# Supplementary material for: A Pareto approach to resolve the conflict between information gain and experimental costs: Multiple-criteria design of carbon labeling experiments
Source: PLoS Comput Biol. 2018 Oct 31;14(10):e1006533. doi: 10.1371/journal.pcbi.1006533 (PMC6209137; doi:10.1371/journal.pcbi.1006533)
Supplement: S1 Data — ZIP archive containing the Pareto archives; from the Pareto archives all results discussed in the paper are derived. (ZIP) [file pcbi.1006533.s006.zip]

Archive with 12 entries (11 files):
- Pareto Set Archives/
- Pareto Set Archives/3D-CNMR.zip
- Pareto Set Archives/3D-GCMC-LCMS.zip
- Pareto Set Archives/3D-GCMS.zip
- Pareto Set Archives/3D-HNMR-CNMR.zip
- Pareto Set Archives/3D-LCMS.zip
- Pareto Set Archives/3D-LCMSMS-CNMR.zip
- Pareto Set Archives/3D-LCMSMS.zip
- Pareto Set Archives/5D-CNMR.zip
- Pareto Set Archives/5D-GCMS.zip
- Pareto Set Archives/5D-LCMS.zip
- Pareto Set Archives/5D-LCMSMS.zip
