# Supplementary material for: A Pareto approach to resolve the conflict between information gain and experimental costs: Multiple-criteria design of carbon labeling experiments
Source: PLoS Comput Biol. 2018 Oct 31;14(10):e1006533. doi: 10.1371/journal.pcbi.1006533 (PMC6209137; doi:10.1371/journal.pcbi.1006533)
Supplement: S1 File — ZIP archive containing Pareto scatterplots for 3D- and 5D-MO-ED scenarios and scripts to reproduce Figs 7 and 8. (ZIP) [file pcbi.1006533.s007.zip]

Archive with 68 entries (62 files):
- Scatter/
- Scatter/3D_Comparison_Fig7/
- Scatter/3D_Comparison_Fig7/ComparisonCosts.m
- Scatter/3D_Comparison_Fig7/CostsDcrit.pdf
- Scatter/3D_Comparison_Fig7/ResultfileCNMR_final.m
- Scatter/3D_Comparison_Fig7/ResultfileGCMS_final.m
- Scatter/3D_Comparison_Fig7/ResultfileLCMSMS_final.m
- Scatter/3D_Comparison_Fig7/ResultfileLCMS_final.m
- Scatter/Scatter_5D_CNMR/
- Scatter/Scatter_5D_CNMR/importfile_Auswertung.m
- Scatter/Scatter_5D_CNMR/objectives_SMPSO_CNMR_3_iter_4500.txt
- Scatter/Scatter_5D_CNMR/objectives_SMPSO_FCNMR_2_iter_1190.txt
- Scatter/Scatter_5D_CNMR/Paretoplot_CNMR.m
- Scatter/Scatter_5D_CNMR/Pareto_5D_CNMR_2D_21.fig
- Scatter/Scatter_5D_CNMR/Pareto_5D_CNMR_2D_21.png
- Scatter/Scatter_5D_CNMR/Pareto_5D_CNMR_3D_p_21.fig
- Scatter/Scatter_5D_CNMR/ResultfileCNMR.m
- Scatter/Scatter_5D_CNMR/variables_SMPSO_CNMR_3_iter_4500.txt
- Scatter/Scatter_5D_CNMR/variables_SMPSO_FCNMR_2_iter_1190.txt
- Scatter/Scatter_5D_GCMS/
- Scatter/Scatter_5D_GCMS/importfile_Auswertung.m
- Scatter/Scatter_5D_GCMS/objectives_SMPSO_FGCMS_2_iter_1820.txt
- Scatter/Scatter_5D_GCMS/objectives_SMPSO_GLCMS_3_iter_6940.txt
- Scatter/Scatter_5D_GCMS/Paretoplot_GCMS.m
- Scatter/Scatter_5D_GCMS/Pareto_5D_GCMS_2D_21.fig
- Scatter/Scatter_5D_GCMS/Pareto_5D_GCMS_2D_21.png
- Scatter/Scatter_5D_GCMS/Pareto_5D_GCMS_3D_p_21.fig
- Scatter/Scatter_5D_GCMS/Pareto_5D_GCMS_3D_p_21.png
- Scatter/Scatter_5D_GCMS/ResultfileGCMS.m
- Scatter/Scatter_5D_GCMS/variables_SMPSO_FGCMS_2_iter_1820.txt
- Scatter/Scatter_5D_GCMS/variables_SMPSO_GLCMS_3_iter_6940.txt
- Scatter/Scatter_5D_LCMS/
- Scatter/Scatter_5D_LCMSMS/
- Scatter/Scatter_5D_LCMSMS/5DMOED_LCMSMS_Acrit.fig
- Scatter/Scatter_5D_LCMSMS/5DMOED_LCMSMS_Dcrit.fig
- Scatter/Scatter_5D_LCMSMS/5DMOED_LCMSMS_Ecrit.fig
- Scatter/Scatter_5D_LCMSMS/importfile_Auswertung.m
- Scatter/Scatter_5D_LCMSMS/objectives_SMPSO_FLCMSMS_2_iter_400.txt
- Scatter/Scatter_5D_LCMSMS/objectives_SMPSO_FLCMSMS_3_iter_400.txt
- Scatter/Scatter_5D_LCMSMS/Paretoplot.m
- Scatter/Scatter_5D_LCMSMS/Pareto_5D_LCMSMS_2D_18.fig
- Scatter/Scatter_5D_LCMSMS/Pareto_5D_LCMSMS_2D_18.png
- Scatter/Scatter_5D_LCMSMS/Pareto_5D_LCMSMS_2D_19.fig
- Scatter/Scatter_5D_LCMSMS/Pareto_5D_LCMSMS_2D_19.png
- Scatter/Scatter_5D_LCMSMS/Pareto_5D_LCMSMS_2D_21.fig
- Scatter/Scatter_5D_LCMSMS/Pareto_5D_LCMSMS_2D_21.png
- Scatter/Scatter_5D_LCMSMS/Pareto_5D_LCMSMS_3D_p_18.fig
- Scatter/Scatter_5D_LCMSMS/Pareto_5D_LCMSMS_3D_p_18.png
- Scatter/Scatter_5D_LCMSMS/Pareto_5D_LCMSMS_3D_p_19.fig
- Scatter/Scatter_5D_LCMSMS/Pareto_5D_LCMSMS_3D_p_19.png
- Scatter/Scatter_5D_LCMSMS/Pareto_5D_LCMSMS_3D_p_20.fig
- Scatter/Scatter_5D_LCMSMS/Pareto_5D_LCMSMS_3D_p_20.png
- Scatter/Scatter_5D_LCMSMS/Pareto_5D_LCMSMS_3D_p_21.fig
- Scatter/Scatter_5D_LCMSMS/Pareto_5D_LCMSMS_3D_p_21.png
- Scatter/Scatter_5D_LCMSMS/Resultfile3DLCMSMS.m
- Scatter/Scatter_5D_LCMSMS/variables_SMPSO_FLCMSMS_2_iter_400.txt
- Scatter/Scatter_5D_LCMSMS/variables_SMPSO_FLCMSMS_3_iter_400.txt
- Scatter/Scatter_5D_LCMS/importfile_Auswertung.m
- Scatter/Scatter_5D_LCMS/objectives_SMPSO_FLCMS_2_iter_1990.txt
- Scatter/Scatter_5D_LCMS/objectives_SMPSO_FLCMS_3_iter_7510.txt
- Scatter/Scatter_5D_LCMS/Paretoplot.m
- Scatter/Scatter_5D_LCMS/Pareto_5D_LCMS_2D_21.fig
- Scatter/Scatter_5D_LCMS/Pareto_5D_LCMS_2D_21.png
- Scatter/Scatter_5D_LCMS/Pareto_5D_LCMS_3D_p_21.fig
- Scatter/Scatter_5D_LCMS/Pareto_5D_LCMS_3D_p_21.png
- Scatter/Scatter_5D_LCMS/ResultfileLCMS.m
- Scatter/Scatter_5D_LCMS/variables_SMPSO_FLCMS_2_iter_1990.txt
- Scatter/Scatter_5D_LCMS/variables_SMPSO_FLCMS_3_iter_7510.txt
