# Supplementary material for: A Pareto approach to resolve the conflict between information gain and experimental costs: Multiple-criteria design of carbon labeling experiments
Source: PLoS Comput Biol. 2018 Oct 31;14(10):e1006533. doi: 10.1371/journal.pcbi.1006533 (PMC6209137; doi:10.1371/journal.pcbi.1006533)
Supplement: S1 File — ZIP archive containing Pareto scatterplots for 3D- and 5D-MO-ED scenarios and scripts to reproduce Figs 7 and 8. (ZIP) [file pcbi.1006533.s007.zip › Scatter/3D_Comparison_Fig7/ComparisonCosts.m]

clear;
scrsz = get(0,'ScreenSize');

for j=0:0
    figure('Position',[1 scrsz(4)/2 scrsz(3)/2 scrsz(4)/6]);
    limits=[300 4*10^4];
    Cost1=[];
    Cost2=[];
    Cost3=[];
    Cost4=[];
    
    DataDOPT=ResultfileGCMS_final();
    DATAOPT=NaN(length(DataDOPT),5);
    for i=1:size(DataDOPT)
        DATAOPT(i,:)=DataDOPT{i,3};
        %OverallCosts
        Cost1(i)=DataDOPT{i,1}(1,1);
        %Exp costs overall:
        Cost2(i)=DataDOPT{i,1}(1,2);
        % Sampling:
        Cost3(i)=DataDOPT{i,1}(1,3);
        %Analytics
        Cost4(i)=DataDOPT{i,1}(1,4);
        %subst_cost
        Cost5(i)=DataDOPT{i,1}(1,5);
        %ModsimCost
        Cost6(i)=DataDOPT{i,1}(1,6);
    end
    INDEX=find(DATAOPT(:,1)==(0+j));
    if(size(INDEX,1)>10)
        DATAOPT=DATAOPT(INDEX,:);
        Cost1=Cost1(INDEX);
        Cost2=Cost2(INDEX);
        Cost3=Cost3(INDEX);
        Cost4=Cost4(INDEX);
        Cost5=Cost5(INDEX);
        Cost6=Cost6(INDEX);
        [~,INDEXsort]=sort(DATAOPT(:,2));
        DataDOPTnew=DATAOPT(INDEXsort,:);
        Cost1=Cost1(INDEXsort);
        Cost2=Cost2(INDEXsort);
        Cost3=Cost3(INDEXsort);
        Cost4=Cost4(INDEXsort);
        Cost5=Cost5(INDEXsort);
        Cost6=Cost6(INDEXsort);
        
        DataDOPTnew(:,2)=-DataDOPTnew(:,2);
        DataDOPTnew(:,4)=-DataDOPTnew(:,4);
        DataDOPTnew(:,5)=-DataDOPTnew(:,5);
        
        
        subplot(1,4,1);
        semilogy(DataDOPTnew(:,2),DataDOPTnew(:,3) ,'k-');
        hold on;
        semilogy(  DataDOPTnew(:,2),Cost2' ,'r-');
        %semilogy(  DataDOPTnew(:,2),Cost3' ,'b-');
        semilogy( DataDOPTnew(:,2),Cost4' ,'c-');
        %semilogy( DataDOPTnew(:,2),Cost6' ,'m-');
    end
        title('GCMS')
    
    xlabel('D-criteria [-]');
    ylabel('Costs [€]');
    
    ylim(limits)
    xlim([min(DataDOPTnew(:,2)) max(DataDOPTnew(:,2))]);

    
    
    
    
    Cost1=[];
    Cost2=[];
    Cost3=[];
    Cost4=[];
    
    DataDOPT=ResultfileLCMSMS_final();
    DATAOPT=NaN(length(DataDOPT),5);
    for i=1:size(DataDOPT)
        DATAOPT(i,:)=DataDOPT{i,3};
        %OverallCosts
        Cost1(i)=DataDOPT{i,1}(1,1);
        %Exp costs overall:
        Cost2(i)=DataDOPT{i,1}(1,2);
        % Sampling:
        Cost3(i)=DataDOPT{i,1}(1,3);
        %Analytics
        Cost4(i)=DataDOPT{i,1}(1,4);
        %subst_cost
        Cost5(i)=DataDOPT{i,1}(1,5);
        %ModsimCost
        Cost6(i)=DataDOPT{i,1}(1,6);
    end
    INDEX=find(DATAOPT(:,1)==(0+j));
    if(size(INDEX,1)>10)
        DATAOPT=DATAOPT(INDEX,:);
        Cost1=Cost1(INDEX);
        Cost2=Cost2(INDEX);
        Cost3=Cost3(INDEX);
        Cost4=Cost4(INDEX);
        Cost5=Cost5(INDEX);
        Cost6=Cost6(INDEX);
        [~,INDEXsort]=sort(DATAOPT(:,2));
        DataDOPTnew=DATAOPT(INDEXsort,:);
        Cost1=Cost1(INDEXsort);
        Cost2=Cost2(INDEXsort);
        Cost3=Cost3(INDEXsort);
        Cost4=Cost4(INDEXsort);
        Cost5=Cost5(INDEXsort);
        Cost6=Cost6(INDEXsort);
        
        DataDOPTnew(:,2)=-DataDOPTnew(:,2);
        DataDOPTnew(:,4)=-DataDOPTnew(:,4);
        DataDOPTnew(:,5)=-DataDOPTnew(:,5);
        
        
        subplot(1,4,2);
        semilogy(DataDOPTnew(:,2),DataDOPTnew(:,3) ,'k-');
        hold on;
        
        semilogy(  DataDOPTnew(:,2),Cost2' ,'r-');
        %semilogy(  DataDOPTnew(:,2),Cost3' ,'b-');
        semilogy( DataDOPTnew(:,2),Cost4' ,'c-');
       % semilogy( DataDOPTnew(:,2),Cost6' ,'m-');
    end
        title('LCMSMS')
    
    xlabel('D-criteria [-]');
    ylabel('Costs [€]');
    ylim(limits)
    xlim([min(DataDOPTnew(:,2)) max(DataDOPTnew(:,2))]);

    
    
    Cost1=[];
    Cost2=[];
    Cost3=[];
    Cost4=[];
    
    DataDOPT=ResultfileCNMR_final();
    DATAOPT=NaN(length(DataDOPT),5);
    for i=1:size(DataDOPT)
        DATAOPT(i,:)=DataDOPT{i,3};
        %OverallCosts
        Cost1(i)=DataDOPT{i,1}(1,1);
        %Exp costs overall:
        Cost2(i)=DataDOPT{i,1}(1,2);
        % Sampling:
        Cost3(i)=DataDOPT{i,1}(1,3);
        %Analytics
        Cost4(i)=DataDOPT{i,1}(1,4);
        %subst_cost
        Cost5(i)=DataDOPT{i,1}(1,5);
        %ModsimCost
        Cost6(i)=DataDOPT{i,1}(1,6);
    end
    INDEX=find(DATAOPT(:,1)==(0+j));
    if(size(INDEX,1)>10)
        DATAOPT=DATAOPT(INDEX,:);
        Cost1=Cost1(INDEX);
        Cost2=Cost2(INDEX);
        Cost3=Cost3(INDEX);
        Cost4=Cost4(INDEX);
        Cost5=Cost5(INDEX);
        Cost6=Cost6(INDEX);
        [~,INDEXsort]=sort(DATAOPT(:,2));
        DataDOPTnew=DATAOPT(INDEXsort,:);
        Cost1=Cost1(INDEXsort);
        Cost2=Cost2(INDEXsort);
        Cost3=Cost3(INDEXsort);
        Cost4=Cost4(INDEXsort);
        Cost5=Cost5(INDEXsort);
        Cost6=Cost6(INDEXsort);
        
        DataDOPTnew(:,2)=-DataDOPTnew(:,2);
        DataDOPTnew(:,4)=-DataDOPTnew(:,4);
        DataDOPTnew(:,5)=-DataDOPTnew(:,5);
        
        
        subplot(1,4,3);
        semilogy(DataDOPTnew(:,2),DataDOPTnew(:,3) ,'k-');
        hold on;
        semilogy(  DataDOPTnew(:,2),Cost2' ,'r-');
       % semilogy(  DataDOPTnew(:,2),Cost3' ,'b');
        semilogy( DataDOPTnew(:,2),Cost4' ,'c-');
       % semilogy( DataDOPTnew(:,2),Cost6' ,'m-');
    end
        title('CNMR')
    
    xlabel('D-criteria [-]');
    ylabel('Costs [€]');
    ylim(limits)
    xlim([min(DataDOPTnew(:,2)) max(DataDOPTnew(:,2))]);

    
    
    Cost1=[];
    Cost2=[];
    Cost3=[];
    Cost4=[];
    
    DataDOPT=ResultfileLCMS_final();
    DATAOPT=NaN(length(DataDOPT),5);
    for i=1:size(DataDOPT)
        DATAOPT(i,:)=DataDOPT{i,3};
        %OverallCosts
        Cost1(i)=DataDOPT{i,1}(1,1);
        %Exp costs overall:
        Cost2(i)=DataDOPT{i,1}(1,2);
        % Sampling:
        Cost3(i)=DataDOPT{i,1}(1,3);
        %Analytics
        Cost4(i)=DataDOPT{i,1}(1,4);
        %subst_cost
        Cost5(i)=DataDOPT{i,1}(1,5);
        %ModsimCost
        Cost6(i)=DataDOPT{i,1}(1,6);
    end
    INDEX=find(DATAOPT(:,1)==(0+j));
    if(size(INDEX,1)>10)
        DATAOPT=DATAOPT(INDEX,:);
        Cost1=Cost1(INDEX);
        Cost2=Cost2(INDEX);
        Cost3=Cost3(INDEX);
        Cost4=Cost4(INDEX);
        Cost5=Cost5(INDEX);
        Cost6=Cost6(INDEX);
        [~,INDEXsort]=sort(DATAOPT(:,2));
        DataDOPTnew=DATAOPT(INDEXsort,:);
        Cost1=Cost1(INDEXsort);
        Cost2=Cost2(INDEXsort);
        Cost3=Cost3(INDEXsort);
        Cost4=Cost4(INDEXsort);
        Cost5=Cost5(INDEXsort);
        Cost6=Cost6(INDEXsort);
        
        DataDOPTnew(:,2)=-DataDOPTnew(:,2);
        DataDOPTnew(:,4)=-DataDOPTnew(:,4);
        DataDOPTnew(:,5)=-DataDOPTnew(:,5);
        
        
        subplot(1,4,4);
        semilogy(DataDOPTnew(:,2),DataDOPTnew(:,3) ,'k-');
        hold on;
        semilogy(  DataDOPTnew(:,2),Cost2' ,'r-');
       % semilogy(  DataDOPTnew(:,2),Cost3' ,'b-');
        semilogy( DataDOPTnew(:,2),Cost4' ,'c-');
       % semilogy( DataDOPTnew(:,2),Cost6' ,'m-');
    end
    title('LCMS')
    
    xlabel('D-criteria [-]');
    ylabel('Costs [€]');
    
    legend({'Overall', 'Experiment', 'Analytics'});
    ylim(limits)
    xlim([min(DataDOPTnew(:,2)) max(DataDOPTnew(:,2))]);

    
end
