# Supplementary material for: A Pareto approach to resolve the conflict between information gain and experimental costs: Multiple-criteria design of carbon labeling experiments
Source: PLoS Comput Biol. 2018 Oct 31;14(10):e1006533. doi: 10.1371/journal.pcbi.1006533 (PMC6209137; doi:10.1371/journal.pcbi.1006533)
Supplement: S1 File — ZIP archive containing Pareto scatterplots for 3D- and 5D-MO-ED scenarios and scripts to reproduce Figs 7 and 8. (ZIP) [file pcbi.1006533.s007.zip › Scatter/3D_Comparison_Fig7/ResultfileGCMS_final.m]

function Results=ResultfileGCMSnew()
Results{1,5}=[ 1.488821  0.001000  0.001000  0.001000  0.001000  0.001000  0.001000  0.001000  10.000000  0.001000 ];
Results{1,6}=[ 10.000000  10.000000  10.000000  10.000000  10.000000  10.000000  10.000000  10.000000  10.000000  10.000000  10.000000  10.000000  10.000000  10.000000  10.000000  10.000000  10.000000  10.000000  10.000000  10.000000  10.000000  10.000000  10.000000  10.000000  10.000000  10.000000  10.000000  10.000000  10.000000  10.000000  10.000000  10.000000  10.000000  10.000000  10.000000  10.000000  10.000000  10.000000  10.000000  10.000000  10.000000 ];
Results{1,1}=[15104.915180, 13686.947349, 13.200000, 1378.367831, 430.231578, 26.400000];
Results{1,2}=[ 1368.205040  -2168.567161  -3086.298167  -86.689545  38.017462  -21.038987  4332.547470  -5.394644  29.146354  15.254362  140.014401  -561.451549  23.509352  -2.051387  3.013114  2571.068509  -515.280231  2179.170083  -1616.187339  -1537.190491  2335.295496 ; -2168.567161  37988.379075  26962.496697  -1123.166938  3336.460217  51.679797  -30952.012855  61.584109  26.996398  -41.070115  -302.529096  2522.209961  -24.885290  -8.725683  38.020993  -27945.754516  1928.396987  -16278.432456  13758.562500  7624.905746  -22819.342064 ; -3086.298167  26962.496697  43020.370383  -2839.504094  -4324.804324  67.032092  -49782.889963  52.390029  -490.271824  -30.543532  -861.480261  921.372195  -27.024103  -69.558878  20.994552  -46759.960286  5318.414953  -25327.982695  24405.228715  15891.578101  -37214.247637 ; -86.689545  -1123.166938  -2839.504094  20487.551255  -1058.742497  -9.591285  3922.046749  -24.446070  88.174242  -0.391720  361.312147  8532.025868  -0.310980  4.343190  1.525777  7082.188429  9.702730  -766.699814  -7765.331218  -2785.967341  4001.912757 ; 38.017462  3336.460217  -4324.804324  -1058.742497  24150.001700  44.878013  2818.365050  0.317274  -150.658149  -114.727387  -809.300367  -636.263119  3.032133  6.100091  14.731465  4481.549213  -290.080619  2616.334269  -1979.588323  -5075.708799  6949.128980 ; -21.038987  51.679797  67.032092  -9.591285  44.878013  5.376377  -265.814930  2.497247  53.105925  2.399512  53.956220  -66.135256  -2.814917  -3.726883  0.087746  -90.514817  2.300362  -18.869963  84.857051  -1.761344  27.391079 ; 4332.547470  -30952.012855  -49782.889963  3922.046749  2818.365050  -265.814930  67626.448715  -63.192166  572.074455  117.674397  1225.743008  -2642.315800  220.034937  324.711684  -24.599722  52798.389143  -6061.079900  29689.582654  -27038.477374  -24774.616943  42041.452476 ; -5.394644  61.584109  52.390029  -24.446070  0.317274  2.497247  -63.192166  17.102376  11.195682  8.067164  93.513212  33.128316  0.493461  2.381257  0.191572  -53.050501  9.182076  -48.657715  15.669019  35.055676  -50.441115 ; 29.146354  26.996398  -490.271824  88.174242  -150.658149  53.105925  572.074455  11.195682  3635.078162  240.590390  2918.047771  -35.687932  31.942377  55.185236  2.543183  567.655752  -25.553168  300.501954  -263.312835  -1275.783207  429.491620 ; 15.254362  -41.070115  -30.543532  -0.391720  -114.727387  2.399512  117.674397  8.067164  240.590390  28.983157  213.832734  51.983306  4.714896  7.775779  0.098788  41.954195  2.225130  -4.393882  -47.267930  -46.761013  -20.897676 ; 140.014401  -302.529096  -861.480261  361.312147  -809.300367  53.956220  1225.743008  93.513212  2918.047771  213.832734  3219.662584  -70.321443  39.125929  54.309619  1.373883  991.010902  -92.329047  597.039678  -525.700051  -1313.898011  521.376260 ; -561.451549  2522.209961  921.372195  8532.025868  -636.263119  -66.135256  -2642.315800  33.128316  -35.687932  51.983306  -70.321443  107427.502058  13.391849  40.280808  2.899582  43819.364402  1504.033975  -32210.426780  -75212.328845  26978.768222  2445.173838 ; 23.509352  -24.885290  -27.024103  -0.310980  3.032133  -2.814917  220.034937  0.493461  31.942377  4.714896  39.125929  13.391849  120.802657  21.217054  -0.926097  37.767208  19.643999  27.876979  -41.199918  -49.604394  -84.698073 ; -2.051387  -8.725683  -69.558878  4.343190  6.100091  -3.726883  324.711684  2.381257  55.185236  7.775779  54.309619  40.280808  21.217054  83.953518  -0.256490  116.581242  1.667110  39.200398  -79.140677  -68.872948  -68.234565 ; 3.013114  38.020993  20.994552  1.525777  14.731465  0.087746  -24.599722  0.191572  2.543183  0.098788  1.373883  2.899582  -0.926097  -0.256490  0.184844  -24.396535  0.588595  -12.491014  9.641020  2.196567  -16.005051 ; 2571.068509  -27945.754516  -46759.960286  7082.188429  4481.549213  -90.514817  52798.389143  -53.050501  567.655752  41.954195  991.010902  43819.364402  37.767208  116.581242  -24.396535  70498.970928  -5198.374525  14561.939607  -58379.464169  -4242.026352  39881.624985 ; -515.280231  1928.396987  5318.414953  9.702730  -290.080619  2.300362  -6061.079900  9.182076  -25.553168  2.225130  -92.329047  1504.033975  19.643999  1.667110  0.588595  -5198.374525  1171.940770  -3612.310685  2108.238647  3020.168852  -4919.990394 ; 2179.170083  -16278.432456  -25327.982695  -766.699814  2616.334269  -18.869963  29689.582654  -48.657715  300.501954  -4.393882  597.039678  -32210.426780  27.876979  39.200398  -12.491014  14561.939607  -3612.310685  24496.046400  7713.234922  -16408.825608  19877.662515 ; -1616.187339  13758.562500  24405.228715  -7765.331218  -1979.588323  84.857051  -27038.477374  15.669019  -263.312835  -47.267930  -525.700051  -75212.328845  -41.199918  -79.140677  9.641020  -58379.464169  2108.238647  7713.234922  67495.608950  -10570.021126  -22324.062968 ; -1537.190491  7624.905746  15891.578101  -2785.967341  -5075.708799  -1.761344  -24774.616943  35.055676  -1275.783207  -46.761013  -1313.898011  26978.768222  -49.604394  -68.872948  2.196567  -4242.026352  3020.168852  -16408.825608  -10570.021126  58730.480842  -32576.800989 ; 2335.295496  -22819.342064  -37214.247637  4001.912757  6949.128980  27.391079  42041.452476  -50.441115  429.491620  -20.897676  521.376260  2445.173838  -84.698073  -68.234565  -16.005051  39881.624985  -4919.990394  19877.662515  -22324.062968  -32576.800989  48316.458715 ;];
Results{1,4}={};
Results{1,3}=[0.000000,-319.212287,15104.915180,-27613.767072,-0.018503];
Results{2,5}=[ 0.001000  0.001000  0.001000  0.001000  0.001000  0.001000  0.001000  0.001000  0.001000  10.000000 ];
Results{2,6}=[ 10.000000  10.000000  10.000000  10.000000  10.000000  10.000000  10.000000  10.000000  10.000000  10.000000  10.000000  10.000000  10.000000  10.000000  10.000000  10.000000  10.000000  10.000000  10.000000  10.000000  10.000000  10.000000  10.000000  10.000000  10.000000  10.000000  10.000000  10.000000  10.000000  10.000000  10.000000  10.000000  10.000000  10.000000  10.000000  10.000000  10.000000  10.000000  10.000000  10.000000  10.000000 ];
Results{2,1}=[36412.781399, 34994.813568, 13.200000, 1378.367831, 1140.493786, 26.400000];
Results{2,2}=[ 14188.746827  -37774.411452  -32886.243810  -556.057929  1342.957640  -75.397707  38562.023208  643.243480  -46.007917  778.201055  -1133.065458  1042.667220  1598.642477  -97.586611  23362.527837  555.932510  19056.065852  -17900.095298  -15567.217643  36562.925458 ; -37774.411452  622268.080081  345295.061813  -4973.555224  63412.656486  217.070024  -362172.286372  -107.290035  189.320332  -163.821257  -1117.112585  829.917780  2915.109143  681.254390  -340939.836592  -5784.577399  -187157.447567  188305.659542  62418.924001  -328559.039684 ; -32886.243810  345295.061813  396192.403018  15455.973735  -229695.919587  247.314473  -436320.293272  -1270.896941  231.386847  -1218.993846  6879.461044  137.298632  490.656295  287.691590  -402237.644745  10145.320862  -219729.640393  212856.347879  185602.255929  -415740.979948 ; -556.057929  -4973.555224  15455.973735  22755.731870  -43248.769440  3.785629  -17395.329117  524.471078  4.518505  786.111229  7692.078692  0.868339  5.844463  -15.314757  -13075.605656  16.264486  -10634.960981  2942.924418  12926.433309  -18558.826297 ; 1342.957640  63412.656486  -229695.919587  -43248.769440  525026.490685  -97.716221  266146.917150  -2360.812405  -112.268159  -4217.871805  3588.951208  8.739103  35.182763  268.536227  252543.282112  -246.434031  124878.279241  -128466.629157  -204460.839865  283941.381353 ; -75.397707  217.070024  247.314473  3.785629  -97.716221  2.415438  -348.686629  42.236086  1.479132  66.023800  21.067231  -5.995488  -18.468073  0.906046  -182.657215  -0.119651  -137.252849  116.018049  199.659187  -320.336375 ; 38562.023208  -362172.286372  -436320.293272  -17395.329117  266146.917150  -348.686629  486416.243063  1339.595386  -274.330391  1019.341794  -13161.278453  255.916282  826.636472  -327.040788  437827.177495  -11610.292135  243335.891946  -230171.208563  -221434.059432  466081.503096 ; 643.243480  -107.290035  -1270.896941  524.471078  -2360.812405  42.236086  1339.595386  2453.348430  52.402928  3578.370902  -11.111190  105.632135  323.231513  0.571416  821.934774  -132.073301  712.754118  -699.445121  -1338.727447  1405.411172 ; -46.007917  189.320332  231.386847  4.518505  -112.268159  1.479132  -274.330391  52.402928  3.784197  72.954376  10.432743  -5.452773  -18.341561  0.638533  -197.732824  6.856613  -125.457981  114.884043  116.052103  -268.116695 ; 778.201055  -163.821257  -1218.993846  786.111229  -4217.871805  66.023800  1019.341794  3578.370902  72.954376  5259.275592  38.089196  136.572948  420.529172  1.001663  664.021915  -184.540409  669.242376  -704.468638  -1188.819151  1230.823220 ; -1133.065458  -1117.112585  6879.461044  7692.078692  3588.951208  21.067231  -13161.278453  -11.111190  10.432743  38.089196  111301.021228  135.642306  -317.223468  -42.342077  37585.841235  5163.465038  -37500.527212  -73790.957828  31581.421836  -29.058634 ; 1042.667220  829.917780  137.298632  0.868339  8.739103  -5.995488  255.916282  105.632135  -5.452773  136.572948  135.642306  534.929116  236.578384  -9.163800  -1072.018597  309.752876  -94.452988  -33.852797  -591.811244  364.008511 ; 1598.642477  2915.109143  490.656295  5.844463  35.182763  -18.468073  826.636472  323.231513  -18.341561  420.529172  -317.223468  236.578384  3609.176666  -17.368138  -2002.092883  436.055353  -44.666071  366.683530  -2049.877430  450.192366 ; -97.586611  681.254390  287.691590  -15.314757  268.536227  0.906046  -327.040788  0.571416  0.638533  1.001663  -42.342077  -9.163800  -17.368138  3.287000  -200.206940  -39.611751  -126.233537  168.338522  31.621492  -339.691901 ; 23362.527837  -340939.836592  -402237.644745  -13075.605656  252543.282112  -182.657215  437827.177495  821.934774  -197.732824  664.021915  37585.841235  -1072.018597  -2002.092883  -200.206940  437094.686328  -10856.334179  210320.959192  -247936.870075  -174539.185252  418514.242146 ; 555.932510  -5784.577399  10145.320862  16.264486  -246.434031  -0.119651  -11610.292135  -132.073301  6.856613  -184.540409  5163.465038  309.752876  436.055353  -39.611751  -10856.334179  4360.893529  -7782.515836  2624.456790  7746.280291  -8747.029947 ; 19056.065852  -187157.447567  -219729.640393  -10634.960981  124878.279241  -137.252849  243335.891946  712.754118  -125.457981  669.242376  -37500.527212  -94.452988  -44.666071  -126.233537  210320.959192  -7782.515836  132799.398947  -95307.944009  -110288.063260  226087.379023 ; -17900.095298  188305.659542  212856.347879  2942.924418  -128466.629157  116.018049  -230171.208563  -699.445121  114.884043  -704.468638  -73790.957828  -33.852797  366.683530  168.338522  -247936.870075  2624.456790  -95307.944009  169098.904690  78690.780023  -226043.091731 ; -15567.217643  62418.924001  185602.255929  12926.433309  -204460.839865  199.659187  -221434.059432  -1338.727447  116.052103  -1188.819151  31581.421836  -591.811244  -2049.877430  31.621492  -174539.185252  7746.280291  -110288.063260  78690.780023  178178.945874  -230050.618315 ; 36562.925458  -328559.039684  -415740.979948  -18558.826297  283941.381353  -320.336375  466081.503096  1405.411172  -268.116695  1230.823220  -29.058634  364.008511  450.192366  -339.691901  418514.242146  -8747.029947  226087.379023  -226043.091731  -230050.618315  462210.099504 ;];
Results{2,4}={};
Results{2,4}{1,1}={'PPP4.x'};
Results{2,3}=[1.000000,-706.202452,36412.781399,-178687.893104,-0.014899];
Results{3,5}=[ 10.000000  0.837732  0.001000  0.002324  0.001000  0.001000  0.001000  0.063920  0.001000  0.001000 ];
Results{3,6}=[ 0.158082  1.036411  8.163505  1.162384  0.866471  5.000500  8.047250  1.191999  8.057755  7.849265  5.896538  0.774965  1.203478  0.344130  1.157807  0.001000  8.451383  0.697278  0.915448  0.001000  3.752608  5.000500  7.822153  0.872701  1.173577  0.001000  4.407238  7.795971  4.643188  0.001000  0.690998  7.762059  9.535832  0.965121  1.203931  1.978478  1.095247  1.059178  0.162896  0.001000  4.654361 ];
Results{3,1}=[1570.415419, 1170.418004, 13.200000, 360.397415, 13.013933, 26.400000];
Results{3,2}=[ 17.869263  -16.454449  -22.159755  -1.371428  -2.393408  50.789740  2.389648  0.486786  3.484502  8.199933  2.242764  1.524436  13.817589  0.504503  10.256798  -18.389420  -15.655832  18.189397 ; -16.454449  250.123498  89.505000  -9.459904  257.006860  -74.981627  5.089907  0.136655  7.495525  21.689604  0.824534  1.825655  -83.161694  4.941845  -58.906890  37.306102  -23.761223  -62.601946 ; -22.159755  89.505000  1120.454279  34.115003  -324.905252  -245.634203  -1.669880  0.330310  -1.590962  -3987.290355  -0.315173  -0.349164  -3233.541206  12.598993  367.609656  3619.662858  -5173.497006  1724.734581 ; -1.371428  -9.459904  34.115003  51.247585  -116.291551  -42.841996  0.092179  -0.080193  0.134509  17.827213  -0.003493  -0.001365  -28.878285  1.599863  -23.989645  6.162404  29.849050  -38.510936 ; -2.393408  257.006860  -324.905252  -116.291551  1306.186707  344.747868  13.274660  -0.719617  16.426345  -5.162597  0.039416  0.344431  358.920142  -10.673895  181.268860  -176.098196  -337.879681  431.943973 ; 50.789740  -74.981627  -245.634203  -42.841996  344.747868  358.175285  5.546809  1.015584  9.584180  22.133735  3.094762  4.541667  237.851343  -5.741657  127.933989  -149.819141  -174.097872  261.162421 ; 2.389648  5.089907  -1.669880  0.092179  13.274660  5.546809  3.807881  0.616925  3.636534  2.694233  0.675556  0.670185  0.729171  0.572338  -0.016409  -2.656634  -5.309257  2.663677 ; 0.486786  0.136655  0.330310  -0.080193  -0.719617  1.015584  0.616925  0.132781  0.576660  0.711928  0.064318  0.102023  -0.632938  0.165801  -0.511698  -0.194811  -0.331213  -0.393489 ; 3.484502  7.495525  -1.590962  0.134509  16.426345  9.584180  3.636534  0.576660  3.774272  4.524033  0.783474  0.800417  0.228695  0.882804  -0.730454  -3.764404  -6.683317  2.447354 ; 8.199933  21.689604  -3987.290355  17.827213  -5.162597  22.133735  2.694233  0.711928  4.524033  100226.943071  0.402887  1.351530  46389.539352  5.002022  -26916.118449  -73310.722704  24022.080643  7365.439590 ; 2.242764  0.824534  -0.315173  -0.003493  0.039416  3.094762  0.675556  0.064318  0.783474  0.402887  2.456663  0.355588  -1.170579  0.560798  0.418459  -0.834292  -0.962105  -0.793307 ; 1.524436  1.825655  -0.349164  -0.001365  0.344431  4.541667  0.670185  0.102023  0.800417  1.351530  0.355588  1.906127  -0.512954  0.243974  -0.199199  -1.140343  -1.645128  -0.278975 ; 13.817589  -83.161694  -3233.541206  -28.878285  358.920142  237.851343  0.729171  -0.632938  0.228695  46389.539352  -1.170579  -0.512954  23850.664893  -13.390065  -11263.833535  -35125.718464  17814.189853  -519.429649 ; 0.504503  4.941845  12.598993  1.599863  -10.673895  -5.741657  0.572338  0.165801  0.882804  5.002022  0.560798  0.243974  -13.390065  1.976270  -9.091473  4.094583  5.500825  -14.052749 ; 10.256798  -58.906890  367.609656  -23.989645  181.268860  127.933989  -0.016409  -0.511698  -0.730454  -26916.118449  0.418459  -0.199199  -11263.833535  -9.091473  7830.897109  19085.187590  -3110.236354  -3935.011908 ; -18.389420  37.306102  3619.662858  6.162404  -176.098196  -149.819141  -2.656634  -0.194811  -3.764404  -73310.722704  -0.834292  -1.140343  -35125.718464  4.094583  19085.187590  54225.468638  -20911.931392  -3430.415016 ; -15.655832  -23.761223  -5173.497006  29.849050  -337.879681  -174.097872  -5.309257  -0.331213  -6.683317  24022.080643  -0.962105  -1.645128  17814.189853  5.500825  -3110.236354  -20911.931392  45389.704533  -12061.565673 ; 18.189397  -62.601946  1724.734581  -38.510936  431.943973  261.162421  2.663677  -0.393489  2.447354  7365.439590  -0.793307  -0.278975  -519.429649  -14.052749  -3935.011908  -3430.415016  -12061.565673  9251.446403 ;];
Results{3,4}={};
Results{3,4}{1,1}={'Help_Ru5P.n'};
Results{3,4}{1,2}={'PPP4.x'};
Results{3,4}{1,3}={'Tca7a.x'};
Results{3,3}=[3.000000,-11.791940,1570.415419,-13549.624181,-0.000255];
Results{4,5}=[ 0.001000  0.001000  0.810107  0.001004  0.003067  0.001000  3.352500  0.001000  0.001000  9.412324 ];
Results{4,6}=[ 10.000000  9.999778  9.257797  10.000000  10.000000  9.462342  9.996194  10.000000  10.000000  10.000000  9.742679  9.999362  10.000000  9.996783  10.000000  10.000000  9.933695  9.999822  9.999783  9.950492  9.999994  9.999505  9.999873  10.000000  9.999685  9.994751  10.000000  9.999992  10.000000  9.999854  10.000000  9.667737  9.593143  10.000000  9.999930  9.999961  9.999908  10.000000  10.000000  9.994909  10.000000 ];
Results{4,1}=[30706.085602, 29296.077474, 13.200000, 1370.408128, 950.535916, 26.400000];
Results{4,2}=[ 9389.164650  -27788.560025  -22521.645986  -360.453761  167.236932  24983.418459  302.972771  -55.184729  363.639449  -984.212532  657.438917  1048.961254  -63.481836  16049.469222  473.120650  13059.278185  -12060.219377  -9734.807947  25204.191893 ; -27788.560025  443237.758899  244143.723011  -3889.020698  51936.308244  -253671.043831  -207.431176  229.593738  -272.169492  300.463534  548.778162  2152.518738  488.233964  -238524.547810  -3835.093155  -132349.576020  132070.237183  42986.520109  -233897.637626 ; -22521.645986  244143.723011  272167.709855  11220.365576  -155623.089402  -295144.874608  -637.596019  257.473587  -383.978530  2038.020063  106.505226  432.704457  206.985541  -276348.469705  5121.103544  -149734.240459  147700.900956  122686.759052  -286594.990005 ; -360.453761  -3889.020698  11220.365576  16547.269585  -31968.565320  -12790.802399  324.468848  3.008910  507.597481  5495.827668  0.404780  2.863139  -11.306371  -9549.415600  -60.135531  -7689.875773  2194.065874  9612.093043  -13564.419968 ; 167.236932  51936.308244  -155623.089402  -31968.565320  356471.098998  179290.403728  -1443.710057  -93.238624  -2939.716409  2484.383258  6.717076  47.840042  200.357327  171701.654272  146.365546  84561.681171  -87045.599490  -139922.330412  193299.452149 ; 24983.418459  -253671.043831  -295144.874608  -12790.802399  179290.403728  322435.402256  608.777003  -292.260704  186.743075  -7048.073743  25.522295  -3.359526  -221.688028  296652.341294  -5820.097922  163557.390201  -156510.386354  -144498.184359  316583.238735 ; 302.972771  -207.431176  -637.596019  324.468848  -1443.710057  608.777003  874.083589  21.766573  1288.644698  -5.919393  52.932287  157.498746  0.914467  426.632934  -64.649024  358.260926  -351.153140  -591.610258  690.172600 ; -55.184729  229.593738  257.473587  3.008910  -93.238624  -292.260704  21.766573  3.985962  29.288177  8.817271  -6.373516  -18.413093  0.726048  -214.285236  4.233266  -137.525497  128.536216  128.830408  -303.508362 ; 363.639449  -272.169492  -383.978530  507.597481  -2939.716409  186.743075  1288.644698  29.288177  1951.902270  42.344525  66.135940  198.011413  0.951744  110.151658  -86.661762  203.612805  -244.450120  -276.156109  321.815449 ; -984.212532  300.463534  2038.020063  5495.827668  2484.383258  -7048.073743  -5.919393  8.817271  42.344525  107260.369365  65.453369  -194.406769  -18.363293  42081.659414  2956.012583  -33116.061746  -74138.784944  27965.168365  3376.623799 ; 657.438917  548.778162  106.505226  0.404780  6.717076  25.522295  52.932287  -6.373516  66.135940  65.453369  324.750790  146.465850  -5.978029  -718.804881  197.185426  -69.010948  8.278367  -344.849490  264.805470 ; 1048.961254  2152.518738  432.704457  2.863139  47.840042  -3.359526  157.498746  -18.413093  198.011413  -194.406769  146.465850  2026.880052  -13.259988  -1486.356524  256.091259  -121.699724  319.708662  -1121.029794  345.846942 ; -63.481836  488.233964  206.985541  -11.306371  200.357327  -221.688028  0.914467  0.726048  0.951744  -18.363293  -5.978029  -13.259988  2.125558  -147.606930  -22.970587  -95.424867  113.633022  20.676753  -242.155048 ; 16049.469222  -238524.547810  -276348.469705  -9549.415600  171701.654272  296652.341294  426.632934  -214.285236  110.151658  42081.659414  -718.804881  -1486.356524  -147.606930  306243.985664  -5669.341436  139478.208408  -181580.822542  -111577.411190  287981.027299 ; 473.120650  -3835.093155  5121.103544  -60.135531  146.365546  -5820.097922  -64.649024  4.233266  -86.661762  2956.012583  197.185426  256.091259  -22.970587  -5669.341436  2499.584476  -4104.030966  1151.765444  4020.277624  -4164.875750 ; 13059.278185  -132349.576020  -149734.240459  -7689.875773  84561.681171  163557.390201  358.260926  -137.525497  203.612805  -33116.061746  -69.010948  -121.699724  -95.424867  139478.208408  -4104.030966  92462.782209  -59352.882788  -74346.545974  154074.362092 ; -12060.219377  132070.237183  147700.900956  2194.065874  -87045.599490  -156510.386354  -351.153140  128.536216  -244.450120  -74138.784944  8.278367  319.708662  113.633022  -181580.822542  1151.765444  -59352.882788  133492.613860  46371.422408  -157440.322642 ; -9734.807947  42986.520109  122686.759052  9612.093043  -139922.330412  -144498.184359  -591.610258  128.830408  -276.156109  27965.168365  -344.849490  -1121.029794  20.676753  -111577.411190  4020.277624  -74346.545974  46371.422408  132366.935197  -159467.625293 ; 25204.191893  -233897.637626  -286594.990005  -13564.419968  193299.452149  316583.238735  690.172600  -303.508362  321.815449  3376.623799  264.805470  345.846942  -242.155048  287981.027299  -4164.875750  154074.362092  -157440.322642  -159467.625293  324534.807735 ;];
Results{4,4}={};
Results{4,4}{1,1}={'Help_Ru5P.n'};
Results{4,4}{1,2}={'PPP4.x'};
Results{4,3}=[2.000000,-809.259428,30706.085602,-132857.537419,-0.066273];
Results{5,5}=[ 10.000000  0.001000  0.005798  0.007443  0.001357  0.001422  0.001000  0.001000  0.365951  0.001000 ];
Results{5,6}=[ 0.001000  0.001000  7.664219  6.263404  5.000541  4.801905  7.436357  6.264583  1.710009  7.685412  5.134243  0.001000  6.265296  0.001000  6.171641  0.001000  6.056356  0.001000  0.001000  0.001000  0.001000  4.065806  7.428799  0.001000  6.263510  0.001000  1.626434  7.376881  6.335488  0.001000  0.001000  7.613279  5.500972  0.001000  5.801013  0.001000  0.001000  6.262214  0.001000  0.001000  1.175142 ];
Results{5,1}=[1731.202686, 1354.089213, 13.200000, 337.513473, 19.136307, 26.400000];
Results{5,2}=[ 5.400498  -10.235780  -20.076483  -0.673632  5.605930  24.758743  -0.014344  -0.828750  0.087448  -0.525411  -3.174532  0.065494  -0.028403  18.172281  -3.771001  13.100981  -9.916820  -9.119590  17.450221 ; -10.235780  96.594304  91.301703  -0.820959  -21.085433  -114.739763  0.079115  -7.449422  -0.214725  -9.621912  19.746582  -2.971277  -0.727706  -94.562962  9.709685  -62.534790  42.854814  43.598241  -71.309629 ; -20.076483  91.301703  1036.164564  -9.831615  -61.541118  -178.728580  0.112875  -6.128856  -0.005727  -7.913302  -3977.235507  -0.262668  -0.407518  -3144.113158  24.556639  406.584313  3570.641636  -5234.371270  1848.212672 ; -0.673632  -0.820959  -9.831615  98.317795  32.172822  12.923215  0.115385  2.729420  -0.063334  2.968096  42.190131  0.003813  0.024358  30.295704  0.688130  -6.165983  -36.023623  -14.554629  18.100776 ; 5.605930  -21.085433  -61.541118  32.172822  237.352157  60.700552  0.038571  5.351172  -0.589433  3.857749  2.070867  -0.035335  0.077210  68.297807  -12.702916  36.538588  -38.603646  -46.937208  69.789263 ; 24.758743  -114.739763  -178.728580  12.923215  60.700552  242.547194  -0.119605  9.780737  -0.076272  13.146217  -25.042557  3.130822  1.870933  184.208791  -27.036434  116.699461  -91.619210  -97.424264  143.218600 ; -0.014344  0.079115  0.112875  0.115385  0.038571  -0.119605  0.058771  0.113490  0.039112  0.259105  0.145106  -0.025269  0.006414  -0.098900  -0.001428  -0.140815  -0.002795  -0.053978  -0.045648 ; -0.828750  -7.449422  -6.128856  2.729420  5.351172  9.780737  0.113490  20.813981  0.777844  19.316233  -2.859817  1.013450  0.450674  8.243273  -0.627882  5.262304  -2.406911  -11.581195  3.455211 ; 0.087448  -0.214725  -0.005727  -0.063334  -0.589433  -0.076272  0.039112  0.777844  0.106273  0.636048  0.077771  0.015426  0.032126  -0.052044  0.017600  -0.051744  -0.023255  -0.097656  0.025904 ; -0.525411  -9.621912  -7.913302  2.968096  3.857749  13.146217  0.259105  19.316233  0.636048  20.872907  -3.966823  1.506228  0.529564  10.372080  -0.771035  7.136536  -3.185662  -12.099079  3.345368 ; -3.174532  19.746582  -3977.235507  42.190131  2.070867  -25.042557  0.145106  -2.859817  0.077771  -3.966823  100235.951311  -2.331985  -0.264969  46390.024521  6.614988  -26925.415836  -73310.453978  24043.395117  7363.545165 ; 0.065494  -2.971277  -0.262668  0.003813  -0.035335  3.130822  -0.025269  1.013450  0.015426  1.506228  -2.331985  3.121587  0.328752  1.025763  0.745456  1.886569  0.398258  -1.861671  -2.818878 ; -0.028403  -0.727706  -0.407518  0.024358  0.077210  1.870933  0.006414  0.450674  0.032126  0.529564  -0.264969  0.328752  0.375717  0.791033  0.111944  0.539542  -0.275754  -0.633799  -0.668320 ; 18.172281  -94.562962  -3144.113158  30.295704  68.297807  184.208791  -0.098900  8.243273  -0.052044  10.372080  46390.024521  1.025763  0.791033  23755.594014  -23.027637  -11308.120533  -35081.900237  17876.163521  -654.562862 ; -3.771001  9.709685  24.556639  0.688130  -12.702916  -27.036434  -0.001428  -0.627882  0.017600  -0.771035  6.614988  0.745456  0.111944  -23.027637  5.650746  -16.704943  10.077565  13.637983  -23.191836 ; 13.100981  -62.534790  406.584313  -6.165983  36.538588  116.699461  -0.140815  5.262304  -0.051744  7.136536  -26925.415836  1.886569  0.539542  -11308.120533  -16.704943  7815.625375  19109.750136  -3088.709178  -4000.543739 ; -9.916820  42.854814  3570.641636  -36.023623  -38.603646  -91.619210  -0.002795  -2.406911  -0.023255  -3.185662  -73310.453978  0.398258  -0.275754  -35081.900237  10.077565  19109.750136  54200.664469  -20954.657247  -3362.969703 ; -9.119590  43.598241  -5234.371270  -14.554629  -46.937208  -97.424264  -0.053978  -11.581195  -0.097656  -12.099079  24043.395117  -1.861671  -0.633799  17876.163521  13.637983  -3088.709178  -20954.657247  45325.346391  -11966.050880 ; 17.450221  -71.309629  1848.212672  18.100776  69.789263  143.218600  -0.045648  3.455211  0.025904  3.345368  7363.545165  -2.818878  -0.668320  -654.562862  -23.191836  -4000.543739  -3362.969703  -11966.050880  9091.566208 ;];
Results{5,4}={};
Results{5,4}{1,1}={'Help_Ru5P.n'};
Results{5,4}{1,2}={'Tca7a.x'};
Results{5,3}=[2.000000,-11.125278,1731.202686,-12746.953908,-0.000226];
Results{6,5}=[ 0.001000  0.001000  0.001000  0.001000  0.001000  0.001170  10.000000  0.001000  0.001000  1.783285 ];
Results{6,6}=[ 10.000000  10.000000  10.000000  10.000000  10.000000  10.000000  10.000000  10.000000  10.000000  10.000000  10.000000  10.000000  10.000000  10.000000  10.000000  10.000000  10.000000  10.000000  10.000000  10.000000  10.000000  10.000000  10.000000  10.000000  10.000000  10.000000  10.000000  10.000000  10.000000  10.000000  10.000000  10.000000  10.000000  9.946329  10.000000  10.000000  10.000000  10.000000  10.000000  10.000000  10.000000 ];
Results{6,1}=[20922.244558, 19504.453842, 13.200000, 1378.190716, 624.148461, 26.400000];
Results{6,2}=[ 6354.125956  -22592.117668  -16543.639264  -180.930882  -325.816513  15362.152523  87.218530  -96.916383  65.192199  -1485.735791  426.916753  822.844615  11595.232278  491.994386  9718.727993  -8223.818082  -6336.702032  19561.658451 ; -22592.117668  362266.456149  196986.013825  -3950.115931  44021.873095  -194521.577762  418.195159  552.172661  266.204101  2952.302178  363.923894  1836.493444  -188275.051008  -3452.926935  -106888.362186  103950.335144  33262.184303  -194884.849567 ; -16543.639264  196986.013825  211909.575820  9853.829147  -122266.552538  -220138.975510  287.889142  493.124809  155.215449  1169.000429  109.037603  527.690065  -213756.943841  1922.484666  -115716.494876  114551.809463  91793.429008  -227813.812572 ; -180.930882  -3950.115931  9853.829147  11650.962394  -27304.328818  -11481.137117  47.057675  -7.860143  73.474210  3540.519892  0.170464  -0.441806  -9056.194094  -90.123696  -6388.322781  2847.808144  8785.949646  -12039.951160 ; -325.816513  44021.873095  -122266.552538  -27304.328818  276015.066646  140628.683142  -198.064062  -19.416499  -361.617822  1744.489938  0.916905  36.391979  134875.679951  409.745210  66393.139565  -68137.528902  -110327.524526  152111.151577 ; 15362.152523  -194521.577762  -220138.975510  -11481.137117  140628.683142  231780.119149  -472.100592  -480.465121  -257.361686  -4310.166740  -266.105772  -1036.010787  222615.456416  -2300.921666  121123.242628  -116821.572303  -103433.987314  238503.587480 ; 87.218530  418.195159  287.889142  47.057675  -198.064062  -472.100592  184.380966  38.584969  139.048093  -102.149494  -0.274212  -5.394540  -416.144332  21.838195  -113.434576  215.530207  -182.993389  -69.444263 ; -96.916383  552.172661  493.124809  -7.860143  -19.416499  -480.465121  38.584969  16.060386  18.901409  31.131459  -11.704727  -40.005393  -400.820295  6.225627  -264.511461  233.057882  187.978279  -588.482144 ; 65.192199  266.204101  155.215449  73.474210  -361.617822  -257.361686  139.048093  18.901409  144.336975  -29.229714  4.235440  11.176953  -226.883752  5.352976  -66.280975  95.570323  -76.030255  -74.301112 ; -1485.735791  2952.302178  1169.000429  3540.519892  1744.489938  -4310.166740  -102.149494  31.131459  -29.229714  105268.076873  -36.242618  -358.906256  43550.460374  1637.239614  -31600.873884  -73665.818738  27504.229596  1683.151995 ; 426.916753  363.923894  109.037603  0.170464  0.916905  -266.105772  -0.274212  -11.704727  4.235440  -36.242618  209.941643  101.923998  -552.197966  139.681722  -43.401924  82.213788  -188.914050  240.796520 ; 822.844615  1836.493444  527.690065  -0.441806  36.391979  -1036.010787  -5.394540  -40.005393  11.176953  -358.906256  101.923998  1643.311773  -1503.738496  216.724516  -159.708420  521.373607  -733.314517  509.125822 ; 11595.232278  -188275.051008  -213756.943841  -9056.194094  134875.679951  222615.456416  -416.144332  -400.820295  -226.883752  43550.460374  -552.197966  -1503.738496  240206.542256  -2395.582581  104103.406730  -147670.016109  -80072.484741  225712.368279 ; 491.994386  -3452.926935  1922.484666  -90.123696  409.745210  -2300.921666  21.838195  6.225627  5.352976  1637.239614  139.681722  216.724516  -2395.582581  1464.713852  -1769.263658  134.707694  1906.929553  -1300.218636 ; 9718.727993  -106888.362186  -115716.494876  -6388.322781  66393.139565  121123.242628  -113.434576  -264.511461  -66.280975  -31600.873884  -43.401924  -159.708420  104103.406730  -1769.263658  72700.609548  -41103.837245  -56951.223838  121781.187583 ; -8223.818082  103950.335144  114551.809463  2847.808144  -68137.528902  -116821.572303  215.530207  233.057882  95.570323  -73665.818738  82.213788  521.373607  -147670.016109  134.707694  -41103.837245  114772.543766  29441.516152  -123455.690287 ; -6336.702032  33262.184303  91793.429008  8785.949646  -110327.524526  -103433.987314  -182.993389  187.978279  -76.030255  27504.229596  -188.914050  -733.314517  -80072.484741  1906.929553  -56951.223838  29441.516152  110634.429264  -127029.500373 ; 19561.658451  -194884.849567  -227813.812572  -12039.951160  152111.151577  238503.587480  -69.444263  -588.482144  -74.301112  1683.151995  240.796520  509.125822  225712.368279  -1300.218636  121781.187583  -123455.690287  -127029.500373  267811.482131 ;];
Results{6,4}={};
Results{6,4}{1,1}={'Help_Ru5P.n'};
Results{6,4}{1,2}={'PPP4.x'};
Results{6,4}{1,3}={'Tca7a.x'};
Results{6,3}=[3.000000,-555.616620,20922.244558,-111946.263086,-0.001748];
Results{7,5}=[ 0.001000  0.352266  0.001000  0.001000  0.001000  0.001000  1.150812  0.001000  0.001000  8.821423 ];
Results{7,6}=[ 10.000000  10.000000  10.000000  10.000000  10.000000  10.000000  10.000000  10.000000  10.000000  10.000000  10.000000  10.000000  10.000000  10.000000  10.000000  10.000000  10.000000  10.000000  10.000000  10.000000  10.000000  10.000000  10.000000  10.000000  10.000000  10.000000  10.000000  10.000000  10.000000  10.000000  10.000000  10.000000  10.000000  10.000000  10.000000  10.000000  10.000000  10.000000  10.000000  10.000000  10.000000 ];
Results{7,1}=[33366.088490, 31948.120659, 13.200000, 1378.367831, 1038.937355, 26.400000];
Results{7,2}=[ 11927.802047  -32915.635299  -27526.033238  -443.892903  489.497699  -54.048495  31679.428206  508.514732  -48.093009  610.649181  -986.816509  853.235169  1290.309902  -82.740437  19427.759050  563.299838  15944.069206  -14938.275100  -12546.062386  30702.420797 ; -32915.635299  534086.897723  292567.002716  -4805.764258  63608.401131  174.723722  -305884.614068  -56.779531  209.196888  -123.646512  -137.751160  696.180621  2540.418293  594.446615  -287265.203487  -4737.535946  -158690.863541  158854.733004  50926.928485  -278434.447431 ; -27526.033238  292567.002716  333914.621134  14055.802165  -197906.347726  179.811215  -365859.738272  -870.283659  233.168430  -799.938200  3930.096519  120.436849  469.800808  249.104067  -339377.480890  7242.758864  -184399.575645  180474.859064  154950.349685  -351335.714572 ; -443.892903  -4805.764258  14055.802165  19616.277959  -39537.818610  4.577766  -15951.302733  439.106641  3.329284  655.459852  6513.463403  0.589183  3.312313  -14.196663  -12155.254557  -13.744516  -9536.572288  3023.135528  11987.516027  -16985.418351 ; 489.497699  63608.401131  -197906.347726  -39537.818610  457533.635485  -67.450218  228969.425903  -1972.697924  -87.347850  -3513.117576  3144.478471  8.078660  52.872320  247.495097  218200.913325  -122.381038  107570.720661  -110714.644867  -178042.959195  245462.485686 ; -54.048495  174.723722  179.811215  4.577766  -67.450218  1.610302  -241.351052  33.932934  1.243157  52.583164  14.279780  -4.132011  -11.404909  0.700926  -131.925731  -1.378740  -98.508374  84.105448  133.153879  -234.614859 ; 31679.428206  -305884.614068  -365859.738272  -15951.302733  228969.425903  -241.351052  404842.466823  823.919444  -273.326304  521.748805  -9442.318202  149.770341  359.437961  -277.892158  367664.076957  -8244.177885  203254.216973  -193810.320959  -183968.615128  392115.035448 ; 508.514732  -56.779531  -870.283659  439.106641  -1972.697924  33.932934  823.919444  1876.258079  40.431547  2739.467845  36.188529  78.656924  222.415170  0.366115  513.258954  -82.097874  474.564736  -509.038678  -906.151494  981.552204 ; -48.093009  209.196888  233.168430  3.329284  -87.347850  1.243157  -273.326304  40.431547  3.730914  54.915090  9.093113  -5.700131  -17.253946  0.672218  -196.196003  5.518884  -124.986146  115.738473  114.966296  -271.520927 ; 610.649181  -123.646512  -799.938200  655.459852  -3513.117576  52.583164  521.748805  2739.467845  54.915090  4034.497068  93.103991  102.332152  291.508773  0.716883  364.091987  -119.275029  417.075301  -507.927859  -730.462759  800.390369 ; -986.816509  -137.751160  3930.096519  6513.463403  3144.478471  14.279780  -9442.318202  36.188529  9.093113  93.103991  109062.949284  107.653929  -216.443328  -30.088536  40295.218208  3920.894225  -34935.234982  -74120.154742  29260.880263  2252.962827 ; 853.235169  696.180621  120.436849  0.589183  8.078660  -4.132011  149.770341  78.656924  -5.700131  102.332152  107.653929  425.018363  182.443572  -7.703267  -896.424977  250.329693  -84.549718  -17.045247  -469.881352  318.508404 ; 1290.309902  2540.418293  469.800808  3.312313  52.872320  -11.404909  359.437961  222.415170  -17.253946  291.508773  -216.443328  182.443572  2568.995069  -15.152743  -1724.480658  318.467908  -109.848540  330.479078  -1502.435826  376.053043 ; -82.740437  594.446615  249.104067  -14.196663  247.495097  0.700926  -277.892158  0.366115  0.672218  0.716883  -30.088536  -7.703267  -15.152743  2.755796  -173.461598  -31.161211  -111.719199  141.609341  25.584933  -292.713023 ; 19427.759050  -287265.203487  -339377.480890  -12155.254557  218200.913325  -131.925731  367664.076957  513.258954  -196.196003  364.091987  40295.218208  -896.424977  -1724.480658  -173.461598  372195.465326  -7910.861847  174777.445021  -215098.168890  -144159.619713  353825.716142 ; 563.299838  -4737.535946  7242.758864  -13.744516  -122.381038  -1.378740  -8244.177885  -82.097874  5.518884  -119.275029  3920.894225  250.329693  318.467908  -31.161211  -7910.861847  3302.112962  -5675.593909  1759.280433  5597.445943  -6063.819859 ; 15944.069206  -158690.863541  -184399.575645  -9536.572288  107570.720661  -98.508374  203254.216973  474.564736  -124.986146  417.075301  -34935.234982  -84.549718  -109.848540  -111.719199  174777.445021  -5675.593909  112316.599628  -77388.963501  -92547.304147  189962.332943 ; -14938.275100  158854.733004  180474.859064  3023.135528  -110714.644867  84.105448  -193810.320959  -509.038678  115.738473  -507.927859  -74120.154742  -17.045247  330.479078  141.609341  -215098.168890  1759.280433  -77388.963501  151509.542080  63273.222241  -192202.268601 ; -12546.062386  50926.928485  154950.349685  11987.516027  -178042.959195  133.153879  -183968.615128  -906.151494  114.966296  -730.462759  29260.880263  -469.881352  -1502.435826  25.584933  -144159.619713  5597.445943  -92547.304147  63273.222241  156460.644754  -196152.666207 ; 30702.420797  -278434.447431  -351335.714572  -16985.418351  245462.485686  -234.614859  392115.035448  981.552204  -271.520927  800.390369  2252.962827  318.508404  376.053043  -292.713023  353825.716142  -6063.819859  189962.332943  -192202.268601  -196152.666207  394142.996821 ;];
Results{7,4}={};
Results{7,4}{1,1}={'PPP4.x'};
Results{7,3}=[1.000000,-577.973855,33366.088490,-153491.243881,-0.014779];
Results{8,5}=[ 0.001000  3.117142  0.001000  0.001000  0.001000  0.001000  10.000000  0.001000  0.001000  1.344720 ];
Results{8,6}=[ 10.000000  10.000000  10.000000  10.000000  9.998564  10.000000  10.000000  10.000000  10.000000  10.000000  10.000000  10.000000  10.000000  10.000000  10.000000  10.000000  10.000000  10.000000  10.000000  10.000000  10.000000  10.000000  9.999842  10.000000  10.000000  10.000000  10.000000  9.999738  9.995506  10.000000  10.000000  10.000000  10.000000  10.000000  9.999091  10.000000  10.000000  10.000000  10.000000  10.000000  10.000000 ];
Results{8,1}=[17369.286771, 15951.342894, 13.200000, 1378.343877, 505.711430, 26.400000];
Results{8,2}=[ 4678.725664  -16640.809203  -11992.984096  -97.160239  -536.284422  12035.827882  141.997982  -51.946534  151.052745  -830.075232  319.733666  604.001205  -31.575197  8545.484692  363.892988  6988.515088  -6151.352324  -4671.490228  13777.346087 ; -16640.809203  260637.353988  137011.451329  -3875.254046  40859.997873  -137945.973058  168.017275  295.455356  76.735173  1199.925921  272.344212  1342.180137  298.939733  -131087.387028  -2454.096802  -74185.736555  72996.480305  20762.197752  -133135.836311 ; -11992.984096  137011.451329  154442.320555  8141.063629  -97198.177322  -163580.246504  -36.713098  257.317331  -79.895055  -1216.329426  71.358303  339.214565  115.376044  -157376.080048  1390.248994  -83871.544110  85090.836177  67892.100607  -164739.146613 ; -97.160239  -3875.254046  8141.063629  9032.199013  -22854.199533  -9456.987457  105.535803  -2.666233  156.826618  2701.494969  0.098065  -1.814446  -10.557932  -7640.259242  -33.137263  -5216.227291  2514.733775  7454.171125  -10062.976616 ; -536.284422  40859.997873  -97198.177322  -22854.199533  225767.454821  112304.776298  -394.744566  -11.143746  -736.579823  1224.019848  3.132916  45.165101  138.842745  107584.491052  97.445337  52875.717118  -54099.513058  -89360.089023  121266.075649 ; 12035.827882  -137945.973058  -163580.246504  -9456.987457  112304.776298  174855.202202  -29.480869  -265.102731  1.546950  -2798.692446  -107.588029  -433.832300  -107.013284  165388.894679  -1647.082255  89902.250903  -87107.509846  -80281.952635  178073.691581 ; 141.997982  168.017275  -36.713098  105.535803  -394.744566  -29.480869  211.219083  14.049014  269.241875  -21.193705  11.510120  32.752192  0.080243  -86.296247  4.304367  37.518790  -16.084139  -203.625823  152.692378 ; -51.946534  295.455356  257.317331  -2.666233  -11.143746  -265.102731  14.049014  6.266344  7.209811  11.736555  -6.566962  -20.366428  0.743404  -210.251531  2.293721  -136.152203  124.228102  103.260287  -303.348274 ; 151.052745  76.735173  -79.895055  156.826618  -736.579823  1.546950  269.241875  7.209811  384.369143  17.263587  17.224614  51.074770  0.297249  -35.105127  -6.655522  47.919472  -64.800160  -120.452463  125.544296 ; -830.075232  1199.925921  -1216.329426  2701.494969  1224.019848  -2798.692446  -21.193705  11.736555  17.263587  103456.097274  -5.215456  -154.890875  1.339896  44980.989147  1111.549687  -29655.857289  -73798.688237  25875.954637  4782.151101 ; 319.733666  272.344212  71.358303  0.098065  3.132916  -107.588029  11.510120  -6.566962  17.224614  -5.215456  158.585232  79.237993  -2.974334  -389.979616  102.823020  -33.305569  40.652027  -161.815064  160.287199 ; 604.001205  1342.180137  339.214565  -1.814446  45.165101  -433.832300  32.752192  -20.366428  51.074770  -154.890875  79.237993  1089.138256  -8.523909  -1014.905052  152.538761  -127.555426  284.679670  -565.061837  303.734955 ; -31.575197  298.939733  115.376044  -10.557932  138.842745  -107.013284  0.080243  0.743404  0.297249  1.339896  -2.974334  -8.523909  1.074921  -83.012698  -9.498116  -57.718645  56.296601  3.722333  -133.499458 ; 8545.484692  -131087.387028  -157376.080048  -7640.259242  107584.491052  165388.894679  -86.296247  -210.251531  -35.105127  44980.989147  -389.979616  -1014.905052  -83.012698  182929.165887  -1726.082071  73068.054037  -118060.574192  -56545.232612  165341.966738 ; 363.892988  -2454.096802  1390.248994  -33.137263  97.445337  -1647.082255  4.304367  2.293721  -6.655522  1111.549687  102.823020  152.538761  -9.498116  -1726.082071  1004.839616  -1243.297977  133.769247  1353.827916  -981.351198 ; 6988.515088  -74185.736555  -83871.544110  -5216.227291  52875.717118  89902.250903  37.518790  -136.152203  47.919472  -29655.857289  -33.305569  -127.555426  -57.718645  73068.054037  -1243.297977  54750.039324  -25097.226724  -43468.927047  86932.259761 ; -6151.352324  72996.480305  85090.836177  2514.733775  -54099.513058  -87107.509846  -16.084139  124.228102  -64.800160  -73798.688237  40.652027  284.679670  56.296601  -118060.574192  133.769247  -25097.226724  98897.543334  17588.136542  -91708.364416 ; -4671.490228  20762.197752  67892.100607  7454.171125  -89360.089023  -80281.952635  -203.625823  103.260287  -120.452463  25875.954637  -161.815064  -565.061837  3.722333  -56545.232612  1353.827916  -43468.927047  17588.136542  96124.093535  -98392.963226 ; 13777.346087  -133135.836311  -164739.146613  -10062.976616  121266.075649  178073.691581  152.692378  -303.348274  125.544296  4782.151101  160.287199  303.734955  -133.499458  165341.966738  -981.351198  86932.259761  -91708.364416  -98392.963226  195416.023516 ;];
Results{8,4}={};
Results{8,4}{1,1}={'Help_Ru5P.n'};
Results{8,4}{1,2}={'PPP4.x'};
Results{8,3}=[2.000000,-393.440399,17369.286771,-82307.458511,-0.027137];
Results{9,5}=[ 10.000000  10.000000  0.001000  0.001000  0.001000  0.001000  0.001000  10.000000  0.001000  0.001000 ];
Results{9,6}=[ 10.000000  10.000000  10.000000  10.000000  10.000000  10.000000  10.000000  10.000000  10.000000  10.000000  10.000000  10.000000  10.000000  0.001000  10.000000  0.001000  10.000000  10.000000  10.000000  10.000000  10.000000  10.000000  10.000000  10.000000  10.000000  10.000000  10.000000  10.000000  10.000000  10.000000  10.000000  10.000000  10.000000  10.000000  10.000000  10.000000  10.000000  10.000000  10.000000  10.000000  10.000000 ];
Results{9,1}=[4950.372203, 3598.404372, 13.200000, 1312.367831, 93.946812, 26.400000];
Results{9,2}=[ 1433.671133  -2498.072175  -3122.640189  -236.449143  506.168354  0.807631  3388.758226  11.658784  232.299601  -9.155777  256.982971  -851.774093  15.885904  -42.105048  5.145820  2388.773693  -393.996798  2327.263679  -1475.338550  -1466.178572  2714.335879 ; -2498.072175  76176.551953  51866.610180  -17.462188  20331.936225  2.500457  -53328.702578  -22.434135  383.906434  -1.079255  693.915105  3947.109539  -65.514161  3.293069  132.719229  -53751.066102  2122.109593  -30057.971147  26111.118082  10979.347650  -47083.624900 ; -3122.640189  51866.610180  55026.963747  -3567.361031  -25204.486953  -8.385746  -57392.296627  -54.781931  -612.560647  22.296927  -529.717122  -1264.485449  0.358449  -7.902821  73.133188  -60211.587316  3896.849733  -31004.251434  32268.665722  16637.599632  -50774.728086 ; -236.449143  -17.462188  -3567.361031  23029.202373  -2788.641687  7.021182  3969.153784  16.156999  479.970389  -5.328155  525.549435  9585.808553  0.028721  5.902063  3.335153  8419.081333  132.995671  -700.559522  -8885.248390  -3466.660790  5318.858602 ; 506.168354  20331.936225  -25204.486953  -2788.641687  147381.054534  22.649708  30611.660784  45.973355  2368.882154  -21.672825  3096.347537  3560.956307  0.178621  33.557874  80.698593  29744.313130  -1245.628588  13344.946368  -16905.842397  -30749.365866  33781.838141 ; 0.807631  2.500457  -8.385746  7.021182  22.649708  0.399897  -2.134752  -0.030400  15.742491  2.618531  11.586412  -6.989660  0.466765  -0.090765  0.049909  10.634764  -2.471014  9.515666  -2.533949  -13.904273  8.057001 ; 3388.758226  -53328.702578  -57392.296627  3969.153784  30611.660784  -2.134752  61598.446824  54.560467  641.386713  -39.848660  665.282497  -2316.734934  -19.664972  23.041961  -72.862869  60720.581238  -4091.944394  33166.640983  -30849.356641  -24049.984746  56241.277177 ; 11.658784  -22.434135  -54.781931  16.156999  45.973355  -0.030400  54.560467  1.605079  -15.909073  -3.213434  -9.290445  -17.242564  1.878027  0.569016  -0.013602  58.289440  -8.812233  43.721039  -26.480858  -30.945669  45.053500 ; 232.299601  383.906434  -612.560647  479.970389  2368.882154  15.742491  641.386713  -15.909073  1267.594131  188.472157  995.702591  -99.804579  23.728733  11.898949  4.548358  697.263019  -99.103901  514.663151  -414.830949  -1274.272430  606.152003 ; -9.155777  -1.079255  22.296927  -5.328155  -21.672825  2.618531  -39.848660  -3.213434  188.472157  42.522190  128.843997  -0.931345  -0.644831  0.586157  0.073515  -21.517815  3.115913  -15.233509  16.176372  -69.588121  -16.852266 ; 256.982971  693.915105  -529.717122  525.549435  3096.347537  11.586412  665.282497  -9.290445  995.702591  128.843997  874.341032  22.224445  18.903810  11.045066  6.134094  619.568387  -70.998270  426.236000  -448.409225  -1262.666828  582.303945 ; -851.774093  3947.109539  -1264.485449  9585.808553  3560.956307  -6.989660  -2316.734934  -17.242564  -99.804579  -0.931345  22.224445  106264.517455  -68.734787  -26.113504  9.134402  45927.273021  937.903975  -30603.425092  -75660.841062  24086.907865  6474.967387 ; 15.885904  -65.514161  0.358449  0.028721  0.178621  0.466765  -19.664972  1.878027  23.728733  -0.644831  18.903810  -68.734787  208.987480  6.339726  -2.769647  4.536727  15.546678  45.736568  22.867674  -6.251704  -62.228322 ; -42.105048  3.293069  -7.902821  5.902063  33.557874  -0.090765  23.041961  0.569016  11.898949  0.586157  11.045066  -26.113504  6.339726  423.084741  -0.016469  49.764751  -9.081130  17.272728  8.856851  -24.730104  -18.663679 ; 5.145820  132.719229  73.133188  3.335153  80.698593  0.049909  -72.862869  -0.013602  4.548358  0.073515  6.134094  9.134402  -2.769647  -0.016469  0.589396  -80.970655  2.522638  -42.442657  33.309918  2.717261  -61.221150 ; 2388.773693  -53751.066102  -60211.587316  8419.081333  29744.313130  10.634764  60720.581238  58.289440  697.263019  -21.517815  619.568387  45927.273021  4.536727  49.764751  -80.970655  85710.414996  -3863.411488  21057.035755  -66984.316570  -5979.537773  55652.543166 ; -393.996798  2122.109593  3896.849733  132.995671  -1245.628588  -2.471014  -4091.944394  -8.812233  -99.103901  3.115913  -70.998270  937.903975  15.546678  -9.081130  2.522638  -3863.411488  652.737709  -2598.208711  1660.293732  1941.471723  -3655.871333 ; 2327.263679  -30057.971147  -31004.251434  -700.559522  13344.946368  9.515666  33166.640983  43.721039  514.663151  -15.233509  426.236000  -30603.425092  45.736568  17.272728  -42.442657  21057.035755  -2598.208711  26981.113634  3622.232637  -15754.634362  25914.740247 ; -1475.338550  26111.118082  32268.665722  -8885.248390  -16905.842397  -2.533949  -30849.356641  -26.480858  -414.830949  16.176372  -448.409225  -75660.841062  22.867674  8.856851  33.309918  -66984.316570  1660.293732  3622.232637  72038.439699  -8332.472926  -32389.595758 ; -1466.178572  10979.347650  16637.599632  -3466.660790  -30749.365866  -13.904273  -24049.984746  -30.945669  -1274.272430  -69.588121  -1262.666828  24086.907865  -6.251704  -24.730104  2.717261  -5979.537773  1941.471723  -15754.634362  -8332.472926  58718.268232  -34734.425691 ; 2714.335879  -47083.624900  -50774.728086  5318.858602  33781.838141  8.057001  56241.277177  45.053500  606.152003  -16.852266  582.303945  6474.967387  -62.228322  -18.663679  -61.221150  55652.543166  -3655.871333  25914.740247  -32389.595758  -34734.425691  61555.026566 ;];
Results{9,4}={};
Results{9,3}=[0.000000,-169.941816,4950.372203,-37113.596800,-0.001058];
Results{10,5}=[ 0.001342  0.389496  0.829111  0.001000  0.003825  0.001054  4.085637  0.002502  0.001676  9.460839 ];
Results{10,6}=[ 9.998686  9.998614  9.622811  9.999923  9.999911  9.533265  9.999982  9.999924  10.000000  9.999987  9.999584  9.998686  9.999924  9.998686  9.999930  9.998686  9.705472  9.998686  9.998614  9.998686  9.998682  9.957994  9.999994  9.998686  9.999924  9.998686  9.998614  9.851389  9.999943  9.998686  9.998686  9.858464  9.616391  9.998686  9.999955  9.998615  9.998686  9.999923  9.998612  9.998685  9.998614 ];
Results{10,1}=[29448.049560, 28036.292432, 13.200000, 1372.157128, 908.543081, 26.400000];
Results{10,2}=[ 8723.361814  -26171.392268  -20916.414036  -323.213290  -39.602875  23132.447878  288.618260  -52.448723  344.628505  -913.210150  610.369709  977.085287  -58.965134  14888.628998  466.647729  12121.346105  -11194.321867  -8948.533538  23411.411124 ; -26171.392268  415901.487502  227187.341198  -3988.356174  52257.222886  -235782.221554  -166.768473  224.440506  -229.188744  393.580416  511.197703  2032.493840  461.699620  -221513.770919  -3580.899972  -123148.997177  122775.122187  38977.854537  -217464.408840 ; -20916.414036  227187.341198  254294.035750  10865.185330  -147724.585325  -275561.771544  -564.179375  244.180875  -327.334622  1319.169414  100.155525  416.044781  193.126239  -258451.495931  4503.261128  -139676.342265  138361.575732  114591.770401  -268013.669632 ; -323.213290  -3988.356174  10865.185330  15638.784076  -31023.205321  -12412.346918  303.363832  2.859674  473.572952  5156.597573  0.347901  2.037518  -11.259758  -9344.081842  -56.856070  -7400.178154  2243.595187  9408.064281  -13184.243112 ; -39.602875  52257.222886  -147724.585325  -31023.205321  340336.759542  170259.151797  -1340.469187  -83.527123  -2729.810369  2328.827061  6.653586  52.296993  194.913144  163163.189771  125.126138  80279.399051  -82607.768438  -133567.842456  183743.741080 ; 23132.447878  -235782.221554  -275561.771544  -12412.346918  170259.151797  300831.953389  527.682375  -276.450931  134.763783  -6190.772246  17.668733  -38.131713  -205.999323  277167.616515  -5114.900937  152519.527738  -146329.901861  -135231.499959  296023.654361 ; 288.618260  -166.768473  -564.179375  303.363832  -1340.469187  527.682375  797.294476  19.848317  1178.332485  5.360751  48.482755  142.018006  0.771524  363.570700  -53.639368  314.805025  -319.069084  -525.149503  617.722455 ; -52.448723  224.440506  244.180875  2.859674  -83.527123  -276.450931  19.848317  3.768133  26.601178  8.074658  -6.095650  -17.358308  0.695444  -202.736376  3.499757  -130.086091  121.845296  120.836501  -287.880943 ; 344.628505  -229.188744  -327.334622  473.572952  -2729.810369  134.763783  1178.332485  26.601178  1787.441112  52.696087  60.733739  179.063788  0.815560  69.245371  -73.034904  169.581564  -220.882496  -228.706483  273.020878 ; -913.210150  393.580416  1319.169414  5156.597573  2328.827061  -6190.772246  5.360751  8.074658  52.696087  106660.967455  59.387275  -169.926259  -15.715876  42706.358600  2653.398754  -32465.440155  -74190.461658  27442.481903  3919.935456 ; 610.369709  511.197703  100.155525  0.347901  6.653586  17.668733  48.482755  -6.095650  60.733739  59.387275  300.600615  135.727737  -5.550297  -669.897190  183.369516  -64.612825  9.620448  -320.511348  248.121915 ; 977.085287  2032.493840  416.044781  2.037518  52.296993  -38.131713  142.018006  -17.358308  179.063788  -169.926259  135.727737  1841.741339  -12.541888  -1402.930612  236.998542  -128.110473  301.455313  -1027.220727  323.582328 ; -58.965134  461.699620  193.126239  -11.259758  194.913144  -205.999323  0.771524  0.695444  0.815560  -15.715876  -5.550297  -12.541888  1.974016  -137.709218  -20.851696  -89.589137  105.160810  17.495718  -224.769448 ; 14888.628998  -221513.770919  -258451.495931  -9344.081842  163163.189771  277167.616515  363.570700  -202.736376  69.245371  42706.358600  -669.897190  -1402.930612  -137.709218  287856.530675  -5030.269601  129438.458652  -172164.402513  -103581.941111  269543.966967 ; 466.647729  -3580.899972  4503.261128  -56.856070  125.126138  -5114.900937  -53.639368  3.499757  -73.034904  2653.398754  183.369516  236.998542  -20.851696  -5030.269601  2252.018178  -3634.419996  984.531093  3560.334587  -3621.248336 ; 12121.346105  -123148.997177  -139676.342265  -7400.178154  80279.399051  152519.527738  314.805025  -130.086091  169.581564  -32465.440155  -64.612825  -128.110473  -89.589137  129438.458652  -3634.419996  86675.041141  -54215.338428  -69716.947628  143748.433833 ; -11194.321867  122775.122187  138361.575732  2243.595187  -82607.768438  -146329.901861  -319.069084  121.845296  -220.882496  -74190.461658  9.620448  301.455313  105.160810  -172164.402513  984.531093  -54215.338428  128406.756275  42265.139419  -147658.394878 ; -8948.533538  38977.854537  114591.770401  9408.064281  -133567.842456  -135231.499959  -525.149503  120.836501  -228.706483  27442.481903  -320.511348  -1027.220727  17.495718  -103581.941111  3560.334587  -69716.947628  42265.139419  127192.961914  -150448.211073 ; 23411.411124  -217464.408840  -268013.669632  -13184.243112  183743.741080  296023.654361  617.722455  -287.880943  273.020878  3919.935456  248.121915  323.582328  -224.769448  269543.966967  -3621.248336  143748.433833  -147658.394878  -150448.211073  304701.116801 ;];
Results{10,4}={};
Results{10,4}{1,1}={'Help_Ru5P.n'};
Results{10,4}{1,2}={'PPP4.x'};
Results{10,3}=[2.000000,-747.951029,29448.049560,-125484.452326,-0.061161];
Results{11,5}=[ 0.001000  0.402604  0.883705  0.001000  0.004010  0.001057  3.882503  0.001000  0.001000  9.616471 ];
Results{11,6}=[ 10.000000  10.000000  9.598586  10.000000  10.000000  9.518795  10.000000  10.000000  10.000000  10.000000  10.000000  10.000000  10.000000  10.000000  10.000000  10.000000  9.693916  10.000000  10.000000  10.000000  10.000000  9.971544  10.000000  10.000000  10.000000  10.000000  10.000000  9.844779  10.000000  10.000000  10.000000  9.851688  9.657157  10.000000  10.000000  10.000000  10.000000  10.000000  10.000000  10.000000  10.000000 ];
Results{11,1}=[29611.680603, 28199.862434, 13.200000, 1372.218169, 913.995414, 26.400000];
Results{11,2}=[ 8736.197318  -26151.495630  -20939.773676  -325.349734  -32.617060  23244.511072  290.564472  -50.767203  348.310424  -890.732555  611.528287  976.747401  -58.915944  14922.331532  461.441770  12130.069291  -11225.463762  -8971.646037  23397.348632 ; -26151.495630  415374.531599  226996.414305  -3975.132301  52154.576042  -235826.532880  -186.828528  214.993596  -245.027021  326.188359  512.077849  2028.702977  461.348543  -221421.817516  -3561.051982  -123042.070616  122735.643361  38985.019667  -217136.085215 ; -20939.773676  226996.414305  254261.729353  10827.232689  -147532.528191  -275777.980961  -588.761687  236.113570  -333.860882  1303.394368  99.198959  410.973706  193.100394  -258466.999519  4561.047830  -139674.746247  138375.732062  114609.524770  -267817.148066 ; -325.349734  -3975.132301  10827.232689  15699.073207  -30959.555567  -12359.361508  309.454284  3.272139  484.127864  5187.039857  0.352210  2.084494  -11.206561  -9287.581875  -56.225197  -7387.932950  2200.907933  9369.188153  -13136.923282 ; -32.617060  52154.576042  -147532.528191  -30959.555567  340044.395490  170036.690106  -1364.901597  -85.481681  -2797.944587  2329.356750  6.857339  52.608286  194.873325  162956.701202  119.186434  80177.619315  -82506.506492  -133382.702083  183496.299815 ; 23244.511072  -235826.532880  -275777.980961  -12359.361508  170036.690106  301411.853674  557.568693  -268.476680  143.112241  -6189.679154  26.554656  -10.410267  -206.994026  277359.960270  -5179.545223  152654.877818  -146466.103736  -135433.411718  296124.898419 ; 290.564472  -186.828528  -588.761687  309.454284  -1364.901597  557.568693  811.370144  19.854584  1199.933677  6.743755  49.776970  145.969213  0.825236  389.839332  -56.847747  327.850334  -333.465355  -534.560203  634.483821 ; -50.767203  214.993596  236.113570  3.272139  -85.481681  -268.476680  19.854584  3.538064  27.274333  7.645256  -5.864318  -16.599655  0.673102  -196.215799  3.284669  -125.797288  117.992251  117.976869  -278.573194 ; 348.310424  -245.027021  -333.860882  484.127864  -2797.944587  143.112241  1199.933677  27.274333  1821.558711  53.753438  62.070171  183.101387  0.854404  74.364771  -76.110845  173.022636  -225.347302  -228.279194  270.929696 ; -890.732555  326.188359  1303.394368  5187.039857  2329.356750  -6189.679154  6.743755  7.645256  53.753438  106679.316907  61.980204  -163.308358  -16.144660  42698.427605  2669.249696  -32468.731925  -74205.430249  27419.347461  3985.156300 ; 611.528287  512.077849  99.198959  0.352210  6.857339  26.554656  49.776970  -5.864318  62.070171  61.980204  301.336056  136.197210  -5.544267  -668.544123  183.479543  -64.837757  7.284706  -322.278405  246.273161 ; 976.747401  2028.702977  410.973706  2.084494  52.608286  -10.410267  145.969213  -16.599655  183.101387  -163.308358  136.197210  1839.291994  -12.530430  -1393.365488  236.708453  -126.838568  293.574172  -1029.679880  316.501841 ; -58.915944  461.348543  193.100394  -11.206561  194.873325  -206.994026  0.825236  0.673102  0.854404  -16.144660  -5.544267  -12.530430  1.973915  -137.923370  -20.879203  -89.435331  105.436024  17.545804  -224.314162 ; 14922.331532  -221421.817516  -258466.999519  -9287.581875  162956.701202  277359.960270  389.839332  -196.215799  74.364771  42698.427605  -668.544123  -1393.365488  -137.923370  287896.931618  -5085.889394  129467.875802  -172185.874423  -103619.290332  269443.371290 ; 461.441770  -3561.051982  4561.047830  -56.225197  119.186434  -5179.545223  -56.847747  3.284669  -76.110845  2669.249696  183.479543  236.708453  -20.879203  -5085.889394  2264.003138  -3673.384021  1007.650027  3592.562010  -3674.860090 ; 12130.069291  -123042.070616  -139674.746247  -7387.932950  80177.619315  152654.877818  327.850334  -125.797288  173.022636  -32468.731925  -64.837757  -126.838568  -89.435331  129467.875802  -3673.384021  86689.350000  -54226.374289  -69729.902892  143643.882514 ; -11225.463762  122735.643361  138375.732062  2200.907933  -82506.506492  -146466.103736  -333.465355  117.992251  -225.347302  -74205.430249  7.284706  293.574172  105.436024  -172185.874423  1007.650027  -54226.374289  128432.692577  42301.169516  -147619.091637 ; -8971.646037  38985.019667  114609.524770  9369.188153  -133382.702083  -135433.411718  -534.560203  117.976869  -228.279194  27419.347461  -322.278405  -1029.679880  17.545804  -103619.290332  3592.562010  -69729.902892  42301.169516  127192.946483  -150350.635868 ; 23397.348632  -217136.085215  -267817.148066  -13136.923282  183496.299815  296124.898419  634.483821  -278.573194  270.929696  3985.156300  246.273161  316.501841  -224.314162  269443.371290  -3674.860090  143643.882514  -147619.091637  -150350.635868  304264.372786 ;];
Results{11,4}={};
Results{11,4}{1,1}={'Help_Ru5P.n'};
Results{11,4}{1,2}={'PPP4.x'};
Results{11,3}=[2.000000,-759.860040,29611.680603,-125459.287528,-0.061616];
Results{12,5}=[ 0.007084  0.178091  0.898303  0.001000  0.003206  0.001000  3.819849  0.004199  0.001000  10.000000 ];
Results{12,6}=[ 9.993027  10.000000  9.802148  10.000000  10.000000  9.816465  10.000000  10.000000  10.000000  10.000000  9.972095  9.996347  10.000000  9.996971  10.000000  9.993788  9.938605  9.995516  10.000000  9.996793  9.999363  9.990643  10.000000  9.997305  10.000000  9.997335  10.000000  9.969441  10.000000  9.998019  9.999429  9.926437  9.657862  9.999371  10.000000  10.000000  9.996018  10.000000  10.000000  9.996843  10.000000 ];
Results{12,1}=[30154.581029, 28739.814786, 13.200000, 1375.166243, 931.993826, 26.400000];
Results{12,2}=[ 9069.923206  -27096.002711  -21797.697993  -342.364327  48.371307  24167.508823  296.152000  -53.547105  355.504157  -933.928639  635.971508  1012.920790  -61.280762  15545.944384  471.455898  12626.529016  -11678.084113  -9362.431136  24378.644093 ; -27096.002711  430579.687357  236272.463897  -3950.904785  52284.484590  -245437.525680  -197.133180  224.349092  -259.603149  302.806995  533.200154  2097.891101  475.313436  -230602.932478  -3711.822392  -128065.689366  127783.535720  41101.361081  -226238.210626 ; -21797.697993  236272.463897  263648.989829  11006.708107  -151534.196714  -285865.606230  -614.146201  248.570471  -361.688412  1623.075794  103.638418  426.939090  200.237518  -267815.355463  4807.691910  -144916.560899  143298.061022  118744.316071  -277688.621342 ; -342.364327  -3950.904785  11006.708107  16168.794236  -31459.189814  -12556.634468  315.355302  3.076407  493.603242  5358.472130  0.381527  2.473756  -11.255232  -9392.170948  -59.073710  -7534.038793  2175.583182  9481.289413  -13331.362208 ; 48.371307  52284.484590  -151534.196714  -31459.189814  348230.966865  174612.215021  -1393.271377  -89.463502  -2851.584294  2423.678341  6.863129  50.868593  197.841461  167304.927943  136.385703  82340.573161  -84763.779336  -136680.370873  188374.794915 ; 24167.508823  -245437.525680  -285865.606230  -12556.634468  174612.215021  312275.471690  584.495549  -282.272733  169.471964  -6561.886787  24.250531  -16.292285  -214.357714  287396.872600  -5462.548709  158298.721628  -151737.867404  -140027.605960  306798.433390 ; 296.152000  -197.133180  -614.146201  315.355302  -1393.271377  584.495549  835.339743  20.779667  1232.658517  0.753816  51.314068  151.164772  0.857429  409.433153  -60.065234  343.229346  -342.815618  -563.858510  665.296508 ; -53.547105  224.349092  248.570471  3.076407  -89.463502  -282.272733  20.779667  3.790326  28.201628  8.255011  -6.183648  -17.621639  0.705561  -206.531121  3.701580  -132.589204  124.165366  124.325702  -293.330672 ; 355.504157  -259.603149  -361.688412  493.603242  -2851.584294  169.471964  1232.658517  28.201628  1868.582750  48.317885  64.031800  189.806333  0.884091  95.192480  -80.516455  189.483082  -236.322168  -254.547228  301.977129 ; -933.928639  302.806995  1623.075794  5358.472130  2423.678341  -6561.886787  0.753816  8.255011  48.317885  106971.174364  64.203911  -179.072771  -17.177294  42442.391791  2806.016226  -32764.987072  -74200.799755  27662.432933  3727.539417 ; 635.971508  533.200154  103.638418  0.381527  6.863129  24.250531  51.314068  -6.183648  64.031800  64.203911  313.216616  141.911536  -5.780610  -696.617032  190.756175  -67.919786  8.337922  -334.643066  257.659559 ; 1012.920790  2097.891101  426.939090  2.473756  50.868593  -16.292285  151.164772  -17.621639  189.806333  -179.072771  141.911536  1930.880685  -12.894262  -1446.278908  246.721381  -127.371812  310.000698  -1073.764126  329.162440 ; -61.280762  475.313436  200.237518  -11.255232  197.841461  -214.357714  0.857429  0.705561  0.884091  -17.177294  -5.780610  -12.894262  2.048214  -142.857271  -21.912348  -92.556707  109.582746  19.081498  -233.464341 ; 15545.944384  -230602.932478  -267815.355463  -9392.170948  167304.927943  287396.872600  409.433153  -206.531121  95.192480  42442.391791  -696.617032  -1446.278908  -142.857271  297463.155733  -5346.931907  134671.795262  -177134.676968  -107696.079665  279159.328378 ; 471.455898  -3711.822392  4807.691910  -59.073710  136.385703  -5462.548709  -60.065234  3.701580  -80.516455  2806.016226  190.756175  246.721381  -21.912348  -5346.931907  2376.368038  -3867.941195  1065.598888  3787.156582  -3885.314875 ; 12626.529016  -128065.689366  -144916.560899  -7534.038793  82340.573161  158298.721628  343.229346  -132.589204  189.483082  -32764.987072  -67.919786  -127.371812  -92.556707  134671.795262  -3867.941195  89676.836879  -56917.870614  -72076.827522  149097.039097 ; -11678.084113  127783.535720  143298.061022  2175.583182  -84763.779336  -151737.867404  -342.815618  124.165366  -236.322168  -74200.799755  8.337922  310.000698  109.582746  -177134.676968  1065.598888  -56917.870614  131119.603351  44404.623552  -152814.137881 ; -9362.431136  41101.361081  118744.316071  9481.289413  -136680.370873  -140027.605960  -563.858510  124.325702  -254.547228  27662.432933  -334.643066  -1073.764126  19.081498  -107696.079665  3787.156582  -72076.827522  44404.623552  129805.671192  -155038.028542 ; 24378.644093  -226238.210626  -277688.621342  -13331.362208  188374.794915  306798.433390  665.296508  -293.330672  301.977129  3727.539417  257.659559  329.162440  -233.464341  279159.328378  -3885.314875  149097.039097  -152814.137881  -155038.028542  314948.661760 ;];
Results{12,4}={};
Results{12,4}{1,1}={'Help_Ru5P.n'};
Results{12,4}{1,2}={'PPP4.x'};
Results{12,3}=[2.000000,-783.423699,30154.581029,-129331.008570,-0.064339];
Results{13,5}=[ 0.001938  0.353285  0.907756  0.001000  0.003341  0.001084  4.194736  0.001069  0.001000  9.999062 ];
Results{13,6}=[ 9.999045  9.998824  9.516967  9.999191  9.999167  9.467643  9.999867  9.999192  9.999739  9.999877  9.903547  9.999061  9.999207  9.999062  9.999104  9.999062  9.776211  9.999061  9.999061  9.999062  9.999674  9.856811  9.999840  9.999062  9.999213  9.999062  9.999288  9.873607  9.999337  9.999062  9.999061  9.897326  9.672404  9.999062  9.999062  9.999304  9.999062  9.999207  9.999162  9.999062  9.999548 ];
Results{13,1}=[29598.734459, 28187.584185, 13.200000, 1371.550274, 913.586139, 26.400000];
Results{13,2}=[ 8761.486625  -26218.163182  -20989.130336  -326.627414  -40.854102  23231.177813  287.570459  -52.295952  343.803372  -917.666995  613.162702  982.074762  -59.135356  14937.931476  463.018631  12166.447908  -11234.901018  -8987.107442  23483.304112 ; -26218.163182  416956.758897  227935.998207  -3947.327628  52148.665529  -236617.086319  -177.761470  222.168110  -238.424218  384.640028  513.286819  2037.004916  462.596081  -222306.471251  -3584.782115  -123559.917180  123195.068153  39173.254210  -218147.278061 ; -20989.130336  227935.998207  255038.458350  10801.370601  -147668.293176  -276410.666173  -574.456298  243.332097  -326.558893  1373.613719  100.256235  413.687015  193.708407  -259206.603022  4573.137824  -140114.385300  138745.180484  114879.295799  -268705.459471 ; -326.627414  -3947.327628  10801.370601  15728.892327  -30913.825609  -12333.924412  306.435712  2.955034  479.129055  5199.406942  0.353113  2.097474  -11.162247  -9252.377834  -57.597553  -7377.400554  2178.008506  9339.396881  -13098.582339 ; -40.854102  52148.665529  -147668.293176  -30913.825609  340258.740338  170184.454279  -1353.953137  -84.976285  -2769.294142  2355.879315  6.750970  52.877588  194.891872  163121.628095  126.323328  80244.765133  -82600.180688  -133499.225905  183666.605068 ; 23231.177813  -236617.086319  -276410.666173  -12333.924412  170184.454279  301817.277250  540.191870  -275.764766  134.350573  -6258.053793  19.475335  -28.668589  -206.851144  278008.086689  -5194.246102  153019.035845  -146762.082618  -135589.275774  296833.476257 ; 287.570459  -177.761470  -574.456298  306.435712  -1353.953137  540.191870  798.817365  19.804955  1180.742875  3.717843  48.991786  144.079172  0.812510  375.371711  -55.777992  320.919688  -323.529645  -530.126774  624.355417 ; -52.295952  222.168110  243.332097  2.955034  -84.976285  -275.764766  19.804955  3.730601  26.756582  8.054575  -6.068307  -17.281324  0.692599  -202.069901  3.519902  -129.671334  121.451660  120.945536  -287.016693 ; 343.803372  -238.424218  -326.558893  479.129055  -2769.294142  134.350573  1180.742875  26.756582  1792.636279  50.955282  61.209338  181.139232  0.848016  68.787638  -75.266168  169.726848  -219.276445  -225.884382  267.281759 ; -917.666995  384.640028  1373.613719  5199.406942  2355.879315  -6258.053793  3.717843  8.054575  50.955282  106717.872371  60.152817  -170.689612  -15.969677  42659.301089  2681.233396  -32520.051491  -74192.710038  27474.489952  3892.424505 ; 613.162702  513.286819  100.256235  0.353113  6.750970  19.475335  48.991786  -6.068307  61.209338  60.152817  302.140739  136.556401  -5.570592  -672.244610  184.200947  -64.823717  9.090322  -321.948800  248.693540 ; 982.074762  2037.004916  413.687015  2.097474  52.877588  -28.668589  144.079172  -17.281324  181.139232  -170.689612  136.556401  1855.357762  -12.594048  -1404.082599  238.298925  -125.819412  299.939523  -1034.415957  325.958256 ; -59.135356  462.596081  193.708407  -11.162247  194.891872  -206.851144  0.812510  0.692599  0.848016  -15.969677  -5.570592  -12.594048  1.982208  -138.144940  -20.995498  -89.761105  105.586126  17.670306  -225.517266 ; 14937.931476  -222306.471251  -259206.603022  -9252.377834  163121.628095  278008.086689  375.371711  -202.069901  68.787638  42659.301089  -672.244610  -1404.082599  -138.144940  288647.780741  -5099.707733  129879.657632  -172558.610524  -103864.792432  270244.793979 ; 463.018631  -3584.782115  4573.137824  -57.597553  126.323328  -5194.246102  -55.777992  3.519902  -75.266168  2681.233396  184.200947  238.298925  -20.995498  -5099.707733  2274.281213  -3685.054529  1007.345086  3607.119697  -3684.601415 ; 12166.447908  -123559.917180  -140114.385300  -7377.400554  80244.765133  153019.035845  320.919688  -129.671334  169.726848  -32520.051491  -64.823717  -125.819412  -89.761105  129879.657632  -3685.054529  86944.063522  -54429.775465  -69892.473510  144145.001608 ; -11234.901018  123195.068153  138745.180484  2178.008506  -82600.180688  -146762.082618  -323.529645  121.451660  -219.276445  -74192.710038  9.090322  299.939523  105.586126  -172558.610524  1007.345086  -54429.775465  128623.424331  42408.620999  -148027.416406 ; -8987.107442  39173.254210  114879.295799  9339.396881  -133499.225905  -135589.275774  -530.126774  120.945536  -225.884382  27474.489952  -321.948800  -1034.415957  17.670306  -103864.792432  3607.119697  -69892.473510  42408.620999  127345.889523  -150718.329830 ; 23483.304112  -218147.278061  -268705.459471  -13098.582339  183666.605068  296833.476257  624.355417  -287.016693  267.281759  3892.424505  248.693540  325.958256  -225.517266  270244.793979  -3684.601415  144145.001608  -148027.416406  -150718.329830  305348.896086 ;];
Results{13,4}={};
Results{13,4}{1,1}={'Help_Ru5P.n'};
Results{13,4}{1,2}={'PPP4.x'};
Results{13,3}=[2.000000,-755.206825,29598.734459,-125748.341396,-0.061602];
Results{14,5}=[ 0.001000  0.158200  0.871327  0.001054  0.002912  0.001012  3.801373  0.001000  0.001000  9.587201 ];
Results{14,6}=[ 9.936049  9.991526  9.176832  9.990601  9.993849  9.315613  9.998030  9.990682  9.998030  9.997359  9.616162  9.989835  9.990515  9.998290  9.990863  9.999109  9.559600  9.998278  9.991407  9.998296  10.000000  9.639837  9.996325  9.998277  9.990511  9.846009  9.993987  9.994065  9.994202  9.993997  9.998028  9.798490  9.608088  9.991407  9.999627  9.993433  9.987461  9.990530  9.989323  9.998283  9.998028 ];
Results{14,1}=[30056.796854, 28650.970276, 13.200000, 1366.226578, 929.032343, 26.400000];
Results{14,2}=[ 8977.298468  -26657.922717  -21461.628871  -339.741866  10.951123  23757.055577  290.366909  -53.722515  347.591041  -951.307019  629.042459  1008.497263  -60.594475  15256.832425  464.200272  12448.479285  -11482.986414  -9228.421506  24027.245406 ; -26657.922717  425346.584022  233299.186806  -3848.457207  51855.708198  -242217.071870  -189.780971  225.216498  -250.844657  385.602981  525.329875  2075.259286  470.743946  -227725.889322  -3664.061122  -126477.762827  126112.370229  40489.815758  -223375.377978 ; -21461.628871  233299.186806  260414.850636  10793.009788  -149432.704583  -282217.690101  -590.098282  249.747244  -334.878364  1640.254873  102.427518  416.150324  198.446033  -264576.116990  4796.728569  -143159.056535  141523.293373  117192.475428  -274247.530712 ; -339.741866  -3848.457207  10793.009788  16005.187288  -30950.703762  -12315.518642  313.467844  2.934600  490.254189  5314.272211  0.369627  2.385446  -11.006357  -9180.612027  -59.584041  -7405.358101  2091.101715  9287.949946  -13063.961608 ; 10.951123  51855.708198  -149432.704583  -30950.703762  343886.479955  172197.265381  -1390.929538  -88.414997  -2841.490996  2435.583449  6.763508  52.050202  195.773652  165046.690157  136.188853  81191.686228  -83626.803909  -134887.237730  185793.707064 ; 23757.055577  -242217.071870  -282217.690101  -12315.518642  172197.265381  308116.185338  556.810033  -283.006826  139.911090  -6569.207826  19.617319  -19.417204  -211.943597  283785.886483  -5449.078653  156316.056597  -149747.985184  -138185.297908  302863.033246 ; 290.366909  -189.780971  -590.098282  313.467844  -1390.929538  556.810033  817.029589  20.414593  1206.237723  -1.522199  50.172949  148.774803  0.865203  388.291606  -59.442509  331.237699  -328.587255  -546.414301  638.756086 ; -53.722515  225.216498  249.747244  2.934600  -88.414997  -283.006826  20.414593  3.863038  27.497401  8.473218  -6.224605  -17.871827  0.708609  -207.453466  3.853956  -133.260263  124.618732  124.568683  -294.619511 ; 347.591041  -250.844657  -334.878364  490.254189  -2841.490996  139.911090  1206.237723  27.497401  1830.820554  46.006557  62.619315  186.853188  0.897056  72.988489  -79.833956  176.003462  -220.579953  -233.773172  271.416983 ; -951.307019  385.602981  1640.254873  5314.272211  2435.583449  -6569.207826  -1.522199  8.473218  46.006557  106929.831100  61.333389  -181.783424  -16.722140  42436.411380  2786.429914  -32754.902998  -74169.692584  27664.479710  3676.270509 ; 629.042459  525.329875  102.427518  0.369627  6.763508  19.617319  50.172949  -6.224605  62.619315  61.333389  310.427097  140.137607  -5.718088  -689.034570  188.975973  -65.951095  9.130361  -329.447710  254.796353 ; 1008.497263  2075.259286  416.150324  2.385446  52.050202  -19.417204  148.774803  -17.871827  186.853188  -181.783424  140.137607  1924.304430  -12.868730  -1431.854084  245.228439  -120.962150  306.228237  -1068.754004  340.830484 ; -60.594475  470.743946  198.446033  -11.006357  195.773652  -211.943597  0.865203  0.708609  0.897056  -16.722140  -5.718088  -12.868730  2.032842  -141.567254  -21.693588  -91.821281  108.395331  18.974631  -231.604728 ; 15256.832425  -227725.889322  -264576.116990  -9180.612027  165046.690157  283785.886483  388.291606  -207.453466  72.988489  42436.411380  -689.034570  -1431.854084  -141.567254  294175.974050  -5329.509559  132906.348366  -175362.832068  -106122.368621  275705.453397 ; 464.200272  -3664.061122  4796.728569  -59.584041  136.188853  -5449.078653  -59.442509  3.853956  -79.833956  2786.429914  188.975973  245.228439  -21.693588  -5329.509559  2361.024774  -3852.371062  1069.536834  3771.505836  -3885.095041 ; 12448.479285  -126477.762827  -143159.056535  -7405.358101  81191.686228  156316.056597  331.237699  -133.260263  176.003462  -32754.902998  -65.951095  -120.962150  -91.821281  132906.348366  -3852.371062  88711.092882  -55962.078285  -71232.783204  147243.866598 ; -11482.986414  126112.370229  141523.293373  2091.101715  -83626.803909  -149747.985184  -328.587255  124.618732  -220.579953  -74169.692584  9.130361  306.228237  108.395331  -175362.832068  1069.536834  -55962.078285  130132.716529  43558.769979  -150909.898988 ; -9228.421506  40489.815758  117192.475428  9287.949946  -134887.237730  -138185.297908  -546.414301  124.568683  -233.773172  27664.479710  -329.447710  -1068.754004  18.974631  -106122.368621  3771.505836  -71232.783204  43558.769979  128762.824848  -153274.599590 ; 24027.245406  -223375.377978  -274247.530712  -13063.961608  185793.707064  302863.033246  638.756086  -294.619511  271.416983  3676.270509  254.796353  340.830484  -231.604728  275705.453397  -3885.095041  147243.866598  -150909.898988  -153274.599590  311232.087887 ;];
Results{14,4}={};
Results{14,4}{1,1}={'Help_Ru5P.n'};
Results{14,4}{1,2}={'PPP4.x'};
Results{14,3}=[2.000000,-773.635252,30056.796854,-127891.611333,-0.063219];
Results{15,5}=[ 0.001000  0.339264  0.911528  0.001000  0.004280  0.001046  3.953583  0.001000  0.001000  10.000000 ];
Results{15,6}=[ 10.000000  10.000000  9.600329  10.000000  10.000000  9.486284  10.000000  10.000000  10.000000  10.000000  10.000000  10.000000  10.000000  10.000000  10.000000  10.000000  9.654208  10.000000  10.000000  10.000000  10.000000  9.985398  10.000000  10.000000  10.000000  10.000000  10.000000  9.830223  10.000000  10.000000  10.000000  9.833131  9.734772  10.000000  10.000000  10.000000  10.000000  10.000000  10.000000  10.000000  10.000000 ];
Results{15,1}=[29801.479531, 28389.701360, 13.200000, 1372.178171, 920.323379, 26.400000];
Results{15,2}=[ 8843.179144  -26418.691914  -21191.496872  -329.548424  -11.394352  23519.659930  292.320087  -51.540811  350.505963  -905.957622  619.148877  988.602938  -59.685099  15097.951728  463.617939  12277.810185  -11357.810147  -9091.479157  23686.608504 ; -26418.691914  419989.180942  229712.880674  -3991.961918  52312.126082  -238641.440117  -190.407345  217.585420  -249.651766  322.053013  518.253885  2049.443423  465.940108  -224119.628639  -3606.586011  -124514.968932  124212.913106  39558.176031  -219772.063047 ; -21191.496872  229712.880674  257242.497309  10918.324838  -149033.593875  -279002.477622  -597.167313  239.664579  -341.782965  1427.337035  100.417988  414.294755  195.212365  -261452.917050  4654.278821  -141349.594106  139926.687608  115995.108516  -270960.988993 ; -329.548424  -3991.961918  10918.324838  15860.688423  -31209.902934  -12460.982451  311.745499  3.192548  487.875317  5242.256426  0.357410  2.118541  -11.295377  -9359.535296  -56.830112  -7453.498369  2211.257034  9438.070322  -13241.188107 ; -11.394352  52312.126082  -149033.593875  -31209.902934  343249.137430  171754.453885  -1376.865289  -86.579443  -2821.327129  2349.275778  6.866412  52.478752  196.264579  164593.022602  123.013070  80994.918407  -83343.723244  -134641.798502  185327.277950 ; 23519.659930  -238641.440117  -279002.477622  -12460.982451  171754.453885  304911.073334  566.363568  -272.404958  149.949152  -6333.938588  26.220017  -9.472737  -209.192221  280584.403721  -5286.223944  154470.481127  -148137.477499  -136986.365935  299549.451548 ; 292.320087  -190.407345  -597.167313  311.745499  -1376.865289  566.363568  820.599794  20.145453  1212.936508  4.583650  50.284861  147.814796  0.842844  396.574052  -58.187901  333.098828  -336.543520  -543.865602  643.797636 ; -51.540811  217.585420  239.664579  3.192548  -86.579443  -272.404958  20.145453  3.612018  27.579987  7.835246  -5.952472  -16.900723  0.682335  -199.183277  3.437992  -127.745989  119.748757  119.726243  -282.710168 ; 350.505963  -249.651766  -341.782965  487.875317  -2821.327129  149.949152  1212.936508  27.579987  1840.770864  51.806341  62.714238  185.455346  0.872648  80.222937  -77.887294  177.925409  -228.289780  -235.501453  278.650129 ; -905.957622  322.053013  1427.337035  5242.256426  2349.275778  -6333.938588  4.583650  7.835246  51.806341  106776.340510  62.583879  -168.287609  -16.502639  42594.442512  2716.546947  -32577.097252  -74194.024791  27510.903659  3881.227365 ; 619.148877  518.253885  100.417988  0.357410  6.866412  26.220017  50.284861  -5.952472  62.714238  62.583879  305.162344  137.893095  -5.616646  -676.944523  185.744797  -65.572806  7.466972  -326.005459  249.486836 ; 988.602938  2049.443423  414.294755  2.118541  52.478752  -9.472737  147.814796  -16.900723  185.455346  -168.287609  137.893095  1869.103891  -12.652402  -1408.441010  239.828692  -125.965748  297.711731  -1044.621885  321.848698 ; -59.685099  465.940108  195.212365  -11.295377  196.264579  -209.192221  0.842844  0.682335  0.872648  -16.502639  -5.616646  -12.652402  1.999160  -139.310456  -21.222280  -90.330204  106.686945  17.874875  -227.029616 ; 15097.951728  -224119.628639  -261452.917050  -9359.535296  164593.022602  280584.403721  396.574052  -199.183277  80.222937  42594.442512  -676.944523  -1408.441010  -139.310456  290971.494858  -5183.155777  131139.721629  -173753.974839  -104996.085093  272558.690872 ; 463.617939  -3606.586011  4654.278821  -56.830112  123.013070  -5286.223944  -58.187901  3.437992  -77.887294  2716.546947  185.744797  239.828692  -21.222280  -5183.155777  2302.983306  -3744.793950  1031.803281  3663.771803  -3756.755774 ; 12277.810185  -124514.968932  -141349.594106  -7453.498369  80994.918407  154470.481127  333.098828  -127.745989  177.925409  -32577.097252  -65.572806  -125.965748  -90.330204  131139.721629  -3744.793950  87650.320880  -55079.049657  -70521.472238  145391.165635 ; -11357.810147  124212.913106  139926.687608  2211.257034  -83343.723244  -148137.477499  -336.543520  119.748757  -228.289780  -74194.024791  7.466972  297.711731  106.686945  -173753.974839  1031.803281  -55079.049657  129273.972050  43001.083311  -149262.317348 ; -9091.479157  39558.176031  115995.108516  9438.070322  -134641.798502  -136986.365935  -543.865602  119.726243  -235.501453  27510.903659  -326.005459  -1044.621885  17.874875  -104996.085093  3663.771803  -70521.472238  43001.083311  128108.117173  -151925.411714 ; 23686.608504  -219772.063047  -270960.988993  -13241.188107  185327.277950  299549.451548  643.797636  -282.710168  278.650129  3881.227365  249.486836  321.848698  -227.029616  272558.690872  -3756.755774  145391.165635  -149262.317348  -151925.411714  307678.128900 ;];
Results{15,4}={};
Results{15,4}{1,1}={'Help_Ru5P.n'};
Results{15,4}{1,2}={'PPP4.x'};
Results{15,3}=[2.000000,-768.096272,29801.479531,-126720.966438,-0.062410];
Results{16,5}=[ 0.001201  0.612575  0.896100  0.001011  0.001119  0.001270  4.159263  0.003059  0.002332  9.464251 ];
Results{16,6}=[ 9.057257  9.841316  9.295415  9.999313  9.999835  9.467800  9.999719  9.999258  9.999768  9.999771  9.476410  9.821851  9.999173  9.999994  9.999404  9.629944  9.995862  9.808658  9.642334  9.533589  9.941008  9.416843  9.946820  10.000000  9.999180  9.525740  9.999999  9.905348  9.992070  9.731670  9.767189  9.999572  9.957851  9.921814  9.822693  9.871712  9.805422  9.999180  9.999999  9.644959  9.999982 ];
Results{16,1}=[28980.045903, 27585.786207, 13.200000, 1354.659696, 893.526207, 26.400000];
Results{16,2}=[ 8331.115988  -25069.915690  -19944.735066  -305.104753  -137.146786  22122.831185  282.061094  -48.705878  337.512401  -833.525315  586.479517  937.524674  -56.106830  14202.827251  459.478753  11545.396970  -10698.634944  -8503.783933  22284.585671 ; -25069.915690  398268.757892  217541.351208  -3814.444142  50903.378963  -225972.958240  -175.578518  207.835547  -230.365357  336.961646  490.481381  1948.610792  444.734188  -212142.249461  -3404.448076  -117907.371578  117589.275552  37265.801132  -208103.249499 ; -19944.735066  217541.351208  242554.575688  10306.077977  -140398.496538  -262933.265835  -526.765918  225.705969  -269.054801  828.675999  95.091316  400.835788  186.352141  -246727.620998  4179.507545  -133103.001355  132278.515980  108720.530751  -255312.759206 ; -305.104753  -3814.444142  10306.077977  14988.990513  -29646.965409  -11769.723747  302.615016  3.312890  472.175120  4952.103469  0.338815  1.585445  -10.794715  -8841.092009  -53.605512  -7038.033829  2085.944492  8934.393039  -12509.116999 ; -137.146786  50903.378963  -140398.496538  -29646.965409  325165.882692  161850.846602  -1357.319352  -81.509372  -2753.001707  2246.294929  6.768495  55.602828  188.026409  155214.685366  104.948546  76306.433251  -78552.265715  -127276.605089  174716.681381 ; 22122.831185  -225972.958240  -262933.265835  -11769.723747  161850.846602  287246.110070  488.551960  -256.685926  76.270273  -5633.494716  24.572617  -22.901224  -199.573241  264526.150647  -4743.984602  145435.134677  -139802.523363  -128724.538961  282285.692494 ; 282.061094  -175.578518  -526.765918  302.615016  -1357.319352  488.551960  772.349390  18.972941  1144.252303  13.370216  47.683619  138.718304  0.749135  332.510650  -50.490297  292.079880  -304.371139  -477.605304  565.675034 ; -48.705878  207.835547  225.705969  3.312890  -81.509372  -256.685926  18.972941  3.361500  26.228404  7.059903  -5.657749  -15.889212  0.647162  -187.308506  2.739818  -120.078861  112.864981  112.673715  -266.580039 ; 337.512401  -230.365357  -269.054801  472.175120  -2753.001707  76.270273  1144.252303  26.228404  1739.251524  59.892936  59.440055  173.979074  0.774297  16.002011  -67.990080  135.952143  -194.479497  -174.078866  201.985596 ; -833.525315  336.961646  828.675999  4952.103469  2246.294929  -5633.494716  13.370216  7.059903  59.892936  106302.454427  58.666108  -148.766401  -14.813380  43097.574329  2486.579007  -32050.672664  -74246.886316  27085.472318  4366.926655 ; 586.479517  490.481381  95.091316  0.338815  6.768495  24.572617  47.683619  -5.657749  59.440055  58.666108  289.138197  130.615424  -5.310549  -641.097016  176.242599  -61.739131  7.304474  -309.137946  236.235748 ; 937.524674  1948.610792  400.835788  1.585445  55.602828  -22.901224  138.718304  -15.889212  173.979074  -148.766401  130.615424  1753.817903  -12.137190  -1345.045581  229.088517  -129.522498  281.594817  -977.999402  301.508327 ; -56.106830  444.734188  186.352141  -10.794715  188.026409  -199.573241  0.749135  0.647162  0.774297  -14.813380  -5.310549  -12.137190  1.882471  -133.976174  -19.700078  -86.759216  101.435488  16.875984  -215.493546 ; 14202.827251  -212142.249461  -246727.620998  -8841.092009  155214.685366  264526.150647  332.510650  -187.308506  16.002011  43097.574329  -641.097016  -1345.045581  -133.976174  275824.056421  -4693.168953  122901.570745  -166017.837802  -97716.161102  256992.785011 ; 459.478753  -3404.448076  4179.507545  -53.605512  104.948546  -4743.984602  -50.490297  2.739818  -67.990080  2486.579007  176.242599  229.088517  -19.700078  -4693.168953  2114.546040  -3385.552513  902.339277  3308.268498  -3335.293731 ; 11545.396970  -117907.371578  -133103.001355  -7038.033829  76306.433251  145435.134677  292.079880  -120.078861  135.952143  -32050.672664  -61.739131  -129.522498  -86.759216  122901.570745  -3385.552513  82921.506501  -50876.324233  -66391.880631  136709.217800 ; -10698.634944  117589.275552  132278.515980  2085.944492  -78552.265715  -139802.523363  -304.371139  112.864981  -194.479497  -74246.886316  7.304474  281.594817  101.435488  -166017.837802  902.339277  -50876.324233  125124.078887  39297.416621  -141066.639369 ; -8503.783933  37265.801132  108720.530751  8934.393039  -127276.605089  -128724.538961  -477.605304  112.673715  -174.078866  27085.472318  -309.137946  -977.999402  16.875984  -97716.161102  3308.268498  -66391.880631  39297.416621  123077.977618  -143577.953968 ; 22284.585671  -208103.249499  -255312.759206  -12509.116999  174716.681381  282285.692494  565.675034  -266.580039  201.985596  4366.926655  236.235748  301.508327  -215.493546  256992.785011  -3335.293731  136709.217800  -141066.639369  -143577.953968  290524.070499 ;];
Results{16,4}={};
Results{16,4}{1,1}={'Help_Ru5P.n'};
Results{16,4}{1,2}={'PPP4.x'};
Results{16,3}=[2.000000,-726.576183,28980.045903,-120368.627591,-0.058746];
Results{17,5}=[ 0.001000  0.418357  0.934032  0.001000  0.003407  0.001087  4.349735  0.001000  0.001000  10.000000 ];
Results{17,6}=[ 10.000000  10.000000  9.501391  9.998936  9.999215  9.453744  9.999737  9.998925  9.999253  9.999800  9.900880  10.000000  9.998927  10.000000  9.998821  10.000000  9.770215  10.000000  10.000000  10.000000  10.000000  9.855242  9.999717  10.000000  9.998950  10.000000  10.000000  9.870048  9.997738  10.000000  10.000000  9.894128  9.661304  10.000000  9.997002  10.000000  10.000000  9.998918  10.000000  10.000000  10.000000 ];
Results{17,1}=[29370.433777, 27959.419415, 13.200000, 1371.414362, 905.980647, 26.400000];
Results{17,2}=[ 8624.886930  -25889.987208  -20681.094982  -320.852529  -63.063869  22872.384285  282.987659  -51.784082  338.065204  -905.859445  603.289595  968.146443  -58.149599  14722.882940  459.413016  11987.152992  -11067.636748  -8836.244822  23136.359409 ; -25889.987208  411378.061733  224709.022293  -3927.079071  51816.096180  -233223.587331  -176.148088  220.699348  -236.053264  395.579020  505.315244  2012.259921  456.826761  -219090.820634  -3533.133531  -121807.658422  121431.571311  38519.035069  -215061.015004 ; -20681.094982  224709.022293  251450.824121  10692.431201  -145781.281178  -272462.025275  -563.520880  240.930014  -314.411788  1248.903981  98.975413  409.952471  191.036904  -255595.310224  4462.812791  -138103.394725  136858.843090  113183.528591  -264940.875887 ; -320.852529  -3927.079071  10692.431201  15533.961730  -30609.877763  -12212.901780  302.055986  2.976525  472.633643  5130.928104  0.345204  2.014057  -11.078551  -9168.150211  -57.568938  -7298.384121  2167.470505  9255.970783  -12972.222982 ; -63.063869  51816.096180  -145781.281178  -30609.877763  336050.949851  168005.017097  -1332.078003  -83.855379  -2733.909120  2321.355935  6.698839  52.965812  193.024830  161055.626454  126.732207  79220.296805  -81541.192852  -131866.265059  181348.433817 ; 22872.384285  -233223.587331  -272462.025275  -12212.901780  168005.017097  297440.435675  528.932551  -272.881187  124.246381  -6109.231489  17.519128  -35.275039  -203.814043  274059.385864  -5068.665315  150803.237736  -144695.132567  -133635.675788  292644.409276 ; 282.987659  -176.148088  -563.520880  302.055986  -1332.078003  528.932551  778.124225  19.296463  1150.731630  4.608880  48.095125  141.386205  0.800231  367.958150  -54.292342  314.680778  -318.201016  -517.820727  612.202582 ; -51.784082  220.699348  240.930014  2.976525  -83.855379  -272.881187  19.296463  3.682752  26.112546  7.928919  -6.010971  -17.081647  0.685986  -200.020903  3.384174  -128.345870  120.253303  119.683035  -284.250054 ; 338.065204  -236.053264  -314.411788  472.633643  -2733.909120  124.246381  1150.731630  26.112546  1748.635875  51.461991  60.034119  177.591300  0.831714  60.957979  -73.220113  162.954765  -213.036494  -214.047886  254.837019 ; -905.859445  395.579020  1248.903981  5130.928104  2321.355935  -6109.231489  4.608880  7.928919  51.461991  106604.697836  58.758521  -166.667846  -15.469500  42765.652463  2626.021060  -32403.725039  -74195.956940  27385.809985  3982.972123 ; 603.289595  505.315244  98.975413  0.345204  6.698839  17.519128  48.095125  -6.010971  60.034119  58.758521  297.239189  134.534785  -5.478685  -662.016584  181.389149  -63.845169  9.436742  -316.648935  245.006265 ; 968.146443  2012.259921  409.952471  2.014057  52.965812  -35.275039  141.386205  -17.081647  177.591300  -166.667846  134.534785  1822.982508  -12.455500  -1387.253826  234.843052  -126.361429  296.421044  -1016.301919  321.688947 ; -58.149599  456.826761  191.036904  -11.078551  193.024830  -203.814043  0.800231  0.685986  0.831714  -15.469500  -5.478685  -12.455500  1.950177  -136.361895  -20.574753  -88.639179  103.966445  17.209096  -222.181171 ; 14722.882940  -219090.820634  -255595.310224  -9168.150211  161055.626454  274059.385864  367.958150  -200.020903  60.957979  42765.652463  -662.016584  -1387.253826  -136.361895  284913.743824  -4983.519791  127861.601911  -170646.614854  -102171.884946  266487.359065 ; 459.413016  -3533.133531  4462.812791  -57.568938  126.732207  -5068.665315  -54.292342  3.384174  -73.220113  2626.021060  181.389149  234.843052  -20.574753  -4983.519791  2228.966452  -3600.707513  978.159614  3524.138781  -3588.473703 ; 11987.152992  -121807.658422  -138103.394725  -7298.384121  79220.296805  150803.237736  314.680778  -128.345870  162.954765  -32403.725039  -63.845169  -126.361429  -88.639179  127861.601911  -3600.707513  85792.752340  -53394.702674  -68931.072238  142060.335003 ; -11067.636748  121431.571311  136858.843090  2167.470505  -81541.192852  -144695.132567  -318.201016  120.253303  -213.036494  -74195.956940  9.436742  296.421044  103.966445  -170646.614854  978.159614  -53394.702674  127591.600831  41536.045570  -146033.451482 ; -8836.244822  38519.035069  113183.528591  9255.970783  -131866.265059  -133635.675788  -517.820727  119.683035  -214.047886  27385.809985  -316.648935  -1016.301919  17.209096  -102171.884946  3524.138781  -68931.072238  41536.045570  126197.028280  -148795.408754 ; 23136.359409  -215061.015004  -264940.875887  -12972.222982  181348.433817  292644.409276  612.202582  -284.250054  254.837019  3982.972123  245.006265  321.688947  -222.181171  266487.359065  -3588.473703  142060.335003  -146033.451482  -148795.408754  301286.617478 ;];
Results{17,4}={};
Results{17,4}{1,1}={'Help_Ru5P.n'};
Results{17,4}{1,2}={'PPP4.x'};
Results{17,3}=[2.000000,-743.740382,29370.433777,-124197.217990,-0.060588];
Results{18,5}=[ 0.021686  0.556009  0.843520  0.001033  0.003185  0.001079  3.915921  0.002368  0.001006  9.015443 ];
Results{18,6}=[ 9.986073  9.948512  9.417835  9.882083  9.887963  9.388488  9.861895  9.879573  9.939017  9.861762  9.766773  9.985641  9.880713  9.982584  9.887844  9.979415  9.702408  9.984712  9.944787  9.982583  9.983995  9.757007  9.865883  9.982584  9.880471  9.985680  9.899676  9.762176  9.843995  9.986111  9.986140  9.748325  9.642943  9.984645  9.882354  9.908919  9.986104  9.880422  9.945173  9.982620  9.893727 ];
Results{18,1}=[29036.657082, 27637.275847, 13.200000, 1359.781236, 895.242528, 26.400000];
Results{18,2}=[ 8354.698018  -25118.064560  -20019.229214  -310.152995  -105.869267  22208.373832  281.892523  -48.765120  337.394443  -861.958604  584.912204  934.391227  -56.192926  14263.142834  445.462419  11601.471462  -10726.311677  -8548.079727  22355.632112 ; -25118.064560  398129.750693  216853.763399  -3879.253835  51371.822552  -225218.176435  -171.957712  208.233820  -227.962859  371.903274  489.436276  1950.086077  443.931939  -211349.038442  -3411.274256  -117550.367198  117197.295268  36848.458563  -207337.256331 ; -20019.229214  216853.763399  243533.433078  10462.366020  -142144.593778  -264095.093091  -557.377521  226.828901  -311.624439  985.143813  95.051322  393.364288  184.637362  -247691.282945  4306.877517  -133697.126189  132716.173470  109718.764755  -256536.450082 ; -310.152995  -3879.253835  10462.366020  15125.387780  -29986.900113  -11949.907934  300.034662  3.283876  467.963633  4991.908119  0.336119  1.862706  -10.910440  -8987.701592  -54.183445  -7133.430359  2141.536267  9075.366158  -12706.066114 ; -105.869267  51371.822552  -142144.593778  -29986.900113  328523.034282  163849.556045  -1310.438961  -80.907117  -2685.840811  2284.898415  6.653799  53.349826  189.985788  157097.087508  107.760660  77239.657353  -79524.100577  -128797.234645  176893.167176 ; 22208.373832  -225218.176435  -264095.093091  -11949.907934  163849.556045  288623.787799  525.299731  -257.906247  127.171480  -5812.998380  24.376368  -15.448185  -197.768363  265671.630014  -4889.897410  146136.796419  -140324.690757  -129892.547657  283735.450528 ; 281.892523  -171.957712  -557.377521  300.034662  -1310.438961  525.299731  770.821820  18.797763  1141.053152  10.728972  47.540789  138.322430  0.762027  364.919111  -52.837350  309.491147  -319.144728  -504.688605  602.185362 ; -48.765120  208.233820  226.828901  3.283876  -80.907117  -257.906247  18.797763  3.376504  25.890259  7.379288  -5.642480  -15.848548  0.649519  -188.307769  3.022759  -120.763985  113.231121  113.308257  -267.779164 ; 337.394443  -227.962859  -311.624439  467.963633  -2685.840811  127.171480  1141.053152  25.890259  1733.037459  56.330781  59.296773  173.577031  0.790894  61.015607  -70.990368  160.141487  -215.110423  -210.275705  252.201687 ; -861.958604  371.903274  985.143813  4991.908119  2284.898415  -5812.998380  10.728972  7.379288  56.330781  106381.087135  58.501786  -152.140432  -14.886268  42969.551773  2529.493597  -32168.140222  -74208.065008  27185.006332  4218.286013 ; 584.912204  489.436276  95.051322  0.336119  6.653799  24.376368  47.540789  -5.642480  59.296773  58.501786  288.343934  130.226579  -5.296610  -639.594241  175.735451  -61.675813  7.392110  -308.285949  235.354175 ; 934.391227  1950.086077  393.364288  1.862706  53.349826  -15.448185  138.322430  -15.848548  173.577031  -152.140432  130.226579  1738.254948  -12.052203  -1334.421563  224.720076  -124.093793  279.528713  -980.613134  305.880008 ; -56.192926  443.931939  184.637362  -10.910440  189.985788  -197.768363  0.762027  0.649519  0.790894  -14.886268  -5.296610  -12.052203  1.886740  -131.842847  -19.773787  -85.691236  100.440744  16.032703  -214.047033 ; 14263.142834  -211349.038442  -247691.282945  -8987.701592  157097.087508  265671.630014  364.919111  -188.307769  61.015607  42969.551773  -639.594241  -1334.421563  -131.842847  276793.741507  -4811.145491  123477.328225  -166465.534457  -98734.297769  258213.520786 ; 445.462419  -3411.274256  4306.877517  -54.183445  107.760660  -4889.897410  -52.837350  3.022759  -70.990368  2529.493597  175.735451  224.720076  -19.773787  -4811.145491  2148.398609  -3473.012806  946.874509  3397.855082  -3463.313038 ; 11601.471462  -117550.367198  -133697.126189  -7133.430359  77239.657353  146136.796419  309.491147  -120.763985  160.141487  -32168.140222  -61.675813  -124.093793  -85.691236  123477.328225  -3473.012806  83294.456907  -51131.798096  -66970.734614  137425.583414 ; -10726.311677  117197.295268  132716.173470  2141.536267  -79524.100577  -140324.690757  -319.144728  113.231121  -215.110423  -74208.065008  7.392110  279.528713  100.440744  -166465.534457  946.874509  -51131.798096  125340.735153  39776.764638  -141634.402664 ; -8548.079727  36848.458563  109718.764755  9075.366158  -128797.234645  -129892.547657  -504.688605  113.308257  -210.275705  27185.006332  -308.285949  -980.613134  16.032703  -98734.297769  3397.855082  -66970.734614  39776.764638  123997.993240  -144805.847205 ; 22355.632112  -207337.256331  -256536.450082  -12706.066114  176893.167176  283735.450528  602.185362  -267.779164  252.201687  4218.286013  235.354175  305.880008  -214.047033  258213.520786  -3463.313038  137425.583414  -141634.402664  -144805.847205  292080.350042 ;];
Results{18,4}={};
Results{18,4}{1,1}={'Help_Ru5P.n'};
Results{18,4}{1,2}={'PPP4.x'};
Results{18,3}=[2.000000,-728.315933,29036.657082,-120887.503981,-0.058624];
Results{19,5}=[ 10.000000  1.389230  0.001000  0.003031  0.001244  0.001000  0.001000  0.333063  0.001000  0.001000 ];
Results{19,6}=[ 0.425280  1.272371  6.175964  5.000474  3.823128  7.553113  6.143157  5.000447  6.917696  6.262300  6.659971  1.196135  5.000481  1.067046  5.000500  0.001000  8.113579  1.358128  0.810315  0.734561  4.272721  7.917551  6.400894  1.565687  5.000480  0.482333  4.039525  6.756609  5.000484  0.374525  1.305488  5.678114  8.607893  1.355767  5.000499  1.597660  1.491719  5.000480  0.001000  0.566206  3.350767 ];
Results{19,1}=[1900.387154, 1445.024767, 13.200000, 415.762386, 22.167492, 26.400000];
Results{19,2}=[ 62.573532  -267.440870  -254.150708  -9.180071  29.513465  -0.870629  312.453984  0.018152  -1.031427  0.253019  0.411305  3.362467  3.776490  2.697861  -0.099116  230.983597  -11.093889  141.788174  -145.088937  -95.586615  244.857857 ; -267.440870  5687.555315  3587.272716  -67.589309  1246.428626  2.372500  -3774.403148  -1.556762  25.568707  -2.355978  45.430959  62.856124  -5.242673  7.642139  7.321977  -3696.572630  36.519513  -1996.944201  1934.240852  709.886175  -3297.585042 ; -254.150708  3587.272716  4302.750114  148.752333  -1983.413092  0.744957  -3648.740796  -2.495034  5.270317  0.999075  10.931829  -3888.020964  0.246634  2.868478  3.499352  -6527.386247  122.124624  -1435.252126  5323.262751  -4002.010851  -1407.968079 ; -9.180071  -67.589309  148.752333  393.976003  -781.362699  0.157703  -179.866571  -0.180829  4.638076  0.085998  4.732455  146.896129  -0.028004  -0.076752  -0.242906  -95.110900  13.834827  -125.747422  -21.149839  136.549995  -164.399052 ; 29.513465  1246.428626  -1983.413092  -781.362699  9063.915687  3.119635  2219.867675  3.449666  48.597175  -5.242186  73.538130  -84.574978  0.080595  2.214156  4.871641  2163.228535  -116.893177  1143.019272  -1058.420515  -2038.434248  2533.683899 ; -0.870629  2.372500  0.744957  0.157703  3.119635  0.072649  -3.732838  0.015548  1.320572  0.125873  1.085722  -1.569549  0.120656  -0.102701  0.008090  -0.211191  -0.321169  0.359904  1.205909  -0.287555  -0.572814 ; 312.453984  -3774.403148  -3648.740796  -179.866571  2219.867675  -3.732838  4046.203211  1.753862  -31.077321  -2.314402  -26.733385  -39.950735  -5.640012  4.959530  -3.812991  3747.432442  -116.469167  2032.177112  -1991.995177  -1434.831873  3634.971524 ; 0.018152  -1.556762  -2.495034  -0.180829  3.449666  0.015548  1.753862  0.064756  -0.522338  0.003169  -0.393898  -1.054124  0.169345  0.108490  0.004637  2.760151  -0.237829  1.963034  -0.910490  -1.315674  2.237638 ; -1.031427  25.568707  5.270317  4.638076  48.597175  1.320572  -31.077321  -0.522338  68.730498  6.974463  60.560951  -7.725709  1.937800  2.457739  0.150270  -3.777452  -2.530134  1.742482  5.986754  -21.282346  -0.890150 ; 0.253019  -2.355978  0.999075  0.085998  -5.242186  0.125873  -2.314402  0.003169  6.974463  1.651217  5.846578  1.040577  -0.136483  0.206476  -0.000103  -1.495071  0.338130  -1.279653  0.244334  -1.112874  -0.476880 ; 0.411305  45.430959  10.931829  4.732455  73.538130  1.085722  -26.733385  -0.393898  60.560951  5.846578  57.749382  -0.449966  1.445108  2.414122  0.150332  -10.106023  -1.613556  -4.552897  5.017464  -22.399385  -3.864041 ; 3.362467  62.856124  -3888.020964  146.896129  -84.574978  -1.569549  -39.950735  -1.054124  -7.725709  1.040577  -0.449966  100352.822577  -7.473555  -0.156615  0.011762  46307.184275  31.584479  -27024.895530  -73327.787445  24072.293161  7298.128596 ; 3.776490  -5.242673  0.246634  -0.028004  0.080595  0.120656  -5.640012  0.169345  1.937800  -0.136483  1.445108  -7.473555  17.955202  0.413751  -0.124499  -2.603139  1.900430  4.976484  2.397027  1.333817  -5.850662 ; 2.697861  7.642139  2.868478  -0.076752  2.214156  -0.102701  4.959530  0.108490  2.457739  0.206476  2.414122  -0.156615  0.413751  21.597783  0.042158  -3.789142  0.817856  -0.386482  0.558010  -3.134232  -6.486361 ; -0.099116  7.321977  3.499352  -0.242906  4.871641  0.008090  -3.812991  0.004637  0.150270  -0.000103  0.150332  0.011762  -0.124499  0.042158  0.025039  -3.704341  -0.000821  -1.884771  1.873988  0.022317  -2.913557 ; 230.983597  -3696.572630  -6527.386247  -95.110900  2163.228535  -0.211191  3747.432442  2.760151  -3.777452  -1.495071  -10.106023  46307.184275  -2.603139  -3.789142  -3.704341  27290.571906  -122.149121  -9403.317919  -36903.898822  16591.180788  2729.105853 ; -11.093889  36.519513  122.124624  13.834827  -116.893177  -0.321169  -116.469167  -0.237829  -2.530134  0.338130  -1.613556  31.584479  1.900430  0.817856  -0.000821  -122.149121  19.177382  -82.669247  51.078756  70.206637  -123.590303 ; 141.788174  -1996.944201  -1435.252126  -125.747422  1143.019272  0.359904  2032.177112  1.963034  1.742482  -1.279653  -4.552897  -27024.895530  4.976484  -0.386482  -1.884771  -9403.317919  -82.669247  8877.206020  18147.624202  -3784.749194  -2173.814971 ; -145.088937  1934.240852  5323.262751  -21.149839  -1058.420515  1.205909  -1991.995177  -0.910490  5.986754  0.244334  5.017464  -73327.787445  2.397027  0.558010  1.873988  -36903.898822  51.078756  18147.624202  55180.090638  -20287.622953  -5124.260355 ; -95.586615  709.886175  -4002.010851  136.549995  -2038.434248  -0.287555  -1434.831873  -1.315674  -21.282346  -1.112874  -22.399385  24072.293161  1.333817  -3.134232  0.022317  16591.180788  70.206637  -3784.749194  -20287.622953  46025.051969  -13295.663578 ; 244.857857  -3297.585042  -1407.968079  -164.399052  2533.683899  -0.572814  3634.971524  2.237638  -0.890150  -0.476880  -3.864041  7298.128596  -5.850662  -6.486361  -2.913557  2729.105853  -123.590303  -2173.814971  -5124.260355  -13295.663578  12380.900486 ;];
Results{19,4}={};
Results{19,3}=[0.000000,-17.484102,1900.387154,-13040.506732,-0.000261];
Results{20,5}=[ 0.001000  0.382680  0.832078  0.001000  0.003835  0.001054  4.037006  0.001000  0.001000  9.500050 ];
Results{20,6}=[ 10.000000  10.000000  9.621522  10.000000  10.000000  9.532977  10.000000  10.000000  10.000000  10.000000  10.000000  10.000000  10.000000  10.000000  10.000000  10.000000  9.704784  10.000000  10.000000  10.000000  10.000000  9.959230  10.000000  10.000000  10.000000  10.000000  10.000000  9.850935  10.000000  10.000000  10.000000  9.857972  9.615014  10.000000  10.000000  10.000000  10.000000  10.000000  10.000000  10.000000  10.000000 ];
Results{20,1}=[29515.360316, 28103.522453, 13.200000, 1372.237863, 910.784082, 26.400000];
Results{20,2}=[ 8757.392230  -26241.705817  -20987.981269  -324.962344  -35.041033  23227.618979  289.951162  -52.284225  346.337537  -913.104820  612.705717  980.095777  -59.193220  14939.426484  466.750055  12162.682527  -11235.705684  -8985.398339  23486.820448 ; -26241.705817  417032.098952  227841.495259  -3991.704476  52339.295458  -236503.713672  -170.007035  223.523510  -232.079568  384.928121  513.078082  2037.489251  462.901156  -222175.416779  -3588.598345  -123504.968161  123139.820193  39110.434027  -218066.826566 ; -20987.981269  227841.495259  255080.140960  10886.436596  -148142.167630  -276464.206334  -570.064537  243.545381  -330.741849  1346.025671  100.311201  416.131832  193.666954  -259249.752497  4536.867492  -140120.338911  138778.725655  114978.762260  -268819.066610 ; -324.962344  -3991.704476  10886.436596  15693.116076  -31087.501496  -12434.658962  305.194578  2.904056  476.539323  5177.183292  0.350434  2.067695  -11.270650  -9356.835636  -56.673030  -7417.629529  2240.460973  9423.441971  -13208.680204 ; -35.041033  52339.295458  -148142.167630  -31087.501496  341296.511535  170743.124181  -1348.917764  -83.878863  -2748.130261  2336.595966  6.702102  52.378443  195.388027  163622.512159  123.167985  80506.703724  -82842.839037  -133931.612904  184255.636040 ; 23227.618979  -236503.713672  -276464.206334  -12434.658962  170743.124181  301881.796544  534.332339  -275.900749  137.684884  -6225.212316  19.333340  -32.807814  -206.757483  278067.207890  -5152.909177  153029.050965  -146804.946345  -135703.622970  296967.018643 ; 289.951162  -170.007035  -570.064537  305.194578  -1348.917764  534.332339  804.061784  19.912727  1188.623158  5.277454  48.854668  143.150733  0.782762  368.893748  -54.428422  318.077576  -322.249904  -529.184821  622.768254 ; -52.284225  223.523510  243.545381  2.904056  -83.878863  -275.900749  19.912727  3.745581  26.768042  8.026949  -6.077035  -17.297471  0.693478  -202.272346  3.503141  -129.747395  121.554838  120.630083  -287.100403 ; 346.337537  -232.079568  -330.741849  476.539323  -2748.130261  137.684884  1188.623158  26.768042  1803.325260  52.728903  61.179706  180.405859  0.826844  71.574464  -73.935877  171.464674  -222.788237  -230.858532  275.098104 ; -913.104820  384.928121  1346.025671  5177.183292  2336.595966  -6225.212316  5.277454  8.026949  52.728903  106689.821740  60.043476  -169.867140  -15.892247  42680.407099  2668.104564  -32493.137770  -74191.585053  27458.949780  3908.641884 ; 612.705717  513.078082  100.311201  0.350434  6.702102  19.333340  48.854668  -6.077035  61.179706  60.043476  301.770264  136.238099  -5.569269  -671.967904  183.997979  -64.859122  9.230234  -321.949215  248.683998 ; 980.095777  2037.489251  416.131832  2.067695  52.378443  -32.807814  143.150733  -17.297471  180.405859  -169.867140  136.238099  1848.002404  -12.571428  -1405.260229  237.666331  -127.806965  301.102150  -1031.528655  323.547635 ; -59.193220  462.901156  193.666954  -11.270650  195.388027  -206.757483  0.782762  0.693478  0.826844  -15.892247  -5.569269  -12.571428  1.981545  -138.058073  -20.954436  -89.782932  105.530469  17.586742  -225.424526 ; 14939.426484  -222175.416779  -259249.752497  -9356.835636  163622.512159  278067.207890  368.893748  -202.272346  71.574464  42680.407099  -671.967904  -1405.260229  -138.058073  288687.411024  -5065.220424  129888.470807  -172588.526246  -103972.010890  270360.807614 ; 466.750055  -3588.598345  4536.867492  -56.673030  123.167985  -5152.909177  -54.428422  3.503141  -73.935877  2668.104564  183.997979  237.666331  -20.954436  -5065.220424  2263.862459  -3659.395302  994.812525  3583.509417  -3650.538050 ; 12162.682527  -123504.968161  -140120.338911  -7417.629529  80506.703724  153029.050965  318.077576  -129.747395  171.464674  -32493.137770  -64.859122  -127.806965  -89.782932  129888.470807  -3659.395302  86932.416199  -54445.038059  -69936.759708  144195.236359 ; -11235.705684  123139.820193  138778.725655  2240.460973  -82842.839037  -146804.946345  -322.249904  121.554838  -222.788237  -74191.585053  9.230234  301.102150  105.530469  -172588.526246  994.812525  -54445.038059  128637.569507  42468.442564  -148093.872901 ; -8985.398339  39110.434027  114978.762260  9423.441971  -133931.612904  -135703.622970  -529.184821  120.630083  -230.858532  27458.949780  -321.949215  -1031.528655  17.586742  -103972.010890  3583.509417  -69936.759708  42468.442564  127459.309099  -150872.878593 ; 23486.820448  -218066.826566  -268819.066610  -13208.680204  184255.636040  296967.018643  622.768254  -287.100403  275.098104  3908.641884  248.683998  323.547635  -225.424526  270360.807614  -3650.538050  144195.236359  -148093.872901  -150872.878593  305544.719793 ;];
Results{20,4}={};
Results{20,4}{1,1}={'Help_Ru5P.n'};
Results{20,4}{1,2}={'PPP4.x'};
Results{20,3}=[2.000000,-752.249992,29515.360316,-125827.318577,-0.061447];
Results{21,5}=[ 0.001000  0.236057  0.781565  0.001000  0.001000  0.003346  4.147218  0.001000  0.096675  9.872704 ];
Results{21,6}=[ 10.000000  10.000000  9.858796  10.000000  10.000000  9.930649  10.000000  10.000000  10.000000  10.000000  10.000000  10.000000  10.000000  10.000000  10.000000  10.000000  9.918384  10.000000  10.000000  10.000000  10.000000  10.000000  9.879188  10.000000  10.000000  10.000000  10.000000  10.000000  10.000000  10.000000  10.000000  10.000000  9.938586  10.000000  10.000000  10.000000  10.000000  10.000000  10.000000  10.000000  10.000000 ];
Results{21,1}=[29793.989972, 28377.587651, 13.200000, 1376.802321, 919.919588, 26.400000];
Results{21,2}=[ 8912.665579  -26861.929186  -21493.630561  -326.386425  -4.407251  23773.876138  296.230830  -53.987162  354.668120  -915.003580  627.377336  999.778703  -60.527285  15337.841958  480.901937  12437.593184  -11508.305333  -9198.759691  24064.814822 ; -26861.929186  426442.177043  233551.863922  -4047.597125  52627.392180  -242427.877179  -178.501484  228.963974  -243.427637  285.445638  526.742924  2083.214059  472.588316  -227794.894489  -3711.469776  -126553.938702  126288.852472  40406.779179  -223736.621159 ; -21493.630561  233551.863922  260470.247623  11076.837535  -150640.723336  -282210.789861  -585.806222  251.279095  -347.375971  1433.292051  103.022948  429.599021  198.619492  -264594.645878  4587.272606  -143073.596848  141644.842574  117261.192256  -274554.063076 ; -326.386425  -4047.597125  11076.837535  15823.194949  -31577.865199  -12657.908149  303.995636  2.470987  475.947604  5201.760519  0.359219  1.919684  -11.553120  -9554.800015  -58.484965  -7529.479239  2327.733855  9581.183285  -13432.280120 ; -4.407251  52627.392180  -150640.723336  -31577.865199  346946.214803  173567.114741  -1347.115587  -86.127962  -2755.398979  2359.582672  6.758895  52.603840  197.872743  166346.424474  140.304658  81870.287409  -84229.404306  -136037.644649  187321.332655 ; 23773.876138  -242427.877179  -282210.789861  -12657.908149  173567.114741  308013.342237  548.564217  -284.700511  152.010375  -6317.066226  18.708875  -43.972358  -212.307261  283745.648563  -5204.761353  156170.619192  -149854.690472  -138202.548513  303138.141560 ; 296.230830  -178.501484  -585.806222  303.995636  -1347.115587  548.564217  807.259225  20.315140  1191.692787  5.560439  49.975081  145.205841  0.669320  376.141655  -53.163766  324.495354  -328.914289  -544.107702  650.687429 ; -53.987162  228.963974  251.279095  2.470987  -86.127962  -284.700511  20.315140  3.897876  27.080036  8.782370  -6.238437  -17.910885  0.702539  -208.976430  4.001652  -134.295471  125.342888  124.795100  -295.715615 ; 354.668120  -243.427637  -347.375971  475.947604  -2755.398979  152.010375  1191.692787  27.080036  1807.374405  54.106787  62.522178  182.886643  0.668306  77.316960  -72.403084  177.558989  -230.215825  -243.864319  305.344480 ; -915.003580  285.445638  1433.292051  5201.760519  2359.582672  -6317.066226  5.560439  8.782370  54.106787  106789.977147  62.168065  -177.011928  -16.388077  42608.752697  2722.499609  -32580.468745  -74204.252083  27562.550280  3819.649039 ; 627.377336  526.742924  103.022948  0.359219  6.758895  18.708875  49.975081  -6.238437  62.522178  62.168065  308.834055  139.453799  -5.718637  -688.995805  188.422027  -67.203620  9.593885  -329.525945  255.750862 ; 999.778703  2083.214059  429.599021  1.919684  52.603840  -43.972358  145.205841  -17.910885  182.886643  -177.011928  139.453799  1896.242324  -12.772738  -1440.409595  243.408347  -132.006231  312.541793  -1053.610953  329.343641 ; -60.527285  472.588316  198.619492  -11.553120  197.872743  -212.307261  0.669320  0.702539  0.668306  -16.388077  -5.718637  -12.772738  2.018082  -142.044263  -21.411974  -92.183560  108.422193  18.566132  -230.822852 ; 15337.841958  -227794.894489  -264594.645878  -9554.800015  166346.424474  283745.648563  376.141655  -208.976430  77.316960  42608.752697  -688.995805  -1440.409595  -142.044263  294098.894502  -5121.032437  132815.123607  -175444.107618  -106212.463835  275999.642203 ; 480.901937  -3711.469776  4587.272606  -58.484965  140.304658  -5204.761353  -53.163766  4.001652  -72.403084  2722.499609  188.422027  243.408347  -21.411974  -5121.032437  2308.199574  -3707.775014  988.906079  3647.054917  -3698.311087 ; 12437.593184  -126553.938702  -143073.596848  -7529.479239  81870.287409  156170.619192  324.495354  -134.295471  177.558989  -32580.468745  -67.203620  -132.006231  -92.183560  132815.123607  -3707.775014  88568.762326  -55994.224389  -71209.660741  147330.769419 ; -11508.305333  126288.852472  141644.842574  2327.733855  -84229.404306  -149854.690472  -328.914289  125.342888  -230.215825  -74204.252083  9.593885  312.541793  108.422193  -175444.107618  988.906079  -55994.224389  130199.445474  43637.475635  -151140.113281 ; -9198.759691  40406.779179  117261.192256  9581.183285  -136037.644649  -138202.548513  -544.107702  124.795100  -243.864319  27562.550280  -329.525945  -1053.610953  18.566132  -106212.463835  3647.054917  -71209.660741  43637.475635  128868.620350  -153500.284299 ; 24064.814822  -223736.621159  -274554.063076  -13432.280120  187321.332655  303138.141560  650.687429  -295.715615  305.344480  3819.649039  255.750862  329.343641  -230.822852  275999.642203  -3698.311087  147330.769419  -151140.113281  -153500.284299  311762.185102 ;];
Results{21,4}={};
Results{21,4}{1,1}={'Help_Ru5P.n'};
Results{21,4}{1,2}={'PPP4.x'};
Results{21,3}=[2.000000,-762.996487,29793.989972,-128106.818562,-0.063111];
Results{22,5}=[ 0.001000  0.161963  0.804229  0.001000  0.001000  0.003303  3.963773  0.001000  0.094931  10.000000 ];
Results{22,6}=[ 10.000000  10.000000  9.826178  10.000000  10.000000  9.905939  10.000000  10.000000  10.000000  10.000000  10.000000  10.000000  10.000000  10.000000  10.000000  10.000000  9.911205  10.000000  10.000000  10.000000  10.000000  10.000000  9.880864  10.000000  10.000000  10.000000  10.000000  10.000000  10.000000  10.000000  10.000000  10.000000  9.920921  10.000000  10.000000  10.000000  10.000000  10.000000  10.000000  10.000000  10.000000 ];
Results{22,1}=[30087.391531, 28671.254848, 13.200000, 1376.536683, 929.708495, 26.400000];
Results{22,2}=[ 9041.515956  -27158.069879  -21796.265099  -333.639237  28.465701  24150.672957  299.657556  -53.997717  359.614312  -920.495170  636.834238  1013.386623  -61.372179  15559.540805  480.962194  12612.495288  -11677.489362  -9349.955716  24390.760796 ; -27158.069879  431480.856046  236617.589687  -4042.276147  52690.689353  -245733.872428  -191.119600  226.889229  -254.874787  247.093677  534.346829  2104.848255  477.591688  -230897.467928  -3753.163396  -128216.165327  127989.731015  41093.696661  -226638.551432 ; -21796.265099  236617.589687  263827.608801  11134.149761  -152128.978740  -285973.327642  -607.874132  251.151304  -360.759676  1557.540993  103.928171  430.941765  201.170630  -267979.740775  4720.408661  -144965.636584  143412.679418  118813.633901  -278002.168444 ; -333.639237  -4042.276147  11134.149761  16033.687856  -31757.967417  -12715.661875  309.704517  2.623769  485.477623  5282.385775  0.370054  2.083765  -11.557536  -9575.328907  -58.909289  -7583.367620  2300.997587  9614.018377  -13493.764465 ; 28.465701  52690.689353  -152128.978740  -31757.967417  350117.214025  175274.753811  -1372.560236  -88.607006  -2814.062700  2392.031121  6.867453  52.132944  199.082690  167965.331189  141.828982  82677.215305  -85068.773589  -137273.323251  189136.335468 ; 24150.672957  -245733.872428  -285973.327642  -12715.661875  175274.753811  312276.766419  573.799919  -285.093075  165.239736  -6471.281016  23.087493  -28.229417  -215.517762  287491.106830  -5356.289915  158292.777141  -151822.538596  -140040.661439  307060.361351 ; 299.657556  -191.119600  -607.874132  309.704517  -1372.560236  573.799919  826.113868  20.704846  1219.073488  4.045390  51.248879  149.407014  0.712879  396.792166  -56.199715  337.003188  -339.878263  -560.253409  670.414184 ; -53.997717  226.889229  251.151304  2.623769  -88.607006  -285.093075  20.704846  3.863961  27.841141  8.780320  -6.218540  -17.868097  0.701468  -208.989795  4.060726  -134.300906  125.351196  125.373215  -295.640264 ; 359.614312  -254.874787  -360.759676  485.477623  -2814.062700  165.239736  1219.073488  27.841141  1848.562923  52.649781  63.991524  187.772390  0.705438  87.240325  -75.874099  185.374810  -236.541270  -253.659849  314.994119 ; -920.495170  247.093677  1557.540993  5282.385775  2392.031121  -6471.281016  4.045390  8.780320  52.649781  106910.200436  64.226538  -179.434072  -17.006434  42496.128967  2783.569765  -32700.652537  -74204.171557  27648.504963  3744.602073 ; 636.834238  534.346829  103.928171  0.370054  6.867453  23.087493  51.248879  -6.218540  63.991524  64.226538  313.685302  141.676668  -5.799749  -698.022353  191.117051  -68.165019  8.572741  -334.834176  258.497193 ; 1013.386623  2104.848255  430.941765  2.083765  52.132944  -28.229417  149.407014  -17.868097  187.772390  -179.434072  141.676668  1930.378092  -12.905827  -1453.080089  246.966153  -130.353852  313.351835  -1072.426116  331.704901 ; -61.372179  477.591688  201.170630  -11.557536  199.082690  -215.517762  0.712879  0.701468  0.705438  -17.006434  -5.799749  -12.905827  2.046617  -143.914481  -21.813523  -93.216134  110.071007  19.100520  -233.857317 ; 15559.540805  -230897.467928  -267979.740775  -9575.328907  167965.331189  287491.106830  396.792166  -208.989795  87.240325  42496.128967  -698.022353  -1453.080089  -143.914481  297594.478313  -5257.733635  134717.751076  -177234.379685  -107760.195385  279461.412468 ; 480.962194  -3753.163396  4720.408661  -58.909289  141.828982  -5356.289915  -56.199715  4.060726  -75.874099  2783.569765  191.117051  246.966153  -21.813523  -5257.733635  2358.037628  -3807.204648  1027.315406  3742.851722  -3816.566915 ; 12612.495288  -128216.165327  -144965.636584  -7583.367620  82677.215305  158292.777141  337.003188  -134.300906  185.374810  -32700.652537  -68.165019  -130.353852  -93.216134  134717.751076  -3807.204648  89660.681377  -56966.049603  -72096.093675  149246.232076 ; -11677.489362  127989.731015  143412.679418  2300.997587  -85068.773589  -151822.538596  -339.878263  125.351196  -236.541270  -74204.171557  8.572741  313.351835  110.071007  -177234.379685  1027.315406  -56966.049603  131171.165226  44437.806710  -152980.396053 ; -9349.955716  41093.696661  118813.633901  9614.018377  -137273.323251  -140040.661439  -560.253409  125.373215  -253.659849  27648.504963  -334.834176  -1072.426116  19.100520  -107760.195385  3742.851722  -72096.093675  44437.806710  129881.878792  -155203.730572 ; 24390.760796  -226638.551432  -278002.168444  -13493.764465  189136.335468  307060.361351  670.414184  -295.640264  314.994119  3744.602073  258.497193  331.704901  -233.857317  279461.412468  -3816.566915  149246.232076  -152980.396053  -155203.730572  315382.281608 ;];
Results{22,4}={};
Results{22,4}{1,1}={'Help_Ru5P.n'};
Results{22,4}{1,2}={'PPP4.x'};
Results{22,3}=[2.000000,-778.545770,30087.391531,-129508.474908,-0.064258];
Results{23,5}=[ 10.000000  1.181455  0.001000  0.002807  0.001000  0.001000  0.001000  0.187447  0.001000  0.001000 ];
Results{23,6}=[ 0.001000  0.001000  7.504712  0.001000  0.001000  6.181519  7.561250  0.001000  7.609085  7.382201  5.448086  0.001000  0.001000  0.001000  0.001000  0.001000  7.444277  0.001000  0.001000  0.001000  0.915528  6.567541  7.470755  0.001000  0.001000  0.001000  1.647246  7.371423  3.504896  0.001000  0.001000  7.228517  9.405625  0.001000  0.001000  0.001000  0.001000  0.001000  0.001000  0.001000  2.103641 ];
Results{23,1}=[1683.848358, 1332.401609, 13.200000, 311.846749, 18.413387, 26.400000];
Results{23,2}=[ 31.312041  -78.128237  -82.087839  -4.633688  -3.256347  118.888447  0.688115  0.441104  1.623638  6.627913  2.955303  2.209850  68.120550  -3.160969  44.059616  -50.609505  -36.334592  77.567187 ; -78.128237  1110.214618  654.011032  -4.239133  529.397315  -669.286219  6.478538  -0.321160  13.893951  54.840028  -2.160646  3.357809  -644.949939  17.993441  -384.224472  329.524635  94.565999  -575.550812 ; -82.087839  654.011032  1741.544383  42.842533  -674.732656  -899.172152  -7.365569  0.582734  -4.916050  -3954.119850  -0.002059  0.271321  -3867.638308  46.533989  6.339823  3947.761103  -4911.834965  1103.368717 ; -4.633688  -4.239133  42.842533  204.264087  -217.813866  -60.518837  2.513982  -0.269361  3.264113  78.911572  -0.005481  0.046352  -9.059109  3.811194  -46.117849  -32.793612  33.368350  -38.993661 ; -3.256347  529.397315  -674.732656  -217.813866  3101.037079  732.065016  35.722085  -1.312348  43.761217  13.189321  -0.041257  0.735129  757.216201  -25.338676  371.440912  -384.617800  -724.628225  900.593969 ; 118.888447  -669.286219  -899.172152  -60.518837  732.065016  1057.183385  5.597232  0.402028  9.018726  1.250454  -2.169371  4.253882  899.652138  -38.708835  499.752295  -500.711264  -447.470124  923.539392 ; 0.688115  6.478538  -7.365569  2.513982  35.722085  5.597232  7.572752  1.334993  6.048303  1.607714  1.123163  0.989467  8.660751  -0.000628  3.785000  -5.378371  -11.573071  10.382601 ; 0.441104  -0.321160  0.582734  -0.269361  -1.312348  0.402028  1.334993  0.344897  1.010720  0.880505  -0.055638  0.115334  -0.970136  0.246749  -0.817951  -0.056111  -0.327567  -0.426504 ; 1.623638  13.893951  -4.916050  3.264113  43.761217  9.018726  6.048303  1.010720  5.417415  5.561710  0.937063  1.046974  5.942265  0.618794  0.760198  -6.296044  -12.583296  8.823081 ; 6.627913  54.840028  -3954.119850  78.911572  13.189321  1.250454  1.607714  0.880505  5.561710  100278.251051  -3.625518  0.982803  46367.060789  13.958718  -26954.733493  -73323.370577  24029.918914  7347.450758 ; 2.955303  -2.160646  -0.002059  -0.005481  -0.041257  -2.169371  1.123163  -0.055638  0.937063  -3.625518  9.454353  0.478204  -2.112028  1.204634  2.681924  0.873644  0.621008  -3.062775 ; 2.209850  3.357809  0.271321  0.046352  0.735129  4.253882  0.989467  0.115334  1.046974  0.982803  0.478204  4.468262  -1.533198  0.354342  -0.163347  -0.802805  -1.935723  -1.341501 ; 68.120550  -644.949939  -3867.638308  -9.059109  757.216201  899.652138  8.660751  -0.970136  5.942265  46367.060789  -2.112028  -1.533198  24509.630357  -47.004189  -10897.882234  -35469.204084  17539.519235  119.515495 ; -3.160969  17.993441  46.533989  3.811194  -25.338676  -38.708835  -0.000628  0.246749  0.618794  13.958718  1.204634  0.354342  -47.004189  7.484129  -32.221284  18.262063  23.642426  -47.285645 ; 44.059616  -384.224472  6.339823  -46.117849  371.440912  499.752295  3.785000  -0.817951  0.760198  -26954.733493  2.681924  -0.163347  -10897.882234  -32.221284  8049.295941  18905.378049  -3261.108204  -3579.492014 ; -50.609505  329.524635  3947.761103  -32.793612  -384.617800  -500.711264  -5.378371  -0.056111  -6.296044  -73323.370577  0.873644  -0.802805  -35469.204084  18.262063  18905.378049  54417.907082  -20768.909924  -3767.916589 ; -36.334592  94.565999  -4911.834965  33.368350  -724.628225  -447.470124  -11.573071  -0.327567  -12.583296  24029.918914  0.621008  -1.935723  17539.519235  23.642426  -3261.108204  -20768.909924  45543.538258  -12344.986835 ; 77.567187  -575.550812  1103.368717  -38.993661  900.593969  923.539392  10.382601  -0.426504  8.823081  7347.450758  -3.062775  -1.341501  119.515495  -47.285645  -3579.492014  -3767.916589  -12344.986835  9885.592916 ;];
Results{23,4}={};
Results{23,4}{1,1}={'Help_Ru5P.n'};
Results{23,4}{1,2}={'PPP4.x'};
Results{23,4}{1,3}={'Tca7a.x'};
Results{23,3}=[3.000000,-24.788041,1683.848358,-13886.917389,-0.000218];
Results{24,5}=[ 0.001002  0.001000  0.882355  0.001319  0.002923  0.001018  3.606251  0.001038  0.001016  10.000000 ];
Results{24,6}=[ 9.933919  9.998773  9.384755  9.998438  9.999870  9.531797  9.998856  9.998439  9.999543  9.998939  9.851092  9.998327  9.998322  9.998142  9.998793  9.997297  9.734877  9.998324  9.998835  9.998237  9.998191  9.838287  9.999384  9.998257  9.998328  9.998317  9.999784  9.997468  9.999801  9.998324  9.998327  9.989799  9.671392  9.998321  9.999805  9.998319  9.998308  9.998328  9.998326  9.998247  9.998287 ];
Results{24,1}=[30647.196686, 29236.212394, 13.200000, 1371.384293, 948.540413, 26.400000];
Results{24,2}=[ 9337.855124  -27654.967198  -22366.462935  -356.818569  89.904092  24800.346011  299.921356  -55.167060  360.046678  -980.150495  654.601841  1044.955669  -63.173039  15921.644725  472.934711  12968.785786  -11973.803703  -9649.783869  25034.149576 ; -27654.967198  441245.071941  242536.472428  -3928.569397  52624.939737  -251937.018403  -204.764054  229.197494  -268.133267  322.010727  546.921023  2144.937081  486.305074  -236879.745345  -3814.793503  -131478.048968  131177.135239  42393.388271  -232255.539626 ; -22366.462935  242536.472428  270643.559284  11111.372716  -154816.521101  -293459.975902  -634.353924  256.561234  -377.083060  1959.861518  106.163052  429.884968  205.432080  -274849.313458  5086.368548  -148874.314777  146919.120262  122014.029830  -285010.434861 ; -356.818569  -3928.569397  11111.372716  16611.452926  -31823.617151  -12667.611028  322.979553  2.890215  505.841740  5526.692561  0.399483  2.736608  -11.267633  -9419.604130  -60.442463  -7638.797189  2112.122095  9535.099987  -13435.735792 ; 89.904092  52624.939737  -154816.521101  -31823.617151  355389.943059  178385.971243  -1431.590678  -92.556538  -2926.811197  2519.310105  6.923700  50.858035  200.780458  170913.383699  140.824969  84115.118693  -86633.951493  -139473.624341  192395.580963 ; 24800.346011  -251937.018403  -293459.975902  -12667.611028  178385.971243  320557.783323  605.845037  -291.130772  181.091410  -6954.516523  24.407768  -4.912140  -219.869958  295011.384685  -5780.274832  162605.785016  -155652.350385  -143722.093890  314812.571245 ; 299.921356  -204.764054  -634.353924  322.979553  -1431.590678  605.845037  861.719449  21.504241  1270.430804  -5.683161  52.643812  156.708904  0.926700  426.160686  -64.365066  356.496774  -349.627586  -587.661756  685.903379 ; -55.167060  229.197494  256.561234  2.890215  -92.556538  -291.130772  21.504241  3.970863  28.975448  8.758123  -6.373689  -18.381576  0.725148  -213.354594  4.165637  -137.029032  128.098478  128.318766  -302.509949 ; 360.046678  -268.133267  -377.083060  505.841740  -2926.811197  181.091410  1270.430804  28.975448  1925.406381  42.542587  65.701449  196.787740  0.959096  106.216534  -86.080958  199.905080  -240.945024  -270.219174  314.008259 ; -980.150495  322.010727  1959.861518  5526.692561  2519.310105  -6954.516523  -5.683161  8.758123  42.542587  107245.455897  65.202033  -193.056792  -18.086833  42169.257451  2935.861788  -33062.453931  -74177.488824  27900.020091  3451.204311 ; 654.601841  546.921023  106.163052  0.399483  6.923700  24.407768  52.643812  -6.373689  65.701449  65.202033  323.149649  146.073672  -5.952172  -716.151864  196.392983  -68.953887  8.468279  -343.458539  264.470999 ; 1044.955669  2144.937081  429.884968  2.736608  50.858035  -4.912140  156.708904  -18.381576  196.787740  -193.056792  146.073672  2016.320672  -13.224122  -1479.908689  255.220303  -121.172581  317.834585  -1116.563361  347.606862 ; -63.173039  486.305074  205.432080  -11.267633  200.780458  -219.869958  0.926700  0.725148  0.959096  -18.086833  -5.952172  -13.224122  2.114004  -146.251865  -22.810101  -94.737084  112.669004  19.989135  -240.219540 ; 15921.644725  -236879.745345  -274849.313458  -9419.604130  170913.383699  295011.384685  426.160686  -213.354594  106.216534  42169.257451  -716.151864  -1479.908689  -146.251865  304752.486117  -5633.753884  138630.608528  -180820.796305  -110946.585922  286440.281628 ; 472.934711  -3814.793503  5086.368548  -60.442463  140.824969  -5780.274832  -64.365066  4.165637  -86.080958  2935.861788  196.392983  255.220303  -22.810101  -5633.753884  2483.638222  -4076.051125  1143.935667  3993.312776  -4135.937647 ; 12968.785786  -131478.048968  -148874.314777  -7638.797189  84115.118693  162605.785016  356.496774  -137.029032  199.905080  -33062.453931  -68.953887  -121.172581  -94.737084  138630.608528  -4076.051125  91970.160336  -58913.857733  -73959.246385  153189.002672 ; -11973.803703  131177.135239  146919.120262  2112.122095  -86633.951493  -155652.350385  -349.627586  128.098478  -240.945024  -74177.488824  8.468279  317.834585  112.669004  -180820.796305  1143.935667  -58913.857733  133092.291045  46049.279814  -156629.533312 ; -9649.783869  42393.388271  122014.029830  9535.099987  -139473.624341  -143722.093890  -587.661756  128.318766  -270.219174  27900.020091  -343.458539  -1116.563361  19.989135  -110946.585922  3993.312776  -73959.246385  46049.279814  131998.546201  -158736.533076 ; 25034.149576  -232255.539626  -285010.434861  -13435.735792  192395.580963  314812.571245  685.903379  -302.509949  314.008259  3451.204311  264.470999  347.606862  -240.219540  286440.281628  -4135.937647  153189.002672  -156629.533312  -158736.533076  322854.625251 ;];
Results{24,4}={};
Results{24,4}{1,1}={'Help_Ru5P.n'};
Results{24,4}{1,2}={'PPP4.x'};
Results{24,3}=[2.000000,-806.121642,30647.196686,-132279.765776,-0.066113];
Results{25,5}=[ 9.476023  1.713296  0.001004  0.004553  0.001000  0.001229  0.001000  1.391719  0.001000  0.001000 ];
Results{25,6}=[ 9.555453  10.000000  10.000000  10.000000  10.000000  9.998197  8.766546  10.000000  3.592777  9.602186  9.998199  10.000000  10.000000  0.535451  10.000000  0.550173  9.998126  2.055678  10.000000  0.535445  0.001000  9.998197  9.621441  0.001000  10.000000  5.379339  10.000000  9.675032  10.000000  10.000000  7.162621  9.319659  9.802308  10.000000  10.000000  10.000000  10.000000  10.000000  10.000000  0.001000  8.868380 ];
Results{25,1}=[2986.168352, 1853.999865, 13.200000, 1092.568487, 35.799995, 26.400000];
Results{25,2}=[ 635.721691  -1933.908841  -2180.378029  -137.840416  350.124906  0.369537  2320.010142  5.265260  72.577569  -5.971914  76.466316  -458.936207  -2.974253  -22.041035  1.601133  1902.282534  -243.624855  1495.282727  -1036.306931  -893.846057  1959.478869 ; -1933.908841  44756.324687  31669.666664  -28.608675  8073.894534  3.159703  -32841.098229  -18.879872  109.961254  -4.022012  286.709131  2027.339044  -74.675513  -19.028069  61.307662  -32620.862444  1190.006233  -18258.690332  16231.594590  7534.282251  -29150.699238 ; -2180.378029  31669.666664  32994.309429  -1223.555535  -12279.864160  -4.115191  -33975.075338  -34.235225  -293.228838  10.803695  -229.367841  -1858.385594  -0.184442  2.942160  35.378264  -36428.288313  2374.603889  -18358.449898  20216.803352  7165.652094  -28990.369617 ; -137.840416  -28.608675  -1223.555535  10640.858693  -3158.647004  3.281921  1306.848767  6.010113  173.807776  -2.217979  179.331564  4405.967975  -0.026193  2.593170  0.742544  3420.439216  89.004018  -561.531865  -3844.437360  -1167.795718  1942.954206 ; 350.124906  8073.894534  -12279.864160  -3158.647004  68564.259438  13.815888  14531.508288  29.072683  950.964684  -14.691550  1259.157005  459.989002  0.267949  18.091306  36.091530  13915.323349  -898.843413  6921.421102  -7381.339744  -13812.786477  15749.918563 ; 0.369537  3.159703  -4.115191  3.281921  13.815888  0.177856  1.107834  0.055442  8.332188  1.539568  6.354099  -3.136125  0.556314  -0.053770  0.022190  5.512305  -1.257560  4.627462  -1.494354  -8.246907  3.229441 ; 2320.010142  -32841.098229  -33975.075338  1306.848767  14531.508288  1.107834  36138.392083  34.060151  250.556706  -27.436271  223.274605  -2096.435193  -24.390566  8.622256  -35.738921  35388.289747  -2522.448655  19881.197231  -17784.561209  -13448.198405  32925.985257 ; 5.265260  -18.879872  -34.235225  6.010113  29.072683  0.055442  34.060151  1.105124  -6.817541  -0.485350  -2.022873  -10.620694  1.736627  1.221190  0.021235  36.893852  -4.606939  26.563565  -15.947245  -19.533875  27.487189 ; 72.577569  109.961254  -293.228838  173.807776  950.964684  8.332188  250.556706  -6.817541  619.192369  87.831690  444.129516  -112.658039  20.524148  17.087641  1.842299  342.871354  -61.561719  266.896462  -154.273786  -548.915084  255.324572 ; -5.971914  -4.022012  10.803695  -2.217979  -14.691550  1.539568  -27.436271  -0.485350  87.831690  22.963177  61.489449  -1.686925  -0.681251  0.423868  0.036527  -9.154963  1.182182  -6.816770  8.507827  -31.422493  -9.398264 ; 76.466316  286.709131  -229.367841  179.331564  1259.157005  6.354099  223.274605  -2.022873  444.129516  61.489449  366.391035  -57.304051  15.530179  13.667144  2.241131  277.833862  -49.978480  208.369159  -151.082781  -514.122453  225.903245 ; -458.936207  2027.339044  -1858.385594  4405.967975  459.989002  -3.136125  -2096.435193  -10.620694  -112.658039  -1.686925  -57.304051  103154.652829  -67.132671  -39.089342  3.531001  45253.607744  562.685787  -29187.723034  -73966.733283  24661.796578  6126.702719 ; -2.974253  -74.675513  -0.184442  -0.026193  0.267949  0.556314  -24.390566  1.736627  20.524148  -0.681251  15.530179  -67.132671  125.373346  -4.408986  -1.294187  19.786762  13.091317  43.905013  22.962953  0.436309  -60.659980 ; -22.041035  -19.028069  2.942160  2.593170  18.091306  -0.053770  8.622256  1.221190  17.087641  0.423868  13.667144  -39.089342  -4.408986  304.961233  0.403751  30.822551  1.971498  24.477471  14.607054  -15.294714  -46.422756 ; 1.601133  61.307662  35.378264  0.742544  36.091530  0.022190  -35.738921  0.021235  1.842299  0.036527  2.241131  3.531001  -1.294187  0.403751  0.258477  -38.576190  1.322695  -20.209663  16.680532  2.815806  -30.551166 ; 1902.282534  -32620.862444  -36428.288313  3420.439216  13915.323349  5.512305  35388.289747  36.893852  342.871354  -9.154963  277.833862  45253.607744  19.786762  30.822551  -38.576190  59133.762221  -2351.622646  7876.592137  -53130.226208  4670.802218  31736.894948 ; -243.624855  1190.006233  2374.603889  89.004018  -898.843413  -1.257560  -2522.448655  -4.606939  -61.561719  1.182182  -49.978480  562.685787  13.091317  1.971498  1.322695  -2351.622646  408.111489  -1579.950542  1017.228040  1213.631552  -2232.129880 ; 1495.282727  -18258.690332  -18358.449898  -561.531865  6921.421102  4.627462  19881.197231  26.563565  266.896462  -6.816770  208.369159  -29187.723034  43.905013  24.477471  -20.209663  7876.592137  -1579.950542  19275.361488  9912.260329  -10443.225839  13765.319451 ; -1036.306931  16231.594590  20216.803352  -3844.437360  -7381.339744  -1.494354  -17784.561209  -15.947245  -154.273786  8.507827  -151.082781  -73966.733283  22.962953  14.607054  16.680532  -53130.226208  1017.228040  9912.260329  64054.379134  -14218.639319  -19891.848055 ; -893.846057  7534.282251  7165.652094  -1167.795718  -13812.786477  -8.246907  -13448.198405  -19.533875  -548.915084  -31.422493  -514.122453  24661.796578  0.436309  -15.294714  2.815806  4670.802218  1213.631552  -10443.225839  -14218.639319  52115.417261  -24497.226761 ; 1959.478869  -29150.699238  -28990.369617  1942.954206  15749.918563  3.229441  32925.985257  27.487189  255.324572  -9.398264  225.903245  6126.702719  -60.659980  -46.422756  -30.551166  31736.894948  -2232.129880  13765.319451  -19891.848055  -24497.226761  39383.522565 ;];
Results{25,4}={};
Results{25,3}=[0.000000,-91.680612,2986.168352,-25366.452172,-0.000257];
Results{26,5}=[ 0.011174  0.128307  0.776624  0.001000  0.002908  0.001030  3.830592  0.002299  0.087262  9.697201 ];
Results{26,6}=[ 9.993526  9.998217  9.821633  9.998640  9.998232  9.810859  9.999244  9.998641  9.999112  9.998128  9.953038  9.996600  9.998648  9.997255  9.998601  9.997203  9.932997  9.996303  9.998217  9.997180  9.998087  9.961891  9.999437  9.997802  9.998649  9.997364  9.998327  9.965601  9.998809  9.998220  9.997943  9.927724  9.702603  9.998191  9.998726  9.997218  9.996947  9.998655  9.998160  9.997125  9.997825 ];
Results{26,1}=[30128.260049, 28713.644570, 13.200000, 1375.015479, 931.121486, 26.400000];
Results{26,2}=[ 9060.216686  -27156.035427  -21817.549976  -336.437917  49.825353  24166.965719  299.133476  -54.284282  358.862605  -927.246122  638.346121  1016.352129  -61.506855  15564.737735  481.590013  12628.201873  -11686.430176  -9369.592755  24424.413733 ; -27156.035427  431918.303302  237001.399540  -4005.847100  52451.111238  -246111.074680  -187.935644  227.799239  -251.684934  265.702481  535.185282  2106.794705  477.930180  -231309.709186  -3754.044142  -128433.737855  128188.708189  41229.930338  -227026.025569 ; -21817.549976  237001.399540  264108.055310  11111.990523  -152101.896511  -286247.253684  -604.845735  252.582663  -359.527676  1589.890808  104.147088  430.861661  201.764327  -268251.538336  4735.621982  -145130.284462  143544.981526  118903.103003  -278287.112390 ; -336.437917  -4005.847100  11111.990523  16023.450872  -31676.256388  -12690.584639  309.688121  2.669713  485.239575  5283.244398  0.372694  2.250099  -11.455772  -9547.064341  -59.247591  -7571.044788  2287.816352  9587.471681  -13464.825871 ; 49.825353  52451.111238  -152101.896511  -31676.256388  349831.551721  175245.963445  -1373.900766  -89.225676  -2812.432761  2398.003078  6.800027  50.864692  198.434499  167910.568509  144.795147  82657.158414  -85054.692892  -137204.967152  189098.950106 ; 24166.965719  -246111.074680  -286247.253684  -12690.584639  175245.963445  312536.145349  570.202378  -286.572591  163.472724  -6507.242109  22.188204  -29.322632  -216.055952  287760.510288  -5373.495724  158455.890055  -151949.718209  -140124.736562  307335.912835 ; 299.133476  -187.935644  -604.845735  309.688121  -1373.900766  570.202378  827.878342  20.854688  1221.109241  3.329303  51.209177  149.450697  0.722709  393.792431  -56.229213  335.633257  -337.795117  -560.574306  667.644646 ; -54.284282  227.799239  252.582663  2.669713  -89.225676  -286.572591  20.854688  3.910043  27.940596  8.816165  -6.260260  -18.011175  0.705835  -210.175966  4.094621  -135.051248  126.064729  126.021810  -297.370683 ; 358.862605  -251.684934  -359.527676  485.239575  -2812.432761  163.472724  1221.109241  27.940596  1850.822227  51.979513  63.977045  187.954456  0.720618  86.466962  -76.065219  184.986127  -235.485122  -254.722711  313.716141 ; -927.246122  265.702481  1589.890808  5283.244398  2398.003078  -6507.242109  3.329303  8.816165  51.979513  106923.805861  63.974128  -181.281373  -17.024306  42468.877672  2790.293823  -32724.334883  -74194.096605  27670.496358  3711.643861 ; 638.346121  535.185282  104.147088  0.372694  6.800027  22.188204  51.209177  -6.260260  63.977045  63.974128  314.470397  141.948702  -5.816161  -699.738402  191.584195  -68.123280  8.783090  -335.345517  259.292020 ; 1016.352129  2106.794705  430.861661  2.250099  50.864692  -29.322632  149.450697  -18.011175  187.954456  -181.281373  141.948702  1937.663330  -12.936287  -1456.162122  247.695872  -129.492942  314.339005  -1075.582102  334.654706 ; -61.506855  477.930180  201.764327  -11.455772  198.434499  -216.055952  0.722709  0.705835  0.720618  -17.024306  -5.816161  -12.936287  2.051520  -144.374682  -21.872929  -93.508246  110.380681  19.476922  -234.736066 ; 15564.737735  -231309.709186  -268251.538336  -9547.064341  167910.568509  287760.510288  393.792431  -210.175966  86.466962  42468.877672  -699.738402  -1456.162122  -144.374682  297874.472455  -5274.371541  134875.772737  -177365.176172  -107828.485468  279719.272482 ; 481.590013  -3754.044142  4735.621982  -59.247591  144.795147  -5373.495724  -56.229213  4.094621  -76.065219  2790.293823  191.584195  247.695872  -21.872929  -5274.371541  2363.834947  -3818.518423  1031.908508  3752.129927  -3828.774959 ; 12628.201873  -128433.737855  -145130.284462  -7571.044788  82657.158414  158455.890055  335.633257  -135.051248  184.986127  -32724.334883  -68.123280  -129.492942  -93.508246  134875.772737  -3818.518423  89760.381035  -57042.070657  -72151.588785  149410.389271 ; -11686.430176  128188.708189  143544.981526  2287.816352  -85054.692892  -151949.718209  -337.795117  126.064729  -235.485122  -74194.096605  8.783090  314.339005  110.380681  -177365.176172  1031.908508  -57042.070657  131237.117087  44471.307189  -153111.572847 ; -9369.592755  41229.930338  118903.103003  9587.471681  -137204.967152  -140124.736562  -560.574306  126.021810  -254.722711  27670.496358  -335.345517  -1075.582102  19.476922  -107828.485468  3752.129927  -72151.588785  44471.307189  129923.622696  -155310.005002 ; 24424.413733  -227026.025569  -278287.112390  -13464.825871  189098.950106  307335.912835  667.644646  -297.370683  313.716141  3711.643861  259.292020  334.654706  -234.736066  279719.272482  -3828.774959  149410.389271  -153111.572847  -155310.005002  315697.094076 ;];
Results{26,4}={};
Results{26,4}{1,1}={'Help_Ru5P.n'};
Results{26,4}{1,2}={'PPP4.x'};
Results{26,3}=[2.000000,-778.855879,30128.260049,-129589.202487,-0.064318];
Results{27,5}=[ 10.000000  1.329091  0.001000  0.001000  0.001231  0.001478  0.001000  0.675605  0.001000  0.001000 ];
Results{27,6}=[ 0.141555  1.122617  10.000000  10.000000  10.000000  4.242040  10.000000  10.000000  8.899297  10.000000  5.874548  0.284565  10.000000  0.001000  10.000000  0.001000  6.678326  0.001000  3.308755  0.001000  0.008544  4.218651  10.000000  0.001000  10.000000  0.001000  3.208110  9.956961  10.000000  0.294174  0.001000  10.000000  10.000000  0.262768  10.000000  4.500440  0.257630  10.000000  4.758203  0.001000  4.522033 ];
Results{27,1}=[2277.426691, 1518.906558, 13.200000, 718.920133, 24.630219, 26.400000];
Results{27,2}=[ 146.862909  -440.895581  -527.106547  -41.476911  191.521786  -0.861289  600.981239  0.286049  -5.541798  -1.732703  -2.213306  -40.370675  8.243737  0.408948  0.526547  455.535914  -44.152423  318.689284  -278.264113  -214.489857  514.455936 ; -440.895581  14800.505354  9725.701678  24.772376  1937.720939  2.419875  -10113.821251  -3.292965  61.539489  -3.034584  102.638203  331.712964  -32.644138  -5.670916  26.276115  -10203.010553  147.613414  -5469.480275  5138.008603  2102.975177  -8981.620729 ; -527.106547  9725.701678  10182.233710  97.563289  -5279.279188  -0.199158  -9854.133605  -7.634349  -11.612227  4.740423  -14.684792  -3591.888346  0.351762  0.714255  14.386946  -12749.345382  465.724814  -4831.643676  8423.518687  -1775.819777  -7125.859865 ; -41.476911  24.772376  97.563289  1975.275743  -1294.367714  0.881264  -125.811961  -0.462963  38.942103  0.040178  45.845326  836.136896  -0.027988  -0.089643  0.155051  280.543295  52.821285  -298.652035  -537.485854  13.485134  12.590312 ; 191.521786  1937.720939  -5279.279188  -1294.367714  21522.323016  6.516571  5917.471093  14.461315  188.966689  -12.840986  272.215464  -322.274666  -0.085878  8.832493  10.159411  5754.272056  -513.409543  3145.763045  -2823.447297  -4956.359862  6308.324681 ; -0.861289  2.419875  -0.199158  0.881264  6.516571  0.114691  -2.834421  0.026259  4.265167  0.709678  3.320022  -2.034037  0.404126  -0.176132  0.009052  1.246081  -0.444576  1.308988  0.721254  -2.700353  -0.031649 ; 600.981239  -10113.821251  -9854.133605  -125.811961  5917.471093  -2.834421  10582.580747  6.497544  -51.122253  -14.455169  -27.134254  -337.442027  -18.980764  14.533637  -14.803289  10304.830624  -492.606934  5606.377647  -5268.708350  -3798.705050  9709.697045 ; 0.286049  -3.292965  -7.634349  -0.462963  14.461315  0.026259  6.497544  0.451337  -4.100912  -0.069325  -1.946964  -3.635606  0.875761  0.567015  0.015478  8.857045  -0.746859  6.490198  -2.858493  -4.757277  5.887358 ; -5.541798  61.539489  -11.612227  38.942103  188.966689  4.265167  -51.122253  -4.100912  281.713818  36.341567  204.471049  -40.018602  9.958266  8.936430  0.493054  30.697849  -13.320122  33.891451  6.100429  -131.080965  8.198460 ; -1.732703  -3.034584  4.740423  0.040178  -12.840986  0.709678  -14.455169  -0.069325  36.341567  9.513424  27.404963  -0.329731  -0.486483  0.431901  0.014648  -4.811159  0.299175  -3.204448  3.539375  -10.562700  -3.682727 ; -2.213306  102.638203  -14.684792  45.845326  272.215464  3.320022  -27.134254  -1.946964  204.471049  27.404963  165.758547  -18.341838  7.335097  7.623705  0.490635  34.027427  -12.290363  26.100344  -7.768183  -124.189066  21.558316 ; -40.370675  331.712964  -3591.888346  836.136896  -322.274666  -2.034037  -337.442027  -3.635606  -40.018602  -0.329731  -18.341838  100801.753972  -34.883364  -11.756916  0.654384  46128.510807  97.721468  -27361.682455  -73439.861867  24193.138673  7143.559258 ; 8.243737  -32.644138  0.351762  -0.027988  -0.085878  0.404126  -18.980764  0.875761  9.958266  -0.486483  7.335097  -34.883364  77.980487  -0.242756  -0.611505  -0.323254  7.606096  23.033727  11.605782  2.556241  -29.285956 ; 0.408948  -5.670916  0.714255  -0.089643  8.832493  -0.176132  14.533637  0.567015  8.936430  0.431901  7.623705  -11.756916  -0.242756  137.428084  0.225258  6.580429  3.385812  9.583435  2.184263  -9.265098  -19.967834 ; 0.526547  26.276115  14.386946  0.155051  10.159411  0.009052  -14.803289  0.015478  0.493054  0.014648  0.490635  0.654384  -0.611505  0.225258  0.107760  -15.867654  0.053369  -7.976366  7.324016  1.411806  -12.624418 ; 455.535914  -10203.010553  -12749.345382  280.543295  5754.272056  1.246081  10304.830624  8.857045  30.697849  -4.811159  34.027427  46128.510807  -0.323254  6.580429  -15.867654  33997.560771  -465.072086  -5846.777374  -40281.783771  14199.350931  8794.661351 ; -44.152423  147.613414  465.724814  52.821285  -513.409543  -0.444576  -492.606934  -0.746859  -13.320122  0.299175  -12.290363  97.721468  7.606096  3.385812  0.053369  -465.072086  72.804773  -303.732759  205.985350  276.365960  -467.005296 ; 318.689284  -5469.480275  -4831.643676  -298.652035  3145.763045  1.308988  5606.377647  6.490198  33.891451  -3.204448  26.100344  -27361.682455  23.033727  9.583435  -7.976366  -5846.777374  -303.732759  10913.808731  16447.759939  -5103.310341  1070.726306 ; -278.264113  5138.008603  8423.518687  -537.485854  -2823.447297  0.721254  -5268.708350  -2.858493  6.100429  3.539375  -7.768183  -73439.861867  11.605782  2.184263  7.324016  -40281.783771  205.985350  16447.759939  56992.007835  -19089.899847  -8214.146017 ; -214.489857  2102.975177  -1775.819777  13.485134  -4956.359862  -2.700353  -3798.705050  -4.757277  -131.080965  -10.562700  -124.189066  24193.138673  2.556241  -9.265098  1.411806  14199.350931  276.365960  -5103.310341  -19089.899847  47244.720651  -15558.045937 ; 514.455936  -8981.620729  -7125.859865  12.590312  6308.324681  -0.031649  9709.697045  5.887358  8.198460  -3.682727  21.558316  7143.559258  -29.285956  -19.967834  -12.624418  8794.661351  -467.005296  1070.726306  -8214.146017  -15558.045937  18038.579628 ;];
Results{27,4}={};
Results{27,3}=[0.000000,-42.974139,2277.426691,-15616.385047,-0.000249];
Results{28,5}=[ 0.001000  0.284828  0.912782  0.001000  0.001000  0.001000  4.009160  0.001000  0.001000  9.999651 ];
Results{28,6}=[ 9.792336  10.000000  9.419294  10.000000  10.000000  9.896600  10.000000  10.000000  10.000000  10.000000  9.899429  10.000000  10.000000  10.000000  10.000000  10.000000  10.000000  10.000000  10.000000  10.000000  10.000000  9.954236  10.000000  10.000000  10.000000  10.000000  10.000000  10.000000  10.000000  10.000000  10.000000  10.000000  10.000000  10.000000  10.000000  10.000000  10.000000  10.000000  10.000000  10.000000  10.000000 ];
Results{28,1}=[29841.479968, 28426.937882, 13.200000, 1374.942086, 921.564596, 26.400000];
Results{28,2}=[ 8905.114164  -26738.587859  -21431.403608  -332.777914  -17.335653  23742.690761  291.486859  -52.653609  349.250463  -921.465386  621.679262  993.085721  -60.128665  15293.689017  465.537874  12414.434025  -11478.876083  -9171.147126  23956.547582 ; -26738.587859  424032.720311  232279.304406  -3956.609832  52348.283694  -241240.646046  -194.857816  222.983660  -257.380551  315.722563  521.045758  2067.510565  469.029325  -226573.811976  -3657.661646  -125892.767787  125597.163590  40197.048012  -222397.604111 ; -21431.403608  232279.304406  259444.234496  10906.977358  -149577.878308  -281259.777488  -597.704663  245.103894  -345.357607  1466.903800  101.655454  422.080852  196.610389  -263600.979092  4680.820556  -142559.871332  141097.450332  116823.793121  -273291.669723 ; -332.777914  -3956.609832  10906.977358  15966.618510  -31224.810208  -12446.347012  311.861626  2.975256  487.827822  5283.711583  0.367045  2.107009  -11.284433  -9326.567606  -57.983375  -7459.432942  2175.736942  9411.492473  -13215.779065 ; -17.335653  52348.283694  -149577.878308  -31224.810208  344391.485081  172360.424530  -1376.833742  -86.651855  -2818.805400  2394.566157  6.819732  53.378027  197.018461  165221.280248  127.409527  81284.290672  -83678.387762  -135078.640047  185976.401516 ; 23742.690761  -241240.646046  -281259.777488  -12446.347012  172360.424530  307195.396687  566.134471  -278.112950  153.280080  -6376.491403  22.148046  -24.219697  -210.264210  282811.199622  -5318.985697  155713.946224  -149338.519329  -137824.343271  301929.956448 ; 291.486859  -194.857816  -597.704663  311.861626  -1376.833742  566.134471  815.167306  20.151549  1204.442882  2.456075  50.030739  147.409746  0.837754  396.603138  -58.362913  333.858857  -335.182788  -545.661936  646.642527 ; -52.653609  222.983660  245.103894  2.975256  -86.651855  -278.112950  20.151549  3.721654  27.390747  8.112808  -6.071801  -17.292913  0.695363  -203.698948  3.603459  -130.676675  122.398764  122.134043  -289.049561 ; 349.250463  -257.380551  -345.357607  487.827822  -2818.805400  153.280080  1204.442882  27.390747  1828.169266  49.788483  62.424042  185.051828  0.866005  83.799307  -78.282343  180.212288  -228.566505  -237.290993  284.129292 ; -921.465386  315.722563  1466.903800  5283.711583  2394.566157  -6376.491403  2.456075  8.112808  49.788483  106840.620784  61.910088  -173.447739  -16.575926  42581.249370  2741.597007  -32623.334507  -74212.069286  27549.927773  3844.528398 ; 621.679262  521.045758  101.655454  0.367045  6.819732  22.148046  50.030739  -6.071801  62.424042  61.910088  306.453950  138.534741  -5.645744  -681.185155  186.641418  -66.035177  8.617004  -326.558534  251.079320 ; 993.085721  2067.510565  422.080852  2.107009  53.378027  -24.219697  147.409746  -17.292913  185.051828  -173.447739  138.534741  1885.331296  -12.702489  -1422.423635  241.301309  -128.085834  305.004163  -1048.993848  321.619770 ; -60.128665  469.029325  196.610389  -11.284433  197.018461  -210.264210  0.837754  0.695363  0.866005  -16.575926  -5.645744  -12.702489  2.011531  -140.226146  -21.427750  -90.976871  107.406058  18.037390  -228.902795 ; 15293.689017  -226573.811976  -263600.979092  -9326.567606  165221.280248  282811.199622  396.603138  -203.698948  83.799307  42581.249370  -681.185155  -1422.423635  -140.226146  293120.292248  -5211.550003  132314.983253  -174916.175845  -105809.682149  274804.060717 ; 465.537874  -3657.661646  4680.820556  -57.983375  127.409527  -5318.985697  -58.362913  3.603459  -78.282343  2741.597007  186.641418  241.301309  -21.427750  -5211.550003  2322.981671  -3770.507152  1032.482721  3695.276388  -3777.606585 ; 12414.434025  -125892.767787  -142559.871332  -7459.432942  81284.290672  155713.946224  333.858857  -130.676675  180.212288  -32623.334507  -66.035177  -128.085834  -90.976871  132314.983253  -3770.507152  88327.419524  -55709.948321  -70987.292738  146663.749786 ; -11478.876083  125597.163590  141097.450332  2175.736942  -83678.387762  -149338.519329  -335.182788  122.398764  -228.566505  -74212.069286  8.617004  305.004163  107.406058  -174916.175845  1032.482721  -55709.948321  129922.954996  43427.870882  -150498.159428 ; -9171.147126  40197.048012  116823.793121  9411.492473  -135078.640047  -137824.343271  -545.661936  122.134043  -237.290993  27549.927773  -326.558534  -1048.993848  18.037390  -105809.682149  3695.276388  -70987.292738  43427.870882  128543.175138  -152861.525480 ; 23956.547582  -222397.604111  -273291.669723  -13215.779065  185976.401516  301929.956448  646.642527  -289.049561  284.129292  3844.528398  251.079320  321.619770  -228.902795  274804.060717  -3777.606585  146663.749786  -150498.159428  -152861.525480  310211.152464 ;];
Results{28,4}={};
Results{28,4}{1,1}={'Help_Ru5P.n'};
Results{28,4}{1,2}={'PPP4.x'};
Results{28,3}=[2.000000,-769.206474,29841.479968,-127582.369530,-0.062666];
Results{29,5}=[ 0.001000  10.000000  0.001000  0.001000  0.001000  0.001000  0.001000  7.394023  0.248678  0.001000 ];
Results{29,6}=[ 9.995478  10.000000  10.000000  10.000000  10.000000  9.995906  10.000000  10.000000  10.000000  10.000000  9.997686  9.993903  10.000000  9.991386  10.000000  9.985654  10.000000  10.000000  9.996131  9.990074  9.994731  9.997300  10.000000  9.990986  10.000000  9.995787  10.000000  10.000000  10.000000  9.994841  9.993981  10.000000  10.000000  9.995623  10.000000  9.996373  10.000000  10.000000  9.995564  9.990082  9.994009 ];
Results{29,1}=[6598.595597, 5181.005632, 13.200000, 1377.989965, 146.700188, 26.400000];
Results{29,2}=[ 1273.787415  -2185.067416  -2277.630777  -163.895387  189.214307  -2.584570  2661.575524  9.422992  242.737807  -1.733559  278.006527  -532.923183  32.865455  -4.026801  3.463263  1639.143591  -203.615258  1697.657727  -1164.324942  -1078.980185  1924.468618 ; -2185.067416  79243.084683  48791.728493  -320.791184  23794.290952  6.507440  -49916.529620  -6.814897  591.923921  -3.376627  879.362226  2646.492539  -44.210733  93.695272  147.091480  -50666.985516  1220.755483  -27718.813447  25072.631217  7899.381093  -43910.025692 ; -2277.630777  48791.728493  48569.740777  -2578.610707  -27062.801189  -2.439443  -50720.763240  -30.810302  -451.364339  15.292236  -402.365619  -3417.342829  -0.182027  12.496184  77.371159  -53895.607779  2129.749270  -26335.420898  29752.649503  13695.896051  -45389.930778 ; -163.895387  -320.791184  -2578.610707  18185.714996  -2809.769571  8.958688  2640.307905  14.474163  378.167932  -10.756166  419.576489  7446.327265  0.057327  4.031772  2.449152  6315.176616  93.103055  -646.280321  -6800.046366  -2478.342777  3964.955041 ; 189.214307  23794.290952  -27062.801189  -2809.769571  143282.681373  23.890320  32630.477260  33.706207  2383.557389  -24.010120  3011.664802  3903.497359  0.417153  35.860840  77.395431  32060.194903  -776.642595  14131.641187  -18035.130784  -33350.686061  36972.342971 ; -2.584570  6.507440  -2.439443  8.958688  23.890320  0.821678  -31.895132  -0.063402  16.291343  2.416743  11.486237  -12.912719  -0.094171  -0.931316  0.084563  5.087137  -2.916812  8.525017  4.365914  -6.980849  7.756238 ; 2661.575524  -49916.529620  -50720.763240  2640.307905  32630.477260  -31.895132  56129.704624  26.302350  567.877809  -6.277267  672.556047  389.426557  8.282145  55.408866  -79.076119  54148.960547  -2128.321506  28120.594397  -28508.578625  -21366.708243  50485.523304 ; 9.422992  -6.814897  -30.810302  14.474163  33.706207  -0.063402  26.302350  1.597545  -21.992107  -3.829167  -14.436268  -11.474089  1.863536  -0.651269  -0.053678  32.765061  -5.256572  26.695568  -15.217315  -16.773879  26.267286 ; 242.737807  591.923921  -451.364339  378.167932  2383.557389  16.291343  567.877809  -21.992107  1455.342475  209.118420  1190.224999  9.633531  25.053611  5.552117  3.893121  500.592209  -41.720143  357.307290  -366.742998  -1285.673560  526.257561 ; -1.733559  -3.376627  15.292236  -10.756166  -24.010120  2.416743  -6.277267  -3.829167  209.118420  46.735332  145.939491  7.285730  0.000564  1.850086  0.025787  -19.359263  4.349512  -15.327953  8.073914  -84.427021  -11.181310 ; 278.006527  879.362226  -402.365619  419.576489  3011.664802  11.486237  672.556047  -14.436268  1190.224999  145.939491  1090.584603  130.296570  20.657148  11.177471  5.587904  459.038914  -19.579095  291.591538  -421.658613  -1285.604066  505.038452 ; -532.923183  2646.492539  -3417.342829  7446.327265  3903.497359  -12.912719  389.426557  -11.474089  9.633531  7.285730  130.296570  104822.385713  -49.425062  35.407560  7.744171  47643.155618  519.075002  -28868.700442  -75953.266299  23038.667045  8099.986868 ; 32.865455  -44.210733  -0.182027  0.057327  0.417153  -0.094171  8.282145  1.863536  25.053611  0.000564  20.657148  -49.425062  205.494768  -2.162987  -2.866135  -4.328113  15.745308  36.510086  13.270739  -20.309820  -51.209217 ; -4.026801  93.695272  12.496184  4.031772  35.860840  -0.931316  55.408866  -0.651269  5.552117  1.850086  11.177471  35.407560  -2.162987  354.512952  0.021480  -13.483107  -7.660458  -26.440724  -8.916207  -27.311649  -6.620058 ; 3.463263  147.091480  77.371159  2.449152  77.395431  0.084563  -79.076119  -0.053678  3.893121  0.025787  5.587904  7.744171  -2.866135  0.021480  0.587106  -84.974868  1.542836  -44.521463  36.773583  2.717188  -64.107937 ; 1639.143591  -50666.985516  -53895.607779  6315.176616  32060.194903  5.087137  54148.960547  32.765061  500.592209  -19.359263  459.038914  47643.155618  -4.328113  -13.483107  -84.974868  79257.560882  -2110.031032  16584.536520  -64227.695924  -3094.437750  50438.681889 ; -203.615258  1220.755483  2129.749270  93.103055  -776.642595  -2.916812  -2128.321506  -5.256572  -41.720143  4.349512  -19.579095  519.075002  15.745308  -7.660458  1.542836  -2110.031032  337.882895  -1417.319451  898.311415  1036.461607  -2049.168012 ; 1697.657727  -27718.813447  -26335.420898  -646.280321  14131.641187  8.525017  28120.594397  26.695568  357.307290  -15.327953  291.591538  -28868.700442  36.510086  -26.440724  -44.521463  16584.536520  -1417.319451  23554.146319  5314.483896  -13566.425711  22095.086282 ; -1164.324942  25072.631217  29752.649503  -6800.046366  -18035.130784  4.365914  -28508.578625  -15.217315  -366.742998  8.073914  -421.658613  -75953.266299  13.270739  -8.916207  36.773583  -64227.695924  898.311415  5314.483896  70638.444513  -9472.765727  -30195.184089 ; -1078.980185  7899.381093  13695.896051  -2478.342777  -33350.686061  -6.980849  -21366.708243  -16.773879  -1285.673560  -84.427021  -1285.604066  23038.667045  -20.309820  -27.311649  2.717188  -3094.437750  1036.461607  -13566.425711  -9472.765727  58115.236037  -32614.315823 ; 1924.468618  -43910.025692  -45389.930778  3964.955041  36972.342971  7.756238  50485.523304  26.267286  526.257561  -11.181310  505.038452  8099.986868  -51.209217  -6.620058  -64.107937  50438.681889  -2049.168012  22095.086282  -30195.184089  -32614.315823  57250.435127 ;];
Results{29,4}={};
Results{29,3}=[0.000000,-196.046748,6598.595597,-35419.832467,-0.003022];
Results{30,5}=[ 0.001000  0.581703  0.880816  0.001010  0.001053  0.001273  4.157090  0.001000  0.001719  9.599192 ];
Results{30,6}=[ 9.046070  9.839913  9.298640  9.999305  9.999834  9.474244  9.999716  9.999308  9.999765  9.999770  9.470204  9.819737  9.999164  10.000000  9.999400  9.625552  10.000000  9.806387  9.638469  9.528054  9.940308  9.409664  9.946341  10.000000  9.999171  9.520112  10.000000  9.904880  9.991976  9.728487  9.764427  9.999702  9.965922  9.920886  9.820591  9.870191  9.803114  9.999171  10.000000  9.640746  10.000000 ];
Results{30,1}=[29109.219905, 27715.113648, 13.200000, 1354.506257, 897.837122, 26.400000];
Results{30,2}=[ 8427.036775  -25300.129125  -20152.237510  -308.692758  -128.035604  22353.620178  285.155327  -49.202788  341.006031  -844.697994  593.176144  947.008375  -56.829388  14341.947364  463.091713  11667.201350  -10809.123765  -8603.753907  22524.563388 ; -25300.129125  402159.544896  219742.135205  -3834.338517  51217.264760  -228253.016590  -173.781957  210.300682  -229.815969  344.224874  495.855478  1966.250349  448.823065  -214314.981330  -3441.172484  -119104.763110  118779.599207  37691.003307  -210221.785954 ; -20152.237510  219742.135205  245021.725639  10393.700315  -141778.964310  -265618.860742  -529.972109  228.299500  -275.252886  915.536426  96.096947  404.166190  188.151544  -249207.710569  4246.629131  -134484.295702  133572.991194  109897.005245  -257927.405987 ; -308.692758  -3834.338517  10393.700315  15117.814036  -29886.722196  -11869.064438  304.998759  3.221578  475.506801  4995.859400  0.343314  1.617739  -10.871666  -8914.921297  -53.446053  -7098.511937  2102.666878  9004.602816  -12611.889794 ; -128.035604  51217.264760  -141778.964310  -29886.722196  328293.579445  163449.929355  -1371.153226  -81.605309  -2771.476509  2269.374312  6.794827  55.785604  189.517512  156732.013873  103.079009  77056.848146  -79325.757897  -128489.620515  176415.111778 ; 22353.620178  -228253.016590  -265618.860742  -11869.064438  163449.929355  290182.297282  490.907510  -259.525502  80.004999  -5734.526265  24.778948  -22.245117  -201.481455  267218.498390  -4820.403396  146940.776532  -141207.148116  -130058.154222  285157.023750 ; 285.155327  -173.781957  -529.972109  304.998759  -1371.153226  490.907510  785.884103  19.257594  1164.272839  12.643562  48.118142  139.964295  0.750843  332.904850  -51.024907  294.092227  -305.648643  -483.964069  570.588314 ; -49.202788  210.300682  228.299500  3.221578  -81.605309  -259.525502  19.257594  3.422848  26.486368  7.169806  -5.728798  -16.122414  0.654224  -189.508901  2.859483  -121.466046  114.140401  113.709475  -269.489002 ; 341.006031  -229.815969  -275.252886  475.506801  -2771.476509  80.004999  1164.272839  26.486368  1768.999779  59.643780  60.080370  175.824130  0.783118  19.400176  -68.926928  139.390702  -197.656288  -180.836105  209.062266 ; -844.697994  344.224874  915.536426  4995.859400  2269.374312  -5734.526265  12.643562  7.169806  59.643780  106377.888382  59.261214  -152.158019  -15.108325  43026.021161  2521.880674  -32130.048900  -74242.892065  27146.774453  4298.796303 ; 593.176144  495.855478  96.096947  0.343314  6.794827  24.778948  48.118142  -5.728798  60.080370  59.261214  292.417393  131.902720  -5.374565  -648.340897  178.157134  -62.361085  7.373335  -312.597275  239.019497 ; 947.008375  1966.250349  404.166190  1.617739  55.785604  -22.245117  139.964295  -16.122414  175.824130  -152.158019  131.902720  1774.800360  -12.235381  -1357.832203  231.379254  -129.482393  284.970119  -989.734723  305.186484 ; -56.829388  448.823065  188.151544  -10.871666  189.517512  -201.481455  0.750843  0.654224  0.783118  -15.108325  -5.374565  -12.235381  1.905568  -135.079768  -19.995631  -87.517779  102.487319  17.149428  -217.843042 ; 14341.947364  -214314.981330  -249207.710569  -8914.921297  156732.013873  267218.498390  332.904850  -189.508901  19.400176  43026.021161  -648.340897  -1357.832203  -135.079768  278391.489309  -4765.492670  124285.485363  -167330.397762  -98891.570527  259591.959218 ; 463.091713  -3441.172484  4246.629131  -53.446053  103.079009  -4820.403396  -51.024907  2.859483  -68.926928  2521.880674  178.157134  231.379254  -19.995631  -4765.492670  2143.547220  -3437.811483  919.329525  3359.568883  -3392.175263 ; 11667.201350  -119104.763110  -134484.295702  -7098.511937  77056.848146  146940.776532  294.092227  -121.466046  139.390702  -32130.048900  -62.361085  -129.482393  -87.517779  124285.485363  -3437.811483  83711.070817  -51586.569189  -67057.630709  138155.852693 ; -10809.123765  118779.599207  133572.991194  2102.666878  -79325.757897  -141207.148116  -305.648643  114.140401  -197.656288  -74242.892065  7.373335  284.970119  102.487319  -167330.397762  919.329525  -51586.569189  125830.337227  39901.772879  -142445.035739 ; -8603.753907  37691.003307  109897.005245  9004.602816  -128489.620515  -130058.154222  -483.964069  113.709475  -180.836105  27146.774453  -312.597275  -989.734723  17.149428  -98891.570527  3359.568883  -67057.630709  39901.772879  123886.012863  -144931.143091 ; 22524.563388  -210221.785954  -257927.405987  -12611.889794  176415.111778  285157.023750  570.588314  -269.489002  209.062266  4298.796303  239.019497  305.186484  -217.843042  259591.959218  -3392.175263  138155.852693  -142445.035739  -144931.143091  293383.514501 ;];
Results{30,4}={};
Results{30,4}{1,1}={'Help_Ru5P.n'};
Results{30,4}{1,2}={'PPP4.x'};
Results{30,3}=[2.000000,-732.924929,29109.219905,-121450.173076,-0.059370];
Results{31,5}=[ 0.001000  0.521825  0.857176  0.001000  0.004177  0.001046  4.181863  0.001000  0.001000  9.437189 ];
Results{31,6}=[ 10.000000  10.000000  9.671292  10.000000  10.000000  9.596411  10.000000  10.000000  10.000000  10.000000  10.000000  10.000000  10.000000  10.000000  10.000000  10.000000  9.670952  10.000000  10.000000  10.000000  10.000000  10.000000  10.000000  10.000000  10.000000  10.000000  10.000000  9.825418  10.000000  10.000000  10.000000  9.840788  9.570329  10.000000  10.000000  10.000000  10.000000  10.000000  10.000000  10.000000  10.000000 ];
Results{31,1}=[29142.593821, 27730.647865, 13.200000, 1372.345956, 898.354929, 26.400000];
Results{31,2}=[ 8536.734538  -25716.049188  -20496.508432  -315.967898  -63.940205  22687.177770  285.203598  -50.798452  340.604300  -881.665759  596.879266  956.082153  -57.600685  14605.807205  461.605709  11872.328224  -10977.134537  -8749.148447  22920.801603 ; -25716.049188  407773.882405  222516.161973  -3958.241168  51794.932384  -230995.011004  -169.334198  218.331082  -229.602755  376.743413  500.374160  1996.112390  453.495180  -216888.229158  -3500.485187  -120609.524256  120252.089168  38059.383998  -212940.654006 ; -20496.508432  222516.161973  249187.876715  10720.541563  -145130.357346  -270078.733418  -557.070221  236.636555  -315.615014  1109.928879  97.904332  409.993774  189.378111  -253334.045880  4353.189144  -136810.510555  135704.896132  112219.195626  -262602.556266 ; -315.967898  -3958.241168  10720.541563  15361.575363  -30608.282091  -12248.702925  300.066352  3.067645  468.719973  5060.948070  0.339975  1.955302  -11.136002  -9234.196531  -55.703332  -7293.926953  2232.993096  9297.029239  -13018.411277 ; -63.940205  51794.932384  -145130.357346  -30608.282091  334635.466883  167274.399026  -1322.065810  -82.057428  -2703.424075  2278.339243  6.651202  52.294940  192.410148  160319.188165  118.848197  78872.401236  -81150.284329  -131322.713416  180550.657059 ; 22687.177770  -230995.011004  -270078.733418  -12248.702925  167274.399026  294936.143905  521.629658  -268.223151  125.906181  -5951.232064  19.587867  -35.611728  -202.258415  271670.015789  -4943.382833  149435.916727  -143485.743684  -132596.241005  290176.643407 ; 285.203598  -169.334198  -557.070221  300.066352  -1322.065810  521.629658  780.159428  19.201510  1154.529039  8.578804  47.814144  139.665584  0.758335  360.446705  -52.214440  310.007776  -317.502004  -511.146500  606.742954 ; -50.798452  218.331082  236.636555  3.067645  -82.057428  -268.223151  19.201510  3.589240  26.034692  7.646072  -5.900273  -16.694360  0.674710  -196.521279  3.189222  -125.973496  118.166274  117.280611  -279.046268 ; 340.604300  -229.602755  -315.615014  468.719973  -2703.424075  125.906181  1154.529039  26.034692  1753.381204  55.401879  59.791956  175.744343  0.796209  61.546976  -70.783650  162.482984  -216.507540  -214.654733  258.887162 ; -881.665759  376.743413  1109.928879  5060.948070  2278.339243  -5951.232064  8.578804  7.646072  55.401879  106492.862899  58.719540  -160.222753  -15.184873  42873.595130  2574.964812  -32281.782392  -74206.109800  27289.327554  4101.129328 ; 596.879266  500.374160  97.904332  0.339975  6.651202  19.587867  47.814144  -5.900273  59.791956  58.719540  293.888493  132.931843  -5.417777  -654.712288  179.357959  -63.386098  8.978126  -314.107281  241.996574 ; 956.082153  1996.112390  409.993774  1.955302  52.294940  -35.611728  139.665584  -16.694360  175.744343  -160.222753  132.931843  1790.202030  -12.326228  -1375.355178  231.619019  -129.666089  293.255992  -1001.275513  312.112228 ; -57.600685  453.495180  189.378111  -11.136002  192.410148  -202.258415  0.758335  0.674710  0.796209  -15.184873  -5.417777  -12.326228  1.928642  -135.296041  -20.253323  -87.969655  103.013784  16.904315  -219.871018 ; 14605.807205  -216888.229158  -253334.045880  -9234.196531  160319.188165  271670.015789  360.446705  -196.521279  61.546976  42873.595130  -654.712288  -1375.355178  -135.296041  282573.779368  -4872.329013  126578.496366  -169471.259624  -101223.932292  264188.994116 ; 461.605709  -3500.485187  4353.189144  -55.703332  118.848197  -4943.382833  -52.214440  3.189222  -70.783650  2574.964812  179.357959  231.619019  -20.253323  -4872.329013  2187.285429  -3518.475106  946.950629  3444.086315  -3490.258657 ; 11872.328224  -120609.524256  -136810.510555  -7293.926953  78872.401236  149435.916727  310.007776  -125.973496  162.482984  -32281.782392  -63.386098  -129.666089  -87.969655  126578.496366  -3518.475106  85032.499357  -52756.338193  -68364.919314  140744.084857 ; -10977.134537  120252.089168  135704.896132  2232.993096  -81150.284329  -143485.743684  -317.502004  118.166274  -216.507540  -74206.109800  8.978126  293.255992  103.013784  -169471.259624  946.950629  -52756.338193  126963.377277  41066.432848  -144835.472452 ; -8749.148447  38059.383998  112219.195626  9297.029239  -131322.713416  -132596.241005  -511.146500  117.280611  -214.654733  27289.327554  -314.107281  -1001.275513  16.904315  -101223.932292  3444.086315  -68364.919314  41066.432848  125594.962415  -147716.592334 ; 22920.801603  -212940.654006  -262602.556266  -13018.411277  180550.657059  290176.643407  606.742954  -279.046268  258.887162  4101.129328  241.996574  312.112228  -219.871018  264188.994116  -3490.258657  140744.084857  -144835.472452  -147716.592334  298778.259758 ;];
Results{31,4}={};
Results{31,4}{1,1}={'Help_Ru5P.n'};
Results{31,4}{1,2}={'PPP4.x'};
Results{31,3}=[2.000000,-736.024519,29142.593821,-123298.834492,-0.059866];
Results{32,5}=[ 0.001000  0.001000  0.001000  0.001000  0.001000  0.001000  7.534306  0.001000  0.001000  10.000000 ];
Results{32,6}=[ 10.000000  10.000000  10.000000  10.000000  10.000000  10.000000  10.000000  10.000000  10.000000  10.000000  10.000000  10.000000  10.000000  10.000000  10.000000  10.000000  10.000000  10.000000  10.000000  10.000000  10.000000  10.000000  10.000000  10.000000  10.000000  10.000000  10.000000  10.000000  10.000000  10.000000  10.000000  10.000000  10.000000  10.000000  10.000000  10.000000  10.000000  10.000000  10.000000  10.000000  10.000000 ];
Results{32,1}=[28573.498440, 27155.530609, 13.200000, 1378.367831, 879.184354, 26.400000];
Results{32,2}=[ 9498.147358  -28727.933729  -22675.708238  -325.518897  -53.071230  24030.118239  304.440946  -77.268419  343.062212  -1301.588779  658.346406  1067.499221  -66.578982  15860.872374  562.884302  13216.526458  -11900.502507  -9637.433468  25936.544633 ; -28727.933729  460847.522363  250911.340386  -4449.957881  57249.679314  -257252.533969  96.875777  369.665456  -36.571741  1328.829458  550.527859  2250.613141  506.610623  -243629.834727  -4198.295560  -136092.733516  134784.766764  42856.907452  -242118.917797 ; -22675.708238  250911.340386  279486.826645  12381.809436  -165114.650590  -299907.298576  -331.203181  370.334116  -374.067395  2401.145255  121.017424  513.616621  209.572447  -283208.829154  4468.700464  -153580.562850  151184.481659  126452.853718  -296825.272892 ; -325.518897  -4449.957881  12381.809436  16231.203129  -34677.873856  -14244.445193  245.664889  -3.178454  367.382950  5218.978414  0.335629  1.266915  -13.109683  -10978.194246  -60.895220  -8251.941106  3032.975983  10752.473364  -15012.506398 ; -53.071230  57249.679314  -165114.650590  -34677.873856  378826.745530  190337.751907  -1059.420886  -56.780596  -1903.971793  2543.863645  4.371886  51.839368  213.143803  182236.190124  170.600811  89711.975290  -92255.509478  -149085.777217  205277.200462 ; 24030.118239  -257252.533969  -299907.298576  -14244.445193  190337.751907  323644.826678  216.504315  -400.811321  152.637297  -7086.992840  -86.154404  -381.914758  -210.477042  301990.875868  -5092.532044  165960.300120  -158877.430145  -146414.656351  323552.094973 ; 304.440946  96.875777  -331.203181  245.664889  -1059.420886  216.504315  826.882977  27.806179  1166.018469  -27.436482  36.937079  104.152612  0.109047  77.628216  -19.101247  199.274018  -171.046586  -526.395564  515.819634 ; -77.268419  369.665456  370.334116  -3.178454  -56.780596  -400.811321  27.806179  8.238936  24.050206  15.643349  -9.499425  -29.106348  1.046216  -305.563319  7.511436  -197.417732  181.516286  163.391941  -433.257705 ; 343.062212  -36.571741  -374.067395  367.382950  -1903.971793  152.637297  1166.018469  24.050206  1708.852068  34.274050  50.723560  146.055487  0.427743  106.860741  -44.625191  200.320280  -233.480959  -368.725343  445.303006 ; -1301.588779  1328.829458  2401.145255  5218.978414  2543.863645  -7086.992840  -27.436482  15.643349  34.274050  107239.540610  34.064629  -286.557106  -13.266553  42101.760556  2810.063755  -33239.152596  -73995.897681  28366.914335  2322.912891 ; 658.346406  550.527859  121.017424  0.335629  4.371886  -86.154404  36.937079  -9.499425  50.723560  34.064629  322.863889  141.544170  -6.214158  -752.902896  199.772767  -67.794615  38.138164  -331.349312  295.415324 ; 1067.499221  2250.613141  513.616621  1.266915  51.839368  -381.914758  104.152612  -29.106348  146.055487  -286.557106  141.544170  2068.888408  -13.520500  -1643.450216  261.112001  -144.470324  434.557131  -1107.744091  443.614334 ; -66.578982  506.610623  209.572447  -13.109683  213.143803  -210.477042  0.109047  1.046216  0.427743  -13.266553  -6.214158  -13.520500  2.203661  -144.273013  -23.432745  -98.101479  111.205419  18.270721  -251.714713 ; 15860.872374  -243629.834727  -283208.829154  -10978.194246  182236.190124  301990.875868  77.628216  -305.563319  106.860741  42101.760556  -752.902896  -1643.450216  -144.273013  313200.793098  -5069.555476  142990.974792  -185114.326347  -115238.442291  297029.142163 ; 562.884302  -4198.295560  4468.700464  -60.895220  170.600811  -5092.532044  -19.101247  7.511436  -44.625191  2810.063755  199.772767  261.112001  -23.432745  -5069.555476  2393.086911  -3679.019180  872.700421  3686.216070  -3542.803972 ; 13216.526458  -136092.733516  -153580.562850  -8251.941106  89711.975290  165960.300120  199.274018  -197.417732  200.320280  -33239.152596  -67.794615  -144.470324  -98.101479  142990.974792  -3679.019180  94436.509416  -61203.400242  -76396.738374  159668.145544 ; -11900.502507  134784.766764  151184.481659  3032.975983  -92255.509478  -158877.430145  -171.046586  181.516286  -233.480959  -73995.897681  38.138164  434.557131  111.205419  -185114.326347  872.700421  -61203.400242  135201.134611  48020.354470  -161979.789706 ; -9637.433468  42856.907452  126452.853718  10752.473364  -149085.777217  -146414.656351  -526.395564  163.391941  -368.725343  28366.914335  -331.349312  -1107.744091  18.270721  -115238.442291  3686.216070  -76396.738374  48020.354470  135612.752858  -165590.252599 ; 25936.544633  -242118.917797  -296825.272892  -15012.506398  205277.200462  323552.094973  515.819634  -433.257705  445.303006  2322.912891  295.415324  443.614334  -251.714713  297029.142163  -3542.803972  159668.145544  -161979.789706  -165590.252599  339158.785924 ;];
Results{32,4}={};
Results{32,4}{1,1}={'Help_Ru5P.n'};
Results{32,4}{1,2}={'PPP4.x'};
Results{32,3}=[2.000000,-723.567774,28573.498440,-136879.779214,-0.059968];
Results{33,5}=[ 9.418883  1.229287  0.001000  0.009040  0.001000  0.001000  0.001000  0.094629  0.038556  0.001000 ];
Results{33,6}=[ 0.566987  2.375476  4.337032  4.254644  4.254644  3.344391  4.254644  4.254644  4.254644  4.254644  4.254644  1.080779  4.254644  0.052778  4.254644  0.001000  4.325925  0.001000  3.264831  0.365205  0.001000  1.321411  4.254644  0.001000  4.254644  1.655002  1.220369  4.289642  4.254644  1.696289  1.815294  4.289043  4.309318  1.612328  4.254644  2.952987  1.043342  4.254644  3.732306  0.001000  2.277760 ];
Results{33,1}=[1606.428714, 1414.044552, 13.200000, 152.784162, 21.134818, 26.400000];
Results{33,2}=[ 14.695693  -40.365800  -33.000226  0.057623  -12.075671  58.612213  -0.023120  0.243642  0.732211  7.922763  1.381445  1.348944  27.667732  0.276768  15.874909  -23.755416  -13.793804  27.927756 ; -40.365800  1103.423038  628.449348  -23.377290  332.440322  -674.098151  7.691698  -0.849446  10.720231  4.353840  0.522052  2.386351  -659.707399  3.343483  -346.717786  342.424765  97.228547  -560.378569 ; -33.000226  628.449348  1520.304812  50.548887  -468.313895  -684.516796  13.190339  0.627167  17.073657  -3986.583057  -0.184376  -0.149174  -3661.920634  16.206086  148.851176  3837.720877  -5054.488713  1342.259759 ; 0.057623  -23.377290  50.548887  51.871218  -189.235551  -56.988962  2.792661  0.180685  3.650579  18.025908  -0.014209  -0.084181  -48.357766  2.941240  -33.468629  15.442031  46.128369  -60.579879 ; -12.075671  332.440322  -468.313895  -189.235551  1881.595749  481.328423  -19.889608  -2.984209  -26.648233  -40.278847  0.136403  1.030310  512.578077  -23.947578  273.882182  -233.591821  -465.767442  609.717886 ; 58.612213  -674.098151  -684.516796  -56.988962  481.328423  838.254247  -25.414612  -0.764569  -27.254754  19.971101  1.881395  4.466233  711.230157  -10.498085  368.909870  -388.724425  -296.182314  677.332929 ; -0.023120  7.691698  13.190339  2.792661  -19.889608  -25.414612  23.721481  1.744878  27.229670  0.169787  0.445764  0.771982  -14.590815  0.084142  -7.525449  7.369258  5.605001  -11.903860 ; 0.243642  -0.849446  0.627167  0.180685  -2.984209  -0.764569  1.744878  0.280813  1.749253  0.429871  0.039819  0.111674  -0.870686  0.132761  -0.597274  0.170908  0.244450  -0.615138 ; 0.732211  10.720231  17.073657  3.650579  -26.648233  -27.254754  27.229670  1.749253  32.755553  1.915635  0.502489  0.893961  -19.007846  0.295502  -10.303101  8.405659  7.478175  -16.542970 ; 7.922763  4.353840  -3986.583057  18.025908  -40.278847  19.971101  0.169787  0.429871  1.915635  100225.597632  0.183081  1.312390  46388.551717  5.320776  -26915.981594  -73309.550769  24030.524995  7361.097415 ; 1.381445  0.522052  -0.184376  -0.014209  0.136403  1.881395  0.445764  0.039819  0.502489  0.183081  1.666287  0.238861  -0.717609  0.357683  0.297632  -0.489212  -0.597938  -0.570235 ; 1.348944  2.386351  -0.149174  -0.084181  1.030310  4.466233  0.771982  0.111674  0.893961  1.312390  0.238861  2.769838  -0.596907  0.235800  -0.282355  -1.022062  -1.705653  -0.563488 ; 27.667732  -659.707399  -3661.920634  -48.357766  512.578077  711.230157  -14.590815  -0.870686  -19.007846  46388.551717  -0.717609  -0.596907  24307.997679  -17.014081  -11029.153850  -35359.405466  17685.386879  -110.420934 ; 0.276768  3.343483  16.206086  2.941240  -23.947578  -10.498085  0.084142  0.132761  0.295502  5.320776  0.357683  0.235800  -17.014081  2.328694  -11.203251  5.885419  9.082604  -18.231441 ; 15.874909  -346.717786  148.851176  -33.468629  273.882182  368.909870  -7.525449  -0.597274  -10.303101  -26915.981594  0.297632  -0.282355  -11029.153850  -11.203251  7950.272262  18965.687552  -3178.526282  -3724.296986 ; -23.755416  342.424765  3837.720877  15.442031  -233.591821  -388.724425  7.369258  0.170908  8.405659  -73309.550769  -0.489212  -1.022062  -35359.405466  5.885419  18965.687552  54343.820832  -20852.052991  -3636.793373 ; -13.793804  97.228547  -5054.488713  46.128369  -465.767442  -296.182314  5.605001  0.244450  7.478175  24030.524995  -0.597938  -1.705653  17685.386879  9.082604  -3178.526282  -20852.052991  45435.859320  -12181.405911 ; 27.927756  -560.378569  1342.259759  -60.579879  609.717886  677.332929  -11.903860  -0.615138  -16.542970  7361.097415  -0.570235  -0.563488  -110.420934  -18.231441  -3724.296986  -3636.793373  -12181.405911  9620.525517 ;];
Results{33,4}={};
Results{33,4}{1,1}={'Help_Ru5P.n'};
Results{33,4}{1,2}={'PPP4.x'};
Results{33,4}{1,3}={'Tca7a.x'};
Results{33,3}=[3.000000,-20.923447,1606.428714,-13742.096704,-0.000232];
Results{34,5}=[ 0.001000  0.045003  0.835787  0.001001  0.003989  0.001049  3.680033  0.001000  0.001000  9.637092 ];
Results{34,6}=[ 9.993686  10.000000  9.694965  10.000000  10.000000  9.627878  9.999731  10.000000  10.000000  10.000000  9.991133  10.000000  10.000000  10.000000  10.000000  10.000000  9.681999  10.000000  10.000000  10.000000  10.000000  10.000000  9.999935  10.000000  10.000000  10.000000  10.000000  9.824744  10.000000  10.000000  10.000000  9.887255  9.621806  10.000000  9.999120  10.000000  10.000000  10.000000  10.000000  10.000000  10.000000 ];
Results{34,1}=[30409.378868, 28996.947606, 13.200000, 1372.831262, 940.564920, 26.400000];
Results{34,2}=[ 9256.064957  -27548.405621  -22219.488874  -350.621861  91.166566  24584.648873  297.685508  -55.648142  356.416604  -976.896776  648.200249  1034.944401  -62.707212  15824.043024  476.860523  12879.965428  -11888.362677  -9563.888433  24887.415656 ; -27548.405621  438819.518867  241041.347625  -3979.899217  52553.376922  -250253.205035  -194.028396  233.754616  -260.263787  341.967806  542.404161  2135.176602  483.600699  -235301.733237  -3799.377755  -130658.093599  130337.071692  42077.882151  -230927.392262 ; -22219.488874  241041.347625  268951.543284  11184.023968  -154383.685198  -291479.699876  -617.778175  259.168665  -371.519995  1875.564983  106.075983  433.745374  204.044064  -273108.201044  4960.419129  -147897.406058  146026.501234  121242.980745  -283375.030640 ; -350.621861  -3979.899217  11184.023968  16441.346831  -31915.733237  -12760.223543  316.044018  2.716174  494.912602  5449.544625  0.388603  2.622759  -11.394047  -9538.335022  -60.405170  -7656.665271  2207.137517  9618.638745  -13535.856401 ; 91.166566  52553.376922  -154383.685198  -31915.733237  354145.463109  177876.954895  -1401.246409  -90.574714  -2862.599524  2457.586468  6.762659  49.885141  200.168939  170397.883701  145.247650  83889.491889  -86346.611055  -139075.525506  191860.989995 ; 24584.648873  -250253.205035  -291479.699876  -12760.223543  177876.954895  318198.245678  586.015433  -293.375349  175.407984  -6845.567923  18.986549  -26.964577  -217.790714  293030.121946  -5637.199499  161464.074242  -154619.721935  -142736.708136  312837.407048 ; 297.685508  -194.028396  -617.778175  316.044018  -1401.246409  586.015433  844.494626  21.193591  1245.346030  -4.805931  51.479594  152.670638  0.877405  409.929515  -61.152631  347.091236  -341.123310  -576.590611  673.890249 ; -55.648142  233.754616  259.168665  2.716174  -90.574714  -293.375349  21.193591  4.050977  28.230611  8.820377  -6.451691  -18.589681  0.731780  -215.470062  4.147751  -138.351574  129.356102  128.772783  -305.398916 ; 356.416604  -260.263787  -371.519995  494.912602  -2862.599524  175.407984  1245.346030  28.230611  1887.642717  43.545966  64.397845  192.205143  0.916645  103.129769  -82.515044  196.360954  -238.430934  -265.942660  314.203563 ; -976.896776  341.967806  1875.564983  5449.544625  2457.586468  -6845.567923  -4.805931  8.820377  43.545966  107145.168720  63.398411  -192.574399  -17.590746  42242.183559  2886.142117  -32973.239446  -74166.503861  27852.767171  3484.546572 ; 648.200249  542.404161  106.075983  0.388603  6.762659  18.986549  51.479594  -6.451691  64.397845  63.398411  319.621949  144.527606  -5.902557  -711.098863  194.584970  -68.596076  9.867543  -339.690074  263.398568 ; 1034.944401  2135.176602  433.745374  2.622759  49.885141  -26.964577  152.670638  -18.589681  192.205143  -192.574399  144.527606  1990.018350  -13.128984  -1476.837861  252.597570  -124.856907  321.017419  -1100.924702  344.172089 ; -62.707212  483.600699  204.044064  -11.394047  200.168939  -217.790714  0.877405  0.731780  0.916645  -17.590746  -5.902557  -13.128984  2.094853  -145.218871  -22.518770  -94.248527  111.685300  19.677113  -238.612146 ; 15824.043024  -235301.733237  -273108.201044  -9538.335022  170397.883701  293030.121946  409.929515  -215.470062  103.129769  42242.183559  -711.098863  -1476.837861  -145.218871  302910.097090  -5507.437201  137632.056538  -179895.058425  -110169.915437  284751.263812 ; 476.860523  -3799.377755  4960.419129  -60.405170  145.247650  -5637.199499  -61.152631  4.147751  -82.515044  2886.142117  194.584970  252.597570  -22.518770  -5507.437201  2443.169094  -3985.582646  1103.162485  3907.186525  -4020.153721 ; 12879.965428  -130658.093599  -147897.406058  -7656.665271  83889.491889  161464.074242  347.091236  -138.351574  196.360954  -32973.239446  -68.596076  -124.856907  -94.248527  137632.056538  -3985.582646  91386.324206  -58419.191218  -73508.425997  152265.174757 ; -11888.362677  130337.071692  146026.501234  2207.137517  -86346.611055  -154619.721935  -341.123310  129.356102  -238.430934  -74166.503861  9.867543  321.017419  111.685300  -179895.058425  1103.162485  -58419.191218  132586.679260  45645.800146  -155739.104637 ; -9563.888433  42077.882151  121242.980745  9618.638745  -139075.525506  -142736.708136  -576.590611  128.772783  -265.942660  27852.767171  -339.690074  -1100.924702  19.677113  -110169.915437  3907.186525  -73508.425997  45645.800146  131485.356367  -157943.522284 ; 24887.415656  -230927.392262  -283375.030640  -13535.856401  191860.989995  312837.407048  673.890249  -305.398916  314.203563  3484.546572  263.398568  344.172089  -238.612146  284751.263812  -4020.153721  152265.174757  -155739.104637  -157943.522284  321253.338341 ;];
Results{34,4}={};
Results{34,4}{1,1}={'Help_Ru5P.n'};
Results{34,4}{1,2}={'PPP4.x'};
Results{34,3}=[2.000000,-792.532176,30409.378868,-131582.644172,-0.065324];
Results{35,5}=[ 10.000000  2.027444  0.001000  0.003237  0.001089  0.001053  0.001000  1.993276  0.001000  0.001000 ];
Results{35,6}=[ 6.107593  6.061076  8.835254  8.813209  8.354512  8.750138  9.111975  8.844109  5.981432  9.219084  8.868347  6.268471  9.330110  0.001000  8.935219  0.001000  8.975418  3.092981  6.293131  0.001000  0.001000  8.299370  9.123504  0.001000  8.805754  4.222964  7.574438  9.114982  9.503828  6.006801  4.624844  9.236115  8.085583  6.191523  8.765867  6.222628  6.278548  8.796715  6.523079  1.488076  7.179707 ];
Results{35,1}=[2911.724268, 2012.519939, 13.200000, 859.604329, 41.083998, 26.400000];
Results{35,2}=[ 594.719280  -1785.265184  -2039.517677  -130.034565  396.458613  0.057791  2187.385863  4.547705  63.862031  -5.015563  68.361922  -391.037896  7.521975  -32.840420  1.887561  1769.940342  -222.240235  1374.808689  -983.738072  -841.892058  1859.524192 ; -1785.265184  46224.690661  31930.996465  -145.702729  8478.852020  3.421425  -33069.493055  -15.568322  159.558712  -4.034829  329.472124  1724.563399  -70.316835  -24.954254  65.159464  -33043.024270  1004.143247  -18247.216285  16522.870245  7277.450043  -29423.193714 ; -2039.517677  31930.996465  32087.230710  -1199.456850  -12672.760052  -2.620804  -33047.546346  -30.676254  -257.274894  8.696054  -205.607296  -2301.664805  -0.817742  6.322257  36.632868  -35592.142146  2071.956562  -17648.420675  19950.060565  6556.475818  -28175.545553 ; -130.034565  -145.702729  -1199.456850  10604.845676  -3622.293423  2.740785  1316.620431  4.724973  178.174617  -1.397712  194.618596  4377.068578  -0.020484  2.151027  0.575179  3369.960288  92.482563  -568.391235  -3808.678423  -1118.549829  1883.643697 ; 396.458613  8478.852020  -12672.760052  -3622.293423  73230.289679  12.367177  15096.408273  30.697384  986.488323  -13.674848  1296.407724  426.301198  0.161127  18.577729  37.518772  14332.768584  -938.765364  7166.790042  -7593.029165  -14405.239257  16283.198755 ; 0.057791  3.421425  -2.620804  2.740785  12.367177  0.156319  0.320352  0.018841  7.992750  1.541599  6.031099  -2.391061  0.453889  -0.030140  0.017422  3.962000  -0.933659  3.299278  -0.910771  -7.157355  1.911223 ; 2187.385863  -33069.493055  -33047.546346  1316.620431  15096.408273  0.320352  35165.743082  31.346388  235.700020  -23.374066  215.568136  -1653.410145  -16.463780  3.215932  -36.895267  34540.713817  -2214.919274  19170.610836  -17517.034653  -12855.927093  32089.545733 ; 4.547705  -15.568322  -30.676254  4.724973  30.697384  0.018841  31.346388  1.193594  -9.378100  -0.868959  -3.425369  -10.097898  1.812729  1.236746  0.018899  33.454707  -4.124069  24.206413  -14.112526  -17.472964  24.040671 ; 63.862031  159.558712  -257.274894  178.174617  986.488323  7.992750  235.700020  -9.378100  646.068948  94.154178  454.244270  -98.001315  22.605325  16.983340  1.631381  314.027895  -57.265613  240.419982  -142.452009  -552.977083  221.815543 ; -5.015563  -4.034829  8.696054  -1.397712  -13.674848  1.541599  -23.374066  -0.868959  94.154178  23.786578  65.947097  -2.036982  -0.523101  0.362884  0.033637  -7.217748  0.806239  -5.176005  7.216470  -35.339447  -7.818083 ; 68.361922  329.472124  -205.607296  194.618596  1296.407724  6.031099  215.568136  -3.425369  454.244270  65.947097  366.118567  -41.761608  17.762558  13.471811  1.980393  263.705845  -47.650348  189.116680  -147.372405  -517.521809  205.016777 ; -391.037896  1724.563399  -2301.664805  4377.068578  426.301198  -2.391061  -1653.410145  -10.097898  -98.001315  -2.036982  -41.761608  103019.706672  -66.013323  -42.307014  3.590747  45665.271443  484.663822  -28879.186075  -74140.346666  24466.748618  6529.517393 ; 7.521975  -70.316835  -0.817742  -0.020484  0.161127  0.453889  -16.463780  1.812729  22.605325  -0.523101  17.762558  -66.013323  150.119935  -1.634904  -1.505766  12.735907  14.677820  44.945959  20.829819  -3.160697  -62.336573 ; -32.840420  -24.954254  6.322257  2.151027  18.577729  -0.030140  3.215932  1.236746  16.983340  0.362884  13.471811  -42.307014  -1.634904  358.402573  0.371550  36.158724  2.082885  23.373878  18.922780  -12.612075  -53.003764 ; 1.887561  65.159464  36.632868  0.575179  37.518772  0.017422  -36.895267  0.018899  1.631381  0.033637  1.980393  3.590747  -1.505766  0.371550  0.283523  -40.328850  1.061224  -20.983003  17.393806  2.762654  -31.350571 ; 1769.940342  -33043.024270  -35592.142146  3369.960288  14332.768584  3.962000  34540.713817  33.454707  314.027895  -7.217748  263.705845  45665.271443  12.735907  36.158724  -40.328850  58375.434898  -2047.594059  7225.438829  -52890.736496  5265.560241  30961.595349 ; -222.240235  1004.143247  2071.956562  92.482563  -938.765364  -0.933659  -2214.919274  -4.124069  -57.265613  0.806239  -47.650348  484.663822  14.677820  2.082885  1.061224  -2047.594059  354.469369  -1377.751852  893.054993  1079.162387  -1954.079234 ; 1374.808689  -18247.216285  -17648.420675  -568.391235  7166.790042  3.299278  19170.610836  24.206413  240.419982  -5.176005  189.116680  -28879.186075  44.945959  23.373878  -20.983003  7225.438829  -1377.751852  18734.639806  10144.454048  -10021.368660  13126.536371 ; -983.738072  16522.870245  19950.060565  -3808.678423  -7593.029165  -0.910771  -17517.034653  -14.112526  -142.452009  7.216470  -147.372405  -74140.346666  20.829819  18.922780  17.393806  -52890.736496  893.054993  10144.454048  63995.812174  -14445.435946  -19655.899692 ; -841.892058  7277.450043  6556.475818  -1118.549829  -14405.239257  -7.157355  -12855.927093  -17.472964  -552.977083  -35.339447  -517.521809  24466.748618  -3.160697  -12.612075  2.762654  5265.560241  1079.162387  -10021.368660  -14445.435946  51847.504742  -23943.453487 ; 1859.524192  -29423.193714  -28175.545553  1883.643697  16283.198755  1.911223  32089.545733  24.040671  221.815543  -7.818083  205.016777  6529.517393  -62.336573  -53.003764  -31.350571  30961.595349  -1954.079234  13126.536371  -19655.899692  -23943.453487  38659.660408 ;];
Results{35,4}={};
Results{35,3}=[0.000000,-90.503384,2911.724268,-25449.565581,-0.000244];
Results{36,5}=[ 10.000000  0.987091  0.003456  0.002665  0.001000  0.001000  0.001000  0.187494  0.018251  0.001000 ];
Results{36,6}=[ 0.720891  1.559487  8.107073  1.371681  1.844063  7.205625  8.243602  1.365816  8.204901  8.107172  6.739379  1.374225  1.369194  1.101942  1.321990  0.001000  8.107150  1.340562  1.473008  0.829382  3.730368  7.504369  8.105636  1.510713  1.293911  0.622613  4.156545  8.107162  5.321531  0.700678  1.297409  8.004271  9.543729  1.505068  1.311533  2.323515  1.616543  1.297480  0.872741  0.691369  3.760689 ];
Results{36,1}=[1716.956962, 1290.103184, 13.200000, 387.253777, 17.003439, 26.400000];
Results{36,2}=[ 36.047087  -88.058717  -95.394703  -5.116703  -1.264129  132.409990  1.146325  0.434584  2.251911  5.042168  2.788350  2.524336  78.480015  -4.664179  52.533808  -57.508411  -41.349563  90.649039 ; -88.058717  1350.552320  796.506418  -13.011476  652.996241  -810.167966  6.571046  -0.235598  15.383888  66.427429  -3.615982  3.291762  -791.347549  21.062784  -468.379572  402.091301  113.734465  -698.660873 ; -95.394703  796.506418  1855.941573  36.670754  -714.216310  -1025.879875  -9.930427  0.430774  -7.243889  -3952.381093  0.107402  0.270340  -3983.374066  51.670484  -59.055302  4011.420125  -4874.163378  996.641923 ; -5.116703  -13.011476  36.670754  238.782156  -256.935451  -55.814240  2.705173  -0.317346  3.395923  90.479131  -0.007190  0.079282  3.664759  3.465048  -45.756077  -44.722983  32.003930  -32.141339 ; -1.264129  652.996241  -714.216310  -256.935451  3752.039749  799.405703  44.924546  -1.067696  55.247845  32.696052  -0.056621  0.573514  805.838216  -22.865449  386.970321  -419.653565  -820.079897  975.387166 ; 132.409990  -810.167966  -1025.879875  -55.814240  799.405703  1190.556508  7.362000  0.530485  10.417730  0.308163  -3.943441  6.030314  1026.573322  -45.404844  570.835119  -570.887308  -490.980782  1048.140670 ; 1.146325  6.571046  -9.930427  2.705173  44.924546  7.362000  8.868743  1.445408  7.093950  0.359923  1.296183  1.477054  11.461106  -0.305248  6.144363  -6.496141  -14.296847  12.643722 ; 0.434584  -0.235598  0.430774  -0.317346  -1.067696  0.530485  1.445408  0.377563  1.060791  0.914601  -0.097720  0.158052  -0.846466  0.224441  -0.768910  -0.139929  -0.482897  -0.191249 ; 2.251911  15.383888  -7.243889  3.395923  55.247845  10.417730  7.093950  1.060791  6.350702  4.560212  0.988400  1.533271  8.305160  0.290842  2.877252  -7.418767  -15.362710  11.258977 ; 5.042168  66.427429  -3952.381093  90.479131  32.696052  0.308163  0.359923  0.914601  4.560212  100290.589276  -5.159202  0.996307  46367.448332  15.196711  -26961.482799  -73328.963966  24028.089472  7352.985091 ; 2.788350  -3.615982  0.107402  -0.007190  -0.056621  -3.943441  1.296183  -0.097720  0.988400  -5.159202  11.576582  0.532593  -1.980687  1.375920  3.508346  1.567093  1.064739  -3.966333 ; 2.524336  3.291762  0.270340  0.079282  0.573514  6.030314  1.477054  0.158052  1.533271  0.996307  0.532593  10.554904  -1.435041  0.556292  0.054842  -1.036763  -2.485735  -2.320656 ; 78.480015  -791.347549  -3983.374066  3.664759  805.838216  1026.573322  11.461106  -0.846466  8.305160  46367.448332  -1.980687  -1.435041  24630.863478  -51.500953  -10832.268175  -35535.206139  17500.695029  227.578050 ; -4.664179  21.062784  51.670484  3.465048  -22.865449  -45.404844  -0.305248  0.224441  0.290842  15.196711  1.375920  0.556292  -51.500953  8.645375  -35.800403  20.600085  26.256529  -51.452543 ; 52.533808  -468.379572  -59.055302  -45.756077  386.970321  570.835119  6.144363  -0.768910  2.877252  -26961.482799  3.508346  0.054842  -10832.268175  -35.800403  8089.756406  18871.664856  -3282.268481  -3521.858372 ; -57.508411  402.091301  4011.420125  -44.722983  -419.653565  -570.887308  -6.496141  -0.139929  -7.418767  -73328.963966  1.567093  -1.036763  -35535.206139  20.600085  18871.664856  54457.220003  -20745.905387  -3831.077332 ; -41.349563  113.734465  -4874.163378  32.003930  -820.079897  -490.980782  -14.296847  -0.482897  -15.362710  24028.089472  1.064739  -2.485735  17500.695029  26.256529  -3282.268481  -20745.905387  45567.888007  -12385.190479 ; 90.649039  -698.660873  996.641923  -32.141339  975.387166  1048.140670  12.643722  -0.191249  11.258977  7352.985091  -3.966333  -2.320656  227.578050  -51.452543  -3521.858372  -3831.077332  -12385.190479  9989.133653 ;];
Results{36,4}={};
Results{36,4}{1,1}={'Help_Ru5P.n'};
Results{36,4}{1,2}={'PPP4.x'};
Results{36,4}{1,3}={'Tca7a.x'};
Results{36,3}=[3.000000,-29.662278,1716.956962,-13971.985782,-0.000229];
Results{37,5}=[ 0.011978  0.080121  0.730377  0.001001  0.002629  0.001004  3.718005  0.006939  0.121758  9.601136 ];
Results{37,6}=[ 9.992731  9.999992  9.998540  9.999999  9.999672  9.998681  9.999993  9.999999  10.000000  9.998213  9.999650  9.992717  9.999999  9.999996  9.999922  9.999997  9.999428  9.997779  9.999941  9.999993  9.999996  9.999917  10.000000  9.999892  9.999964  9.999997  9.998267  9.999795  10.000000  9.999984  9.999993  9.977662  9.740179  9.999983  9.999999  9.998331  9.997204  9.999767  9.999986  9.999976  9.999265 ];
Results{37,1}=[30265.449008, 28848.512756, 13.200000, 1377.336252, 935.617092, 26.400000];
Results{37,2}=[ 9129.989635  -27422.776894  -22043.166279  -337.653487  75.165966  24433.866902  303.958469  -54.744665  365.564332  -920.839326  645.465732  1024.940318  -62.096253  15746.962159  488.274788  12748.854469  -11813.288785  -9472.104843  24675.102225 ; -27422.776894  436084.185401  239523.025437  -4034.008555  52579.141029  -248782.050635  -189.439275  228.144607  -253.642479  204.635762  541.625200  2125.956153  482.359193  -233822.215753  -3806.492309  -129779.453149  129595.756112  41798.688254  -229488.766123 ; -22043.166279  239523.025437  266520.154421  11200.985413  -153278.705018  -288889.332967  -614.725364  254.191317  -372.198571  1611.714799  105.117029  436.240770  204.169551  -270660.642651  4759.084699  -146448.197540  144841.120288  119948.129565  -280830.101397 ; -337.653487  -4034.008555  11200.985413  16075.931861  -31894.695905  -12793.442623  310.455154  2.623206  486.488886  5293.164381  0.377753  2.254600  -11.562030  -9639.256042  -59.591844  -7622.538203  2329.390070  9662.616297  -13572.159439 ; 75.165966  52579.141029  -153278.705018  -31894.695905  352477.090270  176589.747101  -1377.432717  -90.817581  -2817.444420  2409.065970  6.816723  50.265731  199.365662  169180.002461  151.181086  83296.902827  -85705.498596  -138206.822412  190552.582348 ; 24433.866902  -248782.050635  -288889.332967  -12793.442623  176589.747101  315452.203852  580.178964  -288.771989  176.133020  -6533.719501  24.331445  -27.731302  -218.981981  290371.479451  -5397.956716  159896.379313  -153363.678857  -141323.855997  310161.317830 ; 303.958469  -189.439275  -614.725364  310.455154  -1377.432717  580.178964  837.888508  21.347921  1234.236112  4.930792  52.019807  151.049757  0.671205  399.039042  -55.796419  339.668882  -343.408272  -569.903694  682.535867 ; -54.744665  228.144607  254.191317  2.623206  -90.817581  -288.771989  21.347921  3.935920  28.592582  9.058012  -6.278771  -18.113377  0.706529  -211.586921  4.233080  -136.097291  126.868247  127.261429  -299.202062 ; 365.564332  -253.642479  -372.198571  486.488886  -2817.444420  176.133020  1234.236112  28.592582  1868.023415  53.799371  64.970039  189.973141  0.650413  92.890136  -75.583139  190.386840  -242.676305  -266.538746  332.898617 ; -920.839326  204.635762  1611.714799  5293.164381  2409.065970  -6533.719501  4.930792  9.058012  53.799371  106961.297040  65.580716  -182.781258  -17.298583  42447.148473  2813.061048  -32751.260366  -74204.573600  27703.737737  3695.264863 ; 645.465732  541.625200  105.117029  0.377753  6.816723  24.331445  52.019807  -6.278771  64.970039  65.580716  317.930344  143.426173  -5.887133  -707.265348  193.640185  -69.220565  8.344649  -339.423801  262.154274 ; 1024.940318  2125.956153  436.240770  2.254600  50.265731  -27.731302  151.049757  -18.113377  189.973141  -182.781258  143.426173  1958.426753  -13.014670  -1470.201962  250.208745  -131.505251  317.895619  -1086.171933  335.230967 ; -62.096253  482.359193  204.169551  -11.562030  199.365662  -218.981981  0.671205  0.706529  0.650413  -17.298583  -5.887133  -13.014670  2.067516  -146.436563  -22.062227  -94.687583  111.832124  20.030083  -237.201140 ; 15746.962159  -233822.215753  -270660.642651  -9639.256042  169180.002461  290371.479451  399.039042  -211.586921  92.890136  42447.148473  -707.265348  -1470.201962  -146.436563  300322.160776  -5300.005053  136192.293431  -178660.225124  -108858.304314  282248.214197 ; 488.274788  -3806.492309  4759.084699  -59.591844  151.181086  -5397.956716  -55.796419  4.233080  -75.583139  2813.061048  193.640185  250.208745  -22.062227  -5300.005053  2382.787306  -3839.670739  1030.343779  3780.224535  -3851.974676 ; 12748.854469  -129779.453149  -146448.197540  -7622.538203  83296.902827  159896.379313  339.668882  -136.097291  190.386840  -32751.260366  -69.220565  -131.505251  -94.687583  136192.293431  -3839.670739  90487.133816  -57741.976707  -72730.057358  150796.812545 ; -11813.288785  129595.756112  144841.120288  2329.390070  -85705.498596  -153363.678857  -343.408272  126.868247  -242.676305  -74204.573600  8.344649  317.895619  111.832124  -178660.225124  1030.343779  -57741.976707  131947.494432  45016.392948  -154481.487164 ; -9472.104843  41798.688254  119948.129565  9662.616297  -138206.822412  -141323.855997  -569.903694  127.261429  -266.538746  27703.737737  -339.423801  -1086.171933  20.030083  -108858.304314  3780.224535  -72730.057358  45016.392948  130588.777561  -156500.915771 ; 24675.102225  -229488.766123  -280830.101397  -13572.159439  190552.582348  310161.317830  682.535867  -299.202062  332.898617  3695.264863  262.154274  335.230967  -237.201140  282248.214197  -3851.974676  150796.812545  -154481.487164  -156500.915771  318416.649779 ;];
Results{37,4}={};
Results{37,4}{1,1}={'Help_Ru5P.n'};
Results{37,4}{1,2}={'PPP4.x'};
Results{37,3}=[2.000000,-785.276812,30265.449008,-130622.848874,-0.065110];
Results{38,5}=[ 0.001000  3.090032  0.001000  0.001000  0.001000  0.001001  9.962977  0.001000  0.035567  1.185222 ];
Results{38,6}=[ 9.958175  10.000000  9.996669  10.000000  10.000000  10.000000  10.000000  10.000000  10.000000  10.000000  10.000000  10.000000  10.000000  10.000000  10.000000  10.000000  10.000000  10.000000  10.000000  10.000000  10.000000  10.000000  10.000000  10.000000  10.000000  10.000000  10.000000  10.000000  10.000000  10.000000  10.000000  10.000000  10.000000  10.000000  10.000000  10.000000  10.000000  10.000000  10.000000  10.000000  10.000000 ];
Results{38,1}=[17173.822499, 15756.003684, 13.200000, 1378.218815, 499.200123, 26.400000];
Results{38,2}=[ 4594.542569  -16429.064716  -11824.168183  -92.524879  -528.528011  11844.203946  137.735439  -51.577985  145.786336  -818.863687  314.408928  596.758973  -31.023023  8435.583873  360.506205  6887.330946  -6061.497336  -4594.225802  13587.879178 ; -16429.064716  257314.947242  135355.753462  -3845.272056  40218.367005  -136214.863076  164.684826  293.706051  74.472592  1175.144694  268.065498  1327.142946  295.273068  -129490.299888  -2426.859297  -73278.261048  72113.625934  20547.651719  -131594.783647 ; -11824.168183  135355.753462  152296.558205  8041.153929  -95693.967693  -161198.001298  -33.117842  256.275231  -71.012511  -1266.807139  70.548000  336.151319  114.258219  -155189.844640  1336.752277  -82675.673997  83945.409810  66778.157740  -162445.782080 ; -92.524879  -3845.272056  8041.153929  8854.600391  -22563.246909  -9344.668842  101.707100  -2.679726  151.785961  2636.841424  0.092290  -1.856769  -10.477124  -7562.977831  -34.137215  -5143.059250  2506.219007  7370.663104  -9943.677101 ; -528.528011  40218.367005  -95693.967693  -22563.246909  222270.386839  110545.048956  -380.987277  -11.828283  -721.733540  1191.504745  3.091765  44.286752  136.721552  105908.206454  107.871230  52058.931728  -53250.215682  -87970.631818  119402.179989 ; 11844.203946  -136214.863076  -161198.001298  -9344.668842  110545.048956  172216.623799  -32.402979  -263.708769  -5.664732  -2732.849198  -108.194889  -436.483922  -105.880547  162970.001616  -1585.039674  88571.315589  -85842.418079  -78998.825630  175498.635822 ; 137.735439  164.684826  -33.117842  101.707100  -380.987277  -32.402979  198.938714  13.801185  252.608442  -20.843181  11.140577  31.558470  0.064915  -87.086310  4.806532  34.872702  -13.795233  -197.191671  147.833786 ; -51.577985  293.706051  256.275231  -2.679726  -11.828283  -263.708769  13.801185  6.251921  7.010347  11.831400  -6.514076  -20.277152  0.734932  -209.583481  2.325068  -135.707419  123.689905  102.951394  -302.090075 ; 145.786336  74.472592  -71.012511  151.785961  -721.733540  -5.664732  252.608442  7.010347  361.267951  17.237385  16.630616  49.198228  0.267547  -41.096925  -5.762050  42.388209  -59.254016  -111.468127  115.769391 ; -818.863687  1175.144694  -1266.807139  2636.841424  1191.504745  -2732.849198  -20.843181  11.831400  17.237385  103387.359668  -5.685881  -153.663940  1.506410  45012.913967  1085.837475  -29599.693849  -73786.156097  25849.373635  4805.990817 ; 314.408928  268.065498  70.548000  0.092290  3.091765  -108.194889  11.140577  -6.514076  16.630616  -5.685881  156.062262  78.228182  -2.925535  -384.262967  101.321378  -32.821175  40.605978  -158.775031  158.146238 ; 596.758973  1327.142946  336.151319  -1.856769  44.286752  -436.483922  31.558470  -20.277152  49.198228  -153.663940  78.228182  1076.502139  -8.440179  -1005.034753  150.919441  -126.848371  282.725845  -556.190170  302.513139 ; -31.023023  295.273068  114.258219  -10.477124  136.721552  -105.880547  0.064915  0.734932  0.267547  1.506410  -2.925535  -8.440179  1.055712  -82.511600  -9.270205  -57.285488  55.698191  3.816455  -131.978865 ; 8435.583873  -129490.299888  -155189.844640  -7562.977831  105908.206454  162970.001616  -87.086310  -209.583481  -41.096925  45012.913967  -384.262967  -1005.034753  -82.511600  180634.113976  -1666.343297  71855.513590  -116879.798040  -55401.383964  163021.441973 ; 360.506205  -2426.859297  1336.752277  -34.137215  107.871230  -1585.039674  4.806532  2.325068  -5.762050  1085.837475  101.321378  150.919441  -9.270205  -1666.343297  983.152265  -1201.983102  118.140554  1314.855013  -938.414220 ; 6887.330946  -73278.261048  -82675.673997  -5143.059250  52058.931728  88571.315589  34.872702  -135.707419  42.388209  -29599.693849  -32.821175  -126.848371  -57.285488  71855.513590  -1201.983102  54068.608727  -24471.913788  -42847.864095  85673.446200 ; -6061.497336  72113.625934  83945.409810  2506.219007  -53250.215682  -85842.418079  -13.795233  123.689905  -59.254016  -73786.156097  40.605978  282.725845  55.698191  -116879.798040  118.140554  -24471.913788  98259.692403  16993.737846  -90473.476795 ; -4594.225802  20547.651719  66778.157740  7370.663104  -87970.631818  -78998.825630  -197.191671  102.951394  -111.468127  25849.373635  -158.775031  -556.190170  3.816455  -55401.383964  1314.855013  -42847.864095  16993.737846  95307.051949  -97098.115321 ; 13587.879178  -131594.783647  -162445.782080  -9943.677101  119402.179989  175498.635822  147.833786  -302.090075  115.769391  4805.990817  158.146238  302.513139  -131.978865  163021.441973  -938.414220  85673.446200  -90473.476795  -97098.115321  192883.308497 ;];
Results{38,4}={};
Results{38,4}{1,1}={'Help_Ru5P.n'};
Results{38,4}{1,2}={'PPP4.x'};
Results{38,3}=[2.000000,-388.409036,17173.822499,-81309.001328,-0.026690];
Results{39,5}=[ 10.000000  0.844061  0.019798  0.001000  0.001363  0.001000  0.087083  0.416953  0.015240  0.001000 ];
Results{39,6}=[ 0.001000  4.855522  9.787040  7.302519  7.257484  3.991543  9.474823  7.230141  10.000000  8.990513  5.802743  0.001000  7.216452  0.001000  7.370738  0.001000  7.554015  0.001000  4.889377  0.001000  2.013928  3.995905  8.938791  0.001000  7.215659  0.001000  4.889496  8.907190  8.458771  0.001000  0.001000  9.111009  9.909187  0.001000  7.076383  4.875439  0.001000  7.089291  4.889441  0.001000  4.462777 ];
Results{39,1}=[2145.365675, 1441.662455, 13.200000, 664.103220, 22.055415, 26.400000];
Results{39,2}=[ 100.765471  -254.756694  -309.756909  -20.024888  73.015032  351.858003  0.121294  -0.921504  2.211771  -32.049901  7.009313  3.889670  258.082698  -28.127014  193.953125  -161.854451  -127.984647  297.344092 ; -254.756694  6918.487060  4622.701838  11.897689  1129.896805  -4798.158835  17.817893  -1.177854  40.341361  238.263075  -17.729734  0.289073  -4810.763442  107.813291  -2643.088063  2405.009871  1022.982878  -4236.367721 ; -309.756909  4622.701838  5592.699688  61.767843  -2548.034978  -4989.302908  -16.248112  2.527842  -14.286315  -3708.467977  -0.230616  -0.400893  -7894.297069  284.970372  -2242.817181  5951.278905  -3449.587202  -2614.450325 ; -20.024888  11.897689  61.767843  929.392442  -643.153572  -77.976186  19.131129  0.066139  22.095552  392.290221  -0.018340  -0.029170  114.690663  24.418013  -148.862231  -243.428481  19.951059  -14.244743 ; 73.015032  1129.896805  -2548.034978  -643.153572  10624.671353  2871.919017  85.807870  -6.062752  125.131636  -118.221443  -0.063719  4.596405  2803.258299  -227.594364  1503.073415  -1384.827662  -2457.950083  3082.720982 ; 351.858003  -4798.158835  -4989.302908  -77.976186  2871.919017  5357.661929  -11.796178  -6.730779  -4.278992  -258.619708  -8.291952  11.152445  5172.068990  -298.831709  2884.046140  -2625.278533  -2006.080659  4908.958697 ; 0.121294  17.817893  -16.248112  19.131129  85.807870  -11.796178  122.386067  15.443926  90.088476  -23.266632  5.828983  4.952405  26.438613  -7.751665  25.596374  -2.350196  -62.083876  7.584268 ; -0.921504  -1.177854  2.527842  0.066139  -6.062752  -6.730779  15.443926  4.059807  11.594844  0.115095  -0.207650  0.279600  -2.474104  0.180017  -1.801461  1.689582  -4.085239  -2.168688 ; 2.211771  40.341361  -14.286315  22.095552  125.131636  -4.278992  90.088476  11.594844  74.073505  -11.983663  4.440426  4.404980  23.469571  -6.603437  19.375432  -7.400747  -58.804524  12.233895 ; -32.049901  238.263075  -3708.467977  392.290221  -118.221443  -258.619708  -23.266632  0.115095  -11.983663  100523.138384  -19.070480  -4.383585  46171.479158  64.413160  -27194.523890  -73328.462488  24144.678249  7195.115435 ; 7.009313  -17.729734  -0.230616  -0.018340  -0.063719  -8.291952  5.828983  -0.207650  4.440426  -19.070480  45.884899  0.478796  -1.152122  4.467535  13.400503  5.494933  1.412144  -17.413268 ; 3.889670  0.289073  -0.400893  -0.029170  4.596405  11.152445  4.952405  0.279600  4.404980  -4.383585  0.478796  65.813256  1.153859  2.021061  4.776726  -0.378657  -6.598069  -8.545231 ; 258.082698  -4810.763442  -7894.297069  114.690663  2803.258299  5172.068990  26.438613  -2.474104  23.469571  46171.479158  -1.152122  1.153859  28792.641476  -284.257724  -8564.284688  -37607.248591  15993.501530  4009.352915 ; -28.127014  107.813291  284.970372  24.418013  -227.594364  -298.831709  -7.751665  0.180017  -6.603437  64.413160  4.467535  2.021061  -284.257724  46.117153  -188.623559  124.194904  159.727383  -278.098121 ; 193.953125  -2643.088063  -2242.817181  -148.862231  1503.073415  2884.046140  25.596374  -1.801461  19.375432  -27194.523890  13.400503  4.776726  -8564.284688  -188.623559  9410.957343  17783.480331  -4139.227424  -1450.278940 ; -161.854451  2405.009871  5951.278905  -243.428481  -1384.827662  -2625.278533  -2.350196  1.689582  -7.400747  -73328.462488  5.494933  -0.378657  -37607.248591  124.194904  17783.480331  55544.917859  -20005.505093  -5744.721833 ; -127.984647  1022.982878  -3449.587202  19.951059  -2457.950083  -2006.080659  -62.083876  -4.085239  -58.804524  24144.678249  1.412144  -6.598069  15993.501530  159.727383  -4139.227424  -20005.505093  46321.272091  -13814.945391 ; 297.344092  -4236.367721  -2614.450325  -14.244743  3082.720982  4908.958697  7.584268  -2.168688  12.233895  7195.115435  -17.413268  -8.545231  4009.352915  -278.098121  -1450.278940  -5744.721833  -13814.945391  13541.385631 ;];
Results{39,4}={};
Results{39,4}{1,1}={'Help_Ru5P.n'};
Results{39,4}{1,2}={'PPP4.x'};
Results{39,4}{1,3}={'Tca7a.x'};
Results{39,3}=[3.000000,-95.616397,2145.365675,-15778.684745,-0.000198];
Results{40,5}=[ 0.001311  0.074698  0.862591  0.001000  0.002851  0.001000  3.755536  0.001000  0.001000  9.916566 ];
Results{40,6}=[ 9.989489  9.991229  9.190104  9.990108  9.990257  9.413128  9.991598  9.990107  9.990739  10.000000  9.712542  9.991410  9.990147  9.981712  9.990120  9.987683  9.928578  9.991703  9.990816  9.980873  9.989848  10.000000  10.000000  9.988893  9.990148  9.979962  9.991010  10.000000  9.991176  9.990497  9.991602  9.634507  9.568077  9.990159  9.991243  9.990951  9.991403  9.990236  9.989400  9.980094  9.990171 ];
Results{40,1}=[30381.615681, 28973.179172, 13.200000, 1368.836509, 939.772639, 26.400000];
Results{40,2}=[ 9208.062636  -27347.140728  -22096.931042  -352.265799  133.568086  24471.888665  297.225219  -54.837379  356.003209  -972.903771  643.988912  1029.800050  -62.236834  15742.736148  470.533250  12813.598260  -11826.172665  -9526.807545  24737.666577 ; -27347.140728  435858.484302  239801.701135  -3866.007228  51595.991417  -249050.601889  -197.616156  229.900536  -262.440739  341.775500  537.875840  2120.471836  480.755486  -234173.788304  -3767.515901  -129996.988653  129675.907212  42075.798635  -229764.678635 ; -22096.931042  239801.701135  267359.136508  11103.675975  -153281.486951  -289802.598709  -613.878767  255.954900  -364.691791  1868.491470  104.937958  428.622221  203.449816  -271505.876894  4953.018143  -147033.484255  145169.598885  120431.589354  -281596.686126 ; -352.265799  -3866.007228  11103.675975  16264.621066  -31621.455038  -12664.989055  317.688346  2.939983  496.824907  5392.635634  0.392071  2.720005  -11.222116  -9474.278060  -60.138264  -7596.985300  2204.366754  9527.061108  -13431.371481 ; 133.568086  51595.991417  -153281.486951  -31621.455038  351289.657784  176589.061637  -1412.598892  -90.916281  -2877.649505  2439.992514  6.588717  48.020862  198.126710  169140.921087  147.237099  83290.097354  -85729.633517  -137911.905689  190426.670092 ; 24471.888665  -249050.601889  -289802.598709  -12664.989055  176589.061637  316443.779860  582.087222  -290.070103  168.191681  -6840.455354  21.040009  -18.831907  -217.453617  291323.393307  -5628.372979  160553.427217  -153714.126356  -141861.297215  310958.749210 ; 297.225219  -197.616156  -613.878767  317.688346  -1412.598892  582.087222  846.946535  21.162867  1249.339474  -4.120264  51.398395  152.613900  0.876815  406.444312  -61.519447  344.737174  -339.463038  -570.979704  666.979979 ; -54.837379  229.900536  255.954900  2.939983  -90.916281  -290.070103  21.162867  3.977733  28.345611  8.730784  -6.344168  -18.296327  0.722486  -212.900457  4.104629  -136.632354  127.730212  127.619274  -301.727680 ; 356.003209  -262.440739  -364.691791  496.824907  -2877.649505  168.191681  1249.339474  28.345611  1893.721423  43.906814  64.260179  192.016763  0.915541  96.340438  -82.834463  192.536046  -234.978071  -259.616085  304.520945 ; -972.903771  341.775500  1868.491470  5392.635634  2439.992514  -6840.455354  -4.120264  8.730784  43.906814  107099.958870  63.072517  -189.847329  -17.595071  42230.392625  2875.905455  -32954.681233  -74139.907017  27843.486975  3490.132584 ; 643.988912  537.875840  104.937958  0.392071  6.588717  21.040009  51.398395  -6.344168  64.260179  63.072517  317.932505  143.343277  -5.858518  -705.320948  193.313358  -67.623651  9.167456  -337.260538  260.250143 ; 1029.800050  2120.471836  428.622221  2.720005  48.020862  -18.831907  152.613900  -18.296327  192.016763  -189.847329  143.343277  1978.755354  -13.074437  -1465.268372  250.855731  -122.979063  316.368710  -1094.963922  341.683916 ; -62.236834  480.755486  203.449816  -11.222116  198.126710  -217.453617  0.876815  0.722486  0.915541  -17.595071  -5.858518  -13.074437  2.084607  -145.131782  -22.406859  -93.968295  111.411506  20.055647  -237.872373 ; 15742.736148  -234173.788304  -271505.876894  -9474.278060  169140.921087  291323.393307  406.444312  -212.900457  96.340438  42230.392625  -705.320948  -1465.268372  -145.131782  301244.021311  -5494.993878  136766.084933  -179017.027125  -109325.768113  282977.471265 ; 470.533250  -3767.515901  4953.018143  -60.138264  147.237099  -5628.372979  -61.519447  4.104629  -82.834463  2875.905455  193.313358  250.855731  -22.406859  -5494.993878  2433.740840  -3977.391850  1105.159956  3895.890446  -4016.073166 ; 12813.598260  -129996.988653  -147033.484255  -7596.985300  83290.097354  160553.427217  344.737174  -136.632354  192.536046  -32954.681233  -67.623651  -122.979063  -93.968295  136766.084933  -3977.391850  90912.024898  -57963.378573  -73063.473612  151302.797024 ; -11826.172665  129675.907212  145169.598885  2204.366754  -85729.633517  -153714.126356  -339.463038  127.730212  -234.978071  -74139.907017  9.167456  316.368710  111.411506  -179017.027125  1105.159956  -57963.378573  132104.249437  45210.245969  -154782.475493 ; -9526.807545  42075.798635  120431.589354  9527.061108  -137911.905689  -141861.297215  -570.979704  127.619274  -259.616085  27843.486975  -337.260538  -1094.963922  20.055647  -109325.768113  3895.890446  -73063.473612  45210.245969  130857.237747  -156948.137798 ; 24737.666577  -229764.678635  -281596.686126  -13431.371481  190426.670092  310958.749210  666.979979  -301.727680  304.520945  3490.132584  260.250143  341.683916  -237.872373  282977.471265  -4016.073166  151302.797024  -154782.475493  -156948.137798  319209.327384 ;];
Results{40,4}={};
Results{40,4}{1,1}={'Help_Ru5P.n'};
Results{40,4}{1,2}={'PPP4.x'};
Results{40,3}=[2.000000,-790.833519,30381.615681,-130806.722147,-0.064758];
Results{41,5}=[ 9.893463  1.429916  0.001761  0.002401  0.001261  0.001307  0.001000  0.685650  0.001000  0.001000 ];
Results{41,6}=[ 1.622566  1.528293  8.304626  7.312907  6.379546  6.289581  8.140497  7.313181  7.360728  8.317900  6.487721  1.908603  7.313594  0.135956  7.244242  0.137179  7.143815  0.524053  1.625518  0.135859  2.604600  5.750887  8.131210  0.230568  7.312940  0.593520  3.965696  8.093435  7.348119  1.167746  1.328983  8.265838  6.758639  1.278563  6.968134  1.758585  1.526183  7.312884  2.504552  0.165821  3.635430 ];
Results{41,1}=[2079.487325, 1562.416430, 13.200000, 477.470895, 26.080548, 26.400000];
Results{41,2}=[ 119.235918  -509.296255  -514.541573  -30.894270  116.851972  -0.869410  584.413390  0.127203  -6.164746  -0.854445  -4.286392  -20.765155  6.346580  0.469833  0.287297  461.992133  -32.835680  297.991030  -277.174793  -187.266767  502.951616 ; -509.296255  14315.673611  9182.805054  -47.807334  2349.373746  3.060687  -9558.208573  -3.373089  67.281693  -3.199540  112.496353  208.698741  -26.600742  2.993330  20.844084  -9557.387569  88.484810  -5117.812578  4909.328867  1868.432985  -8486.445690 ; -514.541573  9182.805054  9075.448438  67.261780  -4306.951434  0.581569  -8683.370371  -6.293921  -3.026874  2.826990  0.611554  -3793.321295  0.439270  5.049591  10.871372  -11555.923715  302.571257  -4125.923713  7919.236568  -2369.211807  -6048.597150 ; -30.894270  -47.807334  67.261780  1696.302753  -1351.978950  0.773220  -99.384969  -0.304330  30.140984  -0.107988  35.233456  693.380109  -0.027830  0.005682  -0.039400  248.539759  36.040975  -237.933079  -455.447958  35.223510  7.496177 ; 116.851972  2349.373746  -4306.951434  -1351.978950  20698.208484  5.814842  4895.027936  11.173727  185.062248  -10.141090  263.067925  -143.646647  -0.020068  6.719660  10.365546  4746.034608  -349.540421  2513.181452  -2369.497967  -4419.256628  5369.763259 ; -0.869410  3.060687  0.581569  0.773220  5.814842  0.092175  -3.228715  0.020339  3.178241  0.499692  2.500848  -1.647542  0.345599  -0.148352  0.008350  0.332560  -0.336001  0.654021  0.990018  -1.851446  -0.687857 ; 584.413390  -9558.208573  -8683.370371  -99.384969  4895.027936  -3.228715  9330.784248  5.373130  -44.461640  -9.479668  -31.674722  -135.584867  -16.591139  7.422966  -11.174048  9047.109314  -317.775536  4866.137213  -4730.345078  -3174.643297  8564.760815 ; 0.127203  -3.373089  -6.293921  -0.304330  11.173727  0.020339  5.373130  0.328604  -3.051335  -0.068117  -1.519409  -2.756559  0.707833  0.433659  0.012262  7.313259  -0.528626  5.189072  -2.435816  -3.676676  4.973916 ; -6.164746  67.281693  -3.026874  30.140984  185.062248  3.178241  -44.461640  -3.051335  206.828616  25.862107  152.865363  -26.243514  7.953426  6.932430  0.394507  19.230764  -9.151714  20.790172  5.432759  -98.629025  4.587298 ; -0.854445  -3.199540  2.826990  -0.107988  -10.141090  0.499692  -9.479668  -0.068117  25.862107  6.721118  19.820769  0.093499  -0.420479  0.343016  0.009188  -3.187255  0.244216  -2.169851  2.081178  -7.319505  -1.923806 ; -4.286392  112.496353  0.611554  35.233456  263.067925  2.500848  -31.674722  -1.519409  152.865363  19.820769  126.017111  -8.811981  5.808039  5.979252  0.398347  16.161615  -8.315776  11.224228  -2.417794  -96.167030  10.199778 ; -20.765155  208.698741  -3793.321295  693.380109  -143.646647  -1.647542  -135.584867  -2.756559  -26.243514  0.093499  -8.811981  100682.050879  -28.677197  -8.461579  0.522848  46311.423176  65.425326  -27200.142777  -73481.723154  24089.715453  7313.118568 ; 6.346580  -26.600742  0.439270  -0.027830  -0.020068  0.345599  -16.591139  0.707833  7.953426  -0.420479  5.808039  -28.677197  63.362309  -0.413215  -0.507149  -0.339697  6.137368  18.731060  9.739578  2.467505  -23.748852 ; 0.469833  2.993330  5.049591  0.005682  6.719660  -0.148352  7.422966  0.433659  6.932430  0.343016  5.979252  -8.461579  -0.413215  103.136780  0.192626  -0.039052  2.684274  4.646289  3.825831  -6.297513  -19.540654 ; 0.287297  20.844084  10.871372  -0.039400  10.365546  0.008350  -11.174048  0.012262  0.394507  0.009188  0.398347  0.522848  -0.507149  0.192626  0.084003  -11.891535  0.027326  -6.040523  5.519432  0.675040  -9.354867 ; 461.992133  -9557.387569  -11555.923715  248.539759  4746.034608  0.332560  9047.109314  7.313259  19.230764  -3.187255  16.161615  46311.423176  -0.339697  -0.039052  -11.891535  32682.156722  -299.838806  -6594.802846  -39716.667779  14828.185411  7632.517976 ; -32.835680  88.484810  302.571257  36.040975  -349.540421  -0.336001  -317.775536  -0.528626  -9.151714  0.244216  -8.315776  65.425326  6.137368  2.684274  0.027326  -299.838806  47.816333  -199.168771  133.722468  182.164355  -304.247580 ; 297.991030  -5117.812578  -4125.923713  -237.933079  2513.181452  0.654021  4866.137213  5.189072  20.790172  -2.169851  11.224228  -27200.142777  18.731060  4.646289  -6.040523  -6594.802846  -199.168771  10447.280632  16752.761390  -4722.457173  397.340862 ; -277.174793  4909.328867  7919.236568  -455.447958  -2369.497967  0.990018  -4730.345078  -2.435816  5.432759  2.081178  -2.417794  -73481.723154  9.739578  3.825831  5.519432  -39716.667779  133.722468  16752.761390  56728.879195  -19367.324168  -7710.345636 ; -187.266767  1868.432985  -2369.211807  35.223510  -4419.256628  -1.851446  -3174.643297  -3.676676  -98.629025  -7.319505  -96.167030  24089.715453  2.467505  -6.297513  0.675040  14828.185411  182.164355  -4722.457173  -19367.324168  46897.343195  -14976.005216 ; 502.951616  -8486.445690  -6048.597150  7.496177  5369.763259  -0.687857  8564.760815  4.973916  4.587298  -1.923806  10.199778  7313.118568  -23.748852  -19.540654  -9.354867  7632.517976  -304.247580  397.340862  -7710.345636  -14976.005216  16973.906327 ;];
Results{41,4}={};
Results{41,3}=[0.000000,-36.234790,2079.487325,-15247.697974,-0.000236];
Results{42,5}=[ 0.001000  0.078285  0.857593  0.001068  0.002789  0.001014  3.717688  0.001000  0.001000  10.000000 ];
Results{42,6}=[ 9.920598  9.991309  9.185065  9.990512  9.992172  9.297181  10.000000  9.990622  10.000000  9.999629  9.589826  9.989532  9.990405  10.000000  9.990977  10.000000  9.457925  10.000000  9.991622  10.000000  10.000000  9.537735  9.995446  10.000000  9.990399  9.815226  9.992409  9.992452  9.992625  9.995020  10.000000  9.848630  9.630120  9.991552  9.999700  9.991788  10.000000  9.990424  9.988946  10.000000  10.000000 ];
Results{42,1}=[30443.842253, 29038.645933, 13.200000, 1365.596320, 941.954864, 26.400000];
Results{42,2}=[ 9220.781974  -27185.652344  -21970.452968  -349.238005  30.496027  24360.106185  299.637340  -54.524113  359.053359  -973.486121  647.328139  1034.763889  -62.364497  15597.202687  470.107503  12747.146611  -11759.075163  -9487.848860  24603.946478 ; -27185.652344  434870.259470  238677.494315  -3887.655878  52647.828510  -247872.384744  -188.767406  227.198991  -250.610759  372.263905  539.661521  2117.543480  480.903618  -233107.399773  -3754.196095  -129402.009331  129050.477035  41500.774202  -228465.574283 ; -21970.452968  238677.494315  266549.801343  10949.257287  -152657.207558  -288996.855564  -607.473570  253.435737  -355.644761  1871.760721  104.585762  420.394128  203.005525  -270772.735106  5012.465131  -146609.180276  144742.003101  120133.113497  -280669.639428 ; -349.238005  -3887.655878  10949.257287  16362.915148  -31436.536400  -12487.694043  322.218637  2.860202  502.877993  5443.814184  0.382416  2.492077  -11.134620  -9286.980444  -58.904990  -7527.724571  2083.926846  9406.353848  -13242.781680 ; 30.496027  52647.828510  -152657.207558  -31436.536400  351403.310721  175942.571616  -1434.493943  -90.091588  -2907.771126  2513.011962  6.908796  52.785829  199.267806  168607.045718  129.622290  82939.581847  -85452.118053  -137761.276044  189779.922703 ; 24360.106185  -247872.384744  -288996.855564  -12487.694043  175942.571616  315667.781565  574.601697  -287.533555  156.652075  -6846.543901  23.898288  -2.670152  -217.189983  290580.944667  -5694.526900  160133.020125  -153287.545023  -141599.420167  310046.304558 ; 299.637340  -188.767406  -607.473570  322.218637  -1434.493943  574.601697  858.020518  21.405005  1265.836080  -3.070766  51.878768  153.967916  0.884549  398.445463  -62.174760  341.334845  -337.100584  -568.510441  658.451966 ; -54.524113  227.198991  253.435737  2.860202  -90.091588  -287.533555  21.405005  3.946849  28.742115  8.721694  -6.323023  -18.244254  0.719216  -210.594333  4.123328  -135.326496  126.434132  126.520889  -298.818695 ; 359.053359  -250.610759  -355.644761  502.877993  -2907.771126  156.652075  1265.836080  28.742115  1918.053647  45.118746  64.883577  193.781115  0.926886  85.157890  -83.686540  187.756562  -231.397997  -256.111260  292.883899 ; -973.486121  372.263905  1871.760721  5443.814184  2513.011962  -6846.543901  -3.070766  8.721694  45.118746  107140.672187  63.849031  -189.540599  -17.623754  42241.402288  2888.994102  -32970.134376  -74165.131664  27827.293902  3507.316038 ; 647.328139  539.661521  104.585762  0.382416  6.908796  23.898288  51.878768  -6.323023  64.883577  63.849031  319.640977  143.944448  -5.886987  -707.633846  194.211912  -67.561826  8.349589  -339.465447  261.541388 ; 1034.763889  2117.543480  420.394128  2.492077  52.785829  -2.670152  153.967916  -18.244254  193.781115  -189.540599  143.944448  1986.876992  -13.122883  -1460.485074  251.926996  -118.313022  311.404250  -1104.712395  351.454012 ; -62.364497  480.903618  203.005525  -11.134620  199.267806  -217.189983  0.884549  0.719216  0.926886  -17.623754  -5.886987  -13.122883  2.091411  -144.523433  -22.463821  -93.712485  111.183793  19.697235  -237.321598 ; 15597.202687  -233107.399773  -270772.735106  -9286.980444  168607.045718  290580.944667  398.445463  -210.594333  85.157890  42241.402288  -707.633846  -1460.485074  -144.523433  300615.472082  -5555.339214  136377.956166  -178639.938928  -109063.265287  282136.306170 ; 470.107503  -3754.196095  5012.465131  -58.904990  129.622290  -5694.526900  -62.174760  4.123328  -83.686540  2888.994102  194.211912  251.926996  -22.463821  -5555.339214  2445.715326  -4014.418003  1129.109677  3931.996671  -4076.889133 ; 12747.146611  -129402.009331  -146609.180276  -7527.724571  82939.581847  160133.020125  341.334845  -135.326496  187.756562  -32970.134376  -67.561826  -118.313022  -93.712485  136377.956166  -4014.418003  90694.720786  -57730.626556  -72906.169284  150810.629052 ; -11759.075163  129050.477035  144742.003101  2083.926846  -85452.118053  -153287.545023  -337.100584  126.434132  -231.397997  -74165.131664  8.349589  311.404250  111.183793  -178639.938928  1129.109677  -57730.626556  131896.693026  45069.074314  -154307.427607 ; -9487.848860  41500.774202  120133.113497  9406.353848  -137761.276044  -141599.420167  -568.510441  126.520889  -256.111260  27827.293902  -339.465447  -1104.712395  19.697235  -109063.265287  3931.996671  -72906.169284  45069.074314  130804.869159  -156612.645305 ; 24603.946478  -228465.574283  -280669.639428  -13242.781680  189779.922703  310046.304558  658.451966  -298.818695  292.883899  3507.316038  261.541388  351.454012  -237.321598  282136.306170  -4076.889133  150810.629052  -154307.427607  -156612.645305  318152.503046 ;];
Results{42,4}={};
Results{42,4}{1,1}={'Help_Ru5P.n'};
Results{42,4}{1,2}={'PPP4.x'};
Results{42,3}=[2.000000,-794.498559,30443.842253,-130574.427696,-0.065035];
Results{43,5}=[ 10.000000  2.175724  0.001000  0.002840  0.001000  0.001093  0.001000  2.039409  0.001000  0.001000 ];
Results{43,6}=[ 9.777217  9.864447  10.000000  9.793542  10.000000  10.000000  10.000000  9.832424  6.877551  10.000000  10.000000  9.767493  9.783455  0.001000  10.000000  0.001000  10.000000  6.174147  9.999971  0.001000  0.001000  10.000000  9.999955  0.001000  9.784127  7.589853  10.000000  9.999993  9.999860  9.761667  8.098467  10.000000  10.000000  10.000000  9.999981  10.000000  9.939543  9.772692  10.000000  3.358335  9.759290 ];
Results{43,1}=[3240.588708, 2053.838648, 13.200000, 1147.150061, 42.461288, 26.400000];
Results{43,2}=[ 845.631832  -2262.723899  -2656.772719  -172.396813  426.334516  0.526271  2839.646585  7.013241  107.771649  -7.259010  115.256214  -597.469487  9.334959  -34.080529  2.399813  2268.561266  -313.880666  1852.344843  -1254.833469  -1126.839102  2371.893752 ; -2262.723899  54066.986153  38403.782218  -7.975750  10503.768183  3.029475  -39781.529725  -22.413329  144.432908  -4.190877  361.679632  2642.009192  -73.514867  -27.950534  76.411435  -39585.009233  1540.680418  -22210.383037  19568.616667  9125.291562  -35275.619242 ; -2656.772719  38403.782218  40400.854895  -1897.780658  -15158.376022  -4.959010  -41875.230149  -42.520680  -405.491983  12.258261  -330.099691  -1383.565108  -0.756184  1.122195  44.009184  -44223.907893  3032.860864  -22730.361490  24113.886336  10236.655219  -36126.301294 ; -172.396813  -7.975750  -1897.780658  14372.100933  -3340.609805  4.009109  2091.843907  8.363782  255.614476  -2.426498  272.915983  5971.925441  -0.012319  3.567002  1.406773  4894.917805  105.109736  -624.279228  -5347.646887  -1816.908597  2907.905516 ; 426.334516  10503.768183  -15158.376022  -3340.609805  87849.554053  16.093872  18118.477877  35.210756  1293.533787  -15.219584  1699.942358  1015.808267  0.298914  22.077946  46.727417  17379.721727  -1054.447324  8414.443671  -9430.176015  -17501.395984  19646.631875 ; 0.526271  3.029475  -4.959010  4.009109  16.093872  0.202022  1.833053  0.048721  9.944665  1.861860  7.506906  -3.329854  0.502523  -0.030472  0.026318  6.600202  -1.381165  5.349852  -2.023069  -9.819913  3.954825 ; 2839.646585  -39781.529725  -41875.230149  2091.843907  18118.477877  1.833053  44601.587008  43.164089  382.267727  -30.508053  351.503057  -2560.127320  -18.724824  10.398061  -44.294202  43718.572580  -3232.402759  24536.480432  -21976.140232  -16829.898262  40573.305147 ; 7.013241  -22.413329  -42.520680  8.363782  35.210756  0.048721  43.164089  1.333412  -8.188532  -0.839401  -2.475486  -13.099722  1.919124  1.379130  0.021365  45.737345  -5.987241  33.113893  -20.018605  -24.588512  33.982090 ; 107.771649  144.432908  -405.491983  255.614476  1293.533787  9.944665  382.267727  -8.188532  766.596702  111.621826  553.676954  -125.819289  23.853628  19.407107  2.359698  472.417751  -79.479062  356.099576  -230.314995  -733.508657  357.093027 ; -7.259010  -4.190877  12.258261  -2.426498  -15.219584  1.861860  -30.508053  -0.839401  111.621826  28.407532  77.068096  -2.603289  -0.584538  0.460351  0.048842  -10.005323  1.283897  -7.423974  10.031493  -42.086112  -10.901240 ; 115.256214  361.679632  -330.099691  272.915983  1699.942358  7.506906  351.503057  -2.475486  553.676954  77.068096  458.916397  -53.276389  18.708160  15.535166  2.920335  396.845965  -64.325662  285.474935  -232.214922  -693.841103  326.157785 ; -597.469487  2642.009192  -1383.565108  5971.925441  1015.808267  -3.329854  -2560.127320  -13.099722  -125.819289  -2.603289  -53.276389  104116.045850  -70.146634  -47.139253  4.955800  45146.174301  719.169432  -29791.755616  -74324.093815  24701.646872  5945.484970 ; 9.334959  -73.514867  -0.756184  -0.012319  0.298914  0.502523  -18.724824  1.919124  23.853628  -0.584538  18.708160  -70.146634  162.851273  -1.660880  -1.634975  11.867343  15.637924  47.686798  22.196192  -3.062659  -65.672827 ; -34.080529  -27.950534  1.122195  3.567002  22.077946  -0.030472  10.398061  1.379130  19.407107  0.460351  15.535166  -47.139253  -1.660880  379.870812  0.392633  44.524819  0.890741  29.444183  17.684594  -17.878673  -52.403591 ; 2.399813  76.411435  44.009184  1.406773  46.727417  0.026318  -44.294202  0.021365  2.359698  0.048842  2.920335  4.955800  -1.634975  0.392633  0.334141  -48.182560  1.746208  -25.326697  20.372639  3.237587  -37.696357 ; 2268.561266  -39585.009233  -44223.907893  4894.917805  17379.721727  6.600202  43718.572580  45.737345  472.417751  -10.005323  396.845965  45146.174301  11.867343  44.524819  -48.182560  67600.000523  -3001.250685  12345.305229  -57491.497476  1331.380666  39347.266563 ; -313.880666  1540.680418  3032.860864  105.109736  -1054.447324  -1.381165  -3232.402759  -5.987241  -79.479062  1.283897  -64.325662  719.169432  15.637924  0.890741  1.746208  -3001.250685  523.260629  -2018.097387  1298.889624  1542.738917  -2842.004575 ; 1852.344843  -22210.383037  -22730.361490  -624.279228  8414.443671  5.349852  24536.480432  33.113893  356.099576  -7.423974  285.474935  -29791.755616  47.686798  29.444183  -25.326697  12345.305229  -2018.097387  21989.712934  7801.946296  -12249.296555  17865.509963 ; -1254.833469  19568.616667  24113.886336  -5347.646887  -9430.176015  -2.023069  -21976.140232  -20.018605  -230.314995  10.031493  -232.214922  -74324.093815  22.196192  17.684594  20.372639  -57491.497476  1298.889624  7801.946296  66522.049004  -12452.425057  -23810.813144 ; -1126.839102  9125.291562  10236.655219  -1816.908597  -17501.395984  -9.819913  -16829.898262  -24.588512  -733.508657  -42.086112  -693.841103  24701.646872  -3.062659  -17.878673  3.237587  1331.380666  1542.738917  -12249.296555  -12452.425057  53945.112071  -27612.437482 ; 2371.893752  -35275.619242  -36126.301294  2907.905516  19646.631875  3.954825  40573.305147  33.982090  357.093027  -10.901240  326.157785  5945.484970  -65.672827  -52.403591  -37.696357  39347.266563  -2842.004575  17865.509963  -23810.813144  -27612.437482  46419.751797 ;];
Results{43,4}={};
Results{43,3}=[0.000000,-109.009330,3240.588708,-28811.959999,-0.000305];
Results{44,5}=[ 10.000000  1.033651  0.002206  0.001082  0.001236  0.001058  0.001000  0.413940  0.004142  0.001000 ];
Results{44,6}=[ 0.001000  4.950139  9.004297  6.583079  6.558654  4.973198  9.039640  6.534860  9.660447  8.816316  6.192284  0.001000  6.526865  0.001000  6.629157  0.001000  7.665314  0.632012  4.973198  0.001000  0.001000  4.973198  8.724815  0.001000  6.525073  0.797161  4.973198  8.703856  7.354836  0.001000  0.001000  8.575890  9.666783  0.001000  6.432840  5.000500  0.001000  6.440839  4.973198  0.001000  4.973198 ];
Results{44,1}=[2009.064580, 1353.427032, 13.200000, 616.037548, 19.114234, 26.400000];
Results{44,2}=[ 102.661332  -279.995603  -322.041217  -18.114131  61.643452  -0.527204  368.853527  0.282512  0.993628  -0.901868  3.380789  -31.136925  6.673161  3.241274  0.236452  272.274845  -27.884309  201.100594  -169.914699  -129.794176  305.254546 ; -279.995603  7024.333410  4693.138345  -4.777284  1236.123271  0.900505  -4863.496883  -2.945239  17.897031  -1.175455  44.349430  241.736691  -16.010865  0.173696  10.703830  -4869.531149  109.912848  -2685.511287  2443.952653  1036.299754  -4301.448185 ; -322.041217  4693.138345  5600.991959  70.686297  -2476.876715  -0.550948  -4977.643021  -4.673462  -13.693135  2.987770  -8.249839  -3703.993172  0.267363  -0.052562  5.731948  -7889.051976  279.405627  -2247.608266  5951.588888  -3468.970952  -2625.352459 ; -18.114131  -4.777284  70.686297  870.826454  -694.722524  0.476259  -93.813312  -0.147785  16.955938  -0.071913  19.687981  361.302137  -0.020642  -0.024798  0.016827  90.465145  22.535177  -144.538964  -216.763727  36.930181  -30.706670 ; 61.643452  1236.123271  -2476.876715  -694.722524  11039.951271  3.799830  2766.917996  6.193532  88.651054  -6.590532  127.062330  -100.474908  -0.088713  4.074731  5.565504  2725.391581  -208.091233  1450.514969  -1350.015145  -2453.848313  3058.731304 ; -0.527204  0.900505  -0.550948  0.476259  3.799830  0.072892  -1.811123  0.025435  2.134408  0.299601  1.663569  -1.633357  0.247951  -0.120786  0.006068  1.197713  -0.350146  1.230340  0.399771  -1.441629  0.352125 ; 368.853527  -4863.496883  -4977.643021  -93.813312  2766.917996  -1.811123  5368.133801  3.648893  -24.186295  -7.308647  -16.612900  -235.587019  -11.696816  10.017865  -5.952121  5142.437352  -287.748805  2863.738456  -2627.953671  -1972.681288  4897.574732 ; 0.282512  -2.945239  -4.673462  -0.147785  6.193532  0.025435  3.648893  0.171923  -1.057097  0.013605  -0.524407  -2.235337  0.456183  0.275689  0.007875  5.226721  -0.493664  3.935481  -1.702824  -2.673014  3.680574 ; 0.993628  17.897031  -13.693135  16.955938  88.651054  2.134408  -24.186295  -1.057097  122.779537  14.920150  93.918700  -23.540336  5.118083  4.732398  0.264340  20.521314  -6.910936  23.266422  0.259086  -58.424654  11.219620 ; -0.901868  -1.175455  2.987770  -0.071913  -6.590532  0.299601  -7.308647  0.013605  14.920150  3.861488  11.273245  0.439892  -0.293709  0.277502  0.007059  -3.125292  0.312333  -2.318869  1.883450  -3.575731  -2.157533 ; 3.380789  44.349430  -8.249839  19.687981  127.062330  1.663569  -16.612900  -0.524407  93.918700  11.273245  79.360025  -11.081911  3.734814  4.196044  0.268347  14.004304  -5.615969  14.781813  -3.702005  -55.078218  11.316439 ; -31.136925  241.736691  -3703.993172  361.302137  -100.474908  -1.633357  -235.587019  -2.235337  -23.540336  0.439892  -11.081911  100520.372524  -18.669703  -4.481739  0.301942  46165.278502  64.978974  -27196.627971  -73323.583337  24144.870264  7179.289868 ; 6.673161  -16.010865  0.267363  -0.020642  -0.088713  0.247951  -11.696816  0.456183  5.118083  -0.293709  3.734814  -18.669703  43.028736  0.717768  -0.292037  -2.682011  4.311887  12.428645  6.071198  2.066757  -15.126211 ; 3.241274  0.173696  -0.052562  -0.024798  4.074731  -0.120786  10.017865  0.275689  4.732398  0.277502  4.196044  -4.481739  0.717768  54.989491  0.112266  1.211169  1.726661  4.560562  -0.067437  -5.739380  -9.083156 ; 0.236452  10.703830  5.731948  0.016827  5.565504  0.006068  -5.952121  0.007875  0.264340  0.007059  0.268347  0.301942  -0.292037  0.112266  0.046018  -6.285912  0.078774  -3.163848  2.863354  0.391927  -4.958132 ; 272.274845  -4869.531149  -7889.051976  90.465145  2725.391581  1.197713  5142.437352  5.226721  20.521314  -3.125292  14.004304  46165.278502  -2.682011  1.211169  -6.285912  28765.161769  -277.591358  -8568.778566  -37596.536724  16021.739886  4013.066296 ; -27.884309  109.912848  279.405627  22.535177  -208.091233  -0.350146  -287.748805  -0.493664  -6.910936  0.312333  -5.615969  64.978974  4.311887  1.726661  0.078774  -277.591358  45.489726  -185.468178  120.472426  154.054333  -273.815255 ; 201.100594  -2685.511287  -2247.608266  -144.538964  1450.514969  1.230340  2863.738456  3.935481  23.266422  -2.318869  14.781813  -27196.627971  12.428645  4.560562  -3.163848  -8568.778566  -185.468178  9413.186339  17783.357920  -4125.752379  -1437.373155 ; -169.914699  2443.952653  5951.588888  -216.763727  -1350.015145  0.399771  -2627.953671  -1.702824  0.259086  1.883450  -3.702005  -73323.583337  6.071198  -0.067437  2.863354  -37596.536724  120.472426  17783.357920  55540.149419  -20019.180628  -5741.818471 ; -129.794176  1036.299754  -3468.970952  36.930181  -2453.848313  -1.441629  -1972.681288  -2.673014  -58.424654  -3.575731  -55.078218  24144.870264  2.066757  -5.739380  0.391927  16021.739886  154.054333  -4125.752379  -20019.180628  46301.377655  -13803.403826 ; 305.254546  -4301.448185  -2625.352459  -30.706670  3058.731304  0.352125  4897.574732  3.680574  11.219620  -2.157533  11.316439  7179.289868  -15.126211  -9.083156  -4.958132  4013.066296  -273.815255  -1437.373155  -5741.818471  -13803.403826  13547.547242 ;];
Results{44,4}={};
Results{44,3}=[0.000000,-26.266901,2009.064580,-13544.975858,-0.000196];
Results{45,5}=[ 0.001000  0.366631  0.888058  0.001000  0.003300  0.001043  4.047904  0.001000  0.001000  9.940623 ];
Results{45,6}=[ 10.000000  10.000000  9.602479  10.000000  10.000000  9.562773  10.000000  10.000000  10.000000  10.000000  10.000000  10.000000  10.000000  10.000000  10.000000  10.000000  9.856773  10.000000  10.000000  10.000000  10.000000  9.987813  10.000000  10.000000  10.000000  10.000000  10.000000  9.977613  10.000000  10.000000  10.000000  9.994705  9.706079  10.000000  10.000000  10.000000  10.000000  10.000000  10.000000  10.000000  10.000000 ];
Results{45,1}=[29684.013621, 28270.374614, 13.200000, 1374.039007, 916.345820, 26.400000];
Results{45,2}=[ 8819.969789  -26389.899360  -21138.992997  -330.398871  -23.117575  23434.817636  291.999522  -51.900801  349.592237  -910.417735  617.682992  986.046287  -59.561649  15055.495762  465.472603  12248.304385  -11323.852340  -9059.668880  23638.194627 ; -26389.899360  419306.747181  229223.036817  -3968.965927  52382.869278  -238054.294634  -180.696298  220.262628  -241.176730  360.305531  517.459338  2047.207583  465.136165  -223580.301293  -3603.814742  -124255.829726  123915.509837  39416.818341  -219335.813905 ; -21138.992997  229223.036817  256656.960580  10887.191333  -148843.203857  -278292.889456  -586.791839  241.451084  -339.002293  1383.644142  100.607986  416.056661  194.667496  -260857.399077  4609.253533  -141008.329982  139629.122538  115722.594083  -270403.810310 ; -330.398871  -3968.965927  10887.191333  15841.104285  -31130.503602  -12428.044853  309.659972  3.055966  483.955077  5237.733172  0.363584  2.190157  -11.231184  -9326.084535  -56.994294  -7434.989156  2197.271462  9408.922639  -13202.349040 ; -23.117575  52382.869278  -148843.203857  -31130.503602  342826.258396  171543.313607  -1366.075705  -85.455337  -2791.155368  2373.397857  6.822162  52.596557  196.154407  164402.802417  122.351603  80882.775374  -83255.705013  -134509.883197  185105.295994 ; 23434.817636  -238054.294634  -278292.889456  -12428.044853  171543.313607  304035.744777  554.113825  -274.110822  146.815910  -6277.373195  23.571764  -19.412345  -208.305906  279889.408068  -5235.091722  154057.873934  -147781.502349  -136627.726749  298849.110226 ; 291.999522  -180.696298  -586.791839  309.659972  -1366.075705  554.113825  815.483015  20.073047  1205.471871  5.261325  49.801001  146.009023  0.812578  385.361250  -56.581532  327.113488  -331.244746  -539.340532  636.910247 ; -51.900801  220.262628  241.451084  3.055966  -85.455337  -274.110822  20.073047  3.669096  27.276885  7.924802  -6.015388  -17.077130  0.687863  -200.574451  3.463831  -128.658583  120.569638  120.266012  -284.801550 ; 349.592237  -241.176730  -339.002293  483.955077  -2791.155368  146.815910  1205.471871  27.276885  1829.055104  52.655105  62.229348  183.564609  0.848064  77.752419  -76.221777  175.944515  -227.166042  -235.968903  280.209937 ; -910.417735  360.305531  1383.644142  5237.733172  2373.397857  -6277.373195  5.261325  7.924802  52.655105  106757.328052  61.897143  -168.880098  -16.271499  42647.020466  2699.785277  -32543.058886  -74209.076580  27476.685474  3911.276824 ; 617.682992  517.459338  100.607986  0.363584  6.822162  23.571764  49.801001  -6.015388  62.229348  61.897143  304.194612  137.510798  -5.608901  -676.352227  185.341869  -65.620355  8.194968  -325.184453  249.967395 ; 986.046287  2047.207583  416.056661  2.190157  52.596557  -19.412345  146.009023  -17.077130  183.564609  -168.880098  137.510798  1861.378360  -12.624572  -1409.097970  239.198818  -127.277551  299.617673  -1040.227031  322.314360 ; -59.561649  465.136165  194.667496  -11.231184  196.154407  -208.305906  0.812578  0.687863  0.848064  -16.271499  -5.608901  -12.624572  1.994295  -138.775628  -21.153400  -90.122305  106.247746  17.733921  -226.530044 ; 15055.495762  -223580.301293  -260857.399077  -9326.084535  164402.802417  279889.408068  385.361250  -200.574451  77.752419  42647.020466  -676.352227  -1409.097970  -138.775628  290362.478586  -5139.015778  130791.796756  -173458.641306  -104728.541485  271984.306820 ; 465.472603  -3603.814742  4609.253533  -56.994294  122.351603  -5235.091722  -56.581532  3.463831  -76.221777  2699.785277  185.341869  239.198818  -21.153400  -5139.015778  2289.242344  -3713.216777  1016.989009  3633.720402  -3714.324348 ; 12248.304385  -124255.829726  -141008.329982  -7434.989156  80882.775374  154057.873934  327.113488  -128.658583  175.944515  -32543.058886  -65.620355  -127.277551  -90.122305  130791.796756  -3713.216777  87446.830979  -54909.593212  -70356.714352  145069.888660 ; -11323.852340  123915.509837  139629.122538  2197.271462  -83255.705013  -147781.502349  -331.244746  120.569638  -227.166042  -74209.076580  8.194968  299.617673  106.247746  -173458.641306  1016.989009  -54909.593212  129119.587818  42870.548384  -148971.069861 ; -9059.668880  39416.818341  115722.594083  9408.922639  -134509.883197  -136627.726749  -539.340532  120.266012  -235.968903  27476.685474  -325.184453  -1040.227031  17.733921  -104728.541485  3633.720402  -70356.714352  42870.548384  127947.675260  -151664.823107 ; 23638.194627  -219335.813905  -270403.810310  -13202.349040  185105.295994  298849.110226  636.910247  -284.801550  280.209937  3911.276824  249.967395  322.314360  -226.530044  271984.306820  -3714.324348  145069.888660  -148971.069861  -151664.823107  307159.617334 ;];
Results{45,4}={};
Results{45,4}{1,1}={'Help_Ru5P.n'};
Results{45,4}{1,2}={'PPP4.x'};
Results{45,3}=[2.000000,-762.526852,29684.013621,-126493.964203,-0.062199];
Results{46,5}=[ 0.001000  1.648070  0.001821  0.001000  0.001000  0.001004  9.796022  0.001000  0.001000  2.920781 ];
Results{46,6}=[ 10.000000  10.000000  9.997441  10.000000  10.000000  10.000000  9.997670  10.000000  10.000000  9.933772  10.000000  10.000000  10.000000  9.999965  9.998488  9.999957  9.999997  10.000000  10.000000  9.999955  9.996943  9.998371  10.000000  9.999957  10.000000  10.000000  10.000000  9.999754  10.000000  10.000000  10.000000  9.999966  10.000000  10.000000  10.000000  10.000000  10.000000  10.000000  10.000000  9.999956  10.000000 ];
Results{46,1}=[20547.662743, 19129.951677, 13.200000, 1378.111066, 611.665056, 26.400000];
Results{46,2}=[ 5863.701651  -20204.581652  -14841.471110  -156.683756  -460.564740  14762.460303  155.425015  -67.945006  162.423138  -1070.001649  400.259847  736.047304  -40.200031  10480.999934  438.194198  8666.629277  -7587.887125  -5844.797404  17163.543550 ; -20204.581652  318834.716237  170052.371065  -4045.186294  45477.388782  -171008.901112  209.295234  372.614235  92.366242  1703.126573  339.426491  1623.726820  356.697243  -163031.676719  -2982.204565  -92170.993526  90481.042129  27117.859174  -165779.653817 ; -14841.471110  170052.371065  188978.651685  9382.509911  -115336.431249  -199738.048296  -14.988537  332.217679  -82.835841  -193.167565  89.371606  421.390414  140.742874  -191817.508956  1911.420546  -103012.054858  103208.881552  83456.788429  -201940.081661 ; -156.683756  -4045.186294  9382.509911  10953.470056  -26242.850874  -10887.004450  112.606895  -3.921987  168.251827  3348.605121  0.156155  -1.052752  -11.374416  -8659.627690  -52.643374  -6078.947223  2730.346404  8446.606748  -11521.931065 ; -460.564740  45477.388782  -115336.431249  -26242.850874  265384.200716  133062.114840  -431.977063  -17.838992  -801.931113  1597.785886  2.787148  46.654830  159.390207  127528.393330  182.322760  62693.290691  -64290.864709  -105246.486824  143702.803478 ; 14762.460303  -171008.901112  -199738.048296  -10887.004450  133062.114840  212908.602869  -81.521317  -340.125700  -20.318534  -3758.442838  -147.180108  -582.219005  -129.030246  201802.071256  -2246.854079  109936.816162  -106183.578994  -96876.316368  216901.249273 ; 155.425015  209.295234  -14.988537  112.606895  -431.977063  -81.521317  263.499408  19.838510  328.207077  -38.737536  12.310649  34.622059  0.074206  -129.421919  6.450042  31.452038  7.532506  -246.449151  166.611719 ; -67.945006  372.614235  332.217679  -3.921987  -17.838992  -340.125700  19.838510  8.561387  10.434235  16.352727  -8.413005  -26.545480  0.952961  -270.534585  3.521700  -176.519287  159.931742  134.291606  -393.174038 ; 162.423138  92.366242  -82.835841  168.251827  -801.931113  -20.318534  328.207077  10.434235  463.762616  9.948336  18.960888  56.202588  0.317848  -46.808042  -7.373599  51.401250  -60.940229  -149.052946  145.443931 ; -1070.001649  1703.126573  -193.167565  3348.605121  1597.785886  -3758.442838  -38.737536  16.352727  9.948336  104452.968090  -8.109296  -219.919006  0.143626  44312.375147  1474.557036  -30608.747328  -73842.292635  26551.370573  3807.874632 ; 400.259847  339.426491  89.371606  0.156155  2.787148  -147.180108  12.310649  -8.413005  18.960888  -8.109296  197.330499  95.081071  -3.776461  -489.272971  127.720691  -41.134028  51.830034  -195.420690  202.195678 ; 736.047304  1623.726820  421.390414  -1.052752  46.654830  -582.219005  34.622059  -26.545480  56.202588  -219.919006  95.081071  1376.115942  -10.175070  -1248.486085  187.510342  -145.620101  368.134432  -689.879169  373.896474 ; -40.200031  356.697243  140.742874  -11.374416  159.390207  -129.030246  0.074206  0.952961  0.317848  0.143626  -3.776461  -10.175070  1.357409  -99.118078  -12.764287  -69.489194  69.242918  6.771654  -166.825897 ; 10480.999934  -163031.676719  -191817.508956  -8659.627690  127528.393330  201802.071256  -129.421919  -270.534585  -46.808042  44312.375147  -489.272971  -1248.486085  -99.118078  218359.098938  -2334.225864  92070.412171  -136397.074968  -72125.994052  201891.872604 ; 438.194198  -2982.204565  1911.420546  -52.643374  182.322760  -2246.854079  6.450042  3.521700  -7.373599  1474.557036  127.720691  187.510342  -12.764287  -2334.225864  1313.016658  -1692.168164  220.071705  1788.946851  -1360.759469 ; 8666.629277  -92170.993526  -103012.054858  -6078.947223  62693.290691  109936.816162  31.452038  -176.519287  51.401250  -30608.747328  -41.134028  -145.620101  -69.489194  92070.412171  -1692.168164  65558.407499  -34953.438682  -52177.713694  107368.866365 ; -7587.887125  90481.042129  103208.881552  2730.346404  -64290.864709  -106183.578994  7.532506  159.931742  -60.940229  -73842.292635  51.830034  368.134432  69.242918  -136397.074968  220.071705  -34953.438682  108797.748443  25620.617902  -111169.231912 ; -5844.797404  27117.859174  83456.788429  8446.606748  -105246.486824  -96876.316368  -246.449151  134.291606  -149.052946  26551.370573  -195.420690  -689.879169  6.771654  -72125.994052  1788.946851  -52177.713694  25620.617902  106298.063833  -116633.996913 ; 17163.543550  -165779.653817  -201940.081661  -11521.931065  143702.803478  216901.249273  166.611719  -393.174038  145.443931  3807.874632  202.195678  373.896474  -166.825897  201891.872604  -1360.759469  107368.866365  -111169.231912  -116633.996913  236935.955448 ;];
Results{46,4}={};
Results{46,4}{1,1}={'Help_Ru5P.n'};
Results{46,4}{1,2}={'PPP4.x'};
Results{46,3}=[2.000000,-476.749284,20547.662743,-97207.854178,-0.034253];
Results{47,5}=[ 9.995740  1.556939  0.001452  0.002699  0.001157  0.001196  0.001000  1.226900  0.001000  0.001000 ];
Results{47,6}=[ 5.000500  5.000500  8.775913  7.581792  7.088694  7.967661  8.879508  7.612940  5.562329  8.855933  7.142070  5.000500  7.571806  5.000500  7.713764  4.513225  8.341037  5.207343  5.000500  5.000500  5.000500  7.544587  8.880904  5.000500  7.571875  4.411421  6.189813  8.797699  7.808123  5.000500  4.217754  8.891849  7.790511  5.000500  7.515075  5.000500  5.000500  7.559184  5.068632  4.928501  5.799778 ];
Results{47,1}=[2571.040187, 1728.956419, 13.200000, 802.483768, 31.631881, 26.400000];
Results{47,2}=[ 382.339656  -1160.757892  -1263.143891  -80.769774  256.782792  -0.155455  1355.145682  2.757624  31.384742  -3.363113  32.578937  -216.082415  5.166498  -11.358105  1.346999  1088.250123  -122.635517  840.562617  -624.448663  -501.968024  1159.735254 ; -1160.757892  30318.094919  20681.160298  -10.857104  4644.022577  1.970000  -21407.080419  -11.676836  73.315047  -2.421548  183.662947  1043.365905  -56.453978  -15.307742  41.612713  -21444.765647  534.301714  -11802.588934  10759.436955  4705.004827  -19062.522078 ; -1263.143891  20681.160298  20406.620823  -558.623761  -7799.249285  -1.673561  -20626.932213  -18.855711  -139.394066  5.952408  -105.758749  -3000.223205  -0.245816  0.406455  23.131710  -23388.439169  1160.583253  -10812.336489  13812.545318  1919.454579  -16876.070775 ; -80.769774  -10.857104  -558.623761  5814.591493  -2011.913478  1.953396  594.078434  2.141870  101.126955  -1.100333  112.816120  2411.695817  -0.016577  1.185530  0.500905  1747.125939  61.616939  -372.388856  -2039.307475  -564.029110  942.548317 ; 256.782792  4644.022577  -7799.249285  -2011.913478  41469.052509  8.436495  9149.130254  19.468801  540.244524  -10.150123  712.209127  139.241681  -0.014246  11.125371  21.342930  8755.424018  -619.074545  4447.952916  -4587.148727  -8471.254036  9856.635067 ; -0.155455  1.970000  -1.673561  1.953396  8.436495  0.121970  -0.754562  0.043530  5.397536  0.983176  4.119930  -2.299451  0.446921  -0.081960  0.011079  2.822648  -0.651336  2.578280  -0.281391  -4.653877  0.887622 ; 1355.145682  -21407.080419  -20626.932213  594.078434  9149.130254  -0.754562  21936.460203  18.146042  102.850522  -16.305799  92.964084  -935.405029  -18.760836  10.972181  -23.286909  21541.025093  -1235.859525  11898.488069  -10962.928201  -7795.472397  20032.143080 ; 2.757624  -11.676836  -18.855711  2.141870  19.468801  0.043530  18.146042  0.747994  -4.467873  -0.267803  -1.241754  -7.458029  1.419847  0.934841  0.016479  20.745283  -2.253813  15.620770  -8.166635  -10.874359  13.969228 ; 31.384742  73.315047  -139.394066  101.126955  540.244524  5.397536  102.850522  -4.467873  400.906688  55.582313  284.776974  -76.754454  17.071905  13.138310  1.067264  176.643617  -32.043275  144.522955  -67.801762  -317.883820  107.756044 ; -3.363113  -2.421548  5.952408  -1.100333  -10.150123  0.983176  -16.305799  -0.267803  55.582313  14.716095  39.317432  -0.607496  -0.529961  0.354566  0.025734  -5.219349  0.549650  -4.071884  4.682850  -20.246118  -4.845751 ; 32.578937  183.662947  -105.758749  112.816120  712.209127  4.119930  92.964084  -1.241754  284.776974  39.317432  232.625237  -38.085970  13.082564  10.598996  1.256533  143.458110  -26.949536  108.920379  -70.852477  -296.688396  97.340133 ; -216.082415  1043.365905  -3000.223205  2411.695817  139.241681  -2.299451  -935.405029  -7.458029  -76.754454  -0.607496  -38.085970  101832.689125  -53.548935  -28.296616  2.129773  45908.020219  271.471835  -28076.288623  -73756.225085  24307.253261  6896.165402 ; 5.166498  -56.453978  -0.245816  -0.016577  -0.014246  0.446921  -18.760836  1.419847  17.071905  -0.529961  13.082564  -53.548935  113.735478  -2.017799  -1.054732  9.558955  11.427588  35.825314  17.486324  -0.167958  -48.741543 ; -11.358105  -15.307742  0.406455  1.185530  11.125371  -0.081960  10.972181  0.934841  13.138310  0.354566  10.598996  -28.296616  -2.017799  214.483087  0.331869  20.949435  2.233649  19.358541  8.935872  -12.277005  -33.289150 ; 1.346999  41.612713  23.131710  0.500905  21.342930  0.011079  -23.286909  0.016479  1.067264  0.025734  1.256533  2.129773  -1.054732  0.331869  0.188939  -25.680513  0.528604  -13.210459  11.082406  1.758908  -19.856677 ; 1088.250123  -21444.765647  -23388.439169  1747.125939  8755.424018  2.822648  21541.025093  20.745283  176.643617  -5.219349  143.458110  45908.020219  9.558955  20.949435  -25.680513  45328.437277  -1149.243916  242.937570  -46150.995172  10239.771071  19036.149252 ; -122.635517  534.301714  1160.583253  61.616939  -619.074545  -0.651336  -1235.859525  -2.253813  -32.043275  0.549650  -26.949536  271.471835  11.427588  2.233649  0.528604  -1149.243916  197.455892  -772.003770  500.501866  615.361946  -1102.149343 ; 840.562617  -11802.588934  -10812.336489  -372.388856  4447.952916  2.578280  11898.488069  15.620770  144.522955  -4.071884  108.920379  -28076.288623  35.825314  19.358541  -13.210459  242.937570  -772.003770  14576.235798  13499.954159  -7284.084911  6633.863623 ; -624.448663  10759.436955  13812.545318  -2039.307475  -4587.148727  -0.281391  -10962.928201  -8.166635  -67.801762  4.682850  -70.852477  -73756.225085  17.486324  8.935872  11.082406  -46150.995172  500.501866  13499.954159  60256.195424  -17023.216693  -13529.886845 ; -501.968024  4705.004827  1919.454579  -564.029110  -8471.254036  -4.653877  -7795.472397  -10.874359  -317.883820  -20.246118  -296.688396  24307.253261  -0.167958  -12.277005  1.758908  10239.771071  615.361946  -7284.084911  -17023.216693  49177.028708  -19225.583191 ; 1159.735254  -19062.522078  -16876.070775  942.548317  9856.635067  0.887622  20032.143080  13.969228  107.756044  -4.845751  97.340133  6896.165402  -48.741543  -33.289150  -19.856677  19036.149252  -1102.149343  6633.863623  -13529.886845  -19225.583191  27528.423974 ;];
Results{47,4}={};
Results{47,3}=[0.000000,-66.665867,2571.040187,-20009.578633,-0.000210];
Results{48,5}=[ 10.000000  1.383446  0.010275  0.002705  0.001297  0.001008  0.001000  0.672241  0.083752  0.001000 ];
Results{48,6}=[ 0.001000  0.001000  7.727619  4.138840  3.056767  4.240183  7.452089  4.079413  8.092527  7.221960  3.563403  0.001000  4.068174  0.001000  4.194851  0.001000  6.170189  0.001000  0.001000  0.001000  0.604642  4.592434  7.169190  0.001000  4.067524  0.001000  1.300031  7.146690  5.092164  0.001000  0.001000  7.209386  6.259551  0.001000  3.955920  0.001000  0.001000  3.963768  0.001000  0.001000  1.366185 ];
Results{48,1}=[2006.097235, 1642.962410, 13.200000, 323.534825, 28.765414, 26.400000];
Results{48,2}=[ 75.926286  -254.319541  -288.357296  -21.161866  47.733735  -0.541130  330.395046  0.197011  -3.070946  -0.438418  -2.822443  -20.908716  8.781806  3.068973  0.223201  250.663914  -23.923190  171.971227  -151.014541  -110.840484  278.811105 ; -254.319541  5798.292687  3923.890778  96.574665  640.692492  0.805502  -4081.619592  -2.751013  8.606695  -1.188499  31.946820  203.018020  -20.844770  0.843266  7.257907  -4044.933076  73.918798  -2243.949081  2041.123066  904.229512  -3617.426795 ; -288.357296  3923.890778  4614.148694  -142.099883  -1569.283589  -0.246705  -3938.248944  -3.873890  -21.518327  1.660440  -13.830373  -3864.332400  0.124893  0.831666  3.792591  -6873.391367  196.329959  -1643.397927  5507.719181  -3915.889094  -1648.316003 ; -21.161866  96.574665  -142.099883  1295.469520  -35.788751  0.945981  144.001104  0.290782  33.357390  -0.628652  41.286244  554.465781  0.004627  0.331987  0.509454  418.174837  15.038272  -78.206445  -476.258278  -187.338834  259.167499 ; 47.733735  640.692492  -1569.283589  -35.788751  6589.707318  2.495843  1744.818928  4.491791  73.452862  -4.167718  94.716669  77.573513  -0.314768  2.444352  3.329762  1787.883337  -137.137003  882.204115  -959.762173  -1521.235833  1931.056017 ; -0.541130  0.805502  -0.246705  0.945981  2.495843  0.050775  -1.365716  0.019927  1.436185  0.222685  1.088355  -0.919422  0.264484  -0.124716  0.001094  0.917646  -0.222685  0.710055  0.205998  -1.063679  0.140668 ; 330.395046  -4081.619592  -3938.248944  144.001104  1744.818928  -1.365716  4236.993169  3.325226  -0.191985  -4.322874  0.210893  -90.160993  -11.224266  9.015757  -3.813640  4078.349248  -203.520908  2241.143918  -2150.785444  -1493.228684  3856.215813 ; 0.197011  -2.751013  -3.873890  0.290782  4.491791  0.019927  3.325226  0.125356  -0.389738  0.008474  -0.026201  -1.659700  0.584578  0.267002  0.005333  4.439132  -0.364810  3.202564  -1.545774  -2.281881  2.934075 ; -3.070946  8.606695  -21.518327  33.357390  73.452862  1.436185  -0.191985  -0.389738  82.773667  11.655690  60.578892  -10.301043  7.136563  4.358076  0.127299  34.908593  -5.158604  21.701818  -11.420349  -52.975000  18.660891 ; -0.438418  -1.188499  1.660440  -0.628652  -4.167718  0.222685  -4.322874  0.008474  11.655690  3.053084  8.519880  0.172956  -0.315275  0.266939  0.007493  -1.943574  0.209692  -1.351526  1.183324  -3.441557  -1.117521 ; -2.822443  31.946820  -13.830373  41.286244  94.716669  1.088355  0.210893  -0.026201  60.578892  8.519880  49.485249  1.618907  5.539013  3.793308  0.111141  28.027080  -4.231390  12.263400  -13.889112  -47.533309  15.978633 ; -20.908716  203.018020  -3864.332400  554.465781  77.573513  -0.919422  -90.160993  -1.659700  -10.301043  0.172956  1.618907  100569.392609  -23.628406  -3.646823  0.602578  46371.679511  46.909025  -27112.144669  -73457.068788  24035.817688  7356.922919 ; 8.781806  -20.844770  0.124893  0.004627  -0.314768  0.264484  -11.224266  0.584578  7.136563  -0.315275  5.539013  -23.628406  58.235873  0.518541  -0.438163  -2.828031  5.704586  16.037113  7.396902  0.827315  -20.103202 ; 3.068973  0.843266  0.831666  0.331987  2.444352  -0.124716  9.015757  0.267002  4.358076  0.266939  3.793308  -3.646823  0.518541  57.680949  0.167567  0.129003  1.768062  3.536989  0.119177  -4.760479  -9.622029 ; 0.223201  7.257907  3.792591  0.509454  3.329762  0.001094  -3.813640  0.005333  0.127299  0.007493  0.111141  0.602578  -0.438163  0.167567  0.041595  -4.183102  0.052056  -2.278271  1.677350  0.246793  -3.119094 ; 250.663914  -4044.933076  -6873.391367  418.174837  1787.883337  0.917646  4078.349248  4.439132  34.908593  -1.943574  28.027080  46371.679511  -2.828031  0.129003  -4.183102  27732.990848  -192.492424  -9198.197753  -37173.522175  16463.266163  3013.659048 ; -23.923190  73.918798  196.329959  15.038272  -137.137003  -0.222685  -203.520908  -0.364810  -5.158604  0.209692  -4.231390  46.909025  5.704586  1.768062  0.052056  -192.492424  33.242919  -131.666497  84.737421  109.460480  -191.651505 ; 171.971227  -2243.949081  -1643.397927  -78.206445  882.204115  0.710055  2241.143918  3.202564  21.701818  -1.351526  12.263400  -27112.144669  16.037113  3.536989  -2.278271  -9198.197753  -131.666497  9041.694225  18070.354691  -3840.669130  -2038.656098 ; -151.014541  2041.123066  5507.719181  -476.258278  -959.762173  0.205998  -2150.785444  -1.545774  -11.420349  1.183324  -13.889112  -73457.068788  7.396902  0.119177  1.677350  -37173.522175  84.737421  18070.354691  55386.632352  -20195.203197  -5318.158556 ; -110.840484  904.229512  -3915.889094  -187.338834  -1521.235833  -1.063679  -1493.228684  -2.281881  -52.975000  -3.441557  -47.533309  24035.817688  0.827315  -4.760479  0.246793  16463.266163  109.460480  -3840.669130  -20195.203197  46019.473184  -13330.461854 ; 278.811105  -3617.426795  -1648.316003  259.167499  1931.056017  0.140668  3856.215813  2.934075  18.660891  -1.117521  15.978633  7356.922919  -20.103202  -9.622029  -3.119094  3013.659048  -191.651505  -2038.656098  -5318.158556  -13330.461854  12569.118815 ;];
Results{48,4}={};
Results{48,3}=[0.000000,-22.300373,2006.097235,-13057.834723,-0.000210];
Results{49,5}=[ 0.001000  0.001000  0.001000  0.001000  0.001000  0.001000  0.877296  0.001000  0.001000  10.000000 ];
Results{49,6}=[ 10.000000  10.000000  10.000000  10.000000  10.000000  10.000000  10.000000  10.000000  10.000000  10.000000  10.000000  10.000000  10.000000  10.000000  10.000000  10.000000  10.000000  10.000000  10.000000  10.000000  10.000000  10.000000  10.000000  10.000000  10.000000  10.000000  10.000000  10.000000  10.000000  10.000000  10.000000  10.000000  10.000000  10.000000  10.000000  10.000000  10.000000  10.000000  10.000000  10.000000  10.000000 ];
Results{49,1}=[34943.218865, 33525.251034, 13.200000, 1378.367831, 1091.508368, 26.400000];
Results{49,2}=[ 13158.951815  -35795.745340  -30520.028952  -504.117896  944.184505  -60.056783  35171.608250  560.180703  -53.389759  671.828954  -1148.315983  952.481313  1459.507891  -91.219506  21581.949926  573.301606  17697.268024  -16527.910222  -14135.846732  34103.977937 ; -35795.745340  585626.521989  323612.056498  -4850.421580  63112.298655  186.500835  -338374.479989  -79.923538  223.688199  -156.168021  -490.091240  769.113719  2766.944470  643.224293  -318523.360008  -5354.639539  -175463.287025  175982.237139  57830.823827  -308480.110578 ; -30520.028952  323612.056498  368848.009069  14850.421994  -215131.850963  200.397312  -404321.184094  -1026.407828  261.635739  -981.089520  5610.871831  133.799106  500.909864  271.561944  -374407.427592  8645.918968  -204153.144180  198548.199089  171611.533887  -387904.875143 ; -504.117896  -4850.421580  14850.421994  21300.526398  -41584.122859  4.350401  -16804.540990  467.048651  2.764461  699.333188  7128.401646  0.720198  4.695629  -14.771923  -12700.845356  -6.504700  -10144.224502  3015.856849  12519.535102  -17867.522244 ; 944.184505  63112.298655  -215131.850963  -41584.122859  492913.388419  -79.173240  248896.270790  -2109.507111  -102.327958  -3759.724452  3353.324002  7.944982  42.198603  257.897057  236764.978935  -135.389777  116947.309460  -120300.080923  -192178.974531  266344.624277 ; -60.056783  186.500835  200.397312  4.350401  -79.173240  1.805704  -270.975945  36.837628  1.358341  57.323354  17.611466  -4.643323  -13.685026  0.755218  -147.394887  -0.830420  -110.775689  93.029327  153.691312  -262.024280 ; 35171.608250  -338374.479989  -404321.184094  -16804.540990  248896.270790  -270.975945  447650.175569  1015.893863  -305.756151  720.292905  -11511.676854  170.219715  486.849413  -302.955347  405972.501260  -9863.986826  225079.552158  -213566.180728  -203390.549873  432821.457745 ; 560.180703  -79.923538  -1026.407828  467.048651  -2109.507111  36.837628  1015.893863  2073.435363  45.041253  3022.548947  1.256874  88.515102  262.213670  0.424082  625.417424  -101.118864  571.929301  -571.302899  -1095.094824  1167.437466 ; -53.389759  223.688199  261.635739  2.764461  -102.327958  1.358341  -305.756151  45.041253  4.361560  60.473288  11.172276  -6.432925  -20.695824  0.725955  -221.380064  7.357039  -141.131385  129.789474  129.779784  -303.601947 ; 671.828954  -156.168021  -981.089520  699.333188  -3759.724452  57.323354  720.292905  3022.548947  60.473288  4447.588610  55.468840  115.167961  343.770569  0.818958  494.343679  -146.070828  529.022003  -582.018061  -925.169130  1003.087644 ; -1148.315983  -490.091240  5610.871831  7128.401646  3353.324002  17.611466  -11511.676854  1.256874  11.172276  55.468840  110286.133644  114.916150  -294.650484  -35.576106  38829.818769  4567.583689  -36365.034187  -73912.694810  30627.586670  809.245150 ; 952.481313  769.113719  133.799106  0.720198  7.944982  -4.643323  170.219715  88.515102  -6.432925  115.167961  114.916150  481.095847  210.269867  -8.539036  -998.929528  282.033219  -90.669239  -17.548406  -527.414864  351.843737 ; 1459.507891  2766.944470  500.909864  4.695629  42.198603  -13.685026  486.849413  262.213670  -20.695824  343.770569  -294.650484  210.269867  3125.926681  -16.489400  -1913.061573  380.305381  -80.652574  379.841530  -1775.432803  443.769661 ; -91.219506  643.224293  271.561944  -14.771923  257.897057  0.755218  -302.955347  0.424082  0.725955  0.818958  -35.576106  -8.539036  -16.489400  3.047813  -188.500492  -35.722491  -120.706924  156.061954  29.420718  -321.506427 ; 21581.949926  -318523.360008  -374407.427592  -12700.845356  236764.978935  -147.394887  405972.501260  625.417424  -221.380064  494.343679  38829.818769  -998.929528  -1913.061573  -188.500492  408218.847184  -9344.318569  194510.214149  -233368.265307  -160572.722707  390153.321419 ; 573.301606  -5354.639539  8645.918968  -6.504700  -135.389777  -0.830420  -9863.986826  -101.118864  7.357039  -146.070828  4567.583689  282.033219  380.305381  -35.722491  -9344.318569  3849.051236  -6713.736111  2151.204508  6663.946339  -7350.861105 ; 17697.268024  -175463.287025  -204153.144180  -10144.224502  116947.309460  -110.775689  225079.552158  571.929301  -141.131385  529.022003  -36365.034187  -90.669239  -80.652574  -120.706924  194510.214149  -6713.736111  123724.328090  -87367.699768  -102187.801366  210434.985630 ; -16527.910222  175982.237139  198548.199089  3015.856849  -120300.080923  93.029327  -213566.180728  -571.302899  129.789474  -582.018061  -73912.694810  -17.548406  379.841530  156.061954  -233368.265307  2151.204508  -87367.699768  161280.822127  71545.732277  -211229.816057 ; -14135.846732  57830.823827  171611.533887  12519.535102  -192178.974531  153.691312  -203390.549873  -1095.094824  129.779784  -925.169130  30627.586670  -527.414864  -1775.432803  29.420718  -160572.722707  6663.946339  -102187.801366  71545.732277  167926.429824  -214919.182125 ; 34103.977937  -308480.110578  -387904.875143  -17867.522244  266344.624277  -262.024280  432821.457745  1167.437466  -303.601947  1003.087644  809.245150  351.843737  443.769661  -321.506427  390153.321419  -7350.861105  210434.985630  -211229.816057  -214919.182125  433439.089570 ;];
Results{49,4}={};
Results{49,4}{1,1}={'PPP4.x'};
Results{49,3}=[1.000000,-640.621981,34943.218865,-167417.976826,-0.015860];
Results{50,5}=[ 0.001000  2.724800  0.001100  0.001000  0.001000  0.001000  9.695215  0.001000  0.001022  2.293992 ];
Results{50,6}=[ 9.912323  10.000000  9.999819  9.999863  10.000000  10.000000  9.999988  9.999868  10.000000  10.000000  10.000000  10.000000  9.999923  10.000000  10.000000  10.000000  9.999703  10.000000  10.000000  10.000000  10.000000  10.000000  9.998826  10.000000  10.000000  10.000000  10.000000  10.000000  10.000000  10.000000  10.000000  10.000000  9.999969  10.000000  9.999951  10.000000  10.000000  9.999849  10.000000  10.000000  10.000000 ];
Results{50,1}=[18868.457363, 17450.786262, 13.200000, 1378.071101, 555.692875, 26.400000];
Results{50,2}=[ 5161.792681  -17967.045738  -13076.374559  -121.681012  -523.958893  13229.715472  159.375127  -55.134057  172.168344  -879.226135  353.772340  653.764241  -34.968776  9288.421378  391.972799  7618.570399  -6731.529351  -5148.636145  15008.532327 ; -17967.045738  281742.124506  148614.851576  -3976.883194  43377.545552  -150039.239239  163.167838  306.100252  66.762654  1264.821928  300.361917  1444.141760  321.519333  -142412.904439  -2631.963277  -80495.175606  79242.053014  22823.476408  -144233.044529 ; -13076.374559  148614.851576  167365.283794  8669.569079  -104823.282163  -177636.032489  -65.093277  269.444532  -108.473742  -941.381265  76.848640  362.960751  124.718665  -170406.891817  1628.583587  -91029.723587  91974.297686  74016.463683  -178496.393564 ; -121.681012  -3976.883194  8669.569079  9842.840891  -24334.166103  -10057.904761  119.815964  -2.612109  178.011209  2980.621619  0.124286  -1.550856  -10.929336  -8075.338353  -36.416171  -5584.997244  2604.378329  7884.807595  -10691.197802 ; -523.958893  43377.545552  -104823.282163  -24334.166103  243277.606039  121078.464351  -451.645504  -14.458546  -840.688663  1380.770707  3.268934  47.427226  148.554336  116010.849073  101.042583  57009.891191  -58390.426401  -96210.675574  130737.858134 ; 13229.715472  -150039.239239  -177636.032489  -10057.904761  121078.464351  190133.945876  -5.161750  -279.471690  17.663702  -3127.311108  -107.571018  -439.263776  -117.019786  179524.125780  -1913.930054  97692.788982  -94569.498378  -87164.161443  193182.060345 ; 159.375127  163.167838  -65.093277  119.815964  -451.645504  -5.161750  259.114596  14.901407  339.684671  -19.445501  13.876279  39.391309  0.079880  -70.793507  3.256732  52.751621  -33.013353  -232.209003  188.015920 ; -55.134057  306.100252  269.444532  -2.612109  -14.458546  -279.471690  14.901407  6.413106  8.316081  12.070688  -6.927478  -21.349607  0.782666  -219.874173  2.476463  -142.599629  130.332598  109.735955  -317.799416 ; 172.168344  66.762654  -108.473742  178.011209  -840.688663  17.663702  339.684671  8.316081  488.983961  21.425481  20.376149  59.968763  0.300964  -22.243693  -8.586060  62.365668  -83.338544  -142.572535  157.961883 ; -879.226135  1264.821928  -941.381265  2980.621619  1380.770707  -3127.311108  -19.445501  12.070688  21.425481  103812.987140  -2.181674  -165.245528  0.255619  44789.034478  1255.684759  -29956.153348  -73855.014902  26043.466480  4627.944218 ; 353.772340  300.361917  76.848640  0.124286  3.268934  -107.571018  13.876279  -6.927478  20.376149  -2.181674  175.044865  85.780360  -3.292155  -427.248864  112.811925  -36.688723  41.223933  -178.988155  174.158455 ; 653.764241  1444.141760  362.960751  -1.550856  47.427226  -439.263776  39.391309  -21.349607  59.968763  -165.245528  85.780360  1185.885321  -9.130002  -1088.762700  164.962887  -134.437508  302.068863  -617.409298  317.603938 ; -34.968776  321.519333  124.718665  -10.929336  148.554336  -117.019786  0.079880  0.782666  0.300964  0.255619  -3.292155  -9.130002  1.186551  -89.029490  -10.781392  -61.832599  61.487107  4.623905  -144.980663 ; 9288.421378  -142412.904439  -170406.891817  -8075.338353  116010.849073  179524.125780  -70.793507  -219.874173  -22.243693  44789.034478  -427.248864  -1088.762700  -89.029490  196446.054046  -1998.497090  80262.532137  -125064.127701  -62742.322362  179099.256624 ; 391.972799  -2631.963277  1628.583587  -36.416171  101.042583  -1913.930054  3.256732  2.476463  -8.586060  1255.684759  112.811925  164.962887  -10.781392  -1998.497090  1125.354076  -1438.946636  185.460580  1536.876869  -1164.688162 ; 7618.570399  -80495.175606  -91029.723587  -5584.997244  57009.891191  97692.788982  52.751621  -142.599629  62.365668  -29956.153348  -36.688723  -134.437508  -61.832599  80262.532137  -1438.946636  58793.924950  -28841.117093  -46875.301718  94461.144643 ; -6731.529351  79242.053014  91974.297686  2604.378329  -58390.426401  -94569.498378  -33.013353  130.332598  -83.338544  -73855.014902  41.223933  302.068863  61.487107  -125064.127701  185.460580  -28841.117093  102697.808481  20826.524684  -99082.520446 ; -5148.636145  22823.476408  74016.463683  7884.807595  -96210.675574  -87164.161443  -232.209003  109.735955  -142.572535  26043.466480  -178.988155  -617.409298  4.623905  -62742.322362  1536.876869  -46875.301718  20826.524684  100302.863893  -105481.705703 ; 15008.532327  -144233.044529  -178496.393564  -10691.197802  130737.858134  193182.060345  188.015920  -317.799416  157.961883  4627.944218  174.158455  317.603938  -144.980663  179099.256624  -1164.688162  94461.144643  -99082.520446  -105481.705703  210500.346381 ;];
Results{50,4}={};
Results{50,4}{1,1}={'Help_Ru5P.n'};
Results{50,4}{1,2}={'PPP4.x'};
Results{50,3}=[2.000000,-430.688054,18868.457363,-88069.450587,-0.030456];
Results{51,5}=[ 10.000000  1.277940  0.001000  0.003348  0.001000  0.001009  0.001000  0.267384  0.001000  0.001000 ];
Results{51,6}=[ 0.090779  0.090783  7.099805  4.969907  3.528388  6.839847  7.079797  4.969907  7.369776  7.310862  5.866890  0.816895  4.969907  0.090779  4.969907  0.090779  7.486494  0.093874  0.082458  0.090779  1.812329  7.329289  7.296159  0.090779  4.969907  0.090779  2.769571  7.300531  4.975320  0.090779  0.091620  7.157054  4.990305  0.090779  4.969907  0.078176  0.090779  4.969907  0.083902  0.092101  2.860817 ];
Results{51,1}=[1774.714681, 1389.887256, 13.200000, 345.227425, 20.329575, 26.400000];
Results{51,2}=[ 48.409654  -193.856093  -177.144397  -7.822480  11.397507  -0.853045  229.858541  -0.044893  -1.709359  0.267814  -0.216161  8.961578  3.277263  2.884162  -0.113708  158.346090  -5.765720  95.896745  -104.785843  -65.864237  169.594776 ; -193.856093  4102.114680  2540.948702  -24.299607  886.103365  2.122400  -2691.688364  -1.003024  19.059592  -2.268479  32.953273  38.506804  -4.723666  6.672836  5.544145  -2616.723788  16.080798  -1410.709735  1372.363950  489.784737  -2328.709808 ; -177.144397  2540.948702  3229.341436  82.284131  -1405.282577  1.023591  -2523.782017  -1.563032  9.070390  0.422699  12.304917  -3968.050056  0.238782  2.216171  2.682507  -5426.417862  64.152168  -807.810936  4775.847600  -4426.810640  -347.288266 ; -7.822480  -24.299607  82.284131  361.481809  -483.279869  0.335686  -108.977405  -0.071368  7.531479  -0.100295  8.551211  139.160151  -0.016972  0.011439  -0.066177  -24.542236  8.638740  -85.736505  -53.424102  69.373938  -80.009126 ; 11.397507  886.103365  -1405.282577  -483.279869  6333.910445  2.430624  1553.749987  2.573724  22.817423  -4.550509  38.061415  -31.984541  0.018182  1.789765  3.385479  1550.464300  -78.068319  800.578271  -768.573641  -1437.462964  1804.352330 ; -0.853045  2.122400  1.023591  0.335686  2.430624  0.068153  -3.908751  0.013997  1.162912  0.104573  0.969533  -1.273691  0.115714  -0.100802  0.007582  -0.519675  -0.226044  0.059234  1.210127  0.041600  -0.801573 ; 229.858541  -2691.688364  -2523.782017  -108.977405  1553.749987  -3.908751  2859.643532  0.876095  -33.625259  -1.595948  -28.029260  32.233057  -5.463581  5.245561  -3.005022  2594.840300  -58.327629  1380.396679  -1412.359531  -983.283294  2515.369321 ; -0.044893  -1.003024  -1.563032  -0.071368  2.573724  0.013997  0.876095  0.045695  -0.337230  0.009049  -0.277381  -0.726105  0.147001  0.080820  0.003908  1.777170  -0.131159  1.268287  -0.543751  -0.836267  1.420446 ; -1.709359  19.059592  9.070390  7.531479  22.817423  1.162912  -33.625259  -0.337230  57.493503  5.699915  52.191671  -4.113891  1.652560  2.050987  0.115152  -7.583191  -1.474791  -2.417120  6.538431  -12.212877  -4.883730 ; 0.267814  -2.268479  0.422699  -0.100295  -4.550509  0.104573  -1.595948  0.009049  5.699915  1.308288  4.818632  0.706491  -0.130941  0.198005  -0.000461  -0.880934  0.213244  -0.790456  0.090068  -0.999797  0.020159 ; -0.216161  32.953273  12.304917  8.551211  38.061415  0.969533  -28.029260  -0.277381  52.191671  4.818632  50.980957  1.953343  1.217468  2.071103  0.109780  -11.331605  -0.924212  -6.777564  4.843781  -13.438561  -6.426764 ; 8.961578  38.506804  -3968.050056  139.160151  -31.984541  -1.273691  32.233057  -0.726105  -4.113891  0.706491  1.953343  100322.717897  -6.753271  0.736511  0.014387  46389.533369  17.495611  -26965.406131  -73357.157637  24026.348665  7372.777831 ; 3.277263  -4.723666  0.238782  -0.016972  0.018182  0.115714  -5.463581  0.147001  1.652560  -0.130941  1.217468  -6.753271  15.337084  0.442000  -0.103860  -2.370258  1.699226  4.464077  2.191131  1.424316  -5.161695 ; 2.884162  6.672836  2.216171  0.011439  1.789765  -0.100802  5.245561  0.080820  2.050987  0.198005  2.071103  0.736511  0.442000  15.767307  0.036943  -3.533407  0.763517  -0.652472  -0.067327  -2.844984  -4.907975 ; -0.113708  5.544145  2.682507  -0.066177  3.385479  0.007582  -3.005022  0.003908  0.115152  -0.000461  0.109780  0.014387  -0.103860  0.036943  0.019144  -2.806236  -0.012133  -1.446479  1.433051  0.068046  -2.237700 ; 158.346090  -2616.723788  -5426.417862  -24.542236  1550.464300  -0.519675  2594.840300  1.777170  -7.583191  -0.880934  -11.331605  46389.533369  -2.370258  -3.533407  -2.806236  26156.041764  -64.299138  -10046.612368  -36342.954662  17026.648319  1641.709332 ; -5.765720  16.080798  64.152168  8.638740  -78.068319  -0.226044  -58.327629  -0.131159  -1.474791  0.213244  -0.924212  17.495611  1.699226  0.763517  -0.012133  -64.299138  10.172692  -43.957924  26.457798  37.979206  -66.172736 ; 95.896745  -1410.709735  -807.810936  -85.736505  800.578271  0.059234  1380.396679  1.268287  -2.417120  -0.790456  -6.777564  -26965.406131  4.464077  -0.652472  -1.446479  -10046.612368  -43.957924  8503.483617  18461.853148  -3529.407814  -2790.797429 ; -104.785843  1372.363950  4775.847600  -53.424102  -768.573641  1.210127  -1412.359531  -0.543751  6.538431  0.090068  4.843781  -73357.157637  2.191131  -0.067327  1.433051  -36342.954662  26.457798  18461.853148  54895.221673  -20497.032635  -4581.927140 ; -65.864237  489.784737  -4426.810640  69.373938  -1437.462964  0.041600  -983.283294  -0.836267  -12.212877  -0.999797  -13.438561  24026.348665  1.424316  -2.844984  0.068046  17026.648319  37.979206  -3529.407814  -20497.032635  45785.341829  -12850.929729 ; 169.594776  -2328.709808  -347.288266  -80.009126  1804.352330  -0.801573  2515.369321  1.420446  -4.883730  0.020159  -6.426764  7372.777831  -5.161695  -4.907975  -2.237700  1641.709332  -66.172736  -2790.797429  -4581.927140  -12850.929729  11318.748206 ;];
Results{51,4}={};
Results{51,3}=[0.000000,-14.134710,1774.714681,-12574.649970,-0.000254];
Results{52,5}=[ 10.000000  1.155480  0.001000  0.001849  0.001000  0.001000  0.001000  0.454906  0.002590  0.001000 ];
Results{52,6}=[ 0.001000  0.501322  8.522432  0.680654  2.726780  9.081461  9.797791  0.700164  9.711662  9.446720  9.050414  0.289794  0.415985  0.221846  0.727084  0.001000  8.671341  0.405649  0.745119  0.001000  8.518822  9.074409  9.469077  0.428334  0.463710  0.001000  5.588513  9.440145  5.905283  0.164837  0.438969  9.024966  9.926584  0.223117  0.723450  6.104219  0.398006  0.416758  0.327134  0.001000  7.755542 ];
Results{52,1}=[1952.328292, 1403.334536, 13.200000, 509.393756, 20.777818, 26.400000];
Results{52,2}=[ 104.739698  -318.275884  -322.257483  -13.967513  -1.838715  379.283164  2.355864  -0.226224  5.261724  -15.200359  6.992533  3.370229  269.768987  -20.870902  191.984639  -176.728189  -120.270588  308.076409 ; -318.275884  6086.388700  3774.309188  -81.435536  2210.510681  -3855.839718  14.527522  -0.684303  48.720583  210.531714  -17.877544  4.359867  -3823.185850  70.241323  -2168.726203  1958.391325  654.349640  -3392.872136 ; -322.257483  3774.309188  4501.603129  -32.121973  -1769.803901  -3812.781271  -35.863953  0.896630  -23.345891  -3880.011571  0.342201  3.083067  -6707.887437  158.567255  -1568.590293  5448.590256  -3934.380482  -1579.845501 ; -13.967513  -81.435536  -32.121973  1038.114870  -831.857533  3.542565  14.344139  -0.726606  18.078176  397.888360  -0.015620  0.326763  225.299824  5.750058  -92.887000  -305.001305  -4.883884  68.578046 ; -1.838715  2210.510681  -1769.803901  -831.857533  13034.758172  2118.508998  163.657052  -1.306640  204.301963  202.258364  -0.153562  1.170873  2048.403368  -35.393639  925.390894  -1127.627235  -2408.921165  2569.292407 ; 379.283164  -3855.839718  -3812.781271  3.542565  2118.508998  4132.551742  20.136110  -2.172214  18.324220  -52.184967  -13.268126  5.832859  3885.944860  -158.417722  2147.637126  -2095.227639  -1502.919085  3796.337826 ; 2.355864  14.527522  -35.863953  14.344139  163.657052  20.136110  39.895345  6.967698  29.606329  -11.287581  5.597969  4.040133  45.894048  -3.233274  30.433208  -19.161145  -56.377614  36.275313 ; -0.226224  -0.684303  0.896630  -0.726606  -1.306640  -2.172214  6.967698  1.961659  4.216209  0.587913  -0.331670  0.246261  -1.199811  0.241796  -1.120095  0.537312  -2.736900  -0.143786 ; 5.261724  48.720583  -23.345891  18.078176  204.301963  18.324220  29.606329  4.216209  24.906821  0.144991  4.065918  3.579350  31.749059  -1.850784  18.908074  -19.054151  -55.251192  30.069203 ; -15.200359  210.531714  -3880.011571  397.888360  202.258364  -52.184967  -11.287581  0.587913  0.144991  100510.014251  -20.701880  -3.152102  46357.337506  42.366861  -27087.549469  -73422.282729  24021.299603  7364.720361 ; 6.992533  -17.877544  0.342201  -0.015620  -0.153562  -13.268126  5.597969  -0.331670  4.065918  -20.701880  47.470775  0.565192  -2.761145  4.717100  13.688298  6.826392  2.427569  -16.690695 ; 3.370229  4.359867  3.083067  0.326763  1.170873  5.832859  4.040133  0.246261  3.579350  -3.152102  0.565192  46.743742  -2.963410  1.654762  1.895070  1.270275  -3.883229  -10.675503 ; 269.768987  -3823.185850  -6707.887437  225.299824  2048.403368  3885.944860  45.894048  -1.199811  31.749059  46357.337506  -2.761145  -2.963410  27503.726848  -154.057140  -9296.675229  -37060.705695  16502.753603  2895.646927 ; -20.870902  70.241323  158.567255  5.750058  -35.393639  -158.417722  -3.233274  0.241796  -1.850784  42.366861  4.717100  1.654762  -154.057140  28.440952  -108.645011  66.260810  80.806856  -151.014479 ; 191.984639  -2168.726203  -1568.590293  -92.887000  925.390894  2147.637126  30.433208  -1.120095  18.908074  -27087.549469  13.688298  1.895070  -9296.675229  -108.645011  8989.861173  18097.593093  -3817.269298  -2088.420768 ; -176.728189  1958.391325  5448.590256  -305.001305  -1127.627235  -2095.227639  -19.161145  0.537312  -19.054151  -73422.282729  6.826392  1.270275  -37060.705695  66.260810  18097.593093  55324.604501  -20204.100249  -5276.194771 ; -120.270588  654.349640  -3934.380482  -4.883884  -2408.921165  -1502.919085  -56.377614  -2.736900  -55.251192  24021.299603  2.427569  -3.883229  16502.753603  80.806856  -3817.269298  -20204.100249  46116.832146  -13383.085134 ; 308.076409  -3392.872136  -1579.845501  68.578046  2569.292407  3796.337826  36.275313  -0.143786  30.069203  7364.720361  -16.690695  -10.675503  2895.646927  -151.014479  -2088.420768  -5276.194771  -13383.085134  12566.478635 ;];
Results{52,4}={};
Results{52,4}{1,1}={'Help_Ru5P.n'};
Results{52,4}{1,2}={'PPP4.x'};
Results{52,4}{1,3}={'Tca7a.x'};
Results{52,3}=[3.000000,-72.664031,1952.328292,-15561.060731,-0.000221];
Results{53,5}=[ 10.000000  1.502493  0.001000  0.001780  0.001027  0.001016  0.001000  1.190239  0.001000  0.001000 ];
Results{53,6}=[ 4.615957  5.149541  9.404791  8.120648  8.174183  5.535942  9.638290  8.201383  9.245236  9.489185  7.879473  5.000500  8.155031  0.001000  8.158367  0.001000  8.536889  1.350417  5.804781  0.001000  2.615729  5.456920  9.431082  0.663430  8.122813  3.016866  5.000492  9.411762  8.591388  5.000500  2.546107  9.505043  9.874308  5.000500  8.087182  5.000500  5.000499  8.078738  6.165896  0.009884  5.213652 ];
Results{53,1}=[2555.618919, 1701.657690, 13.200000, 814.361228, 30.721923, 26.400000];
Results{53,2}=[ 345.459323  -964.905495  -1182.394503  -81.300677  268.149788  -0.195584  1274.964219  2.472535  25.981273  -3.248019  27.118618  -219.611314  14.724074  -8.268501  1.141299  1019.771137  -134.498469  790.218037  -570.573588  -496.996085  1091.167722 ; -964.905495  25419.352983  17617.804275  -89.069575  4722.120355  1.599873  -18246.704252  -10.250012  57.553235  -2.228532  150.385406  1071.638805  -50.918533  -17.760182  39.869808  -18281.489438  587.804445  -10141.395795  9069.977313  4075.112798  -16158.091457 ; -1182.394503  17617.804275  18796.298708  -474.324677  -8076.418583  -2.412678  -18960.379159  -19.163217  -155.170232  6.844647  -128.461318  -2824.531785  -0.532806  -1.550848  22.339979  -21685.380737  1270.901739  -10012.454810  12836.966803  1719.485071  -15340.415557 ; -81.300677  -89.069575  -474.324677  5857.418711  -2592.410960  1.798589  490.519237  1.929015  88.683021  -1.054125  96.666058  2412.921858  -0.029050  0.973421  0.154230  1651.724214  66.853593  -421.276993  -1991.646050  -453.431857  830.107221 ; 268.149788  4722.120355  -8076.418583  -2592.410960  42825.760352  8.678676  9428.188004  20.597848  515.332045  -11.312416  676.697348  -122.302195  -0.012516  12.523472  21.231680  8963.247149  -671.836913  4689.813689  -4567.462693  -8673.060433  10136.272566 ; -0.195584  1.599873  -2.412678  1.798589  8.678676  0.116017  0.298499  0.034632  5.288946  0.999005  4.008823  -2.073532  0.420124  -0.113923  0.009235  3.549993  -0.718152  2.793984  -0.723126  -4.908121  1.805796 ; 1274.964219  -18246.704252  -18960.379159  490.519237  9428.188004  0.298499  20192.695497  18.789130  118.921199  -17.707010  113.388410  -1142.985532  -16.026992  14.640384  -22.591993  19775.042721  -1352.891195  11084.216542  -9941.065085  -7581.320697  18432.856110 ; 2.472535  -10.250012  -19.163217  1.929015  20.597848  0.034632  18.789130  0.758412  -5.329145  -0.282708  -1.750823  -6.964006  1.433856  0.893378  0.015795  21.026593  -2.433807  15.355254  -8.395390  -11.067652  14.854385 ; 25.981273  57.553235  -155.170232  88.683021  515.332045  5.288946  118.921199  -5.329145  398.969378  56.261881  276.720014  -74.100687  17.761105  12.652882  0.846116  191.042997  -34.647830  147.408457  -73.343816  -311.611167  129.612790 ; -3.248019  -2.228532  6.844647  -1.054125  -11.312416  0.999005  -17.707010  -0.282708  56.261881  14.888438  40.057247  -0.834991  -0.475696  0.395876  0.021885  -6.166413  0.623552  -4.360805  5.199396  -19.727363  -6.014984 ; 27.118618  150.385406  -128.461318  96.666058  676.697348  4.008823  113.388410  -1.750823  276.720014  40.057247  219.670093  -37.987851  13.900607  10.229558  0.963359  164.908807  -29.205542  116.601521  -78.633764  -286.512206  124.108571 ; -219.611314  1071.638805  -2824.531785  2412.921858  -122.302195  -2.073532  -1142.985532  -6.964006  -74.100687  -0.834991  -37.987851  101820.599736  -52.027415  -24.977680  2.073166  45726.970907  294.466104  -28161.950608  -73658.464126  24418.032484  6691.070203 ; 14.724074  -50.918533  -0.532806  -0.029050  -0.012516  0.420124  -16.026992  1.433856  17.761105  -0.475696  13.900607  -52.027415  130.396733  -0.397872  -1.118324  1.652350  12.430097  35.980169  15.795474  -1.491333  -48.042031 ; -8.268501  -17.760182  -1.550848  0.973421  12.523472  -0.113923  14.640384  0.893378  12.652882  0.395876  10.229558  -24.977680  -0.397872  227.493741  0.358609  20.120893  3.152639  18.784279  6.191179  -12.353529  -29.573275 ; 1.141299  39.869808  22.339979  0.154230  21.231680  0.009235  -22.591993  0.015795  0.846116  0.021885  0.963359  2.073166  -1.118324  0.358609  0.180265  -24.721083  0.575508  -12.807715  10.736373  1.944539  -19.127370 ; 1019.771137  -18281.489438  -21685.380737  1651.724214  8963.247149  3.549993  19775.042721  21.026593  191.042997  -6.166413  164.908807  45726.970907  1.652350  20.120893  -24.721083  43514.815558  -1257.616041  -603.626168  -45123.379962  10476.841111  17406.973485 ; -134.498469  587.804445  1270.901739  66.853593  -671.836913  -0.718152  -1352.891195  -2.433807  -34.647830  0.623552  -29.205542  294.466104  12.430097  3.152639  0.575508  -1257.616041  215.354703  -843.732826  549.234556  672.553150  -1208.706545 ; 790.218037  -10141.395795  -10012.454810  -421.276993  4689.813689  2.793984  11084.216542  15.355254  147.408457  -4.360805  116.601521  -28161.950608  35.980169  18.784279  -12.807715  -603.626168  -843.732826  14172.513280  13989.335373  -7219.837850  5892.122058 ; -570.573588  9069.977313  12836.966803  -1991.646050  -4567.462693  -0.723126  -9941.065085  -8.395390  -73.343816  5.199396  -78.633764  -73658.464126  15.795474  6.191179  10.736373  -45123.379962  549.234556  13989.335373  59669.047003  -17198.245937  -12583.036144 ; -496.996085  4075.112798  1719.485071  -453.431857  -8673.060433  -4.908121  -7581.320697  -11.067652  -311.611167  -19.727363  -286.512206  24418.032484  -1.491333  -12.353529  1.944539  10476.841111  672.553150  -7219.837850  -17198.245937  49203.573967  -19035.364828 ; 1091.167722  -16158.091457  -15340.415557  830.107221  10136.272566  1.805796  18432.856110  14.854385  129.612790  -6.014984  124.108571  6691.070203  -48.042031  -29.573275  -19.127370  17406.973485  -1208.706545  5892.122058  -12583.036144  -19035.364828  26043.586635 ;];
Results{53,4}={};
Results{53,3}=[0.000000,-64.408078,2555.618919,-19479.473787,-0.000210];
Results{54,5}=[ 0.001000  0.001000  0.843696  0.001000  0.003150  0.001000  3.663783  0.001000  0.001000  9.997709 ];
Results{54,6}=[ 10.000000  10.000000  9.213160  10.000000  9.999981  9.427516  10.000000  10.000000  10.000000  9.999459  9.720978  10.000000  10.000000  10.000000  10.000000  10.000000  9.929627  10.000000  10.000000  10.000000  10.000000  10.000000  9.999415  10.000000  10.000000  10.000000  9.999995  10.000000  9.999996  10.000000  10.000000  9.641629  9.578202  10.000000  9.999999  10.000000  10.000000  10.000000  10.000000  10.000000  10.000000 ];
Results{54,1}=[30633.818710, 29224.068024, 13.200000, 1370.150686, 948.135601, 26.400000];
Results{54,2}=[ 9380.094214  -27769.042669  -22493.672574  -359.618117  167.058592  24918.651220  302.274230  -55.794495  362.134179  -993.478898  656.337215  1048.597258  -63.476400  16019.623631  474.964637  13045.886603  -12037.617269  -9720.184166  25190.388498 ; -27769.042669  443095.079395  244030.404691  -3887.465622  51918.479990  -253458.302646  -199.016817  233.174089  -265.383294  331.723209  547.731405  2152.911517  488.067478  -238381.002157  -3838.800352  -132291.583312  131980.920687  42954.457725  -233844.541414 ; -22493.672574  244030.404691  272000.334298  11237.019700  -155648.817934  -294863.433428  -626.293617  260.565453  -379.697236  2046.043122  106.751173  433.996999  206.875724  -276162.989823  5095.957159  -149637.467819  147596.106552  122605.422450  -286483.815555 ; -359.618117  -3887.465622  11237.019700  16506.158719  -31987.298908  -12813.841137  322.097737  2.851774  503.420845  5477.286371  0.402438  2.842578  -11.323033  -9576.520416  -60.327773  -7693.861089  2216.592351  9627.677660  -13584.838563 ; 167.058592  51918.479990  -155648.817934  -31987.298908  356450.474849  179317.498566  -1435.124132  -92.405212  -2913.886798  2479.933083  6.615251  47.600701  200.277230  171723.826688  148.576370  84575.577382  -87055.051566  -139936.818244  193329.660978 ; 24918.651220  -253458.302646  -294863.433428  -12813.841137  179317.498566  321991.050111  594.888725  -295.291857  181.081673  -7049.631230  21.938473  -14.165876  -221.171411  296381.402234  -5791.486243  163397.557798  -156349.092347  -144332.577600  316336.227040 ; 302.274230  -199.016817  -626.293617  322.097737  -1435.124132  594.888725  868.717235  21.750515  1280.624201  -6.390661  52.351359  155.773518  0.890387  414.493193  -63.251268  352.230150  -344.666562  -586.700965  681.960429 ; -55.794495  233.174089  260.565453  2.851774  -92.405212  -295.291857  21.750515  4.079564  28.991206  8.991287  -6.458478  -18.711587  0.734407  -216.805420  4.332253  -139.167923  130.002459  129.896741  -307.047451 ; 362.134179  -265.383294  -379.697236  503.420845  -2913.886798  181.081673  1280.624201  28.991206  1939.467753  42.069292  65.529883  196.238479  0.934538  106.361693  -85.317849  201.280239  -241.858934  -274.856838  320.789793 ; -993.478898  331.723209  2046.043122  5477.286371  2479.933083  -7049.631230  -6.390661  8.991287  42.069292  107248.366249  64.266720  -197.013938  -18.185341  42081.692647  2948.144292  -33114.106087  -74128.785195  27975.074893  3347.206772 ; 656.337215  547.731405  106.751173  0.402438  6.615251  21.938473  52.351359  -6.458478  65.529883  64.266720  324.189322  146.052874  -5.974328  -718.547966  196.948712  -68.755809  9.186993  -343.704263  265.131787 ; 1048.597258  2152.911517  433.996999  2.842578  47.600701  -14.165876  155.773518  -18.711587  196.238479  -197.013938  146.052874  2025.905146  -13.261125  -1488.976849  255.877919  -121.868249  322.472843  -1119.549275  349.118483 ; -63.476400  488.067478  206.875724  -11.323033  200.277230  -221.171411  0.890387  0.734407  0.934538  -18.185341  -5.974328  -13.261125  2.125212  -147.416301  -22.951920  -95.424612  113.455056  20.666993  -242.229016 ; 16019.623631  -238381.002157  -276162.989823  -9576.520416  171723.826688  296381.402234  414.493193  -216.805420  106.361693  42081.692647  -718.547966  -1488.976849  -147.416301  306046.564678  -5644.964817  139369.842349  -181472.452221  -111485.866363  287831.962760 ; 474.964637  -3838.800352  5095.957159  -60.327773  148.576370  -5791.486243  -63.251268  4.332253  -85.317849  2948.144292  196.948712  255.877919  -22.951920  -5644.964817  2493.335226  -4086.724924  1142.317070  4005.002354  -4141.616657 ; 13045.886603  -132291.583312  -149637.467819  -7693.861089  84575.577382  163397.557798  352.230150  -139.167923  201.280239  -33114.106087  -68.755809  -121.868249  -95.424612  139369.842349  -4086.724924  92403.849236  -59295.885778  -74300.912313  154014.207491 ; -12037.617269  131980.920687  147596.106552  2216.592351  -87055.051566  -156349.092347  -344.666562  130.002459  -241.858934  -74128.785195  9.186993  322.472843  113.455056  -181472.452221  1142.317070  -59295.885778  133425.643573  46315.927663  -157350.765765 ; -9720.184166  42954.457725  122605.422450  9627.677660  -139936.818244  -144332.577600  -586.700965  129.896741  -274.856838  27975.074893  -343.704263  -1119.549275  20.666993  -111485.866363  4005.002354  -74300.912313  46315.927663  132319.442592  -159423.308718 ; 25190.388498  -233844.541414  -286483.815555  -13584.838563  193329.660978  316336.227040  681.960429  -307.047451  320.789793  3347.206772  265.131787  349.118483  -242.229016  287831.962760  -4141.616657  154014.207491  -157350.765765  -159423.308718  324507.277771 ;];
Results{54,4}={};
Results{54,4}{1,1}={'Help_Ru5P.n'};
Results{54,4}{1,2}={'PPP4.x'};
Results{54,3}=[2.000000,-803.979853,30633.818710,-132791.166060,-0.065984];
Results{55,5}=[ 9.334420  1.373171  0.001011  0.001306  0.001405  0.001878  0.001000  0.868678  0.001000  0.001000 ];
Results{55,6}=[ 1.012450  1.012450  9.886853  9.503232  9.515231  5.657005  9.611950  9.512221  6.513702  9.862412  6.824709  1.012450  9.515030  0.001000  9.500050  1.012450  7.265138  1.012450  2.770188  0.954581  1.012450  5.431202  9.474174  1.012450  9.507240  1.012450  3.479590  9.383780  9.615270  1.012450  1.012450  9.854004  10.000000  1.012450  9.508725  5.874301  1.012450  9.624781  5.252978  0.962962  5.874367 ];
Results{55,1}=[2386.129959, 1632.062281, 13.200000, 714.467678, 28.402076, 26.400000];
Results{55,2}=[ 208.041575  -686.614234  -760.368984  -54.494751  254.560564  -0.741164  841.856904  0.715626  -0.562731  -2.548310  3.324933  -73.259632  5.645686  -5.376421  0.909483  663.433740  -61.308586  469.485169  -396.181240  -298.267962  732.588957 ; -686.614234  21733.958968  14186.246853  -32.611406  3160.899470  3.152964  -14724.802329  -4.783025  94.457276  -4.074891  159.375187  413.674404  -47.789114  -8.002664  34.947489  -14831.797172  188.772774  -7944.020068  7530.590175  2993.719699  -13121.313988 ; -760.368984  14186.246853  13927.900478  32.925485  -7016.239483  -0.107242  -13817.017062  -10.239041  -33.208416  4.818553  -31.675791  -3543.219825  0.205317  4.496002  18.785330  -16672.927807  589.792691  -6931.752744  10474.962368  -506.225895  -10774.150387 ; -54.494751  -32.611406  32.925485  2986.921411  -1965.928353  1.084705  -56.256793  -0.459150  52.497952  -0.090496  63.199165  1243.987057  -0.030317  -0.009255  0.101805  540.771152  65.416065  -378.922720  -865.065550  -35.739082  125.562139 ; 254.560564  3160.899470  -7016.239483  -1965.928353  32152.199784  7.927244  8016.979343  18.665505  342.904203  -13.244278  466.423917  -306.413100  -0.040612  11.161237  15.421831  7694.700950  -645.031808  4140.803762  -3834.343070  -6969.709416  8543.811714 ; -0.741164  3.152964  -0.107242  1.084705  7.927244  0.123034  -2.649023  0.028186  5.155714  0.944658  3.939333  -2.020673  0.471208  -0.144054  0.009791  1.206117  -0.456357  1.339429  0.677916  -3.518312  -0.229104 ; 841.856904  -14724.802329  -13817.017062  -56.256793  8016.979343  -2.649023  14766.593178  9.256374  -27.083333  -16.523004  -5.640247  -388.624044  -21.596323  9.424539  -19.135583  14464.271585  -629.864617  7829.788069  -7440.969106  -5180.590159  13589.702156 ; 0.715626  -4.783025  -10.239041  -0.459150  18.665505  0.028186  9.256374  0.631314  -5.437399  -0.170645  -2.265713  -4.796844  1.205729  0.747789  0.018889  11.768203  -1.002637  8.759016  -3.966351  -6.336459  7.594168 ; -0.562731  94.457276  -33.208416  52.497952  342.904203  5.155714  -27.083333  -5.437399  363.553673  50.488453  254.677660  -52.466759  13.970145  11.010392  0.677431  60.868651  -17.872259  58.048354  -5.614366  -203.775748  24.921440 ; -2.548310  -4.074891  4.818553  -0.090496  -13.244278  0.944658  -16.523004  -0.170645  50.488453  13.336263  36.841741  -0.954328  -0.570940  0.424680  0.019175  -4.393212  0.274999  -3.084424  4.043278  -17.025742  -3.867669 ; 3.324933  159.375187  -31.675791  63.199165  466.423917  3.939333  -5.640247  -2.265713  254.677660  36.841741  201.489448  -24.425062  10.426768  9.061264  0.706614  60.145890  -16.586092  45.326700  -20.917307  -190.548188  38.428885 ; -73.259632  413.674404  -3543.219825  1243.987057  -306.413100  -2.020673  -388.624044  -4.796844  -52.466759  -0.954328  -24.425062  101042.551933  -47.113341  -18.534616  1.004428  46168.631897  123.926339  -27478.808987  -73563.537828  24193.873866  7174.240932 ; 5.645686  -47.789114  0.205317  -0.030317  -0.040612  0.471208  -21.596323  1.205729  13.970145  -0.570940  10.426768  -47.113341  98.971150  -1.579475  -0.864506  5.736932  9.827720  31.019180  15.836857  1.894667  -41.036798 ; -5.376421  -8.002664  4.496002  -0.009255  11.161237  -0.144054  9.424539  0.747789  11.010392  0.424680  9.061264  -18.534616  -1.579475  191.542579  0.309131  9.382378  3.864590  11.584504  6.954805  -9.103698  -30.080537 ; 0.909483  34.947489  18.785330  0.101805  15.421831  0.009791  -19.135583  0.018889  0.677431  0.019175  0.706614  1.004428  -0.864506  0.309131  0.147829  -20.863885  0.077302  -10.454716  9.452314  1.522878  -16.320419 ; 663.433740  -14831.797172  -16672.927807  540.771152  7694.700950  1.206117  14464.271585  11.768203  60.868651  -4.393212  60.145890  46168.631897  5.736932  9.382378  -20.863885  38176.964980  -585.843103  -3675.653421  -42493.029527  12833.762425  12634.643442 ; -61.308586  188.772774  589.792691  65.416065  -645.031808  -0.456357  -629.864617  -1.002637  -17.872259  0.274999  -16.586092  123.926339  9.827720  3.864590  0.077302  -585.843103  93.512492  -385.697935  261.742358  350.605357  -588.208213 ; 469.485169  -7944.020068  -6931.752744  -378.922720  4140.803762  1.339429  7829.788069  8.759016  58.048354  -3.084424  45.326700  -27478.808987  31.019180  11.584504  -10.454716  -3675.653421  -385.697935  12132.192587  15346.500464  -5828.168040  3081.366381 ; -396.181240  7530.590175  10474.962368  -865.065550  -3834.343070  0.677916  -7440.969106  -3.966351  -5.614366  4.043278  -20.917307  -73563.537828  15.836857  6.954805  9.452314  -42493.029527  261.742358  15346.500464  58216.949760  -18365.766204  -10255.460505 ; -298.267962  2993.719699  -506.225895  -35.739082  -6969.709416  -3.518312  -5180.590159  -6.336459  -203.775748  -17.025742  -190.548188  24193.873866  1.894667  -9.103698  1.522878  12833.762425  350.605357  -5828.168040  -18365.766204  47949.192197  -16871.207605 ; 732.588957  -13121.313988  -10774.150387  125.562139  8543.811714  -0.229104  13589.702156  7.594168  24.921440  -3.867669  38.428885  7174.240932  -41.036798  -30.080537  -16.320419  12634.643442  -588.208213  3081.366381  -10255.460505  -16871.207605  21659.990522 ;];
Results{55,4}={};
Results{55,3}=[0.000000,-52.662163,2386.129959,-17424.607864,-0.000234];
Results{56,5}=[ 0.001000  3.092524  0.001000  0.001000  0.001000  0.001001  9.711301  0.002431  0.003256  1.163970 ];
Results{56,6}=[ 9.999965  9.999969  10.000000  10.000000  9.996307  10.000000  10.000000  10.000000  9.999981  9.998488  9.999999  10.000000  10.000000  9.999883  10.000000  10.000000  10.000000  9.999963  10.000000  9.999883  9.998935  10.000000  10.000000  9.999964  10.000000  9.999965  9.999965  10.000000  10.000000  9.999964  9.999964  10.000000  10.000000  9.999964  10.000000  9.999965  9.999964  10.000000  10.000000  9.999786  9.999965 ];
Results{56,1}=[17124.312827, 15706.368630, 13.200000, 1378.344196, 497.545621, 26.400000];
Results{56,2}=[ 4597.119921  -16402.357540  -11803.365086  -93.039924  -537.704480  11838.541854  139.637053  -51.202980  148.392542  -818.067228  314.086495  595.260571  -30.999015  8415.564810  358.935471  6877.594395  -6052.561968  -4590.873619  13558.140961 ; -16402.357540  256880.399802  134950.075465  -3854.371787  40428.897889  -135838.317208  167.599881  292.053031  77.719821  1177.546101  267.642579  1323.706074  294.997169  -129093.699059  -2420.947549  -73064.193525  71897.139391  20396.683342  -131137.051596 ; -11803.365086  134950.075465  152152.476313  8044.939637  -95855.280094  -161124.350591  -33.887355  254.071377  -76.319036  -1272.877485  70.274229  334.452371  113.789879  -155076.257645  1351.420436  -82602.809146  83878.605196  66810.653841  -162282.206403 ; -93.039924  -3854.371787  8044.939637  8889.855874  -22589.214778  -9347.037492  103.885874  -2.626788  154.316905  2653.016203  0.093611  -1.854144  -10.482823  -7559.848559  -32.548588  -5149.792342  2496.777385  7374.934357  -9948.636183 ; -537.704480  40428.897889  -95855.280094  -22589.214778  222748.138044  110759.886608  -388.355702  -10.883699  -724.219199  1199.673796  3.119494  44.767723  137.143308  106101.876068  96.766103  52146.710604  -53346.161892  -88160.585899  119602.657390 ; 11838.541854  -135838.317208  -161124.350591  -9347.037492  110759.886608  172216.330038  -31.121249  -261.638891  -0.102762  -2737.702390  -106.452486  -429.246055  -105.471917  162915.465836  -1602.830550  88540.815437  -85807.020140  -79088.943974  175426.861451 ; 139.637053  167.599881  -33.887355  103.885874  -388.355702  -31.121249  205.119992  13.831477  260.753707  -20.654583  11.251323  32.007809  0.080614  -87.064818  4.383117  35.715824  -14.825572  -199.037178  147.949490 ; -51.202980  292.053031  254.071377  -2.626788  -10.883699  -261.638891  13.831477  6.187184  7.067071  11.607144  -6.475913  -20.098887  0.733481  -207.649397  2.252562  -134.430642  122.638310  101.869142  -299.507127 ; 148.392542  77.719821  -76.319036  154.316905  -724.219199  -0.102762  260.753707  7.067071  371.880145  17.242295  16.852585  49.996042  0.295802  -36.555147  -6.402705  45.920013  -62.787277  -117.064479  120.967714 ; -818.067228  1177.546101  -1272.877485  2653.016203  1199.673796  -2737.702390  -20.654583  11.607144  17.242295  103392.095196  -5.403781  -152.174098  1.468855  45018.794327  1087.255315  -29598.818145  -73791.762210  25840.539929  4824.823515 ; 314.086495  267.642579  70.274229  0.093611  3.119494  -106.452486  11.251323  -6.475913  16.852585  -5.403781  155.865679  78.079365  -2.920788  -383.427377  101.118320  -32.734963  40.233701  -159.070521  157.684342 ; 595.260571  1323.706074  334.452371  -1.854144  44.767723  -429.246055  32.007809  -20.098887  49.996042  -152.174098  78.079365  1071.991318  -8.413878  -1000.824685  150.307640  -126.248150  280.628355  -556.257541  300.414295 ; -30.999015  294.997169  113.789879  -10.482823  137.143308  -105.471917  0.080614  0.733481  0.295802  1.468855  -2.920788  -8.413878  1.055989  -82.025950  -9.281172  -57.006951  55.457333  3.599114  -131.485352 ; 8415.564810  -129093.699059  -155076.257645  -7559.848559  106101.876068  162915.465836  -87.064818  -207.649397  -36.555147  45018.794327  -383.427377  -1000.824685  -82.025950  180550.585463  -1681.135471  71798.594302  -116828.733809  -55452.488100  162900.356548 ; 358.935471  -2420.947549  1351.420436  -32.548588  96.766103  -1602.830550  4.383117  2.252562  -6.402705  1087.255315  101.118320  150.307640  -9.281172  -1681.135471  984.276146  -1210.994359  125.728905  1323.056872  -952.159383 ; 6877.594395  -73064.193525  -82602.809146  -5149.792342  52146.710604  88540.815437  35.715824  -134.430642  45.920013  -29598.818145  -32.734963  -126.248150  -57.006951  71798.594302  -1210.994359  54033.505910  -24437.680762  -42866.213216  85585.486460 ; -6052.561968  71897.139391  83878.605196  2496.777385  -53346.161892  -85807.020140  -14.825572  122.638310  -62.787277  -73791.762210  40.233701  280.628355  55.457333  -116828.733809  125.728905  -24437.680762  98231.054195  17020.913504  -90404.360146 ; -4590.873619  20396.683342  66810.653841  7374.934357  -88160.585899  -79088.943974  -199.037178  101.869142  -117.064479  25840.539929  -159.070521  -556.257541  3.599114  -55452.488100  1323.056872  -42866.213216  17020.913504  95389.550085  -97132.572151 ; 13558.140961  -131137.051596  -162282.206403  -9948.636183  119602.657390  175426.861451  147.949490  -299.507127  120.967714  4824.823515  157.684342  300.414295  -131.485352  162900.356548  -952.159383  85585.486460  -90404.360146  -97132.572151  192694.461406 ;];
Results{56,4}={};
Results{56,4}{1,1}={'Help_Ru5P.n'};
Results{56,4}{1,2}={'PPP4.x'};
Results{56,3}=[2.000000,-387.319493,17124.312827,-81293.260458,-0.026613];
Results{57,5}=[ 10.000000  2.161442  0.001000  0.001000  0.001000  0.001000  0.001000  1.904984  0.001000  0.001000 ];
Results{57,6}=[ 9.944303  9.937483  10.000000  10.000000  9.988656  9.880757  9.989373  10.000000  6.380191  9.999016  10.000000  10.000000  10.000000  0.001000  9.986188  0.001000  9.997535  4.897133  10.000000  0.001000  0.001000  9.979583  9.999703  0.345812  10.000000  9.986010  9.991150  9.992278  10.000000  9.969792  9.975620  9.999933  10.000000  9.965719  9.988333  9.893066  9.965146  10.000000  10.000000  0.001000  9.684339 ];
Results{57,1}=[3209.027124, 2020.767979, 13.200000, 1148.659145, 41.358933, 26.400000];
Results{57,2}=[ 787.262259  -2175.019873  -2525.480833  -166.969990  393.071282  0.382257  2698.239361  6.287046  92.650993  -7.250696  100.077539  -554.212918  7.264245  -30.689709  2.177869  2165.237482  -293.537722  1749.720095  -1195.462799  -1056.571499  2262.147849 ; -2175.019873  52143.637817  36816.529974  59.589273  10417.421499  3.342569  -38126.582866  -21.034176  157.488104  -4.487079  369.070915  2525.275535  -72.245101  -24.274980  74.200661  -37927.800798  1447.423381  -21278.339861  18753.316034  8637.597623  -33799.687711 ; -2525.480833  36816.529974  38690.617167  -1810.434200  -14888.008555  -4.936381  -40050.860959  -40.260045  -379.060514  12.453897  -312.552054  -1581.393088  -0.554047  1.680592  42.209905  -42464.996290  2851.606247  -21685.891816  23267.246359  9565.458943  -34528.759185 ; -166.969990  59.589273  -1810.434200  13673.719761  -2906.118332  4.135034  1990.968509  7.932187  253.236471  -2.467782  272.455169  5694.005710  -0.008278  3.470148  1.627740  4670.273540  101.456609  -594.810831  -5099.195272  -1767.139624  2791.396233 ; 393.071282  10417.421499  -14888.008555  -2906.118332  85870.603334  16.694048  17782.433123  34.663082  1289.078481  -15.696635  1701.795761  1163.561251  0.349943  21.744443  46.371961  17149.927723  -1011.175784  8210.281220  -9373.763925  -17234.512533  19345.269354 ; 0.382257  3.342569  -4.936381  4.135034  16.694048  0.208988  1.563205  0.053675  10.055712  1.868753  7.622029  -3.324706  0.520127  -0.041500  0.027739  6.676589  -1.398032  5.320832  -1.999374  -9.930245  4.045462 ; 2698.239361  -38126.582866  -40050.860959  1990.968509  17782.433123  1.563205  42660.922030  40.544968  345.220565  -31.619633  325.453115  -2341.012267  -20.448515  10.343003  -42.469961  41841.023183  -3033.493996  23416.682917  -21075.449096  -16097.192275  38868.868591 ; 6.287046  -21.034176  -40.260045  7.932187  34.663082  0.053675  40.544968  1.289651  -7.977465  -0.743657  -2.450621  -12.285719  1.851785  1.330493  0.023260  43.515531  -5.602143  31.233996  -18.952780  -23.432428  32.398679 ; 92.650993  157.488104  -379.060514  253.236471  1289.078481  10.055712  345.220565  -7.977465  756.876936  109.975427  548.749681  -111.677421  22.743718  18.866271  2.376893  450.243445  -74.091062  330.447892  -218.804916  -711.723973  342.824155 ; -7.250696  -4.487079  12.453897  -2.467782  -15.696635  1.868753  -31.619633  -0.743657  109.975427  28.110826  76.215352  -2.710172  -0.613705  0.477797  0.052404  -10.308265  1.310835  -7.517557  10.232212  -40.991183  -10.919041 ; 100.077539  369.070915  -312.552054  272.455169  1701.795761  7.622029  325.453115  -2.450621  548.749681  76.215352  456.354314  -39.482068  17.694340  15.142746  2.917779  385.094659  -59.753350  265.178059  -225.711595  -678.838030  319.953275 ; -554.212918  2525.275535  -1581.393088  5694.005710  1163.561251  -3.324706  -2341.012267  -12.285719  -111.677421  -2.710172  -39.482068  103930.323371  -68.635231  -44.320689  4.839594  45282.505817  676.395108  -29609.169209  -74320.950515  24602.923927  6090.962919 ; 7.264245  -72.245101  -0.554047  -0.008278  0.349943  0.520127  -20.448515  1.851785  22.743718  -0.613705  17.694340  -68.635231  154.257998  -2.456489  -1.554387  12.550002  14.923894  46.247966  22.118938  -2.041326  -63.507217 ; -30.689709  -24.274980  1.680592  3.470148  21.744443  -0.041500  10.343003  1.330493  18.866271  0.477797  15.142746  -44.320689  -2.456489  361.728390  0.398074  40.462082  1.137475  27.689115  16.622775  -17.544995  -50.389311 ; 2.177869  74.200661  42.209905  1.627740  46.371961  0.027739  -42.469961  0.023260  2.376893  0.052404  2.917779  4.839594  -1.554387  0.398074  0.321824  -46.038818  1.636539  -24.304559  19.466777  2.705245  -36.045542 ; 2165.237482  -37927.800798  -42464.996290  4670.273540  17149.927723  6.676589  41841.023183  43.515531  450.243445  -10.308265  385.094659  45282.505817  12.550002  40.462082  -46.038818  65742.764097  -2822.890170  11296.481310  -56579.008632  2016.670725  37694.527507 ; -293.537722  1447.423381  2851.606247  101.456609  -1011.175784  -1.398032  -3033.493996  -5.602143  -74.091062  1.310835  -59.753350  676.395108  14.923894  1.137475  1.636539  -2822.890170  490.777350  -1897.396748  1220.963481  1450.556957  -2674.973818 ; 1749.720095  -21278.339861  -21685.891816  -594.810831  8210.281220  5.320832  23416.682917  31.233996  330.447892  -7.517557  265.178059  -29609.169209  46.247966  27.689115  -24.304559  11296.481310  -1897.396748  21322.489529  8286.578718  -11822.227950  16911.199945 ; -1195.462799  18753.316034  23267.246359  -5099.195272  -9373.763925  -1.999374  -21075.449096  -18.952780  -218.804916  10.232212  -225.711595  -74320.950515  22.118938  16.622775  19.466777  -56579.008632  1220.963481  8286.578718  66034.270708  -12780.773820  -23001.980508 ; -1056.571499  8637.597623  9565.458943  -1767.139624  -17234.512533  -9.930245  -16097.192275  -23.432428  -711.723973  -40.991183  -678.838030  24602.923927  -2.041326  -17.544995  2.705245  2016.670725  1450.556957  -11822.227950  -12780.773820  53630.421660  -26990.506122 ; 2262.147849  -33799.687711  -34528.759185  2791.396233  19345.269354  4.045462  38868.868591  32.398679  342.824155  -10.919041  319.953275  6090.962919  -63.507217  -50.389311  -36.045542  37694.527507  -2674.973818  16911.199945  -23001.980508  -26990.506122  44905.482067 ;];
Results{57,4}={};
Results{57,3}=[0.000000,-107.236575,3209.027124,-28173.449527,-0.000315];
Results{58,5}=[ 0.001000  1.203540  0.001000  0.001000  0.001000  0.001014  1.612105  0.001000  0.001000  9.727151 ];
Results{58,6}=[ 10.000000  10.000000  10.000000  10.000000  10.000000  10.000000  9.998859  10.000000  10.000000  9.969752  10.000000  10.000000  10.000000  10.000000  10.000000  10.000000  9.928666  10.000000  10.000000  10.000000  10.000000  10.000000  9.975155  10.000000  10.000000  10.000000  10.000000  9.999532  9.998764  10.000000  10.000000  10.000000  10.000000  10.000000  10.000000  10.000000  10.000000  10.000000  10.000000  10.000000  10.000000 ];
Results{58,1}=[31212.597106, 29795.055876, 13.200000, 1377.941230, 967.168529, 26.400000];
Results{58,2}=[ 10350.503348  -29007.125871  -23701.902867  -367.969816  -4.117551  -50.611453  27481.583981  464.822621  -36.710805  561.714855  -746.856092  733.937146  1094.798807  -71.373146  16725.610045  530.866149  13701.341588  -12938.103941  -10643.520323  26278.395402 ; -29007.125871  465969.196834  251637.071750  -4776.216733  63581.275708  168.033857  -263522.993734  -30.515989  169.364061  -73.660568  42.151169  602.952705  2233.969434  530.047185  -246438.533463  -3977.197333  -136527.475193  136507.895392  41852.266081  -238494.868078 ; -23701.902867  251637.071750  289575.070352  12976.499915  -176491.533473  165.525602  -317795.109393  -729.481536  178.388761  -622.858425  1970.138931  101.188714  416.234790  218.167776  -295066.824034  5768.461040  -159445.405779  157479.866813  134337.164198  -304606.040333 ; -367.969816  -4776.216733  12976.499915  17493.111180  -36748.386500  4.653523  -14762.896386  415.488617  4.624664  617.468075  5757.641597  0.451517  1.663478  -13.537281  -11376.437808  -10.054413  -8733.737386  2976.114757  11242.809151  -15777.405938 ; -4.117551  63581.275708  -176491.533473  -36748.386500  413782.079131  -56.130633  204307.549954  -1836.628552  -70.768508  -3275.026281  2839.360559  8.432519  64.310810  233.539487  195061.150288  -168.402712  95934.821966  -98773.616753  -160416.259951  219436.789100 ; -50.611453  168.033857  165.525602  4.653523  -56.130633  1.529233  -224.425553  31.179441  1.103620  48.159673  10.796776  -3.874685  -9.940468  0.673103  -120.991123  -1.994762  -89.582206  78.668297  119.237255  -214.440637 ; 27481.583981  -263522.993734  -317795.109393  -14762.896386  204307.549954  -224.425553  352567.917590  665.911567  -211.984417  348.509785  -7072.468489  151.999804  308.798185  -245.893700  319751.325869  -6538.635168  176110.508360  -169035.978736  -160641.351037  341030.050681 ; 464.822621  -30.515989  -729.481536  415.488617  -1836.628552  31.179441  665.911567  1706.008051  36.075076  2496.869367  76.312751  70.369425  189.116237  0.338855  416.591408  -64.188674  385.519030  -460.265927  -729.157656  801.705947 ; -36.710805  169.364061  178.388761  4.624664  -70.768508  1.103620  -211.984417  36.075076  2.655444  50.628784  6.174938  -4.252319  -12.014110  0.542382  -149.726662  3.059605  -94.908545  88.614907  87.559692  -208.461451 ; 561.714855  -73.660568  -622.858425  617.468075  -3275.026281  48.159673  348.509785  2496.869367  50.628784  3679.476646  134.511600  91.218939  246.702664  0.637261  234.189295  -92.623594  308.543326  -441.007549  -553.039624  595.917772 ; -746.856092  42.151169  1970.138931  5757.641597  2839.360559  10.796776  -7072.468489  76.312751  6.174938  134.511600  107606.222050  101.157887  -124.764684  -24.370365  41949.384374  3183.050507  -33257.374657  -74342.211909  27713.398791  3952.605815 ; 733.937146  602.952705  101.188714  0.451517  8.432519  -3.874685  151.999804  70.369425  -4.252319  91.218939  101.157887  361.947987  152.930825  -6.604698  -765.105326  213.389960  -74.660124  -21.219292  -407.722638  269.621237 ; 1094.798807  2233.969434  416.234790  1.663478  64.310810  -9.940468  308.798185  189.116237  -12.014110  246.702664  -124.764684  152.930825  2008.084714  -13.397251  -1478.287297  257.277821  -130.136964  258.618318  -1226.240649  288.637338 ; -71.373146  530.047185  218.167776  -13.537281  233.539487  0.673103  -245.893700  0.338855  0.542382  0.637261  -24.370365  -6.604698  -13.397251  2.381175  -153.069215  -25.677611  -98.708724  122.911069  19.752465  -252.222557 ; 16725.610045  -246438.533463  -295066.824034  -11376.437808  195061.150288  -120.991123  319751.325869  416.591408  -149.726662  234.189295  41949.384374  -765.105326  -1478.287297  -153.069215  326692.274356  -6381.558171  149931.104095  -191902.318956  -123848.386106  307668.655121 ; 530.866149  -3977.197333  5768.461040  -10.054413  -168.402712  -1.994762  -6538.635168  -64.188674  3.059605  -92.623594  3183.050507  213.389960  257.277821  -25.677611  -6381.558171  2685.215531  -4555.501090  1376.409927  4450.995973  -4748.842145 ; 13701.341588  -136527.475193  -159445.405779  -8733.737386  95934.821966  -89.582206  176110.508360  385.519030  -94.908545  308.543326  -33257.374657  -74.660124  -130.136964  -98.708724  149931.104095  -4555.501090  97980.922102  -64730.102927  -80706.707603  163931.307335 ; -12938.103941  136507.895392  157479.866813  2976.114757  -98773.616753  78.668297  -169035.978736  -460.265927  88.614907  -441.007549  -74342.211909  -21.219292  258.618318  122.911069  -191902.318956  1376.409927  -64730.102927  139072.567713  52981.642811  -167872.834019 ; -10643.520323  41852.266081  134337.164198  11242.809151  -160416.259951  119.237255  -160641.351037  -729.157656  87.559692  -553.039624  27713.398791  -407.722638  -1226.240649  19.752465  -123848.386106  4450.995973  -80706.707603  52981.642811  142686.571658  -172715.159061 ; 26278.395402  -238494.868078  -304606.040333  -15777.405938  219436.789100  -214.440637  341030.050681  801.705947  -208.461451  595.917772  3952.605815  269.621237  288.637338  -252.222557  307668.655121  -4748.842145  163931.307335  -167872.834019  -172715.159061  343458.552460 ;];
Results{58,4}={};
Results{58,4}{1,1}={'PPP4.x'};
Results{58,3}=[1.000000,-506.735277,31212.597106,-135884.114378,-0.012455];
Results{59,5}=[ 10.000000  1.711526  0.001000  0.002896  0.001130  0.001199  0.001000  1.420108  0.001000  0.001000 ];
Results{59,6}=[ 5.367084  5.371605  8.936072  7.946319  7.516769  8.353079  8.882014  7.975037  6.010589  8.964604  8.333490  5.556973  7.939424  4.666673  8.059951  3.935663  8.603658  4.670840  5.570025  4.677765  4.673117  7.983713  8.947693  4.666673  7.939501  4.677876  6.782361  8.922671  8.119409  5.308855  4.671879  8.961710  8.049684  5.490814  7.892801  5.521166  5.444977  7.930951  5.803646  4.298073  6.430316 ];
Results{59,1}=[2692.805065, 1814.395057, 13.200000, 838.810008, 34.479835, 26.400000];
Results{59,2}=[ 452.490068  -1365.191157  -1505.608320  -94.111213  288.370824  -0.101896  1614.403765  3.325374  40.837553  -3.918050  42.832971  -268.724019  6.854480  -15.886821  1.532692  1299.093093  -152.097609  1007.178690  -738.421925  -604.540875  1377.766625 ; -1365.191157  35564.357464  24280.155414  -82.100977  6286.881901  2.423163  -25122.625091  -13.264774  100.609863  -2.827544  232.640754  1281.158824  -59.890313  -17.262087  49.359481  -25153.315158  682.356362  -13874.758614  12593.820671  5470.938716  -22340.831753 ; -1505.608320  24280.155414  24144.622717  -692.477029  -9514.617696  -2.155407  -24594.503468  -22.675058  -180.242396  6.985888  -140.875035  -2755.545142  -0.395741  1.069294  27.244811  -27292.132134  1442.610357  -13006.344559  15761.871814  3413.037076  -20495.870782 ; -94.111213  -82.100977  -692.477029  7089.863799  -2693.736011  2.187374  739.154490  2.739338  119.589392  -1.222678  132.386025  2924.005590  -0.021404  1.409237  0.411473  2133.517897  70.458406  -442.079229  -2481.927212  -664.593559  1141.883550 ; 288.370824  6286.881901  -9514.617696  -2693.736011  53670.265198  10.315533  11254.939055  23.063990  711.776322  -11.290138  936.445257  271.254930  0.093537  13.649291  27.899750  10733.274724  -708.078090  5388.975751  -5660.176337  -10691.498495  12198.438232 ; -0.101896  2.423163  -2.155407  2.187374  10.315533  0.135981  -0.357852  0.042549  6.225194  1.149235  4.743302  -2.469937  0.453666  -0.073325  0.013694  3.412584  -0.773483  2.990299  -0.523000  -5.602497  1.371548 ; 1614.403765  -25122.625091  -24594.503468  739.154490  11254.939055  -0.357852  26162.365541  22.239804  146.776570  -18.828321  134.874013  -1180.820739  -18.296316  10.420226  -27.373812  25690.002063  -1536.436147  14223.816172  -13042.832279  -9425.653937  23892.913771 ; 3.325374  -13.264774  -22.675058  2.739338  23.063990  0.042549  22.239804  0.868347  -5.447537  -0.384073  -1.600936  -8.511790  1.534757  1.028293  0.017498  24.829314  -2.835238  18.483881  -9.976106  -13.109189  17.161937 ; 40.837553  100.609863  -180.242396  119.589392  711.776322  6.225194  146.776570  -5.447537  470.559607  66.137847  334.998244  -85.603460  18.705193  14.413774  1.299033  224.128644  -39.560093  177.625745  -92.056052  -393.953381  148.171116 ; -3.918050  -2.827544  6.985888  -1.222678  -11.290138  1.149235  -18.828321  -0.384073  66.137847  17.321355  46.564201  -0.916452  -0.532529  0.371897  0.029595  -6.050718  0.672733  -4.612620  5.532656  -24.309508  -5.834667 ; 42.832971  232.640754  -140.875035  132.386025  936.445257  4.743302  134.874013  -1.600936  334.998244  46.564201  274.406948  -40.603308  14.473014  11.596231  1.554538  185.676146  -32.943696  136.620375  -96.034989  -371.285904  136.475265 ; -268.724019  1281.158824  -2755.545142  2924.005590  271.254930  -2.469937  -1180.820739  -8.511790  -85.603460  -0.916452  -40.603308  102171.356734  -57.148430  -32.191889  2.624403  45782.179159  338.907335  -28335.283810  -73835.893599  24370.596879  6754.097701 ; 6.854480  -59.890313  -0.395741  -0.021404  0.093537  0.453666  -18.296316  1.534757  18.705193  -0.532529  14.473014  -57.148430  126.230527  -2.009425  -1.193849  9.530656  12.470112  38.522406  18.383716  -1.017316  -52.586049 ; -15.886821  -17.262087  1.069294  1.409237  13.649291  -0.073325  10.420226  1.028293  14.413774  0.371897  11.596231  -32.191889  -2.009425  250.173721  0.351630  25.088917  2.074886  21.170705  11.016606  -13.260634  -37.752206 ; 1.532692  49.359481  27.244811  0.411473  27.899750  0.013694  -27.373812  0.017498  1.299033  0.029595  1.554538  2.624403  -1.193849  0.351630  0.220959  -30.154937  0.696131  -15.597308  12.974609  1.791187  -23.237973 ; 1299.093093  -25153.315158  -27292.132134  2133.517897  10733.274724  3.412584  25690.002063  24.829314  224.128644  -6.050718  185.676146  45782.179159  9.530656  25.088917  -30.154937  49489.996538  -1428.297286  2490.750071  -48272.963980  8639.534840  22851.220564 ; -152.097609  682.356362  1442.610357  70.458406  -708.078090  -0.773483  -1536.436147  -2.835238  -39.560093  0.672733  -32.943696  338.907335  12.470112  2.074886  0.696131  -1428.297286  246.012648  -960.068811  621.129909  757.349356  -1365.086429 ; 1007.178690  -13874.758614  -13006.344559  -442.079229  5388.975751  2.990299  14223.816172  18.483881  177.625745  -4.612620  136.620375  -28335.283810  38.522406  21.170705  -15.597308  2490.750071  -960.068811  15912.439231  12422.745515  -8167.404139  8719.971236 ; -738.421925  12593.820671  15761.871814  -2481.927212  -5660.176337  -0.523000  -13042.832279  -9.976106  -92.056052  5.532656  -96.034989  -73835.893599  18.383716  11.016606  12.974609  -48272.963980  621.129909  12422.745515  61413.069114  -16203.245360  -15473.920131 ; -604.540875  5470.938716  3413.037076  -664.593559  -10691.498495  -5.602497  -9425.653937  -13.109189  -393.953381  -24.309508  -371.285904  24370.596879  -1.017316  -13.260634  1.791187  8639.534840  757.349356  -8167.404139  -16203.245360  50068.150659  -20762.674698 ; 1377.766625  -22340.831753  -20495.870782  1141.883550  12198.438232  1.371548  23892.913771  17.161937  148.171116  -5.834667  136.475265  6754.097701  -52.586049  -37.752206  -23.237973  22851.220564  -1365.086429  8719.971236  -15473.920131  -20762.674698  31106.456224 ;];
Results{59,4}={};
Results{59,3}=[0.000000,-75.354417,2692.805065,-21839.588732,-0.000229];
Results{60,5}=[ 0.001000  1.872918  0.001000  0.001000  0.001000  0.001000  9.975761  0.001000  0.001000  3.087636 ];
Results{60,6}=[ 10.000000  10.000000  10.000000  10.000000  10.000000  10.000000  10.000000  10.000000  10.000000  10.000000  10.000000  10.000000  10.000000  10.000000  10.000000  10.000000  10.000000  10.000000  10.000000  10.000000  10.000000  10.000000  10.000000  10.000000  10.000000  10.000000  10.000000  10.000000  10.000000  10.000000  10.000000  10.000000  10.000000  10.000000  10.000000  10.000000  10.000000  10.000000  10.000000  10.000000  10.000000 ];
Results{60,1}=[20486.961461, 19068.993629, 13.200000, 1378.367831, 609.633121, 26.400000];
Results{60,2}=[ 5814.250661  -19975.418334  -14676.109835  -154.177625  -471.711491  14688.077411  161.042867  -65.462244  170.483276  -1033.606861  397.639328  727.971595  -39.786457  10370.423297  433.554260  8564.983674  -7522.667721  -5794.990275  16938.176633 ; -19975.418334  314851.233583  167614.745095  -4051.167380  45557.890945  -168832.210015  195.297502  357.914053  82.180852  1604.162017  337.129395  1604.131342  353.557613  -160741.613755  -2938.468599  -90841.086262  89250.008395  26570.428734  -163174.338770 ; -14676.109835  167614.745095  186836.353300  9333.730836  -114616.880638  -197776.622451  -36.205823  319.028565  -97.986081  -309.117336  87.630262  412.331254  139.128736  -189755.885487  1906.129725  -101825.303492  102138.022992  82644.660267  -199538.583794 ; -154.177625  -4051.167380  9333.730836  10878.849705  -26128.396342  -10826.583304  118.234082  -3.578336  176.365272  3326.942443  0.154769  -1.107661  -11.349170  -8619.083150  -49.371168  -6046.348757  2719.410533  8410.652864  -11467.625079 ; -471.711491  45557.890945  -114616.880638  -26128.396342  264232.600928  132264.056609  -452.772633  -17.861706  -840.186744  1582.880604  2.949525  47.394757  159.054067  126757.568826  162.839717  62307.461096  -63890.120469  -104698.199032  142830.429782 ; 14688.077411  -168832.210015  -197776.622451  -10826.583304  132264.056609  211094.650321  -54.506805  -328.196128  -5.563324  -3691.799543  -136.936103  -545.780341  -128.649991  199812.558961  -2236.808169  108855.205413  -105168.327877  -96197.787126  214799.096211 ; 161.042867  195.297502  -36.205823  118.234082  -452.772633  -54.506805  275.351261  18.730638  350.469911  -33.371962  13.362465  37.695189  0.073684  -109.497417  5.282931  41.374963  -7.730029  -250.666101  182.280142 ; -65.462244  357.914053  319.028565  -3.578336  -17.861706  -328.196128  18.730638  8.027173  10.139484  15.283051  -8.128181  -25.447451  0.919049  -259.851083  3.306803  -169.351116  153.840574  129.654314  -377.284380 ; 170.483276  82.180852  -97.986081  176.365272  -840.186744  -5.563324  350.469911  10.139484  499.069892  13.835048  20.191104  59.638257  0.312998  -36.195158  -8.293678  58.568636  -71.964001  -153.667835  158.352256 ; -1033.606861  1604.162017  -309.117336  3326.942443  1582.880604  -3691.799543  -33.371962  15.283051  13.835048  104383.584275  -5.658396  -208.512260  -0.152798  44378.796156  1458.233291  -30523.253809  -73858.354659  26468.530255  3977.505816 ; 397.639328  337.129395  87.630262  0.154769  2.949525  -136.936103  13.362465  -8.128181  20.191104  -5.658396  196.054450  94.446228  -3.740424  -483.547783  126.593242  -40.967377  49.215559  -195.900203  198.888286 ; 727.971595  1604.131342  412.331254  -1.107661  47.394757  -545.780341  37.695189  -25.447451  59.638257  -208.512260  94.446228  1352.281651  -10.061009  -1226.407449  184.905505  -144.378221  355.473830  -685.258489  362.891183 ; -39.786457  353.557613  139.128736  -11.349170  159.054067  -128.649991  0.073684  0.919049  0.312998  -0.152798  -3.740424  -10.061009  1.343820  -98.121109  -12.609972  -68.609133  68.660346  6.509457  -164.327936 ; 10370.423297  -160741.613755  -189755.885487  -8619.083150  126757.568826  199812.558961  -109.497417  -259.851083  -36.195158  44378.796156  -483.547783  -1226.407449  -98.121109  216298.374773  -2324.402603  90938.596445  -135331.526900  -71344.117868  199656.634687 ; 433.554260  -2938.468599  1906.129725  -49.371168  162.839717  -2236.808169  5.282931  3.306803  -8.293678  1458.233291  126.593242  184.905505  -12.609972  -2324.402603  1297.984182  -1682.055981  226.266114  1775.240154  -1362.551392 ; 8564.983674  -90841.086262  -101825.303492  -6046.348757  62307.461096  108855.205413  41.374963  -169.351116  58.568636  -30523.253809  -40.967377  -144.378221  -68.609133  90938.596445  -1682.055981  64891.185442  -34371.683122  -51714.282828  106035.810606 ; -7522.667721  89250.008395  102138.022992  2719.410533  -63890.120469  -105168.327877  -7.730029  153.840574  -71.964001  -73858.354659  49.215559  355.473830  68.660346  -135331.526900  226.266114  -34371.683122  108231.979972  25240.000541  -110005.897259 ; -5794.990275  26570.428734  82644.660267  8410.652864  -104698.199032  -96197.787126  -250.666101  129.654314  -153.667835  26468.530255  -195.900203  -685.258489  6.509457  -71344.117868  1775.240154  -51714.282828  25240.000541  105856.319772  -115632.655179 ; 16938.176633  -163174.338770  -199538.583794  -11467.625079  142830.429782  214799.096211  182.280142  -377.284380  158.352256  3977.505816  198.888286  362.891183  -164.327936  199656.634687  -1362.551392  106035.810606  -110005.897259  -115632.655179  234105.463720 ;];
Results{60,4}={};
Results{60,4}{1,1}={'Help_Ru5P.n'};
Results{60,4}{1,2}={'PPP4.x'};
Results{60,3}=[2.000000,-475.681865,20486.961461,-96373.945204,-0.034223];
Results{61,5}=[ 0.312186  0.001000  0.001000  0.001000  0.001000  0.001000  0.001000  0.001000  10.000000  0.001000 ];
Results{61,6}=[ 10.000000  10.000000  10.000000  10.000000  10.000000  10.000000  10.000000  10.000000  10.000000  10.000000  10.000000  10.000000  10.000000  10.000000  10.000000  10.000000  10.000000  10.000000  10.000000  10.000000  10.000000  10.000000  10.000000  10.000000  10.000000  10.000000  10.000000  10.000000  10.000000  10.000000  10.000000  10.000000  10.000000  10.000000  10.000000  10.000000  10.000000  10.000000  10.000000  10.000000  10.000000 ];
Results{61,1}=[16575.449628, 15157.481797, 13.200000, 1378.367831, 479.249393, 26.400000];
Results{61,2}=[ 1500.396022  -2375.717924  -3231.340982  -81.308027  -53.395739  -24.945364  4646.746899  -6.213604  35.869497  19.116379  160.346043  -526.114270  27.036937  -3.783027  3.581507  2684.189074  -521.568808  2268.643539  -1740.745701  -1577.267310  2384.146347 ; -2375.717924  45182.567227  30649.068060  -1350.237404  4809.440418  62.720529  -35038.004140  72.350306  205.981584  -47.637137  -132.598885  2401.388778  -19.205094  -5.019435  48.146574  -31855.588796  1904.250649  -18263.179146  15864.279672  7951.659492  -25937.063473 ; -3231.340982  30649.068060  46762.297445  -2958.526461  -5360.594308  78.707776  -54367.207129  56.768323  -503.069206  -37.669106  -885.906710  750.612785  -31.766994  -77.432427  25.648655  -50827.041729  5389.839683  -27333.606774  26581.331019  17448.004314  -40765.357788 ; -81.308027  -1350.237404  -2958.526461  21831.663057  -1712.257915  -12.149701  4115.931075  -30.411347  51.752388  0.183206  371.429463  9069.026687  -0.437516  4.212216  1.369287  7455.243778  5.845663  -847.118238  -8221.920540  -2847.171753  4139.796566 ; -53.395739  4809.440418  -5360.594308  -1712.257915  27072.446355  53.391488  3666.595088  0.471111  -124.203744  -133.006290  -886.556286  -849.878838  4.250376  8.281932  16.817185  5563.034330  -242.738056  3224.226669  -2373.790923  -6396.896455  8629.135392 ; -24.945364  62.720529  78.707776  -12.149701  53.391488  6.434781  -316.897577  3.146205  61.339220  2.770305  63.925125  -79.195979  -3.402324  -4.657528  0.101570  -107.017429  2.604824  -21.727520  100.745073  -1.831609  34.338661 ; 4646.746899  -35038.004140  -54367.207129  4115.931075  3666.595088  -316.897577  74929.287965  -67.273011  571.835219  144.716446  1259.031303  -1826.031570  254.393507  390.150786  -29.616385  57962.478106  -6149.370526  31970.966996  -30134.126009  -26613.665532  45593.420967 ; -6.213604  72.350306  56.768323  -30.411347  0.471111  3.146205  -67.273011  23.196294  -4.411477  9.154243  113.859327  38.860384  0.754361  2.982720  0.221761  -56.356634  10.468807  -54.072040  15.374126  42.698502  -57.996856 ; 35.869497  205.981584  -503.069206  51.752388  -124.203744  61.339220  571.835219  -4.411477  4442.385986  290.950619  3439.881592  16.410142  35.042666  65.644810  3.143739  580.763611  -10.366961  279.927979  -294.463797  -1441.830037  462.805019 ; 19.116379  -47.637137  -37.669106  0.183206  -133.006290  2.770305  144.716446  9.154243  290.950619  35.034995  256.098286  63.130383  5.752834  9.633906  0.125238  51.690340  2.644233  -4.548626  -58.197135  -56.914033  -25.526621 ; 160.346043  -132.598885  -885.906710  371.429463  -886.556286  63.925125  1259.031303  113.859327  3439.881592  256.098286  3792.707593  0.027356  41.535705  63.920553  1.882907  1022.187732  -80.943940  584.786129  -583.460330  -1430.911535  532.373269 ; -526.114270  2401.388778  750.612785  9069.026687  -849.878838  -79.195979  -1826.031570  38.860384  16.410142  63.130383  0.027356  107938.646112  27.258274  55.194968  2.965107  44203.588135  1538.079457  -32274.164429  -75659.056091  26963.236842  2335.959927 ; 27.036937  -19.205094  -31.766994  -0.437516  4.250376  -3.402324  254.393507  0.754361  35.042666  5.752834  41.535705  27.258274  126.638707  23.063456  -0.922837  44.834493  20.364863  25.399521  -52.234050  -52.035513  -91.448181 ; -3.783027  -5.019435  -77.432427  4.212216  8.281932  -4.657528  390.150786  2.982720  65.644810  9.633906  63.920553  55.194968  23.063456  111.223506  -0.306170  135.636334  3.701896  40.476956  -95.234714  -77.550402  -89.735631 ; 3.581507  48.146574  25.648655  1.369287  16.817185  0.101570  -29.616385  0.221761  3.143739  0.125238  1.882907  2.965107  -0.922837  -0.306170  0.219560  -29.738554  0.543010  -14.986632  12.077662  2.215465  -19.880787 ; 2684.189074  -31855.588796  -50827.041729  7455.243778  5563.034330  -107.017429  57962.478106  -56.356634  580.763611  51.690340  1022.187732  44203.588135  44.834493  135.636334  -29.738554  75023.687312  -5264.150036  16670.350572  -60871.632907  -5938.335119  43688.604859 ; -521.568808  1904.250649  5389.839683  5.845663  -242.738056  2.604824  -6149.370526  10.468807  -10.366961  2.644233  -80.943940  1538.079457  20.364863  3.701896  0.543010  -5264.150036  1197.535379  -3664.822864  2126.776874  3082.128039  -4994.112281 ; 2268.643539  -18263.179146  -27333.606774  -847.118238  3224.226669  -21.727520  31970.966996  -54.072040  279.927979  -4.548626  584.786129  -32274.164429  25.399521  40.476956  -14.986632  16670.350572  -3664.822864  25623.975643  6649.000694  -17267.304053  21860.887729 ; -1740.745701  15864.279672  26581.331019  -8221.920540  -2373.790923  100.745073  -30134.126009  15.374126  -294.463797  -58.197135  -583.460330  -75659.056091  -52.234050  -95.234714  12.077662  -60871.632907  2126.776874  6649.000694  69005.950971  -9696.211329  -24198.610978 ; -1577.267310  7951.659492  17448.004314  -2847.171753  -6396.896455  -1.831609  -26613.665532  42.698502  -1441.830037  -56.914033  -1430.911535  26963.236842  -52.035513  -77.550402  2.215465  -5938.335119  3082.128039  -17267.304053  -9696.211329  59857.186240  -34299.139154 ; 2384.146347  -25937.063473  -40765.357788  4139.796566  8629.135392  34.338661  45593.420967  -57.996856  462.805019  -25.526621  532.373269  2335.959927  -91.448181  -89.735631  -19.880787  43688.604859  -4994.112281  21860.887729  -24198.610978  -34299.139154  52174.621657 ;];
Results{61,4}={};
Results{61,3}=[0.000000,-361.051482,16575.449628,-29363.719181,-0.021921];
Results{62,5}=[ 0.005310  2.955214  0.001000  0.001000  0.001000  0.001000  9.944065  0.001000  0.001000  1.440774 ];
Results{62,6}=[ 10.000000  9.995838  10.000000  9.999927  9.993961  10.000000  9.999950  9.999955  9.999973  9.998747  10.000000  10.000000  9.999942  10.000000  9.999894  9.998726  9.995551  10.000000  10.000000  10.000000  9.997581  10.000000  9.999989  9.997222  9.999945  10.000000  10.000000  10.000000  10.000000  10.000000  10.000000  10.000000  9.998459  10.000000  9.999953  10.000000  10.000000  9.999946  10.000000  9.997369  10.000000 ];
Results{62,1}=[17610.575571, 16192.697079, 13.200000, 1378.278491, 513.756569, 26.400000];
Results{62,2}=[ 4763.215901  -16917.658807  -12207.014575  -101.514380  -530.668183  12225.451907  141.945839  -53.447801  150.480046  -852.034558  325.454430  614.556116  -32.190377  8691.299827  369.888415  7115.110028  -6255.870362  -4755.569602  14036.598254 ; -16917.658807  265148.267758  139579.163442  -3888.923883  41185.350550  -140463.602746  173.251158  303.288855  79.538811  1253.056449  277.149637  1364.809250  303.324838  -133549.608963  -2496.087974  -75584.146477  74341.944084  21259.158939  -135708.542457 ; -12207.014575  139579.163442  157082.472942  8237.221072  -98555.092457  -166296.680731  -31.814295  264.499258  -77.793999  -1132.333733  72.874941  346.420610  117.280743  -159997.824178  1422.554690  -85333.039320  86468.393367  69065.446134  -167605.807205 ; -101.514380  -3888.923883  8237.221072  9174.104169  -23112.069042  -9568.501664  104.951354  -2.802506  156.052815  2748.355371  0.102718  -1.757221  -10.625368  -7720.744043  -34.917386  -5282.097776  2533.744088  7531.720896  -10176.222997 ; -530.668183  41185.350550  -98555.092457  -23112.069042  228655.287238  113856.134182  -392.941128  -11.440608  -733.210269  1251.046958  3.086054  45.212759  140.356426  109074.542006  105.750159  53610.039685  -54860.864871  -90538.960591  122940.526773 ; 12225.451907  -140463.602746  -166296.680731  -9568.501664  113856.134182  177670.297116  -37.298353  -272.064847  -2.118997  -2870.577940  -112.057179  -450.195889  -108.468349  168129.343448  -1685.385552  91405.121906  -88538.632700  -81502.824636  180998.084825 ; 141.945839  173.251158  -31.814295  104.951354  -392.941128  -37.298353  212.587268  14.595808  269.338441  -23.189476  11.378095  32.351764  0.078497  -92.362330  4.666866  35.489554  -12.063332  -205.694865  151.077212 ; -53.447801  303.288855  264.499258  -2.802506  -11.440608  -272.064847  14.595808  6.502358  7.459269  12.214506  -6.741926  -20.973469  0.763371  -216.009985  2.382513  -140.023171  127.616476  106.078726  -311.996846 ; 150.480046  79.538811  -77.793999  156.052815  -733.210269  -2.118997  269.338441  7.459269  383.637894  16.123433  17.124863  50.834126  0.297510  -37.425465  -6.500694  47.084441  -62.828498  -121.748802  125.086136 ; -852.034558  1253.056449  -1132.333733  2748.355371  1251.046958  -2870.577940  -23.189476  12.214506  16.123433  103531.001430  -5.879499  -160.935464  1.339429  44928.882153  1136.652075  -29730.246163  -73799.188729  25930.950577  4692.292636 ; 325.454430  277.149637  72.874941  0.102718  3.086054  -112.057179  11.378095  -6.741926  17.124863  -5.879499  161.334143  80.454219  -3.032200  -397.537651  104.666937  -33.857438  41.898298  -163.996910  163.661975 ; 614.556116  1364.809250  346.420610  -1.757221  45.212759  -450.195889  32.351764  -20.973469  50.834126  -160.935464  80.454219  1112.558512  -8.662676  -1034.892434  155.482837  -129.226074  292.424242  -574.313949  310.658902 ; -32.190377  303.324838  117.280743  -10.625368  140.356426  -108.468349  0.078497  0.763371  0.297510  1.339429  -3.032200  -8.662676  1.095245  -84.218001  -9.727940  -58.633628  57.210497  3.927503  -136.048482 ; 8691.299827  -133549.608963  -159997.824178  -7720.744043  109074.542006  168129.343448  -92.362330  -216.009985  -37.425465  44928.882153  -397.537651  -1034.892434  -84.218001  185616.656129  -1765.188249  74512.062595  -119452.690442  -57717.855290  168140.447682 ; 369.888415  -2496.087974  1422.554690  -34.917386  105.750159  -1685.385552  4.666866  2.382513  -6.500694  1136.652075  104.666937  155.482837  -9.727940  -1765.188249  1026.669585  -1272.327458  137.729706  1382.584910  -1003.080073 ; 7115.110028  -75584.146477  -85333.039320  -5282.097776  53610.039685  91405.121906  35.489554  -140.023171  47.084441  -29730.246163  -33.857438  -129.226074  -58.633628  74512.062595  -1272.327458  55573.340508  -25846.192858  -44125.457318  88507.932954 ; -6255.870362  74341.944084  86468.393367  2533.744088  -54860.864871  -88538.632700  -12.063332  127.616476  -62.828498  -73799.188729  41.898298  292.424242  57.210497  -119452.690442  137.729706  -25846.192858  99647.051144  18189.613070  -93194.062664 ; -4755.569602  21259.158939  69065.446134  7531.720896  -90538.960591  -81502.824636  -205.694865  106.078726  -121.748802  25930.950577  -163.996910  -574.313949  3.927503  -57717.855290  1382.584910  -44125.457318  18189.613070  96880.873131  -99778.603094 ; 14036.598254  -135708.542457  -167605.807205  -10176.222997  122940.526773  180998.084825  151.077212  -311.996846  125.086136  4692.292636  163.661975  310.658902  -136.048482  168140.447682  -1003.080073  88507.932954  -93194.062664  -99778.603094  198646.450545 ;];
Results{62,4}={};
Results{62,4}{1,1}={'Help_Ru5P.n'};
Results{62,4}{1,2}={'PPP4.x'};
Results{62,3}=[2.000000,-399.243773,17610.575571,-83436.494896,-0.027610];
Results{63,5}=[ 0.001000  2.086184  0.001000  0.001000  0.001000  0.001038  7.866021  0.001000  0.001000  1.386170 ];
Results{63,6}=[ 10.000000  10.000000  10.000000  10.000000  10.000000  10.000000  10.000000  10.000000  10.000000  10.000000  10.000000  10.000000  10.000000  10.000000  10.000000  10.000000  10.000000  10.000000  10.000000  10.000000  10.000000  10.000000  10.000000  10.000000  10.000000  10.000000  10.000000  10.000000  10.000000  10.000000  10.000000  10.000000  10.000000  10.000000  10.000000  10.000000  10.000000  10.000000  10.000000  10.000000  10.000000 ];
Results{63,1}=[18268.562656, 16850.594825, 13.200000, 1378.367831, 535.686494, 26.400000];
Results{63,2}=[ 4996.208104  -17646.808811  -12780.038177  -113.530643  -515.658139  12761.220419  143.798303  -56.938929  151.697416  -903.283241  341.334066  641.784302  -33.873208  9082.334037  385.499940  7452.822340  -6542.005303  -4987.177287  14721.008290 ; -17646.808811  276972.009842  146285.395414  -3925.217531  42119.133062  -147128.245103  183.454094  320.651296  84.155491  1369.042432  290.421578  1423.134952  315.019037  -140008.606766  -2604.304522  -79235.225647  77877.540096  22547.431185  -142367.024621 ; -12780.038177  146285.395414  164067.029639  8494.129079  -102228.489725  -173570.340694  -24.761870  280.844498  -76.518038  -924.807075  76.654596  364.107092  122.357784  -166954.207267  1518.208436  -89200.554209  90128.527620  72204.968977  -175153.489682 ; -113.530643  -3925.217531  8494.129079  9560.865256  -23808.273802  -9864.963542  105.468038  -3.077084  157.005399  2877.647043  0.115408  -1.600854  -10.800007  -7933.891273  -39.097637  -5459.299894  2581.655164  7738.257855  -10478.889480 ; -515.658139  42119.133062  -102228.489725  -23808.273802  236614.774174  118059.741568  -396.428045  -12.569127  -739.105453  1325.598961  2.999663  45.480314  144.542750  113112.342351  124.230662  55598.400493  -56923.781086  -93750.220709  127480.624619 ; 12761.220419  -147128.245103  -173570.340694  -9864.963542  118059.741568  185290.297503  -50.869636  -288.217860  -8.032384  -3058.891384  -121.292770  -484.704035  -112.703210  175458.938967  -1796.706409  95431.346471  -92376.834383  -84826.607293  188820.887922 ; 143.798303  183.454094  -24.761870  105.468038  -396.428045  -50.869636  220.819704  15.835980  277.426041  -27.104043  11.382091  32.275255  0.075935  -103.300513  5.288339  32.931074  -5.592802  -213.148786  151.558361 ; -56.938929  320.651296  280.844498  -3.077084  -12.569127  -288.217860  15.835980  7.011253  8.110169  13.259750  -7.145350  -22.334941  0.809322  -229.106878  2.599751  -148.830034  135.367540  112.741661  -331.683326 ; 151.697416  84.155491  -76.518038  157.005399  -739.105453  -8.032384  277.426041  8.110169  393.785132  14.284620  17.286549  51.340690  0.299611  -40.954746  -6.419982  46.879556  -60.783851  -126.789593  127.549740 ; -903.283241  1369.042432  -924.807075  2877.647043  1325.598961  -3058.891384  -27.104043  13.259750  14.284620  103729.274276  -6.871585  -174.755196  1.195720  44797.028898  1206.326917  -29920.883124  -73806.761403  26066.203543  4486.728503 ; 341.334066  290.421578  76.654596  0.115408  2.999663  -121.292770  11.382091  -7.145350  17.286549  -6.871585  168.972185  83.711825  -3.190230  -417.584807  109.658463  -35.402265  44.524045  -170.511375  172.278338 ; 641.784302  1423.134952  364.107092  -1.600854  45.480314  -484.704035  32.275255  -22.334941  51.340690  -174.755196  83.711825  1171.573403  -9.011867  -1084.409097  162.872025  -133.414454  310.509699  -599.236817  326.111310 ; -33.873208  315.019037  122.357784  -10.800007  144.542750  -112.703210  0.075935  0.809322  0.299611  1.195720  -3.190230  -9.011867  1.150715  -87.449819  -10.360601  -61.023559  59.740008  4.493880  -142.732881 ; 9082.334037  -140008.606766  -166954.207267  -7933.891273  113112.342351  175458.938967  -103.300513  -229.106878  -40.954746  44797.028898  -417.584807  -1084.409097  -87.449819  192763.934700  -1878.795572  78346.137996  -123155.477177  -60861.387919  175542.988512 ; 385.499940  -2604.304522  1518.208436  -39.097637  124.230662  -1796.706409  5.288339  2.599751  -6.419982  1206.326917  109.658463  162.872025  -10.360601  -1878.795572  1086.506960  -1356.164796  151.981867  1464.343530  -1070.312389 ; 7452.822340  -79235.225647  -89200.554209  -5459.299894  55598.400493  95431.346471  32.931074  -148.830034  46.879556  -29920.883124  -35.402265  -133.414454  -61.023559  78346.137996  -1356.164796  57754.034684  -27836.397053  -45880.361936  92653.095043 ; -6542.005303  77877.540096  90128.527620  2581.655164  -56923.781086  -92376.834383  -5.592802  135.367540  -60.783851  -73806.761403  44.524045  310.509699  59.740008  -123155.477177  151.981867  -27836.397053  101644.917932  19809.090392  -97133.359105 ; -4987.177287  22547.431185  72204.968977  7738.257855  -93750.220709  -84826.607293  -213.148786  112.741661  -126.789593  26066.203543  -170.511375  -599.236817  4.493880  -60861.387919  1464.343530  -45880.361936  19809.090392  98926.547961  -103468.043303 ; 14721.008290  -142367.024621  -175153.489682  -10478.889480  127480.624619  188820.887922  151.558361  -331.683326  127.549740  4486.728503  172.278338  326.111310  -142.732881  175542.988512  -1070.312389  92653.095043  -97133.359105  -103468.043303  207099.901297 ;];
Results{63,4}={};
Results{63,4}{1,1}={'Help_Ru5P.n'};
Results{63,4}{1,2}={'PPP4.x'};
Results{63,3}=[2.000000,-415.563649,18268.562656,-86445.769196,-0.028986];
Results{64,5}=[ 0.001000  10.000000  0.001000  0.001000  0.001000  0.001000  0.001000  7.430002  0.001000  0.001000 ];
Results{64,6}=[ 10.000000  10.000000  10.000000  10.000000  10.000000  10.000000  10.000000  10.000000  10.000000  10.000000  10.000000  10.000000  10.000000  10.000000  10.000000  10.000000  10.000000  10.000000  10.000000  10.000000  10.000000  10.000000  10.000000  10.000000  10.000000  10.000000  10.000000  10.000000  10.000000  10.000000  10.000000  10.000000  10.000000  10.000000  10.000000  10.000000  10.000000  10.000000  10.000000  10.000000  10.000000 ];
Results{64,1}=[6450.202518, 5032.234686, 13.200000, 1378.367831, 141.741156, 26.400000];
Results{64,2}=[ 1294.460716  -2212.913456  -2278.286904  -165.356907  175.125694  -2.319115  2655.976046  9.584254  252.880678  -1.669330  290.025530  -541.402131  32.757013  -4.131065  3.571793  1626.761168  -200.397770  1706.672728  -1164.876855  -1076.775946  1918.997405 ; -2212.913456  80962.005532  49624.927008  -321.898081  24497.304237  6.131682  -50713.824043  -6.822868  625.006567  -2.335629  924.995251  2666.495187  -45.021665  96.320921  150.133084  -51521.392505  1208.218021  -28172.950969  25506.745826  7899.329875  -44648.411636 ; -2278.286904  49624.927008  49256.275941  -2628.582350  -27769.053373  -2.984224  -51439.841678  -31.100580  -471.793372  14.478401  -425.630083  -3509.055232  0.022488  13.844015  78.661475  -54665.177460  2097.621981  -26676.840236  30185.789383  13960.769094  -46118.179897 ; -165.356907  -321.898081  -2628.582350  18387.723701  -2780.732837  9.018755  2707.130642  14.884596  395.915535  -10.343018  441.222522  7535.451106  0.060181  4.054807  2.555887  6411.158604  93.685456  -643.565713  -6891.884737  -2525.975661  4026.815326 ; 175.125694  24497.304237  -27769.053373  -2780.732837  146335.126509  23.545413  33587.431446  34.357825  2507.034133  -18.895470  3170.980542  4073.537175  0.378268  36.927507  78.986179  32934.712531  -776.732029  14475.695211  -18549.228428  -34253.151175  37910.939458 ; -2.319115  6.131682  -2.984224  9.018755  23.545413  0.792277  -29.941192  -0.067180  16.481545  2.446305  11.528503  -12.493377  -0.059282  -0.913692  0.081800  5.725262  -2.919697  8.730155  3.742771  -7.234165  7.681656 ; 2655.976046  -50713.824043  -51439.841678  2707.130642  33587.431446  -29.941192  56836.027385  25.776999  602.047505  -5.560784  715.316261  480.697638  6.056442  53.016184  -80.024856  54958.627663  -2092.514400  28480.845820  -28960.185647  -21694.541416  51292.416613 ; 9.584254  -6.822868  -31.100580  14.884596  34.357825  -0.067180  25.776999  1.694277  -23.884903  -4.040003  -15.935207  -11.889207  1.908147  -0.739794  -0.056245  33.131879  -5.349514  27.169740  -15.276771  -16.451325  26.521541 ; 252.880678  625.006567  -471.793372  395.915535  2507.034133  16.481545  602.047505  -23.884903  1503.427836  212.644300  1226.646957  14.501412  25.432021  4.818846  4.088622  525.324168  -41.793824  372.319309  -386.633687  -1337.194704  549.523351 ; -1.669330  -2.335629  14.478401  -10.343018  -18.895470  2.446305  -5.560784  -4.040003  212.644300  47.320591  147.916826  7.106044  -0.043637  1.800971  0.033760  -18.399131  4.315282  -14.669322  7.592602  -87.159824  -9.922503 ; 290.025530  924.995251  -425.630083  441.222522  3170.980542  11.528503  715.316261  -15.935207  1226.646957  147.916826  1120.778576  139.029272  20.850833  10.848557  5.881222  487.505479  -19.105555  307.475528  -446.286755  -1344.739954  533.289440 ; -541.402131  2666.495187  -3509.055232  7535.451106  4073.537175  -12.493377  480.697638  -11.889207  14.501412  7.106044  139.029272  104849.398417  -50.535905  36.050979  7.926148  47763.690711  509.274542  -28825.186330  -76023.826199  22954.127811  8217.903360 ; 32.757013  -45.021665  0.022488  0.060181  0.378268  -0.059282  6.056442  1.908147  25.432021  -0.043637  20.850833  -50.535905  207.409610  -2.700371  -2.917977  -4.400599  15.738857  36.937163  13.950157  -20.026647  -51.285943 ; -4.131065  96.320921  13.844015  4.054807  36.927507  -0.913692  53.016184  -0.739794  4.818846  1.800971  10.848557  36.050979  -2.700371  360.096991  0.040121  -15.372208  -7.808974  -27.769195  -8.235628  -27.016938  -6.304210 ; 3.571793  150.133084  78.661475  2.555887  78.986179  0.081800  -80.024856  -0.056245  4.088622  0.033760  5.881222  7.926148  -2.917977  0.040121  0.598518  -86.349165  1.534368  -45.244010  37.313907  2.496372  -65.304355 ; 1626.761168  -51521.392505  -54665.177460  6411.158604  32934.712531  5.725262  54958.627663  33.131879  525.324168  -18.399131  487.505479  47763.690711  -4.400599  -15.372208  -86.349165  80137.987422  -2078.853835  16960.514075  -64724.216909  -3419.128056  51267.492084 ; -200.397770  1208.218021  2097.621981  93.685456  -776.732029  -2.919697  -2092.514400  -5.349514  -41.793824  4.315282  -19.105555  509.274542  15.738857  -7.808974  1.534368  -2078.853835  330.475092  -1395.211462  886.001767  1018.203814  -2019.259144 ; 1706.672728  -28172.950969  -26676.840236  -643.565713  14475.695211  8.730155  28480.845820  27.169740  372.319309  -14.669322  307.475528  -28825.186330  36.937163  -27.769195  -45.244010  16960.514075  -1395.211462  23725.651521  5099.472181  -13685.673923  22449.406790 ; -1164.876855  25506.745826  30185.789383  -6891.884737  -18549.228428  3.742771  -28960.185647  -15.276771  -386.633687  7.592602  -446.286755  -76023.826199  13.950157  -8.235628  37.313907  -64724.216909  886.001767  5099.472181  70924.040899  -9268.962031  -30667.408895 ; -1076.775946  7899.329875  13960.769094  -2525.975661  -34253.151175  -7.234165  -21694.541416  -16.451325  -1337.194704  -87.159824  -1344.739954  22954.127811  -20.026647  -27.016938  2.496372  -3419.128056  1018.203814  -13685.673923  -9268.962031  58372.450271  -32950.311425 ; 1918.997405  -44648.411636  -46118.179897  4026.815326  37910.939458  7.681656  51292.416613  26.521541  549.523351  -9.922503  533.289440  8217.903360  -51.285943  -6.304210  -65.304355  51267.492084  -2019.259144  22449.406790  -30667.408895  -32950.311425  58035.947765 ;];
Results{64,4}={};
Results{64,3}=[0.000000,-196.039068,6450.202518,-35842.366183,-0.002822];
Results{65,5}=[ 9.932538  1.879114  0.001000  0.002962  0.001000  0.001063  0.001000  1.803077  0.001000  0.001000 ];
Results{65,6}=[ 8.230916  8.693494  9.885641  9.267572  9.371326  10.000000  9.644880  9.377997  6.900491  9.998504  9.716500  8.224568  9.332126  0.001000  9.280270  0.001000  9.995148  5.486184  8.663429  0.001000  0.001000  9.990524  9.966062  0.001000  9.332501  6.874128  9.871387  9.991506  9.852345  8.212342  7.689240  9.974937  9.985982  8.216558  9.344174  9.909491  8.226870  9.321193  8.643394  3.090038  9.240214 ];
Results{65,1}=[3064.650474, 1944.336272, 13.200000, 1080.714202, 38.811209, 26.400000];
Results{65,2}=[ 733.910359  -2068.586220  -2384.381786  -149.911105  395.319017  0.286456  2551.885473  5.840890  86.370458  -6.544897  93.035064  -503.475400  10.100029  -30.041921  2.114059  2050.229136  -271.112211  1640.717680  -1137.207971  -994.575670  2143.730509 ; -2068.586220  49426.470515  34796.601234  -6.856060  9322.032024  2.997914  -36044.601858  -20.441477  131.768087  -4.460517  331.046595  2239.797547  -73.095697  -25.433369  67.350655  -35869.022564  1282.441578  -20058.042487  17818.477849  8174.617165  -31993.125848 ; -2384.381786  34796.601234  36026.066831  -1576.446684  -13608.056287  -3.865102  -37239.803116  -37.160791  -349.719822  9.932732  -282.718281  -1806.345161  -0.894417  3.865049  38.297278  -39639.327400  2572.738822  -20092.264663  21898.576986  8349.374939  -31916.893065 ; -149.911105  -6.856060  -1576.446684  12303.008722  -3020.206430  3.407420  1743.769989  6.691135  221.834757  -1.927122  240.722355  5114.180111  -0.012770  2.939219  1.244127  4136.720531  96.098809  -563.283192  -4550.897531  -1522.712184  2434.746433 ; 395.319017  9322.032024  -13608.056287  -3020.206430  78991.686360  14.282845  16268.407394  31.966328  1164.918209  -13.015471  1525.744591  888.664839  0.217831  19.812967  41.864912  15588.968972  -963.498726  7565.407694  -8454.003791  -15672.402414  17602.917312 ; 0.286456  2.997914  -3.865102  3.407420  14.282845  0.178195  1.247995  0.048867  8.906548  1.710207  6.699470  -2.844230  0.484644  -0.044003  0.021991  5.404013  -1.134132  4.371653  -1.530131  -8.567021  2.935056 ; 2551.885473  -36044.601858  -37239.803116  1743.769989  16268.407394  1.247995  39653.969389  37.705209  330.042497  -26.508885  300.837837  -2144.383461  -17.491753  7.840275  -38.484533  38855.790920  -2746.842054  21755.835092  -19611.268924  -14794.293236  36093.347170 ; 5.840890  -20.441477  -37.160791  6.691135  31.966328  0.048867  37.705209  1.231089  -7.249934  -0.650467  -1.911742  -11.890224  1.915919  1.352070  0.020867  40.267524  -5.058721  29.172673  -17.286815  -21.558323  29.190830 ; 86.370458  131.768087  -349.719822  221.834757  1164.918209  8.906548  330.042497  -7.249934  692.108931  101.455556  493.407977  -114.086802  23.931433  18.923772  2.032377  415.816885  -68.479577  310.991912  -196.941999  -652.999855  303.251195 ; -6.544897  -4.460517  9.932732  -1.927122  -13.015471  1.710207  -26.508885  -0.650467  101.455556  26.198585  69.775046  -2.549963  -0.553677  0.458121  0.043171  -7.647230  0.996664  -5.899370  8.453026  -39.319414  -9.081325 ; 93.035064  331.046595  -282.718281  240.722355  1525.744591  6.699470  300.837837  -1.911742  493.407977  69.775046  405.010890  -47.981979  18.825734  15.119583  2.493411  348.699473  -56.095283  247.435547  -199.473225  -614.476496  277.612277 ; -503.475400  2239.797547  -1806.345161  5114.180111  888.664839  -2.844230  -2144.383461  -11.890224  -114.086802  -2.549963  -47.981979  103565.223152  -69.520354  -44.926976  4.317393  45362.922219  607.988181  -29360.092236  -74204.943378  24587.983620  6217.279920 ; 10.100029  -73.095697  -0.894417  -0.012770  0.217831  0.484644  -17.491753  1.915919  23.931433  -0.553677  18.825734  -69.520354  161.300432  -1.487959  -1.570296  11.573555  15.706625  47.554767  21.704807  -3.334625  -65.601217 ; -30.041921  -25.433369  3.865049  2.939219  19.812967  -0.044003  7.840275  1.352070  18.923772  0.458121  15.119583  -44.926976  -1.487959  358.782813  0.413265  38.068855  2.013982  27.070605  17.846154  -15.926445  -53.672751 ; 2.114059  67.350655  38.297278  1.244127  41.864912  0.021991  -38.484533  0.020867  2.032377  0.043171  2.493411  4.317393  -1.570296  0.413265  0.297207  -41.950488  1.428101  -22.040013  17.724339  2.583562  -32.699316 ; 2050.229136  -35869.022564  -39639.327400  4136.720531  15588.968972  5.404013  38855.790920  40.267524  415.816885  -7.647230  348.699473  45362.922219  11.573555  38.068855  -41.950488  62663.922755  -2543.101329  9661.386836  -55024.331513  3354.072106  34872.542037 ; -271.112211  1282.441578  2572.738822  96.098809  -963.498726  -1.134132  -2746.842054  -5.058721  -68.479577  0.996664  -56.095283  607.988181  15.706625  2.013982  1.428101  -2543.101329  444.493686  -1711.845974  1103.820459  1318.932560  -2414.873219 ; 1640.717680  -20058.042487  -20092.264663  -563.283192  7565.407694  4.371653  21755.835092  29.172673  310.991912  -5.899370  247.435547  -29360.092236  47.554767  27.070605  -22.040013  9661.386836  -1711.845974  20326.598743  9033.396694  -11114.938772  15380.083663 ; -1137.207971  17818.477849  21898.576986  -4550.897531  -8454.003791  -1.530131  -19611.268924  -17.286815  -196.941999  8.453026  -199.473225  -74204.943378  21.704807  17.846154  17.724339  -55024.331513  1103.820459  9033.396694  65171.457294  -13473.107194  -21597.188987 ; -994.575670  8174.617165  8349.374939  -1522.712184  -15672.402414  -8.567021  -14794.293236  -21.558323  -652.999855  -39.319414  -614.476496  24587.983620  -3.334625  -15.926445  2.583562  3354.072106  1318.932560  -11114.938772  -13473.107194  52868.505612  -25711.380485 ; 2143.730509  -31993.125848  -31916.893065  2434.746433  17602.917312  2.935056  36093.347170  29.190830  303.251195  -9.081325  277.612277  6217.279920  -65.601217  -53.672751  -32.699316  34872.542037  -2414.873219  15380.083663  -21597.188987  -25711.380485  42295.511197 ;];
Results{65,4}={};
Results{65,3}=[0.000000,-98.897731,3064.650474,-26957.901560,-0.000257];
Results{66,5}=[ 10.000000  1.438841  0.001972  0.002772  0.001276  0.001278  0.001000  0.681881  0.001000  0.001000 ];
Results{66,6}=[ 1.335032  1.233775  7.835335  6.568409  5.376627  6.637728  7.625643  6.568759  7.029575  7.852050  6.529614  1.738746  6.569287  0.001000  6.487327  0.001000  7.154234  0.262596  1.040409  0.001000  3.085780  5.949893  7.659955  0.117697  6.568387  0.166258  3.964911  7.622593  6.613868  0.783150  0.984844  7.785691  5.861197  0.909872  6.134963  0.857585  1.211969  6.568380  1.827087  0.001000  3.248725 ];
Results{66,1}=[2015.029917, 1558.286389, 13.200000, 417.143528, 25.942880, 26.400000];
Results{66,2}=[ 109.081237  -496.345592  -485.663320  -26.806070  91.564360  -0.823439  550.412522  0.120523  -6.275860  -0.721056  -4.972279  -17.523031  5.943173  0.769994  0.215983  438.800570  -29.389191  279.798861  -262.227645  -171.852255  473.819805 ; -496.345592  13291.759572  8479.487963  -62.106666  2344.713712  2.920668  -8823.606131  -3.352961  62.452506  -3.022556  106.596600  182.627299  -24.436957  4.560849  18.282481  -8803.501476  75.601539  -4722.491929  4540.066195  1697.238809  -7830.436409 ; -485.663320  8479.487963  8332.067033  47.589387  -3812.178485  0.673982  -7895.018064  -5.730594  -3.087632  2.266252  2.146197  -3842.766569  0.425949  5.570458  9.358000  -10767.767622  254.544400  -3693.127111  7535.886481  -2673.998682  -5317.710277 ; -26.806070  -62.106666  47.589387  1557.650727  -1280.401423  0.728329  -78.543238  -0.225820  26.998308  -0.168172  31.518163  629.568806  -0.025979  0.050920  -0.074603  241.059314  29.528291  -207.679939  -421.889675  31.108395  16.917289 ; 91.564360  2344.713712  -3812.178485  -1280.401423  19403.430765  5.289404  4358.623783  9.728537  176.138286  -8.765633  248.885241  -79.255296  -0.019995  5.743237  9.919199  4220.770045  -286.791984  2204.615320  -2125.326290  -4042.331925  4829.073510 ; -0.823439  2.920668  0.673982  0.728329  5.289404  0.082947  -3.112598  0.019639  2.791001  0.434476  2.190714  -1.489753  0.321057  -0.132954  0.007443  0.172317  -0.295714  0.512367  0.974085  -1.584171  -0.767754 ; 550.412522  -8823.606131  -7895.018064  -78.543238  4358.623783  -3.112598  8486.075553  4.861633  -38.952965  -8.003510  -29.363059  -89.145531  -15.447373  5.555411  -9.599570  8214.214425  -266.374373  4410.137114  -4320.796912  -2849.900284  7786.875738 ; 0.120523  -3.352961  -5.730594  -0.225820  9.728537  0.019639  4.861633  0.284457  -2.552532  -0.054901  -1.270651  -2.480077  0.651512  0.384096  0.010830  6.647063  -0.464754  4.707641  -2.230643  -3.281205  4.519903 ; -6.275860  62.452506  -3.087632  26.998308  176.138286  2.791001  -38.952965  -2.552532  179.658778  22.502692  132.965195  -22.358970  7.309397  6.151478  0.347687  18.409394  -7.833017  18.282867  4.057132  -87.971900  5.260512 ; -0.721056  -3.022556  2.266252  -0.168172  -8.765633  0.434476  -8.003510  -0.054901  22.502692  5.856652  17.203290  0.133687  -0.390805  0.307262  0.008110  -2.602658  0.218061  -1.826811  1.697675  -6.459461  -1.434007 ; -4.972279  106.596600  2.146197  31.518163  248.885241  2.190714  -29.363059  -1.270651  132.965195  17.203290  109.694928  -6.364346  5.331841  5.309252  0.351101  13.826799  -7.017920  8.408647  -2.049196  -86.038985  8.808965 ; -17.523031  182.627299  -3842.766569  629.568806  -79.255296  -1.489753  -89.145531  -2.480077  -22.358970  0.133687  -6.364346  100636.024749  -26.443839  -7.311905  0.493518  46352.700424  56.232807  -27154.543120  -73481.308189  24063.283563  7351.654186 ; 5.943173  -24.436957  0.425949  -0.025979  -0.019995  0.321057  -15.447373  0.651512  7.309397  -0.390805  5.331841  -26.443839  58.461923  -0.350532  -0.465900  -0.454998  5.665183  17.260087  8.991166  2.332967  -21.856175 ; 0.769994  4.560849  5.570458  0.050920  5.743237  -0.132954  5.555411  0.384096  6.151478  0.307262  5.309252  -7.311905  -0.350532  89.000180  0.180303  -1.549823  2.401045  3.451064  3.870931  -5.343163  -18.247601 ; 0.215983  18.282481  9.358000  -0.074603  9.919199  0.007443  -9.599570  0.010830  0.347687  0.008110  0.351101  0.493518  -0.465900  0.180303  0.073895  -10.203927  0.028572  -5.219434  4.727560  0.439139  -7.974223 ; 438.800570  -8803.501476  -10767.767622  241.059314  4220.770045  0.172317  8214.214425  6.647063  18.409394  -2.602658  13.826799  46352.700424  -0.454998  -1.549823  -10.203927  31834.561067  -251.184137  -7050.469824  -39302.275767  15151.677553  6857.121678 ; -29.389191  75.601539  254.544400  29.528291  -286.791984  -0.295714  -266.374373  -0.464754  -7.833017  0.218061  -7.017920  56.232807  5.665183  2.401045  0.028572  -251.184137  40.727005  -168.482146  112.229973  152.508882  -255.125087 ; 279.798861  -4722.491929  -3693.127111  -207.679939  2204.615320  0.512367  4410.137114  4.707641  18.282867  -1.826811  8.408647  -27154.543120  17.260087  3.451064  -5.219434  -7050.469824  -168.482146  10187.598657  16966.849754  -4539.661997  -23.673810 ; -262.227645  4540.066195  7535.886481  -421.889675  -2125.326290  0.974085  -4320.796912  -2.230643  4.057132  1.697675  -2.049196  -73481.308189  8.991166  3.870931  4.727560  -39302.275767  112.229973  16966.849754  56514.381232  -19523.683307  -7327.875160 ; -171.852255  1697.238809  -2673.998682  31.108395  -4042.331925  -1.584171  -2849.900284  -3.281205  -87.971900  -6.459461  -86.038985  24063.283563  2.332967  -5.343163  0.439139  15151.677553  152.508882  -4539.661997  -19523.683307  46728.483776  -14665.141664 ; 473.819805  -7830.436409  -5317.710277  16.917289  4829.073510  -0.767754  7786.875738  4.519903  5.260512  -1.434007  8.808965  7351.654186  -21.856175  -18.247601  -7.974223  6857.121678  -255.125087  -23.673810  -7327.875160  -14665.141664  16245.787410 ;];
Results{66,4}={};
Results{66,3}=[0.000000,-33.177483,2015.029917,-14943.368693,-0.000221];
Results{67,5}=[ 0.001000  3.030255  0.001000  0.001000  0.001000  0.001001  10.000000  0.002686  0.003657  1.251177 ];
Results{67,6}=[ 9.999958  9.999964  10.000000  10.000000  9.995651  10.000000  10.000000  10.000000  9.999977  10.000000  9.999999  10.000000  10.000000  9.999862  10.000000  10.000000  10.000000  9.999956  10.000000  9.999862  9.998746  10.000000  10.000000  9.999958  10.000000  9.999959  9.999959  10.000000  10.000000  9.999958  9.999958  10.000000  10.000000  9.999958  10.000000  9.999959  9.999958  10.000000  10.000000  9.999748  9.999959 ];
Results{67,1}=[17308.594002, 15890.648128, 13.200000, 1378.345874, 503.688271, 26.400000];
Results{67,2}=[ 4666.439065  -16648.541482  -11989.698245  -96.662437  -531.132712  11987.264592  138.321332  -52.817907  146.179077  -841.440613  318.689671  604.533429  -31.510214  8542.538278  364.293203  6988.525137  -6140.026569  -4660.360995  13789.320945 ; -16648.541482  260921.052201  137283.730114  -3863.330181  40642.868807  -138075.660966  174.416040  300.923728  81.933505  1238.100531  271.551202  1344.139316  298.778595  -131317.603371  -2459.937830  -74335.849313  73108.393950  20863.616303  -133513.736142 ; -11989.698245  137283.730114  154476.750413  8125.160403  -96975.803294  -163461.369424  -25.805836  262.046681  -71.653318  -1189.255250  71.742900  341.603928  115.474744  -157369.677214  1373.986193  -83889.066646  85081.294926  67815.081021  -164825.170100 ; -96.662437  -3863.330181  8125.160403  9005.464614  -22799.410774  -9440.896379  102.152286  -2.795074  151.855473  2690.327510  0.097578  -1.800836  -10.538289  -7627.577938  -34.526361  -5204.190579  2513.864517  7439.178346  -10042.693995 ; -531.132712  40642.868807  -96975.803294  -22799.410774  225038.807035  112036.624182  -382.148249  -11.044129  -712.691512  1221.739429  3.051206  44.640717  138.298160  107327.962142  106.929465  52752.479837  -53974.000271  -89116.555059  120980.781749 ; 11987.264592  -138075.660966  -163461.369424  -9440.896379  112036.624182  174588.138774  -42.521916  -269.178334  -5.828631  -2802.376578  -111.919139  -448.918730  -106.560816  165275.634837  -1630.691091  89832.629191  -87034.323177  -80097.779683  177943.975867 ; 138.321332  174.416040  -25.805836  102.152286  -382.148249  -42.521916  203.641759  14.452704  256.223327  -23.180894  10.924344  31.034943  0.078395  -95.645589  4.904942  32.090702  -8.682893  -199.494971  143.365269 ; -52.817907  300.923728  262.046681  -2.795074  -11.044129  -269.178334  14.452704  6.466955  7.311627  12.177740  -6.664346  -20.768991  0.755159  -214.054125  2.349357  -138.737847  126.369853  104.886099  -309.129682 ; 146.179077  81.933505  -71.653318  151.855473  -712.691512  -5.828631  256.223327  7.311627  364.057474  15.589947  16.508951  49.052719  0.295645  -40.362301  -6.071861  43.815894  -59.040015  -117.070200  118.020030 ; -841.440613  1238.100531  -1189.255250  2690.327510  1221.739429  -2802.376578  -23.180894  12.177740  15.589947  103458.503514  -6.425665  -158.829116  1.545592  44968.342929  1107.814811  -29668.734061  -73788.255355  25896.094220  4725.259898 ; 318.689671  271.551202  71.742900  0.097578  3.051206  -111.919139  10.924344  -6.664346  16.508951  -6.425665  158.070569  79.105419  -2.969219  -390.049909  102.670992  -33.173627  41.715802  -160.527198  160.834969 ; 604.533429  1344.139316  341.603928  -1.800836  44.640717  -448.918730  31.034943  -20.768991  49.052719  -158.829116  79.105419  1093.440636  -8.538640  -1019.952491  152.985115  -127.818355  288.878891  -563.755030  307.783672 ; -31.510214  298.778595  115.474744  -10.538289  138.298160  -106.560816  0.078395  0.755159  0.295645  1.545592  -2.969219  -8.538640  1.072950  -83.093121  -9.470912  -57.844110  56.216399  3.792619  -133.806530 ; 8542.538278  -131317.603371  -157369.677214  -7627.577938  107327.962142  165275.634837  -95.645589  -214.054125  -40.362301  44968.342929  -390.049909  -1019.952491  -83.093121  182889.287519  -1709.571460  73060.493071  -118040.371583  -56450.521331  165359.112113 ; 364.293203  -2459.937830  1373.986193  -34.526361  106.929465  -1630.691091  4.904942  2.349357  -6.071861  1107.814811  102.670992  152.985115  -9.470912  -1709.571460  1002.492763  -1232.619846  126.823271  1345.286557  -965.720385 ; 6988.525137  -74335.849313  -83889.066646  -5204.190579  52752.479837  89832.629191  32.090702  -138.737847  43.815894  -29668.734061  -33.173627  -127.818355  -57.844110  73060.493071  -1232.619846  54757.190641  -25091.494319  -43429.608526  86985.567859 ; -6140.026569  73108.393950  85081.294926  2513.864517  -53974.000271  -87034.323177  -8.682893  126.369853  -59.040015  -73788.255355  41.715802  288.878891  56.216399  -118040.371583  126.823271  -25091.494319  98881.407998  17528.717189  -91704.772075 ; -4660.360995  20863.616303  67815.081021  7439.178346  -89116.555059  -80097.779683  -199.494971  104.886099  -117.070200  25896.094220  -160.527198  -563.755030  3.792619  -56450.521331  1345.286557  -43429.608526  17528.717189  96019.985226  -98328.606216 ; 13789.320945  -133513.736142  -164825.170100  -10042.693995  120980.781749  177943.975867  143.365269  -309.129682  118.020030  4725.259898  160.834969  307.783672  -133.806530  165359.112113  -965.720385  86985.567859  -91704.772075  -98328.606216  195589.404281 ;];
Results{67,4}={};
Results{67,4}{1,1}={'Help_Ru5P.n'};
Results{67,4}{1,2}={'PPP4.x'};
Results{67,3}=[2.000000,-391.701226,17308.594002,-82269.561810,-0.026954];
Results{68,5}=[ 0.001000  1.858415  0.010459  0.001000  0.001021  0.001006  10.000000  0.001000  0.001000  2.702956 ];
Results{68,6}=[ 10.000000  10.000000  9.994472  10.000000  10.000000  10.000000  10.000000  10.000000  9.993646  10.000000  10.000000  10.000000  10.000000  10.000000  10.000000  10.000000  10.000000  10.000000  10.000000  10.000000  10.000000  10.000000  10.000000  10.000000  10.000000  10.000000  10.000000  10.000000  10.000000  10.000000  10.000000  10.000000  10.000000  10.000000  10.000000  10.000000  10.000000  10.000000  10.000000  10.000000  10.000000 ];
Results{68,1}=[20073.562173, 18655.633554, 13.200000, 1378.328619, 595.854452, 26.400000];
Results{68,2}=[ 5670.614072  -19659.707879  -14396.379021  -147.615517  -470.764185  14316.698795  151.608211  -65.852798  158.434677  -1036.679854  387.152224  716.220831  -38.783211  10180.717762  427.166995  8404.415780  -7359.249907  -5655.061757  16639.977606 ; -19659.707879  309870.364432  164999.067019  -4014.285906  44683.706846  -165888.689389  204.233713  363.006237  90.918343  1642.965107  328.718191  1581.738017  347.591723  -158119.641290  -2901.497556  -89420.653082  87790.482822  26162.186469  -160838.021241 ; -14396.379021  164999.067019  183602.956254  9186.244968  -112424.568381  -194043.780791  -14.670410  322.459135  -77.855420  -347.296715  86.798132  410.090689  136.747677  -186439.012386  1819.090079  -100029.382626  100380.240101  80997.529261  -196175.110104 ; -147.615517  -4014.285906  9186.244968  10650.908357  -25700.894706  -10661.530999  110.141107  -3.752442  164.636855  3246.254447  0.148402  -1.156486  -11.241310  -8497.908804  -50.232008  -5942.475717  2696.225210  8288.983000  -11290.967860 ; -470.764185  44683.706846  -112424.568381  -25700.894706  258877.099784  129722.286442  -421.083495  -16.800554  -785.319691  1536.913477  2.817968  46.273911  156.037456  124322.067449  172.669937  61116.863115  -62653.564218  -102673.247409  140094.148707 ; 14316.698795  -165888.689389  -194043.780791  -10661.530999  129722.286442  206855.798403  -77.670986  -330.018968  -21.050328  -3604.372420  -143.001016  -566.089548  -125.316150  196070.556118  -2142.168224  106777.449443  -103178.147648  -94212.138096  210790.745593 ; 151.608211  204.233713  -14.670410  110.141107  -421.083495  -77.670986  250.602554  19.002850  311.890028  -36.731222  11.950633  33.709189  0.075765  -125.429917  6.270890  30.572397  6.399831  -237.557420  160.852322 ; -65.852798  363.006237  322.459135  -3.752442  -16.800554  -330.018968  19.002850  8.271682  9.915717  15.807676  -8.171793  -25.756783  0.925292  -262.617948  3.299089  -171.267355  155.230580  130.162316  -381.602084 ; 158.434677  90.918343  -77.855420  164.636855  -785.319691  -21.050328  311.890028  9.915717  441.036082  10.387820  18.381265  54.599159  0.312626  -48.182713  -7.040054  48.554388  -58.543375  -141.552447  137.608289 ; -1036.679854  1642.965107  -347.296715  3246.254447  1536.913477  -3604.372420  -36.731222  15.807676  10.387820  104296.061300  -8.178005  -211.080018  0.446633  44416.888176  1414.314889  -30461.215116  -73832.990818  26447.864622  3943.489359 ; 387.152224  328.718191  86.798132  0.148402  2.817968  -143.001016  11.950633  -8.171793  18.381265  -8.178005  190.962159  92.702645  -3.646885  -473.884424  123.778699  -39.942710  50.635288  -189.723038  196.012345 ; 716.220831  1581.738017  410.090689  -1.156486  46.273911  -566.089548  33.709189  -25.756783  54.599159  -211.080018  92.702645  1333.525410  -9.937955  -1215.355693  182.542854  -143.405980  357.032546  -669.939562  364.874947 ; -38.783211  347.591723  136.747677  -11.241310  156.037456  -125.316150  0.075765  0.925292  0.312626  0.446633  -3.646885  -9.937955  1.311219  -96.594073  -12.225081  -67.675761  67.129562  6.271620  -161.624929 ; 10180.717762  -158119.641290  -186439.012386  -8497.908804  124322.067449  196070.556118  -125.429917  -262.617948  -48.182713  44416.888176  -473.884424  -1215.355693  -96.594073  212810.229703  -2228.792672  89099.012501  -133529.785707  -69660.915529  196201.374271 ; 427.166995  -2901.497556  1819.090079  -50.232008  172.669937  -2142.168224  6.270890  3.299089  -7.040054  1414.314889  123.778699  182.542854  -12.225081  -2228.792672  1262.600553  -1614.629436  202.710742  1714.048037  -1290.292386 ; 8404.415780  -89420.653082  -100029.382626  -5942.475717  61116.863115  106777.449443  30.572397  -171.267355  48.554388  -30461.215116  -39.942710  -143.405980  -67.675761  89099.012501  -1614.629436  63871.005903  -33413.457700  -50800.969950  104201.241498 ; -7359.249907  87790.482822  100380.240101  2696.225210  -62653.564218  -103178.147648  6.399831  155.230580  -58.543375  -73832.990818  50.635288  357.032546  67.129562  -133529.785707  202.710742  -33413.457700  107248.421943  24347.523401  -108137.430736 ; -5655.061757  26162.186469  80997.529261  8288.983000  -102673.247409  -94212.138096  -237.557420  130.162316  -141.552447  26447.864622  -189.723038  -669.939562  6.271620  -69660.915529  1714.048037  -50800.969950  24347.523401  104665.164756  -113761.180718 ; 16639.977606  -160838.021241  -196175.110104  -11290.967860  140094.148707  210790.745593  160.852322  -381.602084  137.608289  3943.489359  196.012345  364.874947  -161.624929  196201.374271  -1290.292386  104201.241498  -108137.430736  -113761.180718  230535.726565 ;];
Results{68,4}={};
Results{68,4}{1,1}={'Help_Ru5P.n'};
Results{68,4}{1,2}={'PPP4.x'};
Results{68,3}=[2.000000,-463.221877,20073.562173,-94865.403217,-0.033085];
Results{69,5}=[ 0.190589  0.001000  0.001000  0.001000  0.001000  0.001000  0.001000  0.001000  6.870717  0.001000 ];
Results{69,6}=[ 10.000000  10.000000  10.000000  10.000000  10.000000  10.000000  10.000000  10.000000  10.000000  10.000000  10.000000  10.000000  10.000000  10.000000  9.869781  10.000000  10.000000  10.000000  10.000000  10.000000  10.000000  10.000000  10.000000  10.000000  10.000000  10.000000  10.000000  10.000000  10.000000  10.000000  10.000000  10.000000  10.000000  10.000000  10.000000  10.000000  10.000000  10.000000  10.000000  10.000000  10.000000 ];
Results{69,1}=[16626.283734, 15208.745626, 13.200000, 1377.938108, 480.958188, 26.400000];
Results{69,2}=[ 1502.835289  -2379.774823  -3232.138760  -81.023766  -56.647175  -25.045399  4651.576961  -6.231160  36.115798  19.215920  160.880298  -524.356169  27.189969  -3.791297  3.597199  2684.592738  -521.142346  2268.819809  -1742.672548  -1576.595472  2382.641784 ; -2379.774823  45378.767395  30737.940931  -1356.807711  4859.837411  62.940524  -35129.202517  72.688970  213.350698  -47.617109  -125.039891  2396.281035  -18.960899  -4.847808  48.458324  -31949.852435  1901.328039  -18309.374688  15915.585628  7951.137705  -26014.277044 ; -3232.138760  30737.940931  46836.736173  -2958.821265  -5395.690259  78.960885  -54457.404549  56.860967  -502.250075  -37.722213  -884.901203  740.071976  -31.921636  -77.682508  25.785216  -50910.067657  5385.969070  -27369.886192  26628.142290  17475.176034  -40838.917766 ; -81.023766  -1356.807711  -2958.821265  21853.152000  -1734.933368  -12.228539  4117.564301  -30.581449  50.406414  0.211822  371.326318  9077.186923  -0.441671  4.202719  1.361014  7459.128186  5.701061  -849.159267  -8228.039999  -2845.543733  4139.153104 ; -56.647175  4859.837411  -5395.690259  -1734.933368  27169.087397  53.672008  3696.448345  0.503995  -122.845878  -133.585411  -888.242789  -856.868776  4.297350  8.360822  16.887211  5599.878181  -240.966436  3244.741607  -2387.313655  -6441.702264  8685.475449 ; -25.045399  62.940524  78.960885  -12.228539  53.672008  6.465684  -318.301306  3.167161  61.565003  2.783684  64.214043  -79.566655  -3.421804  -4.689977  0.101960  -107.405953  2.613017  -21.765587  101.152850  -1.847572  34.623675 ; 4651.576961  -35129.202517  -54457.404549  4117.564301  3696.448345  -318.301306  75088.379671  -67.335447  569.589866  145.262019  1257.141706  -1795.778069  255.478203  392.353618  -29.760523  58068.127862  -6145.246007  32009.747827  -30203.094652  -26645.088706  45659.483154 ; -6.231160  72.688970  56.860967  -30.581449  0.503995  3.167161  -67.335447  23.405974  -5.105087  9.177617  114.463886  38.998698  0.765057  3.004974  0.222688  -56.418158  10.498039  -54.188093  15.352518  42.922046  -58.217163 ; 36.115798  213.350698  -502.250075  50.406414  -122.845878  61.565003  569.589866  -5.105087  4466.689272  292.543204  3454.083029  17.897673  35.142339  65.991345  3.162314  579.593214  -9.877657  278.623092  -294.634599  -1446.036105  463.187390 ; 19.215920  -47.617109  -37.722213  0.211822  -133.585411  2.783684  145.262019  9.177617  292.543204  35.224443  257.388157  63.398556  5.788069  9.698601  0.126131  51.790307  2.650093  -4.614151  -58.397823  -57.207958  -25.782932 ; 160.880298  -125.039891  -884.901203  371.326318  -888.242789  64.214043  1257.141706  114.463886  3454.083029  257.388157  3808.421774  2.421067  41.596776  64.226646  1.899255  1021.085718  -80.494172  583.216936  -584.273685  -1432.911232  531.598258 ; -524.356169  2396.281035  740.071976  9077.186923  -856.868776  -79.566655  -1795.778069  38.998698  17.897673  63.398556  2.421067  107946.919981  27.776738  55.775539  2.964714  44218.359751  1537.378330  -32270.344610  -75671.130217  26959.010119  2336.840891 ; 27.189969  -18.960899  -31.921636  -0.441671  4.297350  -3.421804  255.478203  0.765057  35.142339  5.788069  41.596776  27.776738  126.763841  23.114406  -0.920736  45.049012  20.378308  25.280515  -52.619795  -52.083441  -91.618488 ; -3.791297  -4.847808  -77.682508  4.202719  8.360822  -4.689977  392.353618  3.004974  65.991345  9.698601  64.226646  55.775539  23.114406  112.157430  -0.307723  136.231636  3.780941  40.472835  -95.807661  -77.801324  -90.447393 ; 3.597199  48.458324  25.785216  1.361014  16.887211  0.101960  -29.760523  0.222688  3.162314  0.126131  1.899255  2.964714  -0.920736  -0.307723  0.220556  -29.894382  0.541193  -15.058799  12.150371  2.210946  -19.995170 ; 2684.592738  -31949.852435  -50910.067657  7459.128186  5599.878181  -107.405953  58068.127862  -56.418158  579.593214  51.790307  1021.085718  44218.359751  45.049012  136.231636  -29.894382  75117.868652  -5260.267732  16709.816607  -60925.855394  -5969.122805  43768.701373 ; -521.142346  1901.328039  5385.969070  5.701061  -240.966436  2.613017  -6145.246007  10.498039  -9.877657  2.650093  -80.494172  1537.378330  20.378308  3.780941  0.541193  -5260.267732  1197.000811  -3662.298829  2124.956828  3080.574427  -4990.741810 ; 2268.819809  -18309.374688  -27369.886192  -849.159267  3244.741607  -21.765587  32009.747827  -54.188093  278.623092  -4.614151  583.216936  -32270.344610  25.280515  40.472835  -15.058799  16709.816607  -3662.298829  25641.738547  6627.417845  -17280.108579  21899.874662 ; -1742.672548  15915.585628  26628.142290  -8228.039999  -2387.313655  101.152850  -30203.094652  15.352518  -294.634599  -58.397823  -584.273685  -75671.130217  -52.619795  -95.807661  12.150371  -60925.855394  2124.956828  6627.417845  69039.589003  -9679.188020  -24238.497210 ; -1576.595472  7951.137705  17475.176034  -2845.543733  -6441.702264  -1.847572  -26645.088706  42.922046  -1446.036105  -57.207958  -1432.911232  26959.010119  -52.083441  -77.801324  2.210946  -5969.122805  3080.574427  -17280.108579  -9679.188020  59879.743884  -34333.582006 ; 2382.641784  -26014.277044  -40838.917766  4139.153104  8685.475449  34.623675  45659.483154  -58.217163  463.187390  -25.782932  531.598258  2336.840891  -91.618488  -90.447393  -19.995170  43768.701373  -4990.741810  21899.874662  -24238.497210  -34333.582006  52260.768443 ;];
Results{69,4}={};
Results{69,3}=[0.000000,-362.143936,16626.283734,-29404.377915,-0.022012];
Results{70,5}=[ 0.001000  1.641447  0.001000  0.001071  0.001000  0.001000  1.933678  0.001000  0.001000  10.000000 ];
Results{70,6}=[ 10.000000  10.000000  10.000000  10.000000  9.957931  10.000000  10.000000  10.000000  10.000000  10.000000  9.993063  10.000000  10.000000  10.000000  10.000000  10.000000  9.991077  10.000000  10.000000  10.000000  10.000000  10.000000  10.000000  10.000000  10.000000  10.000000  10.000000  10.000000  10.000000  10.000000  10.000000  10.000000  10.000000  10.000000  10.000000  10.000000  10.000000  10.000000  10.000000  10.000000  9.944571 ];
Results{70,1}=[30215.001467, 28797.407714, 13.200000, 1377.993753, 933.913590, 26.400000];
Results{70,2}=[ 9703.400184  -27428.672143  -22189.584496  -337.535287  -164.332073  -48.427639  25776.632563  445.164266  -33.200624  538.867065  -671.873947  687.173800  1024.815547  -66.727979  15662.738271  515.095749  12817.738992  -12130.519275  -9903.234236  24553.853811 ; -27428.672143  439009.106902  235630.087995  -4746.081078  62978.835244  162.894741  -246848.974031  -17.980288  156.925317  -53.591440  93.716796  565.592418  2113.312562  503.564916  -230494.717798  -3702.989430  -127846.109561  127773.556222  38397.477032  -222985.050844 ; -22189.584496  235630.087995  272175.897692  12514.732529  -167910.247486  157.500115  -298797.009816  -672.406608  161.712357  -557.794630  1292.653915  94.361652  396.584545  205.334501  -277635.925580  5223.845271  -149678.433002  148390.088469  126229.375319  -286316.932440 ; -337.535287  -4746.081078  12514.732529  16622.172438  -35517.739824  4.638112  -14254.295634  401.531078  4.859605  595.744100  5448.448145  0.402196  1.069815  -13.270577  -11034.469438  -7.711666  -8393.987566  2945.555709  10910.908041  -15250.980925 ; -164.332073  62978.835244  -167910.247486  -35517.739824  395646.509887  -51.328125  194396.513475  -1757.898790  -64.914485  -3138.763870  2693.013814  8.409998  67.227934  226.826466  185736.218657  -185.083785  91277.054857  -93969.507910  -153212.392146  208969.959098 ; -48.427639  162.894741  157.500115  4.638112  -51.328125  1.464397  -213.962957  29.582745  1.040279  45.653260  9.595548  -3.715293  -9.327042  0.650656  -114.901340  -2.194041  -84.883341  75.174962  112.226725  -203.675431 ; 25776.632563  -246848.974031  -298797.009816  -14254.295634  194396.513475  -213.962957  331700.108572  606.321095  -192.944030  291.673905  -6254.841832  148.318142  284.372289  -232.028741  300798.277921  -5908.167620  165419.622077  -159162.663583  -151375.138439  320873.459872 ; 445.164266  -17.980288  -672.406608  401.531078  -1757.898790  29.582745  606.321095  1613.825783  33.958132  2363.348577  86.208830  66.682247  176.632488  0.321700  376.399342  -56.643101  351.412558  -436.129157  -666.178479  735.371989 ; -33.200624  156.925317  161.712357  4.859605  -64.914485  1.040279  -192.944030  33.958132  2.357001  48.017816  5.384891  -3.835919  -10.614863  0.500271  -135.609606  2.380235  -85.801625  80.308705  79.162733  -189.170383 ; 538.867065  -53.591440  -557.794630  595.744100  -3138.763870  45.653260  291.673905  2363.348577  48.017816  3483.326674  144.138884  86.364813  230.149196  0.599771  188.382865  -81.865425  270.402433  -412.592125  -492.341666  526.683246 ; -671.873947  93.716796  1292.653915  5448.448145  2693.013814  9.595548  -6254.841832  86.208830  5.384891  144.138884  107055.829382  96.397195  -98.878188  -22.040314  42525.555494  2907.763327  -32654.613228  -74394.986120  27209.237470  4490.713233 ; 687.173800  565.592418  94.361652  0.402196  8.409998  -3.715293  148.318142  66.682247  -3.835919  86.364813  96.397195  338.208481  142.767368  -6.168031  -715.087269  199.621098  -70.293154  -21.143245  -383.512012  251.289630 ; 1024.815547  2113.312562  396.584545  1.069815  67.227934  -9.327042  284.372289  176.632488  -10.614863  230.149196  -98.878188  142.767368  1832.417613  -12.731545  -1391.216240  238.415648  -134.458715  236.872290  -1132.797856  263.377737 ; -66.727979  503.564916  205.334501  -13.270577  226.826466  0.650656  -232.028741  0.321700  0.500271  0.599771  -22.040314  -6.168031  -12.731545  2.229498  -144.484717  -23.594226  -93.285309  115.169379  17.295453  -235.801433 ; 15662.738271  -230494.717798  -277635.925580  -11034.469438  185736.218657  -114.901340  300798.277921  376.399342  -135.609606  188.382865  42525.555494  -715.087269  -1391.216240  -144.484717  308748.795144  -5811.166546  140178.281815  -182724.251661  -115810.116921  289530.682856 ; 515.095749  -3702.989430  5223.845271  -7.711666  -185.083785  -2.194041  -5908.167620  -56.643101  2.380235  -81.865425  2907.763327  199.621098  238.415648  -23.594226  -5811.166546  2456.622521  -4138.968453  1234.923147  4031.657791  -4272.470004 ; 12817.738992  -127846.109561  -149678.433002  -8393.987566  91277.054857  -84.883341  165419.622077  351.412558  -85.801625  270.402433  -32654.613228  -70.293154  -134.458715  -93.285309  140178.281815  -4138.968453  92383.277420  -59734.804080  -76084.457926  153781.745526 ; -12130.519275  127773.556222  148390.088469  2945.555709  -93969.507910  75.174962  -159162.663583  -436.129157  80.308705  -412.592125  -74394.986120  -21.143245  236.872290  115.169379  -182724.251661  1234.923147  -59734.804080  134130.011993  48864.189034  -158262.125846 ; -9903.234236  38397.477032  126229.375319  10910.908041  -153212.392146  112.226725  -151375.138439  -666.178479  79.162733  -492.341666  27209.237470  -383.512012  -1132.797856  17.295453  -115810.116921  4031.657791  -76084.457926  48864.189034  137276.755412  -163531.855059 ; 24553.853811  -222985.050844  -286316.932440  -15250.980925  208969.959098  -203.675431  320873.459872  735.371989  -189.170383  526.683246  4490.713233  251.289630  263.377737  -235.801433  289530.682856  -4272.470004  153781.745526  -158262.125846  -163531.855059  323686.887741 ;];
Results{70,4}={};
Results{70,4}{1,1}={'PPP4.x'};
Results{70,3}=[1.000000,-477.674366,30215.001467,-128893.460237,-0.011703];
Results{71,5}=[ 9.892870  1.359050  0.001037  0.001350  0.001439  0.001949  0.001000  0.923187  0.001000  0.001000 ];
Results{71,6}=[ 1.211226  1.211377  10.000000  10.000000  10.000000  6.205347  10.000000  10.000000  7.127805  10.000000  7.458583  1.211377  10.000000  0.123548  10.000000  1.211377  7.934198  1.211299  3.101460  1.149106  1.211344  5.963662  9.948251  1.211377  10.000000  1.211232  3.864641  9.893772  10.000000  1.211231  1.211232  10.000000  10.000000  1.211231  10.000000  6.440207  1.211231  10.000000  5.771658  1.158124  6.437141 ];
Results{71,1}=[2395.367502, 1603.915479, 13.200000, 751.852023, 27.463849, 26.400000];
[truncated: 5,528,593 more chars]
