# Supplementary material for: A Pareto approach to resolve the conflict between information gain and experimental costs: Multiple-criteria design of carbon labeling experiments
Source: PLoS Comput Biol. 2018 Oct 31;14(10):e1006533. doi: 10.1371/journal.pcbi.1006533 (PMC6209137; doi:10.1371/journal.pcbi.1006533)
Supplement: S1 File — ZIP archive containing Pareto scatterplots for 3D- and 5D-MO-ED scenarios and scripts to reproduce Figs 7 and 8. (ZIP) [file pcbi.1006533.s007.zip › Scatter/3D_Comparison_Fig7/ResultfileLCMSMS_final.m]

function Results=ResultfileLCMSMS_final()
Results{1,5}=[ 10.000000  0.001000  0.001021  0.001000  0.001277  0.001000  0.001012  0.001000  0.190571  0.001730 ];
Results{1,6}=[ 0.001000  0.001000  6.957627  2.303016  0.001000  0.001000  9.923897  0.001000  0.001000  0.001000  0.001000  0.001000  0.001000  0.001000  0.001000  0.001000  0.001000  0.001000  10.000000  9.862803  0.001000  0.001000  9.810429  0.001000  0.001000  0.001000  0.001000  0.001000  0.001000  0.001000  9.542031  0.001000  0.001000  0.001000  0.188271  0.721822  8.078808  0.001000 ];
Results{1,1}=[1507.308977, 1086.415681, 13.200000, 381.293296, 10.213856, 26.400000];
Results{1,2}=[ 18.581470  -66.395227  -43.826649  0.633819  -0.848410  -0.178402  54.185661  0.065606  2.485054  0.326162  2.608465  2.383265  1.198474  0.338593  -0.003989  38.387631  0.049733  25.996149  -28.337044  -10.934717  36.343030 ; -66.395227  2462.117545  1555.175135  -13.803102  83.124939  0.070856  -1619.379840  0.757439  0.447448  0.115241  -2.652820  7.686361  -1.892925  1.937777  2.601578  -1630.499052  -4.328222  -855.304268  847.692953  333.457558  -1448.866561 ; -43.826649  1555.175135  1955.844520  9.574698  -15.790696  0.233635  -1128.392494  0.828648  -5.327739  -0.160033  -3.004136  -4003.302698  -0.313743  1.306175  1.643469  -4116.052467  -2.224781  -79.481955  4082.772579  -5045.283495  966.428011 ; 0.633819  -13.803102  9.574698  7.513078  -70.783131  -0.037993  -12.529432  0.030922  -2.461767  0.007602  -1.445378  0.387000  -0.019715  -0.022152  -0.036499  -10.517447  -0.058087  -5.362612  4.974731  14.082165  -13.806394 ; -0.848410  83.124939  -15.790696  -70.783131  968.700010  0.622994  24.278346  -0.210807  26.289729  -0.434302  14.810377  6.235913  0.173326  0.087143  0.499298  17.686742  1.191943  7.615191  -13.835639  -76.009225  48.128332 ; -0.178402  0.070856  0.233635  -0.037993  0.622994  0.049678  -1.425686  0.055754  0.861301  0.116379  1.390257  -0.259803  -0.015532  -0.004613  0.000694  -0.270369  -0.004175  -0.060205  0.318685  0.123728  0.058183 ; 54.185661  -1619.379840  -1128.392494  -12.529432  24.278346  -1.425686  1269.501133  -0.380962  31.557182  -7.669054  -2.087393  1.974839  2.622546  -0.651307  -1.700233  1185.693342  3.582213  620.090245  -622.023440  -319.013365  1052.838432 ; 0.065606  0.757439  0.828648  0.030922  -0.210807  0.055754  -0.380962  0.401137  0.429853  -0.134491  0.957616  0.002063  0.010606  0.005919  0.002895  -0.998745  -0.001047  -0.482281  0.482633  -0.326462  -0.596901 ; 2.485054  0.447448  -5.327739  -2.461767  26.289729  0.861301  31.557182  0.429853  87.330423  -2.996996  67.552435  -1.631135  0.953273  0.266473  0.025518  5.542858  0.552715  5.174460  -3.541721  -27.466111  0.823345 ; 0.326162  0.115241  -0.160033  0.007602  -0.434302  0.116379  -7.669054  -0.134491  -2.996996  1.792502  2.350801  0.067824  0.031395  0.010282  -0.000198  -0.005314  0.010194  0.068613  -0.133362  3.468219  0.320043 ; 2.608465  -2.652820  -3.004136  -1.445378  14.810377  1.390257  -2.087393  0.957616  67.552435  2.350801  83.826922  -4.095725  1.164129  0.310389  0.016352  2.860120  0.655474  5.325879  -1.244991  -10.235197  -2.495714 ; 2.383265  7.686361  -4003.302698  0.387000  6.235913  -0.259803  1.974839  0.002063  -1.631135  0.067824  -4.095725  100210.792022  -1.542656  -0.287098  0.017867  46406.146293  -0.700052  -26902.857630  -73307.850590  24033.558692  7384.955145 ; 1.198474  -1.892925  -0.313743  -0.019715  0.173326  -0.015532  2.622546  0.010606  0.953273  0.031395  1.164129  -1.542656  3.263262  0.509904  -0.004916  0.219093  0.790265  1.550104  -0.024287  -1.292396  -2.229909 ; 0.338593  1.937777  1.306175  -0.022152  0.087143  -0.004613  -0.651307  0.005919  0.266473  0.010282  0.310389  -0.287098  0.509904  0.221790  0.003273  -1.534476  0.157684  -0.406851  0.698309  -0.068638  -1.815324 ; -0.003989  2.601578  1.643469  -0.036499  0.499298  0.000694  -1.700233  0.002895  0.025518  -0.000198  0.016352  0.017867  -0.004916  0.003273  0.005709  -1.780799  0.001890  -0.901109  0.884085  0.322894  -1.519081 ; 38.387631  -1630.499052  -4116.052467  -10.517447  17.686742  -0.270369  1185.693342  -0.998745  5.542858  -0.005314  2.860120  46406.146293  0.219093  -1.534476  -1.780799  24780.486354  2.506845  -10791.860550  -35614.300247  17676.109258  277.422702 ; 0.049733  -4.328222  -2.224781  -0.058087  1.191943  -0.004175  3.582213  -0.001047  0.552715  0.010194  0.655474  -0.700052  0.790265  0.157684  0.001890  2.506845  0.305740  1.767864  -1.072412  -1.228450  0.950955 ; 25.996149  -855.304268  -79.481955  -5.362612  7.615191  -0.060205  620.090245  -0.482281  5.174460  0.068613  5.325879  -26902.857630  1.550104  -0.406851  -0.901109  -10791.860550  1.767864  8069.983872  18832.837908  -3185.562143  -3534.987462 ; -28.337044  847.692953  4082.772579  4.974731  -13.835639  0.318685  -622.023440  0.482633  -3.541721  -0.133362  -1.244991  -73307.850590  -0.024287  0.698309  0.884085  -35614.300247  -1.072412  18832.837908  54474.967125  -20847.969527  -3849.935901 ; -10.934717  333.457558  -5045.283495  14.082165  -76.009225  0.123728  -319.013365  -0.326462  -27.466111  3.468219  -10.235197  24033.558692  -1.292396  -0.068638  0.322894  17676.109258  -1.228450  -3185.562143  -20847.969527  45380.524859  -12152.254768 ; 36.343030  -1448.866561  966.428011  -13.806394  48.128332  0.058183  1052.838432  -0.596901  0.823345  0.320043  -2.495714  7384.955145  -2.229909  -1.815324  -1.519081  277.422702  0.950955  -3534.987462  -3849.935901  -12152.254768  9941.042143 ;];
Results{1,4}={};
Results{1,3}=[0.000000,-5.454432,1507.308977,-11891.297681,-0.000199];
Results{2,5}=[ 0.001000  0.001000  0.001000  0.001000  0.001000  0.001000  0.001000  0.001000  10.000000  0.001000 ];
Results{2,6}=[ 10.000000  10.000000  10.000000  10.000000  10.000000  10.000000  10.000000  10.000000  10.000000  10.000000  10.000000  10.000000  10.000000  10.000000  10.000000  10.000000  10.000000  10.000000  10.000000  10.000000  10.000000  10.000000  0.001000  10.000000  10.000000  10.000000  10.000000  10.000000  10.000000  10.000000  10.000000  10.000000  10.000000  10.000000  10.000000  10.000000  10.000000  10.000000 ];
Results{2,1}=[17360.593523, 15604.206114, 13.200000, 1716.787409, 494.140204, 26.400000];
Results{2,2}=[ 14714.512998  -51867.074707  -34395.651336  64.021451  -9234.516906  -199.893574  41905.740007  34.496770  76.618484  240.576715  -49.828978  1791.972211  1956.643945  -351.066930  -1.937788  29972.056725  -1075.898550  19852.902041  -21555.996338  -6333.621034  28571.375064 ; -51867.074707  1789917.014426  1050663.823619  -34112.054654  213563.861427  725.461238  -1090421.685094  1589.629798  15655.003402  -130.505130  9927.016912  2728.625556  611.714113  587.211507  2366.721674  -1113418.366162  1409.864160  -578461.304030  575790.058470  181251.931317  -956106.345595 ; -34395.651336  1050663.823619  847679.666264  -20501.458881  -162019.666543  541.149950  -921696.829305  180.739193  -3879.255601  -32.159882  -3189.710583  -8918.251064  -159.581441  5.603335  1327.726390  -910077.335377  11686.826108  -464635.688472  473546.290848  274253.043621  -813556.624606 ; 64.021451  -34112.054654  -20501.458881  251656.911181  -85068.634871  -156.864907  28807.583623  -530.504291  -225.538539  -14.895844  4660.056951  101958.272386  -10.516279  17.002059  -19.338780  69365.271922  132.016254  -16492.972184  -85465.745783  -13911.515195  28708.845839 ; -9234.516906  213563.861427  -162019.666543  -85068.634871  903436.184695  430.089200  213337.132640  2022.612629  20672.174052  -91.407069  3554.140828  157.325988  432.480664  285.827650  529.837103  180757.961377  83.680819  88500.748784  -88627.607799  -224325.728282  226749.036708 ; -199.893574  725.461238  541.149950  -156.864907  430.089200  111.386786  -3262.118444  122.995063  2089.363453  200.076264  2614.534479  -700.173384  -63.467197  -44.791393  0.498378  -797.177123  -20.546574  -100.840932  797.500345  31.096713  373.800294 ; 41905.740007  -1090421.685094  -921696.829305  28807.583623  213337.132640  -3262.118444  1118205.186596  -1711.727922  -2243.055127  -2960.386856  -981.453656  35030.256184  2385.733139  3101.013460  -1340.468068  999428.254192  -11903.762068  499237.235146  -534171.146964  -333727.812801  851852.016643 ; 34.496770  1589.629798  180.739193  -530.504291  2022.612629  122.995063  -1711.727922  842.611485  -1050.264384  199.088067  2587.730075  80.142402  -30.348870  23.200439  4.255329  -306.050387  14.918853  -166.937738  86.278676  451.719624  -6.996377 ; 76.618484  15655.003402  -3879.255601  -225.538539  20672.174052  2089.363453  -2243.055127  -1050.264384  153043.607802  6544.030567  139926.971374  -963.418582  -14.778922  614.835221  60.484441  3845.615152  -7.413539  2670.733427  -1706.537783  -34756.705564  7519.677526 ; 240.576715  -130.505130  -32.159882  -14.895844  -91.407069  200.076264  -2960.386856  199.088067  6544.030567  1864.390269  6489.893714  -294.040240  73.437920  87.117788  1.583737  -287.028250  31.534216  54.467676  244.815037  -2386.908674  847.119871 ; -49.828978  9927.016912  -3189.710583  4660.056951  3554.140828  2614.534479  -981.453656  2587.730075  139926.971374  6489.893714  172335.256248  -791.453662  226.921406  649.131168  51.659521  4120.986324  -117.760563  2660.888934  -1862.866522  -34955.284380  5119.497005 ; 1791.972211  2728.625556  -8918.251064  101958.272386  157.325988  -700.173384  35030.256184  80.142402  -963.418582  -294.040240  -791.453662  164347.042165  919.476736  377.861326  35.873971  76004.258321  3953.352266  -44680.361279  -119567.259034  22506.793983  8762.509844 ; 1956.643945  611.714113  -159.581441  -10.516279  432.480664  -63.467197  2385.733139  -30.348870  -14.778922  73.437920  226.921406  919.476736  5882.594341  74.396359  30.681281  -409.834089  307.700846  -145.090157  -612.372788  -719.518979  -771.670990 ; -351.066930  587.211507  5.603335  17.002059  285.827650  -44.791393  3101.013460  23.200439  614.835221  87.117788  649.131168  377.861326  74.396359  3575.653513  -5.204227  766.418480  140.273044  71.318361  -450.870709  -652.209141  -1735.617027 ; -1.937788  2366.721674  1327.726390  -19.338780  529.837103  0.498378  -1340.468068  4.255329  60.484441  1.583737  51.659521  35.873971  30.681281  -5.204227  10.636671  -1432.886213  -2.310900  -740.343030  708.318445  148.865954  -1199.963896 ; 29972.056725  -1113418.366162  -910077.335377  69365.271922  180757.961377  -797.177123  999428.254192  -306.050387  3845.615152  -287.028250  4120.986324  76004.258321  -409.834089  766.418480  -1432.886213  1011250.231537  -11246.028472  479316.866160  -555315.174554  -288035.214906  872328.694653 ; -1075.898550  1409.864160  11686.826108  132.016254  83.680819  -20.546574  -11903.762068  14.918853  -7.413539  31.534216  -117.760563  3953.352266  307.700846  140.273044  -2.310900  -11246.028472  3053.384254  -8084.885071  4132.266963  7102.153270  -11714.552008 ; 19852.902041  -578461.304030  -464635.688472  -16492.972184  88500.748784  -100.840932  499237.235146  -166.937738  2670.733427  54.467676  2660.888934  -44680.361279  -145.090157  71.318361  -740.343030  479316.866160  -8084.885071  270790.993947  -226150.771201  -158717.327423  443308.908771 ; -21555.996338  575790.058470  473546.290848  -85465.745783  -88627.607799  797.500345  -534171.146964  86.278676  -1706.537783  244.815037  -1862.866522  -119567.259034  -612.372788  -450.870709  708.318445  -555315.174554  4132.266963  -226150.771201  345669.483672  136203.202393  -452078.583091 ; -6333.621034  181251.931317  274253.043621  -13911.515195  -224325.728282  31.096713  -333727.812801  451.719624  -34756.705564  -2386.908674  -34955.284380  22506.793983  -719.518979  -652.209141  148.865954  -288035.214906  7102.153270  -158717.327423  136203.202393  224274.681920  -304693.548361 ; 28571.375064  -956106.345595  -813556.624606  28708.845839  226749.036708  373.800294  851852.016643  -6.996377  7519.677526  847.119871  5119.497005  8762.509844  -771.670990  -1735.617027  -1199.963896  872328.694653  -11714.552008  443308.908771  -452078.583091  -304693.548361  826945.659964 ;];
Results{2,4}={};
Results{2,3}=[0.000000,-6295.264696,17360.593523,-386171.766225,-1.233882];
Results{3,5}=[ 10.000000  0.001000  0.001000  0.001000  0.001228  0.001000  0.001000  0.001000  0.107872  0.002610 ];
Results{3,6}=[ 0.001000  0.001000  10.000000  3.263025  0.001000  0.001000  5.293686  0.001000  0.001000  0.001000  0.001000  0.001000  0.001000  0.001000  0.001000  0.001000  0.931171  0.001000  10.000000  10.000000  0.001000  4.259859  9.993159  0.001000  0.001000  0.001000  0.001000  0.001000  0.001000  0.001000  10.000000  0.001000  0.001000  0.001000  0.231198  3.855109  0.001000  0.001000 ];
Results{3,1}=[1392.229058, 970.516366, 13.200000, 382.112692, 6.350546, 26.400000];
Results{3,2}=[ 3.242674  -9.732159  -7.838558  0.206233  -0.313070  9.090222  0.027824  -0.172787  0.096070  -0.452852  1.705836  0.661978  0.215758  6.782790  -0.100593  3.731778  -5.412925  -0.941006  7.377311 ; -9.732159  414.795864  261.678082  -4.700208  30.266369  -273.673381  0.264304  -0.877026  0.075079  -2.047996  8.186189  -0.952099  0.120858  -275.836258  1.799713  -147.579305  139.435621  57.548983  -238.838284 ; -7.838558  261.678082  1090.028502  3.209059  -6.875565  -221.506778  0.370573  -3.495274  -0.024855  -3.142212  -3994.677271  -0.151702  -0.223311  -3208.717605  4.272303  388.822878  3605.848846  -5251.032033  1791.659890 ; 0.206233  -4.700208  3.209059  2.638169  -25.601397  -4.154316  0.023934  -0.923816  0.004753  -0.531080  0.119456  -0.007046  -0.007575  -3.527725  -0.022256  -1.799091  1.679358  4.796470  -4.679488 ; -0.313070  30.266369  -6.875565  -25.601397  346.804785  9.696255  -0.214144  9.901440  -0.162249  5.537834  2.145154  0.056644  0.037820  7.731938  0.425386  3.442906  -5.581924  -27.981951  18.669399 ; 9.090222  -273.673381  -221.506778  -4.154316  9.696255  269.438145  -0.190844  12.721604  -3.091758  0.838420  -9.220827  1.316499  0.703968  235.394805  -4.745475  127.038744  -117.796344  -82.146067  200.738454 ; 0.027824  0.264304  0.370573  0.023934  -0.214144  -0.190844  0.146747  0.226587  -0.047307  0.389805  0.017617  0.006500  0.005108  -0.438213  0.009445  -0.220331  0.203972  -0.100404  -0.292325 ; -0.172787  -0.877026  -3.495274  -0.923816  9.901440  12.721604  0.226587  33.574506  -1.032077  25.528916  -0.956194  0.489749  0.152088  4.218756  -0.027669  2.594081  -1.637301  -11.503110  2.345226 ; 0.096070  0.075079  -0.024855  0.004753  -0.162249  -3.091758  -0.047307  -1.032077  0.677909  0.935002  -0.014527  0.016757  0.010366  -0.058025  0.002533  0.007277  0.008875  1.309901  0.173171 ; -0.452852  -2.047996  -3.142212  -0.531080  5.537834  0.838420  0.389805  25.528916  0.935002  30.654234  -1.894393  0.590668  0.163074  3.972027  -0.128381  2.870595  -0.984240  -5.096117  1.553297 ; 1.705836  8.186189  -3994.677271  0.119456  2.145154  -9.220827  0.017617  -0.956194  -0.014527  -1.894393  100205.482963  -0.787629  -0.143593  46396.463373  1.414178  -26904.232199  -73301.205495  24033.317995  7375.412527 ; 0.661978  -0.952099  -0.151702  -0.007046  0.056644  1.316499  0.006500  0.489749  0.016757  0.590668  -0.787629  1.719055  0.262487  0.079957  0.411461  0.796282  -0.016887  -0.633144  -1.169034 ; 0.215758  0.120858  -0.223311  -0.007575  0.037820  0.703968  0.005108  0.152088  0.010366  0.163074  -0.143593  0.262487  0.119159  0.161308  0.008741  0.269543  -0.123364  -0.312730  -0.109601 ; 6.782790  -275.836258  -3208.717605  -3.527725  7.731938  235.394805  -0.438213  4.218756  -0.058025  3.972027  46396.463373  0.079957  0.161308  23826.164989  -4.557632  -11281.313411  -35115.160487  17891.254847  -588.031797 ; -0.100593  1.799713  4.272303  -0.022256  0.425386  -4.745475  0.009445  -0.027669  0.002533  -0.128381  1.414178  0.411461  0.008741  -4.557632  0.963319  -3.005605  1.589349  2.379038  -3.802442 ; 3.731778  -147.579305  388.822878  -1.799091  3.442906  127.038744  -0.220331  2.594081  0.007277  2.870595  -26904.232199  0.796282  0.269543  -11281.313411  -3.005605  7813.734287  19090.478036  -3071.909915  -3977.978537 ; -5.412925  139.435621  3605.848846  1.679358  -5.581924  -117.796344  0.203972  -1.637301  0.008875  -0.984240  -73301.205495  -0.016887  -0.123364  -35115.160487  1.589349  19090.478036  54210.703350  -20961.394079  -3397.416622 ; -0.941006  57.548983  -5251.032033  4.796470  -27.981951  -82.146067  -0.100404  -11.503110  1.309901  -5.096117  24033.317995  -0.633144  -0.312730  17891.254847  2.379038  -3071.909915  -20961.394079  45307.246818  -11954.342399 ; 7.377311  -238.838284  1791.659890  -4.679488  18.669399  200.738454  -0.292325  2.345226  0.173171  1.553297  7375.412527  -1.169034  -0.109601  -588.031797  -3.802442  -3977.978537  -3397.416622  -11954.342399  9142.760669 ;];
Results{3,4}={};
Results{3,4}{1,1}={'Help_Ru5P.n'};
Results{3,4}{1,2}={'Tca7a.x'};
Results{3,3}=[2.000000,-7.567960,1392.229058,-12773.731376,-0.000253];
Results{4,5}=[ 10.000000  1.535434  0.001000  0.003165  0.001003  0.001000  0.001006  0.001000  0.001000  0.001000 ];
Results{4,6}=[ 0.001000  1.279585  10.000000  9.877782  1.133448  1.286304  6.623301  1.293558  1.151652  0.572043  0.767495  1.157910  0.767565  0.767532  0.594745  2.531487  10.000000  1.279710  9.997765  10.000000  8.927756  9.999440  10.000000  1.101777  0.767547  0.001000  0.001000  0.767514  0.863479  1.261011  9.998997  9.231920  1.278932  0.767530  0.001000  0.001000  1.535434  1.207295 ];
Results{4,1}=[1995.538824, 1395.522248, 13.200000, 560.416577, 20.517408, 26.400000];
Results{4,2}=[ 349.760427  -495.367149  -539.497899  38.318256  -306.064875  1113.508545  71.241853  12.927309  80.856617  79.289943  133.320100  12.170343  414.197872  -20.012597  306.743699  -384.444907  -336.571470  364.332492 ; -495.367149  35902.161750  20673.724941  -791.538661  6726.960300  -21221.265678  348.203378  6.450095  480.366112  496.917569  21.352156  27.340617  -22029.086189  162.436571  -11513.647822  11017.380876  3210.239474  -18620.670644 ; -539.497899  20673.724941  20496.044607  693.961707  -6799.167305  -21497.438685  579.855090  2.701258  919.022426  -2823.407973  -11.044856  4.594366  -23740.942663  984.024798  -10728.640545  13551.892666  2069.731600  -16943.893535 ; 38.318256  -791.538661  693.961707  534.412859  -2949.857097  -853.219467  154.352176  3.134013  235.014754  95.699733  -0.013974  -0.955580  -740.652095  3.228697  -402.090151  306.386586  816.342134  -950.468599 ; -306.064875  6726.960300  -6799.167305  -2949.857097  29787.616166  8483.489086  -1207.972863  -22.510900  -1956.827453  41.945626  9.156838  8.473101  7587.868859  1.141857  3684.504563  -3726.052367  -7769.905900  9114.232590 ; 1113.508545  -21221.265678  -21497.438685  -853.219467  8483.489086  26342.434312  -882.985681  -53.043057  -1594.988540  -672.842651  121.136920  35.122164  22566.440732  -1030.061440  12115.194448  -11439.617847  -9209.914045  20427.414848 ; 71.241853  348.203378  579.855090  154.352176  -1207.972863  -882.985681  758.824658  58.557579  1178.360950  64.245516  21.979878  7.141431  -659.515150  -4.536972  -329.030907  264.996073  405.260777  -681.854687 ; 12.927309  6.450095  2.701258  3.134013  -22.510900  -53.043057  58.557579  21.742138  109.480163  7.253490  2.913861  0.937248  -10.572657  0.830519  -3.932481  -3.254531  8.794556  -3.906032 ; 80.856617  480.366112  919.022426  235.014754  -1956.827453  -1594.988540  1178.360950  109.480163  1925.036128  78.318576  26.908606  8.847339  -1030.093502  -6.707846  -516.902486  438.835673  737.495987  -1067.561956 ; 79.289943  496.917569  -2823.407973  95.699733  41.945626  -672.842651  64.245516  7.253490  78.318576  100766.508016  17.713503  11.789366  45202.958484  304.413474  -27765.237516  -73000.200197  24448.251431  6198.667223 ; 133.320100  21.352156  -11.044856  -0.013974  9.156838  121.136920  21.979878  2.913861  26.908606  17.713503  175.177697  6.447211  -48.435970  30.172846  19.212739  -34.525999  -50.481779  -35.850726 ; 12.170343  27.340617  4.594366  -0.955580  8.473101  35.122164  7.141431  0.937248  8.847339  11.789366  6.447211  2.342265  -11.583883  3.502721  -5.511248  -6.189619  -13.644402  -11.930542 ; 414.197872  -22029.086189  -23740.942663  -740.652095  7587.868859  22566.440732  -659.515150  -10.572657  -1030.093502  45202.958484  -48.435970  -11.583883  45651.292117  -998.265441  440.946038  -45643.974664  10204.460370  19327.762373 ; -20.012597  162.436571  984.024798  3.228697  1.141857  -1030.061440  -4.536972  0.830519  -6.707846  304.413474  30.172846  3.502721  -998.265441  262.360712  -663.065187  358.800814  534.784697  -931.151925 ; 306.743699  -11513.647822  -10728.640545  -402.090151  3684.504563  12115.194448  -329.030907  -3.932481  -516.902486  -27765.237516  19.212739  -5.511248  440.946038  -663.065187  14264.262539  13500.666992  -7270.485079  6752.891135 ; -384.444907  11017.380876  13551.892666  306.386586  -3726.052367  -11439.617847  264.996073  -3.254531  438.835673  -73000.200197  -34.525999  -6.189619  -45643.974664  358.800814  13500.666992  59498.859580  -17179.182851  -12951.530524 ; -336.571470  3210.239474  2069.731600  816.342134  -7769.905900  -9209.914045  405.260777  8.794556  737.495987  24448.251431  -50.481779  -13.644402  10204.460370  534.784697  -7270.485079  -17179.182851  49772.992490  -19439.749873 ; 364.332492  -18620.670644  -16943.893535  -950.468599  9114.232590  20427.414848  -681.854687  -3.906032  -1067.561956  6198.667223  -35.850726  -11.930542  19327.762373  -931.151925  6752.891135  -12951.530524  -19439.749873  27597.987452 ;];
Results{4,4}={};
Results{4,4}{1,1}={'Help_Ru5P.n'};
Results{4,4}{1,2}={'PPP4.x'};
Results{4,4}{1,3}={'Tca7a.x'};
Results{4,3}=[3.000000,-300.039658,1995.538824,-23006.100884,-0.004746];
Results{5,5}=[ 9.057142  0.001000  0.001000  0.001000  0.001000  0.001000  0.001092  6.854139  0.969002  0.001000 ];
Results{5,6}=[ 10.000000  9.977559  10.000000  10.000000  10.000000  9.974247  10.000000  3.912360  3.676907  1.280875  10.000000  10.000000  6.922911  10.000000  1.264030  0.001000  9.999314  10.000000  10.000000  10.000000  10.000000  10.000000  9.031998  10.000000  6.928893  0.943858  0.967034  10.000000  10.000000  10.000000  10.000000  10.000000  9.981633  10.000000  2.432549  4.580414  10.000000  9.747384 ];
Results{5,1}=[4712.972298, 3277.053742, 13.200000, 1396.318556, 83.235125, 26.400000];
Results{5,2}=[ 17601.256890  -41781.034558  -40945.234851  -2255.920752  8202.542197  44703.024525  109.015120  2005.929017  -2.913121  1983.374814  -6136.733222  465.940176  -1623.823306  5.752286  31913.487055  -3125.558322  27815.511989  -21678.636111  -15912.754394  37002.949711 ; -41781.034558  2485482.816528  1615732.403872  -11694.202954  162468.734137  -1679031.613067  -571.837300  -2785.435786  -104.635989  526.982604  40168.735622  -1194.393180  -2274.609470  3822.406516  -1725704.210030  8835.417082  -903869.832527  863701.172286  363522.483593  -1489888.636219 ; -40945.234851  1615732.403872  1160562.673440  -34161.312334  -167948.125497  -1217550.692570  -567.542865  -7000.604486  -34.240198  -5648.719897  18084.693065  -73.708117  -401.290440  2354.198811  -1242332.002548  21733.065782  -650700.661120  632615.701738  316184.027510  -1086220.660837 ; -2255.920752  -11694.202954  -34161.312334  227673.406031  -100749.969702  39831.828430  181.022164  2464.779532  24.346931  2025.699773  92167.278811  -0.071085  58.771701  -37.649073  80794.448382  1009.809130  -6815.798364  -85351.496462  -25522.861120  46460.186581 ; 8202.542197  162468.734137  -167948.125497  -100749.969702  1509193.672842  215253.178038  239.118481  21096.702722  11.152748  27245.545589  8894.265210  -1.483536  202.479217  788.930364  190086.365268  -11318.328780  94696.124809  -103590.031179  -234009.576194  231520.104640 ; 44703.024525  -1679031.613067  -1217550.692570  39831.828430  215253.178038  1287306.816862  815.321921  18214.405645  240.952320  15329.995611  -24268.890322  545.727432  748.968716  -2419.390407  1302209.214469  -24174.302607  685611.311104  -661341.941139  -353634.775103  1143026.094877 ; 109.015120  -571.837300  -567.542865  181.022164  239.118481  815.321921  118.317622  -499.314514  -42.653186  162.646279  -174.685027  33.138911  31.909320  -0.886187  658.387168  -52.097322  471.221517  -296.540721  -358.815372  338.923358 ; 2005.929017  -2785.435786  -7000.604486  2464.779532  21096.702722  18214.405645  -499.314514  38889.258093  4421.267463  26317.608916  -3648.160693  746.054388  472.497621  22.381096  7864.135431  -792.804251  6761.242536  -3113.151247  -27240.633656  5909.315077 ; -2.913121  -104.635989  -34.240198  24.346931  11.152748  240.952320  -42.653186  4421.267463  2009.548564  3922.312921  -121.587199  4.120898  5.534218  0.075772  18.475486  -6.584357  68.427185  53.173589  -3677.886449  115.275942 ; 1983.374814  526.982604  -5648.719897  2025.699773  27245.545589  15329.995611  162.646279  26317.608916  3922.312921  25180.461875  -3097.231371  776.860984  407.413755  36.991122  6401.698885  -698.827210  5742.728126  -2645.555367  -24319.166680  5047.935875 ; -6136.733222  40168.735622  18084.693065  92167.278811  8894.265210  -24268.890322  -174.685027  -3648.160693  -121.587199  -3097.231371  154480.161801  -1390.049134  -1508.382202  79.342679  42298.829950  5550.622114  -59166.341982  -95313.536025  26810.278225  4241.837896 ; 465.940176  -1194.393180  -73.708117  -0.071085  -1.483536  545.727432  33.138911  746.054388  4.120898  776.860984  -1390.049134  9680.492074  281.285203  -142.450595  7.759073  335.892216  941.563149  447.546141  -579.390154  -1634.759894 ; -1623.823306  -2274.609470  -401.290440  58.771701  202.479217  748.968716  31.909320  472.497621  5.534218  407.413755  -1508.382202  281.285203  8558.538104  -4.290274  2309.080313  17.539310  1098.379053  410.009819  -436.093425  -1329.523463 ; 5.752286  3822.406516  2354.198811  -37.649073  788.930364  -2419.390407  -0.886187  22.381096  0.075772  36.991122  79.342679  -142.450595  -4.290274  15.311995  -2566.312183  7.307267  -1320.371605  1241.059406  422.176798  -2122.583333 ; 31913.487055  -1725704.210030  -1242332.002548  80794.448382  190086.365268  1302209.214469  658.387168  7864.135431  18.475486  6401.698885  42298.829950  7.759073  2309.080313  -2566.312183  1366712.610540  -21048.914865  678190.728862  -720489.167122  -329960.252360  1164126.669376 ; -3125.558322  8835.417082  21733.065782  1009.809130  -11318.328780  -24174.302607  -52.097322  -792.804251  -6.584357  -698.827210  5550.622114  335.892216  17.539310  7.307267  -21048.914865  4150.133008  -14860.171621  9309.481124  12058.865559  -20011.172973 ; 27815.511989  -903869.832527  -650700.661120  -6815.798364  94696.124809  685611.311104  471.221517  6761.242536  68.427185  5742.728126  -59166.341982  941.563149  1098.379053  -1320.371605  678190.728862  -14860.171621  382600.450476  -323434.095648  -186346.189601  598456.143368 ; -21678.636111  863701.172286  632615.701738  -85351.496462  -103590.031179  -661341.941139  -296.540721  -3113.151247  53.173589  -2645.555367  -95313.536025  447.546141  410.009819  1241.059406  -720489.167122  9309.481124  -323434.095648  418747.366379  159535.797104  -602697.657288 ; -15912.754394  363522.483593  316184.027510  -25522.861120  -234009.576194  -353634.775103  -358.815372  -27240.633656  -3677.886449  -24319.166680  26810.278225  -579.390154  -436.093425  422.176798  -329960.252360  12058.865559  -186346.189601  159535.797104  186433.650377  -322365.373158 ; 37002.949711  -1489888.636219  -1086220.660837  46460.186581  231520.104640  1143026.094877  338.923358  5909.315077  115.275942  5047.935875  4241.837896  -1634.759894  -1329.523463  -2122.583333  1164126.669376  -20011.172973  598456.143368  -602697.657288  -322365.373158  1044490.005106 ;];
Results{5,4}={};
Results{5,4}{1,1}={'Help_Ru5P.n'};
Results{5,3}=[1.000000,-3119.611950,4712.972298,-516494.347430,-0.007907];
Results{6,5}=[ 10.000000  1.063019  0.001023  0.001031  0.001002  0.001000  0.001997  2.275823  0.001000  0.001000 ];
Results{6,6}=[ 10.000000  9.984366  6.135909  9.997741  9.964223  9.023086  10.000000  8.749028  9.983225  5.000500  9.947699  9.984307  5.000500  9.937804  5.000500  0.009210  10.000000  9.950069  9.855805  9.998080  9.997255  9.993413  10.000000  9.952338  9.984425  0.284049  1.658114  5.000500  0.515218  9.950197  9.982526  9.999789  9.984496  9.977700  0.476251  0.001000  7.750334  9.984470 ];
Results{6,1}=[3247.450578, 1838.353920, 13.200000, 1369.496658, 35.278464, 26.400000];
Results{6,2}=[ 8344.483291  -28032.562284  -24883.805390  -1868.085486  3501.104750  26505.510918  58.504150  873.960513  1.269841  781.669253  -3125.873303  460.657643  -602.620204  20766.892448  -1408.862802  16103.960302  -12978.255027  -8588.456116  22875.581487 ; -28032.562284  1513197.716701  979048.621781  -8760.749517  128355.274008  -1012820.470267  -321.217770  781.677896  17.451358  3389.070047  22431.985004  -593.768484  -868.947768  -1041720.573218  5652.481224  -545975.125831  523543.430582  213543.629548  -905495.848920 ; -24883.805390  979048.621781  714088.557501  -32644.670309  -115311.176425  -746500.023256  -351.630037  -3187.355485  32.569134  -2322.084820  2142.066291  -42.060704  -105.726342  -766739.261885  13502.475343  -396801.497536  394659.424268  195620.983871  -673280.780677 ; -1868.085486  -8760.749517  -32644.670309  205883.641086  -74051.076180  36739.741924  144.034282  2543.673543  -3.743675  2347.058725  83502.395785  -2.803315  53.844269  75069.289347  539.285765  -5152.159452  -78350.232501  -25132.173048  44698.471174 ; 3501.104750  128355.274008  -115311.176425  -74051.076180  1011459.731532  147663.482163  218.412767  14929.311151  -5.192850  19722.433445  5788.883236  22.412117  147.958891  130869.495290  -5737.597236  64404.820657  -70193.343415  -164748.839301  162216.354415 ; 26505.510918  -1012820.470267  -746500.023256  36739.741924  147663.482163  785135.126115  431.154575  7918.887156  -216.393184  6837.838268  -5275.766632  117.729834  221.462760  800040.723010  -14719.903858  415830.490333  -410554.682637  -218216.736112  708796.271607 ; 58.504150  -321.217770  -351.630037  144.034282  218.412767  431.154575  78.610444  -395.720683  -27.569654  -3.822429  -76.941558  23.911534  19.777642  408.638994  -24.417003  273.114084  -196.183557  -177.500136  252.044655 ; 873.960513  781.677896  -3187.355485  2543.673543  14929.311151  7918.887156  -395.720683  26912.950605  2482.580511  18837.930663  -1296.813909  417.032903  265.153501  3832.588448  -357.370706  3023.521543  -1726.946189  -15480.345894  3653.867168 ; 1.269841  17.451358  32.569134  -3.743675  -5.192850  -216.393184  -27.569654  2482.580511  1389.064411  2337.723367  -25.383580  -0.930019  1.670028  -52.641617  0.014466  -13.095530  38.482690  -2118.694308  15.149201 ; 781.669253  3389.070047  -2322.084820  2347.058725  19722.433445  6837.838268  -3.822429  18837.930663  2337.723367  17419.345563  -804.927993  395.335860  215.633342  3002.538076  -308.741266  2316.452180  -1511.769865  -14434.658498  3157.887891 ; -3125.873303  22431.985004  2142.066291  83502.395785  5788.883236  -5275.766632  -76.941558  -1296.813909  -25.383580  -804.927993  144077.749612  -795.412083  -779.677618  57194.053784  3261.028252  -45034.539694  -99042.800960  19255.427066  13769.390561 ; 460.657643  -593.768484  -42.060704  -2.803315  22.412117  117.729834  23.911534  417.032903  -0.930019  395.335860  -795.412083  5106.070782  92.418698  -200.496414  211.616697  554.302694  237.805851  -241.580455  -861.231948 ; -602.620204  -868.947768  -105.726342  53.844269  147.958891  221.462760  19.777642  265.153501  1.670028  215.633342  -779.677618  92.418698  5055.797138  905.588086  36.435626  545.507814  234.016583  -209.000250  -752.237995 ; 20766.892448  -1041720.573218  -766739.261885  75069.289347  130869.495290  800040.723010  408.638994  3832.588448  -52.641617  3002.538076  57194.053784  -200.496414  905.588086  854283.282051  -13361.570854  408859.225460  -466052.930347  -201985.485394  725203.485499 ; -1408.862802  5652.481224  13502.475343  539.285765  -5737.597236  -14719.903858  -24.417003  -357.370706  0.014466  -308.741266  3261.028252  211.616697  36.435626  -13361.570854  2538.717332  -9009.346394  5748.182868  7244.215887  -12678.425706 ; 16103.960302  -545975.125831  -396801.497536  -5152.159452  64404.820657  415830.490333  273.114084  3023.521543  -13.095530  2316.452180  -45034.539694  554.302694  545.507814  408859.225460  -9009.346394  234975.830461  -189941.533834  -114920.512223  367048.531574 ; -12978.255027  523543.430582  394659.424268  -78350.232501  -70193.343415  -410554.682637  -196.183557  -1726.946189  38.482690  -1511.769865  -99042.800960  237.805851  234.016583  -466052.930347  5748.182868  -189941.533834  288984.189937  95665.019169  -380817.433260 ; -8588.456116  213543.629548  195620.983871  -25132.173048  -164748.839301  -218216.736112  -177.500136  -15480.345894  -2118.694308  -14434.658498  19255.427066  -241.580455  -209.000250  -201985.485394  7244.215887  -114920.512223  95665.019169  135502.079599  -210760.483553 ; 22875.581487  -905495.848920  -673280.780677  44698.471174  162216.354415  708796.271607  252.044655  3653.867168  15.149201  3157.887891  13769.390561  -861.231948  -752.237995  725203.485499  -12678.425706  367048.531574  -380817.433260  -210760.483553  656737.580569 ;];
Results{6,4}={};
Results{6,4}{1,1}={'Help_Ru5P.n'};
Results{6,4}{1,2}={'Tca7a.x'};
Results{6,3}=[2.000000,-3091.908841,3247.450578,-347956.343407,-0.004851];
Results{7,5}=[ 9.545206  0.688376  0.001467  0.001682  0.002251  0.001146  0.005051  0.001000  0.001000  0.002292 ];
Results{7,6}=[ 0.609445  0.001000  6.386403  3.984516  0.001000  0.034914  9.559844  0.249572  0.001000  0.001000  0.001000  0.048064  0.001000  0.001000  0.001000  0.335093  6.117829  0.001000  9.964445  9.744557  3.359530  5.544092  10.000000  0.001000  0.001000  0.180834  0.001000  0.001000  0.001000  0.001000  9.949714  3.055455  0.049537  0.001000  0.493526  0.001000  9.281793  0.001000 ];
Results{7,1}=[1631.761407, 1120.802009, 13.200000, 471.359398, 11.360067, 26.400000];
Results{7,2}=[ 107.780358  -223.019925  -155.807274  13.351173  -83.430355  316.755413  17.758842  3.649812  19.673265  48.598645  28.394011  2.171119  122.515757  9.912557  77.423122  -125.654651  -80.975473  115.553823 ; -223.019925  17268.053702  10378.800442  -260.045286  1857.226092  -10783.193260  100.544560  0.346734  140.360249  93.316935  6.213964  7.983516  -11107.648721  4.548084  -5713.953140  5620.804624  1926.171147  -9511.645618 ; -155.807274  10378.800442  8554.223466  228.983815  -1887.982027  -8249.844608  219.308477  2.091876  335.721798  -3905.303593  -2.745347  2.529697  -11202.021420  42.688664  -3725.140704  7630.401820  -3044.560091  -5370.508306 ; 13.351173  -260.045286  228.983815  132.181713  -987.322260  -276.634605  43.259315  1.089594  67.501520  13.153941  -0.049759  -0.341301  -252.555869  0.821216  -127.785552  114.628214  268.599900  -314.378762 ; -83.430355  1857.226092  -1887.982027  -987.322260  8149.182277  2372.052900  -448.897312  -9.192201  -702.496841  -65.583327  1.995723  2.304968  2076.050027  -1.449372  1043.698923  -978.030303  -2149.861187  2532.350495 ; 316.755413  -10783.193260  -8249.844608  -276.634605  2372.052900  9627.851128  -354.200810  -25.147434  -607.596342  75.433051  30.921599  5.253223  8784.447890  -21.130751  4490.109137  -4564.870274  -2753.871635  7853.897004 ; 17.758842  100.544560  219.308477  43.259315  -448.897312  -354.200810  243.959654  20.427869  384.842279  16.565856  5.259603  1.550759  -246.068247  2.576390  -123.896424  107.395625  164.950453  -247.915931 ; 3.649812  0.346734  2.091876  1.089594  -9.192201  -25.147434  20.427869  7.424898  39.195565  2.024133  0.717725  0.185649  -4.425517  0.572546  -1.918669  -0.089721  6.088912  -1.536365 ; 19.673265  140.360249  335.721798  67.501520  -702.496841  -607.596342  384.842279  39.195565  636.952093  19.748335  6.424345  1.939944  -373.042675  2.820334  -188.261405  168.591507  281.242930  -377.725516 ; 48.598645  93.316935  -3905.303593  13.153941  -65.583327  75.433051  16.565856  2.024133  19.748335  100279.545561  5.599130  2.252215  46290.588911  22.045804  -26979.338617  -73299.966870  24017.737612  7262.403498 ; 28.394011  6.213964  -2.745347  -0.049759  1.995723  30.921599  5.259603  0.717725  6.424345  5.599130  34.866671  1.601056  -10.188272  6.383858  3.417263  -8.526151  -12.429906  -7.304988 ; 2.171119  7.983516  2.529697  -0.341301  2.304968  5.253223  1.550759  0.185649  1.939944  2.252215  1.601056  0.579442  -4.107846  0.810838  -1.947866  -0.278826  -2.319289  -3.967841 ; 122.515757  -11107.648721  -11202.021420  -252.555869  2076.050027  8784.447890  -246.068247  -4.425517  -373.042675  46290.588911  -10.188272  -4.107846  32407.193381  -47.840076  -6877.674949  -39412.957173  15539.579192  7098.972156 ; 9.912557  4.548084  42.688664  0.821216  -1.449372  -21.130751  2.576390  0.572546  2.820334  22.045804  6.383858  0.810838  -47.840076  14.950212  -31.026170  9.025993  17.625732  -45.287758 ; 77.423122  -5713.953140  -3725.140704  -127.785552  1043.698923  4490.109137  -123.896424  -1.918669  -188.261405  -26979.338617  3.417263  -1.947866  -6877.674949  -31.026170  10091.838287  16887.443058  -4271.457645  -23.821648 ; -125.654651  5620.804624  7630.401820  114.628214  -978.030303  -4564.870274  107.395625  -0.089721  168.591507  -73299.966870  -8.526151  -0.278826  -39412.957173  9.025993  16887.443058  56412.357981  -19746.600305  -7238.593008 ; -80.975473  1926.171147  -3044.560091  268.599900  -2149.861187  -2753.871635  164.950453  6.088912  281.242930  24017.737612  -12.429906  -2.319289  15539.579192  17.625732  -4271.457645  -19746.600305  46405.710726  -14212.388926 ; 115.553823  -9511.645618  -5370.508306  -314.378762  2532.350495  7853.897004  -247.915931  -1.536365  -377.725516  7262.403498  -7.304988  -3.967841  7098.972156  -45.287758  -23.821648  -7238.593008  -14212.388926  16105.976572 ;];
Results{7,4}={};
Results{7,4}{1,1}={'Help_Ru5P.n'};
Results{7,4}{1,2}={'PPP4.x'};
Results{7,4}{1,3}={'Tca7a.x'};
Results{7,3}=[3.000000,-90.836976,1631.761407,-17026.701562,-0.001218];
Results{8,5}=[ 0.001000  0.001000  0.001000  0.001000  0.001000  0.001000  0.001000  0.001000  10.000000  0.001000 ];
Results{8,6}=[ 0.001000  10.000000  10.000000  10.000000  10.000000  10.000000  9.928934  10.000000  10.000000  10.000000  10.000000  10.000000  10.000000  10.000000  10.000000  0.001000  10.000000  10.000000  10.000000  10.000000  10.000000  9.924380  0.001000  10.000000  10.000000  0.001000  10.000000  10.000000  10.000000  10.000000  10.000000  10.000000  10.000000  10.000000  10.000000  10.000000  10.000000  10.000000 ];
Results{8,1}=[17227.948105, 15604.206114, 13.200000, 1584.141990, 494.140204, 26.400000];
Results{8,2}=[ 14595.603633  -51787.670537  -34258.692816  63.765213  -9240.696225  -199.929137  41907.418792  20.553798  228.772574  236.781580  269.982019  1686.653686  1957.023991  -347.193829  1.533221  29873.755659  -1076.679325  19811.477316  -21409.231580  -6635.101354  28396.635720 ; -51787.670537  1784215.050439  1047007.415437  -34112.109279  213562.544117  721.347877  -1086394.019421  1573.692370  15682.432809  -134.935981  10092.876021  2622.323682  611.795115  586.462426  2363.487675  -1109526.169371  1420.255282  -576419.622988  573854.683810  180068.605526  -952717.041028 ; -34258.692816  1047007.415437  845155.640961  -20501.315937  -162016.219386  532.506136  -918560.299296  180.490421  -3764.479850  -10.128017  -3031.074027  -8714.468830  -159.793457  2.897381  1323.285118  -907333.713037  11690.480524  -463305.631788  472012.439928  273740.290258  -811476.649971 ; 63.765213  -34112.109279  -20501.315937  251656.910498  -85068.651360  -156.855297  28807.506400  -530.523542  -224.962951  -14.901330  4660.994774  101958.035324  -10.515265  17.009234  -19.331340  69365.195919  132.009353  -16492.980910  -85465.499938  -13912.093066  28708.653611 ; -9240.696225  213562.544117  -162016.219386  -85068.651360  903435.787069  430.320949  213335.270359  2022.148387  20686.054642  -91.539371  3576.756941  151.609129  432.505118  286.000694  530.016513  180756.128536  83.514408  88500.538352  -88621.679123  -224339.663937  226744.401026 ; -199.929137  721.347877  532.506136  -156.855297  430.320949  108.329454  -3151.009229  119.401134  2040.200589  200.741250  2577.048617  -686.057395  -63.481447  -44.609567  0.475843  -778.368521  -19.573814  -99.070746  781.613358  -4.587617  355.714265 ; 41907.418792  -1086394.019421  -918560.299296  28807.506400  213335.270359  -3151.009229  1109357.365882  -1571.478750  -2668.751097  -3080.748281  -2710.623214  33963.913011  2385.847586  3093.946132  -1340.928370  995439.066902  -11934.508433  497781.741779  -531649.303786  -331191.926056  850870.834827 ; 20.553798  1573.692370  180.490421  -530.523542  2022.148387  119.401134  -1571.478750  835.233624  -1082.997675  198.408477  2603.374497  70.308524  -30.320314  23.824304  4.661412  -295.130442  15.888600  -162.458324  91.634749  337.357820  -23.703677 ; 228.772574  15682.432809  -3764.479850  -224.962951  20686.054642  2040.200589  -2668.751097  -1082.997675  149929.120564  6466.342219  135954.582272  -1182.716453  -15.632533  614.029024  53.626213  3575.978613  14.282753  2688.808426  -1505.363370  -34338.360038  7878.777914 ; 236.781580  -134.935981  -10.128017  -14.901330  -91.539371  200.741250  -3080.748281  198.408477  6466.342219  1858.809780  6389.489046  -340.848078  73.446057  87.266580  1.626910  -327.884582  31.546218  55.858250  290.232760  -2394.430448  887.085381 ; 269.982019  10092.876021  -3031.074027  4660.994774  3576.756941  2577.048617  -2710.623214  2603.374497  135954.582272  6389.489046  166800.303496  -1012.221913  225.530537  642.967959  39.040373  3664.212163  -96.210003  2649.492269  -1630.780470  -33453.792337  5745.919766 ; 1686.653686  2622.323682  -8714.468830  101958.035324  151.609129  -686.057395  33963.913011  70.308524  -1182.716453  -340.848078  -1012.221913  163840.621846  919.828338  381.251438  38.629509  75644.378157  3948.099915  -44646.277504  -119094.902564  22168.170174  9119.847010 ; 1957.023991  611.795115  -159.793457  -10.515265  432.505118  -63.481447  2385.847586  -30.320314  -15.632533  73.446057  225.530537  919.828338  5882.592837  74.385715  30.670247  -409.721367  307.711080  -145.077214  -612.737417  -718.661855  -771.385856 ; -347.193829  586.462426  2.897381  17.009234  286.000694  -44.609567  3093.946132  23.824304  614.029024  87.266580  642.967959  381.251438  74.385715  3575.405672  -5.313496  767.207529  140.308180  71.549228  -454.492291  -639.674397  -1730.333289 ; 1.533221  2363.487675  1323.285118  -19.331340  530.016513  0.475843  -1340.928370  4.661412  53.626213  1.626910  39.040373  38.629509  30.670247  -5.313496  10.511646  -1429.633186  -2.280632  -738.780111  703.999363  158.322926  -1193.810619 ; 29873.755659  -1109526.169371  -907333.713037  69365.195919  180756.128536  -778.368521  995439.066902  -295.130442  3575.978613  -327.884582  3664.212163  75644.378157  -409.721367  767.207529  -1429.633186  1008156.561508  -11252.463520  477905.439485  -553543.861317  -287338.456874  870367.120476 ; -1076.679325  1420.255282  11690.480524  132.009353  83.514408  -19.573814  -11934.508433  15.888600  14.282753  31.546218  -96.210003  3948.099915  307.711080  140.308180  -2.280632  -11252.463520  3051.566233  -8085.467396  4138.102235  7109.586294  -11711.816701 ; 19811.477316  -576419.622988  -463305.631788  -16492.980910  88500.538352  -99.070746  497781.741779  -162.458324  2688.808426  55.858250  2649.492269  -44646.277504  -145.077214  71.549228  -738.780111  477905.439485  -8085.467396  270048.150670  -225442.010973  -158317.893079  442073.075696 ; -21409.231580  573854.683810  472012.439928  -85465.499938  -88621.679123  781.613358  -531649.303786  91.634749  -1505.363370  290.232760  -1630.780470  -119094.902564  -612.737417  -454.492291  703.999363  -553543.861317  4138.102235  -225442.010973  344488.346318  136142.440309  -451200.071066 ; -6635.101354  180068.605526  273740.290258  -13912.093066  -224339.663937  -4.587617  -331191.926056  337.357820  -34338.360038  -2394.430448  -33453.792337  22168.170174  -718.661855  -639.674397  158.322926  -287338.456874  7109.586294  -158317.893079  136142.440309  221935.754951  -304387.082695 ; 28396.635720  -952717.041028  -811476.649971  28708.653611  226744.401026  355.714265  850870.834827  -23.703677  7878.777914  887.085381  5745.919766  9119.847010  -771.385856  -1730.333289  -1193.810619  870367.120476  -11711.816701  442073.075696  -451200.071066  -304387.082695  824344.907943 ;];
Results{8,4}={};
Results{8,3}=[0.000000,-6230.825696,17227.948105,-384442.027382,-1.227740];
Results{9,5}=[ 0.001000  10.000000  0.001000  0.001000  0.001000  0.001009  0.001000  5.015927  0.001000  0.001000 ];
Results{9,6}=[ 0.001000  10.000000  10.000000  9.911626  10.000000  10.000000  9.983912  10.000000  9.984465  10.000000  9.998911  10.000000  10.000000  10.000000  10.000000  8.915588  10.000000  9.985313  10.000000  8.948321  9.999917  9.996632  10.000000  9.983503  10.000000  10.000000  10.000000  10.000000  10.000000  9.988621  10.000000  10.000000  9.991190  9.999136  0.001000  10.000000  10.000000  9.980374 ];
Results{9,1}=[6771.695950, 5069.571505, 13.200000, 1662.524445, 142.985717, 26.400000];
Results{9,2}=[ 10464.673540  -25303.127332  -20943.009657  -1318.733572  -1274.573667  -83.073609  27054.220654  7.341630  1138.823201  83.632650  1565.758581  -314.764408  486.457620  -107.578022  -24.017103  15898.557093  -479.794904  12930.167303  -12604.207416  -7531.548158  18656.390637 ; -25303.127332  1898207.511412  1165381.585626  -13238.659967  256170.721069  70.124629  -1197109.646774  -53.362275  6867.889161  -1.116288  9782.354374  20809.836935  -602.184147  766.108807  3424.178105  -1245303.377150  4079.628446  -644267.527894  623464.453018  217983.447133  -1071787.118487 ; -20943.009657  1165381.585626  868556.522339  -27344.453031  -238155.646133  104.392269  -915440.241157  -100.443909  -1048.218520  121.007600  -1418.318017  -10899.278077  62.672789  250.359225  2000.740109  -940472.541545  9600.545872  -474231.243196  485131.439781  252617.274185  -834627.457747 ; -1318.733572  -13238.659967  -27344.453031  183688.345029  -63070.033361  106.338559  27325.185312  142.056222  4242.513824  -45.762690  4700.216455  73138.514320  7.849453  44.600862  -8.828678  64133.544628  199.943083  -5064.945717  -68073.271460  -19412.240157  37656.292947 ; -1274.573667  256170.721069  -238155.646133  -63070.033361  1437694.106539  96.373186  303604.386709  200.130859  21494.842337  108.278810  28806.703186  35943.145764  38.055746  223.396246  761.948681  280464.571612  -509.284992  121863.520435  -157802.791582  -316087.623456  334521.167538 ; -83.073609  70.124629  104.392269  106.338559  96.373186  19.518212  -656.276914  1.546871  757.816630  125.548181  699.910616  -149.575794  2.018532  -10.913931  0.840120  -72.423023  -14.563355  10.433461  138.641319  -135.356812  -9.152240 ; 27054.220654  -1197109.646774  -915440.241157  27325.185312  303604.386709  -656.276914  999256.873586  -47.004919  -715.241594  -778.466952  3128.324971  18421.897536  -299.087775  556.380747  -2070.404043  987927.262783  -9400.783241  496788.577600  -515195.460743  -290999.542399  882923.778088 ; 7.341630  -53.362275  -100.443909  142.056222  200.130859  1.546871  -47.004919  81.387806  -569.073294  -36.484258  -156.027329  -44.675224  17.570808  -4.534152  -0.563726  141.762197  -6.150981  99.239728  -54.603960  38.907261  99.364385 ; 1138.823201  6867.889161  -1048.218520  4242.513824  21494.842337  757.816630  -715.241594  -569.073294  62497.528899  7372.636325  55942.500310  -167.799788  273.277282  111.953320  33.012003  1293.643554  46.038444  1309.986810  -1142.938062  -24771.303797  3977.599255 ; 83.632650  -1.116288  121.007600  -45.762690  108.278810  125.548181  -778.466952  -36.484258  7372.636325  3005.943387  7364.839513  -245.215518  -7.688315  20.924076  0.052385  -357.213926  18.783137  -27.661755  273.328519  -5293.319164  432.493882 ; 1565.758581  9782.354374  -1418.318017  4700.216455  28806.703186  699.910616  3128.324971  -156.027329  55942.500310  7364.839513  57721.777452  821.972059  249.400114  175.510370  48.488031  1798.243224  110.004462  1271.314174  -2094.114455  -27276.055795  4429.976112 ; -314.764408  20809.836935  -10899.278077  73138.514320  35943.145764  -149.575794  18421.897536  -44.675224  -167.799788  -245.215518  821.972059  141488.270000  -794.466226  337.083392  45.632818  69249.319787  2626.117720  -36485.372581  -104992.094541  8505.705182  24208.248144 ; 486.457620  -602.184147  62.672789  7.849453  38.055746  2.018532  -299.087775  17.570808  273.277282  -7.688315  249.400114  -794.466226  5556.956731  30.492899  -66.122019  -160.611686  214.075377  460.940273  352.764636  -229.170029  -753.704103 ; -107.578022  766.108807  250.359225  44.600862  223.396246  -10.913931  556.380747  -4.534152  111.953320  20.924076  175.510370  337.083392  30.492899  4220.209208  -3.933077  -170.720621  8.400196  -301.310692  -35.636278  -220.492778  -340.098371 ; -24.017103  3424.178105  2000.740109  -8.828678  761.948681  0.840120  -2070.404043  -0.563726  33.012003  0.052385  48.488031  45.632818  -66.122019  -3.933077  13.678271  -2145.920761  -2.271935  -1108.963737  1063.957452  288.831653  -1800.123503 ; 15898.557093  -1245303.377150  -940472.541545  64133.544628  280464.571612  -72.423023  987927.262783  141.762197  1293.643554  -357.213926  1798.243224  69249.319787  -160.611686  -170.720621  -2145.920761  1048908.866184  -9646.904814  496659.743782  -565908.593680  -267578.337483  907730.685304 ; -479.794904  4079.628446  9600.545872  199.943083  -509.284992  -14.563355  -9400.783241  -6.150981  46.038444  18.783137  110.004462  2626.117720  214.075377  8.400196  -2.271935  -9646.904814  2056.248140  -6361.182509  3734.462131  4592.016832  -9293.596901 ; 12930.167303  -644267.527894  -474231.243196  -5064.945717  121863.520435  10.433461  496788.577600  99.239728  1309.986810  -27.661755  1271.314174  -36485.372581  460.940273  -301.310692  -1108.963737  496659.743782  -6361.182509  272564.262283  -236084.980433  -141303.432805  450038.053843 ; -12604.207416  623464.453018  485131.439781  -68073.271460  -157802.791582  138.641319  -515195.460743  -54.603960  -1142.938062  273.328519  -2094.114455  -104992.094541  352.764636  -35.636278  1063.957452  -565908.593680  3734.462131  -236084.980433  341073.464970  132786.394740  -474242.901253 ; -7531.548158  217983.447133  252617.274185  -19412.240157  -316087.623456  -135.356812  -290999.542399  38.907261  -24771.303797  -5293.319164  -27276.055795  8505.705182  -229.170029  -220.492778  288.831653  -267578.337483  4592.016832  -141303.432805  132786.394740  190680.653688  -282378.532563 ; 18656.390637  -1071787.118487  -834627.457747  37656.292947  334521.167538  -9.152240  882923.778088  99.364385  3977.599255  432.493882  4429.976112  24208.248144  -753.704103  -340.098371  -1800.123503  907730.685304  -9293.596901  450038.053843  -474242.901253  -282378.532563  829414.124557 ;];
Results{9,4}={};
Results{9,3}=[0.000000,-3186.889496,6771.695950,-397960.520106,-0.238190];
Results{10,5}=[ 3.840776  0.001000  0.001000  0.001191  0.001000  0.001000  0.001000  3.891023  4.824240  0.001000 ];
Results{10,6}=[ 5.353388  10.000000  10.000000  10.000000  10.000000  10.000000  10.000000  10.000000  10.000000  10.000000  10.000000  10.000000  10.000000  10.000000  10.000000  0.246892  10.000000  10.000000  10.000000  9.887615  10.000000  10.000000  5.176758  10.000000  10.000000  5.781563  10.000000  10.000000  10.000000  10.000000  10.000000  10.000000  10.000000  10.000000  10.000000  10.000000  10.000000  10.000000 ];
Results{10,1}=[9428.365412, 7732.700979, 13.200000, 1656.064433, 231.756699, 26.400000];
Results{10,2}=[ 14125.751046  -34125.679437  -31716.155058  -2631.571474  4609.730937  -39.044315  35392.398710  40.414421  691.732904  -43.857608  847.173807  -4325.665121  666.260394  -1215.744581  -6.659111  24414.912350  -2275.758891  21220.634590  -16883.336656  -11607.997401  28676.426850 ; -34125.679437  1761992.411762  1143969.811819  -7256.313905  107066.990928  133.585053  -1192552.964215  22.377765  -1876.593216  -115.793393  -2472.212047  29125.259630  -684.813914  -1544.075096  2511.024874  -1220016.820639  6015.495254  -640733.792783  611616.269816  261861.222458  -1054841.733433 ; -31716.155058  1143969.811819  832418.915128  -61660.404240  -94675.303740  138.674592  -879823.407820  -193.645797  -4366.601065  101.676314  -4384.361434  -3017.692505  -26.630341  -239.081522  1549.853166  -897078.733721  16031.758392  -462366.818279  465383.541979  232801.816528  -780657.518861 ; -2631.571474  -7256.313905  -61660.404240  323964.577263  -48358.357975  -55.316516  74895.394855  119.721186  3298.513408  -7.572135  3732.077382  133853.490501  -0.540693  102.636206  -9.391447  130762.060354  470.731268  -2878.505480  -130975.010609  -54220.403436  83866.358072 ; 4609.730937  107066.990928  -94675.303740  -48358.357975  1047555.260862  112.454820  121740.244022  442.073918  10264.567761  -309.115505  9886.968881  15240.664893  53.915497  106.572220  573.202531  110824.663828  -5459.625996  50574.825417  -65810.694067  -147281.906197  139807.637725 ; -39.044315  133.585053  138.674592  -55.316516  112.454820  14.358605  -473.445426  7.028924  378.117769  91.489712  388.597882  -84.750219  -8.484288  -9.462510  0.236618  -181.479459  1.865911  -62.008461  146.299441  -84.240738  -2.795259 ; 35392.398710  -1192552.964215  -879823.407820  74895.394855  121740.244022  -473.445426  950333.005138  333.214371  7586.491882  100.651717  7769.395563  4097.810751  554.067790  1002.240470  -1600.171710  949416.619502  -17709.369440  489760.517757  -493846.021644  -264906.708905  823067.221207 ; 40.414421  22.377765  -193.645797  119.721186  442.073918  7.028924  333.214371  61.870629  92.117232  10.801115  429.030941  13.375571  9.356981  14.586354  0.616653  245.112267  -12.480847  138.552512  -152.022214  -256.803952  118.876444 ; 691.732904  -1876.593216  -4366.601065  3298.513408  10264.567761  378.117769  7586.491882  92.117232  27854.764065  5399.274203  23789.445928  -1344.361563  323.061198  332.091860  14.032345  5367.360849  -297.932855  3743.084950  -2399.064880  -18754.659601  4068.026059 ; -43.857608  -115.793393  101.676314  -7.572135  -309.115505  91.489712  100.651717  10.801115  5399.274203  2502.286190  4956.064195  -265.836980  0.285217  14.659059  0.062639  -190.013850  8.150753  7.616690  258.882953  -4846.386673  244.431441 ; 847.173807  -2472.212047  -4384.361434  3732.077382  9886.968881  388.597882  7769.395563  429.030941  23789.445928  4956.064195  26740.811131  -1290.774982  380.150892  335.816784  14.686539  5427.696202  -315.938393  3820.186563  -2528.955027  -17721.455136  3854.863129 ; -4325.665121  29125.259630  -3017.692505  133853.490501  15240.664893  -84.750219  4097.810751  13.375571  -1344.361563  -265.836980  -1290.774982  171255.580183  -926.991561  -1004.017795  58.780207  73722.996507  4428.420662  -51099.293674  -120143.324542  14237.884721  23828.772013 ; 666.260394  -684.813914  -26.630341  -0.540693  53.915497  -8.484288  554.067790  9.356981  323.061198  0.285217  380.150892  -926.991561  7494.799739  169.555609  -89.226796  -248.388622  294.366608  636.613798  307.777311  -572.500735  -1135.875733 ; -1215.744581  -1544.075096  -239.081522  102.636206  106.572220  -9.462510  1002.240470  14.586354  332.091860  14.659059  335.816784  -1004.017795  169.555609  6227.842958  -2.753455  1698.329680  42.881733  753.157889  250.677203  -476.729386  -1178.384954 ; -6.659111  2511.024874  1549.853166  -9.391447  573.202531  0.236618  -1600.171710  0.616653  14.032345  0.062639  14.686539  58.780207  -89.226796  -2.753455  11.894315  -1680.577725  3.964753  -873.534986  815.328095  275.556018  -1396.619527 ; 24414.912350  -1220016.820639  -897078.733721  130762.060354  110824.663828  -181.479459  949416.619502  245.112267  5367.360849  -190.013850  5427.696202  73722.996507  -248.388622  1698.329680  -1680.577725  1005830.300951  -15357.213806  477716.710819  -551438.976353  -245848.263444  844334.304793 ; -2275.758891  6015.495254  16031.758392  470.731268  -5459.625996  1.865911  -17709.369440  -12.480847  -297.932855  8.150753  -315.938393  4428.420662  294.366608  42.881733  3.964753  -15357.213806  3399.478419  -11020.379483  6592.041116  8926.166360  -14897.414305 ; 21220.634590  -640733.792783  -462366.818279  -2878.505480  50574.825417  -62.008461  489760.517757  138.552512  3743.084950  7.616690  3820.186563  -51099.293674  636.613798  753.157889  -873.534986  477716.710819  -11020.379483  274809.670772  -223715.609533  -135860.848754  424100.863346 ; -16883.336656  611616.269816  465383.541979  -130975.010609  -65810.694067  146.299441  -493846.021644  -152.022214  -2399.064880  258.882953  -2528.955027  -120143.324542  307.777311  250.677203  815.328095  -551438.976353  6592.041116  -223715.609533  343852.594196  121621.854411  -447930.126686 ; -11607.997401  261861.222458  232801.816528  -54220.403436  -147281.906197  -84.240738  -264906.708905  -256.803952  -18754.659601  -4846.386673  -17721.455136  14237.884721  -572.500735  -476.729386  275.556018  -245848.263444  8926.166360  -135860.848754  121621.854411  158937.672863  -244076.501827 ; 28676.426850  -1054841.733433  -780657.518861  83866.358072  139807.637725  -2.795259  823067.221207  118.876444  4068.026059  244.431441  3854.863129  23828.772013  -1135.875733  -1178.384954  -1396.619527  844334.304793  -14897.414305  424100.863346  -447930.126686  -244076.501827  759886.009189 ;];
Results{10,4}={};
Results{10,3}=[0.000000,-3192.508811,9428.365412,-367584.278829,-0.313178];
Results{11,5}=[ 10.000000  0.849116  0.001023  0.001068  0.001000  0.001000  0.010368  1.346524  0.001000  0.001005 ];
Results{11,6}=[ 9.515869  8.889736  7.065775  9.992262  4.786119  6.772425  7.458400  9.418260  5.123115  0.001000  1.979087  5.338985  0.847346  1.979087  0.001000  0.054962  9.981104  6.296662  9.994597  9.856812  9.436989  7.719637  10.000000  4.384310  1.979052  0.001000  0.001000  0.479293  0.001000  6.088355  9.748203  9.939245  7.432168  1.979087  0.001000  0.001000  9.240370  5.880066 ];
Results{11,1}=[2530.549355, 1564.580310, 13.200000, 926.369045, 26.152677, 26.400000];
Results{11,2}=[ 4432.897628  -13108.435632  -10370.036075  -707.614185  -213.900288  2.862428  10986.127874  42.860376  670.832521  -0.390797  614.522260  -1914.894690  291.604227  -159.385089  -0.826425  8263.291237  -475.018457  7297.141250  -5382.282461  -3414.831860  8781.533922 ; -13108.435632  624113.694140  400416.036650  -4615.891505  67839.522878  7.099370  -413789.635508  -158.930049  200.971674  13.176318  1378.202685  9821.230674  -348.802373  -401.818786  912.132669  -424824.406370  2091.347002  -223833.498431  214012.551544  85362.781211  -369025.235224 ; -10370.036075  400416.036650  287088.008092  -15748.951337  -35550.500040  -4.014881  -299040.950837  -155.695125  -1090.875887  21.628778  -777.451749  -3166.109573  -23.254899  -72.326607  548.871764  -309645.130939  4377.010130  -158390.374189  161556.508592  72962.050792  -268520.119658 ; -707.614185  -4615.891505  -15748.951337  91832.074970  -33907.184860  11.551080  17440.855030  61.158451  1174.666898  -4.977423  1086.103654  36808.877244  -1.731495  26.668495  -7.911954  34617.445016  -45.184482  -1449.736274  -35359.134209  -11660.449330  20990.546001 ; -213.900288  67839.522878  -35550.500040  -33907.184860  448214.541689  48.970028  48265.952474  96.312231  5828.218103  -26.471821  8090.394279  6138.612999  12.600414  44.483615  256.411685  42564.390005  403.627300  18167.635416  -24306.085231  -65843.789517  58155.172416 ; 2.862428  7.099370  -4.014881  11.551080  48.970028  1.151283  0.394433  0.009330  69.211152  15.616874  69.961422  -3.752073  2.303841  -0.417284  0.064823  7.701347  -0.275308  7.368262  -3.621748  -42.823462  2.177821 ; 10986.127874  -413789.635508  -299040.950837  17440.855030  48265.952474  0.394433  313933.141168  175.456483  2833.150524  -174.125187  2314.738771  -152.998198  23.364084  157.219672  -559.038622  320663.752007  -4727.618114  165866.224830  -165713.208288  -84659.047644  283546.552255 ; 42.860376  -158.930049  -155.695125  61.158451  96.312231  0.009330  175.456483  33.014143  -195.149547  -12.112834  -23.948091  -43.962566  13.813838  10.704024  -0.146635  174.749488  -6.977421  131.444698  -87.491743  -62.727214  97.168158 ; 670.832521  200.971674  -1090.875887  1174.666898  5828.218103  69.211152  2833.150524  -195.149547  11313.571648  801.362589  7890.795040  -613.881304  228.174387  141.744427  9.069525  1236.805058  -85.195261  1274.282847  -660.593854  -5846.753914  1035.985291 ; -0.390797  13.176318  21.628778  -4.977423  -26.471821  15.616874  -174.125187  -12.112834  801.362589  504.610699  821.412715  -2.500853  -1.326346  1.456525  0.049767  -29.693363  -0.088596  -13.884610  16.388612  -667.956459  -8.736209 ; 614.522260  1378.202685  -777.451749  1086.103654  8090.394279  69.961422  2314.738771  -23.948091  7890.795040  821.412715  7193.770958  -332.487867  211.085579  113.967065  13.231812  948.983216  -64.106034  961.587717  -629.292823  -5434.956615  907.655788 ; -1914.894690  9821.230674  -3166.109573  36808.877244  6138.612999  -3.752073  -152.998198  -43.962566  -613.881304  -2.500853  -332.487867  119782.376952  -463.857243  -378.762729  18.757674  53461.325157  1147.839137  -34137.190553  -85644.812208  20624.364225  12584.031950 ; 291.604227  -348.802373  -23.254899  -1.731495  12.600414  2.303841  23.364084  13.813838  228.174387  -1.326346  211.085579  -463.857243  2645.133467  7.889180  -29.779578  -130.203194  127.453781  330.237970  131.153414  -112.094985  -485.293636 ; -159.385089  -401.818786  -72.326607  26.668495  44.483615  -0.417284  157.219672  10.704024  141.744427  1.456525  113.967065  -378.762729  7.889180  2437.237752  1.932546  371.264686  32.340717  297.616986  81.053448  -121.571422  -356.005750 ; -0.826425  912.132669  548.871764  -7.911954  256.411685  0.064823  -559.038622  -0.146635  9.069525  0.049767  13.231812  18.757674  -29.779578  1.932546  3.271524  -592.034731  2.853000  -305.720035  287.003198  85.839218  -495.468327 ; 8263.291237  -424824.406370  -309645.130939  34617.445016  42564.390005  7.701347  320663.752007  174.749488  1236.805058  -29.693363  948.983216  53461.325157  -130.203194  371.264686  -592.034731  357854.631068  -4297.367450  156302.940595  -209764.134999  -68247.354082  290763.454191 ; -475.018457  2091.347002  4377.010130  -45.184482  403.627300  -0.275308  -4727.618114  -6.977421  -85.195261  -0.088596  -64.106034  1147.839137  127.453781  32.340717  2.853000  -4297.367450  913.983236  -2956.242253  1808.317706  2137.708759  -3986.615110 ; 7297.141250  -223833.498431  -158390.374189  -1449.736274  18167.635416  7.368262  165866.224830  131.444698  1274.282847  -13.884610  961.587717  -34137.190553  330.237970  297.616986  -305.720035  156302.940595  -2956.242253  98863.435014  -64726.475717  -46148.818603  143429.194955 ; -5382.282461  214012.551544  161556.508592  -35359.134209  -24306.085231  -3.621748  -165713.208288  -87.491743  -660.593854  16.388612  -629.292823  -85644.812208  131.153414  81.053448  287.003198  -209764.134999  1808.317706  -64726.475717  150371.160192  25524.438308  -156012.841601 ; -3414.831860  85362.781211  72962.050792  -11660.449330  -65843.789517  -42.823462  -84659.047644  -62.727214  -5846.753914  -667.956459  -5434.956615  20624.364225  -112.094985  -121.571422  85.839218  -68247.354082  2137.708759  -46148.818603  25524.438308  79692.343380  -89543.514132 ; 8781.533922  -369025.235224  -268520.119658  20990.546001  58155.172416  2.177821  283546.552255  97.168158  1035.985291  -8.736209  907.655788  12584.031950  -485.293636  -356.005750  -495.468327  290763.454191  -3986.615110  143429.194955  -156012.841601  -89543.514132  268728.755685 ;];
Results{11,4}={};
Results{11,3}=[0.000000,-728.967188,2530.549355,-136664.419271,-0.002912];
Results{12,5}=[ 10.000000  0.803773  0.001332  0.001260  0.001003  0.001000  0.001000  1.449280  0.001000  0.001000 ];
Results{12,6}=[ 5.781119  6.984471  4.173960  9.983269  6.274065  6.345859  9.189370  5.575971  7.754944  0.001000  6.531657  6.755959  1.387443  6.277282  0.001000  0.630639  9.734368  7.146833  9.745892  10.000000  9.784175  10.000000  10.000000  7.033287  6.105024  5.653666  0.001000  1.372406  3.256209  6.434276  10.000000  9.813195  8.717346  6.590171  0.001000  0.503290  4.098402  6.055174 ];
Results{12,1}=[2671.729704, 1567.440134, 13.200000, 1064.689570, 26.248004, 26.400000];
Results{12,2}=[ 4581.852965  -17361.771387  -15245.495943  -1114.789884  1571.834334  0.504088  16193.868445  33.215708  468.291102  0.878686  408.063409  -1957.922130  279.224890  -280.435403  -5.842466  13086.727019  -889.365643  9802.059027  -7844.293199  -5150.551576  13991.660631 ; -17361.771387  844765.228039  547267.502320  -5624.082932  83613.111767  10.586300  -566094.093838  -202.342160  257.033230  13.137330  1785.820203  13840.287313  -283.748802  -518.141141  1233.763768  -580791.879836  3777.723318  -305935.755729  292095.629150  119173.688195  -505353.890326 ; -15245.495943  547267.502320  404465.490439  -19773.525721  -67014.033167  -8.045268  -422705.919807  -231.149216  -2160.391036  23.642477  -1681.287006  435.243323  -24.195509  -123.503535  747.246477  -434535.396706  8575.422321  -225066.515247  224631.256341  110477.264530  -380070.303553 ; -1114.789884  -5624.082932  -19773.525721  125037.294873  -47598.947219  12.961711  22040.327059  82.363517  1515.513016  -5.538832  1401.705544  50489.711954  -2.463044  33.385914  -10.959633  45445.402784  250.209834  -3081.447981  -47408.263134  -14959.554352  26974.693093 ; 1571.834334  83613.111767  -67014.033167  -47598.947219  631569.260423  68.210818  86361.902720  153.782115  8950.846919  -17.602258  11903.040600  4226.969121  21.160806  86.550221  345.401314  76580.888327  -2701.124599  37050.945636  -41277.664233  -100225.253144  96767.039812 ; 0.504088  10.586300  -8.045268  12.961711  68.210818  1.497307  4.364082  0.018585  88.320290  21.770896  83.577863  -3.336951  2.000071  -0.355354  0.082824  14.081894  -1.071030  9.181418  -5.848486  -58.291500  7.564876 ; 16193.868445  -566094.093838  -422705.919807  22040.327059  86361.902720  4.364082  444562.050419  262.140257  4325.404018  -198.829130  3595.359505  -3887.490506  41.296053  222.298572  -762.737801  452370.406242  -9322.459757  236184.732785  -232297.234790  -125329.146653  401330.752132 ; 33.215708  -202.342160  -231.149216  82.363517  153.782115  0.018585  262.140257  37.705809  -222.719399  -13.444146  -23.984626  -47.352106  12.843142  12.667730  -0.041752  268.046082  -16.440831  175.070777  -127.726201  -103.191002  168.731692 ; 468.291102  257.033230  -2160.391036  1515.513016  8950.846919  88.320290  4325.404018  -222.719399  13503.656165  1168.888682  9206.494003  -644.763233  218.515713  171.179283  11.912224  2648.253939  -233.538653  1896.343039  -1251.744862  -7847.764471  2231.775821 ; 0.878686  13.137330  23.642477  -5.538832  -17.602258  21.770896  -198.829130  -13.444146  1168.888682  633.512968  1068.085525  -8.295891  -1.016223  1.546625  0.052782  -34.814306  0.235274  -12.903188  21.200607  -885.223195  -3.054279 ; 408.063409  1785.820203  -1681.287006  1401.705544  11903.040600  83.577863  3595.359505  -23.984626  9206.494003  1068.085525  8210.930260  -313.957252  204.950331  139.717122  16.336388  2204.971778  -197.853873  1479.261803  -1165.475052  -7141.468336  1961.299291 ; -1957.922130  13840.287313  435.243323  50489.711954  4226.969121  -3.336951  -3887.490506  -47.352106  -644.763233  -8.295891  -313.957252  127007.518066  -414.326223  -482.478746  23.748646  52247.369466  2157.681310  -38380.870611  -88626.385019  21354.312012  10672.649848 ; 279.224890  -283.748802  -24.195509  -2.463044  21.160806  2.000071  41.296053  12.843142  218.515713  -1.016223  204.950331  -414.326223  2732.298821  5.299219  -30.931757  -147.321636  112.412287  290.377178  121.597939  -122.741497  -435.423082 ; -280.435403  -518.141141  -123.503535  33.385914  86.550221  -0.355354  222.298572  12.667730  171.179283  1.546625  139.717122  -482.478746  5.299219  3105.290971  1.373671  555.056237  21.185604  381.243413  101.125900  -169.618017  -406.044365 ; -5.842466  1233.763768  747.246477  -10.959633  345.401314  0.082824  -762.737801  -0.041752  11.912224  0.052782  16.336388  23.748646  -30.931757  1.373671  4.678355  -802.624463  4.529736  -416.158170  392.445903  118.865380  -677.531142 ; 13086.727019  -580791.879836  -434535.396706  45445.402784  76580.888327  14.081894  452370.406242  268.046082  2648.253939  -34.814306  2204.971778  52247.369466  -147.321636  555.056237  -802.624463  492524.025506  -8503.940850  226651.446749  -278898.548804  -108878.142279  409601.093872 ; -889.365643  3777.723318  8575.422321  250.209834  -2701.124599  -1.071030  -9322.459757  -16.440831  -233.538653  0.235274  -197.853873  2157.681310  112.412287  21.185604  4.529736  -8503.940850  1627.039748  -5771.634946  3613.858843  4516.014647  -7945.509580 ; 9802.059027  -305935.755729  -225066.515247  -3081.447981  37050.945636  9.181418  236184.732785  175.070777  1896.343039  -12.903188  1479.261803  -38380.870611  290.377178  381.243413  -416.158170  226651.446749  -5771.634946  137409.722781  -99029.005839  -67700.688839  206400.004146 ; -7844.293199  292095.629150  224631.256341  -47408.263134  -41277.664233  -5.848486  -232297.234790  -127.726201  -1251.744862  21.200607  -1165.475052  -88626.385019  121.597939  101.125900  392.445903  -278898.548804  3613.858843  -99029.005839  187655.294872  46346.349425  -217072.311685 ; -5150.551576  119173.688195  110477.264530  -14959.554352  -100225.253144  -58.291500  -125329.146653  -103.191002  -7847.764471  -885.223195  -7141.468336  21354.312012  -122.741497  -169.618017  118.865380  -108878.142279  4516.014647  -67700.688839  46346.349425  97422.389348  -126591.386718 ; 13991.660631  -505353.890326  -380070.303553  26974.693093  96767.039812  7.564876  401330.752132  168.731692  2231.775821  -3.054279  1961.299291  10672.649848  -435.423082  -406.044365  -677.531142  409601.093872  -7945.509580  206400.004146  -217072.311685  -126591.386718  375663.014051 ;];
Results{12,4}={};
Results{12,3}=[0.000000,-866.318655,2671.729704,-185834.273914,-0.002758];
Results{13,5}=[ 10.000000  0.928696  0.001045  0.001182  0.001024  0.001128  0.001720  1.569582  0.001000  0.002505 ];
Results{13,6}=[ 5.202676  6.528312  6.875135  7.827724  5.394940  6.094158  9.932033  5.683013  6.741807  0.001000  5.078695  6.524474  0.831205  5.078705  0.485221  0.138029  7.753267  5.341329  9.795429  9.984857  7.502216  7.832057  10.000000  5.561454  5.078708  0.001000  0.001000  0.607870  0.001000  5.079068  9.981987  7.840537  7.286632  5.078704  0.001000  0.500950  8.476332  5.620861 ];
Results{13,1}=[2626.743825, 1639.585940, 13.200000, 947.557885, 28.652865, 26.400000];
Results{13,2}=[ 4869.855202  -17643.245439  -14337.635839  -934.318086  954.849705  1.734409  15196.774349  40.966455  623.207961  0.383774  563.215044  -1911.717856  255.582933  -211.177561  -2.921917  12096.910041  -632.293663  9426.430256  -7514.708368  -4672.714128  12822.708551 ; -17643.245439  870119.766450  559935.133156  -5887.690728  83892.945786  10.618177  -578981.567031  -178.977163  475.326326  13.938934  1900.770779  12035.035293  -399.350876  -356.638790  1268.690820  -594297.098065  2678.493262  -311934.370770  299899.688001  120422.135172  -517766.136670 ; -14337.635839  559935.133156  402877.166414  -17006.502189  -59672.143114  -6.168790  -420246.600740  -192.679358  -1586.443908  25.526212  -1201.767093  -1428.293759  -25.654721  -37.687906  766.821237  -432863.296959  6278.010931  -222847.618261  224275.916247  105518.511074  -378594.642362 ; -934.318086  -5887.690728  -17006.502189  108966.136755  -46763.125113  11.727508  18795.732888  70.589123  1272.228120  -5.120776  1146.811424  43666.910912  -2.007447  28.847414  -12.582246  39195.974573  152.689711  -2704.339239  -40962.570386  -12308.228616  22960.140239 ; 954.849705  83892.945786  -59672.143114  -46763.125113  606137.578025  65.151361  77780.340603  137.964631  8203.387651  -24.160832  11078.852912  4926.257843  17.279308  76.889735  334.331999  68780.448107  -1656.372743  32489.861847  -37415.881986  -94068.656867  88837.610469 ; 1.734409  10.618177  -6.168790  11.727508  65.151361  1.370173  2.783262  -0.019263  82.835246  19.534210  78.401955  -3.863265  2.067753  -0.299287  0.071482  11.015923  -0.777370  8.547640  -4.689472  -53.270175  5.571714 ; 15196.774349  -578981.567031  -420246.600740  18795.732888  77780.340603  2.783262  441053.408519  221.889820  3546.924065  -190.784632  2985.355927  -1930.372115  33.097746  118.834262  -783.403507  449707.526902  -6812.599167  233378.001316  -231447.560002  -119560.288122  399004.636947 ; 40.966455  -178.977163  -192.679358  70.589123  137.964631  -0.019263  221.889820  33.665226  -184.902279  -12.829167  -16.719261  -44.097197  14.172289  11.067711  -0.074432  217.986612  -11.103235  152.280769  -108.193067  -88.800314  135.118511 ; 623.207961  475.326326  -1586.443908  1272.228120  8203.387651  82.835246  3546.924065  -184.902279  12353.398676  1031.258365  8639.486812  -605.211040  229.794672  148.007717  10.496116  1868.792552  -152.467932  1564.117386  -959.075054  -6943.032633  1657.917032 ; 0.383774  13.938934  25.526212  -5.120776  -24.160832  19.534210  -190.784632  -12.829167  1031.258365  592.152704  975.201157  -6.777609  -1.129274  1.331888  0.057316  -36.296985  0.297371  -14.679058  21.460138  -815.457892  -6.175936 ; 563.215044  1900.770779  -1201.767093  1146.811424  11078.852912  78.401955  2985.355927  -16.719261  8639.486812  975.201157  7784.447825  -313.772098  210.597594  119.922027  14.630342  1518.608831  -125.970156  1213.407780  -899.797426  -6450.137862  1491.126824 ; -1911.717856  12035.035293  -1428.293759  43666.910912  4926.257843  -3.863265  -1930.372115  -44.097197  -605.211040  -6.777609  -313.772098  123272.286304  -481.113622  -408.387047  22.432973  52905.804413  1589.151862  -36161.819125  -87110.101582  20898.120370  11629.484597 ; 255.582933  -399.350876  -25.654721  -2.007447  17.279308  2.067753  33.097746  14.172289  229.794672  -1.129274  210.597594  -481.113622  2464.849591  19.817962  -28.076650  -77.479359  130.218640  344.868361  134.200784  -113.330071  -504.101077 ; -211.177561  -356.638790  -37.687906  28.847414  76.889735  -0.299287  118.834262  11.067711  148.007717  1.331888  119.922027  -408.387047  19.817962  2696.957617  1.812958  381.141076  26.303835  291.777771  116.530128  -124.197088  -413.150348 ; -2.921917  1268.690820  766.821237  -12.582246  334.331999  0.071482  -783.403507  -0.074432  10.496116  0.057316  14.630342  22.432973  -28.076650  1.812958  4.496795  -826.850490  3.487334  -426.108644  403.708938  125.026272  -695.365400 ; 12096.910041  -594297.098065  -432863.296959  39195.974573  68780.448107  11.015923  449707.526902  217.986612  1868.792552  -36.296985  1518.608831  52905.804413  -77.479359  381.141076  -826.850490  490001.648392  -6224.751835  224570.425813  -277476.149007  -103271.079008  408002.057193 ; -632.293663  2678.493262  6278.010931  152.689711  -1656.372743  -0.777370  -6812.599167  -11.103235  -152.467932  0.297371  -125.970156  1589.151862  130.218640  26.303835  3.487334  -6224.751835  1231.167842  -4219.062060  2629.825686  3292.592782  -5831.063525 ; 9426.430256  -311934.370770  -222847.618261  -2704.339239  32489.861847  8.547640  233378.001316  152.280769  1564.117386  -14.679058  1213.407780  -36161.819125  344.868361  291.777771  -426.108644  224570.425813  -4219.062060  135073.816172  -98912.213029  -64429.519677  204539.538439 ; -7514.708368  299899.688001  224275.916247  -40962.570386  -37415.881986  -4.689472  -231447.560002  -108.193067  -959.075054  21.460138  -899.797426  -87110.101582  134.200784  116.530128  403.708938  -277476.149007  2629.825686  -98912.213029  186022.177427  43531.356755  -216168.636896 ; -4672.714128  120422.135172  105518.511074  -12308.228616  -94068.656867  -53.270175  -119560.288122  -88.800314  -6943.032633  -815.457892  -6450.137862  20898.120370  -113.330071  -124.197088  125.026272  -103271.079008  3292.592782  -64429.519677  43531.356755  93078.256121  -121739.697669 ; 12822.708551  -517766.136670  -378594.642362  22960.140239  88837.610469  5.571714  399004.636947  135.118511  1657.917032  -6.175936  1491.126824  11629.484597  -504.101077  -413.150348  -695.365400  408002.057193  -5831.063525  204539.538439  -216168.636896  -121739.697669  374003.382200 ;];
Results{13,4}={};
Results{13,3}=[0.000000,-825.343306,2626.743825,-183935.142116,-0.002807];
Results{14,5}=[ 10.000000  0.690149  0.001045  0.001340  0.001010  0.001041  0.001293  1.278297  0.001000  0.001549 ];
Results{14,6}=[ 6.457442  8.068166  7.105257  9.265946  8.086790  7.851345  9.808012  6.775821  7.082294  1.408310  8.093424  8.075758  3.624164  8.099355  1.413428  0.177467  9.084896  8.092554  9.791087  9.994810  9.447353  9.216946  10.000000  8.092343  7.172655  1.424656  1.599604  5.000500  4.500550  8.092481  9.982784  9.470533  8.069755  8.075723  0.001000  0.160095  8.491508  8.000895 ];
Results{14,1}=[2712.695774, 1488.835315, 13.200000, 1184.260458, 23.627844, 26.400000];
Results{14,2}=[ 5171.397535  -17711.480330  -15546.504591  -990.384190  1921.087955  0.892401  16558.305289  43.269231  616.863099  1.345948  537.377150  -2091.391490  375.415043  -207.680853  -2.291749  13115.876895  -865.472264  10178.304363  -8087.037328  -5388.032386  14091.695063 ; -17711.480330  858820.447974  557402.062226  -5254.688543  76537.659531  10.809997  -576780.849631  -218.565871  96.493125  11.978142  1695.893913  13867.644137  -500.551190  -469.680841  1251.815305  -591736.317195  3649.395374  -311596.278466  297728.994762  122346.375519  -515059.519956 ; -15546.504591  557402.062226  410822.160882  -15464.205861  -67616.063895  -5.794622  -429250.299803  -231.005998  -2030.784832  19.521964  -1480.565920  2304.035526  -37.250580  -96.979602  761.256083  -440331.915884  8706.290245  -229047.528476  226743.490898  111517.601545  -385759.686670 ; -990.384190  -5254.688543  -15464.205861  105159.414384  -46097.551391  9.994713  17158.305110  66.531949  1181.852680  -4.358535  1067.407396  42339.452907  -3.363349  26.692557  -11.988862  36869.267178  313.605633  -3233.191170  -39106.262803  -11360.953495  21242.184967 ; 1921.087955  76537.659531  -67616.063895  -46097.551391  599630.202104  63.082399  86218.298657  155.576093  8462.036829  -13.488925  11144.038388  2573.204219  27.537433  86.418204  321.846584  76467.588217  -3371.853570  37991.336741  -40564.309946  -96629.232019  95251.120624 ; 0.892401  10.809997  -5.794622  9.994713  63.082399  1.621374  0.775904  0.073231  93.038294  23.792527  89.294046  -5.275200  2.736050  -0.405334  0.060520  10.858746  -0.947929  8.738916  -3.469017  -59.133222  4.570471 ; 16558.305289  -576780.849631  -429250.299803  17158.305110  86218.298657  0.775904  451360.956993  266.407210  4324.647066  -202.354225  3463.317482  -6088.533665  58.480888  197.228857  -777.607707  458187.005098  -9480.082538  240373.635340  -234285.077004  -126362.163625  407118.434941 ; 43.269231  -218.565871  -231.005998  66.531949  155.576093  0.073231  266.407210  41.483437  -213.775687  -11.937651  -10.181092  -63.469050  19.484582  13.225022  -0.062790  261.833692  -14.402405  185.110808  -121.654346  -110.333685  157.583675 ; 616.863099  96.493125  -2030.784832  1181.852680  8462.036829  93.038294  4324.647066  -213.775687  14401.792270  1268.783305  9817.288774  -975.896326  317.760834  174.719242  10.490405  2358.994338  -215.290898  1992.622104  -1016.963267  -8145.309131  1998.501080 ; 1.345948  11.978142  19.521964  -4.358535  -13.488925  23.792527  -202.354225  -11.937651  1268.783305  688.542095  1161.359380  -5.853918  -1.335039  1.631239  0.070216  -29.462833  0.120605  -11.211126  17.067762  -970.121180  -1.754581 ; 537.377150  1695.893913  -1480.565920  1067.407396  11144.038388  89.294046  3463.317482  -10.181092  9817.288774  1161.359380  8802.114362  -630.361670  291.960523  140.336965  14.530150  1835.674275  -188.147834  1518.453713  -888.324838  -7290.213942  1671.173040 ; -2091.391490  13867.644137  2304.035526  42339.452907  2573.204219  -5.275200  -6088.533665  -63.469050  -975.896326  -5.853918  -630.361670  123773.979111  -635.884341  -475.921526  24.212007  48585.575934  2103.970409  -38664.756217  -85108.781975  23207.515099  8339.681576 ; 375.415043  -500.551190  -37.250580  -3.363349  27.537433  2.736050  58.480888  19.484582  317.760834  -1.335039  291.960523  -635.884341  3554.269746  0.512524  -39.255301  -144.515576  173.333247  455.019371  177.864893  -167.199548  -668.671661 ; -207.680853  -469.680841  -96.979602  26.692557  86.418204  -0.405334  197.228857  13.225022  174.719242  1.631239  140.336965  -475.921526  0.512524  2680.511315  2.903852  470.681736  32.063729  372.338495  103.463919  -162.769437  -427.212076 ; -2.291749  1251.815305  761.256083  -11.988862  321.846584  0.060520  -777.607707  -0.062790  10.490405  0.070216  14.530150  24.212007  -39.255301  2.903852  5.093205  -821.881824  4.325755  -424.285659  400.117987  126.043741  -689.962936 ; 13115.876895  -591736.317195  -440331.915884  36869.267178  76467.588217  10.858746  458187.005098  261.833692  2358.994338  -29.462833  1835.674275  48585.575934  -144.515576  470.681736  -821.881824  497056.423516  -8637.393237  230761.147382  -279346.523022  -109028.742877  414345.926750 ; -865.472264  3649.395374  8706.290245  313.605633  -3371.853570  -0.947929  -9480.082538  -14.402405  -215.290898  0.120605  -188.147834  2103.970409  173.333247  32.063729  4.325755  -8637.393237  1656.066611  -5799.201551  3695.106090  4641.113677  -8175.704658 ; 10178.304363  -311596.278466  -229047.528476  -3233.191170  37991.336741  8.738916  240373.635340  185.110808  1992.622104  -11.211126  1518.453713  -38664.756217  455.019371  372.338495  -424.285659  230761.147382  -5799.201551  139795.277219  -101130.790648  -68820.890327  209984.034915 ; -8087.037328  297728.994762  226743.490898  -39106.262803  -40564.309946  -3.469017  -234285.077004  -121.654346  -1016.963267  17.067762  -888.324838  -85108.781975  177.864893  103.463919  400.117987  -279346.523022  3695.106090  -101130.790648  186239.415576  45613.371341  -218323.206226 ; -5388.032386  122346.375519  111517.601545  -11360.953495  -96629.232019  -59.133222  -126362.163625  -110.333685  -8145.309131  -970.121180  -7290.213942  23207.515099  -167.199548  -162.769437  126.043741  -109028.742877  4641.113677  -68820.890327  45613.371341  97046.820953  -127036.461926 ; 14091.695063  -515059.519956  -385759.686670  21242.184967  95251.120624  4.570471  407118.434941  157.583675  1998.501080  -1.754581  1671.173040  8339.681576  -668.671661  -427.212076  -689.962936  414345.926750  -8175.704658  209984.034915  -218323.206226  -127036.461926  380795.337492 ;];
Results{14,4}={};
Results{14,3}=[0.000000,-907.037004,2712.695774,-185119.206103,-0.002921];
Results{15,5}=[ 10.000000  0.931421  0.001799  0.004350  0.001012  0.001033  0.001205  1.249456  0.001000  0.001332 ];
Results{15,6}=[ 8.118108  8.352645  5.359859  9.744194  7.557942  7.773995  9.744194  7.109634  9.744194  0.001000  8.214574  8.093939  0.001000  7.857242  0.001000  0.001000  9.744194  8.405241  9.598569  10.000000  9.744194  9.744194  10.000000  8.327891  7.476760  0.001000  0.001000  0.001000  0.001000  8.096131  9.319751  9.744194  9.744194  8.295343  0.001000  0.001000  5.824073  7.480267 ];
Results{15,1}=[2741.867926, 1560.932250, 13.200000, 1141.335676, 26.031075, 26.400000];
Results{15,2}=[ 4465.544130  -16609.090973  -14562.303263  -1091.221917  1623.734371  0.339482  15460.166461  32.437479  444.547241  0.725172  382.957917  -1789.040044  273.119404  -214.456284  -4.822317  12427.572721  -806.932861  9324.356436  -7535.423184  -4918.326258  13422.886780 ; -16609.090973  821206.705007  531663.365524  -4865.900009  78175.047986  9.284243  -549570.613949  -191.419242  519.370136  21.584219  2049.681823  13267.049502  -355.334878  -431.459360  1209.678856  -564375.693974  3584.655937  -297022.091255  283755.451254  115551.533116  -491383.749811 ; -14562.303263  531663.365524  394077.855576  -17370.328644  -67610.952013  -11.200419  -411449.029664  -216.845179  -1769.913257  36.409161  -1302.813025  826.397582  -27.483572  -82.696765  731.879401  -423196.219129  8476.845844  -219223.266100  218396.917120  107660.074867  -370816.189339 ; -1091.221917  -4865.900009  -17370.328644  115056.306315  -45325.528233  16.845926  19056.340912  71.395378  1357.114431  -11.467142  1258.180604  46448.398127  -3.679609  30.915178  -9.197550  40928.306453  292.560444  -3308.112197  -43140.279583  -13165.139576  24034.081884 ; 1623.734371  78175.047986  -67610.952013  -45325.528233  592431.327051  76.469293  85697.374995  160.143755  8325.616324  -33.680385  11101.678711  2788.013179  32.473852  85.070882  323.022886  76583.475150  -3134.278501  37828.793830  -40616.533635  -96735.356159  95701.368603 ; 0.339482  9.284243  -11.200419  16.845926  76.469293  1.712546  4.342687  0.137552  101.512967  23.341768  95.127665  -6.295642  2.982189  -0.500161  0.074101  19.012855  -1.527062  13.216559  -6.928555  -65.506017  9.896155 ; 15460.166461  -549570.613949  -411449.029664  19056.340912  85697.374995  4.342687  432245.858576  237.702390  3412.777984  -227.277812  2807.492817  -4237.682208  -5.345395  186.675835  -747.712419  439914.595294  -9186.546858  229732.595474  -225494.894935  -121745.234552  391358.428117 ; 32.437479  -191.419242  -216.845179  71.395378  160.143755  0.137552  237.702390  36.999109  -214.551139  -11.653193  -25.642626  -47.891194  14.077174  12.037504  -0.012063  249.304391  -14.042554  165.825568  -117.947013  -95.581033  159.965594 ; 444.547241  519.370136  -1769.913257  1357.114431  8325.616324  101.512967  3412.777984  -214.551139  13735.421321  1238.195852  9596.686823  -669.110421  228.057707  163.121916  10.642493  2151.860292  -205.153475  1653.256534  -984.393897  -7443.820390  1955.669766 ; 0.725172  21.584219  36.409161  -11.467142  -33.680385  23.341768  -227.277812  -11.653193  1238.195852  652.907441  1139.053681  -7.651413  -2.263522  1.765138  0.063949  -52.731141  1.038825  -22.399479  30.055317  -907.449610  -8.477020 ; 382.957917  2049.681823  -1302.813025  1258.180604  11101.678711  95.127665  2807.492817  -25.642626  9596.686823  1139.053681  8628.311952  -340.519699  209.310074  133.170013  14.347459  1720.036826  -176.874466  1242.289993  -902.017064  -6818.579641  1696.564784 ; -1789.040044  13267.049502  826.397582  46448.398127  2788.013179  -6.295642  -4237.682208  -47.891194  -669.110421  -7.651413  -340.519699  125114.838341  -478.764401  -437.210824  23.041046  50933.550394  2066.213461  -38016.194328  -87098.152762  21973.973904  9738.338302 ; 273.119404  -355.334878  -27.483572  -3.679609  32.473852  2.982189  -5.345395  14.077174  228.057707  -2.263522  209.310074  -478.764401  2704.766337  -10.965673  -30.463418  -125.617950  124.758636  335.109488  140.600614  -108.220598  -476.096939 ; -214.456284  -431.459360  -82.696765  30.915178  85.070882  -0.500161  186.675835  12.037504  163.121916  1.765138  133.170013  -437.210824  -10.965673  2903.118980  1.887484  447.982237  31.503402  338.794083  98.286170  -150.922265  -407.532255 ; -4.822317  1209.678856  731.879401  -9.197550  323.022886  0.074101  -747.712419  -0.012063  10.642493  0.063949  14.347459  23.041046  -30.463418  1.887484  4.780416  -787.191915  4.047178  -407.551825  384.561242  118.444279  -663.712373 ; 12427.572721  -564375.693974  -423196.219129  40928.306453  76583.475150  19.012855  439914.595294  249.304391  2151.860292  -52.731141  1720.036826  50933.550394  -125.617950  447.982237  -787.191915  479682.888979  -8437.757048  220532.970072  -271466.316470  -105444.171031  399322.146617 ; -806.932861  3584.655937  8476.845844  292.560444  -3134.278501  -1.527062  -9186.546858  -14.042554  -205.153475  1.038825  -176.874466  2066.213461  124.758636  31.503402  4.047178  -8437.757048  1600.306093  -5650.443494  3584.097300  4503.614373  -7957.322389 ; 9324.356436  -297022.091255  -219223.266100  -3308.112197  37828.793830  13.216559  229732.595474  165.825568  1653.256534  -22.399479  1242.289993  -38016.194328  335.109488  338.794083  -407.551825  220532.970072  -5650.443494  133920.127928  -95904.258158  -66175.637483  201410.580881 ; -7535.423184  283755.451254  218396.917120  -43140.279583  -40616.533635  -6.928555  -225494.894935  -117.947013  -984.393897  30.055317  -902.017064  -87098.152762  140.600614  98.286170  384.561242  -271466.316470  3584.097300  -95904.258158  183002.265104  44201.623824  -211148.431145 ; -4918.326258  115551.533116  107660.074867  -13165.139576  -96735.356159  -65.506017  -121745.234552  -95.581033  -7443.820390  -907.449610  -6818.579641  21973.973904  -108.220598  -150.922265  118.444279  -105444.171031  4503.614373  -66175.637483  44201.623824  95890.017151  -124066.127221 ; 13422.886780  -491383.749811  -370816.189339  24034.081884  95701.368603  9.896155  391358.428117  159.965594  1955.669766  -8.477020  1696.564784  9738.338302  -476.096939  -407.532255  -663.712373  399322.146617  -7957.322389  201410.580881  -211148.431145  -124066.127221  367170.525194 ;];
Results{15,4}={};
Results{15,3}=[0.000000,-914.586307,2741.867926,-179739.646836,-0.004508];
Results{16,5}=[ 10.000000  0.593661  0.001129  0.001687  0.001039  0.001052  0.065400  1.379121  0.001000  0.001161 ];
Results{16,6}=[ 6.612535  8.113209  0.001000  9.325832  7.976876  8.481937  0.001000  8.840729  8.082069  0.001000  8.231049  8.188335  7.004601  7.975085  0.001000  0.001000  9.412600  7.865970  9.597184  9.966229  9.361466  0.001000  10.000000  7.935006  7.918401  0.001000  0.001000  7.044302  0.001000  7.825931  5.473687  9.317193  8.670033  8.006957  0.001000  0.001000  9.868622  7.849822 ];
Results{16,1}=[2686.126885, 1567.978570, 13.200000, 1078.548315, 26.265952, 26.400000];
Results{16,2}=[ 5226.620210  -9140.590734  -9981.873525  -1119.560125  2048.950277  0.759134  10843.138376  46.844133  690.023815  2.534811  610.336696  -2197.248855  368.630787  -287.041806  -0.444222  7082.859059  -911.780008  7247.400455  -5050.445504  -4179.834667  8736.296007 ; -9140.590734  479123.182089  307593.678698  -5564.358093  81598.903448  14.196549  -317466.541309  -174.040826  462.929583  4.716766  1866.363429  11144.264327  -260.262799  -585.114911  753.382547  -327157.877330  3469.021808  -173649.270264  162505.106397  63849.998575  -280562.662490 ; -9981.873525  307593.678698  247999.093246  -18398.501036  -71784.785095  -1.449848  -260618.895301  -192.547150  -1807.589938  5.981156  -1465.035497  -1789.865441  -33.277865  -29.410090  435.761239  -268428.872181  8374.152087  -138262.568902  140052.447080  74496.192959  -234049.320016 ; -1119.560125  -5564.358093  -18398.501036  120642.127635  -48644.960467  8.115590  20735.667339  78.482160  1436.919683  2.041920  1322.522138  48786.703061  -3.271916  31.259455  -11.802581  43123.015374  324.704204  -3393.797793  -45392.905337  -13826.735255  25127.961172 ; 2048.950277  81598.903448  -71784.785095  -48644.960467  635913.104351  58.043732  92055.062180  162.635362  9088.374061  -2.500067  11990.063094  2986.187720  27.909654  94.795612  342.886128  81363.705362  -3517.718382  40279.184236  -43265.145918  -102963.338109  101053.797044 ; 0.759134  14.196549  -1.449848  8.115590  58.043732  1.525748  -3.730719  -0.064198  82.973768  23.622411  82.955942  -1.453923  1.731451  -0.503362  0.063978  5.129336  -0.334297  3.792060  -2.341310  -52.544267  2.342724 ; 10843.138376  -317466.541309  -260618.895301  20735.667339  92055.062180  -3.730719  276842.951967  234.415107  4256.352501  -141.407416  3691.344043  -1748.245049  96.732720  122.716182  -439.841666  280299.849621  -9150.874127  146399.795729  -144651.633261  -88558.935144  250046.431081 ; 46.844133  -174.040826  -192.547150  78.482160  162.635362  -0.064198  234.415107  43.956416  -229.188053  -13.373891  -8.785810  -48.288230  14.690377  12.384767  -0.055458  221.121704  -10.664468  158.685100  -110.404247  -97.508067  125.294282 ; 690.023815  462.929583  -1807.589938  1436.919683  9088.374061  82.973768  4256.352501  -229.188053  14003.732928  1289.603905  9525.726724  -756.301890  263.111540  167.377175  10.320432  2149.459274  -177.890785  1809.961293  -1053.844273  -8153.933086  1879.574847 ; 2.534811  4.716766  5.981156  2.041920  -2.500067  23.622411  -141.407416  -13.373891  1289.603905  710.850120  1186.060070  -0.980692  0.025535  1.755659  0.057257  -8.155513  -0.831428  -2.304211  3.284857  -1041.928287  -6.308252 ; 610.336696  1866.363429  -1465.035497  1322.522138  11990.063094  82.955942  3691.344043  -8.785810  9525.726724  1186.060070  8814.991805  -457.840878  252.055528  136.490908  14.276757  1847.495580  -164.031307  1470.145607  -1012.503010  -7532.494460  1782.145424 ; -2197.248855  11144.264327  -1789.865441  48786.703061  2986.187720  -1.453923  -1748.245049  -48.288230  -756.301890  -0.980692  -457.840878  125751.683549  -444.229887  -427.290806  19.789277  54412.072120  1845.998811  -36784.024477  -88967.411710  20874.882655  12461.932563 ; 368.630787  -260.262799  -33.277865  -3.271916  27.909654  1.731451  96.732720  14.690377  263.111540  0.025535  252.055528  -444.229887  3578.424269  -5.444753  -39.975251  -221.930480  122.824562  313.476271  127.810484  -165.050526  -492.074485 ; -287.041806  -585.114911  -29.410090  31.259455  94.795612  -0.503362  122.716182  12.384767  167.377175  1.755659  136.490908  -427.290806  -5.444753  3031.917053  1.585164  464.677968  60.659936  304.744541  122.396750  -95.005223  -489.751653 ; -0.444222  753.382547  435.761239  -11.802581  342.886128  0.063978  -439.841666  -0.055458  10.320432  0.057257  14.276757  19.789277  -39.975251  1.585164  4.441669  -468.761951  3.744141  -244.553212  224.807049  49.835754  -385.858070 ; 7082.859059  -327157.877330  -268428.872181  43123.015374  81363.705362  5.129336  280299.849621  221.121704  2149.459274  -8.155513  1847.495580  54412.072120  -221.930480  464.677968  -468.761951  316318.371895  -8202.175029  134452.643203  -188864.371388  -70345.181824  254492.580139 ; -911.780008  3469.021808  8374.152087  324.704204  -3517.718382  -0.334297  -9150.874127  -10.664468  -177.890785  -0.831428  -164.031307  1845.998811  122.824562  60.659936  3.744141  -8202.175029  1570.056785  -5476.587389  3630.483483  4449.087224  -7997.394655 ; 7247.400455  -173649.270264  -138262.568902  -3393.797793  40279.184236  3.792060  146399.795729  158.685100  1809.961293  -2.304211  1470.145607  -36784.024477  313.476271  304.744541  -244.553212  134452.643203  -5476.587389  89227.341110  -52443.487189  -47703.432769  125321.866885 ; -5050.445504  162505.106397  140052.447080  -45392.905337  -43265.145918  -2.341310  -144651.633261  -110.404247  -1053.844273  3.284857  -1012.503010  -88967.411710  127.810484  122.396750  224.807049  -188864.371388  3630.483483  -52443.487189  141410.836152  26828.568662  -137783.462498 ; -4179.834667  63849.998575  74496.192959  -13826.735255  -102963.338109  -52.544267  -88558.935144  -97.508067  -8153.933086  -1041.928287  -7532.494460  20874.882655  -165.050526  -95.005223  49.835754  -70345.181824  4449.087224  -47703.432769  26828.568662  89738.226346  -93231.177042 ; 8736.296007  -280562.662490  -234049.320016  25127.961172  101053.797044  2.342724  250046.431081  125.294282  1879.574847  -6.308252  1782.145424  12461.932563  -492.074485  -489.751653  -385.858070  254492.580139  -7997.394655  125321.866885  -137783.462498  -93231.177042  239718.623399 ;];
Results{16,4}={};
Results{16,3}=[0.000000,-874.818743,2686.126885,-133317.717083,-0.002792];
Results{17,5}=[ 10.000000  1.613984  0.001000  0.002152  0.001063  0.001000  0.001000  4.264103  0.001000  0.001000 ];
Results{17,6}=[ 1.034062  10.000000  8.820159  10.000000  9.993878  9.709000  10.000000  9.504558  9.972611  6.743370  10.000000  9.941503  8.789350  10.000000  7.642886  0.001000  10.000000  10.000000  8.872057  9.990286  9.960721  10.000000  10.000000  10.000000  10.000000  0.001000  6.604110  8.747872  1.231005  10.000000  10.000000  10.000000  9.985678  10.000000  0.001000  0.001000  9.731769  10.000000 ];
Results{17,1}=[3796.735513, 2326.304950, 13.200000, 1430.830563, 51.543498, 26.400000];
Results{17,2}=[ 12246.141123  -34849.681311  -31518.017803  -2511.788292  4839.901853  1.593081  33726.158928  76.125883  1297.535871  -15.528456  1273.426637  -4145.317426  466.762929  -1036.213664  -8.941472  25129.683638  -1866.292013  20746.804903  -16601.511138  -11184.463065  28932.893918 ; -34849.681311  2101989.140202  1356409.624141  -10419.613980  162481.418995  20.037328  -1403212.180597  -418.549672  908.651571  0.973867  4340.759695  30445.293396  -838.324668  -1284.290137  3277.140915  -1446842.216973  6767.688844  -755969.073222  725523.985253  295434.607587  -1254063.652157 ; -31518.017803  1356409.624141  977483.080810  -47469.273295  -151013.606172  -8.256079  -1021701.274129  -438.120818  -4169.557547  47.607649  -3065.895309  1054.122526  -41.684659  -119.662703  2002.889878  -1051650.704201  16234.236459  -542039.663636  540985.478005  265746.689340  -921928.758566 ; -2511.788292  -10419.613980  -47469.273295  284032.984043  -83252.153697  18.770667  54040.632434  225.638037  3853.439350  1.906783  3545.391846  115937.078180  -0.078503  77.012588  -17.858082  106590.849830  719.655994  -5927.249928  -110009.820353  -37887.668543  64957.366830 ; 4839.901853  162481.418995  -151013.606172  -83252.153697  1288180.263896  115.342435  193930.811627  204.574070  19696.166549  11.234343  26300.550271  11805.136133  -4.745495  189.527381  707.518635  173068.809310  -7490.743967  83138.910381  -94943.627314  -214130.273245  211753.379971 ; 1.593081  20.037328  -8.256079  18.770667  115.342435  3.779964  2.726138  -0.436252  232.563164  61.909492  214.477208  -8.948990  3.142447  0.474105  0.143222  15.057825  -1.511598  13.149167  -4.211259  -148.295591  13.480822 ; 33726.158928  -1403212.180597  -1021701.274129  54040.632434  193930.811627  2.726138  1075029.183769  570.418434  12106.817242  -6.135971  11060.679867  -3568.522757  183.293015  216.679005  -2050.866270  1098049.475073  -17717.417246  567598.402308  -564029.651962  -295787.753044  969385.883223 ; 76.125883  -418.549672  -438.120818  225.638037  204.574070  -0.436252  570.418434  112.980119  -561.189773  -42.951989  29.166973  -95.581423  29.571145  24.015888  -0.523347  519.253294  -33.171085  346.393113  -250.819564  -233.143129  306.517235 ; 1297.535871  908.651571  -4169.557547  3853.439350  19696.166549  232.563164  12106.817242  -561.189773  39851.869208  3944.196064  28230.519365  -1841.588088  561.300111  322.772882  20.697494  4978.295936  -465.188996  4076.351804  -2234.970443  -23461.836441  5104.949479 ; -15.528456  0.973867  47.607649  1.906783  11.234343  61.909492  -6.135971  -42.951989  3944.196064  2074.466300  3681.767300  -71.993464  -0.682695  1.837949  0.252284  -69.018908  -0.211230  -6.506113  78.506849  -3516.026624  40.952649 ; 1273.426637  4340.759695  -3065.895309  3545.391846  26300.550271  214.477208  11060.679867  29.166973  28230.519365  3681.767300  26271.661389  -1244.768136  551.601152  261.722547  31.732910  3825.462415  -391.384435  3189.317782  -1944.775767  -22234.618338  4594.073001 ; -4145.317426  30445.293396  1054.122526  115937.078180  11805.136133  -8.948990  -3568.522757  -95.581423  -1841.588088  -71.993464  -1244.768136  160374.566948  -1078.149104  -1015.452225  64.215268  64998.532323  3938.513423  -49785.034000  -110589.130133  15346.392149  19536.056343 ; 466.762929  -838.324668  -41.684659  -0.078503  -4.745495  3.142447  183.293015  29.571145  561.300111  -0.682695  551.601152  -1078.149104  7317.279688  221.437869  -98.892303  -161.481112  263.430476  719.314784  355.928727  -338.576837  -1195.845111 ; -1036.213664  -1284.290137  -119.662703  77.012588  189.527381  0.474105  216.679005  24.015888  322.772882  1.837949  261.722547  -1015.452225  221.437869  6820.983774  -1.442333  1342.137733  27.352862  664.375357  351.016077  -220.297146  -994.713048 ; -8.941472  3277.140915  2002.889878  -17.858082  707.518635  0.143222  -2050.866270  -0.523347  20.697494  0.252284  31.732910  64.215268  -98.892303  -1.442333  13.874406  -2165.205680  6.521438  -1119.466097  1055.312678  347.730011  -1815.481594 ; 25129.683638  -1446842.216973  -1051650.704201  106590.849830  173068.809310  15.057825  1098049.475073  519.253294  4978.295936  -69.018908  3825.462415  64998.532323  -161.481112  1342.137733  -2165.205680  1167855.818436  -15956.891286  563928.730851  -628926.847780  -279799.668644  995182.937129 ; -1866.292013  6767.688844  16234.236459  719.655994  -7490.743967  -1.511598  -17717.417246  -33.171085  -465.188996  -0.211230  -391.384435  3938.513423  263.430476  27.352862  6.521438  -15956.891286  3037.982342  -10874.244256  6935.613245  8764.896821  -15235.026381 ; 20746.804903  -755969.073222  -542039.663636  -5927.249928  83138.910381  13.149167  567598.402308  346.393113  4076.351804  -6.506113  3189.317782  -49785.034000  719.314784  664.375357  -1119.466097  563928.730851  -10874.244256  317208.644244  -267423.800923  -153164.676021  502196.624686 ; -16601.511138  725523.985253  540985.478005  -110009.820353  -94943.627314  -4.211259  -564029.651962  -250.819564  -2234.970443  78.506849  -1944.775767  -110589.130133  355.928727  351.016077  1055.312678  -628926.847780  6935.613245  -267423.800923  378012.749091  137818.082387  -521732.200689 ; -11184.463065  295434.607587  265746.689340  -37887.668543  -214130.273245  -148.295591  -295787.753044  -233.143129  -23461.836441  -3516.026624  -22234.618338  15346.392149  -338.576837  -220.297146  347.730011  -279799.668644  8764.896821  -153164.676021  137818.082387  167724.222156  -280229.805835 ; 28932.893918  -1254063.652157  -921928.758566  64957.366830  211753.379971  13.480822  969385.883223  306.517235  5104.949479  40.952649  4594.073001  19536.056343  -1195.845111  -994.713048  -1815.481594  995182.937129  -15235.026381  502196.624686  -521732.200689  -280229.805835  894702.478308 ;];
Results{17,4}={};
Results{17,3}=[0.000000,-1954.735555,3796.735513,-424302.102391,-0.007413];
Results{18,5}=[ 10.000000  1.152497  0.001328  0.001326  0.001010  0.001005  0.001000  2.123058  0.001000  0.001130 ];
Results{18,6}=[ 5.816352  7.430582  6.700977  9.859553  7.082459  6.794550  9.537392  6.512251  8.192515  0.001000  7.232508  7.308636  4.352275  7.177258  0.001000  0.713858  9.619062  7.306007  9.859047  9.997983  9.702347  9.223189  10.000000  7.313954  7.050631  1.826959  0.001000  4.729190  0.001000  7.272381  10.000000  9.685227  8.482043  7.330993  0.001000  0.001000  6.437699  7.078642 ];
Results{18,1}=[2989.762153, 1826.997661, 13.200000, 1123.164493, 34.899922, 26.400000];
Results{18,2}=[ 6828.092514  -23184.092672  -20205.838661  -1525.440709  2238.066257  1.749192  21499.148799  49.317411  781.511227  0.475400  721.750834  -2684.149291  395.436355  -444.017697  -4.827965  16868.841944  -1118.580224  13175.946380  -10491.886551  -6922.171809  18415.655119 ; -23184.092672  1202438.382476  776067.670753  -7922.706100  115680.584041  13.878052  -802443.231669  -253.920541  690.688692  19.458994  2748.681815  18223.069391  -498.833698  -666.569189  1795.565056  -824809.721318  4612.843264  -433011.271954  414788.486533  167776.118165  -717059.404935 ; -20205.838661  776067.670753  567649.329732  -27473.885911  -93606.391893  -10.346443  -593231.947023  -286.368336  -2658.949413  34.724736  -2071.916440  288.558403  -33.738062  -87.605586  1086.034797  -609905.958552  10761.444452  -315134.225435  314845.668545  155188.533919  -535013.896580 ; -1525.440709  -7922.706100  -27473.885911  172704.981481  -64950.720198  17.084695  30677.884662  118.029071  2113.787709  -6.379718  1943.471415  69762.837138  -2.313971  45.711881  -15.711488  62947.666923  351.406808  -4171.427783  -65591.404019  -20776.304341  37425.691525 ; 2238.066257  115680.584041  -93606.391893  -64950.720198  871667.221216  92.019269  120719.216905  186.688596  12463.020470  -19.764937  16648.101046  6148.548454  18.245980  119.951865  478.128218  106994.777951  -3734.301435  51655.967921  -57804.173987  -139495.989807  134954.627492 ; 1.749192  13.878052  -10.346443  17.084695  92.019269  2.188003  4.991336  -0.131470  132.304555  32.592368  124.169657  -5.303509  2.821616  -0.116716  0.099406  17.293589  -1.342139  12.488203  -7.192360  -85.307083  11.123940 ; 21499.148799  -802443.231669  -593231.947023  30677.884662  120719.216905  4.991336  623575.623170  334.005170  5716.020329  -227.422939  4898.721604  -3337.930327  73.639326  184.257949  -1109.615869  635771.091142  -11697.590072  330237.616306  -326899.630860  -173787.807036  563776.131269 ; 49.317411  -253.920541  -286.368336  118.029071  186.688596  -0.131470  334.005170  56.597185  -328.057618  -22.544026  -31.672831  -58.865744  19.911631  16.023204  -0.130599  331.747504  -19.876193  220.919480  -162.064080  -126.368778  206.092592 ; 781.511227  690.688692  -2658.949413  2113.787709  12463.020470  132.304555  5716.020329  -328.057618  19967.483384  1863.907543  13783.462164  -861.899252  344.210653  213.301097  14.541418  3186.982732  -280.199077  2435.016643  -1573.343481  -11345.142220  2963.270308 ; 0.475400  19.458994  34.724736  -6.379718  -19.764937  32.592368  -227.422939  -22.544026  1863.907543  939.722068  1711.452974  -16.451888  -1.311467  1.415336  0.100534  -52.020790  0.445122  -17.681695  34.137793  -1403.678010  1.940504 ; 721.750834  2748.681815  -2071.916440  1943.471415  16648.101046  124.169657  4898.721604  -31.672831  13783.462164  1711.452974  12383.598965  -436.604333  325.170690  172.557384  20.521009  2636.841062  -236.307152  1917.608026  -1481.237511  -10468.808634  2679.052358 ; -2684.149291  18223.069391  288.558403  69762.837138  6148.548454  -5.303509  -3337.930327  -58.865744  -861.899252  -16.451888  -436.604333  136727.566539  -672.946759  -623.076721  34.710397  56449.233717  2655.763588  -41508.327577  -95218.828801  19376.989564  13501.565194 ; 395.436355  -498.833698  -33.738062  -2.313971  18.245980  2.821616  73.639326  19.911631  344.210653  -1.311467  325.170690  -672.946759  4203.384069  68.188727  -50.294243  -177.567776  179.968661  469.649051  200.236059  -189.726775  -718.358662 ; -444.017697  -666.569189  -87.605586  45.711881  119.951865  -0.116716  184.257949  16.023204  213.301097  1.415336  172.557384  -623.076721  68.188727  4067.015318  1.423969  699.343617  31.087410  442.970655  179.968106  -173.635754  -597.009483 ; -4.827965  1795.565056  1086.034797  -15.711488  478.128218  0.099406  -1109.615869  -0.130599  14.541418  0.100534  20.521009  34.710397  -50.294243  1.423969  7.151589  -1170.871612  5.348269  -605.315499  570.658667  176.611626  -982.815873 ; 16868.841944  -824809.721318  -609905.958552  62947.666923  106994.777951  17.293589  635771.091142  331.747504  3186.982732  -52.020790  2636.841062  56449.233717  -177.567776  699.343617  -1170.871612  684039.349822  -10652.473445  322175.865206  -378624.806003  -158026.631162  576879.806720 ; -1118.580224  4612.843264  10761.444452  351.406808  -3734.301435  -1.342139  -11697.590072  -19.876193  -280.199077  0.445122  -236.307152  2655.763588  179.968661  31.087410  5.348269  -10652.473445  2047.703557  -7207.826637  4551.945841  5701.626477  -10045.996574 ; 13175.946380  -433011.271954  -315134.225435  -4171.427783  51655.967921  12.488203  330237.616306  220.919480  2435.016643  -17.681695  1917.608026  -41508.327577  469.649051  442.970655  -605.315499  322175.865206  -7207.826637  188413.286542  -146905.198471  -92170.478431  290808.342504 ; -10491.886551  414788.486533  314845.668545  -65591.404019  -57804.173987  -7.192360  -326899.630860  -162.064080  -1573.343481  34.137793  -1481.237511  -95218.828801  200.236059  179.968106  570.658667  -378624.806003  4551.945841  -146905.198471  242123.878786  72793.411832  -304309.446298 ; -6922.171809  167776.118165  155188.533919  -20776.304341  -139495.989807  -85.307083  -173787.807036  -126.368778  -11345.142220  -1403.678010  -10468.808634  19376.989564  -189.726775  -173.635754  176.611626  -158026.631162  5701.626477  -92170.478431  72793.411832  117361.613020  -171335.747477 ; 18415.655119  -717059.404935  -535013.896580  37425.691525  134954.627492  11.123940  563776.131269  206.092592  2963.270308  1.940504  2679.052358  13501.565194  -718.358662  -597.009483  -982.815873  576879.806720  -10045.996574  290808.342504  -304309.446298  -171335.747477  524725.737582 ;];
Results{18,4}={};
Results{18,3}=[0.000000,-1201.188038,2989.762153,-256282.376525,-0.004973];
Results{19,5}=[ 10.000000  1.014616  0.001020  0.001593  0.001000  0.001183  0.001566  1.540417  0.001000  0.001669 ];
Results{19,6}=[ 5.409058  6.389799  5.246047  9.163207  6.941708  5.548630  8.965150  5.097526  8.001837  0.001000  8.900303  6.480225  1.256247  8.386416  0.001000  1.061084  8.850972  7.467328  9.729075  9.998455  8.910182  9.101967  10.000000  7.545764  7.832020  0.265822  0.001000  0.254630  0.032828  7.317155  9.985127  9.214706  7.552734  8.692712  0.001000  0.001000  5.264835  6.688082 ];
Results{19,1}=[2745.644817, 1655.060906, 13.200000, 1050.983911, 29.168697, 26.400000];
Results{19,2}=[ 4891.468312  -17100.740704  -15442.009771  -1194.089231  2075.090704  0.738803  16428.870784  34.990167  510.835971  0.417936  455.745706  -1993.826633  279.203857  -251.007233  -4.334449  13056.510370  -931.353458  9955.376795  -7961.643319  -5384.911373  14242.487578 ; -17100.740704  844798.018298  546166.257704  -6284.924214  93194.706853  9.854731  -564500.489245  -189.870621  556.701359  19.454423  2086.769023  14188.398422  -362.452892  -440.573703  1248.948884  -579623.686833  4088.143540  -305371.077886  291183.012198  117768.245663  -503980.676857 ; -15442.009771  546166.257704  410259.874347  -18559.399773  -81154.904189  -12.728430  -429033.209283  -232.363021  -2205.421278  36.767782  -1814.996227  1392.647808  -27.412802  -96.884412  748.225522  -440547.848792  9592.274450  -228636.429318  227243.788208  115011.081306  -386608.361886 ; -1194.089231  -6284.924214  -18559.399773  126668.880442  -55330.155170  15.187686  20411.907746  79.140536  1425.942640  -8.826757  1290.238097  50957.779163  -3.079199  32.242059  -13.879286  44325.182673  359.793346  -3916.370457  -47041.407585  -13610.810841  25556.582729 ; 2075.090704  93194.706853  -81154.904189  -55330.155170  713502.088833  83.859920  103165.134359  179.893263  9990.505506  -28.730269  13282.338861  3053.453046  27.245203  104.901261  385.888919  91766.012462  -3827.772281  45517.102085  -48570.229934  -116050.581221  114663.831152 ; 0.738803  9.854731  -12.728430  15.187686  83.859920  1.877552  6.441484  0.025187  111.737397  26.793870  102.556667  -5.472783  2.582446  -0.239085  0.079399  19.927935  -1.647731  13.404096  -7.937963  -72.294873  12.648095 ; 16428.870784  -564500.489245  -429033.209283  20411.907746  103165.134359  6.441484  451496.346245  259.689196  4133.763422  -242.094169  3525.358482  -4827.451030  20.853705  183.631586  -763.394192  458861.955552  -10410.828682  240002.600939  -235175.100978  -130242.690945  408625.040117 ; 34.990167  -189.870621  -232.363021  79.140536  179.893263  0.025187  259.689196  41.624817  -261.049358  -14.961530  -36.717640  -47.165770  14.359671  11.679413  -0.003628  266.913299  -17.295778  175.450911  -128.295907  -99.124381  173.706829 ; 510.835971  556.701359  -2205.421278  1425.942640  9990.505506  111.737397  4133.763422  -261.049358  15354.471962  1486.221161  10463.278597  -677.438836  237.798975  157.277593  11.432266  2634.071854  -251.224657  1930.247507  -1253.023049  -8536.964922  2457.176731 ; 0.417936  19.454423  36.767782  -8.826757  -28.730269  26.793870  -242.094169  -14.961530  1486.221161  699.744841  1315.490907  -13.077494  -1.685072  1.330612  0.069700  -53.619614  0.973403  -20.226459  33.307675  -1003.152397  -4.042353 ; 455.745706  2086.769023  -1814.996227  1290.238097  13282.338861  102.556667  3525.358482  -36.717640  10463.278597  1315.490907  9180.347807  -331.383882  220.392272  127.978340  15.345402  2294.017812  -215.888150  1559.831621  -1228.662414  -7720.158619  2277.439988 ; -1993.826633  14188.398422  1392.647808  50957.779163  3053.453046  -5.472783  -4827.451030  -47.165770  -677.438836  -13.077494  -331.383882  127423.501948  -484.527052  -441.817804  24.412917  51343.092630  2348.471736  -39064.763611  -88358.324723  21877.187550  9732.757348 ; 279.203857  -362.452892  -27.412802  -3.079199  27.245203  2.582446  20.853705  14.359671  237.798975  -1.685072  220.392272  -484.527052  2826.751140  10.327421  -32.515150  -123.812738  127.977487  340.091352  141.718119  -120.839971  -496.319257 ; -251.007233  -440.573703  -96.884412  32.242059  104.901261  -0.239085  183.631586  11.679413  157.277593  1.330612  127.978340  -441.817804  10.327421  2767.254716  1.694754  485.364709  20.493752  341.404574  100.287391  -153.790037  -385.265267 ; -4.334449  1248.948884  748.225522  -13.879286  385.888919  0.079399  -763.394192  -0.003628  11.432266  0.069700  15.345402  24.412917  -32.515150  1.694754  5.126779  -804.678438  4.540153  -416.821676  392.454019  114.683453  -675.543486 ; 13056.510370  -579623.686833  -440547.848792  44325.182673  91766.012462  19.927935  458861.955552  266.913299  2634.071854  -53.619614  2294.017812  51343.092630  -123.812738  485.364709  -804.678438  498966.920639  -9549.910185  230299.227356  -281642.092158  -113576.204083  416450.969294 ; -931.353458  4088.143540  9592.274450  359.793346  -3827.772281  -1.647731  -10410.828682  -17.295778  -251.224657  0.973403  -215.888150  2348.471736  127.977487  20.493752  4.540153  -9549.910185  1789.864379  -6410.202876  4061.612676  5120.750154  -8984.491229 ; 9955.376795  -305371.077886  -228636.429318  -3916.370457  45517.102085  13.404096  240002.600939  175.450911  1930.247507  -20.226459  1559.831621  -39064.763611  340.091352  341.404574  -416.821676  230299.227356  -6410.202876  139648.860774  -100584.350434  -70430.028431  210403.821738 ; -7961.643319  291183.012198  227243.788208  -47041.407585  -48570.229934  -7.937963  -235175.100978  -128.295907  -1253.023049  33.307675  -1228.662414  -88358.324723  141.718119  100.287391  392.454019  -281642.092158  4061.612676  -100584.350434  188942.533495  48552.780124  -220136.121889 ; -5384.911373  117768.245663  115011.081306  -13610.810841  -116050.581221  -72.294873  -130242.690945  -99.124381  -8536.964922  -1003.152397  -7720.158619  21877.187550  -120.839971  -153.790037  114.683453  -113576.204083  5120.750154  -70430.028431  48552.780124  101491.322437  -131985.509861 ; 14242.487578  -503980.676857  -386608.361886  25556.582729  114663.831152  12.648095  408625.040117  173.706829  2457.176731  -4.042353  2277.439988  9732.757348  -496.319257  -385.265267  -675.543486  416450.969294  -8984.491229  210403.821738  -220136.121889  -131985.509861  383065.771646 ;];
Results{19,4}={};
Results{19,3}=[0.000000,-951.477740,2745.644817,-191610.602448,-0.004183];
Results{20,5}=[ 10.000000  0.732911  0.001003  0.001506  0.001000  0.001000  0.003383  1.352112  0.001000  0.001021 ];
Results{20,6}=[ 4.881503  5.943278  9.022006  9.944542  5.914788  5.861839  9.003371  5.425965  5.947448  0.487160  5.903675  5.924325  4.360563  5.902974  0.488807  0.643711  9.854606  5.905422  9.948039  9.998693  9.333664  9.204910  10.000000  5.909119  5.905955  0.373431  0.270478  4.360593  0.201805  5.757718  9.862324  9.533449  5.961779  5.905617  0.117310  0.091859  6.789974  5.919753 ];
Results{20,1}=[2594.276642, 1523.462516, 13.200000, 1031.214126, 24.782084, 26.400000];
Results{20,2}=[ 4789.192820  -15462.321112  -13452.050300  -896.419664  1263.223668  1.470834  14340.355233  42.278109  639.435777  0.994533  574.609610  -2034.948086  359.352525  -146.525461  -1.408807  11180.284390  -756.066833  8992.414619  -6957.507353  -4702.486495  11989.987126 ; -15462.321112  729424.054100  472155.819969  -5323.838299  76198.658379  8.388719  -488409.709874  -185.961941  54.023439  11.128766  1389.000493  12389.725241  -498.738216  -385.699126  1057.848387  -500807.204242  3301.160273  -264291.933429  251902.558646  102624.421314  -435435.335567 ; -13452.050300  472155.819969  349360.544177  -15449.559301  -58793.052263  -6.734815  -365069.949724  -204.637588  -1920.254706  17.935033  -1518.105548  710.979495  -33.253424  -113.790988  637.642847  -375118.945589  7501.890584  -194613.378687  193902.379461  94794.116803  -327660.395096 ; -896.419664  -5323.838299  -15449.559301  101052.165461  -43857.734258  9.708489  17136.475889  64.996380  1161.164337  -3.789235  1047.184279  40567.549819  -2.331790  26.257706  -11.738676  36024.695784  201.122909  -2721.885381  -37845.665502  -11238.840823  20968.445047 ; 1263.223668  76198.658379  -58793.052263  -43857.734258  570086.136575  59.186790  76053.533225  137.931855  7854.353039  -16.215432  10472.544023  3847.137298  17.805375  76.344842  310.551016  67285.513767  -2174.537166  32426.501987  -36273.415203  -89362.523698  85655.592816 ; 1.470834  8.388719  -6.734815  9.708489  59.186790  1.309997  3.350903  0.035074  76.838928  18.929796  73.199788  -4.084893  2.516803  -0.266477  0.052041  11.143497  -0.830212  8.545877  -4.466227  -49.956799  5.916452 ; 14340.355233  -488409.709874  -365069.949724  17136.475889  76053.533225  3.350903  384071.655975  233.654939  3863.640599  -176.123962  3206.135238  -4372.980550  55.463455  195.317643  -650.533192  390111.298111  -8154.228756  204385.320358  -200012.274127  -108446.410899  346371.390255 ; 42.278109  -185.961941  -204.637588  64.996380  137.931855  0.035074  233.654939  33.386016  -183.246704  -11.067270  -14.281687  -54.105317  18.622086  11.048126  -0.063393  230.037995  -13.495958  163.912474  -109.818763  -95.636136  141.159034 ; 639.435777  54.023439  -1920.254706  1161.164337  7854.353039  76.838928  3863.640599  -183.246704  11875.695569  1014.828578  8118.135169  -784.194875  303.315480  144.504004  9.017541  2196.533425  -191.627221  1824.322896  -1040.342690  -6891.432913  1902.539795 ; 0.994533  11.128766  17.935033  -3.789235  -16.215432  18.929796  -176.123962  -11.067270  1014.828578  535.055743  925.845415  -2.324230  -1.165736  1.243556  0.058041  -25.289757  0.122141  -11.060265  13.387593  -744.795740  -7.048324 ; 574.609610  1389.000493  -1518.105548  1047.184279  10472.544023  73.199788  3206.135238  -14.281687  8118.135169  925.845415  7233.334026  -479.386922  278.480559  115.288184  12.537557  1823.897675  -162.163854  1453.200561  -974.022621  -6243.563699  1716.472851 ; -2034.948086  12389.725241  710.979495  40567.549819  3847.137298  -4.084893  -4372.980550  -54.105317  -784.194875  -2.324230  -479.386922  122479.921757  -617.019192  -399.645018  21.797537  50031.445885  1871.984092  -37262.821742  -85216.678631  22450.606451  9454.562522 ; 359.352525  -498.738216  -33.253424  -2.331790  17.805375  2.516803  55.463455  18.622086  303.315480  -1.165736  278.480559  -617.019192  3300.469103  13.914349  -36.765537  -126.894447  170.115521  444.115089  170.237758  -154.796076  -653.819002 ; -146.525461  -385.699126  -113.790988  26.257706  76.344842  -0.266477  195.317643  11.048126  144.504004  1.243556  115.288184  -399.645018  13.914349  1982.713361  2.945891  404.048200  19.706839  331.067225  68.482028  -153.020245  -316.985983 ; -1.408807  1057.848387  637.642847  -11.738676  310.551016  0.052041  -650.533192  -0.063393  9.017541  0.058041  12.537557  21.797537  -36.765537  2.945891  4.259125  -687.596612  4.020923  -355.519793  333.763042  101.112708  -575.398520 ; 11180.284390  -500807.204242  -375118.945589  36024.695784  67285.513767  11.143497  390111.298111  230.037995  2196.533425  -25.289757  1823.897675  50031.445885  -126.894447  404.048200  -687.596612  427408.666564  -7444.932269  194262.195844  -244293.495687  -91286.123995  352828.516300 ; -756.066833  3301.160273  7501.890584  201.122909  -2174.537166  -0.830212  -8154.228756  -13.495958  -191.627221  0.122141  -162.163854  1871.984092  170.115521  19.706839  4.020923  -7444.932269  1443.298620  -5032.870444  3160.781123  3930.485925  -6966.740690 ; 8992.414619  -264291.933429  -194613.378687  -2721.885381  32426.501987  8.545877  204385.320358  163.912474  1824.322896  -11.060265  1453.200561  -37262.821742  444.115089  331.067225  -355.519793  194262.195844  -5032.870444  120258.146807  -82995.564452  -59229.470926  177635.731704 ; -6957.507353  251902.558646  193902.379461  -37845.665502  -36273.415203  -4.466227  -200012.274127  -109.818763  -1040.342690  13.387593  -974.022621  -85216.678631  170.237758  68.482028  333.763042  -244293.495687  3160.781123  -82995.564452  168212.074366  36778.844084  -187089.803257 ; -4702.486495  102624.421314  94794.116803  -11238.840823  -89362.523698  -49.956799  -108446.410899  -95.636136  -6891.432913  -744.795740  -6243.563699  22450.606451  -154.796076  -153.020245  101.112708  -91286.123995  3930.485925  -59229.470926  36778.844084  90534.203846  -110997.183220 ; 11989.987126  -435435.335567  -327660.395096  20968.445047  85655.592816  5.916452  346371.390255  141.159034  1902.539795  -7.048324  1716.472851  9454.562522  -653.819002  -316.985983  -575.398520  352828.516300  -6966.740690  177635.731704  -187089.803257  -110997.183220  325493.528443 ;];
Results{20,4}={};
Results{20,3}=[0.000000,-794.445230,2594.276642,-162837.133926,-0.002700];
Results{21,5}=[ 10.000000  0.826612  0.001019  0.001006  0.001001  0.001002  0.001002  1.367635  0.001000  0.001013 ];
Results{21,6}=[ 8.104369  8.871134  9.938589  9.951305  4.710084  6.569965  9.944920  9.947001  5.151847  0.001000  0.009597  5.005608  0.009852  0.009257  0.273523  0.003082  9.918313  6.447880  9.998483  9.842772  8.995116  9.862072  10.000000  4.347625  0.005874  4.817765  0.001000  0.009848  1.537350  6.226783  10.000000  9.944648  7.286205  0.009597  0.001000  0.001000  9.944137  5.595381 ];
Results{21,1}=[2566.375715, 1551.731493, 13.200000, 975.044223, 25.724383, 26.400000];
Results{21,2}=[ 4751.675707  -15663.012105  -12062.167015  -723.318791  -186.498551  2.630647  12761.441399  45.364807  698.032485  -0.002591  632.854007  -1975.995273  330.628068  -151.735670  -1.677326  9888.866995  -456.990107  8298.962224  -6322.943633  -3821.748013  10327.452164 ; -15663.012105  743942.723401  478593.951428  -4694.996785  68580.057523  6.803194  -494958.360554  -176.931396  53.358332  13.006475  1313.769569  10759.764036  -459.730211  -402.049151  1072.361181  -507771.840359  2081.712617  -267066.171461  256306.778554  103340.954345  -442095.565904 ; -12062.167015  478593.951428  338344.488582  -16292.967294  -35835.423467  -4.181062  -352288.000571  -168.623613  -1215.334427  21.036093  -840.502907  -2707.926676  -27.481434  -86.478634  651.931825  -364141.942029  4408.086176  -186720.375438  189428.315631  84913.888296  -316468.321646 ; -723.318791  -4694.996785  -16292.967294  94387.266344  -34239.930042  11.399484  18081.439605  63.607900  1211.666459  -4.907084  1122.126255  37860.009974  -1.631977  27.353964  -8.015626  35706.476786  -44.979989  -1438.675177  -36421.328801  -12113.468020  21713.523594 ; -186.498551  68580.057523  -35835.423467  -34239.930042  455754.787424  49.103933  48755.977263  95.879048  5982.588024  -24.263712  8269.744115  6338.315152  11.074773  44.788936  260.444962  42960.249590  414.372377  18277.721057  -24615.873732  -66671.325304  58738.962990 ; 2.630647  6.803194  -4.181062  11.399484  49.103933  1.151072  0.686882  0.015234  69.041332  15.643405  69.798660  -4.294106  2.544257  -0.394279  0.068048  8.121459  -0.314643  7.740575  -3.452473  -43.219976  1.820167 ; 12761.441399  -494958.360554  -352288.000571  18081.439605  48755.977263  0.686882  369284.512771  188.348586  3041.549985  -173.908310  2434.102983  -619.578940  31.623836  176.009755  -665.301062  377293.268566  -4758.920537  195308.523921  -194688.882189  -97152.730789  333343.980772 ; 45.364807  -176.931396  -168.623613  63.607900  95.879048  0.015234  188.348586  33.925160  -207.904796  -12.864237  -27.159887  -49.779345  16.804116  11.648456  -0.156178  189.637046  -7.280605  143.112326  -93.344260  -64.978615  102.808212 ; 698.032485  53.358332  -1215.334427  1211.666459  5982.588024  69.041332  3041.549985  -207.904796  11564.363516  811.015829  7985.992106  -702.146159  272.480256  153.124359  9.885291  1390.755405  -86.627364  1409.858834  -707.919770  -6049.224620  1069.638456 ; -0.002591  13.006475  21.036093  -4.907084  -24.263712  15.643405  -173.908310  -12.864237  811.015829  503.341043  823.008088  -2.275130  -1.421707  1.477731  0.055134  -29.347962  0.017753  -13.641290  15.920438  -667.611810  -7.613395 ; 632.854007  1313.769569  -840.502907  1122.126255  8269.744115  69.798660  2434.102983  -27.159887  7985.992106  823.008088  7240.236774  -402.301392  249.737663  122.558515  14.424792  1040.918730  -63.962205  1052.355950  -650.255846  -5571.667315  886.421701 ; -1975.995273  10759.764036  -2707.926676  37860.009974  6338.315152  -4.294106  -619.578940  -49.779345  -702.146159  -2.275130  -402.301392  120531.188738  -568.707102  -414.569468  20.684951  53139.189717  1181.380265  -34705.195311  -85825.556203  20710.405493  12487.906993 ; 330.628068  -459.730211  -27.481434  -1.631977  11.074773  2.544257  31.623836  16.804116  272.480256  -1.421707  249.737663  -568.707102  2948.924829  17.118746  -33.053458  -118.760449  157.190862  408.784107  157.395500  -130.890237  -597.642128 ; -151.735670  -402.049151  -86.478634  27.353964  44.788936  -0.394279  176.009755  11.648456  153.124359  1.477731  122.558515  -414.569468  17.118746  2467.927242  2.538740  390.657123  29.329191  329.152485  85.334465  -141.898449  -371.517507 ; -1.677326  1072.361181  651.931825  -8.015626  260.444962  0.068048  -665.301062  -0.156178  9.885291  0.055134  14.424792  20.684951  -33.053458  2.538740  3.728964  -703.595634  2.920577  -362.915192  342.271441  107.656943  -591.210133 ; 9888.866995  -507771.840359  -364141.942029  35706.476786  42960.249590  8.121459  377293.268566  189.637046  1390.755405  -29.347962  1040.918730  53139.189717  -118.760449  390.657123  -703.595634  416030.243322  -4349.276965  186372.761946  -239511.875812  -81062.054326  341752.742336 ; -456.990107  2081.712617  4408.086176  -44.979989  414.372377  -0.314643  -4758.920537  -7.280605  -86.627364  0.017753  -63.962205  1181.380265  157.190862  29.329191  2.920577  -4349.276965  931.562501  -2989.765467  1808.296229  2161.373930  -4001.954447 ; 8298.962224  -267066.171461  -186720.375438  -1438.675177  18277.721057  7.740575  195308.523921  143.112326  1409.858834  -13.641290  1052.355950  -34705.195311  408.784107  329.152485  -362.915192  186372.761946  -2989.765467  114687.908447  -79982.971356  -52804.554302  169749.049897 ; -6322.943633  256306.778554  189428.315631  -36421.328801  -24615.873732  -3.452473  -194688.882189  -93.344260  -707.919770  15.920438  -650.255846  -85825.556203  157.395500  85.334465  342.271441  -239511.875812  1808.296229  -79982.971356  165808.363035  32094.129489  -182236.509872 ; -3821.748013  103340.954345  84913.888296  -12113.468020  -66671.325304  -43.219976  -97152.730789  -64.978615  -6049.224620  -667.611810  -5571.667315  20710.405493  -130.890237  -141.898449  107.656943  -81062.054326  2161.373930  -52804.554302  32094.129489  82728.792342  -100663.377940 ; 10327.452164  -442095.565904  -316468.321646  21713.523594  58738.962990  1.820167  333343.980772  102.808212  1069.638456  -7.613395  886.421701  12487.906993  -597.642128  -371.517507  -591.210133  341752.742336  -4001.954447  169749.049897  -182236.509872  -100663.377940  313811.062635 ;];
Results{21,4}={};
Results{21,3}=[0.000000,-753.282483,2566.375715,-154559.913040,-0.002814];
Results{22,5}=[ 10.000000  0.839077  0.001000  0.001000  0.001000  0.001000  0.010664  2.064921  0.001000  0.001000 ];
Results{22,6}=[ 5.249002  6.514154  3.487488  8.211426  6.513832  6.514243  4.947531  6.514349  6.514315  0.001000  6.876097  6.514036  6.876098  6.876097  0.001000  0.016881  8.915661  6.513783  9.752510  10.000000  6.657317  4.512346  10.000000  6.513835  6.876097  0.001000  0.001000  6.876097  0.001000  6.513795  9.751120  6.622932  6.514240  6.876097  0.001000  0.001000  9.750850  6.514082 ];
Results{22,1}=[2797.597695, 1741.824787, 13.200000, 1016.172908, 32.060826, 26.400000];
Results{22,2}=[ 6396.427461  -14088.581878  -13420.100460  -1137.346741  2326.591814  1.592027  14459.865748  52.180205  833.868504  1.456786  769.635028  -2355.671395  403.830152  -407.851370  -1.433842  10021.806658  -924.996173  9379.689863  -7024.261039  -5152.204879  11895.838974 ; -14088.581878  770022.301052  492852.956965  -7918.825550  105570.750525  14.601272  -509036.964748  -198.528153  632.092318  8.817274  2279.632254  13439.497683  -268.937562  -650.206186  1182.195711  -524550.659538  3480.566993  -275976.798003  262537.293096  103298.798630  -452538.328325 ; -13420.100460  492852.956965  371256.497667  -18192.113707  -86305.838398  -2.964794  -388818.698642  -214.667641  -2016.623270  14.504418  -1629.936237  -765.651156  -27.149100  -51.000288  697.736985  -399999.809830  8447.774950  -206284.890786  207050.522752  104584.677845  -350086.135934 ; -1137.346741  -7918.825550  -18192.113707  125923.261166  -63208.469921  7.052702  20257.444582  83.435790  1331.422236  0.595731  1140.282310  50315.220480  -1.975933  30.278433  -20.462196  43577.659251  345.765513  -3940.011116  -46375.214211  -12548.002648  24567.235735 ; 2326.591814  105570.750525  -86305.838398  -63208.469921  814879.593542  70.778925  111629.237070  173.876799  11302.109010  -1.439843  14961.336167  4602.636225  14.216841  112.475639  437.674606  98174.082851  -3699.734878  48022.191342  -52624.560865  -128322.780479  123938.833038 ; 1.592027  14.601272  -2.964794  7.052702  70.778925  1.887478  -0.969571  -0.201202  110.358403  29.334016  105.487643  -3.670023  1.783942  -0.138747  0.083160  6.159494  -0.477071  5.858532  -2.192053  -68.943524  4.766810 ; 14459.865748  -509036.964748  -388818.698642  20257.444582  111629.237070  -0.969571  410791.684737  267.176373  5374.509871  -179.176722  4644.915441  -2792.668671  105.632136  130.003144  -708.656018  417160.046286  -9227.910918  217166.335125  -214373.692504  -120934.413607  371005.783462 ; 52.180205  -198.528153  -214.667641  83.435790  173.876799  -0.201202  267.176373  53.605325  -298.871340  -20.987115  -18.192289  -58.612144  15.543053  13.468374  -0.096512  245.467287  -12.866221  178.740146  -120.133057  -102.262714  139.535475 ; 833.868504  632.092318  -2016.623270  1331.422236  11302.109010  110.358403  5374.509871  -298.871340  18464.133442  1681.839124  12577.511441  -1053.868831  290.116434  181.275512  12.773022  2291.615968  -199.741702  2102.824711  -1049.103627  -10543.762591  2262.382318 ; 1.456786  8.817274  14.504418  0.595731  -1.439843  29.334016  -179.176722  -20.987115  1681.839124  858.322320  1529.920484  -8.394082  -0.156216  1.258163  0.079441  -21.495588  -0.517256  -5.836561  14.231317  -1292.339911  -0.320080 ; 769.635028  2279.632254  -1629.936237  1140.282310  14961.336167  105.487643  4644.915441  -18.192289  12577.511441  1529.920484  11333.358098  -717.935907  282.963231  147.728325  17.883396  1940.276854  -177.878646  1727.339297  -1009.568156  -9641.219759  2136.816958 ; -2355.671395  13439.497683  -765.651156  50315.220480  4602.636225  -3.670023  -2792.668671  -58.612144  -1053.868831  -8.394082  -717.935907  127079.322461  -487.181583  -513.553807  23.683251  53578.366303  1936.926562  -37945.442682  -89133.713437  21053.269098  12149.266397 ; 403.830152  -268.937562  -27.149100  -1.975933  14.216841  1.783942  105.632136  15.543053  290.116434  -0.156216  282.963231  -487.181583  4090.311034  63.724909  -48.220335  -260.662669  135.669551  334.581975  150.082065  -189.904003  -542.081699 ; -407.851370  -650.206186  -51.000288  30.278433  112.475639  -0.138747  130.003144  13.468374  181.275512  1.258163  147.728325  -513.553807  63.724909  3110.254106  0.664363  596.266905  40.558598  353.575862  159.856947  -117.291800  -534.902271 ; -1.433842  1182.195711  697.736985  -20.462196  437.674606  0.083160  -708.656018  -0.096512  12.773022  0.079441  17.883396  23.683251  -48.220335  0.664363  5.762727  -752.490241  3.887222  -388.913642  365.269967  96.091267  -625.028787 ; 10021.806658  -524550.659538  -399999.809830  43577.659251  98174.082851  6.159494  417160.046286  245.467287  2291.615968  -21.495588  1940.276854  53578.366303  -260.662669  596.266905  -752.490241  457472.062634  -8294.054319  206922.410238  -260500.393792  -102657.142501  378411.203478 ; -924.996173  3480.566993  8447.774950  345.765513  -3699.734878  -0.477071  -9227.910918  -12.866221  -199.741702  -0.517256  -177.878646  1936.926562  135.669551  40.558598  3.887222  -8294.054319  1589.464673  -5574.171801  3637.163623  4521.225344  -8019.102981 ; 9379.689863  -275976.798003  -206284.890786  -3940.011116  48022.191342  5.858532  217166.335125  178.740146  2102.824711  -5.836561  1727.339297  -37945.442682  334.581975  353.575862  -388.913642  206922.410238  -5574.171801  127112.970408  -89167.620773  -64437.297833  189021.676327 ; -7024.261039  262537.293096  207050.522752  -46375.214211  -52624.560865  -2.192053  -214373.692504  -120.133057  -1049.103627  14.231317  -1009.568156  -89133.713437  150.082065  159.856947  365.269967  -260500.393792  3637.163623  -89167.620773  178301.274213  43384.009310  -201170.681704 ; -5152.204879  103298.798630  104584.677845  -12548.002648  -128322.780479  -68.943524  -120934.413607  -102.262714  -10543.762591  -1292.339911  -9641.219759  21053.269098  -189.904003  -117.291800  96.091267  -102657.142501  4521.225344  -64437.297833  43384.009310  101129.606193  -122664.741319 ; 11895.838974  -452538.328325  -350086.135934  24567.235735  123938.833038  4.766810  371005.783462  139.535475  2262.382318  -0.320080  2136.816958  12149.266397  -542.081699  -534.902271  -625.028787  378411.203478  -8019.102981  189021.676327  -201170.681704  -122664.741319  349819.513414 ;];
Results{22,4}={};
Results{22,3}=[0.000000,-1016.017734,2797.597695,-184747.219721,-0.002832];
Results{23,5}=[ 10.000000  1.567884  0.001001  0.002058  0.001047  0.001004  0.001027  4.241585  0.001000  0.001054 ];
Results{23,6}=[ 1.419636  9.768164  9.330383  9.940296  9.475297  9.689452  9.996928  9.764110  9.873213  8.416854  9.198620  9.674817  8.439221  9.195863  8.417087  0.014907  9.928994  9.468507  9.220160  9.976038  9.939605  9.942198  10.000000  9.505853  9.202862  0.228207  8.416327  8.439311  0.001000  9.474734  9.998994  9.939834  9.822712  9.203020  0.001000  0.224828  9.696658  9.720154 ];
Results{23,1}=[3776.315384, 2314.392407, 13.200000, 1422.322977, 51.146414, 26.400000];
Results{23,2}=[ 12127.078204  -34730.700668  -31129.684643  -2470.872008  4537.998717  1.287922  33308.252608  76.513893  1286.257562  -20.622613  1268.200143  -4148.813842  458.729538  -1011.746310  -7.813231  24836.574045  -1810.424216  20543.074281  -16394.272457  -10975.034816  28475.444730 ; -34730.700668  2085039.107488  1344534.323192  -10619.498716  163946.993911  20.257795  -1390916.971201  -416.116841  861.286513  -5.880515  4273.194606  29983.253665  -856.449874  -1263.738961  3245.589622  -1434034.479278  6526.782356  -749282.942563  719299.895407  292391.252169  -1242923.479950 ; -31129.684643  1344534.323192  966806.449231  -47510.384704  -147393.018870  -7.299478  -1010445.603604  -431.276692  -4098.467594  44.977566  -3003.171524  325.346575  -42.985976  -118.412863  1981.454324  -1040356.379846  15597.334860  -535839.149787  535513.738668  261968.453258  -911704.375022 ; -2470.872008  -10619.498716  -47510.384704  282757.275365  -83386.467990  17.989140  54100.044863  225.328928  3835.802786  2.708535  3524.572678  115330.723752  -0.108862  77.035106  -18.380142  106351.965686  665.219341  -5723.149055  -109607.567051  -37789.227522  64854.648492 ; 4537.998717  163946.993911  -147393.018870  -83386.467990  1287167.501192  113.993876  189977.244073  197.983632  19584.455166  12.641581  26180.676187  12511.316117  -4.186187  184.165980  708.936783  169394.026452  -6910.683928  80793.377956  -93304.293147  -212124.274914  208281.557855 ; 1.287922  20.257795  -7.299478  17.989140  113.993876  3.698932  2.377741  -0.418300  227.662115  60.703763  209.932577  -8.584787  3.019587  0.440130  0.144304  14.010927  -1.361120  12.266771  -3.692404  -145.624212  12.507965 ; 33308.252608  -1390916.971201  -1010445.603604  54100.044863  189977.244073  2.377741  1063222.472027  566.760768  12136.882029  1.888189  11148.475189  -2817.282955  188.852840  217.365222  -2028.453721  1086155.301087  -17022.696288  561072.390337  -558254.883740  -291864.196914  958596.079293 ; 76.513893  -416.116841  -431.276692  225.328928  197.983632  -0.418300  566.760768  110.031169  -527.295702  -41.547819  40.553175  -94.833738  29.745555  23.867871  -0.539267  510.982011  -32.138522  342.045770  -247.219690  -238.714872  301.126154 ; 1286.257562  861.286513  -4098.467594  3835.802786  19584.455166  227.662115  12136.882029  -527.295702  39200.962403  3848.765399  27956.917245  -1836.646864  561.531657  321.422465  20.767238  4904.141779  -447.092800  4030.515275  -2194.065426  -23309.479356  5025.233393 ; -20.622613  -5.880515  44.977566  2.708535  12.641581  60.703763  1.888189  -41.547819  3848.765399  2066.102348  3604.954026  -73.422325  -0.511294  2.143420  0.249474  -60.179718  -0.387990  -3.917051  77.346306  -3494.678452  35.660078 ; 1268.200143  4273.194606  -3003.171524  3524.572678  26180.676187  209.932577  11148.475189  40.553175  27956.917245  3604.954026  26172.266858  -1253.792164  550.550765  260.322904  31.953390  3747.515388  -374.021529  3151.631070  -1898.053315  -22203.701652  4545.957535 ; -4148.813842  29983.253665  325.346575  115330.723752  12511.316117  -8.584787  -2817.282955  -94.833738  -1836.646864  -73.422325  -1253.792164  159916.920651  -1081.989645  -1003.731501  64.125964  65694.933461  3804.957623  -49208.858502  -110707.675456  15014.261833  20135.019970 ; 458.729538  -856.449874  -42.985976  -0.108862  -4.186187  3.019587  188.852840  29.745555  561.531657  -0.511294  550.550765  -1081.989645  7208.137717  218.675845  -97.287651  -143.758781  265.230996  725.073438  354.120562  -337.741099  -1201.956926 ; -1011.746310  -1263.738961  -118.412863  77.035106  184.165980  0.440130  217.365222  23.867871  321.422465  2.143420  260.322904  -1003.731501  218.675845  6736.634785  -1.287961  1318.480229  27.975791  658.789915  344.885789  -220.333936  -984.595800 ; -7.813231  3245.589622  1981.454324  -18.380142  708.936783  0.144304  -2028.453721  -0.539267  20.767238  0.249474  31.953390  64.125964  -97.287651  -1.287961  13.557438  -2142.862219  6.370857  -1107.658691  1043.591511  342.564750  -1794.901728 ; 24836.574045  -1434034.479278  -1040356.379846  106351.965686  169394.026452  14.010927  1086155.301087  510.982011  4904.141779  -60.179718  3747.515388  65694.933461  -143.758781  1318.480229  -2142.862219  1155736.312692  -15318.887896  557379.662063  -623074.210153  -275833.598291  984415.634509 ; -1810.424216  6526.782356  15597.334860  665.219341  -6910.683928  -1.361120  -17022.696288  -32.138522  -447.092800  -0.387990  -374.021529  3804.957623  265.230996  27.975791  6.370857  -15318.887896  2933.728906  -10460.760642  6655.692535  8399.166146  -14612.298036 ; 20543.074281  -749282.942563  -535839.149787  -5723.149055  80793.377956  12.266771  561072.390337  342.045770  4030.515275  -3.917051  3151.631070  -49208.858502  725.073438  658.789915  -1107.658691  557379.662063  -10460.760642  313546.346702  -264337.667059  -150911.535962  496290.441860 ; -16394.272457  719299.895407  535513.738668  -109607.567051  -93304.293147  -3.692404  -558254.883740  -247.219690  -2194.065426  77.346306  -1898.053315  -110707.675456  354.120562  344.885789  1043.591511  -623074.210153  6655.692535  -264337.667059  375045.162722  135897.084434  -516424.997730 ; -10975.034816  292391.252169  261968.453258  -37789.227522  -212124.274914  -145.624212  -291864.196914  -238.714872  -23309.479356  -3494.678452  -22203.701652  15014.261833  -337.741099  -220.333936  342.564750  -275833.598291  8399.166146  -150911.535962  135897.084434  166131.473818  -276568.184352 ; 28475.444730  -1242923.479950  -911704.375022  64854.648492  208281.557855  12.507965  958596.079293  301.126154  5025.233393  35.660078  4545.957535  20135.019970  -1201.956926  -984.595800  -1794.901728  984415.634509  -14612.298036  496290.441860  -516424.997730  -276568.184352  884867.019470 ;];
Results{23,4}={};
Results{23,3}=[0.000000,-1923.342903,3776.315384,-420800.392387,-0.006881];
Results{24,5}=[ 10.000000  1.605494  0.001000  0.001000  0.001000  0.001000  0.009537  3.755493  0.001000  0.001000 ];
Results{24,6}=[ 5.566348  10.000000  7.652255  10.000000  10.000000  10.000000  7.497006  10.000000  10.000000  0.380814  10.000000  10.000000  9.487483  10.000000  0.049929  0.001000  10.000000  10.000000  10.000000  10.000000  10.000000  7.846941  10.000000  10.000000  10.000000  0.001000  0.001000  9.891076  1.699874  10.000000  9.466531  10.000000  10.000000  10.000000  0.001000  0.001000  10.000000  10.000000 ];
Results{24,1}=[3641.806169, 2248.825143, 13.200000, 1353.381026, 48.960838, 26.400000];
Results{24,2}=[ 11248.887501  -28634.784616  -26825.443791  -2368.468817  4360.547296  2.426488  28746.066801  71.949555  1233.117458  0.048422  1176.040895  -3876.473793  500.435687  -949.976954  -6.409570  20774.958168  -1740.356520  17935.885937  -14059.495363  -9813.277378  24549.125749 ; -28634.784616  1757179.791133  1130217.759414  -11165.335981  167718.128305  20.542180  -1168097.667918  -367.839878  1416.791931  22.717799  4605.270805  27241.011060  -721.467172  -1250.427974  2778.234316  -1205821.100719  6514.220940  -630709.295441  603468.496132  242564.589556  -1042727.021100 ; -26825.443791  1130217.759414  826601.460873  -43564.417101  -148729.172964  -10.004784  -864610.706122  -396.925356  -3750.250065  46.414755  -2828.250045  -145.593968  -39.024615  -117.354384  1678.968176  -890494.889659  15431.558538  -458492.266709  458637.844288  229374.370311  -780884.057228 ; -2368.468817  -11165.335981  -43564.417101  267370.503330  -88973.797718  19.997716  49256.707363  204.029572  3474.714339  -1.450331  3176.388797  108639.802528  -0.652716  71.062257  -21.384497  98866.605970  658.015898  -6069.558019  -102570.235163  -33914.242650  59484.619907 ; 4360.547296  167718.128305  -148729.172964  -88973.797718  1302409.184545  120.960970  191307.001257  219.806556  19432.419832  2.878291  25934.075174  10920.407928  0.147929  188.717381  713.936412  170235.640165  -6855.095239  81947.300853  -92867.253646  -214204.863111  210416.138503 ; 2.426488  20.542180  -10.004784  19.997716  120.960970  3.500138  3.237868  -0.429857  214.851532  55.807324  200.434216  -8.094707  3.371330  0.402714  0.141241  17.233403  -1.553866  14.263526  -6.180862  -136.712022  14.302606 ; 28746.066801  -1168097.667918  -864610.706122  49256.707363  191307.001257  3.237868  910228.553724  498.247478  9852.936490  -118.502263  8747.504993  -2250.095305  156.822478  209.984634  -1715.183272  930194.628512  -16818.525618  480498.091925  -478247.846382  -256159.416507  822417.546208 ; 71.949555  -367.839878  -396.925356  204.029572  219.806556  -0.429857  498.247478  103.911638  -556.000066  -40.088722  -10.806806  -84.509902  27.736546  22.749607  -0.424140  470.620687  -29.090758  314.549008  -230.047918  -191.275512  275.270902 ; 1233.117458  1416.791931  -3750.250065  3474.714339  19432.419832  214.851532  9852.936490  -556.000066  35268.331871  3549.435939  24489.245066  -1479.219714  524.923713  303.656773  20.533825  4519.645266  -414.546176  3636.190612  -2157.213637  -20295.193099  4541.800253 ; 0.048422  22.717799  46.414755  -1.450331  2.878291  55.807324  -118.502263  -40.088722  3549.435939  1677.835909  3255.100646  -46.612235  -1.055124  1.094531  0.216703  -76.482843  0.164778  -15.099028  61.718375  -2807.668386  34.400713 ; 1176.040895  4605.270805  -2828.250045  3176.388797  25934.075174  200.434216  8747.504993  -10.806806  24489.245066  3255.100646  22281.215736  -887.713729  515.333691  246.733751  30.819670  3612.389157  -352.470677  2858.204113  -1970.758632  -18945.549967  4107.660101 ; -3876.473793  27241.011060  -145.593968  108639.802528  10920.407928  -8.094707  -2250.095305  -84.509902  -1479.219714  -46.612235  -887.713729  156432.236857  -993.449194  -944.617571  57.452274  64819.289008  3665.155915  -47771.296693  -108660.498071  15432.518019  19501.717583 ; 500.435687  -721.467172  -39.024615  -0.652716  0.147929  3.371330  156.822478  27.736546  524.923713  -1.055124  515.333691  -993.449194  7044.318907  205.914972  -92.997274  -229.394530  247.597511  662.961190  327.081024  -315.749143  -1095.069858 ; -949.976954  -1250.427974  -117.354384  71.062257  188.717381  0.402714  209.984634  22.749607  303.656773  1.094531  246.733751  -944.617571  205.914972  6448.476697  -1.128317  1250.846506  39.484941  626.884891  317.633061  -198.679888  -931.459585 ; -6.409570  2778.234316  1678.968176  -21.384497  713.936412  0.141241  -1715.183272  -0.424140  20.533825  0.216703  30.819670  57.452274  -92.997274  -1.128317  12.490300  -1814.519757  6.215114  -939.422551  882.041690  274.125108  -1514.896916 ; 20774.958168  -1205821.100719  -890494.889659  98866.605970  170235.640165  17.233403  930194.628512  470.620687  4519.645266  -76.482843  3612.389157  64819.289008  -229.394530  1250.846506  -1814.519757  994469.435206  -15167.468478  475123.811812  -539942.635133  -240577.679187  844401.899657 ; -1740.356520  6514.220940  15431.558538  658.015898  -6855.095239  -1.553866  -16818.525618  -29.090758  -414.546176  0.164778  -352.470677  3665.155915  247.597511  39.484941  6.215114  -15167.468478  2873.043803  -10279.352644  6614.064986  8274.765160  -14538.437818 ; 17935.885937  -630709.295441  -458492.266709  -6069.558019  81947.300853  14.263526  480498.091925  314.549008  3636.190612  -15.099028  2858.204113  -47771.296693  662.961190  626.884891  -939.422551  475123.811812  -10279.352644  270383.046697  -222611.993059  -132909.927963  424607.503872 ; -14059.495363  603468.496132  458637.844288  -102570.235163  -92867.253646  -6.180862  -478247.846382  -230.047918  -2157.213637  61.718375  -1970.758632  -108660.498071  327.081024  317.633061  882.041690  -539942.635133  6614.064986  -222611.993059  331272.327208  117477.220611  -444108.727415 ; -9813.277378  242564.589556  229374.370311  -33914.242650  -214204.863111  -136.712022  -256159.416507  -191.275512  -20295.193099  -2807.668386  -18945.549967  15432.518019  -315.749143  -198.679888  274.125108  -240577.679187  8274.765160  -132909.927963  117477.220611  155377.834540  -246041.314531 ; 24549.125749  -1042727.021100  -780884.057228  59484.619907  210416.138503  14.302606  822417.546208  275.270902  4541.800253  34.400713  4107.660101  19501.717583  -1095.069858  -931.459585  -1514.896916  844401.899657  -14538.437818  424607.503872  -444108.727415  -246041.314531  762233.344893 ;];
Results{24,4}={};
Results{24,3}=[0.000000,-1828.136672,3641.806169,-372424.749119,-0.008347];
Results{25,5}=[ 9.999164  0.872377  0.001069  0.001057  0.001000  0.001020  0.001743  1.371944  0.001764  0.002602 ];
Results{25,6}=[ 2.168528  4.995109  8.402864  4.952684  4.954406  4.987630  9.867806  6.039665  4.970329  1.421658  5.000500  4.981050  5.000500  5.000500  1.427900  0.001023  7.389708  4.993663  9.941523  9.982455  5.000500  7.009688  9.999264  4.969649  4.956632  0.002031  1.441572  5.000500  0.565042  5.000500  9.999757  5.299729  4.990744  5.000500  0.001827  1.465273  9.999851  4.961723 ];
Results{25,1}=[2518.841157, 1572.868233, 13.200000, 906.372924, 26.428941, 26.400000];
Results{25,2}=[ 3762.586515  -13853.764451  -11017.247215  -517.684170  784.613042  0.661432  11663.420639  31.589450  434.870948  0.658614  373.414907  -1147.936107  302.586287  -111.912042  -3.185191  9286.761391  -365.958944  7086.557339  -5938.613314  -3479.694799  9986.925127 ; -13853.764451  689838.626142  441584.558666  -5523.175736  71388.964965  7.503715  -456424.040003  -136.343146  380.231797  12.858292  1454.196680  8864.220358  -413.434473  -211.429353  995.724238  -468772.643222  1631.813001  -245715.289717  236851.430984  93897.551614  -408130.362678 ; -11017.247215  441584.558666  315072.492555  -6888.969145  -51061.384500  -4.107291  -328241.542903  -137.978348  -961.432360  21.294722  -732.232501  -539.977337  -25.805968  -12.321542  598.188078  -337953.178605  4208.381962  -174191.332236  174731.326319  80124.456799  -295447.163521 ; -517.684170  -5523.175736  -6888.969145  58010.980035  -42576.228419  5.016106  7243.439440  31.470761  457.088374  -2.279969  318.755617  22536.954331  -2.020290  12.560901  -15.870389  18127.098948  140.855921  -2467.364476  -20069.595189  -3518.412601  9116.077970 ; 784.613042  71388.964965  -51061.384500  -42576.228419  515135.898800  53.414688  66171.252999  121.509247  6415.811639  -26.304049  8721.382184  2982.975775  14.203359  66.186428  278.280950  58320.938684  -1501.801631  28137.584879  -31120.334922  -79494.209946  75642.656329 ; 0.661432  7.503715  -4.107291  5.016106  53.414688  1.182257  0.352425  0.015068  71.258636  16.403460  66.743829  -6.022648  2.494087  -0.168555  0.041246  7.693834  -0.511690  7.426305  -1.409832  -43.424048  3.121315 ; 11663.420639  -456424.040003  -328241.542903  7243.439440  66171.252999  0.352425  344238.347232  154.513518  2393.721223  -171.770069  1970.821858  -3217.689029  22.261704  70.012153  -611.087233  350055.205724  -4568.023916  182443.216912  -179225.467395  -92032.901761  311672.904688 ; 31.589450  -136.343146  -137.978348  31.470761  121.509247  0.015068  154.513518  27.829111  -176.915592  -10.591501  -25.708451  -44.634425  15.297011  8.474668  -0.022923  154.003161  -5.430645  115.824128  -71.200679  -54.315834  89.425443 ; 434.870948  380.231797  -961.432360  457.088374  6415.811639  71.258636  2393.721223  -176.915592  10385.446103  882.246301  7124.104395  -748.627199  248.436791  111.137691  7.319350  1078.813194  -80.229864  1145.293314  -396.870620  -5422.041034  1040.909737 ; 0.658614  12.858292  21.294722  -2.279969  -26.304049  16.403460  -171.770069  -10.591501  882.246301  442.490063  803.429109  1.041064  -1.503413  0.929830  0.053348  -28.178710  0.302525  -14.403480  13.366466  -606.611889  -12.080164 ; 373.414907  1454.196680  -732.232501  318.755617  8721.382184  66.743829  1970.821858  -25.708451  7124.104395  803.429109  6271.303443  -523.666092  227.948210  88.757546  9.900482  882.960500  -68.971725  904.081366  -380.615190  -4915.413140  987.738207 ; -1147.936107  8864.220358  -539.977337  22536.954331  2982.975775  -6.022648  -3217.689029  -44.634425  -748.627199  1.041064  -523.666092  113234.297815  -519.737415  -303.290308  15.714125  47344.875577  1014.317037  -33541.683136  -79692.186037  23390.117048  8302.372770 ; 302.586287  -413.434473  -25.805968  -2.020290  14.203359  2.494087  22.261704  15.297011  248.436791  -1.503413  227.948210  -519.737415  2740.671895  12.850937  -30.818972  -114.621103  142.424153  371.996577  145.246806  -118.473785  -541.328883 ; -111.912042  -211.429353  -12.321542  12.560901  66.186428  -0.168555  70.012153  8.474668  111.137691  0.929830  88.757546  -303.290308  12.850937  1471.003558  2.536800  227.090646  22.416268  211.721811  91.481427  -92.472713  -314.545324 ; -3.185191  995.724238  598.188078  -15.870389  278.280950  0.041246  -611.087233  -0.022923  7.319350  0.053348  9.900482  15.714125  -30.818972  2.536800  3.786848  -644.916394  2.233486  -331.996458  316.323520  96.354456  -541.567435 ; 9286.761391  -468772.643222  -337953.178605  18127.098948  58320.938684  7.693834  350055.205724  154.003161  1078.813194  -28.178710  882.960500  47344.875577  -114.621103  227.090646  -644.916394  384858.758932  -4196.956607  173388.679791  -220733.461722  -74580.006755  317077.638222 ; -365.958944  1631.813001  4208.381962  140.855921  -1501.801631  -0.511690  -4568.023916  -5.430645  -80.229864  0.302525  -68.971725  1014.317037  142.424153  22.416268  2.233486  -4196.956607  838.039964  -2784.912560  1770.506466  2248.334389  -3989.829157 ; 7086.557339  -245715.289717  -174191.332236  -2467.364476  28137.584879  7.426305  182443.216912  115.824128  1145.293314  -14.403480  904.081366  -33541.683136  371.996577  211.721811  -331.996458  173388.679791  -2784.912560  107010.563134  -73469.137228  -50734.545436  159337.563637 ; -5938.613314  236851.430984  174731.326319  -20069.595189  -31120.334922  -1.409832  -179225.467395  -71.200679  -396.870620  13.366466  -380.615190  -79692.186037  145.246806  91.481427  316.323520  -220733.461722  1770.506466  -73469.137228  153161.167204  27344.399265  -167639.498415 ; -3479.694799  93897.551614  80124.456799  -3518.412601  -79494.209946  -43.424048  -92032.901761  -54.315834  -5422.041034  -606.611889  -4915.413140  23390.117048  -118.473785  -92.472713  96.354456  -74580.006755  2248.334389  -50734.545436  27344.399265  81803.070798  -96630.572180 ; 9986.925127  -408130.362678  -295447.163521  9116.077970  75642.656329  3.121315  311672.904688  89.425443  1040.909737  -12.080164  987.738207  8302.372770  -541.328883  -314.545324  -541.567435  317077.638222  -3989.829157  159337.563637  -167639.498415  -96630.572180  294273.319814 ;];
Results{25,4}={};
Results{25,3}=[0.000000,-689.084687,2518.841157,-146789.612487,-0.003186];
Results{26,5}=[ 10.000000  0.969800  0.001000  0.001632  0.001000  0.001017  0.001000  1.466212  0.001000  0.001000 ];
Results{26,6}=[ 10.000000  7.004164  5.186848  9.945384  7.589419  6.112346  9.013282  5.633610  8.714205  0.001000  9.666567  7.100534  1.559822  9.121574  0.001000  1.115396  9.614249  8.146855  9.720626  10.000000  9.677043  9.880437  10.000000  8.230039  8.533621  0.512840  0.001000  0.497578  0.262351  7.987592  10.000000  10.000000  8.241334  9.446410  0.001000  0.001000  4.985963  7.320442 ];
Results{26,1}=[2791.281704, 1620.655098, 13.200000, 1131.026606, 28.021837, 26.400000];
Results{26,2}=[ 4974.501543  -17380.446069  -15860.374331  -1248.504738  2212.528722  0.422827  16877.307974  34.976075  491.061148  0.646172  428.704491  -2048.199179  294.859321  -258.741539  -4.802863  13424.268038  -981.668423  10207.795225  -8159.713794  -5542.672623  14662.622351 ; -17380.446069  857913.232604  555738.252039  -6028.070905  91637.408789  9.753331  -574468.964935  -201.662565  491.428276  20.236138  2087.940110  14786.753318  -378.091593  -482.204184  1268.582270  -589846.636501  4323.224320  -310913.977846  296127.573497  120467.507613  -512853.419423 ; -15860.374331  555738.252039  418688.910150  -19465.448845  -82088.731514  -13.134364  -437901.377971  -243.275882  -2298.417312  36.873235  -1853.669285  1815.197682  -29.448735  -114.288969  762.111543  -449563.532083  10126.405076  -233559.560953  231744.374929  117894.897872  -394508.824322 ; -1248.504738  -6028.070905  -19465.448845  131335.680209  -54540.933829  16.170413  21457.341838  82.500819  1508.039349  -9.701034  1380.903920  52975.403242  -3.451131  33.879425  -12.703637  46274.832246  382.838339  -3977.536889  -48997.863990  -14546.279306  26890.826039 ; 2212.528722  91637.408789  -82088.731514  -54540.933829  709117.424414  84.780362  104068.275519  183.264286  10062.913018  -27.795164  13330.177142  2821.270429  30.539332  105.551699  383.163887  92685.804708  -4078.448532  46163.906574  -48984.855962  -116037.854604  115251.820522 ; 0.422827  9.753331  -13.134364  16.170413  84.780362  1.938600  6.675130  0.075288  114.981224  27.558781  106.238384  -5.840118  2.766920  -0.290693  0.084488  20.899839  -1.728971  13.929949  -8.096701  -74.898269  12.701731 ; 16877.307974  -574468.964935  -437901.377971  21457.341838  104068.275519  6.675130  460884.669659  272.102423  4312.337895  -246.142911  3651.138585  -5256.737861  20.176387  209.493196  -777.512582  468348.128493  -10991.887829  245179.136465  -239922.360320  -133370.011168  416949.163527 ; 34.976075  -201.662565  -243.275882  82.500819  183.264286  0.075288  272.102423  43.073397  -257.139198  -14.472896  -30.940169  -50.825817  15.141119  12.451369  0.002503  280.252707  -18.058839  184.002048  -133.187812  -108.605256  181.649529 ; 491.061148  491.428276  -2298.417312  1508.039349  10062.913018  114.981224  4312.337895  -257.139198  15818.632115  1516.635692  10847.441957  -731.479423  249.987613  167.967224  12.165913  2768.557839  -264.202652  2015.660575  -1284.411956  -8863.027960  2528.129867 ; 0.646172  20.236138  36.873235  -9.701034  -27.795164  27.558781  -246.142911  -14.472896  1516.635692  729.531897  1349.325892  -12.778241  -1.834678  1.472294  0.070891  -54.199911  1.008007  -20.559058  33.341029  -1043.949534  -3.676658 ; 428.704491  2087.940110  -1853.669285  1380.903920  13330.177142  106.238384  3651.138585  -30.940169  10847.441957  1349.325892  9597.684386  -371.323602  231.369961  136.838677  16.307091  2374.049162  -228.136234  1607.279095  -1236.186614  -8033.679218  2296.832182 ; -2048.199179  14786.753318  1815.197682  52975.403242  2821.270429  -5.840118  -5256.737861  -50.825817  -731.479423  -12.778241  -371.323602  128552.753440  -508.482550  -467.694112  25.258568  51287.000902  2471.281555  -39686.058119  -88866.256702  21958.011535  9629.027735 ; 294.859321  -378.091593  -29.448735  -3.451131  30.539332  2.766920  20.176387  15.141119  249.987613  -1.834678  231.369961  -508.482550  2979.277104  4.921863  -34.045945  -133.001658  134.029685  356.726693  148.827324  -127.266012  -518.728086 ; -258.741539  -482.204184  -114.288969  33.879425  105.551699  -0.290693  209.493196  12.451369  167.967224  1.472294  136.838677  -467.694112  4.921863  2926.818036  1.844991  521.863114  22.698822  368.869584  98.689135  -167.042438  -397.721897 ; -4.802863  1268.582270  762.111543  -12.703637  383.163887  0.084488  -777.512582  0.002503  12.165913  0.070891  16.307091  25.258568  -34.045945  1.844991  5.315591  -819.437541  4.742291  -424.855748  399.645110  117.411752  -688.578646 ; 13424.268038  -589846.636501  -449563.532083  46274.832246  92685.804708  20.899839  468348.128493  280.252707  2768.557839  -54.199911  2374.049162  51287.000902  -133.001658  521.863114  -819.437541  508883.581790  -10082.134053  235464.341621  -286751.095953  -116749.265781  424934.198361 ; -981.668423  4323.224320  10126.405076  382.838339  -4078.448532  -1.728971  -10991.887829  -18.058839  -264.202652  1.008007  -228.136234  2471.281555  134.029685  22.698822  4.742291  -10082.134053  1886.090133  -6762.675356  4291.265157  5405.193008  -9489.464908 ; 10207.795225  -310913.977846  -233559.560953  -3977.536889  46163.906574  13.929949  245179.136465  184.002048  2015.660575  -20.559058  1607.279095  -39686.058119  356.726693  368.869584  -424.855748  235464.341621  -6762.675356  142666.448084  -102980.663341  -72135.656003  214901.198829 ; -8159.713794  296127.573497  231744.374929  -48997.863990  -48984.855962  -8.096701  -239922.360320  -133.187812  -1284.411956  33.341029  -1236.186614  -88866.256702  148.827324  98.689135  399.645110  -286751.095953  4291.265157  -102980.663341  191846.774200  50177.590849  -224529.742879 ; -5542.672623  120467.507613  117894.897872  -14546.279306  -116037.854604  -74.898269  -133370.011168  -108.605256  -8863.027960  -1043.949534  -8033.679218  21958.011535  -127.266012  -167.042438  117.411752  -116749.265781  5405.193008  -72135.656003  50177.590849  102888.411110  -134681.684523 ; 14662.622351  -512853.419423  -394508.824322  26890.826039  115251.820522  12.701731  416949.163527  181.649529  2528.129867  -3.676658  2296.832182  9629.027735  -518.728086  -397.721897  -688.578646  424934.198361  -9489.464908  214901.198829  -224529.742879  -134681.684523  390589.173719 ;];
Results{26,4}={};
Results{26,3}=[0.000000,-981.742547,2791.281704,-194396.662961,-0.004292];
Results{27,5}=[ 10.000000  1.555223  0.001013  0.002082  0.001056  0.001003  0.001096  3.882564  0.001000  0.001006 ];
Results{27,6}=[ 1.857922  9.976264  8.908161  9.998704  9.821237  9.580392  9.873751  9.574049  9.936206  6.088437  9.919477  9.900884  8.421527  9.878970  6.088621  0.008063  9.965478  9.934310  9.030472  9.990767  9.924490  9.964776  10.000000  9.928720  9.855219  0.297306  6.111534  8.453918  1.610177  9.931856  9.993152  9.963164  9.943656  9.896135  0.001000  0.001000  9.653605  9.938725 ];
Results{27,1}=[3704.646052, 2254.293360, 13.200000, 1410.752692, 49.143112, 26.400000];
Results{27,2}=[ 11659.001399  -33736.715073  -30370.750767  -2411.618180  4549.248930  1.649974  32477.434442  73.640760  1242.611892  -13.139187  1210.921975  -3987.652826  482.819129  -965.704757  -8.088664  24319.810674  -1772.404715  19968.949826  -15981.333923  -10732.326372  27861.840364 ; -33736.715073  2007014.897722  1295161.385923  -10319.307946  158609.302212  19.655294  -1339709.644957  -400.213263  978.204206  5.530257  4286.869127  29087.055800  -816.512960  -1221.645748  3117.713957  -1381077.965119  6579.794798  -721839.030095  692752.204637  281832.993070  -1197481.526201 ; -30370.750767  1295161.385923  934685.892415  -45160.062972  -145287.086752  -8.716003  -976916.067884  -422.096224  -3952.497645  46.801358  -2899.437558  1072.834358  -42.481578  -114.402265  1903.652730  -1005413.234806  15751.037690  -518349.114511  517276.234674  254307.818144  -881652.171010 ; -2411.618180  -10319.307946  -45160.062972  272229.630802  -82967.799470  19.186695  51287.040721  211.627597  3638.887797  0.338693  3350.475890  110971.710000  -0.487947  73.366746  -18.200983  101721.511631  679.862492  -5829.500967  -105142.200757  -35796.949620  61773.368132 ; 4549.248930  158609.302212  -145287.086752  -82967.799470  1250734.012863  114.721430  186605.492334  209.174800  18966.115009  5.795840  25313.883160  10799.630146  -1.045637  183.257245  686.333917  166289.570357  -7093.407581  80116.267874  -90915.475732  -206963.274648  204225.706324 ; 1.649974  19.655294  -8.716003  19.186695  114.721430  3.661669  2.701854  -0.391084  224.634477  59.296189  207.612552  -8.806225  3.228265  0.413290  0.138024  15.800423  -1.533826  13.485659  -4.690493  -142.841949  13.319727 ; 32477.434442  -1339709.644957  -976916.067884  51287.040721  186605.492334  2.701854  1027591.172138  540.653119  11063.579875  -68.694167  9988.569931  -3629.715882  172.719958  212.844413  -1948.866671  1049604.495134  -17180.029117  542774.915377  -539145.002814  -282849.909724  927117.206452 ; 73.640760  -400.213263  -422.096224  211.627597  209.174800  -0.391084  540.653119  107.211656  -541.908694  -40.697250  15.048350  -92.113917  29.393567  23.515625  -0.468557  498.937332  -31.316130  333.318789  -241.213545  -217.454290  295.474815 ; 1242.611892  978.204206  -3952.497645  3638.887797  18966.115009  224.634477  11063.579875  -541.908694  37541.613666  3722.800193  26446.813544  -1724.498926  548.654954  315.159899  20.106157  4726.003013  -440.989101  3865.721711  -2141.444039  -21866.582698  4804.658235 ; -13.139187  5.530257  46.801358  0.338693  5.795840  59.296189  -68.694167  -40.697250  3722.800193  1926.242745  3456.041874  -62.422217  -0.806173  1.785095  0.238869  -67.547390  -0.084759  -9.352706  71.782011  -3220.505944  33.073736 ; 1210.921975  4286.869127  -2899.437558  3350.475890  25313.883160  207.612552  9988.569931  15.048350  26446.813544  3456.041874  24460.603555  -1134.777726  535.539444  255.204726  30.511626  3638.954589  -371.935328  3011.441047  -1876.903391  -20596.160050  4305.556843 ; -3987.652826  29087.055800  1072.834358  110971.710000  10799.630146  -8.806225  -3629.715882  -92.113917  -1724.498926  -62.422217  -1134.777726  157851.399398  -1055.757899  -983.304878  60.926672  63963.516051  3813.120609  -48963.928887  -108887.047578  15851.197305  18778.578135 ; 482.819129  -816.512960  -42.481578  -0.487947  -1.045637  3.228265  172.719958  29.393567  548.654954  -0.806173  535.539444  -1055.757899  7066.477594  209.628859  -93.707511  -176.481458  262.497773  709.839175  342.803119  -326.738782  -1166.392878 ; -965.704757  -1221.645748  -114.402265  73.366746  183.257245  0.413290  212.844413  23.515625  315.159899  1.785095  255.204726  -983.304878  209.628859  6562.654806  -0.957417  1270.139458  30.987340  647.821626  335.404151  -217.017452  -964.938467 ; -8.088664  3117.713957  1903.652730  -18.200983  686.333917  0.138024  -1948.866671  -0.468557  20.106157  0.238869  30.511626  60.926672  -93.707511  -0.957417  13.206255  -2057.931317  6.498438  -1063.726995  1002.864490  328.851776  -1725.328898 ; 24319.810674  -1381077.965119  -1005413.234806  101721.511631  166289.570357  15.800423  1049604.495134  498.937332  4726.003013  -67.547390  3638.954589  63963.516051  -176.481458  1270.139458  -2057.931317  1117065.199240  -15503.508917  538639.269092  -602602.375120  -267145.241343  951534.026052 ; -1772.404715  6579.794798  15751.037690  679.862492  -7093.407581  -1.533826  -17180.029117  -31.316130  -440.989101  -0.084759  -371.935328  3813.120609  262.497773  30.987340  6.498438  -15503.508917  2952.028721  -10537.667621  6724.425470  8485.352757  -14788.937229 ; 19968.949826  -721839.030095  -518349.114511  -5829.500967  80116.267874  13.485659  542774.915377  333.318789  3865.721711  -9.352706  3011.441047  -48963.928887  709.839175  647.821626  -1063.726995  538639.269092  -10537.667621  303761.671580  -254797.954513  -146864.455925  480206.593085 ; -15981.333923  692752.204637  517276.234674  -105142.200757  -90915.475732  -4.690493  -539145.002814  -241.213545  -2141.444039  71.782011  -1876.903391  -108887.047578  342.803119  335.404151  1002.864490  -602602.375120  6724.425470  -254797.954513  363684.821402  131013.073925  -498984.681327 ; -10732.326372  281832.993070  254307.818144  -35796.949620  -206963.274648  -142.841949  -282849.909724  -217.454290  -21866.582698  -3220.505944  -20596.160050  15851.197305  -326.738782  -217.017452  328.851776  -267145.241343  8485.352757  -146864.455925  131013.073925  162164.619847  -268990.372073 ; 27861.840364  -1197481.526201  -881652.171010  61773.368132  204225.706324  13.319727  927117.206452  295.474815  4804.658235  33.073736  4305.556843  18778.578135  -1166.392878  -964.938467  -1725.328898  951534.026052  -14788.937229  480206.593085  -498984.681327  -268990.372073  856302.774519 ;];
Results{27,4}={};
Results{27,3}=[0.000000,-1885.351675,3704.646052,-406922.799714,-0.007375];
Results{28,5}=[ 10.000000  1.142562  0.001110  0.001179  0.001007  0.001001  0.010170  2.414413  0.001000  0.001007 ];
Results{28,6}=[ 3.615951  9.675206  6.955437  9.990798  9.635089  9.663892  7.541917  9.432570  9.689714  3.043922  9.597044  9.662368  8.806004  9.596660  3.044121  0.327653  9.961436  9.633955  9.892171  9.979456  9.917080  7.297463  10.000000  9.639193  9.597658  0.001000  3.035453  9.183324  0.705062  9.633078  9.457436  9.933830  9.682499  9.597654  0.001000  0.001000  9.404850  9.668712 ];
Results{28,1}=[3282.046776, 1897.609223, 13.200000, 1344.837553, 37.253641, 26.400000];
Results{28,2}=[ 8814.704929  -24913.481669  -22828.568663  -1887.989856  3417.236717  1.667856  24409.208664  62.715834  990.261544  -0.572595  914.465204  -3218.482621  545.864603  -646.747251  -4.708393  18246.556560  -1402.869563  15126.247268  -11907.957432  -8201.243429  20839.205475 ; -24913.481669  1396722.246499  901119.791912  -9047.634125  132547.229550  19.545332  -931610.927423  -311.113170  1015.851473  17.581799  3634.304575  21791.321857  -621.575546  -959.133164  2145.073692  -959665.168948  5500.032351  -503050.306071  481259.229939  194591.109697  -831939.370024 ; -22828.568663  901119.791912  662525.027054  -33256.757610  -116954.200830  -7.165942  -692891.764599  -335.706943  -2976.179945  31.436373  -2172.055394  693.614617  -44.295615  -82.685773  1297.794094  -712507.101672  13199.382598  -367923.195799  367229.597100  183528.844601  -625320.302758 ; -1887.989856  -9047.634125  -33256.757610  209310.559905  -75576.303314  17.318152  37409.494890  147.190716  2593.819999  -3.574957  2388.634329  84847.487789  -2.606722  54.854454  -18.011256  76374.645923  526.856371  -5181.604873  -79665.877212  -25532.225118  45473.821026 ; 3417.236717  132547.229550  -116954.200830  -75576.303314  1034030.249162  102.395243  150012.111369  216.669401  15195.559644  -6.841214  20141.326746  6360.943081  18.353056  150.046006  562.828899  132966.071790  -5588.734867  65126.782163  -71487.343164  -168275.950624  165214.473714 ; 1.667856  19.545332  -7.165942  17.318152  102.395243  2.859900  0.574062  -0.182598  170.237182  44.321413  161.598528  -6.558348  3.306792  -0.055576  0.106570  14.063493  -1.217429  11.464900  -4.915423  -107.738472  9.454531 ; 24409.208664  -931610.927423  -692891.764599  37409.494890  150012.111369  0.574062  729305.831754  410.846155  7488.858527  -200.797455  6470.939008  -3660.771636  135.442589  192.716079  -1325.929272  743640.257941  -14386.643710  385763.804032  -382103.020346  -205572.305562  659026.970279 ; 62.715834  -311.113170  -335.706943  147.190716  216.669401  -0.182598  410.846155  79.202597  -410.708397  -28.159873  -11.018734  -77.451440  26.356578  20.358314  -0.224743  391.511872  -21.983085  266.881465  -189.441255  -164.075263  233.410462 ; 990.261544  1015.851473  -2976.179945  2593.819999  15195.559644  170.237182  7488.858527  -410.708397  26994.167621  2586.466155  18796.345867  -1307.728143  472.057578  270.872712  16.248730  3553.231360  -326.241142  2947.317584  -1639.861043  -15334.923006  3504.945657 ; -0.572595  17.581799  31.436373  -3.574957  -6.841214  44.321413  -200.797455  -28.159873  2586.466155  1339.674385  2399.093385  -20.883753  -1.016945  1.721076  0.149682  -47.614995  -0.087921  -13.766575  34.654499  -2091.377855  7.295628 ; 914.465204  3634.304575  -2172.055394  2388.634329  20141.326746  161.598528  6470.939008  -11.018734  18796.345867  2399.093385  17242.620997  -806.457575  452.778628  218.997610  23.490727  2769.547527  -283.883783  2267.177530  -1461.009306  -14240.716338  3106.635557 ; -3218.482621  21791.321857  693.614617  84847.487789  6360.943081  -6.558348  -3660.771636  -77.451440  -1307.728143  -20.883753  -806.457575  144602.393555  -882.771980  -793.029436  43.545352  59030.669019  3100.528888  -44424.106090  -100177.846268  18424.380164  15367.158024 ; 545.864603  -621.575546  -44.295615  -2.606722  18.353056  3.306792  135.442589  26.356578  472.057578  -1.016945  452.778628  -882.771980  6054.896728  122.798827  -73.693534  -271.159009  235.288204  609.942452  268.943833  -277.881533  -961.743119 ; -646.747251  -959.133164  -82.685773  54.854454  150.046006  -0.055576  192.716079  20.358314  270.872712  1.721076  218.997610  -793.029436  122.798827  5139.602808  1.045525  927.604025  52.473275  541.352098  251.503950  -183.086025  -807.744087 ; -4.708393  2145.073692  1297.794094  -18.011256  562.828899  0.106570  -1325.929272  -0.224743  16.248730  0.149682  23.490727  43.545352  -73.693534  1.045525  9.624217  -1401.766610  5.838295  -725.168275  681.690690  212.365233  -1172.348624 ; 18246.556560  -959665.168948  -712507.101672  76374.645923  132966.071790  14.063493  743640.257941  391.511872  3553.231360  -47.614995  2769.547527  59030.669019  -271.159009  927.604025  -1401.766610  797662.041763  -13012.914728  378357.207475  -437387.446924  -189310.896509  674808.929755 ; -1402.869563  5500.032351  13199.382598  526.856371  -5588.734867  -1.217429  -14386.643710  -21.983085  -326.241142  -0.087921  -283.883783  3100.528888  235.288204  52.473275  5.838295  -13012.914728  2483.038886  -8751.505018  5650.834905  7060.121339  -12472.745190 ; 15126.247268  -503050.306071  -367923.195799  -5181.604873  65126.782163  11.464900  385763.804032  266.881465  2947.317584  -13.766575  2267.177530  -44424.106090  609.942452  541.352098  -725.168275  378357.207475  -8751.505018  218924.805816  -174500.969205  -107971.249581  340024.763994 ; -11907.957432  481259.229939  367229.597100  -79665.877212  -71487.343164  -4.915423  -382103.020346  -189.441255  -1639.861043  34.654499  -1461.009306  -100177.846268  268.943833  251.503950  681.690690  -437387.446924  5650.834905  -174500.969205  274678.671330  89546.795465  -355391.415332 ; -8201.243429  194591.109697  183528.844601  -25532.225118  -168275.950624  -107.738472  -205572.305562  -164.075263  -15334.923006  -2091.377855  -14240.716338  18424.380164  -277.881533  -183.086025  212.365233  -189310.896509  7060.121339  -107971.249581  89546.795465  132741.205078  -199887.989731 ; 20839.205475  -831939.370024  -625320.302758  45473.821026  165214.473714  9.454531  659026.970279  233.410462  3504.945657  7.295628  3106.635557  15367.158024  -961.743119  -807.744087  -1172.348624  674808.929755  -12472.745190  340024.763994  -355391.415332  -199887.989731  612490.188707 ;];
Results{28,4}={};
Results{28,3}=[0.000000,-1505.746958,3282.046776,-299102.553033,-0.006098];
Results{29,5}=[ 9.856055  1.116767  0.001008  0.001000  0.001000  0.001000  0.001000  2.129050  0.001000  0.001000 ];
Results{29,6}=[ 8.787672  10.000000  6.477395  10.000000  10.000000  8.307487  10.000000  7.927215  10.000000  0.001000  9.574582  10.000000  5.027798  9.911217  0.001000  0.001000  9.572856  9.568897  9.913246  10.000000  10.000000  10.000000  10.000000  9.721390  10.000000  0.001000  0.001000  5.421862  0.001000  9.916659  9.991845  10.000000  10.000000  9.681241  0.001000  0.001000  8.534412  10.000000 ];
Results{29,1}=[3182.307775, 1829.242965, 13.200000, 1313.464809, 34.974766, 26.400000];
Results{29,2}=[ 8022.900417  -26365.385741  -23337.476035  -1777.622647  3140.993572  1.379583  24849.073136  56.692531  858.532012  0.817884  774.342878  -2996.458833  450.349757  -545.841301  -7.113914  19355.367300  -1311.173200  15171.105734  -12174.793149  -8057.796913  21402.082882 ; -26365.385741  1407797.157947  910170.395736  -8417.012603  124556.071164  16.909158  -941280.572668  -298.744654  820.608609  21.317260  3265.568635  21146.301549  -594.107957  -808.810297  2118.211441  -968124.163602  5372.582267  -507689.494689  486543.552615  197914.457641  -841553.984917 ; -23337.476035  910170.395736  665766.501927  -30784.730857  -109942.834231  -9.946924  -695889.613078  -329.860019  -2970.700185  37.689803  -2206.429464  1686.944155  -41.450894  -96.148105  1287.802778  -714941.507239  12807.436819  -369895.564091  368208.639923  182804.849846  -627932.647605 ; -1777.622647  -8417.012603  -30784.730857  195419.085424  -71649.338916  18.579297  34472.320446  134.057554  2394.427934  -6.731999  2211.663950  79160.733470  -3.133669  51.260582  -16.605624  70995.540459  496.059068  -4972.924513  -74187.802009  -23582.938614  42187.758379 ; 3140.993572  124556.071164  -109942.834231  -71649.338916  968666.815691  101.613426  140667.679142  213.894865  14166.488201  -14.092957  18768.361691  5514.173024  25.404247  140.376658  527.010258  124804.729082  -5268.421208  61341.525496  -66855.334675  -157787.724030  155223.100872 ; 1.379583  16.909158  -9.946924  18.579297  101.613426  2.763447  2.636851  -0.099186  164.410481  41.833616  156.050445  -6.940035  3.249651  -0.107000  0.115002  17.784367  -1.531926  13.411135  -6.479672  -104.574394  10.871801 ; 24849.073136  -941280.572668  -695889.613078  34472.320446  140667.679142  2.636851  731611.000343  394.668968  6856.696956  -247.395998  5827.718910  -4739.984161  92.297822  207.784766  -1316.563565  745714.277837  -13939.663792  387563.578962  -382823.557993  -203851.152495  661228.106989 ; 56.692531  -298.744654  -329.860019  134.057554  213.894865  -0.099186  394.668968  73.454390  -386.188131  -25.434001  -17.396292  -72.926576  23.584461  18.912240  -0.131038  382.819499  -22.630508  257.346552  -184.432648  -157.933430  234.574597 ; 858.532012  820.608609  -2970.700185  2394.427934  14166.488201  164.410481  6856.696956  -386.188131  25138.727377  2396.558343  17435.532907  -1166.630475  406.386380  252.594187  17.124220  3571.956807  -329.203861  2821.779077  -1655.416978  -14117.855947  3357.951506 ; 0.817884  21.317260  37.689803  -6.731999  -14.092957  41.833616  -247.395998  -25.434001  2396.558343  1230.921435  2220.949472  -22.538682  -1.469301  1.631645  0.126959  -58.779628  0.431879  -17.856217  40.399502  -1870.818578  9.701827 ; 774.342878  3265.568635  -2206.429464  2211.663950  18768.361691  156.050445  5827.718910  -17.396292  17435.532907  2220.949472  15845.792441  -673.928734  383.320367  204.832149  24.021319  2850.953934  -283.355513  2172.971774  -1499.317617  -13006.198123  2928.074372 ; -2996.458833  21146.301549  1686.944155  79160.733470  5514.173024  -6.940035  -4739.984161  -72.926576  -1166.630475  -22.538682  -673.928734  141849.832394  -792.297798  -736.682987  39.976484  56797.610726  3090.992367  -44056.275640  -97793.069819  19373.829694  13608.784327 ; 450.349757  -594.107957  -41.450894  -3.133669  25.404247  3.249651  92.297822  23.584461  406.386380  -1.469301  383.320367  -792.297798  4944.348367  78.755088  -59.132209  -195.353448  209.660513  551.895194  236.842480  -226.855697  -845.422159 ; -545.841301  -808.810297  -96.148105  51.260582  140.376658  -0.107000  207.784766  18.912240  252.594187  1.631645  204.832149  -736.682987  78.755088  4824.895700  1.527853  834.988983  38.508449  517.360678  219.153900  -198.037592  -715.805038 ; -7.113914  2118.211441  1287.802778  -16.605624  527.010258  0.115002  -1316.563565  -0.131038  17.124220  0.126959  24.021319  39.976484  -59.132209  1.527853  8.936053  -1388.781192  5.934061  -718.078782  678.162703  213.798870  -1167.897023 ; 19355.367300  -968124.163602  -714941.507239  70995.540459  124804.729082  17.784367  745714.277837  382.819499  3571.956807  -58.779628  2850.953934  56797.610726  -195.353448  834.988983  -1388.781192  798109.990490  -12686.662879  380259.321558  -437056.600658  -188018.635471  676513.665882 ; -1311.173200  5372.582267  12807.436819  496.059068  -5268.421208  -1.531926  -13939.663792  -22.630508  -329.203861  0.431879  -283.355513  3090.992367  209.660513  38.508449  5.934061  -12686.662879  2410.392746  -8537.788841  5446.650380  6852.636834  -12035.110686 ; 15171.105734  -507689.494689  -369895.564091  -4972.924513  61341.525496  13.411135  387563.578962  257.346552  2821.779077  -17.856217  2172.971774  -44056.275640  551.895194  517.360678  -718.078782  380259.321558  -8537.788841  219718.312878  -175662.339915  -107731.111682  342039.765012 ; -12174.793149  486543.552615  368208.639923  -74187.802009  -66855.334675  -6.479672  -382823.557993  -184.432648  -1655.416978  40.399502  -1499.317617  -97793.069819  236.842480  219.153900  678.162703  -437056.600658  5446.650380  -175662.339915  273455.250204  88357.211340  -355648.016457 ; -8057.796913  197914.457641  182804.849846  -23582.938614  -157787.724030  -104.574394  -203851.152495  -157.933430  -14117.855947  -1870.818578  -13006.198123  19373.829694  -226.855697  -198.037592  213.798870  -188018.635471  6852.636834  -107731.111682  88357.211340  129788.324268  -198381.821187 ; 21402.082882  -841553.984917  -627932.647605  42187.758379  155223.100872  10.871801  661228.106989  234.574597  3357.951506  9.701827  2928.074372  13608.784327  -845.422159  -715.805038  -1167.897023  676513.665882  -12035.110686  342039.765012  -355648.016457  -198381.821187  613768.659990 ;];
Results{29,4}={};
Results{29,3}=[0.000000,-1415.092376,3182.307775,-295640.669711,-0.005624];
Results{30,5}=[ 10.000000  0.666931  0.001000  0.001000  0.001000  0.001000  0.015622  1.472050  0.001000  0.001000 ];
Results{30,6}=[ 4.500550  10.000000  5.279701  10.000000  10.000000  10.000000  6.217102  10.000000  10.000000  0.769377  10.000000  10.000000  9.473664  10.000000  0.671889  0.001000  10.000000  10.000000  10.000000  10.000000  10.000000  5.974672  10.000000  10.000000  10.000000  0.355396  0.001000  9.766222  0.680339  10.000000  9.607943  10.000000  10.000000  9.833633  0.001000  0.001000  9.498965  10.000000 ];
Results{30,1}=[2911.087895, 1550.029702, 13.200000, 1321.458193, 25.667657, 26.400000];
Results{30,2}=[ 6414.487355  -17615.331032  -16606.369483  -1374.405594  2743.665201  0.718853  17803.570118  53.572439  767.630038  2.326064  669.149789  -2532.773132  521.148085  -369.102746  -3.420226  13303.820700  -1100.386739  11116.472094  -8583.976029  -6137.902296  15046.816359 ; -17615.331032  907187.912605  587421.162459  -6296.180725  92946.358911  16.477781  -607560.523861  -252.365156  345.493290  8.916561  2295.575268  15960.899280  -503.503191  -726.079147  1361.245738  -624619.259422  4309.028477  -329012.034753  313051.350020  127574.156620  -541321.232589 ; -16606.369483  587421.162459  441509.043520  -22796.762353  -86189.695860  -3.150097  -462244.649309  -265.146316  -2386.657812  10.242818  -1745.623764  816.273829  -45.218936  -73.214653  820.570326  -474585.026391  10566.858297  -245944.916340  245128.643191  124221.289269  -415984.439578 ; -1374.405594  -6296.180725  -22796.762353  147533.838097  -55843.353900  11.518987  25657.594913  98.112667  1773.873263  -1.942582  1645.555934  59811.281793  -3.766184  38.263103  -12.894584  53128.335860  430.358651  -4031.291999  -55779.990119  -17466.036243  31311.532780 ; 2743.665201  92946.358911  -86189.695860  -55843.353900  745247.027037  72.719775  109939.713448  188.436800  10949.655111  -1.764810  14310.897264  3186.870533  30.017828  111.227383  400.137388  97386.127756  -4640.137287  48557.348076  -51743.949066  -121330.438047  120164.132501 ; 0.718853  16.477781  -3.150097  11.518987  72.719775  2.044688  -2.689766  -0.017428  114.750520  31.193916  112.331218  -3.931802  2.793754  -0.513693  0.066584  8.388518  -0.687116  6.715755  -2.788940  -72.251038  3.911740 ; 17803.570118  -607560.523861  -462244.649309  25657.594913  109939.713448  -2.689766  487572.379692  321.917177  5769.853054  -198.239056  4767.035397  -4358.567801  120.779186  193.253530  -836.849738  495139.676998  -11538.620655  258593.897504  -254235.376768  -141471.182199  439898.957994 ; 53.572439  -252.365156  -265.146316  98.112667  188.436800  -0.017428  321.917177  56.380504  -269.030788  -16.003914  1.030434  -69.748957  23.321507  16.991365  -0.081903  305.258667  -14.877482  215.125939  -145.388496  -138.325110  178.208625 ; 767.630038  345.493290  -2386.657812  1773.873263  10949.655111  114.750520  5769.853054  -269.030788  18937.179056  1688.490487  13011.923864  -1141.630934  401.781885  225.738205  11.732269  2824.906492  -238.792862  2384.353830  -1242.977309  -10893.322278  2565.673720 ; 2.326064  8.916561  10.242818  -1.942582  -1.764810  31.193916  -198.239056  -16.003914  1688.490487  943.467866  1561.859283  -1.783020  -0.631147  2.078606  0.082347  -15.864854  -0.524470  -5.904406  7.688744  -1382.113990  -3.550861 ; 669.149789  2295.575268  -1745.623764  1645.555934  14310.897264  112.331218  4767.035397  1.030434  13011.923864  1561.859283  11928.096110  -737.976039  378.580229  182.105847  16.329902  2215.864699  -216.819534  1828.857227  -1091.144516  -9889.691058  2224.267256 ; -2532.773132  15960.899280  816.273829  59811.281793  3186.870533  -3.931802  -4358.567801  -69.748957  -1141.630934  -1.783020  -737.976039  132134.821305  -732.541488  -610.323752  29.414169  53727.975050  2410.202653  -40493.757713  -91640.681494  21096.679375  11916.452226 ; 521.148085  -503.503191  -45.218936  -3.766184  30.017828  2.793754  120.779186  23.321507  401.781885  -0.631147  378.580229  -732.541488  5000.019140  17.100747  -56.089395  -267.950110  203.416676  519.138033  209.710425  -238.182790  -795.391215 ; -369.102746  -726.079147  -73.214653  38.263103  111.227383  -0.513693  193.253530  16.991365  225.738205  2.078606  182.105847  -610.323752  17.100747  3780.863667  2.752635  642.386235  61.864796  445.104168  165.048638  -159.739438  -630.101636 ; -3.420226  1361.245738  820.570326  -12.894584  400.137388  0.066584  -836.849738  -0.081903  11.732269  0.082347  16.329902  29.414169  -56.089395  2.752635  6.589103  -884.740014  4.818846  -458.922661  429.562671  129.273059  -739.687980 ; 13303.820700  -624619.259422  -474585.026391  53128.335860  97386.127756  8.388518  495139.676998  305.258667  2824.906492  -15.864854  2215.864699  53727.975050  -267.950110  642.386235  -884.740014  537754.745796  -10408.391265  248615.519281  -302343.116561  -123912.937689  448510.147669 ; -1100.386739  4309.028477  10566.858297  430.358651  -4640.137287  -0.687116  -11538.620655  -14.877482  -238.792862  -0.524470  -216.819534  2410.202653  203.416676  61.864796  4.818846  -10408.391265  1998.389307  -6954.676873  4544.338834  5660.156485  -10052.692390 ; 11116.472094  -329012.034753  -245944.916340  -4031.291999  48557.348076  6.715755  258593.897504  215.125939  2384.353830  -5.904406  1828.857227  -40493.757713  519.138033  445.104168  -458.922661  248615.519281  -6954.676873  150097.741245  -109604.223334  -75579.946287  225740.427490 ; -8583.976029  313051.350020  245128.643191  -55779.990119  -51743.949066  -2.788940  -254235.376768  -145.388496  -1242.977309  7.688744  -1091.144516  -91640.681494  209.710425  165.048638  429.562671  -302343.116561  4544.338834  -109604.223334  201244.779295  54483.281945  -237656.391915 ; -6137.902296  127574.156620  124221.289269  -17466.036243  -121330.438047  -72.251038  -141471.182199  -138.325110  -10893.322278  -1382.113990  -9889.691058  21096.679375  -238.182790  -159.739438  129.273059  -123912.937689  5660.156485  -75579.946287  54483.281945  107134.486912  -140889.777054 ; 15046.816359  -541321.232589  -415984.439578  31311.532780  120164.132501  3.911740  439898.957994  178.208625  2565.673720  -3.550861  2224.267256  11916.452226  -795.391215  -630.101636  -739.687980  448510.147669  -10052.692390  225740.427490  -237656.391915  -140889.777054  412029.724696 ;];
Results{30,4}={};
Results{30,3}=[0.000000,-1121.892622,2911.087895,-205643.524619,-0.003374];
Results{31,5}=[ 10.000000  1.159025  0.001000  0.001029  0.001000  0.001000  0.001000  2.067232  0.001000  0.001000 ];
Results{31,6}=[ 10.000000  10.000000  5.992572  10.000000  9.982228  9.156077  10.000000  8.917796  10.000000  0.001000  9.968586  9.999844  1.030637  9.959062  0.001000  0.001000  10.000000  9.969797  9.874004  9.999527  10.000000  10.000000  10.000000  9.970282  10.000000  0.001000  0.001000  0.661693  0.001000  9.969976  9.986645  10.000000  10.000000  10.000000  0.001000  0.001000  8.015464  10.000000 ];
Results{31,1}=[3138.970473, 1814.830881, 13.200000, 1284.539592, 34.494363, 26.400000];
Results{31,2}=[ 7616.054188  -26234.739310  -23072.597245  -1724.161341  3061.754098  1.181885  24534.828996  53.715441  793.553413  0.644732  707.460940  -2877.646048  371.759128  -488.227339  -7.774586  19355.588803  -1270.328275  14906.288627  -12028.748682  -7888.484082  21210.567096 ; -26234.739310  1401602.345290  906355.908745  -8172.474888  121646.074820  17.333047  -937251.192626  -290.556158  976.165351  23.409244  3413.707369  20611.416951  -557.023381  -706.614855  2111.379303  -963992.010769  5302.722592  -505272.707140  484661.741981  197115.281328  -838536.502277 ; -23072.597245  906355.908745  662127.998567  -29192.872542  -108137.604545  -10.488766  -691860.638068  -324.818180  -2820.557292  43.632077  -2043.626938  2068.250272  -38.092068  -81.856152  1284.753977  -710816.331915  12633.104903  -367879.140901  365810.926144  181244.450407  -624515.920960 ; -1724.161341  -8172.474888  -29192.872542  187606.200437  -70484.397705  19.263841  32575.440727  126.509515  2270.614218  -8.358299  2095.499739  75936.744388  -3.328966  49.015970  -16.307279  67735.779452  493.726807  -4964.300555  -70972.436330  -22265.459955  40083.007537 ; 3061.754098  121646.074820  -108137.604545  -70484.397705  944545.900127  102.528155  138017.806323  214.476856  13748.531452  -18.776388  18219.378769  4963.688259  29.128568  137.833159  513.287748  122554.533024  -5239.121305  60460.064481  -65423.391776  -154373.005240  152349.304938 ; 1.181885  17.333047  -10.488766  19.263841  102.528155  2.741363  2.299941  -0.068479  162.992694  41.060159  153.460970  -7.026988  3.068432  -0.121240  0.117880  18.821992  -1.699262  13.910967  -6.892282  -103.257003  10.844573 ; 24534.828996  -937251.192626  -691860.638068  32575.440727  138017.806323  2.299941  726938.538828  383.180046  6303.211945  -272.748663  5253.576956  -5147.681649  65.340227  189.031647  -1313.615452  741120.408536  -13739.002771  385299.967994  -380152.238890  -201703.583673  657384.507213 ; 53.715441  -290.556158  -324.818180  126.509515  214.476856  -0.068479  383.180046  70.027994  -377.812168  -24.211381  -24.016467  -67.604030  20.993998  17.474616  -0.127942  375.621156  -22.391917  249.661502  -182.070486  -150.436413  234.611265 ; 793.553413  976.165351  -2820.557292  2270.614218  13748.531452  162.992694  6303.211945  -377.812168  24145.400653  2335.193208  16666.068487  -1040.301832  353.255987  234.789808  17.075159  3420.598503  -325.520436  2651.595778  -1611.548246  -13384.533210  3154.708717 ; 0.644732  23.409244  43.632077  -8.358299  -18.776388  41.060159  -272.748663  -24.211381  2335.193208  1185.887227  2151.482746  -27.172639  -1.635243  1.576357  0.124570  -68.203892  0.696248  -20.370941  47.548512  -1778.927857  12.398486 ; 707.460940  3413.707369  -2043.626938  2095.499739  18219.378769  153.460970  5253.576956  -24.016467  16666.068487  2151.482746  15010.713058  -556.690045  329.656308  191.091036  23.932565  2695.694722  -280.108337  2004.384074  -1447.947011  -12243.846398  2679.735428 ; -2877.646048  20611.416951  2068.250272  75936.744388  4963.688259  -7.026988  -5147.681649  -67.604030  -1040.301832  -27.172639  -556.690045  140165.932114  -710.486280  -678.632784  39.019795  55750.784113  3059.137301  -43680.557614  -96484.871822  19802.337600  12712.815789 ; 371.759128  -557.023381  -38.092068  -3.328966  29.128568  3.068432  65.340227  20.993998  353.255987  -1.635243  329.656308  -710.486280  4140.238328  56.286619  -49.187976  -139.316038  185.850563  496.644430  210.638452  -189.387913  -747.942659 ; -488.227339  -706.614855  -81.856152  49.015970  137.833159  -0.121240  189.031647  17.474616  234.789808  1.576357  191.091036  -678.632784  56.286619  4588.553370  1.441837  751.290781  34.031424  475.265665  203.211546  -189.094507  -663.691584 ; -7.774586  2111.379303  1284.753977  -16.307279  513.287748  0.117880  -1313.615452  -0.127942  17.075159  0.124570  23.932565  39.019795  -49.187976  1.441837  8.712904  -1385.694655  5.739593  -716.286982  677.321193  214.540395  -1166.361610 ; 19355.588803  -963992.010769  -710816.331915  67735.779452  122554.533024  18.821992  741120.408536  375.621156  3420.598503  -68.203892  2695.694722  55750.784113  -139.316038  751.290781  -1385.694655  792882.935155  -12535.066471  378158.373365  -433908.915911  -186105.437634  672581.408874 ; -1270.328275  5302.722592  12633.104903  493.726807  -5239.121305  -1.699262  -13739.002771  -22.391917  -325.520436  0.696248  -280.108337  3059.137301  185.850563  34.031424  5.739593  -12535.066471  2370.937819  -8425.405818  5366.124018  6764.117761  -11867.199722 ; 14906.288627  -505272.707140  -367879.140901  -4964.300555  60460.064481  13.910967  385299.967994  249.661502  2651.595778  -20.370941  2004.384074  -43680.557614  496.644430  475.265665  -716.286982  378158.373365  -8425.405818  218342.427703  -174662.192773  -106902.635870  340412.902274 ; -12028.748682  484661.741981  365810.926144  -70972.436330  -65423.391776  -6.892282  -380152.238890  -182.070486  -1611.548246  47.548512  -1447.947011  -96484.871822  210.638452  203.211546  677.321193  -433908.915911  5366.124018  -174662.192773  271146.907307  87100.224225  -353125.198706 ; -7888.484082  197115.281328  181244.450407  -22265.459955  -154373.005240  -103.257003  -201703.583673  -150.436413  -13384.533210  -1778.927857  -12243.846398  19802.337600  -189.387913  -189.094507  214.540395  -186105.437634  6764.117761  -106902.635870  87100.224225  128133.491326  -196686.632728 ; 21210.567096  -838536.502277  -624515.920960  40083.007537  152349.304938  10.844573  657384.507213  234.611265  3154.708717  12.398486  2679.735428  12712.815789  -747.942659  -663.691584  -1166.361610  672581.408874  -11867.199722  340412.902274  -353125.198706  -196686.632728  610127.200899 ;];
Results{31,4}={};
Results{31,3}=[0.000000,-1364.183953,3138.970473,-292512.340222,-0.005342];
Results{32,5}=[ 10.000000  2.087286  0.001196  0.001000  0.001000  0.001000  0.001590  4.408814  0.001000  0.001031 ];
Results{32,6}=[ 0.001000  9.989359  9.580624  9.998176  9.949675  9.889813  9.816716  9.886249  9.980560  8.563473  9.975726  9.970716  9.597013  9.966127  8.554873  0.001000  9.989057  9.979324  10.000000  9.984634  10.000000  9.771239  10.000000  9.977996  9.960389  0.001000  6.106197  9.628210  0.001000  9.978821  9.965732  9.986926  9.982049  9.970124  0.001000  0.001000  9.895054  9.980718 ];
Results{32,1}=[3925.149905, 2428.909985, 13.200000, 1456.639920, 54.963666, 26.400000];
Results{32,2}=[ 11832.907476  -33484.796935  -30105.719322  -2431.522072  4291.393733  1.862472  32165.815804  68.137068  1198.674364  -14.346546  1192.873182  -3822.940644  443.392396  -979.151262  -8.230341  23859.271265  -1725.479827  19738.115375  -15915.064930  -10564.246962  27754.319278 ; -33484.796935  2062956.634482  1325977.122398  -11617.604440  178559.347230  16.274868  -1370423.029157  -388.446602  1556.244814  17.510060  4976.153096  29514.049669  -837.196020  -1156.184752  3250.488803  -1414590.259324  6470.262960  -738636.049475  709122.359056  285166.585573  -1225297.777480 ; -30105.719322  1325977.122398  956288.719141  -45042.784827  -156833.164266  -13.995693  -999075.580150  -409.311545  -3691.360452  67.919472  -2694.135056  181.345715  -34.735551  -74.218533  1973.699790  -1029308.658302  15455.928481  -529689.173211  529507.829322  260300.995933  -903154.976881 ; -2431.522072  -11617.604440  -45042.784827  275977.344918  -90846.646374  24.402088  50733.602567  214.283816  3636.281871  -5.963228  3319.743859  112086.304306  0.256003  73.568968  -21.641097  102110.521230  663.865598  -6200.274480  -105886.014049  -35066.592888  61552.707601 ; 4291.393733  178559.347230  -156833.164266  -90846.646374  1363187.375510  129.933385  201647.884784  213.021471  20287.180370  -4.373534  27205.942279  12845.910114  -7.939280  197.646753  750.520730  180099.012046  -6817.043862  85890.906642  -98736.300195  -226252.151732  222556.655599 ; 1.862472  16.274868  -13.995693  24.402088  129.933385  3.963810  8.063641  -0.350686  253.203145  62.888205  230.881861  -13.080140  3.980492  0.709236  0.147403  22.736937  -2.155837  19.390208  -6.327900  -161.653789  19.540853 ; 32165.815804  -1370423.029157  -999075.580150  50733.602567  201647.884784  8.063641  1050657.553424  520.765258  10862.831794  -19.888306  10208.648433  -2397.063019  123.647014  145.867003  -2019.132568  1074053.853647  -16802.220495  554192.812343  -551795.446095  -289583.511071  949610.548834 ; 68.137068  -388.446602  -409.311545  214.283816  213.021471  -0.350686  520.765258  109.360912  -558.987740  -43.048641  12.236382  -91.164443  29.010836  22.212269  -0.501085  487.028972  -30.270008  324.260582  -233.106240  -211.717639  292.073559 ; 1198.674364  1556.244814  -3691.360452  3636.281871  20287.180370  253.203145  10862.831794  -558.987740  40091.408388  4007.460720  28961.754604  -1779.063186  546.324902  296.838274  21.352545  4406.518675  -415.315394  3713.364219  -1934.566462  -23069.548568  4960.467400 ; -14.346546  17.510060  67.919472  -5.963228  -4.373534  62.888205  -19.888306  -43.048641  4007.460720  2099.503917  3780.097347  -73.606054  -2.036294  1.239899  0.275840  -100.004506  1.042558  -20.761808  94.380222  -3571.860035  39.722642 ; 1192.873182  4976.153096  -2694.135056  3319.743859  27205.942279  230.881861  10208.648433  12.236382  28961.754604  3780.097347  27077.061277  -1202.900845  535.703711  239.981835  32.433244  3360.222876  -344.582200  2899.079337  -1696.469330  -22252.975797  4580.554787 ; -3822.940644  29514.049669  181.345715  112086.304306  12845.910114  -13.080140  -2397.063019  -91.164443  -1779.063186  -73.606054  -1202.900845  158382.202275  -1086.080945  -939.925254  63.439269  65096.674665  3729.079371  -48584.048058  -109797.549778  15070.157154  19752.018158 ; 443.392396  -837.196020  -34.735551  0.256003  -7.939280  3.980492  123.647014  29.010836  546.324902  -2.036294  535.703711  -1086.080945  7262.326855  213.627373  -99.201623  -163.352792  259.803672  714.561042  368.218848  -313.708163  -1181.761354 ; -979.151262  -1156.184752  -74.218533  73.568968  197.646753  0.709236  145.867003  22.212269  296.838274  1.239899  239.981835  -939.925254  213.627373  6613.291440  -1.390904  1215.912330  28.692064  592.635746  347.219724  -189.090694  -950.663691 ; -8.230341  3250.488803  1973.699790  -21.641097  750.520730  0.147403  -2019.132568  -0.501085  21.352545  0.275840  32.433244  63.439269  -99.201623  -1.390904  13.785068  -2133.434112  6.160378  -1102.824058  1039.467181  333.792226  -1785.769329 ; 23859.271265  -1414590.259324  -1029308.658302  102110.521230  180099.012046  22.736937  1074053.853647  487.028972  4406.518675  -100.004506  3360.222876  65096.674665  -163.352792  1215.912330  -2133.434112  1143761.378465  -15210.030805  551158.903745  -616255.165103  -273984.500579  975365.468125 ; -1725.479827  6470.262960  15455.928481  663.865598  -6817.043862  -2.155837  -16802.220495  -30.270008  -415.315394  1.042558  -344.582200  3729.079371  259.803672  28.692064  6.160378  -15210.030805  2891.003550  -10324.426760  6595.209786  8298.954425  -14549.352255 ; 19738.115375  -738636.049475  -529689.173211  -6200.274480  85890.906642  19.390208  554192.812343  324.260582  3713.364219  -20.761808  2899.079337  -48584.048058  714.561042  592.635746  -1102.824058  551158.903745  -10324.426760  309702.532339  -261118.817638  -149802.904162  491551.731019 ; -15915.064930  709122.359056  529507.829322  -105886.014049  -98736.300195  -6.327900  -551795.446095  -233.106240  -1934.566462  94.380222  -1696.469330  -109797.549778  368.218848  347.219724  1039.467181  -616255.165103  6595.209786  -261118.817638  370916.144245  134732.435492  -511303.181404 ; -10564.246962  285166.585573  260300.995933  -35066.592888  -226252.151732  -161.653789  -289583.511071  -211.717639  -23069.548568  -3571.860035  -22252.975797  15070.157154  -313.708163  -189.090694  333.792226  -273984.500579  8298.954425  -149802.904162  134732.435492  167216.182922  -276391.471884 ; 27754.319278  -1225297.777480  -903154.976881  61552.707601  222556.655599  19.540853  949610.548834  292.073559  4960.467400  39.722642  4580.554787  19752.018158  -1181.761354  -950.663691  -1785.769329  975365.468125  -14549.352255  491551.731019  -511303.181404  -276391.471884  878114.794388 ;];
Results{32,4}={};
Results{32,3}=[0.000000,-2044.072126,3925.149905,-420721.689276,-0.011733];
Results{33,5}=[ 9.999693  1.535761  0.001000  0.001011  0.001000  0.001000  0.001000  3.892052  0.001321  0.001000 ];
Results{33,6}=[ 6.871687  10.000000  9.721065  10.000000  10.000000  10.000000  9.471566  8.973838  10.000000  0.001000  10.000000  10.000000  10.000000  10.000000  0.001000  0.001000  10.000000  10.000000  9.408935  9.999924  10.000000  8.744484  9.999679  10.000000  10.000000  0.509383  0.001000  10.000000  5.000500  10.000000  10.000000  10.000000  10.000000  10.000000  2.169400  1.547896  10.000000  10.000000 ];
Results{33,1}=[3700.395887, 2250.419743, 13.200000, 1410.376144, 49.013991, 26.400000];
Results{33,2}=[ 11912.910758  -33302.316785  -30256.620768  -2431.431366  4620.767426  2.090829  32359.477365  71.768823  1247.332590  0.496643  1197.148188  -4003.077318  511.961995  -987.048385  -6.893545  23999.229551  -1798.549001  19943.640597  -15940.599060  -10720.167685  27799.725596 ; -33302.316785  2001785.513081  1290677.114992  -10733.060658  163364.794751  21.060294  -1334942.456918  -405.453519  1038.836281  18.514167  4376.947092  29189.836919  -864.782623  -1255.108939  3120.297147  -1376586.424915  6568.093396  -719426.024669  690236.417092  280174.167529  -1192843.149967 ; -30256.620768  1290677.114992  932546.558423  -45339.820148  -148562.665097  -8.339716  -974834.900806  -422.753052  -4004.224441  41.928555  -2961.265995  819.289698  -45.380916  -98.675451  1901.838070  -1003271.714990  15813.768661  -517093.775045  516274.440539  254323.253782  -879904.773979 ; -2431.431366  -10733.060658  -45339.820148  274598.792091  -85872.802305  18.771516  51474.940274  213.372940  3640.281922  0.712563  3340.142443  111846.432921  -0.512876  73.687360  -19.617812  102325.642478  688.191615  -5974.889964  -105871.535397  -35763.469176  61972.164999 ; 4620.767426  163364.794751  -148562.665097  -85872.802305  1286456.353049  116.730171  190962.156413  213.662565  19444.689390  8.429290  25927.986904  11059.702295  -1.412923  187.550333  705.205001  170058.249448  -7183.640422  81906.377985  -92965.650491  -212272.849722  209143.254375 ; 2.090829  21.060294  -8.339716  18.771516  116.730171  3.527889  2.209562  -0.459633  215.580320  56.650618  202.086758  -7.988440  3.345240  0.375397  0.160232  15.137667  -1.427129  12.962821  -4.985779  -137.557795  12.552657 ; 32359.477365  -1334942.456918  -974834.900806  51474.940274  190962.156413  2.209562  1025204.507042  534.108241  10676.208735  -99.375929  9394.897660  -3308.344398  187.435263  198.902251  -1944.885203  1047585.479956  -17252.537620  541545.225494  -538236.682168  -282613.677436  925362.313646 ; 71.768823  -405.453519  -422.753052  213.372940  213.662565  -0.459633  534.108241  107.800454  -562.821572  -41.360451  -0.689196  -92.917211  31.097508  24.159644  -0.504605  504.164522  -30.696044  335.406726  -242.498376  -208.465325  288.550896 ; 1247.332590  1038.836281  -4004.224441  3640.281922  19444.689390  215.580320  10676.208735  -562.821572  36465.434150  3627.958210  25318.014996  -1651.384768  581.524504  321.977258  23.143122  4851.429186  -432.752338  3894.457343  -2243.300860  -21271.433556  4649.573197 ; 0.496643  18.514167  41.928555  0.712563  8.429290  56.650618  -99.375929  -41.360451  3627.958210  1716.629050  3322.651493  -48.575907  -0.739127  1.212804  0.223998  -71.225255  -0.051988  -11.248522  59.831733  -2888.267488  38.816169 ; 1197.148188  4376.947092  -2961.265995  3340.142443  25927.986904  202.086758  9394.897660  -0.689196  25318.014996  3322.651493  23105.058361  -1044.342027  568.000299  261.334289  35.007261  3799.520046  -365.580470  3039.732704  -1995.639059  -19817.080644  4107.253978 ; -4003.077318  29189.836919  819.289698  111846.432921  11059.702295  -7.988440  -3308.344398  -92.917211  -1651.384768  -48.575907  -1044.342027  158268.523875  -1116.750159  -997.818161  61.403208  64383.452236  3794.277496  -48969.947685  -109298.142283  15580.714116  19224.427219 ; 511.961995  -864.782623  -45.380916  -0.512876  -1.412923  3.345240  187.435263  31.097508  581.524504  -0.739127  568.000299  -1116.750159  7483.063282  223.312212  -99.287182  -185.544321  278.106356  751.583006  361.923836  -347.395435  -1235.835347 ; -987.048385  -1255.108939  -98.675451  73.687360  187.550333  0.375397  198.902251  24.159644  321.977258  1.212804  261.334289  -997.818161  223.312212  6641.390196  -0.913728  1279.033735  38.606348  648.892483  348.845857  -210.893483  -1004.939527 ; -6.893545  3120.297147  1901.838070  -19.617812  705.205001  0.160232  -1944.885203  -0.504605  23.143122  0.223998  35.007261  61.403208  -99.287182  -0.913728  13.414425  -2056.915085  6.545497  -1062.883602  1001.547107  322.087800  -1722.306531 ; 23999.229551  -1376586.424915  -1003271.714990  102325.642478  170058.249448  15.137667  1047585.479956  504.164522  4851.429186  -71.225255  3799.520046  64383.452236  -185.544321  1279.033735  -2056.915085  1115193.811415  -15540.148955  537332.164419  -601715.195336  -267326.222418  949776.825781 ; -1798.549001  6568.093396  15813.768661  688.191615  -7183.640422  -1.427129  -17252.537620  -30.696044  -432.752338  -0.051988  -365.580470  3794.277496  278.106356  38.606348  6.545497  -15540.148955  2966.355545  -10559.642269  6765.242090  8518.478904  -14880.588226 ; 19943.640597  -719426.024669  -517093.775045  -5974.889964  81906.377985  12.962821  541545.225494  335.406726  3894.457343  -11.248522  3039.732704  -48969.947685  751.583006  648.892483  -1062.883602  537332.164419  -10559.642269  303097.863349  -254128.132613  -146813.678085  479073.640047 ; -15940.599060  690236.417092  516274.440539  -105871.535397  -92965.650491  -4.985779  -538236.682168  -242.498376  -2243.300860  59.831733  -1995.639059  -109298.142283  361.923836  348.845857  1001.547107  -601715.195336  6765.242090  -254128.132613  363426.089324  131232.776922  -498297.566435 ; -10720.167685  280174.167529  254323.253782  -35763.469176  -212272.849722  -137.557795  -282613.677436  -208.465325  -21271.433556  -2888.267488  -19817.080644  15580.714116  -347.395435  -210.893483  322.087800  -267326.222418  8518.478904  -146813.678085  131232.776922  162102.768535  -269111.839505 ; 27799.725596  -1192843.149967  -879904.773979  61972.164999  209143.254375  12.552657  925362.313646  288.550896  4649.573197  38.816169  4107.253978  19224.427219  -1235.835347  -1004.939527  -1722.306531  949776.825781  -14880.588226  479073.640047  -498297.566435  -269111.839505  855139.717400 ;];
Results{33,4}={};
Results{33,3}=[0.000000,-1868.102529,3700.395887,-408011.241985,-0.007519];
Results{34,5}=[ 10.000000  1.309205  0.001000  0.002800  0.001096  0.001000  0.001000  3.078637  0.001000  0.001000 ];
Results{34,6}=[ 1.381246  9.999797  8.158160  10.000000  9.990853  9.546128  9.999859  9.226512  9.957870  5.066615  9.999722  9.909013  7.984562  9.999682  6.473347  0.001000  10.000000  9.999839  8.315933  9.987792  9.939413  10.000000  10.000000  9.999817  9.999634  4.330192  5.008397  7.910338  0.181203  9.999702  10.000000  10.000000  9.978350  9.999704  0.001000  0.001000  9.582756  9.999602 ];
Results{34,1}=[3517.616391, 2063.229187, 13.200000, 1414.787205, 42.774306, 26.400000];
Results{34,2}=[ 10490.902228  -31975.800494  -28544.912513  -2203.355634  4160.412785  1.342811  30473.916184  69.299986  1105.252666  -7.640741  1041.914641  -3687.686124  522.217685  -825.474059  -8.137601  23200.156787  -1625.067281  18674.936704  -14987.362805  -9967.772802  26184.844278 ; -31975.800494  1826771.210808  1182111.725788  -8844.967393  135913.370394  19.286527  -1223135.987598  -374.734472  763.720509  9.986928  3785.487942  26481.938876  -747.240407  -1105.382305  2796.620094  -1259567.901653  6241.210959  -658892.938910  632411.243853  259034.511417  -1093823.416825 ; -28544.912513  1182111.725788  854693.471885  -40628.485281  -127615.926645  -7.333602  -893183.013837  -396.191669  -3549.175017  39.327254  -2529.613758  1759.256506  -45.055976  -109.463693  1714.506422  -918539.741136  14991.660647  -474337.357968  472578.078158  232158.491710  -805757.846376 ; -2203.355634  -8844.967393  -40628.485281  245642.097571  -74173.708956  18.730589  46101.897678  183.514902  3259.419535  -1.049792  3035.375199  100216.349937  -1.540229  66.092181  -14.854020  91698.604881  629.167741  -5360.168133  -94856.173992  -32354.364587  55712.510866 ; 4160.412785  135913.370394  -127615.926645  -74173.708956  1085247.807892  104.333207  163303.053206  210.300552  16497.891360  -2.016816  21947.329629  7741.697400  8.681342  162.313464  593.419313  145295.362923  -6631.736450  70960.173184  -78701.484957  -179754.706225  178179.673481 ; 1.342811  19.286527  -7.333602  18.730589  104.333207  3.354397  1.200670  -0.287760  202.537092  53.495082  189.917551  -7.939657  3.200877  0.195219  0.131769  14.487284  -1.423530  12.215975  -4.285759  -128.298666  10.375637 ; 30473.916184  -1223135.987598  -893183.013837  46101.897678  163303.053206  1.200670  939236.258254  499.901135  9730.477749  -137.139952  8639.298727  -4609.692733  161.682665  219.532043  -1755.541783  958542.437914  -16351.504801  496728.135074  -492118.331663  -258162.573389  847306.257125 ; 69.299986  -374.734472  -396.191669  183.514902  210.300552  -0.287760  499.901135  96.021886  -479.801339  -35.510035  8.575620  -89.394635  28.658906  22.798485  -0.328871  464.812746  -28.205074  312.804071  -223.419442  -202.681212  277.003675 ; 1105.252666  763.720509  -3549.175017  3259.419535  16497.891360  202.537092  9730.477749  -479.801339  33368.782028  3200.833888  23528.939017  -1626.690443  519.493614  305.351110  19.522487  4254.443720  -405.364364  3514.325585  -1887.875702  -19203.121454  4171.691220 ; -7.640741  9.986928  39.327254  -1.049792  -2.016816  53.495082  -137.139952  -35.510035  3200.833888  1752.329107  3005.599542  -43.210773  -0.788236  1.840941  0.198531  -57.316997  -0.134313  -11.039500  54.255712  -2819.571147  20.249689 ; 1041.914641  3785.487942  -2529.613758  3035.375199  21947.329629  189.917551  8639.298727  8.575620  23528.939017  3005.599542  21869.005596  -1074.925142  500.831388  247.471013  28.689444  3225.196182  -346.212557  2692.201804  -1617.532971  -18042.668395  3627.589634 ; -3687.686124  26481.938876  1759.256506  100216.349937  7741.697400  -7.939657  -4609.692733  -89.394635  -1626.690443  -43.210773  -1074.925142  152517.687265  -989.715723  -927.463656  53.112867  61002.479064  3612.428737  -47630.119761  -104887.145699  17462.508960  16575.113513 ; 522.217685  -747.240407  -45.055976  -1.540229  8.681342  3.200877  161.682665  28.658906  519.493614  -0.788236  500.831388  -989.715723  6554.027435  173.866402  -82.947461  -216.414849  256.185700  677.582032  308.699933  -307.039214  -1087.900869 ; -825.474059  -1105.382305  -109.463693  66.092181  162.313464  0.195219  219.532043  22.798485  305.351110  1.840941  247.471013  -927.463656  173.866402  6010.727221  0.125680  1137.261091  37.459502  623.935141  303.404710  -218.264992  -911.291000 ; -8.137601  2796.620094  1714.506422  -14.854020  593.419313  0.131769  -1755.541783  -0.328871  19.522487  0.198531  28.689444  53.112867  -82.947461  0.125680  11.852159  -1852.403922  6.510562  -957.039128  903.989668  298.669125  -1557.766889 ; 23200.156787  -1259567.901653  -918539.741136  91698.604881  145295.362923  14.487284  958542.437914  464.812746  4254.443720  -57.316997  3225.196182  61002.479064  -216.414849  1137.261091  -1852.403922  1020982.129203  -14792.266242  491515.202429  -552517.273995  -242357.612122  868712.654007 ; -1625.067281  6241.210959  14991.660647  629.167741  -6631.736450  -1.423530  -16351.504801  -28.205074  -405.364364  -0.134313  -346.212557  3612.428737  256.185700  37.459502  6.510562  -14792.266242  2817.362897  -10007.985074  6395.426013  8066.780151  -14091.491285 ; 18674.936704  -658892.938910  -474337.357968  -5360.168133  70960.173184  12.215975  496728.135074  312.804071  3514.325585  -11.039500  2692.201804  -47630.119761  677.582032  623.935141  -957.039128  491515.202429  -10007.985074  278884.574744  -231254.684640  -134896.156824  439051.695550 ; -14987.362805  632411.243853  472578.078158  -94856.173992  -78701.484957  -4.285759  -492118.331663  -223.419442  -1887.875702  54.255712  -1617.532971  -104887.145699  308.699933  303.404710  903.989668  -552517.273995  6395.426013  -231254.684640  336141.665176  117433.525784  -455626.313838 ; -9967.772802  259034.511417  232158.491710  -32354.364587  -179754.706225  -128.298666  -258162.573389  -202.681212  -19203.121454  -2819.571147  -18042.668395  17462.508960  -307.039214  -218.264992  298.669125  -242357.612122  8066.780151  -134896.156824  117433.525784  150640.688596  -246333.905585 ; 26184.844278  -1093823.416825  -805757.846376  55712.510866  178179.673481  10.375637  847306.257125  277.003675  4171.691220  20.249689  3627.589634  16575.113513  -1087.900869  -911.291000  -1557.766889  868712.654007  -14091.491285  439051.695550  -455626.313838  -246333.905585  783103.531433 ;];
Results{34,4}={};
Results{34,3}=[0.000000,-1732.457100,3517.616391,-369373.118466,-0.006329];
Results{35,5}=[ 10.000000  0.868072  0.001000  0.001318  0.001000  0.001000  0.010555  2.026299  0.001000  0.001000 ];
Results{35,6}=[ 5.143409  10.000000  3.926998  9.999666  10.000000  10.000000  5.126164  10.000000  10.000000  0.001000  10.000000  10.000000  9.562836  10.000000  0.001000  0.057912  10.000000  10.000000  9.767213  10.000000  10.000000  4.981225  10.000000  10.000000  10.000000  0.001000  0.001000  9.901576  0.001000  10.000000  9.550621  10.000000  10.000000  10.000000  0.001000  0.001000  9.385507  10.000000 ];
Results{35,1}=[3089.650269, 1740.943911, 13.200000, 1309.106358, 32.031464, 26.400000];
Results{35,2}=[ 7900.479783  -19055.742119  -18713.637844  -1755.635748  3430.045601  1.318250  20108.183376  61.160945  925.737805  1.668550  831.793955  -3074.433604  542.536075  -591.019758  -4.145180  14474.608401  -1376.636295  12715.306757  -9641.202008  -7136.141851  16961.506928 ; -19055.742119  1061563.036863  685303.087345  -8088.257113  117802.411744  19.955413  -708336.716317  -280.010855  816.464133  12.313416  3140.560719  18878.901235  -424.488244  -957.787548  1645.829620  -729878.760238  5219.525071  -383792.621785  364913.795111  147244.797737  -630855.962437 ; -18713.637844  685303.087345  517355.754437  -30487.364662  -107793.922927  -4.033557  -542029.362138  -304.714772  -2798.490736  17.715349  -2090.054027  -92.962350  -40.262561  -76.907403  987.254620  -557264.231954  12579.259955  -287865.793926  287958.750050  147875.291535  -488618.215508 ; -1755.635748  -8088.257113  -30487.364662  192552.611602  -69169.902653  13.973526  34427.788946  133.772510  2375.223040  -1.103585  2198.626015  78155.689214  -3.101125  50.212699  -16.186486  70185.187706  523.489870  -4865.099140  -73290.588961  -23530.440463  41749.692590 ; 3430.045601  117802.411744  -107793.922927  -69169.902653  940490.273673  89.547750  137978.518745  212.736206  13946.455122  1.271259  18330.750716  4901.276169  23.674803  139.101815  508.090947  122129.341457  -5606.547639  60426.869685  -65327.816861  -153042.559533  150944.531503 ; 1.318250  19.955413  -4.033557  13.973526  89.547750  2.574054  -2.411207  -0.152304  147.690406  40.100524  143.073095  -4.156610  2.675606  -0.277359  0.096465  9.666797  -0.811525  7.791708  -3.640599  -93.173775  6.380163 ; 20108.183376  -708336.716317  -542029.362138  34427.788946  137978.518745  -2.411207  572276.988388  378.439862  7159.681319  -200.094515  6108.383794  -3080.067936  138.721966  192.737797  -1005.959821  582281.968588  -13738.394217  302660.371523  -299580.352353  -167989.630031  516707.589021 ; 61.160945  -280.010855  -304.714772  133.772510  212.736206  -0.152304  378.439862  73.391139  -369.008304  -24.033352  -3.974999  -71.571242  22.393406  19.241428  -0.157141  354.758624  -19.290184  244.621809  -173.059248  -156.858831  208.396984 ; 925.737805  816.464133  -2798.490736  2375.223040  13946.455122  147.690406  7159.681319  -369.008304  24468.379097  2282.663228  16858.996894  -1217.170723  409.174963  257.785130  14.993522  3342.134941  -301.881694  2761.051575  -1544.109773  -14063.290710  3221.117422 ; 1.668550  12.313416  17.715349  -1.103585  1.271259  40.100524  -200.094515  -24.033352  2282.663228  1212.399297  2113.448236  -11.969762  -0.470450  1.900331  0.113244  -28.177182  -0.654482  -7.302596  19.273695  -1853.608479  4.537940 ; 831.793955  3140.560719  -2090.054027  2198.626015  18330.750716  143.073095  6108.383794  -3.974999  16858.996894  2113.448236  15476.797062  -752.875493  395.657160  209.429049  21.314946  2670.492629  -270.538175  2146.365104  -1393.738731  -12927.873922  2865.684463 ; -3074.433604  18878.901235  -92.962350  78155.689214  4901.276169  -4.156610  -3080.067936  -71.571242  -1217.170723  -11.969762  -752.875493  140980.710124  -708.387623  -728.486480  36.291768  58557.784341  2871.541778  -42772.630422  -98207.787712  18965.088107  15018.325124 ; 542.536075  -424.488244  -40.262561  -3.101125  23.674803  2.675606  138.721966  22.393406  409.174963  -0.470450  395.657160  -708.387623  5591.557894  80.008297  -65.777922  -329.905911  194.491044  488.396186  216.360057  -260.308517  -779.736947 ; -591.019758  -957.787548  -76.907403  50.212699  139.101815  -0.277359  192.737797  19.241428  257.785130  1.900331  209.429049  -728.486480  80.008297  4801.676492  1.005503  865.130168  63.941576  505.033972  223.272901  -161.789261  -763.796485 ; -4.145180  1645.829620  987.254620  -16.186486  508.090947  0.096465  -1005.959821  -0.157141  14.993522  0.113244  21.314946  36.291768  -65.777922  1.005503  8.173153  -1064.687856  5.481814  -552.692073  516.457270  150.909034  -887.884524 ; 14474.608401  -729878.760238  -557264.231954  70185.187706  122129.341457  9.666797  582281.968588  354.758624  3342.134941  -28.177182  2670.492629  58557.784341  -329.905911  865.130168  -1064.687856  630504.220908  -12353.315295  293141.561181  -351698.846600  -150674.643337  528367.199249 ; -1376.636295  5219.525071  12579.259955  523.489870  -5606.547639  -0.811525  -13738.394217  -19.290184  -301.881694  -0.654482  -270.538175  2871.541778  194.491044  63.941576  5.481814  -12353.315295  2351.853542  -8295.184545  5423.514017  6734.287636  -11946.311968 ; 12715.306757  -383792.621785  -287865.793926  -4865.099140  60426.869685  7.791708  302660.371523  244.621809  2761.051575  -7.302596  2146.365104  -42772.630422  488.396186  505.033972  -552.692073  293141.561181  -8295.184545  174290.391057  -131517.940635  -88391.821467  265058.163885 ; -9641.202008  364913.795111  287958.750050  -73290.588961  -65327.816861  -3.640599  -299580.352353  -173.059248  -1544.109773  19.273695  -1393.738731  -98207.787712  216.360057  223.272901  516.457270  -351698.846600  5423.514017  -131517.940635  229725.636100  69426.713514  -280076.084892 ; -7136.141851  147244.797737  147875.291535  -23530.440463  -153042.559533  -93.173775  -167989.630031  -156.858831  -14063.290710  -1853.608479  -12927.873922  18965.088107  -260.308517  -161.789261  150.909034  -150674.643337  6734.287636  -88391.821467  69426.713514  120940.753865  -165363.903828 ; 16961.506928  -630855.962437  -488618.215508  41749.692590  150944.531503  6.380163  516707.589021  208.396984  3221.117422  4.537940  2865.684463  15018.325124  -779.736947  -763.796485  -887.884524  528367.199249  -11946.311968  265058.163885  -280076.084892  -165363.903828  483001.209157 ;];
Results{35,4}={};
Results{35,3}=[0.000000,-1342.379919,3089.650269,-244074.707985,-0.004189];
Results{36,5}=[ 10.000000  1.055856  0.001001  0.001009  0.001000  0.001000  0.001002  2.051155  0.001000  0.001002 ];
Results{36,6}=[ 8.815031  10.000000  5.897369  9.999469  6.827184  8.554385  10.000000  7.588006  9.470510  0.001000  6.561792  7.971733  5.422661  6.561792  0.001000  0.001000  9.502454  6.589911  9.899280  9.999899  10.000000  9.999979  10.000000  6.874235  6.561792  1.646142  0.001000  5.881635  0.001000  6.694730  9.990472  10.000000  10.000000  6.561792  0.001000  0.001000  8.295115  7.142330 ];
Results{36,1}=[3002.695044, 1784.587991, 13.200000, 1178.507052, 33.486266, 26.400000];
Results{36,2}=[ 7199.033149  -24624.153384  -20890.250999  -1585.844451  1967.139154  2.045371  22205.924557  55.083434  859.434061  0.746795  784.981302  -2861.122995  403.387278  -495.060088  -5.086592  17415.743163  -1089.311492  13724.478355  -10863.499265  -7025.405038  18854.733694 ; -24624.153384  1281067.207146  827155.418182  -7518.258203  112289.092626  15.461595  -855526.040480  -276.303537  604.719609  17.632377  2803.757824  18725.434415  -440.658376  -754.686353  1904.706417  -879334.316859  4403.416015  -461246.894606  442521.666237  179612.611039  -764831.860212 ; -20890.250999  827155.418182  598280.282881  -30615.244436  -87455.696405  -8.040401  -624844.495127  -294.842454  -2608.430069  28.313399  -1906.626462  -1005.118139  -32.176738  -96.063803  1158.811269  -643240.262892  10230.568241  -331496.841481  332501.962609  160940.109566  -563450.396345 ; -1585.844451  -7518.258203  -30615.244436  184221.894096  -61068.884022  17.841561  34391.929381  129.067100  2369.135047  -5.607845  2216.844809  74685.163934  -2.195872  50.441003  -12.817615  68723.627023  295.783559  -3774.105095  -70911.051855  -23731.122643  41627.324164 ; 1967.139154  112289.092626  -87455.696405  -61068.884022  839480.112006  88.050936  113502.258150  176.170071  12191.045603  -16.233838  16301.112285  7097.698091  17.285829  111.643946  464.757306  100598.265045  -3160.153995  47837.079048  -54934.463364  -133180.903432  127466.634104 ; 2.045371  15.461595  -8.040401  17.841561  88.050936  2.046961  4.497986  -0.101948  124.316639  30.577495  118.820433  -4.511395  2.599451  -0.209754  0.108168  14.720549  -1.092122  10.923695  -6.418754  -81.594391  8.667106 ; 22205.924557  -855526.040480  -624844.495127  34391.929381  113502.258150  4.497986  656391.428309  350.419213  6035.209301  -197.082903  5195.959427  -1903.269556  81.386870  205.752890  -1184.648422  670252.726046  -11124.711586  347115.317850  -345212.034127  -179960.350237  593098.956687 ; 55.083434  -276.303537  -294.842454  129.067100  176.170071  -0.101948  350.419213  54.689489  -274.298963  -20.879862  -7.730406  -62.400619  18.944375  17.562919  -0.157271  341.281288  -18.988470  230.327098  -167.935443  -145.771030  209.503251 ; 859.434061  604.719609  -2608.430069  2369.135047  12191.045603  124.316639  6035.209301  -274.298963  19464.205917  1687.700107  13824.037006  -885.648677  332.550988  234.609916  15.625061  3150.584720  -264.509945  2467.441398  -1582.001637  -11416.786418  2854.541312 ; 0.746795  17.632377  28.313399  -5.607845  -16.233838  30.577495  -197.082903  -20.879862  1687.700107  980.384040  1611.787871  -10.770249  -1.047781  1.657533  0.092575  -41.948154  0.160374  -15.321962  26.095225  -1447.958085  -1.492339 ; 784.981302  2803.757824  -1906.626462  2216.844809  16301.112285  118.820433  5195.959427  -7.730406  13824.037006  1611.787871  12805.964263  -460.840960  316.253718  190.303046  22.224143  2472.514342  -221.305193  1878.970045  -1418.349254  -10786.802796  2496.223164 ; -2861.122995  18725.434415  -1005.118139  74685.163934  7097.698091  -4.511395  -1903.269556  -62.400619  -885.648677  -10.770249  -460.840960  138899.642483  -629.125947  -682.929927  36.109003  58855.301877  2551.769870  -41478.983732  -97420.316255  18238.947005  15393.240658 ; 403.387278  -440.658376  -32.176738  -2.195872  17.285829  2.599451  81.386870  18.944375  332.550988  -1.047781  316.253718  -629.125947  4198.289433  64.156903  -49.920646  -203.642192  170.040416  437.972360  188.156236  -190.624016  -676.803780 ; -495.060088  -754.686353  -96.063803  50.441003  111.643946  -0.209754  205.752890  17.562919  234.609916  1.657533  190.303046  -682.929927  64.156903  4629.818084  1.109496  776.569137  35.589570  485.877231  196.915096  -186.026779  -660.072491 ; -5.086592  1904.706417  1158.811269  -12.817615  464.757306  0.108168  -1184.648422  -0.157271  15.625061  0.092575  22.224143  36.109003  -49.920646  1.109496  7.307881  -1249.687237  5.331466  -645.502293  609.444201  193.259010  -1051.334006 ; 17415.743163  -879334.316859  -643240.262892  68723.627023  100598.265045  14.720549  670252.726046  341.281288  3150.584720  -41.948154  2472.514342  58855.301877  -203.642192  776.569137  -1249.687237  720902.602524  -10106.799460  339677.522251  -398532.499450  -164696.713973  608079.331329 ; -1089.311492  4403.416015  10230.568241  295.783559  -3160.153995  -1.092122  -11124.711586  -18.988470  -264.509945  0.160374  -221.305193  2551.769870  170.040416  35.589570  5.331466  -10106.799460  1969.153661  -6868.417098  4316.537309  5391.752110  -9518.017464 ; 13724.478355  -461246.894606  -331496.841481  -3774.105095  47837.079048  10.923695  347115.317850  230.327098  2467.441398  -15.321962  1878.970045  -41478.983732  437.972360  485.877231  -645.502293  339677.522251  -6868.417098  197423.289284  -155944.508531  -94987.425479  305681.998321 ; -10863.499265  442521.666237  332501.962609  -70911.051855  -54934.463364  -6.418754  -345212.034127  -167.935443  -1582.001637  26.095225  -1418.349254  -97420.316255  188.156236  196.915096  609.444201  -398532.499450  4316.537309  -155944.508531  253364.705177  76748.422819  -321074.834664 ; -7025.405038  179612.611039  160940.109566  -23731.122643  -133180.903432  -81.594391  -179960.350237  -145.771030  -11416.786418  -1447.958085  -10786.802796  18238.947005  -190.624016  -186.026779  193.259010  -164696.713973  5391.752110  -94987.425479  76748.422819  118183.550687  -176487.679487 ; 18854.733694  -764831.860212  -563450.396345  41627.324164  127466.634104  8.667106  593098.956687  209.503251  2854.541312  -1.492339  2496.223164  15393.240658  -676.803780  -660.072491  -1051.334006  608079.331329  -9518.017464  305681.998321  -321074.834664  -176487.679487  551349.102650 ;];
Results{36,4}={};
Results{36,3}=[0.000000,-1215.136553,3002.695044,-266232.129053,-0.004436];
Results{37,5}=[ 9.961190  1.042485  0.001302  0.001377  0.001005  0.001013  0.001078  1.954885  0.011836  0.001126 ];
Results{37,6}=[ 9.558290  7.895332  6.764063  9.865992  7.594935  7.676603  9.434703  7.425475  8.474476  0.080286  7.843056  7.797542  2.517826  7.707954  0.080340  0.633021  9.739370  7.915213  9.842731  9.998665  9.718144  9.859358  9.961190  7.885975  7.564249  0.910880  0.108287  2.280962  1.151789  7.798370  9.979128  9.737706  8.855585  7.873585  0.011836  0.011836  6.939104  7.565574 ];
Results{37,1}=[2976.873612, 1774.728357, 13.200000, 1162.545255, 33.157612, 26.400000];
Results{37,2}=[ 6753.062011  -23159.618866  -20216.481310  -1499.058071  2389.432437  1.369664  21510.619567  50.583862  763.249517  0.805095  686.743025  -2695.002622  356.084345  -402.816044  -5.100599  16959.681899  -1118.727674  13188.848299  -10493.909342  -6925.732817  18406.298525 ; -23159.618866  1197661.128340  774317.892272  -7552.328516  110669.725856  15.151984  -800827.100654  -258.930944  638.076402  17.712929  2720.278579  18189.008883  -525.206914  -641.138805  1786.851576  -822966.650248  4697.046950  -432055.310129  413866.680173  168190.564377  -715737.479934 ; -20216.481310  774317.892272  566645.049630  -26385.007533  -92371.287600  -9.044733  -592194.302065  -290.744521  -2657.979339  33.988010  -2012.993442  1089.951098  -35.181713  -103.291313  1083.587777  -608569.602332  10960.268765  -314867.825448  313777.875781  154858.676187  -533814.548910 ; -1499.058071  -7552.328516  -26385.007533  167195.081955  -63251.792862  16.190533  29479.274930  113.182387  2027.197703  -6.223625  1865.114597  67575.121145  -2.643325  44.090352  -15.202179  60724.796623  375.157164  -4176.340409  -63398.776862  -19997.431114  36026.651940 ; 2389.432437  110669.725856  -92371.287600  -63251.792862  846301.772563  89.622149  118744.744080  189.528593  12159.489323  -17.994187  16157.190567  5359.992317  22.565886  118.438230  461.928944  105246.809633  -4003.744512  51250.717742  -56610.382658  -135826.352000  132146.869526 ; 1.369664  15.151984  -9.044733  16.190533  89.622149  2.200876  3.026837  -0.079952  130.497844  32.758461  123.177838  -5.171667  2.629149  -0.211480  0.102274  15.964003  -1.348934  11.559940  -6.395090  -83.933525  9.358998 ; 21510.619567  -800827.100654  -592194.302065  29479.274930  118744.744080  3.026837  622444.211185  339.809229  5668.902067  -239.837692  4734.555192  -4274.259960  70.446767  207.739837  -1107.083841  634373.345297  -11920.285998  330008.468581  -325734.140803  -173307.775157  562432.169802 ; 50.583862  -258.930944  -290.744521  113.182387  189.528593  -0.079952  339.809229  56.530991  -319.899943  -21.120894  -26.439450  -60.593231  19.556770  15.812847  -0.123989  334.884191  -20.147656  224.023652  -163.441721  -131.539657  208.555512 ; 763.249517  638.076402  -2657.979339  2027.197703  12159.489323  130.497844  5668.902067  -319.899943  19699.038578  1849.158482  13503.664891  -886.044303  328.365374  212.002865  14.944940  3195.773557  -288.104170  2442.881025  -1557.055353  -11213.042472  2846.929872 ; 0.805095  17.712929  33.988010  -6.223625  -17.994187  32.758461  -239.837692  -21.120894  1849.158482  940.534116  1692.549012  -19.405240  -1.228129  1.563261  0.099327  -52.386266  0.411364  -16.218422  35.627829  -1387.745987  6.226252 ; 686.743025  2720.278579  -2012.993442  1865.114597  16157.190567  123.177838  4734.555192  -26.439450  13503.664891  1692.549012  12102.293209  -460.172389  305.961507  172.260158  21.033841  2596.674355  -245.228906  1892.230693  -1432.274958  -10243.912904  2479.687382 ; -2695.002622  18189.008883  1089.951098  67575.121145  5359.992317  -5.171667  -4274.259960  -60.593231  -886.044303  -19.405240  -460.172389  135799.192601  -659.839210  -609.704354  34.411817  55156.879776  2702.033380  -41697.024999  -94101.736291  20047.481451  12511.433021 ; 356.084345  -525.206914  -35.181713  -2.643325  22.565886  2.629149  70.446767  19.556770  328.365374  -1.228129  305.961507  -659.839210  3754.218039  51.506112  -44.109045  -127.158041  176.321637  466.090322  190.945718  -176.805154  -700.732375 ; -402.816044  -641.138805  -103.291313  44.090352  118.438230  -0.211480  207.739837  15.812847  212.002865  1.563261  172.260158  -609.704354  51.506112  4004.295670  1.654800  679.652487  29.139380  446.933548  162.644161  -184.809426  -565.693310 ; -5.100599  1786.851576  1083.587777  -15.202179  461.928944  0.102274  -1107.083841  -0.123989  14.944940  0.099327  21.033841  34.411817  -44.109045  1.654800  7.149884  -1168.978607  5.295046  -604.289107  569.923795  177.637076  -981.644241 ; 16959.681899  -822966.650248  -608569.602332  60724.796623  105246.809633  15.964003  634373.345297  334.884191  3195.773557  -52.386266  2596.674355  55156.879776  -127.158041  679.652487  -1168.978607  682029.487331  -10869.510182  321859.058215  -377015.730534  -157440.661822  575271.315136 ; -1118.727674  4697.046950  10960.268765  375.157164  -4003.744512  -1.348934  -11920.285998  -20.147656  -288.104170  0.411364  -245.228906  2702.033380  176.321637  29.139380  5.295046  -10869.510182  2076.637691  -7339.534309  4637.381816  5822.655358  -10233.007210 ; 13188.848299  -432055.310129  -314867.825448  -4176.340409  51250.717742  11.559940  330008.468581  224.023652  2442.881025  -16.218422  1892.230693  -41697.024999  466.090322  446.933548  -604.289107  321859.058215  -7339.534309  188354.141025  -146657.372027  -92214.211485  290489.436435 ; -10493.909342  413866.680173  313777.875781  -63398.776862  -56610.382658  -6.395090  -325734.140803  -163.441721  -1557.055353  35.627829  -1432.274958  -94101.736291  190.945718  162.644161  569.923795  -377015.730534  4637.381816  -146657.372027  240758.951449  72166.666215  -303000.393911 ; -6925.732817  168190.564377  154858.676187  -19997.431114  -135826.352000  -83.933525  -173307.775157  -131.539657  -11213.042472  -1387.745987  -10243.912904  20047.481451  -176.805154  -184.809426  177.637076  -157440.661822  5822.655358  -92214.211485  72166.666215  116712.445852  -170590.965674 ; 18406.298525  -715737.479934  -533814.548910  36026.651940  132146.869526  9.358998  562432.169802  208.555512  2846.929872  6.226252  2479.687382  12511.433021  -700.732375  -565.693310  -981.644241  575271.315136  -10233.007210  290489.436435  -303000.393911  -170590.965674  523160.313031 ;];
Results{37,4}={};
Results{37,3}=[0.000000,-1173.295286,2976.873612,-254117.035049,-0.004248];
Results{38,5}=[ 9.869374  0.621046  0.001145  0.001991  0.001036  0.001045  0.001677  0.964090  0.001000  0.001626 ];
Results{38,6}=[ 7.511260  7.112399  9.284595  9.358954  4.337671  7.876404  9.964337  9.317992  8.500689  0.001000  0.021363  6.095126  0.021523  0.021366  0.001000  0.192616  9.219848  3.910066  9.966276  9.989632  9.280812  9.283034  10.000000  4.360009  0.018073  3.909846  0.001000  0.021540  0.021248  4.017098  9.994825  9.283878  7.851763  0.021078  0.090473  0.155130  9.945235  6.489622 ];
Results{38,1}=[2380.788635, 1386.211198, 13.200000, 954.977437, 20.207040, 26.400000];
Results{38,2}=[ 3500.034768  -12017.900961  -9259.813945  -656.270576  -171.938993  1.846060  9783.994985  35.676882  518.639037  0.131454  455.420966  -1570.970221  212.493801  -70.400806  -2.024493  7675.466787  -364.630627  6364.803045  -4793.784741  -2919.301257  7918.980044 ; -12017.900961  556087.732411  358377.520635  -3034.179018  50665.322425  5.843675  -370645.781941  -142.955445  41.569723  10.476738  1055.434381  8477.525811  -349.411054  -284.415784  797.272886  -379936.319789  1698.644668  -200192.305778  191715.163350  77611.704159  -330997.013510 ; -9259.813945  358377.520635  254989.646558  -14840.197709  -26493.126436  -3.909331  -265329.485054  -138.991057  -1006.721924  16.213468  -680.453622  -3678.770794  -19.362536  -82.351868  484.620892  -275295.221689  3551.864423  -140416.479313  144095.253025  63259.853091  -237912.746036 ; -656.270576  -3034.179018  -14840.197709  82978.068700  -23847.595396  11.768271  16528.191914  56.431850  1140.830183  -6.093629  1090.275153  33566.410071  -1.272490  25.185752  -3.033579  32112.926624  -36.683853  -1054.838616  -32511.566506  -11618.256441  19982.830766 ; -171.938993  50665.322425  -26493.126436  -23847.595396  335900.016918  39.491301  35976.479999  82.896948  4545.248884  -22.024489  6267.758838  5199.288892  9.930701  34.678632  193.903249  32027.311515  308.795182  13378.368703  -18577.526000  -49362.174490  43481.367873 ; 1.846060  5.843675  -3.909331  11.768271  39.491301  0.794617  1.542184  0.121712  47.146120  10.376339  47.731618  -2.210630  1.927029  -0.488064  0.047869  7.902168  -0.298054  6.162468  -3.956142  -30.873947  1.995856 ; 9783.994985  -370645.781941  -265329.485054  16528.191914  35976.479999  1.542184  278144.608445  160.465893  2295.880688  -136.154512  1819.752210  317.758685  5.010049  164.824640  -494.491948  284576.300102  -3834.065792  146998.392843  -147316.071962  -73772.533283  251199.502685 ; 35.676882  -142.955445  -138.991057  56.431850  82.896948  0.121712  160.465893  20.687617  -65.390488  -4.355459  12.762573  -36.949067  11.866961  8.843648  -0.111143  155.804259  -6.055106  114.825455  -77.886299  -79.995087  92.428084 ; 518.639037  41.569723  -1006.721924  1140.830183  4545.248884  47.146120  2295.880688  -65.390488  7321.901552  483.610478  5348.552087  -412.181885  183.411953  117.991063  7.195066  1204.239697  -74.028849  1079.457042  -667.435598  -4172.850489  887.936835 ; 0.131454  10.476738  16.213468  -6.093629  -22.024489  10.376339  -136.154512  -4.355459  483.610478  343.539000  509.447181  1.066558  -1.267444  1.429871  0.038767  -21.841632  0.054529  -11.483863  10.420659  -428.612740  -10.648901 ; 455.420966  1055.434381  -680.453622  1090.275153  6267.758838  47.731618  1819.752210  12.762573  5348.552087  509.447181  4963.642876  -181.769422  164.068357  95.340395  10.456766  899.733045  -55.841876  780.260506  -598.638591  -3927.487400  734.259430 ; -1570.970221  8477.525811  -3678.770794  33566.410071  5199.288892  -2.210630  317.758685  -36.949067  -412.181885  1.066558  -181.769422  117754.451864  -403.959773  -303.939562  16.687193  53242.271884  960.161646  -33059.627305  -84694.445694  20697.861179  12349.916271 ; 212.493801  -349.411054  -19.362536  -1.272490  9.930701  1.927029  5.010049  11.866961  183.411953  -1.267444  164.068357  -403.959773  1809.611160  -1.865532  -19.303371  -55.622253  110.469602  292.768020  109.418530  -78.890212  -417.216491 ; -70.400806  -284.415784  -82.351868  25.185752  34.678632  -0.488064  164.824640  8.843648  117.991063  1.429871  95.340395  -303.939562  -1.865532  1871.110447  1.976302  281.013331  23.062683  258.912919  44.991554  -122.125626  -258.309640 ; -2.024493  797.272886  484.620892  -3.033579  193.903249  0.047869  -494.491948  -0.111143  7.195066  0.038767  10.456766  16.687193  -19.303371  1.976302  2.646805  -521.977699  2.352436  -270.263050  253.602963  80.256316  -439.481209 ; 7675.466787  -379936.319789  -275295.221689  32112.926624  32027.311515  7.902168  284576.300102  155.804259  1204.239697  -21.841632  899.733045  53242.271884  -55.622253  281.013331  -521.977699  320317.059314  -3512.934319  137363.477211  -190605.758883  -57721.299043  257852.011644 ; -364.630627  1698.644668  3551.864423  -36.683853  308.795182  -0.298054  -3834.065792  -6.055106  -74.028849  0.054529  -55.841876  960.161646  110.469602  23.062683  2.352436  -3512.934319  744.267811  -2415.642652  1455.407127  1742.940373  -3213.006829 ; 6364.803045  -200192.305778  -140416.479313  -1054.838616  13378.368703  6.162468  146998.392843  114.825455  1079.457042  -11.483863  780.260506  -33059.627305  292.768020  258.912919  -270.263050  137363.477211  -2415.642652  88394.528937  -55335.125110  -40675.870006  126672.490686 ; -4793.784741  191715.163350  144095.253025  -32511.566506  -18577.526000  -3.956142  -147316.071962  -77.886299  -667.435598  10.420659  -598.638591  -84694.445694  109.418530  44.991554  253.602963  -190605.758883  1455.407127  -55335.125110  140029.424134  19977.992783  -139022.020099 ; -2919.301257  77611.704159  63259.853091  -11618.256441  -49362.174490  -30.873947  -73772.533283  -79.995087  -4172.850489  -428.612740  -3927.487400  20697.861179  -78.890212  -122.125626  80.256316  -57721.299043  1742.940373  -40675.870006  19977.992783  73771.796624  -79464.097884 ; 7918.980044  -330997.013510  -237912.746036  19982.830766  43481.367873  1.995856  251199.502685  92.428084  887.936835  -10.648901  734.259430  12349.916271  -417.216491  -258.309640  -439.481209  257852.011644  -3213.006829  126672.490686  -139022.020099  -79464.097884  238781.908957 ;];
Results{38,4}={};
Results{38,3}=[0.000000,-569.597154,2380.788635,-119415.594263,-0.001754];
Results{39,5}=[ 10.000000  1.340924  0.001000  0.002368  0.001000  0.001000  0.001585  0.001000  0.001000  0.001000 ];
Results{39,6}=[ 3.407759  0.001000  10.000000  9.928856  0.001000  0.001000  7.309999  0.001000  0.001000  0.001000  0.001000  0.001000  0.001000  0.001000  0.001000  0.001000  9.412496  0.001000  10.000000  10.000000  6.190554  10.000000  10.000000  0.001000  0.001000  0.001000  0.001000  0.001000  0.001000  0.001000  10.000000  7.473477  0.001000  0.001000  0.001000  0.001000  0.001000  0.001000 ];
Results{39,1}=[1914.166102, 1329.396873, 13.200000, 545.169229, 18.313229, 26.400000];
Results{39,2}=[ 294.753160  -433.867236  -398.243857  32.158653  -244.011518  886.505433  59.681171  11.112449  67.685696  99.126139  111.489410  10.191199  294.849800  6.092269  213.852840  -311.632233  -251.074691  257.945654 ; -433.867236  33442.334150  19464.208063  -657.078476  5383.521881  -20039.232675  286.090160  4.698720  395.230303  356.623751  19.095672  24.181045  -20784.183750  87.804617  -10790.727825  10434.668066  3188.375647  -17636.095242 ; -398.243857  19464.208063  17535.022895  579.665344  -5449.592090  -18119.759499  514.416802  3.918361  804.147050  -3337.178458  -9.659005  5.099174  -20704.413097  518.366426  -8882.625498  12219.664328  461.900605  -14077.230939 ; 32.158653  -657.078476  579.665344  418.649689  -2471.097385  -711.062783  124.132481  2.616185  190.177118  68.313005  -0.029428  -0.804172  -623.509005  2.495216  -332.785937  264.468711  680.768492  -793.518589 ; -244.011518  5383.521881  -5449.592090  -2471.097385  23815.852569  6812.517556  -1043.509356  -19.869279  -1675.431012  -14.423738  7.343183  6.776466  6061.793823  -0.011999  2965.882207  -2951.144499  -6223.121706  7305.725160 ; 886.505433  -20039.232675  -18119.759499  -711.062783  6812.517556  21965.681735  -789.476097  -49.113910  -1398.827201  -208.802446  106.015453  28.924829  19117.843176  -509.551815  10052.971049  -9841.798269  -7188.898829  17235.721418 ; 59.681171  286.090160  514.416802  124.132481  -1043.509356  -789.476097  631.486749  49.410471  983.833131  54.045902  19.032080  6.097991  -584.195207  2.085850  -292.098573  238.251687  364.284521  -596.187366 ; 11.112449  4.698720  3.918361  2.616185  -19.869279  -49.113910  49.410471  18.281010  92.850274  6.225232  2.527025  0.804143  -10.759198  1.201873  -4.229515  -1.938690  9.468390  -4.389008 ; 67.685696  395.230303  804.147050  190.177118  -1675.431012  -1398.827201  983.833131  92.850274  1611.398982  65.644630  23.285603  7.549943  -900.951752  1.631694  -452.680991  387.274942  647.795222  -923.602681 ; 99.126139  356.623751  -3337.178458  68.313005  -14.423738  -208.802446  54.045902  6.225232  65.644630  100570.649165  16.207645  10.232487  45707.894422  170.937601  -27402.665926  -73167.085397  24204.452404  6687.467145 ; 111.489410  19.095672  -9.659005  -0.029428  7.343183  106.015453  19.032080  2.527025  23.285603  16.207645  144.031313  5.599962  -40.444699  25.287998  15.726089  -29.977519  -43.442368  -30.101923 ; 10.191199  24.181045  5.099174  -0.804172  6.776466  28.924829  6.097991  0.804143  7.549943  10.232487  5.599962  1.991255  -11.023685  3.092988  -5.458758  -4.693235  -11.198419  -11.357819 ; 294.849800  -20784.183750  -20704.413097  -623.509005  6061.793823  19117.843176  -584.195207  -10.759198  -900.951752  45707.894422  -40.444699  -11.023685  42516.413511  -533.610552  -1439.873180  -44268.109682  11858.290550  16366.105099 ; 6.092269  87.804617  518.366426  2.495216  -0.011999  -509.551815  2.085850  1.201873  1.631694  170.937601  25.287998  3.092988  -533.610552  142.823509  -351.215161  180.417615  272.830196  -498.509023 ; 213.852840  -10790.727825  -8882.625498  -332.785937  2965.882207  10052.971049  -292.098573  -4.229515  -452.680991  -27402.665926  15.726089  -5.458758  -1439.873180  -351.215161  13095.105529  14307.317904  -6280.945581  4973.083459 ; -311.632233  10434.668066  12219.664328  264.468711  -2951.144499  -9841.798269  238.251687  -1.938690  387.274942  -73167.085397  -29.977519  -4.693235  -44268.109682  180.417615  14307.317904  58859.182830  -17924.695136  -11660.557278 ; -251.074691  3188.375647  461.900605  680.768492  -6223.121706  -7188.898829  364.284521  9.468390  647.795222  24204.452404  -43.442368  -11.198419  11858.290550  272.830196  -6280.945581  -17924.695136  48645.664230  -17822.075350 ; 257.945654  -17636.095242  -14077.230939  -793.518589  7305.725160  17235.721418  -596.187366  -4.389008  -923.602681  6687.467145  -30.101923  -11.357819  16366.105099  -498.509023  4973.083459  -11660.557278  -17822.075350  24745.808870 ;];
Results{39,4}={};
Results{39,4}{1,1}={'Help_Ru5P.n'};
Results{39,4}{1,2}={'PPP4.x'};
Results{39,4}{1,3}={'Tca7a.x'};
Results{39,3}=[3.000000,-247.616617,1914.166102,-21580.840620,-0.003812];
Results{40,5}=[ 10.000000  1.377837  0.001000  0.002918  0.001098  0.001000  0.001035  3.292719  0.001000  0.001000 ];
Results{40,6}=[ 0.734103  10.000000  8.078512  10.000000  10.000000  9.523772  9.970429  9.183887  10.000000  3.705653  10.000000  9.910718  7.867158  10.000000  5.183304  0.001000  10.000000  10.000000  8.214762  9.987465  10.000000  10.000000  10.000000  10.000000  10.000000  0.001000  3.606139  7.792716  0.001000  10.000000  9.999403  10.000000  10.000000  10.000000  0.001000  0.001000  9.484170  10.000000 ];
Results{40,1}=[3533.433675, 2118.010681, 13.200000, 1375.822995, 44.600356, 26.400000];
Results{40,2}=[ 10779.795248  -32605.918238  -29161.360982  -2273.733779  4291.049194  2.034494  31156.043895  71.990294  1201.893704  -3.129347  1142.502896  -3802.084008  506.531449  -867.770381  -7.860308  23653.488566  -1677.116486  19103.311343  -15301.324929  -10272.835434  26731.292313 ; -32605.918238  1881275.872185  1217125.701992  -8965.075674  139105.319476  19.843337  -1259330.778620  -380.495503  861.717593  14.802318  3951.482807  27228.192915  -751.639204  -1137.534204  2891.779194  -1297137.951343  6379.917656  -678367.339474  651139.381194  266566.311787  -1126213.893392 ; -29161.360982  1217125.701992  879389.771170  -42293.113807  -131130.538125  -7.872792  -919016.560433  -405.411837  -3693.270928  41.010602  -2662.775154  1613.007094  -43.617372  -111.207275  1772.601170  -945312.272206  15294.651224  -487959.473924  486346.437431  238893.873805  -829104.706364 ; -2273.733779  -8965.075674  -42293.113807  254187.897286  -74754.887659  19.136182  48041.678160  192.475495  3409.069869  -0.589307  3174.617200  103778.684695  -1.229672  68.701830  -14.646883  95201.829279  647.417440  -5424.497894  -98354.178309  -33816.130016  57996.213106 ; 4291.049194  139105.319476  -131130.538125  -74754.887659  1110933.785040  106.027730  167835.271856  208.025470  16959.514610  -0.934325  22594.839098  8394.874207  5.909722  166.362498  608.519691  149473.334562  -6805.800755  72785.737857  -81180.220059  -184520.792928  183020.925823 ; 2.034494  19.843337  -7.872792  19.136182  106.027730  3.372653  1.168732  -0.366441  203.607636  54.003072  190.940515  -7.450190  3.173230  0.234917  0.123410  14.659459  -1.467892  12.410018  -4.969593  -128.495966  11.419935 ; 31156.043895  -1259330.778620  -919016.560433  48041.678160  167835.271856  1.168732  966267.426640  510.050343  9878.935454  -129.501036  8694.679899  -4343.062641  162.489537  217.218897  -1815.860849  986588.728262  -16682.901308  510959.403997  -506616.210578  -265325.179590  871782.003351 ; 71.990294  -380.495503  -405.411837  192.475495  208.025470  -0.366441  510.050343  98.956827  -510.264849  -37.430440  0.416598  -87.267748  28.452676  22.890210  -0.377500  475.630055  -29.437133  318.465717  -231.207503  -199.014790  284.180438 ; 1201.893704  861.717593  -3693.270928  3409.069869  16959.514610  203.607636  9878.935454  -510.264849  33884.766467  3296.512169  23663.418523  -1542.950405  520.325179  305.107948  18.287209  4398.036309  -420.549633  3592.004759  -2049.287855  -19410.813461  4345.650748 ; -3.129347  14.802318  41.010602  -0.589307  -0.934325  54.003072  -129.501036  -37.430440  3296.512169  1733.638610  3081.633708  -44.220726  -0.790565  1.534536  0.198551  -64.738792  -0.051959  -11.981825  56.208346  -2818.434911  27.706289 ; 1142.502896  3951.482807  -2662.775154  3174.617200  22594.839098  190.940515  8694.679899  0.416598  23663.418523  3081.633708  21782.300594  -970.448937  503.535907  247.075131  27.374673  3362.677776  -358.058311  2758.387147  -1788.188454  -18113.214163  3788.516318 ; -3802.084008  27228.192915  1613.007094  103778.684695  8394.874207  -7.450190  -4343.062641  -87.267748  -1542.950405  -44.220726  -970.448937  154224.762760  -992.589768  -942.783974  55.561554  61910.299823  3694.961427  -48086.169683  -106138.177031  16912.101985  17177.400425 ; 506.531449  -751.639204  -43.617372  -1.229672  5.909722  3.173230  162.489537  28.452676  520.325179  -0.790565  503.535907  -992.589768  6620.677781  183.156529  -84.887880  -206.548719  254.064512  675.667391  313.596907  -308.626632  -1092.749517 ; -867.770381  -1137.534204  -111.207275  68.701830  166.362498  0.234917  217.218897  22.890210  305.107948  1.534536  247.075131  -942.783974  183.156529  6189.402567  -0.264206  1177.019372  34.824278  630.229741  312.442671  -215.432880  -925.079362 ; -7.860308  2891.779194  1772.601170  -14.646883  608.519691  0.123410  -1815.860849  -0.377500  18.287209  0.198551  27.374673  55.561554  -84.887880  -0.264206  12.195827  -1915.718988  6.554071  -989.795116  934.296685  311.224776  -1609.672376 ; 23653.488566  -1297137.951343  -945312.272206  95201.829279  149473.334562  14.659459  986588.728262  475.630055  4398.036309  -64.738792  3362.677776  61910.299823  -206.548719  1177.019372  -1915.718988  1050514.990462  -15082.079242  506054.555458  -567964.444240  -249851.377677  894185.106627 ; -1677.116486  6379.917656  15294.651224  647.417440  -6805.800755  -1.467892  -16682.901308  -29.437133  -420.549633  -0.051959  -358.058311  3694.961427  254.064512  34.824278  6.554071  -15082.079242  2870.176531  -10220.185164  6525.095716  8234.566642  -14366.270346 ; 19103.311343  -678367.339474  -487959.473924  -5424.497894  72785.737857  12.410018  510959.403997  318.465717  3592.004759  -11.981825  2758.387147  -48086.169683  675.667391  630.229741  -989.795116  506054.555458  -10220.185164  286596.377786  -238510.430040  -138519.557955  451761.389789 ; -15301.324929  651139.381194  486346.437431  -98354.178309  -81180.220059  -4.969593  -506616.210578  -231.207503  -2049.287855  56.208346  -1788.188454  -106138.177031  313.596907  312.442671  934.296685  -567964.444240  6525.095716  -238510.430040  344648.440660  121607.318421  -468938.301553 ; -10272.835434  266566.311787  238893.873805  -33816.130016  -184520.792928  -128.495966  -265325.179590  -199.014790  -19410.813461  -2818.434911  -18113.214163  16912.101985  -308.626632  -215.432880  311.224776  -249851.377677  8234.566642  -138519.557955  121607.318421  153162.594533  -253022.890056 ; 26731.292313  -1126213.893392  -829104.706364  57996.213106  183020.925823  11.419935  871782.003351  284.180438  4345.650748  27.706289  3788.516318  17177.400425  -1092.749517  -925.079362  -1609.672376  894185.106627  -14366.270346  451761.389789  -468938.301553  -253022.890056  805388.204731 ;];
Results{40,4}={};
Results{40,3}=[0.000000,-1754.439845,3533.433675,-379550.733636,-0.006573];
Results{41,5}=[ 9.976024  1.858238  0.001000  0.001029  0.001000  0.001010  0.003182  4.439667  0.024976  0.001003 ];
Results{41,6}=[ 4.559711  9.987183  7.476988  9.999593  9.998906  9.987946  9.525173  9.999718  9.989431  8.509131  9.998076  9.987158  9.684502  9.941908  9.523549  0.001426  9.964982  9.998821  9.913418  9.999870  9.999774  8.785429  9.976024  9.999018  9.998076  0.041587  5.000500  9.526666  1.194388  9.998409  9.870463  9.999561  9.989166  9.923150  0.024976  0.024976  9.916439  9.999117 ];
Results{41,1}=[3918.941142, 2417.650104, 13.200000, 1461.691038, 54.588337, 26.400000];
Results{41,2}=[ 12096.856196  -33687.979881  -30550.393051  -2492.485319  4590.497297  1.994347  32668.444342  72.419257  1255.796367  -10.502405  1229.063975  -4016.780144  450.112465  -1038.992755  -10.075512  24171.524329  -1823.809470  20126.534908  -16109.769093  -10827.311543  28088.537995 ; -33687.979881  2072067.635742  1333017.215193  -11518.150883  176875.275950  19.541058  -1378196.948559  -399.364451  1342.316039  12.736348  4769.307205  29920.573543  -732.268499  -1230.596055  3258.715837  -1422195.332516  6580.851067  -742771.612023  712851.262145  287525.862438  -1231632.182688 ; -30550.393051  1333017.215193  961914.358319  -46630.597739  -157337.304422  -10.605904  -1005320.271723  -419.635616  -3915.183411  57.529071  -2878.496463  98.422648  -33.631193  -82.540566  1981.827437  -1035442.860538  15777.355997  -532955.332151  532856.882442  262208.363168  -908138.203916 ; -2492.485319  -11518.150883  -46630.597739  283061.356326  -90247.182472  21.232764  52786.436338  223.123572  3752.679420  -2.102321  3421.497110  115137.583394  0.191227  76.038563  -21.476261  105290.046654  689.760833  -6167.428749  -108970.143014  -36572.794009  63688.154103 ; 4590.497297  176875.275950  -157337.304422  -90247.182472  1370624.777529  125.747029  202474.568385  211.477396  20556.575354  3.889514  27487.699744  13010.093645  -7.114352  197.697746  753.565116  180695.340253  -7128.268482  86240.906477  -99250.519823  -226571.913102  222765.043620 ; 1.994347  19.541058  -10.605904  21.232764  125.747029  3.851239  5.953511  -0.409216  242.328989  62.116215  224.016248  -10.811417  3.381964  0.608214  0.157553  17.953915  -1.760769  15.827100  -5.029820  -156.017723  16.737252 ; 32668.444342  -1378196.948559  -1005320.271723  52786.436338  202474.568385  5.953511  1057899.870810  547.287737  11799.486798  21.316683  11037.442502  -2436.054904  148.593199  163.643736  -2027.340819  1080949.290819  -17189.722666  557932.223606  -555495.940052  -292331.092366  955101.045720 ; 72.419257  -399.364451  -419.635616  223.123572  211.477396  -0.409216  547.287737  111.979113  -556.407382  -43.775393  30.351509  -91.913197  26.850963  22.788666  -0.488793  498.684425  -31.471907  332.502832  -240.597823  -228.444528  298.059624 ; 1255.796367  1342.316039  -3915.183411  3752.679420  20556.575354  242.328989  11799.486798  -556.407382  40404.425137  3967.193290  29151.927880  -1830.124562  520.995003  306.763129  22.511014  4662.086893  -437.398506  3893.160816  -2063.268712  -23762.690622  5123.258584 ; -10.502405  12.736348  57.529071  -2.102321  3.889514  62.116215  21.316683  -43.775393  3967.193290  2137.069914  3767.895350  -72.039298  -1.335510  1.251408  0.257230  -88.974817  0.416187  -14.012048  86.060543  -3637.013785  46.540268 ; 1229.063975  4769.307205  -2878.496463  3421.497110  27487.699744  224.016248  11037.442502  30.351509  29151.927880  3767.895350  27443.651170  -1269.747353  516.676022  249.695744  33.975409  3583.075946  -366.023453  3059.867088  -1790.378612  -22947.008784  4700.789314 ; -4016.780144  29920.573543  98.422648  115137.583394  13010.093645  -10.811417  -2436.054904  -91.913197  -1830.124562  -72.039298  -1269.747353  159815.582089  -998.334368  -970.861768  63.157609  65873.749656  3808.131102  -49005.667032  -110809.444783  14856.410206  20228.520010 ; 450.112465  -732.268499  -33.631193  0.191227  -7.114352  3.381964  148.593199  26.850963  520.995003  -1.335510  516.676022  -998.334368  7161.753220  215.602529  -97.826331  -198.144791  239.816716  654.229144  341.023111  -316.522769  -1099.190598 ; -1038.992755  -1230.596055  -82.540566  76.038563  197.697746  0.608214  163.643736  22.788666  306.763129  1.251408  249.695744  -970.861768  215.602529  6747.960083  -1.884137  1286.393375  27.953661  613.031272  357.762230  -194.522827  -983.476377 ; -10.075512  3258.715837  1981.827437  -21.476261  753.565116  0.157553  -2027.340819  -0.488793  22.511014  0.257230  33.975409  63.157609  -97.826331  -1.884137  13.866526  -2140.809959  6.280729  -1107.294161  1044.208876  334.951798  -1794.168336 ; 24171.524329  -1422195.332516  -1035442.860538  105290.046654  180695.340253  17.953915  1080949.290819  498.684425  4662.086893  -88.974817  3583.075946  65873.749656  -198.144791  1286.393375  -2140.809959  1150877.317466  -15486.815279  554502.519723  -620375.802851  -276187.973207  980897.682444 ; -1823.809470  6580.851067  15777.355997  689.760833  -7128.268482  -1.760769  -17189.722666  -31.471907  -437.398506  0.416187  -366.023453  3808.131102  239.816716  27.953661  6.280729  -15486.815279  2950.484656  -10552.137547  6743.875963  8494.957589  -14835.910380 ; 20126.534908  -742771.612023  -532955.332151  -6167.428749  86240.906477  15.827100  557932.223606  332.502832  3893.160816  -14.012048  3059.867088  -49005.667032  654.229144  613.031272  -1107.294161  554502.519723  -10552.137547  311786.970566  -262781.554197  -150932.174165  494266.644757 ; -16109.769093  712851.262145  532856.882442  -108970.143014  -99250.519823  -5.029820  -555495.940052  -240.597823  -2063.268712  86.060543  -1790.378612  -110809.444783  341.023111  357.762230  1044.208876  -620375.802851  6743.875963  -262781.554197  373590.819425  136075.515721  -514494.667758 ; -10827.311543  287525.862438  262208.363168  -36572.794009  -226571.913102  -156.017723  -292331.092366  -228.444528  -23762.690622  -3637.013785  -22947.008784  14856.410206  -316.522769  -194.522827  334.951798  -276187.973207  8494.957589  -150932.174165  136075.515721  168675.849419  -278007.034349 ; 28088.537995  -1231632.182688  -908138.203916  63688.154103  222765.043620  16.737252  955101.045720  298.059624  5123.258584  46.540268  4700.789314  20228.520010  -1099.190598  -983.476377  -1794.168336  980897.682444  -14835.910380  494266.644757  -514494.667758  -278007.034349  882684.256470 ;];
Results{41,4}={};
Results{41,3}=[0.000000,-2020.539834,3918.941142,-423431.937686,-0.009871];
Results{42,5}=[ 10.000000  0.861933  0.001000  0.001314  0.001000  0.001000  0.019024  2.069658  0.001000  0.001002 ];
Results{42,6}=[ 5.282219  10.000000  4.023881  9.999293  10.000000  10.000000  5.323836  10.000000  10.000000  0.001000  10.000000  10.000000  9.409911  10.000000  0.001000  0.064106  9.999413  10.000000  9.776807  10.000000  10.000000  5.062143  10.000000  10.000000  10.000000  0.001000  0.001000  9.745198  0.001000  10.000000  9.568299  9.999205  10.000000  9.894231  0.001000  0.001000  9.333652  10.000000 ];
Results{42,1}=[3108.372663, 1759.345672, 13.200000, 1309.426991, 32.644856, 26.400000];
Results{42,2}=[ 8026.122901  -19687.341372  -19186.896925  -1779.428174  3449.638586  1.205614  20615.077192  61.648290  936.204645  1.919263  842.531243  -3100.818834  543.896540  -605.389076  -4.401966  14893.631545  -1387.780472  13000.823049  -9900.327166  -7269.412942  17400.359239 ; -19687.341372  1098668.244421  709216.123120  -8206.432032  119411.793919  20.747887  -733145.840295  -284.287024  828.729231  11.023892  3189.604811  19173.962197  -433.943244  -963.063469  1701.182201  -755357.227541  5248.045524  -396998.476987  377824.596365  152495.854307  -653107.171601 ; -19186.896925  709216.123120  533476.680648  -31097.008982  -108804.791586  -3.310626  -558865.170915  -308.761662  -2836.457853  16.351836  -2114.856522  -160.373973  -41.123217  -73.758775  1021.848555  -574552.061881  12649.572566  -296714.353183  296874.719771  151861.872072  -503791.141255 ; -1779.428174  -8206.432032  -31097.008982  195741.670846  -69869.465472  13.580326  35162.928450  136.625674  2426.260243  0.071490  2246.589197  79468.382353  -3.029243  51.144874  -16.348430  71471.326613  523.928369  -4890.159447  -74578.221601  -24019.855729  42546.460782 ; 3449.638586  119411.793919  -108804.791586  -69869.465472  951588.114243  89.123469  139413.418185  212.899883  14118.860134  3.125707  18571.008420  5106.068477  23.185092  140.669741  514.578950  123351.894241  -5611.755528  60942.544984  -66048.286003  -154801.275324  152496.040559 ; 1.205614  20.747887  -3.310626  13.580326  89.123469  2.594093  -3.232402  -0.177078  148.310411  40.583568  143.863017  -3.856546  2.583509  -0.285399  0.098254  8.816872  -0.765783  7.151273  -3.300122  -93.313653  5.817010 ; 20615.077192  -733145.840295  -558865.170915  35162.928450  139413.418185  -3.232402  589940.388778  385.190263  7318.512419  -196.537111  6240.965407  -2998.717002  146.436487  190.982088  -1041.556856  600364.727632  -13818.536477  311916.408864  -308917.737408  -172317.897383  532560.768742 ; 61.648290  -284.287024  -308.761662  136.625674  212.899883  -0.177078  385.190263  74.658771  -375.686012  -24.669468  -3.390591  -71.646652  22.593586  19.414016  -0.164303  359.987080  -19.572811  247.503721  -175.865643  -158.801534  210.783409 ; 936.204645  828.729231  -2836.457853  2426.260243  14118.860134  148.310411  7318.512419  -375.686012  24800.840332  2316.770129  17065.726115  -1218.152660  413.824449  260.437077  15.249947  3399.348675  -305.210491  2795.063686  -1577.136744  -14287.396187  3247.596940 ; 1.919263  11.023892  16.351836  0.071490  3.125707  40.583568  -196.537111  -24.669468  2316.770129  1229.916997  2144.954909  -12.696265  -0.288654  1.936374  0.114955  -26.463964  -0.757969  -5.949716  18.647274  -1884.600426  5.681018 ; 842.531243  3189.604811  -2114.856522  2246.589197  18571.008420  143.863017  6240.965407  -3.390591  17065.726115  2144.954909  15667.837573  -750.584294  400.489630  211.771491  21.717486  2714.283280  -272.944065  2172.148900  -1421.810144  -13132.464931  2883.362951 ; -3100.818834  19173.962197  -160.373973  79468.382353  5106.068477  -3.856546  -2998.717002  -71.646652  -1218.152660  -12.696265  -750.584294  141604.364965  -715.403739  -737.190076  37.069458  58891.665793  2893.385145  -42930.291654  -98673.782498  18785.146997  15263.856294 ; 543.896540  -433.943244  -41.123217  -3.029243  23.185092  2.583509  146.436487  22.593586  413.824449  -0.288654  400.489630  -715.403739  5636.423261  85.355334  -66.468680  -325.513218  196.305726  494.161624  217.650481  -263.768066  -791.361150 ; -605.389076  -963.063469  -73.758775  51.144874  140.669741  -0.285399  190.982088  19.414016  260.437077  1.936374  211.771491  -737.190076  85.355334  4873.796057  0.933396  876.249107  63.261402  507.710629  229.302650  -162.776329  -776.925462 ; -4.401966  1701.182201  1021.848555  -16.348430  514.578950  0.098254  -1041.556856  -0.164303  15.249947  0.114955  21.717486  37.069458  -66.468680  0.933396  8.355049  -1102.096716  5.528197  -571.917913  534.904836  157.599329  -919.640702 ; 14893.631545  -755357.227541  -574552.061881  71471.326613  123351.894241  8.816872  600364.727632  359.987080  3399.348675  -26.463964  2714.283280  58891.665793  -325.513218  876.249107  -1102.096716  649245.305231  -12421.524415  302556.590099  -361447.767873  -155048.164910  544674.936491 ; -1387.780472  5248.045524  12649.572566  523.928369  -5611.755528  -0.765783  -13818.536477  -19.572811  -305.210491  -0.757969  -272.944065  2893.385145  196.305726  63.261402  5.528197  -12421.524415  2367.144764  -8345.840095  5452.327363  6771.718158  -12005.668563 ; 13000.823049  -396998.476987  -296714.353183  -4890.159447  60942.544984  7.151273  311916.408864  247.503721  2795.063686  -5.949716  2172.148900  -42930.291654  494.161624  507.710629  -571.917913  302556.590099  -8345.840095  179220.147030  -136290.034322  -90555.105442  273310.475392 ; -9900.327166  377824.596365  296874.719771  -74578.221601  -66048.286003  -3.300122  -308917.737408  -175.865643  -1577.136744  18.647274  -1421.810144  -98673.782498  217.650481  229.302650  534.904836  -361447.767873  5452.327363  -136290.034322  234963.724539  71769.937112  -288573.927284 ; -7269.412942  152495.854307  151861.872072  -24019.855729  -154801.275324  -93.313653  -172317.897383  -158.801534  -14287.396187  -1884.600426  -13132.464931  18785.146997  -263.768066  -162.776329  157.599329  -155048.164910  6771.718158  -90555.105442  71769.937112  122366.309141  -169209.951883 ; 17400.359239  -653107.171601  -503791.141255  42546.460782  152496.040559  5.817010  532560.768742  210.783409  3247.596940  5.681018  2883.362951  15263.856294  -791.361150  -776.925462  -919.640702  544674.936491  -12005.668563  273310.475392  -288573.927284  -169209.951883  497404.414399 ;];
Results{42,4}={};
Results{42,3}=[0.000000,-1354.734895,3108.372663,-250328.907335,-0.004180];
Results{43,5}=[ 9.712410  1.220881  0.001179  0.001124  0.001011  0.001000  0.017786  2.507752  0.001000  0.001000 ];
Results{43,6}=[ 2.855421  10.000000  4.572112  10.000000  10.000000  10.000000  5.681844  10.000000  10.000000  1.630718  10.000000  10.000000  9.370018  10.000000  1.631088  0.001000  10.000000  10.000000  10.000000  9.973975  10.000000  5.753599  9.712410  10.000000  10.000000  0.001000  1.614964  10.000000  2.267646  10.000000  9.044784  10.000000  10.000000  10.000000  0.001000  0.001000  10.000000  10.000000 ];
Results{43,1}=[3325.910420, 1968.903059, 13.200000, 1317.407360, 39.630102, 26.400000];
Results{43,2}=[ 8978.736684  -21733.286668  -20967.319169  -1984.753204  3566.266554  2.233197  22488.380135  62.885228  1026.220774  0.348327  959.359809  -3304.728846  517.797854  -723.258010  -4.668901  16098.734442  -1476.162773  14178.174115  -10873.735750  -7877.675092  19097.331007 ; -21733.286668  1276216.844828  821082.797753  -9516.317166  140262.068697  20.285352  -848145.052505  -296.832642  1365.978600  21.825971  3998.305518  21419.096842  -453.031044  -1045.710980  2008.056881  -875215.422528  5707.965003  -459023.427216  437604.460876  175056.043967  -756392.059625 ; -20967.319169  821082.797753  613209.380575  -34885.092783  -123876.243162  -8.111497  -641897.039345  -328.895359  -2928.499402  36.029419  -2189.504285  -468.893518  -36.220023  -83.675351  1204.119519  -660839.683959  13572.312425  -340563.001142  341031.931880  173761.128561  -579788.827109 ; -1984.753204  -9516.317166  -34885.092783  219788.842613  -79289.532010  18.810529  39209.932642  155.256142  2732.682670  -4.139833  2514.775989  89092.312645  -2.442047  57.602716  -18.858033  80158.309371  554.819480  -5460.147626  -83632.156909  -26775.804856  47713.930177 ; 3566.266554  140262.068697  -123876.243162  -79289.532010  1088916.030617  108.781651  158811.102625  222.910389  15999.685304  -8.668947  21251.645767  6855.884885  17.020146  159.078441  593.616239  140881.253404  -5861.927319  68919.681610  -75775.155210  -177964.874690  174951.807107 ; 2.233197  20.285352  -8.111497  18.810529  108.781651  3.011028  0.996121  -0.227486  180.565150  46.728836  170.822626  -6.546457  3.184253  0.039517  0.115223  15.118853  -1.281991  12.292491  -5.755274  -113.889378  11.061127 ; 22488.380135  -848145.052505  -641897.039345  39209.932642  158811.102625  0.996121  676671.428947  403.644691  7473.094575  -197.608777  6549.011569  -2305.039711  119.751710  184.632584  -1228.006171  690251.984832  -14790.243909  357416.278626  -355111.288717  -195778.175932  612108.455041 ; 62.885228  -296.832642  -328.895359  155.256142  222.910389  -0.227486  403.644691  83.464402  -444.973209  -30.212898  -18.464593  -72.311987  22.445446  20.021443  -0.234580  385.756185  -22.361675  261.500980  -189.198376  -157.655235  229.454516 ; 1026.220774  1365.978600  -2928.499402  2732.682670  15999.685304  180.565150  7473.094575  -444.973209  28309.717651  2771.949844  19690.325034  -1228.632712  420.654058  267.423811  16.794108  3503.336365  -334.472678  2900.968583  -1672.604300  -15911.389254  3603.525656 ; 0.348327  21.825971  36.029419  -4.139833  -8.668947  46.728836  -197.608777  -30.212898  2771.949844  1390.940198  2565.930210  -23.474843  -1.126659  1.490665  0.151328  -55.753129  -0.055539  -16.078387  39.556701  -2199.594399  10.214126 ; 959.359809  3998.305518  -2189.504285  2514.775989  21251.645767  170.822626  6549.011569  -18.464593  19690.325034  2565.930210  18010.254169  -720.332365  411.321212  217.021400  24.312968  2790.529800  -292.338082  2257.381078  -1537.346814  -14815.321771  3275.284179 ; -3304.728846  21419.096842  -468.893518  89092.312645  6855.884885  -6.546457  -2305.039711  -72.311987  -1228.632712  -23.474843  -720.332365  146389.393446  -750.482126  -790.676585  42.634093  61200.417149  3142.846031  -44274.737580  -102114.270197  17501.224038  16817.148778 ; 517.797854  -453.031044  -36.220023  -2.442047  17.020146  3.184253  119.751710  22.445446  420.654058  -1.126659  411.321212  -750.482126  5931.446726  126.535433  -73.406138  -321.421240  196.913418  505.254339  241.259703  -259.646394  -818.957358 ; -723.258010  -1045.710980  -83.675351  57.602716  159.078441  0.039517  184.632584  20.021443  267.423811  1.490665  217.021400  -790.676585  126.535433  5399.010717  -0.093564  990.105171  54.273014  533.200295  257.289413  -165.823056  -814.555964 ; -4.668901  2008.056881  1204.119519  -18.858033  593.616239  0.115223  -1228.006171  -0.234580  16.794108  0.151328  24.312968  42.634093  -73.406138  -0.093564  9.612163  -1299.417654  5.768744  -673.500214  630.938398  186.817462  -1083.769298 ; 16098.734442  -875215.422528  -660839.683959  80158.309371  140881.253404  15.118853  690251.984832  385.756185  3503.336365  -55.753129  2790.529800  61200.417149  -321.421240  990.105171  -1299.417654  744103.399305  -13350.589420  349401.937660  -410601.811209  -179370.291766  627331.101329 ; -1476.162773  5707.965003  13572.312425  554.819480  -5861.927319  -1.281991  -14790.243909  -22.361675  -334.472678  -0.055539  -292.338082  3142.846031  196.913418  54.273014  5.768744  -13350.589420  2524.790174  -8977.895873  5834.902560  7249.717048  -12852.125776 ; 14178.174115  -459023.427216  -340563.001142  -5460.147626  68919.681610  12.292491  357416.278626  261.500980  2900.968583  -16.078387  2257.381078  -44274.737580  505.254339  533.200295  -673.500214  349401.937660  -8977.895873  203890.132065  -159615.651179  -102374.835975  314677.125064 ; -10873.735750  437604.460876  341031.931880  -83632.156909  -75775.155210  -5.755274  -355111.288717  -189.198376  -1672.604300  39.556701  -1537.346814  -102114.270197  241.259703  257.289413  630.938398  -410601.811209  5834.902560  -159615.651179  261729.824215  84873.528604  -331493.824761 ; -7877.675092  175056.043967  173761.128561  -26775.804856  -177964.874690  -113.889378  -195778.175932  -157.655235  -15911.389254  -2199.594399  -14815.321771  17501.224038  -259.646394  -165.823056  186.817462  -179370.291766  7249.717048  -102374.835975  84873.528604  132548.944169  -191602.796269 ; 19097.331007  -756392.059625  -579788.827109  47713.930177  174951.807107  11.061127  612108.455041  229.454516  3603.525656  10.214126  3275.284179  16817.148778  -818.957358  -814.555964  -1083.769298  627331.101329  -12852.125776  314677.125064  -331493.824761  -191602.796269  570720.827122 ;];
Results{43,4}={};
Results{43,3}=[0.000000,-1549.921018,3325.910420,-285944.096753,-0.007072];
Results{44,5}=[ 10.000000  1.019919  0.001122  0.001031  0.001000  0.001000  0.011214  2.414818  0.001000  0.001000 ];
Results{44,6}=[ 3.702079  9.729719  6.711612  10.000000  9.729717  9.729716  7.269490  9.465969  9.729718  0.001000  9.729719  9.729715  9.013092  9.729719  0.001000  0.001000  9.970771  9.729718  10.000000  10.000000  9.927142  6.999789  10.000000  9.729718  9.729720  0.001000  0.001000  9.433275  1.196425  9.729718  9.395601  9.942757  9.729716  9.729720  0.001000  0.001000  9.425459  9.729717 ];
Results{44,1}=[3217.785942, 1868.516953, 13.200000, 1309.668989, 36.283898, 26.400000];
Results{44,2}=[ 9004.431793  -24892.371427  -23048.667459  -1922.766060  3647.266941  1.581964  24688.241491  66.315089  1046.617639  1.671215  960.031986  -3346.088326  566.683959  -672.260321  -4.678003  18363.441312  -1462.867615  15345.337183  -11999.465518  -8390.752364  20984.762744 ; -24892.371427  1393357.237926  899503.132008  -9190.283160  133184.020867  21.274203  -930163.564402  -319.882117  900.143203  14.178862  3547.286020  22106.134887  -627.512822  -1013.996935  2139.594099  -958000.793717  5627.170874  -502385.390701  480279.444456  194514.983007  -830121.948107 ; -23048.667459  899503.132008  662854.488881  -34066.033843  -118878.884026  -5.074584  -693577.654594  -344.743736  -3173.654300  23.653579  -2344.226924  780.526528  -46.520347  -93.920298  1294.249957  -712917.826151  13518.793936  -368295.039267  367514.499738  184382.694347  -625509.155327 ; -1922.766060  -9190.283160  -34066.033843  213583.806888  -76451.690702  15.106148  38478.962499  151.940727  2654.418436  -0.601642  2442.338874  86647.095561  -2.512121  55.837999  -18.544285  78101.434106  550.193153  -5235.681271  -81411.411784  -26221.866394  46536.062142 ; 3647.266941  133184.020867  -118878.884026  -76451.690702  1051162.467067  98.722847  152642.715376  218.764230  15548.927167  2.208444  20537.138907  6416.768842  17.653654  153.003349  570.533460  135118.848501  -5857.248462  66277.223417  -72693.629311  -170663.960058  167527.406069 ; 1.581964  21.274203  -5.074584  15.106148  98.722847  2.803292  -1.656652  -0.233896  163.345489  44.049164  156.676230  -5.091235  2.955560  -0.132479  0.104041  11.109137  -0.999879  9.148826  -4.064769  -103.262893  7.823354 ; 24688.241491  -930163.564402  -693577.654594  38478.962499  152642.715376  -1.656652  730494.390549  426.841693  7958.672904  -187.931343  6809.061672  -3814.938040  162.956343  211.266443  -1322.175244  744497.275509  -14756.236941  386423.194892  -382608.238185  -206850.561633  659496.906653 ; 66.315089  -319.882117  -344.743736  151.940727  218.764230  -0.233896  426.841693  81.249965  -419.624849  -28.542630  -7.527154  -79.093982  27.004624  21.028022  -0.237081  401.772262  -22.698107  274.543263  -195.459369  -170.101182  237.214576 ; 1046.617639  900.143203  -3173.654300  2654.418436  15548.927167  163.345489  7958.672904  -419.624849  27049.175931  2586.061109  18628.955644  -1326.689294  486.230641  280.006870  16.082051  3782.002879  -340.270819  3097.450421  -1771.006159  -15594.388935  3628.517811 ; 1.671215  14.178862  23.653579  -0.601642  2.208444  44.049164  -187.931343  -28.542630  2586.061109  1327.960495  2389.298045  -19.631227  -0.441356  1.797717  0.141681  -38.436009  -0.485729  -8.630386  28.264700  -2079.142297  11.247594 ; 960.031986  3547.286020  -2344.226924  2442.338874  20537.138907  156.676230  6809.061672  -7.527154  18628.955644  2389.298045  17040.294228  -816.502610  467.226493  226.706458  23.378494  2978.891283  -297.883683  2397.678293  -1581.436968  -14375.477305  3202.834243 ; -3346.088326  22106.134887  780.526528  86647.095561  6416.768842  -5.091235  -3814.938040  -79.093982  -1326.689294  -19.631227  -816.502610  145522.018703  -892.001891  -819.358279  44.243294  59332.627602  3167.022344  -44793.958591  -100727.685510  18345.625936  15573.395090 ; 566.683959  -627.512822  -46.520347  -2.512121  17.653654  2.955560  162.956343  27.004624  486.230641  -0.441356  467.226493  -892.001891  6219.980191  129.608914  -75.288625  -279.147115  240.154192  619.064548  269.286261  -294.613024  -983.473952 ; -672.260321  -1013.996935  -93.920298  55.837999  153.003349  -0.132479  211.266443  21.028022  280.006870  1.797717  226.706458  -819.358279  129.608914  5251.805038  1.005802  972.511797  54.553190  563.867028  255.330859  -190.003058  -829.905585 ; -4.678003  2139.594099  1294.249957  -18.544285  570.533460  0.104041  -1322.175244  -0.237081  16.082051  0.141681  23.378494  44.243294  -75.288625  1.005802  9.715724  -1398.057577  5.949556  -723.659581  679.477123  211.299886  -1168.308285 ; 18363.441312  -958000.793717  -712917.826151  78101.434106  135118.848501  11.109137  744497.275509  401.772262  3782.002879  -38.436009  2978.891283  59332.627602  -279.147115  972.511797  -1398.057577  798441.309470  -13310.090977  378666.912828  -437999.106751  -190319.196064  675107.683441 ; -1462.867615  5627.170874  13518.793936  550.193153  -5857.248462  -0.999879  -14756.236941  -22.698107  -340.270819  -0.485729  -297.883683  3167.022344  240.154192  54.553190  5.949556  -13310.090977  2541.879851  -8963.862910  5796.709184  7242.319744  -12773.145902 ; 15345.337183  -502385.390701  -368295.039267  -5235.681271  66277.223417  9.148826  386423.194892  274.543263  3097.450421  -8.630386  2397.678293  -44793.958591  619.064548  563.867028  -723.659581  378666.912828  -8963.862910  219379.265412  -174585.523146  -108531.816773  340158.336902 ; -11999.465518  480279.444456  367514.499738  -81411.411784  -72693.629311  -4.064769  -382608.238185  -195.459369  -1771.006159  28.264700  -1581.436968  -100727.685510  269.286261  255.330859  679.477123  -437999.106751  5796.709184  -174585.523146  275313.073107  90186.132471  -355731.257545 ; -8390.752364  194514.983007  184382.694347  -26221.866394  -170663.960058  -103.262893  -206850.561633  -170.101182  -15594.388935  -2079.142297  -14375.477305  18345.625936  -294.613024  -190.003058  211.299886  -190319.196064  7242.319744  -108531.816773  90186.132471  133622.818908  -200655.960244 ; 20984.762744  -830121.948107  -625509.155327  46536.062142  167527.406069  7.823354  659496.906653  237.214576  3628.517811  11.247594  3202.834243  15573.395090  -983.473952  -829.905585  -1168.308285  675107.683441  -12773.145902  340158.336902  -355731.257545  -200655.960244  612747.272732 ;];
Results{44,4}={};
Results{44,3}=[0.000000,-1485.022520,3217.785942,-300238.449817,-0.005009];
Results{45,5}=[ 10.000000  1.863680  0.001000  0.001947  0.001000  0.001000  0.001211  4.592902  0.001000  0.001000 ];
Results{45,6}=[ 0.001000  10.000000  10.000000  9.734542  10.000000  10.000000  9.992054  10.000000  10.000000  10.000000  9.881004  10.000000  10.000000  9.881004  10.000000  0.001000  10.000000  10.000000  9.482117  10.000000  10.000000  10.000000  8.914712  10.000000  9.881005  0.001000  9.968932  10.000000  0.823283  10.000000  10.000000  10.000000  10.000000  9.881001  0.001000  0.001000  9.961981  10.000000 ];
Results{45,1}=[3944.593321, 2418.861167, 13.200000, 1486.132155, 54.628706, 26.400000];
Results{45,2}=[ 12377.869155  -34909.404742  -31515.155200  -2526.852905  4704.053881  1.095156  33704.918373  72.812535  1233.656211  -25.315033  1234.302440  -4070.623930  453.961848  -1051.083154  -8.612208  25006.598834  -1842.517163  20712.225738  -16641.542454  -11099.548717  28999.192758 ; -34909.404742  2147165.994432  1382593.108534  -11200.665135  174170.421655  17.946436  -1429724.222426  -418.539751  1137.506863  -2.839691  4672.387784  30877.073081  -898.982310  -1271.232370  3373.213350  -1475192.982990  6684.147680  -770372.721049  739495.918020  299359.863336  -1277829.288529 ; -31515.155200  1382593.108534  995119.503915  -47695.410577  -157298.599247  -10.457139  -1039883.644271  -433.275051  -4035.144833  58.216759  -2940.243732  499.848660  -40.098968  -102.735065  2055.217273  -1071024.787420  16022.919437  -551437.268823  550937.374876  270262.881753  -939041.918900 ; -2526.852905  -11200.665135  -47695.410577  287272.232887  -87793.516830  20.967542  54104.441219  229.013249  3869.367652  -0.862555  3540.271717  117030.881765  0.310769  77.568618  -19.964316  107349.632391  706.449358  -6101.365334  -110929.505401  -37715.514410  65195.096824 ; 4704.053881  174170.421655  -157298.599247  -87793.516830  1356441.622984  122.643811  202315.766018  204.891703  20526.574160  8.208366  27471.856587  13199.314572  -8.592990  197.021208  746.498178  180714.749379  -7293.584933  86203.681473  -99402.536923  -225269.515230  222013.880573 ; 1.095156  17.946436  -10.457139  20.967542  122.643811  4.009542  5.594484  -0.365294  252.419489  65.328095  229.783533  -11.534833  3.562014  0.649528  0.148652  18.344785  -1.780165  15.912691  -4.392171  -161.679398  16.128392 ; 33704.918373  -1429724.222426  -1039883.644271  54104.441219  202315.766018  5.594484  1094140.277389  566.790413  12308.622150  37.085941  11526.031640  -2862.614317  169.564925  187.151563  -2103.539283  1117998.126146  -17460.503923  577196.053101  -574333.149214  -301063.214153  987297.443982 ; 72.812535  -418.539751  -433.275051  229.013249  204.891703  -0.365294  566.790413  114.944628  -561.795596  -43.628361  38.632328  -98.135334  30.641298  23.734558  -0.563787  516.246499  -32.509074  344.544065  -246.417322  -239.283262  305.135181 ; 1233.656211  1137.506863  -4035.144833  3869.367652  20526.574160  252.419489  12308.622150  -561.795596  41973.612503  4192.881119  30221.580382  -1973.669440  583.512428  319.303090  21.474599  4837.783215  -449.786186  4040.614732  -2067.171947  -24731.389794  5224.908137 ; -25.315033  -2.839691  58.216759  -0.862555  8.208366  65.328095  37.085941  -43.628361  4192.881119  2226.870066  3928.809741  -84.763565  -1.233119  1.997761  0.284453  -77.699258  0.205888  -9.450455  94.223930  -3821.972457  39.282537 ; 1234.302440  4672.387784  -2940.243732  3540.271717  27471.856587  229.783533  11526.031640  38.632328  30221.580382  3928.809741  28365.285338  -1382.398633  574.409318  258.090523  33.066145  3665.016460  -374.966476  3158.755389  -1776.605326  -23757.523185  4791.954701 ; -4070.623930  30877.073081  499.848660  117030.881765  13199.314572  -11.534833  -2862.614317  -98.135334  -1973.669440  -84.763565  -1382.398633  160940.971341  -1142.165522  -1005.782963  66.925984  65778.816579  3879.575414  -49641.671818  -111298.807820  14890.371058  20240.058595 ; 453.961848  -898.982310  -40.098968  0.310769  -8.592990  3.562014  169.564925  30.641298  583.512428  -1.233119  574.409318  -1142.165522  7659.810940  230.155646  -105.303824  -143.970711  273.355996  755.146629  384.023066  -345.879301  -1258.623403 ; -1051.083154  -1271.232370  -102.735065  77.568618  197.021208  0.649528  187.151563  23.734558  319.303090  1.997761  258.090523  -1005.782963  230.155646  6890.392754  -1.617987  1329.738352  27.462916  645.990311  359.741205  -209.854219  -998.003826 ; -8.612208  3373.213350  2055.217273  -19.964316  746.498178  0.148652  -2103.539283  -0.563787  21.474599  0.284453  33.066145  66.925984  -105.303824  -1.617987  14.308299  -2222.423759  6.257291  -1149.278796  1082.423222  352.876914  -1860.250006 ; 25006.598834  -1475192.982990  -1071024.787420  107349.632391  180714.749379  18.344785  1117998.126146  516.246499  4837.783215  -77.699258  3665.016460  65778.816579  -143.970711  1329.738352  -2222.423759  1189366.162556  -15740.550695  574219.809486  -639998.217454  -284938.752535  1014003.199147 ; -1842.517163  6684.147680  16022.919437  706.449358  -7293.584933  -1.780165  -17460.503923  -32.509074  -449.786186  0.205888  -374.966476  3879.575414  273.355996  27.462916  6.257291  -15740.550695  2999.904828  -10724.354136  6844.655923  8634.435415  -15056.534341 ; 20712.225738  -770372.721049  -551437.268823  -6101.365334  86203.681473  15.912691  577196.053101  344.544065  4040.614732  -9.450455  3158.755389  -49641.671818  755.146629  645.990311  -1149.278796  574219.809486  -10724.354136  322259.909052  -272618.482519  -155460.719910  511277.190563 ; -16641.542454  739495.918020  550937.374876  -110929.505401  -99402.536923  -4.392171  -574333.149214  -246.417322  -2067.171947  94.223930  -1776.605326  -111298.807820  384.023066  359.741205  1082.423222  -639998.217454  6844.655923  -272618.482519  383917.082022  140570.086695  -531516.728218 ; -11099.548717  299359.863336  270262.881753  -37715.514410  -225269.515230  -161.679398  -301063.214153  -239.283262  -24731.389794  -3821.972457  -23757.523185  14890.371058  -345.879301  -209.854219  352.876914  -284938.752535  8634.435415  -155460.719910  140570.086695  171371.137525  -285464.708867 ; 28999.192758  -1277829.288529  -939041.918900  65195.096824  222013.880573  16.128392  987297.443982  305.135181  5224.908137  39.282537  4791.954701  20240.058595  -1258.623403  -998.003826  -1860.250006  1014003.199147  -15056.534341  511277.190563  -531516.728218  -285464.708867  911677.886607 ;];
Results{45,4}={};
Results{45,3}=[0.000000,-2055.340521,3944.593321,-434395.228036,-0.009343];
Results{46,5}=[ 10.000000  0.694283  0.001000  0.001000  0.001000  0.001000  0.001000  1.044194  0.001000  0.001000 ];
Results{46,6}=[ 5.107963  9.999351  10.000000  10.000000  6.288429  8.846437  10.000000  9.999203  7.784849  0.001000  0.001000  6.936388  0.001000  0.001000  0.001000  0.001000  10.000000  6.154039  10.000000  10.000000  9.660021  10.000000  10.000000  6.315028  0.001000  8.018668  0.001000  0.001000  1.775160  6.214292  10.000000  10.000000  9.169933  0.001000  0.001000  0.001000  9.981569  6.466836 ];
Results{46,1}=[2504.145961, 1421.209326, 13.200000, 1043.336634, 21.373644, 26.400000];
Results{46,2}=[ 3930.315190  -14115.659788  -10828.200466  -700.593758  -167.143268  1.654472  11430.139457  37.280408  531.340010  0.351178  462.787738  -1642.393977  277.559945  -103.547108  -2.329047  9052.949813  -396.127260  7302.683791  -5660.266927  -3333.741380  9399.365307 ; -14115.659788  676308.625739  435996.918558  -3327.511029  54860.751852  7.632942  -450906.018010  -168.169665  154.874413  13.227769  1394.900078  9653.013293  -462.667714  -355.521249  980.382851  -462717.106154  1823.130559  -243188.838093  233536.350966  94724.942447  -403262.756534 ; -10828.200466  435996.918558  307264.434907  -15735.879691  -28643.894975  -2.505604  -319613.464714  -155.518908  -930.760417  18.755428  -498.071423  -3292.051009  -28.644207  -74.264484  599.904796  -331080.972527  3891.991387  -169264.915431  172557.015376  75898.250853  -287127.845940 ; -700.593758  -3327.511029  -15735.879691  88315.140900  -25931.483175  12.918731  17488.442868  59.831195  1205.853032  -7.020758  1150.073046  35694.510360  -2.564590  27.134793  -3.565037  34101.340538  -39.524023  -1146.648564  -34547.851228  -12262.126167  21181.508389 ; -167.143268  54860.751852  -28643.894975  -25931.483175  361801.939037  42.523287  38893.428932  87.153413  4875.063945  -23.541445  6737.813849  5514.750197  21.054450  32.706736  209.485681  34541.176235  330.515669  14484.657654  -19999.301749  -53307.259907  46999.151037 ; 1.654472  7.632942  -2.505604  12.918731  42.523287  0.998721  -1.024716  0.111923  59.312327  13.114667  60.335190  -3.741564  2.713444  -0.601044  0.055240  7.154317  -0.269571  6.508063  -2.772758  -37.005495  -0.187192 ; 11430.139457  -450906.018010  -319613.464714  17488.442868  38893.428932  -1.024716  334726.680985  173.136660  2458.676557  -157.319817  1850.567618  -21.222707  5.267549  173.096881  -612.777768  342491.337767  -4201.037706  176924.999062  -176903.721006  -87171.962274  302403.969541 ; 37.280408  -168.169665  -155.518908  59.831195  87.153413  0.111923  173.136660  27.580672  -139.214707  -8.057600  -8.425848  -43.622172  15.887062  10.990724  -0.124392  176.850030  -5.736506  129.612452  -86.004190  -70.265332  98.354219 ; 531.340010  154.874413  -930.760417  1205.853032  4875.063945  59.312327  2458.676557  -139.214707  9597.824964  628.681036  6803.048101  -567.342342  246.387570  145.718693  8.565217  1142.706202  -70.042150  1135.045849  -567.934128  -5021.792682  805.801194 ; 0.351178  13.227769  18.755428  -7.020758  -23.541445  13.114667  -157.319817  -8.057600  628.681036  450.896720  660.816334  0.841027  -1.859411  1.758638  0.051042  -26.253678  0.028505  -13.497429  12.661034  -578.346008  -9.427332 ; 462.787738  1394.900078  -498.071423  1150.073046  6737.813849  60.335190  1850.567618  -8.425848  6803.048101  660.816334  6275.556899  -297.212381  220.860347  117.199473  12.399280  727.620592  -52.764861  757.977042  -460.979021  -4651.403553  554.984731 ; -1642.393977  9653.013293  -3292.051009  35694.510360  5514.750197  -3.741564  -21.222707  -43.622172  -567.342342  0.841027  -297.212381  119111.834315  -540.692122  -373.953960  19.161199  53191.242353  1025.491647  -33803.291190  -85308.012582  20657.097226  12516.320780 ; 277.559945  -462.667714  -28.644207  -2.564590  21.054450  2.713444  5.267549  15.887062  246.387570  -1.859411  220.860347  -540.692122  2493.961866  -6.005132  -26.880405  -74.350694  145.484672  389.733717  148.426730  -108.389723  -552.108081 ; -103.547108  -355.521249  -74.264484  27.134793  32.706736  -0.601044  173.096881  10.990724  145.718693  1.758638  117.199473  -373.953960  -6.005132  2366.157992  2.713730  330.442549  34.790482  302.618115  71.267886  -133.913587  -350.227772 ; -2.329047  980.382851  599.904796  -3.565037  209.485681  0.055240  -612.777768  -0.124392  8.565217  0.051042  12.399280  19.161199  -26.880405  2.713730  3.286408  -646.985692  2.615152  -334.135493  315.012986  102.703669  -545.920626 ; 9052.949813  -462717.106154  -331080.972527  34101.340538  34541.176235  7.154317  342491.337767  176.850030  1142.706202  -26.253678  727.620592  53191.242353  -74.350694  330.442549  -646.985692  380319.697965  -3840.673099  168057.012745  -221248.269948  -71336.174763  310363.216216 ; -396.127260  1823.130559  3891.991387  -39.524023  330.515669  -0.269571  -4201.037706  -5.736506  -70.042150  0.028505  -52.764861  1025.491647  145.484672  34.790482  2.615152  -3840.673099  822.606768  -2627.175208  1601.576117  1908.013725  -3551.441775 ; 7302.683791  -243188.838093  -169264.915431  -1146.648564  14484.657654  6.508063  176924.999062  129.612452  1135.045849  -13.497429  757.977042  -33803.291190  389.733717  302.618115  -334.135493  168057.012745  -2627.175208  104572.549376  -70769.600756  -47666.538189  153560.573126 ; -5660.266927  233536.350966  172557.015376  -34547.851228  -19999.301749  -2.772758  -176903.721006  -86.004190  -567.934128  12.661034  -460.979021  -85308.012582  148.426730  71.267886  315.012986  -221248.269948  1601.576117  -70769.600756  156077.438614  27009.444563  -166076.399262 ; -3333.741380  94724.942447  75898.250853  -12262.126167  -53307.259907  -37.005495  -87171.962274  -70.265332  -5021.792682  -578.346008  -4651.403553  20657.097226  -108.389723  -133.913587  102.703669  -71336.174763  1908.013725  -47666.538189  27009.444563  78009.153829  -91586.439602 ; 9399.365307  -403262.756534  -287127.845940  21181.508389  46999.151037  -0.187192  302403.969541  98.354219  805.801194  -9.427332  554.984731  12516.320780  -552.108081  -350.227772  -545.920626  310363.216216  -3551.441775  153560.573126  -166076.399262  -91586.439602  285551.014166 ;];
Results{46,4}={};
Results{46,3}=[0.000000,-679.606734,2504.145961,-138953.699811,-0.002552];
Results{47,5}=[ 10.000000  1.245452  0.001000  0.001129  0.001000  0.001000  0.015920  2.995902  0.001000  0.001103 ];
Results{47,6}=[ 5.209318  10.000000  5.426788  10.000000  10.000000  10.000000  6.713673  10.000000  10.000000  0.001000  10.000000  10.000000  9.686877  10.000000  0.001000  0.052375  10.000000  10.000000  10.000000  9.992335  10.000000  5.629103  10.000000  10.000000  10.000000  0.001000  0.001000  10.000000  1.802955  10.000000  9.122474  10.000000  10.000000  10.000000  0.001000  0.001000  9.484733  10.000000 ];
Results{47,1}=[3411.634374, 2045.679639, 13.200000, 1326.354736, 42.189321, 26.400000];
Results{47,2}=[ 10033.749348  -25680.655026  -24328.245321  -2178.979350  4089.437030  1.930169  26085.088269  68.423225  1120.143499  0.865267  1046.386851  -3623.430965  537.974833  -845.589127  -6.483657  18957.842968  -1639.079169  16295.597423  -12672.406200  -8982.974377  22216.879057 ; -25680.655026  1521457.844530  979623.089040  -10286.934979  151159.201621  22.581945  -1012573.043416  -334.095849  1294.827143  17.010838  4190.736355  24023.182834  -546.797610  -1141.500798  2384.356687  -1044438.074439  6032.508412  -546940.629518  522917.553584  210275.965894  -903578.916792 ; -24328.245321  979623.089040  722130.940919  -39384.222934  -134769.190346  -6.152961  -755723.233795  -363.116986  -3371.991885  31.958572  -2524.764152  -447.310666  -39.177807  -66.007044  1438.921374  -777692.208568  14497.883647  -400697.959013  401145.259341  201823.096010  -682333.440599 ; -2178.979350  -10286.934979  -39384.222934  243955.768675  -83935.358588  17.060392  44555.844144  179.676673  3102.318489  0.085486  2847.229711  99074.460320  -1.706765  64.314960  -20.233951  89780.711716  614.103793  -5736.739906  -93337.715074  -30516.733780  53773.016040 ; 4089.437030  151159.201621  -134769.190346  -83935.358588  1186144.659322  110.051265  173230.095780  224.092708  17646.599038  4.052523  23423.788188  8406.948101  10.192085  172.672438  646.880675  153634.499670  -6479.635806  74764.873927  -83171.415752  -193692.044227  190169.148710 ; 1.930169  22.581945  -6.152961  17.060392  110.051265  3.167152  -0.532922  -0.342444  188.617175  50.355085  179.140409  -5.715378  2.916934  0.108639  0.128506  12.534111  -1.100563  10.384768  -4.677750  -119.560668  10.063582 ; 26085.088269  -1012573.043416  -755723.233795  44555.844144  173230.095780  -0.532922  796234.949363  456.602579  8896.032714  -154.719098  7799.909150  -2236.861089  158.843618  169.357570  -1469.117939  812534.757709  -15825.117502  420340.258200  -418103.370114  -226402.295147  719398.998950 ; 68.423225  -334.095849  -363.116986  179.676673  224.092708  -0.342444  456.602579  93.756808  -493.088164  -34.534059  -8.469759  -77.148093  24.835741  21.736988  -0.303032  428.202867  -25.088894  287.849224  -210.709216  -178.993787  251.583434 ; 1120.143499  1294.827143  -3371.991885  3102.318489  17646.599038  188.617175  8896.032714  -493.088164  31300.672492  3075.860702  21654.737060  -1349.203484  469.891989  291.495010  18.913822  4066.507722  -371.942788  3287.861347  -1938.889270  -18038.808558  4047.296132 ; 0.865267  17.010838  31.958572  0.085486  4.052523  50.355085  -154.719098  -34.534059  3075.860702  1520.464695  2835.177681  -31.415998  -0.547015  1.502252  0.173853  -52.466664  -0.467018  -10.186218  41.605839  -2463.304470  21.384775 ; 1046.386851  4190.736355  -2524.764152  2847.229711  23423.788188  179.140409  7799.909150  -8.469759  21654.737060  2835.177681  19824.004967  -810.242383  461.030812  237.355046  27.727332  3244.986807  -323.529113  2570.897968  -1760.912885  -16782.630144  3640.267829 ; -3623.430965  24023.182834  -447.310666  99074.460320  8406.948101  -5.715378  -2236.861089  -77.148093  -1349.203484  -31.415998  -810.242383  151352.477111  -841.700467  -872.685142  49.126487  63229.775079  3377.920183  -45898.519702  -105453.620379  16479.245239  18226.324507 ; 537.974833  -546.797610  -39.177807  -1.706765  10.192085  2.916934  158.843618  24.835741  469.891989  -0.547015  461.030812  -841.700467  6480.475699  168.417218  -81.719780  -303.164311  219.580840  567.978846  270.175658  -294.831480  -933.603828 ; -845.589127  -1141.500798  -66.007044  64.314960  172.672438  0.108639  169.357570  21.736988  291.495010  1.502252  237.355046  -872.685142  168.417218  5938.568962  -0.561121  1098.154992  54.583554  566.712210  305.830985  -171.046708  -923.466590 ; -6.483657  2384.356687  1438.921374  -20.233951  646.880675  0.128506  -1469.117939  -0.303032  18.913822  0.173853  27.727332  49.126487  -81.719780  -0.561121  10.966338  -1553.408544  6.077875  -804.694285  755.632447  231.141320  -1298.186069 ; 18957.842968  -1044438.074439  -777692.208568  89780.711716  153634.499670  12.534111  812534.757709  428.202867  4066.507722  -52.466664  3244.986807  63229.775079  -303.164311  1098.154992  -1553.408544  871050.041623  -14222.845139  413307.852042  -476537.114266  -210120.023801  737639.733543 ; -1639.079169  6032.508412  14497.883647  614.103793  -6479.635806  -1.100563  -15825.117502  -25.088894  -371.942788  -0.467018  -323.529113  3377.920183  219.580840  54.583554  6.077875  -14222.845139  2707.828288  -9613.298468  6235.248056  7778.452162  -13714.082902 ; 16295.597423  -546940.629518  -400697.959013  -5736.739906  74764.873927  10.384768  420340.258200  287.849224  3287.861347  -10.186218  2570.897968  -45898.519702  567.978846  566.712210  -804.694285  413307.852042  -9613.298468  237721.391258  -191823.068152  -117792.348773  370704.816347 ; -12672.406200  522917.553584  401145.259341  -93337.715074  -83171.415752  -4.677750  -418103.370114  -210.709216  -1938.889270  41.605839  -1760.912885  -105453.620379  270.175658  305.830985  755.632447  -476537.114266  6235.248056  -191823.068152  297276.575497  101313.002901  -388930.711563 ; -8982.974377  210275.965894  201823.096010  -30516.733780  -193692.044227  -119.560668  -226402.295147  -178.993787  -18038.808558  -2463.304470  -16782.630144  16479.245239  -294.831480  -171.046708  231.141320  -210120.023801  7778.452162  -117792.348773  101313.002901  143643.326258  -218817.748274 ; 22216.879057  -903578.916792  -682333.440599  53773.016040  190169.148710  10.063582  719398.998950  251.583434  4047.296132  21.384775  3640.267829  18226.324507  -933.603828  -923.466590  -1298.186069  737639.733543  -13714.082902  370704.816347  -388930.711563  -218817.748274  668200.571000 ;];
Results{47,4}={};
Results{47,3}=[0.000000,-1647.411264,3411.634374,-329384.866681,-0.006271];
Results{48,5}=[ 10.000000  0.830407  0.001000  0.001000  0.001000  0.001000  0.001000  1.391535  0.001000  0.001000 ];
Results{48,6}=[ 10.000000  8.953220  9.973952  10.000000  4.764877  6.637021  9.945007  10.000000  5.163654  0.001000  0.031399  5.066155  0.031399  0.031056  0.296597  0.001000  9.945399  6.510098  10.000000  9.842479  9.047256  9.898781  10.000000  4.400694  0.027655  4.858966  0.001000  0.031399  1.567276  6.288421  10.000000  10.000000  7.359413  0.031399  0.001000  0.001000  9.948813  5.651620 ];
Results{48,1}=[2586.242349, 1559.129297, 13.200000, 987.513052, 25.970977, 26.400000];
Results{48,2}=[ 4845.886043  -15996.234239  -12320.305734  -738.880903  -181.843867  2.595235  13035.194526  45.991692  705.066179  0.057063  637.911120  -2012.136933  335.498742  -159.445484  -1.712417  10104.614988  -466.840056  8471.979468  -6459.820836  -3896.262814  10552.589260 ; -15996.234239  761749.894606  490086.195041  -4778.083013  69691.909912  7.054898  -506860.843757  -180.799400  50.649888  12.945559  1338.970484  10965.952102  -468.373008  -412.930590  1098.820601  -520004.560277  2114.673284  -273450.884317  262485.303501  105868.831786  -452753.329014 ; -12320.305734  490086.195041  346254.856549  -16698.176250  -36413.692386  -4.062256  -360539.081878  -171.741033  -1237.954328  21.014106  -850.706289  -2725.546954  -28.125988  -86.786426  668.330339  -372629.342819  4479.271599  -191083.358715  193808.919875  86941.885526  -323921.931964 ; -738.880903  -4778.083013  -16698.176250  96529.872935  -34768.198592  11.488381  18546.646946  65.292437  1242.094265  -4.814849  1151.278583  38732.008907  -1.651975  27.983502  -8.124790  36561.105506  -45.560459  -1455.103957  -37276.898725  -12434.057130  22252.222757 ; -181.843867  69691.909912  -36413.692386  -34768.198592  463519.349553  49.656937  49570.089874  96.619009  6101.131675  -23.897251  8428.144812  6470.104373  11.265087  45.380660  264.934178  43663.050369  422.183582  18565.613977  -25035.556146  -67790.762230  59698.231527 ; 2.595235  7.054898  -4.062256  11.488381  49.656937  1.173795  0.610159  0.012162  70.447730  15.999984  71.375861  -4.309737  2.546172  -0.391797  0.071405  8.051753  -0.310906  7.695253  -3.391506  -44.190997  1.698136 ; 13035.194526  -506860.843757  -360539.081878  18546.646946  49570.089874  0.610159  377932.218044  192.534864  3128.756173  -175.373349  2505.238879  -590.387282  34.909894  177.482115  -682.015881  386157.227836  -4836.364700  199861.882375  -199271.434364  -99353.442130  341128.819820 ; 45.991692  -180.799400  -171.741033  65.292437  96.619009  0.012162  192.534864  34.880465  -212.153731  -13.263407  -26.811791  -50.717836  17.108223  11.902621  -0.159454  193.408708  -7.416428  145.788362  -95.081810  -66.872979  104.551744 ; 705.066179  50.649888  -1237.954328  1242.094265  6101.131675  70.447730  3128.756173  -212.153731  11857.426611  831.774826  8198.122905  -719.374945  277.832687  156.576293  10.302126  1423.065546  -88.169676  1438.285689  -719.118219  -6226.571487  1085.078367 ; 0.057063  12.945559  21.014106  -4.814849  -23.897251  15.999984  -175.373349  -13.263407  831.774826  516.510577  844.693337  -2.585153  -1.390161  1.492856  0.055924  -29.443194  0.005090  -13.502238  16.091383  -687.419382  -7.237525 ; 637.911120  1338.970484  -850.706289  1151.278583  8428.144812  71.375861  2505.238879  -26.811791  8198.122905  844.693337  7447.882331  -414.887515  254.817749  125.397967  15.019835  1061.525335  -65.071016  1071.616999  -656.931244  -5743.565544  891.152462 ; -2012.136933  10965.952102  -2725.546954  38732.008907  6470.104373  -4.309737  -590.387282  -50.717836  -719.374945  -2.585153  -414.887515  120973.305825  -578.518769  -424.155213  21.151102  53341.287063  1200.569422  -34843.337726  -86129.531357  20620.174399  12636.732662 ; 335.498742  -468.373008  -28.125988  -1.651975  11.265087  2.546172  34.909894  17.108223  277.832687  -1.390161  254.817749  -578.518769  3006.521328  18.949594  -33.763401  -119.469835  159.911761  415.901190  160.079965  -134.418745  -609.017985 ; -159.445484  -412.930590  -86.786426  27.983502  45.380660  -0.391797  177.482115  11.902621  156.576293  1.492856  125.397967  -424.155213  18.949594  2537.742862  2.553037  400.944988  29.928716  335.265585  88.805667  -144.019794  -381.838809 ; -1.712417  1098.820601  668.330339  -8.124790  264.934178  0.071405  -682.015881  -0.159454  10.302126  0.055924  15.019835  21.151102  -33.763401  2.553037  3.817012  -721.371488  2.968932  -372.051249  350.941472  110.364101  -606.175833 ; 10104.614988  -520004.560277  -372629.342819  36561.105506  43663.050369  8.051753  386157.227836  193.408708  1423.065546  -29.443194  1061.525335  53341.287063  -119.469835  400.944988  -721.371488  425267.469787  -4417.788547  190997.213549  -244338.423745  -83298.935108  349785.717268 ; -466.840056  2114.673284  4479.271599  -45.560459  422.183582  -0.310906  -4836.364700  -7.416428  -88.169676  0.005090  -65.071016  1200.569422  159.911761  29.928716  2.968932  -4417.788547  946.722576  -3038.504572  1837.845837  2196.359116  -4066.228522 ; 8471.979468  -273450.884317  -191083.358715  -1455.103957  18565.613977  7.695253  199861.882375  145.788362  1438.285689  -13.502238  1071.616999  -34843.337726  415.901190  335.265585  -372.051249  190997.213549  -3038.504572  117155.236608  -82312.157236  -53915.052990  173802.650446 ; -6459.820836  262485.303501  193808.919875  -37276.898725  -25035.556146  -3.391506  -199271.434364  -95.081810  -719.118219  16.091383  -656.931244  -86129.531357  160.079965  88.805667  350.941472  -244338.423745  1837.845837  -82312.157236  168441.524694  33294.859933  -186438.936478 ; -3896.262814  105868.831786  86941.885526  -12434.057130  -67790.762230  -44.190997  -99353.442130  -66.872979  -6226.571487  -687.419382  -5743.565544  20620.174399  -134.418745  -144.019794  110.364101  -83298.935108  2196.359116  -53915.052990  33294.859933  83555.884984  -102631.522143 ; 10552.589260  -452753.329014  -323921.931964  22252.222757  59698.231527  1.698136  341128.819820  104.551744  1085.078367  -7.237525  891.152462  12636.732662  -609.017985  -381.838809  -606.175833  349785.717268  -4066.228522  173802.650446  -186438.936478  -102631.522143  320918.504416 ;];
Results{48,4}={};
Results{48,3}=[0.000000,-766.120045,2586.242349,-157785.556267,-0.002821];
Results{49,5}=[ 9.579147  1.115527  0.001704  0.001796  0.001011  0.001003  0.001297  0.001000  0.001000  0.002196 ];
Results{49,6}=[ 0.683349  0.751584  6.494136  6.153810  0.699370  0.751584  8.475766  0.751584  0.631884  0.713987  0.370711  0.751584  0.992832  0.751584  0.706961  1.972888  5.912122  0.946873  9.877741  9.969200  3.685441  5.848962  10.000000  0.278783  0.993878  0.172264  0.001000  0.969262  0.133503  0.990070  9.947229  4.050493  0.751584  0.751584  0.001000  0.560768  5.081929  0.296114 ];
Results{49,1}=[1776.789647, 1272.216190, 13.200000, 464.973457, 16.407206, 26.400000];
Results{49,2}=[ 201.257692  -424.380963  -291.290691  28.348538  -187.210817  598.204390  33.295233  6.999509  36.414265  85.478660  57.127537  3.913030  229.576315  15.480614  147.852237  -232.639173  -147.901409  206.075442 ; -424.380963  31731.623635  18780.265629  -559.806121  4134.185178  -19536.312716  206.719057  -0.134517  290.038247  175.845570  10.548914  14.895792  -20084.826777  15.161624  -10344.535874  10168.995528  3325.744529  -17115.366623 ; -291.290691  18780.265629  15236.197953  490.082576  -4165.020367  -15492.805780  453.800588  4.348595  698.738885  -3764.712331  -5.237714  4.295467  -18347.127170  129.260568  -7435.752005  11200.384044  -862.036918  -11833.062984 ; 28.348538  -559.806121  490.082576  300.151019  -2115.165941  -592.817089  92.907041  2.210259  144.836596  35.113660  -0.107676  -0.719895  -537.307514  1.813410  -275.309587  240.188759  576.046496  -673.265532 ; -187.210817  4134.185178  -4165.020367  -2115.165941  18130.897115  5214.056545  -916.797344  -17.995028  -1448.737806  -112.366245  4.237154  5.109228  4592.721391  -2.236286  2293.610168  -2181.058627  -4755.668649  5592.909620 ; 598.204390  -19536.312716  -15492.805780  -592.817089  5214.056545  18138.097996  -746.187680  -52.328171  -1270.064754  66.584512  56.637511  10.279501  16487.788566  -98.042278  8467.986399  -8533.318457  -5394.827829  14805.705718 ; 33.295233  206.719057  453.800588  92.907041  -916.797344  -746.187680  505.889074  39.827876  794.241897  28.520556  10.128215  2.949197  -507.476099  3.612097  -253.790970  225.385651  343.832044  -510.031968 ; 6.999509  -0.134517  4.348595  2.210259  -17.995028  -52.328171  39.827876  14.892994  75.901565  2.900830  1.336274  0.349101  -9.060264  0.960354  -3.462108  0.590968  12.289214  -2.755888 ; 36.414265  290.038247  698.738885  144.836596  -1448.737806  -1270.064754  794.241897  75.901565  1309.280112  34.443593  12.381842  3.698044  -773.925202  3.722314  -388.794374  354.489363  586.632966  -783.283484 ; 85.478660  175.845570  -3764.712331  35.113660  -112.366245  66.584512  28.520556  2.900830  34.443593  100365.663597  8.863805  4.172678  46138.275553  53.734686  -27087.857168  -73277.352087  24048.027695  7106.871241 ; 57.127537  10.548914  -5.237714  -0.107676  4.237154  56.637511  10.128215  1.336274  12.381842  8.863805  72.572386  2.990329  -20.749878  13.044314  8.021075  -15.916687  -22.859162  -15.473481 ; 3.913030  14.895792  4.295467  -0.719895  5.109228  10.279501  2.949197  0.349101  3.698044  4.172678  2.990329  1.031839  -7.056347  1.470858  -3.390334  -0.737046  -4.612151  -7.005544 ; 229.576315  -20084.826777  -18347.127170  -537.307514  4592.721391  16487.788566  -507.476099  -9.060264  -773.925202  46138.275553  -20.749878  -7.056347  40068.369297  -138.704771  -2914.390725  -43223.943314  13210.920988  14030.033727 ; 15.480614  15.161624  129.260568  1.813410  -2.236286  -98.042278  3.612097  0.960354  3.722314  53.734686  13.044314  1.470858  -138.704771  40.336148  -90.299864  36.645744  62.147428  -130.947066 ; 147.852237  -10344.535874  -7435.752005  -275.309587  2293.610168  8467.986399  -253.790970  -3.462108  -388.794374  -27087.857168  8.021075  -3.390334  -2914.390725  -90.299864  12165.425743  14922.320554  -5478.635144  3566.630412 ; -232.639173  10168.995528  11200.384044  240.188759  -2181.058627  -8533.318457  225.385651  0.590968  354.489363  -73277.352087  -15.916687  -0.737046  -43223.943314  36.645744  14922.320554  58354.722008  -18570.001547  -10673.517909 ; -147.901409  3325.744529  -862.036918  576.046496  -4755.668649  -5394.827829  343.832044  12.289214  586.632966  24048.027695  -22.859162  -4.612151  13210.920988  62.147428  -5478.635144  -18570.001547  47634.975539  -16494.565348 ; 206.075442  -17115.366623  -11833.062984  -673.265532  5592.909620  14805.705718  -510.031968  -2.755888  -783.283484  7106.871241  -15.473481  -7.005544  14030.033727  -130.947066  3566.630412  -10673.517909  -16494.565348  22469.902262 ;];
Results{49,4}={};
Results{49,4}{1,1}={'Help_Ru5P.n'};
Results{49,4}{1,2}={'PPP4.x'};
Results{49,4}{1,3}={'Tca7a.x'};
Results{49,3}=[3.000000,-168.830627,1776.789647,-20374.515912,-0.002497];
Results{50,5}=[ 10.000000  1.424841  0.001109  0.001000  0.001000  0.001000  0.016797  2.372448  0.001000  0.001000 ];
Results{50,6}=[ 4.569718  10.000000  7.413705  9.999020  9.990790  9.553693  5.614728  9.126715  9.325296  0.001000  9.990830  9.990762  10.000000  9.990830  0.001000  0.001000  9.999415  9.990792  9.999857  10.000000  9.998013  5.177519  10.000000  9.990786  9.990820  0.001171  0.001000  9.991306  0.001000  9.990793  9.029802  9.998690  9.687527  9.990829  0.001000  0.001000  9.993408  9.990756 ];
Results{50,1}=[3320.471714, 1962.784149, 13.200000, 1318.087565, 39.426138, 26.400000];
Results{50,2}=[ 8313.785900  -19984.568891  -19217.284216  -1792.141038  3049.110479  1.885472  20578.247772  55.810649  895.109916  0.146626  832.937782  -2941.118237  527.921304  -583.761097  -1.960753  14677.933753  -1302.617488  12948.787604  -10007.798546  -7138.873107  17564.944228 ; -19984.568891  1162358.636716  746439.238681  -9036.287182  134006.553467  17.351070  -770521.388417  -265.462386  1476.310044  29.217701  3896.761959  19526.666511  -609.066979  -883.928466  1830.333002  -795364.676447  5249.482408  -417238.300433  397712.040188  158100.888652  -687544.734780 ; -19217.284216  746439.238681  559626.823084  -30087.737104  -116602.164084  -10.436115  -585508.146774  -294.949283  -2416.796211  45.329997  -1788.259775  -246.122409  -40.785880  -44.337329  1092.041836  -602817.519646  12608.972065  -310763.399424  311009.625899  158735.196217  -529528.378689 ; -1792.141038  -9036.287182  -30087.737104  195492.893799  -76382.479514  21.386097  33435.818013  131.718171  2349.521512  -9.486978  2152.909374  78967.257068  -3.003891  50.691083  -18.502331  70140.891178  503.472666  -5310.255205  -73656.988239  -22652.121554  41258.858877 ; 3049.110479  134006.553467  -116602.164084  -76382.479514  1020458.812119  112.238802  148938.052019  220.927556  14673.827543  -25.760054  19576.910961  5786.361232  21.211094  148.694475  556.634356  132350.243037  -5293.217765  64956.695457  -70742.618728  -167439.759537  165034.375187 ; 1.885472  17.351070  -10.436115  21.386097  112.238802  3.022241  1.977717  -0.099757  184.881282  44.854467  173.576929  -9.384957  4.218505  -0.026922  0.109050  18.815851  -1.537521  15.524505  -6.153788  -115.385120  12.413706 ; 20578.247772  -770521.388417  -585508.146774  33435.818013  148938.052019  1.977717  616920.154275  351.402961  6104.272766  -232.028324  5431.604631  -2568.276962  78.487077  141.839017  -1112.817145  628998.641509  -13705.917265  325937.762570  -323369.497651  -178960.881384  559163.438629 ; 55.810649  -265.462386  -294.949283  131.718171  220.927556  -0.099757  351.402961  75.811239  -409.955657  -27.479667  -26.514135  -70.415232  25.553838  18.564759  -0.180048  344.763406  -18.751362  236.690784  -166.290166  -138.164878  206.892450 ; 895.109916  1476.310044  -2416.796211  2349.521512  14673.827543  184.881282  6104.272766  -409.955657  26717.038181  2613.183776  18926.862831  -1216.630407  454.234849  246.774503  16.098137  2879.726055  -282.182536  2521.215993  -1304.941995  -14508.583814  3133.694170 ; 0.146626  29.217701  45.329997  -9.486978  -25.760054  44.854467  -232.028324  -27.479667  2613.183776  1305.868943  2431.769633  -18.600150  -2.297646  1.512165  0.150482  -67.766156  0.598621  -24.724908  43.332467  -2036.292675  1.508161 ; 832.937782  3896.761959  -1788.259775  2152.909374  19576.910961  173.576929  5431.604631  -26.514135  18926.862831  2431.769633  17387.461588  -743.954226  434.698894  199.441255  22.939803  2281.498532  -247.352806  1955.135141  -1211.561679  -13651.060458  2887.194595 ; -2941.118237  19526.666511  -246.122409  78967.257068  5786.361232  -9.384957  -2568.276962  -70.415232  -1216.630407  -18.600150  -743.954226  141497.129940  -881.131862  -704.952225  39.372775  58838.453537  2881.691313  -42833.826259  -98662.657795  18574.976827  15270.281435 ; 527.921304  -609.066979  -40.785880  -3.003891  21.211094  4.218505  78.487077  25.553838  454.234849  -2.297646  434.698894  -881.131862  5934.038948  108.518683  -72.950146  -277.523082  230.240650  602.508363  273.988102  -249.508648  -935.286172 ; -583.761097  -883.928466  -44.337329  50.691083  148.694475  -0.026922  141.839017  18.564759  246.774503  1.512165  199.441255  -704.952225  108.518683  4881.759159  1.211595  807.285972  63.412247  469.436217  235.296126  -144.901673  -762.201999 ; -1.960753  1830.333002  1092.041836  -18.502331  556.634356  0.109050  -1112.817145  -0.180048  16.098137  0.150482  22.939803  39.372775  -72.950146  1.211595  8.919271  -1179.885638  5.346746  -610.763101  571.480531  165.561819  -981.103592 ; 14677.933753  -795364.676447  -602817.519646  70140.891178  132350.243037  18.815851  628998.641509  344.763406  2879.726055  -67.766156  2281.498532  58838.453537  -277.523082  807.285972  -1179.885638  679918.741550  -12431.977662  317756.460193  -376594.482221  -162500.803498  572547.686318 ; -1302.617488  5249.482408  12608.972065  503.472666  -5293.217765  -1.537521  -13705.917265  -18.751362  -282.182536  0.598621  -247.352806  2881.691313  230.240650  63.412247  5.346746  -12431.977662  2355.929936  -8300.390086  5418.524823  6718.337656  -11999.140686 ; 12948.787604  -417238.300433  -310763.399424  -5310.255205  64956.695457  15.524505  325937.762570  236.690784  2521.215993  -24.724908  1955.135141  -42833.826259  602.508363  469.436217  -610.763101  317756.460193  -8300.390086  186722.566025  -143889.174903  -94105.241522  287264.770071 ; -10007.798546  397712.040188  311009.625899  -73656.988239  -70742.618728  -6.153788  -323369.497651  -166.290166  -1304.941995  43.332467  -1211.561679  -98662.657795  273.988102  235.296126  571.480531  -376594.482221  5418.524823  -143889.174903  242551.665670  75530.139195  -302534.438504 ; -7138.873107  158100.888652  158735.196217  -22652.121554  -167439.759537  -115.385120  -178960.881384  -138.164878  -14508.583814  -2036.292675  -13651.060458  18574.976827  -249.508648  -144.901673  165.561819  -162500.803498  6718.337656  -94105.241522  75530.139195  125756.701526  -177021.509472 ; 17564.944228  -687544.734780  -529528.378689  41258.858877  165034.375187  12.413706  559163.438629  206.892450  3133.694170  1.508161  2887.194595  15270.281435  -935.286172  -762.201999  -981.103592  572547.686318  -11999.140686  287264.770071  -302534.438504  -177021.509472  522875.742036 ;];
Results{50,4}={};
Results{50,3}=[0.000000,-1526.605691,3320.471714,-262912.547721,-0.009507];
Results{51,5}=[ 9.745778  0.714519  0.001000  0.001000  0.001000  0.001000  0.001032  1.058742  0.001000  0.001000 ];
Results{51,6}=[ 5.063736  5.363166  7.672935  8.270593  4.999927  6.649226  10.000000  8.063642  4.999195  0.938264  4.999708  5.494231  4.916252  4.999719  0.947050  0.098452  8.667745  4.999919  9.935447  9.996992  8.278655  8.627974  10.000000  5.000018  4.985872  3.842035  0.948203  4.907742  0.948203  5.000030  8.726209  8.089698  6.595844  4.999565  0.948203  1.218332  9.996096  4.999559 ];
Results{51,1}=[2494.688181, 1446.077176, 13.200000, 1009.011005, 22.202573, 26.400000];
Results{51,2}=[ 3919.619864  -12957.557468  -10746.001005  -571.968568  648.080933  1.591376  11390.939145  36.264427  518.354055  0.153215  452.143726  -1542.716842  273.456743  -101.026437  -2.866875  8937.146169  -507.326893  7189.218617  -5646.534449  -3594.726907  9517.870060 ; -12957.557468  610498.565237  394266.821949  -4159.083147  58964.570766  4.895661  -407708.023405  -153.434813  44.199444  14.051673  1128.285004  9625.537400  -348.061098  -294.246908  877.624535  -418199.855202  2280.847823  -220359.747731  210734.535269  85601.767148  -364042.977507 ; -10746.001005  394266.821949  286623.104812  -9125.893678  -42622.675713  -5.865850  -298742.784027  -155.643821  -1194.458951  19.930211  -865.558775  383.351207  -22.044578  -72.834944  532.440434  -307545.792003  5278.865674  -159311.837110  158928.488406  74297.697415  -267989.839628 ; -571.968568  -4159.083147  -9125.893678  64234.937879  -33799.152393  7.668295  9889.738769  38.090478  672.424092  -4.300712  575.006076  25497.730401  -1.995670  16.249784  -10.110458  22002.528314  118.345278  -2036.159348  -23461.573092  -6129.205168  12334.805910 ; 648.080933  58964.570766  -42622.675713  -33799.152393  426015.713462  48.234581  55122.234936  108.681831  5501.345816  -25.133002  7467.205069  2928.930000  14.385624  55.491884  232.641317  48897.611567  -1286.669940  23378.803446  -26307.534242  -66169.820427  63053.106112 ; 1.591376  4.895661  -5.865850  7.668295  48.234581  0.984448  2.480673  0.128716  58.724201  13.118393  55.778254  -6.096608  2.477548  -0.344663  0.047980  9.734516  -0.689739  8.955679  -2.864691  -38.071791  3.426905 ; 11390.939145  -407708.023405  -298742.784027  9889.738769  55122.234936  2.480673  313474.057629  168.662070  2389.629217  -145.126425  1929.441519  -4153.768397  3.463894  148.760725  -543.618538  318520.082107  -5721.236601  167005.049868  -162851.223875  -85655.884343  283085.473559 ; 36.264427  -153.434813  -155.643821  38.090478  108.681831  0.128716  168.662070  23.138955  -132.141371  -7.337210  -14.225184  -50.479118  13.422290  9.213746  -0.047863  171.776784  -8.329756  130.000725  -79.532279  -68.636239  102.564249 ; 518.354055  44.199444  -1194.458951  672.424092  5501.345816  58.724201  2389.629217  -132.141371  8512.744220  681.214074  5924.418378  -747.211010  215.402465  122.297834  7.729899  1326.316438  -117.864278  1310.529892  -563.520095  -4727.048361  1098.310462 ; 0.153215  14.051673  19.930211  -4.300712  -25.133002  13.118393  -145.126425  -7.337210  681.214074  368.001346  626.719345  3.678458  -1.681978  1.257577  0.046236  -26.064211  0.331745  -14.926370  11.251391  -491.453386  -13.012903 ; 452.143726  1128.285004  -865.558775  575.006076  7467.205069  55.778254  1929.441519  -14.225184  5924.418378  626.719345  5316.399543  -509.386103  196.574036  98.500476  10.693612  1017.727056  -99.217527  1004.094331  -494.905722  -4328.664035  954.178971 ; -1542.716842  9625.537400  383.351207  25497.730401  2928.930000  -6.096608  -4153.768397  -50.479118  -747.211010  3.678458  -509.386103  114998.237761  -451.983313  -326.789531  15.501503  47187.184014  1319.231093  -34700.155316  -80297.677074  23628.916855  7862.934715 ; 273.456743  -348.061098  -22.044578  -1.995670  14.385624  2.477548  3.463894  13.422290  215.402465  -1.681978  196.574036  -451.983313  2420.322269  -7.429091  -26.500259  -117.233934  123.121050  321.732832  127.749073  -99.106686  -463.519182 ; -101.026437  -294.246908  -72.834944  16.249784  55.491884  -0.344663  148.760725  9.213746  122.297834  1.257577  98.500476  -326.789531  -7.429091  1754.931741  2.269843  297.527052  22.254667  263.938036  62.772897  -120.985103  -284.453970 ; -2.866875  877.624535  532.440434  -10.110458  232.641317  0.047980  -543.618538  -0.047863  7.729899  0.046236  10.693612  15.501503  -26.500259  2.269843  3.413580  -573.487088  2.847294  -295.964141  280.502444  86.969828  -483.242128 ; 8937.146169  -418199.855202  -307545.792003  22002.528314  48897.611567  9.734516  318520.082107  171.776784  1326.316438  -26.064211  1017.727056  47187.184014  -117.233934  297.527052  -573.487088  352638.140658  -5244.264376  157179.611031  -204366.664658  -68380.769667  287971.594592 ; -507.326893  2280.847823  5278.865674  118.345278  -1286.669940  -0.689739  -5721.236601  -8.329756  -117.864278  0.331745  -99.217527  1319.231093  123.121050  22.254667  2.847294  -5244.264376  1038.222215  -3531.659186  2212.333656  2747.712866  -4915.756585 ; 7189.218617  -220359.747731  -159311.837110  -2036.159348  23378.803446  8.955679  167005.049868  130.000725  1310.529892  -14.926370  1004.094331  -34700.155316  321.732832  263.938036  -295.964141  157179.611031  -3531.659186  99536.010419  -64836.095454  -47811.241337  144767.618169 ; -5646.534449  210734.535269  158928.488406  -23461.573092  -26307.534242  -2.864691  -162851.223875  -79.532279  -563.520095  11.251391  -494.905722  -80297.677074  127.749073  62.772897  280.502444  -204366.664658  2212.333656  -64836.095454  145133.621681  24182.301195  -152630.115090 ; -3594.726907  85601.767148  74297.697415  -6129.205168  -66169.820427  -38.071791  -85655.884343  -68.636239  -4727.048361  -491.453386  -4328.664035  23628.916855  -99.106686  -120.985103  86.969828  -68380.769667  2747.712866  -47811.241337  24182.301195  79359.627104  -90320.659502 ; 9517.870060  -364042.977507  -267989.839628  12334.805910  63053.106112  3.426905  283085.473559  102.564249  1098.310462  -13.012903  954.178971  7862.934715  -463.519182  -284.453970  -483.242128  287971.594592  -4915.756585  144767.618169  -152630.115090  -90320.659502  267644.442866 ;];
Results{51,4}={};
Results{51,3}=[0.000000,-654.605648,2494.688181,-132548.297033,-0.002865];
Results{52,5}=[ 10.000000  1.069691  0.001310  0.001387  0.001005  0.001014  0.001080  2.082661  0.001000  0.001129 ];
Results{52,6}=[ 5.051031  7.479136  6.680606  9.861301  7.127728  7.264018  9.373605  7.096859  8.226450  0.001000  7.382235  7.351590  1.919931  7.243656  0.001000  0.657234  9.731749  7.456250  9.838660  9.998576  9.710414  9.855561  10.000000  7.426259  7.096251  2.025510  0.001000  1.676970  0.674456  7.336399  9.975757  9.692512  8.512848  7.413550  0.001000  0.001000  6.712026  7.123941 ];
Results{52,1}=[2937.497031, 1796.913918, 13.200000, 1100.983113, 33.897131, 26.400000];
Results{52,2}=[ 6869.735485  -23464.070608  -20414.396507  -1524.786912  2330.607034  1.826810  21732.114252  52.508947  824.327132  0.659271  756.308094  -2786.452820  347.178579  -418.257495  -4.703489  17106.225094  -1132.697112  13367.085347  -10580.690399  -7028.091044  18526.421401 ; -23464.070608  1213035.001973  783802.617191  -7840.599891  113995.590876  15.014792  -810608.406132  -259.781687  657.819486  17.193813  2753.578000  18384.914217  -513.816997  -649.218145  1810.747676  -833016.073169  4721.954404  -437340.420882  418955.836020  169949.608269  -724367.171006 ; -20414.396507  783802.617191  573000.885737  -27502.226260  -93168.511669  -9.247542  -598885.574167  -294.435938  -2760.432932  33.332687  -2127.559259  686.214923  -33.844456  -108.098937  1096.864988  -615589.789083  10922.861176  -318281.725181  317595.497277  156560.802134  -539803.446676 ; -1524.786912  -7840.599891  -27502.226260  172509.117931  -64375.479765  15.934895  30785.768749  118.462320  2114.965537  -5.097375  1945.824571  69728.963754  -2.285934  45.606275  -15.604216  62960.076813  360.336620  -4148.154474  -65580.805776  -20855.911819  37460.331719 ; 2330.607034  113995.590876  -93168.511669  -64375.479765  865926.103822  89.147618  120175.655443  186.387374  12442.866117  -15.385069  16575.185117  6005.178384  19.419939  119.646076  473.983321  106433.843168  -3837.456176  51486.383010  -57491.239868  -138444.419405  134011.626260 ; 1.826810  15.014792  -9.247542  15.934895  89.147618  2.144775  3.617588  -0.144967  127.708834  32.369834  119.839161  -4.428806  2.449785  -0.152198  0.096640  15.748157  -1.294423  11.283037  -6.860466  -82.086517  9.884597 ; 21732.114252  -810608.406132  -598885.574167  30785.768749  120175.655443  3.617588  629510.827419  343.917010  5823.148394  -233.421953  4883.798558  -3794.852841  75.318123  207.302418  -1120.805362  641804.728059  -11881.495377  333602.352923  -329807.422662  -175199.950560  568766.717619 ; 52.508947  -259.781687  -294.435938  118.462320  186.387374  -0.144967  343.917010  56.596079  -330.902976  -22.282553  -32.452625  -58.317056  19.136847  15.711457  -0.153820  338.904462  -20.895526  225.787561  -167.480563  -127.958969  211.620013 ; 824.327132  657.819486  -2760.432932  2114.965537  12442.866117  127.708834  5823.148394  -330.902976  19630.113959  1847.245896  13345.028297  -819.150567  323.448133  209.588142  14.259531  3298.391627  -294.781894  2489.951578  -1670.998780  -11202.455889  2962.789395 ; 0.659271  17.193813  33.332687  -5.097375  -15.385069  32.369834  -233.421953  -22.282553  1847.245896  931.183790  1685.720928  -20.587534  -1.020768  1.446449  0.100710  -51.385980  0.300617  -15.182683  35.773970  -1380.130010  7.421469 ; 756.308094  2753.578000  -2127.559259  1945.824571  16575.185117  119.839161  4883.798558  -32.452625  13345.028297  1685.720928  11862.139994  -385.937274  302.307956  169.773234  20.314246  2708.842114  -248.795087  1944.689268  -1558.949260  -10202.575179  2618.515795 ; -2786.452820  18384.914217  686.214923  69728.963754  6005.178384  -4.428806  -3794.852841  -58.317056  -819.150567  -20.587534  -385.937274  136740.863052  -645.210964  -612.945143  35.244525  56079.477660  2715.430567  -41750.215753  -94990.263734  19559.528436  13141.456973 ; 347.178579  -513.816997  -33.844456  -2.285934  19.419939  2.449785  75.318123  19.136847  323.448133  -1.020768  302.307956  -645.210964  3718.203466  58.786094  -44.066402  -123.104265  172.374807  455.122288  187.499050  -175.684061  -690.087387 ; -418.257495  -649.218145  -108.098937  45.606275  119.646076  -0.152198  207.302418  15.711457  209.588142  1.446449  169.773234  -612.945143  58.786094  4027.920529  1.442862  696.356189  25.546332  448.993479  163.836787  -184.140063  -561.210179 ; -4.703489  1810.747676  1096.864988  -15.604216  473.983321  0.096640  -1120.805362  -0.153820  14.259531  0.100710  20.314246  35.244525  -44.066402  1.442862  7.140469  -1183.436530  5.373426  -611.741294  576.539985  180.067728  -993.002964 ; 17106.225094  -833016.073169  -615589.789083  62960.076813  106433.843168  15.748157  641804.728059  338.904462  3298.391627  -51.385980  2708.842114  56079.477660  -123.104265  696.356189  -1183.436530  690025.039992  -10825.870290  325475.106808  -381554.372922  -159470.951311  582026.545870 ; -1132.697112  4721.954404  10922.861176  360.336620  -3837.456176  -1.294423  -11881.495377  -20.895526  -294.781894  0.300617  -248.795087  2715.430567  172.374807  25.546332  5.373426  -10825.870290  2072.000288  -7331.650541  4616.111127  5791.127399  -10168.688453 ; 13367.085347  -437340.420882  -318281.725181  -4148.154474  51486.383010  11.283037  333602.352923  225.787561  2489.951578  -15.182683  1944.689268  -41750.215753  455.122288  448.993479  -611.741294  325475.106808  -7331.650541  190280.205259  -148530.207972  -93036.602794  293620.048228 ; -10580.690399  418955.836020  317595.497277  -65580.805776  -57491.239868  -6.860466  -329807.422662  -167.480563  -1670.998780  35.773970  -1558.949260  -94990.263734  187.499050  163.836787  576.539985  -381554.372922  4616.111127  -148530.207972  243520.323468  73477.004628  -306761.063217 ; -7028.091044  169949.608269  156560.802134  -20855.911819  -138444.419405  -82.086517  -175199.950560  -127.958969  -11202.455889  -1380.130010  -10202.575179  19559.528436  -175.684061  -184.140063  180.067728  -159470.951311  5791.127399  -93036.602794  73477.004628  117434.621611  -172381.545032 ; 18526.421401  -724367.171006  -539803.446676  37460.331719  134011.626260  9.884597  568766.717619  211.620013  2962.789395  7.421469  2618.515795  13141.456973  -690.087387  -561.210179  -993.002964  582026.545870  -10168.688453  293620.048228  -306761.063217  -172381.545032  528916.805806 ;];
Results{52,4}={};
Results{52,3}=[0.000000,-1161.893925,2937.497031,-257622.713091,-0.003916];
Results{53,5}=[ 10.000000  0.953056  0.001000  0.001597  0.001000  0.001000  0.001000  1.601986  0.001000  0.001012 ];
Results{53,6}=[ 8.340436  8.173294  5.634469  10.000000  8.650683  6.867144  9.341570  6.277967  9.777787  0.001000  10.000000  8.266270  2.105482  10.000000  0.001000  0.784175  10.000000  9.248688  9.727106  10.000000  10.000000  9.127440  10.000000  9.335066  9.596445  0.454427  0.001000  1.505760  0.123521  9.110642  10.000000  10.000000  9.322092  10.000000  0.001000  0.001000  5.476106  8.483352 ];
Results{53,1}=[2891.143719, 1650.163338, 13.200000, 1201.380381, 29.005445, 26.400000];
Results{53,2}=[ 5752.248218  -20122.551828  -18262.123250  -1426.884839  2618.008963  0.434588  19440.028868  40.581743  572.843026  0.957879  499.917917  -2307.953733  341.952771  -333.741238  -5.702485  15439.548880  -1103.987854  11734.222520  -9426.395919  -6364.073007  16893.416558 ; -20122.551828  1014227.683165  657170.195231  -6597.989846  99745.625613  12.825268  -679548.964523  -231.678075  576.090241  18.972834  2433.139135  16604.966522  -461.658708  -573.219366  1505.504728  -697947.680491  4689.787098  -367234.149621  350629.563529  142945.513579  -607064.133164 ; -18262.123250  657170.195231  490426.841506  -23069.662927  -90703.476435  -11.307141  -512938.146832  -271.731920  -2549.533115  34.884733  -1995.467795  1825.948279  -35.042431  -97.114804  909.415424  -526464.045937  11127.207983  -273207.440559  271381.502595  137153.418524  -462362.374596 ; -1426.884839  -6597.989846  -23069.662927  151722.962694  -59240.062651  16.711474  25636.630004  98.379403  1792.048486  -8.601879  1654.884272  61367.547509  -3.616839  39.436396  -13.405208  54172.189490  434.740485  -4313.792692  -57053.751677  -17521.803815  31811.781855 ; 2618.008963  99745.625613  -90703.476435  -59240.062651  781360.106003  88.551188  115214.264886  196.042520  11298.407588  -20.959597  14908.637936  3279.259060  31.833848  116.154072  422.164338  102442.889078  -4639.821027  51013.724351  -54292.659296  -127925.992646  127003.555350 ; 0.434588  12.825268  -11.307141  16.711474  88.551188  2.178680  4.447117  0.029452  128.024723  31.952432  119.856081  -5.460703  2.867741  -0.320427  0.087700  19.159934  -1.581998  12.859638  -7.405756  -82.333306  11.262692 ; 19440.028868  -679548.964523  -512938.146832  25636.630004  115214.264886  4.447117  539738.377633  311.439558  5119.365255  -255.802249  4281.345238  -5176.417043  45.118837  202.676330  -928.633434  548876.392631  -12100.344288  286676.712862  -281500.257903  -154288.400586  488062.315934 ; 40.581743  -231.678075  -271.731920  98.379403  196.042520  0.029452  311.439558  52.422000  -299.856498  -17.367466  -28.575798  -55.751765  18.090102  14.610529  -0.024109  314.405580  -19.415986  206.387834  -150.648441  -123.098631  199.809444 ; 572.843026  576.090241  -2549.533115  1792.048486  11298.407588  128.024723  5119.365255  -299.856498  18518.033740  1770.623254  12636.328833  -823.017633  299.930686  196.462626  13.268928  3091.300068  -287.440533  2264.514113  -1441.738178  -10371.259002  2805.521132 ; 0.957879  18.972834  34.884733  -8.601879  -20.959597  31.952432  -255.802249  -17.367466  1770.623254  881.346563  1597.441133  -16.520466  -1.654482  1.666235  0.086468  -53.192159  0.661807  -18.002684  34.526867  -1280.644135  2.574285 ; 499.917917  2433.139135  -1995.467795  1654.884272  14908.637936  119.856081  4281.345238  -28.575798  12636.328833  1597.441133  11241.451721  -418.340398  277.980465  159.783682  17.994644  2590.485565  -249.972831  1775.406706  -1357.306544  -9377.262677  2490.582936 ; -2307.953733  16604.966522  1825.948279  61367.547509  3279.259060  -5.460703  -5176.417043  -55.751765  -823.017633  -16.520466  -418.340398  132736.737821  -603.022806  -548.989369  29.701908  52984.413511  2686.899379  -41059.995030  -91676.284909  21196.501461  10781.118511 ; 341.952771  -461.658708  -35.042431  -3.616839  31.833848  2.867741  45.118837  18.090102  299.930686  -1.654482  277.980465  -603.022806  3506.009791  18.580647  -40.244275  -140.927589  160.040262  425.003885  174.947871  -158.193223  -626.225967 ; -333.741238  -573.219366  -97.114804  39.436396  116.154072  -0.320427  202.676330  14.610529  196.462626  1.666235  159.783682  -548.989369  18.580647  3586.670107  2.006477  598.819227  32.776265  410.743032  138.101951  -173.987229  -510.847701 ; -5.702485  1505.504728  909.415424  -13.405208  422.164338  0.087700  -928.633434  -0.024109  13.268928  0.086468  17.994644  29.701908  -40.244275  2.006477  6.368453  -978.859429  5.200922  -507.245049  477.592214  145.098857  -823.032104 ; 15439.548880  -697947.680491  -526464.045937  54172.189490  102442.889078  19.159934  548876.392631  314.405580  3091.300068  -53.192159  2590.485565  52984.413511  -140.927589  598.819227  -978.859429  592590.302151  -11051.938286  277467.970591  -330452.136544  -137864.561262  497917.540071 ; -1103.987854  4689.787098  11127.207983  434.740485  -4639.821027  -1.581998  -12100.344288  -19.415986  -287.440533  0.661807  -249.972831  2686.899379  160.040262  32.776265  5.200922  -11051.938286  2079.277086  -7416.050144  4729.015000  5956.600157  -10454.366035 ; 11734.222520  -367234.149621  -273207.440559  -4313.792692  51013.724351  12.859638  286676.712862  206.387834  2264.514113  -18.002684  1775.406706  -41059.995030  425.003885  410.743032  -507.245049  277467.970591  -7416.050144  165114.476118  -124054.766212  -82721.699986  251922.326812 ; -9426.395919  350629.563529  271381.502595  -57053.751677  -54292.659296  -7.405756  -281500.257903  -150.648441  -1441.738178  34.526867  -1357.306544  -91676.284909  174.947871  138.101951  477.592214  -330452.136544  4729.015000  -124054.766212  215730.897374  61525.150622  -262702.935884 ; -6364.073007  142945.513579  137153.418524  -17521.803815  -127925.992646  -82.333306  -154288.400586  -123.098631  -10371.259002  -1280.644135  -9377.262677  21196.501461  -158.193223  -173.987229  145.098857  -137864.561262  5956.600157  -82721.699986  61525.150622  110869.531370  -153546.144552 ; 16893.416558  -607064.133164  -462362.374596  31811.781855  127003.555350  11.262692  488062.315934  199.809444  2805.521132  2.574285  2490.582936  10781.118511  -626.225967  -510.847701  -823.032104  497917.540071  -10454.366035  251922.326812  -262702.935884  -153546.144552  455506.486572 ;];
Results{53,4}={};
Results{53,3}=[0.000000,-1101.940928,2891.143719,-223602.400417,-0.004249];
Results{54,5}=[ 10.000000  1.311737  0.001000  0.001000  0.001000  0.001000  0.010517  2.661660  0.001000  0.001000 ];
Results{54,6}=[ 3.936953  10.000000  7.267627  10.000000  10.000000  10.000000  7.612429  9.796301  10.000000  0.128755  10.000000  10.000000  9.396995  10.000000  0.176954  0.001000  10.000000  10.000000  10.000000  10.000000  10.000000  7.314952  10.000000  10.000000  10.000000  0.595503  0.001000  9.779518  2.999684  10.000000  9.436832  10.000000  10.000000  10.000000  0.001000  0.001000  9.678463  10.000000 ];
Results{54,1}=[3380.766776, 1988.612451, 13.200000, 1352.554325, 40.287082, 26.400000];
Results{54,2}=[ 9369.062659  -26077.861365  -23959.709590  -2014.411847  3606.928273  1.899736  25611.505961  62.995507  1021.907078  0.634587  952.669246  -3316.520453  546.109343  -718.873247  -5.189195  19033.889386  -1469.939043  15844.405482  -12528.050986  -8593.944285  21954.571538 ; -26077.861365  1500762.527189  967088.208329  -9664.677400  142691.645994  19.796911  -999556.674214  -322.476998  1261.660346  23.560212  4044.633307  23114.488181  -648.211009  -1016.581151  2324.572606  -1030415.597285  5758.174469  -539646.625676  516532.411611  208230.905274  -892896.520566 ; -23959.709590  967088.208329  709744.444985  -35523.089858  -125823.474048  -8.886997  -742149.922743  -348.808218  -3057.192537  39.058093  -2227.390839  552.297092  -43.102379  -76.343983  1405.709190  -763536.605109  13819.651273  -393918.284183  393366.020046  196557.703747  -670296.075029 ; -2014.411847  -9664.677400  -35523.089858  223445.898223  -80246.163366  19.554621  39905.311629  158.542875  2784.037872  -4.953586  2560.458962  90574.335312  -2.323483  58.605147  -19.091652  81555.069465  561.154573  -5517.422212  -85056.904408  -27281.930173  48592.771840 ; 3606.928273  142691.645994  -125823.474048  -80246.163366  1106596.816322  111.228406  161315.015261  223.562054  16263.400383  -9.868825  21617.891957  7151.286337  15.343614  161.121660  603.685409  143164.996572  -5918.179773  69937.207380  -77088.071457  -180899.095064  177818.273945 ; 1.899736  19.796911  -8.886997  19.554621  111.228406  3.089774  1.694039  -0.218363  186.501335  47.729297  175.948323  -7.698170  3.599873  0.074446  0.118427  16.502070  -1.426134  13.432942  -5.745674  -117.920594  11.456523 ; 25611.505961  -999556.674214  -742149.922743  39905.311629  161315.015261  1.694039  780887.962071  425.442466  7716.864918  -200.247654  6710.659264  -3332.674014  129.568927  180.947460  -1436.135674  796906.589460  -15051.407030  412818.220823  -409485.518467  -219625.289935  706134.528742 ; 62.995507  -322.476998  -348.808218  158.542875  223.562054  -0.218363  425.442466  85.213978  -451.559092  -31.103394  -17.081373  -78.790488  26.993377  21.047355  -0.264706  409.283845  -23.203835  276.655297  -197.876418  -166.370770  243.284570 ; 1021.907078  1261.660346  -3057.192537  2784.037872  16263.400383  186.501335  7716.864918  -451.559092  29095.004998  2843.777148  20296.566975  -1333.776176  488.117163  279.701000  17.646633  3672.201638  -340.837979  3037.298433  -1703.812092  -16387.978379  3689.936182 ; 0.634587  23.560212  39.058093  -4.953586  -9.868825  47.729297  -200.247654  -31.103394  2843.777148  1418.736646  2631.647902  -24.891423  -1.344025  1.496701  0.164924  -60.789911  0.204877  -17.783246  42.680214  -2250.846728  11.497514 ; 952.669246  4044.633307  -2227.390839  2560.458962  21617.891957  175.948323  6710.659264  -17.081373  20296.566975  2631.647902  18565.341915  -806.617295  470.248161  226.240025  25.696602  2862.411872  -294.921980  2334.449687  -1528.144073  -15262.661356  3285.028536 ; -3316.520453  23114.488181  552.297092  90574.335312  7151.286337  -7.698170  -3332.674014  -78.790488  -1333.776176  -24.891423  -806.617295  147445.113020  -921.438912  -830.455920  46.878142  60327.118983  3242.510862  -45248.243780  -102196.378466  17729.649111  16261.556494 ; 546.109343  -648.211009  -43.102379  -2.323483  15.343614  3.599873  129.568927  26.993377  488.117163  -1.344025  470.248161  -921.438912  6355.239131  143.807444  -78.869596  -273.423535  241.508566  630.416910  286.961417  -284.721171  -1000.993302 ; -718.873247  -1016.581151  -76.343983  58.605147  161.121660  0.074446  180.947460  21.047355  279.701000  1.496701  226.240025  -830.455920  143.807444  5512.196771  0.584027  989.634699  52.554292  555.350278  274.931231  -181.682163  -854.258170 ; -5.189195  2324.572606  1405.709190  -19.091652  603.685409  0.118427  -1436.135674  -0.264706  17.646633  0.164924  25.696602  46.878142  -78.869596  0.584027  10.449679  -1518.570181  5.976870  -785.488162  738.685417  229.748081  -1269.853784 ; 19033.889386  -1030415.597285  -763536.605109  81555.069465  143164.996572  16.502070  796906.589460  409.283845  3672.201638  -60.789911  2862.411872  60327.118983  -273.423535  989.634699  -1518.570181  853715.225979  -13623.900821  406114.176299  -466440.842547  -203753.373251  723595.677295 ; -1469.939043  5758.174469  13819.651273  561.154573  -5918.179773  -1.426134  -15051.407030  -23.203835  -340.837979  0.204877  -294.921980  3242.510862  241.508566  52.554292  5.976870  -13623.900821  2592.363583  -9160.862011  5918.202064  7394.841335  -13068.551211 ; 15844.405482  -539646.625676  -393918.284183  -5517.422212  69937.207380  13.432942  412818.220823  276.655297  3037.298433  -17.783246  2334.449687  -45248.243780  630.416910  555.350278  -785.488162  406114.176299  -9160.862011  233567.983117  -188320.044172  -115039.450120  364513.064795 ; -12528.050986  516532.411611  393366.020046  -85056.904408  -77088.071457  -5.745674  -409485.518467  -197.876418  -1703.812092  42.680214  -1528.144073  -102196.378466  286.961417  274.931231  738.685417  -466440.842547  5918.202064  -188320.044172  290516.270123  97309.691224  -380774.091184 ; -8593.944285  208230.905274  196557.703747  -27281.930173  -180899.095064  -117.920594  -219625.289935  -166.370770  -16387.978379  -2250.846728  -15262.661356  17729.649111  -284.721171  -181.682163  229.748081  -203753.373251  7394.841335  -115039.450120  97309.691224  138753.728966  -213073.149102 ; 21954.571538  -892896.520566  -670296.075029  48592.771840  177818.273945  11.456523  706134.528742  243.284570  3689.936182  11.497514  3285.028536  16261.556494  -1000.993302  -854.258170  -1269.853784  723595.677295  -13068.551211  364513.064795  -380774.091184  -213073.149102  655870.294338 ;];
Results{54,4}={};
Results{54,3}=[0.000000,-1611.927211,3380.766776,-319729.188736,-0.007514];
Results{55,5}=[ 10.000000  0.622384  0.006511  0.002624  0.001000  0.007147  0.001000  1.057433  0.001000  0.001467 ];
Results{55,6}=[ 4.197817  9.852497  6.554602  8.305262  6.721278  6.511987  10.000000  10.000000  9.866835  1.659611  1.800134  9.614714  1.800052  1.800134  1.800134  1.296132  8.696428  6.546890  10.000000  10.000000  9.425120  8.187306  10.000000  7.371096  1.800134  8.865493  1.800134  1.800134  1.800134  4.471655  9.964079  8.671392  9.473627  1.800134  0.221821  1.107988  10.000000  7.504486 ];
Results{55,1}=[2489.251319, 1433.332635, 13.200000, 1016.318684, 21.777755, 26.400000];
Results{55,2}=[ 3771.457996  -13736.621987  -10565.173990  -741.245039  -115.598407  11162.384850  37.286649  516.719834  0.669096  440.858801  -1637.975967  243.186063  -129.353609  8869.109666  -406.093490  7131.304893  -5493.387865  -3263.412972  9160.100136 ; -13736.621987  646833.477405  416695.192219  -3401.685247  55265.724399  -431026.861544  -155.507541  166.773364  9.154061  1326.316565  9079.654060  -380.850290  -351.715953  -441978.912684  1713.732087  -232354.458146  223275.177014  90245.258713  -385356.918272 ; -10565.173990  416695.192219  294311.112694  -17187.170762  -28727.827180  -306297.133851  -146.006910  -988.901017  13.154903  -598.145938  -4443.634546  -26.596835  -49.423952  -317469.102895  3681.523118  -161760.572594  166204.246656  72892.913809  -275224.880963 ; -741.245039  -3401.685247  -17187.170762  94798.124830  -25853.216180  19245.148469  65.573747  1317.999949  -5.572896  1268.576878  38417.793314  -2.485581  29.026303  36969.711028  -38.797140  -1094.426820  -37323.356719  -13539.925641  23112.420286 ; -115.598407  55265.724399  -28727.827180  -25853.216180  367832.198631  39230.758062  85.971247  5100.470189  -17.701410  6973.696377  5818.076368  21.397120  32.696350  34758.269838  342.607965  14461.428872  -20279.408001  -53935.541226  47283.211838 ; 11162.384850  -431026.861544  -306297.133851  19245.148469  39230.758062  321146.415347  176.962668  2749.767111  -145.571985  2215.709865  1189.607759  23.845855  143.711533  328572.792219  -3981.404938  169237.091673  -170426.699859  -84317.177461  290155.986460 ; 37.286649  -155.507541  -146.006910  65.573747  85.971247  176.962668  25.507782  -67.746305  -5.490319  22.084436  -39.987742  13.786740  10.760002  166.644684  -5.401658  122.590047  -82.613277  -91.671039  93.616625 ; 516.719834  166.773364  -988.901017  1317.999949  5100.470189  2749.767111  -67.746305  8915.363966  550.975959  6614.644192  -469.554219  217.381105  143.257181  1245.166821  -66.299156  1128.139065  -658.775523  -5039.638590  887.896124 ; 0.669096  9.154061  13.154903  -5.572896  -17.701410  -145.571985  -5.490319  550.975959  484.576213  616.728173  1.292818  -1.263473  1.697575  -18.445451  -0.160436  -9.611546  8.321372  -616.965025  -8.243488 ; 440.858801  1326.316565  -598.145938  1268.576878  6973.696377  2215.709865  22.084436  6614.644192  616.728173  6295.852822  -217.194941  196.421927  115.644440  878.009436  -50.097605  780.345458  -563.331204  -4819.954179  689.227855 ; -1637.975967  9079.654060  -4443.634546  38417.793314  5818.076368  1189.607759  -39.987742  -469.554219  1.292818  -217.194941  120034.999348  -456.221577  -367.416657  54993.168752  962.739667  -33357.917717  -86676.682454  19892.281615  13749.154008 ; 243.186063  -380.850290  -26.596835  -2.485581  21.397120  23.845855  13.786740  217.381105  -1.263473  196.421927  -456.221577  2282.950104  -11.157864  -73.719849  122.548167  327.919233  126.097436  -105.800793  -471.246768 ; -129.353609  -351.715953  -49.423952  29.026303  32.696350  143.711533  10.760002  143.257181  1.697575  115.644440  -367.416657  -11.157864  2459.632986  323.956063  36.109898  282.951631  84.392049  -119.798620  -372.321206 ; 8869.109666  -441978.912684  -317469.102895  36969.711028  34758.269838  328572.792219  166.644684  1245.166821  -18.445451  878.009436  54993.168752  -73.719849  323.956063  366214.702326  -3606.904634  160019.215231  -215012.333907  -68388.355970  297980.765955 ; -406.093490  1713.732087  3681.523118  -38.797140  342.607965  -3981.404938  -5.401658  -66.299156  -0.160436  -50.097605  962.739667  122.548167  36.109898  -3606.904634  779.098105  -2484.363897  1521.529865  1803.632338  -3362.440763 ; 7131.304893  -232354.458146  -161760.572594  -1094.426820  14461.428872  169237.091673  122.590047  1128.139065  -9.611546  780.345458  -33357.917717  327.919233  282.951631  160019.215231  -2484.363897  100247.778960  -66890.127275  -45776.066352  146644.872346 ; -5493.387865  223275.177014  166204.246656  -37323.356719  -20279.408001  -170426.699859  -82.613277  -658.775523  8.321372  -563.331204  -86676.682454  126.097436  84.392049  -215012.333907  1521.529865  -66890.127275  153566.686983  25883.806034  -160393.634656 ; -3263.412972  90245.258713  72892.913809  -13539.925641  -53935.541226  -84317.177461  -91.671039  -5039.638590  -616.965025  -4819.954179  19892.281615  -105.800793  -119.798620  -68388.355970  1803.632338  -45776.066352  25883.806034  77607.135688  -88932.515555 ; 9160.100136  -385356.918272  -275224.880963  23112.420286  47283.211838  290155.986460  93.616625  887.896124  -8.243488  689.227855  13749.154008  -471.246768  -372.321206  297980.765955  -3362.440763  146644.872346  -160393.634656  -88932.515555  274625.860073 ;];
Results{55,4}={};
Results{55,4}{1,1}={'Help_Ru5P.n'};
Results{55,4}{1,2}={'Tca7a.x'};
Results{55,3}=[2.000000,-1454.894261,2489.251319,-149591.206961,-0.002070];
Results{56,5}=[ 10.000000  4.355875  0.001000  0.001000  0.001012  0.001000  0.001000  7.165218  0.001000  0.001000 ];
Results{56,6}=[ 0.001000  10.000000  10.000000  10.000000  10.000000  10.000000  10.000000  10.000000  10.000000  10.000000  10.000000  10.000000  10.000000  10.000000  10.000000  0.001000  10.000000  10.000000  10.000000  10.000000  10.000000  10.000000  10.000000  10.000000  10.000000  0.001000  10.000000  10.000000  0.001000  10.000000  10.000000  10.000000  10.000000  10.000000  0.001000  0.001000  10.000000  10.000000 ];
Results{56,1}=[4559.309618, 3022.922210, 13.200000, 1496.787409, 74.764074, 26.400000];
Results{56,2}=[ 12233.811353  -32935.042073  -29443.964914  -2434.741415  3719.840749  -0.221406  31554.563994  55.678975  1138.415066  -24.533031  1228.873685  -3457.269225  282.925433  -964.834493  -9.857530  22816.788226  -1616.925417  19212.640952  -15754.540134  -10216.720390  27368.633946 ; -32935.042073  2202305.130830  1405604.376730  -12473.374132  205372.894192  6.289803  -1450698.291751  -362.995094  2458.921923  23.443251  6048.466069  30429.791600  -901.283038  -884.511820  3592.738335  -1501219.030276  6059.924303  -782048.725851  751619.748424  296537.184279  -1298103.142926 ; -29443.964914  1405604.376730  1010167.647812  -46430.428993  -178155.182192  -21.736389  -1054718.881758  -376.563950  -3355.046200  116.269322  -2492.816472  -2640.594356  -8.586127  19.038710  2168.054813  -1089180.036189  14380.793832  -557825.010982  560465.678259  274588.566545  -956332.282436 ; -2434.741415  -12473.374132  -46430.428993  283522.190434  -90061.793102  38.265920  51673.688561  232.742982  3957.956392  -20.269047  3634.757314  114983.396932  3.130412  75.554978  -20.700315  104970.194302  646.461272  -6210.964605  -108772.390574  -36125.967186  63606.552941 ; 3719.840749  205372.894192  -178155.182192  -90061.793102  1483803.807426  141.974397  228689.534473  185.813368  22043.743880  -12.757810  29778.221075  19153.644111  -27.630855  219.855827  822.897337  206706.449276  -6274.092740  95751.851584  -114904.766639  -256245.933763  254158.223597 ; -0.221406  6.289803  -21.736389  38.265920  141.974397  5.046382  2.360038  -0.358473  333.701814  75.042905  291.232344  -24.979693  5.028035  1.132202  0.168459  34.459330  -3.887628  30.859534  -5.924125  -203.028030  30.497857 ; 31554.563994  -1450698.291751  -1054718.881758  51673.688561  228689.534473  2.360038  1109123.472843  468.006866  10177.255003  110.288155  10208.424749  1557.469736  -3.406259  0.290953  -2217.292855  1135792.345494  -15487.321695  582696.537830  -584252.985570  -305240.099584  1005162.245288 ; 55.678975  -362.995094  -376.563950  232.742982  185.813368  -0.358473  468.006866  116.008444  -634.651898  -46.948935  -11.109525  -84.208875  26.954543  17.097033  -0.660950  459.981867  -28.582704  300.985450  -216.788959  -186.578570  273.745694 ; 1138.415066  2458.921923  -3355.046200  3957.956392  22043.743880  333.701814  10177.255003  -634.651898  46952.468197  5132.318684  34806.966634  -1723.546816  516.645755  231.784540  22.749016  4067.237610  -358.204377  3481.516438  -1758.279411  -25994.870303  5258.726786 ; -24.533031  23.443251  116.269322  -20.269047  -12.757810  75.042905  110.288155  -46.948935  5132.318684  2423.037415  4787.778025  -130.591793  -4.821114  0.768760  0.372488  -178.093924  4.071964  -37.166702  167.794102  -4409.802205  85.302949 ; 1228.873685  6048.466069  -2492.816472  3634.757314  29778.221075  291.232344  10208.424749  -11.109525  34806.966634  4787.778025  32230.740517  -1112.339279  511.634281  188.013198  35.486653  3120.514455  -279.315037  2746.619125  -1634.618865  -25453.151303  5070.448520 ; -3457.269225  30429.791600  -2640.594356  114983.396932  19153.644111  -24.979693  1557.469736  -84.208875  -1723.546816  -130.591793  -1112.339279  159710.001688  -1126.662338  -754.525281  70.390179  68617.521468  3474.762616  -47308.016795  -112400.768795  12557.872357  22873.723684 ; 282.925433  -901.283038  -8.586127  3.130412  -27.630855  5.028035  -3.406259  26.954543  516.645755  -4.821114  511.634281  -1126.662338  7424.306972  187.024833  -109.647551  -61.515424  238.435810  696.559080  428.347264  -282.259114  -1185.367923 ; -964.834493  -884.511820  19.038710  75.554978  219.855827  1.132202  0.290953  17.097033  231.784540  0.768760  188.013198  -754.525281  187.024833  6659.888732  -2.479908  1022.168599  7.467407  409.607864  344.906924  -126.306795  -827.398533 ; -9.857530  3592.738335  2168.054813  -20.700315  822.897337  0.168459  -2217.292855  -0.660950  22.749016  0.372488  35.486653  70.390179  -109.647551  -2.479908  15.088762  -2342.654704  4.844490  -1211.821319  1141.546466  360.147933  -1958.130030 ; 22816.788226  -1501219.030276  -1089180.036189  104970.194302  206706.449276  34.459330  1135792.345494  459.981867  4067.237610  -178.093924  3120.514455  68617.521468  -61.515424  1022.168599  -2342.654704  1210843.363516  -14118.638631  582350.034630  -650967.242403  -290600.879750  1034695.795077 ; -1616.925417  6059.924303  14380.793832  646.461272  -6274.092740  -3.887628  -15487.321695  -28.582704  -358.204377  4.071964  -279.315037  3474.762616  238.435810  7.467407  4.844490  -14118.638631  2672.205460  -9596.864027  6121.932440  7672.303724  -13612.290612 ; 19212.640952  -782048.725851  -557825.010982  -6210.964605  95751.851584  30.859534  582696.537830  300.985450  3481.516438  -37.166702  2746.619125  -47308.016795  696.559080  409.607864  -1211.821319  582350.034630  -9596.864027  324365.498170  -277058.177851  -156647.958837  519410.164923 ; -15754.540134  751619.748424  560465.678259  -108772.390574  -114904.766639  -5.924125  -584252.985570  -216.788959  -1758.279411  167.794102  -1634.618865  -112400.768795  428.347264  344.906924  1141.546466  -650967.242403  6121.932440  -277058.177851  389458.536421  144089.163300  -542283.100641 ; -10216.720390  296537.184279  274588.566545  -36125.967186  -256245.933763  -203.028030  -305240.099584  -186.578570  -25994.870303  -4409.802205  -25453.151303  12557.872357  -282.259114  -126.306795  360.147933  -290600.879750  7672.303724  -156647.958837  144089.163300  177411.446298  -293166.648775 ; 27368.633946  -1298103.142926  -956332.282436  63606.552941  254158.223597  30.497857  1005162.245288  273.745694  5258.726786  85.302949  5070.448520  22873.723684  -1185.367923  -827.398533  -1958.130030  1034695.795077  -13612.290612  519410.164923  -542283.100641  -293166.648775  931341.588985 ;];
Results{56,4}={};
Results{56,3}=[0.000000,-2376.042092,4559.309618,-447275.489841,-0.027809];
Results{57,5}=[ 10.000000  0.818990  0.002511  0.001000  0.001000  0.001145  0.001157  1.299227  0.001000  0.001558 ];
Results{57,6}=[ 5.673298  3.859850  9.556279  6.224006  3.734593  5.136882  10.000000  4.971412  3.797936  0.001000  0.220091  3.839771  0.205426  1.393096  0.001000  0.001000  9.167920  3.427773  10.000000  9.944956  8.996783  8.989602  10.000000  3.628891  0.220093  3.488289  0.001000  0.219920  0.230376  4.567415  9.989013  8.571172  5.154978  1.050300  0.001000  0.001000  5.046968  3.921049 ];
Results{57,1}=[2374.718735, 1534.900445, 13.200000, 800.218290, 25.163348, 26.400000];
Results{57,2}=[ 3209.816416  -13468.943731  -10596.252208  -512.048977  -210.298355  1.043732  11175.644378  30.398659  406.846817  0.059928  342.567959  -1402.092870  243.905513  -73.987375  -3.375396  9241.756854  -444.623209  6916.772887  -5514.590133  -3274.875897  9391.208832 ; -13468.943731  620739.040219  399631.805101  -4609.795363  63162.759572  5.463342  -413311.662640  -137.914359  85.989985  11.067525  1065.561456  9072.482892  -385.185478  -216.152487  886.365974  -423475.077290  2053.197716  -222996.915011  213924.788024  86065.725003  -369113.615020 ; -10596.252208  399631.805101  284659.158021  -10914.737584  -32886.307004  -4.995763  -296401.603656  -146.996253  -1140.924337  20.274153  -877.293772  -1152.191111  -20.546479  -75.998200  536.350747  -305803.458217  4202.023573  -157610.896313  158763.070166  71371.557934  -265622.099462 ; -512.048977  -4609.795363  -10914.737584  68020.626148  -32955.396865  7.845235  11930.015972  43.121071  778.532047  -3.318594  678.198003  26901.522396  -1.023365  18.557460  -10.183736  24632.449460  -39.598370  -1391.768132  -25509.754265  -7396.206492  14363.785217 ; -210.298355  63162.759572  -32886.307004  -32955.396865  418426.904080  43.897087  44590.392281  89.485388  5178.048476  -26.266018  7216.920665  5229.990626  6.584552  42.948175  236.177907  39179.086255  371.315484  16925.833060  -22155.655028  -60895.507350  53832.348186 ; 1.043732  5.463342  -4.995763  7.845235  43.897087  0.837005  2.204368  -0.009820  50.622911  10.996292  49.040932  -3.175963  1.982925  -0.233627  0.042373  8.666189  -0.510685  6.622202  -3.451179  -32.094361  3.637644 ; 11175.644378  -413311.662640  -296401.603656  11930.015972  44590.392281  2.204368  310615.560102  157.305160  2289.178832  -152.456128  1782.460846  -2466.774385  16.024349  137.917766  -548.005738  316495.624530  -4533.253919  165055.166431  -162588.276556  -82329.086607  280252.706706 ; 30.398659  -137.914359  -146.996253  43.121071  89.485388  -0.009820  157.305160  22.715439  -177.474843  -10.151646  -37.427920  -36.401335  13.069947  7.769375  -0.083145  163.993029  -8.750174  115.967579  -79.575674  -47.643177  100.868938 ; 406.846817  85.989985  -1140.924337  778.532047  5178.048476  50.622911  2289.178832  -177.474843  8102.198263  601.063061  5360.350586  -477.112732  206.951273  102.025332  6.684730  1340.649049  -106.384311  1123.341118  -646.386300  -4314.311591  1078.451549 ; 0.059928  11.067525  20.274153  -3.318594  -26.266018  10.996292  -152.456128  -10.151646  601.063061  279.153933  560.681860  -1.251600  -1.182049  0.959303  0.042193  -26.817758  0.190396  -12.856409  14.111907  -352.584835  -10.997905 ; 342.567959  1065.561456  -877.293772  678.198003  7216.920665  49.040932  1782.460846  -37.427920  5360.350586  560.681860  4572.858001  -242.630821  187.420828  81.547378  9.519071  1117.954455  -80.088375  862.435928  -619.952824  -3846.093499  962.828812 ; -1402.092870  9072.482892  -1152.191111  26901.522396  5229.990626  -3.175963  -2466.774385  -36.401335  -477.112732  -1.251600  -242.630821  115115.188160  -450.009040  -281.802357  17.150174  49173.171143  1175.591273  -33689.386720  -81425.428648  22418.498853  9282.154470 ; 243.905513  -385.185478  -20.546479  -1.023365  6.584552  1.982925  16.024349  13.069947  206.951273  -1.182049  187.420828  -450.009040  2086.412453  14.610421  -23.136702  -67.373368  124.781430  326.397627  121.803091  -92.299036  -471.121766 ; -73.987375  -216.152487  -75.998200  18.557460  42.948175  -0.233627  137.917766  7.769375  102.025332  0.959303  81.547378  -281.802357  14.610421  1436.409860  2.248430  254.561615  10.072625  232.993339  48.764565  -115.857853  -221.358545 ; -3.375396  886.365974  536.350747  -10.183736  236.177907  0.042373  -548.005738  -0.083145  6.684730  0.042193  9.519071  17.150174  -23.136702  2.248430  2.675272  -577.106698  2.917143  -298.823868  281.703488  88.389694  -485.201208 ; 9241.756854  -423475.077290  -305803.458217  24632.449460  39179.086255  8.666189  316495.624530  163.993029  1340.649049  -26.817758  1117.954455  49173.171143  -67.373368  254.561615  -577.106698  350938.568662  -4160.858287  155502.026127  -204675.188140  -65675.185671  285986.446848 ; -444.623209  2053.197716  4202.023573  -39.598370  371.315484  -0.510685  -4533.253919  -8.750174  -106.384311  0.190396  -80.088375  1175.591273  124.781430  10.072625  2.917143  -4160.858287  870.205914  -2887.601251  1711.942347  2068.739614  -3761.740984 ; 6916.772887  -222996.915011  -157610.896313  -1391.768132  16925.833060  6.622202  165055.166431  115.967579  1123.341118  -12.856409  862.435928  -33689.386720  326.397627  232.993339  -298.823868  155502.026127  -2887.601251  98058.608758  -64369.422989  -45692.670589  143019.137856 ; -5514.590133  213924.788024  158763.070166  -25509.754265  -22155.655028  -3.451179  -162588.276556  -79.575674  -646.386300  14.111907  -619.952824  -81425.428648  121.803091  48.764565  281.703488  -204675.188140  1711.942347  -64369.422989  145794.690236  23274.131900  -152300.896601 ; -3274.875897  86065.725003  71371.557934  -7396.206492  -60895.507350  -32.094361  -82329.086607  -47.643177  -4314.311591  -352.584835  -3846.093499  22418.498853  -92.299036  -115.857853  88.389694  -65675.185671  2068.739614  -45692.670589  23274.131900  76840.866410  -87337.927982 ; 9391.208832  -369113.615020  -265622.099462  14363.785217  53832.348186  3.637644  280252.706706  100.868938  1078.451549  -10.997905  962.828812  9282.154470  -471.121766  -221.358545  -485.201208  285986.446848  -3761.740984  143019.137856  -152300.896601  -87337.927982  264614.317232 ;];
Results{57,4}={};
Results{57,3}=[0.000000,-546.485707,2374.718735,-132114.610028,-0.002101];
Results{58,5}=[ 10.000000  0.841048  0.001000  0.001000  0.001000  0.001000  0.019618  2.042396  0.001000  0.001000 ];
Results{58,6}=[ 4.880433  10.000000  4.638804  10.000000  10.000000  10.000000  5.825986  10.000000  10.000000  5.069247  7.796042  10.000000  7.764618  7.896209  5.069239  0.001000  10.000000  10.000000  10.000000  9.990361  10.000000  4.555522  10.000000  10.000000  7.886576  0.141210  0.434870  7.845559  0.537518  9.891054  8.857678  10.000000  10.000000  7.812413  0.001000  0.001000  9.400966  10.000000 ];
Results{58,1}=[3086.600115, 1747.417600, 13.200000, 1299.582515, 32.247253, 26.400000];
Results{58,2}=[ 7765.930976  -20615.162593  -19030.270170  -1700.018373  2728.895610  1.367899  20405.665924  61.735298  948.009962  2.110783  857.568195  -3037.212258  522.154675  -567.206761  -3.350832  14978.848123  -1241.930002  12881.736093  -9844.802649  -6958.702938  17100.959800 ; -20615.162593  1137962.312556  733308.718163  -7918.775135  115666.208792  21.736536  -758125.460422  -275.487342  928.288608  9.738028  3262.283394  18116.108578  -487.500669  -875.282720  1752.410280  -780769.087231  4556.056393  -409643.563318  391527.606938  157481.590979  -676304.513411 ; -19030.270170  733308.718163  541263.905816  -31854.329380  -97007.811600  -1.124656  -566269.560353  -288.358194  -2441.851710  15.314160  -1711.997192  -2186.986121  -42.940114  -21.283133  1056.369733  -583105.554637  10988.644975  -299900.951407  302087.949148  149762.986001  -510804.801144 ; -1700.018373  -7918.775135  -31854.329380  193820.442353  -65067.437810  13.647943  36074.432197  137.372739  2476.141743  0.552785  2310.392042  78711.939850  -2.998096  52.203102  -14.496150  71960.580157  399.604543  -4226.962869  -74484.972451  -24751.620058  43346.687179 ; 2728.895610  115666.208792  -97007.811600  -65067.437810  896034.385844  83.680202  125459.119451  191.439727  13240.466099  1.729103  17513.496674  6465.728432  23.447959  123.647617  490.509727  110881.912666  -4282.938281  53658.035655  -60123.483022  -143355.622841  138738.856377 ; 1.367899  21.736536  -1.124656  13.647943  83.680202  2.436147  -4.808412  -0.207671  138.844703  38.111886  138.183757  -3.082186  2.505956  -0.343124  0.095744  6.131776  -0.521506  5.487066  -2.410092  -87.349745  3.811754 ; 20405.665924  -758125.460422  -566269.560353  36074.432197  125459.119451  -4.808412  597026.093601  366.827146  7122.975874  -174.991417  6132.217637  -817.598231  147.120572  135.321880  -1077.720096  608529.687351  -11997.253770  314804.776493  -313987.229058  -169862.899631  539155.184743 ; 61.735298  -275.487342  -288.358194  137.372739  191.439727  -0.207671  366.827146  74.152762  -362.181276  -24.756384  3.134703  -65.408718  23.151998  18.895104  -0.201679  336.420431  -16.342746  232.601041  -167.201619  -151.910927  194.847199 ; 948.009962  928.288608  -2441.851710  2476.141743  13240.466099  138.844703  7122.975874  -362.181276  24370.152057  2125.678078  17029.115537  -1129.417390  415.788723  252.504745  14.756535  2935.556328  -250.235746  2523.703944  -1394.510990  -13907.025828  2906.300044 ; 2.110783  9.738028  15.314160  0.552785  1.729103  38.111886  -174.991417  -24.756384  2125.678078  1269.410659  2053.700541  -12.558664  -0.213441  1.965130  0.106683  -25.107705  -0.783452  -5.239469  17.799636  -1917.375716  5.945492 ; 857.568195  3262.283394  -1711.997192  2310.392042  17513.496674  138.183757  6132.217637  3.134703  17029.115537  2053.700541  15962.872099  -689.995473  398.997661  204.738739  21.334368  2232.387778  -221.419085  1907.389564  -1217.632686  -13015.386088  2541.914482 ; -3037.212258  18116.108578  -2186.986121  78711.939850  6465.728432  -3.082186  -817.598231  -65.408718  -1129.417390  -12.558664  -689.995473  140686.644033  -737.798826  -704.303685  37.286254  60944.396555  2521.186974  -41411.979441  -99274.345802  17707.324513  16974.749828 ; 522.154675  -487.500669  -42.940114  -2.998096  23.447959  2.505956  147.120572  23.151998  415.788723  -0.213441  398.997661  -737.798826  5422.671518  80.763712  -63.679721  -282.540147  202.030678  514.523985  219.862684  -258.874386  -814.849851 ; -567.206761  -875.282720  -21.283133  52.203102  123.647617  -0.343124  135.321880  18.895104  252.504745  1.965130  204.738739  -704.303685  80.763712  4815.106949  1.262738  781.302678  68.630055  462.702523  241.435125  -139.796646  -798.722526 ; -3.350832  1752.410280  1056.369733  -14.496150  490.509727  0.095744  -1077.720096  -0.201679  14.756535  0.106683  21.334368  37.286254  -63.679721  1.262738  7.900910  -1140.504385  5.075223  -590.648719  553.415360  168.011559  -952.326585 ; 14978.848123  -780769.087231  -583105.554637  71960.580157  110881.912666  6.131776  608529.687351  336.420431  2935.556328  -25.107705  2232.387778  60944.396555  -282.540147  781.302678  -1140.504385  658323.962449  -10748.411984  306113.475334  -367057.471451  -152942.225270  552502.552523 ; -1241.930002  4556.056393  10988.644975  399.604543  -4282.938281  -0.521506  -11997.253770  -16.342746  -250.235746  -0.783452  -221.419085  2521.186974  202.030678  68.630055  5.075223  -10748.411984  2093.002148  -7250.473925  4729.163959  5834.531472  -10421.805447 ; 12881.736093  -409643.563318  -299900.951407  -4226.962869  53658.035655  5.487066  314804.776493  232.601041  2523.703944  -5.239469  1907.389564  -41411.979441  514.523985  462.702523  -590.648719  306113.475334  -7250.473925  180179.748729  -138767.974621  -88806.512790  276221.472286 ; -9844.802649  391527.606938  302087.949148  -74484.972451  -60123.483022  -2.410092  -313987.229058  -167.201619  -1394.510990  17.799636  -1217.632686  -99274.345802  219.862684  241.435125  553.415360  -367057.471451  4729.163959  -138767.974621  238042.224991  71099.180783  -293195.819747 ; -6958.702938  157481.590979  149762.986001  -24751.620058  -143355.622841  -87.349745  -169862.899631  -151.910927  -13907.025828  -1917.375716  -13015.386088  17707.324513  -258.874386  -139.796646  168.011559  -152942.225270  5834.531472  -88806.512790  71099.180783  119317.409835  -166853.136438 ; 17100.959800  -676304.513411  -510804.801144  43346.687179  138738.856377  3.811754  539155.184743  194.847199  2906.300044  5.945492  2541.914482  16974.749828  -814.849851  -798.722526  -952.326585  552502.552523  -10421.805447  276221.472286  -293195.819747  -166853.136438  503427.057787 ;];
Results{58,4}={};
Results{58,3}=[0.000000,-1319.778789,3086.600115,-250850.848772,-0.003815];
Results{59,5}=[ 10.000000  1.802462  0.001000  0.002353  0.001036  0.001000  0.001000  3.632500  0.001000  0.001000 ];
Results{59,6}=[ 0.824889  10.000000  8.673777  10.000000  10.000000  10.000000  10.000000  9.418942  10.000000  6.555012  10.000000  10.000000  8.966774  10.000000  7.615344  0.001000  10.000000  10.000000  8.670404  10.000000  10.000000  10.000000  10.000000  10.000000  10.000000  0.001000  6.390855  8.917881  0.057141  10.000000  10.000000  10.000000  10.000000  10.000000  0.001000  0.001000  9.712458  10.000000 ];
Results{59,1}=[3730.400300, 2260.358522, 13.200000, 1430.441778, 49.345284, 26.400000];
Results{59,2}=[ 10925.886095  -32659.061739  -29071.451707  -2290.443180  4035.085862  1.571340  31017.147956  65.096319  1097.448824  -13.694218  1076.473040  -3621.893929  480.750969  -882.589101  -7.879697  23401.263042  -1620.286262  18955.371680  -15333.472763  -10089.342216  26798.198162 ; -32659.061739  1946244.737057  1255392.510528  -9677.041044  151555.238933  16.215757  -1298019.180760  -372.263256  1307.125202  17.238181  4506.003915  27584.353897  -757.377092  -1083.870366  3027.514405  -1338557.442731  6261.834043  -699231.333874  671647.321333  272715.660904  -1161492.487352 ; -29071.451707  1255392.510528  904817.336691  -42251.319235  -137733.959308  -12.207888  -945011.311078  -393.563793  -3343.841125  61.371479  -2343.093192  944.678325  -37.220417  -73.808865  1849.941174  -973125.631317  14998.253811  -501455.002287  500510.349698  245030.273812  -853862.657929 ; -2290.443180  -9677.041044  -42251.319235  256562.318074  -79309.453581  24.174189  47643.124395  193.234677  3416.058776  -6.318471  3168.168958  104479.856929  -0.717868  69.050470  -16.282898  95488.710633  628.133986  -5638.366812  -98841.473882  -33406.619500  57937.420110 ; 4035.085862  151555.238933  -137733.959308  -79309.453581  1175390.703895  118.387022  176361.209625  209.694354  17648.607555  -13.725805  23663.943227  9704.776154  0.734988  174.234221  646.807926  157426.291964  -6517.806979  76003.042663  -85707.350933  -195847.913941  193798.744224 ; 1.571340  16.215757  -12.207888  24.174189  118.387022  3.755434  5.436828  -0.265208  236.077092  58.884249  216.576451  -11.926698  3.899492  0.525414  0.137841  21.038434  -2.024437  17.777102  -5.865777  -149.213573  16.105227 ; 31017.147956  -1298019.180760  -945011.311078  47643.124395  176361.209625  5.436828  993119.273337  491.438463  9553.525752  -109.664398  8765.521252  -3406.672268  117.894032  157.420053  -1894.217251  1014945.757485  -16309.002752  524563.945676  -521157.089320  -271960.941258  897439.140596 ; 65.096319  -372.263256  -393.563793  193.234677  209.694354  -0.265208  491.438463  100.608848  -515.852183  -38.880633  1.474980  -87.661963  28.000820  21.971556  -0.397495  465.294518  -28.341476  310.198965  -222.547971  -196.849360  280.608095 ; 1097.448824  1307.125202  -3343.841125  3416.058776  17648.607555  236.077092  9553.525752  -515.852183  36509.023416  3612.957209  26210.846039  -1656.460779  516.039805  293.576119  19.943880  4013.336337  -395.838721  3407.124915  -1750.944983  -20610.882110  4345.539065 ; -13.694218  17.238181  61.371479  -6.318471  -13.725805  58.884249  -109.664398  -38.880633  3612.957209  1926.764406  3401.962506  -58.282259  -1.902110  1.511688  0.245834  -86.572725  0.819722  -21.328198  79.620320  -3180.347834  23.004983 ; 1076.473040  4506.003915  -2343.093192  3168.168958  23663.943227  216.576451  8765.521252  1.474980  26210.846039  3401.962506  24430.817749  -1094.727020  501.452701  237.127534  29.716118  2975.829846  -331.989846  2597.121291  -1502.699261  -19678.916322  3884.577351 ; -3621.893929  27584.353897  944.678325  104479.856929  9704.776154  -11.926698  -3406.672268  -87.661963  -1656.460779  -58.282259  -1094.727020  154545.804880  -1012.567429  -911.522776  57.286939  62700.513205  3614.630215  -47765.949971  -106779.284319  16391.332952  17853.501248 ; 480.750969  -757.377092  -37.220417  -0.717868  0.734988  3.899492  117.894032  28.000820  516.039805  -1.902110  501.452701  -1012.567429  6771.909755  190.306523  -89.068108  -206.464767  251.467755  676.527753  332.371908  -294.627485  -1098.094957 ; -882.589101  -1083.870366  -73.808865  69.050470  174.234221  0.525414  157.420053  21.971556  293.576119  1.511688  237.127534  -911.522776  190.306523  6223.000153  -0.665372  1131.643418  33.695566  585.027183  326.381993  -192.606701  -922.638646 ; -7.879697  3027.514405  1849.941174  -16.282898  646.807926  0.137841  -1894.217251  -0.397495  19.943880  0.245834  29.716118  57.286939  -89.068108  -0.665372  12.714056  -1999.411245  6.309797  -1032.516134  975.310385  320.825148  -1678.947059 ; 23401.263042  -1338557.442731  -973125.631317  95488.710633  157426.291964  21.038434  1014945.757485  465.294518  4013.336337  -86.572725  2975.829846  62700.513205  -206.464767  1131.643418  -1999.411245  1081148.133578  -14796.645899  520816.419861  -583516.508519  -256731.309067  921275.266708 ; -1620.286262  6261.834043  14998.253811  628.133986  -6517.806979  -2.024437  -16309.002752  -28.341476  -395.838721  0.819722  -331.989846  3614.630215  251.467755  33.695566  6.309797  -14796.645899  2811.506963  -10007.738057  6392.963428  8050.947813  -14119.697016 ; 18955.371680  -699231.333874  -501455.002287  -5638.366812  76003.042663  17.777102  524563.945676  310.198965  3407.124915  -21.328198  2597.121291  -47765.949971  676.527753  585.027183  -1032.516134  520816.419861  -10007.738057  293728.847203  -245963.230773  -141601.756912  464968.230736 ; -15333.472763  671647.321333  500510.349698  -98841.473882  -85707.350933  -5.865777  -521157.089320  -222.547971  -1750.944983  79.620320  -1502.699261  -106779.284319  332.371908  326.381993  975.310385  -583516.508519  6392.963428  -245963.230773  352742.320917  125210.194827  -482821.181954 ; -10089.342216  272715.660904  245030.273812  -33406.619500  -195847.913941  -149.213573  -271960.941258  -196.849360  -20610.882110  -3180.347834  -19678.916322  16391.332952  -294.627485  -192.606701  320.825148  -256731.309067  8050.947813  -141601.756912  125210.194827  157148.137640  -260016.622642 ; 26798.198162  -1161492.487352  -853862.657929  57937.420110  193798.744224  16.105227  897439.140596  280.608095  4345.539065  23.004983  3884.577351  17853.501248  -1098.094957  -922.638646  -1678.947059  921275.266708  -14119.697016  464968.230736  -482821.181954  -260016.622642  829765.060849 ;];
Results{59,4}={};
Results{59,3}=[0.000000,-1902.970013,3730.400300,-392139.460048,-0.010269];
Results{60,5}=[ 10.000000  0.893450  0.001000  0.001390  0.001000  0.001000  0.001037  0.015252  0.001000  0.001000 ];
Results{60,6}=[ 0.001000  0.001000  7.327235  3.472543  0.001000  0.001000  8.989937  1.365922  0.001000  0.001000  0.001000  0.001000  0.001000  0.001000  0.001000  1.744899  3.472543  0.001000  9.978104  10.000000  3.472864  3.472543  10.000000  0.001000  0.001000  1.617822  0.001000  0.001000  0.001000  0.001000  9.799394  3.472543  0.001000  0.001000  0.375158  0.001000  5.659714  0.001000 ];
Results{60,1}=[1649.000473, 1172.496415, 13.200000, 436.904057, 13.083214, 26.400000];
Results{60,2}=[ 137.981855  -319.763966  -215.487062  18.891578  -130.374783  400.888585  15.372268  4.162305  16.867340  55.408483  42.779563  1.799628  173.250746  10.788207  110.058198  -164.975181  -96.348164  165.465765 ; -319.763966  23788.024826  14212.342127  -391.977618  2988.181570  -14835.742195  137.341735  -1.209048  188.425664  109.970421  8.095786  7.823461  -15199.499222  4.282135  -7817.663300  7707.945475  2590.999119  -12977.255508 ; -215.487062  14212.342127  11490.088762  336.949119  -2847.448861  -11415.233028  314.280221  3.636925  461.253799  -3863.425146  -4.270303  2.521119  -14342.991003  69.238084  -5346.688924  9210.028427  -2137.150824  -8199.285621 ; 18.891578  -391.977618  336.949119  211.877190  -1546.144782  -409.378520  61.025125  1.637996  91.237411  21.688697  -0.093982  -0.488493  -370.087391  1.013932  -188.779648  167.084964  401.019131  -464.279717 ; -130.374783  2988.181570  -2847.448861  -1546.144782  13177.588754  3545.150658  -625.303315  -14.886858  -939.362994  -80.505890  2.371085  3.647900  3142.533978  -1.498653  1569.625045  -1489.020667  -3310.819187  3861.945463 ; 400.888585  -14835.742195  -11415.233028  -409.378520  3545.150658  13071.278004  -548.723372  -39.994980  -871.490975  27.479838  41.637850  2.249241  12164.233364  -55.437869  6239.762138  -6266.235198  -3755.079194  10922.571665 ; 15.372268  137.341735  314.280221  61.025125  -625.303315  -548.723372  368.885109  30.151190  560.533294  10.775588  8.173659  1.250556  -348.673745  1.103405  -173.952700  163.303283  238.887462  -343.825538 ; 4.162305  -1.209048  3.636925  1.637996  -14.886858  -39.994980  30.151190  10.344194  54.642607  0.967870  0.957920  0.121018  -6.753899  0.447757  -2.464286  1.518748  9.030357  -1.729882 ; 16.867340  188.425664  461.253799  91.237411  -939.362994  -871.490975  560.533294  54.642607  888.775316  13.197293  10.026019  1.589056  -508.645133  1.039044  -254.819409  241.777657  380.930909  -505.495707 ; 55.408483  109.970421  -3863.425146  21.688697  -80.505890  27.479838  10.775588  0.967870  13.197293  100294.994021  5.048859  1.115502  46246.402543  28.477684  -27008.515238  -73286.180449  24041.944809  7227.010424 ; 42.779563  8.095786  -4.270303  -0.093982  2.371085  41.637850  8.173659  0.957920  10.026019  5.048859  49.403186  2.627588  -17.455256  10.404082  7.486664  -12.085363  -15.130500  -12.741890 ; 1.799628  7.823461  2.521119  -0.488493  3.647900  2.249241  1.250556  0.121018  1.589056  1.115502  2.627588  0.566526  -3.942818  0.714993  -1.485367  0.417340  -1.659211  -3.580028 ; 173.250746  -15199.499222  -14342.991003  -370.087391  3142.533978  12164.233364  -348.673745  -6.753899  -508.645133  46246.402543  -17.455256  -3.942818  35774.458522  -75.485718  -5144.266695  -41102.243457  14566.685174  10130.429042 ; 10.788207  4.282135  69.238084  1.013932  -1.498653  -55.437869  1.103405  0.447757  1.039044  28.477684  10.404082  0.714993  -75.485718  22.400834  -47.963399  19.574565  34.864108  -69.876613 ; 110.058198  -7817.663300  -5346.688924  -188.779648  1569.625045  6239.762138  -173.952700  -2.464286  -254.819409  -27008.515238  7.486664  -1.485367  -5144.266695  -47.963399  10990.352245  16018.137042  -4776.528101  1535.713127 ; -164.975181  7707.945475  9210.028427  167.084964  -1489.020667  -6266.235198  163.303283  1.518748  241.777657  -73286.180449  -12.085363  0.417340  -41102.243457  19.574565  16018.137042  57267.782896  -19265.807607  -8762.794672 ; -96.348164  2590.999119  -2137.150824  401.019131  -3310.819187  -3755.079194  238.887462  9.030357  380.930909  24041.944809  -15.130500  -1.659211  14566.685174  34.864108  -4776.528101  -19265.807607  46865.271547  -15172.078358 ; 165.465765  -12977.255508  -8199.285621  -464.279717  3861.945463  10922.571665  -343.825538  -1.729882  -505.495707  7227.010424  -12.741890  -3.580028  10130.429042  -69.876613  1535.713127  -8762.794672  -15172.078358  18870.625842 ;];
Results{60,4}={};
Results{60,4}{1,1}={'Help_Ru5P.n'};
Results{60,4}{1,2}={'PPP4.x'};
Results{60,4}{1,3}={'Tca7a.x'};
Results{60,3}=[3.000000,-112.302695,1649.000473,-18515.594424,-0.001110];
Results{61,5}=[ 9.992904  0.740759  0.001050  0.001377  0.001011  0.001045  0.001164  1.412257  0.008096  0.001609 ];
Results{61,6}=[ 6.062186  7.864155  6.824829  9.185641  7.877491  7.624694  9.825595  7.524685  7.864685  1.569971  7.884850  7.865252  3.936078  7.891432  1.575649  0.196772  8.985009  7.883885  9.768236  9.994242  9.386894  9.164498  9.992904  7.883651  7.865758  1.406558  1.782192  4.415863  0.214767  7.883804  9.989126  9.412611  7.864587  7.865216  0.007938  0.185201  8.411737  7.864652 ];
Results{61,1}=[2745.784704, 1549.461042, 13.200000, 1156.723662, 25.648701, 26.400000];
Results{61,2}=[ 5577.956495  -19014.057173  -16616.638618  -1124.086650  2015.240275  1.007263  17700.006337  47.346493  677.099209  1.369141  590.105235  -2256.638928  371.341757  -240.528240  -4.264660  13976.685329  -915.005948  10894.014313  -8637.492770  -5752.674936  15041.874934 ; -19014.057173  932322.439158  604510.867164  -5716.426454  83802.417354  12.338220  -625510.968779  -226.040689  196.344048  11.843273  1886.328971  14769.462831  -499.547165  -488.186470  1362.170062  -641851.927175  3843.085856  -337752.263161  322983.150533  132348.735354  -558656.521079 ; -16616.638618  604510.867164  444500.640387  -18574.914574  -72501.157631  -6.004298  -464516.566013  -243.726198  -2193.154751  20.397887  -1627.522900  1662.758539  -36.963668  -94.879017  828.284830  -476780.328910  9133.957258  -247483.234038  245820.470867  120860.719929  -417783.259151 ; -1124.086650  -5716.426454  -18574.914574  121859.978427  -49609.422093  11.469228  20703.684560  79.143577  1421.375750  -4.640724  1300.157337  49176.210087  -3.193359  31.598078  -12.275509  43501.325362  322.020821  -3402.088198  -45774.121983  -13905.844878  25450.867851 ; 2015.240275  83802.417354  -72501.157631  -49609.422093  653068.990617  68.580066  92765.123275  164.130059  9309.463951  -13.503208  12271.433407  3305.481713  26.511787  92.986074  352.516617  82232.725074  -3467.144405  40559.886662  -43865.117987  -104817.031387  102720.810062 ; 1.007263  12.338220  -6.004298  11.469228  68.580066  1.736286  0.739595  0.040787  99.701442  25.608600  95.718746  -4.763497  2.605992  -0.360074  0.065615  11.390605  -0.966225  8.815852  -4.057676  -63.485971  5.413389 ; 17700.006337  -625510.968779  -464516.566013  20703.684560  92765.123275  0.739595  488446.808353  283.859670  4673.120483  -208.440615  3780.889226  -5288.164695  66.706831  195.137585  -846.456982  496429.512320  -9946.533712  259662.798307  -254374.604414  -136518.920708  440755.178037 ; 47.346493  -226.040689  -243.726198  79.143577  164.130059  0.040787  283.859670  44.588011  -232.504109  -13.622541  -11.010236  -61.760326  19.346032  13.536842  -0.063183  276.226390  -15.386270  193.531519  -131.783237  -116.737783  168.958643 ; 677.099209  196.344048  -2193.154751  1421.375750  9309.463951  99.701442  4673.120483  -232.504109  15439.255277  1381.473232  10530.819274  -938.190966  318.329531  179.949803  10.930118  2562.563135  -228.542221  2106.407149  -1168.444800  -8789.954476  2227.007900 ; 1.369141  11.843273  20.397887  -4.640724  -13.503208  25.608600  -208.440615  -13.622541  1381.473232  739.359749  1266.650500  -7.459007  -1.189897  1.599448  0.073065  -31.085654  0.097167  -11.213372  18.675174  -1053.875270  -0.813088 ; 590.105235  1886.328971  -1627.522900  1300.157337  12271.433407  95.718746  3780.889226  -11.010236  10530.819274  1266.650500  9450.003528  -576.624888  293.693226  145.201532  15.123570  2034.724900  -198.964069  1618.184094  -1041.783805  -7900.852372  1899.026826 ; -2256.638928  14769.462831  1662.758539  49176.210087  3305.481713  -4.763497  -5288.164695  -61.760326  -938.190966  -7.459007  -576.624888  126950.522821  -633.993062  -496.532407  26.299309  50705.228168  2218.342102  -39276.693196  -87673.404715  22216.972554  9737.505705 ; 371.341757  -499.547165  -36.963668  -3.193359  26.511787  2.605992  66.706831  19.346032  318.329531  -1.189897  293.693226  -633.993062  3574.775770  12.236244  -39.964170  -141.254398  172.808262  453.229950  177.851781  -170.908164  -669.970077 ; -240.528240  -488.186470  -94.879017  31.598078  92.986074  -0.360074  195.137585  13.536842  179.949803  1.599448  145.201532  -496.532407  12.236244  2842.465821  2.652971  501.619022  30.202504  381.857134  114.553303  -165.986412  -450.912926 ; -4.264660  1362.170062  828.284830  -12.275509  352.516617  0.065615  -846.456982  -0.063183  10.930118  0.073065  15.123570  26.299309  -39.964170  2.652971  5.622352  -892.914915  4.470007  -461.829853  435.574199  137.410491  -750.852346 ; 13976.685329  -641851.927175  -476780.328910  43501.325362  82232.725074  11.390605  496429.512320  276.226390  2562.563135  -31.085654  2034.724900  50705.228168  -141.254398  501.619022  -892.914915  537373.456111  -9058.819268  250287.964987  -300992.988255  -119571.756604  449308.170141 ; -915.005948  3843.085856  9133.957258  322.020821  -3467.144405  -0.966225  -9946.533712  -15.386270  -228.542221  0.097167  -198.964069  2218.342102  172.808262  30.202504  4.470007  -9058.819268  1739.866741  -6091.499981  3873.036100  4864.807762  -8564.921872 ; 10894.014313  -337752.263161  -247483.234038  -3402.088198  40559.886662  8.815852  259662.798307  193.531519  2106.407149  -11.213372  1618.184094  -39276.693196  453.229950  381.857134  -461.829853  250287.964987  -6091.499981  150221.682917  -110945.246775  -73779.726952  227237.483567 ; -8637.492770  322983.150533  245820.470867  -45774.121983  -43865.117987  -4.057676  -254374.604414  -131.783237  -1168.444800  18.675174  -1041.783805  -87673.404715  177.851781  114.553303  435.574199  -300992.988255  3873.036100  -110945.246775  198618.498169  51562.741761  -236974.495757 ; -5752.674936  132348.735354  120860.719929  -13905.844878  -104817.031387  -63.485971  -136518.920708  -116.737783  -8789.954476  -1053.875270  -7900.852372  22216.972554  -170.908164  -165.986412  137.410491  -119571.756604  4864.807762  -73779.726952  51562.741761  101254.283254  -136464.248627 ; 15041.874934  -558656.521079  -417783.259151  25450.867851  102720.810062  5.413389  440755.178037  168.958643  2227.007900  -0.813088  1899.026826  9737.505705  -669.970077  -450.912926  -750.852346  449308.170141  -8564.921872  227237.483567  -236974.495757  -136464.248627  411655.038545 ;];
Results{61,4}={};
Results{61,3}=[0.000000,-964.034250,2745.784704,-200270.855657,-0.003091];
Results{62,5}=[ 10.000000  1.983524  0.001000  0.001880  0.001000  0.001000  0.001200  4.629208  0.001000  0.001000 ];
Results{62,6}=[ 0.001000  10.000000  10.000000  9.545269  10.000000  10.000000  9.984131  10.000000  10.000000  10.000000  9.655350  10.000000  10.000000  9.655350  10.000000  0.001000  10.000000  10.000000  9.519671  9.986184  10.000000  10.000000  10.000000  10.000000  9.655350  0.001000  9.703758  10.000000  0.001000  10.000000  10.000000  10.000000  10.000000  9.655349  0.001000  0.001000  9.964132  10.000000 ];
Results{62,1}=[3968.546857, 2443.931456, 13.200000, 1485.015401, 55.464382, 26.400000];
Results{62,2}=[ 12213.228901  -34551.306798  -31087.259237  -2498.507663  4486.165952  1.036540  33225.245233  70.248749  1188.980699  -24.690863  1190.118667  -3940.261248  445.069168  -1036.524594  -8.753604  24641.997733  -1791.371471  20380.525012  -16440.173309  -10880.866720  28659.282102 ; -34551.306798  2137151.239783  1375201.664491  -11190.853300  174721.118061  16.755929  -1421830.504318  -410.037855  1265.434526  1.364555  4776.885433  30510.032979  -889.107896  -1234.984639  3364.125675  -1467395.277149  6539.064328  -766098.075933  735588.349085  297188.447040  -1271052.907328 ; -31087.259237  1375201.664491  988799.260480  -47351.488402  -155780.504805  -11.611408  -1033060.641419  -423.794050  -3869.772708  63.107010  -2799.395155  62.369704  -37.851713  -89.680408  2048.663671  -1064383.827754  15647.251041  -547675.236422  547612.839308  268050.529418  -933259.806437 ; -2498.507663  -11190.853300  -47351.488402  284986.861993  -87271.267260  22.541468  53613.907286  226.598877  3845.051030  -2.753015  3522.198621  116044.252093  0.412326  77.055665  -19.698515  106510.929419  679.135226  -6012.652154  -110031.586237  -37387.200584  64712.759876 ; 4486.165952  174721.118061  -155780.504805  -87271.267260  1348391.545444  124.178537  200453.173754  201.922822  20332.690824  3.528448  27263.411727  13470.286870  -9.482838  194.966617  743.656190  179164.082662  -6982.757266  85189.617021  -98659.429785  -224050.819507  220521.300132 ; 1.036540  16.755929  -11.611408  22.541468  124.178537  4.035084  6.423739  -0.349512  256.079657  65.222199  232.727436  -12.417624  3.744233  0.709046  0.148412  20.049289  -1.913482  17.228496  -4.826792  -163.678095  17.202981 ; 33225.245233  -1421830.504318  -1033060.641419  53613.907286  200453.173754  6.423739  1086660.636409  550.917518  11875.581827  29.999687  11163.997148  -2324.278093  152.753373  167.379078  -2096.753900  1110798.553809  -17033.473751  573077.056504  -570752.472434  -298436.428048  981075.345237 ; 70.248749  -410.037855  -423.794050  226.598877  201.922822  -0.349512  550.917518  113.932828  -563.335178  -43.653170  32.236307  -95.761389  30.227161  23.204058  -0.555741  506.033192  -31.477905  337.017107  -241.264804  -230.701049  299.224431 ; 1188.980699  1265.434526  -3869.772708  3845.051030  20332.690824  256.079657  11875.581827  -563.335178  41845.238120  4188.850482  30216.135577  -1926.136883  574.566993  311.946238  21.431846  4663.047249  -432.121321  3908.029239  -1982.131923  -24436.418317  5109.948339 ; -24.690863  1.364555  63.107010  -2.753015  3.528448  65.222199  29.999687  -43.653170  4188.850482  2218.011757  3936.204205  -84.894586  -1.572502  1.827045  0.289105  -85.473312  0.501241  -13.003824  97.909547  -3808.661158  39.226245 ; 1190.118667  4776.885433  -2799.395155  3522.198621  27263.411727  232.727436  11163.997148  32.236307  30216.135577  3936.204205  28350.099127  -1338.831345  565.327956  252.090275  32.939785  3519.372262  -358.385147  3042.920754  -1704.352197  -23533.484517  4695.854439 ; -3940.261248  30510.032979  62.369704  116044.252093  13470.286870  -12.417624  -2324.278093  -95.761389  -1926.136883  -84.894586  -1338.831345  160360.058002  -1133.532583  -984.574337  66.449882  66001.554718  3788.750350  -49176.242981  -111183.275947  14696.179018  20484.317765 ; 445.069168  -889.107896  -37.851713  0.412326  -9.482838  3.744233  152.753373  30.227161  574.566993  -1.572502  565.327956  -1133.532583  7586.184631  226.242843  -104.523573  -144.845488  269.877589  746.678648  383.786417  -336.806136  -1243.315656 ; -1036.524594  -1234.984639  -89.680408  77.055665  194.966617  0.709046  167.379078  23.204058  311.946238  1.827045  252.090275  -984.574337  226.242843  6833.066966  -1.601070  1295.010154  27.382722  625.453862  359.067106  -200.955532  -986.078326 ; -8.753604  3364.125675  2048.663671  -19.698515  743.656190  0.148412  -2096.753900  -0.555741  21.431846  0.289105  32.939785  66.449882  -104.523573  -1.601070  14.177939  -2215.021627  6.137927  -1145.398010  1079.023089  351.323192  -1854.416916 ; 24641.997733  -1467395.277149  -1064383.827754  106510.929419  179164.082662  20.049289  1110798.553809  506.033192  4663.047249  -85.473312  3519.372262  66001.554718  -144.845488  1295.010154  -2215.021627  1182229.468495  -15372.717161  570348.952348  -636350.101855  -282598.877133  1007901.090260 ; -1791.371471  6539.064328  15647.251041  679.135226  -6982.757266  -1.913482  -17033.473751  -31.477905  -432.121321  0.501241  -358.385147  3788.750350  269.877589  27.382722  6.137927  -15372.717161  2932.207580  -10469.149115  6680.271592  8415.480175  -14709.462161 ; 20380.525012  -766098.075933  -547675.236422  -6012.652154  85189.617021  17.228496  573077.056504  337.017107  3908.029239  -13.003824  3042.920754  -49176.242981  746.678648  625.453862  -1145.398010  570348.952348  -10469.149115  319922.088208  -270746.125746  -154082.648033  507924.393578 ; -16440.173309  735588.349085  547612.839308  -110031.586237  -98659.429785  -4.826792  -570752.472434  -241.264804  -1982.131923  97.909547  -1704.352197  -111183.275947  383.786417  359.067106  1079.023089  -636350.101855  6680.271592  -270746.125746  381929.185429  139386.181725  -528408.174094 ; -10880.866720  297188.447040  268050.529418  -37387.200584  -224050.819507  -163.678095  -298436.428048  -230.701049  -24436.418317  -3808.661158  -23533.484517  14696.179018  -336.806136  -200.955532  351.323192  -282598.877133  8415.480175  -154082.648033  139386.181725  170235.837298  -283474.800990 ; 28659.282102  -1271052.907328  -933259.806437  64712.759876  220521.300132  17.202981  981075.345237  299.224431  5109.948339  39.226245  4695.854439  20484.317765  -1243.315656  -986.078326  -1854.416916  1007901.090260  -14709.462161  507924.393578  -528408.174094  -283474.800990  906288.412552 ;];
Results{62,4}={};
Results{62,3}=[0.000000,-2067.140421,3968.546857,-431860.227477,-0.010391];
Results{63,5}=[ 10.000000  1.090599  0.001103  0.001001  0.001000  0.001000  0.016051  2.207112  0.001000  0.001000 ];
Results{63,6}=[ 3.870471  9.817159  5.068368  9.999995  10.000000  9.987984  5.987096  9.192861  10.000000  0.001000  9.997669  10.000000  9.859186  9.999589  0.001000  0.001001  9.968025  10.000000  9.993526  9.999983  9.999990  5.598547  10.000000  10.000000  9.999510  0.001000  0.001000  9.857639  0.001000  10.000000  9.106054  9.918028  10.000000  9.998575  0.001000  0.001000  9.128421  10.000000 ];
Results{63,1}=[3194.475884, 1845.754305, 13.200000, 1309.121580, 35.525143, 26.400000];
Results{63,2}=[ 8148.676699  -21169.140147  -20154.899428  -1813.201895  3322.874107  1.591297  21585.640138  58.261527  907.625686  0.910007  830.009603  -3021.447475  531.861702  -614.986342  -4.214885  15805.051278  -1366.939571  13474.703176  -10453.539053  -7450.422270  18417.530485 ; -21169.140147  1196160.823432  770853.434162  -8672.380257  127358.154510  19.590479  -796518.308702  -283.866923  1126.258670  19.239770  3577.212091  19881.712742  -491.001892  -933.383616  1854.745198  -821043.081342  5308.143507  -430900.041266  411018.512007  165189.743495  -710567.828167 ; -20154.899428  770853.434162  575307.520601  -31206.910069  -113464.939118  -6.841106  -602117.325181  -311.153240  -2723.887405  29.277648  -2005.813979  58.002339  -40.591024  -62.946071  1114.417808  -619317.307340  12782.991331  -319667.408862  319609.442778  162256.333220  -543575.664028 ; -1813.201895  -8672.380257  -31206.910069  198819.277195  -73653.677485  17.233181  35029.496827  136.956524  2430.654545  -4.366904  2239.826363  80546.815020  -3.081210  51.849052  -17.481941  72105.402313  520.940844  -5128.925924  -75417.883229  -23861.469455  42736.675278 ; 3322.874107  127358.154510  -113464.939118  -73653.677485  994859.922973  100.643662  145210.365864  218.151426  14571.405581  -9.122566  19282.668566  5500.171088  22.914204  145.807657  540.254095  128721.046662  -5538.171344  63391.406385  -68891.200025  -162278.828378  159803.709298 ; 1.591297  19.590479  -6.841106  17.233181  100.643662  2.767751  0.046944  -0.142777  163.898416  42.537541  156.368661  -6.067317  3.241402  -0.145745  0.102410  13.711132  -1.142021  11.000111  -4.941150  -103.403699  9.103144 ; 21585.640138  -796518.308702  -602117.325181  35029.496827  145210.365864  0.046944  634562.193453  379.040159  6857.090131  -210.184460  5918.774908  -3060.467651  118.255378  171.514870  -1136.859302  646594.144839  -13934.970354  335522.581361  -332462.170215  -182940.167255  573887.512971 ; 58.261527  -283.866923  -311.153240  136.956524  218.151426  -0.142777  379.040159  75.553899  -394.745103  -26.023635  -14.519389  -70.997295  23.452336  19.290906  -0.169412  363.471744  -19.985226  247.382932  -176.396385  -151.927216  217.240375 ; 907.625686  1126.258670  -2723.887405  2430.654545  14571.405581  163.898416  6857.090131  -394.745103  25644.349584  2457.010279  17840.718876  -1205.769161  425.732647  257.564443  15.548556  3265.289934  -304.803119  2710.921984  -1505.430463  -14428.895516  3290.990662 ; 0.910007  19.239770  29.277648  -4.366904  -9.122566  42.537541  -210.184460  -26.023635  2457.010279  1263.590232  2277.374870  -15.132758  -1.123031  1.722004  0.130851  -44.651696  -0.146878  -14.398647  29.534473  -1955.041968  3.469055 ; 830.009603  3577.212091  -2005.813979  2239.826363  19282.668566  156.368661  5918.774908  -14.519389  17840.718876  2277.374870  16363.064945  -731.086564  410.759017  208.809167  22.141140  2577.156981  -269.301043  2091.039126  -1360.253299  -13385.242766  2949.219358 ; -3021.447475  19881.712742  58.002339  80546.815020  5500.171088  -6.067317  -3060.467651  -70.997295  -1205.769161  -15.132758  -731.086564  142215.180462  -771.138549  -739.555362  38.999601  58832.706038  2944.709941  -43230.196183  -98984.573498  18640.998075  15187.769168 ; 531.861702  -491.001892  -40.591024  -3.081210  22.914204  3.241402  118.255378  23.452336  425.732647  -1.123031  410.759017  -771.138549  5740.704511  95.968459  -69.116904  -308.362047  206.282466  528.852083  238.222849  -256.635945  -836.666404 ; -614.986342  -933.383616  -62.946071  51.849052  145.807657  -0.145745  171.514870  19.290906  257.564443  1.722004  208.809167  -739.555362  95.968459  4961.299681  0.923240  867.493168  60.127762  500.405065  238.951715  -160.020530  -782.170046 ; -4.214885  1854.745198  1114.417808  -17.481941  540.254095  0.102410  -1136.859302  -0.169412  15.548556  0.130851  22.141140  38.999601  -69.116904  0.923240  8.774972  -1202.516235  5.598356  -623.010175  584.080196  174.520397  -1003.992312 ; 15805.051278  -821043.081342  -619317.307340  72105.402313  128721.046662  13.711132  646594.144839  363.471744  3265.289934  -44.651696  2577.156981  58832.706038  -308.362047  867.493168  -1202.516235  697357.933647  -12581.393655  327076.012453  -385908.226526  -166276.059487  587302.087106 ; -1366.939571  5308.143507  12782.991331  520.940844  -5538.171344  -1.142021  -13934.970354  -19.985226  -304.803119  -0.146878  -269.301043  2944.709941  206.282466  60.127762  5.598356  -12581.393655  2391.263177  -8440.026682  5495.168563  6836.342478  -12128.358807 ; 13474.703176  -430900.041266  -319667.408862  -5128.925924  63391.406385  11.000111  335522.581361  247.382932  2710.921984  -14.398647  2091.039126  -43230.196183  528.852083  500.405065  -623.010175  327076.012453  -8440.026682  191857.670201  -148627.744855  -96185.871274  295145.216163 ; -10453.539053  411018.512007  319609.442778  -75417.883229  -68891.200025  -4.941150  -332462.170215  -176.396385  -1505.430463  29.534473  -1360.253299  -98984.573498  238.222849  238.951715  584.080196  -385908.226526  5495.168563  -148627.744855  247612.206733  77544.822144  -310332.507123 ; -7450.422270  165189.743495  162256.333220  -23861.469455  -162278.828378  -103.403699  -182940.167255  -151.927216  -14428.895516  -1955.041968  -13385.242766  18640.998075  -256.635945  -160.020530  174.520397  -166276.059487  6836.342478  -96185.871274  77544.822144  125933.693584  -179667.517020 ; 18417.530485  -710567.828167  -543575.664028  42736.675278  159803.709298  9.103144  573887.512971  217.240375  3290.990662  3.469055  2949.219358  15187.769168  -836.666404  -782.170046  -1003.992312  587302.087106  -12128.358807  295145.216163  -310332.507123  -179667.517020  535392.200804 ;];
Results{63,4}={};
Results{63,3}=[0.000000,-1438.220755,3194.475884,-266889.460406,-0.006128];
Results{64,5}=[ 9.682138  1.072791  0.001255  0.001316  0.001004  0.001008  0.001066  2.129007  0.001000  0.001106 ];
Results{64,6}=[ 5.710581  7.941474  6.575153  9.885627  7.654620  7.422007  9.488834  7.208345  8.551052  0.381293  7.775815  7.837266  2.395193  7.731161  0.381290  0.534444  9.693515  7.835157  9.856098  9.998786  9.762510  9.881218  10.000000  7.841568  7.628938  1.968598  0.380911  2.277046  0.922416  7.807990  9.978553  9.748160  8.784866  7.823040  0.001000  0.001000  7.019379  7.651530 ];
Results{64,1}=[3016.437132, 1833.081590, 13.200000, 1143.755542, 35.102720, 26.400000];
[truncated: 6,078,976 more chars]
