# Supplementary material for: A Pareto approach to resolve the conflict between information gain and experimental costs: Multiple-criteria design of carbon labeling experiments
Source: PLoS Comput Biol. 2018 Oct 31;14(10):e1006533. doi: 10.1371/journal.pcbi.1006533 (PMC6209137; doi:10.1371/journal.pcbi.1006533)
Supplement: S1 File — ZIP archive containing Pareto scatterplots for 3D- and 5D-MO-ED scenarios and scripts to reproduce Figs 7 and 8. (ZIP) [file pcbi.1006533.s007.zip › Scatter/3D_Comparison_Fig7/ResultfileLCMS_final.m]

function Results=ResultfileLCMS_final()
Results{1,5}=[ 0.001000  0.001001  0.001000  0.001000  0.001000  0.001000  0.001000  0.770987  10.000000  0.001000 ];
Results{1,6}=[ 9.999999  9.999987  9.999988  9.999988  9.999987  9.999987  9.999987  9.999989  9.999987  10.000000  9.999987  9.999987  9.999987  9.999987  9.999987  10.000000  9.999987  9.999987  9.999987  9.999986  9.999987  9.999987  9.999986  10.000000  9.999988  9.999999  9.999998  9.999987  9.999999  9.999987  9.999987  9.999987  9.999987  9.999988  9.999999  9.999998  9.999982  9.999987 ];
Results{1,1}=[16580.077094, 14832.416686, 10.000000, 1717.660408, 468.413890, 20.000000];
Results{1,2}=[ 1230.640873  -1122.699062  -1318.492259  -46.383086  289.993918  -23.049680  2263.135670  5.717764  67.523171  26.130492  89.637273  227.248511  -5.556689  -45.121326  1.918969  944.037026  -157.485832  816.710142  -1041.071419  -445.539676  838.560532 ; -1122.699062  22672.901541  12951.499340  -2192.369748  3602.239062  52.212364  -16163.626666  21.715082  -300.955159  -80.088991  -500.827148  -612.832941  -111.615587  -27.305822  9.742423  -13899.329022  331.624143  -7211.437214  7828.020309  2295.089300  -9944.579579 ; -1318.492259  12951.499340  16843.979057  -4433.852831  -5726.542878  52.263370  -20046.884836  7.768964  -328.622807  14.578326  -407.007509  -5750.707637  -44.656652  -56.022106  0.186135  -20706.273169  807.184608  -8068.968909  13816.262942  2145.318420  -12891.184201 ; -46.383086  -2192.369748  -4433.852831  35594.716149  -678.079257  -18.689462  5468.028875  -63.687370  -266.946430  -26.798491  206.338553  14718.009129  -1.975277  2.747596  5.916958  11612.652130  45.887947  -1575.403100  -13142.778927  -4284.927261  6715.016495 ; 289.993918  3602.239062  -5726.542878  -678.079257  51123.908789  67.279709  3061.448380  11.374391  -832.931849  -198.868178  -1672.482602  -348.821348  15.324597  17.040474  27.082551  6100.510585  -583.643192  3425.607779  -3074.499619  -7281.576564  9808.029986 ; -23.049680  52.212364  52.263370  -18.689462  67.279709  9.394384  -302.904485  7.330613  185.698419  24.059471  197.231259  -78.987417  -4.676998  -4.922058  0.037101  -78.233222  -1.701273  -6.075191  84.754304  -23.822082  44.853571 ; 2263.135670  -16163.626666  -20046.884836  5468.028875  3061.448380  -302.904485  35318.784625  -103.799837  -88.249873  -223.618485  810.224990  5149.377066  355.891695  378.020125  0.039432  23171.717116  -797.986426  9923.602236  -15053.356925  -9433.767651  14329.673588 ; 5.717764  21.715082  7.768964  -63.687370  11.374391  7.330613  -103.799837  60.831003  -150.172970  17.060529  122.045081  8.206038  -0.578158  2.641574  0.007560  -18.572766  2.224997  -15.365326  7.424660  69.188180  -2.969889 ; 67.523171  -300.955159  -328.622807  -266.946430  -832.931849  185.698419  -88.249873  -150.172970  14861.915353  1125.791272  12811.474894  -103.326937  39.584629  61.306038  2.178979  241.333358  20.538165  181.190338  -74.634092  -3348.818530  384.847387 ; 26.130492  -80.088991  14.578326  -26.798491  -198.868178  24.059471  -223.618485  17.060529  1125.791272  289.704091  1111.538562  -43.732036  6.235697  9.606850  0.120222  -60.191583  4.849842  -4.993692  49.386713  -494.632512  71.393037 ; 89.637273  -500.827148  -407.007509  206.338553  -1672.482602  197.231259  810.224990  122.045081  12811.474894  1111.538562  14321.262628  34.807942  57.823050  62.136782  2.396854  432.781546  12.917930  242.436043  -274.814564  -3588.834050  165.852790 ; 227.248511  -612.832941  -5750.707637  14718.009129  -348.821348  -78.987417  5149.377066  8.206038  -103.326937  -43.732036  34.807942  108747.503865  -29.266263  48.457978  3.501129  51645.851612  313.312159  -28625.692553  -80112.637351  23409.860930  8894.426884 ; -5.556689  -111.615587  -44.656652  -1.975277  15.324597  -4.676998  355.891695  -0.578158  39.584629  6.235697  57.823050  -29.266263  209.193391  22.778160  -2.279448  107.249675  36.045076  72.242892  -42.522166  -100.224098  -165.138480 ; -45.121326  -27.305822  -56.022106  2.747596  17.040474  -4.922058  378.020125  2.641574  61.306038  9.606850  62.136782  48.457978  22.778160  214.182481  -0.261731  145.027903  8.286078  30.088188  -77.854240  -68.489553  -127.300532 ; 1.918969  9.742423  0.186135  5.916958  27.082551  0.037101  0.039432  0.007560  2.178979  0.120222  2.396854  3.501129  -2.279448  -0.261731  0.171186  -0.511989  -0.402728  -1.046023  -2.357509  -6.650834  3.035866 ; 944.037026  -13899.329022  -20706.273169  11612.652130  6100.510585  -78.233222  23171.717116  -18.572766  241.333358  -60.191583  432.781546  51645.851612  107.249675  145.027903  -0.511989  45011.011886  -732.033690  -2909.393410  -48731.820496  9376.427415  15808.884756 ; -157.485832  331.624143  807.184608  45.887947  -583.643192  -1.701273  -797.986426  2.224997  20.538165  4.849842  12.917930  313.312159  36.045076  8.286078  -0.402728  -732.033690  202.272569  -596.649036  283.442663  488.628459  -794.547056 ; 816.710142  -7211.437214  -8068.968909  -1575.403100  3425.607779  -6.075191  9923.602236  -15.365326  181.190338  -4.993692  242.436043  -28625.692553  72.242892  30.088188  -1.046023  -2909.393410  -596.649036  13304.172616  15319.867698  -7285.658509  3840.158738 ; -1041.071419  7828.020309  13816.262942  -13142.778927  -3074.499619  84.754304  -15053.356925  7.424660  -74.634092  49.386713  -274.814564  -80112.637351  -42.522166  -77.854240  -2.357509  -48731.820496  283.442663  15319.867698  64785.460093  -16125.236194  -12737.165703 ; -445.539676  2295.089300  2145.318420  -4284.927261  -7281.576564  -23.822082  -9433.767651  69.188180  -3348.818530  -494.632512  -3588.834050  23409.860930  -100.224098  -68.489553  -6.650834  9376.427415  488.628459  -7285.658509  -16125.236194  53234.652538  -20284.158091 ; 838.560532  -9944.579579  -12891.184201  6715.016495  9808.029986  44.853571  14329.673588  -2.969889  384.847387  71.393037  165.852790  8894.426884  -165.138480  -127.300532  3.035866  15808.884756  -794.547056  3840.158738  -12737.165703  -20284.158091  25952.860264 ;];
Results{1,4}={};
Results{1,3}=[0.000000,-560.355023,16580.077094,-23999.500923,-0.024486];
Results{2,5}=[ 0.001000  1.988482  0.001000  0.001000  0.001000  0.001000  0.001000  0.001000  3.198721  10.000000 ];
Results{2,6}=[ 10.000000  10.000000  10.000000  10.000000  10.000000  10.000000  10.000000  10.000000  10.000000  10.000000  10.000000  10.000000  10.000000  10.000000  10.000000  10.000000  10.000000  10.000000  10.000000  10.000000  10.000000  10.000000  10.000000  10.000000  10.000000  10.000000  10.000000  10.000000  10.000000  10.000000  10.000000  10.000000  10.000000  10.000000  10.000000  10.000000  10.000000  10.000000 ];
Results{2,1}=[28762.081304, 27014.419203, 10.000000, 1717.662100, 874.480640, 20.000000];
Results{2,2}=[ 5301.109708  -11631.212819  -9456.459354  -124.723962  928.216510  13212.290339  257.449971  20.566521  279.214422  1696.871532  349.590508  602.709092  6045.244925  723.520760  4472.682351  -6148.571912  -4923.831289  11274.413038 ; -11631.212819  148334.497339  66628.551919  -5964.737544  41953.675022  -72075.754255  52.847193  -61.361100  173.138480  -2195.276703  364.868350  1170.414275  -63282.347365  -1129.843019  -35325.674763  37542.882626  3931.633821  -59820.340141 ; -9456.459354  66628.551919  95323.796922  9355.274258  -97163.951471  -107941.288450  -488.731537  -17.434648  256.452048  -6354.726619  -167.589544  149.446697  -98618.359361  -884.768448  -50004.528266  56349.374359  48076.041780  -103048.119363 ; -124.723962  -5964.737544  9355.274258  8191.936314  -26301.769639  -10827.845384  21.009518  5.991589  237.120992  2207.003444  -47.548522  -49.956773  -9174.988677  -43.639328  -5735.394362  3525.587897  9168.376104  -11924.665351 ; 928.216510  41953.675022  -97163.951471  -26301.769639  238642.281871  114143.617321  -77.439953  -75.059755  -2061.721244  -388.305191  517.612825  526.217398  105481.863118  380.608751  53242.525538  -52823.704219  -92094.372854  122766.754187 ; 13212.290339  -72075.754255  -107941.288450  -10827.845384  114143.617321  131211.125235  -1547.214096  -111.050653  -3365.280872  3978.762249  558.431577  689.653741  107058.413689  1561.389097  57024.289957  -60970.082777  -66720.931469  122164.679778 ; 257.449971  52.847193  -488.731537  21.009518  -77.439953  -1547.214096  5412.845186  435.911662  7234.340852  193.915001  70.787286  183.305655  294.596601  51.956402  150.909395  -340.627985  -329.438150  741.233316 ; 20.566521  -61.361100  -17.434648  5.991589  -75.059755  -111.050653  435.911662  100.339143  668.337486  10.703989  4.319124  8.619832  -3.578575  4.672940  0.879086  -11.324933  -111.540079  31.378392 ; 279.214422  173.138480  256.452048  237.120992  -2061.721244  -3365.280872  7234.340852  668.337486  10375.332335  272.115676  80.019180  205.520448  -516.182624  55.686687  -287.603116  20.230243  347.601971  -127.750265 ; 1696.871532  -2195.276703  -6354.726619  2207.003444  -388.305191  3978.762249  193.915001  10.703989  272.115676  102279.540727  185.447268  223.898130  47919.604660  447.027528  -26469.498874  -75798.844961  22212.623623  10943.394065 ; 349.590508  364.868350  -167.589544  -47.548522  517.612825  558.431577  70.787286  4.319124  80.019180  185.447268  134.733955  99.086821  -133.269286  87.613512  -2.951110  -174.434442  -453.081136  428.422488 ; 602.709092  1170.414275  149.446697  -49.956773  526.217398  689.653741  183.305655  8.619832  205.520448  223.898130  99.086821  1302.775624  -690.584825  214.815779  -160.175853  -58.015657  -753.581543  182.426059 ; 6045.244925  -63282.347365  -98618.359361  -9174.988677  105481.863118  107058.413689  294.596601  -3.578575  -516.182624  47919.604660  -133.269286  -690.584825  123577.092287  360.232379  40193.724796  -88121.526481  -36379.524436  104889.989738 ; 723.520760  -1129.843019  -884.768448  -43.639328  380.608751  1561.389097  51.956402  4.672940  55.686687  447.027528  87.613512  214.815779  360.232379  239.192116  269.582747  -711.419818  -654.656835  1298.091603 ; 4472.682351  -35325.674763  -50004.528266  -5735.394362  53242.525538  57024.289957  150.909395  0.879086  -287.603116  -26469.498874  -2.951110  -160.175853  40193.724796  269.582747  35167.508194  -8698.322628  -31325.633794  51600.907516 ; -6148.571912  37542.882626  56349.374359  3525.587897  -52823.704219  -60970.082777  -340.627985  -11.324933  20.230243  -75798.844961  -174.434442  -58.015657  -88121.526481  -711.419818  -8698.322628  84486.768572  9086.251364  -62518.775880 ; -4923.831289  3931.633821  48076.041780  9168.376104  -92094.372854  -66720.931469  -329.438150  -111.540079  347.601971  22212.623623  -453.081136  -753.581543  -36379.524436  -654.656835  -31325.633794  9086.251364  89846.423375  -76885.335695 ; 11274.413038  -59820.340141  -103048.119363  -11924.665351  122766.754187  122164.679778  741.233316  31.378392  -127.750265  10943.394065  428.422488  182.426059  104889.989738  1298.091603  51600.907516  -62518.775880  -76885.335695  128771.266951 ;];
Results{2,4}={};
Results{2,4}{1,1}={'Help_Ru5P.n'};
Results{2,4}{1,2}={'PPP4.x'};
Results{2,4}{1,3}={'Tca7a.x'};
Results{2,3}=[3.000000,-1072.131735,28762.081304,-67149.920325,-0.000701];
Results{3,5}=[ 10.000000  0.869281  0.001000  0.001486  0.001355  0.001362  0.001000  0.043942  0.001000  0.001000 ];
Results{3,6}=[ 0.001000  4.507645  4.553281  4.511613  4.465164  4.383137  4.525405  4.259177  4.490954  0.001000  4.418641  4.466360  4.503228  4.466844  4.490144  0.001000  4.496567  4.511510  4.495173  3.909572  4.357971  4.204391  4.403136  3.991785  4.474070  0.001000  0.001000  4.541072  0.001000  4.470132  4.499299  4.524301  4.487703  4.583795  0.001000  0.001000  2.650818  4.501110 ];
Results{3,1}=[1491.198990, 1175.768060, 10.000000, 285.430930, 13.192269, 20.000000];
Results{3,2}=[ 12.506236  -13.627553  -16.486183  -1.026734  1.555952  40.732327  1.888741  0.533935  2.452812  9.034485  0.088240  0.762778  12.316855  0.778747  5.937728  -14.914358  -13.287867  14.954352 ; -13.627553  158.884258  54.356704  -5.134244  143.235513  -57.799331  4.641441  -0.002946  6.031087  6.200154  0.087505  1.663524  -50.417636  0.793142  -32.876735  26.734424  -12.274079  -37.785692 ; -16.486183  54.356704  1025.811931  25.529913  -245.644880  -171.095513  4.958331  0.308486  6.442979  -4006.299549  -0.078067  -0.113009  -3137.617629  3.146303  428.622240  3577.621494  -5222.635672  1828.047801 ; -1.026734  -5.134244  25.529913  24.816550  -82.254143  -33.788835  1.134845  0.028996  1.454015  7.149329  -0.020078  -0.068111  -24.112643  0.781643  -16.116302  8.957855  22.370523  -28.989999 ; 1.555952  143.235513  -245.644880  -82.254143  887.261377  279.692102  -6.241922  -1.400534  -8.261471  -2.103224  0.240131  0.944861  268.013785  -6.967344  136.000581  -133.795977  -238.752588  313.560219 ; 40.732327  -57.799331  -171.095513  -33.788835  279.692102  314.251985  -24.646200  -2.574087  -32.620607  35.141202  0.385617  3.235268  169.044081  0.992045  80.567419  -115.441921  -140.412106  178.286095 ; 1.888741  4.641441  4.958331  1.134845  -6.241922  -24.646200  48.774964  4.805779  62.545105  0.748897  0.058280  0.444732  -7.008004  0.322818  -3.247295  2.520987  0.367346  -1.989793 ; 0.533935  -0.002946  0.308486  0.028996  -1.400534  -2.574087  4.805779  0.813097  6.542005  0.463558  0.006899  0.071988  -0.667343  0.101446  -0.396148  -0.062588  0.367208  -0.134954 ; 2.452812  6.031087  6.442979  1.454015  -8.261471  -32.620607  62.545105  6.542005  82.173249  1.164855  0.063274  0.555966  -9.046909  0.432181  -4.295974  3.160413  0.944612  -2.768518 ; 9.034485  6.200154  -4006.299549  7.149329  -2.103224  35.141202  0.748897  0.463558  1.164855  100215.413453  0.062563  1.098918  46408.093308  2.166692  -26900.873803  -73314.459987  24014.545821  7383.380390 ; 0.088240  0.087505  -0.078067  -0.020078  0.240131  0.385617  0.058280  0.006899  0.063274  0.062563  0.093320  0.032516  0.057960  0.022467  0.033379  -0.093568  -0.182434  0.017418 ; 0.762778  1.663524  -0.113009  -0.068111  0.944861  3.235268  0.444732  0.071988  0.555966  1.098918  0.032516  1.043800  -0.332655  0.149270  -0.339310  -0.750038  -1.236670  -0.197395 ; 12.316855  -50.417636  -3137.617629  -24.112643  268.013785  169.044081  -7.008004  -0.667343  -9.046909  46408.093308  0.057960  -0.332655  23749.531748  -3.581661  -11325.105384  -35082.952783  17864.546836  -627.033755 ; 0.778747  0.793142  3.146303  0.781643  -6.967344  0.992045  0.322818  0.101446  0.432181  2.166692  0.022467  0.149270  -3.581661  0.551653  -2.643607  0.483026  1.014935  -3.929935 ; 5.937728  -32.876735  428.622240  -16.116302  136.000581  80.567419  -3.247295  -0.396148  -4.295974  -26900.873803  0.033379  -0.339310  -11325.105384  -2.643607  7790.115950  19110.756115  -3079.508252  -4000.034476 ; -14.914358  26.734424  3577.621494  8.957855  -133.795977  -115.441921  2.520987  -0.062588  3.160413  -73314.459987  -0.093568  -0.750038  -35082.952783  0.483026  19110.756115  54203.627374  -20935.145609  -3383.297586 ; -13.287867  -12.274079  -5222.635672  22.370523  -238.752588  -140.412106  0.367346  0.367208  0.944612  24014.545821  -0.182434  -1.236670  17864.546836  1.014935  -3079.508252  -20935.145609  45356.686908  -12001.915355 ; 14.954352  -37.785692  1828.047801  -28.989999  313.560219  178.286095  -1.989793  -0.134954  -2.768518  7383.380390  0.017418  -0.197395  -627.033755  -3.929935  -4000.034476  -3383.297586  -12001.915355  9134.802755 ;];
Results{3,4}={};
Results{3,4}{1,1}={'Help_Ru5P.n'};
Results{3,4}{1,2}={'PPP4.x'};
Results{3,4}{1,3}={'Tca7a.x'};
Results{3,3}=[3.000000,-11.952947,1491.198990,-13500.397812,-0.000237];
Results{4,5}=[ 0.001000  0.001000  0.001000  0.001000  0.001000  0.001000  0.001000  0.001000  0.001000  10.000000 ];
Results{4,6}=[ 10.000000  10.000000  10.000000  10.000000  10.000000  10.000000  10.000000  10.000000  10.000000  10.000000  10.000000  10.000000  10.000000  10.000000  10.000000  10.000000  10.000000  10.000000  10.000000  10.000000  10.000000  10.000000  10.000000  10.000000  10.000000  10.000000  10.000000  10.000000  10.000000  10.000000  10.000000  10.000000  10.000000  10.000000  10.000000  10.000000  10.000000  10.000000 ];
Results{4,1}=[36742.475669, 34994.813568, 10.000000, 1717.662100, 1140.493786, 20.000000];
Results{4,2}=[ 13989.723764  -25404.645167  -22989.564101  -710.531652  5119.858388  -83.782074  27846.297162  3.611124  248.358281  -54.204722  226.063941  2453.881707  780.039327  1372.558860  -82.919453  12576.460111  1746.566599  11507.172343  -13911.210303  -12697.054725  30077.239267 ; -25404.645167  380279.885011  186127.309783  -9041.606489  57893.222737  162.438295  -193372.719079  2.536560  236.150068  94.158513  305.031233  -1439.904122  819.911533  2369.274872  187.262279  -180636.389060  -2970.075731  -100387.823036  101882.099743  21950.819606  -173289.660033 ; -22989.564101  186127.309783  254729.235655  17377.100401  -241004.150008  170.922672  -282702.164009  -5.079286  -1010.811325  32.168269  -762.044964  -5844.520981  -283.987485  384.851602  24.293814  -260464.778437  -315.208869  -137226.291283  143055.029531  136004.304243  -279965.451780 ; -710.531652  -9041.606489  17377.100401  24074.771757  -45856.431936  -4.483445  -19743.350735  1.230583  -44.535435  -34.009984  115.326918  8178.146155  -101.143653  -115.328735  -13.005904  -14800.207702  109.717270  -11794.122863  3610.200246  15768.640230  -21384.666415 ; 5119.858388  57893.222737  -241004.150008  -45856.431936  527026.017907  -156.457681  283175.996874  -37.536442  -364.944685  146.257464  -1974.805661  -654.159257  1102.441159  1262.012130  160.556142  259145.035176  -162.806840  132062.760610  -131345.451523  -218396.912068  300290.973776 ; -83.782074  162.438295  170.922672  -4.483445  -156.457681  8.708826  -422.481837  2.681164  237.283427  6.749035  370.288089  7.566604  -6.284783  -19.798613  0.713503  -96.836461  -13.823130  -90.107075  82.196707  274.834544  -274.378758 ; 27846.297162  -193372.719079  -282702.164009  -19743.350735  283175.996874  -422.481837  325002.494335  -41.061562  -1955.569284  -106.440370  -4717.042936  1623.087545  699.440090  1012.495675  -47.268474  284016.301988  797.748226  153310.526190  -154895.187748  -171438.777456  319802.176770 ; 3.611124  2.536560  -5.079286  1.230583  -37.536442  2.681164  -41.061562  2.176566  102.098118  2.220702  160.519191  7.717778  1.356855  5.240709  0.056619  3.484040  0.129514  -0.840716  -6.799196  20.228277  0.051933 ; 248.358281  236.150068  -1010.811325  -44.535435  -364.944685  237.283427  -1955.569284  102.098118  10779.264573  225.364091  15506.705942  354.481036  82.766342  324.901222  3.618508  921.174262  17.711823  378.781309  -728.522897  -160.146480  984.900181 ; -54.204722  94.158513  32.168269  -34.009984  146.257464  6.749035  -106.440370  2.220702  225.364091  62.052763  490.109146  -33.713036  -5.320709  -19.409440  0.459173  8.276703  -7.040295  -3.378057  36.808279  -98.015364  -38.257972 ; 226.063941  305.031233  -762.044964  115.326918  -1974.805661  370.288089  -4717.042936  160.519191  15506.705942  490.109146  23539.217212  606.500205  107.808538  425.471406  6.028813  748.311915  2.982101  146.638341  -746.983080  1136.761238  373.626163 ; 2453.881707  -1439.904122  -5844.520981  8178.146155  -654.159257  7.566604  1623.087545  7.717778  354.481036  -33.713036  606.500205  106818.921336  262.234396  -193.644761  -38.879135  47519.617349  1435.510210  -28573.391113  -78226.500281  23244.678003  12690.476967 ; 780.039327  819.911533  -283.987485  -101.143653  1102.441159  -6.284783  699.440090  1.356855  82.766342  -5.320709  107.808538  262.234396  243.208339  188.436522  -6.841376  -480.558548  188.446439  -9.583139  -237.570125  -931.123040  1071.512894 ; 1372.558860  2369.274872  384.851602  -115.328735  1262.012130  -19.798613  1012.495675  5.240709  324.901222  -19.409440  425.471406  -193.644761  188.436522  4458.950630  -16.047948  -1706.349688  576.385031  -72.802106  274.571662  -2213.642236  689.349393 ; -82.919453  187.262279  24.293814  -13.005904  160.556142  0.713503  -47.268474  0.056619  3.618508  0.459173  6.028813  -38.879135  -6.841376  -16.047948  2.299152  67.150486  -26.945978  12.033645  26.388851  -14.582592  -82.731974 ; 12576.460111  -180636.389060  -260464.778437  -14800.207702  259145.035176  -96.836461  284016.301988  3.484040  921.174262  8.276703  748.311915  47519.617349  -480.558548  -1706.349688  67.150486  295681.573623  -1332.830387  129126.342611  -176679.333548  -124843.189235  280243.885240 ; 1746.566599  -2970.075731  -315.208869  109.717270  -162.806840  -13.823130  797.748226  0.129514  17.711823  -7.040295  2.982101  1435.510210  188.446439  576.385031  -26.945978  -1332.830387  1012.463742  -588.761416  -835.755837  -205.158743  1928.283837 ; 11507.172343  -100387.823036  -137226.291283  -11794.122863  132062.760610  -90.107075  153310.526190  -0.840716  378.781309  -3.378057  146.638341  -28573.391113  -9.583139  -72.802106  12.033645  129126.342611  -588.761416  83834.460385  -55264.147922  -79621.914604  146879.594549 ; -13911.210303  101882.099743  143055.029531  3610.200246  -131345.451523  82.196707  -154895.187748  -6.799196  -728.522897  36.808279  -746.983080  -78226.500281  -237.570125  274.571662  26.388851  -176679.333548  -835.755837  -55264.147922  133475.681633  56324.372539  -159504.492129 ; -12697.054725  21950.819606  136004.304243  15768.640230  -218396.912068  274.834544  -171438.777456  20.228277  -160.146480  -98.015364  1136.761238  23244.678003  -931.123040  -2213.642236  -14.582592  -124843.189235  -205.158743  -79621.914604  56324.372539  162428.731320  -184920.628211 ; 30077.239267  -173289.660033  -279965.451780  -21384.666415  300290.973776  -274.378758  319802.176770  0.051933  984.900181  -38.257972  373.626163  12690.476967  1071.512894  689.349393  -82.731974  280243.885240  1928.283837  146879.594549  -159504.492129  -184920.628211  333559.605807 ;];
Results{4,4}={};
Results{4,3}=[0.000000,-665.269474,36742.475669,-127667.116397,-0.011970];
Results{5,5}=[ 10.000000  0.214277  0.001000  0.001679  0.001000  0.001406  0.001000  0.001000  0.294178  0.001000 ];
Results{5,6}=[ 0.001000  4.818140  4.818686  4.819403  4.818063  4.816822  4.818263  4.803635  4.819531  0.001000  4.817764  4.808911  4.816755  4.816990  4.818227  0.001000  4.817990  4.819236  4.818002  4.784678  4.813607  4.672424  4.815989  4.203170  4.817966  0.001000  0.001000  4.819908  0.001000  4.811210  4.817344  4.812928  4.823233  4.818596  0.001000  0.001000  4.249114  4.818548 ];
Results{5,1}=[1668.309758, 1312.500053, 10.000000, 325.809705, 17.750002, 20.000000];
Results{5,2}=[ 5.455781  -4.439122  -9.290862  -1.062099  3.163886  -0.114776  14.843154  0.046079  0.690787  0.183037  0.537398  1.612781  -0.228472  0.082651  7.476177  -1.146043  4.866977  -6.453319  -4.587649  8.272231 ; -4.439122  42.866721  33.983781  4.377846  15.598554  -0.010175  -35.866812  0.149448  -0.573786  0.097113  -1.303054  13.511791  -1.103942  0.162411  -33.702619  4.013470  -25.693100  12.237536  11.838928  -25.852246 ; -9.290862  33.983781  954.576471  -0.934219  -70.403790  0.061521  -78.185902  0.159062  -1.748614  0.125620  -1.104084  -3995.183770  0.206060  -0.188706  -3063.649712  9.129351  461.820117  3533.332685  -5275.744005  1916.045162 ; -1.062099  4.377846  -0.934219  51.688126  7.010488  0.103692  -1.404917  0.074508  1.303343  -0.091478  1.644379  21.513595  0.051435  0.017537  11.488220  0.586089  -5.431320  -16.086032  -4.926328  6.105311 ; 3.163886  15.598554  -70.403790  7.010488  278.321182  0.209247  73.422326  -0.114201  3.792165  -0.516892  0.728683  4.252010  -0.512271  0.147172  78.175501  -7.662977  38.783264  -42.986833  -61.702854  87.272091 ; -0.114776  -0.010175  0.061521  0.103692  0.209247  0.023084  -0.698637  0.015561  0.342345  0.031416  0.453266  -0.288201  0.009183  -0.011249  -0.052363  -0.026641  0.094553  0.191580  -0.056394  0.074034 ; 14.843154  -35.866812  -78.185902  -1.404917  73.422326  -0.698637  117.515995  -0.139750  2.491652  -0.293676  -0.791568  1.850609  -0.139352  1.024332  80.016087  -8.872246  44.543839  -46.265401  -47.311194  69.284218 ; 0.046079  0.149448  0.159062  0.074508  -0.114201  0.015561  -0.139750  0.065273  0.434622  0.059309  0.685444  0.117285  -0.010372  0.008197  -0.191611  0.010255  -0.144018  0.027988  -0.099247  -0.097073 ; 0.690787  -0.573786  -1.748614  1.303343  3.792165  0.342345  2.491652  0.434622  17.312214  1.197622  17.618618  0.060830  0.216508  0.179810  1.739088  -0.089907  1.167408  -1.219723  -6.096942  1.945697 ; 0.183037  0.097113  0.125620  -0.091478  -0.516892  0.031416  -0.293676  0.059309  1.197622  0.256288  1.577068  0.331644  -0.014530  0.023329  -0.224565  0.043842  -0.240287  -0.087668  -0.002056  -0.103698 ; 0.537398  -1.303054  -1.104084  1.644379  0.728683  0.453266  -0.791568  0.685444  17.618618  1.577068  21.519082  -1.051698  0.357517  0.181131  1.008396  -0.197690  1.360904  -0.306639  -5.430451  1.165134 ; 1.612781  13.511791  -3995.183770  21.513595  4.252010  -0.288201  1.850609  0.117285  0.060830  0.331644  -1.051698  100221.732489  -1.037273  0.191812  46402.606153  2.922068  -26909.912210  -73311.742480  24029.160795  7377.289020 ; -0.228472  -1.103942  0.206060  0.051435  -0.512271  0.009183  -0.139352  -0.010372  0.216508  -0.014530  0.357517  -1.037273  0.925158  0.075142  0.116044  0.206814  0.555494  0.461281  -0.115341  -1.147361 ; 0.082651  0.162411  -0.188706  0.017537  0.147172  -0.011249  1.024332  0.008197  0.179810  0.023329  0.181131  0.191812  0.075142  0.217498  0.204778  0.006392  0.068933  -0.258046  -0.259830  -0.149491 ; 7.476177  -33.702619  -3063.649712  11.488220  78.175501  -0.052363  80.016087  -0.191611  1.739088  -0.224565  1.008396  46402.606153  0.116044  0.204778  23673.183949  -8.846699  -11361.479018  -35041.104317  17918.414431  -719.469098 ; -1.146043  4.013470  9.129351  0.586089  -7.662977  -0.026641  -8.872246  0.010255  -0.089907  0.043842  -0.197690  2.922068  0.206814  0.006392  -8.846699  1.833998  -6.463129  3.536495  5.127826  -8.896864 ; 4.866977  -25.693100  461.820117  -5.431320  38.783264  0.094553  44.543839  -0.144018  1.167408  -0.240287  1.360904  -26909.912210  0.555494  0.068933  -11361.479018  -6.463129  7776.798735  19133.092327  -3057.522292  -4045.002670 ; -6.453319  12.237536  3533.332685  -16.086032  -42.986833  0.191580  -46.265401  0.027988  -1.219723  -0.087668  -0.306639  -73311.742480  0.461281  -0.258046  -35041.104317  3.536495  19133.092327  54178.595185  -20971.661568  -3332.251194 ; -4.587649  11.838928  -5275.744005  -4.926328  -61.702854  -0.056394  -47.311194  -0.099247  -6.096942  -0.002056  -5.430451  24029.160795  -0.115341  -0.259830  17918.414431  5.127826  -3057.522292  -20971.661568  45300.184399  -11934.281039 ; 8.272231  -25.852246  1916.045162  6.105311  87.272091  0.074034  69.284218  -0.097073  1.945697  -0.103698  1.165134  7377.289020  -1.147361  -0.149491  -719.469098  -8.896864  -4045.002670  -3332.251194  -11934.281039  9028.930238 ;];
Results{5,4}={};
Results{5,4}{1,1}={'Tca7a.x'};
Results{5,3}=[1.000000,-5.395744,1668.309758,-12083.600093,-0.000199];
Results{6,5}=[ 0.001000  10.000000  0.001551  0.001065  0.006755  0.002823  10.000000  0.001000  2.319103  10.000000 ];
Results{6,6}=[ 10.000000  10.000000  10.000000  10.000000  10.000000  10.000000  10.000000  9.999656  10.000000  10.000000  10.000000  10.000000  10.000000  10.000000  10.000000  1.598561  10.000000  10.000000  10.000000  9.999553  10.000000  10.000000  10.000000  9.999532  10.000000  10.000000  10.000000  10.000000  10.000000  10.000000  10.000000  9.999685  10.000000  10.000000  10.000000  10.000000  9.999348  10.000000 ];
Results{6,1}=[20445.958399, 18742.306096, 10.000000, 1673.652303, 598.743537, 20.000000];
Results{6,2}=[ 3958.836128  -9313.598036  -7246.656316  -51.133870  693.976610  9247.133929  146.353962  -7.937396  161.205198  945.532357  240.340194  494.543560  4408.248067  572.294367  3498.853763  -4430.021636  -3830.158133  9174.713531 ; -9313.598036  123789.775114  54996.785237  -5524.128312  33998.182947  -57940.950237  192.041187  17.870755  273.474512  -1287.744580  256.294899  965.128546  -51747.415709  -911.828548  -29231.035514  30534.210394  3217.374940  -50330.024392 ; -7246.656316  54996.785237  78272.364398  8329.281273  -78826.259685  -86856.674247  -151.005185  5.261721  228.419446  -5032.792368  -104.158253  162.953046  -81048.164113  -777.320014  -41100.099835  46126.796654  38355.849218  -84780.395756 ; -51.133870  -5524.128312  8329.281273  6423.031958  -22812.403423  -9686.725507  -5.010131  -6.349794  105.468609  1582.680638  -34.519874  -42.766019  -8385.135932  -54.291665  -4999.628845  3414.922516  8240.881705  -10628.232770 ; 693.976610  33998.182947  -78826.259685  -22812.403423  190136.610299  92370.169243  -353.997229  25.316802  -1484.083238  -1020.659255  371.906336  430.898674  85236.059978  450.976477  43380.316459  -42337.836312  -74714.540711  99698.999089 ; 9247.133929  -57940.950237  -86856.674247  -9686.725507  92370.169243  100695.306668  -799.776137  -16.647921  -1845.529454  1371.915060  289.503907  284.490973  86353.289120  1145.850854  46467.623559  -47822.580143  -52890.282001  99299.060095 ; 146.353962  192.041187  -151.005185  -5.010131  -353.997229  -799.776137  2263.188150  96.707610  3254.583315  161.283784  35.492981  106.542097  46.620061  31.177071  3.855767  -163.044655  179.616126  199.889164 ; -7.937396  17.870755  5.261721  -6.349794  25.316802  -16.647921  96.707610  37.405750  178.277242  -7.013879  -0.447373  -1.843782  -1.209090  -0.939266  -0.593861  7.584398  -69.132046  -1.435972 ; 161.205198  273.474512  228.419446  105.468609  -1484.083238  -1845.529454  3254.583315  178.277242  4959.800047  243.537231  43.068954  129.179839  -357.153947  33.798821  -234.785019  -6.212120  730.442110  -294.475696 ; 945.532357  -1287.744580  -5032.792368  1582.680638  -1020.659255  1371.915060  161.283784  -7.013879  243.537231  101444.278388  91.668514  98.823071  46932.821481  267.679640  -26847.527094  -74591.142939  23423.024797  9188.282754 ; 240.340194  256.294899  -104.158253  -34.519874  371.906336  289.503907  35.492981  -0.447373  43.068954  91.668514  83.714482  76.819268  -125.661758  64.114149  2.116250  -88.789824  -321.031386  337.471319 ; 494.543560  965.128546  162.953046  -42.766019  430.898674  284.490973  106.542097  -1.843782  129.179839  98.823071  76.819268  1074.380551  -653.007116  180.153553  -130.751740  36.286992  -608.777213  241.562430 ; 4408.248067  -51747.415709  -81048.164113  -8385.135932  85236.059978  86353.289120  46.620061  -1.209090  -357.153947  46932.821481  -125.661758  -653.007116  105127.717849  318.749429  30910.087157  -77850.566964  -26096.847258  85622.141001 ; 572.294367  -911.828548  -777.320014  -54.291665  450.976477  1145.850854  31.177071  -0.939266  33.798821  267.679640  64.114149  180.153553  318.749429  185.109330  280.770376  -544.677764  -602.767161  1220.315589 ; 3498.853763  -29231.035514  -41100.099835  -4999.628845  43380.316459  46467.623559  3.855767  -0.593861  -234.785019  -26847.527094  2.116250  -130.751740  30910.087157  280.770376  30374.621068  -3527.105244  -26407.386200  42150.428971 ; -4430.021636  30534.210394  46126.796654  3414.922516  -42337.836312  -47822.580143  -163.044655  7.584398  -6.212120  -74591.142939  -88.789824  36.286992  -77850.566964  -544.677764  -3527.105244  78112.951032  2965.545577  -51318.703773 ; -3830.158133  3217.374940  38355.849218  8240.881705  -74714.540711  -52890.282001  179.616126  -69.132046  730.442110  23423.024797  -321.031386  -608.777213  -26096.847258  -602.767161  -26407.386200  2965.545577  81686.022864  -65897.463022 ; 9174.713531  -50330.024392  -84780.395756  -10628.232770  99698.999089  99299.060095  199.889164  -1.435972  -294.475696  9188.282754  337.471319  241.562430  85622.141001  1220.315589  42150.428971  -51318.703773  -65897.463022  109216.338850 ;];
Results{6,4}={};
Results{6,4}{1,1}={'Help_Ru5P.n'};
Results{6,4}{1,2}={'PPP4.x'};
Results{6,4}{1,3}={'Tca7a.x'};
Results{6,3}=[3.000000,-716.456811,20445.958399,-56546.747385,-0.000594];
Results{7,5}=[ 0.001000  1.935083  0.001418  0.001014  0.001842  0.001289  5.192167  0.001000  2.850043  8.382360 ];
Results{7,6}=[ 10.000000  10.000000  10.000000  10.000000  10.000000  10.000000  10.000000  10.000000  10.000000  10.000000  10.000000  10.000000  9.891121  10.000000  10.000000  4.382655  10.000000  10.000000  10.000000  10.000000  10.000000  10.000000  10.000000  10.000000  10.000000  10.000000  10.000000  9.877034  10.000000  10.000000  10.000000  9.892538  10.000000  10.000000  10.000000  10.000000  10.000000  10.000000 ];
Results{7,1}=[25408.336177, 23686.883349, 10.000000, 1691.452828, 763.562778, 20.000000];
Results{7,2}=[ 4874.804781  -11553.639395  -9126.288621  -108.670863  1012.341830  11265.764119  6.761580  173.239717  -13.640520  182.103777  1152.329219  298.778382  607.299053  5577.235960  708.269889  4418.727380  -5552.702004  -4563.338121  11524.415013 ; -11553.639395  156699.622452  73144.426051  -5818.156493  36985.404777  -76550.093084  12.140392  40.289719  17.482021  106.336388  -1531.548204  327.526860  1199.242915  -69312.048955  -1165.345618  -38914.866245  40466.522564  6071.587955  -67778.170528 ; -9126.288621  73144.426051  97645.267180  9198.176732  -92537.341330  -107457.690419  15.593556  -485.740805  7.745126  51.725156  -5435.517412  -122.169870  217.193372  -100386.123587  -973.585078  -51430.744939  56858.877465  47354.173081  -106062.326813 ; -108.670863  -5818.156493  9198.176732  7702.424470  -25121.400697  -10722.104497  4.987384  -64.388383  -12.172505  90.450559  1997.471845  -41.474114  -50.951747  -9095.722082  -69.669903  -5588.670509  3588.696714  9019.572513  -11687.059192 ; 1012.341830  36985.404777  -92537.341330  -25121.400697  219298.677388  107589.278048  -76.410965  259.074444  49.302870  -1253.587307  -979.925438  447.986015  525.728901  99930.718920  568.727866  50848.943584  -49841.994236  -87005.510254  117147.666595 ; 11265.764119  -76550.093084  -107457.690419  -10722.104497  107589.278048  122217.069535  -52.713657  -478.805890  -32.513547  -1636.037555  1839.813076  321.713455  236.020660  106835.458986  1379.489128  57413.311585  -59233.628181  -62347.283097  122137.796079 ; 6.761580  12.140392  15.593556  4.987384  -76.410965  -52.713657  3.202606  46.111127  1.014511  81.369428  10.175332  1.596106  4.946758  -21.537233  1.275835  -12.999992  2.921512  35.190423  -19.956023 ; 173.239717  40.289719  -485.740805  -64.388383  259.074444  -478.805890  46.111127  2839.253189  232.052840  3750.489829  141.122598  43.137010  125.105241  354.752894  39.728908  180.852188  -319.347860  -350.103557  651.431765 ; -13.640520  17.482021  7.745126  -12.172505  49.302870  -32.513547  1.014511  232.052840  70.224576  323.040969  -17.582406  -0.744563  -4.215443  -3.833506  -1.276855  0.774228  16.766713  -139.981542  6.848945 ; 182.103777  106.336388  51.725156  90.450559  -1253.587307  -1636.037555  81.369428  3750.489829  323.040969  5422.435822  234.372504  49.653237  142.707809  -212.673607  41.275351  -147.674934  -83.674597  289.175270  -39.855856 ; 1152.329219  -1531.548204  -5435.517412  1997.471845  -979.925438  1839.813076  10.175332  141.122598  -17.582406  234.372504  101837.872090  117.046065  96.800295  47241.840639  349.026244  -26792.481948  -75038.097776  23256.031433  9811.538293 ; 298.778382  327.526860  -122.169870  -41.474114  447.986015  321.713455  1.596106  43.137010  -0.744563  49.653237  117.046065  106.202916  91.191038  -169.552517  80.029350  -4.240379  -106.313879  -374.137000  417.019584 ; 607.299053  1199.242915  217.193372  -50.951747  525.728901  236.020660  4.946758  125.105241  -4.215443  142.707809  96.800295  91.191038  1401.379826  -829.792158  225.578766  -161.890548  70.480441  -718.525809  307.753791 ; 5577.235960  -69312.048955  -100386.123587  -9095.722082  99930.718920  106835.458986  -21.537233  354.752894  -3.833506  -212.673607  47241.840639  -169.552517  -829.792158  125179.840955  396.794110  41303.328533  -88555.689074  -35169.544171  106550.594284 ; 708.269889  -1165.345618  -973.585078  -69.669903  568.727866  1379.489128  1.275835  39.728908  -1.276855  41.275351  349.026244  80.029350  225.578766  396.794110  238.709262  344.218687  -688.387784  -695.286713  1524.996213 ; 4418.727380  -38914.866245  -51430.744939  -5588.670509  50848.943584  57413.311585  -12.999992  180.852188  0.774228  -147.674934  -26792.481948  -4.240379  -161.890548  41303.328533  344.218687  35966.449361  -9174.334930  -31204.599053  53386.207145 ; -5552.702004  40466.522564  56858.877465  3588.696714  -49841.994236  -59233.628181  2.921512  -319.347860  16.766713  -83.674597  -75038.097776  -106.313879  70.480441  -88555.689074  -688.387784  -9174.334930  84205.906860  7925.942635  -63172.350663 ; -4563.338121  6071.587955  47354.173081  9019.572513  -87005.510254  -62347.283097  35.190423  -350.103557  -139.981542  289.175270  23256.031433  -374.137000  -718.525809  -35169.544171  -695.286713  -31204.599053  7925.942635  87945.666560  -76869.785563 ; 11524.415013  -67778.170528  -106062.326813  -11687.059192  117147.666595  122137.796079  -19.956023  651.431765  6.848945  -39.855856  9811.538293  417.019584  307.753791  106550.594284  1524.996213  53386.207145  -63172.350663  -76869.785563  133372.143300 ;];
Results{7,4}={};
Results{7,4}{1,1}={'Help_Ru5P.n'};
Results{7,4}{1,2}={'Tca7a.x'};
Results{7,3}=[2.000000,-623.412902,25408.336177,-62475.113323,-0.000707];
Results{8,5}=[ 10.000000  1.423399  0.001018  0.001259  0.001197  0.001061  0.002196  1.284264  0.001000  0.001000 ];
Results{8,6}=[ 1.158425  6.352256  6.367927  6.350848  6.324943  6.295423  6.332391  6.124756  6.343059  1.134921  6.272009  6.360435  6.252526  6.312819  6.339834  1.312184  6.351544  6.346923  6.347150  5.796104  6.179076  6.202262  6.283439  3.653015  6.322603  1.133538  0.001000  6.398436  1.141405  6.354846  6.350907  6.267541  6.352115  6.397182  0.172053  0.001000  2.931115  6.338555 ];
Results{8,1}=[2277.975675, 1703.832754, 10.000000, 544.142921, 30.794425, 20.000000];
Results{8,2}=[ 248.530616  -748.835569  -780.524442  -73.378980  256.378060  844.223124  1.617715  17.346520  0.193352  13.557500  -90.852307  -9.544857  -4.771435  659.101711  -59.309936  494.738822  -403.836434  -303.785595  745.534186 ; -748.835569  14302.574399  8952.683930  129.370288  4255.430224  -9163.348134  -11.142719  16.558449  1.550843  95.976420  625.622380  -111.533051  -10.790509  -9046.304568  122.204332  -5204.778209  4579.485697  1631.707956  -8006.809732 ; -780.524442  8952.683930  10205.450106  -523.770659  -7713.808058  -9913.490819  -14.819149  -128.074238  6.261273  -119.288144  -3844.778258  10.392654  -4.110106  -12771.847114  459.687781  -4847.765090  8692.484060  -1347.967747  -7247.675658 ; -73.378980  129.370288  -523.770659  5141.067629  -1045.866519  574.244573  1.659358  119.572646  -0.950020  143.184801  2168.943319  2.293453  0.855016  1593.507871  62.150546  -323.649557  -1845.303372  -618.216426  912.720356 ; 256.378060  4255.430224  -7713.808058  -1045.866519  39443.526742  9007.547028  19.919690  521.697733  -11.795436  668.011320  423.542262  -24.763403  13.480218  8799.585211  -645.328248  4327.620877  -4751.009290  -8211.689896  9689.219840 ; 844.223124  -9163.348134  -9913.490819  574.244573  9007.547028  10675.006906  15.619030  183.394929  -17.857917  182.310653  -57.299966  -56.342511  18.209932  10398.221611  -497.171977  5639.683771  -5582.106262  -4387.359901  9928.997278 ; 1.617715  -11.142719  -14.819149  1.659358  19.919690  15.619030  1.988719  -6.050189  -0.309359  2.122810  -5.726098  2.551027  0.763347  16.634966  -0.997241  12.188396  -6.468950  -9.762586  11.489929 ; 17.346520  16.558449  -128.074238  119.572646  521.697733  183.394929  -6.050189  1131.259490  98.461486  881.575045  -70.972641  28.476583  10.746709  155.722754  -17.836168  124.789601  -53.879245  -563.312125  171.633415 ; 0.193352  1.550843  6.261273  -0.950020  -11.795436  -17.857917  -0.309359  98.461486  44.775984  90.671850  -0.347135  -1.185274  0.274903  -8.787263  0.266266  -4.240377  4.592808  -66.365612  -1.938592 ; 13.557500  95.976420  -119.288144  143.184801  668.011320  182.310653  2.122810  881.575045  90.671850  788.094233  -34.219510  20.582918  8.899104  156.812309  -17.049784  104.635153  -70.453725  -532.584787  177.755788 ; -90.852307  625.622380  -3844.778258  2168.943319  423.542262  -57.299966  -5.726098  -70.972641  -0.347135  -34.219510  101513.220495  -100.258236  -20.760913  46682.672684  105.149803  -27468.169977  -74044.753298  23884.575897  7659.962619 ; -9.544857  -111.533051  10.392654  2.293453  -24.763403  -56.342511  2.551027  28.476583  -1.185274  20.582918  -100.258236  165.618900  -2.553267  21.266077  18.632934  59.055249  40.767595  12.289035  -100.305560 ; -4.771435  -10.790509  -4.110106  0.855016  13.480218  18.209932  0.763347  10.746709  0.274903  8.899104  -20.760913  -2.553267  158.508166  17.843522  1.925412  17.336683  3.436782  -13.662258  -21.768565 ; 659.101711  -9046.304568  -12771.847114  1593.507871  8799.585211  10398.221611  16.634966  155.722754  -8.787263  156.812309  46682.672684  21.266077  17.843522  34203.220639  -454.427217  -5911.819663  -40770.882953  13594.832664  8992.823932 ; -59.309936  122.204332  459.687781  62.150546  -645.328248  -497.171977  -0.997241  -17.836168  0.266266  -17.049784  105.149803  18.632934  1.925412  -454.427217  76.580471  -308.890565  203.693061  289.467795  -454.858321 ; 494.738822  -5204.778209  -4847.765090  -323.649557  4327.620877  5639.683771  12.188396  124.789601  -4.240377  104.635153  -27468.169977  59.055249  17.336683  -5911.819663  -308.890565  11026.867274  16441.152415  -5297.320904  1027.927146 ; -403.836434  4579.485697  8692.484060  -1845.303372  -4751.009290  -5582.106262  -6.468950  -53.879245  4.592808  -70.453725  -74044.753298  40.767595  3.436782  -40770.882953  203.693061  16441.152415  57603.455785  -18587.347627  -8687.597473 ; -303.785595  1631.707956  -1347.967747  -618.216426  -8211.689896  -4387.359901  -9.762586  -563.312125  -66.365612  -532.584787  23884.575897  12.289035  -13.662258  13594.832664  289.467795  -5297.320904  -18587.347627  48079.925744  -16172.789637 ; 745.534186  -8006.809732  -7247.675658  912.720356  9689.219840  9928.997278  11.489929  171.633415  -1.938592  177.755788  7659.962619  -100.305560  -21.768565  8992.823932  -454.858321  1027.927146  -8687.597473  -16172.789637  18428.123428 ;];
Results{8,4}={};
Results{8,4}{1,1}={'Help_Ru5P.n'};
Results{8,4}{1,2}={'Tca7a.x'};
Results{8,3}=[2.000000,-184.155660,2277.975675,-18591.462933,-0.000198];
Results{9,5}=[ 10.000000  1.607123  0.001160  0.001013  0.001320  0.001025  0.009304  2.642106  0.001000  0.001000 ];
Results{9,6}=[ 0.001000  8.038820  8.039517  8.036798  8.039828  8.042245  8.041669  7.711775  8.036891  0.001000  8.045321  8.026507  7.956602  8.028014  8.041355  0.001000  8.037542  8.038664  8.038510  7.742524  7.975953  8.031086  8.029551  7.513889  8.042999  0.001000  0.001000  8.033313  0.001000  8.040899  8.043383  7.742284  8.037139  8.036429  0.001000  0.001000  2.385372  8.024602 ];
Results{9,1}=[2945.479661, 2050.823427, 10.000000, 864.656234, 42.360781, 20.000000];
Results{9,2}=[ 611.049945  -2181.994899  -2127.238374  -184.447341  687.682806  -0.327624  2278.982781  3.879903  48.437733  0.107315  40.993080  -237.138348  -11.431877  -41.595289  1840.328859  -144.476822  1338.040153  -1100.864974  -791.841828  2020.692317 ; -2181.994899  44810.994204  28544.712114  276.844175  10564.700410  3.525593  -29391.478909  -21.786230  142.915996  0.072489  344.251987  1224.046206  -222.506909  -23.543096  -28972.987694  284.696050  -16173.500496  14949.821411  5465.470092  -26098.163862 ; -2127.238374  28544.712114  27664.651434  -2332.351957  -18231.530613  -1.025428  -28527.187202  -32.589627  -318.318461  7.648178  -290.060260  -4288.764620  7.057339  7.821715  -31207.526200  1038.512685  -14508.141579  18796.862718  5150.724233  -24449.950557 ; -184.447341  276.844175  -2332.351957  16274.899169  -1713.607109  4.190565  2741.151708  6.177233  387.756198  -1.094430  472.486638  6878.148349  2.568400  3.212315  5778.580536  141.206881  -640.769344  -6237.386069  -2491.763583  3595.080584 ; 687.682806  10564.700410  -18231.530613  -1713.607109  101147.388995  12.682503  21825.122137  45.071634  1465.345007  -13.824600  1842.614550  1783.754536  -27.662373  27.455031  21117.767037  -1459.947531  10023.171619  -11806.777043  -20196.043603  23141.602575 ; -0.327624  3.525593  -1.025428  4.190565  12.682503  0.292439  0.499457  0.013803  20.061778  4.206540  17.643900  -1.213422  1.037010  -0.147796  2.704961  -0.367294  1.891144  -0.680756  -12.781275  1.071549 ; 2278.982781  -29391.478909  -28527.187202  2741.151708  21825.122137  0.499457  30715.267694  40.566141  727.156858  -16.521967  684.808068  491.204262  -44.226605  12.120523  30134.559422  -1142.211467  15943.421432  -16434.427183  -11814.999654  28384.914078 ; 3.879903  -21.786230  -32.589627  6.177233  45.071634  0.013803  40.566141  6.168522  -26.622012  -1.994232  3.838958  -10.538868  5.257685  1.706186  37.240137  -2.543672  26.109647  -15.578483  -22.316194  25.059841 ; 48.437733  142.915996  -318.318461  387.756198  1465.345007  20.061778  727.156858  -26.622012  2811.368034  262.998930  2043.678966  -103.653793  66.102167  23.447682  416.263420  -45.087509  288.424217  -184.852215  -1595.433243  421.527284 ; 0.107315  0.072489  7.648178  -1.094430  -13.824600  4.206540  -16.521967  -1.994232  262.998930  137.251125  240.014077  -3.334209  -1.140968  0.357006  -11.512427  0.192496  -4.124846  7.462945  -221.377769  0.126647 ; 40.993080  344.251987  -290.060260  472.486638  1842.614550  17.643900  684.808068  3.838958  2043.678966  240.014077  1800.203720  -13.999881  52.122833  19.236920  418.498983  -42.909547  240.500283  -226.556924  -1483.626232  423.557712 ; -237.138348  1224.046206  -4288.764620  6878.148349  1783.754536  -1.213422  491.204262  -10.538868  -103.653793  -3.334209  -13.999881  103944.387605  -189.884532  -57.956665  48145.764138  239.410380  -28027.329663  -75916.751317  23195.362635  8821.763820 ; -11.431877  -222.506909  7.057339  2.568400  -27.662373  1.037010  -44.226605  5.257685  66.102167  -1.140968  52.122833  -189.884532  364.524627  -4.488643  59.779828  40.024624  123.095381  66.276687  -3.425614  -200.164912 ; -41.595289  -23.543096  7.821715  3.212315  27.455031  -0.147796  12.120523  1.706186  23.447682  0.357006  19.236920  -57.956665  -4.488643  426.197795  47.823346  2.145710  32.926577  25.030467  -21.669792  -72.848116 ; 1840.328859  -28972.987694  -31207.526200  5778.580536  21117.767037  2.704961  30134.559422  37.240137  416.263420  -11.512427  418.498983  48145.764138  59.779828  47.823346  54338.863825  -1020.164487  4008.016341  -52153.833508  6291.335064  27370.010083 ; -144.476822  284.696050  1038.512685  141.206881  -1459.947531  -0.367294  -1142.211467  -2.543672  -45.087509  0.192496  -42.909547  239.410380  40.024624  2.145710  -1020.164487  174.625284  -701.010776  461.541833  657.162788  -1016.721326 ; 1338.040153  -16173.500496  -14508.141579  -640.769344  10023.171619  1.891144  15943.421432  26.109647  288.424217  -4.124846  240.500283  -28027.329663  123.095381  32.926577  4008.016341  -701.010776  16684.664559  11342.493559  -8847.799029  10261.776487 ; -1100.864974  14949.821411  18796.862718  -6237.386069  -11806.777043  -0.680756  -16434.427183  -15.578483  -184.852215  7.462945  -226.556924  -75916.751317  66.276687  25.030467  -52153.833508  461.541833  11342.493559  64574.124178  -14347.625887  -19083.221629 ; -791.841828  5465.470092  5150.724233  -2491.763583  -20196.043603  -12.781275  -11814.999654  -22.316194  -1595.433243  -221.377769  -1483.626232  23195.362635  -3.425614  -21.669792  6291.335064  657.162788  -8847.799029  -14347.625887  52558.571436  -23097.501320 ; 2020.692317  -26098.163862  -24449.950557  3595.080584  23141.602575  1.071549  28384.914078  25.059841  421.527284  0.126647  423.557712  8821.763820  -200.164912  -72.848116  27370.010083  -1016.721326  10261.776487  -19083.221629  -23097.501320  35854.107726 ;];
Results{9,4}={};
Results{9,4}{1,1}={'Tca7a.x'};
Results{9,3}=[1.000000,-223.240226,2945.479661,-27744.980116,-0.000233];
Results{10,5}=[ 7.187842  0.001000  0.001109  0.001000  0.001000  0.001000  0.001000  10.000000  7.891034  0.001000 ];
Results{10,6}=[ 10.000000  10.000000  10.000000  10.000000  10.000000  10.000000  10.000000  10.000000  10.000000  10.000000  10.000000  10.000000  10.000000  10.000000  10.000000  10.000000  10.000000  10.000000  10.000000  10.000000  10.000000  10.000000  10.000000  10.000000  10.000000  10.000000  10.000000  10.000000  10.000000  10.000000  10.000000  10.000000  10.000000  10.000000  10.000000  10.000000  10.000000  10.000000 ];
Results{10,1}=[8801.396738, 7053.734637, 10.000000, 1717.662100, 209.124488, 20.000000];
Results{10,2}=[ 1286.021057  -3046.522776  -3141.412678  -274.441615  1298.054282  -3.073857  3512.474100  4.835069  96.199383  -0.910422  104.806495  -517.339899  -4.865550  -151.232174  2.686888  2529.855263  -273.205227  2150.907588  -1633.205630  -1288.438951  2819.936461 ; -3046.522776  72324.368827  47996.394393  436.317785  10834.705919  11.281319  -50439.126915  -11.723123  -78.062177  -25.514692  2.080715  1524.718243  -217.288964  -132.745731  22.160758  -49337.886509  560.945169  -26969.032884  25444.467413  10609.762904  -44131.417063 ; -3141.412678  47996.394393  42426.444531  -7355.396285  -20477.842410  8.851274  -44648.319573  -20.144696  -371.945496  13.064999  -370.458432  -5773.488585  -13.536990  -4.120547  0.869698  -47393.710791  1569.546236  -22384.813721  28157.952001  9794.404011  -38398.390344 ; -274.441615  436.317785  -7355.396285  39881.700756  3581.027842  1.331902  8656.125185  6.242600  517.897665  -21.606940  687.234038  16851.133879  -0.446534  8.651734  10.648244  15920.915399  183.735347  -604.793021  -16246.365779  -7610.871231  10853.116309 ; 1298.054282  10834.705919  -20477.842410  3581.027842  149248.982091  15.600458  23998.347239  24.110556  1153.433433  -71.579572  1387.006432  4843.346540  3.938731  26.682961  74.038185  24864.689879  -1956.484104  10655.192838  -15498.313630  -24447.543194  27289.626981 ; -3.073857  11.281319  8.851274  1.331902  15.600458  1.292294  -35.391355  0.447419  38.525925  9.878733  39.371298  -4.282085  -1.160196  -0.768834  0.022313  -10.718217  0.346047  -4.249194  8.499441  -13.780151  2.866028 ; 3512.474100  -50439.126915  -44648.319573  8656.125185  23998.347239  -35.391355  49433.041003  26.785506  662.791717  44.049564  665.824808  2251.657651  100.311786  66.541939  0.542980  47987.536585  -1766.573947  24614.688613  -26864.351720  -17332.023839  43054.198756 ; 4.835069  -11.723123  -20.144696  6.242600  24.110556  0.447419  26.785506  6.127505  -11.599335  -1.227629  27.886574  -5.688626  2.655528  1.722251  0.015815  22.690166  -2.358021  16.395270  -10.685666  -16.019735  13.707595 ; 96.199383  -78.062177  -371.945496  517.897665  1153.433433  38.525925  662.791717  -11.599335  3076.152333  644.324975  2498.491864  -123.791437  55.866120  35.180814  1.677786  463.070601  -51.845578  339.984268  -215.890665  -2153.447178  442.110643 ; -0.910422  -25.514692  13.064999  -21.606940  -71.579572  9.878733  44.049564  -1.227629  644.324975  328.658198  589.828027  -30.242266  0.643555  0.814558  0.002588  -29.307798  1.064755  -0.753271  31.057141  -612.127308  15.666163 ; 104.806495  2.080715  -370.458432  687.234038  1387.006432  39.371298  665.824808  27.886574  2498.491864  589.828027  2745.523311  -57.413126  57.278520  35.220103  2.076867  502.615228  -54.268794  331.604127  -273.934261  -2061.953555  431.838954 ; -517.339899  1524.718243  -5773.488585  16851.133879  4843.346540  -4.282085  2251.657651  -5.688626  -123.791437  -30.242266  -57.413126  108754.105237  -165.174012  -126.996099  8.121949  51924.169486  424.626270  -28687.871589  -80065.510818  21812.095009  11335.302029 ; -4.865550  -217.288964  -13.536990  -0.446534  3.938731  -1.160196  100.311786  2.655528  55.866120  0.643555  57.278520  -165.174012  429.153651  8.499131  -5.683955  91.681174  45.092434  124.528852  41.100443  -66.358033  -197.040810 ; -151.232174  -132.745731  -4.120547  8.651734  26.682961  -0.768834  66.541939  1.722251  35.180814  0.814558  35.220103  -126.996099  8.499131  707.888691  -0.139820  176.314177  -0.248691  76.401742  50.646594  -50.305173  -148.365605 ; 2.686888  22.160758  0.869698  10.648244  74.038185  0.022313  0.542980  0.015815  1.677786  0.002588  2.076867  8.121949  -5.683955  -0.139820  0.295039  -0.026008  -0.549277  -2.752061  -5.361284  -12.204730  5.725779 ; 2529.855263  -49337.886509  -47393.710791  15920.915399  24864.689879  -10.718217  47987.536585  22.690166  463.070601  -29.307798  502.615228  51924.169486  91.681174  176.314177  -0.026008  73330.019300  -1499.267400  11970.411820  -63894.088401  586.975256  43130.274999 ; -273.205227  560.945169  1569.546236  183.735347  -1956.484104  0.346047  -1766.573947  -2.358021  -51.845578  1.064755  -54.268794  424.626270  45.092434  -0.248691  -0.549277  -1499.267400  292.044323  -1098.547420  673.980885  976.406755  -1474.348934 ; 2150.907588  -26969.032884  -22384.813721  -604.793021  10655.192838  -4.249194  24614.688613  16.395270  339.984268  -0.753271  331.604127  -28687.871589  124.528852  76.401742  -2.752061  11970.411820  -1098.547420  21411.296127  7276.539223  -11257.533309  17314.151820 ; -1633.205630  25444.467413  28157.952001  -16246.365779  -15498.313630  8.499441  -26864.351720  -10.685666  -215.890665  31.057141  -273.934261  -80065.510818  41.100443  50.646594  -5.361284  -63894.088401  673.980885  7276.539223  72788.308188  -10554.785052  -28649.821693 ; -1288.438951  10609.762904  9794.404011  -7610.871231  -24447.543194  -13.780151  -17332.023839  -16.019735  -2153.447178  -612.127308  -2061.953555  21812.095009  -66.358033  -50.305173  -12.204730  586.975256  976.406755  -11257.533309  -10554.785052  56169.946371  -27799.888746 ; 2819.936461  -44131.417063  -38398.390344  10853.116309  27289.626981  2.866028  43054.198756  13.707595  442.110643  15.666163  431.838954  11335.302029  -197.040810  -148.365605  5.725779  43130.274999  -1474.348934  17314.151820  -28649.821693  -27799.888746  49760.730713 ;];
Results{10,4}={};
Results{10,3}=[0.000000,-344.997393,8801.396738,-35447.719026,-0.005866];
Results{11,5}=[ 2.044861  0.979422  0.001000  0.001000  0.001000  0.001000  0.001000  0.001000  2.189351  10.000000 ];
Results{11,6}=[ 6.998490  10.000000  10.000000  10.000000  10.000000  10.000000  10.000000  10.000000  10.000000  7.616271  10.000000  10.000000  10.000000  10.000000  10.000000  10.000000  10.000000  10.000000  10.000000  10.000000  10.000000  10.000000  10.000000  10.000000  10.000000  7.717736  7.072277  10.000000  7.610752  10.000000  10.000000  10.000000  10.000000  10.000000  7.224062  6.998490  9.693854  10.000000 ];
Results{11,1}=[27360.305375, 25696.542773, 10.000000, 1633.762603, 830.551426, 20.000000];
Results{11,2}=[ 4771.150201  -10898.507534  -8672.840710  -100.444118  851.017842  11543.039016  255.263960  7.837294  282.132592  1348.143464  305.947327  569.211341  5445.928224  665.499987  4145.532510  -5475.287470  -4502.831573  10601.713774 ; -10898.507534  141619.819355  63208.178418  -5894.983534  39515.015613  -67571.822457  165.095632  -20.354697  272.575202  -1765.167283  322.777009  1107.179081  -59747.730686  -1069.866070  -33564.397703  35349.038436  3661.572785  -57239.325601 ; -8672.840710  63208.178418  90336.092303  9097.653419  -91593.004743  -101319.483356  -346.876783  -7.454373  224.747096  -5760.933058  -139.628372  162.698882  -93430.650940  -851.071046  -47453.168898  53205.882941  45248.334778  -97907.063041 ; -100.444118  -5894.983534  9097.653419  7690.617996  -25289.443190  -10554.065254  -2.200016  -1.123799  164.224219  2019.043179  -42.506990  -47.945275  -8993.645723  -50.125474  -5541.671427  3520.123649  8945.596382  -11594.562270 ; 851.017842  39515.015613  -91593.004743  -25289.443190  222755.350599  107443.108157  -180.834824  -20.822560  -1769.600346  -654.296261  460.950704  497.958433  99290.362809  423.352901  50265.464858  -49584.007609  -86825.882888  115801.810587 ; 11543.039016  -67571.822457  -101319.483356  -10554.065254  107443.108157  119927.927284  -1050.350232  -2.366835  -2436.818862  2682.300529  430.390055  496.641240  100677.873612  1370.715013  53862.300026  -56519.213774  -62107.472018  115263.742369 ; 255.263960  165.095632  -346.876783  -2.200016  -180.834824  -1050.350232  3729.865069  238.524308  5144.098467  193.589420  53.891151  146.627422  153.999984  51.747315  87.164721  -277.555172  -95.359664  533.336824 ; 7.837294  -20.354697  -7.454373  -1.123799  -20.822560  -2.366835  238.524308  93.568624  428.984890  2.664221  1.764384  3.103559  -2.334399  2.247009  0.695492  -3.252223  -162.422727  16.691948 ; 282.132592  272.575202  224.747096  164.224219  -1769.600346  -2436.818862  5144.098467  428.984890  7608.559914  277.048403  62.620021  169.638239  -470.292256  56.555408  -257.391759  -15.941015  441.041255  -155.394764 ; 1348.143464  -1765.167283  -5760.933058  2019.043179  -654.296261  2682.300529  193.589420  2.664221  277.048403  101928.782567  141.575008  163.130179  47481.072475  373.110417  -26651.431651  -75268.735111  22755.902941  10218.074975 ; 305.947327  322.777009  -139.628372  -42.506990  460.950704  430.390055  53.891151  1.764384  62.620021  141.575008  112.187086  90.462409  -137.309550  78.573012  -0.630626  -134.217474  -399.799255  399.658124 ; 569.211341  1107.179081  162.698882  -47.945275  497.958433  496.641240  146.627422  3.103559  169.638239  163.130179  90.462409  1231.965742  -698.742198  204.504051  -149.610917  -8.336410  -706.691246  223.638249 ; 5445.928224  -59747.730686  -93430.650940  -8993.645723  99290.362809  100677.873612  153.999984  -2.334399  -470.292256  47481.072475  -137.309550  -698.742198  118118.535412  344.413454  37498.365452  -84987.884186  -33359.754781  99316.606147 ; 665.499987  -1069.866070  -851.071046  -50.125474  423.352901  1370.715013  51.747315  2.247009  56.555408  373.110417  78.573012  204.504051  344.413454  222.142703  277.411293  -645.867549  -633.360560  1292.863186 ; 4145.532510  -33564.397703  -47453.168898  -5541.671427  50265.464858  53862.300026  87.164721  0.695492  -257.391759  -26651.431651  -0.630626  -149.610917  37498.365452  277.411293  33808.090790  -7156.848326  -29947.933769  48986.382367 ; -5475.287470  35349.038436  53205.882941  3520.123649  -49584.007609  -56519.213774  -277.555172  -3.252223  -15.941015  -75268.735111  -134.217474  -8.336410  -84987.884186  -645.867549  -7156.848326  82417.562279  7168.441719  -59180.638865 ; -4502.831573  3661.572785  45248.334778  8945.596382  -86825.882888  -62107.472018  -95.359664  -162.422727  441.041255  22755.902941  -399.799255  -706.691246  -33359.754781  -633.360560  -29947.933769  7168.441719  87476.627103  -73872.556852 ; 10601.713774  -57239.325601  -97907.063041  -11594.562270  115801.810587  115263.742369  533.336824  16.691948  -155.394764  10218.074975  399.658124  223.638249  99316.606147  1292.863186  48986.382367  -59180.638865  -73872.556852  123568.150648 ;];
Results{11,4}={};
Results{11,4}{1,1}={'Help_Ru5P.n'};
Results{11,4}{1,2}={'PPP4.x'};
Results{11,4}{1,3}={'Tca7a.x'};
Results{11,3}=[3.000000,-940.395537,27360.305375,-63745.388649,-0.000662];
Results{12,5}=[ 0.001000  2.541257  0.001000  0.001062  0.001000  0.001024  0.001000  0.001000  2.997627  10.000000 ];
Results{12,6}=[ 10.000000  10.000000  10.000000  10.000000  10.000000  10.000000  10.000000  10.000000  10.000000  10.000000  10.000000  10.000000  10.000000  10.000000  10.000000  10.000000  10.000000  10.000000  10.000000  10.000000  10.000000  10.000000  10.000000  10.000000  10.000000  10.000000  10.000000  10.000000  10.000000  10.000000  10.000000  10.000000  10.000000  10.000000  10.000000  10.000000  10.000000  10.000000 ];
Results{12,1}=[28133.735767, 26386.073666, 10.000000, 1717.662100, 853.535789, 20.000000];
Results{12,2}=[ 5198.248699  -11341.562130  -9207.181427  -118.362702  882.279620  12945.088509  252.406305  20.824115  275.778129  1662.120018  341.563693  588.168798  5871.290285  707.143362  4353.421287  -5995.108271  -4844.726872  10981.555477 ; -11341.562130  144334.525558  64114.013404  -5976.380065  42020.116355  -69446.201517  92.181974  -58.989696  215.421289  -2125.905165  354.685302  1140.230318  -60811.709703  -1097.019094  -33994.260963  36141.442972  3390.093776  -57359.983448 ; -9207.181427  64114.013404  93033.863189  9295.803615  -95957.776265  -105520.975182  -430.315723  -17.168548  279.503736  -6282.342014  -165.170080  142.979656  -96354.756348  -853.176021  -48794.701125  55067.352601  47164.107317  -100591.863146 ; -118.362702  -5976.380065  9295.803615  8100.352004  -26162.155595  -10753.112951  27.281915  6.422228  234.295928  2176.215598  -46.707535  -49.043527  -9130.209523  -41.354233  -5694.551431  3515.593823  9121.402903  -11855.815459 ; 882.279620  42020.116355  -95957.776265  -26162.155595  236391.241219  112856.965197  -174.938954  -75.638549  -2078.700073  -383.535833  508.415251  515.775058  104213.258921  361.953940  52584.478171  -52171.092690  -91102.131106  121244.953568 ; 12945.088509  -69446.201517  -105520.975182  -10753.112951  112856.965197  128772.960851  -1629.107205  -119.683347  -3446.406357  3899.907175  552.558632  690.272091  104689.062847  1522.401665  55752.698338  -59620.135079  -65816.274954  119539.088830 ; 252.406305  92.181974  -430.315723  27.281915  -174.938954  -1629.107205  5332.145957  406.256886  7214.849280  196.075953  69.214860  179.259724  240.335895  50.445956  120.232019  -312.221014  -220.227973  666.176098 ; 20.824115  -58.989696  -17.168548  6.422228  -75.638549  -119.683347  406.256886  86.793762  630.938201  11.868044  4.258109  8.654951  -3.191684  4.610176  0.583147  -12.197738  -80.622338  29.394514 ; 275.778129  215.421289  279.503736  234.295928  -2078.700073  -3446.406357  7214.849280  630.938201  10409.839334  273.477940  78.832409  202.852315  -533.507273  54.383170  -298.795037  29.970776  459.172448  -160.383384 ; 1662.120018  -2125.905165  -6282.342014  2176.215598  -383.535833  3899.907175  196.075953  11.868044  273.477940  102239.453766  180.698556  221.367931  47870.390060  436.839586  -26490.614260  -75737.954626  22232.167940  10844.525507 ; 341.563693  354.685302  -165.170080  -46.707535  508.415251  552.558632  69.214860  4.258109  78.832409  180.698556  130.878889  96.999805  -127.520546  85.317792  -1.580550  -171.307924  -446.985934  419.000577 ; 588.168798  1140.230318  142.979656  -49.043527  515.775058  690.272091  179.259724  8.654951  202.852315  221.367931  96.999805  1256.705080  -669.470764  208.672787  -155.555324  -60.262083  -741.081889  177.101261 ; 5871.290285  -60811.709703  -96354.756348  -9130.209523  104213.258921  104689.062847  240.335895  -3.191684  -533.507273  47870.390060  -127.520546  -669.470764  121267.852708  341.459342  38985.700225  -86863.938626  -35470.769066  102485.798879 ; 707.143362  -1097.019094  -853.176021  -41.354233  361.953940  1522.401665  50.445956  4.610176  54.383170  436.839586  85.317792  208.672787  341.459342  233.779358  257.384791  -689.190637  -641.524822  1256.805384 ; 4353.421287  -33994.260963  -48794.701125  -5694.551431  52584.478171  55752.698338  120.232019  0.583147  -298.795037  -26490.614260  -1.580550  -155.555324  38985.700225  257.384791  34519.415869  -8029.045922  -30842.186774  50313.688774 ; -5995.108271  36141.442972  55067.352601  3515.593823  -52171.092690  -59620.135079  -312.221014  -12.197738  29.970776  -75737.954626  -171.307924  -60.262083  -86863.938626  -689.190637  -8029.045922  83756.828220  8583.734526  -61133.335538 ; -4844.726872  3390.093776  47164.107317  9121.402903  -91102.131106  -65816.274954  -220.227973  -80.622338  459.172448  22232.167940  -446.985934  -741.081889  -35470.769066  -641.524822  -30842.186774  8583.734526  89285.406380  -75807.373159 ; 10981.555477  -57359.983448  -100591.863146  -11855.815459  121244.953568  119539.088830  666.176098  29.394514  -160.383384  10844.525507  419.000577  177.101261  102485.798879  1256.805384  50313.688774  -61133.335538  -75807.373159  126076.654334 ;];
Results{12,4}={};
Results{12,4}{1,1}={'Help_Ru5P.n'};
Results{12,4}{1,2}={'PPP4.x'};
Results{12,4}{1,3}={'Tca7a.x'};
Results{12,3}=[3.000000,-1042.835212,28133.735767,-66134.830288,-0.000689];
Results{13,5}=[ 0.001000  1.117815  0.001000  0.001017  0.001200  0.001000  2.256725  0.001000  1.690610  5.039057 ];
Results{13,6}=[ 9.533619  10.000000  10.000000  10.000000  10.000000  10.000000  10.000000  10.000000  10.000000  9.533594  10.000000  10.000000  10.000000  10.000000  10.000000  0.001000  10.000000  10.000000  10.000000  10.000000  10.000000  10.000000  10.000000  10.000000  10.000000  9.533606  9.533651  10.000000  9.533593  10.000000  10.000000  10.000000  10.000000  10.000000  9.533572  9.533576  9.759366  10.000000 ];
Results{13,1}=[26069.355523, 24381.117284, 10.000000, 1658.238239, 786.703909, 20.000000];
Results{13,2}=[ 4941.721940  -11548.526202  -9172.160487  -112.291891  988.901136  11634.284134  196.691780  -6.404304  209.235189  1263.259346  309.019134  605.546457  5667.039728  709.166591  4417.275349  -5661.651672  -4621.143674  11438.879030 ; -11548.526202  154458.972545  71509.868512  -5828.925046  37991.821742  -75379.241570  44.891150  -0.341472  122.627793  -1676.562779  335.239279  1191.099466  -67786.762196  -1155.446059  -38016.119073  39713.160413  5581.281909  -65839.058057 ; -9172.160487  71509.868512  96859.065854  9204.996854  -93303.137432  -107230.827697  -486.875395  1.188503  95.091051  -5630.736932  -130.906537  201.871643  -99716.608825  -955.153418  -50968.713525  56591.580009  47365.619356  -105109.602284 ; -112.291891  -5828.925046  9204.996854  7791.275688  -25306.616197  -10716.976554  -48.379816  -8.387092  118.870008  2037.596075  -42.632172  -50.599980  -9085.147765  -64.556845  -5604.056715  3563.901664  9025.044503  -11702.438634 ; 988.901136  37991.821742  -93303.137432  -25306.616197  222855.266535  108735.646810  179.697827  22.545722  -1434.342603  -842.645640  461.311094  524.759136  100884.349224  530.901534  51235.831682  -50365.496602  -87891.771609  118068.521392 ; 11634.284134  -75379.241570  -107230.827697  -10716.976554  108735.646810  123427.614495  -651.704250  -44.868062  -1942.256202  2225.829518  367.918753  335.008660  106525.988039  1416.583171  57169.942753  -59373.604437  -63018.241577  121869.273629 ; 196.691780  44.891150  -486.875395  -48.379816  179.697827  -651.704250  3276.306912  264.168527  4351.914736  157.346870  48.607106  137.239688  338.240662  43.564528  173.347932  -327.752462  -339.097885  667.621578 ; -6.404304  -0.341472  1.188503  -8.387092  22.545722  -44.868062  264.168527  71.600462  380.883833  -10.486801  0.243783  -1.407713  -2.364834  0.019374  1.116392  9.388532  -125.167540  11.579904 ; 209.235189  122.627793  95.091051  118.870008  -1434.342603  -1942.256202  4351.914736  380.883833  6288.520675  247.283668  55.654569  155.712048  -282.349906  45.805895  -178.687948  -65.227503  313.973443  -61.390862 ; 1263.259346  -1676.562779  -5630.736932  2037.596075  -842.645640  2225.829518  157.346870  -10.486801  247.283668  101903.138319  130.576712  124.888223  47375.605958  368.260873  -26715.105085  -75179.961242  23030.424112  10081.723398 ; 309.019134  335.239279  -130.906537  -42.632172  461.311094  367.918753  48.607106  0.243783  55.654569  130.576712  111.893378  92.843395  -162.971902  81.618890  -4.166541  -119.604053  -389.681954  419.411193 ; 605.546457  1191.099466  201.871643  -50.599980  524.759136  335.008660  137.239688  -1.407713  155.712048  124.888223  92.843395  1376.119369  -798.181737  222.866642  -161.467090  42.038823  -724.897606  280.569093 ; 5667.039728  -67786.762196  -99716.608825  -9085.147765  100884.349224  106525.988039  338.240662  -2.364834  -282.349906  47375.605958  -162.971902  -798.181737  124522.066950  391.962876  40910.352485  -88296.035449  -35291.274229  105913.508444 ; 709.166591  -1155.446059  -955.153418  -64.556845  530.901534  1416.583171  43.564528  0.019374  45.805895  368.260873  81.618890  222.866642  391.962876  237.516479  329.489017  -692.822405  -685.705079  1474.289024 ; 4417.275349  -38016.119073  -50968.713525  -5604.056715  51235.831682  57169.942753  173.347932  1.116392  -178.687948  -26715.105085  -4.166541  -161.467090  40910.352485  329.489017  35706.851629  -8992.111010  -31152.604506  52831.668596 ; -5661.651672  39713.160413  56591.580009  3563.901664  -50365.496602  -59373.604437  -327.752462  9.388532  -65.227503  -75179.961242  -119.604053  42.038823  -88296.035449  -692.822405  -8992.111010  84164.780878  8098.735801  -62887.977925 ; -4621.143674  5581.281909  47365.619356  9025.044503  -87891.771609  -63018.241577  -339.097885  -125.167540  313.973443  23030.424112  -389.681954  -724.897606  -35291.274229  -685.705079  -31152.604506  8098.735801  88160.223190  -76695.212211 ; 11438.879030  -65839.058057  -105109.602284  -11702.438634  118068.521392  121869.273629  667.621578  11.579904  -61.390862  10081.723398  419.411193  280.569093  105913.508444  1474.289024  52831.668596  -62887.977925  -76695.212211  131995.275074 ;];
Results{13,4}={};
Results{13,4}{1,1}={'Help_Ru5P.n'};
Results{13,4}{1,2}={'PPP4.x'};
Results{13,4}{1,3}={'Tca7a.x'};
Results{13,3}=[3.000000,-914.960825,26069.355523,-66008.233909,-0.000697];
Results{14,5}=[ 0.001000  2.989232  0.001000  0.001000  0.002110  0.001202  5.941236  0.001000  3.141723  10.000000 ];
Results{14,6}=[ 10.000000  9.961356  10.000000  9.986498  9.924632  9.985156  9.979144  10.000000  9.919640  10.000000  9.971264  9.956609  10.000000  9.951275  9.926462  5.121044  9.952819  9.968024  9.933845  9.981657  9.883059  9.968588  9.870063  10.000000  9.971484  10.000000  10.000000  9.969805  10.000000  9.966911  9.931116  9.999852  9.933877  10.000000  10.000000  10.000000  10.000000  9.974674 ];
Results{14,1}=[25012.328437, 23291.115386, 10.000000, 1691.213051, 750.370513, 20.000000];
Results{14,2}=[ 4806.039407  -11327.006596  -8943.024807  -105.595030  975.402039  11148.448400  172.839989  -11.646151  183.308485  1148.377732  295.170618  593.567048  5468.258954  694.640315  4327.314183  -5457.636622  -4518.192253  11273.530352 ; -11327.006596  152797.917173  70750.375157  -5800.244390  37027.630958  -74209.650788  69.453340  14.854723  140.636098  -1514.375356  321.707591  1171.046195  -66986.064130  -1138.529337  -37639.886280  39173.957824  5604.672904  -65380.511584 ; -8943.024807  70750.375157  95593.613965  9125.645439  -91662.570503  -105461.714485  -436.824236  5.410043  81.916705  -5431.542223  -121.505647  208.440236  -98389.147795  -940.855999  -50335.820710  55760.065557  46608.616350  -103815.527646 ; -105.595030  -5800.244390  9125.645439  7658.371582  -24954.791218  -10626.862903  -51.375831  -10.814918  99.251235  1991.256012  -40.886179  -49.829727  -9023.646568  -65.886155  -5547.742861  3554.033902  8949.175040  -11598.093022 ; 975.402039  37027.630958  -91662.570503  -24954.791218  217770.925861  106757.277967  143.053642  42.845838  -1328.555821  -929.890862  441.883518  514.244326  99047.998276  539.663288  50362.776702  -49406.375954  -86267.747423  115980.082585 ; 11148.448400  -74209.650788  -105461.714485  -10626.862903  106757.277967  120543.114535  -575.337549  -31.676389  -1754.125479  1857.520689  327.686666  265.342764  104853.892956  1354.288554  56340.770755  -58178.555939  -61808.078790  119977.266118 ; 172.839989  69.453340  -436.824236  -51.375831  143.053642  -575.337549  2859.361107  211.932085  3851.460178  151.635684  43.251737  125.375780  309.224686  38.836801  152.094580  -301.110181  -247.433050  582.037105 ; -11.646151  14.854723  5.410043  -10.814918  42.845838  -31.676389  211.932085  60.428795  305.676885  -14.304117  -0.547260  -3.340757  -1.952551  -1.022825  0.970372  13.304608  -118.441991  6.539435 ; 183.308485  140.636098  81.916705  99.251235  -1328.555821  -1754.125479  3851.460178  305.676885  5624.313033  243.386632  50.210315  144.588336  -239.791368  40.623511  -165.870991  -74.475137  386.595526  -83.391559 ; 1148.377732  -1514.375356  -5431.542223  1991.256012  -929.890862  1857.520689  151.635684  -14.304117  243.386632  101822.397455  116.742539  102.610787  47244.836373  345.480024  -26787.236855  -75027.903840  23219.554096  9808.806581 ; 295.170618  321.707591  -121.505647  -40.886179  441.883518  327.686666  43.251737  -0.547260  50.210315  116.742539  104.672657  90.083458  -164.467219  78.629725  -3.665193  -106.700671  -372.685385  409.164171 ; 593.567048  1171.046195  208.440236  -49.829727  514.244326  265.342764  125.375780  -3.340757  144.588336  102.610787  90.083458  1352.469418  -802.796909  219.323044  -158.266610  60.932912  -709.143529  292.576533 ; 5468.258954  -66986.064130  -98389.147795  -9023.646568  99047.998276  104853.892956  309.224686  -1.952551  -239.791368  47244.836373  -164.467219  -802.796909  123151.031056  378.187462  40227.804558  -87482.827666  -34449.325673  104430.560829 ; 694.640315  -1138.529337  -940.855999  -65.886155  539.663288  1354.288554  38.836801  -1.022825  40.623511  345.480024  78.629725  219.323044  378.187462  234.228269  329.275672  -670.009264  -680.462277  1476.250374 ; 4327.314183  -37639.886280  -50335.820710  -5547.742861  50362.776702  56340.770755  152.094580  0.970372  -165.870991  -26787.236855  -3.665193  -158.266610  40227.804558  329.275672  35377.301374  -8590.412894  -30797.195397  52194.538633 ; -5457.636622  39173.957824  55760.065557  3554.033902  -49406.375954  -58178.555939  -301.110181  13.304608  -74.475137  -75027.903840  -106.700671  60.932912  -87482.827666  -670.009264  -8590.412894  83611.798951  7555.234034  -61978.545865 ; -4518.192253  5604.672904  46608.616350  8949.175040  -86267.747423  -61808.078790  -247.433050  -118.441991  386.595526  23219.554096  -372.685385  -709.143529  -34449.325673  -680.462277  -30797.195397  7555.234034  87555.246028  -75933.510801 ; 11273.530352  -65380.511584  -103815.527646  -11598.093022  115980.082585  119977.266118  582.037105  6.539435  -83.391559  9808.806581  409.164171  292.576533  104430.560829  1476.250374  52194.538633  -61978.545865  -75933.510801  130794.924075 ;];
Results{14,4}={};
Results{14,4}{1,1}={'Help_Ru5P.n'};
Results{14,4}{1,2}={'PPP4.x'};
Results{14,4}{1,3}={'Tca7a.x'};
Results{14,3}=[3.000000,-867.540280,25012.328437,-65095.453041,-0.000684];
Results{15,5}=[ 0.001000  0.001000  0.001000  0.001000  0.001000  0.001000  0.001000  1.508340  0.001000  10.000000 ];
Results{15,6}=[ 10.000000  10.000000  10.000000  10.000000  10.000000  10.000000  10.000000  10.000000  10.000000  10.000000  10.000000  10.000000  10.000000  10.000000  10.000000  10.000000  10.000000  10.000000  10.000000  10.000000  10.000000  10.000000  10.000000  10.000000  10.000000  10.000000  10.000000  10.000000  10.000000  10.000000  10.000000  10.000000  10.000000  10.000000  10.000000  10.000000  10.000000  10.000000 ];
Results{15,1}=[32790.365364, 31042.703263, 10.000000, 1717.662100, 1008.756775, 20.000000];
Results{15,2}=[ 8733.562176  -18523.190294  -15575.601529  -463.597520  2671.199320  -48.999880  18592.978739  8.168950  249.399849  -55.198888  358.192228  1480.919818  424.542723  912.812408  -43.567159  9161.273258  1108.366856  7891.733670  -9342.004673  -7919.280537  19689.365717 ; -18523.190294  276736.732195  131663.615087  -6006.346056  60045.642990  112.587638  -135904.507086  12.037712  915.218938  69.930259  1117.248487  -684.902801  486.899373  1694.155837  155.119477  -126419.591804  -2127.376116  -70979.469394  71697.419403  11116.083974  -121228.728720 ; -15575.601529  131663.615087  177523.713909  8587.567191  -164892.927844  102.464400  -196246.444753  -4.912138  -754.430697  60.269992  -1099.867510  -7932.901637  -143.282641  336.271896  19.756962  -182933.686159  -638.901971  -94333.075049  102255.344537  91609.237037  -194409.683567 ; -463.597520  -6006.346056  8587.567191  20201.839617  -27549.251751  -1.579616  -9748.811035  -10.563623  86.784330  -10.236159  198.949260  7246.502143  -53.380873  -71.274648  -6.494514  -5746.699816  53.190049  -6700.173062  -550.112874  8033.477432  -10624.872396 ; 2671.199320  60045.642990  -164892.927844  -27549.251751  378517.290344  -65.411703  194050.813763  11.388123  887.607016  -0.202058  1226.518022  3530.612394  574.890707  800.041621  133.968396  179519.606823  -5.175034  89068.955951  -92558.718789  -155475.306025  208789.738143 ; -48.999880  112.587638  102.464400  -1.579616  -65.411703  4.546416  -221.423813  0.541130  167.373264  11.580329  203.460572  -0.140962  -3.083305  -12.441586  0.417034  -58.978768  -8.188727  -51.449444  51.369537  115.918518  -158.215190 ; 18592.978739  -135904.507086  -196246.444753  -9748.811035  194050.813763  -221.423813  223213.780012  -25.719875  -786.204719  -201.460298  -887.358857  4481.024224  357.663696  527.501174  -31.413385  198424.375000  988.347477  105178.800004  -109634.334290  -115689.216870  221833.772153 ; 8.168950  12.037712  -4.912138  -10.563623  11.388123  0.541130  -25.719875  2.570707  -13.703317  -1.295308  -1.789496  10.114811  1.387493  -1.461055  -0.224388  -3.977975  3.545114  -3.038614  -6.990990  29.435409  10.826588 ; 249.399849  915.218938  -754.430697  86.784330  887.607016  167.373264  -786.204719  -13.703317  9898.880066  498.336914  11444.509616  353.868787  51.343103  161.128504  1.489296  665.614428  47.106590  272.395398  -622.926994  -1551.788861  963.194411 ; -55.198888  69.930259  60.269992  -10.236159  -0.202058  11.580329  -201.460298  -1.295308  498.336914  151.569569  707.992364  -6.549215  -2.440154  -12.510947  0.587727  -11.818357  -8.171395  -28.200327  34.573742  -140.246006  -109.454830 ; 358.192228  1117.248487  -1099.867510  198.949260  1226.518022  203.460572  -887.358857  -1.789496  11444.509616  707.992364  14018.462794  447.720063  62.161676  240.002864  2.669225  993.819756  49.641989  439.448491  -883.078715  -2009.755394  1374.066994 ; 1480.919818  -684.902801  -7932.901637  7246.502143  3530.612394  -0.140962  4481.024224  10.114811  353.868787  -6.549215  447.720063  105095.637645  164.164146  -64.336860  -17.174251  50669.208461  766.565945  -26567.594322  -78516.642935  20867.055962  13961.711691 ; 424.542723  486.899373  -143.282641  -53.380873  574.890707  -3.083305  357.663696  1.387493  51.343103  -2.440154  62.161676  164.164146  164.162409  72.402929  -5.762676  -288.302479  101.788039  -25.421647  -129.919327  -483.727952  586.112502 ; 912.812408  1694.155837  336.271896  -71.274648  800.041621  -12.441586  527.501174  -1.461055  161.128504  -12.510947  240.002864  -64.336860  72.402929  3142.747410  -9.842873  -1234.298663  374.862108  -131.845239  201.821494  -1365.339928  420.497997 ; -43.567159  155.119477  19.756962  -6.494514  133.968396  0.417034  -31.413385  -0.224388  1.489296  0.587727  2.669225  -17.174251  -5.762676  -9.842873  1.441841  30.689335  -14.542723  2.248047  14.648975  -20.482742  -44.994698 ; 9161.273258  -126419.591804  -182933.686159  -5746.699816  179519.606823  -58.978768  198424.375000  -3.977975  665.614428  -11.818357  993.819756  50669.208461  -288.302479  -1234.298663  30.689335  214018.477389  -363.024078  85487.359370  -136176.318498  -81463.968190  196808.721294 ; 1108.366856  -2127.376116  -638.901971  53.190049  -5.175034  -8.188727  988.347477  3.545114  47.106590  -8.171395  49.641989  766.565945  101.788039  374.862108  -14.542723  -363.024078  552.268901  -51.094727  -708.463860  -343.147959  1546.916368 ; 7891.733670  -70979.469394  -94333.075049  -6700.173062  89068.955951  -51.449444  105178.800004  -3.038614  272.395398  -28.200327  439.448491  -26567.594322  -25.421647  -131.845239  2.248047  85487.359370  -51.094727  59512.044477  -32945.705557  -54662.387824  100094.324466 ; -9342.004673  71697.419403  102255.344537  -550.112874  -92558.718789  51.369537  -109634.334290  -6.990990  -622.926994  34.573742  -883.078715  -78516.642935  -129.919327  201.821494  14.648975  -136176.318498  -708.463860  -32945.705557  111452.804360  33761.231111  -114014.472201 ; -7919.280537  11116.083974  91609.237037  8033.477432  -155475.306025  115.918518  -115689.216870  29.435409  -1551.788861  -140.246006  -2009.755394  20867.055962  -483.727952  -1365.339928  -20.482742  -81463.968190  -343.147959  -54662.387824  33761.231111  125058.844066  -130951.593931 ; 19689.365717  -121228.728720  -194409.683567  -10624.872396  208789.738143  -158.215190  221833.772153  10.826588  963.194411  -109.454830  1374.066994  13961.711691  586.112502  420.497997  -44.994698  196808.721294  1546.916368  100094.324466  -114014.472201  -130951.593931  234814.664047 ;];
Results{15,4}={};
Results{15,3}=[0.000000,-606.050611,32790.365364,-93467.430493,-0.034814];
Results{16,5}=[ 0.001000  0.001000  0.001000  0.001000  0.001000  0.001000  0.859062  0.001000  0.001000  10.000000 ];
Results{16,6}=[ 10.000000  10.000000  10.000000  10.000000  10.000000  10.000000  10.000000  10.000000  10.000000  10.000000  10.000000  10.000000  10.000000  10.000000  10.000000  0.001000  10.000000  10.000000  10.000000  10.000000  10.000000  10.000000  10.000000  10.000000  10.000000  10.000000  10.000000  10.000000  10.000000  10.000000  10.000000  10.000000  10.000000  10.000000  10.000000  10.000000  10.000000  10.000000 ];
Results{16,1}=[35257.077491, 33553.415390, 10.000000, 1673.662100, 1092.447180, 20.000000];
Results{16,2}=[ 12778.426825  -23879.416415  -21212.476907  -635.153007  4550.352890  -68.605614  25217.409858  3.152355  217.325315  -61.010973  197.571425  2126.912340  707.808884  1301.029822  -76.483241  11541.438841  1637.258415  10625.791779  -12707.405323  -11577.261445  27951.194923 ; -23879.416415  359128.276310  174989.173248  -8840.864637  56430.610459  138.945367  -181122.915529  2.551057  231.827559  111.309467  289.125995  -1197.487754  752.720984  2284.122470  181.786825  -169294.463252  -2774.891874  -94330.672735  95577.907625  20054.533316  -163225.070484 ; -21212.476907  174989.173248  237792.593401  16604.393821  -223864.179815  138.321711  -262702.157991  -3.726039  -888.547297  42.555540  -660.414281  -5647.444728  -249.935996  409.547559  24.528513  -243042.257721  -513.695519  -127940.616885  133573.945310  125868.849516  -261557.535008 ; -635.153007  -8840.864637  16604.393821  22296.751129  -43820.813812  -3.918166  -18935.713317  1.134902  -64.595860  -37.946250  77.531859  7461.038828  -91.925559  -107.426631  -12.796620  -14325.158968  73.626830  -11167.816795  3701.466087  15178.252115  -20481.885916 ; 4550.352890  56430.610459  -223864.179815  -43820.813812  490197.443659  -123.032773  262074.349660  -34.109712  -197.576452  170.942584  -1660.577600  -909.613790  1000.813264  1173.397083  151.769932  240671.391671  4.704947  122728.308491  -121760.715634  -203359.388699  279592.922704 ; -68.605614  138.945367  138.321711  -3.918166  -123.032773  6.754213  -324.984201  2.142070  192.045775  5.095404  300.213123  7.546572  -5.021284  -15.405778  0.600069  -75.812949  -11.585259  -72.933648  65.107862  213.193475  -225.812708 ; 25217.409858  -181122.915529  -262702.157991  -18935.713317  262074.349660  -324.984201  298768.620628  -32.973563  -1454.470192  -73.167706  -3742.320304  1409.064335  585.504872  684.645706  -42.305255  264043.162844  923.364579  142380.915967  -143757.250549  -157019.999758  297299.488549 ; 3.152355  2.551057  -3.726039  1.134902  -34.109712  2.142070  -32.973563  1.762536  81.547746  1.471384  129.236698  7.083683  1.174249  4.502432  0.045842  2.273129  0.190424  -1.256445  -5.759100  17.684366  -0.888550 ; 217.325315  231.827559  -888.547297  -64.595860  -197.576452  192.045775  -1454.470192  81.547746  8779.171154  191.272170  12601.364775  291.611648  70.322827  273.729444  2.829757  795.393675  21.269112  337.685851  -625.219700  -276.266575  913.037609 ; -61.010973  111.309467  42.555540  -37.946250  170.942584  5.095404  -73.167706  1.471384  191.272170  60.007022  390.730679  -44.041171  -6.302054  -22.664829  0.497273  1.323133  -8.340798  -4.824769  48.522931  -133.734213  -42.400159 ; 197.571425  289.125995  -660.414281  77.531859  -1660.577600  300.213123  -3742.320304  129.236698  12601.364775  390.730679  19158.899230  535.711465  92.317443  361.158406  4.875537  639.752828  9.281722  120.848120  -651.222482  903.707335  337.120969 ; 2126.912340  -1197.487754  -5647.444728  7461.038828  -909.613790  7.546572  1409.064335  7.083683  291.611648  -44.041171  535.711465  106147.259427  225.299354  -182.996472  -33.331609  47478.297453  1248.826636  -28394.956729  -77735.874255  23416.658682  12037.230541 ; 707.808884  752.720984  -249.935996  -91.925559  1000.813264  -5.021284  585.504872  1.174249  70.322827  -6.302054  92.317443  225.299354  218.872748  177.021830  -6.419378  -457.379331  174.346136  -10.730722  -200.944354  -843.473181  990.834449 ; 1301.029822  2284.122470  409.547559  -107.426631  1173.397083  -15.405778  684.645706  4.502432  273.729444  -22.664829  361.158406  -182.996472  177.021830  4029.797268  -15.837741  -1696.206569  535.045332  -108.790940  299.786348  -1986.851813  700.072879 ; -76.483241  181.786825  24.528513  -12.796620  151.769932  0.600069  -42.305255  0.045842  2.829757  0.497273  4.875537  -33.331609  -6.419378  -15.837741  2.094640  60.195332  -24.472876  9.090580  23.815907  -13.315347  -79.118325 ; 11541.438841  -169294.463252  -243042.257721  -14325.158968  240671.391671  -75.812949  264043.162844  2.273129  795.393675  1.323133  639.752828  47478.297453  -457.379331  -1696.206569  60.195332  277091.249404  -1038.685610  119513.887330  -167023.497047  -114503.267161  261412.090492 ; 1637.258415  -2774.891874  -513.695519  73.626830  4.704947  -11.585259  923.364579  0.190424  21.269112  -8.340798  9.281722  1248.826636  174.346136  535.045332  -24.472876  -1038.685610  903.439033  -393.111127  -845.444617  -351.236285  2054.594967 ; 10625.791779  -94330.672735  -127940.616885  -11167.816795  122728.308491  -72.933648  142380.915967  -1.256445  337.685851  -4.824769  120.848120  -28394.956729  -10.730722  -108.790940  9.090580  119513.887330  -393.111127  78602.422169  -50210.180777  -74088.882963  136983.128944 ; -12707.405323  95577.907625  133573.945310  3701.466087  -121760.715634  65.107862  -143757.250549  -5.759100  -625.219700  48.522931  -651.222482  -77735.874255  -200.944354  299.786348  23.815907  -167023.497047  -845.444617  -50210.180777  127933.230769  50623.748323  -148959.496541 ; -11577.261445  20054.533316  125868.849516  15178.252115  -203359.388699  213.193475  -157019.999758  17.684366  -276.266575  -133.734213  903.707335  23416.658682  -843.473181  -1986.851813  -13.315347  -114503.267161  -351.236285  -74088.882963  50623.748323  153168.597143  -173045.173380 ; 27951.194923  -163225.070484  -261557.535008  -20481.885916  279592.922704  -225.812708  297299.488549  -0.888550  913.037609  -42.400159  337.120969  12037.230541  990.834449  700.072879  -79.118325  261412.090492  2054.594967  136983.128944  -148959.496541  -173045.173380  313130.469694 ;];
Results{16,4}={};
Results{16,3}=[0.000000,-606.052298,35257.077491,-119533.149448,-0.010040];
Results{17,5}=[ 0.001000  2.699797  0.001136  0.001013  0.001756  0.001260  5.620740  0.001000  2.623623  8.481695 ];
Results{17,6}=[ 10.000000  10.000000  10.000000  10.000000  10.000000  10.000000  10.000000  10.000000  10.000000  10.000000  10.000000  10.000000  9.896517  10.000000  10.000000  4.894772  10.000000  10.000000  10.000000  10.000000  10.000000  10.000000  10.000000  10.000000  10.000000  10.000000  10.000000  9.883899  10.000000  10.000000  10.000000  9.897763  10.000000  10.000000  10.000000  10.000000  10.000000  10.000000 ];
Results{17,1}=[24681.730553, 22957.947465, 10.000000, 1693.783088, 739.264915, 20.000000];
Results{17,2}=[ 4785.109752  -11311.406909  -8912.263180  -102.915112  977.897990  11009.376497  167.499103  -14.028895  177.387142  1110.711882  291.467198  595.374816  5420.326699  694.350850  4319.237104  -5412.096941  -4500.203513  11290.285338 ; -11311.406909  153418.570239  71033.281364  -5847.139647  36967.787272  -74313.167298  78.447439  21.479109  146.886827  -1460.718578  318.293112  1173.304222  -67228.521911  -1140.072666  -37801.133692  39281.370188  5624.534913  -65734.956271 ; -8912.263180  71033.281364  95800.307918  9155.980510  -91587.495211  -105503.780758  -428.285720  7.665291  70.508491  -5354.900227  -119.488961  212.018141  -98566.783511  -943.331105  -50465.272094  55812.991014  46661.711446  -104098.090953 ; -102.915112  -5847.139647  9155.980510  7653.707835  -24993.473127  -10665.946909  -55.273982  -12.036231  90.078343  1983.478861  -40.695125  -50.209296  -9061.695531  -67.126580  -5561.924557  3576.002271  8987.434790  -11638.430999 ; 977.897990  36967.787272  -91587.495211  -24993.473127  217161.608064  106619.125684  155.207122  52.073957  -1271.951255  -984.963138  439.468083  516.972780  98927.806266  550.024958  50334.607318  -49323.258273  -86205.683215  115917.443147 ; 11009.376497  -74313.167298  -105503.780758  -10665.946909  106619.125684  120147.630494  -522.299558  -26.700649  -1655.820700  1717.397252  313.460650  236.621836  104939.009820  1336.989190  56410.067463  -58108.568193  -61678.853356  120055.048457 ; 167.499103  78.447439  -428.285720  -55.273982  155.207122  -522.299558  2703.689170  197.149788  3649.249216  147.577584  41.328143  121.439785  304.702300  37.858180  150.074457  -295.145248  -241.398694  568.212593 ; -14.028895  21.479109  7.665291  -12.036231  52.073957  -26.700649  197.149788  59.043187  282.591238  -16.579981  -0.887421  -4.285526  -2.407091  -1.469579  0.838916  15.691549  -122.170451  4.755144 ; 177.387142  146.886827  70.508491  90.078343  -1271.951255  -1655.820700  3649.249216  282.591238  5344.445093  240.727083  48.190843  140.759621  -221.486931  39.529916  -157.350326  -80.454943  386.314147  -78.666811 ; 1110.711882  -1460.718578  -5354.900227  1983.478861  -984.963138  1717.397252  147.577584  -16.579981  240.727083  101801.807530  111.806547  93.201544  47190.270965  338.852601  -26819.129349  -74975.706219  23299.407960  9704.658343 ; 291.467198  318.293112  -119.488961  -40.695125  439.468083  313.460650  41.328143  -0.887421  48.190843  111.806547  102.531317  89.505597  -165.345250  77.988769  -2.981781  -102.570386  -368.429236  409.228477 ; 595.374816  1173.304222  212.018141  -50.209296  516.972780  236.621836  121.439785  -4.285526  140.759621  93.201544  89.505597  1363.337502  -812.701079  220.610935  -157.446209  69.487081  -710.088273  303.815939 ; 5420.326699  -67228.521911  -98566.783511  -9061.695531  98927.806266  104939.009820  304.702300  -2.407091  -221.486931  47190.270965  -165.345250  -812.701079  123338.864122  375.799348  40339.592222  -87540.118273  -34469.319592  104614.291120 ; 694.350850  -1140.072666  -943.331105  -67.126580  550.024958  1336.989190  37.858180  -1.469579  39.529916  338.852601  77.988769  220.610935  375.799348  234.820295  332.235432  -666.375819  -682.508041  1489.973071 ; 4319.237104  -37801.133692  -50465.272094  -5561.924557  50334.607318  56410.067463  150.074457  0.838916  -157.350326  -26819.129349  -2.981781  -157.446209  40339.592222  332.235432  35453.144520  -8634.326588  -30847.211281  52366.138469 ; -5412.096941  39281.370188  55812.991014  3576.002271  -49323.258273  -58108.568193  -295.145248  15.691549  -80.454943  -74975.706219  -102.570386  69.487081  -87540.118273  -666.375819  -8634.326588  83603.755939  7525.634931  -62045.969370 ; -4500.203513  5624.534913  46661.711446  8987.434790  -86205.683215  -61678.853356  -241.398694  -122.170451  386.314147  23299.407960  -368.429236  -710.088273  -34469.319592  -682.508041  -30847.211281  7525.634931  87586.430908  -76077.816488 ; 11290.285338  -65734.956271  -104098.090953  -11638.430999  115917.443147  120055.048457  568.212593  4.755144  -78.666811  9704.658343  409.228477  303.815939  104614.291120  1489.973071  52366.138469  -62045.969370  -76077.816488  131252.895528 ;];
Results{17,4}={};
Results{17,4}{1,1}={'Help_Ru5P.n'};
Results{17,4}{1,2}={'PPP4.x'};
Results{17,4}{1,3}={'Tca7a.x'};
Results{17,3}=[3.000000,-855.353327,24681.730553,-65100.649967,-0.000693];
Results{18,5}=[ 0.001000  10.000000  0.001075  0.001000  0.002849  0.001938  10.000000  0.001000  1.672375  7.230578 ];
Results{18,6}=[ 10.000000  10.000000  10.000000  10.000000  10.000000  10.000000  10.000000  10.000000  10.000000  10.000000  10.000000  10.000000  10.000000  10.000000  10.000000  10.000000  10.000000  10.000000  10.000000  10.000000  10.000000  10.000000  10.000000  10.000000  10.000000  10.000000  10.000000  10.000000  10.000000  10.000000  10.000000  10.000000  10.000000  10.000000  10.000000  10.000000  10.000000  10.000000 ];
Results{18,1}=[18998.892534, 17251.230434, 10.000000, 1717.662100, 549.041014, 20.000000];
Results{18,2}=[ 3690.697594  -8765.554755  -6786.444954  -35.985218  642.907650  8616.248174  134.445830  -8.967261  148.748348  862.941170  222.776832  468.817732  4121.853317  537.856791  3279.316203  -4128.999102  -3606.118710  8630.842753 ; -8765.554755  116475.405450  51652.279324  -5340.199631  32115.826323  -54343.882083  199.316936  22.228946  277.175887  -1207.804163  237.436799  913.278133  -48545.566979  -853.660692  -27446.744935  28668.795252  3016.951611  -47345.269800 ; -6786.444954  51652.279324  73613.430812  8005.991030  -74255.400560  -81574.588254  -99.130907  7.349292  243.813966  -4886.343185  -96.458789  156.189002  -76306.120173  -746.613398  -38614.420511  43495.135594  35761.573253  -79614.378842 ; -35.985218  -5340.199631  8005.991030  5955.300390  -21869.874688  -9315.439502  0.229801  -6.278563  99.544508  1429.410963  -32.327980  -40.801587  -8112.081369  -53.535639  -4780.178190  3348.875017  7936.435775  -10222.476211 ; 642.907650  32115.826323  -74255.400560  -21869.874688  179214.002190  87038.828301  -413.229752  27.300756  -1447.912078  -1083.647161  347.601814  406.804888  80240.405518  445.915870  40897.062270  -39793.073974  -70393.308527  93913.951895 ; 8616.248174  -54343.882083  -81574.588254  -9315.439502  87038.828301  94466.083116  -764.827020  -4.222587  -1716.708582  1145.723031  264.514680  254.642719  81082.318453  1085.861574  43683.221306  -44813.508063  -49780.531038  93339.623625 ; 134.445830  199.316936  -99.130907  0.229801  -413.229752  -764.827020  1966.979678  71.873289  2855.224036  155.719085  32.128961  98.171926  3.838622  28.730187  -19.457453  -134.373148  238.475345  126.485042 ; -8.967261  22.228946  7.349292  -6.278563  27.300756  -4.222587  71.873289  42.556315  149.939776  -7.722854  -0.659265  -2.263931  -2.216114  -1.233907  -1.173923  8.860813  -83.189269  -4.130651 ; 148.748348  277.175887  243.813966  99.544508  -1447.912078  -1716.708582  2855.224036  149.939776  4399.751952  234.942092  39.395705  120.314471  -360.476951  31.333177  -236.930611  4.302255  744.165339  -325.814041 ; 862.941170  -1207.804163  -4886.343185  1429.410963  -1083.647161  1145.723031  155.719085  -7.722854  234.942092  101314.452224  81.988219  89.892422  46819.567679  241.086127  -26874.251691  -74435.197751  23553.784936  8952.304186 ; 222.776832  237.436799  -96.458789  -32.327980  347.601814  264.514680  32.128961  -0.659265  39.395705  81.988219  77.092540  72.780311  -117.996398  59.940527  2.884087  -80.291199  -300.623417  316.604083 ; 468.817732  913.278133  156.189002  -40.801587  406.804888  254.642719  98.171926  -2.263931  120.314471  89.892422  72.780311  1012.240447  -623.720699  170.788984  -124.346524  38.570930  -576.237186  235.665616 ; 4121.853317  -48545.566979  -76306.120173  -8112.081369  80240.405518  81082.318453  3.838622  -2.216114  -360.476951  46819.567679  -117.996398  -623.720699  100135.261331  313.748516  28360.215179  -75186.935784  -23417.131848  80384.161953 ; 537.856791  -853.660692  -746.613398  -53.535639  445.915870  1085.861574  28.730187  -1.233907  31.333177  241.086127  59.940527  170.788984  313.748516  171.218504  276.630225  -514.203660  -585.177614  1171.224148 ; 3279.316203  -27446.744935  -38614.420511  -4780.178190  40897.062270  43683.221306  -19.457453  -1.173923  -236.930611  -26874.251691  2.884087  -124.346524  28360.215179  276.630225  29023.165744  -2148.868087  -25041.378833  39427.423922 ; -4128.999102  28668.795252  43495.135594  3348.875017  -39793.073974  -44813.508063  -134.373148  8.860813  4.302255  -74435.197751  -80.291199  38.570930  -75186.935784  -514.203660  -2148.868087  76579.291099  1470.036979  -48361.023193 ; -3606.118710  3016.951611  35761.573253  7936.435775  -70393.308527  -49780.531038  238.475345  -83.189269  744.165339  23553.784936  -300.623417  -576.237186  -23417.131848  -585.177614  -25041.378833  1470.036979  79658.740798  -62768.171505 ; 8630.842753  -47345.269800  -79614.378842  -10222.476211  93913.951895  93339.623625  126.485042  -4.130651  -325.814041  8952.304186  316.604083  235.665616  80384.161953  1171.224148  39427.423922  -48361.023193  -62768.171505  103352.773571 ;];
Results{18,4}={};
Results{18,4}{1,1}={'Help_Ru5P.n'};
Results{18,4}{1,2}={'PPP4.x'};
Results{18,4}{1,3}={'Tca7a.x'};
Results{18,3}=[3.000000,-673.965081,18998.892534,-53952.691320,-0.000558];
Results{19,5}=[ 0.001000  10.000000  0.001000  0.001000  0.008388  0.002793  10.000000  0.001000  1.727714  7.455217 ];
Results{19,6}=[ 10.000000  10.000000  10.000000  10.000000  10.000000  10.000000  10.000000  10.000000  10.000000  10.000000  10.000000  10.000000  10.000000  10.000000  10.000000  10.000000  10.000000  10.000000  10.000000  10.000000  10.000000  10.000000  10.000000  10.000000  10.000000  10.000000  10.000000  10.000000  10.000000  10.000000  10.000000  10.000000  10.000000  10.000000  10.000000  10.000000  10.000000  10.000000 ];
Results{19,1}=[19136.858611, 17389.196511, 10.000000, 1717.662100, 553.639884, 20.000000];
Results{19,2}=[ 3710.816879  -8805.092603  -6820.297034  -37.313774  647.059949  8664.223594  135.412936  -8.857325  149.741162  869.472474  224.063245  470.679894  4142.975978  540.397720  3295.367350  -4151.499872  -3623.015713  8670.415814 ; -8805.092603  116988.803127  51888.896365  -5351.009751  32248.696333  -54601.026850  198.506269  21.819163  276.646108  -1213.316949  238.805900  917.052164  -48772.178133  -857.729245  -27573.153103  28800.803091  3032.685000  -47555.792772 ; -6820.297034  51888.896365  73945.908646  8026.835397  -74589.436647  -81953.424296  -103.671900  7.117550  242.584209  -4898.944933  -97.053484  156.656355  -76645.051045  -748.924279  -38791.232789  43684.513611  35947.800156  -79983.008442 ; -37.313774  -5351.009751  8026.835397  5992.624434  -21934.098031  -9339.348676  -0.296821  -6.292974  100.004182  1442.105714  -32.489758  -40.933736  -8128.108717  -53.598670  -4795.100156  3351.092396  7955.537262  -10248.299875 ; 647.059949  32248.696333  -74589.436647  -21934.098031  180020.848634  87428.200016  -407.621677  27.181425  -1450.736936  -1076.858633  349.402000  408.519171  80606.152868  446.242339  41077.943031  -39980.633817  -70708.070826  94336.383293 ; 8664.223594  -54601.026850  -81953.424296  -9339.348676  87428.200016  94920.640505  -768.259370  -5.318254  -1728.233880  1164.729515  266.518426  257.096321  81459.210671  1090.671613  43881.932821  -45031.104310  -50008.372788  93768.605751 ; 135.412936  198.506269  -103.671900  -0.296821  -407.621677  -768.259370  1991.549673  73.987450  2888.282276  156.262300  32.402108  98.839036  7.695693  28.941562  -17.421841  -136.935217  234.144379  132.695593 ; -8.857325  21.819163  7.117550  -6.292974  27.181425  -5.318254  73.987450  41.955113  152.159349  -7.654644  -0.639133  -2.221492  -2.094165  -1.204600  -1.100107  8.719991  -81.714370  -3.831351 ; 149.741162  276.646108  242.584209  100.004182  -1450.736936  -1728.233880  2888.282276  152.159349  4445.824551  235.710985  39.688082  120.998261  -360.191393  31.544086  -236.796399  3.417183  743.999741  -323.396092 ; 869.472474  -1213.316949  -4898.944933  1442.105714  -1076.858633  1164.729515  156.262300  -7.654644  235.710985  101325.049907  82.738113  90.689717  46829.860350  243.084446  -26871.647109  -74448.352704  23542.831094  8972.006578 ; 224.063245  238.805900  -97.053484  -32.489758  349.402000  266.518426  32.402108  -0.639133  39.688082  82.738113  77.570277  73.073991  -118.494870  60.241071  2.835169  -80.962196  -302.147048  318.096743 ; 470.679894  917.052164  156.656355  -40.933736  408.519171  257.096321  98.839036  -2.221492  120.998261  90.689717  73.073991  1016.465004  -625.769403  171.442597  -124.850642  38.295097  -578.546333  235.963681 ; 4142.975978  -48772.178133  -76645.051045  -8128.108717  80606.152868  81459.210671  7.695693  -2.094165  -360.191393  46829.860350  -118.494870  -625.769403  100492.796977  314.218964  28541.850530  -75378.897821  -23609.573494  80759.170752 ; 540.397720  -857.729245  -748.924279  -53.598670  446.242339  1090.671613  28.941562  -1.204600  31.544086  243.084446  60.241071  171.442597  314.218964  172.185654  276.957147  -516.510151  -586.591407  1174.759243 ; 3295.367350  -27573.153103  -38791.232789  -4795.100156  41077.943031  43881.932821  -17.421841  -1.100107  -236.796399  -26871.647109  2.835169  -124.850642  28541.850530  276.957147  29119.168904  -2247.479904  -25138.946808  39620.989541 ; -4151.499872  28800.803091  43684.513611  3351.092396  -39980.633817  -45031.104310  -136.935217  8.719991  3.417183  -74448.352704  -80.962196  38.295097  -75378.897821  -516.510151  -2247.479904  76691.016529  1578.464893  -48574.197402 ; -3623.015713  3032.685000  35947.800156  7955.537262  -70708.070826  -50008.372788  234.144379  -81.714370  743.999741  23542.831094  -302.147048  -578.546333  -23609.573494  -586.591407  -25138.946808  1578.464893  79806.934393  -62993.414035 ; 8670.415814  -47555.792772  -79983.008442  -10248.299875  94336.383293  93768.605751  132.695593  -3.831351  -323.396092  8972.006578  318.096743  235.963681  80759.170752  1174.759243  39620.989541  -48574.197402  -62993.414035  103770.613130 ;];
Results{19,4}={};
Results{19,4}{1,1}={'Help_Ru5P.n'};
Results{19,4}{1,2}={'PPP4.x'};
Results{19,4}{1,3}={'Tca7a.x'};
Results{19,3}=[3.000000,-677.457349,19136.858611,-54140.598463,-0.000563];
Results{20,5}=[ 0.001000  10.000000  0.001000  0.001012  0.016138  0.004980  9.749253  0.001000  1.302947  5.228439 ];
Results{20,6}=[ 10.000000  10.000000  10.000000  10.000000  10.000000  10.000000  10.000000  10.000000  10.000000  10.000000  10.000000  10.000000  10.000000  10.000000  10.000000  0.001000  10.000000  10.000000  10.000000  10.000000  10.000000  10.000000  10.000000  10.000000  10.000000  10.000000  10.000000  10.000000  10.000000  10.000000  10.000000  10.000000  10.000000  10.000000  10.000000  10.000000  10.000000  10.000000 ];
Results{20,1}=[17644.061086, 15940.398986, 10.000000, 1673.662100, 505.346633, 20.000000];
Results{20,2}=[ 3429.340615  -8184.276960  -6320.379799  -22.787374  592.753275  8040.710984  126.110193  -8.488485  140.216545  803.363086  206.714659  441.409577  3843.868368  502.517498  3051.840165  -3842.960624  -3381.940015  8048.296811 ; -8184.276960  108330.315817  47926.631694  -5107.046351  30186.064474  -50454.551986  200.051463  22.204145  275.542846  -1152.217537  219.681537  857.594523  -45005.736975  -789.311652  -25455.164953  26620.505664  2774.875938  -43942.194566 ; -6320.379799  47926.631694  68533.233208  7628.517382  -69449.518074  -75934.250207  -56.586695  8.076272  262.720155  -4784.322550  -90.396089  146.011580  -71153.804804  -712.116703  -35889.943804  40669.008338  32973.916029  -73952.027186 ; -22.787374  -5107.046351  7628.517382  5472.983337  -20828.661720  -8880.529195  5.752016  -5.565089  97.277434  1276.678874  -30.299814  -38.635909  -7777.901650  -52.036696  -4531.220487  3252.773172  7575.281826  -9746.991465 ; 592.753275  30186.064474  -69449.518074  -20828.661720  168104.780415  81452.225498  -460.984292  24.105875  -1426.912372  -1106.545680  325.211776  381.469320  75008.122242  435.123053  38274.145040  -37148.624123  -65861.964475  87830.506558 ; 8040.710984  -50454.551986  -75934.250207  -8880.529195  81452.225498  88027.254534  -741.336404  6.885184  -1622.698173  1022.385735  248.250532  241.721727  75430.306084  1033.720211  40670.742311  -41678.695764  -46472.362811  86934.482707 ; 126.110193  200.051463  -56.586695  5.752016  -460.984292  -741.336404  1761.287086  57.321205  2574.572966  147.895105  29.879960  91.955737  -34.359625  27.058443  -38.124799  -108.021667  267.452447  74.326060 ; -8.488485  22.204145  8.076272  -5.565089  24.105875  6.885184  57.321205  49.819887  138.328752  -7.547083  -0.653303  -2.120882  -3.261021  -1.226270  -1.566595  9.077867  -99.300730  -4.898355 ; 140.216545  275.542846  262.720155  97.277434  -1426.912372  -1622.698173  2574.572966  138.328752  4003.841856  222.750350  36.845437  113.323247  -374.042450  29.712616  -241.068590  20.472817  726.197490  -347.260130 ; 803.363086  -1152.217537  -4784.322550  1276.678874  -1106.545680  1022.385735  147.895105  -7.547083  222.750350  101194.190303  75.102333  86.439382  46735.297354  218.578826  -26882.143291  -74307.487610  23617.881400  8781.927017 ; 206.714659  219.681537  -90.396089  -30.299814  325.211776  248.250532  29.879960  -0.653303  36.845437  75.102333  71.432721  68.761101  -108.591259  55.928974  3.599530  -74.477035  -282.242774  295.388861 ; 441.409577  857.594523  146.011580  -38.635909  381.469320  241.721727  91.955737  -2.120882  113.323247  86.439382  68.761101  942.258106  -586.628952  160.301536  -117.704047  35.145873  -542.112832  223.990529 ; 3843.868368  -45005.736975  -71153.804804  -7777.901650  75008.122242  75430.306084  -34.359625  -3.261021  -374.042450  46735.297354  -108.591259  -586.628952  94714.328748  308.696656  25578.766295  -72320.608359  -20567.257575  74706.043572 ; 502.517498  -789.311652  -712.116703  -52.036696  435.123053  1033.720211  27.058443  -1.226270  29.712616  218.578826  55.928974  160.301536  308.696656  156.546433  269.474846  -484.789812  -564.899167  1110.575782 ; 3051.840165  -25455.164953  -35889.943804  -4531.220487  38274.145040  40670.742311  -38.124799  -1.566595  -241.068590  -26882.143291  3.599530  -117.704047  25578.766295  269.474846  27538.810695  -656.565243  -23552.151502  36423.177143 ; -3842.960624  26620.505664  40669.008338  3252.773172  -37148.624123  -41678.695764  -108.021667  9.077867  20.472817  -74307.487610  -74.477035  35.145873  -72320.608359  -484.789812  -656.565243  74959.642794  -82.152721  -45187.721830 ; -3381.940015  2774.875938  32973.916029  7575.281826  -65861.964475  -46472.362811  267.452447  -99.300730  726.197490  23617.881400  -282.242774  -542.112832  -20567.257575  -564.899167  -23552.151502  -82.152721  77400.544182  -59333.775656 ; 8048.296811  -43942.194566  -73952.027186  -9746.991465  87830.506558  86934.482707  74.326060  -4.898355  -347.260130  8781.927017  295.388861  223.990529  74706.043572  1110.575782  36423.177143  -45187.721830  -59333.775656  96841.528535 ;];
Results{20,4}={};
Results{20,4}{1,1}={'Help_Ru5P.n'};
Results{20,4}{1,2}={'PPP4.x'};
Results{20,4}{1,3}={'Tca7a.x'};
Results{20,3}=[3.000000,-633.367771,17644.061086,-51196.229960,-0.000510];
Results{21,5}=[ 0.002219  4.599478  0.048092  0.016667  0.009625  0.007074  5.197288  0.001000  2.791004  9.998555 ];
Results{21,6}=[ 10.000000  10.000000  10.000000  10.000000  10.000000  10.000000  10.000000  10.000000  10.000000  10.000000  10.000000  10.000000  10.000000  10.000000  10.000000  3.453986  10.000000  10.000000  10.000000  10.000000  10.000000  10.000000  10.000000  10.000000  10.000000  10.000000  10.000000  10.000000  10.000000  10.000000  10.000000  10.000000  10.000000  10.000000  10.000000  10.000000  10.000000  10.000000 ];
Results{21,1}=[24051.182301, 22332.322672, 10.000000, 1688.859629, 718.410756, 20.000000];
Results{21,2}=[ 4553.297988  -10547.059989  -8322.932962  -88.014056  836.879500  10720.928685  175.773312  -4.528566  190.284333  1159.883534  281.946181  554.145542  5114.162642  649.465898  4006.371580  -5149.214593  -4304.306112  10399.370499 ; -10547.059989  140020.705292  63248.331220  -5741.396161  37049.808805  -66850.629528  123.439405  1.788183  207.652128  -1530.886596  301.876553  1085.427377  -59758.744012  -1040.606492  -33618.310708  35167.513312  4137.081227  -57847.833152 ; -8322.932962  63248.331220  88373.785879  8841.152504  -87552.319756  -98213.217299  -329.272279  -0.243222  169.089016  -5439.688822  -122.752781  177.825754  -91272.748386  -861.287416  -46452.308212  51884.731087  43544.339339  -95832.221607 ; -88.014056  -5741.396161  8841.152504  7326.117150  -24361.134732  -10277.009432  -21.274863  -6.107172  124.010468  1891.674068  -39.568909  -46.998266  -8775.586878  -57.905472  -5365.077690  3471.059632  8703.874327  -11262.285350 ; 836.879500  37049.808805  -87552.319756  -24361.134732  210692.553681  102395.581974  -103.317618  15.766728  -1520.766012  -840.965335  427.865442  483.659647  94750.204218  476.786358  48099.666336  -47233.355483  -82814.693632  110759.542116 ; 10720.928685  -66850.629528  -98213.217299  -10277.009432  102395.581974  114062.802663  -824.423737  -41.606241  -2073.205065  1998.022938  351.144564  352.378148  97595.652183  1303.444263  52392.920125  -54370.106630  -59061.598596  111931.759443 ; 175.773312  123.439405  -329.272279  -21.274863  -103.317618  -824.423737  3010.040274  190.769324  4169.765104  167.405368  44.532650  127.821615  201.883899  37.825105  90.087593  -254.832389  -61.304245  446.962296 ; -4.528566  1.788183  -0.243222  -6.107172  15.766728  -41.606241  190.769324  45.744616  296.137178  -5.748386  0.276726  -0.528127  0.120631  0.018290  0.831786  4.936615  -73.350147  7.413374 ; 190.284333  207.652128  169.089016  124.010468  -1520.766012  -2073.205065  4169.765104  296.137178  6167.215528  252.898662  52.213822  149.259663  -330.573336  40.282443  -214.936468  -34.844230  562.704455  -180.274576 ; 1159.883534  -1530.886596  -5439.688822  1891.674068  -840.965335  1998.022938  167.405368  -5.748386  252.898662  101745.990292  117.517086  123.558461  47243.377697  331.911478  -26751.422708  -74987.342027  23105.176136  9796.074966 ; 281.946181  301.876553  -122.752781  -39.568909  427.865442  351.144564  44.532650  0.276726  52.213822  117.517086  100.767864  86.423877  -142.800371  74.203720  -0.637830  -110.804786  -366.060612  384.240259 ; 554.145542  1085.427377  177.825754  -46.998266  483.659647  352.378148  127.821615  -0.528127  149.259663  123.558461  86.423877  1224.623948  -719.080120  202.060737  -146.820642  28.237120  -676.176845  252.234349 ; 5114.162642  -59758.744012  -91272.748386  -8775.586878  94750.204218  97595.652183  201.883899  0.120631  -330.573336  47243.377697  -142.800371  -719.080120  115816.021102  348.295505  36375.870621  -83628.042624  -31447.129000  96799.319524 ; 649.465898  -1040.606492  -861.287416  -57.905472  476.786358  1303.444263  37.825105  0.018290  40.282443  331.911478  74.203720  202.060737  348.295505  215.124022  297.169343  -624.661515  -643.829349  1337.749615 ; 4006.371580  -33618.310708  -46452.308212  -5365.077690  48099.666336  52392.920125  90.087593  0.831786  -214.936468  -26751.422708  -0.637830  -146.820642  36375.870621  297.169343  33269.016958  -6517.777054  -29118.206615  47938.247931 ; -5149.214593  35167.513312  51884.731087  3471.059632  -47233.355483  -54370.106630  -254.832389  4.936615  -34.844230  -74987.342027  -110.804786  28.237120  -83628.042624  -624.661515  -6517.777054  81498.444559  5991.319544  -57711.308306 ; -4304.306112  4137.081227  43544.339339  8703.874327  -82814.693632  -59061.598596  -61.304245  -73.350147  562.704455  23105.176136  -366.060612  -676.176845  -31447.129000  -643.829349  -29118.206615  5991.319544  85590.205666  -72080.002254 ; 10399.370499  -57847.833152  -95832.221607  -11262.285350  110759.542116  111931.759443  446.962296  7.413374  -180.274576  9796.074966  384.240259  252.234349  96799.319524  1337.749615  47938.247931  -57711.308306  -72080.002254  121553.740575 ;];
Results{21,4}={};
Results{21,4}{1,1}={'Help_Ru5P.n'};
Results{21,4}{1,2}={'PPP4.x'};
Results{21,4}{1,3}={'Tca7a.x'};
Results{21,3}=[3.000000,-832.350965,24051.182301,-61959.233226,-0.000648];
Results{22,5}=[ 0.001000  10.000000  0.001000  0.001000  0.001000  0.001540  8.788073  0.001000  2.036888  8.788073 ];
Results{22,6}=[ 10.000000  10.000000  10.000000  10.000000  10.000000  10.000000  10.000000  10.000000  10.000000  10.000000  10.000000  10.000000  10.000000  10.000000  10.000000  10.000000  10.000000  10.000000  10.000000  10.000000  10.000000  10.000000  10.000000  10.000000  10.000000  10.000000  10.000000  10.000000  10.000000  10.000000  10.000000  10.000000  10.000000  10.000000  10.000000  10.000000  10.000000  10.000000 ];
Results{22,1}=[19931.757438, 18184.095337, 10.000000, 1717.662100, 580.136511, 20.000000];
Results{22,2}=[ 3818.661032  -8929.999975  -6951.046245  -42.259268  638.188305  9026.302085  146.954944  -4.653888  163.180893  951.681663  233.359459  474.615124  4253.003598  549.479064  3345.122003  -4282.936768  -3710.249928  8748.492645 ; -8929.999975  117605.962131  51750.398557  -5423.919219  33494.209809  -54768.303495  201.607029  10.843629  287.555365  -1308.851131  247.066891  923.938940  -48657.903564  -864.436038  -27484.978505  28808.623353  2743.821069  -47134.584554 ; -6951.046245  51750.398557  74676.762657  8145.249358  -76301.713090  -83146.271194  -111.846036  3.508409  267.209966  -5035.695092  -103.698526  149.959893  -77465.811063  -746.372545  -39159.356641  44189.010117  36625.401091  -80759.814707 ; -42.259268  -5423.919219  8145.249358  6150.390489  -22387.079922  -9470.826252  4.871329  -4.231134  114.053220  1493.981280  -33.638214  -41.228971  -8232.039596  -51.217650  -4874.582652  3378.635669  8071.088366  -10402.840658 ; 638.188305  33494.209809  -76301.713090  -22387.079922  185407.854431  89554.279943  -439.312016  11.177297  -1559.261440  -999.283584  362.362097  413.891177  82542.770461  427.640681  41995.954729  -40975.499905  -72460.592523  96502.489610 ; 9026.302085  -54768.303495  -83146.271194  -9470.826252  89554.279943  97249.438506  -910.561787  -23.142228  -1978.214347  1437.319580  298.017835  315.824558  82605.582442  1128.407260  44440.603891  -45860.554862  -51223.328004  95116.198025 ; 146.954944  201.607029  -111.846036  4.871329  -439.312016  -910.561787  2324.883013  97.445897  3353.678481  164.051263  36.113448  107.053015  6.153718  31.051416  -18.243162  -143.688418  245.448257  154.335004 ; -4.653888  10.843629  3.508409  -4.231134  11.177297  -23.142228  97.445897  36.665643  186.052100  -3.685229  -0.039642  -0.627541  -1.583783  -0.403692  -1.032314  4.717729  -57.859889  -0.967451 ; 163.180893  287.555365  267.209966  114.053220  -1559.261440  -1978.214347  3353.678481  186.052100  5112.217710  242.351666  43.819978  129.786569  -399.784542  33.963829  -255.474022  15.692568  786.167338  -331.926579 ; 951.681663  -1308.851131  -5035.695092  1493.981280  -999.283584  1437.319580  164.051263  -3.685229  242.351666  101392.875451  92.333514  107.440789  46923.129436  260.430150  -26826.563950  -74560.709345  23389.149485  9168.657605 ; 233.359459  247.066891  -103.698526  -33.638214  362.362097  298.017835  36.113448  -0.039642  43.819978  92.333514  81.971133  74.634160  -116.152725  61.944772  2.802505  -90.271613  -315.311891  323.885588 ; 474.615124  923.938940  149.959893  -41.228971  413.891177  315.824558  107.053015  -0.627541  129.786569  107.440789  74.634160  1016.453453  -614.667925  171.803350  -125.954666  22.734292  -588.623767  222.358259 ; 4253.003598  -48657.903564  -77465.811063  -8232.039596  82542.770461  82605.582442  6.153718  -1.583783  -399.784542  46923.129436  -116.152725  -614.667925  101387.431761  312.914207  28966.590833  -75896.764427  -24371.279431  81732.049497 ; 549.479064  -864.436038  -746.372545  -51.217650  427.640681  1128.407260  31.051416  -0.403692  33.963829  260.430150  61.944772  171.803350  312.914207  174.778971  269.823762  -526.628137  -586.839166  1159.033842 ; 3345.122003  -27484.978505  -39159.356641  -4874.582652  41995.954729  44440.603891  -18.243162  -1.032314  -255.474022  -26826.563950  2.802505  -125.954666  28966.590833  269.823762  29316.071873  -2489.468856  -25464.541200  40004.056871 ; -4282.936768  28808.623353  44189.010117  3378.635669  -40975.499905  -45860.554862  -143.688418  4.717729  15.692568  -74560.709345  -90.271613  22.734292  -75896.764427  -526.628137  -2489.468856  77044.827407  2056.998036  -49153.604790 ; -3710.249928  2743.821069  36625.401091  8071.088366  -72460.592523  -51223.328004  245.448257  -57.859889  786.167338  23389.149485  -315.311891  -588.623767  -24371.279431  -586.839166  -25464.541200  2056.998036  80480.542132  -63720.715865 ; 8748.492645  -47134.584554  -80759.814707  -10402.840658  96502.489610  95116.198025  154.335004  -0.967451  -331.926579  9168.657605  323.885588  222.358259  81732.049497  1159.033842  40004.056871  -49153.604790  -63720.715865  104511.309988 ;];
Results{22,4}={};
Results{22,4}{1,1}={'Help_Ru5P.n'};
Results{22,4}{1,2}={'PPP4.x'};
Results{22,4}{1,3}={'Tca7a.x'};
Results{22,3}=[3.000000,-699.123098,19931.757438,-54877.172099,-0.000550];
Results{23,5}=[ 0.001000  10.000000  0.001000  0.001260  0.001000  0.001000  0.001000  7.845261  0.001000  0.001000 ];
Results{23,6}=[ 10.000000  10.000000  10.000000  10.000000  10.000000  10.000000  10.000000  10.000000  10.000000  10.000000  10.000000  10.000000  10.000000  10.000000  10.000000  10.000000  10.000000  10.000000  10.000000  10.000000  10.000000  10.000000  10.000000  10.000000  10.000000  10.000000  10.000000  10.000000  10.000000  10.000000  10.000000  10.000000  10.000000  10.000000  10.000000  10.000000  10.000000  10.000000 ];
Results{23,1}=[6774.831679, 5027.169579, 10.000000, 1717.662100, 141.572319, 20.000000];
Results{23,2}=[ 1000.066034  -2509.263198  -2000.202107  -235.285906  203.223631  -5.188119  2382.530769  2.383969  77.480719  3.982111  92.991287  -116.432194  7.125744  -38.734045  1.230355  1496.176350  -44.092924  1272.626345  -1155.519282  -666.990885  1829.556277 ; -2509.263198  54627.475023  28047.844873  -31.644379  31120.163648  15.828999  -28649.028893  13.841945  702.628636  -21.407235  883.480663  729.865845  -115.948143  140.800669  32.192757  -27489.294718  106.382797  -15348.478212  14618.955919  771.278210  -24445.425658 ; -2000.202107  28047.844873  32719.423375  -4907.337779  -35228.613043  5.999709  -34912.131149  -5.893766  -401.843664  14.163161  -528.435473  -7623.876301  -6.983395  71.039929  -7.616535  -37534.495553  527.522694  -15931.887037  23555.174825  9658.768189  -31746.041496 ; -235.285906  -31.644379  -4907.337779  28261.002489  -1372.225901  12.284098  5315.340763  15.509448  625.485650  -17.016933  758.221813  11681.685172  -2.304136  5.419279  6.956328  10849.397070  120.508936  -535.343985  -11146.436288  -4890.144848  7299.584883 ; 203.223631  31120.163648  -35228.613043  -1372.225901  188293.236426  30.294548  42454.998549  48.639937  3033.743703  -20.510455  3765.948750  6201.192456  25.941005  55.906955  95.635642  42250.789391  -1004.479845  18088.426446  -24288.621354  -43223.214767  48197.547988 ; -5.188119  15.828999  5.999709  12.284098  30.294548  1.686030  -42.562864  -0.171979  83.000179  14.280784  71.266584  -10.514736  0.452049  -0.672526  0.102173  -3.377030  -1.373289  1.920426  8.558446  -32.389539  5.062392 ; 2382.530769  -28649.028893  -34912.131149  5315.340763  42454.998549  -42.562864  40757.020128  1.640980  675.661597  35.352180  1127.431118  4855.839895  -22.514067  -22.895361  8.086362  38006.292761  -511.133534  17695.437846  -22548.423861  -17914.987177  36937.702488 ; 2.383969  13.841945  -5.893766  15.509448  48.639937  -0.171979  1.640980  12.192789  -97.027195  -7.613822  -27.013856  -4.556726  3.383404  -0.493105  0.015353  10.310266  -1.022485  8.399040  -3.834484  -2.399117  8.445642 ; 77.480719  702.628636  -401.843664  625.485650  3033.743703  83.000179  675.661597  -97.027195  8112.564414  1022.438715  6691.089871  29.955641  38.266153  6.400862  3.423299  559.420660  -11.076813  289.155716  -318.765941  -3792.306851  809.439766 ; 3.982111  -21.407235  14.163161  -17.016933  -20.510455  14.280784  35.352180  -7.613822  1022.438715  422.117141  961.987944  -38.369513  -1.012620  1.284028  0.006861  -40.462132  1.772947  -0.388870  38.809924  -824.502324  47.360296 ; 92.991287  883.480663  -528.435473  758.221813  3765.948750  71.266584  1127.431118  -27.013856  6691.089871  961.987944  6351.921657  167.527849  27.991183  11.697876  4.462554  752.967934  -8.379041  321.666987  -488.797717  -3889.006220  939.123537 ; -116.432194  729.865845  -7623.876301  11681.685172  6201.192456  -10.514736  4855.839895  -4.556726  29.955641  -38.369513  167.527849  106048.408412  -106.124915  24.417703  6.403815  52770.722350  109.837878  -26711.591602  -79336.194579  20609.654518  12513.364373 ; 7.125744  -115.948143  -6.983395  -2.304136  25.941005  0.452049  -22.514067  3.383404  38.266153  -1.012620  27.991183  -106.124915  287.224624  -35.365404  -4.560081  40.840613  21.095840  72.025171  34.774356  -27.838919  -77.485783 ; -38.734045  140.800669  71.039929  5.419279  55.906955  -0.672526  -22.895361  -0.493105  6.400862  1.284028  11.697876  24.417703  -35.365404  507.934190  0.533262  -44.356165  -4.559165  -54.222056  29.887376  -10.061410  -67.804212 ; 1.230355  32.192757  -7.616535  6.956328  95.635642  0.102173  8.086362  0.015353  3.423299  0.006861  4.462554  6.403815  -4.560081  0.533262  0.266652  10.172198  -0.515615  2.654083  -9.065999  -21.472876  16.722217 ; 1496.176350  -27489.294718  -37534.495553  10849.397070  42250.789391  -3.377030  38006.292761  10.310266  559.420660  -40.462132  752.967934  52770.722350  40.840613  -44.356165  10.172198  62765.586045  -524.023697  5717.334338  -58487.634426  294.854574  36548.838789 ; -44.092924  106.382797  527.522694  120.508936  -1004.479845  -1.373289  -511.133534  -1.022485  -11.076813  1.772947  -8.379041  109.837878  21.095840  -4.559165  -0.515615  -524.023697  66.356899  -341.506242  231.793798  339.780601  -575.623670 ; 1272.626345  -15348.478212  -15931.887037  -535.343985  18088.426446  1.920426  17695.437846  8.399040  289.155716  -0.388870  321.666987  -26711.591602  72.025171  -54.222056  2.654083  5717.334338  -341.506242  16838.662921  9873.067202  -10451.510694  12916.121103 ; -1155.519282  14618.955919  23555.174825  -11146.436288  -24288.621354  8.558446  -22548.423861  -3.834484  -318.765941  38.809924  -488.797717  -79336.194579  34.774356  29.887376  -9.065999  -58487.634426  231.793798  9873.067202  69462.383719  -10159.343088  -25429.226645 ; -666.990885  771.278210  9658.768189  -4890.144848  -43223.214767  -32.389539  -17914.987177  -2.399117  -3792.306851  -824.502324  -3889.006220  20609.654518  -27.838919  -10.061410  -21.472876  294.854574  339.780601  -10451.510694  -10159.343088  60151.027762  -30105.134859 ; 1829.556277  -24445.425658  -31746.041496  7299.584883  48197.547988  5.062392  36937.702488  8.445642  809.439766  47.360296  939.123537  12513.364373  -77.485783  -67.804212  16.722217  36548.838789  -575.623670  12916.121103  -25429.226645  -30105.134859  46138.299221 ;];
Results{23,4}={};
Results{23,3}=[0.000000,-335.668675,6774.831679,-34420.231236,-0.004088];
Results{24,5}=[ 7.594083  0.001000  0.001000  0.001000  0.001000  0.001000  0.001198  10.000000  6.549593  0.001000 ];
Results{24,6}=[ 10.000000  10.000000  10.000000  10.000000  10.000000  10.000000  10.000000  10.000000  10.000000  10.000000  10.000000  10.000000  10.000000  10.000000  10.000000  10.000000  10.000000  10.000000  10.000000  10.000000  10.000000  10.000000  10.000000  10.000000  10.000000  10.000000  10.000000  10.000000  10.000000  10.000000  10.000000  10.000000  10.000000  10.000000  10.000000  10.000000  10.000000  10.000000 ];
Results{24,1}=[8221.366146, 6473.704046, 10.000000, 1717.662100, 189.790135, 20.000000];
Results{24,2}=[ 1338.670884  -3233.866396  -3322.007027  -294.438021  1360.591659  -2.488972  3686.097732  5.558277  106.450091  -1.377963  113.239978  -556.004114  -7.117524  -156.918041  2.792628  2679.372753  -285.219416  2275.046311  -1718.769322  -1355.808889  2990.721995 ; -3233.866396  76400.786183  50541.669520  537.348154  12056.810383  9.989667  -52931.011901  -13.743643  -27.132547  -22.272692  85.225055  1673.023358  -227.182629  -135.855192  23.757886  -51888.964770  582.897996  -28409.090755  26736.163151  11029.240521  -46511.193997 ; -3322.007027  50541.669520  44837.163221  -7595.208226  -22513.574704  7.530283  -47163.148674  -23.986454  -420.380907  11.558693  -413.569804  -5832.625305  -13.007364  -2.305414  0.571122  -49950.382111  1655.667896  -23722.881235  29555.240121  10760.759765  -40823.468039 ; -294.438021  537.348154  -7595.208226  40954.247202  3633.867792  1.986473  8995.882798  9.443559  622.283390  -18.432508  802.893566  17338.143124  -0.343941  9.029438  11.047354  16414.912167  198.108450  -610.985700  -16727.176884  -7878.616006  11173.839281 ; 1360.591659  12056.810383  -22513.574704  3633.867792  159294.923466  14.101236  26707.975970  29.513004  1469.153815  -59.984406  1789.648589  5212.066775  3.111260  29.291797  78.962951  27304.326887  -2095.354460  11721.184460  -16933.076811  -26707.807006  29748.433672 ; -2.488972  9.989667  7.530283  1.986473  14.101236  1.098341  -28.294045  0.320990  34.961564  9.564449  35.606822  -2.450840  -0.989454  -0.628925  0.022444  -8.726029  0.375349  -4.004130  6.431286  -13.739901  1.816588 ; 3686.097732  -52931.011901  -47163.148674  8995.882798  26707.975970  -28.294045  51896.858340  33.711551  866.598817  51.301171  846.120200  2266.594402  92.755116  57.317544  1.262857  50659.479816  -1866.795864  26032.472855  -28297.578995  -18524.952053  45728.612356 ; 5.558277  -13.743643  -23.986454  9.443559  29.513004  0.320990  33.711551  6.557479  -17.470528  -1.967743  25.213069  -6.899403  3.051569  1.907217  0.017963  27.340271  -2.920937  19.741329  -12.826170  -20.384143  16.766226 ; 106.450091  -27.132547  -420.380907  622.283390  1469.153815  34.961564  866.598817  -17.470528  3178.474835  638.587312  2501.957957  -119.718390  60.884316  37.198415  1.984834  538.940052  -60.312147  381.174547  -261.227944  -2372.492499  504.130825 ; -1.377963  -22.272692  11.558693  -18.432508  -59.984406  9.564449  51.301171  -1.967743  638.587312  331.188975  581.197041  -28.104356  0.553200  0.651632  0.008822  -25.617403  0.783979  -0.014887  28.164950  -617.096778  14.384858 ; 113.239978  85.225055  -413.569804  802.893566  1789.648589  35.606822  846.120200  25.213069  2501.957957  581.197041  2694.120724  -43.637891  61.165523  36.604586  2.481181  577.188131  -61.632302  366.115912  -322.283339  -2267.603474  500.019311 ; -556.004114  1673.023358  -5832.625305  17338.143124  5212.066775  -2.450840  2266.594402  -6.899403  -119.718390  -28.104356  -43.637891  108981.566330  -174.262659  -134.135349  8.633180  52093.558538  440.711855  -28732.368887  -80248.673836  21664.716387  11529.607565 ; -7.117524  -227.182629  -13.007364  -0.343941  3.111260  -0.989454  92.755116  3.051569  60.884316  0.553200  61.165523  -174.262659  446.507317  8.835564  -6.035777  94.876823  46.154615  129.770658  44.863676  -64.661488  -204.539422 ; -156.918041  -135.855192  -2.305414  9.029438  29.291797  -0.628925  57.317544  1.907217  37.198415  0.651632  36.604586  -134.135349  8.835564  742.108827  -0.140889  180.223952  -0.751254  78.981490  55.192892  -49.705968  -152.896207 ; 2.792628  23.757886  0.571122  11.047354  78.962951  0.022444  1.262857  0.017963  1.984834  0.008822  2.481181  8.633180  -6.035777  -0.140889  0.310125  0.406447  -0.579427  -2.736940  -5.890114  -13.252176  6.363973 ; 2679.372753  -51888.964770  -49950.382111  16414.912167  27304.326887  -8.726029  50659.479816  27.340271  538.940052  -25.617403  577.188131  52093.558538  94.876823  180.223952  0.406447  76125.979213  -1585.878888  13357.575937  -65450.758527  -524.209766  45742.818994 ; -285.219416  582.897996  1655.667896  198.108450  -2095.354460  0.375349  -1866.795864  -2.920937  -60.312147  0.783979  -61.632302  440.711855  46.154615  -0.751254  -0.579427  -1585.878888  303.528350  -1155.916257  715.250988  1031.939837  -1555.447769 ; 2275.046311  -28409.090755  -23722.881235  -610.985700  11721.184460  -4.004130  26032.472855  19.741329  381.174547  -0.014887  366.115912  -28732.368887  129.770658  78.981490  -2.736940  13357.575937  -1155.916257  22187.238476  6545.115822  -11772.241081  18607.102422 ; -1718.769322  26736.163151  29555.240121  -16727.176884  -16933.076811  6.431286  -28297.578995  -12.826170  -261.227944  28.164950  -322.283339  -80248.673836  44.863676  55.192892  -5.890114  -65450.758527  715.250988  6545.115822  73703.066380  -9892.648057  -30136.989291 ; -1355.808889  11029.240521  10760.759765  -7878.616006  -26707.807006  -13.739901  -18524.952053  -20.384143  -2372.492499  -617.096778  -2267.603474  21664.716387  -64.661488  -49.705968  -13.252176  -524.209766  1031.939837  -11772.241081  -9892.648057  56887.077021  -28823.598582 ; 2990.721995  -46511.193997  -40823.468039  11173.839281  29748.433672  1.816588  45728.612356  16.766226  504.130825  14.384858  500.019311  11529.607565  -204.539422  -152.896207  6.363973  45742.818994  -1555.447769  18607.102422  -30136.989291  -28823.598582  52203.075695 ;];
Results{24,4}={};
Results{24,3}=[0.000000,-335.712222,8221.366146,-36786.407018,-0.004530];
Results{25,5}=[ 0.001000  1.726098  0.001000  0.001000  0.001616  0.001222  4.797355  0.001000  3.647517  10.000000 ];
Results{25,6}=[ 10.000000  10.000000  10.000000  10.000000  10.000000  10.000000  10.000000  10.000000  10.000000  10.000000  10.000000  10.000000  10.000000  10.000000  10.000000  3.841016  10.000000  10.000000  10.000000  10.000000  10.000000  10.000000  10.000000  10.000000  10.000000  10.000000  10.000000  10.000000  10.000000  10.000000  10.000000  10.000000  10.000000  10.000000  10.000000  10.000000  10.000000  10.000000 ];
Results{25,1}=[26323.075139, 24602.512569, 10.000000, 1690.562570, 794.083752, 20.000000];
Results{25,2}=[ 4947.265844  -11633.849312  -9237.138598  -112.359605  1003.071666  11633.174681  7.787504  189.146572  -7.931037  198.972348  1256.514508  309.176254  609.799669  5710.013737  713.632680  4451.184498  -5688.749988  -4609.499904  11531.372556 ; -11633.849312  156141.631562  72892.758542  -5770.367588  37467.623852  -76709.798010  13.374494  7.091740  0.696943  78.520139  -1689.508383  337.433797  1203.515158  -69151.489808  -1164.853477  -38747.473803  40457.623741  5990.228229  -67295.337768 ; -9237.138598  72892.758542  97539.592572  9179.834955  -92919.765678  -107739.716440  17.546061  -528.032750  2.925136  71.353672  -5626.260047  -129.508167  208.146627  -100332.683054  -980.656626  -51323.101587  56941.528863  47359.343338  -105812.065857 ; -112.359605  -5770.367588  9179.834955  7696.313854  -25201.011291  -10698.271668  5.772526  -59.391760  -9.292433  111.111786  1999.403639  -42.531213  -50.848457  -9073.033549  -68.201361  -5579.404644  3577.435248  8998.020827  -11667.608108 ; 1003.071666  37467.623852  -92919.765678  -25201.011291  221563.852296  108108.165097  -84.816298  278.563334  26.291500  -1371.032757  -887.545611  460.013745  526.876535  100416.043612  556.416514  51034.076021  -50118.780991  -87437.562522  117631.531833 ; 11633.174681  -76709.798010  -107739.716440  -10698.271668  108108.165097  123512.779866  -61.122490  -574.582699  -45.396117  -1840.491108  2197.251395  359.448678  305.945636  106999.072679  1435.992526  57439.417769  -59614.895563  -62733.631948  122353.479035 ; 7.787504  13.374494  17.546061  5.772526  -84.816298  -61.122490  3.999208  53.762851  1.931691  94.775263  10.754466  1.837214  5.566138  -24.594960  1.447076  -14.412867  3.769771  37.652226  -21.220399 ; 189.146572  7.091740  -528.032750  -59.391760  278.563334  -574.582699  53.762851  3250.405478  283.204012  4237.211456  146.821251  48.312130  136.124577  383.241274  42.978401  197.990858  -341.875373  -420.305098  719.131114 ; -7.931037  0.696943  2.925136  -9.292433  26.291500  -45.396117  1.931691  283.204012  81.502119  396.664509  -12.949089  0.116389  -2.012590  -3.828469  -0.175036  0.934218  12.024879  -145.174007  11.777966 ; 198.972348  78.520139  71.353672  111.111786  -1371.032757  -1840.491108  94.775263  4237.211456  396.664509  6064.023586  237.025575  54.841354  152.681263  -253.786929  44.765851  -163.547969  -70.144371  235.981668  -33.692798 ; 1256.514508  -1689.508383  -5626.260047  1999.403639  -887.545611  2197.251395  10.754466  146.821251  -12.949089  237.025575  101887.630446  130.148874  120.458781  47365.310954  366.239021  -26713.478650  -75166.102884  23073.739727  10062.563878 ; 309.176254  337.433797  -129.508167  -42.531213  460.013745  359.448678  1.837214  48.312130  0.116389  54.841354  130.148874  112.490835  93.089727  -166.398425  82.140223  -5.211135  -118.080750  -386.474383  420.702500 ; 609.799669  1203.515158  208.146627  -50.848457  526.876535  305.945636  5.566138  136.124577  -2.012590  152.681263  120.458781  93.089727  1399.025438  -812.620043  225.485556  -164.252828  49.320661  -722.397769  287.924783 ; 5710.013737  -69151.489808  -100332.683054  -9073.033549  100416.043612  106999.072679  -24.594960  383.241274  -3.828469  -253.786929  47365.310954  -166.398425  -812.620043  125100.199894  412.078741  41234.839184  -88610.435264  -35246.979273  106507.673860 ; 713.632680  -1164.853477  -980.656626  -68.201361  556.416514  1435.992526  1.447076  42.978401  -0.175036  44.765851  366.239021  82.140223  225.485556  412.078741  237.543897  343.617346  -704.874657  -697.498755  1507.394163 ; 4451.184498  -38747.473803  -51323.101587  -5579.404644  51034.076021  57439.417769  -14.412867  197.990858  0.934218  -163.547969  -26713.478650  -5.211135  -164.252828  41234.839184  343.617346  35890.658254  -9177.583614  -31155.141024  53198.276274 ; -5688.749988  40457.623741  56941.528863  3577.435248  -50118.780991  -59614.895563  3.769771  -341.875373  12.024879  -70.144371  -75166.102884  -118.080750  49.320661  -88610.435264  -704.874657  -9177.583614  84336.461702  8058.030234  -63235.249651 ; -4609.499904  5990.228229  47359.343338  8998.020827  -87437.562522  -62733.631948  37.652226  -420.305098  -145.174007  235.981668  23073.739727  -386.474383  -722.397769  -35246.979273  -697.498755  -31155.141024  8058.030234  87968.118065  -76703.299231 ; 11531.372556  -67295.337768  -105812.065857  -11667.608108  117631.531833  122353.479035  -21.220399  719.131114  11.777966  -33.692798  10062.563878  420.702500  287.924783  106507.673860  1507.394163  53198.276274  -63235.249651  -76703.299231  132768.386523 ;];
Results{25,4}={};
Results{25,4}{1,1}={'Help_Ru5P.n'};
Results{25,4}{1,2}={'Tca7a.x'};
Results{25,3}=[2.000000,-657.356924,26323.075139,-62657.993760,-0.000695];
Results{26,5}=[ 0.001000  5.000500  0.001001  0.001000  0.001000  0.001483  5.000500  0.026848  2.175054  8.903452 ];
Results{26,6}=[ 9.993548  9.993548  9.993548  9.993548  9.993548  9.993548  9.993548  9.993548  9.993501  9.993548  9.993548  9.993548  9.993548  9.993548  9.993548  9.442534  9.993548  9.993548  9.993548  9.993548  9.994316  9.993548  9.996991  9.993548  9.993548  9.993548  9.993548  9.993548  9.993548  9.993548  9.993548  9.993548  9.993548  9.993548  9.993548  9.993548  9.993548  9.993548 ];
Results{26,1}=[23322.569373, 21578.908047, 10.000000, 1713.661326, 693.296935, 20.000000];
Results{26,2}=[ 4491.423863  -10375.484850  -8164.423195  -84.411060  808.282236  10528.415485  169.993554  -5.380329  186.163043  1122.092895  275.481205  545.331806  4990.922115  639.538320  3935.233409  -5040.697390  -4267.620636  10235.467847 ; -10375.484850  137872.822765  61670.392575  -5792.597971  37364.454046  -65153.682356  169.275225  6.492089  257.656704  -1459.353621  294.165441  1066.080139  -58183.038374  -1024.609009  -32791.511671  34268.699251  3722.024315  -56296.419773 ; -8164.423195  61670.392575  87243.823018  8858.729789  -87352.033100  -97043.016388  -265.461669  1.264725  189.092441  -5368.034791  -119.857674  174.624881  -90179.835475  -834.535029  -45871.266534  51232.220111  43237.313135  -94666.469682 ; -84.411060  -5792.597971  8858.729789  7326.223318  -24413.911016  -10294.539433  -12.956374  -5.863016  121.139717  1891.237040  -38.802141  -46.459636  -8798.928869  -54.942055  -5374.760847  3481.228573  8728.762075  -11288.281936 ; 808.282236  37364.454046  -87352.033100  -24413.911016  210523.603087  102306.255495  -220.272310  15.986432  -1539.821571  -844.896913  419.487910  477.531103  94561.340525  456.002448  47993.878200  -47124.168427  -82738.328842  110488.642943 ; 10528.415485  -65153.682356  -97043.016388  -10294.539433  102306.255495  112929.182021  -903.715005  -41.839637  -2123.420483  1880.627626  342.384139  351.478899  96488.780492  1265.897811  51811.737945  -53672.099842  -58887.394909  110744.749714 ; 169.993554  169.275225  -265.461669  -12.956374  -220.272310  -903.715005  2942.548781  163.234649  4134.705173  175.145864  42.724841  124.329890  144.626033  36.140575  55.148063  -227.746435  53.566880  356.579961 ; -5.380329  6.492089  1.264725  -5.863016  15.986432  -41.839637  163.234649  38.900625  264.919825  -4.910560  0.116749  -0.714983  0.178454  -0.242919  0.086735  4.833972  -58.437571  3.404380 ; 186.163043  257.656704  189.092441  121.139717  -1539.821571  -2123.420483  4134.705173  264.919825  6159.590365  261.128569  50.797883  147.639436  -341.354855  38.848559  -226.152114  -31.949732  661.335008  -220.645835 ; 1122.092895  -1459.353621  -5368.034791  1891.237040  -844.896913  1880.627626  175.145864  -4.910560  261.128569  101721.162392  112.744711  119.160505  47200.493626  323.691456  -26777.375418  -74936.858241  23147.018048  9703.022290 ; 275.481205  294.165441  -119.857674  -38.802141  419.487910  342.384139  42.724841  0.116749  50.797883  112.744711  97.280398  84.279053  -139.966212  72.283236  0.158780  -107.046445  -360.666955  377.449430 ; 545.331806  1066.080139  174.624881  -46.459636  477.531103  351.478899  124.329890  -0.714983  147.639436  119.160505  84.279053  1199.330736  -707.571732  198.375565  -143.213745  28.891688  -672.085160  250.423148 ; 4990.922115  -58183.038374  -90179.835475  -8798.928869  94561.340525  96488.780492  144.626033  0.178454  -341.354855  47200.493626  -139.966212  -707.571732  114737.495442  327.049464  35804.170139  -83013.279228  -31139.609663  95664.804048 ; 639.538320  -1024.609009  -834.535029  -54.942055  456.002448  1265.897811  36.140575  -0.242919  38.848559  323.691456  72.283236  198.375565  327.049464  212.716946  286.054317  -605.448330  -632.501249  1308.887175 ; 3935.233409  -32791.511671  -45871.266534  -5374.760847  47993.878200  51811.737945  55.148063  0.086735  -226.152114  -26777.375418  0.158780  -143.213745  35804.170139  286.054317  32964.480751  -6187.241422  -28968.435242  47344.546063 ; -5040.697390  34268.699251  51232.220111  3481.228573  -47124.168427  -53672.099842  -227.746435  4.833972  -31.949732  -74936.858241  -107.046445  28.891688  -83013.279228  -605.448330  -6187.241422  81117.661711  5800.065015  -57024.987306 ; -4267.620636  3722.024315  43237.313135  8728.762075  -82738.328842  -58887.394909  53.566880  -58.437571  661.335008  23147.018048  -360.666955  -672.085160  -31139.609663  -632.501249  -28968.435242  5800.065015  85592.382371  -71773.770884 ; 10235.467847  -56296.419773  -94666.469682  -11288.281936  110488.642943  110744.749714  356.579961  3.404380  -220.645835  9703.022290  377.449430  250.423148  95664.804048  1308.887175  47344.546063  -57024.987306  -71773.770884  120357.234939 ;];
Results{26,4}={};
Results{26,4}{1,1}={'Help_Ru5P.n'};
Results{26,4}{1,2}={'PPP4.x'};
Results{26,4}{1,3}={'Tca7a.x'};
Results{26,3}=[3.000000,-813.251386,23322.569373,-61529.325752,-0.000647];
Results{27,5}=[ 0.126341  0.266231  0.001001  0.001000  0.001000  0.001034  0.314952  0.001000  2.096103  5.375712 ];
Results{27,6}=[ 9.735924  9.999996  9.999996  9.999996  9.999996  9.999995  9.999996  9.999969  9.999996  9.999468  9.999996  9.999995  9.999995  9.999996  9.999996  4.928610  9.999996  9.999996  9.999996  9.999966  9.999995  9.999995  9.999996  9.999747  9.999996  9.999473  9.736422  9.999995  9.999473  9.999995  9.999996  9.999995  9.999996  9.999996  9.736742  9.736752  10.000000  9.999996 ];
Results{27,1}=[29552.117105, 27831.416290, 10.000000, 1690.700816, 901.713876, 20.000000];
Results{27,2}=[ 5238.059789  -11890.340749  -9622.896135  -122.547229  964.587201  13066.450663  11.442969  256.555382  15.813009  271.837511  1654.022288  347.524563  614.043406  6188.271500  729.734603  4560.128139  -6193.104985  -4828.122757  11511.186909 ; -11890.340749  153193.955355  70930.699077  -5753.542512  39888.283827  -76275.766347  17.473919  -66.953430  -58.305605  32.863878  -2265.419461  370.222151  1205.960479  -67531.573903  -1162.514264  -37587.999473  39875.765042  5331.441854  -64414.578414 ; -9622.896135  70930.699077  97113.777999  9241.649089  -95354.134610  -109094.727432  23.880908  -622.406850  -13.327735  180.348278  -6320.091509  -160.944059  168.659057  -100186.212294  -971.067037  -50931.612912  57242.046533  47784.872569  -104858.034995 ; -122.547229  -5753.542512  9241.649089  7839.117481  -25837.346964  -10736.415159  8.418324  -13.939689  2.869155  211.357749  2068.374158  -46.838228  -50.500354  -9108.424201  -56.149680  -5633.691748  3562.514291  9050.026952  -11768.372425 ; 964.587201  39888.283827  -95354.134610  -25837.346964  232597.404861  111446.732209  -109.229853  223.459104  -62.510944  -1880.720076  -571.104365  509.107912  530.169653  103333.424916  469.163393  52289.629666  -51688.056563  -90048.606500  120614.201785 ; 13066.450663  -76275.766347  -109094.727432  -10736.415159  111446.732209  130117.346559  -94.651867  -1118.077246  -73.282488  -2784.935448  3726.359052  521.476257  599.029381  108087.236022  1612.436471  57674.086046  -61369.161309  -65217.640743  123262.754953 ; 11.442969  17.473919  23.880908  8.418324  -109.229853  -94.651867  6.942520  87.101844  6.510728  149.876219  11.366502  2.679636  7.476474  -35.024051  1.998136  -18.563263  7.357546  43.538429  -23.232814 ; 256.555382  -66.953430  -622.406850  -13.939689  223.459104  -1118.077246  87.101844  5076.193547  480.831536  6474.912823  171.896907  68.963491  179.147038  423.899568  54.326943  228.951572  -396.706149  -624.983355  905.529152 ; 15.813009  -58.305605  -13.327735  2.869155  -62.510944  -73.282488  6.510728  480.831536  140.147228  705.796309  3.874938  3.755846  6.753554  -6.820216  4.104308  0.856136  -4.504083  -209.231281  31.752168 ; 271.837511  32.863878  180.348278  211.357749  -1880.720076  -2784.935448  149.876219  6474.912823  705.796309  9100.928786  251.078058  76.213962  194.825048  -443.687122  57.198804  -240.738492  -5.761953  28.397498  -42.414898 ; 1654.022288  -2265.419461  -6320.091509  2068.374158  -571.104365  3726.359052  11.366502  171.896907  3.874938  251.078058  102173.416782  181.748501  210.249733  47860.191254  433.813275  -26455.578604  -75706.814412  22397.706691  10880.453590 ; 347.524563  370.222151  -160.944059  -46.838228  509.107912  521.476257  2.679636  68.963491  3.755846  76.213962  181.748501  136.007068  99.731066  -145.542197  89.020374  -6.672693  -166.886762  -438.136896  430.617743 ; 614.043406  1205.960479  168.659057  -50.500354  530.169653  599.029381  7.476474  179.147038  6.753554  194.825048  210.249733  99.731066  1372.775864  -733.269818  222.667042  -168.746506  -35.596053  -743.008826  204.037778 ; 6188.271500  -67531.573903  -100186.212294  -9108.424201  103333.424916  108087.236022  -35.024051  423.899568  -6.820216  -443.687122  47860.191254  -145.542197  -733.269818  124957.601089  436.056004  41018.591482  -88887.669781  -35968.714393  106373.375186 ; 729.734603  -1162.514264  -971.067037  -56.149680  469.163393  1612.436471  1.998136  54.326943  4.104308  57.198804  433.813275  89.020374  222.667042  436.056004  235.771376  320.427142  -748.893615  -687.727923  1402.437413 ; 4560.128139  -37587.999473  -50931.612912  -5633.691748  52289.629666  57674.086046  -18.563263  228.951572  0.856136  -240.738492  -26455.578604  -6.672693  -168.746506  41018.591482  320.427142  35635.878549  -9180.757045  -31201.690457  52540.382325 ; -6193.104985  39875.765042  57242.046533  3562.514291  -51688.056563  -61369.161309  7.357546  -396.706149  -4.504083  -5.761953  -75706.814412  -166.886762  -35.596053  -88887.669781  -748.893615  -9180.757045  84877.499998  8777.711492  -63394.894825 ; -4828.122757  5331.441854  47784.872569  9050.026952  -90048.606500  -65217.640743  43.538429  -624.983355  -209.231281  28.397498  22397.706691  -438.136896  -743.008826  -35968.714393  -687.727923  -31201.690457  8777.711492  88883.811357  -76564.899290 ; 11511.186909  -64414.578414  -104858.034995  -11768.372425  120614.201785  123262.754953  -23.232814  905.529152  31.752168  -42.414898  10880.453590  430.617743  204.037778  106373.375186  1402.437413  52540.382325  -63394.894825  -76564.899290  130653.179534 ;];
Results{27,4}={};
Results{27,4}{1,1}={'Help_Ru5P.n'};
Results{27,4}{1,2}={'Tca7a.x'};
Results{27,3}=[2.000000,-789.185750,29552.117105,-63649.990302,-0.000703];
Results{28,5}=[ 0.001000  0.984556  0.001002  0.001053  0.001217  0.001000  0.667242  0.001000  2.507623  7.088603 ];
Results{28,6}=[ 10.000000  9.998629  9.998636  9.998634  9.998626  9.998632  9.998626  9.998606  9.998625  10.000000  9.998621  9.998634  9.998621  9.998621  9.998625  1.998502  9.998629  9.998631  9.998627  9.998610  9.998630  9.998632  9.998612  9.998540  9.998624  10.000000  9.460488  9.998637  10.000000  9.998633  9.998628  9.998632  9.998625  9.998641  9.460488  9.460488  9.885579  9.998627 ];
Results{28,1}=[28681.607751, 26985.746251, 10.000000, 1665.861501, 873.524875, 20.000000];
Results{28,2}=[ 5265.037633  -11842.582157  -9578.954536  -125.400009  977.058449  12988.323741  254.366569  13.907691  272.294154  1614.463341  345.023220  614.398461  6101.483211  731.006325  4549.854757  -6143.452525  -4878.565586  11532.765918 ; -11842.582157  153016.462840  70103.457665  -5873.426886  40573.772584  -75282.993488  3.263874  -49.570172  108.361845  -2149.611775  365.821330  1200.531523  -66643.703256  -1162.096143  -37182.061531  39353.777146  4926.365543  -63568.006239 ; -9578.954536  70103.457665  97359.166932  9328.961754  -96611.359332  -109415.414081  -555.242101  -13.085677  191.176346  -6235.735398  -159.384675  168.562315  -100492.468491  -939.387195  -51106.920529  57333.154160  48365.418140  -105296.672038 ; -125.400009  -5873.426886  9328.961754  8072.805136  -26058.507579  -10825.722573  -7.138132  1.935809  206.058495  2154.326568  -46.812849  -50.740149  -9164.600502  -52.483712  -5705.545491  3548.432286  9134.653690  -11876.746185 ; 977.058449  40573.772584  -96611.359332  -26058.507579  235145.485796  113098.796542  100.873880  -51.721540  -1884.151412  -529.642675  508.809690  532.835070  104729.283020  445.358371  52970.100467  -52410.169122  -91286.193203  122136.616420 ; 12988.323741  -75282.993488  -109415.414081  -10825.722573  113098.796542  130404.518794  -1164.368014  -87.057083  -2841.083900  3554.647165  511.056346  594.049159  108493.158606  1565.679261  57927.481420  -61451.632393  -65981.355959  123882.864802 ; 254.366569  3.263874  -555.242101  -7.138132  100.873880  -1164.368014  4861.078970  422.401539  6373.406992  184.441916  66.399219  174.772070  362.150010  53.054995  191.338228  -371.805798  -468.534893  808.811713 ; 13.907691  -49.570172  -13.085677  1.935809  -51.721540  -87.057083  422.401539  107.499407  628.753283  4.436683  3.316556  6.061043  -4.166050  3.676215  1.155859  -5.391865  -144.841027  28.348300 ; 272.294154  108.361845  191.176346  206.058495  -1884.151412  -2841.083900  6373.406992  628.753283  9078.324620  266.022301  74.459399  193.755650  -445.555433  56.300640  -248.491140  -13.074813  209.646855  -75.766964 ; 1614.463341  -2149.611775  -6235.735398  2154.326568  -529.642675  3554.647165  184.441916  4.436683  266.022301  102184.672519  175.289501  201.630542  47812.185485  432.967193  -26502.123664  -75671.893944  22419.693718  10820.980847 ; 345.023220  365.821330  -159.384675  -46.812849  508.809690  511.056346  66.399219  3.316556  74.459399  175.289501  132.289921  99.107623  -146.296293  88.028701  -4.926611  -162.397862  -439.295138  432.802676 ; 614.398461  1200.531523  168.562315  -50.740149  532.835070  594.049159  174.772070  6.061043  193.755650  201.630542  99.107623  1361.319239  -735.231818  221.895362  -165.162469  -30.674240  -752.129398  211.166262 ; 6101.483211  -66643.703256  -100492.468491  -9164.600502  104729.283020  108493.158606  362.150010  -4.166050  -445.555433  47812.185485  -146.296293  -735.231818  125391.962812  397.442459  41219.793814  -89040.962850  -36560.230718  106823.454216 ; 731.006325  -1162.096143  -939.387195  -52.483712  445.358371  1565.679261  53.054995  3.676215  56.300640  432.967193  88.028701  221.895362  397.442459  240.813645  302.036940  -729.739396  -676.533333  1384.113695 ; 4549.854757  -37182.061531  -51106.920529  -5705.545491  52970.100467  57927.481420  191.338228  1.155859  -248.491140  -26502.123664  -4.926611  -165.162469  41219.793814  302.036940  35754.697581  -9252.972722  -31529.344279  52804.031896 ; -6143.452525  39353.777146  57333.154160  3548.432286  -52410.169122  -61451.632393  -371.805798  -5.391865  -13.074813  -75671.893944  -162.397862  -30.674240  -89040.962850  -729.739396  -9252.972722  84915.092310  9083.446793  -63599.019600 ; -4878.565586  4926.365543  48365.418140  9134.653690  -91286.193203  -65981.355959  -468.534893  -144.841027  209.646855  22419.693718  -439.295138  -752.129398  -36560.230718  -676.533333  -31529.344279  9083.446793  89489.641093  -77371.494348 ; 11532.765918  -63568.006239  -105296.672038  -11876.746185  122136.616420  123882.864802  808.811713  28.348300  -75.766964  10820.980847  432.802676  211.166262  106823.454216  1384.113695  52804.031896  -63599.019600  -77371.494348  131392.678153 ;];
Results{28,4}={};
Results{28,4}{1,1}={'Help_Ru5P.n'};
Results{28,4}{1,2}={'PPP4.x'};
Results{28,4}{1,3}={'Tca7a.x'};
Results{28,3}=[3.000000,-1052.841156,28681.607751,-67454.085967,-0.000707];
Results{29,5}=[ 0.001000  8.317934  0.001000  0.001000  0.001000  0.002320  9.364972  0.001000  2.337725  9.854383 ];
Results{29,6}=[ 10.000000  10.000000  10.000000  10.000000  10.000000  10.000000  10.000000  10.000000  10.000000  10.000000  10.000000  10.000000  10.000000  10.000000  10.000000  10.000000  10.000000  10.000000  10.000000  10.000000  10.000000  10.000000  10.000000  10.000000  10.000000  10.000000  10.000000  10.000000  10.000000  10.000000  10.000000  10.000000  10.000000  10.000000  10.000000  10.000000  10.000000  10.000000 ];
Results{29,1}=[21210.263499, 19462.601398, 10.000000, 1717.662100, 622.753380, 20.000000];
Results{29,2}=[ 4125.551981  -9736.009011  -7582.278266  -61.326166  750.712588  9555.454693  147.760813  -10.391220  161.438077  958.489562  249.658484  515.964080  4595.740040  597.796779  3668.954348  -4612.437836  -3970.149451  9631.582233 ; -9736.009011  130352.381954  58403.985362  -5630.817453  34721.708889  -61335.910346  179.243188  22.497768  257.169815  -1289.123403  267.874939  1009.378255  -55003.373873  -962.082512  -31059.534676  32364.864789  3678.456030  -53628.787549 ; -7582.278266  58403.985362  82135.596718  8535.391273  -81697.413766  -90913.843683  -198.284525  6.376439  190.558739  -5062.612149  -106.062262  175.090875  -84911.613423  -810.016580  -43177.314832  48233.689249  40236.698170  -89078.431126 ; -61.326166  -5630.817453  8535.391273  6716.383162  -23325.559160  -9928.461818  -14.988222  -8.097511  99.131326  1677.318512  -35.669509  -44.415046  -8558.756304  -57.155591  -5138.423511  3459.002464  8431.720397  -10882.233946 ; 750.712588  34721.708889  -81697.413766  -23325.559160  195960.712059  95595.473519  -262.295556  36.141468  -1422.411668  -1028.750383  384.451645  449.577004  88315.937204  472.635033  44950.444973  -43899.035718  -77316.047760  103342.000891 ; 9555.454693  -61335.910346  -90913.843683  -9928.461818  95595.473519  104793.621780  -731.547178  -15.284542  -1776.363382  1360.460803  287.585184  263.182164  90428.490070  1173.678099  48663.124902  -50006.644624  -54878.811695  103870.654261 ; 147.760813  179.243188  -198.284525  -14.988222  -262.295556  -731.547178  2277.404845  104.117569  3252.896366  161.238085  35.716732  107.740573  94.425802  31.774056  28.869008  -187.986582  123.280127  254.915926 ; -10.391220  22.497768  6.376439  -8.097511  36.141468  -15.284542  104.117569  38.401601  181.495536  -9.534735  -0.724712  -2.773668  -0.805298  -1.303208  -0.207259  9.702516  -76.728345  -1.437401 ; 161.438077  257.169815  190.558739  99.131326  -1422.411668  -1776.363382  3252.896366  181.495536  4938.639376  246.791318  43.207420  130.214196  -317.511504  34.141925  -215.978917  -28.249200  688.564190  -255.981461 ; 958.489562  -1289.123403  -5062.612149  1677.318512  -1028.750383  1360.460803  161.238085  -9.534735  246.791318  101514.707743  93.339112  93.357329  46966.081939  279.199798  -26858.585320  -74650.373390  23441.037368  9246.441098 ; 249.658484  267.874939  -106.062262  -35.669509  384.451645  287.585184  35.716732  -0.724712  43.207420  93.339112  86.604000  79.364842  -135.076944  66.756788  1.263719  -89.407521  -329.526840  352.669165 ; 515.964080  1009.378255  175.090875  -44.415046  449.577004  263.182164  107.740573  -2.773668  130.214196  93.357329  79.364842  1135.640513  -690.518326  188.918794  -136.016633  47.183440  -631.140617  258.672629 ; 4595.740040  -55003.373873  -84911.613423  -8558.756304  88315.937204  90428.490070  94.425802  -0.805298  -317.511504  46966.081939  -135.076944  -690.518326  109163.599767  325.894784  32999.413204  -79973.765379  -27979.732396  89819.035914 ; 597.796779  -962.082512  -810.016580  -57.155591  472.635033  1173.678099  31.774056  -1.303208  34.141925  279.199798  66.756788  188.918794  325.894784  196.281665  291.147290  -566.397587  -619.466691  1281.133832 ; 3668.954348  -31059.534676  -43177.314832  -5138.423511  44950.444973  48663.124902  28.869008  -0.207259  -215.978917  -26858.585320  1.263719  -136.016633  32999.413204  291.147290  31505.870659  -4647.353860  -27426.836421  44437.931390 ; -4612.437836  32364.864789  48233.689249  3459.002464  -43899.035718  -50006.644624  -187.986582  9.702516  -28.249200  -74650.373390  -89.407521  47.183440  -79973.765379  -566.397587  -4647.353860  79292.360380  3966.385296  -53663.360226 ; -3970.149451  3678.456030  40236.698170  8431.720397  -77316.047760  -54878.811695  123.280127  -76.728345  688.564190  23441.037368  -329.526840  -631.140617  -27979.732396  -619.466691  -27426.836421  3966.385296  83106.969803  -68259.429192 ; 9631.582233  -53628.787549  -89078.431126  -10882.233946  103342.000891  103870.654261  254.915926  -1.437401  -255.981461  9246.441098  352.669165  258.672629  89819.035914  1281.133832  44437.931390  -53663.360226  -68259.429192  114205.152088 ;];
Results{29,4}={};
Results{29,4}{1,1}={'Help_Ru5P.n'};
Results{29,4}{1,2}={'PPP4.x'};
Results{29,4}{1,3}={'Tca7a.x'};
Results{29,3}=[3.000000,-739.973653,21210.263499,-58419.215561,-0.000619];
Results{30,5}=[ 0.001000  5.193604  0.001000  0.001053  0.009175  0.006706  5.184269  0.001000  2.599489  10.000000 ];
Results{30,6}=[ 10.000000  10.000000  9.749151  10.000000  10.000000  10.000000  10.000000  10.000000  10.000000  10.000000  10.000000  10.000000  10.000000  10.000000  10.000000  3.670711  10.000000  10.000000  10.000000  10.000000  10.000000  10.000000  10.000000  10.000000  10.000000  10.000000  10.000000  10.000000  10.000000  10.000000  10.000000  10.000000  10.000000  10.000000  10.000000  10.000000  10.000000  10.000000 ];
Results{30,1}=[23679.961855, 21961.252362, 10.000000, 1688.709493, 706.041745, 20.000000];
Results{30,2}=[ 4527.489356  -10445.024088  -8236.428702  -85.170650  820.338988  10668.576970  175.312761  -3.816034  190.987378  1153.942591  278.931096  547.725757  5055.865073  643.564901  3964.568668  -5101.706006  -4297.339434  10291.428338 ; -10445.024088  138315.692992  62002.685231  -5792.532234  37373.166656  -65608.234792  149.635855  2.108964  237.908369  -1514.455955  297.395676  1071.706717  -58528.077842  -1030.230011  -32956.832772  34489.292471  3818.217185  -56583.082527 ; -8236.428702  62002.685231  87576.738412  8881.560163  -87639.248570  -97489.009575  -291.673909  -0.602779  189.794937  -5414.628194  -122.953644  173.407699  -90511.154051  -842.845138  -46037.459979  51444.839496  43392.411984  -94998.871803 ; -85.170650  -5792.532234  8881.560163  7318.205620  -24477.573237  -10319.978343  -15.203909  -5.548308  125.531716  1885.405794  -39.417574  -46.733496  -8826.393276  -55.217675  -5385.788433  3498.055569  8747.688830  -11316.493959 ; 820.338988  37373.166656  -87639.248570  -24477.573237  211338.505773  102625.371392  -185.427332  13.104159  -1567.069249  -840.817260  426.195436  480.286470  94870.046743  458.911075  48150.250133  -47284.272447  -82974.668448  110840.581615 ; 10668.576970  -65608.234792  -97489.009575  -10319.978343  102625.371392  113611.793246  -900.719781  -43.274235  -2163.600422  1979.922254  353.623073  366.153435  96892.067326  1287.809788  52016.126600  -53975.154694  -59099.329573  111198.138631 ; 175.312761  149.635855  -291.673909  -15.203909  -185.427332  -900.719781  3033.439425  176.886934  4246.280954  173.260176  44.239026  127.483121  165.529399  37.268019  68.477199  -239.104333  12.999394  396.652979 ; -3.816034  2.108964  -0.602779  -5.548308  13.104159  -43.274235  176.886934  41.239404  283.284407  -4.403400  0.330405  -0.236314  0.479081  0.085865  0.653704  3.772702  -61.830367  6.529624 ; 190.987378  237.908369  189.794937  125.531716  -1567.069249  -2163.600422  4246.280954  283.284407  6315.761301  259.085183  52.258366  150.167942  -349.506508  39.918858  -227.575288  -28.401301  638.202037  -210.285220 ; 1153.942591  -1514.455955  -5414.628194  1885.405794  -840.817260  1979.922254  173.260176  -4.403400  259.085183  101735.893620  116.231553  124.575989  47223.595214  329.803403  -26760.131463  -74968.632764  23104.213097  9764.678758 ; 278.931096  297.395676  -122.953644  -39.417574  426.195436  353.623073  44.239026  0.330405  52.258366  116.231553  99.367839  85.281526  -138.697849  73.128117  0.451400  -110.709914  -365.501637  380.616564 ; 547.725757  1071.706717  173.407699  -46.733496  480.286470  366.153435  127.483121  -0.236314  150.167942  124.575989  85.281526  1203.807086  -706.503682  199.151144  -144.225947  24.533776  -674.324876  246.845986 ; 5055.865073  -58528.077842  -90511.154051  -8826.393276  94870.046743  96892.067326  165.529399  0.479081  -349.506508  47223.595214  -138.697849  -706.503682  115057.730081  335.490628  35975.269484  -83207.395452  -31306.380368  96025.567916 ; 643.564901  -1030.230011  -842.845138  -55.217675  458.911075  1287.809788  37.268019  0.085865  39.918858  329.803403  73.128117  199.151144  335.490628  213.452001  288.542850  -614.007110  -636.475000  1313.280339 ; 3964.568668  -32956.832772  -46037.459979  -5385.788433  48150.250133  52016.126600  68.477199  0.653704  -227.575288  -26760.131463  0.451400  -144.225947  35975.269484  288.542850  33050.613648  -6290.605927  -29039.470464  47508.908675 ; -5101.706006  34489.292471  51444.839496  3498.055569  -47284.272447  -53975.154694  -239.104333  3.772702  -28.401301  -74968.632764  -110.709914  24.533776  -83207.395452  -614.007110  -6290.605927  81252.594149  5913.661607  -57250.861509 ; -4297.339434  3818.217185  43392.411984  8747.688830  -82974.668448  -59099.329573  12.999394  -61.830367  638.202037  23104.213097  -365.501637  -674.324876  -31306.380368  -636.475000  -29039.470464  5913.661607  85647.565226  -71906.167715 ; 10291.428338  -56583.082527  -94998.871803  -11316.493959  110840.581615  111198.138631  396.652979  6.529624  -210.285220  9764.678758  380.616564  246.845986  96025.567916  1313.280339  47508.908675  -57250.861509  -71906.167715  120651.677297 ;];
Results{30,4}={};
Results{30,4}{1,1}={'Help_Ru5P.n'};
Results{30,4}{1,2}={'PPP4.x'};
Results{30,4}{1,3}={'Tca7a.x'};
Results{30,3}=[3.000000,-824.822678,23679.961855,-61721.753693,-0.000649];
Results{31,5}=[ 0.001000  0.001000  0.001000  0.001000  0.001000  0.001000  0.001000  2.722722  0.001000  10.000000 ];
Results{31,6}=[ 10.000000  10.000000  10.000000  10.000000  10.000000  10.000000  10.000000  10.000000  10.000000  10.000000  10.000000  10.000000  10.000000  10.000000  10.000000  10.000000  10.000000  10.000000  10.000000  10.000000  10.000000  10.000000  10.000000  10.000000  10.000000  10.000000  10.000000  10.000000  10.000000  10.000000  10.000000  10.000000  10.000000  10.000000  10.000000  10.000000  10.000000  10.000000 ];
Results{31,1}=[30287.076660, 28539.414559, 10.000000, 1717.662100, 925.313819, 20.000000];
Results{31,2}=[ 6739.112715  -14833.749886  -12137.260961  -339.867549  1689.429093  -36.023790  14431.046601  6.637851  244.991158  -42.745867  350.313237  1093.395403  308.973399  693.647632  -31.218362  7209.436283  849.249607  6202.664628  -7272.919703  -5982.250160  15141.138220 ; -14833.749886  226723.162451  105583.354993  -4728.986533  59460.636918  86.242157  -108402.618647  20.202871  1110.316578  61.140700  1355.991050  -91.917424  362.414054  1352.540531  130.206432  -100911.766085  -1586.431269  -57056.776568  57173.248360  6177.834474  -95989.425119 ; -12137.260961  105583.354993  142479.685899  4801.354605  -132448.475367  71.536275  -157163.865263  7.707432  -923.069803  53.572344  -1341.944689  -8466.697739  -105.183738  293.098261  13.779460  -147853.197142  -629.785289  -75102.320625  83560.512577  72092.538364  -155455.607523 ; -339.867549  -4728.986533  4801.354605  18302.612935  -19216.464238  -0.390813  -5411.853335  -9.324739  146.559916  -4.124891  285.245620  6751.875491  -38.712125  -52.307068  -3.588447  -1910.089102  24.971381  -4481.828815  -2272.994507  4661.690530  -5969.740877 ; 1689.429093  59460.636918  -132448.475367  -19216.464238  318196.840706  -30.273879  156342.341148  0.425220  2147.101564  -15.376225  2862.709744  5464.547261  412.862395  593.713605  121.267853  145661.230684  116.419428  70731.343822  -76164.344417  -128930.568984  169737.222560 ; -36.023790  86.242157  71.536275  -0.390813  -30.273879  3.154684  -144.541924  -0.003778  139.302187  13.107398  149.934823  -2.426200  -2.060924  -9.057451  0.320613  -39.115283  -6.161510  -34.520684  36.776031  58.675092  -109.687705 ; 14431.046601  -108402.618647  -157163.865263  -5411.853335  156342.341148  -144.541924  177971.631390  -32.429905  199.071284  -185.272246  641.021276  5264.603980  253.949017  330.326488  -21.250123  159751.144330  925.979483  83703.321338  -88947.825018  -91883.769835  177586.266540 ; 6.637851  20.202871  7.707432  -9.324739  0.425220  -0.003778  -32.429905  6.320932  -66.392925  -4.428247  -40.919300  10.270454  1.792483  -3.155754  -0.256089  -16.173662  3.836858  -9.842189  -0.346759  40.789207  -3.323368 ; 244.991158  1110.316578  -923.069803  146.559916  2147.101564  139.302187  199.071284  -66.392925  9969.882695  627.547919  10210.129387  313.076880  45.653865  97.924534  1.181122  864.979877  57.097025  394.393669  -704.749241  -2656.754999  1317.075556 ; -42.745867  61.140700  53.572344  -4.124891  -15.376225  13.107398  -185.272246  -4.428247  627.547919  237.119471  778.462857  1.119278  -1.403506  -9.524279  0.471340  -13.476632  -6.400897  -27.124319  25.871819  -273.018439  -101.363276 ; 350.313237  1355.991050  -1341.944689  285.245620  2862.709744  149.934823  641.021276  -40.919300  10210.129387  778.462857  11248.933345  394.006468  50.593270  163.647474  2.585772  1282.411052  59.523560  611.771964  -1002.539688  -3334.146212  1856.450835 ; 1093.395403  -91.917424  -8466.697739  6751.875491  5464.547261  -2.426200  5264.603980  10.270454  313.076880  1.119278  394.006468  104477.791882  126.830560  -19.025454  -10.981003  51554.089706  554.094605  -25988.486774  -78480.831328  20074.508902  14274.256289 ; 308.973399  362.414054  -105.183738  -38.712125  412.862395  -2.060924  253.949017  1.792483  45.653865  -1.403506  50.593270  126.830560  161.341850  27.114343  -5.681019  -212.244713  72.641076  -22.871660  -97.153314  -342.657037  429.213628 ; 693.647632  1352.540531  293.098261  -52.307068  593.713605  -9.057451  330.326488  -3.155754  97.924534  -9.524279  163.647474  -19.025454  27.114343  2439.723817  -6.892832  -984.324559  278.052747  -138.876100  162.339189  -986.134612  299.979232 ; -31.218362  130.206432  13.779460  -3.588447  121.267853  0.320613  -21.250123  -0.256089  1.181122  0.471340  2.585772  -10.981003  -5.681019  -6.892832  1.152943  23.735043  -10.576289  1.938464  8.827588  -21.687006  -30.113078 ; 7209.436283  -100911.766085  -147853.197142  -1910.089102  145661.230684  -39.115283  159751.144330  -16.173662  864.979877  -13.476632  1282.411052  51554.089706  -212.244713  -984.324559  23.735043  177466.957851  -131.281476  66035.485258  -117604.047809  -62258.306978  158666.006018 ; 849.249607  -1586.431269  -629.785289  24.971381  116.419428  -6.161510  925.979483  3.836858  57.097025  -6.400897  59.523560  554.094605  72.641076  278.052747  -10.576289  -131.281476  398.488862  53.626147  -602.334511  -382.927970  1327.012656 ; 6202.664628  -57056.776568  -75102.320625  -4481.828815  70731.343822  -34.520684  83703.321338  -9.842189  394.393669  -27.124319  611.771964  -25988.486774  -22.871660  -138.876100  1.938464  66035.485258  53.626147  48799.969685  -22812.118785  -43823.847597  78939.119129 ; -7272.919703  57173.248360  83560.512577  -2272.994507  -76164.344417  36.776031  -88947.825018  -0.346759  -704.749241  25.871819  -1002.539688  -78480.831328  -97.153314  162.339189  8.827588  -117604.047809  -602.334511  -22812.118785  101285.565598  23722.925280  -93181.408730 ; -5982.250160  6177.834474  72092.538364  4661.690530  -128930.568984  58.675092  -91883.769835  40.789207  -2656.754999  -273.018439  -3334.146212  20074.508902  -342.657037  -986.134612  -21.687006  -62258.306978  -382.927970  -43823.847597  23722.925280  109694.607944  -107346.712522 ; 15141.138220  -95989.425119  -155455.607523  -5969.740877  169737.222560  -109.687705  177586.266540  -3.323368  1317.075556  -101.363276  1856.450835  14274.256289  429.213628  299.979232  -30.113078  158666.006018  1327.012656  78939.119129  -93181.408730  -107346.712522  190090.123506 ;];
Results{31,4}={};
Results{31,3}=[0.000000,-585.947563,30287.076660,-78414.008627,-0.041802];
Results{32,5}=[ 0.001000  5.513547  0.001000  0.001000  0.008572  0.003296  5.052788  0.001000  1.391949  5.945607 ];
Results{32,6}=[ 10.000000  10.000000  10.000000  10.000000  10.000000  10.000000  10.000000  10.000000  10.000000  10.000000  10.000000  10.000000  10.000000  10.000000  10.000000  10.000000  10.000000  10.000000  10.000000  10.000000  10.000000  10.000000  10.000000  10.000000  10.000000  10.000000  10.000000  10.000000  10.000000  10.000000  10.000000  10.000000  10.000000  10.000000  10.000000  10.000000  10.000000  10.000000 ];
Results{32,1}=[20920.246063, 19172.583963, 10.000000, 1717.662100, 613.086132, 20.000000];
Results{32,2}=[ 4003.782485  -9337.856817  -7287.714100  -53.636631  686.493316  9426.476315  152.837544  -5.205049  168.767549  992.520361  244.749702  494.631511  4453.230027  574.825290  3510.012862  -4487.926218  -3866.095183  9171.566377 ; -9337.856817  123384.863419  54572.686318  -5537.896837  34546.751784  -57696.632216  192.554611  10.836267  278.515126  -1341.948473  259.851977  964.479294  -51357.464468  -909.911256  -28995.979705  30353.547546  3030.594289  -49763.414775 ; -7287.714100  54572.686318  78246.989102  8355.430650  -79419.310769  -87065.580282  -155.365685  2.872201  243.631181  -5115.102552  -107.872508  157.787200  -81072.394630  -772.605067  -41069.805689  46178.603833  38504.993005  -84724.243992 ; -53.636631  -5537.896837  8355.430650  6485.427258  -22966.839385  -9713.209351  -1.256032  -5.003700  114.497604  1605.894123  -35.065524  -42.732178  -8402.217881  -52.659739  -5020.532327  3412.583345  8265.490326  -10663.487814 ; 686.493316  34546.751784  -79419.310769  -22966.839385  192362.736027  93143.362953  -374.336241  15.069874  -1548.898045  -966.709461  378.121196  431.879088  85927.752137  438.221540  43691.497174  -42702.632563  -75349.610524  100444.981963 ; 9426.476315  -57696.632216  -87065.580282  -9713.209351  93143.362953  101589.535137  -895.158704  -27.187029  -2003.598065  1533.374556  308.188996  320.598041  86526.069491  1165.387759  46528.967885  -48044.313815  -53370.939085  99539.452884 ; 152.837544  192.554611  -155.365685  -1.256032  -374.336241  -895.158704  2465.768065  111.671538  3534.805848  166.990890  37.687984  111.274523  46.183144  32.359627  2.858349  -167.628023  194.544580  209.955764 ; -5.205049  10.836267  2.872201  -5.003700  15.069874  -27.187029  111.671538  35.497930  200.836639  -4.393491  -0.060439  -0.810494  -0.787803  -0.427098  -0.526378  4.919164  -56.377916  0.391362 ; 168.767549  278.515126  243.631181  114.497604  -1548.898045  -2003.598065  3534.805848  200.836639  5358.823432  248.045550  45.487256  134.159763  -380.403271  35.165765  -246.254774  0.888197  759.819644  -301.778049 ; 992.520361  -1341.948473  -5115.102552  1605.894123  -966.709461  1533.374556  166.990890  -4.393491  248.045550  101480.871184  97.163345  109.291064  46991.262409  276.664750  -26818.329799  -74656.618502  23336.327458  9300.439882 ; 244.749702  259.851977  -107.872508  -35.065524  378.121196  308.188996  37.687984  -0.060439  45.487256  97.163345  85.979771  77.460194  -123.201155  64.820507  2.185855  -94.226219  -327.710983  339.152189 ; 494.631511  964.479294  157.787200  -42.732178  431.879088  320.598041  111.274523  -0.810494  134.159763  109.291064  77.460194  1067.627816  -642.650169  179.412108  -130.915698  26.016036  -611.918969  231.813286 ; 4453.230027  -51357.464468  -81072.394630  -8402.217881  85927.752137  86526.069491  46.183144  -0.787803  -380.403271  46991.262409  -123.201155  -642.650169  105174.450318  317.512756  30909.415267  -77908.184660  -26287.833589  85686.662954 ; 574.825290  -909.911256  -772.605067  -52.659739  438.221540  1165.387759  32.359627  -0.427098  35.165765  276.664750  64.820507  179.412108  317.512756  185.386638  275.605388  -548.461280  -601.252137  1204.836295 ; 3510.012862  -28995.979705  -41069.805689  -5020.532327  43691.497174  46528.967885  2.858349  -0.526378  -246.254774  -26818.329799  2.185855  -130.915698  30909.415267  275.605388  30355.477957  -3537.155819  -26464.983500  42100.906875 ; -4487.926218  30353.547546  46178.603833  3412.583345  -42702.632563  -48044.313815  -167.628023  4.919164  0.888197  -74656.618502  -94.226219  26.016036  -77908.184660  -548.461280  -3537.155819  78188.166243  3109.472161  -51381.264662 ; -3866.095183  3030.594289  38504.993005  8265.490326  -75349.610524  -53370.939085  194.544580  -56.377916  759.819644  23336.327458  -327.710983  -611.918969  -26287.833589  -601.252137  -26464.983500  3109.472161  81931.385613  -66025.910912 ; 9171.566377  -49763.414775  -84724.243992  -10663.487814  100444.981963  99539.452884  209.955764  0.391362  -301.778049  9300.439882  339.152189  231.813286  85686.662954  1204.836295  42100.906875  -51381.264662  -66025.910912  109055.307892 ;];
Results{32,4}={};
Results{32,4}{1,1}={'Help_Ru5P.n'};
Results{32,4}{1,2}={'PPP4.x'};
Results{32,4}{1,3}={'Tca7a.x'};
Results{32,3}=[3.000000,-729.269073,20920.246063,-56747.670905,-0.000593];
Results{33,5}=[ 0.609775  0.001000  0.001000  0.001009  0.001029  0.002318  0.536937  0.001000  2.656535  7.344465 ];
Results{33,6}=[ 10.000000  10.000000  10.000000  10.000000  10.000000  10.000000  10.000000  10.000000  10.000000  10.000000  10.000000  10.000000  10.000000  10.000000  10.000000  1.604711  10.000000  10.000000  10.000000  10.000000  10.000000  10.000000  10.000000  10.000000  10.000000  10.000000  10.000000  10.000000  10.000000  10.000000  10.000000  10.000000  10.000000  10.000000  10.000000  10.000000  10.000000  10.000000 ];
Results{33,1}=[29334.562082, 27630.899982, 10.000000, 1673.662100, 895.029999, 20.000000];
Results{33,2}=[ 5160.662205  -11823.814844  -9523.057026  -119.870891  975.326185  12689.008533  10.397748  234.989378  9.350985  248.716000  1549.571231  337.283789  612.972567  6063.355363  725.862509  4532.094346  -6061.173982  -4768.080889  11518.965873 ; -11823.814844  153970.480963  71496.449321  -5745.440625  39193.975904  -76449.204464  16.355643  -54.974006  -43.531845  36.694121  -2120.712063  361.770564  1205.848428  -68012.415403  -1162.802331  -37917.048253  40059.669674  5529.798544  -65222.133552 ; -9523.057026  71496.449321  97193.286348  9215.992992  -94610.098868  -108678.574551  22.293854  -602.884757  -9.278398  149.281440  -6138.760438  -152.313137  179.201309  -100184.873045  -976.508132  -51014.985938  57144.581929  47625.050504  -105072.156355 ; -119.870891  -5745.440625  9215.992992  7783.800953  -25644.275566  -10717.895604  7.742226  -28.523070  -0.412259  182.613199  2043.276860  -45.682996  -50.590175  -9091.877043  -59.825091  -5612.331471  3566.313437  9026.889691  -11729.085695 ; 975.326185  39193.975904  -94610.098868  -25644.275566  229421.886915  110432.516310  -103.473224  244.081196  -39.405148  -1746.763796  -653.892846  495.890522  529.275384  102452.019412  495.650767  51902.188447  -51218.541848  -89258.854208  119704.405018 ; 12689.008533  -76449.204464  -108678.574551  -10717.895604  110432.516310  128169.944104  -85.765266  -968.671032  -34.916077  -2499.667198  3293.874680  476.623396  520.583233  107711.987221  1570.184225  57585.701293  -60850.897975  -64520.094623  123002.994234 ; 10.397748  16.355643  22.293854  7.742226  -103.473224  -85.765266  6.180542  78.118465  5.001452  135.068898  11.318848  2.460365  7.014177  -32.293795  1.842716  -17.567495  6.396724  42.629654  -22.986371 ; 234.989378  -54.974006  -602.884757  -28.523070  244.081196  -968.671032  78.118465  4571.577134  421.934771  5847.086870  165.004363  63.366311  167.891976  421.137967  50.859846  223.323304  -384.508806  -558.255023  858.915215 ; 9.350985  -43.531845  -9.278398  -0.412259  -39.405148  -34.916077  5.001452  421.934771  138.979262  634.309577  -0.580700  2.750525  4.446576  -5.846234  2.966198  0.960979  -0.212900  -232.994956  26.621065 ; 248.716000  36.694121  149.281440  182.613199  -1746.763796  -2499.667198  135.068898  5847.086870  634.309577  8263.369607  246.860961  70.370634  183.545429  -389.077995  53.416375  -219.488787  -23.131365  52.977326  -40.778746 ; 1549.571231  -2120.712063  -6138.760438  2043.276860  -653.892846  3293.874680  11.318848  165.004363  -0.580700  246.860961  102083.897983  167.738498  186.815015  47722.367545  415.986344  -26519.038381  -75554.641306  22574.234326  10682.972626 ; 337.283789  361.770564  -152.313137  -45.682996  495.890522  476.623396  2.460365  63.366311  2.750525  70.370634  167.738498  129.740518  97.994710  -151.720774  87.266304  -6.403210  -153.498681  -423.960290  428.355954 ; 612.972567  1205.848428  179.201309  -50.590175  529.275384  520.583233  7.014177  167.891976  4.446576  183.545429  186.815015  97.994710  1380.473503  -754.516807  223.473320  -167.817571  -13.181896  -736.883345  226.329082 ; 6063.355363  -68012.415403  -100184.873045  -9091.877043  102452.019412  107711.987221  -32.293795  421.137967  -5.846234  -389.077995  47722.367545  -151.720774  -754.516807  124942.517090  432.685653  41054.068536  -88785.726453  -35727.441748  106374.106064 ; 725.862509  -1162.802331  -976.508132  -59.825091  495.650767  1570.184225  1.842716  50.859846  2.966198  53.416375  415.986344  87.266304  223.473320  432.685653  235.966162  328.223024  -738.952525  -691.989475  1432.784153 ; 4532.094346  -37917.048253  -51014.985938  -5612.331471  51902.188447  57585.701293  -17.567495  223.323304  0.960979  -219.488787  -26519.038381  -6.403210  -167.817571  41054.068536  328.223024  35690.159411  -9171.567185  -31162.406917  52687.521737 ; -6061.173982  40059.669674  57144.581929  3566.313437  -51218.541848  -60850.897975  6.396724  -384.508806  -0.212900  -23.131365  -75554.641306  -153.498681  -13.181896  -88785.726453  -738.952525  -9171.567185  84716.911834  8562.681198  -63344.616651 ; -4768.080889  5529.798544  47625.050504  9026.889691  -89258.854208  -64520.094623  42.629654  -558.255023  -232.994956  52.977326  22574.234326  -423.960290  -736.883345  -35727.441748  -691.989475  -31162.406917  8562.681198  88661.439466  -76542.078419 ; 11518.965873  -65222.133552  -105072.156355  -11729.085695  119704.405018  123002.994234  -22.986371  858.915215  26.621065  -40.778746  10682.972626  428.355954  226.329082  106374.106064  1432.784153  52687.521737  -63344.616651  -76542.078419  131140.886504 ;];
Results{33,4}={};
Results{33,4}{1,1}={'Help_Ru5P.n'};
Results{33,4}{1,2}={'Tca7a.x'};
Results{33,3}=[2.000000,-762.354282,29334.562082,-63350.640027,-0.000702];
Results{34,5}=[ 0.001000  0.706958  0.001000  0.001000  0.001249  0.001000  0.749569  0.001000  2.515833  6.699308 ];
Results{34,6}=[ 10.000000  9.884936  9.884790  9.884923  9.884928  9.950441  9.854692  9.887124  9.884939  10.000000  9.885012  9.858898  9.885665  9.885167  9.884937  1.111217  9.888468  9.880199  9.884153  9.912581  8.508958  9.884352  9.884925  9.862555  9.976539  10.000000  8.551226  9.884853  10.000000  9.884748  9.884872  9.886327  9.882993  9.884806  8.551226  8.551226  9.768180  9.884836 ];
Results{34,1}=[28835.354375, 27172.108588, 10.000000, 1633.245787, 879.736953, 20.000000];
Results{34,2}=[ 5192.697339  -11782.272334  -9520.711094  -123.069503  970.353999  12826.270237  11.258377  268.565121  13.956423  285.986092  1597.486426  341.373781  610.402499  6079.181055  725.498409  4519.293771  -6096.093636  -4803.424521  11465.005017 ; -11782.272334  152518.725214  70411.629486  -5761.881740  39704.195341  -75594.008393  16.839402  -26.852806  -49.004925  72.395104  -2166.728481  363.732916  1197.795103  -66971.986700  -1158.459817  -37325.430157  39514.153270  5261.410526  -64029.093919 ; -9520.711094  70411.629486  96753.268689  9203.475658  -95145.971555  -108547.373017  22.585824  -583.421509  -12.136970  174.758097  -6226.736855  -156.560727  171.419899  -99823.673501  -957.450007  -50764.466709  56981.828773  47712.541607  -104575.434306 ; -123.069503  -5761.881740  9203.475658  7895.491882  -25686.216093  -10690.150397  7.752095  -14.807987  1.369527  199.809736  2095.421753  -46.202987  -50.340949  -9053.981608  -54.897628  -5620.292049  3522.109580  9011.831245  -11715.347520 ; 970.353999  39704.195341  -95145.971555  -25686.216093  231367.751895  111248.184619  -103.257360  171.447802  -49.817302  -1835.052760  -569.140782  502.017004  528.240199  103100.538371  461.331634  52176.705972  -51577.569167  -89841.822858  120324.873787 ; 12826.270237  -75594.008393  -108547.373017  -10690.150397  111248.184619  128820.965173  -86.325114  -1028.659915  -80.034446  -2655.797801  3492.271267  499.372072  569.474139  107617.792894  1569.795219  57466.770919  -60929.126314  -64887.415034  122805.351546 ; 11.258377  16.839402  22.585824  7.752095  -103.257360  -86.325114  5.991342  80.285571  5.720561  137.393328  11.082099  2.482155  6.959591  -33.323847  1.994195  -17.578140  6.644825  40.999923  -22.380004 ; 268.565121  -26.852806  -583.421509  -14.807987  171.447802  -1028.659915  80.285571  4710.760636  430.667900  6097.425905  179.073402  65.605518  172.127079  378.849519  56.042805  210.067413  -385.201797  -546.346867  849.380688 ; 13.956423  -49.004925  -12.136970  1.369527  -49.817302  -80.034446  5.720561  430.667900  116.021684  632.220053  3.058092  3.210309  5.636823  -5.723130  3.691172  1.182835  -4.046298  -164.448963  28.764930 ; 285.986092  72.395104  174.758097  199.809736  -1835.052760  -2655.797801  137.393328  6097.425905  632.220053  8639.821492  259.872856  73.101676  189.204777  -441.090456  59.278221  -235.461499  -20.022527  123.942478  -51.284302 ; 1597.486426  -2166.728481  -6226.736855  2095.421753  -569.140782  3492.271267  11.082099  179.073402  3.058092  259.872856  102135.572088  173.408486  197.586587  47802.675660  422.525490  -26487.490222  -75637.534956  22469.872401  10784.982045 ; 341.373781  363.732916  -156.560727  -46.202987  502.017004  499.372072  2.482155  65.605518  3.210309  73.101676  173.408486  131.587956  98.294632  -147.290496  87.534231  -5.824380  -159.651150  -431.722554  428.695476 ; 610.402499  1197.795103  171.419899  -50.340949  528.240199  569.474139  6.959591  172.127079  5.636823  189.204777  197.586587  98.294632  1363.402851  -737.278461  221.439023  -166.061526  -25.736523  -741.968599  213.026910 ; 6079.181055  -66971.986700  -99823.673501  -9053.981608  103100.538371  107617.792894  -33.323847  378.849519  -5.723130  -441.090456  47802.675660  -147.290496  -737.278461  124626.458072  419.381970  40843.315840  -88655.020174  -35881.966428  106031.134883 ; 725.498409  -1158.459817  -957.450007  -54.897628  461.331634  1569.795219  1.994195  56.042805  3.691172  59.278221  422.525490  87.534231  221.439023  419.381970  235.034823  316.623565  -733.896427  -681.625512  1398.888157 ; 4519.293771  -37325.430157  -50764.466709  -5620.292049  52176.705972  57466.770919  -17.578140  210.067413  1.182835  -235.461499  -26487.490222  -5.824380  -166.061526  40843.315840  316.623565  35551.508168  -9064.448470  -31189.848921  52411.765219 ; -6096.093636  39514.153270  56981.828773  3522.109580  -51577.569167  -60929.126314  6.644825  -385.201797  -4.046298  -20.022527  -75637.534956  -159.651150  -25.736523  -88655.020174  -733.896427  -9064.448470  84692.347446  8694.127508  -63170.931802 ; -4803.424521  5261.410526  47712.541607  9011.831245  -89841.822858  -64887.415034  40.999923  -546.346867  -164.448963  123.942478  22469.872401  -431.722554  -741.968599  -35881.966428  -681.625512  -31189.848921  8694.127508  88735.349389  -76556.539916 ; 11465.005017  -64029.093919  -104575.434306  -11715.347520  120324.873787  122805.351546  -22.380004  849.380688  28.764930  -51.284302  10784.982045  428.695476  213.026910  106031.134883  1398.888157  52411.765219  -63170.931802  -76556.539916  130506.467631 ;];
Results{34,4}={};
Results{34,4}{1,1}={'Help_Ru5P.n'};
Results{34,4}{1,2}={'Tca7a.x'};
Results{34,3}=[2.000000,-759.455265,28835.354375,-63368.380199,-0.000704];
Results{35,5}=[ 1.005676  0.001000  0.001000  0.001000  0.001322  0.001000  1.004566  0.001000  2.644483  8.230131 ];
Results{35,6}=[ 9.006455  10.000000  10.000000  10.000000  10.000000  10.000000  10.000000  10.000000  10.000000  9.006492  10.000000  10.000000  10.000000  10.000000  10.000000  0.817333  10.000000  10.000000  10.000000  10.000000  9.645554  10.000000  10.000000  10.000000  10.000000  9.006424  8.543810  10.000000  9.006455  10.000000  10.000000  10.000000  10.000000  10.000000  8.841598  8.543810  10.000000  10.000000 ];
Results{35,1}=[28595.410309, 26928.705578, 10.000000, 1636.704731, 871.623519, 20.000000];
Results{35,2}=[ 5084.262249  -11789.785659  -9433.110507  -119.249916  997.723132  12262.205385  9.710923  237.902477  2.916346  252.640605  1422.339775  326.710315  614.726820  5936.343330  720.859122  4515.595849  -5918.025517  -4725.002161  11560.176549 ; -11789.785659  155273.440819  72034.977860  -5803.961037  38829.909042  -76546.285788  15.390953  4.294966  -23.054152  90.790389  -1926.940378  352.239238  1207.873133  -68407.347721  -1170.912643  -38246.039004  40194.404826  5629.008919  -66014.043369 ; -9433.110507  72034.977860  97766.481307  9251.688969  -94713.055546  -108820.540563  19.976023  -553.672453  -4.859604  122.599102  -5921.666111  -143.237366  191.072846  -100704.271795  -971.490456  -51383.073344  57296.122905  47914.163135  -105907.563098 ; -119.249916  -5803.961037  9251.688969  7864.012919  -25600.889578  -10764.606313  6.666040  -38.973104  -4.244971  152.866789  2067.369210  -44.594611  -50.927140  -9119.119265  -61.854100  -5638.239115  3568.193391  9062.052846  -11765.965921 ; 997.723132  38829.909042  -94713.055546  -25600.889578  227928.973747  110478.106702  -93.667164  217.177464  -10.247533  -1607.524367  -727.682410  483.423168  531.113012  102494.438257  511.923531  51977.201426  -51220.505359  -89269.316758  119830.585747 ; 12262.205385  -76546.285788  -108820.540563  -10764.606313  110478.106702  126792.516467  -72.169564  -779.816343  -13.499789  -2174.134005  2803.211591  427.856628  438.403115  107989.734945  1502.260751  57830.591735  -60608.038321  -64306.677220  123404.525286 ; 9.710923  15.390953  19.976023  6.666040  -93.667164  -72.169564  4.843792  65.724183  3.385787  113.686819  10.928240  2.139425  6.226440  -29.074522  1.764639  -15.952291  5.152985  39.110034  -21.502526 ; 237.902477  4.294966  -553.672453  -38.973104  217.177464  -779.816343  65.724183  3917.010521  339.109795  5094.784705  166.951472  56.711182  154.021140  370.470618  51.354711  201.400976  -364.927089  -460.566409  787.372060 ; 2.916346  -23.054152  -4.859604  -4.244971  -10.247533  -13.499789  3.385787  339.109795  118.117485  522.849106  -4.538680  1.554666  1.682712  -4.407939  1.771203  1.099666  3.535343  -213.235443  20.015298 ; 252.640605  90.790389  122.599102  152.866789  -1607.524367  -2174.134005  113.686819  5094.784705  522.849106  7296.241579  253.240194  63.810542  171.139443  -356.234754  54.124591  -201.088912  -48.297443  131.750679  -36.379534 ; 1422.339775  -1926.940378  -5921.666111  2067.369210  -727.682410  2803.211591  10.928240  166.951472  -4.538680  253.240194  102011.788360  151.264403  158.739522  47576.575754  396.852232  -26605.548927  -75396.962582  22766.013180  10443.305026 ; 326.710315  352.239238  -143.237366  -44.594611  483.423168  427.856628  2.139425  56.711182  1.554666  63.810542  151.264403  122.139087  96.164808  -158.716776  85.259489  -5.436868  -138.423300  -410.956672  427.929066 ; 614.726820  1207.873133  191.072846  -50.927140  531.113012  438.403115  6.226440  154.021140  1.682712  171.139443  158.739522  96.164808  1389.332813  -781.002830  224.916938  -165.752267  12.694241  -737.581779  253.925992 ; 5936.343330  -68407.347721  -100704.271795  -9119.119265  102494.438257  107989.734945  -29.074522  370.470618  -4.407939  -356.234754  47576.575754  -158.716776  -781.002830  125508.539481  416.435418  41384.116105  -88970.463550  -35957.310951  106996.581631 ; 720.859122  -1170.912643  -971.490456  -61.854100  511.923531  1502.260751  1.764639  51.354711  1.771203  54.124591  396.852232  85.259489  224.916938  416.435418  238.339000  329.766198  -721.476165  -689.817400  1458.484603 ; 4515.595849  -38246.039004  -51383.073344  -5638.239115  51977.201426  57830.591735  -15.952291  201.400976  1.099666  -201.088912  -26605.548927  -5.436868  -165.752267  41384.116105  329.766198  35909.417613  -9304.284814  -31373.989082  53184.563047 ; -5918.025517  40194.404826  57296.122905  3568.193391  -51220.505359  -60608.038321  5.152985  -364.927089  3.535343  -48.297443  -75396.962582  -138.423300  12.694241  -88970.463550  -721.476165  -9304.284814  84692.837703  8583.254925  -63601.973191 ; -4725.002161  5629.008919  47914.163135  9062.052846  -89269.316758  -64306.677220  39.110034  -460.566409  -213.235443  131.750679  22766.013180  -410.956672  -737.581779  -35957.310951  -689.817400  -31373.989082  8583.254925  88781.830931  -77092.779597 ; 11560.176549  -66014.043369  -105907.563098  -11765.965921  119830.585747  123404.525286  -21.502526  787.372060  20.015298  -36.379534  10443.305026  427.929066  253.925992  106996.581631  1458.484603  53184.563047  -63601.973191  -77092.779597  132455.321753 ;];
Results{35,4}={};
Results{35,4}{1,1}={'Help_Ru5P.n'};
Results{35,4}{1,2}={'Tca7a.x'};
Results{35,3}=[2.000000,-720.479981,28595.410309,-63323.970928,-0.000709];
Results{36,5}=[ 0.001000  5.634069  0.001000  0.001000  0.001000  0.001600  5.671191  0.001000  2.305527  9.264244 ];
Results{36,6}=[ 10.000000  10.000000  10.000000  10.000000  10.000000  10.000000  10.000000  10.000000  10.000000  10.000000  10.000000  10.000000  10.000000  10.000000  10.000000  10.000000  10.000000  10.000000  10.000000  10.000000  10.000000  10.000000  10.000000  10.000000  10.000000  10.000000  10.000000  10.000000  10.000000  10.000000  10.000000  10.000000  10.000000  10.000000  10.000000  10.000000  10.000000  10.000000 ];
Results{36,1}=[22927.675778, 21180.013678, 10.000000, 1717.662100, 680.000456, 20.000000];
Results{36,2}=[ 4409.997538  -10213.010323  -8026.530224  -77.486031  792.702526  10344.494569  167.735954  -5.362928  183.249821  1100.653290  271.203381  537.823058  4906.836719  629.802348  3867.454348  -4951.792993  -4202.832213  10073.091174 ; -10213.010323  135594.644274  60622.521018  -5763.502319  36761.999611  -64042.898367  164.790407  7.443044  251.412995  -1449.315235  289.329040  1051.174787  -57178.597828  -1006.739767  -32227.256566  33694.072069  3667.380305  -55364.113364 ; -8026.530224  60622.521018  85803.652458  8796.756082  -85976.678284  -95415.613100  -255.869985  1.127264  196.244955  -5311.987963  -118.168380  172.520212  -88705.574059  -828.736219  -45105.121362  50410.154631  42446.492874  -93075.098273 ; -77.486031  -5763.502319  8796.756082  7144.368409  -24194.740136  -10223.174178  -13.420011  -6.010305  118.874835  1823.980894  -38.319147  -45.990240  -8767.364501  -55.157043  -5322.369910  3496.129765  8673.575856  -11212.197150 ; 792.702526  36761.999611  -85976.678284  -24194.740136  207211.158741  100690.604435  -229.093153  18.114024  -1541.137648  -893.705498  414.030306  470.640920  93046.263881  458.349216  47255.834905  -46337.719839  -81425.071535  108741.393072 ; 10344.494569  -64042.898367  -95415.613100  -10223.174178  100690.604435  111011.177746  -879.590263  -36.912983  -2086.357656  1801.368141  336.715618  342.569351  94850.076168  1252.989950  50954.846732  -52736.357743  -57932.509083  108915.312078 ; 167.735954  164.790407  -255.869985  -13.420011  -229.093153  -879.590263  2827.208811  152.773052  3987.342526  172.241307  41.973130  122.108708  136.284224  35.681517  51.529340  -221.276673  69.141608  343.239515 ; -5.362928  7.443044  1.127264  -6.010305  18.114024  -36.912983  152.773052  38.180694  250.486067  -5.205773  0.060290  -0.825575  0.326925  -0.265065  0.335792  4.876908  -60.035073  3.884698 ; 183.249821  251.412995  196.244955  118.874835  -1541.137648  -2086.357656  3987.342526  250.486067  5966.650962  257.811647  49.959907  145.049152  -346.621909  38.324211  -228.312636  -26.532354  679.106666  -232.094589 ; 1100.653290  -1449.315235  -5311.987963  1823.980894  -893.705498  1801.368141  172.241307  -5.205773  257.811647  101671.198719  110.178142  116.935473  47145.632688  315.583907  -26788.904443  -74875.535787  23198.367154  9616.156356 ; 271.203381  289.329040  -118.168380  -38.319147  414.030306  336.715618  41.973130  0.060290  49.959907  110.178142  95.897092  83.703742  -137.877708  71.391767  0.553267  -104.974589  -356.177224  372.569533 ; 537.823058  1051.174787  172.520212  -45.990240  470.640920  342.569351  122.108708  -0.825575  145.049152  116.935473  83.703742  1178.894090  -698.959047  195.710551  -141.491735  29.338125  -662.120209  248.867776 ; 4906.836719  -57178.597828  -88705.574059  -8767.364501  93046.263881  94850.076168  136.284224  0.326925  -346.621909  47145.632688  -137.877708  -698.959047  113172.427261  329.041309  35016.692661  -82170.789737  -30314.729389  94042.192410 ; 629.802348  -1006.739767  -828.736219  -55.157043  458.349216  1252.989950  35.681517  -0.265065  38.324211  315.583907  71.391767  195.710551  329.041309  208.270624  286.783270  -598.138477  -630.326938  1297.704604 ; 3867.454348  -32227.256566  -45105.121362  -5322.369910  47255.834905  50954.846732  51.529340  0.335792  -228.312636  -26788.904443  0.553267  -141.491735  35016.692661  286.783270  32548.278371  -5759.491020  -28554.903019  46509.436265 ; -4951.792993  33694.072069  50410.154631  3496.129765  -46337.719839  -52736.357743  -221.276673  4.876908  -26.532354  -74875.535787  -104.974589  29.338125  -82170.789737  -598.138477  -5759.491020  80628.733038  5335.527807  -56103.378275 ; -4202.832213  3667.380305  42446.492874  8673.575856  -81425.071535  -57932.509083  69.141608  -60.035073  679.106666  23198.367154  -356.177224  -662.120209  -30314.729389  -630.326938  -28554.903019  5335.527807  84959.486675  -70817.723739 ; 10073.091174  -55364.113364  -93075.098273  -11212.197150  108741.393072  108915.312078  343.239515  3.884698  -232.094589  9616.156356  372.569533  248.867776  94042.192410  1297.704604  46509.436265  -56103.378275  -70817.723739  118551.363911 ;];
Results{36,4}={};
Results{36,4}{1,1}={'Help_Ru5P.n'};
Results{36,4}{1,2}={'PPP4.x'};
Results{36,4}{1,3}={'Tca7a.x'};
Results{36,3}=[3.000000,-798.554195,22927.675778,-60723.421634,-0.000638];
Results{37,5}=[ 0.001000  5.904164  0.001000  0.001000  0.007386  0.002982  8.172345  0.001000  2.635378  10.000000 ];
Results{37,6}=[ 10.000000  10.000000  10.000000  10.000000  10.000000  10.000000  10.000000  10.000000  10.000000  10.000000  10.000000  10.000000  10.000000  10.000000  10.000000  6.701622  10.000000  10.000000  10.000000  10.000000  10.000000  10.000000  10.000000  10.000000  10.000000  10.000000  10.000000  10.000000  10.000000  10.000000  10.000000  10.000000  10.000000  10.000000  10.000000  10.000000  10.000000  10.000000 ];
Results{37,1}=[22652.723380, 20919.574142, 10.000000, 1703.149238, 671.319138, 20.000000];
Results{37,2}=[ 4403.965657  -10402.775740  -8135.224046  -79.373013  842.782943  10137.328371  154.702281  -12.528086  166.753238  1011.031661  266.712532  549.712899  4926.564459  638.770387  3941.871238  -4936.731519  -4195.343123  10339.345103 ; -10402.775740  140277.299912  63706.529844  -5742.971855  35805.480856  -66737.677077  144.653093  24.214058  218.088748  -1334.529557  288.489788  1079.146487  -60110.822053  -1037.846908  -33896.557855  35248.657926  4443.368699  -58715.051345 ; -8135.224046  63706.529844  88005.378197  8812.247880  -86038.912701  -97160.425143  -290.837382  6.922745  135.368080  -5169.522993  -111.078645  191.607723  -90783.522115  -864.745911  -46314.453220  51477.383971  43049.002134  -95560.967376 ; -79.373013  -5742.971855  8812.247880  7149.068134  -24063.898531  -10255.847922  -32.207126  -10.154763  93.182560  1819.233929  -37.725156  -46.894015  -8781.261576  -61.599832  -5328.847346  3507.372246  8681.941460  -11220.580946 ; 842.782943  35805.480856  -86038.912701  -24063.898531  205191.833077  100451.792862  -88.985789  46.605401  -1343.486274  -1007.088653  406.987985  478.612716  92983.350838  505.737256  47314.097261  -46282.831926  -81246.615328  108863.472106 ; 10137.328371  -66737.677077  -97160.425143  -10255.847922  100451.792862  111281.050841  -632.621807  -17.671796  -1706.359643  1475.523977  295.043256  246.580206  96664.625404  1235.856812  51995.227548  -53453.195126  -57836.805564  110834.949339 ; 154.702281  144.653093  -290.837382  -32.207126  -88.985789  -632.621807  2411.435250  133.958899  3379.532033  156.713169  37.562636  112.481412  180.897010  33.954465  77.772203  -232.233245  -15.573470  377.944203 ; -12.528086  24.214058  6.922745  -10.154763  46.605401  -17.671796  133.958899  43.084621  211.118086  -12.841075  -0.893753  -3.626058  -0.812797  -1.505205  0.479585  12.312019  -91.342754  0.946998 ; 166.753238  218.088748  135.368080  93.182560  -1343.486274  -1706.359643  3379.532033  211.118086  5067.936460  245.962190  44.841413  133.982409  -269.214674  35.994368  -188.711498  -54.564022  576.309452  -181.062076 ; 1011.031661  -1334.529557  -5169.522993  1819.233929  -1007.088653  1475.523977  156.713169  -12.841075  245.962190  101636.551269  99.793073  91.301950  47055.050647  302.633452  -26850.033404  -74780.327030  23393.312782  9420.978189 ; 266.712532  288.489788  -111.078645  -37.725156  406.987985  295.043256  37.562636  -0.893753  44.841413  99.793073  92.698696  83.629744  -148.495304  71.361518  -0.395521  -93.791305  -345.460361  376.819690 ; 549.712899  1079.146487  191.607723  -46.894015  478.612716  246.580206  112.481412  -3.626058  133.982409  91.301950  83.629744  1230.441951  -744.234372  202.353993  -144.995416  58.512039  -665.304214  279.989960 ; 4926.564459  -60110.822053  -90783.522115  -8781.261576  92983.350838  96664.625404  180.897010  -0.812797  -269.214674  47055.050647  -148.495304  -744.234372  115278.547698  343.643739  36160.258683  -83224.460760  -30819.205610  96194.658974 ; 638.770387  -1037.846908  -864.745911  -61.599832  505.737256  1235.856812  33.954465  -1.505205  35.994368  302.633452  71.361518  202.353993  343.643739  213.004566  307.945431  -606.317226  -646.370648  1371.655175 ; 3941.871238  -33896.557855  -46314.453220  -5328.847346  47314.097261  51995.227548  77.772203  0.479585  -188.711498  -26850.033404  -0.395521  -144.995416  36160.258683  307.945431  33207.778974  -6357.914142  -28928.643123  47865.646152 ; -4936.731519  35248.657926  51477.383971  3507.372246  -46282.831926  -53453.195126  -232.233245  12.312019  -54.564022  -74780.327030  -93.791305  58.512039  -83224.460760  -606.317226  -6357.914142  81132.559983  5514.791435  -57263.992338 ; -4195.343123  4443.368699  43049.002134  8681.941460  -81246.615328  -57836.805564  -15.573470  -91.342754  576.309452  23393.312782  -345.460361  -665.304214  -30819.205610  -646.370648  -28928.643123  5514.791435  85098.303021  -71711.181718 ; 10339.345103  -58715.051345  -95560.967376  -11220.580946  108863.472106  110834.949339  377.944203  0.946998  -181.062076  9420.978189  376.819690  279.989960  96194.658974  1371.655175  47865.646152  -57263.992338  -71711.181718  121620.630916 ;];
Results{37,4}={};
Results{37,4}{1,1}={'Help_Ru5P.n'};
Results{37,4}{1,2}={'PPP4.x'};
Results{37,4}{1,3}={'Tca7a.x'};
Results{37,3}=[3.000000,-782.522092,22652.723380,-61296.753846,-0.000636];
Results{38,5}=[ 0.001000  1.904633  0.001339  0.001005  0.001858  0.001317  5.000568  0.001000  3.239222  9.284927 ];
Results{38,6}=[ 10.000000  9.832568  9.832766  9.832037  9.832622  9.833107  9.832919  9.836805  9.833931  10.000000  9.829649  9.832498  9.711564  9.833263  9.832839  4.809049  9.832260  9.832564  9.831765  9.811830  9.832731  9.832822  9.833530  9.725857  9.833352  10.000000  10.000000  9.694689  10.000000  9.832405  9.833949  9.712060  9.833104  9.832661  10.000000  10.000000  10.000000  9.832524 ];
Results{38,1}=[25849.542521, 24148.284042, 10.000000, 1671.258479, 778.942801, 20.000000];
Results{38,2}=[ 4845.628244  -11388.094166  -9018.280758  -106.482385  970.974510  11266.892589  7.054383  176.282847  -10.449462  185.331809  1189.390848  299.505098  599.349789  5529.342137  700.361578  4355.045031  -5526.065183  -4513.201523  11325.848096 ; -11388.094166  153707.570479  71542.133706  -5744.842564  36987.604073  -75081.427078  12.610023  27.717312  8.395604  96.230167  -1588.923943  327.203129  1181.298896  -67822.189661  -1143.271833  -38044.644221  39653.616161  5765.867756  -66096.990549 ; -9018.280758  71542.133706  95884.907756  9048.330425  -91265.097119  -105734.593364  16.283859  -494.342579  4.819757  64.069932  -5508.627275  -124.526487  207.440808  -98654.371641  -956.243610  -50462.154468  55963.258086  46492.189284  -104042.470731 ; -106.482385  -5744.842564  9048.330425  7596.432150  -24816.813255  -10545.571795  5.255209  -59.759674  -10.415315  100.211444  1972.727728  -41.466267  -50.273285  -8945.814890  -67.092946  -5500.137688  3524.910093  8881.590747  -11502.847500 ; 970.974510  36987.604073  -91265.097119  -24816.813255  217331.083711  106181.305108  -79.015463  252.934915  36.474465  -1301.237724  -919.303124  448.189593  519.678508  98615.999469  548.280271  50139.714474  -49193.392588  -85952.035743  115566.158060 ; 11266.892589  -75081.427078  -105734.593364  -10545.571795  106181.305108  120828.943661  -56.376632  -538.478310  -38.539152  -1738.854769  1991.408198  337.260519  273.176512  105061.898960  1383.015829  56429.990025  -58400.978124  -61577.864325  120163.148216 ; 7.054383  12.610023  16.283859  5.255209  -79.015463  -56.376632  3.521261  49.761685  1.485174  87.369522  10.275823  1.683968  5.159017  -22.581267  1.319798  -13.469533  3.295782  35.963153  -20.292115 ; 176.282847  27.717312  -494.342579  -59.759674  252.934915  -538.478310  49.761685  3018.048827  252.331145  3969.358404  143.578274  45.129266  129.177227  360.851227  40.287331  183.240146  -324.074171  -364.799153  665.977460 ; -10.449462  8.395604  4.819757  -10.415315  36.474465  -38.539152  1.485174  252.331145  73.364583  353.808372  -14.561578  -0.284744  -2.953806  -3.320066  -0.685397  0.910111  13.637546  -137.305450  9.159191 ; 185.331809  96.230167  64.069932  100.211444  -1301.237724  -1738.854769  87.369522  3969.358404  353.808372  5714.539010  233.868944  51.619992  146.257163  -230.655978  41.890604  -155.852168  -74.878428  274.107302  -43.169853 ; 1189.390848  -1588.923943  -5508.627275  1972.727728  -919.303124  1991.408198  10.275823  143.578274  -14.561578  233.868944  101841.645275  121.912348  107.850240  47288.447369  353.537131  -26756.860484  -75077.218972  23174.011201  9904.300166 ; 299.505098  327.203129  -124.526487  -41.466267  448.189593  337.260519  1.683968  45.129266  -0.284744  51.619992  121.912348  107.683077  90.720923  -164.648591  79.816516  -4.351001  -110.990038  -375.346315  412.830852 ; 599.349789  1181.298896  207.440808  -50.273285  519.678508  273.176512  5.159017  129.177227  -2.953806  146.257163  107.850240  90.720923  1377.892110  -805.956984  221.958432  -159.629350  57.146894  -711.028275  293.376732 ; 5529.342137  -67822.189661  -98654.371641  -8945.814890  98615.999469  105061.898960  -22.581267  360.851227  -3.320066  -230.655978  47288.447369  -164.648591  -805.956984  123385.614214  392.114275  40349.018915  -87647.663859  -34339.037802  104660.244577 ; 700.361578  -1143.271833  -956.243610  -67.092946  548.280271  1383.015829  1.319798  40.287331  -0.685397  41.890604  353.537131  79.816516  221.958432  392.114275  234.933487  334.863651  -683.561092  -683.863653  1486.858755 ; 4355.045031  -38044.644221  -50462.154468  -5500.137688  50139.714474  56429.990025  -13.469533  183.240146  0.910111  -155.852168  -26756.860484  -4.351001  -159.629350  40349.018915  334.863651  35434.628465  -8678.132609  -30716.674506  52283.023109 ; -5526.065183  39653.616161  55963.258086  3524.910093  -49193.392588  -58400.978124  3.295782  -324.074171  13.637546  -74.878428  -75077.218972  -110.990038  57.146894  -87647.663859  -683.561092  -8678.132609  83748.553525  7519.979900  -62162.210300 ; -4513.201523  5765.867756  46492.189284  8881.590747  -85952.035743  -61577.864325  35.963153  -364.799153  -137.305450  274.107302  23174.011201  -375.346315  -711.028275  -34339.037802  -683.863653  -30716.674506  7519.979900  87334.574450  -75741.453680 ; 11325.848096  -66096.990549  -104042.470731  -11502.847500  115566.158060  120163.148216  -20.292115  665.977460  9.159191  -43.169853  9904.300166  412.830852  293.376732  104660.244577  1486.858755  52283.023109  -62162.210300  -75741.453680  130910.887486 ;];
Results{38,4}={};
Results{38,4}{1,1}={'Help_Ru5P.n'};
Results{38,4}{1,2}={'Tca7a.x'};
Results{38,3}=[2.000000,-633.325422,25849.542521,-61756.865883,-0.000690];
Results{39,5}=[ 0.001000  10.000000  0.001000  0.001090  0.010409  0.002520  10.000000  0.118082  1.941289  10.000000 ];
Results{39,6}=[ 0.610907  9.843493  10.000000  10.000000  9.538513  10.000000  9.990377  9.742431  9.497742  0.528367  9.924543  9.805499  10.000000  9.759361  9.554068  0.610166  9.772867  9.898693  9.615324  10.000000  9.194926  9.903201  9.085403  10.000000  9.926976  0.528758  10.000000  9.914836  0.524973  9.890333  9.592515  10.000000  9.616622  10.000000  10.000000  10.000000  10.000000  9.953753 ];
Results{39,1}=[20231.775139, 18730.418547, 10.000000, 1471.356592, 598.347285, 20.000000];
Results{39,2}=[ 3848.801483  -9499.401265  -7322.795290  -61.439055  707.142813  9192.662931  142.329210  -9.989289  158.940482  890.060728  234.475643  487.723569  4569.065360  554.155757  3561.340764  -4437.254282  -3789.531936  9176.428459 ; -9499.401265  125033.736152  56257.636771  -5342.205609  33224.277131  -59263.081898  211.307416  23.165683  292.998772  -1249.235212  252.653656  964.758930  -52892.009532  -940.290840  -29914.730453  31179.281014  3826.039382  -51825.665623 ; -7322.795290  56257.636771  79066.915718  8210.599800  -78736.330848  -87647.334326  -107.586711  8.669421  238.610686  -5041.782299  -95.812070  173.892423  -81829.745297  -775.806332  -41527.999161  46564.115936  38578.733641  -85615.134630 ; -61.439055  -5342.205609  8210.599800  6532.817856  -22477.226230  -9544.715907  3.997141  -6.472682  107.839055  1648.803684  -32.701095  -41.132974  -8216.241861  -53.499862  -4953.221124  3302.480991  8086.584394  -10458.197639 ; 707.142813  33224.277131  -78736.330848  -22477.226230  189034.786164  92251.980508  -429.632251  26.282994  -1485.531461  -954.509994  352.713700  416.811492  85159.931052  438.985914  43316.408782  -42341.015250  -74398.108428  99474.725389 ; 9192.662931  -59263.081898  -87647.334326  -9544.715907  92251.980508  101133.412293  -805.183869  -18.799815  -1796.049314  1360.049320  269.672874  255.543624  87258.861624  1117.914161  46910.709961  -48254.811068  -52841.374148  99995.005838 ; 142.329210  211.307416  -107.586711  3.997141  -429.632251  -805.183869  2265.909691  91.483725  3254.622243  158.997490  33.393307  101.559105  4.853639  29.935930  -17.143145  -139.864745  187.844810  149.074585 ; -9.989289  23.165683  8.669421  -6.472682  26.282994  -18.799815  91.483725  35.952117  170.368893  -7.888678  -0.657359  -2.339716  -2.826132  -1.348656  -1.882595  9.734707  -66.666114  -6.096230 ; 158.940482  292.998772  238.610686  107.839055  -1485.531461  -1796.049314  3254.622243  170.368893  4932.286452  241.784303  40.925569  124.816678  -363.601812  32.670614  -237.453745  -1.894931  708.858773  -307.828145 ; 890.060728  -1249.235212  -5041.782299  1648.803684  -954.509994  1360.049320  158.997490  -7.888678  241.784303  101452.706764  87.794586  91.697018  47000.271924  260.993841  -26841.919002  -74605.377514  23395.320700  9191.162628 ; 234.475643  252.653656  -95.812070  -32.701095  352.713700  269.672874  33.393307  -0.657359  40.925569  87.794586  80.205791  74.280629  -130.276089  62.369991  -0.743691  -82.224731  -309.144033  326.321958 ; 487.723569  964.758930  173.892423  -41.132974  416.811492  255.543624  101.559105  -2.339716  124.816678  91.697018  74.280629  1056.992046  -660.274351  177.091183  -134.271280  46.840348  -597.556924  233.283359 ; 4569.065360  -52892.009532  -81829.745297  -8216.241861  85159.931052  87258.861624  4.853639  -2.826132  -363.601812  47000.271924  -130.276089  -660.274351  105845.185126  329.746886  31312.375722  -78320.633737  -26388.595504  86504.328065 ; 554.155757  -940.290840  -775.806332  -53.499862  438.985914  1117.914161  29.935930  -1.348656  32.670614  260.993841  62.369991  177.091183  329.746886  183.700824  281.901199  -539.188791  -585.983743  1209.095623 ; 3561.340764  -29914.730453  -41527.999161  -4953.221124  43316.408782  46910.709961  -17.143145  -1.882595  -237.453745  -26841.919002  -0.743691  -134.271280  31312.375722  281.901199  30604.582355  -3762.827965  -26525.339800  42599.543248 ; -4437.254282  31179.281014  46564.115936  3302.480991  -42341.015250  -48254.811068  -139.864745  9.734707  -1.894931  -74605.377514  -82.224731  46.840348  -78320.633737  -539.188791  -3762.827965  78363.252069  3111.720223  -51771.173603 ; -3789.531936  3826.039382  38578.733641  8086.584394  -74398.108428  -52841.374148  187.844810  -66.666114  708.858773  23395.320700  -309.144033  -597.556924  -26388.595504  -585.983743  -26525.339800  3111.720223  81460.182119  -66018.866575 ; 9176.428459  -51825.665623  -85615.134630  -10458.197639  99474.725389  99995.005838  149.074585  -6.096230  -307.828145  9191.162628  326.321958  233.283359  86504.328065  1209.095623  42599.543248  -51771.173603  -66018.866575  110021.456062 ;];
Results{39,4}={};
Results{39,4}{1,1}={'Help_Ru5P.n'};
Results{39,4}{1,2}={'PPP4.x'};
Results{39,4}{1,3}={'Tca7a.x'};
Results{39,3}=[3.000000,-701.016992,20231.775139,-56719.604504,-0.000574];
Results{40,5}=[ 0.001000  5.503894  0.001010  0.001061  0.012339  0.009081  10.000000  0.001000  2.744073  10.000000 ];
Results{40,6}=[ 10.000000  9.994752  9.994692  9.994728  9.994731  9.994745  9.994688  9.994839  9.994758  10.000000  9.994832  9.994744  9.994758  9.994764  9.994734  2.346811  9.994730  9.994704  9.994750  9.993531  9.994749  9.994708  9.994783  9.985060  9.994744  10.000000  10.000000  9.994600  10.000000  9.994743  9.994751  9.994801  9.994698  9.974371  10.000000  10.000000  10.000000  9.994715 ];
Results{40,1}=[22571.721421, 20858.542057, 10.000000, 1683.179364, 669.284735, 20.000000];
Results{40,2}=[ 4442.323951  -10656.877709  -8305.223331  -83.913434  900.100205  10043.080211  144.446969  -19.020156  153.563810  940.036513  265.399606  564.692736  4985.290307  652.512108  4044.317772  -4968.138013  -4226.666530  10670.008345 ; -10656.877709  145800.829337  67121.033020  -5748.756083  35170.639978  -69809.246846  128.586174  40.033224  190.792351  -1229.660659  290.534254  1112.520222  -63363.455220  -1075.627586  -35744.264540  36991.744165  5206.642464  -62329.897323 ; -8305.223331  67121.033020  90806.394654  8867.702082  -86812.768531  -99638.406272  -323.808164  13.290604  80.844234  -5055.498993  -105.910298  210.616562  -93484.111824  -899.990887  -47843.260910  52892.427137  44029.733310  -98706.449980 ; -83.913434  -5748.756083  8867.702082  7240.799234  -24065.944298  -10332.494024  -49.208199  -13.985714  70.843799  1846.188517  -37.531825  -48.024726  -8822.529736  -67.236716  -5365.927412  3517.493888  8726.919457  -11279.100139 ; 900.100205  35170.639978  -86812.768531  -24065.944298  205020.408388  101063.502524  43.867336  72.243634  -1164.227876  -1102.184411  404.448952  489.725647  93703.035013  547.496300  47756.543360  -46630.167980  -81750.183568  109883.546511 ; 10043.080211  -69809.246846  -99638.406272  -10332.494024  101063.502524  112690.775163  -439.590460  -7.460917  -1407.169196  1238.970098  261.652055  159.530888  99229.723878  1225.403617  53407.555860  -54630.826780  -58277.989519  113530.037994 ; 144.446969  128.586174  -323.808164  -49.208199  43.867336  -439.590460  2116.303445  125.346029  2934.876124  138.320320  34.084469  104.474238  219.423326  32.613620  103.164036  -239.423350  -107.861563  420.721257 ; -19.020156  40.033224  13.290604  -13.985714  72.243634  -7.460917  125.346029  49.358897  185.652035  -20.771450  -1.722668  -6.261997  -3.320656  -2.629829  0.288356  20.383936  -120.974590  -1.331647 ; 153.563810  190.792351  80.844234  70.843799  -1164.227876  -1407.169196  2934.876124  185.652035  4398.610574  231.533729  40.818274  124.836146  -202.957857  34.113188  -152.491135  -76.576360  472.162363  -125.929418 ; 940.036513  -1229.660659  -5055.498993  1846.188517  -1102.184411  1238.970098  138.320320  -20.771450  231.533729  101637.664393  91.863097  67.465698  46991.887579  295.094655  -26908.624982  -74723.273138  23549.647988  9259.435545 ; 265.399606  290.534254  -105.910298  -37.531825  404.448952  261.652055  34.084469  -1.722668  40.818274  91.863097  90.819948  84.161173  -159.192234  71.965768  -1.309684  -85.021760  -339.210506  383.892951 ; 564.692736  1112.520222  210.616562  -48.024726  489.725647  159.530888  104.474238  -6.261997  124.836146  67.465698  84.161173  1288.951771  -791.370417  210.016432  -148.824689  86.241878  -673.692220  310.695711 ; 4985.290307  -63363.455220  -93484.111824  -8822.529736  93703.035013  99229.723878  219.423326  -3.320656  -202.957857  46991.887579  -159.192234  -791.370417  118053.324186  354.423278  37636.934800  -84638.683571  -31723.597947  99031.995485 ; 652.512108  -1075.627586  -899.990887  -67.236716  547.496300  1225.403617  32.613620  -2.629829  34.113188  295.094655  71.965768  210.016432  354.423278  220.096150  326.373032  -617.137326  -662.401561  1445.671995 ; 4044.317772  -35744.264540  -47843.260910  -5365.927412  47756.543360  53407.555860  103.164036  0.288356  -152.491135  -26908.624982  -1.309684  -148.824689  37636.934800  326.373032  34042.975886  -7134.575828  -29497.024263  49571.273862 ; -4968.138013  36991.744165  52892.427137  3517.493888  -46630.167980  -54630.826780  -239.423350  20.383936  -76.576360  -74723.273138  -85.021760  86.241878  -84638.683571  -617.137326  -7134.575828  81852.646657  5927.062177  -58807.491376 ; -4226.666530  5206.642464  44029.733310  8726.919457  -81750.183568  -58277.989519  -107.861563  -120.974590  472.162363  23549.647988  -339.210506  -673.692220  -31723.597947  -662.401561  -29497.024263  5927.062177  85568.165692  -73041.087362 ; 10670.008345  -62329.897323  -98706.449980  -11279.100139  109883.546511  113530.037994  420.721257  -1.331647  -125.929418  9259.435545  383.892951  310.695711  99031.995485  1445.671995  49571.273862  -58807.491376  -73041.087362  125442.110900 ;];
Results{40,4}={};
Results{40,4}{1,1}={'Help_Ru5P.n'};
Results{40,4}{1,2}={'PPP4.x'};
Results{40,4}{1,3}={'Tca7a.x'};
Results{40,3}=[3.000000,-775.220500,22571.721421,-62264.586624,-0.000670];
Results{41,5}=[ 0.031302  5.000500  0.001002  0.001000  0.001000  0.001541  5.000500  0.019976  2.120299  8.696989 ];
Results{41,6}=[ 9.972094  9.984898  9.984905  9.984922  9.984832  9.984947  9.984861  9.983967  9.984853  9.972094  9.984786  9.984782  9.984796  9.984852  9.984827  9.972094  9.984898  9.984910  9.984901  9.983248  9.984721  9.984594  9.984759  9.981986  9.984848  9.972094  9.958502  9.984901  9.972094  9.984813  9.984846  9.984673  9.984781  9.984836  9.958502  9.958502  9.977594  9.984873 ];
Results{41,1}=[23179.003072, 21437.140776, 10.000000, 1711.862296, 688.571359, 20.000000];
Results{41,2}=[ 4454.595399  -10301.140567  -8100.751425  -81.821453  799.854623  10442.883954  168.967872  -5.418648  185.020041  1111.586689  273.345350  541.781035  4951.470339  634.917083  3904.337780  -4999.441537  -4237.235111  10160.194500 ; -10301.140567  136854.449702  61185.431891  -5776.160738  37127.223195  -64637.103990  169.328401  7.008133  257.140023  -1451.141297  291.798510  1059.024156  -57716.529169  -1016.611107  -32531.646486  34000.465973  3684.067416  -55858.980492 ; -8100.751425  61185.431891  86598.595571  8824.224530  -86745.968527  -96315.183605  -259.652027  1.305596  191.748949  -5345.273264  -118.968601  173.624978  -89522.858612  -830.778578  -45527.740288  50865.992918  42887.814585  -93954.206515 ; -81.821453  -5776.160738  8824.224530  7256.261995  -24305.669252  -10254.716469  -12.819901  -5.898311  120.067330  1866.593503  -38.547472  -46.216877  -8774.445215  -54.911588  -5349.092674  3480.221222  8697.388009  -11245.551190 ; 799.854623  37127.223195  -86745.968527  -24305.669252  209085.605678  101598.156640  -226.372385  16.677109  -1537.625428  -859.767528  416.650891  474.353398  93898.210510  455.798636  47666.799783  -46782.411352  -82168.170567  109721.403679 ; 10442.883954  -64637.103990  -96315.183605  -10254.716469  101598.156640  112072.285632  -895.620420  -40.370822  -2107.119010  1847.326358  339.472260  347.619486  95761.023142  1258.481307  51428.504954  -53255.760513  -58465.856778  109927.062607 ; 168.967872  169.328401  -259.652027  -12.819901  -226.372385  -895.620420  2895.555205  158.656681  4074.796851  174.126933  42.326681  123.244465  139.459833  35.916915  52.687913  -224.293757  61.632156  348.696682 ; -5.418648  7.008133  1.305596  -5.898311  16.677109  -40.370822  158.656681  38.170207  258.484648  -4.966599  0.089523  -0.765520  0.219238  -0.263406  0.125820  4.849329  -57.911471  3.343292 ; 185.020041  257.140023  191.748949  120.067330  -1537.625428  -2107.119010  4074.796851  258.484648  6079.791737  259.863469  50.365635  146.447633  -343.054136  38.620735  -226.795310  -30.070320  668.534736  -225.119154 ; 1111.586689  -1451.141297  -5345.273264  1866.593503  -859.767528  1847.326358  174.126933  -4.966599  259.863469  101701.343668  111.507564  118.053795  47180.428783  320.077905  -26781.972649  -74912.521977  23166.762959  9667.658689 ; 273.345350  291.798510  -118.968601  -38.547472  416.650891  339.472260  42.326681  0.089523  50.365635  111.507564  96.516188  83.878923  -138.968516  71.799399  0.310126  -106.011756  -358.325651  374.959884 ; 541.781035  1059.024156  173.624978  -46.216877  474.353398  347.619486  123.244465  -0.765520  146.447633  118.053795  83.878923  1190.130517  -703.443071  197.096951  -142.345935  29.100531  -667.609179  249.603450 ; 4951.470339  -57716.529169  -89522.858612  -8774.445215  93898.210510  95761.023142  139.459833  0.219238  -343.054136  47180.428783  -138.968516  -703.443071  114044.446379  326.879198  35452.294885  -82641.270742  -30778.399373  94943.022112 ; 634.917083  -1016.611107  -830.778578  -54.911588  455.798636  1258.481307  35.916915  -0.263406  38.620735  320.077905  71.799399  197.096951  326.879198  210.776203  285.730449  -601.544461  -630.552356  1302.567896 ; 3904.337780  -32531.646486  -45527.740288  -5349.092674  47666.799783  51428.504954  52.687913  0.125820  -226.795310  -26781.972649  0.310126  -142.345935  35452.294885  285.730449  32777.956481  -5996.111785  -28785.068790  46970.058739 ; -4999.441537  34000.465973  50865.992918  3480.221222  -46782.411352  -53255.760513  -224.293757  4.849329  -30.070320  -74912.521977  -106.011756  29.100531  -82641.270742  -601.544461  -5996.111785  80902.263971  5597.116034  -56615.307798 ; -4237.235111  3684.067416  42887.814585  8697.388009  -82168.170567  -58465.856778  61.632156  -57.911471  668.534736  23166.762959  -358.325651  -667.609179  -30778.399373  -630.552356  -28785.068790  5597.116034  85314.751681  -71351.840110 ; 10160.194500  -55858.980492  -93954.206515  -11245.551190  109721.403679  109927.062607  348.696682  3.343292  -225.119154  9667.658689  374.959884  249.603450  94943.022112  1302.567896  46970.058739  -56615.307798  -71351.840110  119550.596685 ;];
Results{41,4}={};
Results{41,4}{1,1}={'Help_Ru5P.n'};
Results{41,4}{1,2}={'PPP4.x'};
Results{41,4}{1,3}={'Tca7a.x'};
Results{41,3}=[3.000000,-806.076410,23179.003072,-61173.560716,-0.000641];
Results{42,5}=[ 0.001000  7.671710  0.001000  0.001000  0.009512  0.003261  9.064020  0.001000  2.490886  10.000000 ];
Results{42,6}=[ 10.000000  10.000000  10.000000  10.000000  10.000000  10.000000  10.000000  10.000000  10.000000  10.000000  10.000000  10.000000  10.000000  10.000000  10.000000  7.484811  10.000000  10.000000  10.000000  10.000000  10.000000  10.000000  10.000000  10.000000  10.000000  10.000000  10.000000  10.000000  10.000000  10.000000  10.000000  10.000000  10.000000  10.000000  10.000000  10.000000  10.000000  10.000000 ];
Results{42,1}=[21605.646797, 19869.051527, 10.000000, 1706.595271, 636.301718, 20.000000];
Results{42,2}=[ 4184.771228  -9879.114138  -7702.647269  -65.495680  769.364460  9687.548372  149.843046  -10.639766  163.068498  973.432266  253.437412  523.139968  4671.224700  606.477446  3727.369630  -4685.532951  -4015.539196  9779.831274 ; -9879.114138  132418.833461  59547.301567  -5641.840457  34930.030365  -62513.005394  168.080148  22.090714  244.720611  -1303.715926  272.507401  1024.637017  -56108.740407  -977.465961  -31669.691302  32989.920564  3856.723042  -54725.048120 ; -7702.647269  59547.301567  83335.724021  8582.712915  -82535.514430  -92189.496511  -224.668899  6.160170  176.557485  -5094.955609  -107.287535  178.526886  -86108.854037  -823.787018  -43814.479096  48903.107025  40787.295476  -90396.002211 ; -65.495680  -5641.840457  8582.712915  6796.917086  -23461.241711  -9985.501592  -19.804103  -8.522497  97.846518  1703.620187  -36.115674  -44.912322  -8594.798929  -58.430209  -5171.502340  3465.748268  8473.417059  -10939.523114 ; 769.364460  34930.030365  -82535.514430  -23461.241711  197801.844168  96516.949120  -211.240809  38.136823  -1400.700857  -1018.531683  389.359711  455.611555  89218.325446  481.415281  45404.653723  -44363.119259  -78075.419672  104415.775443 ; 9687.548372  -62513.005394  -92189.496511  -9985.501592  96516.949120  106107.975452  -703.953154  -15.941440  -1757.955276  1402.357305  290.035879  260.574862  91694.105581  1190.710661  49335.716144  -50720.934511  -55435.629393  105281.411547 ; 149.843046  168.080148  -224.668899  -19.804103  -211.240809  -703.953154  2314.522228  113.085419  3287.847680  159.495940  36.289394  109.055344  118.802978  32.453813  42.897471  -200.232535  82.545683  290.970270 ; -10.639766  22.090714  6.160170  -8.522497  38.136823  -15.941440  113.085419  39.400815  190.594013  -10.244408  -0.728032  -2.888313  -0.730146  -1.298389  0.069943  10.134771  -80.110405  -0.308896 ; 163.068498  244.720611  176.557485  97.846518  -1400.700857  -1757.955276  3287.847680  190.594013  4973.053663  245.499001  43.683935  131.096224  -306.118086  34.737745  -208.861774  -34.037983  654.409690  -234.707858 ; 973.432266  -1303.715926  -5094.955609  1703.620187  -1018.531683  1402.357305  159.495940  -10.244408  245.499001  101540.268781  95.164522  93.852831  46991.374226  284.422147  -26851.799501  -74682.599735  23421.375357  9295.765559 ; 253.437412  272.507401  -107.287535  -36.115674  389.359711  290.035879  36.289394  -0.728032  43.683935  95.164522  88.053774  80.288449  -137.763571  67.769563  0.823401  -90.693695  -332.888404  357.665778 ; 523.139968  1024.637017  178.526886  -44.912322  455.611555  260.574862  109.055344  -2.888313  131.096224  93.852831  80.288449  1155.571149  -701.679805  191.740031  -138.269947  49.011266  -637.716547  262.622799 ; 4671.224700  -56108.740407  -86108.854037  -8594.798929  89218.325446  91694.105581  118.802978  -0.730146  -306.118086  46991.374226  -137.763571  -701.679805  110404.360661  332.360520  33640.418005  -80640.239469  -28537.946106  91116.833766 ; 606.477446  -977.465961  -823.787018  -58.430209  481.415281  1190.710661  32.453813  -1.298389  34.737745  284.422147  67.769563  191.740031  332.360520  199.415667  295.896961  -576.298506  -626.167233  1301.434773 ; 3727.369630  -31669.691302  -43814.479096  -5171.502340  45404.653723  49335.716144  42.897471  0.069943  -208.861774  -26851.799501  0.823401  -138.269947  33640.418005  295.896961  31849.576323  -4997.868734  -27717.174096  45129.830429 ; -4685.532951  32989.920564  48903.107025  3465.748268  -44363.119259  -50720.934511  -200.232535  10.134771  -34.037983  -74682.599735  -90.693695  49.011266  -80640.239469  -576.298506  -4997.868734  79675.011084  4276.132427  -54404.237821 ; -4015.539196  3856.723042  40787.295476  8473.417059  -78075.419672  -55435.629393  82.545683  -80.110405  654.409690  23421.375357  -332.888404  -637.716547  -28537.946106  -626.167233  -27717.174096  4276.132427  83465.147584  -68926.554915 ; 9779.831274  -54725.048120  -90396.002211  -10939.523114  104415.775443  105281.411547  290.970270  -0.308896  -234.707858  9295.765559  357.665778  262.622799  91116.833766  1301.434773  45129.830429  -54404.237821  -68926.554915  115696.359912 ;];
Results{42,4}={};
Results{42,4}{1,1}={'Help_Ru5P.n'};
Results{42,4}{1,2}={'PPP4.x'};
Results{42,4}{1,3}={'Tca7a.x'};
Results{42,3}=[3.000000,-748.201808,21605.646797,-59002.600392,-0.000605];
Results{43,5}=[ 0.001000  1.385785  0.001000  0.001267  0.001000  0.004036  2.314707  0.001000  3.647409  10.000000 ];
Results{43,6}=[ 7.565811  10.000000  10.000000  10.000000  10.000000  10.000000  10.000000  10.000000  10.000000  3.081667  10.000000  10.000000  10.000000  10.000000  10.000000  10.000000  10.000000  10.000000  10.000000  10.000000  10.000000  10.000000  10.000000  10.000000  10.000000  2.541399  7.932159  10.000000  9.919503  10.000000  10.000000  10.000000  10.000000  10.000000  10.000000  7.369476  10.000000  10.000000 ];
Results{43,1}=[27762.471077, 26109.804913, 10.000000, 1622.666165, 844.326830, 20.000000];
Results{43,2}=[ 5069.462202  -11824.048252  -9454.785870  -120.009525  987.531163  12362.700577  9.955921  250.595467  5.258533  261.224634  1451.909329  330.577003  615.188012  6009.202805  714.476040  4521.878340  -5953.681021  -4725.436660  11497.132407 ; -11824.048252  154452.560990  71463.130918  -5811.373819  39180.397242  -76168.140025  15.887083  10.841602  -29.862539  98.272262  -1991.241571  355.021095  1205.420821  -67852.563687  -1172.278657  -37930.338578  39943.136529  5469.210445  -65353.476231 ; -9454.785870  71463.130918  97479.959961  9256.228505  -94947.514973  -108750.139817  20.541349  -554.031497  -6.931571  139.038664  -5992.118780  -146.800783  185.419021  -100457.251715  -963.543586  -51215.677935  57198.983847  47907.658901  -105549.920002 ; -120.009525  -5811.373819  9256.228505  7888.627397  -25672.080716  -10764.130161  6.863379  -31.991960  -2.768115  164.861462  2079.008904  -45.047997  -50.799357  -9119.372933  -59.877390  -5644.157560  3562.450023  9066.762519  -11775.103485 ; 987.531163  39180.397242  -94947.514973  -25672.080716  229154.444019  110841.574694  -95.439666  191.399215  -20.325599  -1672.480700  -683.369917  488.637333  530.601446  102791.587075  497.333722  52095.311842  -51382.670343  -89549.357215  120108.760087 ; 12362.700577  -76168.140025  -108750.139817  -10764.130161  110841.574694  127226.471642  -75.928614  -852.935591  -68.432591  -2371.724120  2959.624078  446.856810  476.572475  107931.750890  1508.150346  57743.596638  -60676.368123  -64403.073290  123242.197203 ; 9.955921  15.887083  20.541349  6.863379  -95.439666  -75.928614  5.148697  71.307886  4.235512  122.602812  10.909072  2.210801  6.364318  -29.958859  1.784024  -16.315912  5.539802  38.991703  -21.520797 ; 250.595467  10.841602  -554.031497  -31.991960  191.399215  -852.935591  71.307886  4156.733924  366.784319  5433.174951  173.301206  58.937106  158.477790  360.663093  53.200034  198.102147  -367.851166  -488.300492  800.823007 ; 5.258533  -29.862539  -6.931571  -2.768115  -20.325599  -68.432591  4.235512  366.784319  97.092851  533.550237  -2.433311  1.970589  2.753325  -4.060943  2.214612  1.164630  1.389778  -145.421973  21.835310 ; 261.224634  98.272262  139.038664  164.861462  -1672.480700  -2371.724120  122.602812  5433.174951  533.550237  7751.822050  258.167410  66.231139  176.048293  -381.279579  55.123487  -213.474773  -40.701158  194.352658  -41.298658 ; 1451.909329  -1991.241571  -5992.118780  2079.008904  -683.369917  2959.624078  10.909072  173.301206  -2.433311  258.167410  102040.291097  156.756400  169.461248  47637.013708  403.145778  -26579.753062  -75450.947291  22690.246140  10521.948868 ; 330.577003  355.021095  -146.800783  -45.047997  488.637333  446.856810  2.210801  58.937106  1.970589  66.231139  156.756400  124.440076  96.776044  -155.643123  85.829440  -5.355016  -143.870721  -416.993890  428.445085 ; 615.188012  1205.420821  185.419021  -50.799357  530.601446  476.572475  6.364318  158.477790  2.753325  176.048293  169.461248  96.776044  1380.258947  -770.051083  224.067623  -165.619277  1.863505  -740.273961  244.330401 ; 6009.202805  -67852.563687  -100457.251715  -9119.372933  102791.587075  107931.750890  -29.958859  360.663093  -4.060943  -381.279579  47637.013708  -155.643123  -770.051083  125235.410796  418.987092  41236.508505  -88883.094011  -36004.967593  106772.475773 ; 714.476040  -1172.278657  -963.543586  -59.877390  497.333722  1508.150346  1.784024  53.200034  2.214612  55.123487  403.145778  85.829440  224.067623  418.987092  237.429848  323.747471  -721.726849  -681.575627  1433.703154 ; 4521.878340  -37930.338578  -51215.677935  -5644.157560  52095.311842  57743.596638  -16.315912  198.102147  1.164630  -213.474773  -26579.753062  -5.355016  -165.619277  41236.508505  323.747471  35817.150596  -9237.809831  -31349.962704  52982.200445 ; -5953.681021  39943.136529  57198.983847  3562.450023  -51382.670343  -60676.368123  5.539802  -367.851166  1.389778  -40.701158  -75450.947291  -143.870721  1.863505  -88883.094011  -721.726849  -9237.809831  84680.036559  8634.681151  -63478.270914 ; -4725.436660  5469.210445  47907.658901  9066.762519  -89549.357215  -64403.073290  38.991703  -488.300492  -145.421973  194.352658  22690.246140  -416.993890  -740.273961  -36004.967593  -681.575627  -31349.962704  8634.681151  88666.358748  -76996.898710 ; 11497.132407  -65353.476231  -105549.920002  -11775.103485  120108.760087  123242.197203  -21.520797  800.823007  21.835310  -41.298658  10521.948868  428.445085  244.330401  106772.475773  1433.703154  52982.200445  -63478.270914  -76996.898710  131919.804438 ;];
Results{43,4}={};
Results{43,4}{1,1}={'Help_Ru5P.n'};
Results{43,4}{1,2}={'Tca7a.x'};
Results{43,3}=[2.000000,-718.398080,27762.471077,-63335.973939,-0.000702];
Results{44,5}=[ 0.001000  5.500450  0.001000  0.001000  0.001000  0.001000  5.663411  0.001000  2.342165  9.372368 ];
Results{44,6}=[ 10.000000  10.000000  10.000000  10.000000  10.000000  10.000000  10.000000  10.000000  10.000000  10.000000  10.000000  10.000000  10.000000  10.000000  10.000000  10.000000  10.000000  10.000000  10.000000  10.000000  10.000000  10.000000  10.000000  10.000000  10.000000  10.000000  10.000000  10.000000  10.000000  10.000000  10.000000  10.000000  10.000000  10.000000  10.000000  10.000000  10.000000  10.000000 ];
Results{44,1}=[23078.477343, 21330.815242, 10.000000, 1717.662100, 685.027175, 20.000000];
Results{44,2}=[ 4446.073202  -10296.942635  -8096.232709  -79.762980  805.490769  10416.855170  168.447887  -5.693840  183.791911  1106.245095  273.348891  542.165967  4947.143821  635.074409  3902.193066  -4991.979293  -4233.150260  10164.381409 ; -10296.942635  136852.938898  61279.815281  -5781.817778  36903.206098  -64709.889591  161.819933  7.887656  248.035938  -1453.527853  291.868368  1059.878315  -57810.409895  -1016.622436  -32579.599040  34050.794855  3757.857885  -55993.995521 ; -8096.232709  61279.815281  86563.488298  8835.233545  -86565.513810  -96227.749761  -265.302799  1.237344  189.995925  -5322.785978  -118.778559  174.567291  -89467.423801  -834.654643  -45512.772193  50828.562219  42823.085973  -93917.444099 ; -79.762980  -5781.817778  8835.233545  7205.569846  -24293.553482  -10268.072341  -15.043408  -6.267149  118.315809  1844.470670  -38.582698  -46.316156  -8798.221748  -55.535938  -5349.066420  3502.319389  8708.411467  -11259.257750 ; 805.490769  36903.206098  -86565.513810  -24293.553482  208432.357949  101358.124184  -212.849112  19.525269  -1533.728252  -891.654759  416.915563  474.395047  93679.135244  461.550602  47576.901338  -46660.649737  -81956.265744  109485.158892 ; 10416.855170  -64709.889591  -96227.749761  -10268.072341  101358.124184  111857.779586  -868.675233  -36.730465  -2078.207542  1809.434168  337.444702  340.687952  95662.767444  1259.395711  51391.120357  -53180.637178  -58339.229396  109827.975968 ; 168.447887  161.819933  -265.302799  -15.043408  -212.849112  -868.675233  2841.391269  155.391940  4001.454466  172.255946  42.151034  122.664126  145.282181  35.879724  56.391631  -226.140779  55.852341  355.032318 ; -5.693840  7.887656  1.237344  -6.267149  19.525269  -36.730465  155.391940  38.789090  253.198448  -5.573449  0.028039  -0.944836  0.380419  -0.305893  0.402116  5.176427  -61.981237  3.991953 ; 183.791911  248.035938  189.995925  118.315809  -1533.728252  -2078.207542  4001.454466  253.198448  5982.544087  258.425062  50.131372  145.580508  -340.759730  38.486171  -225.389828  -30.055717  668.598098  -224.806042 ; 1106.245095  -1453.527853  -5322.785978  1844.470670  -891.654759  1809.434168  172.255946  -5.573449  258.425062  101687.003078  110.850208  116.478535  47155.065311  318.574404  -26789.354535  -74890.841859  23194.801256  9635.748036 ; 273.348891  291.868368  -118.778559  -38.582698  416.915563  337.444702  42.151034  0.028039  50.131372  110.850208  96.616068  84.247234  -139.627119  71.966838  0.386245  -105.431615  -358.268178  375.726862 ; 542.165967  1059.878315  174.567291  -46.316156  474.395047  340.687952  122.664126  -0.944836  145.580508  116.478535  84.247234  1190.848468  -705.770347  197.424866  -142.500367  30.838020  -666.814698  251.683540 ; 4947.143821  -57810.409895  -89467.423801  -8798.221748  93679.135244  95662.767444  145.282181  0.380419  -340.759730  47155.065311  -139.627119  -705.770347  113968.696586  330.029242  35428.119980  -82591.763992  -30694.258758  94871.065688 ; 635.074409  -1016.622436  -834.654643  -55.535938  461.550602  1259.395711  35.879724  -0.305893  38.486171  318.574404  71.966838  197.424866  330.029242  210.581389  288.307804  -602.615766  -633.277066  1308.539177 ; 3902.193066  -32579.599040  -45512.772193  -5349.066420  47576.901338  51391.120357  56.391631  0.402116  -225.389828  -26789.354535  0.386245  -142.500367  35428.119980  288.307804  32770.221580  -5980.995754  -28757.164556  46956.261763 ; -4991.979293  34050.794855  50828.562219  3502.319389  -46660.649737  -53180.637178  -226.140779  5.176427  -30.055717  -74890.841859  -105.431615  30.838020  -82591.763992  -602.615766  -5980.995754  80865.510468  5541.214905  -56569.589517 ; -4233.150260  3757.857885  42823.085973  8708.411467  -81956.265744  -58339.229396  55.852341  -61.981237  668.598098  23194.801256  -358.268178  -666.814698  -30694.258758  -633.277066  -28757.164556  5541.214905  85238.975343  -71282.606035 ; 10164.381409  -55993.995521  -93917.444099  -11259.257750  109485.158892  109827.975968  355.032318  3.991953  -224.806042  9635.748036  375.726862  251.683540  94871.065688  1308.539177  46956.261763  -56569.589517  -71282.606035  119519.838101 ;];
Results{44,4}={};
Results{44,4}{1,1}={'Help_Ru5P.n'};
Results{44,4}{1,2}={'PPP4.x'};
Results{44,4}{1,3}={'Tca7a.x'};
Results{44,3}=[3.000000,-804.730888,23078.477343,-61098.290184,-0.000648];
Results{45,5}=[ 0.001000  5.309471  0.001000  0.001000  0.001000  0.001000  5.343615  0.001000  2.087922  8.460491 ];
Results{45,6}=[ 10.000000  10.000000  10.000000  10.000000  10.000000  10.000000  10.000000  10.000000  10.000000  10.000000  10.000000  10.000000  10.000000  10.000000  10.000000  10.000000  10.000000  10.000000  10.000000  10.000000  10.000000  10.000000  10.000000  10.000000  10.000000  10.000000  10.000000  10.000000  10.000000  10.000000  10.000000  10.000000  10.000000  10.000000  10.000000  10.000000  10.000000  10.000000 ];
Results{45,1}=[22773.583475, 21025.921374, 10.000000, 1717.662100, 674.864046, 20.000000];
Results{45,2}=[ 4383.652796  -10161.471233  -7980.497720  -75.921802  786.835516  10276.424294  166.224921  -5.612178  181.701839  1089.944048  269.285576  535.334676  4875.955851  626.502381  3846.076204  -4919.826654  -4181.486886  10022.540050 ; -10161.471233  134946.351498  60300.631513  -5753.724641  36617.526414  -63686.858925  167.481748  8.360811  253.804348  -1437.115092  287.285572  1046.241154  -56865.009216  -1001.479220  -32056.478453  33510.966707  3635.881340  -55077.351479 ; -7980.497720  60300.631513  85389.780933  8773.966730  -85594.006879  -94940.063714  -248.487843  1.442665  198.090834  -5292.488853  -117.246610  172.120812  -88284.944414  -825.549744  -44886.327156  50171.918322  42226.731054  -92623.389561 ; -75.921802  -5753.724641  8773.966730  7106.682419  -24124.296500  -10196.999544  -12.915612  -6.072488  117.776840  1811.173219  -38.086993  -45.812878  -8749.429421  -55.105291  -5306.348301  3492.930233  8652.891683  -11183.844051 ; 786.835516  36617.526414  -85594.006879  -24124.296500  206278.931234  100246.415805  -238.338963  18.889948  -1537.091714  -902.803289  411.452977  468.414289  92627.667708  457.913244  47049.127913  -46122.074854  -81067.097759  108257.268545 ; 10276.424294  -63686.858925  -94940.063714  -10196.999544  100246.415805  110424.819988  -874.872550  -35.655256  -2070.985286  1769.247851  333.382672  338.243632  94380.828134  1245.796565  50708.568474  -52458.164595  -57659.282567  108386.563039 ; 166.224921  167.481748  -248.487843  -12.915612  -238.338963  -874.872550  2788.409228  148.363658  3938.368539  171.799566  41.507090  121.036720  130.108330  35.355194  48.081869  -217.416145  78.606569  332.699829 ; -5.612178  8.360811  1.442665  -6.072488  18.889948  -35.655256  148.363658  37.730904  244.593816  -5.348865  0.014815  -0.920128  0.266315  -0.324608  0.273511  5.079575  -59.943846  3.430886 ; 181.701839  253.804348  198.090834  117.776840  -1537.091714  -2070.985286  3938.368539  244.593816  5900.493429  257.288980  49.477640  144.006329  -346.730330  37.994621  -228.685469  -25.666717  685.436622  -236.648577 ; 1089.944048  -1437.115092  -5292.488853  1811.173219  -902.803289  1769.247851  171.799566  -5.348865  257.288980  101657.671767  108.881378  115.512501  47131.239172  312.563532  -26793.841012  -74857.151885  23214.797836  9587.369876 ; 269.285576  287.285572  -117.246610  -38.086993  411.452977  333.382672  41.507090  0.014815  49.477640  108.881378  95.087517  83.283022  -137.254070  70.943318  0.666913  -103.841915  -354.011908  370.545605 ; 535.334676  1046.241154  172.120812  -45.812878  468.414289  338.243632  121.036720  -0.920128  144.006329  115.512501  83.283022  1172.916699  -696.629489  194.829284  -140.833082  30.075680  -659.123503  248.782295 ; 4875.955851  -56865.009216  -88284.944414  -8749.429421  92627.667708  94380.828134  130.108330  0.266315  -346.730330  47131.239172  -137.254070  -696.629489  112732.129541  327.983563  34792.144585  -81931.807077  -30087.031537  93581.064266 ; 626.502381  -1001.479220  -825.549744  -55.105291  457.913244  1245.796565  35.355194  -0.324608  37.994621  312.563532  70.943318  194.829284  327.983563  207.003806  286.367180  -594.730320  -628.715343  1293.546777 ; 3846.076204  -32056.478453  -44886.327156  -5306.348301  47049.127913  50708.568474  48.081869  0.273511  -228.685469  -26793.841012  0.666913  -140.833082  34792.144585  286.367180  32430.001343  -5636.270528  -28440.868156  46273.466495 ; -4919.826654  33510.966707  50171.918322  3492.930233  -46122.074854  -52458.164595  -217.416145  5.079575  -25.666717  -74857.151885  -103.841915  30.075680  -81931.807077  -594.730320  -5636.270528  80487.198229  5205.198616  -55838.750030 ; -4181.486886  3635.881340  42226.731054  8652.891683  -81067.097759  -57659.282567  78.606569  -59.943846  685.436622  23214.797836  -354.011908  -659.123503  -30087.031537  -628.715343  -28440.868156  5205.198616  84789.284293  -70558.301524 ; 10022.540050  -55077.351479  -92623.389561  -11183.844051  108257.268545  108386.563039  332.699829  3.430886  -236.648577  9587.369876  370.545605  248.782295  93581.064266  1293.546777  46273.466495  -55838.750030  -70558.301524  118050.937530 ;];
Results{45,4}={};
Results{45,4}{1,1}={'Help_Ru5P.n'};
Results{45,4}{1,2}={'PPP4.x'};
Results{45,4}{1,3}={'Tca7a.x'};
Results{45,3}=[3.000000,-793.231814,22773.583475,-60493.282397,-0.000638];
Results{46,5}=[ 0.001000  6.276884  0.001000  0.001005  0.006538  0.002688  10.000000  0.001000  2.368867  9.195407 ];
Results{46,6}=[ 10.000000  9.996751  9.996758  9.996745  9.996756  9.996760  9.996765  9.995448  9.996744  9.989868  9.996777  9.996773  9.996414  9.996777  9.996755  0.001000  9.996747  9.996754  9.996750  9.995789  9.996492  9.996725  9.996780  9.996121  9.996775  9.989868  10.000000  9.996748  9.989868  9.996765  9.996772  9.995571  9.996751  9.996743  10.000000  10.000000  9.990317  9.996765 ];
Results{46,1}=[21781.097460, 20078.046119, 10.000000, 1673.051341, 643.268204, 20.000000];
Results{46,2}=[ 4302.593181  -10326.082887  -8026.487984  -74.339097  852.486601  9743.975674  140.701369  -18.096516  150.666579  910.397036  256.630224  547.830092  4815.916944  631.973559  3907.477535  -4802.262328  -4115.264429  10318.293127 ; -10326.082887  140863.674744  64409.547277  -5712.941993  34712.097380  -67037.135358  149.200652  39.800347  213.636502  -1203.352484  279.886467  1077.663169  -60739.853771  -1038.620009  -34294.016027  35514.479693  4784.673339  -59723.899120 ; -8026.487984  64409.547277  87911.826890  8751.306739  -84767.680428  -96565.246297  -274.575411  12.825648  107.709749  -4993.501011  -103.254150  202.386553  -90592.552219  -871.504931  -46300.182807  51287.539397  42682.726325  -95523.240336 ; -74.339097  -5712.941993  8751.306739  7032.505421  -23744.319872  -10192.768384  -39.622409  -12.992344  74.055677  1776.442107  -36.489599  -46.832734  -8735.730205  -64.874042  -5283.246528  3504.630620  8624.366957  -11138.767377 ; 852.486601  34712.097380  -84767.680428  -23744.319872  200648.875190  98794.033336  -49.783838  68.009358  -1203.595190  -1118.121208  393.013441  475.445260  91508.187720  530.143261  46645.831919  -45504.299779  -79909.096123  107274.999863 ; 9743.975674  -67037.135358  -96565.246297  -10192.768384  98794.033336  109470.835136  -482.495834  -3.900437  -1432.406836  1163.545209  256.984255  167.984212  96169.172349  1191.481528  51776.050315  -52924.257640  -56861.586048  110123.685039 ; 140.701369  149.200652  -274.575411  -39.622409  -49.783838  -482.495834  2030.815289  106.068909  2855.289333  142.020521  32.988069  101.922064  174.246798  31.342347  76.956460  -216.992271  -31.576961  353.065554 ; -18.096516  39.800347  12.825648  -12.992344  68.009358  -3.900437  106.068909  45.970574  166.060053  -18.976558  -1.665911  -5.858137  -2.844599  -2.571812  0.059244  18.821820  -113.009938  -2.710128 ; 150.666579  213.636502  107.709749  74.055677  -1203.595190  -1432.406836  2855.289333  166.060053  4319.141073  233.521302  39.855264  122.988424  -225.032853  33.001583  -165.915687  -65.209851  533.615570  -165.591939 ; 910.397036  -1203.352484  -4993.501011  1776.442107  -1118.121208  1163.545209  142.020521  -18.976558  233.521302  101573.615936  88.203841  68.312313  46940.432986  282.847305  -26916.225063  -74651.870061  23579.478412  9163.435062 ; 256.630224  279.886467  -103.254150  -36.489599  393.013441  256.984255  32.988069  -1.665911  39.855264  88.203841  87.558265  81.998742  -152.506866  69.588233  -0.383323  -82.508222  -331.078143  371.825404 ; 547.830092  1077.663169  202.386553  -46.832734  475.445260  167.984212  101.922064  -5.858137  122.988424  68.312313  81.998742  1240.378823  -764.594180  203.260288  -144.275074  80.692294  -657.056291  300.226868 ; 4815.916944  -60739.853771  -90592.552219  -8735.730205  91508.187720  96169.172349  174.246798  -2.844599  -225.032853  46940.432986  -152.506866  -764.594180  115047.504553  344.098442  36084.074336  -83033.923080  -30365.225795  95903.030902 ; 631.973559  -1038.620009  -871.504931  -64.874042  530.143261  1191.481528  31.342347  -2.571812  33.001583  282.847305  69.588233  203.260288  344.098442  211.925381  317.493121  -596.173043  -648.524070  1400.247901 ; 3907.477535  -34294.016027  -46300.182807  -5283.246528  46645.831919  51776.050315  76.956460  0.059244  -165.915687  -26916.225063  -0.383323  -144.275074  36084.074336  317.493121  33207.279309  -6291.224389  -28780.542698  47892.174565 ; -4802.262328  35514.479693  51287.539397  3504.630620  -45504.299779  -52924.257640  -216.992271  18.821820  -65.209851  -74651.870061  -82.508222  80.692294  -83033.923080  -596.173043  -6291.224389  80938.068153  5181.330745  -57033.213862 ; -4115.264429  4784.673339  42682.726325  8624.366957  -79909.096123  -56861.586048  -31.576961  -113.009938  533.615570  23579.478412  -331.078143  -657.056291  -30365.225795  -648.524070  -28780.542698  5181.330745  84628.911368  -71393.251236 ; 10318.293127  -59723.899120  -95523.240336  -11138.767377  107274.999863  110123.685039  353.065554  -2.710128  -165.591939  9163.435062  371.825404  300.226868  95903.030902  1400.247901  47892.174565  -57033.213862  -71393.251236  121817.779336 ;];
Results{46,4}={};
Results{46,4}{1,1}={'Help_Ru5P.n'};
Results{46,4}{1,2}={'PPP4.x'};
Results{46,4}{1,3}={'Tca7a.x'};
Results{46,3}=[3.000000,-752.416022,21781.097460,-60854.403257,-0.000651];
Results{47,5}=[ 0.001000  5.000500  0.001000  0.001054  0.008884  0.006543  5.000603  0.001000  2.631191  10.000000 ];
Results{47,6}=[ 10.000000  9.998726  9.998770  9.998731  9.998710  9.998721  9.998773  9.998835  9.998701  10.000000  9.998775  9.998756  9.998712  9.998808  9.998738  3.000093  9.998735  9.998742  9.998736  9.998862  9.998726  9.998743  9.998790  9.998945  9.998777  10.000000  10.000000  9.998733  10.000000  9.998734  9.998723  9.998722  9.998734  9.998710  10.000000  10.000000  10.000000  9.998805 ];
Results{47,1}=[23854.037927, 22137.333922, 10.000000, 1686.704005, 711.911131, 20.000000];
Results{47,2}=[ 4559.347926  -10496.173868  -8286.378418  -86.843221  826.996281  10746.756847  177.700798  -3.476716  193.498220  1168.469328  282.386870  551.546454  5086.899891  648.064891  3986.484187  -5137.933200  -4322.579688  10347.429772 ; -10496.173868  138995.798761  62355.538112  -5799.233550  37509.014550  -65999.436724  146.092639  0.883116  234.749252  -1528.307329  301.107246  1078.184354  -58878.278984  -1034.737572  -33144.415283  34690.954368  3856.721689  -56895.335194 ; -8286.378418  62355.538112  88005.417178  8902.525440  -88018.553605  -97983.305188  -300.832185  -0.968563  187.817922  -5437.854927  -123.871121  173.900125  -90946.190998  -846.588125  -46263.001441  51693.549440  43611.785041  -95462.480904 ; -86.843221  -5799.233550  8902.525440  7353.325600  -24544.665142  -10344.176388  -15.772143  -5.448108  126.990750  1897.417438  -39.667617  -46.914483  -8842.587906  -55.291639  -5400.589880  3500.829539  8766.361662  -11342.505237 ; 826.996281  37509.014550  -88018.553605  -24544.665142  212276.834665  103062.851380  -173.139184  11.975443  -1571.567241  -830.558224  429.029876  482.629718  95284.677041  459.579626  48354.687757  -47498.790023  -83327.531333  111321.223539 ; 10746.756847  -65999.436724  -97983.305188  -10344.176388  103062.851380  114224.442963  -903.648428  -44.662492  -2178.470289  2021.183765  358.381901  372.103518  97375.229570  1297.082971  52268.905565  -54268.901039  -59369.774413  111743.006449 ; 177.700798  146.092639  -300.832185  -15.772143  -173.139184  -903.648428  3079.326703  182.845010  4301.948242  173.704982  44.999956  128.937907  172.569003  37.821663  72.731316  -243.756611  -1.782291  410.553797 ; -3.476716  0.883116  -0.968563  -5.448108  11.975443  -44.662492  182.845010  42.225564  291.300125  -4.245857  0.393387  -0.111798  0.481423  0.164530  0.716292  3.556335  -62.796558  7.131112 ; 193.498220  234.749252  187.817922  126.990750  -1571.567241  -2178.470289  4301.948242  291.300125  6389.086312  259.595771  53.058636  151.567517  -350.428542  40.503031  -227.295787  -29.142126  626.373911  -204.035409 ; 1168.469328  -1528.307329  -5437.854927  1897.417438  -830.558224  2021.183765  173.704982  -4.245857  259.595771  101751.123100  118.402754  126.803210  47238.539942  333.598017  -26754.107437  -74989.753742  23082.882859  9799.409495 ; 282.386870  301.107246  -123.871121  -39.667617  429.029876  358.381901  44.999956  0.393387  53.058636  118.402754  100.775403  86.134932  -140.726639  73.968174  -0.108018  -112.234895  -368.920642  383.658488 ; 551.546454  1078.184354  173.900125  -46.914483  482.629718  372.103518  128.937907  -0.111798  151.567517  126.803210  86.134932  1210.869129  -710.069030  200.437607  -145.297109  23.430989  -678.489887  247.471647 ; 5086.899891  -58878.278984  -90946.190998  -8842.587906  95284.677041  97375.229570  172.569003  0.481423  -350.428542  47238.539942  -140.726639  -710.069030  115514.690324  336.189109  36207.615653  -83454.811501  -31531.589265  96497.297076 ; 648.064891  -1034.737572  -846.588125  -55.291639  459.579626  1297.082971  37.821663  0.164530  40.503031  333.598017  73.968174  200.437607  336.189109  214.981709  288.923724  -618.130387  -639.126006  1318.431695 ; 3986.484187  -33144.415283  -46263.001441  -5400.589880  48354.687757  52268.905565  72.731316  0.716292  -227.295787  -26754.107437  -0.108018  -145.297109  36207.615653  288.923724  33172.321285  -6418.370603  -29151.421342  47749.267122 ; -5137.933200  34690.954368  51693.549440  3500.829539  -47498.790023  -54268.901039  -243.756611  3.556335  -29.142126  -74989.753742  -112.234895  23.430989  -83454.811501  -618.130387  -6418.370603  81401.385643  6046.728444  -57525.758907 ; -4322.579688  3856.721689  43611.785041  8766.361662  -83327.531333  -59369.774413  -1.782291  -62.796558  626.373911  23082.882859  -368.920642  -678.489887  -31531.589265  -639.126006  -29151.421342  6046.728444  85810.329109  -72162.744631 ; 10347.429772  -56895.335194  -95462.480904  -11342.505237  111321.223539  111743.006449  410.553797  7.131112  -204.035409  9799.409495  383.658488  247.471647  96497.297076  1318.431695  47749.267122  -57525.758907  -72162.744631  121160.318638 ;];
Results{47,4}={};
Results{47,4}{1,1}={'Help_Ru5P.n'};
Results{47,4}{1,2}={'PPP4.x'};
Results{47,4}{1,3}={'Tca7a.x'};
Results{47,3}=[3.000000,-831.417935,23854.037927,-61959.033334,-0.000651];
Results{48,5}=[ 0.001000  5.556840  0.001000  0.001000  0.001000  0.001000  5.007405  0.001000  1.188949  5.210905 ];
Results{48,6}=[ 10.000000  10.000000  10.000000  10.000000  10.000000  10.000000  10.000000  10.000000  10.000000  10.000000  10.000000  10.000000  10.000000  10.000000  10.000000  10.000000  10.000000  10.000000  10.000000  10.000000  10.000000  10.000000  10.000000  10.000000  10.000000  10.000000  10.000000  10.000000  10.000000  10.000000  10.000000  10.000000  10.000000  10.000000  10.000000  10.000000  10.000000  10.000000 ];
Results{48,1}=[20237.295264, 18489.633164, 10.000000, 1717.662100, 590.321105, 20.000000];
Results{48,2}=[ 3889.656118  -9096.230742  -7083.715235  -46.448730  659.121432  9163.979532  148.157425  -5.367139  164.193567  960.127435  237.381629  482.918697  4327.082583  559.687149  3411.880840  -4357.877450  -3771.728152  8925.873423 ; -9096.230742  120088.059939  52960.559770  -5479.073039  33889.620185  -55991.434995  200.417706  12.228610  286.029779  -1312.515834  251.716525  940.660648  -49809.215523  -884.025777  -28134.788978  29462.403631  2871.919825  -48282.146242 ; -7083.715235  52960.559770  76193.815131  8237.774535  -77583.346714  -84781.909742  -125.108685  3.728236  256.861281  -5052.431504  -104.839035  153.938651  -78994.136490  -756.713948  -39975.823069  45022.140499  37419.816084  -82453.873406 ; -46.448730  -5479.073039  8237.774535  6290.417218  -22625.845543  -9577.472417  2.578712  -4.730460  113.094573  1540.394319  -34.151231  -41.875101  -8308.874337  -51.854170  -4938.035854  3395.643912  8157.452444  -10517.642375 ; 659.121432  33889.620185  -77583.346714  -22625.845543  188117.542318  91027.593038  -418.823978  14.287430  -1549.817573  -995.690942  367.994872  421.325960  83927.837886  432.684691  42695.710461  -41678.497804  -73638.709872  98119.787726 ; 9163.979532  -55991.434995  -84781.909742  -9577.472417  91027.593038  98978.065849  -895.918032  -23.452894  -1970.706466  1444.858495  299.217137  312.627560  84251.263549  1139.043378  45323.707548  -46751.106796  -52103.101735  96971.086952 ; 148.157425  200.417706  -125.108685  2.578712  -418.823978  -895.918032  2351.593248  99.571674  3387.774904  165.194653  36.360015  108.002518  19.122222  31.301323  -11.692999  -151.364429  230.030787  169.630371 ; -5.367139  12.228610  3.728236  -4.730460  14.287430  -23.452894  99.571674  36.189053  187.123991  -4.293780  -0.119694  -0.875175  -1.312594  -0.511103  -0.899878  5.189303  -58.244399  -1.028658 ; 164.193567  286.029779  256.861281  113.094573  -1549.817573  -1970.706466  3387.774904  187.123991  5158.942590  245.015139  44.108030  130.913662  -389.332305  34.155039  -251.028292  8.603910  778.881087  -322.056157 ; 960.127435  -1312.515834  -5052.431504  1540.394319  -995.690942  1444.858495  165.194653  -4.293780  245.015139  101424.589098  93.315848  106.353182  46940.310018  265.765090  -26829.672848  -74589.240024  23383.887937  9202.175882 ; 237.381629  251.716525  -104.839035  -34.151231  367.994872  299.217137  36.360015  -0.119694  44.108030  93.315848  83.219677  75.709195  -119.478123  63.015811  2.599660  -90.969059  -319.570634  330.057616 ; 482.918697  940.660648  153.938651  -41.875101  421.325960  312.627560  108.002518  -0.875175  130.913662  106.353182  75.709195  1038.561257  -627.799221  175.075172  -127.821164  25.750485  -598.285867  227.871991 ; 4327.082583  -49809.215523  -78994.136490  -8308.874337  83927.837886  84251.263549  19.122222  -1.312594  -389.332305  46940.310018  -119.478123  -627.799221  102993.292624  313.500841  29793.688449  -76741.258989  -25175.170118  83405.607140 ; 559.687149  -884.025777  -756.713948  -51.854170  432.684691  1139.043378  31.301323  -0.511103  34.155039  265.765090  63.015811  175.075172  313.500841  179.359509  272.293167  -534.364753  -592.556999  1179.562944 ; 3411.880840  -28134.788978  -39975.823069  -4938.035854  42695.710461  45323.707548  -11.692999  -0.899878  -251.028292  -26829.672848  2.599660  -127.821164  29793.688449  272.293167  29761.694140  -2932.000130  -25892.439896  40905.399209 ; -4357.877450  29462.403631  45022.140499  3395.643912  -41678.497804  -46751.106796  -151.364429  5.189303  8.603910  -74589.240024  -90.969059  25.750485  -76741.258989  -534.364753  -2932.000130  77515.838628  2489.888118  -50088.074267 ; -3771.728152  2871.919825  37419.816084  8157.452444  -73638.709872  -52103.101735  230.030787  -58.244399  778.881087  23383.887937  -319.570634  -598.285867  -25175.170118  -592.556999  -25892.439896  2489.888118  81096.020059  -64708.057865 ; 8925.873423  -48282.146242  -82453.873406  -10517.642375  98119.787726  96971.086952  169.630371  -1.028658  -322.056157  9202.175882  330.057616  227.871991  83405.607140  1179.562944  40905.399209  -50088.074267  -64708.057865  106476.013645 ;];
Results{48,4}={};
Results{48,4}{1,1}={'Help_Ru5P.n'};
Results{48,4}{1,2}={'PPP4.x'};
Results{48,4}{1,3}={'Tca7a.x'};
Results{48,3}=[3.000000,-710.350248,20237.295264,-55648.492783,-0.000577];
Results{49,5}=[ 0.270743  5.324552  0.001000  0.001000  0.006720  0.001000  5.071536  0.093074  1.674446  8.290431 ];
Results{49,6}=[ 9.730757  9.999073  9.999080  9.999067  9.999070  9.999066  9.999082  9.999078  9.999069  10.000000  9.999109  9.999082  9.999049  9.999094  9.999077  4.003283  9.999071  9.999069  9.999071  9.999107  9.999063  9.999060  9.999106  9.998944  9.999094  10.000000  9.718668  9.999051  10.000000  9.999064  9.999070  9.999081  9.999055  9.999058  9.820081  9.717728  10.000000  9.999079 ];
Results{49,1}=[22450.023184, 20733.321434, 10.000000, 1686.701751, 665.110714, 20.000000];
Results{49,2}=[ 4317.039662  -10035.915984  -7847.869113  -79.416977  750.814022  10062.219966  159.153669  -7.569065  177.276369  1041.955852  259.690833  527.215064  4775.347848  615.061617  3792.848996  -4819.066529  -4118.751420  9881.763066 ; -10035.915984  133754.346128  59391.176506  -5711.070323  36941.630379  -62626.885325  216.550611  13.688161  306.749534  -1338.163634  277.741344  1030.758767  -55934.732200  -989.699890  -31594.875787  32949.922942  3346.840961  -54191.064781 ; -7847.869113  59391.176506  84614.243838  8670.022595  -85181.413825  -94062.591020  -188.985308  4.924785  204.421238  -5269.235583  -112.180600  171.761184  -87549.163922  -804.355793  -44477.940104  49740.513440  41930.653543  -91815.192921 ; -79.416977  -5711.070323  8670.022595  7229.728326  -23958.241068  -10077.812510  -3.691597  -5.732330  115.095185  1872.479765  -36.791137  -44.939811  -8603.743659  -53.728956  -5265.869780  3391.203784  8555.501447  -11052.832492 ; 750.814022  36941.630379  -85181.413825  -23958.241068  205649.510033  99852.272660  -327.093343  16.850771  -1500.833140  -830.226613  397.503753  461.858673  92238.340582  442.376916  46802.141181  -45948.295373  -80821.613957  107773.690693 ; 10062.219966  -62626.885325  -94062.591020  -10077.812510  99852.272660  109264.633953  -914.642680  -42.425213  -2038.873130  1707.925458  316.553767  326.495271  93610.346259  1206.113451  50266.393793  -51955.505291  -57247.149917  107440.867040 ; 159.153669  216.550611  -188.985308  -3.691597  -327.093343  -914.642680  2753.341167  134.986407  3899.960839  175.970987  38.950630  116.449155  77.086486  33.672894  16.932093  -190.571525  133.298073  253.431934 ; -7.569065  13.688161  4.924785  -5.732330  16.850771  -42.425213  134.986407  32.254527  227.039733  -4.962365  -0.191171  -1.299268  -0.921580  -0.773385  -1.380381  6.333902  -44.786520  -3.231695 ; 177.276369  306.749534  204.421238  115.095185  -1500.833140  -2038.873130  3899.960839  227.039733  5826.210017  261.144587  47.001680  140.863291  -343.796533  36.665741  -230.340180  -27.993750  699.015037  -253.901682 ; 1041.955852  -1338.163634  -5269.235583  1872.479765  -830.226613  1707.925458  175.970987  -4.962365  261.144587  101659.032610  103.014638  109.549459  47160.244116  302.793573  -26800.685589  -74851.996786  23205.290288  9557.887062 ; 259.690833  277.741344  -112.180600  -36.791137  397.503753  316.553767  38.950630  -0.191171  47.001680  103.014638  90.020070  79.816886  -134.499084  68.207209  0.715782  -98.293556  -342.439133  359.806582 ; 527.215064  1030.758767  171.761184  -44.939811  461.858673  326.495271  116.449155  -1.299268  140.863291  109.549459  79.816886  1159.148728  -689.897647  191.651319  -138.459629  33.523756  -652.977275  248.019843 ; 4775.347848  -55934.732200  -87549.163922  -8603.743659  92238.340582  93610.346259  77.086486  -0.921580  -343.796533  47160.244116  -134.499084  -689.897647  112032.043401  312.252198  34388.145025  -81556.684671  -29826.616256  92809.037302 ; 615.061617  -989.699890  -804.355793  -53.728956  442.376916  1206.113451  33.672894  -0.773385  36.665741  302.793573  68.207209  191.651319  312.252198  204.146925  278.662257  -577.382804  -615.065099  1270.739028 ; 3792.848996  -31594.875787  -44477.940104  -5265.869780  46802.141181  50266.393793  16.932093  -1.380381  -230.340180  -26800.685589  0.715782  -138.459629  34388.145025  278.662257  32211.101097  -5410.499317  -28280.922803  45847.750579 ; -4819.066529  32949.922942  49740.513440  3391.203784  -45948.295373  -51955.505291  -190.571525  6.333902  -27.993750  -74851.996786  -98.293556  33.523756  -81556.684671  -577.382804  -5410.499317  80256.560031  5055.266398  -55384.018684 ; -4118.751420  3346.840961  41930.653543  8555.501447  -80821.613957  -57247.149917  133.298073  -44.786520  699.015037  23205.290288  -342.439133  -652.977275  -29826.616256  -615.065099  -28280.922803  5055.266398  84581.421624  -70233.716341 ; 9881.763066  -54191.064781  -91815.192921  -11052.832492  107773.690693  107440.867040  253.431934  -3.231695  -253.901682  9557.887062  359.806582  248.019843  92809.037302  1270.739028  45847.750579  -55384.018684  -70233.716341  117225.639303 ;];
Results{49,4}={};
Results{49,4}{1,1}={'Help_Ru5P.n'};
Results{49,4}{1,2}={'PPP4.x'};
Results{49,4}{1,3}={'Tca7a.x'};
Results{49,3}=[3.000000,-771.183667,22450.023184,-60158.912302,-0.000631];
Results{50,5}=[ 0.158222  7.272448  0.001000  0.001045  0.007308  0.005433  7.741706  0.092213  2.106131  10.000000 ];
Results{50,6}=[ 9.998235  9.998257  9.998257  9.998257  9.998257  9.998257  9.998257  9.998257  9.998257  9.998235  9.998257  9.998257  9.998257  9.998257  9.998257  1.876939  9.998257  9.998257  9.998257  9.998262  9.998257  9.998257  9.998257  9.998294  9.998257  9.998235  9.998235  9.998258  9.998235  9.998257  9.998257  9.998257  9.998257  9.998257  9.998235  9.998235  9.998235  9.998257 ];
Results{50,1}=[21837.660249, 20134.567962, 10.000000, 1673.092287, 645.152265, 20.000000];
Results{50,2}=[ 4240.690898  -9945.318318  -7754.502634  -73.577532  754.269438  9819.518004  150.101382  -10.139473  165.962537  990.047087  254.151506  524.086840  4699.626276  609.274672  3754.565520  -4729.218848  -4058.685972  9822.619040 ; -9945.318318  133208.131403  59458.126926  -5676.433203  36020.298348  -62497.876490  204.744919  20.463201  288.486831  -1288.428354  272.864203  1025.845168  -55993.553791  -983.607828  -31634.544601  32939.564904  3563.770642  -54459.071028 ; -7754.502634  59458.126926  84014.378169  8613.741611  -83891.208617  -93133.354588  -189.791649  6.821756  190.715476  -5165.499618  -108.150224  176.197207  -86876.305026  -809.742013  -44173.168771  49332.252056  41396.945443  -91168.866423 ; -73.577532  -5676.433203  8613.741611  7063.998127  -23692.193658  -10017.381636  -9.732745  -7.274189  104.583770  1809.941258  -36.131877  -44.799004  -8574.147997  -55.924879  -5217.653048  3405.566172  8502.759282  -10979.731209 ; 754.269438  36020.298348  -83891.208617  -23692.193658  201723.014594  98238.679446  -294.409839  28.678788  -1437.968543  -914.183070  389.955468  458.021671  90772.058431  459.552820  46118.094545  -45180.756680  -79502.009356  106142.416678 ; 9819.518004  -62497.876490  -93133.354588  -10017.381636  98238.679446  107564.722813  -810.919795  -28.818719  -1876.402639  1516.573300  297.010675  285.886374  92693.302014  1186.673472  49821.505769  -51320.440614  -56334.946035  106385.551888 ; 150.101382  204.744919  -189.791649  -9.732745  -294.409839  -810.919795  2501.958513  117.854263  3555.226357  168.435397  36.718185  111.150556  84.846518  32.118912  21.228132  -187.466631  124.472533  246.919997 ; -10.139473  20.463201  6.821756  -7.274189  28.678788  -28.818719  117.854263  34.873500  200.918140  -7.891108  -0.573513  -2.359975  -1.091355  -1.247171  -1.097726  8.957497  -60.990926  -3.917940 ; 165.962537  288.486831  190.715476  104.583770  -1437.968543  -1876.402639  3555.226357  200.918140  5343.992730  254.427585  44.467803  134.859639  -319.652061  34.752563  -219.163064  -32.606654  682.591267  -251.440951 ; 990.047087  -1288.428354  -5165.499618  1809.941258  -914.183070  1516.573300  168.435397  -7.891108  254.427585  101600.234352  97.000681  98.468965  47076.262229  290.820366  -26833.625773  -74760.614727  23321.352800  9407.922868 ; 254.151506  272.864203  -108.150224  -36.131877  389.955468  297.010675  36.718185  -0.573513  44.467803  97.000681  87.633196  79.261647  -136.187282  67.355586  0.775615  -92.484590  -334.660557  356.684375 ; 524.086840  1025.845168  176.197207  -44.799004  458.021671  285.886374  111.150556  -2.359975  134.859639  98.468965  79.261647  1157.796250  -696.961717  191.406050  -137.836856  43.938280  -645.078579  257.028208 ; 4699.626276  -55993.553791  -86876.305026  -8574.147997  90772.058431  92693.302014  84.846518  -1.091355  -319.652061  47076.262229  -136.187282  -696.961717  111287.666155  317.204570  34041.263212  -81125.916463  -29224.617770  92017.606334 ; 609.274672  -983.607828  -809.742013  -55.924879  459.552820  1186.673472  32.118912  -1.247171  34.752563  290.820366  67.355586  191.406050  317.204570  201.887886  285.730274  -572.532176  -618.078399  1284.623389 ; 3754.565520  -31634.544601  -44173.168771  -5217.653048  46118.094545  49821.505769  21.228132  -1.097726  -219.163064  -26833.625773  0.775615  -137.836856  34041.263212  285.730274  32047.089252  -5213.547833  -28022.714746  45527.262655 ; -4729.218848  32939.564904  49332.252056  3405.566172  -45180.756680  -51320.440614  -187.466631  8.957497  -32.606654  -74760.614727  -92.484590  43.938280  -81125.916463  -572.532176  -5213.547833  79968.574565  4681.478990  -54913.770151 ; -4058.685972  3563.770642  41396.945443  8502.759282  -79502.009356  -56334.946035  124.472533  -60.990926  682.591267  23321.352800  -334.660557  -645.078579  -29224.617770  -618.078399  -28022.714746  4681.478990  84050.180523  -69645.214868 ; 9822.619040  -54459.071028  -91168.866423  -10979.731209  106142.416678  106385.551888  246.919997  -3.917940  -251.440951  9407.922868  356.684375  257.028208  92017.606334  1284.623389  45527.262655  -54913.770151  -69645.214868  116577.413704 ;];
Results{50,4}={};
Results{50,4}{1,1}={'Help_Ru5P.n'};
Results{50,4}{1,2}={'PPP4.x'};
Results{50,4}{1,3}={'Tca7a.x'};
Results{50,3}=[3.000000,-755.830188,21837.660249,-59593.013146,-0.000622];
Results{51,5}=[ 0.001000  9.318178  0.001360  0.001048  0.008203  0.003642  9.952558  0.004756  2.348496  10.000000 ];
Results{51,6}=[ 10.000000  10.000000  10.000000  10.000000  10.000000  10.000000  10.000000  10.000000  10.000000  10.000000  10.000000  10.000000  10.000000  10.000000  10.000000  2.819353  10.000000  10.000000  10.000000  10.000000  10.000000  10.000000  10.000000  10.000000  10.000000  10.000000  10.000000  10.000000  10.000000  10.000000  10.000000  10.000000  10.000000  10.000000  10.000000  10.000000  10.000000  10.000000 ];
Results{51,1}=[20750.259047, 19034.191795, 10.000000, 1686.067252, 608.473060, 20.000000];
Results{51,2}=[ 4025.766494  -9497.842574  -7389.620762  -55.679638  719.746805  9356.802443  146.017668  -9.439912  160.195833  944.267584  243.664927  503.986954  4485.253474  583.118011  3572.816800  -4502.474221  -3885.729120  9377.297009 ; -9497.842574  126764.334248  56581.788794  -5563.406349  34236.161471  -59493.832397  186.142478  20.916490  265.294257  -1278.705443  260.792624  984.946061  -53259.506395  -934.224121  -30083.116327  31377.566098  3454.040971  -51888.933145 ; -7389.620762  56581.788794  79983.435828  8410.025047  -79991.354564  -88616.596596  -172.293601  6.122277  208.625240  -5036.794084  -104.381807  169.198813  -82751.764712  -792.947835  -42021.404839  47052.071920  39159.325175  -86687.429891 ; -55.679638  -5563.406349  8410.025047  6547.942178  -23005.156648  -9782.409594  -10.212942  -7.336320  101.222950  1623.413149  -34.924521  -43.476437  -8450.754634  -55.912946  -5054.949336  3429.481214  8314.903183  -10726.806251 ; 719.746805  34236.161471  -79991.354564  -23005.156648  192361.449267  93659.320035  -306.939652  31.666888  -1443.989188  -1027.639996  376.298652  438.936953  86479.414769  462.839683  44017.982998  -42968.204438  -75757.282071  101181.125267 ; 9356.802443  -59493.832397  -88616.596596  -9782.409594  93659.320035  102357.771205  -752.773424  -14.599998  -1788.102640  1348.895454  285.711978  269.413218  88127.871364  1155.715976  47425.533576  -48757.637161  -53676.482541  101276.409119 ; 146.017668  186.142478  -172.293601  -10.212942  -306.939652  -752.773424  2242.355690  98.467722  3215.122882  159.890106  35.262795  106.360991  68.647118  31.292112  15.746304  -173.547979  147.881875  224.935479 ; -9.439912  20.916490  6.122277  -7.336320  31.666888  -14.599998  98.467722  38.088514  177.027498  -8.598182  -0.624315  -2.407041  -1.137305  -1.176967  -0.421929  8.986436  -74.521185  -1.605811 ; 160.195833  265.294257  208.625240  101.222950  -1443.989188  -1788.102640  3215.122882  177.027498  4893.251802  243.720644  42.751069  128.849030  -335.618915  33.773041  -224.181281  -17.009462  702.375527  -274.331478 ; 944.267584  -1278.705443  -5036.794084  1623.413149  -1027.639996  1348.895454  159.890106  -8.598182  243.720644  101470.776385  91.589817  94.935508  46942.486937  271.333606  -26855.339295  -74609.811985  23438.452538  9201.918390 ; 243.664927  260.792624  -104.381807  -34.924521  376.298652  285.711978  35.262795  -0.624315  42.751069  91.589817  84.584382  77.790237  -130.124666  65.134838  1.699683  -88.227134  -323.553661  343.722839 ; 503.986954  984.946061  169.198813  -43.476437  438.936953  269.413218  106.360991  -2.407041  128.849030  94.935508  77.790237  1102.547368  -671.264108  184.122500  -133.170221  42.661442  -618.008381  250.523098 ; 4485.253474  -53259.506395  -82751.764712  -8450.754634  86479.414769  88127.871364  68.647118  -1.137305  -335.618915  46942.486937  -130.124666  -671.264108  106904.192199  322.638614  31832.037531  -78782.473967  -26897.343421  87467.365860 ; 583.118011  -934.224121  -792.947835  -55.912946  462.839683  1155.715976  31.292112  -1.176967  33.773041  271.333606  65.134838  184.122500  322.638614  189.889413  286.428682  -553.917631  -610.543049  1249.882603 ; 3572.816800  -30083.116327  -42021.404839  -5054.949336  44017.982998  47425.533576  15.746304  -0.421929  -224.181281  -26855.339295  1.699683  -133.170221  31832.037531  286.428682  30876.207564  -4020.905940  -26844.648602  43166.663583 ; -4502.474221  31377.566098  47052.071920  3429.481214  -42968.204438  -48757.637161  -173.547979  8.986436  -17.009462  -74609.811985  -88.227134  42.661442  -78782.473967  -553.917631  -4020.905940  78625.435396  3387.174527  -52348.144889 ; -3885.729120  3454.040971  39159.325175  8314.903183  -75757.282071  -53676.482541  147.881875  -74.521185  702.375527  23438.452538  -323.553661  -618.008381  -26897.343421  -610.543049  -26844.648602  3387.174527  82256.325899  -66911.172464 ; 9377.297009  -51888.933145  -86687.429891  -10726.806251  101181.125267  101276.409119  224.935479  -1.605811  -274.331478  9201.918390  343.722839  250.523098  87467.365860  1249.882603  43166.663583  -52348.144889  -66911.172464  111441.865096 ;];
Results{51,4}={};
Results{51,4}{1,1}={'Help_Ru5P.n'};
Results{51,4}{1,2}={'PPP4.x'};
Results{51,4}{1,3}={'Tca7a.x'};
Results{51,3}=[3.000000,-724.450994,20750.259047,-57342.567718,-0.000601];
Results{52,5}=[ 0.001000  5.094253  0.001000  0.001057  0.009173  0.006743  5.040654  0.001000  2.644979  10.000000 ];
Results{52,6}=[ 10.000000  10.000000  10.000000  10.000000  10.000000  10.000000  10.000000  10.000000  10.000000  10.000000  10.000000  10.000000  10.000000  10.000000  10.000000  3.061093  10.000000  10.000000  10.000000  10.000000  10.000000  10.000000  10.000000  10.000000  10.000000  10.000000  10.000000  10.000000  10.000000  10.000000  10.000000  10.000000  10.000000  10.000000  10.000000  10.000000  10.000000  10.000000 ];
Results{52,1}=[23771.689317, 22054.558408, 10.000000, 1687.130908, 709.151947, 20.000000];
Results{52,2}=[ 4533.454160  -10439.852424  -8239.296255  -85.205363  817.516983  10696.729014  177.312392  -3.232002  193.162907  1165.162922  280.899126  548.595770  5060.889993  644.411009  3962.771215  -5111.011215  -4299.763496  10284.472779 ; -10439.852424  138147.649608  61931.247372  -5783.183231  37399.566725  -65569.401372  146.460925  0.429421  235.134184  -1527.015098  299.424708  1072.506839  -58471.648462  -1027.875895  -32916.178491  34461.314286  3804.860888  -56491.644626 ; -8239.296255  61931.247372  87474.962988  8873.489603  -87571.651975  -97409.393374  -296.896493  -1.090209  190.936916  -5432.050286  -123.435439  172.612532  -90411.570608  -843.746745  -45977.149928  51401.919911  43333.654518  -94871.433260 ; -85.205363  -5783.183231  8873.489603  7302.895640  -24471.065570  -10310.865223  -15.192181  -5.290717  127.159280  1879.978686  -39.479947  -46.688911  -8820.054827  -55.228445  -5379.884161  3497.574015  8740.172702  -11307.049334 ; 817.516983  37399.566725  -87571.651975  -24471.065570  211358.648180  102546.777514  -178.292195  11.070417  -1573.428511  -832.734196  426.972086  480.032364  94803.273734  458.595300  48110.946924  -47252.998841  -82924.257373  110761.212584 ; 10696.729014  -65569.401372  -97409.393374  -10310.865223  102546.777514  113610.900403  -907.239224  -44.779727  -2179.737727  2018.244352  357.814092  372.811616  96798.372360  1294.012334  51958.790150  -53955.883797  -59056.666410  111092.912638 ; 177.312392  146.460925  -296.896493  -15.192181  -178.292195  -907.239224  3068.137420  181.959489  4287.866736  173.311853  44.904453  128.567694  168.781409  37.748335  70.831344  -241.469971  3.104331  406.008073 ; -3.232002  0.429421  -1.090209  -5.290717  11.070417  -44.779727  181.959489  41.999748  290.295549  -4.042309  0.420310  -0.030016  0.442744  0.199498  0.700586  3.370019  -61.939734  7.203873 ; 193.162907  235.134184  190.936916  127.159280  -1573.428511  -2179.737727  4287.866736  290.295549  6369.628428  258.674808  52.940811  151.112377  -353.541447  40.445823  -228.568633  -26.956210  629.300824  -206.959525 ; 1165.162922  -1527.015098  -5432.050286  1879.978686  -832.734196  2018.244352  173.311853  -4.042309  258.674808  101739.099341  118.020874  127.226028  47232.775680  331.420325  -26752.595293  -74979.270945  23085.347739  9786.894463 ; 280.899126  299.424708  -123.435439  -39.479947  426.972086  357.814092  44.904453  0.420310  52.940811  118.020874  100.317810  85.758792  -139.539001  73.581376  -0.040570  -111.950322  -367.326472  381.419297 ; 548.595770  1072.506839  172.612532  -46.688911  480.032364  372.811616  128.567694  -0.030016  151.112377  127.226028  85.758792  1202.974915  -705.608983  199.291072  -144.751290  22.441919  -674.939806  245.582237 ; 5060.889993  -58471.648462  -90411.570608  -8820.054827  94803.273734  96798.372360  168.781409  0.442744  -353.541447  47232.775680  -139.539001  -705.608983  114952.314119  336.859277  35917.913109  -83159.266182  -31250.627237  95913.190633 ; 644.411009  -1027.875895  -843.746745  -55.228445  458.595300  1294.012334  37.748335  0.199498  40.445823  331.420325  73.581376  199.291072  336.859277  213.218359  288.617824  -615.670912  -637.632970  1312.037447 ; 3962.771215  -32916.178491  -45977.149928  -5379.884161  48110.946924  51958.790150  70.831344  0.700586  -228.568633  -26752.595293  -0.040570  -144.751290  35917.913109  288.617824  33015.917252  -6263.471788  -29001.621744  47434.711174 ; -5111.011215  34461.314286  51401.919911  3497.574015  -47252.998841  -53955.883797  -241.469971  3.370019  -26.956210  -74979.270945  -111.950322  22.441919  -83159.266182  -615.670912  -6263.471788  81236.023939  5894.562451  -57198.828923 ; -4299.763496  3804.860888  43333.654518  8740.172702  -82924.257373  -59056.666410  3.104331  -61.939734  629.300824  23085.347739  -367.326472  -674.939806  -31250.627237  -637.632970  -29001.621744  5894.562451  85593.495533  -71818.977404 ; 10284.472779  -56491.644626  -94871.433260  -11307.049334  110761.212584  111092.912638  406.008073  7.203873  -206.959525  9786.894463  381.419297  245.582237  95913.190633  1312.037447  47434.711174  -57198.828923  -71818.977404  120476.915200 ;];
Results{52,4}={};
Results{52,4}{1,1}={'Help_Ru5P.n'};
Results{52,4}{1,2}={'PPP4.x'};
Results{52,4}{1,3}={'Tca7a.x'};
Results{52,3}=[3.000000,-826.599931,23771.689317,-61691.030725,-0.000636];
Results{53,5}=[ 0.012367  8.279768  0.001001  0.001000  0.006106  0.001003  8.284187  0.133882  1.502332  8.465209 ];
Results{53,6}=[ 9.998090  9.998935  9.998935  9.998935  9.998935  9.998935  9.998935  9.998935  9.998935  9.998763  9.998935  9.998935  9.998935  9.998935  9.998935  3.664439  9.998935  9.998935  9.998935  9.998934  9.998935  9.998935  9.998935  9.998803  9.998935  9.998802  9.987303  9.998935  9.998802  9.998935  9.998935  9.998935  9.998935  9.998935  9.988191  9.986464  9.998929  9.998935 ];
Results{53,1}=[20545.608548, 18826.335866, 10.000000, 1689.272682, 601.544529, 20.000000];
Results{53,2}=[ 4038.159874  -9520.729633  -7382.251967  -63.822324  696.179523  9324.610373  138.592160  -11.273899  155.418185  918.195768  238.521854  502.553835  4458.609460  581.320233  3580.104165  -4483.855715  -3891.699865  9387.328117 ; -9520.729633  127597.280691  56537.148417  -5583.504583  35165.905768  -59364.615499  238.848640  25.413075  323.912153  -1198.986182  255.858254  982.556664  -53156.167644  -938.802075  -30084.760456  31299.302506  3182.241574  -51754.440457 ; -7382.251967  56537.148417  80541.301459  8401.490388  -80980.983039  -89273.067776  -113.366316  9.629654  218.005056  -5054.634105  -101.371341  170.216750  -83384.783444  -775.657345  -42327.095118  47375.713134  39637.488367  -87357.590248 ; -63.822324  -5583.504583  8401.490388  6839.926246  -23128.789629  -9770.696477  1.292249  -6.724978  102.329599  1743.574692  -34.177493  -43.116366  -8379.339022  -54.020228  -5082.944504  3337.339514  8308.041834  -10716.373872 ; 696.179523  35165.905768  -80980.983039  -23128.789629  195093.648428  94934.631411  -413.652863  27.184798  -1437.643282  -934.831385  368.511720  439.036535  87626.974574  443.595631  44533.024290  -43576.304232  -76843.984422  102461.477589 ; 9324.610373  -59364.615499  -89273.067776  -9770.696477  94934.631411  103147.564266  -842.648705  -24.399091  -1830.924151  1344.979574  276.204497  268.703074  88894.061862  1128.525253  47797.735529  -49126.324990  -54306.021271  102078.354716 ; 138.592160  238.848640  -113.366316  1.292249  -413.652863  -842.648705  2317.816031  92.059881  3324.007095  169.116159  33.563632  104.192316  18.016011  29.420150  -17.249562  -149.860048  216.966718  141.725344 ; -11.273899  25.413075  9.629654  -6.724978  27.184798  -24.399091  92.059881  36.142931  172.592586  -7.619001  -0.757083  -2.633843  -2.315170  -1.592115  -2.335802  9.912060  -62.084205  -8.941285 ; 155.418185  323.912153  218.005056  102.329599  -1437.643282  -1830.924151  3324.007095  172.592586  5030.189273  253.506591  41.295139  128.715932  -334.021292  32.225787  -230.055109  -20.985795  733.412330  -299.851715 ; 918.195768  -1198.986182  -5054.634105  1743.574692  -934.831385  1344.979574  169.116159  -7.619001  253.506591  101518.406236  88.318967  91.295231  47009.554118  269.322831  -26857.233390  -74655.712669  23400.537014  9234.757205 ; 238.521854  255.858254  -101.371341  -34.177493  368.511720  276.204497  33.563632  -0.757083  41.295139  88.318967  81.070651  75.211066  -128.964418  63.368127  1.610129  -85.035727  -317.392823  337.979744 ; 502.553835  982.556664  170.216750  -43.116366  439.036535  268.703074  104.192316  -2.633843  128.715932  91.295231  75.211066  1105.501770  -671.331216  183.322605  -132.063937  45.106042  -621.789934  250.633059 ; 4458.609460  -53156.167644  -83384.783444  -8379.339022  87626.974574  88894.061862  18.016011  -2.315170  -334.021292  47009.554118  -128.964418  -671.331216  107660.693555  303.341925  32164.616306  -79182.111362  -27433.078865  88202.368530 ; 581.320233  -938.802075  -775.657345  -54.020228  443.595631  1128.525253  29.420150  -1.592115  32.225787  269.322831  63.368127  183.322605  303.341925  191.401680  277.195700  -542.739186  -599.634042  1236.299288 ; 3580.104165  -30084.760456  -42327.095118  -5082.944504  44533.024290  47797.735529  -17.249562  -2.335802  -230.055109  -26857.233390  1.610129  -132.063937  32164.616306  277.195700  31047.524871  -4190.316254  -27096.597217  43524.086004 ; -4483.855715  31299.302506  47375.713134  3337.339514  -43576.304232  -49126.324990  -149.860048  9.912060  -20.985795  -74655.712669  -85.035727  45.106042  -79182.111362  -542.739186  -4190.316254  78840.890785  3677.206181  -52738.546216 ; -3891.699865  3182.241574  39637.488367  8308.041834  -76843.984422  -54306.021271  216.966718  -62.084205  733.412330  23400.537014  -317.392823  -621.789934  -27433.078865  -599.634042  -27096.597217  3677.206181  82771.477262  -67538.910165 ; 9387.328117  -51754.440457  -87357.590248  -10716.373872  102461.477589  102078.354716  141.725344  -8.941285  -299.851715  9234.757205  337.979744  250.633059  88202.368530  1236.299288  43524.086004  -52738.546216  -67538.910165  112305.421076 ;];
Results{53,4}={};
Results{53,4}{1,1}={'Help_Ru5P.n'};
Results{53,4}{1,2}={'PPP4.x'};
Results{53,4}{1,3}={'Tca7a.x'};
Results{53,3}=[3.000000,-724.014535,20545.608548,-57786.912060,-0.000603];
Results{54,5}=[ 0.001000  6.740740  0.001004  0.001000  0.004012  0.001737  9.315424  0.001000  2.538316  10.000000 ];
Results{54,6}=[ 10.000000  10.000000  10.000000  10.000000  10.000000  10.000000  10.000000  10.000000  10.000000  10.000000  10.000000  10.000000  10.000000  10.000000  10.000000  10.000000  10.000000  10.000000  10.000000  10.000000  10.000000  10.000000  10.000000  10.000000  10.000000  10.000000  10.000000  10.000000  10.000000  10.000000  10.000000  10.000000  10.000000  10.000000  10.000000  10.000000  10.000000  10.000000 ];
Results{54,1}=[22055.480514, 20307.818413, 10.000000, 1717.662100, 650.927280, 20.000000];
Results{54,2}=[ 4312.987299  -10239.678502  -7983.250796  -73.820866  826.407456  9882.433161  148.239290  -14.031402  159.955372  964.841825  259.738861  542.098966  4818.488650  628.072587  3873.733532  -4822.839422  -4123.469823  10187.157383 ; -10239.678502  138438.118978  62819.351721  -5718.278384  35255.689684  -65690.537232  155.271613  29.352494  226.762486  -1279.043100  281.233976  1064.106286  -59236.162183  -1022.705605  -33429.665573  34725.834999  4380.816217  -57971.792390 ; -7983.250796  62819.351721  86781.531689  8743.143561  -84776.393262  -95693.961885  -264.407825  8.669962  137.451358  -5085.460943  -107.346160  191.779126  -89529.602850  -854.889637  -45673.976289  50753.074538  42370.880674  -94236.162810 ; -73.820866  -5718.278384  8743.143561  7027.042566  -23823.966540  -10176.495216  -30.734121  -10.692779  87.933759  1777.373541  -36.884385  -46.376723  -8728.758060  -61.670857  -5279.405590  3499.842818  8619.756723  -11134.366359 ; 826.407456  35255.689684  -84776.393262  -23823.966540  201886.346099  98971.573751  -117.512089  51.902738  -1314.983408  -1050.330253  397.623380  471.666562  91591.359864  506.413042  46635.573619  -45561.644843  -80047.491003  107264.387484 ; 9882.433161  -65690.537232  -95693.961885  -10176.495216  98971.573751  109362.542709  -605.776093  -12.013543  -1631.082904  1334.077680  280.283535  223.812836  95234.183118  1206.795148  51250.849131  -52568.271533  -56950.315896  109202.253667 ; 148.239290  155.271613  -264.407825  -30.734121  -117.512089  -605.776093  2248.512007  116.227947  3171.203216  154.713075  35.555551  107.873644  160.111719  32.523442  65.934602  -218.518215  18.491000  338.496890 ; -14.031402  29.352494  8.669962  -10.692779  51.902738  -12.013543  116.227947  42.355144  187.186739  -13.967639  -1.134657  -4.212001  -1.160967  -1.840147  0.214881  13.689011  -94.041719  -1.119594 ; 159.955372  226.762486  137.451358  87.933759  -1314.983408  -1631.082904  3171.203216  187.186739  4784.639531  244.048088  42.763350  129.549088  -263.006193  34.506157  -187.164346  -54.324610  596.050643  -195.016754 ; 964.841825  -1279.043100  -5085.460943  1777.373541  -1050.330253  1334.077680  154.713075  -13.967639  244.048088  101590.749454  94.346258  83.829969  46996.755572  291.007296  -26875.595476  -74709.292064  23474.051899  9294.229277 ; 259.738861  281.233976  -107.346160  -36.884385  397.623380  280.283535  35.555551  -1.134657  42.763350  94.346258  89.623659  82.196669  -147.150902  69.795899  -0.002389  -88.927315  -337.360843  370.253659 ; 542.098966  1064.106286  191.779126  -46.376723  471.666562  223.812836  107.873644  -4.212001  129.549088  83.829969  82.196669  1213.850639  -739.936847  199.868938  -142.793893  63.688843  -655.814733  282.489126 ; 4818.488650  -59236.162183  -89529.602850  -8728.758060  91591.359864  95234.183118  160.111719  -1.160967  -263.006193  46996.755572  -147.150902  -739.936847  113966.249199  339.086439  35495.474863  -82501.292004  -30103.518026  94807.348340 ; 628.072587  -1022.705605  -854.889637  -61.670857  506.413042  1206.795148  32.523442  -1.840147  34.506157  291.007296  69.795899  199.868938  339.086439  209.319159  307.243719  -594.087884  -641.333666  1362.210975 ; 3873.733532  -33429.665573  -45673.976289  -5279.405590  46635.573619  51250.849131  65.934602  0.214881  -187.164346  -26875.595476  -0.002389  -142.793893  35495.474863  307.243719  32863.526696  -5988.077972  -28585.223183  47182.666140 ; -4822.839422  34725.834999  50753.074538  3499.842818  -45561.644843  -52568.271533  -218.518215  13.689011  -54.324610  -74709.292064  -88.927315  63.688843  -82501.292004  -594.087884  -5988.077972  80691.984262  5091.139599  -56454.677096 ; -4123.469823  4380.816217  42370.880674  8619.756723  -80047.491003  -56950.315896  18.491000  -94.041719  596.050643  23474.051899  -337.360843  -655.814733  -30103.518026  -641.333666  -28585.223183  5091.139599  84584.254921  -70936.630554 ; 10187.157383  -57971.792390  -94236.162810  -11134.366359  107264.387484  109202.253667  338.496890  -1.119594  -195.016754  9294.229277  370.253659  282.489126  94807.348340  1362.210975  47182.666140  -56454.677096  -70936.630554  120195.596143 ;];
Results{54,4}={};
Results{54,4}{1,1}={'Help_Ru5P.n'};
Results{54,4}{1,2}={'PPP4.x'};
Results{54,4}{1,3}={'Tca7a.x'};
Results{54,3}=[3.000000,-763.741657,22055.480514,-60571.623897,-0.000638];
Results{55,5}=[ 0.001000  7.910111  0.001000  0.001000  0.003900  0.001749  10.000000  0.159532  2.051638  10.000000 ];
Results{55,6}=[ 10.000000  10.000000  10.000000  10.000000  10.000000  10.000000  10.000000  10.000000  10.000000  10.000000  10.000000  10.000000  10.000000  10.000000  10.000000  10.000000  10.000000  10.000000  10.000000  10.000000  10.000000  10.000000  10.000000  10.000000  10.000000  10.000000  10.000000  10.000000  10.000000  10.000000  10.000000  10.000000  10.000000  10.000000  10.000000  10.000000  10.000000  10.000000 ];
Results{55,1}=[21382.072677, 19634.410577, 10.000000, 1717.662100, 628.480353, 20.000000];
Results{55,2}=[ 4209.302683  -10027.356678  -7775.124109  -75.756229  769.485767  9592.191098  136.719750  -15.871755  151.017701  909.479213  247.089375  528.851743  4672.650446  610.770188  3783.821301  -4678.192418  -4026.915173  9947.244702 ; -10027.356678  136028.944687  61232.949515  -5653.507177  35564.858739  -63931.754417  211.339337  34.381905  287.399507  -1168.765403  268.291779  1038.984785  -57651.807473  -1000.451515  -32607.113998  33792.314027  3964.748018  -56422.859778 ; -7775.124109  61232.949515  85235.910276  8590.112372  -83771.845102  -93995.065357  -189.250940  12.381132  151.305809  -5059.623252  -101.318856  189.351262  -88030.056437  -826.176375  -44850.251533  49903.796444  41688.833554  -92569.304998 ; -75.756229  -5653.507177  8590.112372  7110.637213  -23561.913468  -9999.689326  -17.936441  -9.893706  86.747013  1828.285803  -35.170281  -45.071223  -8535.120625  -59.823334  -5209.088355  3378.693476  8479.154086  -10944.655555 ; 769.485767  35564.858739  -83771.845102  -23561.913468  200177.800737  97920.331725  -235.583679  47.335538  -1286.805524  -967.198779  379.185155  460.871079  90578.457110  485.723734  46061.960650  -45072.025628  -79304.664799  106045.804474 ; 9592.191098  -63931.754417  -93995.065357  -9999.689326  97920.331725  107411.387358  -677.668282  -16.986309  -1621.902435  1271.160991  262.620114  214.533203  93648.969963  1159.041139  50366.271312  -51621.666281  -56178.089319  107335.741994 ; 136.719750  211.339337  -189.250940  -17.936441  -235.583679  -677.668282  2211.064958  100.651554  3133.849425  162.040861  32.779094  102.612143  96.694952  29.898808  25.800193  -185.859420  104.802630  232.598555 ; -15.871755  34.381905  12.381132  -9.893706  47.335538  -16.986309  100.651554  39.871813  171.398494  -12.903415  -1.270860  -4.447481  -2.370317  -2.301399  -1.766136  14.595737  -82.993918  -8.947030 ; 151.017701  287.399507  151.305809  86.747013  -1286.805524  -1621.902435  3133.849425  171.398494  4715.715101  249.588844  40.069696  125.986015  -262.032291  32.211747  -192.880487  -54.288893  625.723024  -227.713617 ; 909.479213  -1168.765403  -5059.623252  1828.285803  -967.198779  1271.160991  162.040861  -12.903415  249.588844  101582.995179  87.891567  78.373609  47031.178839  277.659445  -26878.940138  -74698.570516  23467.232937  9250.067221 ; 247.089375  268.291779  -101.318856  -35.170281  379.185155  262.620114  32.779094  -1.270860  40.069696  87.891567  83.506598  77.673044  -141.889271  66.160472  0.090115  -82.897186  -322.399985  354.603773 ; 528.851743  1038.984785  189.351262  -45.071223  460.871079  214.533203  102.612143  -4.447481  125.986015  78.373609  77.673044  1188.435364  -725.508645  194.691220  -139.389705  65.554328  -644.607812  278.080391 ; 4672.650446  -57651.807473  -88030.056437  -8535.120625  90578.457110  93648.969963  96.694952  -2.370317  -262.032291  47031.178839  -141.889271  -725.508645  112478.567284  321.158300  34674.516525  -81714.485159  -29456.954345  93198.015015 ; 610.770188  -1000.451515  -826.176375  -59.823334  485.723734  1159.041139  29.898808  -2.301399  32.211747  277.659445  66.160472  194.691220  321.158300  203.877756  297.449874  -571.121132  -623.684815  1326.481191 ; 3783.821301  -32607.113998  -44850.251533  -5209.088355  46061.960650  50366.271312  25.800193  -1.766136  -192.880487  -26878.940138  0.090115  -139.389705  34674.516525  297.449874  32417.591695  -5538.760136  -28217.795593  46300.155792 ; -4678.192418  33792.314027  49903.796444  3378.693476  -45072.025628  -51621.666281  -185.859420  14.595737  -54.288893  -74698.570516  -82.897186  65.554328  -81714.485159  -571.121132  -5538.760136  80232.266240  4731.208405  -55528.731741 ; -4026.915173  3964.748018  41688.833554  8479.154086  -79304.664799  -56178.089319  104.802630  -82.993918  625.723024  23467.232937  -322.399985  -644.607812  -29456.954345  -623.684815  -28217.795593  4731.208405  84159.083311  -70149.465148 ; 9947.244702  -56422.859778  -92569.304998  -10944.655555  106045.804474  107335.741994  232.598555  -8.947030  -227.713617  9250.067221  354.603773  278.080391  93198.015015  1326.481191  46300.155792  -55528.731741  -70149.465148  118387.170459 ;];
Results{55,4}={};
Results{55,4}{1,1}={'Help_Ru5P.n'};
Results{55,4}{1,2}={'PPP4.x'};
Results{55,4}{1,3}={'Tca7a.x'};
Results{55,3}=[3.000000,-743.331285,21382.072677,-59881.896040,-0.000625];
Results{56,5}=[ 0.001000  6.272613  0.001004  0.001001  0.010981  0.004009  5.000500  0.001000  1.263591  5.500450 ];
Results{56,6}=[ 10.000000  10.000000  10.000000  10.000000  10.000000  10.000000  10.000000  10.000000  10.000000  10.000000  10.000000  10.000000  10.000000  10.000000  10.000000  10.000000  10.000000  10.000000  10.000000  10.000000  10.000000  10.000000  10.000000  10.000000  10.000000  10.000000  10.000000  10.000000  10.000000  10.000000  10.000000  10.000000  10.000000  10.000000  10.000000  10.000000  9.912715  10.000000 ];
Results{56,1}=[19977.256551, 18229.978503, 10.000000, 1717.278049, 581.665950, 20.000000];
Results{56,2}=[ 3790.807371  -8796.575701  -6861.357882  -40.953826  616.729438  9034.877554  150.690304  -2.094729  168.059293  976.949769  232.906375  467.198285  4215.472877  542.492062  3293.437303  -4256.587729  -3687.460287  8590.933732 ; -8796.575701  115090.665330  50321.888072  -5389.710518  33560.317528  -53452.860325  207.068111  5.056677  297.220804  -1337.530836  245.229097  908.030386  -47303.976523  -845.852176  -26715.323537  28067.499471  2478.267941  -45658.434252 ; -6861.357882  50321.888072  73345.863648  8083.307027  -75706.066344  -81897.838132  -96.533185  1.885794  291.285787  -5077.479217  -105.434953  142.615054  -76167.218196  -731.178752  -38433.602037  43504.956813  36082.481467  -79262.405423 ; -40.953826  -5389.710518  8083.307027  6102.520214  -22293.300157  -9395.582957  10.673002  -2.829200  121.834031  1482.360754  -33.588424  -40.620824  -8171.312312  -49.070245  -4837.594965  3353.276860  8011.994666  -10326.896500 ; 616.729438  33560.317528  -75706.066344  -22293.300157  184839.753275  88951.061271  -484.785459  1.055438  -1621.533039  -959.303243  361.992141  408.038516  81937.489305  411.259474  41660.928377  -40680.534080  -71973.917811  95740.454427 ; 9034.877554  -53452.860325  -81897.838132  -9395.582957  88951.061271  96443.764357  -999.448471  -31.758021  -2108.728957  1553.340608  310.781391  345.065394  81334.866560  1130.058536  43730.445949  -45265.731772  -50847.811937  93698.519132 ; 150.690304  207.068111  -96.533185  10.673002  -484.785459  -999.448471  2458.665779  105.712696  3544.812509  166.308676  37.439646  109.512172  -13.106889  31.608089  -28.071386  -136.046827  271.100757  141.995486 ; -2.094729  5.056677  1.885794  -2.829200  1.055438  -31.758021  105.712696  35.288293  200.592263  -1.384553  0.304037  0.314319  -1.783107  0.044613  -1.201187  2.605808  -47.126204  0.223070 ; 168.059293  297.220804  291.285787  121.834031  -1621.533039  -2108.728957  3544.812509  200.592263  5389.738876  242.807027  45.331241  132.471102  -430.242508  34.728753  -269.612614  29.455972  816.932334  -349.195975 ; 976.949769  -1337.530836  -5077.479217  1482.360754  -959.303243  1553.340608  166.308676  -1.384553  242.807027  101397.125491  95.222240  115.483058  46951.446329  262.333032  -26805.721090  -74585.651658  23324.405552  9217.454278 ; 232.906375  245.229097  -105.434953  -33.588424  361.992141  310.781391  37.439646  0.304037  45.331241  95.222240  82.345369  74.125596  -111.238106  61.458188  3.185253  -93.535314  -316.725700  319.659628 ; 467.198285  908.030386  142.615054  -40.620824  408.038516  345.065394  109.512172  0.314319  132.471102  115.483058  74.125596  990.918372  -595.332738  168.269421  -124.123949  12.820231  -582.929382  210.518720 ; 4215.472877  -47303.976523  -76167.218196  -8171.312312  81937.489305  81334.866560  -13.106889  -1.783107  -430.242508  46951.446329  -111.238106  -595.332738  100048.136950  308.404405  28255.356762  -75213.541047  -23854.910490  80343.431991 ; 542.492062  -845.852176  -731.178752  -49.070245  411.259474  1130.058536  31.608089  0.044613  34.728753  262.333032  61.458188  168.269421  308.404405  171.293756  262.374308  -521.121080  -579.604058  1127.547822 ; 3293.437303  -26715.323537  -38433.602037  -4837.594965  41660.928377  43730.445949  -28.071386  -1.201187  -269.612614  -26805.721090  3.185253  -124.123949  28255.356762  262.374308  28919.657902  -2113.875756  -25154.951946  39195.695675 ; -4256.587729  28067.499471  43504.956813  3353.276860  -40680.534080  -45265.731772  -136.046827  2.605808  29.455972  -74585.651658  -93.535314  12.820231  -75213.541047  -521.121080  -2113.875756  76694.003685  1812.124493  -48394.339945 ; -3687.460287  2478.267941  36082.481467  8011.994666  -71973.917811  -50847.811937  271.100757  -47.126204  816.932334  23324.405552  -316.725700  -582.929382  -23854.910490  -579.604058  -25154.951946  1812.124493  80144.391344  -62997.504972 ; 8590.933732  -45658.434252  -79262.405423  -10326.896500  95740.454427  93698.519132  141.995486  0.223070  -349.195975  9217.454278  319.659628  210.518720  80343.431991  1127.547822  39195.695675  -48394.339945  -62997.504972  102718.609770 ;];
Results{56,4}={};
Results{56,4}{1,1}={'Help_Ru5P.n'};
Results{56,4}{1,2}={'PPP4.x'};
Results{56,4}{1,3}={'Tca7a.x'};
Results{56,3}=[3.000000,-699.976851,19977.256551,-54370.197210,-0.000560];
Results{57,5}=[ 0.001000  5.470867  0.001000  0.001000  0.001000  0.001000  10.000000  0.001000  2.541362  9.342876 ];
Results{57,6}=[ 10.000000  10.000000  10.000000  10.000000  10.000000  10.000000  10.000000  10.000000  10.000000  10.000000  10.000000  10.000000  10.000000  10.000000  9.705203  4.681329  10.000000  10.000000  10.000000  10.000000  10.000000  10.000000  10.000000  10.000000  10.000000  10.000000  10.000000  10.000000  10.000000  10.000000  10.000000  10.000000  10.000000  10.000000  10.000000  10.000000  10.000000  10.000000 ];
Results{57,1}=[22287.143514, 20564.180672, 10.000000, 1692.962842, 659.472689, 20.000000];
Results{57,2}=[ 4408.548799  -10614.074277  -8257.916072  -81.206370  894.777816  9938.773921  141.302798  -19.996428  150.156034  917.985201  262.597015  562.668959  4948.799534  649.226996  4024.566347  -4926.505512  -4199.668682  10632.180234 ; -10614.074277  145501.293990  66993.506407  -5754.168689  34991.622173  -69594.027361  132.517832  43.127926  193.268101  -1204.127677  287.866819  1109.120231  -63225.570442  -1072.803365  -35678.866754  36900.651844  5210.089357  -62265.487083 ; -8257.916072  66993.506407  90548.390888  8866.438582  -86451.125701  -99269.846917  -315.029133  14.414207  78.393311  -5011.730000  -104.128450  211.979628  -93208.529293  -898.967194  -47714.019863  52719.521728  43856.737499  -98437.894782 ; -81.206370  -5754.168689  8866.438582  7186.601503  -24026.425152  -10331.708807  -49.456015  -14.382431  67.542097  1824.237929  -37.186648  -47.943074  -8833.232102  -67.678780  -5359.218212  3532.755170  8728.699610  -11278.743365 ; 894.777816  34991.622173  -86451.125701  -24026.425152  203970.483312  100617.148801  40.880333  75.819376  -1141.026667  -1134.131075  400.562242  487.907558  93294.312390  550.946944  47567.528101  -46409.430819  -81400.035436  109430.849230 ; 9938.773921  -69594.027361  -99269.846917  -10331.708807  100617.148801  112096.092387  -419.123261  -5.575313  -1360.959340  1167.339129  253.855770  144.773308  98883.902160  1213.781337  53232.456974  -54384.560925  -57994.289164  113113.229418 ; 141.302798  132.517832  -315.029133  -49.456015  40.880333  -419.123261  2033.194789  117.824893  2825.301703  136.661077  33.076732  102.089897  213.434097  31.948329  99.840464  -234.501063  -98.307378  407.007811 ; -19.996428  43.127926  14.414207  -14.382431  75.819376  -5.575313  117.824893  49.341071  174.639382  -21.574532  -1.862702  -6.661697  -3.577698  -2.834076  0.121313  21.345571  -122.799849  -2.512391 ; 150.156034  193.268101  78.393311  67.542097  -1141.026667  -1360.959340  2825.301703  174.639382  4245.886640  229.974142  39.750762  122.461500  -196.375273  33.397964  -149.649249  -77.922754  474.748965  -128.194694 ; 917.985201  -1204.127677  -5011.730000  1824.237929  -1134.131075  1167.339129  136.661077  -21.574532  229.974142  101618.271391  89.328830  63.092380  46960.527428  290.020194  -26923.720835  -74688.938985  23597.860207  9190.710579 ; 262.597015  287.866819  -104.128450  -37.186648  400.562242  253.855770  33.076732  -1.862702  39.750762  89.328830  89.524998  83.579853  -159.302671  71.380677  -1.245021  -82.630016  -335.539190  381.676519 ; 562.668959  1109.120231  211.979628  -47.943074  487.907558  144.773308  102.089897  -6.661697  122.461500  63.092380  83.579853  1286.318884  -792.820886  209.553402  -148.303869  90.062449  -670.376620  313.662078 ; 4948.799534  -63225.570442  -93208.529293  -8833.232102  93294.312390  98883.902160  213.434097  -3.577698  -196.375273  46960.527428  -159.302671  -792.820886  117759.518372  353.981691  37495.545961  -84465.937632  -31531.869754  98718.781929 ; 649.226996  -1072.803365  -898.967194  -67.678780  550.946944  1213.781337  31.948329  -2.834076  33.397964  290.020194  71.380677  209.553402  353.981691  219.116751  327.636748  -613.360964  -661.547599  1447.219755 ; 4024.566347  -35678.866754  -47714.019863  -5359.218212  47567.528101  53232.456974  99.840464  0.121313  -149.649249  -26923.720835  -1.245021  -148.303869  37495.545961  327.636748  33974.712843  -7051.210645  -29417.088974  49442.055529 ; -4926.505512  36900.651844  52719.521728  3532.755170  -46409.430819  -54384.560925  -234.501063  21.345571  -77.922754  -74688.938985  -82.630016  90.062449  -84465.937632  -613.360964  -7051.210645  81735.090997  5799.130130  -58609.678384 ; -4199.668682  5210.089357  43856.737499  8728.699610  -81400.035436  -57994.289164  -98.307378  -122.799849  474.748965  23597.860207  -335.539190  -670.376620  -31531.869754  -661.547599  -29417.088974  5799.130130  85429.366129  -72863.170657 ; 10632.180234  -62265.487083  -98437.894782  -11278.743365  109430.849230  113113.229418  407.007811  -2.512391  -128.194694  9190.710579  381.676519  313.662078  98718.781929  1447.219755  49442.055529  -58609.678384  -72863.170657  125190.739278 ;];
Results{57,4}={};
Results{57,4}{1,1}={'Help_Ru5P.n'};
Results{57,4}{1,2}={'PPP4.x'};
Results{57,4}{1,3}={'Tca7a.x'};
Results{57,3}=[3.000000,-765.056468,22287.143514,-62074.582946,-0.000652];
Results{58,5}=[ 0.026541  5.946245  0.001000  0.001004  0.006319  0.002621  5.286161  0.001000  2.299606  9.302659 ];
Results{58,6}=[ 10.000000  9.996887  9.996893  9.996880  9.996891  9.996895  9.996900  9.995639  9.996879  9.979223  9.996911  9.996908  9.996563  9.996912  9.996890  0.625830  9.996882  9.996889  9.996886  9.995979  9.996637  9.996861  9.996914  9.996398  9.996909  9.979223  10.000000  9.996883  9.979223  9.996900  9.996906  9.995752  9.996886  9.996879  10.000000  10.000000  9.990788  9.996900 ];
Results{58,1}=[22745.929751, 21042.998203, 10.000000, 1672.931548, 675.433273, 20.000000];
Results{58,2}=[ 4339.246616  -9996.328201  -7862.253149  -72.892751  755.529140  10259.045328  170.467266  -2.701632  187.156645  1115.724280  268.167766  526.154290  4826.081307  616.970450  3779.523048  -4879.171078  -4141.661925  9821.119664 ; -9996.328201  131854.860667  58565.426242  -5716.045838  36662.439771  -62073.305201  172.267478  1.742960  262.784853  -1473.084845  284.641762  1027.003381  -55215.608627  -978.475307  -31119.519249  32609.765901  3319.294073  -53298.708087 ; -7862.253149  58565.426242  83688.327177  8700.713680  -84691.921073  -93307.113918  -232.932091  -0.511726  223.405359  -5334.266446  -118.926298  163.633480  -86613.077205  -809.412216  -43959.572680  49286.860613  41495.647793  -90710.142266 ; -72.892751  -5716.045838  8700.713680  7011.414255  -23998.828314  -10108.310993  -6.306786  -4.436701  126.651783  1781.735781  -37.947309  -45.078111  -8686.091880  -52.974829  -5258.316243  3474.349357  8585.981419  -11096.150519 ; 755.529140  36662.439771  -84691.921073  -23998.828314  205127.858507  99293.204063  -283.881876  7.658947  -1601.086176  -864.971466  410.109203  460.935645  91696.281400  441.109181  46547.396288  -45658.313961  -80316.754000  107113.633588 ; 10259.045328  -62073.305201  -93307.113918  -10108.310993  99293.204063  109170.008722  -952.707924  -43.472879  -2190.906772  1896.867175  346.885180  370.554926  92723.300669  1247.364325  49785.646433  -51662.123734  -57026.968763  106521.197457 ; 170.467266  172.267478  -232.932091  -6.306786  -283.881876  -952.707924  2920.747618  156.714571  4129.237313  173.440818  42.931473  123.629421  109.964324  35.964185  38.301080  -209.199835  94.689139  321.840720 ; -2.701632  1.742960  -0.511726  -4.436701  7.658947  -43.472879  156.714571  36.573863  260.075684  -2.818074  0.404768  0.157755  0.125640  0.173078  0.173233  2.671805  -49.806554  5.018587 ; 187.156645  262.784853  223.405359  126.651783  -1601.086176  -2190.906772  4129.237313  260.075684  6179.175907  256.782261  51.063428  146.747566  -379.322490  38.826605  -243.191878  -10.568626  704.751540  -253.001407 ; 1115.724280  -1473.084845  -5334.266446  1781.735781  -864.971466  1896.867175  173.440818  -2.818074  256.782261  101650.438544  111.949302  124.861941  47155.788798  313.195900  -26769.174326  -74874.430359  23141.743764  9634.106707 ; 268.167766  284.641762  -118.926298  -37.947309  410.109203  346.885180  42.931473  0.404768  51.063428  111.949302  95.409691  82.625555  -131.424664  70.268537  1.054713  -107.294951  -354.681455  364.930779 ; 526.154290  1027.003381  163.633480  -45.078111  460.935645  370.554926  123.629421  0.157755  146.747566  124.861941  82.625555  1142.138694  -673.877005  190.588564  -138.841765  18.688538  -651.216366  235.048566 ; 4826.081307  -55215.608627  -86613.077205  -8686.091880  91696.281400  92723.300669  109.964324  0.125640  -379.322490  47155.788798  -131.424664  -673.877005  110996.153443  325.398332  33878.087458  -81041.925562  -29386.994957  91787.709779 ; 616.970450  -978.475307  -809.412216  -52.974829  441.109181  1247.364325  35.964185  0.173078  38.826605  313.195900  70.268537  190.588564  325.398332  202.147734  279.230705  -588.277927  -620.864133  1257.982853 ; 3779.523048  -31119.519249  -43959.572680  -5258.316243  46547.396288  49785.646433  38.301080  0.173233  -243.191878  -26769.174326  1.054713  -138.841765  33878.087458  279.230705  31922.867529  -5153.776336  -28026.827458  45242.025576 ; -4879.171078  32609.765901  49286.860613  3474.349357  -45658.313961  -51662.123734  -209.199835  2.671805  -10.568626  -74874.430359  -107.294951  18.688538  -81041.925562  -588.277927  -5153.776336  80021.799552  4864.227174  -54854.438537 ; -4141.661925  3319.294073  41495.647793  8585.981419  -80316.754000  -57026.968763  94.689139  -49.806554  704.751540  23141.743764  -354.681455  -651.216366  -29386.994957  -620.864133  -28026.827458  4864.227174  84256.385770  -69586.526901 ; 9821.119664  -53298.708087  -90710.142266  -11096.150519  107113.633588  106521.197457  321.840720  5.018587  -253.001407  9634.106707  364.930779  235.048566  91787.709779  1257.982853  45242.025576  -54854.438537  -69586.526901  115765.987289 ;];
Results{58,4}={};
Results{58,4}{1,1}={'Help_Ru5P.n'};
Results{58,4}{1,2}={'PPP4.x'};
Results{58,4}{1,3}={'Tca7a.x'};
Results{58,3}=[3.000000,-789.033830,22745.929751,-59798.974532,-0.000615];
Results{59,5}=[ 0.001000  5.216745  0.001001  0.001012  0.011435  0.004180  5.000500  0.083821  0.892807  5.000500 ];
Results{59,6}=[ 9.999938  9.993839  9.993855  9.993827  9.993845  9.993853  9.993864  9.991389  9.993824  9.959176  9.993884  9.993880  9.993204  9.993886  9.993845  5.000500  9.993830  9.993844  9.993837  9.992055  9.993348  9.993787  9.993891  9.992879  9.993881  9.959176  10.000000  9.993835  9.959176  9.993864  9.993877  9.991614  9.993837  9.993828  10.000000  10.000000  9.981872  9.993864 ];
Results{59,1}=[20278.301544, 18554.078678, 10.000000, 1694.222866, 592.469289, 20.000000];
Results{59,2}=[ 3953.269294  -9312.977724  -7218.325723  -59.629907  669.124961  9169.136200  137.396485  -10.123972  154.536509  911.492810  233.650332  491.983388  4368.882360  568.504929  3497.006252  -4394.372784  -3818.611452  9162.645876 ; -9312.977724  124378.112866  54946.404255  -5507.558460  34706.816080  -57777.884932  241.073537  22.982237  327.128565  -1196.716021  250.069037  961.222952  -51641.899723  -913.558705  -29230.968000  30442.863593  3004.130536  -50231.126675 ; -7218.325723  54946.404255  78605.365207  8273.694368  -79407.090142  -87212.262902  -96.935668  9.015020  232.160375  -5047.110275  -100.210436  164.683415  -81442.187502  -761.710749  -41282.273145  46323.442125  38643.291880  -85193.534023 ; -59.629907  -5507.558460  8273.694368  6691.979686  -22814.524984  -9622.447404  4.863973  -5.971298  104.756687  1697.799370  -33.558937  -42.245927  -8263.655145  -53.087011  -5000.341857  3300.550944  8186.978861  -10556.748605 ; 669.124961  34706.816080  -79407.090142  -22814.524984  191836.559743  93139.999533  -443.013199  22.310483  -1456.379656  -923.182293  361.784714  429.543357  85936.149390  435.467175  43669.600527  -42724.951090  -75402.719367  100471.016941 ; 9169.136200  -57777.884932  -87212.262902  -9622.447404  93139.999533  101036.036457  -873.375537  -25.397311  -1859.501109  1353.487781  276.239714  276.825637  86816.646605  1116.751913  46679.639706  -48016.755453  -53245.111887  99750.296270 ; 137.396485  241.073537  -96.935668  4.863973  -443.013199  -873.375537  2313.357136  91.244392  3320.807786  169.065645  33.430105  103.522329  2.101782  29.154408  -25.906972  -141.162969  239.643110  121.933446 ; -10.123972  22.982237  9.015020  -5.971298  22.310483  -25.397311  91.244392  36.417830  173.896097  -6.528734  -0.623052  -2.202969  -2.482088  -1.410111  -2.460896  8.954764  -59.777279  -8.682670 ; 154.536509  327.128565  232.160375  104.756687  -1456.379656  -1859.501109  3320.807786  173.896097  5026.494763  251.584642  41.131660  127.882008  -348.323782  32.046823  -236.842910  -12.289284  747.531576  -314.114000 ; 911.492810  -1196.716021  -5047.110275  1697.799370  -923.182293  1353.487781  169.065645  -6.528734  251.584642  101485.987788  87.444640  93.883947  47001.889241  263.317931  -26848.544154  -74632.050778  23394.283171  9211.890857 ; 233.650332  250.069037  -100.210436  -33.558937  361.784714  276.239714  33.430105  -0.623052  41.131660  87.444640  79.554396  73.888206  -124.406618  62.018993  1.914060  -84.564209  -312.511346  330.132355 ; 491.983388  961.222952  164.683415  -42.245927  429.543357  276.825637  103.522329  -2.202969  127.882008  93.883947  73.888206  1076.082089  -653.561906  179.030991  -129.776645  40.151656  -609.864654  242.411183 ; 4368.882360  -51641.899723  -81442.187502  -8263.655145  85936.149390  86816.646605  2.101782  -2.482088  -348.323782  47001.889241  -124.406618  -653.561906  105626.261692  302.196032  31109.873117  -78119.410688  -26432.000063  86080.360509 ; 568.504929  -913.558705  -761.710749  -53.087011  435.467175  1116.751913  29.154408  -1.410111  32.046823  263.317931  62.018993  179.030991  302.196032  185.565717  273.403552  -533.027654  -592.260735  1208.346319 ; 3497.006252  -29230.968000  -41282.273145  -5000.341857  43669.600527  46679.639706  -25.906972  -2.460896  -236.842910  -26848.544154  1.914060  -129.776645  31109.873117  273.403552  30476.712706  -3628.169888  -26557.700904  42368.558768 ; -4394.372784  30442.863593  46323.442125  3300.550944  -42724.951090  -48016.755453  -141.162969  8.954764  -12.289284  -74632.050778  -84.564209  40.151656  -78119.410688  -533.027654  -3628.169888  78255.119932  3144.875710  -51560.649186 ; -3818.611452  3004.130536  38643.291880  8186.978861  -75402.719367  -53245.111887  239.643110  -59.777279  747.531576  23394.283171  -312.511346  -609.864654  -26432.000063  -592.260735  -26557.700904  3144.875710  82021.818858  -66300.202213 ; 9162.645876  -50231.126675  -85193.534023  -10556.748605  100471.016941  99750.296270  121.933446  -8.682670  -314.114000  9211.890857  330.132355  242.411183  86080.360509  1208.346319  42368.558768  -51560.649186  -66300.202213  109785.462059 ;];
Results{59,4}={};
Results{59,4}{1,1}={'Help_Ru5P.n'};
Results{59,4}{1,2}={'PPP4.x'};
Results{59,4}{1,3}={'Tca7a.x'};
Results{59,3}=[3.000000,-713.031247,20278.301544,-56826.119901,-0.000582];
Results{60,5}=[ 0.001000  0.001000  0.001000  0.001000  0.001000  0.001000  0.001000  0.001000  10.000000  0.001000 ];
Results{60,6}=[ 10.000000  10.000000  10.000000  10.000000  10.000000  10.000000  10.000000  10.000000  10.000000  10.000000  10.000000  10.000000  10.000000  10.000000  10.000000  10.000000  10.000000  10.000000  10.000000  10.000000  10.000000  10.000000  10.000000  10.000000  10.000000  10.000000  10.000000  10.000000  10.000000  10.000000  10.000000  10.000000  10.000000  10.000000  10.000000  10.000000  10.000000  10.000000 ];
Results{60,1}=[17351.868215, 15604.206114, 10.000000, 1717.662100, 494.140204, 20.000000];
Results{60,2}=[ 1377.131686  -1075.796216  -1243.593983  -19.709051  77.814703  -28.770179  2339.248948  8.827655  72.086195  35.594525  85.012934  398.212890  -6.384201  -17.368696  1.842243  877.852668  -151.888345  716.527267  -1111.115151  -331.742401  693.594421 ; -1075.796216  16879.258930  7472.975650  -3035.353244  5019.032585  58.065218  -10421.670029  32.041210  -163.703512  -78.357758  -369.496114  -917.600742  -98.038932  10.205640  9.863004  -8222.367819  332.828216  -4147.031498  5069.691608  274.069940  -4436.016717 ; -1243.593983  7472.975650  14711.811668  -4093.420211  -6552.149269  63.702531  -18407.321753  14.153788  -335.326048  9.754462  -420.651568  -5891.756284  -58.511987  -60.941140  -1.259803  -18589.759678  798.519135  -6842.473375  12729.777425  2371.056983  -11022.208379 ; -19.709051  -3035.353244  -4093.420211  37388.798717  -2363.422951  -22.383119  5419.240287  -75.655151  -105.410107  -14.372962  529.611278  15458.276323  -2.052526  1.675145  5.179964  11548.600854  31.152010  -1959.306377  -13499.182319  -3827.044041  6090.813645 ; 77.814703  5019.032585  -6552.149269  -2363.422951  42881.098875  77.374733  3786.432850  14.984529  -621.652907  -201.165840  -1566.813811  -1249.140430  18.889548  21.281986  23.624290  6646.473048  -462.808634  4050.503611  -2798.306695  -7890.014865  10899.652690 ; -28.770179  58.065218  63.702531  -22.383119  77.374733  12.266250  -391.141477  10.515540  232.188587  25.256114  254.980865  -103.098419  -6.056373  -5.407223  0.061990  -98.011532  -2.394470  -5.095429  107.796495  -20.518153  60.703506 ; 2339.248948  -10421.670029  -18407.321753  5419.240287  3786.432850  -391.141477  37507.978587  -170.330672  -46.787997  -278.930319  1027.140990  6261.674984  463.642490  414.189989  1.758109  21970.279407  -756.800540  8697.439069  -14933.935248  -10442.756004  11842.816786 ; 8.827655  32.041210  14.153788  -75.655151  14.984529  10.515540  -170.330672  87.596476  -242.899338  21.425739  146.550417  12.571450  -0.570851  3.317705  0.018354  -27.695710  2.727150  -22.909047  10.714200  110.423389  -3.647294 ; 72.086195  -163.703512  -335.326048  -105.410107  -621.652907  232.188587  -46.787997  -242.899338  19625.235860  1104.957506  16855.548367  -109.739843  53.573579  70.447982  3.613807  262.051602  27.188387  183.825374  -69.730835  -4252.893291  562.444300 ; 35.594525  -78.357758  9.754462  -14.372962  -201.165840  25.256114  -278.930319  21.425739  1104.957506  265.402547  1089.331817  -25.074473  9.114188  11.107352  0.150977  -51.580189  5.692343  -8.821624  34.764161  -403.763030  71.417122 ; 85.012934  -369.496114  -420.651568  529.611278  -1566.813811  254.980865  1027.140990  146.550417  16855.548367  1089.331817  18926.344327  42.003498  76.243577  69.093596  4.050168  492.248276  19.461997  264.041143  -302.895216  -4606.937192  316.186028 ; 398.212890  -917.600742  -5891.756284  15458.276323  -1249.140430  -103.098419  6261.674984  12.571450  -109.739843  -25.074473  42.003498  109487.744787  7.293010  83.482749  2.897944  52049.476873  329.184877  -28768.456129  -80707.180880  23578.432564  8519.436659 ; -6.384201  -98.038932  -58.511987  -2.052526  18.889548  -6.056373  463.642490  -0.570851  53.573579  9.114188  76.243577  7.293010  190.544822  28.086005  -1.980098  129.966884  36.940119  66.079286  -72.740165  -113.630571  -183.373925 ; -17.368696  10.205640  -60.941140  1.675145  21.281986  -5.407223  414.189989  3.317705  70.447982  11.107352  69.093596  83.482749  28.086005  132.866955  -0.192088  126.285670  8.763208  17.235364  -99.760456  -66.368999  -119.301251 ; 1.842243  9.863004  -1.259803  5.179964  23.624290  0.061990  1.758109  0.018354  3.613807  0.150977  4.050168  2.897944  -1.980098  -0.192088  0.164444  0.868049  -0.471357  -0.060290  -2.720162  -7.916567  4.470231 ; 877.852668  -8222.367819  -18589.759678  11548.600854  6646.473048  -98.011532  21970.279407  -27.695710  262.051602  -51.580189  492.248276  52049.476873  129.966884  126.285670  0.868049  43010.140353  -718.536547  -4207.876863  -47835.499808  9106.677331  13798.615635 ; -151.888345  332.828216  798.519135  31.152010  -462.808634  -2.394470  -756.800540  2.727150  27.188387  5.692343  19.461997  329.184877  36.940119  8.763208  -0.471357  -718.536547  211.144206  -594.392482  265.272159  479.483954  -799.498638 ; 716.527267  -4147.031498  -6842.473375  -1959.306377  4050.503611  -5.095429  8697.439069  -22.909047  183.825374  -8.821624  264.041143  -28768.456129  66.079286  17.235364  -0.060290  -4207.876863  -594.392482  12665.889027  16100.309917  -7455.575096  2906.936330 ; -1111.115151  5069.691608  12729.777425  -13499.182319  -2798.306695  107.796495  -14933.935248  10.714200  -69.730835  34.764161  -302.895216  -80707.180880  -72.740165  -99.760456  -2.720162  -47835.499808  265.272159  16100.309917  64597.300118  -16123.853894  -11429.670930 ; -331.742401  274.069940  2371.056983  -3827.044041  -7890.014865  -20.518153  -10442.756004  110.423389  -4252.893291  -403.763030  -4606.937192  23578.432564  -113.630571  -66.368999  -7.916567  9106.677331  479.483954  -7455.575096  -16123.853894  54489.571663  -20786.492948 ; 693.594421  -4436.016717  -11022.208379  6090.813645  10899.652690  60.703506  11842.816786  -3.647294  562.444300  71.417122  316.186028  8519.436659  -183.373925  -119.301251  4.470231  13798.615635  -799.498638  2906.936330  -11429.670930  -20786.492948  24945.655034 ;];
Results{60,4}={};
Results{60,3}=[0.000000,-585.947216,17351.868215,-23780.664063,-0.025748];
Results{61,5}=[ 0.001000  7.365862  0.001000  0.001000  0.027794  0.003533  8.173305  0.001000  1.996126  8.173305 ];
Results{61,6}=[ 10.000000  9.999987  9.999987  9.999987  9.996517  9.999987  9.999987  9.999987  9.999987  9.999975  9.999987  9.999987  9.999987  9.999987  9.999987  10.000000  9.999987  9.999987  9.999987  9.999986  9.999987  9.999987  9.999987  9.999986  9.999987  9.999974  10.000000  9.999987  9.999975  9.999987  9.999987  9.999987  9.999987  9.999987  10.000000  10.000000  9.999981  9.999987 ];
Results{61,1}=[20919.649625, 19172.004912, 10.000000, 1717.644714, 613.066830, 20.000000];
Results{61,2}=[ 4029.836694  -9520.831747  -7409.519427  -56.950070  728.936540  9355.241788  145.485914  -9.890485  159.050656  940.818939  243.609925  505.641032  4495.488286  584.607762  3583.447614  -4509.641199  -3887.618127  9409.767042 ; -9520.831747  127196.797256  56939.864608  -5540.019764  34059.121983  -59829.546731  178.146177  21.677570  255.498947  -1271.700713  261.153113  988.865847  -53607.298568  -936.890244  -30275.800099  31563.283235  3570.506426  -52277.409700 ; -7409.519427  56939.864608  80186.033528  8392.146685  -79937.713711  -88768.360559  -186.576851  6.104931  198.539488  -5037.415410  -103.991020  171.149205  -82938.363325  -798.995581  -42127.600304  47158.903396  39180.932378  -86906.718461 ; -56.950070  -5540.019764  8392.146685  6548.143941  -22950.504123  -9763.636854  -13.657492  -7.806516  98.853907  1624.509373  -34.907281  -43.538034  -8429.122584  -56.822420  -5045.375795  3418.810114  8294.287702  -10701.484045 ; 728.936540  34059.121983  -79937.713711  -22950.504123  192046.848254  93549.787012  -273.377229  34.643695  -1419.410751  -1028.901731  376.078884  439.714680  86408.014668  469.127721  43988.025774  -42936.973036  -75668.657591  101118.584092 ; 9355.241788  -59829.546731  -88768.360559  -9763.636854  93549.787012  102401.396202  -729.335413  -13.208946  -1758.009329  1334.065698  282.950098  260.952676  88271.260777  1159.033981  47509.392365  -48826.802146  -53652.008298  101443.464635 ; 145.485914  178.146177  -186.576851  -13.657492  -273.377229  -729.335413  2220.383718  100.697978  3174.876753  159.198933  35.095001  105.900760  83.966075  31.398921  23.660482  -180.777612  133.847307  240.581544 ; -9.890485  21.677570  6.104931  -7.806516  34.643695  -13.208946  100.697978  38.955838  177.663612  -9.275262  -0.679289  -2.609079  -0.919166  -1.238137  -0.170637  9.409052  -78.117314  -1.060609 ; 159.050656  255.498947  198.539488  98.853907  -1419.410751  -1758.009329  3174.876753  177.663612  4826.392422  243.091862  42.449469  127.953131  -324.299121  33.782890  -218.542058  -22.033708  689.133532  -264.379020 ; 940.818939  -1271.700713  -5037.415410  1624.509373  -1028.901731  1334.065698  159.198933  -9.275262  243.091862  101473.540933  91.155943  93.555006  46946.191603  270.774041  -26855.823318  -74612.110801  23454.684534  9198.340083 ; 243.609925  261.153113  -103.991020  -34.907281  376.078884  282.950098  35.095001  -0.679289  42.449469  91.155943  84.477300  77.885248  -131.030090  65.220330  1.543287  -87.637371  -322.776805  344.263494 ; 505.641032  988.865847  171.149205  -43.538034  439.714680  260.952676  105.900760  -2.609079  127.953131  93.555006  77.885248  1107.518446  -676.040215  184.841408  -134.014417  44.898366  -617.817057  253.082591 ; 4495.488286  -53607.298568  -82938.363325  -8429.122584  86408.014668  88271.260777  83.966075  -0.919166  -324.299121  46946.191603  -131.030090  -676.040215  107088.919086  326.587141  31930.151283  -78884.354186  -26904.078589  87653.250674 ; 584.607762  -936.890244  -798.995581  -56.822420  469.127721  1159.033981  31.398921  -1.238137  33.782890  270.774041  65.220330  184.841408  326.587141  190.117140  289.656141  -556.575290  -613.603404  1258.969909 ; 3583.447614  -30275.800099  -42127.600304  -5045.375795  43988.025774  47509.392365  23.660482  -0.170637  -218.542058  -26855.823318  1.543287  -134.014417  31930.151283  289.656141  30932.311081  -4076.533958  -26859.369588  43281.318416 ; -4509.641199  31563.283235  47158.903396  3418.810114  -42936.973036  -48826.802146  -180.777612  9.409052  -22.033708  -74612.110801  -87.637371  44.898366  -78884.354186  -556.575290  -4076.533958  78683.389369  3385.684483  -52459.166343 ; -3887.618127  3570.506426  39180.932378  8294.287702  -75668.657591  -53652.008298  133.847307  -78.117314  689.133532  23454.684534  -322.776805  -617.817057  -26904.078589  -613.603404  -26859.369588  3385.684483  82262.894641  -66960.131266 ; 9409.767042  -52277.409700  -86906.718461  -10701.484045  101118.584092  101443.464635  240.581544  -1.060609  -264.379020  9198.340083  344.263494  253.082591  87653.250674  1258.969909  43281.318416  -52459.166343  -66960.131266  111702.407294 ;];
Results{61,4}={};
Results{61,4}{1,1}={'Help_Ru5P.n'};
Results{61,4}{1,2}={'PPP4.x'};
Results{61,4}{1,3}={'Tca7a.x'};
Results{61,3}=[3.000000,-725.710465,20919.649625,-57390.020175,-0.000602];
Results{62,5}=[ 0.001000  6.010795  0.001000  0.001000  0.006214  0.002629  10.000000  0.001000  2.667613  10.000000 ];
Results{62,6}=[ 10.000000  10.000000  10.000000  10.000000  10.000000  10.000000  10.000000  10.000000  10.000000  10.000000  10.000000  10.000000  10.000000  10.000000  10.000000  10.000000  10.000000  10.000000  10.000000  10.000000  10.000000  10.000000  10.000000  10.000000  10.000000  10.000000  10.000000  10.000000  10.000000  10.000000  10.000000  10.000000  10.000000  10.000000  10.000000  10.000000  10.000000  10.000000 ];
Results{62,1}=[22335.659532, 20587.997432, 10.000000, 1717.662100, 660.266581, 20.000000];
Results{62,2}=[ 4391.895847  -10514.096583  -8190.294755  -79.818860  875.223958  9962.568592  144.596522  -17.744105  154.446488  941.183267  262.769175  557.001082  4922.112301  643.882772  3985.015218  -4910.186169  -4187.004872  10507.726395 ; -10514.096583  143397.137558  65716.966625  -5744.840317  35163.124811  -68437.149900  138.431853  37.595850  203.141264  -1238.179566  286.788336  1096.335604  -62009.783013  -1058.332755  -34989.540368  36245.269921  4939.888308  -60925.014769 ; -8190.294755  65716.966625  89474.145722  8833.845622  -86099.689704  -98300.194891  -303.049150  11.979776  97.152017  -5052.180288  -105.825378  205.052606  -92170.338613  -885.421429  -47128.369234  52174.238943  43466.265691  -97232.640715 ; -79.818860  -5744.840317  8833.845622  7158.473855  -23991.655981  -10289.539826  -43.336825  -13.063288  75.315543  1817.852601  -37.226592  -47.494661  -8802.734605  -65.598445  -5339.831519  3519.757446  8699.383501  -11240.804792 ; 875.223958  35163.124811  -86099.689704  -23991.655981  203801.896020  100315.951542  -9.142457  66.989153  -1205.685465  -1096.476865  401.152337  483.568797  92955.806376  535.549147  47367.431466  -46247.017946  -81143.608691  108967.383138 ; 9962.568592  -68437.149900  -98300.194891  -10289.539826  100315.951542  111487.945433  -487.854485  -7.813881  -1465.699464  1240.819658  265.107281  175.765371  97879.784039  1216.073858  52685.794485  -53910.755696  -57807.443290  112070.271789 ; 144.596522  138.431853  -303.049150  -43.336825  -9.142457  -487.854485  2130.490312  119.486895  2974.031308  145.000210  34.228848  104.860254  200.587758  32.355624  90.222678  -233.159348  -57.758221  388.093174 ; -17.744105  37.595850  11.979776  -13.063288  66.989153  -7.813881  119.486895  46.977891  182.087507  -18.600639  -1.582271  -5.727009  -2.393575  -2.444155  0.248086  18.261910  -112.413042  -1.825877 ; 154.446488  203.141264  97.152017  75.315543  -1205.685465  -1465.699464  2974.031308  182.087507  4471.929436  236.927371  41.097717  125.671395  -218.081039  33.991761  -162.645035  -71.806681  518.993932  -150.615402 ; 941.183267  -1238.179566  -5052.180288  1817.852601  -1096.476865  1240.819658  145.000210  -18.600639  236.927371  101618.494544  91.848166  71.431796  46985.052284  292.300633  -26902.921957  -74709.824596  23548.455211  9247.564827 ; 262.769175  286.788336  -105.825378  -37.226592  401.152337  265.107281  34.228848  -1.582271  41.097717  91.848166  90.031588  83.367004  -155.437148  71.101575  -0.865252  -85.512385  -337.529586  378.960659 ; 557.001082  1096.335604  205.052606  -47.494661  483.568797  175.765371  104.860254  -5.727009  125.671395  71.431796  83.367004  1264.250315  -775.542639  206.672902  -146.784522  80.175792  -667.156230  302.621629 ; 4922.112301  -62009.783013  -92170.338613  -8802.734605  92955.806376  97879.784039  200.587758  -2.393575  -218.081039  46985.052284  -155.437148  -775.542639  116694.572875  349.371425  36927.863950  -83922.525069  -31163.407574  97622.573278 ; 643.882772  -1058.332755  -885.421429  -65.598445  535.549147  1216.073858  32.355624  -2.444155  33.991761  292.300633  71.101575  206.672902  349.371425  216.445326  320.688349  -608.722285  -655.561424  1419.859361 ; 3985.015218  -34989.540368  -47128.369234  -5339.831519  47367.431466  52685.794485  90.222678  0.248086  -162.645035  -26902.921957  -0.865252  -146.784522  36927.863950  320.688349  33655.057394  -6752.332974  -29194.122176  48789.063588 ; -4910.186169  36245.269921  52174.238943  3519.757446  -46247.017946  -53910.755696  -233.159348  18.261910  -71.806681  -74709.824596  -85.512385  80.175792  -83922.525069  -608.722285  -6752.332974  81456.941581  5625.507098  -58013.764986 ; -4187.004872  4939.888308  43466.265691  8699.383501  -81143.608691  -57807.443290  -57.758221  -112.413042  518.993932  23548.455211  -337.529586  -667.156230  -31163.407574  -655.561424  -29194.122176  5625.507098  85257.564649  -72351.222225 ; 10507.726395  -60925.014769  -97232.640715  -11240.804792  108967.383138  112070.271789  388.093174  -1.825877  -150.615402  9247.564827  378.960659  302.621629  97622.573278  1419.859361  48789.063588  -58013.764986  -72351.222225  123735.715689 ;];
Results{62,4}={};
Results{62,4}{1,1}={'Help_Ru5P.n'};
Results{62,4}{1,2}={'PPP4.x'};
Results{62,4}{1,3}={'Tca7a.x'};
Results{62,3}=[3.000000,-769.107910,22335.659532,-61686.109224,-0.000652];
Results{63,5}=[ 0.001000  7.654344  0.001404  0.001031  0.003217  0.001772  10.000000  0.001000  2.441624  10.000000 ];
Results{63,6}=[ 9.882915  10.000000  10.000000  10.000000  10.000000  10.000000  10.000000  10.000000  10.000000  9.882915  10.000000  10.000000  9.694372  10.000000  10.000000  0.001000  10.000000  10.000000  10.000000  10.000000  10.000000  10.000000  10.000000  10.000000  10.000000  9.882915  9.882915  9.656870  9.882915  10.000000  10.000000  9.698153  10.000000  10.000000  9.882915  9.882915  10.000000  10.000000 ];
Results{63,1}=[21478.413587, 19782.540368, 10.000000, 1665.873219, 633.418012, 20.000000];
Results{63,2}=[ 4210.474908  -10024.912103  -7802.677213  -65.422301  802.153069  9665.552044  145.729342  -13.751957  158.021510  939.862220  251.950246  529.906955  4715.528645  612.971227  3787.032532  -4711.669394  -4042.955456  9959.148776 ; -10024.912103  135271.020564  61197.745812  -5702.111505  34792.826312  -64010.898718  166.014281  29.965464  238.341111  -1271.609496  272.248374  1040.270153  -57676.301440  -999.815112  -32558.654099  33846.813152  4188.203842  -56453.692287 ; -7802.677213  61197.745812  84895.097012  8678.230827  -83262.069464  -93652.976083  -232.542416  8.943933  154.065125  -5024.496950  -105.386574  187.164872  -87624.779841  -838.204279  -44672.040813  49690.308679  41440.199691  -92156.480086 ; -65.422301  -5702.111505  8678.230827  6851.150368  -23623.433443  -10099.783218  -25.751886  -10.213750  88.362002  1714.424695  -36.157755  -45.685521  -8693.807323  -60.183383  -5226.668834  3510.103126  8565.743831  -11057.238170 ; 802.153069  34792.826312  -83262.069464  -23623.433443  198504.616649  97259.736834  -170.873862  50.347307  -1330.850259  -1093.546135  389.444538  462.088693  89937.862609  497.893483  45820.450106  -44703.846103  -78651.864035  105335.397742 ; 9665.552044  -64010.898718  -93652.976083  -10099.783218  97259.736834  107105.689207  -614.236560  -9.212372  -1620.054832  1264.225667  274.312826  222.770058  93201.363332  1182.553022  50172.380006  -51420.356061  -55878.842013  106905.074296 ; 145.729342  166.014281  -232.542416  -25.751886  -170.873862  -614.236560  2171.348363  104.152729  3084.284367  152.725038  34.413152  105.369468  129.190607  31.695855  50.409504  -201.079638  50.300140  299.865057 ; -13.751957  29.965464  8.943933  -10.213750  50.347307  -9.212372  104.152729  41.145565  174.053446  -13.537203  -1.134696  -4.094252  -1.414513  -1.851831  0.006264  13.467236  -92.185021  -1.862549 ; 158.021510  238.341111  154.065125  88.362002  -1330.850259  -1620.054832  3084.284367  174.053446  4678.400994  241.093559  41.615236  127.289574  -278.042510  33.786739  -193.979111  -44.631568  616.992859  -215.272890 ; 939.862220  -1271.609496  -5024.496950  1714.424695  -1093.546135  1264.225667  152.725038  -13.537203  241.093559  101535.305333  90.730950  82.277310  46940.388846  281.812570  -26887.323158  -74642.352618  23507.269418  9204.906577 ; 251.950246  272.248374  -105.386574  -36.157755  389.444538  274.312826  34.413152  -1.134696  41.615236  90.730950  86.746963  80.231577  -141.349113  67.772889  1.046583  -86.547286  -329.938591  361.036152 ; 529.906955  1040.270153  187.164872  -45.685521  462.088693  222.770058  105.369468  -4.094252  127.289574  82.277310  80.231577  1183.836687  -722.874823  195.252419  -139.493158  61.811232  -643.058667  276.085441 ; 4715.528645  -57676.301440  -87624.779841  -8693.807323  89937.862609  93201.363332  129.190607  -1.414513  -278.042510  46940.388846  -141.349113  -722.874823  111959.245377  335.317712  34476.620806  -81425.699340  -29158.406489  92737.084600 ; 612.971227  -999.815112  -838.204279  -60.183383  497.893483  1182.553022  31.695855  -1.851831  33.786739  281.812570  67.772889  195.252419  335.317712  203.578152  302.936778  -580.718445  -631.646210  1334.533971 ; 3787.032532  -32558.654099  -44672.040813  -5226.668834  45820.450106  50172.380006  50.409504  0.006264  -193.979111  -26887.323158  1.046583  -139.493158  34476.620806  302.936778  32321.481522  -5434.242328  -28093.172292  46090.600403 ; -4711.669394  33846.813152  49690.308679  3510.103126  -44703.846103  -51420.356061  -201.079638  13.467236  -44.631568  -74642.352618  -86.547286  61.811232  -81425.699340  -580.718445  -5434.242328  80071.366723  4566.367181  -55273.894357 ; -4042.955456  4188.203842  41440.199691  8565.743831  -78651.864035  -55878.842013  50.300140  -92.185021  616.992859  23507.269418  -329.938591  -643.058667  -29158.406489  -631.646210  -28093.172292  4566.367181  83840.936688  -69776.843949 ; 9959.148776  -56453.692287  -92156.480086  -11057.238170  105335.397742  106905.074296  299.865057  -1.862549  -215.272890  9204.906577  361.036152  276.085441  92737.084600  1334.533971  46090.600403  -55273.894357  -69776.843949  117819.369996 ;];
Results{63,4}={};
Results{63,4}{1,1}={'Help_Ru5P.n'};
Results{63,4}{1,2}={'PPP4.x'};
Results{63,4}{1,3}={'Tca7a.x'};
Results{63,3}=[3.000000,-746.089001,21478.413587,-59597.267282,-0.000634];
Results{64,5}=[ 0.310588  1.507884  0.001000  0.001000  0.001000  0.001000  0.001030  0.001000  5.122472  10.000000 ];
Results{64,6}=[ 9.480639  10.000000  10.000000  10.000000  10.000000  10.000000  10.000000  10.000000  10.000000  9.482185  10.000000  10.000000  10.000000  10.000000  10.000000  9.483779  10.000000  10.000000  10.000000  10.000000  10.000000  10.000000  10.000000  10.000000  10.000000  9.480639  9.480639  10.000000  9.480639  10.000000  10.000000  10.000000  10.000000  10.000000  9.484521  9.480639  9.597461  10.000000 ];
Results{64,1}=[27586.159437, 25858.512304, 10.000000, 1697.647133, 835.950410, 20.000000];
Results{64,2}=[ 4097.512182  -9412.293801  -7539.578286  -48.100847  465.749557  10915.785193  11.427253  256.856612  30.670902  273.435200  1552.408375  284.642681  475.955050  5059.718439  565.631418  3498.619806  -5034.073125  -3757.533755  8651.816310 ; -9412.293801  116548.692378  52378.858250  -5049.566812  36101.865090  -57603.375579  18.608461  -106.874823  -87.749033  -22.989596  -2258.313859  298.715661  952.024083  -49787.179250  -855.656472  -27591.418560  29867.381625  2797.584784  -46534.919491 ; -7539.578286  52378.858250  73703.417822  8008.344585  -75346.557700  -83830.397865  26.860760  -523.423262  -20.224602  267.565064  -6131.321220  -145.959532  107.796526  -76619.846260  -849.759181  -38289.845323  44412.394936  35349.504821  -78646.918901 ; -48.100847  -5049.566812  8008.344585  5504.095471  -22869.400881  -9325.239155  8.743021  -2.789980  10.165456  209.807372  1245.295676  -38.760948  -40.517954  -8190.227225  -55.999355  -4731.403501  3483.787007  7954.103459  -10276.937323 ; 465.749557  36101.865090  -75346.557700  -22869.400881  193498.914659  87967.058098  -105.777320  156.429172  -113.019736  -1880.668490  -766.654768  420.779118  417.236917  81790.884623  437.372185  41400.975087  -40609.137530  -72340.036729  95870.490122 ; 10915.785193  -57603.375579  -83830.397865  -9325.239155  87967.058098  103872.086139  -103.974405  -1285.468886  -110.074626  -2890.456843  3969.746548  521.584941  640.031815  82828.796477  1487.014151  43902.820212  -47841.355382  -51006.011447  94082.075661 ; 11.427253  18.608461  26.860760  8.743021  -105.777320  -103.974405  8.391032  88.852947  8.870962  158.353997  9.108396  2.775577  7.245460  -38.691469  2.076391  -19.424162  10.482161  39.970413  -22.816934 ; 256.856612  -106.874823  -523.423262  -2.789980  156.429172  -1285.468886  88.852947  4990.323843  508.773381  6266.077362  133.496317  68.858202  165.633484  314.206546  53.679123  189.634477  -319.023493  -596.483728  835.700571 ; 30.670902  -87.749033  -20.224602  10.165456  -113.019736  -110.074626  8.870962  508.773381  147.856253  734.641836  13.209195  5.756077  11.031056  -9.956742  6.276027  0.401220  -13.268505  -183.644608  39.508110 ; 273.435200  -22.989596  267.565064  209.807372  -1880.668490  -2890.456843  158.353997  6266.077362  734.641836  8769.237268  188.977362  74.539799  175.364387  -548.999087  56.484284  -265.535903  81.001676  -9.723716  -73.737308 ; 1552.408375  -2258.313859  -6131.321220  1245.295676  -766.654768  3969.746548  9.108396  133.496317  13.209195  188.977362  101744.375092  174.439844  235.002871  47688.193758  344.553054  -26387.306566  -75346.738956  22499.461368  10267.778377 ; 284.642681  298.715661  -145.959532  -38.760948  420.779118  521.584941  2.775577  68.858202  5.756077  74.539799  174.439844  120.452491  83.354657  -86.702370  72.544176  -4.494546  -162.835070  -369.005507  326.100119 ; 475.955050  952.024083  107.796526  -40.517954  417.236917  640.031815  7.245460  165.633484  11.031056  175.364387  235.002871  83.354657  1012.697808  -522.788601  169.589331  -144.826016  -85.095111  -577.097457  112.671378 ; 5059.718439  -49787.179250  -76619.846260  -8190.227225  81790.884623  82828.796477  -38.691469  314.206546  -9.956742  -548.999087  47688.193758  -86.702370  -522.788601  100183.050292  474.720767  28215.823906  -75909.067765  -23457.870950  80486.270483 ; 565.631418  -855.656472  -849.759181  -55.999355  437.372185  1487.014151  2.076391  53.679123  6.276027  56.484284  344.553054  72.544176  169.589331  474.720767  157.150767  306.675906  -646.890522  -613.952605  1114.723053 ; 3498.619806  -27591.418560  -38289.845323  -4731.403501  41400.975087  43902.820212  -19.424162  189.634477  0.401220  -265.535903  -26387.306566  -4.494546  -144.826016  28215.823906  306.675906  28717.460084  -2330.341431  -24501.913115  38602.595699 ; -5034.073125  29867.381625  44412.394936  3483.787007  -40609.137530  -47841.355382  10.482161  -319.023493  -13.268505  81.001676  -75346.738956  -162.835070  -85.095111  -75909.067765  -646.890522  -2330.341431  77667.360148  1980.351691  -48850.893074 ; -3757.533755  2797.584784  35349.504821  7954.103459  -72340.036729  -51006.011447  39.970413  -596.483728  -183.644608  -9.723716  22499.461368  -369.005507  -577.097457  -23457.870950  -613.952605  -24501.913115  1980.351691  79108.818114  -61174.621629 ; 8651.816310  -46534.919491  -78646.918901  -10276.937323  95870.490122  94082.075661  -22.816934  835.700571  39.508110  -73.737308  10267.778377  326.100119  112.671378  80486.270483  1114.723053  38602.595699  -48850.893074  -61174.621629  100386.224273 ;];
Results{64,4}={};
Results{64,4}{1,1}={'Help_Ru5P.n'};
Results{64,4}{1,2}={'Tca7a.x'};
Results{64,3}=[2.000000,-674.767267,27586.159437,-52644.111375,-0.000547];
Results{65,5}=[ 0.001000  2.071367  0.001000  0.001000  0.001740  0.001265  5.001449  0.001000  3.427810  10.000000 ];
Results{65,6}=[ 10.000000  9.970255  10.000000  9.987024  9.945750  9.986135  9.982102  9.996544  9.942428  10.000000  9.976831  9.967058  9.996868  9.963520  9.946969  4.747530  9.964566  9.974697  9.951911  9.983288  9.917997  9.974988  9.909346  10.000000  9.976992  10.000000  10.000000  9.975885  10.000000  9.973933  9.950078  9.995860  9.951900  10.000000  10.000000  10.000000  10.000000  9.979125 ];
Results{65,1}=[26014.764758, 24293.988512, 10.000000, 1690.776246, 783.799617, 20.000000];
Results{65,2}=[ 4940.311731  -11608.218563  -9207.778674  -113.106361  1009.697042  11563.473822  7.316643  184.520117  -9.176409  194.722067  1229.314552  306.901439  607.619966  5671.231538  712.144085  4444.237278  -5654.750123  -4617.586561  11529.926551 ; -11608.218563  156031.158611  72673.880850  -5794.925859  37462.378333  -76407.312194  12.866886  29.426394  5.310174  101.708356  -1637.039187  334.692257  1199.034901  -68907.849878  -1165.424082  -38645.287918  40302.815410  5928.850498  -67117.089526 ; -9207.778674  72673.880850  97593.942948  9198.943214  -93191.593361  -107779.834272  16.728736  -499.456006  3.547413  74.278221  -5577.842715  -127.586235  209.450386  -100402.243083  -968.228856  -51372.596834  56942.744928  47510.071246  -105926.052941 ; -113.106361  -5794.925859  9198.943214  7766.185876  -25216.116153  -10715.434122  5.404872  -55.963772  -9.835808  108.690124  2027.243504  -42.234674  -50.714400  -9081.242159  -66.886883  -5597.732388  3567.946775  9011.644266  -11688.185613 ; 1009.697042  37462.378333  -93191.593361  -25216.116153  221755.882741  108476.283506  -80.861310  228.402447  31.889994  -1366.680005  -887.767902  456.795180  525.311471  100710.888418  547.960600  51185.094665  -50269.833053  -87658.263995  117929.429565 ; 11563.473822  -76407.312194  -107779.834272  -10715.434122  108476.283506  123476.960766  -58.507298  -586.919409  -41.148523  -1834.169964  2105.354519  351.570017  296.266966  107084.963970  1412.737881  57501.295065  -59585.400618  -62928.990564  122469.609312 ; 7.316643  12.866886  16.728736  5.404872  -80.861310  -58.507298  3.608766  52.285908  1.739899  91.109133  10.349122  1.733595  5.261071  -23.308972  1.361793  -13.765636  3.521427  36.478948  -20.515988 ; 184.520117  29.426394  -499.456006  -55.963772  228.402447  -586.919409  52.285908  3152.749626  259.969338  4161.187097  150.295177  46.941839  133.465134  360.265479  41.681758  182.881077  -330.326321  -358.684233  674.774755 ; -9.176409  5.310174  3.547413  -9.835808  31.889994  -41.148523  1.739899  259.969338  73.552358  368.227100  -13.223701  -0.099961  -2.429782  -2.931522  -0.446892  0.989545  12.231563  -134.499887  10.041970 ; 194.722067  101.708356  74.278221  108.690124  -1366.680005  -1834.169964  91.109133  4161.187097  368.227100  5997.406535  241.468629  53.714164  151.236412  -248.795074  43.485700  -164.999422  -73.208771  292.643652  -50.264527 ; 1229.314552  -1637.039187  -5577.842715  2027.243504  -887.767902  2105.354519  10.349122  150.295177  -13.223701  241.468629  101888.211977  126.706167  114.930149  47340.567071  363.600331  -26737.780318  -75142.576899  23107.475746  10008.234220 ; 306.901439  334.692257  -127.586235  -42.234674  456.795180  351.570017  1.733595  46.941839  -0.099961  53.714164  126.706167  110.611301  92.600872  -167.184944  81.497488  -4.848735  -115.114476  -384.681219  419.646209 ; 607.619966  1199.034901  209.450386  -50.714400  525.311471  296.266966  5.261071  133.465134  -2.429782  151.236412  114.930149  92.600872  1390.860492  -813.319146  224.540367  -162.866078  53.400912  -722.793818  289.743962 ; 5671.231538  -68907.849878  -100402.243083  -9081.242159  100710.888418  107084.963970  -23.308972  360.265479  -2.931522  -248.795074  47340.567071  -167.184944  -813.319146  125210.109301  397.559241  41287.182686  -88638.099503  -35391.208572  106603.689475 ; 712.144085  -1165.424082  -968.228856  -66.886883  547.960600  1412.737881  1.361793  41.681758  -0.446892  43.485700  363.600331  81.497488  224.540367  397.559241  239.088409  337.191187  -695.857592  -692.205573  1501.155892 ; 4444.237278  -38645.287918  -51372.596834  -5597.732388  51185.094665  57501.295065  -13.765636  182.881077  0.989545  -164.999422  -26737.780318  -4.848735  -162.866078  41287.182686  337.191187  35927.559518  -9190.180609  -31249.520891  53277.587876 ; -5654.750123  40302.815410  56942.744928  3567.946775  -50269.833053  -59585.400618  3.521427  -330.326321  12.231563  -73.208771  -75142.576899  -115.114476  53.400912  -88638.099503  -695.857592  -9190.180609  84325.717400  8118.835575  -63260.328288 ; -4617.586561  5928.850498  47510.071246  9011.644266  -87658.263995  -62928.990564  36.478948  -358.684233  -134.499887  292.643652  23107.475746  -384.681219  -722.793818  -35391.208572  -692.205573  -31249.520891  8118.835575  88158.522791  -76930.348501 ; 11529.926551  -67117.089526  -105926.052941  -11688.185613  117929.429565  122469.609312  -20.515988  674.774755  10.041970  -50.264527  10008.234220  419.646209  289.743962  106603.689475  1501.155892  53277.587876  -63260.328288  -76930.348501  132997.726870 ;];
Results{65,4}={};
Results{65,4}{1,1}={'Help_Ru5P.n'};
Results{65,4}{1,2}={'Tca7a.x'};
Results{65,3}=[2.000000,-646.965337,26014.764758,-62686.324632,-0.000709];
Results{66,5}=[ 0.796187  0.589245  0.001861  0.001025  0.001178  0.001000  0.714206  0.001000  4.565913  9.365456 ];
Results{66,6}=[ 8.589096  10.000000  10.000000  10.000000  10.000000  10.000000  10.000000  10.000000  10.000000  8.582983  10.000000  10.000000  10.000000  10.000000  10.000000  6.404210  10.000000  10.000000  10.000000  10.000000  10.000000  10.000000  10.000000  10.000000  10.000000  8.599435  8.447948  10.000000  8.595758  10.000000  10.000000  10.000000  10.000000  9.326368  8.542793  6.407614  10.000000  10.000000 ];
Results{66,1}=[27546.353606, 25871.308208, 10.000000, 1645.045399, 836.376940, 20.000000];
Results{66,2}=[ 4147.619051  -9775.459196  -7799.130110  -64.472702  615.679584  10773.436006  11.566845  268.078803  22.519893  278.824823  1437.529486  283.277433  499.379310  5169.045576  582.876952  3660.187772  -5080.709998  -3831.192358  9143.268006 ; -9775.459196  123333.338570  56769.312077  -4975.664520  34668.787603  -61645.411787  17.770685  -88.380206  -65.859981  -14.679771  -2115.764037  301.918907  997.520870  -53977.280974  -907.853266  -29980.631518  32114.373601  3939.067718  -51226.461799 ; -7799.130110  56769.312077  77269.603830  7999.629088  -76246.922191  -87011.776010  25.028012  -551.142132  -15.838912  201.804755  -5996.729348  -137.485332  132.453815  -80040.859854  -894.920186  -40233.972058  46222.383975  36652.341282  -82687.718829 ; -64.472702  -4975.664520  7999.629088  5641.122322  -22544.252844  -9340.789190  8.340069  -25.015293  5.200073  176.951977  1300.589478  -38.597036  -41.559096  -8135.702398  -61.461068  -4739.260366  3436.345165  7923.178881  -10245.449811 ; 615.679584  34668.787603  -76246.922191  -22544.252844  191684.405144  88944.941877  -103.741551  243.377875  -77.105840  -1711.052994  -762.755713  418.502291  429.606339  82595.966313  481.678765  41873.623689  -41085.660732  -72761.756332  96910.443397 ; 10773.436006  -61645.411787  -87011.776010  -9340.789190  88944.941877  104793.142133  -88.716453  -898.609531  -63.087551  -2358.746945  3381.847543  464.716656  539.064057  85987.662559  1469.399415  45791.387530  -49145.249983  -51699.093543  97991.649656 ; 11.566845  17.770685  25.028012  8.340069  -103.741551  -88.716453  7.424321  72.460109  6.296146  134.009957  10.371202  2.571616  7.004397  -36.440671  2.151571  -18.700348  8.484283  39.587538  -23.100889 ; 268.078803  -88.380206  -551.142132  -25.015293  243.377875  -898.609531  72.460109  4289.395331  441.595095  5356.050378  146.515226  62.373901  154.681195  336.707065  57.071638  204.438064  -347.209180  -610.597428  842.930526 ; 22.519893  -65.859981  -15.838912  5.200073  -77.105840  -63.087551  6.296146  441.595095  144.076770  641.298723  7.399513  4.215533  7.726196  -8.610534  5.017450  1.095509  -8.243764  -209.603470  34.445745 ; 278.824823  -14.679771  201.804755  176.951977  -1711.052994  -2358.746945  134.009957  5356.050378  641.298723  7513.728827  208.022856  67.635916  163.882614  -477.970158  59.076874  -231.662625  27.697103  -31.730550  -41.735771 ; 1437.529486  -2115.764037  -5996.729348  1300.589478  -762.755713  3381.847543  10.371202  146.515226  7.399513  208.022856  101658.475818  159.529506  207.044736  47586.193909  332.810695  -26432.981198  -75215.984498  22671.820971  10214.671725 ; 283.277433  301.918907  -137.485332  -38.597036  418.502291  464.716656  2.571616  62.373901  4.215533  67.635916  159.529506  116.430641  84.256014  -105.599278  73.595773  -5.353583  -147.249642  -361.469302  340.871178 ; 499.379310  997.520870  132.453815  -41.559096  429.606339  539.064057  7.004397  154.681195  7.726196  163.882614  207.044736  84.256014  1087.011654  -586.460237  180.172062  -150.601339  -51.280971  -592.257108  151.496867 ; 5169.045576  -53977.280974  -80040.859854  -8135.702398  82595.966313  85987.662559  -36.440671  336.707065  -8.610534  -477.970158  47586.193909  -105.599278  -586.460237  103659.879615  488.214870  30092.310391  -77684.749230  -24643.847627  84175.452143 ; 582.876952  -907.853266  -894.920186  -61.461068  481.678765  1469.399415  2.151571  57.071638  5.017450  59.076874  332.810695  73.595773  180.172062  488.214870  165.116381  330.472331  -658.851383  -636.673580  1210.938198 ; 3660.187772  -29980.631518  -40233.972058  -4739.260366  41873.623689  45791.387530  -18.700348  204.438064  1.095509  -231.662625  -26432.981198  -5.353583  -150.601339  30092.310391  330.472331  29772.942393  -3340.208943  -25241.224624  40748.217224 ; -5080.709998  32114.373601  46222.383975  3436.345165  -41085.660732  -49145.249983  8.484283  -347.209180  -8.243764  27.697103  -75215.984498  -147.249642  -51.280971  -77684.749230  -658.851383  -3340.208943  78547.344849  2547.609657  -50942.373459 ; -3831.192358  3939.067718  36652.341282  7923.178881  -72761.756332  -51699.093543  39.587538  -610.597428  -209.603470  -31.730550  22671.820971  -361.469302  -592.257108  -24643.847627  -636.673580  -25241.224624  2547.609657  79734.843420  -62941.159690 ; 9143.268006  -51226.461799  -82687.718829  -10245.449811  96910.443397  97991.649656  -23.100889  842.930526  34.445745  -41.735771  10214.671725  340.871178  151.496867  84175.452143  1210.938198  40748.217224  -50942.373459  -62941.159690  105147.703719 ;];
Results{66,4}={};
Results{66,4}{1,1}={'Help_Ru5P.n'};
Results{66,4}{1,2}={'Tca7a.x'};
Results{66,3}=[2.000000,-659.899269,27546.353606,-53616.505515,-0.000564];
Results{67,5}=[ 0.001000  10.000000  0.001000  0.001000  0.001000  0.001000  10.000000  0.001000  2.352692  10.000000 ];
Results{67,6}=[ 10.000000  10.000000  10.000000  10.000000  10.000000  10.000000  10.000000  10.000000  10.000000  10.000000  10.000000  10.000000  10.000000  10.000000  10.000000  0.001000  10.000000  10.000000  10.000000  10.000000  10.000000  10.000000  10.000000  10.000000  10.000000  10.000000  10.000000  10.000000  10.000000  10.000000  10.000000  10.000000  10.000000  10.000000  10.000000  10.000000  10.000000  10.000000 ];
Results{67,1}=[20438.274596, 18734.612495, 10.000000, 1673.662100, 598.487083, 20.000000];
Results{67,2}=[ 3953.572012  -9304.040121  -7239.007206  -50.636989  690.710849  9241.941277  146.495108  -7.781321  161.339089  947.042111  240.191111  493.955569  4406.270801  571.555829  3494.405387  -4427.091708  -3824.028399  9160.941289 ; -9304.040121  123622.910618  54924.365928  -5519.008137  33986.321827  -57874.022190  190.619512  17.372570  271.964501  -1291.802916  256.178464  964.191066  -51680.621406  -910.322177  -29190.708822  30497.931695  3209.216860  -50257.752946 ; -7239.007206  54924.365928  78153.731392  8324.062845  -78708.920879  -86729.124911  -152.601511  5.144169  228.418751  -5034.863944  -104.151729  162.610720  -80927.221257  -777.697593  -41034.657502  46063.423338  38282.948761  -84643.691904 ; -50.636989  -5519.008137  8324.062845  6400.652106  -22801.543665  -9681.247304  -5.246603  -6.267932  105.567523  1574.055345  -34.489511  -42.721098  -8383.739555  -54.395122  -4994.396722  3418.316738  8236.839425  -10622.476362 ; 690.710849  33986.321827  -78708.920879  -22801.543665  189942.019603  92229.555111  -350.113810  24.737489  -1483.022304  -1021.772412  371.575287  430.367083  85110.032346  451.480977  43316.304712  -42272.723115  -74613.302154  99556.472981 ; 9241.941277  -57874.022190  -86729.124911  -9681.247304  92229.555111  100562.305373  -799.270992  -16.798906  -1845.401897  1377.798560  289.866204  285.298687  86221.207916  1147.002403  46395.644983  -47756.455775  -52804.629255  99148.836925 ; 146.495108  190.619512  -152.601511  -5.246603  -350.113810  -799.270992  2263.830289  97.634154  3253.961108  160.949638  35.561017  106.618735  47.984015  31.242961  4.746148  -163.596202  177.151102  202.512285 ; -7.781321  17.372570  5.144169  -6.267932  24.737489  -16.798906  97.634154  37.505389  179.458260  -6.925216  -0.424674  -1.792231  -1.237670  -0.908604  -0.585699  7.488853  -69.138007  -1.263474 ; 161.339089  271.964501  228.418751  105.567523  -1483.022304  -1845.401897  3253.961108  179.458260  4956.990508  242.863195  43.114061  129.151224  -357.648432  33.867407  -234.655666  -5.663910  727.230389  -293.158029 ; 947.042111  -1291.802916  -5034.863944  1574.055345  -1021.772412  1377.798560  160.949638  -6.925216  242.863195  101440.421909  91.875223  99.349881  46932.357364  267.455499  -26845.237230  -74589.567041  23421.216294  9189.402942 ; 240.191111  256.178464  -104.151729  -34.489511  371.575287  289.866204  35.561017  -0.424674  43.114061  91.875223  83.752422  76.747515  -125.405262  64.069932  2.057131  -88.934588  -320.723531  337.000500 ; 493.955569  964.191066  162.610720  -42.721098  430.367083  285.298687  106.618735  -1.792231  129.151224  99.349881  76.747515  1073.134487  -651.915400  179.936127  -130.768446  35.777412  -607.826988  240.882573 ; 4406.270801  -51680.621406  -80927.221257  -8383.739555  85110.032346  86221.207916  47.984015  -1.237670  -357.648432  46932.357364  -125.405262  -651.915400  104996.612366  320.135037  30843.618664  -77783.615655  -26024.269186  85488.658459 ; 571.555829  -910.322177  -777.697593  -54.395122  451.480977  1147.002403  31.242961  -0.908604  33.867407  267.455499  64.069932  179.936127  320.135037  184.598429  281.204944  -544.889523  -602.742772  1219.359475 ; 3494.405387  -29190.708822  -41034.657502  -4994.396722  43316.304712  46395.644983  4.746148  -0.585699  -234.655666  -26845.237230  2.057131  -130.768446  30843.618664  281.204944  30338.007494  -3492.781799  -26367.152782  42076.287967 ; -4427.091708  30497.931695  46063.423338  3418.316738  -42272.723115  -47756.455775  -163.596202  7.488853  -5.663910  -74589.567041  -88.934588  35.777412  -77783.615655  -544.889523  -3492.781799  78077.042809  2927.131016  -51245.707800 ; -3824.028399  3209.216860  38282.948761  8236.839425  -74613.302154  -52804.629255  177.151102  -69.138007  727.230389  23421.216294  -320.723531  -607.826988  -26024.269186  -602.742772  -26367.152782  2927.131016  81620.864601  -65803.581936 ; 9160.941289  -50257.752946  -84643.691904  -10622.476362  99556.472981  99148.836925  202.512285  -1.263474  -293.158029  9189.402942  337.000500  240.882573  85488.658459  1219.359475  42076.287967  -51245.707800  -65803.581936  109049.562370 ;];
Results{67,4}={};
Results{67,4}{1,1}={'Help_Ru5P.n'};
Results{67,4}{1,2}={'PPP4.x'};
Results{67,4}{1,3}={'Tca7a.x'};
Results{67,3}=[3.000000,-714.537068,20438.274596,-56486.528565,-0.000575];
Results{68,5}=[ 0.001000  6.915954  0.001001  0.001000  0.008479  0.002235  9.282426  0.001000  2.519496  10.000000 ];
Results{68,6}=[ 10.000000  10.000000  10.000000  10.000000  10.000000  10.000000  10.000000  10.000000  10.000000  10.000000  10.000000  10.000000  10.000000  10.000000  10.000000  10.000000  10.000000  10.000000  10.000000  10.000000  10.000000  10.000000  10.000000  10.000000  10.000000  10.000000  10.000000  10.000000  10.000000  10.000000  10.000000  10.000000  10.000000  10.000000  10.000000  10.000000  10.000000  10.000000 ];
Results{68,1}=[21973.450549, 20225.788449, 10.000000, 1717.662100, 648.192948, 20.000000];
Results{68,2}=[ 4289.518534  -10172.807760  -7931.138052  -72.433865  816.967087  9843.869457  148.388680  -13.474208  160.368285  965.220885  258.480566  538.658942  4789.914826  624.135566  3846.877914  -4796.454673  -4104.378042  10113.580503 ; -10172.807760  137334.187304  62217.272333  -5704.206536  35185.124633  -65101.895334  158.155062  28.232013  230.581723  -1281.109281  279.504954  1056.850822  -58659.396730  -1014.474467  -33106.555059  34404.671865  4285.967676  -57377.332381 ; -7931.138052  62217.272333  86156.469857  8712.778678  -84376.996662  -95056.540662  -256.440519  8.229314  144.526473  -5085.686788  -107.275983  189.428110  -88909.441048  -848.860582  -45337.319393  50416.654449  42087.719911  -93541.924063 ; -72.433865  -5704.206536  8712.778678  6990.683028  -23753.760966  -10140.204703  -28.652487  -10.333549  89.653348  1766.345210  -36.736480  -46.108089  -8701.902306  -61.038560  -5259.787446  3491.263855  8591.568923  -11097.054418 ; 816.967087  35185.124633  -84376.996662  -23753.760966  201132.998395  98536.266214  -136.069188  49.677628  -1330.543126  -1044.064648  396.030138  468.735547  91168.070639  501.625063  46416.100036  -45348.553783  -79692.755605  106754.169536 ; 9843.869457  -65101.895334  -95056.540662  -10140.204703  98536.266214  108764.745153  -623.428926  -12.488393  -1653.221371  1342.406469  281.717297  230.059792  94591.602338  1203.033737  50904.202012  -52229.887486  -56681.580006  108493.266905 ; 148.388680  158.155062  -256.440519  -28.652487  -136.069188  -623.428926  2257.815137  115.043059  3189.593166  155.811140  35.636242  108.004359  152.090446  32.470183  61.326958  -215.006220  31.861940  328.398085 ; -13.474208  28.232013  8.229314  -10.333549  49.677628  -12.488393  115.043059  41.724135  187.019329  -13.313066  -1.070372  -3.989749  -1.034313  -1.754275  0.199614  13.053556  -91.489985  -1.027439 ; 160.368285  230.581723  144.526473  89.653348  -1330.543126  -1653.221371  3189.593166  187.019329  4815.816735  244.640185  42.882382  129.779955  -270.460380  34.505034  -191.134761  -50.942080  608.423535  -202.988331 ; 965.220885  -1281.109281  -5085.686788  1766.345210  -1044.064648  1342.406469  155.811140  -13.313066  244.640185  101582.141788  94.331586  85.448384  46995.550872  289.655977  -26872.148572  -74704.138337  23466.157024  9292.815587 ; 258.480566  279.504954  -107.275983  -36.736480  396.030138  281.717297  35.636242  -1.070372  42.882382  94.331586  89.249831  81.839682  -145.446099  69.401019  0.182930  -89.125673  -336.474625  367.940910 ; 538.658942  1056.850822  189.428110  -46.108089  468.735547  230.059792  108.004359  -3.989749  129.779955  85.448384  81.839682  1203.022923  -733.115740  198.380135  -141.930275  61.180563  -652.582590  279.042748 ; 4789.914826  -58659.396730  -88909.441048  -8701.902306  91168.070639  94591.602338  152.090446  -1.034313  -270.460380  46995.550872  -145.446099  -733.115740  113322.319896  337.334665  35159.544663  -82164.046476  -29822.679153  94138.859729 ; 624.135566  -1014.474467  -848.860582  -61.038560  501.625063  1203.033737  32.470183  -1.754275  34.505034  289.655977  69.401019  198.380135  337.334665  207.564859  305.003750  -590.524614  -638.495312  1351.117624 ; 3846.877914  -33106.555059  -45337.319393  -5259.787446  46416.100036  50904.202012  61.326958  0.199614  -191.134761  -26872.148572  0.182930  -141.930275  35159.544663  305.003750  32680.307306  -5808.294638  -28430.544158  46812.082061 ; -4796.454673  34404.671865  50416.654449  3491.263855  -45348.553783  -52229.887486  -215.006220  13.053556  -50.942080  -74704.138337  -89.125673  61.180563  -82164.046476  -590.524614  -5808.294638  80507.041408  4944.429168  -56082.838782 ; -4104.378042  4285.967676  42087.719911  8591.568923  -79692.755605  -56681.580006  31.861940  -91.489985  608.423535  23466.157024  -336.474625  -652.582590  -29822.679153  -638.495312  -28430.544158  4944.429168  84389.624504  -70580.030434 ; 10113.580503  -57377.332381  -93541.924063  -11097.054418  106754.169536  108493.266905  328.398085  -1.027439  -202.988331  9292.815587  367.940910  279.042748  94138.859729  1351.117624  46812.082061  -56082.838782  -70580.030434  119386.814261 ;];
Results{68,4}={};
Results{68,4}{1,1}={'Help_Ru5P.n'};
Results{68,4}{1,2}={'PPP4.x'};
Results{68,4}{1,3}={'Tca7a.x'};
Results{68,3}=[3.000000,-761.283131,21973.450549,-60286.224725,-0.000639];
Results{69,5}=[ 0.001000  1.046094  0.001000  0.001014  0.001247  0.001000  1.806634  0.001000  2.658230  7.354909 ];
Results{69,6}=[ 10.000000  9.983253  9.981015  9.983240  9.982721  9.982712  9.980318  9.993339  9.983059  10.000000  9.982183  9.992279  9.983670  9.980425  9.981884  0.238023  9.982867  9.980756  9.982644  9.972401  9.987765  9.983780  9.982433  9.999471  9.982575  10.000000  10.000000  9.983241  10.000000  9.990395  9.982938  9.993165  9.983186  9.982769  10.000000  10.000000  9.999024  9.981018 ];
Results{69,1}=[27709.088056, 26007.447635, 10.000000, 1671.640421, 840.914921, 20.000000];
Results{69,2}=[ 5130.290388  -11772.247329  -9446.766096  -120.661925  997.176907  12394.992203  9.169742  218.962102  3.421197  232.471885  1453.258026  329.106070  613.252027  5937.880228  724.881566  4516.921327  -5950.150252  -4761.939302  11561.231103 ; -11772.247329  154769.738668  71631.001180  -5809.274236  39064.721231  -76212.593702  15.201754  -7.008648  -27.839567  81.488450  -1950.780214  353.791840  1204.324690  -68046.398629  -1166.071570  -38030.309387  40002.586509  5486.044757  -65517.092707 ; -9446.766096  71631.001180  97627.974516  9257.054016  -94984.467690  -108831.143906  20.076736  -552.189365  -6.302613  131.214984  -5965.301633  -145.549182  187.187896  -100600.254346  -962.690022  -51302.739543  57259.301603  47961.053769  -105731.634556 ; -120.661925  -5809.274236  9257.054016  7900.748762  -25648.757936  -10765.603080  6.723476  -33.700586  -3.291780  160.597304  2083.683356  -44.893777  -50.827426  -9117.294385  -60.124491  -5645.827768  3559.454361  9065.118632  -11773.911059 ; 997.176907  39064.721231  -94984.467690  -25648.757936  228921.541433  110867.776509  -94.116537  192.718399  -16.495671  -1648.743143  -690.324991  486.882079  530.723750  102817.219114  499.796404  52116.900568  -51397.401922  -89550.085611  120149.797967 ; 12394.992203  -76212.593702  -108831.143906  -10765.603080  110867.776509  127281.878578  -75.896924  -881.964511  -68.150040  -2374.492002  2909.054151  439.974321  461.959222  107958.775796  1513.259278  57806.187117  -60688.793868  -64508.934524  123434.532126 ; 9.169742  15.201754  20.076736  6.723476  -94.116537  -75.896924  5.030873  70.623616  4.071792  120.833194  10.814341  2.172336  6.294545  -28.754060  1.646184  -16.024442  5.340799  39.707892  -21.787359 ; 218.962102  -7.008648  -552.189365  -33.700586  192.718399  -881.964511  70.623616  4114.984825  359.595997  5372.941183  166.944480  58.071816  157.645650  385.473370  47.669198  198.920786  -362.363599  -450.204983  773.320057 ; 3.421197  -27.839567  -6.302613  -3.291780  -16.495671  -68.150040  4.071792  359.595997  94.812627  521.970545  -3.212752  1.811278  2.401559  -3.130638  1.869915  1.195456  2.128943  -142.457464  20.429186 ; 232.471885  81.488450  131.214984  160.597304  -1648.743143  -2374.492002  120.833194  5372.941183  521.970545  7658.749050  252.443990  65.350189  175.242595  -348.320940  50.123180  -207.480717  -41.023083  225.077527  -56.368881 ; 1453.258026  -1950.780214  -5965.301633  2083.683356  -690.324991  2909.054151  10.814341  166.944480  -3.212752  252.443990  102040.075485  154.587010  164.946607  47606.138612  403.601430  -26593.077868  -75437.529626  22715.448180  10503.618732 ; 329.106070  353.791840  -145.549182  -44.893777  486.882079  439.974321  2.172336  58.071816  1.811278  65.350189  154.587010  123.442913  96.491890  -156.613826  85.554810  -5.273321  -141.839012  -414.999259  428.308728 ; 613.252027  1204.324690  187.187896  -50.827426  530.723750  461.959222  6.294545  157.645650  2.401559  175.242595  164.946607  96.491890  1382.572915  -772.065364  223.981388  -165.208632  5.949072  -738.848935  246.248691 ; 5937.880228  -68046.398629  -100600.254346  -9117.294385  102817.219114  107958.775796  -28.754060  385.473370  -3.130638  -348.320940  47606.138612  -156.613826  -772.065364  125436.101066  407.355676  41323.424765  -88939.202331  -36012.463344  106881.130614 ; 724.881566  -1166.071570  -962.690022  -60.124491  499.796404  1513.259278  1.646184  47.669198  1.869915  50.123180  403.601430  85.554810  223.981388  407.355676  239.685506  322.963933  -721.413632  -688.359386  1445.683837 ; 4516.921327  -38030.309387  -51302.739543  -5645.827768  52116.900568  57806.187117  -16.024442  198.920786  1.195456  -207.480717  -26593.077868  -5.273321  -165.208632  41323.424765  322.963933  35867.604153  -9274.936732  -31386.498814  53082.352056 ; -5950.150252  40002.586509  57259.301603  3559.454361  -51397.401922  -60688.793868  5.340799  -362.363599  2.128943  -41.023083  -75437.529626  -141.839012  5.949072  -88939.202331  -721.413632  -9274.936732  84703.863596  8646.128219  -63560.089870 ; -4761.939302  5486.044757  47961.053769  9065.118632  -89550.085611  -64508.934524  39.707892  -450.204983  -142.457464  225.077527  22715.448180  -414.999259  -738.848935  -36012.463344  -688.359386  -31386.498814  8646.128219  88781.146412  -77131.221791 ; 11561.231103  -65517.092707  -105731.634556  -11773.911059  120149.797967  123434.532126  -21.787359  773.320057  20.429186  -56.368881  10503.618732  428.308728  246.248691  106881.130614  1445.683837  53082.352056  -63560.089870  -77131.221791  132213.018664 ;];
Results{69,4}={};
Results{69,4}{1,1}={'Help_Ru5P.n'};
Results{69,4}{1,2}={'Tca7a.x'};
Results{69,3}=[2.000000,-717.913986,27709.088056,-63383.855812,-0.000709];
Results{70,5}=[ 0.001000  5.024661  0.001000  0.001000  0.001000  0.001000  5.042655  0.001000  1.469713  6.139847 ];
Results{70,6}=[ 10.000000  10.000000  10.000000  10.000000  10.000000  10.000000  10.000000  10.000000  10.000000  10.000000  10.000000  10.000000  10.000000  10.000000  9.589240  4.646713  10.000000  10.000000  10.000000  10.000000  10.000000  10.000000  10.000000  10.000000  10.000000  10.000000  10.000000  10.000000  10.000000  10.000000  10.000000  10.000000  10.000000  10.000000  10.000000  10.000000  10.000000  10.000000 ];
Results{70,1}=[21430.697786, 19708.397492, 10.000000, 1692.300294, 630.946583, 20.000000];
Results{70,2}=[ 4131.840265  -9663.587073  -7546.536658  -61.079462  728.376433  9667.124309  154.479959  -6.975965  169.593918  1004.632865  252.106425  511.109663  4599.889879  594.390224  3640.612371  -4630.135401  -3971.950566  9520.446732 ; -9663.587073  128398.777295  57168.557813  -5622.980829  35130.292828  -60293.526028  182.212173  13.922117  265.592162  -1349.170932  268.969226  998.509722  -53839.511898  -948.465501  -30387.383278  31752.778644  3374.532645  -52268.461558 ; -7546.536658  57168.557813  81193.310159  8518.256141  -81615.444130  -90172.251880  -191.702039  3.606329  215.518354  -5139.337744  -109.450208  166.817969  -84018.393011  -798.074423  -42653.461972  47786.377439  39945.442798  -88001.084186 ; -61.079462  -5622.980829  8518.256141  6699.371811  -23372.130303  -9904.142009  -8.757228  -6.248400  110.050498  1673.625305  -35.966148  -44.010754  -8543.199761  -54.847232  -5128.270650  3452.530130  8417.559629  -10865.274435 ; 728.376433  35130.292828  -81615.444130  -23372.130303  196855.578434  95612.751966  -303.646972  22.795961  -1503.509864  -973.991395  387.948042  446.263577  88285.011019  454.850044  44892.835558  -43896.030999  -77346.906545  103233.463375 ; 9667.124309  -60293.526028  -90172.251880  -9904.142009  95612.751966  104661.164468  -826.460526  -25.463838  -1934.720821  1535.117194  307.257699  306.079875  89647.027561  1187.805867  48206.484959  -49723.547476  -54828.424877  103027.233363 ; 154.479959  182.212173  -191.702039  -8.757228  -303.646972  -826.460526  2473.535270  117.365547  3530.010175  165.398001  37.937144  112.418400  81.538629  32.915799  22.430053  -185.582002  136.391415  255.537527 ; -6.975965  13.922117  3.606329  -6.248400  22.795961  -25.463838  117.365547  36.223207  203.715142  -6.264484  -0.258568  -1.466788  -0.488677  -0.684778  -0.208303  6.460641  -62.550925  0.557356 ; 169.593918  265.592162  215.518354  110.050498  -1503.509864  -1934.720821  3530.010175  203.715142  5338.706333  248.989413  45.666044  135.156094  -352.477452  35.542726  -231.987937  -14.299763  712.577273  -269.895743 ; 1004.632865  -1349.170932  -5139.337744  1673.625305  -973.991395  1535.117194  165.398001  -6.264484  248.989413  101529.699169  98.705292  105.742054  47013.627052  285.777833  -26824.804712  -74698.849875  23336.645409  9352.034439 ; 252.106425  268.969226  -109.450208  -35.966148  387.948042  307.257699  37.937144  -0.258568  45.666044  98.705292  88.344497  79.440563  -130.417908  66.893483  1.487823  -94.907553  -334.363193  350.898955 ; 511.109663  998.509722  166.817969  -44.010754  446.263577  306.079875  112.418400  -1.466788  135.156094  105.742054  79.440563  1114.653287  -670.923033  186.141884  -135.012322  33.792984  -629.115960  244.473663 ; 4599.889879  -53839.511898  -84018.393011  -8543.199761  88285.011019  89647.027561  81.538629  -0.488677  -352.477452  47013.627052  -130.417908  -670.923033  108247.816992  323.716901  32503.108838  -79524.707045  -27737.762865  88892.015339 ; 594.390224  -948.465501  -798.074423  -54.847232  454.850044  1187.805867  32.915799  -0.684778  35.542726  285.777833  66.893483  186.141884  323.716901  193.861243  283.742018  -565.572055  -613.953205  1251.188686 ; 3640.612371  -30387.383278  -42653.461972  -5128.270650  44892.835558  48206.484959  22.430053  -0.208303  -231.987937  -26824.804712  1.487823  -135.012322  32503.108838  283.742018  31217.346204  -4392.593415  -27241.990310  43843.175691 ; -4630.135401  31752.778644  47786.377439  3452.530130  -43896.030999  -49723.547476  -185.582002  6.460641  -14.299763  -74698.849875  -94.907553  33.792984  -79524.707045  -565.572055  -4392.593415  79085.768772  3885.690648  -53174.353843 ; -3971.950566  3374.532645  39945.442798  8417.559629  -77346.906545  -54828.424877  136.391415  -62.550925  712.577273  23336.645409  -334.363193  -629.115960  -27737.762865  -613.953205  -27241.990310  3885.690648  82943.769873  -67811.433955 ; 9520.446732  -52268.461558  -88001.084186  -10865.274435  103233.463375  103027.233363  255.537527  0.557356  -269.895743  9352.034439  350.898955  244.473663  88892.015339  1251.188686  43843.175691  -53174.353843  -67811.433955  112845.415206 ;];
Results{70,4}={};
Results{70,4}{1,1}={'Help_Ru5P.n'};
Results{70,4}{1,2}={'PPP4.x'};
Results{70,4}{1,3}={'Tca7a.x'};
Results{70,3}=[3.000000,-744.945525,21430.697786,-58169.732360,-0.000597];
Results{71,5}=[ 0.001000  4.278768  0.001000  0.001015  0.002558  0.001537  5.161359  0.119486  1.502870  6.629015 ];
Results{71,6}=[ 10.000000  9.943347  10.000000  9.978342  9.892241  9.976445  9.968026  9.926356  9.885329  10.000000  9.957029  9.936732  9.998856  9.929252  9.894864  2.070112  9.931503  9.952614  9.905108  9.971171  9.834376  9.953246  9.816273  10.000000  9.957370  10.000000  10.000000  9.955130  10.000000  9.951046  9.901252  9.996544  9.905229  10.000000  10.000000  10.000000  10.000000  9.961827 ];
Results{71,1}=[22323.130531, 20617.930096, 10.000000, 1675.200435, 661.264337, 20.000000];
Results{71,2}=[ 4300.452164  -10190.588632  -7936.203279  -84.764241  773.658973  9936.524478  146.082081  -12.496609  161.612904  981.903733  254.789697  531.961202  4819.215134  618.284109  3853.092379  -4819.377986  -4092.707047  10053.299817 ; -10190.588632  137167.625744  61825.832818  -5600.605171  36225.486589  -64829.604695  197.504007  23.348663  277.618223  -1259.946681  276.455478  1048.954597  -58265.403816  -1012.109177  -32909.432785  34186.313125  4000.907845  -56813.590562 ; -7936.203279  61825.832818  86105.896734  8596.939282  -84863.228467  -95211.597473  -222.624592  9.208573  152.904507  -5219.784052  -105.492577  186.565469  -88955.210035  -833.677225  -45279.295425  50492.715209  42189.098027  -93448.355381 ; -84.764241  -5600.605171  8596.939282  7223.700488  -23710.121975  -10006.512328  -16.858446  -8.209285  98.000315  1874.848238  -35.814509  -44.965196  -8514.858132  -59.046223  -5225.900361  3348.895236  8472.948946  -10950.311095 ; 773.658973  36225.486589  -84863.228467  -23710.121975  203722.746012  99227.392489  -204.582875  33.099558  -1332.853716  -850.982400  386.721865  463.022265  91834.791951  476.482721  46627.502162  -45753.232764  -80376.595927  107430.031024 ; 9936.524478  -64829.604695  -95211.597473  -10006.512328  99227.392489  109350.705301  -748.871912  -29.961212  -1763.812299  1549.417378  285.790301  257.883312  94804.457252  1200.713626  50929.249121  -52461.418169  -56949.822047  108636.024488 ; 146.082081  197.504007  -222.624592  -16.858446  -204.582875  -748.871912  2513.709484  133.077157  3522.709200  165.284360  35.990435  109.610877  121.564184  32.019181  39.967696  -203.068179  55.198990  286.661852 ; -12.496609  23.348663  9.208573  -8.209285  33.099558  -29.961212  133.077157  39.416932  215.630260  -10.002259  -0.740875  -3.055366  -2.128422  -1.604647  -1.630844  11.590457  -72.278383  -5.796213 ; 161.612904  277.618223  152.904507  98.000315  -1332.853716  -1763.812299  3522.709200  215.630260  5231.040969  250.336298  43.348421  132.573226  -277.302468  34.509508  -197.095380  -50.613045  584.494224  -205.803111 ; 981.903733  -1259.946681  -5219.784052  1874.848238  -850.982400  1549.417378  165.284360  -10.002259  250.336298  101641.077156  96.786463  93.530944  47151.774600  293.232696  -26818.204431  -74816.860519  23298.139873  9480.110085 ; 254.789697  276.455478  -105.492577  -35.814509  386.721865  285.790301  35.990435  -0.740875  43.348421  96.786463  87.399693  78.442939  -141.626728  67.549871  -1.162284  -90.295304  -330.451251  357.764515 ; 531.961202  1048.954597  186.565469  -44.965196  463.022265  257.883312  109.610877  -3.055366  132.573226  93.530944  78.442939  1192.085717  -719.206479  194.974914  -142.503437  53.605713  -649.090431  263.868771 ; 4819.215134  -58265.403816  -88955.210035  -8514.858132  91834.791951  94804.457252  121.564184  -2.128422  -277.302468  47151.774600  -141.626728  -719.206479  113439.738593  330.528119  35139.942544  -82300.492554  -30039.415604  94238.688068 ; 618.284109  -1012.109177  -833.677225  -59.046223  476.482721  1200.713626  32.019181  -1.604647  34.509508  293.232696  67.549871  194.974914  330.528119  205.685297  296.409371  -585.551611  -624.653611  1321.031156 ; 3853.092379  -32909.432785  -45279.295425  -5225.900361  46627.502162  50929.249121  39.967696  -1.630844  -197.095380  -26818.204431  -1.162284  -142.503437  35139.942544  296.409371  32638.925620  -5820.882253  -28440.787239  46720.946449 ; -4819.377986  34186.313125  50492.715209  3348.895236  -45753.232764  -52461.418169  -203.068179  11.590457  -50.613045  -74816.860519  -90.295304  53.605713  -82300.492554  -585.551611  -5820.882253  80632.218479  5122.708268  -56179.300460 ; -4092.707047  4000.907845  42189.098027  8472.948946  -80376.595927  -56949.822047  55.198990  -72.278383  584.494224  23298.139873  -330.451251  -649.090431  -30039.415604  -624.653611  -28440.787239  5122.708268  84461.313712  -70619.314355 ; 10053.299817  -56813.590562  -93448.355381  -10950.311095  107430.031024  108636.024488  286.661852  -5.796213  -205.803111  9480.110085  357.764515  263.868771  94238.688068  1321.031156  46720.946449  -56179.300460  -70619.314355  119168.115195 ;];
Results{71,4}={};
Results{71,4}{1,1}={'Help_Ru5P.n'};
Results{71,4}{1,2}={'PPP4.x'};
Results{71,4}{1,3}={'Tca7a.x'};
Results{71,3}=[3.000000,-766.429023,22323.130531,-60506.769627,-0.000628];
Results{72,5}=[ 10.000000  1.559351  0.001161  0.001004  0.001000  0.001057  0.001000  1.553925  0.001000  0.001019 ];
Results{72,6}=[ 0.001000  6.018520  6.195687  6.178588  6.157595  6.189067  6.171667  6.198287  6.166949  0.001000  6.154857  6.208091  6.158011  6.158755  6.154376  0.001000  6.163192  6.172112  6.249452  6.089077  6.178878  6.180942  6.094065  6.108570  6.176737  0.001000  0.001000  6.219860  0.001000  6.196168  6.187540  6.196127  6.157415  6.199581  0.146861  0.001000  5.543879  6.173425 ];
Results{72,1}=[2366.933676, 1801.348810, 10.000000, 535.584866, 34.044960, 20.000000];
Results{72,2}=[ 344.932196  -1047.068941  -1014.714138  -86.121101  305.598439  -0.136827  1086.130705  2.611128  33.229957  -0.004952  28.347263  -129.810358  -9.656045  -8.318065  0.825783  851.161729  -68.277693  657.948814  -528.092053  -384.761245  950.045593 ; -1047.068941  19898.995175  12619.699904  147.612753  4938.721128  1.647367  -12984.406277  -12.834635  40.452743  0.715301  140.015009  659.839664  -120.745328  -6.177836  8.500137  -12765.795427  137.300543  -7225.626173  6566.113774  2409.609658  -11453.556744 ; -1014.714138  12619.699904  13137.657470  -713.414502  -8871.842286  -0.958498  -13030.450218  -16.968476  -132.996692  6.226926  -119.473946  -3927.503424  9.778880  1.280148  -0.481814  -15824.488317  515.525398  -6445.548518  10372.999718  -402.286815  -10124.281563 ; -86.121101  147.612753  -713.414502  6341.392846  -1151.808451  2.519323  796.334598  2.099262  148.921480  -1.006350  178.593175  2671.962579  2.245568  1.184820  1.480513  2038.183052  69.445540  -358.993189  -2312.978087  -814.516352  1195.138866 ; 305.598439  4938.721128  -8871.842286  -1151.808451  46257.992477  8.386382  10420.148217  22.811293  609.340682  -12.851176  785.285031  589.112883  -24.212534  14.218093  23.196074  10149.328774  -720.280881  4943.390916  -5532.356287  -9524.933984  11188.610061 ; -0.136827  1.647367  -0.958498  2.519323  8.386382  0.183674  -0.393742  0.047970  11.969189  1.973359  10.599352  -1.794253  0.934211  -0.129951  0.002578  2.034275  -0.306019  1.959481  -0.168942  -7.110683  0.633060 ; 1086.130705  -12984.406277  -13030.450218  796.334598  10420.148217  -0.393742  14007.548711  18.337367  214.919329  -18.212102  207.935113  43.453720  -53.928213  12.829937  1.406468  13654.672102  -559.041785  7333.972634  -7377.171523  -5440.225544  13003.541913 ; 2.611128  -12.834635  -16.968476  2.099262  22.811293  0.047970  18.337367  2.461180  -8.770271  -0.547120  1.926390  -6.687900  2.784301  0.864324  0.004262  18.735707  -1.154804  14.234920  -7.553589  -11.040818  12.811883 ; 33.229957  40.452743  -132.996692  148.921480  609.340682  11.969189  214.919329  -8.770271  1327.413480  117.818628  1018.304283  -82.681089  31.823014  12.137034  0.522589  160.322831  -20.534987  141.189921  -58.571392  -668.916831  177.802921 ; -0.004952  0.715301  6.226926  -1.006350  -12.851176  1.973359  -18.212102  -0.547120  117.818628  54.397096  108.020540  -0.552179  -1.162719  0.271685  0.009786  -8.851738  0.265137  -4.273511  4.830639  -82.234651  -1.391673 ; 28.347263  140.015009  -119.473946  178.593175  785.285031  10.599352  207.935113  1.926390  1018.304283  108.020540  905.502597  -39.578288  23.437772  10.048543  0.639841  159.113169  -19.562193  116.140860  -76.601522  -629.052205  181.487449 ; -129.810358  659.839664  -3927.503424  2671.962579  589.112883  -1.794253  43.453720  -6.687900  -82.681089  -0.552179  -39.578288  101788.171903  -107.633929  -24.748185  1.980912  46888.910984  118.855473  -27522.565268  -74265.318285  23801.784087  7830.694713 ; -9.656045  -120.745328  9.778880  2.245568  -24.212534  0.934211  -53.928213  2.784301  31.823014  -1.162719  23.437772  -107.633929  183.519804  -3.075551  -1.767428  24.911180  20.483818  64.555671  42.646545  10.211571  -108.460237 ; -8.318065  -6.177836  1.280148  1.184820  14.218093  -0.129951  12.829937  0.864324  12.137034  0.271685  10.048543  -24.748185  -3.075551  185.243949  0.450586  16.187870  1.870579  16.816503  7.942124  -13.355965  -30.947725 ; 0.825783  8.500137  -0.481814  1.480513  23.196074  0.002578  1.406468  0.004262  0.522589  0.009786  0.639841  1.980912  -1.767428  0.450586  0.079145  0.584554  -0.150761  -0.273879  -1.703190  -4.064802  2.525191 ; 851.161729  -12765.795427  -15824.488317  2038.183052  10149.328774  2.034275  13654.672102  18.735707  160.322831  -8.851738  159.113169  46888.910984  24.911180  16.187870  0.584554  37467.016120  -508.575526  -4291.054624  -42597.890949  12563.382812  12021.573021 ; -68.277693  137.300543  515.525398  69.445540  -720.280881  -0.306019  -559.041785  -1.154804  -20.534987  0.265137  -19.562193  118.855473  20.483818  1.870579  -0.150761  -508.575526  86.329853  -347.214607  228.311623  324.965405  -508.749423 ; 657.948814  -7225.626173  -6445.548518  -358.993189  4943.390916  1.959481  7333.972634  14.234920  141.189921  -4.273511  116.140860  -27522.565268  64.555671  16.816503  -0.273879  -4291.054624  -347.214607  11944.103320  15578.312511  -5811.096573  2554.430443 ; -528.092053  6566.113774  10372.999718  -2312.978087  -5532.356287  -0.168942  -7377.171523  -7.553589  -58.571392  4.830639  -76.601522  -74265.318285  42.646545  7.942124  -1.703190  -42597.890949  228.311623  15578.312511  58686.868586  -17990.771982  -10384.842936 ; -384.761245  2409.609658  -402.286815  -814.516352  -9524.933984  -7.110683  -5440.225544  -11.040818  -668.916831  -82.234651  -629.052205  23801.784087  10.211571  -13.355965  -4.064802  12563.382812  324.965405  -5811.096573  -17990.771982  48615.495973  -17159.401342 ; 950.045593  -11453.556744  -10124.281563  1195.138866  11188.610061  0.633060  13003.541913  12.811883  177.802921  -1.391673  181.487449  7830.694713  -108.460237  -30.947725  2.525191  12021.573021  -508.749423  2554.430443  -10384.842936  -17159.401342  21311.940328 ;];
Results{72,4}={};
Results{72,3}=[0.000000,-88.158994,2366.933676,-18216.535518,-0.000207];
Results{73,5}=[ 10.000000  1.461289  0.001000  0.001383  0.001304  0.001285  0.001000  0.842159  0.001000  0.001000 ];
Results{73,6}=[ 0.001000  5.509917  5.541392  5.511532  5.470630  5.411249  5.499151  5.249228  5.497350  0.001000  5.442548  5.477496  5.509832  5.477211  5.496033  0.001000  5.500060  5.509688  5.500191  4.548335  5.393471  5.221629  5.428110  4.505524  5.481714  0.001000  0.001000  5.529132  0.001000  5.479967  5.503231  5.521246  5.493587  5.566832  0.001000  0.001000  2.685305  5.501380 ];
Results{73,1}=[2049.169258, 1603.160361, 10.000000, 416.008897, 27.438679, 20.000000];
Results{73,2}=[ 132.111873  -396.549859  -408.828344  -38.231382  115.497293  -0.483381  455.270485  0.558321  5.264377  0.451473  3.901111  -30.559153  -8.844908  0.608850  0.224003  344.251322  -28.418101  249.060955  -218.435546  -157.265539  398.394245 ; -396.549859  7226.758877  4448.338855  74.721031  2301.035885  0.476293  -4540.766769  -5.546440  16.635719  0.985004  58.571085  324.493728  -57.532855  0.124171  3.589826  -4474.288255  59.234347  -2591.758211  2267.543407  767.586553  -3965.306082 ; -408.828344  4448.338855  5657.302606  -130.334221  -4166.147387  -0.930360  -5064.060671  -7.114325  -49.307615  4.180301  -44.007900  -3891.596437  9.520211  -1.186666  -0.546738  -7971.587645  231.897799  -2238.211140  6129.737953  -3250.994115  -2782.441621 ; -38.231382  74.721031  -130.334221  2234.459728  -681.777402  1.424680  112.872073  0.669630  50.969763  -0.789750  60.258997  936.532616  1.777586  0.317109  0.518738  585.961475  32.453574  -193.844299  -742.699826  -190.390582  292.754013 ; 115.497293  2301.035885  -4166.147387  -681.777402  20129.818032  5.595174  4770.950573  9.866097  239.798645  -8.613090  311.303245  150.636427  -19.186764  7.878871  10.391736  4711.990096  -334.044932  2346.525381  -2497.001556  -4335.648364  5241.408650 ; -0.483381  0.476293  -0.930360  1.424680  5.595174  0.135762  -1.352029  0.057686  7.228083  0.939289  6.646148  -1.717228  0.740091  -0.120967  0.002212  1.783323  -0.244584  1.635671  0.076857  -3.645496  0.764528 ; 455.270485  -4540.766769  -5064.060671  112.872073  4770.950573  -1.352029  5491.209435  5.964839  14.862947  -13.599635  20.797206  -22.151743  -49.615454  11.805847  0.958867  5263.380455  -245.132662  2858.496165  -2836.003342  -2249.158085  5123.761404 ; 0.558321  -5.546440  -7.114325  0.669630  9.866097  0.057686  5.964839  0.806370  -1.225164  0.019052  1.536102  -3.160875  1.233932  0.359841  0.004757  7.991479  -0.483991  5.999821  -2.843978  -4.482187  5.707791 ; 5.264377  16.635719  -49.307615  50.969763  239.798645  7.228083  14.862947  -1.225164  597.859063  52.709913  507.293870  -39.830243  11.709742  5.554540  0.261132  58.328605  -8.315047  53.483107  -13.688612  -249.372649  80.245328 ; 0.451473  0.985004  4.180301  -0.789750  -8.613090  0.939289  -13.599635  0.019052  52.709913  20.224073  50.569353  0.412940  -0.982773  0.221605  0.004630  -6.138942  0.263202  -3.197235  2.790746  -27.670053  -1.037167 ; 3.901111  58.571085  -44.007900  60.258997  311.303245  6.646148  20.797206  1.536102  507.293870  50.569353  474.113563  -21.258677  7.273304  4.825309  0.302086  56.708682  -7.835923  42.327527  -21.082961  -245.240700  83.937955 ; -30.559153  324.493728  -3891.596437  936.532616  150.636427  -1.717228  -22.151743  -3.160875  -39.830243  0.412940  -21.258677  100815.612700  -54.642452  -7.559581  0.739322  46472.721228  53.619452  -27193.147334  -73622.200303  23977.178784  7475.538572 ; -8.844908  -57.532855  9.520211  1.777586  -19.186764  0.740091  -49.615454  1.233932  11.709742  -0.982773  7.273304  -54.642452  77.596227  -1.756295  -0.671913  6.781401  8.455582  28.508177  25.806670  14.774287  -51.511356 ; 0.608850  0.124171  -1.186666  0.317109  7.878871  -0.120967  11.805847  0.359841  5.554540  0.221605  4.825309  -7.559581  -1.756295  72.334061  0.212717  5.196930  1.172863  6.929178  0.648481  -7.906552  -10.443968 ; 0.224003  3.589826  -0.546738  0.518738  10.391736  0.002212  0.958867  0.004757  0.261132  0.004630  0.302086  0.739322  -0.671913  0.212717  0.032390  0.704954  -0.068344  0.108054  -0.844427  -1.975839  1.393697 ; 344.251322  -4474.288255  -7971.587645  585.961475  4711.990096  1.783323  5263.380455  7.991479  58.328605  -6.138942  56.708682  46472.721228  6.781401  5.196930  0.704954  28950.147254  -230.305744  -8591.985359  -37880.743814  15715.725790  4226.972989 ; -28.418101  59.234347  231.897799  32.453574  -334.044932  -0.244584  -245.132662  -0.483991  -8.315047  0.263202  -7.835923  53.619452  8.455582  1.172863  -0.068344  -230.305744  37.636317  -155.892506  102.240348  146.022793  -231.907076 ; 249.060955  -2591.758211  -2238.211140  -193.844299  2346.525381  1.635671  2858.496165  5.999821  53.483107  -3.197235  42.327527  -27193.147334  28.508177  6.929178  0.108054  -8591.985359  -155.892506  9425.420970  17767.609927  -4208.298951  -1434.832647 ; -218.435546  2267.543407  6129.737953  -742.699826  -2497.001556  0.076857  -2836.003342  -2.843978  -13.688612  2.790746  -21.082961  -73622.200303  25.806670  0.648481  -0.844427  -37880.743814  102.240348  17767.609927  55854.443847  -19769.001820  -6040.464972 ; -157.265539  767.586553  -3250.994115  -190.390582  -4335.648364  -3.645496  -2249.158085  -4.482187  -249.372649  -27.670053  -245.240700  23977.178784  14.774287  -7.906552  -1.975839  15715.725790  146.022793  -4208.298951  -19769.001820  46708.201980  -14149.349753 ; 398.394245  -3965.306082  -2782.441621  292.754013  5241.408650  0.764528  5123.761404  5.707791  80.245328  -1.037167  83.937955  7475.538572  -51.511356  -10.443968  1.393697  4226.972989  -231.907076  -1434.832647  -6040.464972  -14149.349753  13880.680482 ;];
Results{73,4}={};
Results{73,3}=[0.000000,-46.235584,2049.169258,-14180.328839,-0.000195];
Results{74,5}=[ 10.000000  1.459768  0.001000  0.001000  0.001001  0.001041  0.001052  1.660850  0.001000  0.001000 ];
Results{74,6}=[ 0.001000  6.867389  6.830602  6.865254  6.847539  6.842562  6.836556  6.527331  6.866216  0.032060  6.808252  6.816988  6.847655  6.818239  6.869739  0.391329  6.868216  6.853479  6.874248  6.511278  6.807053  6.823621  6.828011  6.400168  6.827192  0.367355  0.001000  6.810934  0.422449  6.832099  6.831989  6.629234  6.864846  6.827446  0.001000  0.001000  1.717864  6.837278 ];
Results{74,1}=[2457.332354, 1799.867282, 10.000000, 627.465073, 33.995576, 20.000000];
Results{74,2}=[ 353.216648  -1260.386376  -1246.827159  -104.313118  387.247069  -0.376970  1340.649621  2.272498  23.883692  0.227425  18.201123  -130.795529  -9.575040  -13.213769  0.761624  1082.599543  -85.805261  778.022266  -647.184827  -465.784809  1191.128861 ; -1260.386376  24566.445978  15650.661888  172.144269  5912.849438  1.918582  -16112.212435  -15.490573  47.397655  0.620932  168.931056  798.009474  -149.345129  -11.543324  10.356144  -15860.303126  172.326754  -8948.282127  8150.623395  3026.687084  -14224.776300 ; -1246.827159  15650.661888  15974.864526  -943.200935  -10721.104550  -1.138513  -16054.796290  -20.858848  -179.864306  6.429942  -160.497096  -3914.423200  9.844022  0.706896  -0.524543  -18806.040123  638.438548  -8058.547011  11972.919681  704.988557  -12894.516999 ; -104.313118  172.144269  -943.200935  7943.296820  -1320.537128  2.806642  1073.097850  2.730247  186.121664  -1.053964  224.394465  3352.230002  2.473327  1.482208  1.840497  2607.869269  85.060359  -423.321698  -2928.916750  -1060.961664  1548.739659 ; 387.247069  5912.849438  -10721.104550  -1320.537128  56466.012804  9.393206  12649.051623  27.381805  774.504459  -12.829611  985.500041  748.615734  -26.691791  16.927550  28.149529  12282.194516  -884.024714  5971.829080  -6720.295392  -11549.391059  13500.686652 ; -0.376970  1.918582  -1.138513  2.806642  9.393206  0.198265  0.153028  0.044722  13.331887  2.343916  11.765538  -1.634096  1.007241  -0.141262  0.000961  2.470359  -0.323829  1.971335  -0.340790  -8.249860  0.896810 ; 1340.649621  -16112.212435  -16054.796290  1073.097850  12649.051623  0.153028  17254.658037  23.594038  327.637696  -18.524777  309.356316  33.407771  -54.881954  15.283287  1.693152  16839.576120  -695.607466  9058.851844  -9092.019699  -6699.388335  15974.307412 ; 2.272498  -15.490573  -20.858848  2.730247  27.381805  0.044722  23.594038  3.100525  -11.073694  -0.697697  2.668496  -7.535878  3.487053  1.075109  0.000336  23.564113  -1.453544  16.922291  -9.393645  -13.833000  16.051801 ; 23.883692  47.397655  -179.864306  186.121664  774.504459  13.331887  327.637696  -11.073694  1595.233051  140.986050  1203.305362  -89.532806  41.098655  14.856349  0.527815  226.679733  -25.875111  173.471151  -84.010948  -843.303215  237.118483 ; 0.227425  0.620932  6.429942  -1.053964  -12.829611  2.343916  -18.524777  -0.697697  140.986050  68.601436  128.682714  -1.019794  -1.217817  0.302544  0.013053  -9.364035  0.255596  -4.168964  5.193425  -105.344630  -1.222773 ; 18.201123  168.931056  -160.497096  224.394465  985.500041  11.765538  309.356316  2.668496  1203.305362  128.682714  1064.670376  -37.509718  30.971667  12.190767  0.668593  222.518075  -24.673331  142.073934  -104.611923  -786.880704  237.659735 ; -130.795529  798.009474  -3914.423200  3352.230002  748.615734  -1.634096  33.407771  -7.535878  -89.532806  -1.019794  -37.509718  102153.940598  -131.382325  -32.171343  2.640397  47002.474163  147.221335  -27649.560072  -74504.075764  23741.418717  7929.802853 ; -9.575040  -149.345129  9.844022  2.473327  -26.691791  1.007241  -54.881954  3.487053  41.098655  -1.217817  30.971667  -131.382325  231.245513  -3.127070  -2.237250  33.067791  26.025412  80.900447  50.006134  7.916592  -134.589648 ; -13.213769  -11.543324  0.706896  1.482208  16.927550  -0.141262  15.283287  1.075109  14.856349  0.302544  12.190767  -32.171343  -3.127070  234.893623  0.542601  23.538955  2.235573  21.826864  10.352493  -16.065273  -38.460362 ; 0.761624  10.356144  -0.524543  1.840497  28.149529  0.000961  1.693152  0.000336  0.527815  0.013053  0.668593  2.640397  -2.237250  0.542601  0.096914  0.750899  -0.185537  -0.554625  -2.081590  -4.825977  3.168509 ; 1082.599543  -15860.303126  -18806.040123  2607.869269  12282.194516  2.470359  16839.576120  23.564113  226.679733  -9.364035  222.518075  47002.474163  33.067791  23.538955  0.750899  40688.453990  -628.938008  -2621.280349  -44381.235727  11332.854230  14948.606748 ; -85.805261  172.326754  638.438548  85.060359  -884.024714  -0.323829  -695.607466  -1.453544  -25.875111  0.255596  -24.673331  147.221335  26.025412  2.235573  -0.185537  -628.938008  107.592387  -430.238216  282.963325  402.027714  -628.084014 ; 778.022266  -8948.282127  -8058.547011  -423.321698  5971.829080  1.971335  9058.851844  16.922291  173.471151  -4.168964  142.073934  -27649.560072  80.900447  21.826864  -0.554625  -2621.280349  -430.238216  12902.628523  14746.768222  -6437.099975  4087.926310 ; -647.184827  8150.623395  11972.919681  -2928.916750  -6720.295392  -0.340790  -9092.019699  -9.393645  -84.010948  5.193425  -104.611923  -74504.075764  50.006134  10.352493  -2.081590  -44381.235727  282.963325  14746.768222  59757.167783  -17304.395818  -12017.423354 ; -465.784809  3026.687084  704.988557  -1060.961664  -11549.391059  -8.249860  -6699.388335  -13.833000  -843.303215  -105.344630  -786.880704  23741.418717  7.916592  -16.065273  -4.825977  11332.854230  402.027714  -6437.099975  -17304.395818  49376.104079  -18323.552170 ; 1191.128861  -14224.776300  -12894.516999  1548.739659  13500.686652  0.896810  15974.307412  16.051801  237.118483  -1.222773  237.659735  7929.802853  -134.589648  -38.460362  3.168509  14948.606748  -628.084014  4087.926310  -12017.423354  -18323.552170  24094.901497 ;];
Results{74,4}={};
Results{74,3}=[0.000000,-100.032334,2457.332354,-19754.158256,-0.000204];
Results{75,5}=[ 10.000000  1.549014  0.001337  0.001024  0.002077  0.001055  0.001000  1.724028  0.001000  0.001000 ];
Results{75,6}=[ 0.001000  6.476327  6.489993  6.472326  6.477596  6.488452  6.489005  6.472784  6.476899  0.001000  6.489342  6.472660  6.478468  6.492724  6.482135  0.001000  6.475984  6.485846  6.464838  6.281306  6.468648  6.480525  6.492515  6.544088  6.494209  0.778401  0.001000  6.490736  0.814693  6.471294  6.498381  6.445730  6.482790  6.479451  0.001000  0.001000  2.211170  6.490333 ];
Results{75,1}=[2447.173777, 1840.158701, 10.000000, 577.015076, 35.338623, 20.000000];
Results{75,2}=[ 340.347586  -1227.134543  -1202.774427  -101.086738  366.921236  -0.394692  1293.689946  2.116154  21.951330  0.242355  16.637532  -121.651917  -9.692311  -13.148906  0.721218  1044.321843  -80.628622  747.832518  -626.137921  -445.678443  1150.857177 ; -1227.134543  23960.851435  15260.971545  177.184832  5669.587975  2.037067  -15716.259867  -14.449222  54.547979  0.474956  171.069599  746.408992  -139.511614  -8.593325  10.048209  -15462.462718  161.077341  -8706.221034  7960.148381  2948.148386  -13895.174171 ; -1202.774427  15260.971545  15504.644495  -935.793857  -10261.281299  -0.962723  -15550.709757  -19.669367  -163.238899  6.341035  -145.502240  -3958.521332  9.540292  2.237931  -0.437032  -18315.848615  601.542806  -7768.816343  11727.288334  481.071345  -12444.295301 ; -101.086738  177.184832  -935.793857  7741.919980  -1207.323939  2.799557  1062.515836  2.666727  182.681731  -1.074848  220.237245  3267.456490  2.345927  1.480428  1.841256  2560.560268  80.826992  -402.950484  -2864.514202  -1050.985779  1530.363485 ; 366.921236  5669.587975  -10261.281299  -1207.323939  53928.907820  9.070382  12098.598717  26.258110  733.581255  -12.924185  936.697268  745.262827  -25.292277  16.121401  26.917575  11766.586477  -838.719696  5704.935672  -6450.052755  -11052.653736  12934.145005 ; -0.394692  2.037067  -0.962723  2.799557  9.070382  0.196339  -0.113002  0.042454  13.107046  2.293716  11.569617  -1.595005  0.967633  -0.135908  0.001271  2.267903  -0.315345  1.843233  -0.251751  -7.990438  0.752675 ; 1293.689946  -15716.259867  -15550.709757  1062.515836  12098.598717  -0.113002  16709.171780  22.138859  295.770027  -18.363023  281.027163  79.634063  -53.334077  12.994976  1.542956  16312.866919  -654.843315  8748.182602  -8827.577997  -6443.149593  15486.353997 ; 2.116154  -14.449222  -19.669367  2.666727  26.258110  0.042454  22.138859  2.972235  -10.980180  -0.704676  2.290185  -7.059149  3.246775  1.004610  0.000620  22.248767  -1.365654  15.942361  -8.890072  -12.953206  15.203640 ; 21.951330  54.547979  -163.238899  182.681731  733.581255  13.107046  295.770027  -10.980180  1541.627847  137.862160  1166.523907  -82.496970  38.055157  13.950910  0.513607  207.955184  -24.316939  159.520931  -77.091626  -804.600436  220.751277 ; 0.242355  0.474956  6.341035  -1.074848  -12.924185  2.293716  -18.363023  -0.704676  137.862160  66.329549  126.099394  -1.038817  -1.180198  0.289692  0.012425  -9.266019  0.254338  -4.106055  5.149528  -101.838116  -1.190169 ; 16.637532  171.069599  -145.502240  220.237245  936.697268  11.569617  281.027163  2.290185  1166.523907  126.099394  1033.584919  -32.553885  28.565231  11.480544  0.648762  205.036154  -23.184635  129.975119  -97.464923  -752.780923  222.062279 ; -121.651917  746.408992  -3958.521332  3267.456490  745.262827  -1.595005  79.634063  -7.059149  -82.496970  -1.038817  -32.553885  102090.384169  -123.058888  -29.971300  2.537237  47031.355072  138.498759  -27598.640671  -74491.450910  23725.731887  7948.014447 ; -9.692311  -139.511614  9.540292  2.345927  -25.292277  0.967633  -53.334077  3.246775  38.055157  -1.180198  28.565231  -123.058888  215.963517  -3.290884  -2.115912  30.732205  24.142993  75.358592  47.248611  8.134523  -125.478917 ; -13.148906  -8.593325  2.237931  1.480428  16.121401  -0.135908  12.994976  1.004610  13.950910  0.289692  11.480544  -29.971300  -3.290884  223.258953  0.507971  20.900407  2.052319  19.432898  10.546618  -14.772945  -37.549792 ; 0.721218  10.048209  -0.437032  1.841256  26.917575  0.001271  1.542956  0.000620  0.513607  0.012425  0.648762  2.537237  -2.115912  0.507971  0.092585  0.672481  -0.178437  -0.561525  -1.971713  -4.622185  2.965095 ; 1044.321843  -15462.462718  -18315.848615  2560.560268  11766.586477  2.267903  16312.866919  22.248767  207.955184  -9.266019  205.036154  47031.355072  30.732205  20.900407  0.672481  40161.983348  -592.727013  -2918.765254  -44112.629044  11574.314171  14477.169080 ; -80.628622  161.077341  601.542806  80.826992  -838.719696  -0.315345  -654.843315  -1.365654  -24.316939  0.254338  -23.184635  138.498759  24.142993  2.052319  -0.178437  -592.727013  101.131374  -405.200839  266.651657  379.328924  -592.558519 ; 747.832518  -8706.221034  -7768.816343  -402.950484  5704.935672  1.843233  8748.182602  15.942361  159.520931  -4.106055  129.975119  -27598.640671  75.358592  19.432898  -0.561525  -2918.765254  -405.200839  12712.920507  14885.564791  -6298.148085  3822.592979 ; -626.137921  7960.148381  11727.288334  -2864.514202  -6450.052755  -0.251751  -8827.577997  -8.890072  -77.091626  5.149528  -97.464923  -74491.450910  47.248611  10.546618  -1.971713  -44112.629044  266.651657  14885.564791  59605.750555  -17427.661402  -11770.316847 ; -445.678443  2948.148386  481.071345  -1050.985779  -11052.653736  -7.990438  -6443.149593  -12.953206  -804.600436  -101.838116  -752.780923  23725.731887  8.134523  -14.772945  -4.622185  11574.314171  379.328924  -6298.148085  -17427.661402  49207.087745  -18092.664808 ; 1150.857177  -13895.174171  -12444.295301  1530.363485  12934.145005  0.752675  15486.353997  15.203640  220.751277  -1.190169  222.062279  7948.014447  -125.478917  -37.549792  2.965095  14477.169080  -592.558519  3822.592979  -11770.316847  -18092.664808  23642.402110 ;];
Results{75,4}={};
Results{75,3}=[0.000000,-97.403367,2447.173777,-19466.263279,-0.000206];
Results{76,5}=[ 10.000000  1.522188  0.001322  0.001009  0.001041  0.001182  0.001050  1.101302  0.001000  0.001000 ];
Results{76,6}=[ 0.001000  5.625679  5.615605  5.627066  5.635392  5.626979  5.610574  5.433709  5.634078  0.001000  5.617588  5.591259  5.578927  5.604803  5.628276  0.001000  5.627253  5.626218  5.630528  5.258080  5.585195  5.608085  5.598115  4.584904  5.613609  0.001000  0.001000  5.652944  0.422950  5.604356  5.630980  5.648462  5.620473  5.622349  0.426299  0.001000  3.589022  5.616196 ];
Results{76,1}=[2150.684026, 1684.600282, 10.000000, 436.083744, 30.153343, 20.000000];
[truncated: 5,696,243 more chars]
