# Supplementary material for: A Pareto approach to resolve the conflict between information gain and experimental costs: Multiple-criteria design of carbon labeling experiments
Source: PLoS Comput Biol. 2018 Oct 31;14(10):e1006533. doi: 10.1371/journal.pcbi.1006533 (PMC6209137; doi:10.1371/journal.pcbi.1006533)
Supplement: S1 File — ZIP archive containing Pareto scatterplots for 3D- and 5D-MO-ED scenarios and scripts to reproduce Figs 7 and 8. (ZIP) [file pcbi.1006533.s007.zip › Scatter/Scatter_5D_CNMR/objectives_SMPSO_CNMR_3_iter_4500.txt]

0.0 -55.22128672194493 3959.520559599134 -17165.09923324378 -2.0168173997912696E-4 
1.0 -83.19853023606775 3845.389875573418 -18968.823755815516 -2.0698211417002676E-4 
3.0 -3696.738216904315 31825.92514439168 -692272.1306220454 -0.35627498527239365 
1.0 -2728.9108497460397 37758.4036134511 -1055045.5366822123 -0.0551950914268795 
0.0 -28.296983553879173 4068.4580477462273 -13825.642207904508 -2.2293149323916031E-4 
3.0 -133.75898139482356 4127.315248279072 -15402.081617093063 -1.9287622871690002E-4 
3.0 -6506.312479128212 36527.27478819916 -1034468.577343324 -0.2909169393457407 
3.0 -5833.632449699025 37714.4036134511 -1170819.5994451726 -0.3033261150359341 
3.0 -3742.6302909584906 28524.65316642845 -538036.0696403999 -0.14654366502956961 
2.0 -2718.369767646765 30910.23807483112 -730134.41222279 -0.18916360287442535 
2.0 -2016.917567764476 27491.856139794323 -464550.5060256937 -0.22310537052985951 
1.0 -1096.6762260304988 22314.68916956042 -309627.231867896 -0.13779333479081785 
0.0 -633.0948630268268 20393.170898712593 -237213.5447363826 -0.010059319776065868 
3.0 -4259.5727425099185 36795.92428391346 -1119389.5068123317 -0.29619203194252086 
3.0 -1461.7268691748973 13895.273639486097 -71996.84496144076 -0.057682337160839564 
1.0 -342.8677324707955 13028.257311104546 -94181.97180194058 -0.10272539201729644 
0.0 -415.02132382195316 16152.12421884152 -238927.56657326373 -0.010650905916359314 
3.0 -3529.981437832529 31345.72783418818 -688257.3647008187 -0.30373385388973506 
1.0 -487.51207556752746 15990.542811991316 -139142.9337704372 -0.15411849831391428 
0.0 -216.55496265817445 5932.187246472366 -107410.83085840207 -0.0021519083230847995 
3.0 -3075.444481150412 27793.18003200559 -496536.5059488098 -0.3265454769735815 
3.0 -4407.26839046121 31684.914486088226 -776796.4170262285 -0.17998660295473184 
3.0 -3603.900037722908 31703.650627747047 -690658.4679524765 -0.3523582573733904 
3.0 -4777.853738846811 31132.335155179895 -726648.2077147233 -0.17846674853367434 
3.0 -4764.349198387356 35389.32073803282 -1021833.6027235755 -0.24445692390475843 
1.0 -262.59730666659306 10889.005145719808 -79826.26183488879 -0.030414434616643674 
1.0 -908.3113300414359 15610.90685912075 -260684.55650641173 -0.043432144192980596 
3.0 -1314.2088277812245 13417.495797348989 -96615.0314683514 -0.06413922472675462 
3.0 -2863.503131048405 28004.556452173616 -505774.4021814794 -0.3237080599224459 
3.0 -1406.6555728203155 17155.239272855742 -249318.11855216676 -0.06318638973136317 
1.0 -129.4983681813819 9428.13032674884 -36059.08482463778 -0.026908646130219028 
3.0 -3279.0783505856516 30509.822205141198 -626245.9470385134 -0.3314356683742986 
3.0 -3180.8997770364513 26091.767759993898 -551111.1445159761 -0.11221422816141445 
3.0 -2079.17256321511 21557.142072262093 -449598.04242680105 -0.06067425267193881 
3.0 -1487.5761722188654 15076.301127214127 -191953.6471293908 -0.04160528876381123 
3.0 -2659.581963793015 25598.07189773226 -420574.46217751247 -0.26328191540126167 
1.0 -615.1577022726628 12809.8447296532 -184356.17038696408 -0.025180678461917357 
2.0 -765.6166856528788 12677.36177362771 -175916.75432808753 -0.022073226364303436 
3.0 -5537.515764038496 34691.02317306333 -917980.6966416944 -0.25631586527833927 
3.0 -5691.225442211966 37564.51756561521 -1168429.6741929464 -0.3027308902043274 
1.0 -245.07319484822762 11204.192349805753 -64097.78793981757 -0.061751266019698686 
3.0 -5867.671968590243 35218.16511628418 -944702.9544401951 -0.26424742865753414 
3.0 -1793.1787681518258 19605.69287255341 -251532.48197866013 -0.11728548849127238 
2.0 -793.9517515673739 9539.277880534584 -163320.16772600982 -0.01227809954725988 
3.0 -6479.008401463445 36388.69736576268 -1017907.3167161561 -0.28731389079319763 
3.0 -5209.539281959638 37147.38828493928 -1139409.1030401282 -0.29377122513309384 
2.0 -1069.6481500000841 9002.388620498328 -154114.03196243517 -0.01349994835462467 
0.0 -500.10623883917435 9122.503458169807 -109075.1072026627 -0.012674199161492126 
0.0 -324.81091421230445 7026.978063940543 -148366.39199366802 -0.005482385177698087 
3.0 -5714.6891453468415 33967.77151964626 -884349.2867509257 -0.22543754909325486 
3.0 -5151.650984842558 37054.41694789393 -1145507.139194048 -0.2946207093736956 
3.0 -2977.633472167688 23032.362435132018 -445885.93830867927 -0.07763216944933488 
3.0 -787.8208428417233 8256.290619129122 -88685.17646656442 -0.011960554457868072 
2.0 -2575.219303761141 29547.29534359822 -774831.0335342585 -0.1593098913912105 
3.0 -4106.203936088092 32210.342795059 -842706.8380765918 -0.20418977644681055 
3.0 -3243.413080234228 24796.604050516038 -467233.5402588325 -0.09617586858509417 
3.0 -4094.2156664026993 29755.883730514077 -701530.0041909913 -0.1577544034545154 
2.0 -2379.9640397024477 30322.81019751224 -577658.0954209657 -0.34820864424633324 
3.0 -6413.089128601707 36299.22179538561 -1006228.4793613396 -0.28698890327377 
3.0 -2339.422619458527 22622.609787147012 -320441.010868479 -0.23253019933709712 
0.0 -604.6797583770292 15910.918557380099 -255542.16344660003 -0.008604035623268495 
3.0 -4946.8637632092405 35934.82887785264 -1070438.1194672005 -0.26181758278583783 
3.0 -2036.8416126937705 20850.540695198408 -277366.85578432115 -0.1532865678288643 
3.0 -1083.228766866864 14013.61243515291 -106220.77037882575 -0.07637066363890607 
3.0 -3824.449906758555 28983.359796428154 -697287.0278430193 -0.15037250295389176 
3.0 -1014.6515412724669 8128.248479391168 -97472.54338685496 -0.009954039468662046 
2.0 -2179.1918316535057 29987.454195582108 -579335.2846261739 -0.3087314477302003 
3.0 -860.9330707720959 14238.439487261056 -115192.76560373096 -0.05679367823738454 
2.0 -843.5017345604912 6847.902964974282 -115532.46823612336 -0.00731362822971383 
3.0 -3201.805527401633 28848.355888804756 -539268.6247110106 -0.3203792696150023 
3.0 -1325.918700411138 17053.771891626744 -157760.23802571459 -0.06945209430798921 
3.0 -1649.4555805677473 19992.865794342873 -319115.4110387294 -0.08948341757600886 
3.0 -5392.600187959929 34168.51755577939 -837733.1045954144 -0.2479217936828811 
3.0 -4835.658601408541 37041.497162972 -1116137.3548154312 -0.30056912811515224 
3.0 -3804.343976001567 27985.72115100079 -586542.0728648683 -0.14005404865891177 
3.0 -2507.178529265012 23187.82041891473 -451925.4913242015 -0.08549383122595829 
3.0 -3861.341978499078 32941.15312434449 -872222.993796966 -0.20699519638582126 
3.0 -3469.3855557228935 26033.721026982344 -492869.5757237838 -0.10863114242407307 
3.0 -6075.890611872594 35592.03509099535 -934683.8154923202 -0.28036793050834974 
3.0 -5024.1596479393165 31615.628996496245 -741059.0371623482 -0.18705264431049337 
3.0 -3919.634893637751 33696.278098560455 -956051.1159906336 -0.2184493902221368 
3.0 -4579.5192176435 32780.76924652869 -849191.4256370188 -0.21646742636075705 
3.0 -5673.1323470132575 34198.54826859747 -870907.2588717353 -0.23655224315115436 
3.0 -5420.166690034301 34476.08432546646 -895814.0121614313 -0.24933842598695916 
2.0 -2222.7675425120024 26696.224082914967 -718829.5247289932 -0.1181443049442723 
3.0 -4323.753380384448 31142.52969592999 -698355.4650539745 -0.18764415348683267 
3.0 -1279.182057803632 18195.762531911852 -226683.91038756762 -0.08227980764864055 
3.0 -2931.5523674036135 29901.675260464 -823903.0621523428 -0.15218860971013048 
3.0 -3708.47434919196 28096.493795276012 -644488.8205062497 -0.1346926189102126 
3.0 -3030.5747881110024 28489.13005614748 -528009.0582813657 -0.3095397444561483 
3.0 -4748.4022497661 36079.124906674784 -1079049.0390227733 -0.2689581065103257 
0.0 -463.05174615537703 8552.323437766936 -92177.60458250061 -0.014074890975802608 
3.0 -3957.639687607801 28547.03230473752 -642676.1514727887 -0.14126080961870097 
1.0 -1041.0254873539654 25219.45757497108 -554666.237759139 -0.02017603737127231 
3.0 -5986.456122171392 35727.879095150085 -952408.1077974016 -0.2809144723873118 
3.0 -6357.4387578896985 36344.48020825099 -1026030.7163787505 -0.2897457912704583 
2.0 -2272.3695754874384 26890.091497942965 -434911.5578063461 -0.3137635772191546 
3.0 -5168.987339482082 33145.24605644929 -743710.7878173167 -0.2418341221546631 
3.0 -1963.1128129277229 22925.87701156467 -433514.63569563255 -0.11712044981765685 
3.0 -2260.3030727543596 25968.468051944634 -484736.60302291595 -0.16532224529887518 
3.0 -1250.9004227394068 10647.536769720633 -176581.3777618095 -0.02032140384287396 
3.0 -1996.8142432238233 20590.533050764465 -270165.1937779212 -0.11605451337569533 
3.0 -5975.174952101104 35404.99741714884 -909515.3067723432 -0.27548517038315323 
3.0 -5951.554466772845 34775.374783921354 -900833.1329053374 -0.2509780753341073 
3.0 -4300.285334011483 34985.08616943078 -1038007.8256959436 -0.24314450735400986 
2.0 -868.0899902419853 15383.657259403915 -223674.57047103383 -0.0324993227473669 
1.0 -253.115380669298 11357.922312514778 -70027.7833893794 -0.06538063517399034 
3.0 -5332.338266518632 34301.049413089895 -896579.7571931959 -0.24642386331152755 
3.0 -4667.852665140151 32808.64327469925 -763959.8089119552 -0.219012334901172 
3.0 -1581.1033055663306 19763.71868893459 -341423.09666557296 -0.08070799860270274 
3.0 -3845.1370188544047 30278.81708053707 -740111.5122308733 -0.16993214227535086 
1.0 -524.417978962389 17412.13180072969 -267374.4418756713 -0.05223728319811731 
3.0 -4653.2138292737245 35931.66793818269 -1087972.7595401166 -0.2685442706645661 
2.0 -2703.4596440218006 31982.422543696062 -664520.6470268558 -0.3430878949386447 
2.0 -1392.9577636873887 19445.864699648042 -263917.6534978776 -0.1001995367899763 
3.0 -3882.277333881455 30170.37345721975 -731457.748308505 -0.1686111928194125 
2.0 -354.14236748577076 5747.718000211895 -75060.90484126867 -0.00241061654446981 
1.0 -565.852785469416 12416.080103314205 -173157.52014714738 -0.005041989540920367 
3.0 -3667.3861380801163 32037.90964769074 -708287.3181225627 -0.3555720780628563 
3.0 -4227.18105108466 31797.17891925876 -816353.2370435046 -0.19570943810776642 
2.0 -1401.2141863201873 18804.682183989622 -219866.01189439176 -0.06904981513588734 
3.0 -2539.3343168688593 23563.427789697016 -463437.76052034117 -0.08468225433943226 
0.0 -183.65176672729658 12563.969266481263 -168181.47138154582 -0.005665698113361514 
3.0 -4590.733693565196 31528.231024940636 -772413.4696509695 -0.1906117804930516 
3.0 -4987.026674864346 33239.559416595024 -831113.0129168322 -0.2149427721424128 
3.0 -4846.37456954022 37019.18237365115 -1145568.577895693 -0.29931996988500376 
3.0 -3615.2153813425693 32288.599520062948 -721595.0104072065 -0.3497388091909409 
2.0 -1455.1978491131165 23367.69347872421 -396428.6249139506 -0.1553100493072088 
3.0 -2676.099056242199 26233.486778284794 -442514.47813155456 -0.2501860706058471 
1.0 -306.9204801627311 11898.689693747616 -76624.14056802665 -0.08332455223700266 
3.0 -3196.505652656284 28776.32486088681 -529843.2366912767 -0.31899140323987873 
3.0 -3508.670510829057 27298.498754654636 -572488.8446758838 -0.12823903957967228 
1.0 -970.2297715341062 20616.828672373438 -328359.283187637 -0.11359266798191034 
3.0 -3732.1476570210125 32719.23408925268 -748495.5801078432 -0.3530147474369342 
3.0 -4536.519935164912 36335.94061213896 -1073794.550384795 -0.2841113406325352 
2.0 -2475.5743613231607 29573.390347669476 -750530.1830563024 -0.15991846398440535 
2.0 -1997.4162408718987 25703.431327041544 -679646.3262733791 -0.10711840391276728 
3.0 -3990.4257440417164 30559.636245921956 -747084.7607963507 -0.17535958273845959 
2.0 -1612.3748418771756 26291.457348538708 -516086.08211448113 -0.16070457735606383 
1.0 -333.6189522651888 6910.5587592078555 -112836.02174945571 -0.0070496027581973125 
3.0 -3103.570661354972 29361.506880520574 -566692.4749603191 -0.3370134792646462 
3.0 -3568.3825390290713 31410.15215934301 -670197.3808263874 -0.343110067866218 
3.0 -4909.5845769796115 32088.51915731391 -830231.1450888618 -0.14246115340525572 
3.0 -3389.7300741221798 30268.21897450721 -614839.367876396 -0.34099373231938224 
3.0 -2075.1138953993286 21736.27803466996 -289857.64240923245 -0.19324652084066804 
3.0 -3297.3886428651585 29228.603479455673 -556146.1675218896 -0.34488291549127703 
3.0 -1919.8031795347429 21967.176720618387 -358924.5233793042 -0.12369860456013732 
3.0 -3423.8525311136436 35869.50753156586 -1062390.6046587776 -0.28256812949711596 
3.0 -2396.736435360858 25118.147533021653 -628694.1163588357 -0.09721198052936161 
2.0 -1719.3362852510134 22781.733819793597 -547292.0661121751 -0.0711187618272215 
3.0 -4488.532253624917 30840.985304167934 -694146.2734449005 -0.1782512075374479 
0.0 -350.9100362529735 6046.170771998219 -81199.6141576033 -0.0036038303552629555 
3.0 -2389.7325066715093 23933.63624335148 -362509.0337831734 -0.23378294459932952 
2.0 -2775.23025053458 30982.943100157074 -878094.05456738 -0.1764356478207199 
3.0 -891.9852738542296 7307.389149431299 -124468.31681571872 -0.008851522420642521 
0.0 -1123.12014822465 27729.926372946415 -430593.0702148187 -0.023377884677056062 
3.0 -5506.974858260083 37378.50534563099 -1163334.8243379192 -0.302299068757581 
2.0 -984.2652215234466 8694.170027907074 -150116.19462200993 -0.013647060276449033 
3.0 -4421.910016578265 35363.21200320799 -1045263.7126279428 -0.25305367146554564 
2.0 -3382.8538352251358 36831.94481391908 -1066609.144831352 -0.046230036432438795 
0.0 -67.87000264760208 4394.559601708233 -22585.40876976481 -3.9332524601230756E-4 
3.0 -4861.14358312047 33853.18706353408 -832545.0529553853 -0.25206268012137323 
3.0 -3760.7353839900384 33559.442447767025 -919718.3902474832 -0.2221406715854359 
3.0 -2736.522241446056 26349.651240156458 -439518.11850909714 -0.29179303272128065 
3.0 -6454.384911702617 36406.329209850264 -1031395.3309732348 -0.2902473522562037 
3.0 -1735.1307866994894 18370.72906530686 -230687.88859135634 -0.08239458488382381 
3.0 -1223.399596484814 16239.775669356288 -240918.81339474826 -0.05862263626805034 
3.0 -1473.029050381942 18553.766806434247 -297632.5142427716 -0.07469112553269444 
3.0 -3639.0341542585866 32467.7506959392 -738285.7135329432 -0.33296523862974187 
3.0 -4779.5917436641 36925.58352733297 -1149357.8029927094 -0.29711562533240166 
3.0 -6294.559348456903 36568.384722620096 -1045950.1798739708 -0.29176251181686874 
3.0 -5196.757753814335 33487.92027702192 -810779.7010145454 -0.23294606400668927 
3.0 -3884.8607794596746 29189.052098417673 -677490.7768662603 -0.1503665410026923 
3.0 -2302.8747905390146 22353.567598595124 -316174.76574014564 -0.23025623104919588 
3.0 -3577.716730868732 31204.37041987828 -656310.263324376 -0.3550830718680503 
3.0 -4638.623931634407 31769.405947086787 -794912.247373438 -0.1983755250171767 
3.0 -1700.6960004104135 20447.03011866043 -331283.0782264003 -0.0937160548423481 
3.0 -2435.365606275633 23840.94753952952 -356340.3128955343 -0.2557363452934956 
2.0 -816.6337483052245 8454.737555903066 -154215.33000141737 -0.011377443068212293 
0.0 -469.09050860488185 7153.040469485174 -142963.74043102868 -0.006312147874744394 
3.0 -2490.31186397807 21696.643043971446 -419712.00921367854 -0.06837388495914018 
0.0 -228.63080266488703 5547.332843428954 -61569.75931705468 -0.001811514155242518 
3.0 -1380.5685467696837 13478.829122116942 -180197.40603449324 -0.02987405409992372 
2.0 -1828.6340081923433 25307.116209470496 -381897.2465841332 -0.21111253175392258 
2.0 -1285.9524068450191 15660.90304145204 -277107.5812773781 -0.05320352414158856 
3.0 -3407.03685655973 30815.511989431132 -636926.7381891833 -0.3400235820112517 
0.0 -94.94757659725735 4538.506997484864 -20082.271350275903 -3.353352015239806E-4 
3.0 -5906.400239537555 35202.80074939003 -915913.7406422463 -0.271181625971324 
2.0 -1209.0075869244845 24562.45124465252 -441008.9685554306 -0.13095754862678255 
3.0 -4133.505998180587 31111.499558789725 -673630.2397209338 -0.19243046822073656 
0.0 -404.4626324455099 9275.977612692011 -120488.83891246386 -0.017244248413054303 
3.0 -4497.1898660307725 30427.174667346364 -713292.1355778921 -0.1675261308988881 
0.0 -634.7597637711239 16373.279415217237 -194885.73864658116 -0.0064366420548716986 
3.0 -3697.236087170888 35381.52629079968 -1082572.7846942728 -0.2588626700644717 
3.0 -2586.036148094233 27503.71541481008 -523904.12711568084 -0.2568501083735758 
2.0 -921.3450106120025 7666.506075776042 -154556.44156808275 -0.008500908693319448 
3.0 -1843.7670515787545 20291.364493014833 -303755.10153470834 -0.1097707963053994 
3.0 -5261.462510779526 34595.55355296192 -857470.8607983036 -0.2660413138192838 
0.0 -1192.6306234820006 30460.096722850554 -375450.2311715271 -0.030808036663067265 
3.0 -3896.362826512646 36734.69676178692 -1136899.8495984033 -0.29507018993125533 
0.0 -168.2460852556055 4782.911658401234 -32331.87715462113 -7.769124616257808E-4 
2.0 -682.0340889871177 11111.340396257343 -89769.86964449308 -0.017608563599728712 
3.0 -6200.108218716495 35717.25863411388 -969022.2783667985 -0.2778160774305034 
2.0 -1439.973042662699 20183.870072508354 -244639.73350061427 -0.09424399902931724 
3.0 -5554.769102916987 34654.38217457283 -839626.6694920278 -0.28190327133925885 
2.0 -1300.3678083739937 16685.230722029195 -181575.70090233305 -0.05602191776965042 
3.0 -4365.263051125306 31896.460828796782 -808773.0468016317 -0.1998465289969814 
3.0 -5920.799851654013 36184.86802217316 -1008078.731120911 -0.28776482495570554 
0.0 -554.2712760652142 10246.47736942602 -113917.76575403356 -0.023990839113789436 
3.0 -5436.291832489805 34748.68525868399 -885404.7581607434 -0.26049859187096586 
2.0 -434.570579442164 7945.467493953539 -174890.03668257306 -0.0026561771038444 
0.0 -446.3907677013498 10389.582932902356 -130804.57178615921 -0.0166912964247286 
3.0 -5276.880028877058 34802.50709627242 -876266.0029500718 -0.2647581232747759 
3.0 -3339.8058091178827 27813.386797932228 -604604.2372385943 -0.1332909109577406 
2.0 -1359.22991519237 19348.888319627997 -186485.00213078147 -0.10311045683032788 
3.0 -1418.6567436354592 18425.33660382964 -282487.5649099683 -0.05899473114564584 
3.0 -4313.912458259525 34308.1094570795 -988543.8169616727 -0.23186547338744223 
3.0 -4087.260883739544 30575.52477037445 -756342.0734101605 -0.1829084868189066 
1.0 -144.25366056022182 9652.334128667291 -38727.2175684098 -0.030920747935972423 
0.0 -296.31430662842945 6207.684140109814 -86503.73509884423 -0.0039019512615660248 
2.0 -1111.4973006923085 18730.64279375398 -519382.7483241889 -0.044911507718547 
2.0 -1000.7178294503655 16478.925111283606 -335871.2588188678 -0.038485344198483686 
3.0 -5522.361196078997 34665.148274268424 -855119.2500633654 -0.26550181837543696 
3.0 -2825.4302935984156 25767.11141075785 -424375.11364776036 -0.2978702201002875 
0.0 -1026.4363996957054 27406.946299088624 -423343.09298270213 -0.021166113105837516 
3.0 -6253.6047262379625 35848.17488266678 -989718.9393311872 -0.27616512896842493 
0.0 -645.1348497623485 19502.941918247194 -205974.35205676832 -0.009843943871064752 
0.0 -158.42599055270088 4892.097542767903 -50445.97721203643 -8.630086949085146E-4 
3.0 -3749.4648235462305 27641.037165432455 -606349.941669615 -0.12307380429608752 
3.0 -1444.8336189105482 17275.776720662736 -253778.44760743534 -0.06505510646479479 
2.0 -1632.967215260911 21495.954816010955 -266420.23073553626 -0.17113409837148535 
0.0 -535.8850311775527 9376.7154794725 -121540.78217916974 -0.012740976145799634 
3.0 -6213.67210304497 35611.099096445854 -935922.2182586845 -0.2790573028142248 
3.0 -4192.791498022137 30055.08431175921 -634999.513582221 -0.1659659641703223 
2.0 -2038.2998869777766 27687.500506551547 -460872.1270117883 -0.3245514486080928 
3.0 -5052.358760579903 36904.30295435356 -1096363.697081317 -0.29587289726310084 
2.0 -2644.367672709385 35655.20733620812 -1028336.1287470062 -0.02857750939092342 
3.0 -4435.7908781798 31293.1755204021 -668520.4930136582 -0.2000532622032435 
2.0 -2667.9810021574517 29770.579410195485 -801384.8141910532 -0.15841596925524157 
3.0 -4393.986699785279 30201.737636898553 -671399.5930494065 -0.1691172553469809 
1.0 -372.755292180607 13191.578984154003 -86614.23808785775 -0.07802268169630026 
3.0 -2068.067678775914 21188.436530505158 -276243.3037220772 -0.18405869165797195 
2.0 -2783.738041406476 28314.227206844786 -784544.5415840884 -0.13511205458760325 
3.0 -5848.643792360782 36007.02625441401 -983765.7430043721 -0.2846542936302914 
3.0 -4066.0419565654934 28583.635900680165 -617776.5255132421 -0.14146751797826682 
3.0 -1571.086387226637 18143.031190060807 -237853.03652432148 -0.07207680848765191 
2.0 -1171.9164428906913 22727.389448659174 -398106.70948558376 -0.136873587944552 
3.0 -3901.642916270432 32327.81220724865 -891014.4620043556 -0.19179243356827846 
2.0 -1909.384155351831 25385.036657930163 -410810.58025225677 -0.2158829268711585 
3.0 -6091.859235240871 35767.62369548256 -946937.560291699 -0.28164056993136266 
0.0 -502.285542764787 13132.174216426487 -170542.2739197467 -0.004146212624426517 
3.0 -2672.714415100245 24418.266954702794 -521297.4791162696 -0.09165044031493694 
2.0 -2044.5340995591762 27375.12984694709 -458078.48263784713 -0.3129689282074737 
2.0 -2285.875775720654 30764.880885437826 -599418.9531862453 -0.3539757769764912 
0.0 -1137.5888535834256 29708.358540312303 -560698.2534321949 -0.027475738984330422 
2.0 -217.89183922712857 4198.312431686012 -29340.379403881354 -3.305895227036171E-4 
3.0 -4528.4145475461755 32426.69440735354 -700858.2479666427 -0.22188070328840154 
3.0 -5026.904435268852 37244.27480549551 -1111161.0773259639 -0.30112908558502277 
3.0 -3656.6387116731667 32382.322019718584 -723215.9723101733 -0.3081316635649079 
3.0 -4153.429847110222 31180.423897213277 -746008.9261510016 -0.18349697997441833 
2.0 -876.865004048783 7220.708467603837 -162381.61464330205 -0.00917041587575643 
3.0 -2056.02412432769 20755.02696593267 -283988.53191372164 -0.11681559241924033 
0.0 -283.53397505193834 5822.932351738795 -76232.85072134656 -0.002104238842822472 
3.0 -5323.843776545865 34234.36566384409 -835401.4431139911 -0.25725731655479345 
2.0 -1033.1335405265584 13786.616887532435 -179244.64376314986 -0.03112574173163049 
3.0 -1770.9811136146384 20530.68501923315 -258663.27883471188 -0.15161996159211932 
3.0 -1816.106104585403 21787.65130462984 -369111.9944746707 -0.10396874406336618 
2.0 -2294.6066921667543 25841.09890032201 -604448.2620532934 -0.11456994907348084 
3.0 -6314.283984619436 36323.91990946918 -1027020.0112916646 -0.2866180562012943 
3.0 -6242.665007163688 35629.12549413348 -932454.7239128809 -0.27976725028891547 
1.0 -2318.1368982693994 37232.7262052965 -1040020.4888118518 -0.0492020864357699 
0.0 -835.8851161992117 14324.861398346002 -123276.54805138797 -0.032431230634972344 
3.0 -4885.472641002104 32706.515844417016 -724212.7698206491 -0.22465322728394616 
0.0 -105.02351561708143 4415.570111347273 -26027.148443199596 -2.472702373827168E-4 
3.0 -5730.9806395129335 36070.18100439902 -986404.1518626413 -0.2860708080066522 
3.0 -5648.118331282726 34728.14960989135 -933442.2439717916 -0.24716561700024672 
3.0 -6012.187085545489 34778.47224393463 -883506.2175229671 -0.25474628855880144 
2.0 -3092.740894924552 37223.47218889712 -1099624.6105319306 -0.03907724817179084 
3.0 -6183.6799201689555 35553.29365389652 -958392.8147055062 -0.27042075984420544 
0.0 -191.84067661597845 5008.965104547864 -66622.16886798365 -9.86270436535427E-4 
3.0 -1493.0213127992645 18259.089021588654 -240486.75367623082 -0.07794272507482268 
3.0 -4232.742515127273 33912.795485094095 -963567.8660011372 -0.21943271239172535 
3.0 -4205.042539908802 36596.43658790789 -1091103.2620115113 -0.2923823940170111 
3.0 -4279.410182320568 34494.49396050677 -1012123.3910935451 -0.23861304148976192 
3.0 -4402.171657236799 34627.15219749003 -1002168.3366027685 -0.235758956419807 
3.0 -3944.333631051816 29676.854325017666 -665951.3704412988 -0.16933929258904823 
2.0 -2009.2352724913476 25030.229416297156 -658115.149713911 -0.09902384947305942 
3.0 -6389.772018167472 36119.28511700018 -988143.3702096457 -0.28641083932472944 
3.0 -3832.180983333555 28761.708288520644 -588627.1248091268 -0.1510427381781732 
3.0 -4792.524156852059 36727.54581882295 -1103130.0525715114 -0.28874289397548947 
3.0 -3260.738803433071 31124.23384156013 -662214.8990001056 -0.33238043493225233 
3.0 -1939.2609958865548 23048.25466787915 -384226.9581394607 -0.1459832830527192 
3.0 -4938.076008959452 33280.19785120766 -851723.00083853 -0.22077353608404027 
3.0 -4196.691495539863 29050.97744954357 -648007.630741077 -0.14283941342208537 
1.0 -145.94778548857636 10107.828570514424 -42142.41631120241 -0.023284764870604116 
3.0 -4967.771432714636 33841.80018638973 -887061.6720598717 -0.23621540974650965 
3.0 -4052.334572370217 32209.084325071206 -847495.694799159 -0.19969749197925446 
3.0 -1603.2450905840371 19701.12406027897 -317117.15945031797 -0.09086758479020171 
2.0 -1893.9753236863128 28656.132162642643 -557018.9299324459 -0.2376624332728024 
2.0 -733.7258326620996 15459.62366145265 -202579.2752476591 -0.03627721424713301 
3.0 -1457.9266862227666 17924.555044166966 -187595.58292438762 -0.1277288198053873 
1.0 -495.62578347455906 14985.226335567515 -136732.12570799567 -0.14959501266733394 
2.0 -3255.226364591688 33184.35158339339 -777897.0883459048 -0.21747381927498183 
3.0 -2462.971182703004 24602.37837582884 -387153.60958194634 -0.22272420267207454 
2.0 -1089.5484615975897 16762.26935451935 -164938.24152792236 -0.07667136126152922 
3.0 -5238.528272804633 36762.55367333502 -1112398.150275915 -0.28448490781643104 
3.0 -2960.7228108720687 27468.404536731225 -480748.4996477558 -0.3230363857406377 
3.0 -1871.4581681074042 20337.035405949566 -281394.65078545525 -0.1303526314085176 
2.0 -2813.3445962006904 36415.77442283311 -1059656.2972647017 -0.040335198767613434 
2.0 -543.8659568663054 12489.599904325814 -189658.93501011972 -0.01127429898334319 
3.0 -4901.263596076688 36616.12034841448 -1114475.6770162815 -0.28335556912087606 
2.0 -2449.011895318808 33592.76002290647 -962003.1078439959 -0.0750467885291142 
2.0 -1263.6061025355195 18916.316444745313 -256563.2490504093 -0.07051337457235861 
2.0 -1052.6967110876726 14599.456719058586 -140527.4540974157 -0.03760329108779324 
2.0 -2146.2981659373213 28276.57378224261 -486980.14179887425 -0.2804800257916151 
3.0 -3544.388954354229 31874.76136131666 -707017.7432886309 -0.3376690046407157 
3.0 -4959.513392139687 36290.53514840166 -1076383.895808926 -0.2769573702057606 
2.0 -2875.446865351715 31442.91778749273 -757527.5528914161 -0.19727583617274308 
3.0 -3476.065011760603 26711.849478223412 -548707.4409141629 -0.1175034434385605 
3.0 -5456.340765778645 37365.65983924076 -1153369.3333339537 -0.2776088804699863 
2.0 -2483.050769304381 27886.709486815776 -752586.4501231601 -0.13004601206873356 
2.0 -517.1812844821656 10743.647415036225 -157661.912941482 -0.015787712065116265 
2.0 -1060.8435706560215 10230.218974924555 -146838.27115673208 -0.01632092789837933 
2.0 -1805.6566392828597 23630.84954011336 -611659.6757570248 -0.07979724395347096 
0.0 -428.9017990200697 15224.14307738294 -222140.876760444 -0.00820962961581555 
2.0 -2410.3186625207986 30627.948235848093 -589698.0499024469 -0.3276419488255973 
3.0 -2158.8442217945803 24813.485013973062 -408229.70048765454 -0.21401155794946375 
2.0 -2154.7340022565286 29522.758198682 -545090.6528110917 -0.31438903209607727 
2.0 -1110.6599723796307 15264.708063748683 -178662.20062604366 -0.03712809347120542 
3.0 -5937.3470618520805 35072.968756090195 -904768.9058165806 -0.2637298545402317 
3.0 -4628.779668087104 33303.39822609294 -787140.946749532 -0.2295194321497903 
3.0 -5184.755899827128 36468.35992935422 -1106849.0085709775 -0.2766676488468669 
3.0 -1071.6936811413248 10141.129153758304 -73097.67065469861 -0.023868645600993922 
3.0 -3260.8060765845867 29452.567232988986 -566454.2890545788 -0.3423623291271386 
0.0 -348.6073002205176 8357.251076523095 -99028.50304475223 -0.010861533804736671 
3.0 -3628.306203770162 36655.4667143696 -1140625.3433393557 -0.2931433507818858 
2.0 -2219.465259232985 26783.159635812106 -650431.2127385767 -0.13578288357658055 
3.0 -3199.871417479065 29164.34134905225 -559285.9941033751 -0.31037836570152755 
2.0 -452.55109649489503 6737.930254832697 -91360.38479841968 -0.004341072348495139 
0.0 -704.928585023903 11621.427133051682 -135613.3800645927 -0.028302185596298386 
3.0 -3023.420935982556 29373.87534262809 -576301.9699367783 -0.31783858181386904 
3.0 -2360.3191544165966 21441.05796886646 -400666.5971698712 -0.06635725245640967 
2.0 -1239.1060880767868 14407.16300872521 -160105.1704913763 -0.03560607990147822 
3.0 -3791.00725572453 26830.711084707742 -571525.9753450163 -0.11510848500137481 
3.0 -5770.1630733700395 37672.44444052966 -1169847.651545239 -0.3031289442098283 
1.0 -222.14837899855124 10497.602118918534 -47703.24046350416 -0.0466577189075537 
2.0 -1665.1293488019423 23719.94753775682 -454730.39808368566 -0.08016594023600965 
2.0 -3232.6816401054743 33671.186545957324 -782604.133709621 -0.24010470911724624 
2.0 -3367.348887397023 32660.932531180748 -781806.6225259523 -0.20795005782319542 
2.0 -2800.0862899686263 32674.419904949482 -703593.9094222113 -0.35046541000345205 
3.0 -4615.618194023297 32398.683824549822 -782954.5840050799 -0.20946041160194084 
3.0 -6104.721611659161 35832.91658445165 -981055.5731958685 -0.2748839431942177 
3.0 -4017.5268572951263 32968.58448205277 -943647.4458301156 -0.2063901939550301 
3.0 -3672.738567269829 32137.97793935478 -722414.2421427668 -0.3333435069656381 
3.0 -2753.9571932471185 25810.439679232953 -425283.92185968277 -0.2968283544168512 
3.0 -3159.5835421404636 29280.710267604973 -573611.6331373706 -0.28933335222890977 
3.0 -6439.960665774508 36253.96373708059 -998301.2249067343 -0.2875703679386171 
3.0 -4317.827824753889 34373.75133973418 -979890.4201775949 -0.23072989643305192 
0.0 -431.5185771823759 8029.3012921893205 -93461.63795709355 -0.01026293468703051 
3.0 -1694.5300944085925 20229.933619280993 -324757.4980781666 -0.09095651455360418 
3.0 -5086.562617466345 33874.618278182395 -863371.3598405323 -0.24339650882604613 
2.0 -725.5146575688739 12887.433671564504 -231938.4518647545 -0.01646304264307221 
3.0 -4441.786146581177 31746.33146993069 -712025.2522403965 -0.20217801840148678 
2.0 -1107.1592248850436 21173.459769218985 -326679.6502938979 -0.13633297772223874 
3.0 -4809.761756833985 32224.947644590564 -792318.3450485023 -0.2017657809960431 
3.0 -5123.859847434486 33510.88835667219 -843994.8791037553 -0.2321881145939571 
3.0 -3455.712271299274 30682.237301997593 -632382.8787356698 -0.3282983825418603 
1.0 -247.8432887025598 10578.82345295557 -51417.049387616855 -0.05425368468265877 
3.0 -3644.8118051670017 32476.63599839867 -868464.5609301628 -0.1938295612424309 
3.0 -1984.2270028977423 22459.07663147504 -332742.1540672206 -0.1939442929054011 
3.0 -6502.60110247512 36477.95232726659 -1041720.3835547763 -0.2911358985909882 
3.0 -5795.714726584486 36442.851973006625 -1035447.463013537 -0.2897602924026923 
3.0 -1414.0018520684412 18865.765172407402 -214291.61303158998 -0.12167631196545411 
3.0 -6430.41289399439 36212.94765338241 -994971.1634777705 -0.2859017295483496 
0.0 -384.6476814075398 11498.518427479346 -153074.8085589619 -0.0028944872041819694 
2.0 -1509.252270803366 23314.520777318834 -349168.9402985423 -0.20021396256649124 
1.0 -1425.0377817005444 26603.951281752918 -533106.5523790901 -0.1321860546994262 
3.0 -5008.780767005926 36746.72158900269 -1126717.44250325 -0.2954536111894822 
3.0 -2631.025132191611 23680.506579792105 -489545.4223872693 -0.08750796400066566 
3.0 -1233.0557247104566 14116.73017082238 -198491.30587826428 -0.03465456497630219 
3.0 -1764.2858738377158 23256.476902288243 -366950.0189874665 -0.18180673858028693 
1.0 -367.03316999962897 13224.964666111724 -105574.58191624496 -0.09299353288761991 
3.0 -1775.7581505178305 19178.80702076007 -241951.1711889484 -0.09470502268530422 
2.0 -1620.625485282734 26486.863633988614 -627472.3872649291 -0.1440584044921266 
2.0 -824.606771673161 8873.071894078683 -131681.5551898407 -0.014211832637379778 
1.0 -706.8499068277993 16929.138215324816 -182327.55315990324 -0.04769983553936353 
3.0 -6337.090790360865 36331.4026602127 -1016166.6352385326 -0.2891125695699973 
2.0 -2091.5183621495753 28527.210900765138 -506919.2157380673 -0.30603765447216513 
3.0 -1445.5251661327832 12290.486150737226 -122496.73663956167 -0.0541234799742382 
3.0 -5662.96439249524 35127.322824561306 -912909.025189286 -0.266753600911296 
2.0 -3179.412228324075 37461.89841341512 -1104604.0261182296 -0.03952340742266011 
3.0 -3947.184990816793 28838.14776694503 -623651.5737669603 -0.14720870314519935 
2.0 -1134.2515773873592 20115.190249546038 -296559.38433073426 -0.086506778724005 
3.0 -5883.2171224946105 35261.468610730364 -913282.4863982017 -0.2751244021536895 
3.0 -4593.6355542525735 35864.66708240446 -1085092.604591584 -0.26761864085626025 
3.0 -2997.0782640268076 26984.50714252397 -463749.8296161361 -0.31703809166492536 
3.0 -5449.602354864993 34417.53375352817 -858402.107925569 -0.25366825266073134 
3.0 -4703.837878914702 36122.137576344445 -1057743.2339100225 -0.27653237871408026 
3.0 -3986.5993499127635 30727.17477222078 -714524.7560188331 -0.18496796983129593 
0.0 -1175.746952815829 28133.148616388025 -389844.22842700087 -0.019586093060249596 
3.0 -1708.5010185548995 22011.540190022675 -370771.36726297386 -0.10520048456757522 
3.0 -3212.175910480558 29949.321770959596 -595081.2468601239 -0.33077612658717115 
3.0 -4569.74604699329 32313.068821581204 -819009.7356076019 -0.20600491638528656 
0.0 -1187.5044159322929 31553.430878374398 -582609.9011282517 -0.03279951531827206 
3.0 -5130.159511528249 37332.91656186042 -1155031.111957551 -0.3019954966435324 
3.0 -5490.747957746282 34050.54864771129 -902514.8807116938 -0.24435506053418984 
3.0 -1750.539842398658 20894.375611556912 -340677.0722145929 -0.10196694485678955 
2.0 -2917.824907963616 31858.547382491775 -753622.002240113 -0.19932679553641053 
3.0 -2151.5462372752368 22152.182133950508 -300072.8785893635 -0.20999584505697969 
3.0 -2594.8583675675663 26943.59456441428 -465967.81458485516 -0.3043468059815462 
3.0 -5065.070395249045 32698.887348110995 -803694.3439162668 -0.21267263768581482 
3.0 -4691.227242523608 37097.06649631138 -1158680.7761629196 -0.29999674600810633 
1.0 -2598.697177626628 37631.65264384488 -1052925.4140583836 -0.05374283081013252 
2.0 -1263.2801983154873 25067.32755922915 -429529.0940204729 -0.167750826880798 
3.0 -3172.2793749257153 28814.950240471608 -537664.4485749804 -0.33925185545186864 
3.0 -5380.51285181142 37434.49523481479 -1165444.7541405866 -0.3016052329311295 
3.0 -1945.4007842443164 22031.021952684256 -307189.67419210344 -0.14580384837967925 
0.0 -369.8126069110441 6108.394607434159 -102504.79102366036 -0.0031500291941476983 
2.0 -1560.0966733273228 24745.44445029214 -536318.7093170822 -0.10931714393835851 
3.0 -3359.341056746733 25453.49722422272 -478567.6478739511 -0.10067458730717477 
2.0 -1154.4170619447289 12741.911254101822 -151635.89267209268 -0.024997904395164278 
2.0 -2555.6564373285883 29541.5541716394 -536986.5374357902 -0.3443953446431639 
3.0 -4799.457521778732 36173.021068506336 -1101486.8903706004 -0.274007134251123 
2.0 -2046.5299712355395 26166.492134899647 -414774.8125516424 -0.2662244004534402 
3.0 -6057.569541737063 35722.12340967606 -943047.0383437814 -0.280881211054609 
1.0 -382.6718945344189 12532.208237031842 -69346.32306345503 -0.07934418198025711 
0.0 -580.8692303593847 7061.9945338668185 -110553.8044425801 -0.006726659169918244 
3.0 -3332.997976958959 25921.480574399404 -511510.9529006528 -0.11018650463431859 
3.0 -4676.255196478655 33001.82923506889 -802696.1062274823 -0.22819827902733966 
2.0 -997.5268234979069 12934.633700900853 -178120.0460218718 -0.02633670556486937 
2.0 -1197.0751946559992 23414.280244655187 -378835.7433872655 -0.16452630927240242 
3.0 -1685.79388972692 19289.565828072362 -228801.02281078196 -0.10461131652885802 
2.0 -1555.1829871045802 21262.388103581474 -208370.739962316 -0.1478269808385096 
3.0 -5807.987980891785 35759.02890987578 -959760.6105446944 -0.2831065708883002 
3.0 -2795.904194722132 27192.79578178858 -503753.19742522057 -0.2120306660934938 
3.0 -5100.867997495138 37128.69895855419 -1122270.983483485 -0.2982351044342486 
2.0 -2532.3823729341525 27271.883546179695 -635090.1695793875 -0.14036395588959016 
3.0 -2899.5180732160798 27355.545316457767 -480156.5738506432 -0.31145201628190405 
3.0 -2635.850213309475 23495.55571654978 -447120.10882222047 -0.09021215211059314 
2.0 -3688.1434920085408 34842.61427653018 -867269.1286295537 -0.25510776816249026 
1.0 -2056.848268649286 35429.990296615244 -972186.5053330495 -0.03405981605038139 
2.0 -2620.5289578676798 30758.454882822454 -759328.7900062506 -0.17386851252350205 
3.0 -3092.0418877947513 25357.105732741606 -477132.34700315795 -0.10497296414791643 
2.0 -2429.3279544581237 29090.644911747033 -732472.601399518 -0.15266203158830943 
3.0 -4957.700766031611 31785.49251444791 -762165.4202917786 -0.18614099872094178 
2.0 -2323.5072537089727 30344.57678501777 -593713.6110217099 -0.2989604740910845 
2.0 -3430.793700431253 34905.580531558975 -903294.0257800923 -0.25981235966669036 
1.0 -462.84602592235 13797.192861083731 -134283.4051513399 -0.031458853548017064 
3.0 -3023.228305832311 28205.41788609206 -514825.83414262894 -0.3291767234775957 
3.0 -6471.775163526215 36561.90242892012 -1042771.9395138855 -0.2904200270964453 
2.0 -2084.008094230066 24509.075238644742 -361348.28976019996 -0.1864281647098365 
0.0 -170.42938973647477 5235.128149743629 -56671.723431204424 -0.0011619081447977447 
3.0 -4296.567928656397 34707.50492672258 -1004907.1049854436 -0.23675797448816088 
3.0 -3721.310048744684 27953.262247891853 -584758.6520422259 -0.12848328441700244 
3.0 -4821.383368364369 32058.976568297225 -754192.0516273355 -0.20300909026566738 
3.0 -4992.82091195378 33394.91329569917 -832880.9905529682 -0.226217640948838 
2.0 -684.6122423460796 7761.188754225236 -140519.6916602638 -0.009603671928673414 
2.0 -1169.832970521997 18522.25884594457 -217522.6269970816 -0.08849760724547498 
3.0 -5432.769125063519 37296.53698637463 -1147551.7572736582 -0.3004123834955069 
3.0 -4738.130089321492 34101.11280124716 -859180.0856723903 -0.24860045860626334 
2.0 -1861.14537463186 27152.18679410168 -473478.96034707804 -0.23494665367571346 
3.0 -4693.030394779192 36265.62360731024 -1108227.2248455973 -0.27868884337266875 
3.0 -1514.038943427712 17637.139035267923 -195797.2038952232 -0.07881179107315484 
3.0 -1654.0765032753623 20666.952674015687 -352866.6405836349 -0.0941222466482158 
3.0 -3444.791546676462 29981.674001973384 -591736.6843424392 -0.35070790239132354 
3.0 -1925.6221687121774 22896.08140629126 -401512.1742691369 -0.12175613312682268 
0.0 -715.0044607746956 16528.727009598013 -138011.75657848344 -0.006735942377171723 
2.0 -2522.1466345895215 28343.912480323692 -788472.1998444973 -0.13914276662624034 
3.0 -3248.9464892621218 29158.37656320725 -552650.0789740584 -0.34161933610703954 
3.0 -2029.6716784942678 21385.986054887468 -284441.525014067 -0.16295887305078072 
3.0 -1500.339075154136 12235.187694154862 -125556.37396244102 -0.05036657987638138 
3.0 -3083.1884102433046 28059.153312394777 -502657.9943912466 -0.3189356170597651 
0.0 -593.4003817235986 15781.648926070939 -158375.9436001876 -0.0046779034619128055 
3.0 -2244.50410136552 22306.335231229317 -313963.6484488093 -0.22667816118960046 
3.0 -4931.6446663873 34006.6373346377 -907494.0074209346 -0.24069978412535453 
3.0 -5141.188039930205 37027.202951919455 -1141620.9263914581 -0.29262737065094946 
0.0 -365.98820059140473 6511.493785301834 -100031.38141474004 -0.0034315859344933993 
2.0 -1854.9152727852702 23804.916931235824 -565372.5139051803 -0.09854785076577871 
2.0 -1549.8422308450793 27033.711313348715 -543440.9026913776 -0.20507856104136274 
3.0 -2854.147608305648 27813.775076383034 -498971.65694336046 -0.307732761358056 
3.0 -5377.6701326576585 33616.84425654721 -845337.0513789401 -0.23059715305728895 
0.0 -1045.363467276323 25256.56448183113 -271531.7455960983 -0.014225277578504544 
3.0 -1374.3317129235859 17574.34582601626 -193302.86130854074 -0.11480277511224896 
0.0 -403.8990231111308 13602.630301626827 -173903.43906405207 -0.0034012089838422466 
2.0 -994.6439870037906 9932.146157209081 -144823.9063732746 -0.014336072584550837 
2.0 -2126.8732834176963 28911.748779412195 -766348.7052205974 -0.14871894568137978 
0.0 -393.714115583258 15154.54175252931 -171732.28221865193 -0.005417321121160112 
2.0 -3371.684263532505 33041.142664692336 -827376.3033482414 -0.20307139488700723 
2.0 -2941.4147476217954 31706.80113213417 -779189.6341076047 -0.19535795886625618 
3.0 -4680.803083373875 36227.937192076104 -1094952.3898602864 -0.2743504945030943 
3.0 -5822.628955343434 35815.50989084807 -967057.0950221475 -0.28381688149661366 
2.0 -940.2804741846335 20649.732246019637 -294702.3301825364 -0.11910854551160323 
3.0 -3764.8727880127517 33049.19179036394 -771502.9564441236 -0.3513738139331842 
2.0 -989.9006150594322 19955.054309607633 -291398.8616996429 -0.11154539186822726 
3.0 -1424.296375931669 17798.62940387521 -187184.2597653348 -0.10550724813636768 
2.0 -2165.127655980046 31326.60420275125 -631492.6023330424 -0.34565080192917863 
3.0 -4661.7117469119385 35858.32033780005 -1080696.323829616 -0.2651779327605413 
3.0 -5158.52883407379 37169.37771946561 -1161603.33291467 -0.30021799384533715 
3.0 -4030.647091423704 32865.720162549726 -914034.4786590853 -0.20139603695848235 
2.0 -3185.7220696840072 36698.36158857157 -995964.3448373555 -0.04272376820446623 
3.0 -5646.1832538456265 35392.071209266076 -970628.0319818173 -0.2674019429302327 
3.0 -5128.035475087521 32362.082957108767 -768052.6378402594 -0.19766478027793846 
2.0 -2826.886158946461 31244.231333441658 -736779.9641686908 -0.19501925475847498 
3.0 -5602.874702749549 37524.63352963868 -1166554.3889265624 -0.3024361108294484 
3.0 -2006.0531315396308 22495.1396590456 -329296.72760542814 -0.17044642406363175 
2.0 -2242.548302260728 29793.872363716473 -552915.0795894616 -0.34744505398650605 
3.0 -4456.739241669328 35696.612444924416 -1047998.8299941255 -0.27065121573772416 
3.0 -5400.401734360408 35009.38564707273 -930436.3867495627 -0.26280576878133677 
3.0 -4879.577682005512 33987.35916166474 -893070.8290115312 -0.2390593388727898 
3.0 -1597.853958018152 19092.63515615194 -265102.79517125676 -0.0923518510930551 
2.0 -962.7914488043131 13317.268556883953 -179337.1192391729 -0.022927199882396228 
2.0 -1270.0455398009146 18582.37851731949 -236136.33609627138 -0.0755370590657476 
3.0 -2487.1449448068156 25641.22843894985 -455701.16899157106 -0.2008703841816306 
1.0 -430.59339203682913 14879.658198209068 -210171.1829747358 -0.03348883697585704 
3.0 -1435.6742802608826 17842.679894526384 -262721.28202664974 -0.07029581789309938 
3.0 -1367.127893579831 15750.266874597091 -215061.40566490276 -0.04710613955851713 
3.0 -2277.687204190921 22324.97864730016 -311452.16883294063 -0.22742341625406687 
2.0 -1384.1768122897445 21357.36640098423 -333592.804943734 -0.10624415537338491 
3.0 -6225.598304238493 35608.56619824775 -928625.7981660662 -0.27894709336793544 
3.0 -2099.3473899362602 24395.19159502119 -399665.09248396265 -0.2085627242843176 
1.0 -199.99304206830772 10527.704944351943 -54644.34558683273 -0.05062571814363093 
0.0 -571.8361704506543 7429.5901299231155 -141406.90823096462 -0.006954858576782413 
3.0 -4035.4303974275003 34222.521037240425 -976916.3889428278 -0.2290153423602138 
2.0 -3220.819786691176 33267.950386195385 -814550.951016465 -0.22424496192732601 
3.0 -4126.5478328043055 33785.58832043515 -964823.3691012779 -0.21986324098864057 
1.0 -2296.894449605247 37391.190568084865 -1047782.5769186771 -0.04570313389723568 
3.0 -5778.387154687648 34913.669993845186 -926032.7907889085 -0.25814950036584594 
2.0 -1418.9077290280143 19840.960428857652 -273868.05167520914 -0.1106343038299686 
2.0 -1854.3417897355782 23614.198377255037 -338554.02175599453 -0.19842211821196282 
2.0 -758.9915705931737 14488.133739759369 -285679.96681338316 -0.021368995738692782 
3.0 -2878.880720229511 27110.101625954518 -472410.02449169406 -0.30490161197885457 
3.0 -3774.873927466986 36405.2408693332 -1064139.943010051 -0.28566248679941986 
2.0 -2899.90815153347 28405.113077519716 -799241.4474725523 -0.13791906904170637 
3.0 -1536.2867235599124 18643.953151066296 -201524.11459460482 -0.08401744194323046 
3.0 -1691.2723035884674 20209.368449201473 -305628.74547111127 -0.099417343612217 
3.0 -4470.6355274515345 30612.478162878328 -730498.2443602438 -0.1723600333229921 
3.0 -3909.440681737786 27283.46613406488 -589775.2491951338 -0.12227079342127267 
3.0 -5343.377832068716 34562.40168782723 -922632.2725465377 -0.24832387863008204 
3.0 -2208.469981057282 22363.279239360825 -316714.3900526727 -0.1853932361648677 
3.0 -4561.06462641706 34951.33083538133 -1013359.0500026221 -0.23873170926761933 
3.0 -477.8328238127645 4959.612297321491 -62243.24782184363 -0.0010420791999027174 
3.0 -2041.2944972751375 22675.00549284342 -337267.4336592723 -0.16182459257031828 
3.0 -5223.995476294279 36889.10087732918 -1131522.9268137785 -0.28817549940110765 
2.0 -3536.9563896979103 35024.95824096657 -894311.360818571 -0.26365652622012736 
3.0 -6280.468497051769 36254.09691956452 -1029352.07843662 -0.28215456585431287 
1.0 -2371.763709140367 37413.75707334334 -1041503.8025992073 -0.048827005927295816 
3.0 -1339.2561747622253 13344.594128406832 -163746.8245177413 -0.02903114801980739 
3.0 -4331.60620663417 34766.61863305204 -1005719.7790019239 -0.2396281877594742 
3.0 -5016.344806859498 34359.97217828424 -874431.1023396124 -0.2527527335558881 
3.0 -1321.1715678265837 13642.862021097431 -158496.14995142762 -0.030208890807108032 
0.0 -488.02272093730096 9671.770478331575 -127771.96451756501 -0.017822487300496487 
2.0 -2120.6627023568676 28458.542136719905 -495558.09678533906 -0.3296828389260519 
0.0 -237.83095901852437 6437.067007713451 -124113.03139241862 -0.00309362723062368 
1.0 -804.4644016972065 20501.449714597784 -247781.44295040308 -0.10789620370042532 
3.0 -5083.032486771025 32572.926006342732 -777063.5363604322 -0.2026809088910136 
3.0 -2836.9661845600176 27845.467407089756 -530281.3362334822 -0.2702476823925878 
3.0 -4377.986794167037 36682.26326710478 -1048502.5268771528 -0.2878376071501555 
3.0 -6137.706191860461 36048.22208099867 -982982.87690403 -0.28533129789776734 
2.0 -2132.950652412382 26312.62996242898 -418614.2163055948 -0.28422444140510883 
3.0 -4284.364080435397 31519.073447384766 -796594.7422364047 -0.18371682258759864 
0.0 -1071.019641642225 25508.727899054284 -291510.02751368505 -0.014688267553160893 
3.0 -930.7885367651023 10320.096374147648 -100915.22444145168 -0.026920939940885003 
2.0 -809.2837158627891 9908.383337808655 -134034.22521046107 -0.014920679741950015 
3.0 -5620.576363542142 35319.608242187875 -940087.2663414294 -0.27155274991843614 
3.0 -634.1383526386637 5434.294526481266 -111884.02365465905 -0.0016775933277544536 
2.0 -1532.6324354011865 24827.164217830803 -474412.6559222699 -0.14489124868651193 
3.0 -4342.147265584439 30504.051722910113 -717495.957346762 -0.17100559841619292 
3.0 -1678.5236851213144 18631.169606739655 -274667.9363564381 -0.08391686109545926 
2.0 -1812.0993913362565 22884.115046020386 -610451.0222038191 -0.07695482520330732 
3.0 -3216.309566407095 29371.967219368868 -563456.3888226919 -0.3154175883332846 
2.0 -1267.7207573978233 18966.54934570893 -350834.66152290924 -0.04422265312147554 
2.0 -359.49921190405377 4493.528141407515 -42559.712237678854 -5.618453149156715E-4 
0.0 -117.77328462662672 4706.26005404089 -39504.46376792699 -6.429225920343683E-4 
3.0 -6322.480295264499 35994.405535567246 -972976.0480559493 -0.2835182392980497 
3.0 -6129.121312347851 35475.24251750392 -915175.5776457775 -0.2811499936567117 
3.0 -924.3906806727812 9773.845960341074 -83566.9971594723 -0.02612018119320065 
3.0 -2727.417001754529 24022.71650620671 -515100.8588807293 -0.07390913765947804 
1.0 -737.9256101015294 20486.077810798546 -391829.363379737 -0.05456299464134204 
1.0 -474.32243319944513 16416.65647336017 -232600.18358652975 -0.04374976944593087 
3.0 -3225.4813091864116 30407.854761224375 -620661.7913797613 -0.33523457062952144 
3.0 -3396.503824311364 30268.2531808945 -609581.6461783098 -0.35156512020342856 
2.0 -3138.6905988169797 33126.08454797664 -765646.5472762325 -0.22963906207196388 
1.0 -600.3036060179894 15429.74508609025 -234128.0691972565 -0.012474755709110098 
0.0 -175.23088390280253 4831.095908159041 -59516.641613322354 -8.136006906082928E-4 
1.0 -202.71125456307922 10448.073491837495 -46084.953233271444 -0.047073926048283116 
2.0 -2592.605446834463 31096.708598795794 -829098.3964122543 -0.180628154858702 
0.0 -178.0478929242019 5077.941720923804 -68052.52944736634 -0.0010815074552848647 
3.0 -1151.7180717280783 11727.053389836758 -117122.37957024522 -0.041547386545295314 
1.0 -900.8695608828606 19223.981101764446 -252981.08344114045 -0.09003512113921919 
3.0 -3589.77324402659 31672.16529703449 -686058.2743904428 -0.34040158211505916 
3.0 -4010.47770502012 30368.29338029032 -672595.7028951204 -0.17454373503450174 
3.0 -2101.700633766174 22090.467288103533 -307717.0153995247 -0.21690735386800888 
2.0 -1387.3138404060815 17729.62257725032 -211919.7176909876 -0.07153504214630241 
1.0 -121.34581761217598 4623.0754022532155 -21733.90992605844 -2.6630531815332605E-4 
3.0 -3448.9030717260853 32766.181735816797 -760929.4146869532 -0.34686799199943014 
3.0 -1318.7037419963406 14662.613132712688 -173955.6394452229 -0.03532411006118589 
2.0 -1881.74482415727 24222.824623444834 -645939.9786902787 -0.08620595779390341 
3.0 -5301.620786943299 32611.71614143772 -793449.9148966554 -0.2053332493387024 
2.0 -2924.455625936221 35376.38479051463 -1024402.2259630887 -0.08157486486379709 
3.0 -5706.8892482358415 37538.4036134511 -1167479.2680739062 -0.30284861401369995 
3.0 -3173.6988331727944 29828.313382771074 -600929.0120948621 -0.30655543786217343 
3.0 -1662.2694215619424 19130.57594245241 -223457.39530160592 -0.12427351682650323 
1.0 -291.8406753750275 12096.696870409814 -77861.11102010551 -0.08305689359691072 
3.0 -838.9058053596598 6664.552844279747 -116741.01405626202 -0.006162213124317088 
3.0 -6017.199687802349 34929.85108184209 -911601.036454445 -0.24584102264391516 
3.0 -4354.843148917797 31756.878118109442 -804835.4964220717 -0.19626776290339315 
2.0 -2231.700539496345 26554.490798876006 -709103.823722587 -0.11980148971412313 
0.0 -229.1165140729794 6367.962863263998 -128451.26882210148 -0.0025735609471583413 
2.0 -1299.13905797582 20398.409515246483 -406361.5634748538 -0.051616596692962896 
2.0 -1415.7980782333586 24707.27734256348 -426812.0727208525 -0.2036725207093144 
2.0 -2567.912750411145 32149.095032349895 -880929.3861141631 -0.19004453200961063 
3.0 -4469.948152225421 31063.12338163039 -750071.4507490033 -0.17690173107825025 
3.0 -3933.8245085598237 29138.479342525283 -608301.2805194098 -0.15451096785360569 
1.0 -2191.0348093347343 37264.61719769795 -1043866.9539336786 -0.0498400747583674 
2.0 -2829.9386714235798 29865.364481015094 -805277.3728218024 -0.15714023825668677 
0.0 -671.962587094538 16997.221258474416 -202955.38416994287 -0.00699139842785243 
3.0 -1590.454411916925 19643.95747142667 -421205.63484779996 -0.0533240147739463 
3.0 -4548.404656884022 33889.57911932314 -962532.178207031 -0.21339165100680144 
3.0 -2334.8089827802332 24194.33812577005 -594971.6105358836 -0.08701987485883877 
2.0 -2617.134988637289 31309.70547375481 -621732.6455126955 -0.20913968428815755 
3.0 -3043.1963605018705 27257.244543244513 -468803.1854104018 -0.3157107419315518 
3.0 -6153.273445518325 36103.95876466091 -991962.546314847 -0.28628029039292213 
3.0 -4981.168279697394 34035.28884753432 -802564.1024685459 -0.2538638147521536 
2.0 -1299.135090348102 24955.505236256147 -417203.13858517085 -0.21144874943907954 
3.0 -6021.693823417342 35813.045119169 -975147.4395157506 -0.27933558510403494 
3.0 -4516.78851578489 36147.846616319286 -1097969.9563680466 -0.27341910456024066 
3.0 -3063.939689713187 27918.08123280268 -501914.4648953542 -0.3293349129121901 
3.0 -5408.8335126065 37156.97222610283 -1124785.9635057354 -0.29141074469307326 
2.0 -2748.1854201097526 31011.610747136736 -875418.0758884706 -0.17727909897131267 
3.0 -5567.684400111073 33836.1939303139 -888994.2447889276 -0.22666234285071907 
3.0 -6044.080380234808 35520.37006495696 -941619.3817562567 -0.27274718275292686 
0.0 -266.12905001161647 5621.039892248017 -95698.98971969991 -0.0015108140734877984 
0.0 -242.44561136056174 6612.32871217606 -160997.4581416098 -0.0027673716966295937 
2.0 -1157.395843884538 21021.483585990416 -354470.6650578818 -0.10440075965939213 
2.0 -533.1588971518987 14782.824529391228 -293312.08641117055 -0.022703456704459134 
1.0 -2695.1243374422884 37702.82450129842 -1032575.9634293094 -0.05493224058807916 
2.0 -2402.115308539051 30799.212650950107 -695584.4566045916 -0.18939595970058715 
3.0 -1638.13090059737 21343.547900784244 -305168.545763041 -0.1562933388856038 
3.0 -6035.780609373084 35952.93815242757 -999724.2519700136 -0.27490143159889335 
3.0 -3317.198176299828 26799.42192419435 -569206.634478901 -0.11948156652870179 
3.0 -1807.1166120027708 21228.991166884316 -345062.56068892695 -0.11283776466861871 
3.0 -3036.05721478889 28509.79132015953 -601268.2897272535 -0.15680344290688014 
3.0 -4924.4687477472435 36985.956734704676 -1130048.240183771 -0.292896320862687 
0.0 -596.949254816887 9219.604366797656 -101542.86369043232 -0.009043578003078551 
3.0 -1467.4955162602005 17476.544054092516 -255318.5072691471 -0.06779126550224343 
2.0 -2628.5717947478997 27077.13265421493 -761149.7133521151 -0.12053240607315474 
3.0 -5141.0139549692785 33950.952778482046 -865207.5246843541 -0.24382943886166714 
1.0 -904.720408505415 20305.01560017781 -357477.841529254 -0.05782208488808299 
3.0 -5633.562786294302 34207.221295591415 -905041.7746142702 -0.238304500876012 
3.0 -2922.7494364021104 26582.291987919663 -444851.4834428822 -0.30546912238640445 
3.0 -1655.6988036928217 19397.724889094326 -310086.5703071365 -0.07417732222025472 
3.0 -3778.155763950725 29333.02004540795 -583122.9446709758 -0.16343486388325773 
1.0 -1992.8266502725237 33450.306215385106 -818142.9794963596 -0.03876193987896198 
2.0 -2910.615903709079 30504.937506191418 -823057.4124161106 -0.16712426656910678 
3.0 -2847.860786612342 26641.646373442814 -446735.5670502584 -0.29554317318580176 
3.0 -3982.658838036738 28638.7242087709 -647271.7306386823 -0.1418307882941124 
2.0 -2226.0824016340384 28478.740466651063 -618986.8126760012 -0.16396303419928224 
3.0 -5788.561491043375 34887.28033599902 -951085.562687932 -0.24835533739464652 
2.0 -1338.7849040296105 19728.555847092368 -211727.31682770068 -0.12658190799076924 
3.0 -6266.675213806568 35701.09503137551 -939103.6164209635 -0.28131859511484875 
2.0 -1021.3862216866057 18983.885841035055 -302501.7772496371 -0.07595653837648947 
2.0 -2946.039458861321 32499.554731721408 -736897.0028732303 -0.2154639765083059 
2.0 -2548.2606387366977 31747.571094322 -660239.9304589296 -0.3216355396362701 
3.0 -5815.139196942636 35498.066424463475 -920724.3693246911 -0.27975740443091335 
3.0 -4903.524240752109 33763.38092318007 -916391.9713206434 -0.23338610977358343 
2.0 -938.1557783672625 7560.7013640957775 -158614.55133888245 -0.008120440874120689 
3.0 -1779.206970032648 20994.830297137487 -343791.2010691094 -0.1036998651805804 
3.0 -4684.160665594981 35537.278006485365 -1015097.4834610758 -0.2609576611293326 
3.0 -4047.766131761401 28896.37547654605 -659298.7833256678 -0.14645740630361354 
3.0 -3314.0740730629286 29367.419002867588 -562593.021364669 -0.3460344965528632 
3.0 -1575.2803285624345 17688.623777389126 -196942.4226508282 -0.08370048277759871 
3.0 -3560.3588220846955 32586.884159541474 -750444.5433001999 -0.34367334397272736 
0.0 -217.11136956746256 5383.156815273728 -49796.78312581976 -0.0012988457687519344 
2.0 -1514.545621363778 25139.63623675612 -411946.53309270384 -0.22158020902156572 
0.0 -46.17900915042272 4251.38671494316 -16250.847817120226 -3.4655492169756127E-4 
1.0 -2460.2480554579847 37514.27503441281 -1051585.5085566451 -0.049551105510579105 
3.0 -5472.0653876893575 33988.939672448425 -844697.4308542538 -0.24539147994006671 
3.0 -4513.817753495003 36390.34909802155 -1124422.246119455 -0.2779589554138635 
1.0 -272.5288761998026 11008.661531250818 -58143.2793544641 -0.058726553556451094 
2.0 -1398.5247694461164 22093.4777282243 -534587.945610919 -0.06479915157971416 
2.0 -2635.954828573664 27753.75096218162 -733685.790679573 -0.12066842959227002 
3.0 -3296.009780785836 29418.268618383634 -570575.2435827715 -0.32856713544958727 
0.0 -486.25459435061526 14732.103259426829 -154950.40731998702 -0.004840944359893408 
3.0 -4710.991850006237 32913.16129949529 -770115.0315561251 -0.22960009255642055 
2.0 -2329.629366387357 27586.87382409172 -710829.0476160822 -0.12728496796589284 
0.0 -1558.702902050301 34272.335131486514 -734982.6636825564 -0.04011270656661156 
3.0 -4554.9178754501945 35150.10519093231 -1049276.080879082 -0.25008841968980733 
3.0 -4921.48055076397 35961.49181416918 -1068752.5739505584 -0.26392576860473527 
3.0 -3493.8777581493005 26035.385298125268 -519084.18638989166 -0.1084728422723801 
3.0 -4720.62294403587 31256.90349783899 -742136.456690424 -0.18459650508487507 
3.0 -618.3688426723259 5652.317836159968 -82662.58818449991 -0.0020629620400259554 
1.0 -957.9463709341583 24740.210396125716 -436728.4513287302 -0.17136878455479662 
1.0 -692.1801047348009 12169.38996142684 -167079.69224494096 -0.017822274222965874 
2.0 -922.2438551624331 7868.039055620083 -156942.63686385163 -0.009570812440725097 
3.0 -3713.606469794522 31716.132777533297 -840151.4803532816 -0.1825912784512484 
3.0 -5583.391244860067 34673.586530527995 -891926.9476682497 -0.25797113690564166 
3.0 -4736.267424606452 35110.216223041345 -905543.6858870891 -0.2694330534311934 
2.0 -4213.067873459902 36136.16293341977 -927386.853894099 -0.2851154304422476 
2.0 -3154.469325250346 33803.826383891814 -789739.0956095156 -0.24279732544564947 
2.0 -1370.2306736794044 19046.91884213073 -259167.08860999037 -0.0957985202863086 
2.0 -1868.2128992622927 25414.851497391996 -654153.1252258895 -0.100496696623562 
3.0 -1803.4857988109804 19534.245000103594 -248365.64744270247 -0.12120159292885199 
2.0 -2373.4207588675376 30395.769002026344 -584755.0726089478 -0.30700929035995683 
3.0 -1905.7184994388926 22445.57179660868 -378523.53649110126 -0.13173774715816738 
3.0 -2176.3495044925908 22571.56794430786 -322595.2569545886 -0.1458530892458005 
0.0 -1114.5303199879686 29425.86000157196 -616447.1545553227 -0.02786181995191115 
3.0 -3591.052495817578 31302.82310751082 -855566.4861446187 -0.1777563463513123 
2.0 -1736.6291093317864 21833.5661603939 -278530.3334654223 -0.1967785409530895 
2.0 -2279.874769314649 30065.595911774297 -569846.7640799597 -0.33446297433409394 
3.0 -2793.151074341718 27527.301292951463 -491496.454608244 -0.26992312698092125 
1.0 -1755.3544966269924 35349.88964238495 -949398.578022598 -0.03680241510473524 
2.0 -1307.3607833978942 24638.856987864714 -426611.5127546882 -0.17029703678221664 
3.0 -1968.5033770099437 21287.11775065348 -293368.8137554548 -0.11269068082830264 
3.0 -4744.968143315477 31042.923422607008 -709515.1904013618 -0.18132198631104862 
0.0 -1261.428513767187 33085.81301137913 -675914.4891736801 -0.03188788684570455 
2.0 -776.2007963842505 18676.6121005308 -377237.61915385193 -0.028104495905741416 
3.0 -3968.090683934395 30231.874142779652 -630452.4704525475 -0.17315607428586705 
3.0 -1835.1437287355548 20969.650079442217 -509308.22357869823 -0.06222736323093484 
2.0 -1751.5550745863477 23965.34397336729 -388857.0233032063 -0.17182463212889368 
3.0 -6113.225510251687 35555.52731225451 -941393.8949645984 -0.27591424194458414 
3.0 -5096.225170556174 36946.71986399329 -1128210.869599647 -0.2882237245887525 
2.0 -2769.43549056813 36546.58464339849 -1067842.700721485 -0.021902996214169922 
3.0 -5040.093329248411 33325.81038582226 -867652.107995794 -0.22365949953029934 
0.0 -72.36780345047143 4326.606484089675 -19187.559151687106 -3.395666996958616E-4 
2.0 -1226.503520438048 14834.013425306213 -155905.80121744963 -0.0379157782304865 
3.0 -4187.79707360262 29316.360164406142 -674712.177269894 -0.1477482803692226 
3.0 -3004.3496584047984 27132.494323739124 -466211.94858555123 -0.3185936841945491 
0.0 -1259.110965743674 30108.27278555912 -509147.865641548 -0.024300613700854 
2.0 -1290.4953451393073 16600.58367514336 -176862.4576418365 -0.053249184525650674 
3.0 -5312.03438558768 34791.770407517535 -912370.4717402635 -0.2593472425443782 
3.0 -4600.595002028525 35078.00898327719 -1024509.967158283 -0.23707307515322057 
1.0 -585.6853178733246 18803.571933056384 -293077.53110143024 -0.06182388349328 
3.0 -5591.120510433363 37077.85938377362 -1151083.3361912784 -0.2853180143085422 
3.0 -2354.461437903088 23870.400671714047 -364390.7431382763 -0.2067695525248993 
3.0 -5368.3684500457175 33392.472537545706 -811635.7368806559 -0.22884438729665416 
3.0 -4868.387999666309 32414.307455196547 -827547.6383306549 -0.200724892238071 
3.0 -1987.4541732856699 22541.01230395492 -403087.06732878904 -0.11675567195732675 
2.0 -3296.8518455149674 33361.03693346215 -704922.7908135257 -0.24214682471636292 
3.0 -1365.5383311528299 19145.38776607183 -280084.8597856515 -0.08777423839920818 
1.0 -1952.0113803819092 36162.65361311698 -984840.4289227579 -0.03499571040085627 
3.0 -1543.4425010948396 16808.91939049793 -192332.1624303967 -0.06016660559732287 
1.0 -1974.3318190379812 34554.23518357039 -888490.4888869897 -0.037620075497031696 
0.0 -394.0002701476167 10051.351091572924 -132089.2840940422 -0.013894199550966602 
1.0 -576.1334497899351 14522.86621333837 -101470.2520595567 -0.12949574757670906 
3.0 -3147.0356191442015 28757.947718461488 -538663.3765692979 -0.33845570129287395 
3.0 -1595.440589964597 17710.877469056533 -207187.91260149024 -0.07256124757962579 
3.0 -5494.647976530715 37479.485934141296 -1160802.8308569966 -0.30242928751713194 
3.0 -5894.735340608124 34862.010437650846 -923953.1105296208 -0.25778135980946315 
1.0 -2237.235404777157 36868.62041565032 -1001197.6097372773 -0.03663252801263274 
3.0 -3874.433413722497 28240.95829795229 -587917.2785276873 -0.1388064129491623 
3.0 -2051.119404762293 23389.164498124588 -415683.45295553654 -0.13378550627535005 
3.0 -1520.2752972287437 18102.00016266304 -268007.0919296316 -0.07515500038495007 
2.0 -3274.5338095109046 32638.87078855205 -766902.7354153623 -0.20753852714689375 
3.0 -2418.2369758392974 25439.769509285336 -453044.5692901586 -0.1887628117193374 
3.0 -4815.4518176521215 32347.253918078994 -819675.7437949846 -0.20469934474034676 
0.0 -746.5890056272074 18592.65620480573 -217780.63211819273 -0.009755117382510888 
3.0 -1593.8760830317453 19897.2204551218 -301932.5621745659 -0.09518555402271159 
3.0 -1220.8084249144745 11434.562065301681 -84768.42040284204 -0.03606420022270886 
3.0 -4320.731311577471 35157.59091926779 -993825.4573751749 -0.2514555459998914 
2.0 -2969.6010682226693 36968.13714115732 -1089061.8919972777 -0.04077962866999852 
0.0 -43.057443433501184 4652.135749710527 -27344.5635151464 -3.6245688920176977E-4 
2.0 -1219.6480696121391 23116.666230262494 -385162.25023427507 -0.13849038570785208 
1.0 -418.9539409502667 14273.151969918084 -199298.06579770282 -0.003508818846999625 
3.0 -2267.941757945295 24980.449200363775 -597376.8990592272 -0.09807849453109699 
3.0 -1737.6269878998155 21236.381009016528 -346861.39911407884 -0.11089573624751986 
2.0 -4263.2343199831475 36375.34041014325 -963845.392445983 -0.2682263423347614 
3.0 -6167.607976079121 36124.2431407108 -974359.6121279536 -0.28723642313111364 
3.0 -1961.9049194568547 21131.116913704365 -288938.82186446124 -0.1105539530877496 
3.0 -4150.017022274685 33405.67926349469 -954134.9850378984 -0.21303202839593693 
3.0 -3378.6667708519553 29888.608996961382 -586925.1389892733 -0.3490967546280145 
3.0 -1903.198279714074 20995.090297704217 -287326.5267757474 -0.1441339012891545 
2.0 -1144.4125498100177 17456.390886288693 -243391.94122745004 -0.06653378851253453 
1.0 -275.2691452061345 11569.253940764773 -69671.7023900292 -0.061059424478216266 
2.0 -1336.23471892206 17877.958243298403 -225360.87252581408 -0.07631643378606297 
2.0 -2581.9349179908177 29576.87869810281 -785061.2474345574 -0.15596887349544772 
3.0 -1347.6957283860866 11274.886369395008 -77281.21924738088 -0.033423982375373945 
2.0 -1830.169553726632 26416.944886649464 -427973.19195605244 -0.2512280982057452 
1.0 -2589.827824031567 37652.42019816549 -1053344.8308303484 -0.051051014436481836 
3.0 -2427.686942431489 26281.770922033713 -512482.3434937938 -0.17332542346827923 
3.0 -4003.1653935939958 36746.5703075417 -1134119.3473708325 -0.2884286954572466 
3.0 -3166.537087435393 28969.84968509179 -548059.562761284 -0.32225032891335104 
3.0 -3152.64888885611 29033.767469019964 -539948.5762192725 -0.3337083317664713 
2.0 -1948.3583489092505 24340.373096711122 -580031.2279871267 -0.1011619867830153 
3.0 -6353.209305226651 36436.015391369874 -1009229.8477731964 -0.29092136206518693 
3.0 -3057.4116426070937 28167.5759705856 -510826.0423151397 -0.330003745889414 
2.0 -1588.1643087313716 22151.215389799745 -498249.36368553224 -0.07161685760056774 
0.0 -223.7619471112497 6305.496654917182 -125661.68231719428 -0.0024495039958372443 
2.0 -2682.9455789390895 30827.52630338045 -861186.6991640561 -0.17596035814752597 
2.0 -1130.9771196652405 14088.87971658175 -168868.8725129255 -0.03329383866936136 
3.0 -1296.446485562249 14176.466152545643 -170896.40909324947 -0.03180473286369685 
3.0 -5288.542667430433 34822.45849733949 -905927.3256751372 -0.2622329293756197 
3.0 -3134.335928615921 28623.487872575668 -540334.8860854418 -0.3211531330946439 
2.0 -2252.1719449938523 28710.376308449573 -499901.5666131651 -0.3258075315224001 
3.0 -4606.375197436596 30659.25902257353 -685515.8166833172 -0.1737240412636575 
1.0 -665.6258841867601 9825.25196423249 -148633.4320282039 -0.010193391995839591 
2.0 -3118.194659737193 32172.224308627025 -658798.6459893351 -0.23442313450235658 
2.0 -1516.1751747181233 27655.115162910974 -651986.7657151478 -0.1563912429279148 
3.0 -4143.7011428898195 33821.47298963942 -957287.7082503214 -0.22049202877210095 
3.0 -2687.970914722574 24251.922913209 -501176.4727333619 -0.09204462493925836 
2.0 -879.5076043102895 12086.548159599995 -158908.91989800485 -0.02142379833273958 
0.0 -618.0922096457709 10979.053114095846 -120045.04708723185 -0.029281506349088667 
2.0 -1361.1097160102986 23301.656751266775 -437879.79595458286 -0.14333083953424106 
2.0 -2194.4821184836646 27431.517092493 -766332.9164136614 -0.12270738564902345 
0.0 -703.9702971456323 22813.362914938236 -470881.10785885935 -0.014948826033475488 
2.0 -854.8461281847458 17982.73780488326 -181865.46266966878 -0.0889487052945989 
3.0 -3325.4088793416868 31551.049435918587 -684448.2728928796 -0.3487193043450698 
0.0 -977.0657894918924 25722.512798449596 -372326.00678853533 -0.01686481335187119 
0.0 -446.7316440160511 8774.761776289783 -103523.30349657795 -0.00950595644228636 
2.0 -2807.555693096063 30071.12424170714 -806546.7054100317 -0.16481446131222988 
3.0 -1240.8310493119436 12002.256724324241 -83989.20336317754 -0.030213559371189663 
3.0 -3268.6473363132027 30267.960553106273 -607739.6979758907 -0.3497661622056317 
3.0 -2969.5904480656436 26834.76349878775 -459847.7331805191 -0.3134465920547631 
3.0 -5753.318581639968 35795.005682033065 -965059.5786151192 -0.28304377549653115 
1.0 -1331.5072961182616 28103.84243766195 -681457.0594208355 -0.01546582451794111 
3.0 -1442.8326838726955 16209.756408717783 -190567.03279052602 -0.04396932476883533 
3.0 -1162.2532543692164 11838.929549134187 -119059.13466063251 -0.04244903040529352 
2.0 -2519.4316933711984 29644.71882513469 -545453.508289967 -0.32560541558736666 
3.0 -2682.9857196443827 23750.773593518075 -443933.4503479516 -0.09313366190085702 
3.0 -3120.260760517339 28674.624809615427 -535316.9973234213 -0.3367011038500471 
2.0 -624.3666044717636 7406.861461948776 -93533.33650098965 -0.009471975763401452 
0.0 -231.38715060845564 5130.2454652714805 -53249.762956921724 -0.0012209253838128813 
2.0 -799.5983518829732 11744.823567472991 -159945.76012664443 -0.018062331054152364 
3.0 -4176.126281071476 28630.96316662455 -645753.0084376088 -0.1288352315633181 
1.0 -494.16413487302634 10021.24344052775 -139587.16301263715 -0.011611298814742512 
2.0 -1365.0748177775286 16969.243884383526 -183846.92233363097 -0.06005622900844405 
3.0 -2881.160691992233 24982.018552549485 -490818.6726816214 -0.09578303645871812 
3.0 -4077.617807841437 28365.08739823418 -631360.0086935641 -0.12573587716556328 
3.0 -3449.155210277026 30716.325633192115 -629142.212381224 -0.35343314650536617 
3.0 -5175.962231205322 34400.84670865259 -923757.7381433754 -0.24124527113544403 
3.0 -6160.060049941294 35438.09223654652 -924606.8895093608 -0.27368828051090577 
3.0 -1410.2674634175296 18469.005542893352 -284860.26697705087 -0.080380067250439 
3.0 -3277.133294037632 30501.620605359298 -624785.5555556733 -0.33534646725067463 
2.0 -1308.2683352669387 23541.70069398612 -399151.9257719976 -0.1623310970920152 
3.0 -885.1987588762587 8288.13742426502 -85319.85252378049 -0.017767804585915432 
3.0 -4364.474137118508 31477.262258351344 -687678.9616429135 -0.2040038603210199 
3.0 -2021.1873609466381 22320.343018774267 -380061.1754338883 -0.1248370554377751 
3.0 -5965.824102772716 34776.749436374164 -873742.7359950761 -0.2544023354334277 
3.0 -5217.307384266065 32847.31162962658 -797851.9923133611 -0.21419184329200774 
3.0 -5754.894970438583 35334.84539816468 -926672.3772122922 -0.27296592107765033 
3.0 -2051.7424371023794 22748.091169148924 -393401.5708507099 -0.12901090020815237 
3.0 -2210.1573764714367 22234.199907894832 -311715.9666707741 -0.2050030293895526 
3.0 -2412.5081722896366 24156.150152280086 -381653.5826913348 -0.16656674091889645 
0.0 -952.5804062589389 24312.428925180295 -365754.298229935 -0.016049501116381055 
0.0 -714.6442436769829 18332.242599116646 -189436.8075166745 -0.007682149548561312 
3.0 -4165.670015805063 29123.98205873481 -664419.6454310593 -0.1474860291882138 
3.0 -2987.68414074338 29608.993186261887 -608002.9815637668 -0.2680423941457579 
0.0 -1010.2395304643302 28943.59737979538 -485384.81425006065 -0.02708356874272637 
3.0 -6148.5498630876855 35899.63659258579 -996555.7299436966 -0.2772323702560578 
3.0 -3044.4453016908205 27627.0294914729 -483535.0849692567 -0.3123302810368257 
0.0 -1256.6826629640943 29406.645137253545 -471044.6437929158 -0.025909370041524063 
2.0 -1434.5961760930425 23161.20783832109 -308149.3958065722 -0.22326971716460542 
0.0 -755.8646454811195 22226.5941820928 -300520.8170913422 -0.015031785799851873 
3.0 -1838.9140550426575 19892.269930857434 -254438.07253169408 -0.13142350602778258 
1.0 -79.71236891230528 3976.4196320914725 -17639.200768290535 -2.447060123687465E-4 
2.0 -1292.9548897554505 23257.377924582415 -394973.49793039315 -0.1439165643974975 
1.0 -927.0647580296159 21066.633965491605 -351488.8247240741 -0.011634637910654097 
3.0 -5245.745421535423 32896.4488683915 -807108.009140976 -0.2230433355528672 
0.0 -136.73277565948257 4661.409930150743 -34164.62808606381 -5.6609189461057E-4 
2.0 -1811.514236654565 23082.456552088977 -309136.90797846956 -0.21071453450250793 
3.0 -2890.03777445685 26764.898503991106 -452902.3727465057 -0.311729533703384 
0.0 -687.0444349672424 20081.486098682137 -216572.4597884783 -0.013786176910214724 
0.0 -659.3416900401128 20557.643983677925 -325559.61186258524 -0.013295290615325856 
3.0 -6392.729809393088 36148.08470175392 -1016063.5872914717 -0.27837023378281917 
2.0 -2350.280039405116 28951.077388229292 -640264.801047859 -0.16100741858731224 
3.0 -2994.2945266479333 24493.18329384484 -526443.3296084369 -0.08973691140520954 
2.0 -1215.1341725720333 20654.0340825749 -347941.70311879297 -0.05594332897241744 
3.0 -3052.596377713518 29332.706133072486 -575331.7725148103 -0.3162670152786481 
3.0 -5299.987551647731 35307.327320965254 -898985.8575837518 -0.277220998309487 
3.0 -2524.2259989001413 25889.265921051167 -441244.19799657055 -0.2122628111290633 
2.0 -3585.0578812442504 34249.83534717554 -853874.9694642599 -0.24131407016211545 
3.0 -5073.733604268944 34833.37884877377 -929391.9726699232 -0.2560347129618219 
3.0 -1350.7231451151006 17526.497641897902 -180842.5353933761 -0.0984354436248604 
2.0 -3356.3654561337853 33908.01407306845 -836814.6903330752 -0.23529468340853443 
0.0 -361.48509533506825 7521.732785540273 -85262.71567308178 -0.007777293767051453 
3.0 -5887.611615572489 35579.31130573897 -945614.458387235 -0.2724364458324926 
3.0 -631.5622012267238 5293.304779826572 -77866.8450774576 -0.0012330563166653992 
2.0 -3180.142944100069 37438.10156435189 -1092866.805480898 -0.04212742577258618 
3.0 -3786.707364201322 29920.982648272253 -682489.7156370349 -0.18150991225891483 
2.0 -1354.415913141649 20916.906900999053 -322796.9853192825 -0.10177486917584845 
2.0 -2609.7515022977905 28209.24694216063 -725557.3472337777 -0.12942389992190206 
3.0 -3322.7759597814375 29976.527370978587 -596457.7854916136 -0.33031673057114896 
3.0 -1527.680375134696 14926.568827676001 -183641.92896355104 -0.04111938528168912 
3.0 -5740.62687822238 35313.51988087858 -931643.8690930267 -0.2665055352407373 
3.0 -4348.2794299185125 30067.22634843977 -637751.9647168354 -0.15458151219905142 
3.0 -5217.335588257075 37351.69271431537 -1156908.12746571 -0.3009217698866691 
3.0 -1420.7498439605667 19539.63187464874 -261988.27120565722 -0.093503366141486 
3.0 -5105.0972172972115 37143.90708639125 -1134959.330140542 -0.29837044064876594 
3.0 -5478.720409875493 34485.054253042195 -879683.3683227106 -0.2557772707167242 
3.0 -3416.269265867177 25725.546047779455 -520248.80849451333 -0.10653462789873652 
2.0 -1833.6991734471924 24445.983242435846 -360679.1923949933 -0.21999033747610752 
3.0 -4723.495553634349 36664.985751317065 -1132738.224092508 -0.28373916767364393 
2.0 -1093.4201091863467 17615.312560080216 -182898.39777112324 -0.07317003445276415 
1.0 -1290.7513195220406 24900.463723571298 -542226.3602005173 -0.1255230970210996 
3.0 -5349.773501405181 34336.482319860006 -890694.12165436 -0.25141309488725894 
2.0 -784.076001563701 8817.073186212427 -161408.92990182957 -0.010114325530925275 
0.0 -192.7952727222516 5276.993344375957 -44906.994400747746 -0.0014198904571710949 
2.0 -3554.5442741261013 35675.67059489343 -940913.2774774976 -0.27217209441800416 
3.0 -3437.750474677651 25733.946261628887 -526676.6806027053 -0.0892786725990784 
2.0 -2868.5975854417015 30600.78462297954 -786112.0799059387 -0.17201589140507856 
3.0 -4076.141216843311 33689.72989187971 -954366.8468854734 -0.21789331226365094 
1.0 -649.8644861364719 11815.503398784022 -156478.94397603988 -0.016995491750705475 
2.0 -1334.5225133349288 16859.06620265761 -338885.77972834697 -0.06121410689620649 
2.0 -734.3659982204223 11321.154539155108 -165888.83159595876 -0.01829877610555198 
2.0 -2429.2279272759974 30880.33656668318 -618354.1308535154 -0.3360693734884137 
3.0 -5961.682307062671 35801.672515706574 -977991.3193843471 -0.27849859197309307 
3.0 -2898.524394262605 27290.173117316946 -475460.55662953656 -0.3167182426273012 
2.0 -2204.1723353054076 31730.067724292134 -683358.5193702156 -0.31235972528954603 
3.0 -1500.6111031135476 18017.761400680683 -267453.1326158112 -0.07410154808823488 
1.0 -514.0801372385932 14929.992263601953 -149346.12651678297 -0.06589667835949785 
2.0 -3736.851405570469 36000.35872286673 -898364.4969144902 -0.24957694081229398 
3.0 -2456.6847366888087 24080.69627878958 -365015.7252809307 -0.24752797879501978 
0.0 -1246.2539914290273 36802.40904806468 -938701.877050119 -0.035895826752342645 
2.0 -2992.7975453059257 32505.022982723196 -706037.5976747117 -0.22441564754902962 
3.0 -3487.3826943768518 30840.45835420955 -639227.477447285 -0.3542873917186494 
3.0 -3504.5985637174485 31187.125613384032 -660971.9965867903 -0.35454128882992436 
2.0 -911.3016790835023 18687.248116975858 -541050.4878685729 -0.043522676121993856 
1.0 -1244.1054578681892 26733.675626823904 -581328.6306389148 -0.08189511656204695 
2.0 -991.9422354764525 21607.26113881607 -336911.4601319356 -0.10765430136984261 
1.0 -2359.4176976626677 37308.25568950208 -1043764.3568118768 -0.04815380990078873 
0.0 -895.6174678817415 23454.622914774816 -343910.24679944786 -0.015153218665680894 
2.0 -1718.315377648722 26438.558146731044 -641932.3831742259 -0.13556812701396603 
1.0 -677.192576923181 16866.962811258672 -149511.79991180613 -0.12493513025626361 
3.0 -5473.0198848015425 33471.68558758887 -866715.6893376975 -0.2212201198474789 
1.0 -649.7165711076663 17215.347217815706 -359558.62135932 -0.006532773420580281 
3.0 -1984.8567652074476 21920.684230871102 -295320.1411490858 -0.17484572300608375 
3.0 -1156.5968610331752 10186.181171420118 -90495.54687891668 -0.02666709517874952 
1.0 -2570.1865031629095 37132.27937872117 -1029736.4874132734 -0.052325335905429746 
2.0 -2509.55430894482 31727.760483784146 -655442.8187434463 -0.32587877641258844 
2.0 -3973.497988774865 35461.39363956863 -890923.2962213792 -0.26134658096047503 
3.0 -1742.0380671499852 20926.562805972342 -342201.7855702129 -0.09765647089637186 
2.0 -2699.345539564723 30106.599690493957 -853020.4147760222 -0.16260046579931808 
3.0 -2518.154174739239 21623.955398025955 -396010.1252177107 -0.06744398701714455 
0.0 -279.7025069605534 6719.671328264776 -144014.59032305138 -0.004532569939749749 
3.0 -3499.0287234676143 30923.520044578006 -807262.1673549564 -0.16651391149291778 
3.0 -4585.948317253648 33484.537364508076 -811767.0713560773 -0.22649535229646087 
3.0 -2967.9040229101465 25663.465518353838 -559018.1925018342 -0.10650849845517028 
0.0 -391.59362384455306 8722.466344516717 -98777.06279897543 -0.009381593093008397 
3.0 -2687.2143893748535 24059.06975183566 -487905.9438849432 -0.08892502737933967 
3.0 -946.9401826351007 14974.905550349718 -117917.82904960199 -0.058776864478238225 
0.0 -507.79865534372726 21115.76442952008 -390835.05634464714 -0.013278585053184157 
3.0 -5041.897397555019 33009.80379527781 -821919.9464506204 -0.21951451636368607 
3.0 -1519.1833734745671 17432.23586653333 -216344.5691493739 -0.06281645052458906 
2.0 -3115.883050627374 30951.31842322537 -858339.0414521922 -0.17335432103286402 
2.0 -2729.59600630647 29778.485939230686 -834089.7993426073 -0.14930295772481367 
2.0 -2095.1620437758916 26613.236147604228 -720584.812912436 -0.10407475248049405 
2.0 -1573.801719031538 21902.137487458425 -289843.411092072 -0.18850432038220205 
3.0 -5359.146142315026 37352.628082792544 -1151834.292230797 -0.3000383753114855 
0.0 -1102.428688820879 26521.979371744266 -415722.59657513927 -0.01881415303453116 
2.0 -2891.5055219177866 31086.985608518105 -882431.388422267 -0.1773969294737036 
0.0 -827.374352274806 22295.84480227012 -268086.5474677497 -0.013113426790672875 
2.0 -3871.5441904872937 36023.84411906092 -947742.2355456639 -0.284593218439981 
0.0 -1231.7746489538722 34621.929510776994 -791749.531927625 -0.0295516066692844 
3.0 -3349.390113197022 26300.267970382974 -535036.7122430778 -0.0858019684933335 
3.0 -2759.6425274198177 26723.642903226922 -470892.4248942919 -0.24479316951374802 
2.0 -3155.8236116337143 36647.72047579464 -1010693.6088786119 -0.03817984098284259 
3.0 -5624.715540447877 33892.532416657545 -865143.6708805248 -0.22398223914600512 
3.0 -3801.6627273525355 29504.71227144802 -672369.2691820911 -0.16152450817411246 
0.0 -422.9503458873867 18337.232263098413 -405458.7095145133 -0.0077367813258367975 
3.0 -1100.579054055358 14073.82966433803 -105701.41119359426 -0.07334090768074494 
3.0 -4165.664145551101 30872.60317449999 -806691.5273002587 -0.18222080851662048 
2.0 -1360.0731428000279 23899.741052973808 -387050.62213427445 -0.17306228449398758 
0.0 -977.5334594933279 28617.995270752555 -531424.4606008606 -0.024827426527306178 
2.0 -272.37452141379595 5155.067790960328 -46451.72450188076 -5.839257705514393E-4 
3.0 -5307.602255044619 34484.73588626247 -907510.4063471974 -0.24863798049297903 
1.0 -693.4377342103797 10806.296458167635 -148854.36414894668 -0.014180346202967433 
3.0 -1541.9114026538014 17173.347396685527 -195419.51130206298 -0.0671928280744796 
3.0 -5110.246663381185 34927.84820262162 -931668.9879841903 -0.26249129692840933 
3.0 -1161.8271006942266 12364.44153979037 -180147.38320194563 -0.022054942660179672 
2.0 -1598.95593083959 21659.38962095737 -278232.2819666136 -0.17594699597856062 
2.0 -2404.0461512655993 29496.160966090705 -539148.3668273258 -0.3462005214607965 
3.0 -3488.895396370379 26433.87602189596 -533195.9950295356 -0.11410208473106204 
2.0 -1714.6171107741256 30281.085552593697 -665252.7124645077 -0.19006316507517007 
3.0 -3038.325095824766 27569.561917587507 -484818.93433301547 -0.3248124792592868 
2.0 -1888.055292872968 24860.33266082046 -640465.5948679966 -0.09784178393235249 
2.0 -2242.9755349122656 28378.12128366583 -482754.0540854508 -0.3225913098808175 
2.0 -1913.9328640505303 28158.872973619313 -800258.7200552463 -0.12935847505306672 
0.0 -106.23486939469488 4728.827667800305 -45781.53920211173 -7.10500036049566E-4 
3.0 -2597.507005897265 24913.886437396748 -385608.9688924299 -0.2719270331642139 
3.0 -2113.2853108243917 23949.191511154946 -440284.5071611995 -0.144565962160782 
3.0 -2957.910941384796 27542.628414853087 -485054.54680255917 -0.3161327122733252 
1.0 -345.66306378989964 11929.974589508236 -91871.79333474532 -0.04232795948826533 
3.0 -1891.9761827478105 21910.055251667425 -299092.56572271197 -0.1269851421704205 
1.0 -681.2067883167583 22281.210368057225 -413222.75852241705 -0.018513541231495206 
0.0 -199.32460939628396 6251.754295538934 -112532.8279670269 -0.0019409642763240872 
1.0 -858.3606483318919 24345.74524748913 -494753.9503180959 -0.01656339418395806 
3.0 -1869.1255045401754 21864.886901105663 -342229.333422123 -0.10824387799747053 
2.0 -2539.5627948891424 29653.401387554513 -692597.8691426053 -0.17068732580026258 
3.0 -5266.220534182285 32863.88141712812 -821117.7971931907 -0.21224255159806243 
1.0 -1173.0302081785828 24125.91352117883 -367973.5840156713 -0.14939093524063762 
2.0 -3007.580330497661 31497.537876255476 -782280.3759810252 -0.1893009644651536 
0.0 -694.7878431238411 24851.788244365238 -438150.7231421288 -0.019198994966191915 
3.0 -3149.558652116498 28730.71719261048 -531417.6960923171 -0.33803649058239404 
3.0 -4208.149548511956 33721.265327572735 -957200.4054164453 -0.21771914995714914 
2.0 -2499.7320782526194 28389.48104424353 -797874.1149377307 -0.13021860361799942 
3.0 -3126.318273644188 31259.012127415168 -671881.7420028395 -0.3448435838828726 
2.0 -1170.4862443726395 23072.319375934916 -632686.7471418198 -0.06672351580474235 
0.0 -1018.7117960604508 27225.771004740545 -413716.05685547437 -0.019065635782079118 
2.0 -1241.8964034540095 19276.55544431091 -403104.3848901863 -0.03838999456367882 
0.0 -730.7916079333388 19939.597374358353 -229534.4895768288 -0.007147756535273693 
1.0 -2112.698829626634 35904.09006082118 -906012.9808410378 -0.04048455242566373 
