# Supplementary material for: A Pareto approach to resolve the conflict between information gain and experimental costs: Multiple-criteria design of carbon labeling experiments
Source: PLoS Comput Biol. 2018 Oct 31;14(10):e1006533. doi: 10.1371/journal.pcbi.1006533 (PMC6209137; doi:10.1371/journal.pcbi.1006533)
Supplement: S1 File — ZIP archive containing Pareto scatterplots for 3D- and 5D-MO-ED scenarios and scripts to reproduce Figs 7 and 8. (ZIP) [file pcbi.1006533.s007.zip › Scatter/Scatter_5D_CNMR/objectives_SMPSO_FCNMR_2_iter_1190.txt]

0.0 -42.64857239653032 4030.2204343812696 -17747.175311676616 -2.1172795860073323E-4 
3.0 -6218.63394539027 37337.636730780105 -1151189.503507259 -0.30229174960504435 
1.0 -60.771994040696754 3931.5866362185275 -18942.763911822865 -2.6766483418214597E-4 
3.0 -97.38950106106046 4085.722547307197 -20728.743205541807 -2.1041854311736952E-4 
1.0 -2538.8633301638383 32042.106310960415 -612419.0561113916 -0.35058579256606276 
1.0 -2599.575945017348 37626.4036134511 -1053693.4467591697 -0.043588072456540214 
3.0 -6141.530419313403 37337.735190227286 -1165492.39102726 -0.3015389832925938 
0.0 -39.17665543323656 4517.649064395725 -19480.74377681729 -3.927550654099582E-4 
3.0 -4370.406367031009 31805.031506184605 -836988.680023656 -0.19330035173963162 
2.0 -521.1452729832596 11878.04464512934 -206984.3668109664 -0.0032614927210632763 
0.0 -364.280472478281 20922.497733485547 -340561.8825911411 -0.00803512806225487 
1.0 -942.2320971440804 13060.112628820212 -157910.72543582035 -0.021629178581352097 
2.0 -3660.6336454173074 37247.450990634716 -1041806.2019822064 -0.29472367773901 
1.0 -81.11938757766589 8724.005820830163 -24241.787381190243 -0.017533473080929667 
0.0 -491.9584308003537 6358.695630261954 -141172.56954731233 -0.0040755680715678965 
3.0 -5925.550407156635 35906.15945437969 -1014796.8320606875 -0.31047774425857066 
2.0 -672.6308570476804 13786.427317267451 -232363.84618658636 -0.02674360665023961 
3.0 -999.1492354491871 7321.131431084063 -100956.10348227894 -0.007190523168947631 
3.0 -3527.1495189735906 28696.17756807936 -730808.8738333124 -0.14224191992317917 
3.0 -5369.02688970617 34731.380804465436 -1010967.1136044312 -0.24004370554377047 
1.0 -2428.8637482688578 30648.03102332713 -546171.1326766717 -0.3438664646758547 
1.0 -264.7385198609578 11169.088162320304 -58825.83972962487 -0.06524846068547065 
3.0 -3358.6917793156363 27561.65014029463 -682770.8343026217 -0.1249149129895559 
2.0 -945.8065012191961 14212.280840918225 -218377.09447686054 -0.030637556061555098 
2.0 -1836.8323065415125 23562.802685347742 -424032.650583594 -0.10508757361500717 
3.0 -6169.06924335537 35769.47817782585 -999364.8443662324 -0.31558906313150364 
2.0 -1597.874166062905 23105.553602281325 -294362.06528543745 -0.10332287820420599 
1.0 -119.77978444297909 9257.02842273911 -30857.383952447322 -0.025502066329192084 
2.0 -3032.6905419585605 29693.835845525922 -685646.7220462037 -0.1910071239735674 
2.0 -1507.1641487783647 23658.293696673565 -534567.8530381134 -0.08389052340407753 
1.0 -1114.3206327721266 16197.807117543622 -295726.10634296865 -0.056765580146910896 
3.0 -4281.360854172398 31224.136922989477 -841930.27393316 -0.18159903264268384 
3.0 -2173.2814385178926 22012.61507268757 -451558.19881558773 -0.0724959370902204 
1.0 -208.80575717835646 10483.214173391601 -47013.27938901786 -0.049457929207937526 
2.0 -4142.569556299178 35393.25437313492 -912470.8727670576 -0.32235515133716375 
2.0 -591.6774083272209 8963.565307458919 -130156.07909865756 -0.01199205205621822 
1.0 -847.4111634875103 19529.991116447134 -196928.9928943674 -0.21031642307666676 
3.0 -3489.0530625825704 26877.7770608059 -650222.2504296968 -0.11407419521739574 
3.0 -3560.262299923475 30014.85623123584 -835852.1779398546 -0.15783684121731678 
2.0 -1345.2499259671188 18923.77962412378 -337633.30091298756 -0.06022382599153557 
2.0 -3771.1114489137226 34008.84878197743 -862376.3852714691 -0.27624864800889914 
3.0 -6055.551860861164 37311.25012160129 -1163548.6819095116 -0.3000076120679369 
1.0 -713.1765860825974 10701.17531593984 -137697.36240522497 -0.012862864517352794 
2.0 -3888.149942628334 35984.4843619537 -970291.4107438398 -0.30985790973956917 
3.0 -5176.846636794045 34618.0149729059 -995343.0473701186 -0.23763775125963335 
2.0 -1159.8851120917084 14613.009291325137 -226413.62327336404 -0.03222660500459072 
1.0 -633.1960838626059 6789.476048075481 -136797.23982584014 -0.006257278283960816 
3.0 -4275.1036021737755 33575.08611420452 -928396.6068040542 -0.23602855944399076 
3.0 -4349.550027649485 30554.536092892187 -743806.7091151732 -0.18554450107083875 
3.0 -5613.660335065417 36041.10561990341 -1074032.0807946874 -0.2768281087291672 
1.0 -142.36817267574676 9356.705444990808 -33647.769564618466 -0.02880617411523434 
3.0 -959.6512375486309 12619.097890124307 -277267.02621867997 -0.020498081948433874 
3.0 -3593.9088600352834 28188.897213567536 -675555.3698444827 -0.14036168201735494 
0.0 -278.4910767166636 5697.312436348233 -87306.40859772898 -0.002039203224121373 
3.0 -2050.411165282832 19131.48983476366 -400154.6670636119 -0.04911716372959771 
2.0 -3638.5989257625165 34248.152129609545 -864859.2768045309 -0.28086405378204937 
3.0 -4963.1931770151905 33169.57788213698 -903727.1590363216 -0.21847835893951736 
2.0 -3167.178162061983 32027.81403799041 -773766.911159517 -0.22186467064122334 
1.0 -1069.507193448425 18214.549336186858 -270098.56973948504 -0.061154482078997756 
1.0 -1481.0788628041546 21763.190961070257 -255152.97541031474 -0.16288602102572874 
3.0 -3664.1149214719126 28267.56440935117 -708817.7899484294 -0.1358545365073279 
2.0 -887.7054097988156 13284.543785643269 -246889.28201612874 -0.024445040193609748 
1.0 -1858.711662118772 27437.57356506159 -433321.9980944735 -0.24801045115037468 
3.0 -1272.4285783250727 15387.599237789987 -319964.0572165908 -0.028613127473617588 
0.0 -222.84749596031835 5612.021091733576 -92713.72703793664 -0.002249346954967442 
2.0 -2851.284344066365 35820.68990022467 -1040681.3130885937 -0.05235011269906341 
1.0 -2233.119786965198 32662.989923484227 -664970.7955960293 -0.3449208004683284 
2.0 -3931.225916971172 35078.66988906154 -895463.3131531219 -0.30755187973455544 
3.0 -150.26549274293652 4621.663020510779 -29914.918094100954 -4.151245986831921E-4 
2.0 -3542.4598799317932 33526.16493291635 -748305.6008167469 -0.33984897578653633 
3.0 -2948.1973135100434 24584.99095545202 -565581.7001739708 -0.090036712651993 
3.0 -2626.2917489640945 24273.564519818698 -600037.3208373585 -0.08939522175539132 
1.0 -2569.6038558686823 32560.179367666413 -653289.0494526599 -0.3475422713992799 
0.0 -449.54386338272343 6651.263708848825 -138331.44494414542 -0.004417827113358136 
3.0 -5020.6993657982275 34151.36498138208 -1000598.3050013903 -0.2304541036689475 
2.0 -2436.2681827529136 29908.876408989505 -722946.7094978072 -0.17790392035855032 
3.0 -2473.168816626781 22471.554440410353 -477347.0083248076 -0.06924491706990532 
3.0 -5351.317904554869 36126.476288353086 -1096814.6582121274 -0.27528538600875474 
3.0 -5980.520991828057 36614.71439801429 -1108739.9218703778 -0.282942452739286 
1.0 -991.3763725834717 23065.92654873237 -199740.06931617908 -0.21919589374695414 
3.0 -1101.0245422224598 11701.720987029397 -85337.96830656222 -0.01806057157481085 
0.0 -311.2720854397303 5906.2471244559165 -105331.22208497509 -0.002914206541949192 
1.0 -685.0169861834886 15904.459553454717 -273481.69995039015 -0.03948231150561102 
3.0 -2311.3946317252808 21475.116140216407 -513425.2369902738 -0.06365693725690019 
3.0 -2843.304752301534 25136.28019891002 -633739.0353699639 -0.09711852958532877 
1.0 -1135.1514816756214 17415.172764300507 -210178.83218226334 -0.05779484364634779 
0.0 -528.199200605987 7810.175118896909 -122760.38499400612 -0.007647652128522439 
1.0 -370.8889401439122 12470.6129315277 -78253.4903302673 -0.09221532800450372 
2.0 -1813.4187762801678 21436.770340925483 -368184.9882176049 -0.08436067260818673 
1.0 -1098.5433203649925 15642.858693829796 -183968.39428151672 -0.04114754638642258 
0.0 -477.22628702700433 6223.462901583038 -145548.40335518442 -0.0037089384662419376 
1.0 -1545.866169677553 26675.241047884632 -466835.87898653233 -0.1653957281642307 
3.0 -1880.6635734440604 19697.031053731414 -426217.64616068825 -0.0544402810940436 
0.0 -290.3823738482746 5982.007952076122 -89575.32717706551 -0.002966661918464596 
1.0 -1284.574786114488 25813.628094095435 -482741.3130028164 -0.12941691243029768 
1.0 -2463.6651722619104 37503.69105937813 -1045109.3161999164 -0.03702733064656211 
2.0 -4214.715497621198 35706.75523966896 -929972.2086951623 -0.3232731936832616 
2.0 -1368.022112396007 18503.618822219654 -339040.80024695507 -0.0590072369596818 
3.0 -1152.2712684041912 16778.396005072987 -180279.37671775246 -0.05376227243864543 
2.0 -1014.4345341472392 16313.062152748804 -352684.64369120775 -0.03762402423418186 
1.0 -192.7773105211985 10291.57423747898 -53106.97031478518 -0.045248783936596704 
3.0 -5114.186435159109 35043.717293556154 -1030598.0514330989 -0.2495600905201441 
3.0 -5632.253283150174 36813.74452401509 -1105962.7314921464 -0.30297219849263884 
2.0 -2558.2723650928106 30877.713382280024 -695936.4752079729 -0.21224076299524355 
1.0 -136.72465337607662 9454.188660464926 -38775.18866671317 -0.03006728342216104 
2.0 -1869.6106254375723 24877.526195804407 -659773.8115658239 -0.09517389980862578 
1.0 -2272.396875207283 30716.04205652035 -550858.0432476643 -0.3192420083939502 
2.0 -2968.2616068818224 29875.97251523257 -620072.4544882909 -0.2035520830000886 
3.0 -3304.1689579459844 26220.510447506353 -631426.6819912248 -0.10602613829549068 
2.0 -3985.770080458878 35750.14379628569 -936255.2068407638 -0.31320005850705585 
1.0 -464.8170196213029 14720.786166511469 -137587.20699626394 -0.11830100182726323 
3.0 -4532.576153556467 32437.961007755555 -866565.8982495022 -0.20544659914781052 
2.0 -693.31812087598 6511.823700722132 -175652.32818400167 -0.0038287796282331235 
2.0 -1404.9436682787034 20116.37401804901 -385398.1425749993 -0.06734158237287574 
3.0 -4845.863193253754 33887.9543091401 -972242.8853937677 -0.22616810369121698 
2.0 -1355.5151645682777 21121.52833761763 -464888.43304466474 -0.06251948894173817 
3.0 -4824.211102481474 32893.64504640698 -882991.4063160322 -0.2111159441870425 
3.0 -4421.669844711429 32173.270208289025 -842841.1062651806 -0.20173173963224378 
2.0 -1536.9210619415117 20170.794309783305 -358995.72838627937 -0.06638334895450765 
2.0 -912.354180688251 19658.337278793104 -291671.6104854298 -0.07007363216116028 
2.0 -2143.823407179309 31604.186159373174 -638303.6044258716 -0.3259563624066236 
1.0 -649.1088241424271 11508.07235085177 -156188.03553952053 -0.018430596377524124 
2.0 -2246.5088538026284 24734.103573085642 -505820.87672645523 -0.109824917693259 
3.0 -3096.9743054350142 26493.50347963194 -649444.6123420303 -0.11304564170886064 
3.0 -1958.442168671436 20610.112712193983 -469437.80782590504 -0.059761166458080536 
2.0 -701.3606910032621 8535.726045277695 -144226.614296532 -0.010875159603198042 
2.0 -2389.4999368199315 26551.457423732587 -561711.386519673 -0.1279849935455889 
3.0 -5548.112542596259 36415.020242641185 -1108946.4618475798 -0.2802086990393159 
3.0 -4467.82794943061 31558.500119515113 -848219.334424691 -0.19188778940354898 
3.0 -4200.71774743251 31249.346070187414 -849344.6893190634 -0.18072621886450374 
3.0 -3287.7776362144864 26949.107580872544 -635559.7856311654 -0.12445533815863405 
1.0 -103.15092017977287 9100.37928061982 -28676.576205149642 -0.023169433924956937 
1.0 -1304.9713934002593 20871.767142343397 -235292.9825547521 -0.10618605027654707 
2.0 -3147.5810458822198 30017.19659204763 -614883.5105388947 -0.21415882170832162 
3.0 -1338.8710996820544 16555.02904134003 -318697.8022781827 -0.035433136549045875 
3.0 -4897.060724257986 34772.7084800369 -1022318.1064680932 -0.24206719160005902 
2.0 -1603.6321416625603 22779.94994455304 -461474.017260509 -0.08614260653271993 
3.0 -3201.1180329935887 28070.03258603882 -720515.4984806335 -0.13250091430427308 
2.0 -2796.61143659398 30458.414913948942 -687462.8426798664 -0.1925629444957036 
2.0 -1781.5196507937992 23201.980781696097 -560558.0090913707 -0.08052127511092419 
3.0 -5575.084466709916 35972.01603140883 -1085930.7410391294 -0.2678822464649533 
2.0 -3397.6871780029387 34538.655591713185 -874771.7801349638 -0.28376567376049033 
1.0 -379.56864040592427 11995.161865262644 -182591.67859270104 -0.0031089187757879196 
1.0 -852.7775273397657 11305.966432251247 -152656.34138153403 -0.01480976701840648 
3.0 -5849.568343228445 36640.7520113674 -1123408.076519144 -0.28464092135862373 
2.0 -3712.9837035114797 32656.212155462534 -777023.4797406471 -0.2662504864747528 
3.0 -3726.5307739762584 27639.13224538002 -640232.5830039796 -0.1348433488568016 
2.0 -1431.927447623641 20751.002785104665 -409111.6558715069 -0.06978420335352611 
2.0 -3508.366241065189 35262.4775693258 -960273.371134368 -0.27789975815277834 
0.0 -134.04786399830803 4857.672823477364 -39892.50230078006 -6.996831871343993E-4 
2.0 -2805.3630805164826 29067.606087137054 -552731.2385999069 -0.25201607659620173 
2.0 -723.6856286776447 15157.419156466634 -322442.02564299805 -0.02835456591386437 
1.0 -1558.393783560922 24033.298422788932 -380247.46156189486 -0.1345097836156376 
3.0 -5887.663240562216 35800.68921534162 -1003980.5884095455 -0.3037052912841099 
3.0 -2199.888232570592 22977.0139713576 -495659.096206828 -0.0780431921077687 
2.0 -2670.313566373063 27516.652694013108 -536183.0040753834 -0.16394513492870977 
2.0 -663.6992270843198 7682.184615442512 -157539.19435347593 -0.008058528106974787 
1.0 -2323.0341161520605 30602.322021361724 -539106.0311914524 -0.33533374100382213 
3.0 -5906.835044422607 36749.085495777435 -1125211.2530340112 -0.28610318029974824 
2.0 -2018.8728166383169 24984.18894740165 -529315.256634625 -0.11757047020238573 
3.0 -5433.152813199863 35634.12411348001 -963003.8532604767 -0.2962646903762411 
2.0 -831.9146248733376 11611.392557311217 -176869.72144541878 -0.01705544244101715 
1.0 -2068.726253097272 31329.474045158848 -589135.8032949116 -0.31792665777747786 
3.0 -6068.004750961127 37276.157725379955 -1161663.2504328284 -0.30133610789681076 
1.0 -224.03231583353107 9641.671202966594 -49639.55944487896 -0.02977507502897559 
1.0 -445.33955342223277 14935.149816845333 -222170.8876099681 -0.03507162660035319 
3.0 -1525.504989997953 17212.07999855241 -370863.02470754733 -0.03662787704097989 
2.0 -3943.5875070443167 35677.28232663916 -933305.1117364337 -0.31594739080918394 
1.0 -1032.5898935068462 19219.619235200462 -297794.6733402624 -0.06876835986833425 
3.0 -5241.155489542219 35881.78732787211 -1078128.9635110127 -0.26882369325848676 
3.0 -706.989736912244 5818.142588835502 -120700.70209933944 -0.0017718360760262401 
3.0 -4386.104023090604 31411.52882878437 -845047.2826646013 -0.18703132069481665 
0.0 -76.37518233340778 4281.462362523189 -26522.149997766523 -3.2059590608204887E-4 
3.0 -4558.032381503538 31014.01140491205 -751057.279829037 -0.2002456784521205 
2.0 -708.7279850378566 15739.98199609829 -287273.9917177907 -0.031610888530508516 
1.0 -169.01207675090416 10215.410035320532 -42390.27170816135 -0.04256992170483865 
3.0 -4183.350259001069 29326.1070001938 -718490.0813223015 -0.14560253027998526 
1.0 -2338.090031054091 32927.61967987193 -662506.6176472785 -0.34553328969668895 
1.0 -2125.4929683603496 28991.58487679078 -478421.13318732334 -0.32046230301379375 
3.0 -3835.8478547379405 29197.224703997043 -741233.8265912961 -0.1445069920437625 
1.0 -2364.150521165919 32729.922521709712 -671796.9314884314 -0.3144085151184054 
1.0 -2449.1458509324934 37446.71052113317 -1046474.2771297995 -0.02744725281941081 
2.0 -3519.739460146146 32149.313570767616 -700484.1887274046 -0.2552945491483616 
2.0 -3760.296154797474 34502.72938638806 -863497.7523029208 -0.2775475284139377 
3.0 -6100.700283657641 36525.47674182393 -1073362.1215247056 -0.31246389324850365 
3.0 -6029.679027178502 34816.08707939629 -920545.741322052 -0.3324305944639542 
1.0 -1079.3181594671892 25211.976278130733 -576580.3164360422 -0.013476465225660155 
2.0 -1496.350326264033 20253.733449983894 -331888.3807238857 -0.07114326893491876 
3.0 -1092.5233555084558 8885.733942884292 -119130.29271579058 -0.009953559815228448 
1.0 -321.9281000023805 11617.390465290711 -70398.09326915347 -0.07594074224853883 
1.0 -430.1833255571223 21617.457830333708 -398086.5140917599 -0.010545733522797881 
2.0 -4228.691306881503 35556.22631256761 -919890.7889224113 -0.3225566974908272 
0.0 -182.8208898035101 5271.754653064648 -67155.26985620451 -0.0016116683311981038 
1.0 -2223.838727099688 30070.59331760619 -515627.6876046397 -0.33682357696463233 
3.0 -1970.7345613491327 19303.277622381145 -414887.1793476308 -0.053353687268031275 
2.0 -1537.0966610687651 20533.287192427906 -413923.4634278968 -0.06561513114321754 
3.0 -1207.5420552508504 15427.664351407677 -307617.68357748026 -0.031064969375564265 
3.0 -4299.392709805585 31358.603080863657 -828492.8728607496 -0.17628604135671838 
3.0 -4649.893097623068 33683.9710647462 -975353.7850096273 -0.22270659263271514 
3.0 -6006.75535202819 36794.53659445132 -1089188.4104164923 -0.30719599022093824 
3.0 -4904.591057799455 34493.63211113006 -1002403.6917720062 -0.24091037002231233 
3.0 -1105.5190717486034 13082.363852190527 -264957.0422404352 -0.01990982176875705 
3.0 -5677.013730869869 36890.062057527124 -1128831.3633394158 -0.2930703040820497 
3.0 -5764.666583938589 36091.773599399756 -1068817.115429492 -0.27935469499087384 
2.0 -1062.2554040902398 17011.428209816724 -298931.5081862222 -0.040468056668352084 
3.0 -4997.2397209762 33963.93971821796 -954933.9187317166 -0.25417570218183383 
1.0 -245.46391468027164 11056.58919507738 -56046.04568845424 -0.0593502573145005 
1.0 -1457.287216819168 24908.698028393563 -422946.16222926544 -0.15025266167580004 
3.0 -1032.4312090159387 13456.355781634345 -305893.15813216555 -0.022399237364385274 
1.0 -1966.0417372663499 29551.33074920026 -527110.890757506 -0.27246778397303123 
2.0 -964.0722221281386 15523.475278854265 -335066.1313786967 -0.031122314627825665 
1.0 -130.02267797627175 4495.320482766883 -36608.11213027993 -3.912771908323923E-4 
2.0 -2370.807186112213 26327.578752252164 -453228.8225107394 -0.1560028758030652 
3.0 -5208.674059054983 34578.56654556322 -992244.2357908562 -0.2389545490035232 
3.0 -2863.084314684286 23239.54658478222 -489835.15793514147 -0.07483173917380062 
2.0 -2262.2687551279605 27802.815901536305 -755292.1314256787 -0.1289840429947727 
3.0 -5192.489094184107 34687.96442636454 -982731.5986366668 -0.2600203547237866 
2.0 -4116.926111591991 33709.92587922565 -770326.8589134536 -0.3214146730166973 
2.0 -821.316747693587 13576.935024799468 -237445.12539174352 -0.02469050985984446 
3.0 -4503.5377064641325 33438.05941940705 -951092.3365993177 -0.21686097370123408 
3.0 -5480.416712174471 35610.45157636554 -1069841.131236875 -0.2610214097283418 
2.0 -3174.84968700139 33442.31163650582 -885147.7078835972 -0.2356034137568338 
3.0 -5838.380722371597 36715.01846485621 -1095109.0356396914 -0.3048684324366706 
1.0 -1047.5293551069587 17435.78130643487 -229790.69045660435 -0.06141981428555944 
3.0 -3960.740934568749 31124.34145394495 -830719.2476586188 -0.18406758525454325 
2.0 -764.0977005774372 13200.150481482153 -280053.75308947783 -0.023795978765736053 
3.0 -5473.091856864883 36021.81614755243 -1076537.359316757 -0.273868380662845 
2.0 -3250.482222807171 34842.7579877835 -967213.577772147 -0.2619673828693928 
3.0 -4433.069636724131 32312.059834548694 -916941.4383413262 -0.19498960432012413 
1.0 -1228.4333449686785 23299.257661211468 -388442.0573096452 -0.12367806244519608 
3.0 -3185.7162864455127 25307.406531458357 -588191.7535397392 -0.09595665235562595 
2.0 -610.733864544737 8622.233585620666 -123452.79272529182 -0.011045914320751199 
3.0 -4411.666169762086 32080.43462452665 -868126.239637083 -0.19606409506960842 
2.0 -1213.9732948241478 17595.522033622925 -339702.33633173694 -0.04481116793850956 
3.0 -4934.450854483382 32188.597199156105 -851294.4490152277 -0.20693206854835433 
2.0 -2421.816050184408 29049.69294401195 -667500.9825683445 -0.16861367266773247 
1.0 -2267.781388173777 32782.288505841 -656940.3369103533 -0.3381333000393535 
3.0 -4783.885380420724 33297.3518217027 -956901.0009054121 -0.20297621034604652 
3.0 -2922.9324172126426 24454.641832934154 -556765.810319896 -0.09479126169970878 
3.0 -5621.594766890071 36761.75315964973 -1100931.7450340497 -0.30555747664055377 
2.0 -4129.193892277388 34917.44608471292 -882105.5068883647 -0.3200512093873372 
1.0 -2531.9924655569835 31375.612573714592 -574344.8887293201 -0.34859679925518194 
2.0 -3816.8800148170976 33430.299249745025 -749404.844526856 -0.33617577011638844 
2.0 -732.6238990638947 7875.770738867559 -140375.2645619064 -0.006853296313732582 
3.0 -5280.6941548230425 35071.93259753442 -1015243.3034906089 -0.2563824179076354 
1.0 -689.4194555808627 12432.359333796234 -170737.91077153757 -0.017790063083388742 
2.0 -3480.770978433915 31895.778096420676 -740314.8633874193 -0.2314894204296561 
2.0 -3685.4307728100466 35718.69014874566 -952884.4443386231 -0.31696344732879755 
1.0 -2489.306956213477 33322.911990510634 -703825.2116186827 -0.3334600871057829 
3.0 -4392.114206941926 32228.32374254734 -887042.7874209414 -0.19978827336598332 
3.0 -5958.628007690806 37055.5754681198 -1135232.9472146963 -0.30421236559964476 
1.0 -2477.5219952289626 31957.35459869964 -604217.9399730412 -0.3422255051804498 
1.0 -271.3424135135441 12131.54248227182 -71098.38692429056 -0.08327679948128779 
0.0 -252.6244929059686 15852.471130910377 -174948.73447867608 -0.005591292750674773 
3.0 -4520.62038638994 33534.145134838625 -918105.0594587094 -0.23253202574878784 
1.0 -1540.923559712982 25983.13620484898 -446650.66357756185 -0.16340411057072657 
3.0 -2982.124941331481 25929.698776750152 -610145.786988163 -0.10901293769874382 
1.0 -980.0405980498523 12888.466359814976 -150241.44372197174 -0.022610459496300347 
3.0 -3206.773088626783 32688.016467878246 -905097.6289788117 -0.20887186194105412 
2.0 -2357.6319314951165 29608.023272178878 -697413.5925565189 -0.16929918823960527 
1.0 -918.2487255560361 13523.202319602195 -181553.38881050213 -0.029005627696697484 
3.0 -2915.0514250360015 25345.8644896378 -601474.6212009597 -0.09671693988233561 
2.0 -3575.3100526023295 34890.51921005262 -913666.3684874361 -0.28564270246735657 
3.0 -4161.738760339185 30620.882527059002 -780614.8110568901 -0.18028003371145154 
2.0 -1028.0445774744765 14787.453292134767 -212581.4816827843 -0.03238039728975275 
2.0 -1292.9341222804999 19035.076173011872 -512651.71754715603 -0.04699472181812763 
3.0 -6199.6235758517505 37331.046758011296 -1148864.8250706992 -0.3014745504065415 
2.0 -3677.0574327017684 33560.50517219563 -759405.8780731034 -0.32793708223986895 
1.0 -286.443946235692 10854.437316865658 -50803.33072325132 -0.057172877095348545 
3.0 -4860.943782254779 33121.79420900472 -923291.8421435339 -0.20827965691520656 
2.0 -1982.7438369996069 25417.97056786569 -641730.9650429434 -0.10451519785546248 
3.0 -4802.526259166082 33984.9445003016 -984660.5138523406 -0.22745134850487442 
3.0 -5409.470599018347 35501.71993081826 -1050640.4276430411 -0.25810225575414253 
2.0 -3432.086596684244 33356.05213561762 -812209.2412947637 -0.2701139365786581 
3.0 -2690.736863919705 24217.61405344709 -518143.9164287548 -0.0928631870778987 
2.0 -1033.8982933785173 17806.93258355765 -366853.2892043464 -0.04310074889684713 
3.0 -5798.400683256013 36228.51679596028 -1091537.397933651 -0.27364686824294016 
3.0 -2617.435385051518 27371.726209521763 -693653.2425448106 -0.12249049851538771 
3.0 -2993.1402134071022 26343.86990044168 -645474.297107493 -0.11175564113986776 
3.0 -2890.5428762352963 24092.931855348466 -542801.3556422964 -0.09069851013755775 
3.0 -5654.482802552126 35694.524407793186 -1051997.7268982162 -0.2507533594280774 
1.0 -1464.7910208757326 23598.815829713683 -357067.48553438426 -0.1354224501434395 
2.0 -2542.539373037398 27183.337491795115 -562350.9616419808 -0.14865890132224835 
2.0 -777.3517354952069 14068.389086708707 -248922.76229200253 -0.02807433139809477 
1.0 -115.33616575023179 9145.025636779632 -34728.336382437265 -0.024208583580654475 
2.0 -1729.7684243939093 24924.41903850418 -558918.8626356127 -0.09659925000103176 
3.0 -1448.1452918122795 16390.76812483419 -341850.53216477967 -0.03398776993052231 
2.0 -715.2944181486114 7464.536388584077 -164325.1129424191 -0.006444052853923887 
3.0 -4611.644777311313 33707.107972614824 -951840.8552782554 -0.22795947863072616 
2.0 -1866.9251976826588 21279.38768969438 -353831.4443053021 -0.07892576165899948 
3.0 -4882.5810278523395 33200.69972440054 -924377.1257555089 -0.20930640986435833 
2.0 -3905.199719380309 34344.956510204596 -792562.6231164754 -0.33881883892926445 
3.0 -4089.8626749601935 32989.818672970476 -947349.6995348262 -0.20784943142714127 
3.0 -5348.171766673311 35426.266584912744 -1062386.6503602692 -0.2605692415273265 
2.0 -2394.6991082698255 27707.641747654226 -782403.7307718344 -0.12729618787939428 
0.0 -558.5868151273471 6976.810243177838 -148584.61932542516 -0.0060083651143742825 
3.0 -3710.113211993192 28960.766733450084 -710996.1676153698 -0.1388099859840185 
3.0 -2299.0492968443377 22634.38457084934 -521173.5995864605 -0.07353392620691215 
2.0 -3074.7822665006324 34984.80980314665 -976850.0180592537 -0.21292834265452176 
3.0 -5415.280867501856 35303.29528675016 -1037053.6396361068 -0.2525321605708304 
3.0 -4949.413539024521 33085.57764536785 -910892.2294405192 -0.20644170907211304 
0.0 -870.6047104876442 29106.585387611383 -622661.0234093824 -0.015548111205666088 
3.0 -3047.0012874668096 23896.953102774933 -524400.1208741495 -0.08793205938860353 
3.0 -5967.998334372598 37158.24917064411 -1154147.5959972953 -0.29710837416447805 
3.0 -5457.845098763197 33828.987608395764 -834147.7931608191 -0.3254990940543218 
1.0 -1421.9485065741187 21707.804170069125 -313358.6265341092 -0.11065071734759487 
2.0 -2154.9373904422655 27601.632897561412 -572253.9040075231 -0.1663582053483257 
2.0 -1496.2794616355816 21539.747488381156 -511003.8145943208 -0.06797545827095419 
3.0 -3322.7243468112933 27276.22214597257 -673135.730710716 -0.12185857774406658 
3.0 -2818.020685666747 23174.700028597665 -508338.03282285045 -0.07915199195832687 
2.0 -3792.9408410856263 33766.620426786925 -805897.8916756281 -0.30892432389673524 
0.0 -156.6187886181859 5134.922412754025 -73962.44162411362 -0.0012828699414068763 
3.0 -2679.7758160540257 24109.39230426334 -586620.1631949474 -0.08654116322971186 
3.0 -4244.514345772253 31194.99367754641 -791417.5547212324 -0.18483285772081967 
2.0 -768.0556115170818 12649.483342012283 -203129.87207262596 -0.02168925507326988 
3.0 -2744.928753422118 25766.093088863025 -628059.9116163827 -0.10290141613485111 
0.0 -1110.0470218989694 28163.65404464589 -411884.46964006213 -0.010138966884627915 
3.0 -1476.7619184886 18062.583882828345 -333551.46803655504 -0.043977665760155396 
3.0 -1886.2068577691944 19604.598756326817 -419971.9770289164 -0.05161115050898088 
1.0 -296.5001369898346 7399.10528105143 -167926.2856405068 -0.002939882173198398 
3.0 -5251.233378946734 35093.643677863205 -1018691.621878877 -0.26240497099742777 
3.0 -4553.382006796571 33935.36297379426 -980847.2351884316 -0.22833443200301348 
3.0 -4919.453653050191 34414.940473771734 -991480.2588883088 -0.23426347719946972 
1.0 -1712.399083766088 26628.270847945423 -450219.31321030186 -0.18895550197211275 
1.0 -1610.377126882156 25231.277413581105 -372579.471757723 -0.18991716865788222 
3.0 -5087.731470196972 35613.65523598598 -1078770.140335021 -0.2655023071929585 
1.0 -796.9702904955604 12100.976878777074 -147348.45516039204 -0.019413515880590218 
3.0 -2715.9216016940454 22535.69575899107 -480936.15011821757 -0.07082441579898552 
3.0 -5094.718010678836 33841.50083869648 -941900.976988019 -0.2293408280409983 
2.0 -4093.8957469390475 33850.23593062541 -768018.4749584501 -0.3407121291469041 
3.0 -3608.3484557807874 27011.292929485633 -598030.0816024508 -0.1257921309026015 
3.0 -2956.1123144834482 24857.001981636717 -579308.5350432438 -0.08966156499551989 
1.0 -842.33986745393 12724.34436936302 -162059.19266340503 -0.021443194647592194 
3.0 -5221.724809437099 35031.150006581025 -1018931.324276298 -0.24847959146316445 
1.0 -1654.8684836905575 24343.307773705274 -300999.42707228626 -0.19523405281719894 
3.0 -4984.290158926928 34657.443001660766 -1013793.5001023593 -0.2460124120245185 
1.0 -959.0396228066661 18158.274843312367 -271235.28176273615 -0.06201233102356268 
2.0 -3753.9534718129 36200.31997657844 -974768.2228632764 -0.3047192142173045 
1.0 -2503.565617189145 32501.39044703825 -638875.4808242286 -0.34670542562913786 
3.0 -4974.699991739721 34938.8368907261 -1039030.3736524584 -0.24686598839520135 
1.0 -1192.2103023077323 18978.57036847308 -258052.61396116888 -0.0767374427077953 
3.0 -1326.2696914209594 15301.109638425358 -319839.4813050504 -0.028853014283642647 
3.0 -2684.462386356678 23860.773123013023 -525962.4688320733 -0.08822572831652022 
3.0 -3387.6573890233685 27037.777375658952 -663195.5620685001 -0.12069424606462581 
1.0 -551.8803748353431 16859.53649722371 -310961.4324593936 -0.00648691720416294 
2.0 -2010.038374523161 25614.776261322873 -607795.717586642 -0.11207293574640308 
2.0 -3271.5256692746484 35532.602140694864 -987029.5609091197 -0.25850809181785367 
1.0 -571.7071451726468 16790.51174595356 -168615.81969024337 -0.17076534442098057 
3.0 -1846.8048527374492 18329.131584471335 -365629.89464746637 -0.041040499323989316 
0.0 -543.7424931619635 8167.796885314112 -126666.97765057412 -0.010055772556470197 
3.0 -4354.801115416926 31054.62385328643 -820820.4661419193 -0.1717665815426624 
2.0 -1822.9253998579559 25612.126932807765 -532022.6594344238 -0.12879279508700342 
1.0 -2000.3762865993765 29296.49051266919 -486196.4833447462 -0.3317897209287484 
2.0 -3827.9741825072488 36251.974374316385 -973241.1561312197 -0.3121503417904681 
2.0 -1660.0825363808585 21318.90169260571 -387167.2078557482 -0.08008060656457362 
3.0 -1573.3195065434734 15230.351073571292 -275328.69462422177 -0.0328710907138999 
3.0 -2721.7281867709708 24523.003487026355 -444883.7429889371 -0.11489413374166275 
1.0 -203.37469125616417 10033.58978594405 -61742.21653849453 -0.02560076618520828 
3.0 -4872.53240556216 33655.94776956414 -966205.4481124468 -0.22313721310092854 
3.0 -5737.998312955527 36660.704582924096 -1132006.168372743 -0.28708414740663313 
3.0 -5101.887808144375 35423.54463815081 -1066738.690784802 -0.25884580346876157 
3.0 -4072.440352270914 29451.9802729047 -719106.488397062 -0.15871906874124928 
3.0 -3852.722424441872 27853.940699848346 -629875.924450599 -0.14097441006985656 
3.0 -2032.694992346383 21088.44813983048 -487096.1515327833 -0.0631949476671437 
3.0 -5805.504848913053 36161.63888657378 -1087671.2001140518 -0.27317460389977777 
3.0 -910.5872937496449 7165.498466060632 -98705.23221085708 -0.008950169695119409 
3.0 -4790.858578320752 33401.675082036345 -907318.7010777172 -0.22891408487296663 
3.0 -5424.7282453534 36492.532587694914 -1122025.3427728945 -0.2851980302346675 
1.0 -1280.623575141661 21946.149463053684 -273889.7287796193 -0.12534703310251114 
2.0 -1396.6202623282552 18735.764507621418 -344283.7243624306 -0.055108438157354646 
0.0 -478.42409399366113 13754.922044168674 -106659.47773630192 -0.02506481673825739 
3.0 -5013.914206506122 34822.413753059765 -1024586.2360100818 -0.24528401673346026 
1.0 -1991.9604552628878 29427.932529687787 -523026.9861945022 -0.2815089611761693 
2.0 -2115.9770317990096 26818.712213197774 -599211.4310830585 -0.13712897798140083 
1.0 -808.5603367260252 19748.310104537384 -348769.29656337475 -0.005884226909014843 
1.0 -390.19990233606245 14110.846680249313 -98690.28847921536 -0.10703699668047242 
3.0 -6039.192777216107 37350.25373023554 -1159097.0445586927 -0.3019579456797351 
0.0 -172.4695612865822 5191.330355834287 -45096.58993551315 -9.59563010249877E-4 
1.0 -355.20401747634025 11799.114437899701 -76080.36295235586 -0.08153050975390376 
3.0 -5600.174124147194 36147.640409901425 -1042540.2850617891 -0.3060362966528929 
1.0 -894.1279381196783 13932.995139209572 -198318.42805667088 -0.034765057163346644 
0.0 -229.63470709673788 5534.103958570477 -63733.21390577368 -0.0015207025779634014 
3.0 -4480.280607091825 32103.613183401296 -881990.03070769 -0.19163689896515793 
1.0 -747.450192054756 10438.286518583798 -150120.738889415 -0.012262060071684195 
0.0 -471.9364348907201 17138.10215085045 -191848.0448682813 -0.004774602732122771 
2.0 -3895.095645289628 34460.96526400232 -814970.4399566442 -0.33411634613532354 
1.0 -1717.615069925595 27909.891333144486 -477398.7851923745 -0.20120802907790825 
2.0 -792.7770627549571 11063.52695943396 -178415.8416488803 -0.01873242314538708 
0.0 -686.8459921190868 26068.52906401408 -507366.54781289975 -0.014115146828914814 
0.0 -617.6640717799402 20484.1890991672 -206373.3420399512 -0.005371237558886945 
3.0 -4253.958115400616 29760.282148267943 -761319.5572227337 -0.14966971549039165 
2.0 -2190.9153312417984 27137.2912746321 -488908.16338882264 -0.1668141965299858 
2.0 -739.7467813948418 12342.813596745273 -213326.28769196026 -0.01727127166761501 
1.0 -2521.2989427104644 37564.854956445706 -1049250.7589628673 -0.03835368583327066 
1.0 -1149.1211025918617 17933.976449715556 -211614.44338340452 -0.05825205137134357 
3.0 -4670.097695431911 34116.499885889185 -1005778.4600840724 -0.23221807022698304 
2.0 -1116.536127474856 16101.52932784078 -282876.13496563165 -0.03763847133278812 
2.0 -3222.526997002839 37406.4036134511 -1103856.5115384513 -0.01869625223981331 
3.0 -5537.374090426513 35648.78024760983 -1054714.2544462578 -0.2558503082013405 
2.0 -2747.3414230189824 32857.928146173246 -698798.6668751031 -0.3329104388709829 
2.0 -1412.896057856903 22174.13558477642 -443464.6647369012 -0.08199692371418332 
3.0 -4978.439349726349 34583.057651313175 -987897.3184225439 -0.2490927534059776 
3.0 -4592.700855531909 34379.566699293355 -1016173.8259347472 -0.23702487265055217 
0.0 -504.4542451327564 7043.765462677766 -113641.31896987061 -0.007474714865044089 
2.0 -3612.7813017620474 33387.0456961957 -749717.5122078703 -0.3264824601372927 
1.0 -1224.2413087672976 20670.401202792276 -324500.8821919014 -0.08254198588797576 
3.0 -5288.126384096606 35216.7978332749 -1028395.1700139458 -0.2642160964390473 
3.0 -5503.557157186245 36291.22472438786 -1064691.1622608132 -0.3080812630646057 
1.0 -602.4620439620896 11222.240297299952 -144609.6598456427 -0.016568051830128223 
1.0 -863.9994769818753 13860.15498698629 -193833.46542759775 -0.033648125149384374 
3.0 -5248.4108357265095 35152.688470118715 -1043638.1373052353 -0.25329988459662633 
0.0 -420.7112406996021 8203.88364668411 -91415.21368151365 -0.011710899889333156 
2.0 -2787.199271420838 31777.747850962427 -802130.618569508 -0.1956056469269586 
3.0 -5002.281696822898 34105.51324942853 -948538.7900874801 -0.2442741182892308 
3.0 -3280.32144816305 28630.66646149613 -752978.7386123899 -0.13836824119013325 
2.0 -2456.1366381850053 26413.654827010978 -504018.5000790865 -0.14423142197134864 
3.0 -397.1623846927256 4952.047276371302 -76902.69442608285 -0.0010118685513254735 
2.0 -1298.5259326409112 18012.58427423127 -343925.32749948726 -0.05059217133134307 
0.0 -117.32952074372061 4718.4746045864895 -32529.89420188266 -7.460319674300283E-4 
0.0 -492.9108544631649 9504.982502910789 -110266.11855420122 -0.013179471947465691 
1.0 -1252.164912650928 22356.59080590285 -372032.92218633654 -0.09991443705082594 
3.0 -5992.185090690899 37061.5168161004 -1139888.019704712 -0.2951522175801263 
1.0 -1699.4611971207805 25867.23094148449 -425634.06550075737 -0.1741605666597331 
1.0 -2526.4445389459825 32907.87575817225 -673362.6597690831 -0.3287755835534808 
3.0 -4718.16720630319 35020.37000281506 -1027461.5104240855 -0.24990527019250602 
2.0 -2348.882204066176 25493.724825091864 -476260.5779613476 -0.13526208320969102 
2.0 -1133.061807086778 19818.433925120306 -402690.7513150044 -0.05166753222379311 
2.0 -781.2015309467452 10820.848031845302 -153175.35015458014 -0.01511833404660234 
3.0 -4538.4770349403725 31978.58721041558 -859114.6807267066 -0.18840882875677295 
3.0 -3329.1679927408413 25830.94576127898 -615547.6930083733 -0.10247428565239183 
3.0 -5564.024686616887 35190.044306152915 -1012764.298048645 -0.2665832712538668 
3.0 -4447.428859396857 31243.658228628727 -823520.1889279224 -0.17306314562777644 
0.0 -335.14528427762576 6144.792598180118 -110192.86564532963 -0.003345820471569141 
2.0 -3914.001791828219 34283.668256900775 -810365.8760167359 -0.3240799898471334 
3.0 -3645.746430738079 28475.568404228565 -702319.2499901975 -0.1393927074134555 
1.0 -250.86090326927345 10589.326341975258 -57578.82299723878 -0.04147548410618411 
3.0 -1210.1289194785209 16650.79415014497 -350469.65943649766 -0.033681919582135136 
3.0 -5029.836048800274 33471.14573970177 -900092.8668502956 -0.22360904862478018 
3.0 -2041.9637077262344 21372.32251165115 -497490.193596617 -0.06499607754999609 
2.0 -1528.4124535278445 19394.052048111116 -362366.465493466 -0.062432547852471855 
3.0 -5877.933093434543 36868.28873344182 -1145323.5048195426 -0.29115628940920835 
0.0 -41.135200084768414 4384.330053114492 -23076.53767475811 -3.615087207137013E-4 
0.0 -69.60159330885023 4239.599246109181 -23015.7496963037 -3.442713255044802E-4 
3.0 -3263.6996091558594 27237.967119605244 -711564.9341292082 -0.11970526890066435 
2.0 -1670.4647640631156 21198.454442696988 -425430.59250036033 -0.07293827397262279 
3.0 -5319.869764584205 35358.29388859948 -1027790.3542867795 -0.26314773548795095 
2.0 -2646.0408575672336 27583.42299332348 -558702.7482172241 -0.16118807756534773 
3.0 -5266.822059908628 33747.02874305258 -909034.9771078462 -0.2346003852190092 
1.0 -381.70047642229065 9970.209599062207 -160043.56475610525 -0.00943454830702303 
1.0 -613.1104898048511 12800.691937727182 -158245.5786700098 -0.023687370992568853 
3.0 -6096.677289554392 37039.46790820935 -1142975.1825451523 -0.29472983993301816 
1.0 -1202.2949944337367 19847.472341991856 -250521.79444310433 -0.08523086346863629 
3.0 -4209.719797047168 30050.640451934014 -778703.2640686383 -0.15685734315229988 
3.0 -3057.699143542631 25769.702747026895 -619186.629194421 -0.10650719384355414 
2.0 -3367.1829690593163 34931.06241297973 -879155.7193844322 -0.32451932365845126 
1.0 -1555.5975656892838 30361.4011146633 -517790.5005089884 -0.330184405642206 
1.0 -1380.841461025944 21362.51264979202 -275434.2923956345 -0.10410697570581726 
1.0 -223.66377931703354 10918.242295234044 -64116.42379475257 -0.05742758833784378 
3.0 -1491.881125815912 18068.045633156704 -328555.8152319402 -0.043453022606609465 
2.0 -1976.2874750048748 22063.47982264715 -373665.92565148993 -0.09249168294259932 
3.0 -4266.204264961353 29696.516777215245 -764467.9966578042 -0.14956096919638245 
1.0 -233.01749564349993 11465.83792697031 -60087.67590214811 -0.0695952827948591 
2.0 -1418.2696771314272 20829.246008055252 -430721.4325293504 -0.06456795120451592 
3.0 -4195.735421168463 32355.907751138642 -931964.1114799923 -0.19702794040254035 
3.0 -4083.47028418579 31748.790222761512 -868826.9709499385 -0.19047830472729926 
1.0 -414.0710550708391 12162.034363243107 -192569.4481487007 -0.013739816243749413 
3.0 -2607.1729234245804 21811.06630771855 -449402.06545909226 -0.06295383367765957 
2.0 -3215.040571297405 31541.588499188212 -713524.7468354637 -0.25181526834400936 
2.0 -4150.213816962978 35286.96284133408 -900425.9584526062 -0.32386584117085293 
3.0 -3619.2636400296965 28021.66188501715 -686687.2757540157 -0.12674962810108342 
0.0 -472.9528196838641 8790.19226126302 -119741.46035756661 -0.016016222938627124 
2.0 -881.2950916707024 14637.63323153121 -267177.48331680434 -0.030348921655787946 
3.0 -4333.321758032132 31516.098594753446 -856428.9169194072 -0.18641229837624565 
3.0 -5655.667492666131 36370.49979105404 -1119250.7371884643 -0.2795104299189473 
3.0 -439.7387605908349 13626.114342588311 -73360.88402033084 -0.06335642988332521 
3.0 -2107.798220192691 20808.331742366663 -448022.1943994899 -0.06056297646142511 
0.0 -551.8392211853209 15114.125721722066 -113050.34893303276 -0.00859007469817826 
2.0 -1430.2955835553003 19350.14694084142 -375252.640847246 -0.05876321701435175 
3.0 -6185.154304373829 37309.28907769674 -1151840.519191386 -0.3004810157956685 
3.0 -6118.915930948928 36986.34926159822 -1132465.0729496828 -0.29279062334621786 
2.0 -2170.0627005044335 26204.026777098363 -492280.54498075397 -0.15326758360641862 
2.0 -3802.0268261857605 37192.52603030611 -1095563.1658928327 -0.28981054906051495 
3.0 -1744.3562115019333 18650.37395338319 -396443.4785639524 -0.047422768142950725 
3.0 -5520.931846582428 35803.8757616631 -1057858.158536374 -0.2650120173965868 
2.0 -301.7389481447506 5013.467708269063 -64916.62817066607 -0.0010731241394807403 
2.0 -2637.7672726063042 29851.97741560729 -810301.3517482704 -0.15117965024775126 
2.0 -3548.4228440963852 33502.85478580832 -813707.398330597 -0.2825614594420003 
3.0 -4658.851775386726 33088.72596564046 -940368.82325549 -0.20618393004190605 
3.0 -3875.126110496249 29791.37955548771 -757828.2031998301 -0.15555129362594575 
2.0 -1790.3798567005863 23447.032238000713 -468546.0342456933 -0.09138673425068615 
3.0 -5173.807130219523 34957.312285917425 -1006890.0056694704 -0.2467152663799501 
1.0 -361.14538572324017 11403.24040421169 -165930.73362158256 -0.004463236833123874 
3.0 -1748.351591149659 17839.296842511874 -384202.4155072334 -0.04154871487861515 
3.0 -3403.749382142435 29149.169529854255 -765370.0435786215 -0.14574884693461113 
2.0 -3424.642266833203 33035.55456542521 -746764.3208451751 -0.29150545306647346 
0.0 -656.8008631852829 13679.099224867477 -125220.42622470285 -0.006265595824213357 
1.0 -1944.1047755769023 28912.381266707736 -493687.61946962157 -0.23845920361213196 
1.0 -654.8762104359691 14281.584102301871 -244996.6339857198 -0.03196988790159183 
3.0 -5608.562792543837 35349.70017997165 -1032952.9890979379 -0.2428116169093327 
2.0 -2653.9385561394624 27482.633301789207 -570011.7102881072 -0.14473893196515297 
3.0 -5487.868861594194 35834.219604806465 -1077539.3962104816 -0.26704776536337993 
3.0 -2906.21000486756 22945.26903012747 -484556.3123093986 -0.07423284295435742 
3.0 -5230.312250177757 33825.91327210134 -934718.7240165975 -0.23700634833848672 
1.0 -2253.6375209771472 31777.477983115812 -636616.8880788678 -0.2955177175413993 
3.0 -534.7984316779149 6570.480006105689 -82360.75560245774 -0.004084083337606742 
3.0 -1843.1818128131797 19781.340599592157 -435706.9365733844 -0.05340556844350775 
2.0 -779.8306290963221 7961.39613036282 -154980.36877860298 -0.007717546272847717 
3.0 -5689.4561206896215 36754.4658056372 -1136893.31788773 -0.2907692255318646 
3.0 -5450.58055520337 35333.73517654855 -1010060.8859785992 -0.27423700127701806 
3.0 -2870.6147739242983 23646.64452436847 -530820.8190916568 -0.08282490393935635 
3.0 -5709.170445234874 36767.99904202133 -1129815.5774874685 -0.2886313223435277 
0.0 -626.2525673335546 9574.876308646131 -132539.3492706442 -0.007995867895007707 
3.0 -5137.8649564694915 36907.654740327 -1135574.866018262 -0.2978943895891124 
3.0 -4736.122053485641 32797.751244971616 -916515.9204768095 -0.20968257467475157 
3.0 -2660.0821886527897 23811.822434046277 -543525.3401027184 -0.0857532339021222 
3.0 -3157.950250194152 24808.55474138367 -555766.3676973418 -0.09170200846839226 
0.0 -185.52022898986348 5343.975749253765 -67247.05839072843 -0.0015536110680042662 
3.0 -5080.221724641863 33618.88122579608 -953027.003355924 -0.21740749498637144 
2.0 -4038.031133654679 34554.169356902734 -826982.1775358533 -0.3248557298950569 
3.0 -1797.2018448512279 20163.34120251741 -364032.51570232795 -0.056365325131449984 
2.0 -2282.7199146069183 31674.622122399836 -892014.8292556915 -0.18787869881003982 
3.0 -664.8920960229851 6872.228712265025 -95889.25952242532 -0.006064011429497561 
2.0 -1124.5084541956655 17283.566767253527 -315681.1215649803 -0.045937720327087615 
2.0 -2759.7480586179645 32809.50682863088 -803273.008618263 -0.24214290732642385 
3.0 -4235.179943712653 30863.929128891145 -825121.861471928 -0.17698034979749816 
3.0 -2579.0344278469015 26694.045676075548 -583957.2374724934 -0.11904416727110667 
2.0 -3812.829911691867 36307.45896143513 -979328.5107117654 -0.3116345708343911 
3.0 -3496.480632614899 28377.491061128756 -732168.3141585144 -0.13369571863020221 
3.0 -1250.6201193290333 14560.022568740234 -284471.2885734816 -0.027298228958102015 
3.0 -6080.854391927182 37301.38233481157 -1157948.3689897736 -0.3020475097933468 
3.0 -4569.064266559618 31400.790009178243 -839692.0075753328 -0.17532402560703653 
2.0 -2693.8870461961733 28635.195208471414 -617789.6092290366 -0.1604196983438692 
1.0 -1091.4012697679527 18840.011082126537 -262851.69572635554 -0.07065005818729975 
3.0 -1688.3034856076874 16061.454619650063 -316046.6930648521 -0.032682602603176486 
2.0 -2936.477343028053 35490.88167832943 -999789.8729856942 -0.10770366759550015 
3.0 -4689.295004991181 32843.02660817897 -877007.3368965323 -0.2212013590243831 
3.0 -5944.758035956572 37025.65109627524 -1113998.1265605437 -0.29380872503016386 
2.0 -2698.6426861838263 28357.69840523038 -538230.8191495218 -0.19655848694200329 
3.0 -5817.527472073462 36623.14789206276 -1092777.005097366 -0.2934778688684203 
2.0 -2773.369762193196 29524.73377677963 -647101.9162932276 -0.16703478506476988 
3.0 -3473.123256389441 26785.96339604228 -632349.7107251299 -0.11533160013249162 
3.0 -743.3156316458361 8332.98691277035 -116158.34012484556 -0.013286351634409183 
2.0 -1616.5938427003164 26596.81821649903 -679454.4926495978 -0.11580453890453832 
3.0 -4635.566613780691 33303.52769809267 -924419.1571750339 -0.21345976702989183 
3.0 -4378.175435773696 32613.834098357012 -898227.8948009494 -0.20582190385366989 
2.0 -1590.8745857414488 22681.78866173677 -556162.347801632 -0.07504392430550161 
2.0 -1253.8260887314113 18120.509893784038 -330420.5851843522 -0.051498583333169506 
3.0 -5389.429714619157 35128.77196888976 -1033313.6854416388 -0.2536288890408046 
2.0 -2218.7366594103687 25721.1101875783 -521410.07369567594 -0.1171356974367222 
3.0 -4728.502729131657 33481.716899277366 -914662.5858092769 -0.2256635196876116 
1.0 -1737.2376171038431 25092.82561547486 -361356.0364839552 -0.1783175829050181 
3.0 -3067.373697700473 28309.539497672817 -734595.5740586068 -0.13400215544477445 
0.0 -359.8977342285641 17718.607050679682 -260954.7974960074 -0.009601260897382518 
3.0 -939.0114743701907 12973.93518174187 -286059.45484183345 -0.021364447365519044 
3.0 -3900.445019857781 27944.23900693511 -680405.2585198741 -0.12672846583486053 
3.0 -2560.1642860299853 23477.919259878425 -537750.0947971311 -0.08494742449146155 
2.0 -3350.0775767208775 33805.14479260926 -874906.463122992 -0.254955033707356 
2.0 -3579.08928979153 32988.231014366494 -790221.2572769923 -0.2596399732917941 
3.0 -2962.095242751469 25714.69048230077 -616714.8456818026 -0.1020143576800697 
1.0 -1816.8230199500792 36856.13770103357 -924973.5378825277 -0.022923113036726 
3.0 -3949.562838306548 30310.883787542472 -798359.6263612123 -0.16192197928291108 
0.0 -564.785105937276 13230.49941972331 -96051.75596484306 -0.011206462453228053 
2.0 -1950.3378092691394 25962.189145165874 -714658.2828819443 -0.09762178469996197 
3.0 -5938.356706824078 37096.909096532 -1147437.070166784 -0.29670323807423915 
3.0 -5785.457734439997 36323.5326026766 -1063759.9646819422 -0.31169170189690926 
1.0 -2049.4323918930677 30172.433034902268 -527997.3923108464 -0.3293631494824104 
3.0 -1521.7919851702368 18375.254000403896 -407876.93992436654 -0.045836880197930474 
2.0 -1164.6928886783164 18824.889335218675 -360141.02145648113 -0.04819298594995643 
3.0 -5089.458933853579 34211.39870459525 -964968.707763207 -0.2365050618471522 
3.0 -4572.896617318294 33291.157291211886 -943768.5688935518 -0.21484601700425554 
3.0 -5130.467496574323 34031.41970576906 -937989.2422840442 -0.2347953047194879 
2.0 -2794.88670963815 32887.59504707645 -701818.1700293485 -0.3415535570922269 
3.0 -3693.8468840409805 28422.500265582144 -693612.0396950439 -0.13774382807223298 
3.0 -4773.554193684142 33297.58217273375 -901729.0449170483 -0.22774987767110094 
1.0 -456.87214038240324 14148.754145591487 -253404.222285699 -0.02771856538306461 
1.0 -1467.7707083014598 23334.254656391073 -345468.0326786056 -0.14691104221043236 
3.0 -4753.4859748664885 33865.25977724067 -979440.9966877151 -0.2243570443011319 
3.0 -2286.3481227810144 22111.755753302252 -503189.1600834811 -0.0684005378873429 
3.0 -1244.8553207804414 18317.36858118512 -215165.24109801266 -0.06417174292089839 
3.0 -4006.695312609513 30312.355974483664 -825743.6550635605 -0.16231332532038495 
3.0 -5097.567679963347 35243.678335955425 -1047742.9942780547 -0.2576147324236825 
3.0 -3227.3145848924646 26937.102917398723 -656182.5408182252 -0.11383462425008593 
3.0 -3412.684370623982 27100.58526133527 -678705.9388869432 -0.11653048710241977 
3.0 -5006.416408095774 33790.43039136397 -954037.5174797811 -0.21986472194775272 
0.0 -594.2226427645617 7125.251561141487 -146203.23495192992 -0.007281159966242213 
3.0 -2709.6477696509683 22670.144975777483 -499646.6056017346 -0.07170983347944708 
3.0 -5729.896751038421 36824.81976323632 -1133348.3213069367 -0.2917838580878541 
2.0 -487.31858285591454 14869.41070916751 -240003.14361656937 -0.03439900049157785 
3.0 -3145.2848536200127 26464.787353667438 -664257.9288582377 -0.11029907770336543 
3.0 -4809.879114904127 33125.011624343286 -893829.1232973418 -0.22508912902753486 
2.0 -1610.7881408820137 22577.07610444498 -444445.5303319718 -0.09326105662190012 
3.0 -4303.488235340337 31861.411668103196 -880017.8422908778 -0.1836590940452924 
3.0 -5667.847584551921 35744.07440518521 -1070850.4620613372 -0.2647404751809507 
3.0 -4121.182363917063 29491.469508065027 -714585.3064581696 -0.1676528059716898 
2.0 -1919.3586305136073 23391.487035956954 -404141.28886392445 -0.11124472958302675 
1.0 -1057.8054277874526 17352.27821240778 -219959.0947029055 -0.05835115864428967 
0.0 -398.7491535371208 12244.740336676325 -90685.29936713628 -0.028055455621857198 
2.0 -4180.307860090246 33998.042842962364 -768723.1895944468 -0.33086591744079447 
3.0 -4758.194307049418 32383.715938565954 -891359.2586585443 -0.19313298111718158 
1.0 -490.324938521674 14455.89764108833 -108433.36575408807 -0.13020891670453066 
3.0 -3782.841584108984 29741.72212977121 -783199.1245138231 -0.15246798962371721 
3.0 -4624.327320237401 31544.91191969312 -851865.799713535 -0.17762061299668075 
3.0 -5721.593426790916 36361.01675150848 -1107593.6952608898 -0.27839914308854463 
3.0 -5700.498019723648 37147.39043238671 -1153574.5052039209 -0.2991671825060973 
3.0 -5148.28162599337 35855.78987924441 -1098823.537363908 -0.2707161367083263 
3.0 -1381.067532955355 16456.354454050364 -347226.8255104253 -0.034051987556742505 
1.0 -59.17304414178748 4021.868120136145 -22068.756931181397 -2.3203498218308258E-4 
2.0 -4289.9769712970665 35054.125822235415 -880632.1059310284 -0.3272325059053522 
2.0 -2837.60295699452 31151.196489376704 -817504.2915927164 -0.17939632553957838 
1.0 -2482.906553674341 31499.45747411466 -581469.6704019894 -0.34989914753137435 
2.0 -1631.112635474135 20940.151323392085 -390555.13854006806 -0.07857481354001739 
2.0 -848.5665070575701 17974.180943916763 -397407.5618289369 -0.03840114917422047 
1.0 -1238.4639465632595 21215.537735297552 -393350.49670237757 -0.10734568556633778 
3.0 -3938.7000598647464 30265.48335288697 -795133.3019117306 -0.17197316402835866 
0.0 -283.6008023917877 5752.963242823 -74649.81583207753 -0.0024526940735453097 
0.0 -389.3770414947382 6075.1056576931305 -100067.39644941967 -0.0025276720266630233 
3.0 -5389.64403168873 36686.92203442061 -1126807.7680443078 -0.2904202550583286 
1.0 -237.16279594213228 9758.27847641439 -83916.25934126592 -0.01890244591881992 
0.0 -1260.732110888323 30507.61335300849 -434967.66447790497 -0.02205695068518393 
1.0 -1513.59645207709 26259.106287879968 -342444.1634797126 -0.23807065650953016 
2.0 -1195.4088402208035 17855.22483378375 -308956.31517770607 -0.05098337460947769 
3.0 -3444.026821066925 28217.8647105453 -729144.6698911617 -0.13219562429020698 
3.0 -5066.7120066810085 36266.59038622767 -1064569.0415306652 -0.28643049616797817 
3.0 -4513.334507706702 31580.50101356143 -834298.4149469208 -0.18310000576003516 
2.0 -617.616235990535 15940.801759474078 -348807.8831585429 -0.03783316386680638 
2.0 -2613.8090101128014 27501.076048924057 -605890.9072841433 -0.1519260362448674 
1.0 -198.42145882894687 10112.825568399207 -42902.30811179396 -0.04108012986879245 
3.0 -5499.880052783869 36678.29160521056 -1132685.6091460334 -0.28921352515873855 
3.0 -3702.0995407164146 28721.93596665203 -753481.0385425721 -0.13643756516319033 
3.0 -5156.705381751958 34190.17125438376 -945678.7799955269 -0.22854175785357167 
2.0 -3011.629519019737 29292.328724619554 -609227.1269094164 -0.2087561818765119 
2.0 -2767.441199822314 32340.747981788063 -897855.8234218479 -0.20206730021742597 
1.0 -377.4744135951359 10303.931538038547 -173884.6754923838 -0.0031653528724418624 
2.0 -2293.5685461579296 26779.444025328867 -595412.2819752671 -0.13033256070574148 
1.0 -2124.193018672676 28585.62105052933 -454857.58300447126 -0.3183007839241257 
3.0 -903.25810861822 8410.013288101885 -140326.6330098089 -0.009373285865078618 
2.0 -826.3764970155669 17479.809834511623 -382062.7237954424 -0.04633703476319699 
3.0 -3190.9826966143496 25267.16988772596 -583404.0539517173 -0.09523431278732966 
3.0 -3247.042799546379 26385.852597055957 -651705.2536625429 -0.10933396312278362 
1.0 -430.1784629952709 14385.141751840603 -103169.93640552773 -0.13204745236911902 
1.0 -2527.341846211331 32423.575897726776 -635500.568107393 -0.34956476155220234 
3.0 -4000.400992374876 30143.089002517347 -784158.1908384892 -0.1572893187692569 
3.0 -3106.9000697982233 25569.26775546044 -480376.5220522785 -0.14804651384470596 
3.0 -5906.058337427578 37200.405351973575 -1141063.9318968426 -0.298310399091514 
3.0 -5302.171654309817 36169.9744030567 -1115673.9308831643 -0.27913880129012014 
2.0 -3602.1777369063493 31618.02304460847 -677663.051642515 -0.25712229533137126 
3.0 -2586.7273642986006 23982.217438916567 -563222.3199388019 -0.08729222443913022 
2.0 -1950.1224585425766 23291.6603895453 -418216.0876009571 -0.10109432669025359 
2.0 -1387.3366381150886 24668.089316039834 -643306.975164302 -0.09376301950690794 
3.0 -2577.9685930126125 23388.263604323492 -485400.82188075944 -0.08125698617494212 
3.0 -592.4627250286972 9871.69812868793 -172903.71776371298 -0.011627647694294163 
3.0 -968.850111241044 7534.465065264221 -93809.41183199378 -0.008053017031773229 
3.0 -3587.7805174405007 28294.298683274497 -705575.5803805698 -0.14896007747488016 
2.0 -3780.3052801477124 33014.6410875963 -794158.8243333645 -0.2746832358203317 
3.0 -4930.792568524752 33604.88990560239 -938877.2297695165 -0.21633148415465447 
3.0 -2082.1553489394773 20405.841536511492 -382466.23952913855 -0.0597771704532246 
3.0 -1933.0420954756514 20314.462209351095 -433761.41558786633 -0.055466743999709106 
2.0 -884.1268994861543 14989.456369303969 -290393.77117108635 -0.028955910893520058 
2.0 -3239.2157410168343 33744.86216126584 -766612.8835615065 -0.33855922941693933 
3.0 -5043.43185190131 34699.506614330385 -998340.3581980781 -0.24066994216924759 
3.0 -2908.4014327057603 25456.519042036372 -626644.273253882 -0.10041570875334721 
1.0 -2276.1626446203773 32244.010047221454 -644026.4138302038 -0.31762293545036935 
3.0 -5382.06559572998 35461.438622758054 -1045384.2830506121 -0.26943384103227197 
3.0 -5036.050913059022 34042.35335586092 -977445.9000265582 -0.22700156816404626 
3.0 -3114.5621289602695 26236.43579295519 -557319.5796166114 -0.12309752695035373 
1.0 -2411.882677616973 31904.82048667475 -605065.8251592994 -0.3459875873501791 
2.0 -3658.492247256899 36514.88571219702 -992900.3768240698 -0.30896517018933023 
0.0 -502.81992928533367 20039.05065003909 -288624.5223442311 -0.005733470201865314 
2.0 -1411.9808077087896 25413.509451975693 -654601.3754541653 -0.1006898560995273 
3.0 -4837.898464747833 32957.613396186905 -893532.2326734707 -0.21530535520783395 
1.0 -1140.1762391394607 18681.402359902015 -238728.81525458774 -0.07114577925885826 
1.0 -2513.4642196893396 31792.944825583774 -594445.1620948925 -0.34801010452031556 
2.0 -1892.5609786821599 25013.255556523476 -548247.8041370233 -0.1092083136179732 
3.0 -4016.8788480831513 29852.91107715863 -795750.4775188356 -0.1540466613002704 
3.0 -1564.4918354807164 18452.854408139843 -357180.3068875687 -0.04562794000414909 
2.0 -2378.0689645245943 29646.20012803577 -726214.9089527427 -0.193548405342937 
3.0 -5752.006768610093 37173.33422406067 -1145032.2477584668 -0.3002322733203452 
2.0 -672.1870460654285 9801.163433571113 -165404.01188930921 -0.012390232263444573 
2.0 -2876.875467579181 30229.01291913316 -701468.9250960645 -0.17592807051065834 
3.0 -5642.168828690377 36472.82554592891 -1117227.3462853641 -0.28199038223542644 
2.0 -1008.2276665757703 17642.9908883532 -349614.8773116589 -0.04217434244950889 
1.0 -639.0811365840101 14828.972701399918 -104033.14449093594 -0.14128744622707276 
3.0 -5120.978826135577 34309.37712224528 -965317.9975353833 -0.24176454492025581 
1.0 -1390.0716302676221 22786.896277819775 -463448.4736956125 -0.1198831664538394 
2.0 -2568.0638062670296 29971.892167885184 -707801.196164242 -0.1711410966706362 
3.0 -5188.480418605768 34857.83795846237 -1008858.1293337585 -0.24477229726569336 
3.0 -4666.265539637706 32502.453549813992 -871639.2582628734 -0.2041020215958873 
2.0 -925.8537135049714 13133.227129721054 -236367.77851173052 -0.025918506647210737 
2.0 -2595.314992000123 30682.558250703976 -837206.561306315 -0.1702936075120774 
1.0 -1045.5576250731378 22299.45895136261 -429754.49091686663 -0.1005473607886129 
2.0 -2415.9103736409797 27873.637089990745 -737410.3376870971 -0.13298356953831614 
1.0 -202.99651457176364 10153.917171962486 -45048.335757841654 -0.03981916211685937 
2.0 -3895.704080656208 33637.38726146053 -746337.2333370518 -0.3430218784419083 
1.0 -1238.9916490665391 24627.206751972648 -532938.460432268 -0.1179019822010671 
2.0 -4027.920374379527 35984.104114785696 -959645.7722252033 -0.31498663321580667 
1.0 -1006.3923531865138 23763.79071167319 -520001.54867996357 -0.009010324354485025 
2.0 -2731.0964005923006 28566.147856047053 -582333.7324573346 -0.17882593091917828 
2.0 -2118.5018494515493 26300.198956062093 -742044.3972258242 -0.10861762367226326 
3.0 -5589.212650530744 37087.70592928738 -1138938.3297323277 -0.2994171374116198 
2.0 -1178.8274305518505 17626.890707618546 -312622.5338282043 -0.04670667449156392 
1.0 -2179.8923240311346 28920.565864396784 -470725.1204888771 -0.2878355263139042 
3.0 -5558.441094088244 35993.0143317248 -1059535.1948556793 -0.2708838700832167 
0.0 -727.9952099348656 21004.752302437617 -259749.88645761425 -0.004272632670842383 
3.0 -5339.806715182941 35089.5523409124 -1035534.3939260556 -0.2434285810678783 
3.0 -3374.7903995074685 26203.71039124833 -602259.313646138 -0.11330027455773156 
2.0 -2011.3035470424447 23424.9045837877 -459976.40718141454 -0.0990585785230737 
2.0 -1925.1306193372127 30941.84746836906 -751773.6679464044 -0.18246487457803776 
3.0 -4489.121557224759 32299.38500513223 -860205.6259334954 -0.1886393402377529 
0.0 -398.4604393555237 8273.251779263825 -117745.17091009898 -0.012123315887451656 
2.0 -3790.0273622998484 37004.40924122321 -1081375.7952304785 -0.2906442972710353 
0.0 -171.63071764286124 5449.494830456697 -68548.26800447509 -0.0019789396769762436 
3.0 -3337.7484136463954 27858.70094454267 -706005.0921044223 -0.12755207813953678 
3.0 -5056.163885006999 34871.026805208116 -1023882.6185521601 -0.24608220531019426 
3.0 -3995.044423953467 29230.370602684165 -727371.5710093905 -0.1543692776332278 
3.0 -4830.084277807309 35934.91147309492 -1063445.7034031188 -0.281273712518305 
2.0 -2327.2961174487536 28734.795484502185 -809240.47196523 -0.14390302440394165 
3.0 -3967.6165224362658 29630.113217224123 -786208.1678632764 -0.1510675302602451 
3.0 -3870.99609338266 30674.41876315408 -797027.4872454887 -0.17713882161571742 
2.0 -3977.548493156545 35200.139679515814 -902541.5116782514 -0.31410842477239076 
3.0 -1638.258545502822 17097.860333101366 -346493.7467761272 -0.039711558851124595 
3.0 -5443.41293488914 35581.458840611966 -1057659.2409583102 -0.259348306178953 
3.0 -4260.457800322919 31283.377349474966 -832399.7000122913 -0.1846358041653704 
3.0 -4073.137592093998 30686.356251447254 -815811.6490430478 -0.16807285051259058 
3.0 -3351.32977973882 26371.256495955604 -625118.0910021712 -0.10846472612498645 
0.0 -526.2642866868231 8088.4496467614335 -133898.99051754808 -0.011431345153418579 
3.0 -5333.267812843796 36990.734596983195 -1139653.248266579 -0.2988256998684087 
3.0 -5896.677612492044 37136.32532009913 -1146751.5555036198 -0.2975883720285565 
3.0 -1930.8643495899335 19168.680667460405 -395172.77254330856 -0.050838336857062474 
0.0 -631.1056492265349 13994.694531014527 -128691.12256897453 -0.005203739383826927 
2.0 -2025.635176963936 23970.25088330961 -428216.3252797653 -0.11043548788833671 
3.0 -974.0492032935149 7594.369311301961 -94796.60066138388 -0.007889688837244183 
2.0 -2011.7649098467505 23736.637030058813 -454662.3197321319 -0.1149847524299959 
0.0 -472.7438059487231 12314.437171905556 -134279.37143492975 -0.019667596659949656 
2.0 -2161.1701275190535 26197.73682388393 -647184.9242282243 -0.11068753826662887 
2.0 -1168.2900682321601 18221.31531785625 -386006.8779081346 -0.04805634010942564 
3.0 -5200.315576103618 35895.958321420614 -1083913.8744180454 -0.2715605152762704 
2.0 -2653.2452632546824 27848.417697237208 -592274.2049770961 -0.1462360100099679 
3.0 -1803.35482470722 19973.334345407628 -349950.5637116696 -0.05620139622020606 
0.0 -584.1211842761018 18895.559264104795 -188416.3026003618 -0.008344557962041971 
2.0 -2385.3131532763923 27026.76866210688 -474676.6453739148 -0.20060009665597744 
1.0 -1186.3015192760536 18572.34870058871 -235960.17436011523 -0.06936789621753021 
2.0 -1635.697690378805 20978.568808203847 -416576.77355651045 -0.07142473138949797 
0.0 -1439.4989364289627 31315.510332783448 -567719.8158495695 -0.011259251704837032 
3.0 -5374.871156743291 35968.010232478184 -1105215.8834831035 -0.27137972685364753 
2.0 -1196.4731984432415 17488.71234781608 -324211.74810263654 -0.04546052480961191 
3.0 -3653.22663420746 28787.41596844622 -724570.239507382 -0.1475156213195582 
3.0 -6130.5481653804945 37347.5738678788 -1160242.1446078587 -0.30190084272838186 
3.0 -3381.4596776365515 27217.797031621387 -669251.8075379397 -0.12127239152540314 
2.0 -3130.9920997606137 31466.139871150313 -756674.2216245297 -0.21479644729959854 
3.0 -4180.770125979301 31093.477106898088 -870538.6730626789 -0.1747330511528568 
2.0 -1763.1518250153586 27969.36790926651 -788205.3305113004 -0.13301288180336113 
1.0 -1772.6641929488883 27402.67921428535 -432803.91096025566 -0.23714185891793538 
3.0 -5294.459623726848 37116.02603165595 -1148749.0808796461 -0.2882196156494694 
3.0 -5770.224215040736 36861.45801755097 -1107079.5563662332 -0.3064566574130728 
2.0 -781.5974557647246 19959.602373846174 -301789.8511595955 -0.07943710461874662 
1.0 -2298.1842704998785 30735.595718984892 -549275.4422364966 -0.3347243809622227 
3.0 -3690.366923112331 27670.64648371293 -645075.3094992884 -0.13195740372695863 
3.0 -3123.9330510727727 24832.908564285626 -564249.2607809881 -0.09101957091127912 
2.0 -2695.370398158281 28438.617436884855 -540668.9354164326 -0.19839667580891596 
2.0 -2933.966254098279 33233.100429708385 -889839.8243590852 -0.20656222335913393 
1.0 -749.2171363691372 10577.051134201969 -132506.10277146328 -0.014654321392989998 
0.0 -511.72489898466415 22347.923265719935 -376487.67139247863 -0.007493451474514686 
2.0 -2112.61897660249 26722.22533368764 -748000.2584248577 -0.11659082663454906 
3.0 -2404.806260814401 24798.73020170787 -596693.2319906413 -0.09114633691521734 
1.0 -1644.6480781015766 28600.762234053716 -539233.262934969 -0.1823460095098275 
2.0 -3091.9741838615073 32947.1604451914 -873010.2473543779 -0.19904074668023156 
2.0 -3018.6617971548985 33116.490316465555 -851045.2530273427 -0.20472626071387706 
2.0 -4177.182424122374 34296.43255703739 -792744.7022321285 -0.32762330410583107 
3.0 -4458.529692830686 31297.417090898565 -838995.2115692026 -0.1753160169181736 
0.0 -758.4741138338113 24134.818105979797 -378691.866847125 -0.01037158403598806 
3.0 -3951.732623907984 29380.197935084656 -733244.2765874941 -0.15468773183083884 
0.0 -106.81737471565937 4792.948376683179 -35551.02548933191 -5.238131829374503E-4 
2.0 -2127.9824165912923 29801.081199126253 -783922.5660786142 -0.16438251990793945 
3.0 -3451.328897430172 29256.287495949804 -785419.8507172947 -0.14507566646854858 
2.0 -1615.8851360418637 21851.174314486518 -456391.78690275474 -0.0784370444470155 
3.0 -5310.93982624803 35036.55854494727 -990331.4158855019 -0.25275115557217676 
3.0 -4109.885181496604 29396.313934170805 -713396.7714482485 -0.15701630543839754 
2.0 -3466.992515955767 32288.81054865955 -762311.0350571256 -0.23517368035773245 
0.0 -200.5850625802821 13379.550304914917 -162406.9189294369 -0.003089877637019986 
2.0 -2731.6479237164394 29246.411635636134 -669721.7131861898 -0.17236121312485503 
0.0 -923.2380762656607 28118.877788323076 -501933.9107597472 -0.014398196458409932 
1.0 -1649.1106932980679 26106.40356040726 -391996.0617223713 -0.22627073288030558 
2.0 -3079.3793960864873 34774.37322714821 -955928.920908051 -0.2503623403549802 
1.0 -1131.3574692803513 18600.808587725638 -281212.1500082763 -0.06604890609286976 
3.0 -5528.75083310884 36435.656715874175 -1121295.7952686816 -0.2822929796938787 
1.0 -1615.7099731875107 26114.18170447541 -474408.28210776823 -0.16086757579867256 
3.0 -4033.897666678986 30400.64462075092 -786321.3694142479 -0.15940398032198907 
2.0 -1515.9996219180282 21267.49485070676 -408292.977603357 -0.07536002281388873 
3.0 -2093.7014544508265 19075.846424711504 -379238.9712112019 -0.049811598212918376 
2.0 -1897.3534077005208 25179.973845530156 -554379.1404139521 -0.10062523611996124 
3.0 -2588.3224456408384 22850.84961438626 -541394.3495740029 -0.077076395358617 
3.0 -3863.123807844596 28297.860159978576 -669146.0920871279 -0.1430198593118627 
3.0 -3457.508016586049 25505.446274258775 -580482.7034646226 -0.09769722098840425 
2.0 -2564.9047618183126 28505.327665945304 -630344.0253172094 -0.1480103716334302 
1.0 -911.3369735941673 21431.140981885444 -185657.47484017952 -0.18534322775974968 
2.0 -974.2577871167155 15520.916890864859 -245160.30081670725 -0.03601150601108395 
3.0 -4051.019312719875 30423.133361479824 -799045.8169093052 -0.16789289893580311 
2.0 -2460.388214631948 29549.317699453248 -822581.8816512472 -0.15520927231210896 
2.0 -2222.910303779652 26659.211476985794 -509500.2120782968 -0.1528969595999034 
3.0 -3628.669340960217 28863.695448245915 -732479.3856011457 -0.13977494484511452 
3.0 -3436.9359910865255 28098.02458275915 -728108.6337548648 -0.13079321946201364 
2.0 -2927.177556496571 30848.564608668854 -734224.9001477953 -0.19404208310774382 
2.0 -2211.8569220633203 25914.620473712093 -532391.797801259 -0.12621895543010886 
3.0 -5053.443741462173 33710.56548658278 -907693.6881624411 -0.2334949514473427 
3.0 -4024.501461568134 28874.319670332552 -690093.6840722344 -0.15365826294279997 
2.0 -3315.8331666129507 30819.177126522674 -690385.196072252 -0.21772218204570437 
1.0 -2507.119406332199 32273.94784145624 -629161.209245347 -0.34293966783386437 
3.0 -2729.702203071773 24165.841053515076 -573882.7342461366 -0.08768270685200852 
3.0 -4642.598896824492 34474.129429967485 -1008077.8106275308 -0.2430700199275066 
1.0 -1693.6325525809295 26175.883100461804 -446981.3812008084 -0.17255032455325456 
0.0 -1446.071525748307 28738.184101239483 -438453.3282922471 -0.016189009861302416 
2.0 -1707.4094892449057 23010.62275195823 -477820.18832108594 -0.08551806833220899 
0.0 -605.6573984010223 16690.601914352614 -194521.74652194162 -0.0038760249210467307 
0.0 -402.8821446422214 20128.127056718607 -189859.02373423934 -0.008827685692021879 
3.0 -3442.1097376215785 27835.70489124925 -694998.4261936208 -0.13003088543132593 
2.0 -929.4980008758753 17771.93202296876 -374103.12784115114 -0.04124682097950838 
3.0 -5162.271273557166 34395.744044209765 -989797.6778781571 -0.24051169816654394 
2.0 -2056.910571735724 24772.424769334473 -448290.691165285 -0.12399221114174365 
1.0 -1175.2640766493757 20085.349344569204 -274216.3195396657 -0.0774607476909896 
3.0 -3233.805786330367 25545.057602812703 -592900.546553069 -0.09819022381452129 
3.0 -2780.74478512104 24550.264246736282 -572200.0417638733 -0.09560579387874737 
3.0 -5824.62998575179 36944.87764784256 -1114599.3871398973 -0.2920202942462521 
1.0 -2056.834479975307 30110.03943170975 -554688.2829287108 -0.2632372252754054 
3.0 -4704.472605067967 36784.23006855224 -1102189.5695734636 -0.2922516336686081 
3.0 -2873.303098745125 23526.50412131786 -514991.2624255726 -0.08028828271050134 
1.0 -638.2161107895789 16964.0139233593 -130137.41441453868 -0.16961231423556344 
2.0 -2151.984219114387 27882.57428736743 -762795.7175603079 -0.13355364837657246 
1.0 -1091.5446729749244 17729.377873175366 -223779.92452902254 -0.06268705673831837 
2.0 -989.5357844895607 13890.71086665451 -243584.5610754177 -0.029847904609218434 
3.0 -5219.393154506896 34070.05789724795 -944111.0300241765 -0.24453954322378138 
1.0 -2540.244415242037 33067.58389731005 -691428.9365634433 -0.3375164964719247 
2.0 -1596.0285293913407 21884.9954652791 -256923.06640377885 -0.19442936796145766 
2.0 -1554.9475300365839 24494.393080395268 -512983.79345567554 -0.11256529602911398 
3.0 -101.11001173640885 4126.997588976024 -21282.85381287857 -2.111630079806687E-4 
2.0 -3911.6266832684037 34055.35534538833 -799752.7001017012 -0.33467874194264363 
2.0 -1944.7381245138452 29405.148256188622 -775493.3668116437 -0.15663011577140704 
3.0 -4310.861920265045 30531.60982726469 -793870.1616848599 -0.17285320365660792 
2.0 -2001.1146417045338 24917.255539551305 -460862.592932478 -0.1311772021953493 
3.0 -4063.253610528032 30913.01543774511 -832660.567913836 -0.1732254745719552 
2.0 -784.8214577792907 13020.956328758486 -271271.8991714557 -0.023427123393644358 
2.0 -3078.0247863668355 32466.207019699865 -803885.6918294423 -0.2115788587172587 
3.0 -2895.043339243799 22811.237551074464 -425014.37742938986 -0.08916952820952073 
1.0 -540.8686107316582 10519.346830454391 -151834.69950039344 -0.016638834375887167 
1.0 -347.0506694983126 13077.583758607636 -82809.15505884695 -0.10129478350610818 
3.0 -6140.0963214710955 37232.894776588764 -1138156.170562159 -0.29588808909993214 
3.0 -5859.773642828848 36449.181340833304 -1084525.8594249105 -0.29636264165074555 
2.0 -2495.0648524376325 27332.755112291394 -698677.2051031487 -0.14505354188751174 
3.0 -5946.426256099323 36790.649508157905 -1129922.9068393027 -0.287639215756989 
1.0 -997.1831075881854 14674.507035407147 -172192.51538272103 -0.03432058282442896 
3.0 -4757.0847392997675 34751.11984767025 -1017303.4701570097 -0.2438181776878894 
1.0 -1762.8039398516535 35013.63703735652 -852635.5187817862 -0.01624216960018222 
1.0 -584.0387739695827 12672.880642329608 -195188.6984654662 -0.024176608637122392 
1.0 -1335.4659146034705 20359.884219930496 -259242.0590718613 -0.08736184628901655 
1.0 -1679.2956634336178 24665.862113218413 -325619.8272467277 -0.21562886303894507 
1.0 -1687.5150627161186 25046.58252079337 -333143.4128584725 -0.21631958999608233 
0.0 -558.0976618112339 15257.031127056489 -81490.88967971365 -0.02197893313327197 
2.0 -2239.7096223396825 27105.373005406724 -593262.7322102165 -0.13671739475068131 
2.0 -2304.4510802155173 28302.09995409277 -774364.0403318619 -0.14154102646704425 
2.0 -3976.2419453778302 33955.27257838482 -772032.3129416206 -0.34058610423066277 
1.0 -771.6823278082124 13421.829994603471 -174328.41258763926 -0.026423336116761828 
3.0 -5397.444954091432 36537.94162559392 -1082715.979580103 -0.3066706568576425 
1.0 -1126.5112952875381 17330.248961445606 -215762.1199863311 -0.05567452251031878 
3.0 -5159.3404449405725 36017.751912781 -1094134.343148806 -0.27551146413968997 
3.0 -3705.116160942614 27993.77301364585 -673134.4541122513 -0.14344467145522805 
3.0 -4803.041932045627 33509.984622100244 -968833.7353856292 -0.21587089562319403 
2.0 -2100.8936469569453 31638.903572773066 -892360.8959314141 -0.18657979408287118 
0.0 -667.8026753574854 19898.66400878763 -256549.51289999322 -0.005275948475536743 
2.0 -2197.7037269690227 30207.68191214636 -858969.4479431751 -0.1649092395530199 
0.0 -517.65249237557 10256.996082853639 -108021.3273341418 -0.01677984842608583 
3.0 -5541.591031114208 36566.59282129707 -1119209.5212165355 -0.28428702984744825 
2.0 -3648.7810941309017 36329.71673190893 -996966.0423111417 -0.3083266094784267 
1.0 -748.4908927691266 11025.197992981666 -154051.4308605516 -0.013387620447620213 
3.0 -1582.3233319570083 18784.503804872973 -422483.0670625748 -0.04232678176322702 
3.0 -4397.473857116502 32363.106697715302 -859711.0880776346 -0.19958706783363425 
3.0 -1774.879881956325 19107.88194472368 -442561.4507785805 -0.05013726206164276 
2.0 -1710.2029067102785 22272.954230959414 -458347.00197804766 -0.08146825915743992 
3.0 -4083.976268571796 31837.008925911618 -856984.513498443 -0.1858180631923591 
2.0 -759.5815990498139 14523.321299102494 -326878.8690319515 -0.024671073209192554 
1.0 -1627.2875463484959 24467.445883191656 -359491.44040586095 -0.15984334130399624 
3.0 -2706.5669387466596 25442.36546566541 -621181.3923919847 -0.0994906845971801 
2.0 -4042.8726086169836 33696.050144021356 -759733.2012431106 -0.3373811988789009 
3.0 -5585.2828546641995 36347.01190626572 -1102302.8549832809 -0.28666507529011864 
2.0 -3735.6041640694602 36701.20391081615 -1066140.8345711776 -0.2818027445794 
2.0 -1663.517180693119 22911.27566147093 -545549.5517555345 -0.07759567456226388 
1.0 -1665.9406051210835 27758.4332140117 -508203.5736017033 -0.1792937333852508 
2.0 -3654.7552887335787 33715.712723382356 -820128.1082443182 -0.26395727399363367 
2.0 -1689.0726586313713 21902.743406464717 -384233.2683282791 -0.08856335902396031 
2.0 -3060.917755930988 30330.479375824816 -678558.918556701 -0.19763002977715227 
3.0 -162.3506215232029 4765.9813354767075 -27722.147354475 -4.985635414183748E-4 
3.0 -659.7812770573563 8034.793664959668 -94924.48660790136 -0.011552895157138306 
2.0 -1362.9035510017661 19311.800593918513 -318442.7053407229 -0.061581450646272594 
0.0 -487.5857437919453 8477.157378190952 -128323.4357047566 -0.012141863700853874 
2.0 -2340.775759347718 27064.54008765892 -586121.6558950242 -0.1459914015852813 
1.0 -1051.9103467400037 15058.59120316312 -242850.65237396694 -0.04478125606600919 
2.0 -3089.1759487985864 32529.20220334363 -803836.6216982434 -0.2316242505848265 
2.0 -1907.9395549163103 29803.01989557471 -846524.6721689077 -0.15959443925999922 
3.0 -4059.545220375402 32423.932512558637 -922387.8871345667 -0.1991121481826591 
3.0 -5570.818094758982 35741.50455774013 -1056829.3072935827 -0.2620895592503939 
3.0 -5398.705273255276 35889.180647044326 -1089795.479842315 -0.26947152686114384 
0.0 -573.3843048572156 15707.841880240418 -187460.15703255055 -0.0032846989958443236 
3.0 -4679.236372095122 32627.120421980537 -845968.8975178301 -0.2202201479862289 
3.0 -4710.865132005961 33183.18748995094 -908460.9220431832 -0.22094519821706027 
1.0 -722.44381503149 19433.934380884064 -329739.6792680209 -0.06427969850672427 
2.0 -334.3473907719353 5025.144452266159 -72568.03561727355 -0.0012861789052796644 
3.0 -4694.471815337763 32754.521548233406 -903194.3193845775 -0.20439941285374164 
2.0 -850.6821027784706 14332.066518957003 -276441.03549588524 -0.02781635171219824 
3.0 -6018.212056241574 37262.65615211836 -1157628.8284637674 -0.30017758599693084 
3.0 -1619.3352500277222 18630.341675024436 -405775.1328096872 -0.045470380014273455 
2.0 -3312.483903840398 31703.056110327743 -758645.3690736594 -0.2266671898248397 
2.0 -1316.5545690433162 22875.166664587723 -471447.3661650727 -0.07630929583752077 
2.0 -904.475455911412 15913.78697948023 -299864.2676920434 -0.03350231382804458 
1.0 -407.53349720178244 12958.993644062522 -79670.7559157527 -0.030293531215064933 
0.0 -788.4232567432796 22227.131765988495 -241139.04654556216 -0.005169695163170102 
2.0 -3180.444504636005 31337.354772448052 -712164.5015857447 -0.2180957689170755 
2.0 -3135.606551055446 31470.569407291834 -706914.4182126703 -0.257161903013266 
2.0 -3384.206279472495 34803.991493192254 -889299.1156619417 -0.25562809803121284 
3.0 -1313.229146651607 16510.43517146375 -286677.8395964647 -0.034756180636960454 
3.0 -3987.0900003105166 31439.999948645665 -854804.9798268456 -0.18027790485622902 
2.0 -3003.1583022591335 37216.31252597264 -1099574.6482688964 -0.017225936612585275 
2.0 -2187.5703033770305 31304.00317552254 -855004.2997172964 -0.17990264032269593 
0.0 -873.0273290956301 24780.99041068326 -302726.0825211585 -0.007547642281667632 
3.0 -4291.922909037929 31741.036081745217 -876209.150604128 -0.1841512699312859 
3.0 -5648.766883547134 36624.673479913996 -1111638.8532045071 -0.2843931444398843 
3.0 -5865.020987698149 36950.47169497578 -1114853.122527268 -0.29490903622294595 
3.0 -1736.130832931763 17248.499856373666 -285403.55288401694 -0.03820386396331459 
3.0 -4583.684324961749 32804.974077628816 -890854.1178124065 -0.21146433970653467 
2.0 -1915.6550545814403 29344.828966831956 -780903.0290685056 -0.1583015991496552 
2.0 -3019.3619560126863 31945.072643865482 -722060.6888771503 -0.26740033229718724 
2.0 -1937.9212259394765 28801.439416060053 -736373.4924814797 -0.14705237454587722 
2.0 -1544.8938354323147 22353.084242134686 -420938.092541127 -0.0939190547026979 
2.0 -3046.9336829513286 31332.800401126213 -735941.6952719453 -0.22049017059229004 
2.0 -1677.0796152406037 24384.170329836586 -527832.8703959743 -0.0984145632117069 
2.0 -3603.1876682806264 36234.68638171427 -1038928.2571878843 -0.23301088360034644 
0.0 -453.3874341030098 17033.415390050177 -253517.71322478694 -0.004527045758404714 
3.0 -2088.566151827892 22240.64383645623 -472632.2299517561 -0.07448335446894595 
2.0 -3433.4267931421864 32836.4289592837 -807983.9704156896 -0.24131510902038356 
1.0 -879.5353251005263 11783.989891251204 -159121.26461317076 -0.018026261175598142 
2.0 -3268.714441546439 34140.415684918225 -931564.7830783856 -0.22482228773697088 
2.0 -2858.017621789303 36488.65119269902 -1071680.9231621448 -0.026096332006912727 
1.0 -899.4542534185655 15043.275628932191 -186955.1321612365 -0.03462417896676677 
2.0 -1583.090531974137 20445.010029753474 -394124.41211066634 -0.07150001299224598 
3.0 -3806.854617732653 30961.509677408096 -852437.499620414 -0.17369382931715804 
1.0 -2035.3854325389811 29807.32841759557 -544180.867302012 -0.273019246425973 
2.0 -3117.532477624892 32747.14228760732 -818812.9848757588 -0.23093013823730751 
3.0 -5890.7857776335195 37205.64889597993 -1156693.8811876688 -0.30099730844887335 
3.0 -4324.120026750819 30900.191392494162 -808096.4650566835 -0.1750314621239496 
2.0 -2078.479386743658 28756.822706294504 -693207.1816453898 -0.1488069363054457 
0.0 -1145.7709156002104 33354.36113293823 -688839.5871934736 -0.015760685070919267 
2.0 -798.5192919524013 12671.050003474043 -251543.42335918228 -0.02218881587406659 
0.0 -610.7103860375986 19468.424956787312 -200815.92918139152 -0.0056639801123784216 
2.0 -2039.6800890571697 25678.585290277162 -551635.1492208935 -0.10978407063677406 
3.0 -5744.056867351259 36551.33420578421 -1112042.2179968075 -0.28229161444432727 
2.0 -2902.6559302923874 31657.182279868804 -772414.8167818636 -0.20970903669044966 
3.0 -5549.995918124529 36333.16999906106 -1117978.2234650848 -0.2788305365538785 
0.0 -326.9922686562824 16956.112799272294 -175481.92814682698 -0.008473523401486417 
0.0 -238.33461324673837 12564.311934717509 -160743.86852058815 -0.003987890427374677 
1.0 -1739.1418590928104 25582.038094875763 -352351.8934731165 -0.22519729120204982 
2.0 -2825.0627600723724 35707.017476291076 -1035781.9430919088 -0.05427653670805381 
2.0 -1765.68577818465 22823.476956418686 -404884.0420549197 -0.0984215147589141 
1.0 -689.1180993044618 22137.04589280838 -441767.8599291969 -0.011400997025995608 
2.0 -1968.6977626785401 30780.736116565637 -769975.269640212 -0.17376388563694523 
3.0 -5147.302698188636 36982.87422024146 -1146916.923092537 -0.2945945670122515 
2.0 -1443.1176998456633 25972.663704278293 -666819.9380028984 -0.10157486161981122 
3.0 -2832.699531819156 24592.710726003323 -575562.6523367952 -0.08770685805248651 
0.0 -1396.7895316911727 35574.54735598621 -897790.29229982 -0.03641517728085103 
2.0 -2516.950358141955 31072.51730498315 -858397.6966614987 -0.17134680969457133 
2.0 -2666.152646221308 27420.755130685975 -580145.4426597777 -0.14270049403710583 
0.0 -202.84766039891286 5431.791367922191 -62432.508566204626 -0.0013533753710680664 
0.0 -413.6930917515001 9717.228158829988 -106021.8382342112 -0.016160784772322478 
2.0 -2487.6478776630456 27645.544852065177 -611329.0479323885 -0.14665733212346357 
3.0 -4682.507928423757 31919.270118343135 -867800.2174604472 -0.18625275200207286 
2.0 -785.6272307157088 15065.085383711737 -282221.33192398044 -0.02950597247888412 
3.0 -4726.690485664852 34171.77570613297 -958065.3160017 -0.23099494521156377 
3.0 -4380.895021803644 32052.487989313377 -909795.5527662276 -0.19134833897055334 
3.0 -2209.5953134528877 21729.9042880131 -471976.98556503054 -0.06811327694764716 
0.0 -409.08348396857986 20686.660563345482 -317227.04624024953 -0.008923096084598405 
1.0 -1050.3326264339723 18267.068624355266 -258919.83124202007 -0.07639300812552276 
0.0 -447.1391589084123 18431.787383531337 -216667.9768727432 -0.006220480700618451 
3.0 -6178.306555135728 37346.52268389264 -1155682.208373211 -0.3022643212488638 
2.0 -2499.2096996494497 30176.44903252989 -624587.0162827022 -0.19808791239747012 
0.0 -571.9620431598858 16266.613719420113 -147808.87282493824 -0.003348096444837353 
0.0 -331.7929697343553 6078.310030556222 -115065.82915161422 -0.00307110072596557 
3.0 -3022.123681727497 25680.628823444367 -584522.5233633653 -0.11387438092183642 
1.0 -700.9183056853217 12540.26032561697 -159538.7311786767 -0.01316638376414628 
0.0 -1091.2816435839648 30355.255998675566 -498598.1171940694 -0.009244574457253081 
1.0 -316.51565883137243 12918.2701453115 -152307.8749164083 -0.0253210830905821 
1.0 -646.2868330295282 19497.00240464537 -334731.08864191204 -0.04966828561221433 
3.0 -4366.674500813459 31706.235118523295 -859575.00126403 -0.18311906417049534 
3.0 -5203.745639286699 35803.9260030897 -1060156.0154272006 -0.2781137989429703 
3.0 -4919.415702146766 33925.38925341727 -957989.2029648027 -0.22419411376789455 
3.0 -4496.000389855763 34396.41944941842 -966130.1421647114 -0.24552138575920382 
1.0 -1390.4318495183347 20015.405177554625 -245240.14638005028 -0.09947531110906647 
3.0 -3741.5766693234027 29356.582360402102 -781673.8504830739 -0.14565277134784316 
2.0 -2883.3549221776143 28749.372724052126 -606347.5314712244 -0.19795940832650666 
0.0 -427.9630642890378 14532.54299562604 -220586.66081660925 -0.004969702260009482 
2.0 -3110.832068194025 31173.1913803317 -725181.3912466569 -0.22403135361564977 
3.0 -4319.3658237041745 30390.035354577194 -772210.5230172459 -0.16900311040082477 
2.0 -2376.965210984975 27053.247992052013 -571578.9205731128 -0.1399425500140797 
0.0 -742.7458268600938 23958.520030531618 -310016.1928840545 -0.006531574758009717 
1.0 -2034.3606544284378 28834.34529076477 -500717.326246952 -0.2291756836602285 
