# Supplementary material for: A Pareto approach to resolve the conflict between information gain and experimental costs: Multiple-criteria design of carbon labeling experiments
Source: PLoS Comput Biol. 2018 Oct 31;14(10):e1006533. doi: 10.1371/journal.pcbi.1006533 (PMC6209137; doi:10.1371/journal.pcbi.1006533)
Supplement: S1 File — ZIP archive containing Pareto scatterplots for 3D- and 5D-MO-ED scenarios and scripts to reproduce Figs 7 and 8. (ZIP) [file pcbi.1006533.s007.zip › Scatter/Scatter_5D_CNMR/ResultfileCNMR.m]

function Results=Resultfile()
Results{1,5}=[ 0.001040  0.001000  0.001000  0.001000  0.001000  0.001009  0.001000  2.856795  0.001000  9.971908 ];
Results{1,6}=[ 9.934400  9.974155  10.000000  9.999998  9.999964  9.999987  10.000000  10.000000  10.000000  10.000000  9.999984  10.000000  10.000000  10.000000  10.000000  10.000000  10.000000  9.999998  10.000000  10.000000  5.000500  10.000000  10.000000  10.000000  9.999942  10.000000  9.999910  9.999988  10.000000  10.000000  10.000000  9.999994  9.999191  10.000000  10.000000  10.000000  9.999978  10.000000  10.000000  10.000000  10.000000  10.000000  10.000000  9.999723  10.000000  10.000000  10.000000  9.996324  10.000000  10.000000 ];
Results{1,1}=[28397.231730,2425.167808,916.574391,240.000000];
Results{1,2}=[ 88764.372897  -50675.049029  -97275.831100  -2066.588369  -17204.333776  -160.047365  116990.855846  110.991253  5827.341044  -158.752292  7300.548405  -29560.324884  22179.370037  772.938856  -343.094932  38941.395891  -4824.890420  78490.651619  -48925.610251  -57295.626510  88140.068795 ; -50675.049029  1942671.040581  1195756.253309  15816.220634  238579.810915  -13.206351  -1233789.090142  68.331634  2394.713631  33.687385  2796.659002  66502.291750  2139.344270  1771.572879  2915.262203  -1246949.833591  21063.386576  -683963.495142  617472.402234  220254.822647  -1074044.711802 ; -97275.831100  1195756.253309  1606901.818972  -45507.861304  -219559.729061  144.285257  -1734797.124682  151.847956  -3911.860835  227.478698  -6642.754028  209188.526714  -5143.571116  1129.128630  1166.538195  -1647920.614937  195055.766373  -978011.291861  768822.940092  701665.543131  -1536987.235234 ; -2066.588369  15816.220634  -45507.861304  61607.077020  77500.164492  -17.810888  54275.200119  -43.703508  598.117594  -33.106119  1164.271577  27506.233956  1.055114  55.234040  108.221656  64353.581684  -1826.351526  17369.020688  -44875.188414  -44267.527873  57410.302680 ; -17204.333776  238579.810915  -219559.729061  77500.164492  730106.966140  -28.918326  267996.141310  -72.243366  3749.522839  -53.922153  5712.271427  78652.089913  9.009234  286.780019  698.956221  286813.584829  6194.525008  95239.477235  -173891.210914  -271034.552169  311360.934723 ; -160.047365  -13.206351  144.285257  -17.810888  -28.918326  2.711831  -228.525380  -1.792513  103.574266  5.277751  120.646347  10.197615  -38.625850  -6.971589  1.845910  -20.839746  -7.874627  -93.263242  82.949753  146.927243  -202.261017 ; 116990.855846  -1233789.090142  -1734797.124682  54275.200119  267996.141310  -228.525380  1880999.076214  -130.645914  4968.036798  -304.944938  8025.928578  -231622.908207  8919.467842  -675.677004  -1248.424579  1767957.558340  -212993.534433  1059065.308695  -827441.543472  -785941.295724  1670415.817756 ; 110.991253  68.331634  151.847956  -43.703508  -72.243366  -1.792513  -130.645914  11.684009  -185.102706  -4.879734  -117.995587  64.193722  17.553177  -3.842252  -2.801063  -281.097592  74.547264  -119.055872  54.957995  76.397876  -60.525513 ; 5827.341044  2394.713631  -3911.860835  598.117594  3749.522839  103.574266  4968.036798  -185.102706  10441.140577  320.478541  10723.361198  -259.277607  1561.506673  64.444802  -30.413351  -291.273647  572.821176  2849.043859  -2588.174845  -6297.999093  5512.026990 ; -158.752292  33.687385  227.478698  -33.106119  -53.922153  5.277751  -304.944938  -4.879734  320.478541  57.708367  296.166310  31.866169  -39.430591  -8.287759  1.441022  -124.503803  11.325819  -157.070753  125.189211  59.747289  -252.886672 ; 7300.548405  2796.659002  -6642.754028  1164.271577  5712.271427  120.646347  8025.928578  -117.995587  10723.361198  296.166310  12140.861267  -785.568034  2037.149019  122.019819  -23.203515  1767.658676  235.604964  4873.159800  -4086.061373  -8446.457542  8135.833095 ; -29560.324884  66502.291750  209188.526714  27506.233956  78652.089913  10.197615  -231622.908207  64.193722  -259.277607  31.866169  -785.568034  195478.784346  -6366.848571  213.669957  -343.429354  -146565.715082  62568.252121  -185943.835388  -9525.090499  126818.887973  -170630.316032 ; 22179.370037  2139.344270  -5143.571116  1.055114  9.009234  -38.625850  8919.467842  17.553177  1561.506673  -39.430591  2037.149019  -6366.848571  43030.254247  -602.613715  386.530066  -11252.193649  6074.319815  8574.927652  -2173.498875  -7247.394855  -22.887610 ; 772.938856  1771.572879  1129.128630  55.234040  286.780019  -6.971589  -675.677004  -3.842252  64.444802  -8.287759  122.019819  213.669957  -602.613715  668.591145  -47.660199  -1796.980787  387.225674  -599.362204  383.973873  -368.733732  -602.409203 ; -343.094932  2915.262203  1166.538195  108.221656  698.956221  1.845910  -1248.424579  -2.801063  -30.413351  1.441022  -23.203515  -343.429354  386.530066  -47.660199  36.638238  -893.516136  -314.732749  -446.063884  789.093122  6.437486  -1471.368062 ; 38941.395891  -1246949.833591  -1647920.614937  64353.581684  286813.584829  -20.839746  1767957.558340  -281.097592  -291.273647  -124.503803  1767.658676  -146565.715082  -11252.193649  -1796.980787  -893.516136  1760329.333580  -198712.291921  973926.692552  -827367.624899  -697968.923401  1580142.912415 ; -4824.890420  21063.386576  195055.766373  -1826.351526  6194.525008  -7.874627  -212993.534433  74.547264  572.821176  11.325819  235.604964  62568.252121  6074.319815  387.225674  -314.732749  -198712.291921  56843.279035  -133000.003762  70430.340260  109950.109577  -179394.888667 ; 78490.651619  -683963.495142  -978011.291861  17369.020688  95239.477235  -93.263242  1059065.308695  -119.055872  2849.043859  -157.070753  4873.159800  -185943.835388  8574.927652  -599.362204  -446.063884  973926.692552  -133000.003762  619745.388233  -433810.535856  -440896.969669  919867.498194 ; -48925.610251  617472.402234  768822.940092  -44875.188414  -173891.210914  82.949753  -827441.543472  54.957995  -2588.174845  125.189211  -4086.061373  -9525.090499  -2173.498875  383.973873  789.093122  -827367.624899  70430.340260  -433810.535856  443336.151438  314069.037023  -749220.333681 ; -57295.626510  220254.822647  701665.543131  -44267.527873  -271034.552169  146.927243  -785941.295724  76.397876  -6297.999093  59.747289  -8446.457542  126818.887973  -7247.394855  -368.733732  6.437486  -697968.923401  109950.109577  -440896.969669  314069.037023  458141.425888  -721823.731341 ; 88140.068795  -1074044.711802  -1536987.235234  57410.302680  311360.934723  -202.261017  1670415.817756  -60.525513  5512.026990  -252.886672  8135.833095  -170630.316032  -22.887610  -602.409203  -1471.368062  1580142.912415  -179394.888667  919867.498194  -749220.333681  -721823.731341  1515577.205864 ;];
Results{1,4}={};
Results{1,3}=[0.000000,-1792.363521,31062.399538,-544137.690947,-0.037424];
Results{2,5}=[ 10.000000  5.000500  0.002599  0.001140  0.008021  0.001617  0.001000  0.354538  0.001000  0.001000 ];
Results{2,6}=[ 4.343451  5.929612  5.338954  0.001000  4.349784  0.001000  7.346683  4.441761  0.001000  10.000000  0.001000  4.451608  5.460302  9.970573  4.609830  9.758188  0.001000  0.001000  7.078015  0.001000  6.108939  0.001000  6.015036  4.397162  0.001000  1.660026  0.001000  0.001000  5.899176  10.000000  1.434890  0.001000  0.001000  9.451427  0.001000  0.854353  0.001000  0.995368  10.000000  5.237750  5.043701  1.751568  2.875861  0.001000  0.954173  1.961273  0.001000  0.001000  0.001000  0.001000 ];
Results{2,1}=[2464.999976,899.264426,52.166666,240.000000];
Results{2,2}=[ 158.768011  150.543208  -5.564897  12.217123  -126.774640  -2.138967  163.271501  0.346422  33.159453  3.810748  41.316790  -8.099743  72.168318  3.349188  -97.653172  -18.892264  33.370604  -25.312282  -62.179567  -66.166157 ; 150.543208  10990.968594  6089.807466  -354.339426  3191.673074  -9.018211  -5811.068946  -1.248577  33.592928  11.200858  51.661065  473.663908  42.837271  -8.154192  -6551.139630  106.953995  -3528.322087  3054.530857  625.564616  -5288.603801 ; -5.564897  6089.807466  6987.737491  177.883649  -2579.739838  -5.060017  -6386.022814  -2.147288  -76.508126  2.888162  -89.357238  -3446.991970  -15.490330  -8.456401  -9491.529016  352.866150  -3085.897005  6532.847108  -2979.091167  -3868.268510 ; 12.217123  -354.339426  177.883649  506.870043  -1416.458756  -0.139014  -239.278505  0.121416  -13.745934  -0.510094  -19.374127  136.293198  -0.086991  -0.238993  -138.233040  -5.178235  -132.586372  -3.710877  274.871772  -256.853264 ; -126.774640  3191.673074  -2579.739838  -1416.458756  13677.029728  0.451581  3391.872633  2.513307  223.379660  7.765669  282.734731  137.077926  0.501629  3.008287  2953.556224  40.343530  1357.801313  -1494.836165  -3360.365907  3542.030730 ; -2.138967  -9.018211  -5.060017  -0.139014  0.451581  0.501797  -6.784361  0.116617  18.277598  0.237411  26.068893  -2.497490  -1.908659  -0.021837  6.665826  -0.579779  3.578152  -1.078310  1.090959  6.215907 ; 163.271501  -5811.068946  -6386.022814  -239.278505  3391.872633  -6.784361  7300.915098  1.042168  -52.780545  5.097227  -109.655694  -427.387037  152.773352  10.813715  6710.517037  -344.212350  3714.939931  -3287.680411  -2758.818430  6064.385566 ; 0.346422  -1.248577  -2.147288  0.121416  2.513307  0.116617  1.042168  0.163177  4.303320  0.091503  7.904327  -0.123244  -0.001693  0.024685  2.231879  -0.112787  1.365006  -1.241473  -0.836260  1.900548 ; 33.159453  33.592928  -76.508126  -13.745934  223.379660  18.277598  -52.780545  4.303320  1000.278859  23.156317  1389.890583  17.952437  21.326461  0.725069  65.695777  1.748691  41.533646  -59.504113  -87.131339  62.007678 ; 3.810748  11.200858  2.888162  -0.510094  7.765669  0.237411  5.097227  0.091503  23.156317  0.994447  31.655894  3.820497  3.206106  0.045993  -5.287428  0.848825  -2.649165  -1.175225  -4.826698  -4.986029 ; 41.316790  51.661065  -89.357238  -19.374127  282.734731  26.068893  -109.655694  7.904327  1389.890583  31.655894  1960.877597  24.862640  27.965998  0.790750  75.205997  2.919256  47.183611  -72.071548  -100.992549  71.019538 ; -8.099743  473.663908  -3446.991970  136.293198  137.077926  -2.497490  -427.387037  -0.123244  17.952437  3.820497  24.862640  100453.246667  40.309613  -0.372492  45858.554890  114.319987  -27302.883514  -73150.422987  24189.071300  6874.020443 ; 72.168318  42.837271  -15.490330  -0.086991  0.501629  -1.908659  152.773352  -0.001693  21.326461  3.206106  27.965998  40.309613  250.291628  -8.171438  -47.093797  13.347627  -7.038069  -33.326037  -45.793165  -19.812340 ; 3.349188  -8.154192  -8.456401  -0.238993  3.008287  -0.021837  10.813715  0.024685  0.725069  0.045993  0.790750  -0.372492  -8.171438  1.649544  7.981090  0.490135  5.863219  -5.486418  -3.773205  7.410498 ; -97.653172  -6551.139630  -9491.529016  -138.233040  2953.556224  6.665826  6710.517037  2.231879  65.695777  -5.287428  75.205997  45858.554890  -47.093797  7.981090  30610.136486  -353.723695  -7609.089639  -38249.377067  15482.584497  5500.017456 ; -18.892264  106.953995  352.866150  -5.178235  40.343530  -0.579779  -344.212350  -0.112787  1.748691  0.848825  2.919256  114.319987  13.347627  0.490135  -353.723695  91.287356  -242.478149  128.148904  174.415751  -333.265631 ; 33.370604  -3528.322087  -3085.897005  -132.586372  1357.801313  3.578152  3714.939931  1.365006  41.533646  -2.649165  47.183611  -27302.883514  -7.038069  5.863219  -7609.089639  -242.478149  9897.593009  17405.338019  -4397.952067  -664.911718 ; -25.312282  3054.530857  6532.847108  -3.710877  -1494.836165  -1.078310  -3287.680411  -1.241473  -59.504113  -1.175225  -72.071548  -73150.422987  -33.326037  -5.486418  -38249.377067  128.148904  17405.338019  55745.098055  -19791.090573  -6209.037636 ; -62.179567  625.564616  -2979.091167  274.871772  -3360.365907  1.090959  -2758.818430  -0.836260  -87.131339  -4.826698  -100.992549  24189.071300  -45.793165  -3.773205  15482.584497  174.415751  -4397.952067  -19791.090573  46817.601587  -14329.003700 ; -66.166157  -5288.603801  -3868.268510  -256.853264  3542.030730  6.215907  6064.385566  1.900548  62.007678  -4.986029  71.019538  6874.020443  -19.812340  7.410498  5500.017456  -333.265631  -664.911718  -6209.037636  -14329.003700  14722.776928 ;];
Results{2,4}={};
Results{2,4}{1,1}={'Tca7a.x'};
Results{2,3}=[1.000000,-43.656404,3604.264402,-15058.739305,-0.000212];
Results{3,5}=[ 8.770566  4.514864  0.008712  0.001083  0.001760  0.001040  0.001000  0.246845  0.001000  0.001000 ];
Results{3,6}=[ 7.819274  3.529445  1.284446  0.854335  1.287548  1.250704  9.867645  0.001000  1.254119  9.997146  1.244512  1.316895  1.288845  5.668984  1.284983  9.061764  1.251129  1.250528  6.996482  1.056464  1.589977  1.255467  9.303890  4.254875  0.851811  0.851777  1.250929  1.289800  9.975774  9.999696  1.341661  1.254685  0.841204  8.720108  1.255844  1.302773  1.258958  1.149460  10.000000  10.000000  1.281492  2.777509  4.266009  0.981486  1.973950  8.820385  1.206626  1.818194  1.253864  1.000885 ];
Results{3,1}=[2472.530167,824.249586,52.417672,240.000000];
Results{3,2}=[ 135.589587  300.568323  142.979003  9.532240  -58.242336  -9.188777  27.988916  3.388721  35.141104  25.129987  44.195507  2.538070  -236.227817  2.062735  -64.455373  39.280153  -13.996845  -184.350923 ; 300.568323  10538.810567  5988.952405  -272.509499  2410.043876  -5524.866732  88.732626  16.139695  116.867555  368.401072  39.429408  -10.163617  -6585.797830  21.198182  -3407.702945  3039.196332  738.275713  -5421.034277 ; 142.979003  5988.952405  5407.517530  144.069264  -2215.525786  -4690.168543  -59.335311  2.060767  -71.354546  -3850.218442  -14.847418  -7.550260  -7935.947065  18.100040  -2032.386754  5882.560787  -3943.525178  -2316.855204 ; 9.532240  -272.509499  144.069264  237.644786  -1376.663868  -185.699472  -24.822524  -0.278172  -31.839258  31.675638  -0.234584  -0.252569  -142.299760  -7.635343  -86.319070  54.631695  220.760091  -213.080577 ; -58.242336  2410.043876  -2215.525786  -1376.663868  14580.833133  3174.416503  336.247046  13.545927  420.362982  194.822906  1.731083  1.593689  2475.095642  78.511511  1149.166879  -1343.874667  -2869.043579  2911.470071 ; -9.188777  -5524.866732  -4690.168543  -185.699472  3174.416503  5453.887640  -68.240788  5.267775  -133.766985  -5.324149  151.486183  8.055574  5046.783906  -2.741597  2586.703676  -2581.505043  -1772.787140  4433.264426 ; 27.988916  88.732626  -59.335311  -24.822524  336.247046  -68.240788  913.651207  20.487056  1314.562395  21.605140  18.750676  0.219647  49.526149  3.256129  29.487606  -51.111703  -83.421960  55.199060 ; 3.388721  16.139695  2.060767  -0.278172  13.545927  5.267775  20.487056  0.669605  29.199834  3.490640  3.137250  0.004625  -4.145945  0.349386  -2.122432  -1.372138  -6.199167  -3.014845 ; 35.141104  116.867555  -71.354546  -31.839258  420.362982  -133.766985  1314.562395  29.199834  1910.157143  28.136084  24.505007  0.215375  58.698643  4.074860  34.767277  -62.929045  -97.697246  65.461464 ; 25.129987  368.401072  -3850.218442  31.675638  194.822906  -5.324149  21.605140  3.490640  28.136084  100283.998048  44.523726  0.142114  46234.148704  16.212894  -27013.719776  -73270.334429  23978.680892  7244.028067 ; 44.195507  39.429408  -14.847418  -0.234584  1.731083  151.486183  18.750676  3.137250  24.505007  44.523726  212.740253  -8.384347  -29.538792  6.695098  -14.026208  -30.583387  -45.508573  -13.126280 ; 2.538070  -10.163617  -7.550260  -0.252569  1.593689  8.055574  0.219647  0.004625  0.215375  0.142114  -8.384347  1.011884  7.105999  0.333477  4.775880  -4.914502  -2.043917  7.516197 ; -236.227817  -6585.797830  -7935.947065  -142.299760  2475.095642  5046.783906  49.526149  -4.145945  58.698643  46234.148704  -29.538792  7.105999  29061.761379  -21.664449  -8640.186551  -37593.868482  16477.630300  3944.919622 ; 2.062735  21.198182  18.100040  -7.635343  78.511511  -2.741597  3.256129  0.349386  4.074860  16.212894  6.695098  0.333477  -21.664449  10.724479  -16.757487  0.535802  -0.966078  -13.444118 ; -64.455373  -3407.702945  -2032.386754  -86.319070  1149.166879  2586.703676  29.487606  -2.122432  34.767277  -27013.719776  -14.026208  4.775880  -8640.186551  -16.757487  9188.574483  17825.192159  -3775.004527  -1684.720540 ; 39.280153  3039.196332  5882.560787  54.631695  -1343.874667  -2581.505043  -51.111703  -1.372138  -62.929045  -73270.334429  -30.583387  -4.914502  -37593.868482  0.535802  17825.192159  55445.152301  -20203.655982  -5559.225306 ; -13.996845  738.275713  -3943.525178  220.760091  -2869.043579  -1772.787140  -83.421960  -6.199167  -97.697246  23978.680892  -45.508573  -2.043917  16477.630300  -0.966078  -3775.004527  -20203.655982  46155.297414  -13300.437469 ; -184.350923  -5421.034277  -2316.855204  -213.080577  2911.470071  4433.264426  55.199060  -3.014845  65.461464  7244.028067  -13.126280  7.516197  3944.919622  -13.444118  -1684.720540  -5559.225306  -13300.437469  13126.438762 ;];
Results{3,4}={};
Results{3,4}{1,1}={'Help_Ru5P.n'};
Results{3,4}{1,2}={'PPP4.x'};
Results{3,4}{1,3}={'Tca7a.x'};
Results{3,3}=[3.000000,-73.429419,3536.779753,-16259.136678,-0.000205];
Results{4,5}=[ 0.001000  0.001000  0.001000  0.001000  0.001000  0.001000  0.001000  0.001000  0.001000  10.000000 ];
Results{4,6}=[ 10.000000  10.000000  10.000000  10.000000  10.000000  10.000000  10.000000  10.000000  10.000000  10.000000  10.000000  10.000000  10.000000  10.000000  10.000000  10.000000  10.000000  10.000000  10.000000  10.000000  10.000000  10.000000  10.000000  10.000000  10.000000  10.000000  10.000000  10.000000  10.000000  10.000000  10.000000  10.000000  10.000000  10.000000  10.000000  10.000000  10.000000  10.000000  10.000000  10.000000  10.000000  10.000000  10.000000  10.000000  10.000000  10.000000  10.000000  10.000000  10.000000  10.000000 ];
Results{4,1}=[35114.813568,2447.590046,1140.493786,240.000000];
Results{4,2}=[ 153664.130737  -111790.628149  -215230.417182  -4660.248258  -26391.732140  -257.250970  251187.915071  8840.939893  -295.941920  11391.641769  -62890.649977  29215.385124  1482.613113  -747.262847  118512.739380  -20628.461510  167260.440218  -104362.729347  -118780.662909  194611.552942 ; -111790.628149  3570569.949101  2249353.722460  33948.836839  352573.916580  27.257267  -2331294.438537  -599.125829  59.204298  -720.243931  124374.928734  -2118.288777  3402.284767  4893.970545  -2338019.264247  38176.544142  -1290281.059645  1165916.011606  451365.343810  -2028863.513719 ; -215230.417182  2249353.722460  3048691.666184  -103294.208348  -414982.098378  319.416561  -3298072.732152  -14096.889747  362.411723  -17963.083316  409573.070864  -23718.659992  3051.568448  1701.646697  -3111760.801807  371977.908072  -1869547.654995  1459972.632842  1348980.427956  -2904527.168953 ; -4660.248258  33948.836839  -103294.208348  134094.523456  195982.532799  -55.785419  124053.627501  2127.210965  -59.625869  2714.059588  61978.811642  -3.672533  121.082303  214.255056  145368.247496  -2202.222304  39334.811620  -101313.512073  -102143.834891  132418.825031 ; -26391.732140  352573.916580  -414982.098378  195982.532799  1199495.973834  -81.211139  501905.269382  7363.651144  -90.019127  9317.740631  147297.065170  -67.475563  548.650123  1120.523786  539825.372175  4843.297313  182884.007451  -330179.148113  -474904.020396  566376.156428 ; -257.250970  27.257267  319.416561  -55.785419  -81.211139  5.141900  -472.313118  147.120941  5.009090  242.533433  38.208086  -37.360575  -15.274723  3.080363  -146.754707  14.202257  -217.697010  179.398945  291.354354  -383.626223 ; 251187.915071  -2331294.438537  -3298072.732152  124053.627501  501905.269382  -472.313118  3580656.777694  15736.857959  -477.585862  19283.798600  -451477.520166  29755.983690  -2078.479301  -1775.043157  3352146.168439  -408923.159386  2028696.594571  -1577220.723713  -1503822.051624  3155503.463380 ; 8840.939893  -599.125829  -14096.889747  2127.210965  7363.651144  147.120941  15736.857959  8406.574336  189.112795  12947.699083  -2662.201962  2067.047348  275.404582  3.091505  9296.357747  -1209.765290  10379.516422  -7717.982328  -11807.823371  13672.353254 ; -295.941920  59.204298  362.411723  -59.625869  -90.019127  5.009090  -477.585862  189.112795  16.943504  259.941245  45.399212  -41.281307  -14.754928  4.474176  -167.328610  11.381986  -253.801728  208.410949  214.703674  -438.671935 ; 11391.641769  -720.243931  -17963.083316  2714.059588  9317.740631  242.533433  19283.798600  12947.699083  259.941245  20221.559269  -3347.775042  2625.725530  353.832490  -2.484897  11741.642826  -1515.671734  13214.058624  -9867.095814  -14723.214264  17533.939357 ; -62890.649977  124374.928734  409573.070864  61978.811642  147297.065170  38.208086  -451477.520166  -2662.201962  45.399212  -3347.775042  290327.460233  -15305.953406  618.196367  -771.185848  -323799.648816  120724.511341  -338827.363298  48512.484169  227229.003702  -335200.658445 ; 29215.385124  -2118.288777  -23718.659992  -3.672533  -67.475563  -37.360575  29755.983690  2067.047348  -41.281307  2625.725530  -15305.953406  59488.558934  -773.230949  649.242216  3333.608655  3526.032412  23990.778150  -8703.413614  -17664.069310  12627.648082 ; 1482.613113  3402.284767  3051.568448  121.082303  548.650123  -15.274723  -2078.479301  275.404582  -14.754928  353.832490  618.196367  -773.230949  1365.956481  -103.307567  -4404.318868  1053.388434  -1714.764187  1091.552985  -413.637192  -1990.137731 ; -747.262847  4893.970545  1701.646697  214.255056  1120.523786  3.080363  -1775.043157  3.091505  4.474176  -2.484897  -771.185848  649.242216  -103.307567  74.872027  -1107.667872  -673.955301  -533.937464  1304.477879  -208.765365  -2374.090648 ; 118512.739380  -2338019.264247  -3111760.801807  145368.247496  539825.372175  -146.754707  3352146.168439  9296.357747  -167.328610  11741.642826  -323799.648816  3333.608655  -4404.318868  -1107.667872  3282252.948686  -371379.335410  1863869.111150  -1540070.189052  -1354166.238882  2975963.189294 ; -20628.461510  38176.544142  371977.908072  -2202.222304  4843.297313  14.202257  -408923.159386  -1209.765290  11.381986  -1515.671734  120724.511341  3526.032412  1053.388434  -673.955301  -371379.335410  105053.963549  -256255.988434  135528.751129  213894.825352  -341004.029256 ; 167260.440218  -1290281.059645  -1869547.654995  39334.811620  182884.007451  -217.697010  2028696.594571  10379.516422  -253.801728  13214.058624  -338827.363298  23990.778150  -1714.764187  -533.937464  1863869.111150  -256255.988434  1185922.873372  -847103.120834  -849896.707337  1753366.579601 ; -104362.729347  1165916.011606  1459972.632842  -101313.512073  -330179.148113  179.398945  -1577220.723713  -7717.982328  208.410949  -9867.095814  48512.484169  -8703.413614  1091.552985  1304.477879  -1540070.189052  135528.751129  -847103.120834  798586.792666  622662.324019  -1418144.083591 ; -118780.662909  451365.343810  1348980.427956  -102143.834891  -474904.020396  291.354354  -1503822.051624  -11807.823371  214.703674  -14723.214264  227229.003702  -17664.069310  -413.637192  -208.765365  -1354166.238882  213894.825352  -849896.707337  622662.324019  825543.595387  -1353183.605617 ; 194611.552942  -2028863.513719  -2904527.168953  132418.825031  566376.156428  -383.626223  3155503.463380  13672.353254  -438.671935  17533.939357  -335200.658445  12627.648082  -1990.137731  -2374.090648  2975963.189294  -341004.029256  1753366.579601  -1418144.083591  -1353183.605617  2836489.204983 ;];
Results{4,4}={};
Results{4,4}{1,1}={'PPP4.x'};
Results{4,3}=[1.000000,-2731.584069,37802.403613,-1055046.473317,-0.055203];
Results{5,5}=[ 0.001000  0.001000  0.007039  0.001189  0.001000  0.001000  0.001000  0.001000  0.492788  10.000000 ];
Results{5,6}=[ 7.647958  10.000000  10.000000  10.000000  10.000000  10.000000  9.995651  10.000000  10.000000  9.954165  10.000000  10.000000  10.000000  1.797388  10.000000  9.985162  10.000000  10.000000  10.000000  10.000000  6.758715  10.000000  10.000000  9.026496  10.000000  10.000000  10.000000  10.000000  9.989218  10.000000  10.000000  10.000000  10.000000  10.000000  10.000000  10.000000  10.000000  9.995289  10.000000  9.975726  10.000000  10.000000  7.167418  10.000000  3.594825  5.000500  10.000000  10.000000  10.000000  10.000000 ];
Results{5,1}=[34195.375162,2311.590987,1109.845839,240.000000];
Results{5,2}=[ 131505.200790  -97021.067006  -188282.137945  -3782.904634  -23542.329524  220683.809295  8285.629418  10196.231144  -54912.385700  24998.867805  1304.752784  -611.080669  106044.060092  -18648.373980  145975.113163  -91056.240014  -104080.727023  168924.709663 ; -97021.067006  3178697.436140  2000043.693790  27246.071774  315918.326343  -2072760.001626  -348.483058  -461.912024  108452.239123  -2354.662376  2988.834403  4460.328318  -2080798.502566  33343.896121  -1146065.856576  1037622.648867  400076.014602  -1804873.262256 ; -188282.137945  2000043.693790  2714154.831206  -89666.926441  -369445.196627  -2934132.403169  -12537.258992  -15397.473807  365478.496513  -20382.569696  2650.927103  1576.774400  -2771512.361224  332109.615229  -1663761.927204  1298281.844316  1199995.252026  -2587159.894821 ; -3782.904634  27246.071774  -89666.926441  115262.257170  168228.432118  107184.672596  1845.642635  2269.847743  52905.302071  -3.369237  98.374420  181.939066  125588.955205  -2005.081335  34421.041708  -87326.250711  -87863.388231  114672.901208 ; -23542.329524  315918.326343  -369445.196627  168228.432118  1078503.538504  445395.182513  6591.097515  8017.957870  129171.267149  -55.900052  485.995773  999.402623  479559.207067  4923.087213  163269.249600  -292438.519639  -423585.321623  505458.245173 ; 220683.809295  -2072760.001626  -2934132.403169  107184.672596  445395.182513  3184021.196686  14250.992616  16629.839803  -402398.244674  25444.671426  -1714.531120  -1692.144005  2982211.954825  -364250.087671  1803776.813267  -1401380.202296  -1337161.725191  2810017.450434 ; 8285.629418  -348.483058  -12537.258992  1845.642635  6591.097515  14250.992616  6074.004259  10100.650954  -2205.060319  1858.382053  252.302350  -12.519965  7892.590362  -926.862849  9172.057637  -6967.615082  -10218.494430  12479.216757 ; 10196.231144  -461.912024  -15397.473807  2269.847743  8017.957870  16629.839803  10100.650954  17059.288701  -2671.467110  2270.275640  315.934276  -17.677368  9673.517070  -1129.168857  11245.678880  -8574.939231  -12313.516417  15340.879692 ; -54912.385700  108452.239123  365478.496513  52905.302071  129171.267149  -402398.244674  -2205.060319  -2671.467110  268342.150048  -13525.545390  639.235125  -687.149914  -285418.374234  107759.828633  -304621.779223  36291.434374  206146.106439  -300252.141001 ; 24998.867805  -2354.662376  -20382.569696  -3.369237  -55.900052  25444.671426  1858.382053  2270.275640  -13525.545390  53029.192548  -675.365740  604.272501  2993.264975  3235.452370  20812.650803  -7302.815052  -15021.675921  10281.680833 ; 1304.752784  2988.834403  2650.927103  98.374420  485.995773  -1714.531120  252.302350  315.934276  639.235125  -675.365740  1168.197036  -87.178840  -3863.524829  931.144022  -1548.155181  904.218592  -348.317525  -1693.828043 ; -611.080669  4460.328318  1576.774400  181.939066  999.402623  -1692.144005  -12.519965  -17.677368  -687.149914  604.272501  -87.178840  64.484200  -1111.862862  -579.923265  -511.196357  1197.778142  -165.015938  -2101.626060 ; 106044.060092  -2080798.502566  -2771512.361224  125588.955205  479559.207067  2982211.954825  7892.590362  9673.517070  -285418.374234  2993.264975  -3863.524829  -1111.862862  2923047.798152  -331035.925164  1658666.349907  -1373248.467440  -1203309.070234  2653306.758536 ; -18648.373980  33343.896121  332109.615229  -2005.081335  4923.087213  -364250.087671  -926.862849  -1129.168857  107759.828633  3235.452370  931.144022  -579.923265  -331035.925164  93834.370339  -228604.740807  120842.376034  190943.298756  -305482.123631 ; 145975.113163  -1146065.856576  -1663761.927204  34421.041708  163269.249600  1803776.813267  9172.057637  11245.678880  -304621.779223  20812.650803  -1548.155181  -511.196357  1658666.349907  -228604.740807  1055475.610201  -750861.067726  -756570.988195  1561656.025511 ; -91056.240014  1037622.648867  1298281.844316  -87326.250711  -292438.519639  -1401380.202296  -6967.615082  -8574.939231  36291.434374  -7302.815052  904.218592  1197.778142  -1373248.467440  120842.376034  -750861.067726  714566.146470  550420.037323  -1261384.234647 ; -104080.727023  400076.014602  1199995.252026  -87863.388231  -423585.321623  -1337161.725191  -10218.494430  -12313.516417  206146.106439  -15021.675921  -348.317525  -165.015938  -1203309.070234  190943.298756  -756570.988195  550420.037323  738832.665134  -1206576.764769 ; 168924.709663  -1804873.262256  -2587159.894821  114672.901208  505458.245173  2810017.450434  12479.216757  15340.879692  -300252.141001  10281.680833  -1693.828043  -2101.626060  2653306.758536  -305482.123631  1561656.025511  -1261384.234647  -1206576.764769  2526797.264088 ;];
Results{5,4}={};
Results{5,4}{1,1}={'Help_Ru5P.n'};
Results{5,4}{1,2}={'PPP4.x'};
Results{5,4}{1,3}={'PPP6.x'};
Results{5,3}=[3.000000,-6724.051191,36746.966150,-1044468.646204,-0.291635];
Results{6,5}=[ 0.001121  2.371365  0.001075  0.001020  0.001095  0.001002  0.380886  0.001361  0.633466  9.499711 ];
Results{6,6}=[ 9.966312  9.999531  9.999854  9.999904  9.999186  9.999802  9.999600  9.999975  9.999808  9.999676  9.999775  9.999913  9.999740  7.729680  9.999693  9.999985  9.999562  9.999586  9.999383  9.999582  0.421261  9.999449  9.992373  9.770614  9.999903  9.999902  9.999742  9.999736  9.999707  9.998378  9.999629  9.999746  9.999902  9.999389  9.999750  9.999640  9.999412  9.999687  9.997858  9.999828  9.987479  9.999719  5.000500  9.999381  9.958822  7.622508  9.999902  6.741068  9.999725  9.999902 ];
Results{6,1}=[28143.598075,2345.304966,908.119936,240.000000];
Results{6,2}=[ 78098.542826  -64692.534607  -127224.939049  -1434.282598  -15390.692281  152013.352881  5874.806698  7189.063831  -36617.881311  13595.178445  704.695991  -297.069209  80350.905962  -15014.176424  97363.645347  -60741.188979  -70172.810706  111359.020356 ; -64692.534607  2307492.896785  1444768.699869  7912.739820  219266.581796  -1499136.823833  -448.922436  -553.740387  66976.779647  -3420.191506  1738.851556  3446.400230  -1509714.991752  19469.405080  -822990.376576  756017.665120  288450.319425  -1306814.306380 ; -127224.939049  1444768.699869  1927862.735290  -55980.420306  -261241.076136  -2090056.975701  -10507.476107  -12791.702138  254527.448208  -13889.858799  1650.031675  1284.794040  -1972976.641510  231966.330526  -1178122.696227  923594.241422  846215.170830  -1835701.196762 ; -1434.282598  7912.739820  -55980.420306  69615.327566  99157.423845  68009.213186  1494.227618  1822.195944  31301.033766  -2.556728  37.740832  93.859374  76863.665740  -1273.989036  22043.372996  -53344.349858  -52685.260150  69946.608095 ; -15390.692281  219266.581796  -261241.076136  99157.423845  766884.728616  317320.403626  5731.160434  6921.366201  83738.884514  -44.663166  303.028508  672.547842  334389.079322  4173.544525  117509.742691  -201247.303535  -298986.429747  356166.053539 ; 152013.352881  -1499136.823833  -2090056.975701  68009.213186  317320.403626  2277867.581379  12268.926446  14071.852356  -283141.930375  17489.997177  -878.228928  -1349.438275  2127313.741041  -255679.957952  1281989.331913  -998849.641561  -950114.629974  1999403.720274 ; 5874.806698  -448.922436  -10507.476107  1494.227618  5731.160434  12268.926446  5651.047826  9396.921243  -1814.428971  1310.034656  179.969939  6.138159  7484.561532  -999.838361  7575.686569  -5761.816717  -8568.880087  10011.242481 ; 7189.063831  -553.740387  -12791.702138  1822.195944  6921.366201  14071.852356  9396.921243  15916.768969  -2175.718451  1584.936465  221.775938  5.044245  9084.033215  -1208.070392  9210.207316  -7035.152365  -10170.837422  12207.761510 ; -36617.881311  66976.779647  254527.448208  31301.033766  83738.884514  -283141.930375  -1814.428971  -2175.718451  212442.051010  -9403.007139  527.157517  -462.946094  -187732.873369  74738.032031  -218522.443485  6087.343307  154804.947451  -211555.827280 ; 13595.178445  -3420.191506  -13889.858799  -2.556728  -44.663166  17489.997177  1310.034656  1584.936465  -9403.007139  35559.467318  -297.449561  487.587340  4762.723372  1689.606634  13932.469321  -4542.912475  -9580.781777  5940.176730 ; 704.695991  1738.851556  1650.031675  37.740832  303.028508  -878.228928  179.969939  221.775938  527.157517  -297.449561  670.153277  -43.631711  -2349.372724  587.455860  -1050.213293  519.786427  -183.184881  -1109.119985 ; -297.069209  3446.400230  1284.794040  93.859374  672.547842  -1349.438275  6.138159  5.044245  -462.946094  487.587340  -43.631711  41.261806  -1103.882723  -355.720207  -465.526114  928.019637  -125.846682  -1559.248016 ; 80350.905962  -1509714.991752  -1972976.641510  76863.665740  334389.079322  2127313.741041  7484.561532  9084.033215  -187732.873369  4762.723372  -2349.372724  -1103.882723  2080369.761787  -229178.315638  1175155.527998  -987421.778119  -845901.289328  1888534.782206 ; -15014.176424  19469.405080  231966.330526  -1273.989036  4173.544525  -255679.957952  -999.838361  -1208.070392  74738.032031  1689.606634  587.455860  -355.720207  -229178.315638  65333.770289  -159315.135986  84575.483549  134939.452558  -214850.099240 ; 97363.645347  -822990.376576  -1178122.696227  22043.372996  117509.742691  1281989.331913  7575.686569  9210.207316  -218522.443485  13932.469321  -1050.213293  -465.526114  1175155.527998  -159315.135986  746058.443165  -527539.869905  -535226.009080  1106013.836470 ; -60741.188979  756017.665120  923594.241422  -53344.349858  -201247.303535  -998849.641561  -5761.816717  -7035.152365  6087.343307  -4542.912475  519.786427  928.019637  -987421.778119  84575.483549  -527539.869905  521450.090459  380418.752406  -894446.256847 ; -70172.810706  288450.319425  846215.170830  -52685.260150  -298986.429747  -950114.629974  -8568.880087  -10170.837422  154804.947451  -9580.781777  -183.184881  -125.846682  -845901.289328  134939.452558  -535226.009080  380418.752406  534816.865949  -853411.899799 ; 111359.020356  -1306814.306380  -1835701.196762  69946.608095  356166.053539  1999403.720274  10011.242481  12207.761510  -211555.827280  5940.176730  -1109.119985  -1559.248016  1888534.782206  -214850.099240  1106013.836470  -894446.256847  -853411.899799  1790957.988195 ;];
Results{6,4}={};
Results{6,4}{1,1}={'Help_Ru5P.n'};
Results{6,4}{1,2}={'PPP4.x'};
Results{6,4}{1,3}={'PPP6.x'};
Results{6,3}=[3.000000,-5128.653554,30728.903041,-746504.971251,-0.168065];
Results{7,5}=[ 0.001000  10.000000  0.007656  0.001000  0.001000  0.001018  0.001000  0.004943  1.188405  7.773264 ];
Results{7,6}=[ 9.775575  10.000000  9.912479  10.000000  10.000000  10.000000  9.999994  9.999964  10.000000  10.000000  10.000000  10.000000  10.000000  6.992741  10.000000  9.999320  9.798809  10.000000  10.000000  10.000000  8.259576  10.000000  10.000000  10.000000  10.000000  10.000000  10.000000  10.000000  10.000000  10.000000  10.000000  10.000000  10.000000  9.999977  10.000000  10.000000  10.000000  10.000000  9.953169  10.000000  10.000000  10.000000  7.971440  10.000000  10.000000  10.000000  10.000000  7.635123  10.000000  10.000000 ];
Results{7,1}=[18184.034081,2404.901972,576.134469,240.000000];
Results{7,2}=[ 28679.703708  -28107.324476  -55311.783001  176.385458  -6632.087461  71505.232775  3685.940586  204.793231  4365.674169  -14264.512564  5266.841665  164.322704  -35.121400  39787.748332  -7436.601843  41288.877561  -27022.796140  -30827.841363  45012.249764 ; -28107.324476  1156604.395049  708958.628752  -4135.129652  104659.208933  -738875.027651  -546.161687  -66.126962  -667.364651  21123.737426  -1780.484686  551.600256  1929.378419  -745263.324553  3136.938046  -398970.036674  377845.420748  136621.458053  -642145.450632 ; -55311.783001  708958.628752  899826.309747  -20201.744594  -124684.485634  -987581.219806  -7988.817805  -388.906571  -9499.945605  106223.904132  -5470.271724  529.197769  783.245493  -925919.040457  100802.865286  -544236.100282  438011.690477  385387.337404  -851412.070413 ; 176.385458  -4135.129652  -20201.744594  24060.251980  29242.981703  26529.751822  991.190697  56.833119  1178.428529  10590.749418  -2.049305  -4.690634  19.918207  26870.008931  -536.717480  8207.360414  -18798.134383  -17265.878168  23318.585369 ; -6632.087461  104659.208933  -124684.485634  29242.981703  378618.604673  155847.195068  4637.601265  152.373835  5488.030321  34281.052491  -19.373975  129.028067  298.108621  156250.075538  2720.490295  57657.608229  -91937.745337  -143255.188661  167960.264526 ; 71505.232775  -738875.027651  -987581.219806  26529.751822  155847.195068  1099199.463346  10125.937328  536.716378  11172.782904  -121868.682427  8015.453955  -19.983756  -783.579789  1007449.972052  -113053.353537  600930.665016  -479064.757636  -446808.299762  937777.167371 ; 3685.940586  -546.161687  -7988.817805  991.190697  4637.601265  10125.937328  5427.970329  150.200548  9238.125002  -984.640923  898.462736  89.801666  14.779584  6409.160182  -853.822385  5540.665183  -4556.524855  -6196.152519  6975.025822 ; 204.793231  -66.126962  -388.906571  56.833119  152.373835  536.716378  150.200548  10.754451  223.966343  -36.774932  34.736344  7.413468  -0.476683  286.338993  -36.138097  263.326672  -226.573858  -299.697432  358.746015 ; 4365.674169  -667.364651  -9499.945605  1178.428529  5488.030321  11172.782904  9238.125002  223.966343  16069.685305  -1133.430664  1063.227181  107.932752  17.944115  7647.947689  -1014.810690  6574.001551  -5441.158999  -7152.747588  8236.008049 ; -14264.512564  21123.737426  106223.904132  10590.749418  34281.052491  -121868.682427  -984.640923  -36.774932  -1133.430664  145747.897719  -3856.109082  262.922182  -182.938203  -54653.616681  32299.414125  -107291.149205  -38454.992157  81590.143167  -87559.950885 ; 5266.841665  -1780.484686  -5470.271724  -2.049305  -19.373975  8015.453955  898.462736  34.736344  1063.227181  -3856.109082  16869.383185  -40.763588  260.030616  2051.810382  940.703178  5627.100923  -1778.224162  -3901.662432  1195.727405 ; 164.322704  551.600256  529.197769  -4.690634  129.028067  -19.983756  89.801666  7.413468  107.932752  262.922182  -40.763588  188.332508  -7.909354  -696.733104  198.975204  -382.024460  117.840245  -74.556340  -463.468786 ; -35.121400  1929.378419  783.245493  19.918207  298.108621  -783.579789  14.779584  -0.476683  17.944115  -182.938203  260.030616  -7.909354  15.920833  -810.164918  -126.526837  -331.605552  514.330483  -48.092210  -836.070323 ; 39787.748332  -745263.324553  -925919.040457  26870.008931  156250.075538  1007449.972052  6409.160182  286.338993  7647.947689  -54653.616681  2051.810382  -696.733104  -810.164918  985375.992856  -98716.670605  540467.327133  -485811.707221  -379622.837938  882142.935310 ; -7436.601843  3136.938046  100802.865286  -536.717480  2720.490295  -113053.353537  -853.822385  -36.138097  -1014.810690  32299.414125  940.703178  198.975204  -126.526837  -98716.670605  28940.044891  -69054.636489  36754.555986  60344.334265  -93904.781042 ; 41288.877561  -398970.036674  -544236.100282  8207.360414  57657.608229  600930.665016  5540.665183  263.326672  6574.001551  -107291.149205  5627.100923  -382.024460  -331.605552  540467.327133  -69054.636489  344811.647000  -237521.211421  -245847.448924  507653.641820 ; -27022.796140  377845.420748  438011.690477  -18798.134383  -91937.745337  -479064.757636  -4556.524855  -226.573858  -5441.158999  -38454.992157  -1778.224162  117.840245  514.330483  -485811.707221  36754.555986  -237521.211421  275975.390746  164257.106506  -420089.521579 ; -30827.841363  136621.458053  385387.337404  -17265.878168  -143255.188661  -446808.299762  -6196.152519  -299.697432  -7152.747588  81590.143167  -3901.662432  -74.556340  -48.092210  -379622.837938  60344.334265  -245847.448924  164257.106506  270623.352752  -394490.470311 ; 45012.249764  -642145.450632  -851412.070413  23318.585369  167960.264526  937777.167371  6975.025822  358.746015  8236.008049  -87559.950885  1195.727405  -463.468786  -836.070323  882142.935310  -93904.781042  507653.641820  -420089.521579  -394490.470311  831028.705052 ;];
Results{7,4}={};
Results{7,4}{1,1}={'Help_Ru5P.n'};
Results{7,4}{1,2}={'PPP4.x'};
Results{7,3}=[2.000000,-2037.321794,20828.936052,-342530.200323,-0.058237];
Results{8,5}=[ 0.001000  0.001000  0.001000  0.001000  0.001001  0.001034  0.546335  0.001000  1.030347  10.000000 ];
Results{8,6}=[ 10.000000  10.000000  10.000000  10.000000  10.000000  10.000000  10.000000  10.000000  10.000000  10.000000  10.000000  10.000000  10.000000  10.000000  9.998679  10.000000  10.000000  10.000000  10.000000  10.000000  1.762864  10.000000  10.000000  10.000000  10.000000  10.000000  10.000000  10.000000  10.000000  9.904328  10.000000  10.000000  10.000000  10.000000  10.000000  10.000000  10.000000  10.000000  10.000000  10.000000  10.000000  10.000000  7.627955  10.000000  10.000000  10.000000  10.000000  10.000000  10.000000  10.000000 ];
Results{8,1}=[32531.979111,2392.726281,1054.399304,240.000000];
Results{8,2}=[ 109521.515219  -81160.205110  -159684.005698  -2802.238840  -20320.452571  186564.235854  6913.212060  -182.856896  8288.116608  -47424.370964  20334.202732  1108.798570  -484.050848  91558.347913  -16572.373046  124029.418934  -76599.375959  -88101.445648  142831.441519 ; -81160.205110  2776019.120211  1743759.651956  19505.884063  276684.439712  -1806651.087738  -354.470949  50.518659  -409.468282  91185.295317  -2705.535144  2545.279669  4011.432275  -1817516.764348  28183.818246  -997310.974599  906134.164708  348307.980008  -1575172.797761 ; -159684.005698  1743759.651956  2361768.981639  -74789.728646  -321215.982029  -2549046.219126  -10453.508407  390.586836  -12344.774086  318658.580712  -17111.863049  2286.467200  1457.917401  -2413328.998349  289186.190508  -1446656.195564  1127996.564640  1041795.209650  -2253683.662556 ; -2802.238840  19505.884063  -74789.728646  94613.492465  138072.512732  88676.702930  1498.242120  -68.160443  1768.508504  42891.127822  -3.033174  72.951172  145.536851  103917.001722  -1759.483570  29085.354065  -71976.404679  -72257.651805  95378.238136 ; -20320.452571  276684.439712  -321215.982029  138072.512732  948152.059746  385308.426355  5572.617739  -150.610509  6491.699051  109332.517640  -48.518304  409.279266  868.221557  415246.640678  4820.709257  142659.166045  -251989.931754  -369060.745352  441054.779493 ; 186564.235854  -1806651.087738  -2549046.219126  88676.702930  385308.426355  2761712.017569  12182.894514  -477.750432  13474.843202  -350560.191248  20894.848545  -1488.090579  -1585.835444  2592315.310746  -316416.300670  1565522.185345  -1214963.536571  -1159065.530925  2444826.882734 ; 6913.212060  -354.470949  -10453.508407  1498.242120  5572.617739  12182.894514  4258.926705  106.290611  7343.068977  -1843.012532  1539.419323  224.244625  -6.770682  6529.600623  -727.571474  7624.598025  -5782.138977  -8848.288586  10409.855231 ; -182.856896  50.518659  390.586836  -68.160443  -150.610509  -477.750432  106.290611  13.238623  152.344767  81.528278  -35.571283  -7.125305  0.839297  -305.053380  54.463129  -285.511900  204.022745  222.641032  -387.143881 ; 8288.116608  -409.468282  -12344.774086  1768.508504  6491.699051  13474.843202  7343.068977  152.344767  13323.499875  -2105.814986  1806.538138  271.130940  -14.195298  7611.422959  -824.240158  8980.174245  -6874.985328  -10045.498159  12371.297761 ; -47424.370964  91185.295317  318658.580712  42891.127822  109332.517640  -350560.191248  -1843.012532  81.528278  -2105.814986  244892.827561  -11794.815868  628.266764  -596.745654  -244122.338689  93802.768150  -268446.426480  23564.333212  184407.253043  -263292.520765 ; 20334.202732  -2705.535144  -17111.863049  -3.033174  -48.518304  20894.848545  1539.419323  -35.571283  1806.538138  -11794.815868  45811.175620  -568.454321  554.115582  3016.264095  2781.185577  17617.935543  -5836.732144  -12339.195447  8194.906345 ; 1108.798570  2545.279669  2286.467200  72.951172  409.279266  -1488.090579  224.244625  -7.125305  271.130940  628.266764  -568.454321  975.807621  -70.737908  -3353.361854  812.129024  -1392.350906  759.717692  -265.899360  -1409.874976 ; -484.050848  4011.432275  1457.917401  145.536851  868.221557  -1585.835444  -6.770682  0.839297  -14.195298  -596.745654  554.115582  -70.737908  54.939093  -1109.240874  -486.912244  -493.275029  1089.511447  -141.115935  -1873.891616 ; 91558.347913  -1817516.764348  -2413328.998349  103917.001722  415246.640678  2592315.310746  6529.600623  -305.053380  7611.422959  -244122.338689  3016.264095  -3353.361854  -1109.240874  2546098.112315  -287612.456363  1441947.683199  -1197826.046860  -1043228.956178  2313236.683188 ; -16572.373046  28183.818246  289186.190508  -1759.483570  4820.709257  -316416.300670  -727.571474  54.463129  -824.240158  93802.768150  2781.185577  812.129024  -486.912244  -287612.456363  81736.469794  -198871.666685  105066.647698  166420.487283  -266982.519769 ; 124029.418934  -997310.974599  -1446656.195564  29085.354065  142659.166045  1565522.185345  7624.598025  -285.511900  8980.174245  -268446.426480  17617.935543  -1392.350906  -493.275029  1441947.683199  -198871.666685  917847.585166  -649407.856174  -657651.539203  1359917.075175 ; -76599.375959  906134.164708  1127996.564640  -71976.404679  -251989.931754  -1214963.536571  -5782.138977  204.022745  -6874.985328  23564.333212  -5836.732144  759.717692  1089.511447  -1197826.046860  105066.647698  -649407.856174  625840.468197  473240.373413  -1096607.835466 ; -88101.445648  348307.980008  1041795.209650  -72257.651805  -369060.745352  -1159065.530925  -8848.288586  222.641032  -10045.498159  184407.253043  -12339.195447  -265.899360  -141.115935  -1043228.956178  166420.487283  -657651.539203  473240.373413  647168.911770  -1050996.174084 ; 142831.441519  -1575172.797761  -2253683.662556  95378.238136  441054.779493  2444826.882734  10409.855231  -387.143881  12371.297761  -263292.520765  8194.906345  -1409.874976  -1873.891616  2313236.683188  -266982.519769  1359917.075175  -1096607.835466  -1050996.174084  2203577.008456 ;];
Results{8,4}={};
Results{8,4}{1,1}={'Help_Ru5P.n'};
Results{8,4}{1,2}={'PPP4.x'};
Results{8,3}=[2.000000,-4156.819182,35164.705392,-862283.481981,-0.263441];
Results{9,5}=[ 0.001053  0.001000  0.001001  0.001000  0.001000  0.001000  0.001076  0.311127  10.000000  0.001000 ];
Results{9,6}=[ 9.998199  9.999849  9.999972  9.999978  9.999976  9.999946  10.000000  9.999937  9.999946  9.999960  9.999946  9.999947  9.999947  10.000000  9.999947  9.999994  9.999947  9.999947  9.999947  9.999947  10.000000  9.999948  9.999902  9.999934  9.999977  9.999993  9.999946  9.999947  9.999968  10.000000  9.999948  9.999946  9.999978  10.000000  9.999947  9.999933  9.999946  9.999944  9.999999  9.999947  9.999945  9.999946  9.999036  9.999978  9.998767  9.998436  9.999959  9.999462  9.999947  9.999978 ];
Results{9,1}=[15399.437931,2447.554789,483.314598,240.000000];
Results{9,2}=[ 5754.308126  -29910.232684  -22812.321916  -374.652042  -1118.022556  -70.721779  27614.225066  -13.265625  342.080685  86.328924  553.341266  -1172.368440  2681.870709  -36.813358  1.383003  21115.176853  -800.996031  13779.629015  -12594.948554  -7185.582005  19429.271339 ; -29910.232684  642263.537049  409387.327811  -8351.621085  21048.950845  179.679248  -425849.676358  286.826845  5625.210655  108.593646  5374.367194  762.181366  1058.656044  575.887810  330.243238  -422313.259901  1801.833186  -225272.257519  224519.290424  88622.524398  -383706.337995 ; -22812.321916  409387.327811  343738.083729  -21548.379893  -15453.039568  303.499635  -379635.876426  -2.721026  -1770.171458  -334.383362  -2795.810418  -3849.091926  -140.737876  400.181811  190.856881  -362255.088512  10912.791526  -189874.897917  193725.340845  109999.467922  -323729.282045 ; -374.652042  -8351.621085  -21548.379893  121120.538063  -12063.978583  -218.467889  38908.351414  -104.419061  2434.750676  325.898838  4064.645996  53221.858693  -1.360105  27.509152  -8.776404  48361.485117  13.779618  -2655.648806  -50566.379089  -19436.339662  23697.352845 ; -1118.022556  21048.950845  -15453.039568  -12063.978583  74256.623036  42.280904  20521.338020  204.259069  2301.336947  39.662205  1519.267958  -1237.323841  78.930286  24.716707  41.062956  16737.403500  395.100924  8667.231463  -7427.667745  -20588.989748  21166.865053 ; -70.721779  179.679248  303.499635  -218.467889  42.280904  16.705472  -963.561752  -5.391360  397.914468  7.605269  387.874119  -159.678036  -16.502282  -14.923525  0.240251  -413.507021  19.288720  -158.004397  317.556413  180.390783  -9.763665 ; 27614.225066  -425849.676358  -379635.876426  38908.351414  20521.338020  -963.561752  459810.426181  99.944649  6199.471606  864.967396  8137.153186  10275.714891  880.765415  636.420149  -211.768062  405024.983780  -13149.107137  210405.307650  -220682.640689  -141537.795973  343994.395440 ; -13.265625  286.826845  -2.721026  -104.419061  204.259069  -5.391360  99.944649  165.079485  -2111.676549  -38.203954  -826.837107  88.450209  -7.742957  3.545992  0.502375  44.862314  10.484165  -25.416948  -63.199910  379.952951  -143.251152 ; 342.080685  5625.210655  -1770.171458  2434.750676  2301.336947  397.914468  6199.471606  -2111.676549  60386.522980  1707.681585  43677.782827  1501.047964  5.684464  189.598920  4.877101  2997.120448  -118.877340  993.166452  -2496.809228  -11726.263534  -255.641840 ; 86.328924  108.593646  -334.383362  325.898838  39.662205  7.605269  864.967396  -38.203954  1707.681585  195.073548  1174.400850  176.838898  10.096504  24.968252  -0.048139  469.177148  -23.311189  187.269384  -364.107282  -687.985907  36.195049 ; 553.341266  5374.367194  -2795.810418  4064.645996  1519.267958  387.874119  8137.153186  -826.837107  43677.782827  1174.400850  40108.841280  2278.229038  61.015724  226.854557  2.861425  4586.234143  -237.702825  1506.123009  -3786.540287  -9553.481239  -195.430785 ; -1172.368440  762.181366  -3849.091926  53221.858693  -1237.323841  -159.678036  10275.714891  88.450209  1501.047964  176.838898  2278.229038  129220.070664  76.596620  1.309448  2.292058  59133.503862  2891.866486  -35696.695987  -93519.755496  20826.488783  7630.770897 ; 2681.870709  1058.656044  -140.737876  -1.360105  78.930286  -16.502282  880.765415  -7.742957  5.684464  10.096504  61.015724  76.596620  4855.708511  0.031999  11.236210  -1772.946060  383.498060  292.555496  -337.645806  -646.198708  -24.612694 ; -36.813358  575.887810  400.181811  27.509152  24.716707  -14.923525  636.420149  3.545992  189.598920  24.968252  226.854557  1.309448  0.031999  353.288359  -1.962489  -175.228954  107.573616  -92.105582  88.630117  -178.719271  -1036.328366 ; 1.383003  330.243238  190.856881  -8.776404  41.062956  0.240251  -211.768062  0.502375  4.877101  -0.048139  2.861425  2.292058  11.236210  -1.962489  0.719117  -207.539428  -1.296577  -106.689077  104.534083  36.614609  -167.365802 ; 21115.176853  -422313.259901  -362255.088512  48361.485117  16737.403500  -413.507021  405024.983780  44.862314  2997.120448  469.177148  4586.234143  59133.503862  -1772.946060  -175.228954  -207.539428  408166.090275  -10820.457374  184384.683779  -243527.669893  -107066.030702  339891.041266 ; -800.996031  1801.833186  10912.791526  13.779618  395.100924  19.288720  -13149.107137  10.484165  -118.877340  -23.311189  -237.702825  2891.866486  383.498060  107.573616  -1.296577  -10820.457374  2830.422938  -7238.397467  4347.118650  6434.106788  -9983.332142 ; 13779.629015  -225272.257519  -189874.897917  -2655.648806  8667.231463  -158.004397  210405.307650  -25.416948  993.166452  187.269384  1506.123009  -35696.695987  292.555496  -92.105582  -106.689077  184384.683779  -7238.397467  116553.660550  -80859.560897  -67436.128933  175149.754474 ; -12594.948554  224519.290424  193725.340845  -50566.379089  -7427.667745  317.556413  -220682.640689  -63.199910  -2496.809228  -364.107282  -3786.540287  -93519.755496  -337.645806  88.630117  104.534083  -243527.669893  4347.118650  -80859.560897  174378.872817  46607.335701  -182778.155112 ; -7185.582005  88622.524398  109999.467922  -19436.339662  -20588.989748  180.390783  -141537.795973  379.952951  -11726.263534  -687.985907  -9553.481239  20826.488783  -646.198708  -178.719271  36.614609  -107066.030702  6434.106788  -67436.128933  46607.335701  104131.814659  -121579.194399 ; 19429.271339  -383706.337995  -323729.282045  23697.352845  21166.865053  -9.763665  343994.395440  -143.251152  -255.641840  36.195049  -195.430785  7630.770897  -24.612694  -1036.328366  -167.365802  339891.041266  -9983.332142  175149.754474  -182778.155112  -121579.194399  329963.738460 ;];
Results{9,4}={};
Results{9,3}=[0.000000,-1291.800020,18086.992720,-143727.148824,-0.040531];
Results{10,5}=[ 0.001000  0.001000  0.001000  0.001000  0.002707  0.001000  1.244883  0.001000  0.001000  10.000000 ];
Results{10,6}=[ 10.000000  10.000000  10.000000  10.000000  10.000000  10.000000  9.939581  10.000000  10.000000  10.000000  10.000000  10.000000  10.000000  10.000000  10.000000  10.000000  10.000000  10.000000  10.000000  10.000000  0.001000  9.997337  10.000000  10.000000  10.000000  10.000000  10.000000  10.000000  10.000000  10.000000  10.000000  10.000000  10.000000  10.000000  10.000000  10.000000  10.000000  10.000000  10.000000  10.000000  10.000000  10.000000  3.361797  10.000000  10.000000  10.000000  10.000000  9.775113  10.000000  10.000000 ];
Results{10,1}=[33097.603109,2373.114886,1073.253437,240.000000];
Results{10,2}=[ 134407.046481  -101684.508908  -195835.350613  -3854.836734  -23863.539082  -177.388499  224438.784830  7036.142206  -392.618407  9159.416868  -58934.112268  24905.124270  1407.198129  -639.345549  111277.414782  -19977.286961  152100.049771  -93159.719879  -107526.911024  178135.370345 ; -101684.508908  3342795.854573  2105340.130765  26959.610003  326720.315697  29.016827  -2181064.746052  -523.689855  86.724321  -629.269216  112070.193266  -3027.384298  3153.984082  4715.980105  -2191842.441576  34524.144398  -1205171.480270  1093111.359972  424091.268224  -1903096.461385 ; -195835.350613  2105340.130765  2834970.219930  -92742.864068  -384354.263051  231.142282  -3060440.240840  -11830.091889  521.656634  -15163.221276  381012.637040  -21807.082947  2927.008384  1683.146713  -2895416.316994  344593.313753  -1736940.422851  1355926.425407  1250650.559526  -2704913.242627 ; -3854.836734  26959.610003  -92742.864068  119979.814117  174035.218312  -40.466627  110500.963452  1778.479157  -84.601243  2282.898309  54798.190165  -3.343495  100.596722  184.796183  129859.978780  -1980.093034  35580.536387  -90378.613207  -90837.182442  118911.224465 ; -23863.539082  326720.315697  -384354.263051  174035.218312  1114449.291017  -54.009617  462960.450304  6294.756628  -150.344659  7993.961046  132957.992647  -71.476723  475.863351  1029.896500  497682.681543  4541.852680  170233.533647  -303190.343518  -439960.148574  525955.355891 ; -177.388499  29.016827  231.142282  -40.466627  -54.009617  3.844725  -332.199280  122.306440  4.688325  198.092487  30.551732  -22.248727  -11.238203  2.214057  -110.264865  12.198444  -156.756199  126.133660  203.830883  -282.705734 ; 224438.784830  -2181064.746052  -3060440.240840  110500.963452  462960.450304  -332.199280  3313537.474973  12934.913028  -651.087396  15970.669202  -420002.561850  26421.463228  -2242.177116  -1716.858103  3115091.997058  -378719.735371  1880583.427563  -1460582.327819  -1389545.071790  2932248.309844 ; 7036.142206  -523.689855  -11830.091889  1778.479157  6294.756628  122.306440  12934.913028  6732.688368  171.768188  10270.045272  -2424.914124  1656.652973  231.533921  8.546038  8033.485107  -1103.769340  8734.270223  -6309.948559  -9999.593978  11560.692051 ; -392.618407  86.724321  521.656634  -84.601243  -150.344659  4.688325  -651.087396  171.768188  23.100491  213.056357  76.093476  -56.257321  -19.493686  5.045156  -269.432331  24.580759  -368.439572  292.363104  317.324966  -609.861179 ; 9159.416868  -629.269216  -15163.221276  2282.898309  7993.961046  198.092487  15970.669202  10270.045272  213.056357  15980.142048  -3055.941574  2112.766810  299.555557  3.729891  10181.996516  -1384.998514  11181.622866  -8126.408906  -12464.085689  14939.235806 ; -58934.112268  112070.193266  381012.637040  54798.190165  132957.992647  30.551732  -420002.561850  -2424.914124  76.093476  -3055.941574  274869.294667  -14453.798721  589.161739  -696.438069  -298178.078294  111664.779910  -316222.776265  41364.940931  215280.181884  -314220.187003 ; 24905.124270  -3027.384298  -21807.082947  -3.343495  -71.476723  -22.248727  26421.463228  1656.652973  -56.257321  2112.766810  -14453.798721  53898.229482  -668.945743  629.977720  4504.914351  2896.296758  21991.172547  -7556.728465  -15748.102407  11508.967498 ; 1407.198129  3153.984082  2927.008384  100.596722  475.863351  -11.238203  -2242.177116  231.533921  -19.493686  299.555557  589.161739  -668.945743  1263.680363  -93.698286  -4267.063324  1012.324442  -1678.445595  1084.486125  -313.801959  -1770.030773 ; -639.345549  4715.980105  1683.146713  184.796183  1029.896500  2.214057  -1716.858103  8.546038  5.045156  3.729891  -696.438069  629.977720  -93.698286  67.629722  -1189.021115  -604.489387  -559.841755  1255.628408  -190.272487  -2273.580796 ; 111277.414782  -2191842.441576  -2895416.316994  129859.978780  497682.681543  -110.264865  3115091.997058  8033.485107  -269.432331  10181.996516  -298178.078294  4504.914351  -4267.063324  -1189.021115  3052998.743764  -343051.223556  1732295.614850  -1434119.172194  -1254822.073415  2772323.264718 ; -19977.286961  34524.144398  344593.313753  -1980.093034  4541.852680  12.198444  -378719.735371  -1103.769340  24.580759  -1384.998514  111664.779910  2896.296758  1012.324442  -604.489387  -343051.223556  97127.880258  -237237.015106  125569.852902  198579.926266  -316809.805893 ; 152100.049771  -1205171.480270  -1736940.422851  35580.536387  170233.533647  -156.756199  1880583.427563  8734.270223  -368.439572  11181.622866  -316222.776265  21991.172547  -1678.445595  -559.841755  1732295.614850  -237237.015106  1100945.761838  -784729.949849  -788597.016339  1632530.800493 ; -93159.719879  1093111.359972  1355926.425407  -90378.613207  -303190.343518  126.133660  -1460582.327819  -6309.948559  292.363104  -8126.408906  41364.940931  -7556.728465  1084.486125  1255.628408  -1434119.172194  125569.852902  -784729.949849  743361.480632  573312.790304  -1318291.809504 ; -107526.911024  424091.268224  1250650.559526  -90837.182442  -439960.148574  203.830883  -1389545.071790  -9999.593978  317.324966  -12464.085689  215280.181884  -15748.102407  -313.801959  -190.272487  -1254822.073415  198579.926266  -788597.016339  573312.790304  766964.954314  -1257765.715839 ; 178135.370345  -1903096.461385  -2704913.242627  118911.224465  525955.355891  -282.705734  2932248.309844  11560.692051  -609.861179  14939.235806  -314220.187003  11508.967498  -1770.030773  -2273.580796  2772323.264718  -316809.805893  1632530.800493  -1318291.809504  -1257765.715839  2644823.951012 ;];
Results{10,4}={};
Results{10,4}{1,1}={'PPP4.x'};
Results{10,3}=[1.000000,-2432.118153,35710.717995,-980960.054139,-0.047277];
Results{11,5}=[ 0.001000  0.001000  0.001000  0.001000  0.001194  0.001000  0.001000  0.001000  1.038939  10.000000 ];
Results{11,6}=[ 5.397139  10.000000  10.000000  10.000000  10.000000  10.000000  10.000000  10.000000  10.000000  9.894120  10.000000  10.000000  10.000000  1.344596  10.000000  9.985124  10.000000  10.000000  10.000000  10.000000  3.839053  10.000000  10.000000  10.000000  10.000000  10.000000  10.000000  10.000000  10.000000  10.000000  10.000000  10.000000  10.000000  10.000000  10.000000  10.000000  10.000000  10.000000  10.000000  10.000000  10.000000  10.000000  9.748957  10.000000  6.901635  6.416472  10.000000  10.000000  10.000000  10.000000 ];
Results{11,1}=[33292.604733,2325.193045,1079.753491,240.000000];
Results{11,2}=[ 113349.694395  -83220.991219  -163975.541026  -3000.302014  -21003.130898  193310.223372  7547.684357  8986.787616  -47967.666072  21406.844907  1130.978404  -510.867265  93488.166028  -16688.445946  127163.520017  -79189.867865  -90814.293666  146222.260924 ; -83220.991219  2823827.526253  1773651.590341  21291.933524  283067.213873  -1837936.012106  -321.234527  -388.222732  94139.050253  -2456.327404  2598.220064  4044.640270  -1847630.276532  29046.136929  -1015170.323923  921039.554239  353485.897472  -1600827.157905 ; -163975.541026  1773651.590341  2409644.821751  -77339.736353  -328410.951760  -2603074.468729  -11168.858389  -13151.082124  325150.989420  -17480.678942  2288.958004  1456.703134  -2461842.032523  295661.837105  -1476472.298827  1151320.059792  1064320.225657  -2297979.183029 ; -3000.302014  21291.933524  -77339.736353  98010.430156  143279.573505  92001.579716  1602.998394  1886.002051  44643.538478  -3.114817  78.005979  152.935928  107679.949716  -1824.844491  29988.703283  -74632.167764  -74984.454185  98599.467237 ; -21003.130898  283067.213873  -328410.951760  143279.573505  969425.975568  394596.451075  5919.066067  6881.097461  112882.081187  -44.805935  430.567607  890.789064  425300.618339  4969.474158  145583.808598  -258463.826206  -377382.791641  450502.645733 ; 193310.223372  -1837936.012106  -2603074.468729  92001.579716  394596.451075  2823893.978164  13162.626369  14500.188745  -357610.350883  21695.968842  -1385.506158  -1603.123218  2645749.416333  -323487.443047  1599307.190382  -1241698.443686  -1185896.516939  2495188.391242 ; 7547.684357  -321.234527  -11168.858389  1602.998394  5919.066067  13162.626369  4539.693300  7957.138678  -1865.441967  1674.763119  238.358962  -12.434310  6878.295693  -735.872052  8125.444220  -6260.585593  -9320.024950  11121.531612 ; 8986.787616  -388.222732  -13151.082124  1886.002051  6881.097461  14500.188745  7957.138678  14556.112014  -2129.904688  1961.741543  288.028194  -19.560839  8018.551923  -835.377932  9542.601326  -7413.353460  -10599.783029  13146.792036 ; -47967.666072  94139.050253  325150.989420  44643.538478  112882.081187  -357610.350883  -1865.441967  -2129.904688  248493.434102  -11937.423378  645.982792  -614.843485  -250145.744148  95947.853063  -273559.466182  25077.095991  186920.839417  -267991.381395 ; 21406.844907  -2456.327404  -17480.678942  -3.114817  -44.805935  21695.968842  1674.763119  1961.741543  -11937.423378  47245.113983  -593.555050  559.601793  2629.565677  2973.061772  18031.073743  -6106.512570  -12756.911914  8327.215554 ; 1130.978404  2598.220064  2288.958004  78.005979  430.567607  -1385.506158  238.358962  288.028194  645.982792  -593.555050  993.917620  -72.688938  -3357.820506  817.759197  -1389.589779  739.204097  -299.292473  -1449.479287 ; -510.867265  4044.640270  1456.703134  152.935928  890.789064  -1603.123218  -12.434310  -19.560839  -614.843485  559.601793  -72.688938  56.379857  -1085.649285  -501.991132  -485.354374  1099.702582  -142.406079  -1881.306818 ; 93488.166028  -1847630.276532  -2461842.032523  107679.949716  425300.618339  2645749.416333  6878.295693  8018.551923  -250145.744148  2629.565677  -3357.820506  -1085.649285  2597276.902001  -294329.891262  1471695.666638  -1221550.246128  -1065999.532386  2358765.176548 ; -16688.445946  29046.136929  295661.837105  -1824.844491  4969.474158  -323487.443047  -735.872052  -835.377932  95947.853063  2973.061772  817.759197  -501.991132  -294329.891262  83623.953329  -203359.161749  107408.953095  169992.808125  -272748.043272 ; 127163.520017  -1015170.323923  -1476472.298827  29988.703283  145583.808598  1599307.190382  8125.444220  9542.601326  -273559.466182  18031.073743  -1389.589779  -485.354374  1471695.666638  -203359.161749  936957.114140  -663404.528289  -671661.514233  1386837.985704 ; -79189.867865  921039.554239  1151320.059792  -74632.167764  -258463.826206  -1241698.443686  -6260.585593  -7413.353460  25077.095991  -6106.512570  739.204097  1099.702582  -1221550.246128  107408.953095  -663404.528289  638324.288417  484736.301546  -1118828.979749 ; -90814.293666  353485.897472  1064320.225657  -74984.454185  -377382.791641  -1185896.516939  -9320.024950  -10599.783029  186920.839417  -12756.911914  -299.292473  -142.406079  -1065999.532386  169992.808125  -671661.514233  484736.301546  660707.678836  -1072645.786399 ; 146222.260924  -1600827.157905  -2297979.183029  98599.467237  450502.645733  2495188.391242  11121.531612  13146.792036  -267991.381395  8327.215554  -1449.479287  -1881.306818  2358765.176548  -272748.043272  1386837.985704  -1118828.979749  -1072645.786399  2245418.233900 ;];
Results{11,4}={};
Results{11,4}{1,1}={'Help_Ru5P.n'};
Results{11,4}{1,2}={'PPP4.x'};
Results{11,4}{1,3}={'PPP6.x'};
Results{11,3}=[3.000000,-6559.266362,35857.797778,-928685.847099,-0.280537];
Results{12,5}=[ 0.001000  0.602837  0.001000  0.001000  0.001000  0.001000  0.001000  0.001000  1.080503  10.000000 ];
Results{12,6}=[ 10.000000  10.000000  10.000000  10.000000  10.000000  10.000000  9.999689  10.000000  10.000000  10.000000  10.000000  10.000000  10.000000  3.159318  10.000000  10.000000  10.000000  10.000000  10.000000  10.000000  8.024503  10.000000  10.000000  9.248064  10.000000  10.000000  10.000000  10.000000  10.000000  10.000000  10.000000  10.000000  10.000000  9.997705  10.000000  10.000000  10.000000  10.000000  10.000000  10.000000  10.000000  10.000000  10.000000  10.000000  10.000000  4.276068  10.000000  7.074513  10.000000  10.000000 ];
Results{12,1}=[31789.470586,2367.421431,1029.649020,240.000000];
Results{12,2}=[ 100445.604065  -76033.921880  -149547.586706  -2373.123303  -18887.675611  177266.437016  7000.499445  8340.118675  -43437.545511  18272.747524  956.378001  -426.543876  87832.700759  -15927.290881  115631.733229  -72188.673820  -82495.331702  132246.285238 ; -76033.921880  2608980.666389  1636906.842313  16088.618599  258365.750713  -1696840.826301  -419.765292  -491.938659  83633.501754  -2861.505599  2265.010323  3787.058722  -1706614.272751  25414.957255  -935699.040249  852072.316395  326156.649229  -1478031.820090 ; -149547.586706  1636906.842313  2215057.482082  -68812.217565  -301564.181555  -2395088.422670  -10875.624002  -12800.336302  297566.911370  -15982.258936  2034.734767  1378.819832  -2263899.359899  270688.445993  -1356421.401908  1058853.367921  976760.630405  -2111406.379319 ; -2373.123303  16088.618599  -68812.217565  86274.662748  125690.214755  82262.492729  1548.786196  1822.623203  39116.382805  -2.898223  61.867965  129.776201  95290.502549  -1628.519581  26873.421666  -65989.737683  -66037.744453  87177.556244 ; -18887.675611  258365.750713  -301564.181555  125690.214755  891223.686395  363225.987907  5806.436434  6754.206201  101412.503717  -42.604074  382.664401  807.051107  389119.474728  4773.181203  134292.758595  -235703.368316  -346311.515785  413182.786528 ; 177266.437016  -1696840.826301  -2395088.422670  82262.492729  363225.987907  2601817.389941  12910.418051  14188.040571  -328116.354734  19889.769781  -1162.184352  -1510.710040  2434712.642565  -296572.652824  1470945.849265  -1142831.358040  -1090768.074561  2294698.534311 ; 7000.499445  -419.765292  -10875.624002  1548.786196  5806.436434  12910.418051  4609.768581  8049.031550  -1798.016352  1536.748973  219.658037  -6.024094  6994.843695  -792.947641  7877.819131  -6080.384077  -9048.026571  10650.759406 ; 8340.118675  -491.938659  -12800.336302  1822.623203  6754.206201  14188.040571  8049.031550  14663.031572  -2051.292615  1798.301209  264.515700  -12.093185  8153.177050  -903.702411  9249.088471  -7198.453814  -10267.009690  12590.315053 ; -43437.545511  83633.501754  297566.911370  39116.382805  101412.503717  -328116.354734  -1798.016352  -2051.292615  234370.253686  -10924.158337  615.532262  -560.234822  -225898.460774  87693.319791  -252068.480673  17707.940555  174200.509386  -245953.240036 ; 18272.747524  -2861.505599  -15982.258936  -2.898223  -42.604074  19889.769781  1536.748973  1798.301209  -10924.158337  42637.974847  -485.648928  532.596460  3433.425019  2486.458347  16359.942214  -5448.389446  -11416.238345  7291.537783 ; 956.378001  2265.010323  2034.734767  61.867965  382.664401  -1162.184352  219.658037  264.515700  615.532262  -485.648928  863.589998  -61.115532  -2954.087275  726.678005  -1263.238109  643.676054  -252.402087  -1317.918836 ; -426.543876  3787.058722  1378.819832  129.776201  807.051107  -1510.710040  -6.024094  -12.093185  -560.234822  532.596460  -61.115532  50.636420  -1082.638950  -445.487958  -469.761787  1029.523273  -135.183396  -1743.732874 ; 87832.700759  -1706614.272751  -2263899.359899  95290.502549  389119.474728  2434712.642565  6994.843695  8153.177050  -225898.460774  3433.425019  -2954.087275  -1082.638950  2387898.223831  -268825.295637  1351956.303333  -1126057.644805  -977553.084010  2168778.650560 ; -15927.290881  25414.957255  270688.445993  -1628.519581  4773.181203  -296572.652824  -792.947641  -903.702411  87693.319791  2486.458347  726.678005  -445.487958  -268825.295637  76486.955342  -186088.872288  98393.427172  156121.771778  -250124.577060 ; 115631.733229  -935699.040249  -1356421.401908  26873.421666  134292.758595  1470945.849265  7877.819131  9249.088471  -252068.480673  16359.942214  -1263.238109  -469.761787  1351956.303333  -186088.872288  860507.939133  -608445.373367  -616913.162922  1273821.334648 ; -72188.673820  852072.316395  1058853.367921  -65989.737683  -235703.368316  -1142831.358040  -6080.384077  -7198.453814  17707.940555  -5448.389446  643.676054  1029.523273  -1126057.644805  98393.427172  -608445.373367  590734.552065  442708.953269  -1027852.531931 ; -82495.331702  326156.649229  976760.630405  -66037.744453  -346311.515785  -1090768.074561  -9048.026571  -10267.009690  174200.509386  -11416.238345  -252.402087  -135.183396  -977553.084010  156121.771778  -616913.162922  442708.953269  610263.428563  -984844.087486 ; 132246.285238  -1478031.820090  -2111406.379319  87177.556244  413182.786528  2294698.534311  10650.759406  12590.315053  -245953.240036  7291.537783  -1317.918836  -1743.732874  2168778.650560  -250124.577060  1273821.334648  -1027852.531931  -984844.087486  2062160.946254 ;];
Results{12,4}={};
Results{12,4}{1,1}={'Help_Ru5P.n'};
Results{12,4}{1,2}={'PPP4.x'};
Results{12,4}{1,3}={'PPP6.x'};
Results{12,3}=[3.000000,-6152.237263,34396.892017,-854947.043995,-0.245617];
Results{13,5}=[ 0.009316  0.140053  0.001087  0.001051  0.001071  0.001129  0.038761  0.009173  1.021019  9.994949 ];
Results{13,6}=[ 7.975621  9.969355  9.990434  9.986809  9.927140  9.996231  9.998134  9.992907  9.995642  9.976942  9.994509  9.991680  9.997914  4.806527  9.996841  9.987643  9.991679  9.991750  9.993366  9.991679  5.569226  9.990173  9.991679  8.340588  9.937113  9.986496  9.996448  9.991757  9.894115  9.998501  9.991680  9.995596  9.987769  9.999138  9.992691  9.991680  9.992898  9.996045  9.994127  9.995697  9.993564  9.992742  6.483385  9.941516  6.587773  9.634245  9.983835  8.702262  9.991939  9.987181 ];
Results{13,1}=[32872.847309,2348.320163,1065.761577,240.000000];
Results{13,2}=[ 109613.991462  -81677.077547  -160447.762731  -2838.470969  -20460.364570  189062.117571  7340.445615  8749.176244  -46710.282544  20540.878389  1083.454634  -490.628894  92455.759222  -16512.973629  124153.981642  -77437.877723  -88560.025616  142945.705112 ; -81677.077547  2771666.655531  1740471.620677  19921.615427  277023.465784  -1803707.699927  -339.235182  -413.814964  91421.387061  -2585.981341  2518.251217  3985.928272  -1813292.327775  28080.414553  -995818.272480  904404.826513  346887.096055  -1571221.120820 ; -160447.762731  1740471.620677  2361162.353385  -75140.519605  -321713.905184  -2551159.127255  -11048.734157  -13045.736490  318127.653851  -17092.580319  2230.126343  1439.548328  -2412482.873536  289264.073165  -1446486.428695  1128357.578311  1042332.090140  -2251600.565367 ; -2838.470969  19921.615427  -75140.519605  95020.959389  138728.297893  89483.250246  1582.218413  1867.954173  43224.302429  -3.038643  73.897409  146.944237  104487.659489  -1773.849433  29184.112626  -72408.341075  -72678.406506  95659.681733 ; -20460.364570  277023.465784  -321713.905184  138728.297893  949848.314360  386793.798134  5869.817353  6844.625236  109961.694928  -44.914265  417.221575  869.799998  416226.799495  4912.323501  142777.009775  -252736.719754  -369679.616980  441229.965849 ; 189062.117571  -1803707.699927  -2551159.127255  89483.250246  386793.798134  2768164.118160  12982.644344  14349.476841  -350108.287633  21211.151700  -1344.766003  -1579.756959  2593250.916183  -316632.215606  1567152.487320  -1217045.881596  -1161844.060528  2445246.701013 ; 7340.445615  -339.235182  -11048.734157  1582.218413  5869.817353  12982.644344  4571.751128  7990.018453  -1832.916789  1628.610375  231.286699  -11.828707  6898.602253  -747.801583  8016.443144  -6184.103546  -9166.044850  10993.620341 ; 8749.176244  -413.814964  -13045.736490  1867.954173  6844.625236  14349.476841  7990.018453  14532.498415  -2102.026626  1911.636300  280.073589  -18.400748  8079.200991  -856.496716  9441.081848  -7339.709056  -10463.182053  13023.783685 ; -46710.282544  91421.387061  318127.653851  43224.302429  109961.694928  -350108.287633  -1832.916789  -2102.026626  244791.207909  -11681.420171  635.212216  -598.206331  -244011.229250  93821.269643  -267999.200970  23218.713193  183666.189453  -262482.879259 ; 20540.878389  -2585.981341  -17092.580319  -3.038643  -44.914265  21211.151700  1628.610375  1911.636300  -11681.420171  46003.796511  -561.691717  552.965867  2876.394232  2833.893034  17593.893571  -5925.335294  -12403.859695  8064.405596 ; 1083.454634  2518.251217  2230.126343  73.897409  417.221575  -1344.766003  231.286699  280.073589  635.212216  -561.691717  961.538382  -69.732228  -3260.856860  795.183348  -1360.562178  721.039223  -284.367975  -1415.731004 ; -490.628894  3985.928272  1439.548328  146.944237  869.799998  -1579.756959  -11.828707  -18.400748  -598.206331  552.965867  -69.732228  54.768747  -1087.420993  -486.898184  -484.632160  1082.345516  -138.165608  -1846.098238 ; 92455.759222  -1813292.327775  -2412482.873536  104487.659489  416226.799495  2593250.916183  6898.602253  8079.200991  -244011.229250  2876.394232  -3260.856860  -1087.420993  2544833.627537  -287776.523266  1441853.805646  -1197842.800018  -1043870.736198  2311420.503309 ; -16512.973629  28080.414553  289264.073165  -1773.849433  4912.323501  -316632.215606  -747.801583  -856.496716  93821.269643  2833.893034  795.183348  -486.898184  -287776.523266  81789.072202  -198929.627139  105106.058087  166454.678630  -266964.948925 ; 124153.981642  -995818.272480  -1446486.428695  29184.112626  142777.009775  1567152.487320  8016.443144  9441.081848  -267999.200970  17593.893571  -1360.562178  -484.632160  1441853.805646  -198929.627139  917725.121380  -649732.570705  -657841.274782  1358760.626930 ; -77437.877723  904404.826513  1128357.578311  -72408.341075  -252736.719754  -1217045.881596  -6184.103546  -7339.709056  23218.713193  -5925.335294  721.039223  1082.345516  -1197842.800018  105106.058087  -649732.570705  626510.794511  474170.903471  -1096260.667255 ; -88560.025616  346887.096055  1042332.090140  -72678.406506  -369679.616980  -1161844.060528  -9166.044850  -10463.182053  183666.189453  -12403.859695  -284.367975  -138.165608  -1043870.736198  166454.678630  -657841.274782  474170.903471  647908.608678  -1050733.085358 ; 142945.705112  -1571221.120820  -2251600.565367  95659.681733  441229.965849  2445246.701013  10993.620341  13023.783685  -262482.879259  8064.405596  -1415.731004  -1846.098238  2311420.503309  -266964.948925  1358760.626930  -1096260.667255  -1050733.085358  2199865.723808 ;];
Results{13,4}={};
Results{13,4}{1,1}={'Help_Ru5P.n'};
Results{13,4}{1,2}={'PPP4.x'};
Results{13,4}{1,3}={'PPP6.x'};
Results{13,3}=[3.000000,-6410.161546,35461.167471,-910279.161194,-0.270878];
Results{14,5}=[ 0.001347  9.793146  0.001000  0.001166  0.001189  0.001092  0.001000  0.001000  1.301727  9.603005 ];
Results{14,6}=[ 10.000000  10.000000  10.000000  10.000000  10.000000  9.995496  10.000000  10.000000  9.995991  10.000000  10.000000  10.000000  10.000000  10.000000  10.000000  9.997907  9.995543  9.983921  10.000000  9.995580  4.011019  9.995981  9.320809  10.000000  10.000000  10.000000  9.991579  9.987019  10.000000  10.000000  10.000000  9.995236  10.000000  9.991972  9.999160  9.997764  9.918305  10.000000  10.000000  10.000000  9.911314  9.996273  10.000000  10.000000  10.000000  10.000000  10.000000  7.682739  9.998344  10.000000 ];
Results{14,1}=[19800.237117,2406.942640,630.007904,240.000000];
Results{14,2}=[ 33704.357149  -32419.093708  -63999.393701  68.760477  -7641.589049  81546.207753  3990.724649  193.606721  4741.499009  -16820.065727  6087.878578  206.098318  -60.071427  45399.372657  -8502.941551  47872.763420  -31050.697823  -35622.533839  52899.478166 ; -32419.093708  1307934.954804  805327.647864  -3451.871326  118595.324925  -838595.781230  -532.981169  -54.937701  -653.934828  26284.039557  -2080.806016  667.200622  2144.928157  -845918.741157  4928.701479  -454139.790557  427855.292244  156541.723789  -729459.669942 ; -63999.393701  805327.647864  1031504.458464  -24218.766615  -142024.625952  -1129195.564437  -8430.086982  -347.268174  -10041.507621  124878.251946  -6489.876167  650.400705  860.863450  -1060324.220367  117236.308112  -625149.794014  500270.963575  443996.097024  -977432.320930 ; 68.760477  -3451.871326  -24218.766615  28865.413522  36838.658528  31270.222773  1078.160586  51.539235  1284.587951  12740.008681  -2.108755  -1.862672  26.721550  32340.539670  -617.742183  9814.499803  -22554.522641  -21085.631778  28432.169837 ; -7641.589049  118595.324925  -142024.625952  36838.658528  427268.477992  176508.494330  4841.328416  138.370985  5736.322314  40009.454407  -22.818484  148.318942  342.564440  178533.581496  2951.277026  65412.470124  -105420.948595  -162883.928660  191709.094567 ; 81546.207753  -838595.781230  -1129195.564437  31270.222773  176508.494330  1250946.736504  10543.892988  472.323532  11673.042942  -142333.053182  9163.189507  -93.900354  -871.181303  1151404.541523  -130983.106654  688197.652885  -545867.347934  -511163.229778  1074175.118649 ; 3990.724649  -532.981169  -8430.086982  1078.160586  4841.328416  10543.892988  5428.840189  140.282737  9253.174693  -1111.480766  952.710289  101.139419  13.880921  6660.697370  -891.879661  5880.152077  -4769.184316  -6583.876827  7486.443829 ; 193.606721  -54.937701  -347.268174  51.539235  138.370985  472.323532  140.282737  7.978415  217.034512  -33.067317  31.536006  7.266101  -0.637081  246.584684  -29.666282  235.889359  -202.838222  -269.577152  327.188324 ; 4741.499009  -653.934828  -10041.507621  1284.587951  5736.322314  11673.042942  9253.174693  217.034512  16096.464258  -1289.177488  1129.171859  121.855049  16.690455  7954.137321  -1061.190760  6990.343030  -5701.768241  -7625.614022  8868.399753 ; -16820.065727  26284.039557  124878.251946  12740.008681  40009.454407  -142333.053182  -1111.480766  -33.067317  -1289.177488  153660.348936  -4548.820094  303.787406  -216.679619  -71623.567320  37575.650312  -121030.051701  -32627.955720  91024.943142  -103429.210784 ; 6087.878578  -2080.806016  -6489.876167  -2.108755  -22.818484  9163.189507  952.710289  31.536006  1129.171859  -4548.820094  19165.686977  -59.076842  293.093012  2522.926382  1010.067350  6621.966466  -2081.262484  -4558.650907  1711.263894 ; 206.098318  667.200622  650.400705  -1.862672  148.318942  -93.900354  101.139419  7.266101  121.855049  303.787406  -59.076842  234.559276  -10.745471  -865.124619  239.863417  -462.897629  157.588757  -81.163301  -540.916625 ; -60.071427  2144.928157  860.863450  26.721550  342.564440  -871.181303  13.880921  -0.637081  16.690455  -216.679619  293.093012  -10.745471  18.761340  -872.287058  -151.204141  -357.818640  574.252061  -57.425731  -931.755542 ; 45399.372657  -845918.741157  -1060324.220367  32340.539670  178533.581496  1151404.541523  6660.697370  246.584684  7954.137321  -71623.567320  2522.926382  -865.124619  -872.287058  1125420.060092  -114926.808558  621833.416432  -550207.850087  -438966.266448  1011410.636390 ; -8502.941551  4928.701479  117236.308112  -617.742183  2951.277026  -130983.106654  -891.879661  -29.666282  -1061.190760  37575.650312  1010.067350  239.863417  -151.204141  -114926.808558  33482.427585  -80329.589727  42753.160842  69788.667402  -109185.477295 ; 47872.763420  -454139.790557  -625149.794014  9814.499803  65412.470124  688197.652885  5880.152077  235.889359  6990.343030  -121030.051701  6621.966466  -462.897629  -357.818640  621833.416432  -80329.589727  395691.927992  -274662.900979  -282624.427769  584172.334246 ; -31050.697823  427855.292244  500270.963575  -22554.522641  -105420.948595  -545867.347934  -4769.184316  -202.838222  -5701.768241  -32627.955720  -2081.262484  157.588757  574.252061  -550207.850087  42753.160842  -274662.900979  307289.817392  191599.060668  -480738.119167 ; -35622.533839  156541.723789  443996.097024  -21085.631778  -162883.928660  -511163.229778  -6583.876827  -269.577152  -7625.614022  91024.943142  -4558.650907  -81.163301  -57.425731  -438966.266448  69788.667402  -282624.427769  191599.060668  304107.853428  -452702.342412 ; 52899.478166  -729459.669942  -977432.320930  28432.169837  191709.094567  1074175.118649  7486.443829  327.188324  8868.399753  -103429.210784  1711.263894  -540.916625  -931.755542  1011410.636390  -109185.477295  584172.334246  -480738.119167  -452702.342412  953435.017289 ;];
Results{14,4}={};
Results{14,4}{1,1}={'Help_Ru5P.n'};
Results{14,4}{1,2}={'PPP4.x'};
Results{14,3}=[2.000000,-2185.044544,22447.179757,-389171.796927,-0.070472];
Results{15,5}=[ 0.001000  10.000000  0.006863  0.001070  0.001000  0.001028  0.001000  0.001000  1.291488  10.000000 ];
Results{15,6}=[ 10.000000  10.000000  10.000000  10.000000  10.000000  10.000000  10.000000  10.000000  10.000000  10.000000  10.000000  9.999775  10.000000  10.000000  10.000000  10.000000  10.000000  10.000000  9.999445  10.000000  1.943721  10.000000  10.000000  10.000000  10.000000  10.000000  10.000000  10.000000  8.952350  9.999891  10.000000  10.000000  10.000000  9.997893  10.000000  10.000000  10.000000  9.989888  10.000000  10.000000  9.999460  10.000000  8.463883  10.000000  10.000000  10.000000  10.000000  7.420176  10.000000  10.000000 ];
Results{15,1}=[19945.914538,2380.810191,634.863818,240.000000];
Results{15,2}=[ 34171.133822  -32987.353204  -65135.860244  53.672656  -7770.225006  82817.998774  4010.142732  191.602933  4772.757355  -17165.210377  6181.447669  201.420429  -61.523081  46258.323015  -8679.573541  48707.188335  -31539.927644  -36230.600863  53938.368638 ; -32987.353204  1327419.885004  817870.019702  -3360.406019  120312.310092  -851650.857809  -536.786886  -54.432923  -659.686756  26938.387529  -2125.321049  676.006928  2173.586133  -858994.392548  5169.078505  -461304.413954  434365.611914  159211.338368  -740857.081905 ; -65135.860244  817870.019702  1049034.270612  -24765.453575  -144137.065805  -1148204.531704  -8505.645208  -345.135872  -10149.518043  127396.315538  -6621.566942  665.114002  870.371130  -1078224.086979  119490.628949  -635932.618524  508535.712442  451884.784691  -994155.776427 ; 53.672656  -3360.406019  -24765.453575  29561.996275  37843.949113  31934.378309  1091.555236  51.232614  1302.898198  13051.999708  -2.115820  -1.434443  27.622082  33094.883458  -629.948786  10028.224175  -23080.236544  -21608.242966  29121.754543 ; -7770.225006  120312.310092  -144137.065805  37843.949113  433183.949807  179086.806244  4873.574318  138.061595  5785.078690  40767.644844  -23.392402  150.783357  347.900556  181276.781453  2992.538217  66338.777341  -107105.442563  -165300.399282  194596.748518 ; 82817.998774  -851650.857809  -1148204.531704  31934.378309  179086.806244  1271505.303075  10601.559040  467.192355  11767.335009  -145136.167845  9310.087833  -108.073829  -879.438156  1170789.300778  -133488.775277  699933.364379  -554799.948537  -519904.742516  1092379.546626 ; 4010.142732  -536.786886  -8505.645208  1091.555236  4873.574318  10601.559040  5498.555210  140.584600  9348.347725  -1135.006669  957.017309  101.310188  14.098012  6728.299526  -906.000909  5935.437816  -4800.946363  -6642.237057  7566.695545 ; 191.602933  -54.432923  -345.135872  51.232614  138.061595  467.192355  140.584600  7.718130  218.094159  -33.547098  31.194201  7.156890  -0.617140  245.560097  -29.751395  234.626443  -201.095266  -267.518670  325.630761 ; 4772.757355  -659.686756  -10149.518043  1302.898198  5785.078690  11767.335009  9348.347725  218.094159  16207.124159  -1320.632475  1136.342606  122.250150  16.992050  8048.905327  -1080.192885  7069.099312  -5749.073194  -7712.916881  8980.889149 ; -17165.210377  26938.387529  127396.315538  13051.999708  40767.644844  -145136.167845  -1135.006669  -33.547098  -1320.632475  154720.290456  -4636.114617  306.049119  -220.280579  -73909.811540  38286.029147  -122877.175511  -31840.713833  92319.966250  -105577.194613 ; 6181.447669  -2125.321049  -6621.566942  -2.115820  -23.392402  9310.087833  957.017309  31.194201  1136.342606  -4636.114617  19343.819564  -59.818035  295.599846  2602.158114  1011.210475  6752.690764  -2124.839429  -4637.469634  1777.432973 ; 201.420429  676.006928  665.114002  -1.434443  150.783357  -108.073829  101.310188  7.156890  122.250150  306.049119  -59.818035  239.470628  -10.786943  -878.386622  242.280817  -472.682055  165.083275  -79.103342  -552.004054 ; -61.523081  2173.586133  870.371130  27.622082  347.900556  -879.438156  14.098012  -0.617140  16.992050  -220.280579  295.599846  -10.786943  19.015045  -880.904839  -153.905173  -360.980175  581.010263  -59.776983  -943.327884 ; 46258.323015  -858994.392548  -1078224.086979  33094.883458  181276.781453  1170789.300778  6728.299526  245.560097  8048.905327  -73909.811540  2602.158114  -878.386622  -880.904839  1143992.228766  -117132.354960  632699.371428  -558787.563341  -446984.657424  1028561.311140 ; -8679.573541  5169.078505  119490.628949  -629.948786  2992.538217  -133488.775277  -906.000909  -29.751395  -1080.192885  38286.029147  1011.210475  242.280817  -153.905173  -117132.354960  34096.092658  -81875.403784  43588.584614  71098.077479  -111273.339160 ; 48707.188335  -461304.413954  -635932.618524  10028.224175  66338.777341  699933.364379  5935.437816  234.626443  7069.099312  -122877.175511  6752.690764  -472.682055  -360.980175  632699.371428  -81875.403784  402469.991468  -279593.868712  -287584.192455  594342.484429 ; -31539.927644  434365.611914  508535.712442  -23080.236544  -107105.442563  -554799.948537  -4800.946363  -201.095266  -5749.073194  -31840.713833  -2124.839429  165.083275  581.010263  -558787.563341  43588.584614  -279593.868712  311433.515983  195263.780360  -488760.184565 ; -36230.600863  159211.338368  451884.784691  -21608.242966  -165300.399282  -519904.742516  -6642.237057  -267.518670  -7712.916881  92319.966250  -4637.469634  -79.103342  -59.776983  -446984.657424  71098.077479  -287584.192455  195263.780360  308612.883624  -460472.798554 ; 53938.368638  -740857.081905  -994155.776427  29121.754543  194596.748518  1092379.546626  7566.695545  325.630761  8980.889149  -105577.194613  1777.432973  -552.004054  -943.327884  1028561.311140  -111273.339160  594342.484429  -488760.184565  -460472.798554  969623.338455 ;];
Results{15,4}={};
Results{15,4}{1,1}={'Help_Ru5P.n'};
Results{15,4}{1,2}={'PPP4.x'};
Results{15,3}=[2.000000,-2195.855664,22566.724729,-395323.188565,-0.071519];
Results{16,5}=[ 0.003932  0.640581  0.001129  0.001060  0.001001  0.001046  0.001000  0.001000  1.034353  9.552367 ];
Results{16,6}=[ 9.834531  9.995311  10.000000  9.997746  9.999085  9.999823  9.996569  9.999599  9.995373  9.999174  9.998885  9.999655  9.986479  0.001000  9.999521  9.996935  9.998524  9.998046  9.999343  9.999152  0.001000  9.999765  9.743594  9.937559  9.999948  9.997950  9.999030  9.998034  9.998545  9.991895  9.997639  9.999816  9.997104  9.994912  10.000000  9.999704  9.999449  9.971526  9.998670  9.962474  9.999688  9.999745  9.432826  9.992884  9.710796  9.950283  9.997777  3.700957  9.998004  9.997673 ];
Results{16,1}=[31625.224707,2325.102823,1024.174157,240.000000];
Results{16,2}=[ 97835.499876  -74163.962814  -147195.731296  -2310.381139  -18649.668287  174740.531063  6881.315735  8199.627015  -42784.420460  17959.834149  947.397138  -424.314734  87087.385817  -15873.323671  113630.843427  -70840.960281  -81500.379658  130294.808717 ; -74163.962814  2583697.487506  1620749.219855  15582.834068  255507.300485  -1680073.572498  -341.422817  -402.675499  82446.978285  -2894.606712  2216.389299  3761.543264  -1690601.974017  25104.397086  -926151.001527  843710.638622  322849.260758  -1463607.934758 ; -147195.731296  1620749.219855  2192930.746648  -67924.199363  -298540.498201  -2371375.380564  -10775.014012  -12684.705380  294534.969142  -15820.700280  1997.251158  1371.883023  -2241852.629164  268044.684047  -1342698.435142  1048162.353227  966929.125694  -2090266.971315 ; -2310.381139  15582.834068  -67924.199363  85034.120953  123899.430301  81249.106995  1542.617961  1815.731306  38538.004572  -2.868259  60.259014  127.408655  94000.904014  -1606.841644  26549.492923  -65087.431194  -65116.182370  85993.348528 ; -18649.668287  255507.300485  -298540.498201  123899.430301  882259.590341  359689.447887  5789.555684  6736.312791  100186.261782  -42.407760  377.262018  797.625326  385075.484337  4745.640558  133003.442036  -233187.832933  -342793.031147  408974.060536 ; 174740.531063  -1680073.572498  -2371375.380564  81249.106995  359689.447887  2576423.722602  12804.066916  14070.854643  -324903.201337  19695.271215  -1127.356805  -1500.953372  2411117.999804  -293727.680840  1456271.304732  -1131369.987314  -1080062.140748  2271880.396469 ; 6881.315735  -341.422817  -10775.014012  1542.617961  5789.555684  12804.066916  4610.462713  8050.716160  -1783.389389  1522.158262  218.035423  -6.052419  6968.949584  -799.750806  7798.353050  -6015.543720  -8990.670559  10556.672425 ; 8199.627015  -402.675499  -12684.705380  1815.731306  6736.312791  14070.854643  8050.716160  14661.160225  -2035.683448  1781.343439  262.570480  -11.930208  8126.920216  -912.774206  9158.352023  -7123.325641  -10205.689798  12477.624673 ; -42784.420460  82446.978285  294534.969142  38538.004572  100186.261782  -324903.201337  -1783.389389  -2035.683448  232832.190561  -10815.830518  611.132518  -552.824092  -223313.637652  86803.722801  -249676.095330  16853.468154  172839.598151  -243571.749251 ; 17959.834149  -2894.606712  -15820.700280  -2.868259  -42.407760  19695.271215  1522.158262  1781.343439  -10815.830518  42158.248392  -475.059629  529.420764  3500.449017  2439.201625  16182.878133  -5379.621624  -11276.728516  7183.869649 ; 947.397138  2216.389299  1997.251158  60.259014  377.262018  -1127.356805  218.035423  262.570480  611.132518  -475.059629  850.041478  -59.956418  -2906.317248  717.703279  -1242.065923  626.946373  -251.133115  -1293.694198 ; -424.314734  3761.543264  1371.883023  127.408655  797.625326  -1500.953372  -6.052419  -11.930208  -552.824092  529.420764  -59.956418  49.927364  -1080.045494  -439.412387  -471.130305  1023.483728  -134.456128  -1727.293218 ; 87087.385817  -1690601.974017  -2241852.629164  94000.904014  385075.484337  2411117.999804  6968.949584  8126.920216  -223313.637652  3500.449017  -2906.317248  -1080.045494  2364707.881926  -266112.458764  1338684.671952  -1115370.785539  -967676.966388  2147517.485749 ; -15873.323671  25104.397086  268044.684047  -1606.841644  4745.640558  -293727.680840  -799.750806  -912.774206  86803.722801  2439.201625  717.703279  -439.412387  -266112.458764  75713.961415  -184259.782989  97453.960840  154635.012145  -247725.834538 ; 113630.843427  -926151.001527  -1342698.435142  26549.492923  133003.442036  1456271.304732  7798.353050  9158.352023  -249676.095330  16182.878133  -1242.065923  -471.130305  1338684.671952  -184259.782989  851668.529838  -601998.240525  -610797.192636  1261022.681169 ; -70840.960281  843710.638622  1048162.353227  -65087.431194  -233187.832933  -1131369.987314  -6015.543720  -7123.325641  16853.468154  -5379.621624  626.946373  1023.483728  -1115370.785539  97453.960840  -601998.240525  585141.919271  437953.966949  -1017435.592963 ; -81500.379658  322849.260758  966929.125694  -65116.182370  -342793.031147  -1080062.140748  -8990.670559  -10205.689798  172839.598151  -11276.728516  -251.133115  -134.456128  -967676.966388  154635.012145  -610797.192636  437953.966949  604643.589872  -974974.162631 ; 130294.808717  -1463607.934758  -2090266.971315  85993.348528  408974.060536  2271880.396469  10556.672425  12477.624673  -243571.749251  7183.869649  -1293.694198  -1727.293218  2147517.485749  -247725.834538  1261022.681169  -1017435.592963  -974974.162631  2041375.138479 ;];
Results{16,4}={};
Results{16,4}{1,1}={'Help_Ru5P.n'};
Results{16,4}{1,2}={'PPP4.x'};
Results{16,4}{1,3}={'PPP6.x'};
Results{16,3}=[3.000000,-6094.076949,34190.327530,-846477.456637,-0.241718];
Results{17,5}=[ 0.001000  0.001000  0.001000  0.001000  0.001000  0.001073  0.001000  0.001000  0.892510  8.500688 ];
Results{17,6}=[ 5.024660  10.000000  10.000000  10.000000  10.000000  10.000000  10.000000  10.000000  10.000000  9.961898  10.000000  10.000000  10.000000  1.921956  10.000000  10.000000  10.000000  10.000000  10.000000  10.000000  5.836132  10.000000  10.000000  9.793746  9.999917  10.000000  10.000000  10.000000  9.982679  10.000000  10.000000  10.000000  10.000000  10.000000  10.000000  10.000000  10.000000  10.000000  10.000000  10.000000  10.000000  10.000000  8.793224  9.999976  6.229525  8.869128  10.000000  9.982801  10.000000  10.000000 ];
Results{17,1}=[33273.243272,2335.274271,1079.108109,240.000000];
Results{17,2}=[ 113187.172434  -83437.563932  -163827.030053  -2984.915927  -20949.710596  193097.722305  7561.848271  8988.915678  -47843.281589  21330.661717  1123.890679  -507.119280  93476.356714  -16639.431231  127014.887792  -79165.610223  -90635.788296  146022.776522 ; -83437.563932  2817497.219550  1769736.215516  21174.243657  282376.438774  -1833936.238285  -346.569613  -422.473209  93855.531983  -2459.923646  2597.448645  4036.415494  -1843286.985236  28913.314602  -1012959.038975  919111.819548  352748.064483  -1597340.785495 ; -163827.030053  1769736.215516  2403894.151150  -77089.364609  -327555.140208  -2596841.782053  -11167.686526  -13138.213679  324322.405686  -17421.468186  2286.966909  1453.975918  -2455789.714430  294874.412299  -1472954.235363  1148630.597773  1061678.058682  -2292497.928908 ; -2984.915927  21174.243657  -77089.364609  97668.464012  142772.926579  91695.104120  1598.199752  1878.621966  44480.152454  -3.115866  77.602904  152.351367  107318.574332  -1820.973584  29897.410658  -74377.489087  -74724.381434  98273.320527 ; -20949.710596  282376.438774  -327555.140208  142772.926579  967119.676210  393542.150051  5905.144200  6858.490051  112546.724206  -44.712901  429.359800  888.492407  424170.842939  4968.990769  145213.901309  -257758.553607  -376417.117638  449353.176307 ; 193097.722305  -1833936.238285  -2596841.782053  91695.104120  393542.150051  2817119.384472  13155.688414  14479.429993  -356686.906751  21620.257949  -1384.717953  -1600.789014  2639218.478847  -322613.028351  1595470.007651  -1238784.724550  -1182933.719868  2489229.237482 ; 7561.848271  -346.569613  -11167.686526  1598.199752  5905.144200  13155.688414  4498.754707  7911.517076  -1856.325781  1670.871032  237.432763  -13.258789  6865.613476  -728.355435  8121.848005  -6266.106267  -9278.270479  11132.901952 ; 8988.915678  -422.473209  -13138.213679  1878.621966  6858.490051  14479.429993  7911.517076  14513.250084  -2117.920980  1955.525533  286.921766  -20.224407  8001.748812  -826.747022  9529.511529  -7412.247528  -10549.197357  13142.454124 ; -47843.281589  93855.531983  324322.405686  44480.152454  112546.724206  -356686.906751  -1856.325781  -2117.920980  248078.941155  -11905.492208  645.963095  -613.320948  -249407.269295  95698.866534  -272920.166122  24852.310094  186511.140720  -267329.303665 ; 21330.661717  -2459.923646  -17421.468186  -3.115866  -44.712901  21620.257949  1670.871032  1955.525533  -11905.492208  47128.936186  -590.620226  558.814850  2623.583119  2966.996524  17974.042819  -6081.395264  -12711.298165  8287.103457 ; 1123.890679  2597.448645  2286.966909  77.602904  429.359800  -1384.717953  237.432763  286.921766  645.963095  -590.620226  990.650118  -72.363073  -3351.129883  815.241594  -1389.805502  739.432402  -296.174141  -1448.975570 ; -507.119280  4036.415494  1453.975918  152.351367  888.492407  -1600.789014  -13.258789  -20.224407  -613.320948  558.814850  -72.363073  56.163683  -1086.070736  -500.141729  -484.453648  1097.279245  -140.791301  -1875.465531 ; 93476.356714  -1843286.985236  -2455789.714430  107318.574332  424170.842939  2639218.478847  6865.613476  8001.748812  -249407.269295  2623.583119  -3351.129883  -1086.070736  2590747.196438  -293539.825847  1468051.440090  -1218644.509985  -1063269.874486  2353033.692749 ; -16639.431231  28913.314602  294874.412299  -1820.973584  4968.990769  -322613.028351  -728.355435  -826.747022  95698.866534  2966.996524  815.241594  -500.141729  -293539.825847  83410.474882  -202815.059804  107113.835573  169545.646908  -272045.582428 ; 127014.887792  -1012959.038975  -1472954.235363  29897.410658  145213.901309  1595470.007651  8121.848005  9529.511529  -272920.166122  17974.042819  -1389.805502  -484.453648  1468051.440090  -202815.059804  934738.808241  -661825.545412  -670002.591464  1383539.316319 ; -79165.610223  919111.819548  1148630.597773  -74377.489087  -257758.553607  -1238784.724550  -6266.106267  -7412.247528  24852.310094  -6081.395264  739.432402  1097.279245  -1218644.509985  107113.835573  -661825.545412  636970.095300  483487.076211  -1116192.386729 ; -90635.788296  352748.064483  1061678.058682  -74724.381434  -376417.117638  -1182933.719868  -9278.270479  -10549.197357  186511.140720  -12711.298165  -296.174141  -140.791301  -1063269.874486  169545.646908  -670002.591464  483487.076211  659093.897373  -1070046.859291 ; 146022.776522  -1597340.785495  -2292497.928908  98273.320527  449353.176307  2489229.237482  11132.901952  13142.454124  -267329.303665  8287.103457  -1448.975570  -1875.465531  2353033.692749  -272045.582428  1383539.316319  -1116192.386729  -1070046.859291  2240030.452150 ;];
Results{17,4}={};
Results{17,4}{1,1}={'Help_Ru5P.n'};
Results{17,4}{1,2}={'PPP4.x'};
Results{17,4}{1,3}={'PPP6.x'};
Results{17,3}=[3.000000,-6527.351255,35848.517543,-926485.760452,-0.280881];
Results{18,5}=[ 0.001621  7.148242  0.001630  0.001000  0.001000  0.001000  1.352999  0.001000  0.828961  5.731979 ];
Results{18,6}=[ 9.715164  10.000000  10.000000  10.000000  9.752471  10.000000  9.999805  10.000000  10.000000  9.999763  10.000000  10.000000  10.000000  6.806261  10.000000  10.000000  10.000000  10.000000  10.000000  10.000000  4.735719  10.000000  7.193816  10.000000  10.000000  10.000000  10.000000  10.000000  10.000000  9.998083  10.000000  10.000000  10.000000  9.971248  10.000000  10.000000  10.000000  10.000000  10.000000  10.000000  10.000000  10.000000  9.855036  9.999691  9.785787  9.885425  10.000000  10.000000  10.000000  10.000000 ];
Results{18,1}=[18268.820216,2393.462430,578.960674,240.000000];
Results{18,2}=[ 30595.686413  -30856.748180  -59624.106918  129.689880  -7051.241631  74711.039709  3426.024921  4089.967927  -15943.345089  5580.810976  187.185243  -47.430047  42680.427466  -7950.633934  44541.577446  -28596.618886  -32915.866034  49800.582667 ; -30856.748180  1242941.791451  766246.300501  -3934.145744  111097.390981  -797685.469409  -524.990417  -645.954036  24317.625144  -1981.735897  637.082168  2068.284224  -805292.914681  4578.084764  -431701.062837  407383.258107  149968.891245  -695301.167505 ; -59624.106918  766246.300501  972223.037404  -21977.398607  -132641.454154  -1061662.024248  -7409.962023  -8860.807963  117089.189631  -5942.712731  643.431051  845.570938  -999713.224103  109514.151481  -588588.052345  471498.405689  416285.090463  -922531.888229 ; 129.689880  -3934.145744  -21977.398607  26375.003536  32962.357998  28109.170262  935.571322  1119.613737  11468.438690  -1.990685  -3.589792  22.763993  29245.626617  -561.228377  8936.182715  -20404.636250  -18941.093689  25848.901725 ; -7051.241631  111097.390981  -132641.454154  32962.357998  398286.455387  164047.023192  4244.309601  5045.150258  36478.466757  -23.537253  134.617625  319.393685  166271.122956  2690.310405  61330.869186  -97808.602774  -152091.855618  179438.155399 ; 74711.039709  -797685.469409  -1061662.024248  28109.170262  164047.023192  1171305.840381  9102.556423  10143.847688  -133901.418536  8257.564090  -175.172748  -849.319626  1083379.792356  -122213.758052  646372.414607  -512473.368178  -477584.695441  1011924.746287 ; 3426.024921  -524.990417  -7409.962023  935.571322  4244.309601  9102.556423  4563.654287  7760.098801  -1064.129159  834.695405  88.087636  13.754534  5875.911786  -796.680633  5182.910486  -4119.232968  -5782.020409  6674.255025 ; 4089.967927  -645.954036  -8860.807963  1119.613737  5045.150258  10143.847688  7760.098801  13439.363591  -1246.421414  992.833936  106.553236  16.400166  7038.951272  -951.558179  6187.139428  -4941.251963  -6734.622681  7948.219808 ; -15943.345089  24317.625144  117089.189631  11468.438690  36478.466757  -133901.418536  -1064.129159  -1246.421414  149862.953827  -4266.261407  282.052129  -196.213973  -64458.265841  35064.754327  -115100.213438  -34760.628246  87407.004538  -97222.303912 ; 5580.810976  -1981.735897  -5942.712731  -1.990685  -23.537253  8257.564090  834.695405  992.833936  -4266.261407  17877.910262  -48.074250  275.734305  2275.042474  962.013578  6101.003931  -1842.796503  -4178.506083  1578.121553 ; 187.185243  637.082168  643.431051  -3.589792  134.617625  -175.172748  88.087636  106.553236  282.052129  -48.074250  220.395151  -9.591387  -852.589359  230.098929  -457.629633  174.147222  -57.131797  -506.267208 ; -47.430047  2068.284224  845.570938  22.763993  319.393685  -849.319626  13.754534  16.400166  -196.213973  275.734305  -9.591387  17.214104  -867.601094  -137.101429  -359.562276  555.540029  -47.198885  -903.800190 ; 42680.427466  -805292.914681  -999713.224103  29245.626617  166271.122956  1083379.792356  5875.911786  7038.951272  -64458.265841  2275.042474  -852.589359  -867.601094  1062056.134179  -107260.901083  585024.668419  -520564.778904  -410690.584791  954481.290928 ; -7950.633934  4578.084764  109514.151481  -561.228377  2690.310405  -122213.758052  -796.680633  -951.558179  35064.754327  962.013578  230.098929  -137.101429  -107260.901083  31246.045819  -74980.406009  39914.965950  65223.904162  -102224.999636 ; 44541.577446  -431701.062837  -588588.052345  8936.182715  61330.869186  646372.414607  5182.910486  6187.139428  -115100.213438  6101.003931  -457.629633  -359.562276  585024.668419  -74980.406009  372553.354967  -257454.065590  -265324.529575  550927.670951 ; -28596.618886  407383.258107  471498.405689  -20404.636250  -97808.602774  -512473.368178  -4119.232968  -4941.251963  -34760.628246  -1842.796503  174.147222  555.540029  -520564.778904  39914.965950  -257454.065590  292213.740239  177917.373846  -453701.120477 ; -32915.866034  149968.891245  416285.090463  -18941.093689  -152091.855618  -477584.695441  -5782.020409  -6734.622681  87407.004538  -4178.506083  -57.131797  -47.198885  -410690.584791  65223.904162  -265324.529575  177917.373846  287147.325858  -426367.948659 ; 49800.582667  -695301.167505  -922531.888229  25848.901725  179438.155399  1011924.746287  6674.255025  7948.219808  -97222.303912  1578.121553  -506.267208  -903.800190  954481.290928  -102224.999636  550927.670951  -453701.120477  -426367.948659  901417.176400 ;];
Results{18,4}={};
Results{18,4}{1,1}={'Help_Ru5P.n'};
Results{18,4}{1,2}={'PPP4.x'};
Results{18,4}{1,3}={'PPP6.x'};
Results{18,3}=[3.000000,-2868.319466,20902.282645,-387463.504625,-0.059095];
Results{19,5}=[ 0.001000  6.503198  0.001000  0.001000  0.001000  0.001000  0.001000  0.001000  0.862360  6.937236 ];
Results{19,6}=[ 10.000000  10.000000  10.000000  10.000000  10.000000  10.000000  10.000000  10.000000  10.000000  10.000000  10.000000  10.000000  10.000000  9.315934  10.000000  10.000000  10.000000  10.000000  10.000000  10.000000  0.044882  10.000000  10.000000  10.000000  10.000000  10.000000  10.000000  10.000000  9.178046  10.000000  10.000000  10.000000  10.000000  10.000000  10.000000  10.000000  10.000000  10.000000  10.000000  10.000000  10.000000  10.000000  4.101360  10.000000  10.000000  9.871552  10.000000  10.000000  10.000000  10.000000 ];
Results{19,1}=[20401.169141,2370.444368,650.038971,240.000000];
Results{19,2}=[ 35975.317915  -34332.723654  -67823.423193  14.205430  -8087.397623  85885.611814  4113.882155  187.284945  4902.564961  -18025.857781  6447.340303  218.989489  -67.589942  47851.320982  -9008.040907  50832.231381  -32804.195439  -37700.670600  56290.902452 ; -34332.723654  1372059.481784  846325.661366  -3094.203357  124616.554569  -881060.803628  -530.467740  -50.809823  -652.965286  28575.202610  -2213.304019  714.228463  2234.983611  -888650.225045  5752.558866  -477652.475107  449077.000808  165065.016263  -766587.095373 ; -67823.423193  846325.661366  1088755.096876  -26020.827798  -149391.214134  -1190922.401624  -8632.134839  -331.860290  -10311.069790  133147.225302  -6938.630552  702.437708  891.253755  -1118718.620718  124562.729407  -660410.191193  527262.355187  469705.696510  -1032155.464642 ; 14.205430  -3094.203357  -26020.827798  31090.896204  40227.494430  33410.275464  1116.116314  49.407821  1333.742635  13737.551912  -2.131790  -0.383110  29.867646  34816.131129  -656.181934  10526.416474  -24263.977753  -22814.153030  30728.347191 ; -8087.397623  124616.554569  -149391.214134  40227.494430  448061.665375  185348.004685  4932.028080  133.646627  5859.878128  42552.098294  -24.421133  156.875946  361.663916  188058.379461  3064.071999  68673.780441  -111224.881294  -171276.053783  201810.232629 ; 85885.611814  -881060.803628  -1190922.401624  33410.275464  185348.004685  1317304.494939  10717.498909  447.380405  11916.329396  -151430.092303  9671.425963  -129.902668  -903.096199  1214185.771759  -139022.400563  726322.425630  -574895.077420  -539475.742404  1133494.713588 ; 4113.882155  -530.467740  -8632.134839  1116.116314  4932.028080  10717.498909  5517.723120  138.359511  9376.015498  -1178.310078  974.372537  105.216283  13.637791  6790.177116  -916.716633  6039.832453  -4862.039727  -6752.102150  7712.316905 ; 187.284945  -50.809823  -331.860290  49.407821  133.646627  447.380405  138.359511  7.029810  216.643671  -32.316878  30.282180  7.092709  -0.652972  233.544354  -27.851330  225.828484  -193.525856  -258.153056  314.859495 ; 4902.564961  -652.965286  -10311.069790  1333.742635  5859.878128  11916.329396  9376.015498  216.643671  16237.211543  -1374.557731  1158.087855  127.102027  16.400507  8129.701584  -1094.030280  7201.272317  -5827.323851  -7852.770457  9166.900337 ; -18025.857781  28575.202610  133147.225302  13737.551912  42552.098294  -151430.092303  -1178.310078  -32.316878  -1374.557731  157197.832618  -4848.961000  318.399402  -231.504266  -79099.016126  39915.766810  -127146.430597  -30048.818555  95212.468893  -110429.862597 ; 6447.340303  -2213.304019  -6938.630552  -2.131790  -24.421133  9671.425963  974.372537  30.282180  1158.087855  -4848.961000  20069.443968  -66.924766  305.766891  2740.386312  1034.277230  7061.836178  -2221.397528  -4843.761506  1938.578189 ; 218.989489  714.228463  702.437708  -0.383110  156.875946  -129.902668  105.216283  7.092709  127.102027  318.399402  -66.924766  254.795989  -11.832589  -933.418908  255.684793  -496.756876  176.730459  -83.043553  -574.780220 ; -67.589942  2234.983611  891.253755  29.867646  361.663916  -903.096199  13.637791  -0.652972  16.400507  -231.504266  305.766891  -11.832589  19.901787  -897.435889  -161.758447  -366.486515  597.730502  -62.682770  -970.660719 ; 47851.320982  -888650.225045  -1118718.620718  34816.131129  188058.379461  1214185.771759  6790.177116  233.544354  8129.701584  -79099.016126  2740.386312  -933.418908  -897.435889  1186243.507709  -122140.866735  657231.757428  -578130.755795  -465022.933533  1067541.411090 ; -9008.040907  5752.558866  124562.729407  -656.181934  3064.071999  -139022.400563  -916.716633  -27.851330  -1094.030280  39915.766810  1034.277230  255.684793  -161.758447  -122140.866735  35496.577187  -85358.784923  45442.193102  74002.632944  -115979.310451 ; 50832.231381  -477652.475107  -660410.191193  10526.416474  68673.780441  726322.425630  6039.832453  225.828484  7201.272317  -127146.430597  7061.836178  -496.756876  -366.486515  657231.757428  -85358.784923  417943.227699  -290797.951262  -298782.548488  617435.570362 ; -32804.195439  449077.000808  527262.355187  -24263.977753  -111224.881294  -574895.077420  -4862.039727  -193.525856  -5827.323851  -30048.818555  -2221.397528  176.730459  597.730502  -578130.755795  45442.193102  -290797.951262  320845.637010  203569.560329  -507000.341210 ; -37700.670600  165065.016263  469705.696510  -22814.153030  -171276.053783  -539475.742404  -6752.102150  -258.153056  -7852.770457  95212.468893  -4843.761506  -83.043553  -62.682770  -465022.933533  74002.632944  -298782.548488  203569.560329  318843.169209  -478179.830082 ; 56290.902452  -766587.095373  -1032155.464642  30728.347191  201810.232629  1133494.713588  7712.316905  314.859495  9166.900337  -110429.862597  1938.578189  -574.780220  -970.660719  1067541.411090  -115979.310451  617435.570362  -507000.341210  -478179.830082  1006573.064335 ;];
Results{19,4}={};
Results{19,4}{1,1}={'Help_Ru5P.n'};
Results{19,4}{1,2}={'PPP4.x'};
Results{19,3}=[2.000000,-2232.134843,23011.613509,-409394.530267,-0.075254];
Results{20,5}=[ 0.001000  0.512544  0.007320  0.001000  0.002957  0.001000  0.001000  0.001000  0.923887  10.000000 ];
Results{20,6}=[ 9.550178  10.000000  9.988501  10.000000  9.992540  10.000000  9.999022  9.991392  10.000000  10.000000  9.993102  10.000000  10.000000  2.488451  9.981134  9.996497  9.927292  10.000000  10.000000  10.000000  5.527665  9.992661  10.000000  8.994149  10.000000  9.958871  10.000000  9.926789  9.923340  10.000000  9.934243  10.000000  10.000000  10.000000  10.000000  9.996231  9.929227  10.000000  9.963698  10.000000  9.997880  10.000000  8.089277  10.000000  7.267313  10.000000  10.000000  9.949527  9.924690  10.000000 ];
Results{20,1}=[32209.753336,2365.238194,1043.658445,240.000000];
Results{20,2}=[ 105388.928048  -79302.944946  -156109.768931  -2609.457067  -19692.526311  184624.929102  7210.166002  8653.747760  -45457.753170  19318.836362  1019.106248  -456.365434  91134.484980  -16517.183804  120760.018705  -75296.572642  -86226.723417  138426.467863 ; -79302.944946  2708896.016825  1700573.241279  17897.508659  268573.574900  -1762738.613827  -360.822479  -438.111420  87913.937668  -2835.322484  2381.008897  3906.846877  -1772492.465578  26867.613484  -972475.657080  884568.868675  339065.406320  -1535389.500077 ; -156109.768931  1700573.241279  2304068.459238  -72482.877383  -313784.873349  -2491469.862183  -11176.743578  -13298.658957  309830.359873  -16752.803856  2133.066798  1412.445952  -2354636.083093  281866.351499  -1411236.814807  1101405.258870  1016915.792144  -2196259.738604 ; -2609.457067  17897.508659  -72482.877383  91483.521523  133063.267778  86686.383566  1607.288807  1913.198211  41579.444534  -2.977241  68.032044  138.585486  100629.464195  -1691.067689  28193.085984  -69772.457921  -69856.324587  91995.350824 ; -19692.526311  268573.574900  -313784.873349  133063.267778  924597.463103  378124.961376  5962.788405  7016.285086  106282.427652  -45.533760  400.343262  840.751451  405318.068644  4795.170625  139547.011870  -245827.540032  -360182.548341  429725.728807 ; 184624.929102  -1762738.613827  -2491469.862183  86686.383566  378124.961376  2706131.325017  13118.313725  14630.424744  -341624.349030  20872.618738  -1247.558240  -1538.652935  2532868.765611  -308956.890130  1530495.995232  -1188873.507629  -1135224.866825  2386802.433581 ; 7210.166002  -360.822479  -11176.743578  1607.288807  5962.788405  13118.313725  4935.144099  8521.079953  -1880.924887  1589.133666  225.091917  -7.378014  7175.815711  -829.997793  8114.814792  -6234.478506  -9246.520411  10989.524351 ; 8653.747760  -438.111420  -13298.658957  1913.198211  7016.285086  14630.424744  8521.079953  15217.491944  -2181.662123  1879.762320  273.664435  -12.909559  8478.533940  -964.693229  9633.849255  -7452.861034  -10656.353981  13116.613937 ; -45457.753170  87913.937668  309830.359873  41579.444534  106282.427652  -341624.349030  -1880.924887  -2181.662123  240407.136141  -11375.852830  617.282821  -582.174152  -236674.532268  91304.455272  -261495.942786  21098.852626  180052.886947  -255837.625260 ; 19318.836362  -2835.322484  -16752.803856  -2.977241  -45.533760  20872.618738  1589.133666  1879.762320  -11375.852830  44375.439635  -509.996275  546.615712  3459.726224  2590.181414  17124.459423  -5761.953051  -12025.294684  7789.584522 ; 1019.106248  2381.008897  2133.066798  68.032044  400.343262  -1247.558240  225.091917  273.664435  617.282821  -509.996275  915.822214  -65.415739  -3104.517529  761.693422  -1306.660235  685.232172  -272.158171  -1376.744982 ; -456.365434  3906.846877  1412.445952  138.585486  840.751451  -1538.652935  -7.378014  -12.909559  -582.174152  546.615712  -65.415739  52.972211  -1088.894376  -468.257587  -476.434752  1058.115418  -141.597868  -1804.024571 ; 91134.484980  -1772492.465578  -2354636.083093  100629.464195  405318.068644  2532868.765611  7175.815711  8478.533940  -236674.532268  3459.726224  -3104.517529  -1088.894376  2483467.512784  -280071.315479  1406823.854042  -1170149.238632  -1018252.177003  2255437.888259 ; -16517.183804  26867.613484  281866.351499  -1691.067689  4795.170625  -308956.890130  -829.997793  -964.693229  91304.455272  2590.181414  761.693422  -468.257587  -280071.315479  79602.401856  -193815.181316  102508.532896  162486.987698  -260227.853234 ; 120760.018705  -972475.657080  -1411236.814807  28193.085984  139547.011870  1530495.995232  8114.814792  9633.849255  -261495.942786  17124.459423  -1306.660235  -476.434752  1406823.854042  -193815.181316  895246.115926  -633756.290521  -642056.499005  1325195.035529 ; -75296.572642  884568.868675  1101405.258870  -69772.457921  -245827.540032  -1188873.507629  -6234.478506  -7452.861034  21098.852626  -5761.953051  685.232172  1058.115418  -1170149.238632  102508.532896  -633756.290521  612654.450589  461999.735614  -1069341.161831 ; -86226.723417  339065.406320  1016915.792144  -69856.324587  -360182.548341  -1135224.866825  -9246.520411  -10656.353981  180052.886947  -12025.294684  -272.158171  -141.597868  -1018252.177003  162486.987698  -642056.499005  461999.735614  633491.509273  -1024687.050057 ; 138426.467863  -1535389.500077  -2196259.738604  91995.350824  429725.728807  2386802.433581  10989.524351  13116.613937  -255837.625260  7789.584522  -1376.744982  -1804.024571  2255437.888259  -260227.853234  1325195.035529  -1069341.161831  -1024687.050057  2144951.262119 ;];
Results{20,4}={};
Results{20,4}{1,1}={'Help_Ru5P.n'};
Results{20,4}{1,2}={'PPP4.x'};
Results{20,4}{1,3}={'PPP6.x'};
Results{20,3}=[3.000000,-6259.946938,34814.991530,-888660.165141,-0.251935];
Results{21,5}=[ 0.001000  5.721088  0.001807  0.001139  0.001000  0.001130  0.001000  0.001000  0.959230  9.844807 ];
Results{21,6}=[ 9.999756  10.000000  9.999821  10.000000  10.000000  10.000000  9.989629  10.000000  10.000000  9.999952  10.000000  10.000000  9.989477  10.000000  10.000000  9.990900  10.000000  10.000000  9.999361  10.000000  0.308767  10.000000  10.000000  10.000000  10.000000  10.000000  10.000000  10.000000  8.991685  9.985260  9.991674  10.000000  10.000000  9.976877  10.000000  10.000000  10.000000  9.941361  10.000000  10.000000  10.000000  9.999686  6.816468  10.000000  10.000000  10.000000  10.000000  10.000000  10.000000  10.000000 ];
Results{21,1}=[23677.841462,2384.546433,759.261382,240.000000];
Results{21,2}=[ 50105.524350  -44926.434097  -89041.931269  -389.240600  -10637.555143  110024.520922  4849.040334  5826.450964  -24594.479661  8665.839437  353.604220  -134.850280  60276.975664  -11427.330683  67363.291079  -42765.650865  -49342.144795  75514.174305 ; -44926.434097  1713898.080995  1064784.998993  -162.944264  158340.704114  -1106797.447918  -489.145963  -605.933448  41891.213364  -2832.073390  1030.755263  2690.323484  -1115913.736032  10537.249792  -603456.527887  561566.336402  210093.003174  -963858.178708 ; -89041.931269  1064784.998993  1395847.808949  -36338.434534  -190086.391162  -1520798.316022  -9522.942142  -11438.938427  177798.691561  -9446.955951  1013.183761  1040.955499  -1431566.401121  164033.942391  -849861.465566  672062.001890  607721.841030  -1325944.672250 ; -389.240600  -162.944264  -36338.434534  43951.551481  60133.774864  45454.875148  1290.035834  1551.243232  19555.299797  -2.263626  10.316398  49.938282  49112.821420  -870.725022  14564.185306  -34119.469249  -32896.380995  44062.669769 ; -10637.555143  158340.704114  -190086.391162  60133.774864  563801.447210  233645.277706  5332.006999  6364.767590  56954.505897  -31.744926  207.055940  471.131162  240932.286303  3567.279217  86601.100863  -143554.454185  -217629.718785  257797.435615 ; 110024.520922  -1106797.447918  -1520798.316022  45454.875148  233645.277706  1670724.731536  11544.597735  12960.575921  -200089.762637  12494.116974  -341.931797  -1075.301750  1549101.218572  -181989.496860  930266.570369  -730179.448330  -690679.306248  1450951.625692 ; 4849.040334  -489.145963  -9522.942142  1290.035834  5332.006999  11544.597735  5618.525077  9512.686221  -1446.796336  1099.353823  132.958585  11.376562  7215.409421  -980.223118  6749.640311  -5303.385357  -7566.966516  8735.971543 ; 5826.450964  -605.933448  -11438.938427  1551.243232  6364.767590  12960.575921  9512.686221  16389.217605  -1707.386381  1313.307726  161.645836  13.091116  8671.967704  -1174.483242  8095.139584  -6388.391968  -8865.112890  10469.536046 ; -24594.479661  41891.213364  177798.691561  19555.299797  56954.505897  -200089.762637  -1446.796336  -1707.386381  176880.289233  -6507.618916  406.072992  -316.259955  -119349.003135  52640.411190  -160448.799285  -16427.400694  117415.717217  -147956.668627 ; 8665.839437  -2832.073390  -9446.955951  -2.263626  -31.744926  12494.116974  1099.353823  1313.307726  -6507.618916  25494.251688  -133.164667  377.269468  3761.662765  1210.645180  9515.154089  -3017.928676  -6478.480178  3282.625446 ; 353.604220  1030.755263  1013.183761  10.316398  207.055940  -341.931797  132.958585  161.645836  406.072992  -133.164667  385.020483  -20.922835  -1381.202973  362.841330  -690.688347  282.382481  -110.216168  -763.447552 ; -134.850280  2690.323484  1040.955499  49.938282  471.131162  -1075.301750  11.376562  13.091116  -316.259955  377.269468  -20.922835  27.199538  -995.534763  -226.942086  -405.614123  721.540553  -88.350959  -1180.595026 ; 60276.975664  -1115913.736032  -1431566.401121  49112.821420  240932.286303  1549101.218572  7215.409421  8671.967704  -119349.003135  3761.662765  -1381.202973  -995.534763  1512905.809195  -161260.578604  847029.148932  -727678.362177  -604685.903613  1368274.873527 ; -11427.330683  10537.249792  164033.942391  -870.725022  3567.279217  -181989.496860  -980.223118  -1174.483242  52640.411190  1210.645180  362.841330  -226.942086  -161260.578604  46409.416354  -112493.948684  59852.429314  96512.003220  -152476.612362 ; 67363.291079  -603456.527887  -849861.465566  14564.185306  86601.100863  930266.570369  6749.640311  8095.139584  -160448.799285  9515.154089  -690.688347  -405.614123  847029.148932  -112493.948684  537844.222828  -377397.455984  -385520.723200  796188.283564 ; -42765.650865  561566.336402  672062.001890  -34119.469249  -143554.454185  -730179.448330  -5303.385357  -6388.391968  -16427.400694  -3017.928676  282.382481  721.540553  -727678.362177  59852.429314  -377397.455984  393823.219277  268103.858678  -648224.037773 ; -49342.144795  210093.003174  607721.841030  -32896.380995  -217629.718785  -690679.306248  -7566.966516  -8865.112890  117415.717217  -6478.480178  -110.216168  -88.350959  -604685.903613  96512.003220  -385520.723200  268103.858678  398085.111422  -615374.996978 ; 75514.174305  -963858.178708  -1325944.672250  44062.669769  257797.435615  1450951.625692  8735.971543  10469.536046  -147956.668627  3282.625446  -763.447552  -1180.595026  1368274.873527  -152476.612362  796188.283564  -648224.037773  -615374.996978  1292593.887514 ;];
Results{21,4}={};
Results{21,4}{1,1}={'Help_Ru5P.n'};
Results{21,4}{1,2}={'PPP4.x'};
Results{21,4}{1,3}={'PPP6.x'};
Results{21,3}=[3.000000,-3957.606384,26302.387895,-546932.517485,-0.107474];
Results{22,5}=[ 0.001003  6.459272  0.001027  0.001006  0.001057  0.001017  0.001000  0.018801  1.016978  9.993458 ];
Results{22,6}=[ 9.968332  9.999473  9.999886  9.999989  9.999764  10.000000  9.999999  10.000000  10.000000  9.999414  10.000000  9.998886  10.000000  9.870071  9.999999  9.999729  9.999998  9.999998  9.999994  9.999998  0.194707  9.999998  9.943304  9.998469  9.999978  9.999998  10.000000  9.999998  9.234199  9.999270  9.999315  10.000000  9.999978  9.999961  9.999999  9.999621  9.999998  10.000000  9.999928  10.000000  10.000000  10.000000  9.676294  9.999997  9.997109  9.954098  9.999978  9.972875  9.999998  9.999978 ];
Results{22,1}=[22955.054275,2397.473470,735.168476,240.000000];
Results{22,2}=[ 46690.952592  -42321.961300  -83890.211310  -280.738441  -10040.907736  104201.825864  4678.334008  5612.790314  -22998.341803  8121.305163  321.538369  -118.742154  57249.625777  -10840.532002  63351.619910  -40350.369556  -46537.113289  70847.360707 ; -42321.961300  1633022.807834  1012867.984545  -977.435602  150624.001184  -1053086.116644  -477.084081  -593.614323  38669.296538  -2690.470694  953.204979  2584.485780  -1061984.431720  9385.816328  -573524.950065  534856.343485  199258.056210  -916959.739884 ; -83890.211310  1012867.984545  1322753.083480  -33749.592150  -180516.995471  -1442254.025977  -9288.768211  -11156.174908  167173.211451  -8833.808805  936.428616  1006.843290  -1357142.176978  154621.963304  -804736.965146  637563.026429  574848.690789  -1256066.807194 ; -280.738441  -977.435602  -33749.592150  40682.864148  55086.434755  42428.131147  1245.390508  1497.322323  18063.521698  -2.204180  7.484863  44.821607  45505.927767  -820.964162  13561.178768  -31624.689441  -30343.863392  40702.373257 ; -10040.907736  150624.001184  -180516.995471  55086.434755  536898.152070  222303.039234  5236.501332  6249.844027  53461.994157  -30.026217  194.734203  445.576602  228445.821332  3466.687116  82407.621395  -135868.509839  -206812.984639  244679.293452 ; 104201.825864  -1053086.116644  -1442254.025977  42428.131147  222303.039234  1586491.688782  11313.833625  12692.271353  -188531.424163  11805.190315  -286.572024  -1036.474621  1469364.005938  -171738.182765  881684.454681  -693155.704481  -654667.168756  1375460.635429 ; 4678.334008  -477.084081  -9288.768211  1245.390508  5236.501332  11313.833625  5619.800719  9503.967532  -1379.295704  1069.268510  126.252972  11.918027  7085.541304  -960.622257  6566.051794  -5187.289370  -7368.057610  8478.005025 ; 5612.790314  -593.614323  -11156.174908  1497.322323  6249.844027  12692.271353  9503.967532  16351.998227  -1627.491714  1276.717863  153.466239  13.979728  8521.425125  -1152.556479  7873.718455  -6246.857852  -8631.313336  10152.993204 ; -22998.341803  38669.296538  167173.211451  18063.521698  53461.994157  -188531.424163  -1379.295704  -1627.491714  172115.141182  -6110.337693  386.038296  -295.886880  -109809.752584  49602.192710  -152486.742794  -19624.675025  112154.644077  -139063.637423 ; 8121.305163  -2690.470694  -8833.808805  -2.204180  -30.026217  11805.190315  1069.268510  1276.717863  -6110.337693  24233.265260  -116.383170  361.245385  3512.550074  1172.993579  8918.346588  -2817.885876  -6079.755414  2943.262580 ; 321.538369  953.204979  936.428616  7.484863  194.734203  -286.572024  126.252972  153.466239  386.038296  -116.383170  353.340178  -18.695950  -1271.869388  336.993199  -643.564038  255.438447  -104.511334  -716.357370 ; -118.742154  2584.485780  1006.843290  44.821607  445.576602  -1036.474621  11.918027  13.979728  -295.886880  361.245385  -18.695950  25.478617  -974.192197  -211.182894  -397.381811  692.952559  -82.159196  -1131.751458 ; 57249.625777  -1061984.431720  -1357142.176978  45505.927767  228445.821332  1469364.005938  7085.541304  8521.425125  -109809.752584  3512.550074  -1271.869388  -974.192197  1435196.375460  -151932.080055  801858.344143  -692046.741074  -571413.338148  1296784.348053 ; -10840.532002  9385.816328  154621.963304  -820.964162  3466.687116  -171738.182765  -960.622257  -1152.556479  49602.192710  1172.993579  336.993199  -211.182894  -151932.080055  43810.462547  -106016.438912  56413.201018  91144.059833  -143786.605850 ; 63351.619910  -573524.950065  -804736.965146  13561.178768  82407.621395  881684.454681  6566.051794  7873.718455  -152486.742794  8918.346588  -643.564038  -397.381811  801858.344143  -106016.438912  509250.918958  -356766.001045  -364853.484116  753658.979065 ; -40350.369556  534856.343485  637563.026429  -31624.689441  -135868.509839  -693155.704481  -5187.289370  -6246.857852  -19624.675025  -2817.885876  255.438447  692.952559  -692046.741074  56413.201018  -356766.001045  376389.168560  252697.845640  -614588.310659 ; -46537.113289  199258.056210  574848.690789  -30343.863392  -206812.984639  -654667.168756  -7368.057610  -8631.313336  112154.644077  -6079.755414  -104.511334  -82.159196  -571413.338148  91144.059833  -364853.484116  252697.845640  379256.709138  -582744.262558 ; 70847.360707  -916959.739884  -1256066.807194  40702.373257  244679.293452  1375460.635429  8478.005025  10152.993204  -139063.637423  2943.262580  -716.357370  -1131.751458  1296784.348053  -143786.605850  753658.979065  -614588.310659  -582744.262558  1224591.611417 ;];
Results{22,4}={};
Results{22,4}{1,1}={'Help_Ru5P.n'};
Results{22,4}{1,2}={'PPP4.x'};
Results{22,4}{1,3}={'PPP6.x'};
Results{22,3}=[3.000000,-3806.981304,25592.527745,-519651.878843,-0.100064];
Results{23,5}=[ 7.524449  10.000000  0.001000  0.001000  0.004441  0.001000  0.001000  10.000000  0.001000  0.001000 ];
Results{23,6}=[ 10.000000  0.001000  10.000000  0.001000  9.993383  10.000000  10.000000  10.000000  10.000000  9.840529  10.000000  10.000000  10.000000  0.001000  10.000000  10.000000  3.312626  2.660338  10.000000  3.302001  1.812530  0.001000  0.001000  0.001000  0.001000  0.001000  10.000000  10.000000  3.316082  10.000000  10.000000  10.000000  0.001000  10.000000  10.000000  9.911294  9.999860  10.000000  10.000000  10.000000  10.000000  10.000000  0.001000  0.001000  10.000000  0.001000  0.001000  10.000000  3.298848  0.001000 ];
Results{23,1}=[3975.200691,1636.383876,102.506690,240.000000];
Results{23,2}=[ 3367.723186  -19672.638249  -14521.243355  -500.017025  -184.279564  -2.280634  15483.986461  23.561084  433.321283  5.690484  416.868525  -1262.922909  2147.615003  26.627333  -10.599757  13242.875052  -231.036246  8923.857067  -7660.292645  -4189.719364  13085.044342 ; -19672.638249  764307.606539  494846.954812  -9515.558931  56053.445791  -8.120922  -512310.274109  -26.585870  689.780999  2.998172  1153.014621  2941.857766  508.333875  500.464094  962.034672  -520803.395475  1609.127516  -272017.383822  269074.933811  107070.283635  -462924.281833 ; -14521.243355  494846.954812  350911.064315  -26964.488526  -32167.756940  1.970127  -366419.461387  -65.511230  -1128.704526  -10.981821  -1118.783153  -10837.789573  -131.410171  336.432737  589.011959  -376189.368849  3719.925210  -190089.709730  200927.400609  88415.368527  -332269.173330 ; -500.017025  -9515.558931  -26964.488526  140964.918694  -28610.009044  -1.913647  31034.023899  129.534658  1970.957032  -0.563329  1751.540566  57221.706423  1.148303  31.052417  -18.413466  56099.427904  -6.746667  -811.257089  -56410.429254  -20655.033069  35621.994682 ; -184.279564  56053.445791  -32167.756940  -28610.009044  342735.882905  -12.582290  44479.408478  26.781267  4671.483993  33.136678  6229.927169  4245.096252  18.018204  35.795747  192.808583  38095.264917  525.677931  16676.789806  -20922.195723  -56931.552328  51175.638583 ; -2.280634  -8.120922  1.970127  -1.913647  -12.582290  0.762846  -22.806910  -0.640271  31.739460  4.678499  29.980240  -0.873435  -1.440147  0.454270  0.068917  -4.217979  -0.470000  -2.562939  3.431074  1.154020  5.095559 ; 15483.986461  -512310.274109  -366419.461387  31034.023899  44479.408478  -22.806910  385408.409003  59.853538  1962.374260  16.928287  1779.186518  8437.501747  235.596059  -366.305704  -609.041287  391527.493197  -3974.634256  199429.698924  -207867.032387  -101131.790537  350191.951604 ; 23.561084  -26.585870  -65.511230  129.534658  26.781267  -0.640271  59.853538  24.864748  -342.214192  -7.648247  -132.238595  23.356424  19.408468  2.558066  -0.245331  94.113976  -2.002328  46.797594  -70.137750  15.899949  34.891127 ; 433.321283  689.780999  -1128.704526  1970.957032  4671.483993  31.739460  1962.374260  -342.214192  7505.977136  386.459568  4420.343439  414.168055  301.870342  30.707654  1.331336  1577.857809  -12.387382  785.024054  -1198.828707  -3298.836868  1135.319324 ; 5.690484  2.998172  -10.981821  -0.563329  33.136678  4.678499  16.928287  -7.648247  386.459568  95.590305  286.574198  -5.570006  1.288084  -0.602908  -0.133679  11.073193  1.145207  11.000027  -5.429142  -186.621768  6.938009 ; 416.868525  1153.014621  -1118.783153  1751.540566  6229.927169  29.980240  1779.186518  -132.238595  4420.343439  286.574198  3456.782714  520.607052  270.729363  23.446898  3.819820  1586.101673  -2.934392  725.274279  -1245.499827  -2797.756656  1177.491903 ; -1262.922909  2941.857766  -10837.789573  57221.706423  4245.096252  -0.873435  8437.501747  23.356424  414.168055  -5.570006  520.607052  126368.349877  -393.595212  -75.986932  12.216119  65649.088912  939.840313  -30983.481262  -95385.447440  15819.021190  20076.813796 ; 2147.615003  508.333875  -131.410171  1.148303  18.018204  -1.440147  235.596059  19.408468  301.870342  1.288084  270.729363  -393.595212  5906.304741  32.366534  -19.798940  -1436.855777  265.423169  487.185881  -84.118201  -419.282687  -252.007369 ; 26.627333  500.464094  336.432737  31.052417  35.795747  0.454270  -366.305704  2.558066  30.707654  -0.602908  23.446898  -75.986932  32.366534  258.013921  -0.063124  -342.194566  14.025141  -120.380644  196.371213  47.433465  -387.230332 ; -10.599757  962.034672  589.011959  -18.413466  192.808583  0.068917  -609.041287  -0.245331  1.331336  -0.133679  3.819820  12.216119  -19.798940  -0.063124  2.488975  -631.892532  1.208629  -327.471381  315.144338  107.808531  -534.291113 ; 13242.875052  -520803.395475  -376189.368849  56099.427904  38095.264917  -4.217979  391527.493197  94.113976  1577.857809  11.073193  1586.101673  65649.088912  -1436.855777  -342.194566  -631.892532  428702.387544  -3675.121221  188308.216222  -253957.455612  -85698.971241  358121.287737 ; -231.036246  1609.127516  3719.925210  -6.746667  525.677931  -0.470000  -3974.634256  -2.002328  -12.387382  1.145207  -2.934392  939.840313  265.423169  14.025141  1.208629  -3675.121221  885.285700  -2418.728384  1478.972179  1781.923107  -3521.877057 ; 8923.857067  -272017.383822  -190089.709730  -811.257089  16676.789806  -2.562939  199429.698924  46.797594  785.024054  11.000027  725.274279  -30983.481262  487.185881  -120.380644  -327.471381  188308.216222  -2418.728384  114183.497679  -83199.689497  -52837.540469  175708.440374 ; -7660.292645  269074.933811  200927.400609  -56410.429254  -20922.195723  3.431074  -207867.032387  -70.137750  -1198.828707  -5.429142  -1245.499827  -95385.447440  -84.118201  196.371213  315.144338  -253957.455612  1478.972179  -83199.689497  178585.421022  37018.002323  -195785.771450 ; -4189.719364  107070.283635  88415.368527  -20655.033069  -56931.552328  1.154020  -101131.790537  15.899949  -3298.836868  -186.621768  -2797.756656  15819.021190  -419.282687  47.433465  107.808531  -85698.971241  1781.923107  -52837.540469  37018.002323  82168.772072  -105315.393027 ; 13085.044342  -462924.281833  -332269.173330  35621.994682  51175.638583  5.095559  350191.951604  34.891127  1135.319324  6.938009  1177.491903  20076.813796  -252.007369  -387.230332  -534.291113  358121.287737  -3521.877057  175708.440374  -195785.771450  -105315.393027  331633.121200 ;];
Results{23,4}={};
Results{23,3}=[0.000000,-487.699890,5851.584566,-155593.963101,-0.002612];
Results{24,5}=[ 0.001000  4.858926  0.001005  0.001000  0.001243  0.001822  1.808214  0.001000  0.753909  10.000000 ];
Results{24,6}=[ 9.895378  10.000000  10.000000  10.000000  10.000000  10.000000  10.000000  10.000000  10.000000  10.000000  10.000000  10.000000  10.000000  10.000000  10.000000  10.000000  10.000000  10.000000  10.000000  10.000000  3.602886  10.000000  10.000000  10.000000  10.000000  10.000000  10.000000  10.000000  10.000000  10.000000  10.000000  10.000000  10.000000  10.000000  10.000000  10.000000  10.000000  10.000000  10.000000  10.000000  10.000000  10.000000  8.795406  10.000000  10.000000  10.000000  10.000000  9.967103  10.000000  10.000000 ];
Results{24,1}=[24076.430742,2413.537447,772.547691,240.000000];
Results{24,2}=[ 56537.867735  -50816.031313  -98968.858148  -597.808738  -11698.299273  118433.183255  4542.127203  5553.709040  -28433.960648  9666.654698  459.974418  -168.555172  65760.257474  -12454.367699  75252.467983  -46815.201749  -54345.241977  85851.735281 ; -50816.031313  1889854.616083  1179431.751538  1169.768321  173971.770780  -1224534.024965  -474.165364  -590.920534  48692.028023  -3155.647129  1258.558788  2946.847509  -1235404.376365  13277.909731  -669203.758735  620514.209320  235444.761575  -1069234.187922 ; -98968.858148  1179431.751538  1545715.925213  -40893.145402  -208231.600832  -1676690.812054  -8830.370734  -10758.693256  199806.822868  -10601.095104  1262.561890  1143.703293  -1584097.347578  182385.115754  -941912.780403  742105.282082  672886.596490  -1471892.961336 ; -597.808738  1169.768321  -40893.145402  50225.551317  69243.815080  50028.581123  1212.514515  1480.151733  22164.906765  -2.251530  15.830458  58.965121  55459.234746  -946.299006  16331.797700  -38496.671368  -37382.751064  50374.291365 ; -11698.299273  173971.770780  -208231.600832  69243.815080  613632.652280  253554.061933  4887.620988  5908.156980  62862.520815  -39.648342  222.243515  522.120916  264203.470501  3550.629158  94716.561437  -157578.226436  -238230.556058  283613.835345 ; 118433.183255  -1224534.024965  -1676690.812054  50028.581123  253554.061933  1829133.968239  10301.292199  11820.935812  -223939.504419  13411.406721  -671.485831  -1174.548767  1708726.777404  -201618.067206  1026019.892970  -802082.553642  -757867.955618  1604153.798336 ; 4542.127203  -474.165364  -8830.370734  1212.514515  4887.620988  10301.292199  4865.754542  8084.709956  -1545.730269  1033.695302  133.498151  11.413946  6583.125356  -915.765722  6329.575628  -4784.336001  -7112.017004  8328.262622 ; 5553.709040  -590.920534  -10758.693256  1480.151733  5908.156980  11820.935812  8084.709956  13657.008802  -1858.159720  1251.199233  164.527444  12.382203  8007.143320  -1110.639281  7701.917081  -5844.344529  -8456.469587  10153.323271 ; -28433.960648  48692.028023  199806.822868  22164.906765  62862.520815  -223939.504419  -1545.730269  -1858.159720  186312.578774  -7385.065141  434.216547  -348.928354  -138776.398674  58556.854834  -176808.251014  -9499.507438  128811.150266  -167031.257247 ; 9666.654698  -3155.647129  -10601.095104  -2.251530  -39.648342  13411.406721  1033.695302  1251.199233  -7385.065141  28005.518056  -167.888926  410.248395  4174.764110  1284.991226  10661.656028  -3288.682850  -7215.126778  4117.966669 ; 459.974418  1258.558788  1262.561890  15.830458  222.243515  -671.485831  133.498151  164.527444  434.216547  -167.888926  474.561155  -27.349320  -1754.799871  441.199618  -838.056037  401.285609  -98.664861  -853.478664 ; -168.555172  2946.847509  1143.703293  58.965121  522.120916  -1174.548767  11.413946  12.382203  -348.928354  410.248395  -27.349320  30.700923  -1072.587596  -257.154283  -444.330013  792.875250  -92.907402  -1316.463566 ; 65760.257474  -1235404.376365  -1584097.347578  55459.234746  264203.470501  1708726.777404  6583.125356  8007.143320  -138776.398674  4174.764110  -1754.799871  -1072.587596  1672376.838247  -179443.653997  939044.781444  -800267.436243  -670339.991675  1516554.560903 ; -12454.367699  13277.909731  182385.115754  -946.299006  3550.629158  -201618.067206  -915.765722  -1110.639281  58556.854834  1284.991226  441.199618  -257.154283  -179443.653997  51401.740990  -125075.930416  66517.910047  106866.747928  -169635.598217 ; 75252.467983  -669203.758735  -941912.780403  16331.797700  94716.561437  1026019.892970  6329.575628  7701.917081  -176808.251014  10661.656028  -838.056037  -444.330013  939044.781444  -125075.930416  595882.635055  -419076.903586  -426534.928933  884870.044211 ; -46815.201749  620514.209320  742105.282082  -38496.671368  -157578.226436  -802082.553642  -4784.336001  -5844.344529  -9499.507438  -3288.682850  401.285609  792.875250  -800267.436243  66517.910047  -419076.903586  428574.549684  297722.673369  -717830.699781 ; -54345.241977  235444.761575  672886.596490  -37382.751064  -238230.556058  -757867.955618  -7112.017004  -8456.469587  128811.150266  -7215.126778  -98.664861  -92.907402  -670339.991675  106866.747928  -426534.928933  297722.673369  434074.296329  -681838.563027 ; 85851.735281  -1069234.187922  -1471892.961336  50374.291365  283613.835345  1604153.798336  8328.262622  10153.323271  -167031.257247  4117.966669  -853.478664  -1316.463566  1516554.560903  -169635.598217  884870.044211  -717830.699781  -681838.563027  1437103.932166 ;];
Results{24,4}={};
Results{24,4}{1,1}={'Help_Ru5P.n'};
Results{24,4}{1,2}={'PPP4.x'};
Results{24,4}{1,3}={'PPP6.x'};
Results{24,3}=[3.000000,-4049.841586,26729.968189,-602103.371977,-0.112256];
Results{25,5}=[ 0.001000  0.001000  0.001000  0.001002  0.001000  0.001000  8.196227  0.891169  0.001000  9.748477 ];
Results{25,6}=[ 10.000000  10.000000  10.000000  10.000000  10.000000  10.000000  9.999306  9.999450  10.000000  9.994718  9.887462  10.000000  10.000000  3.547547  10.000000  9.998952  9.924050  9.946115  10.000000  9.948039  7.079987  9.942771  9.968710  9.898128  9.831862  10.000000  10.000000  9.998490  9.985727  10.000000  9.999994  9.879432  9.894593  10.000000  9.939051  9.998062  9.923666  9.998133  10.000000  9.994016  10.000000  9.974007  10.000000  9.897664  9.994913  2.872184  9.919346  9.792843  9.945778  9.898131 ];
Results{25,1}=[25748.691497,2367.831801,828.289717,240.000000];
Results{25,2}=[ 80811.432018  -66967.828047  -123148.216598  -1593.205003  -16131.855632  132539.533322  2678.000084  -524.861045  3688.754084  -40460.208596  14338.513727  931.502174  -311.028759  71810.204481  -13193.037578  96471.509897  -56009.743102  -66257.596711  114266.187437 ; -66967.828047  2383933.613189  1493852.250789  8571.829391  241059.272996  -1542978.201908  487.126700  168.646286  533.738602  70463.332421  -3122.277077  2190.381700  3702.496432  -1560757.921531  21645.960119  -849733.610852  779278.278141  299082.037261  -1358626.100309 ; -123148.216598  1493852.250789  1946585.679837  -53005.495614  -261785.180833  -2083566.237366  -3835.920942  839.176922  -5703.970706  257470.701161  -12606.224270  2141.851523  1459.811319  -1992225.229477  230265.228274  -1186452.516451  928981.822755  843135.668362  -1868082.916485 ; -1593.205003  8571.829391  -53005.495614  67877.469540  92730.405921  60792.850852  534.639664  -126.756368  836.269432  29260.602856  -1.202220  44.810388  95.702830  72865.191612  -1385.408722  20999.221657  -50259.711798  -49876.647145  67854.308300 ; -16131.855632  241059.272996  -261785.180833  92730.405921  809563.235836  311582.426695  2876.204173  -271.833253  3979.641632  82933.434745  -56.528053  245.255559  728.557086  334100.173138  4011.782906  117347.366792  -200281.522155  -306526.227533  365255.807424 ; 132539.533322  -1542978.201908  -2083566.237366  60792.850852  311582.426695  2234156.736276  3757.752671  -941.000476  5620.325534  -282832.793547  13772.404980  -2225.924379  -1444.887349  2129954.188568  -251981.902903  1272671.554963  -989838.868867  -926193.386733  2007845.931896 ; 2678.000084  487.126700  -3835.920942  534.639664  2876.204173  3757.752671  3390.132717  169.839184  4192.262822  -934.084245  635.529623  72.750552  5.617007  2185.374072  -246.057250  2889.582554  -1955.487111  -4084.105343  4238.539677 ; -524.861045  168.646286  839.176922  -126.756368  -271.833253  -941.000476  169.839184  46.382931  128.472656  164.560520  -82.649741  -27.491221  4.466400  -510.059958  61.867334  -599.371784  434.858266  501.713493  -949.210047 ; 3688.754084  533.738602  -5703.970706  836.269432  3979.641632  5620.325534  4192.262822  128.472656  5511.527247  -1348.149789  856.717280  109.852301  5.386732  3519.315937  -456.162347  4268.205239  -2920.157077  -5410.229821  6183.641512 ; -40460.208596  70463.332421  257470.701161  29260.602856  82933.434745  -282832.793547  -934.084245  164.560520  -1348.149789  213504.961295  -9798.074134  372.278042  -417.201610  -187796.693375  74266.866148  -220926.764193  7429.328801  157301.175540  -217367.763261 ; 14338.513727  -3122.277077  -12606.224270  -1.202220  -56.528053  13772.404980  635.529623  -82.649741  856.717280  -9798.074134  35992.275765  -433.075004  477.384305  2558.653515  2212.470262  13361.256100  -3573.751063  -8886.391210  6016.867452 ; 931.502174  2190.381700  2141.851523  44.810388  245.255559  -2225.924379  72.750552  -27.491221  109.852301  372.278042  -433.075004  853.388793  -57.124281  -3160.963352  703.922768  -1283.557162  907.987496  -68.254634  -989.708987 ; -311.028759  3702.496432  1459.811319  95.702830  728.557086  -1444.887349  5.617007  4.466400  5.386732  -417.201610  477.384305  -57.124281  41.985775  -1255.822287  -361.319808  -573.878289  990.594281  -82.884540  -1772.944551 ; 71810.204481  -1560757.921531  -1992225.229477  72865.191612  334100.173138  2129954.188568  2185.374072  -510.059958  3519.315937  -187796.693375  2558.653515  -3160.963352  -1255.822287  2105007.744425  -228412.262711  1182436.111602  -994641.591593  -841928.398092  1916128.033226 ; -13193.037578  21645.960119  230265.228274  -1385.408722  4011.782906  -251981.902903  -246.057250  61.867334  -456.162347  74266.866148  2212.470262  703.922768  -361.319808  -228412.262711  65063.155881  -157867.213320  83598.708143  132920.202821  -213837.971184 ; 96471.509897  -849733.610852  -1186452.516451  20999.221657  117347.366792  1272671.554963  2889.582554  -599.371784  4268.205239  -220926.764193  13361.256100  -1283.557162  -573.878289  1182436.111602  -157867.213320  749987.888850  -529066.319949  -532563.733546  1123716.284362 ; -56009.743102  779278.278141  928981.822755  -50259.711798  -200281.522155  -989838.868867  -1955.487111  434.858266  -2920.157077  7429.328801  -3573.751063  907.987496  990.594281  -994641.591593  83598.708143  -529066.319949  521635.268519  375261.248766  -906338.884066 ; -66257.596711  299082.037261  843135.668362  -49876.647145  -306526.227533  -926193.386733  -4084.105343  501.713493  -5410.229821  157301.175540  -8886.391210  -68.254634  -82.884540  -841928.398092  132920.202821  -532563.733546  375261.248766  528473.482970  -861064.583824 ; 114266.187437  -1358626.100309  -1868082.916485  67854.308300  365255.807424  2007845.931896  4238.539677  -949.210047  6183.641512  -217367.763261  6016.867452  -989.708987  -1772.944551  1916128.033226  -213837.971184  1123716.284362  -906338.884066  -861064.583824  1839363.041634 ;];
Results{25,4}={};
Results{25,4}{1,1}={'Help_Ru5P.n'};
Results{25,4}{1,2}={'PPP4.x'};
Results{25,3}=[2.000000,-3088.774600,28356.523298,-715357.863342,-0.160478];
Results{26,5}=[ 0.001114  0.106615  0.001001  0.001074  0.001142  0.001104  0.001000  0.001471  0.986384  9.813677 ];
Results{26,6}=[ 6.782900  10.000000  9.990390  9.988492  9.966209  10.000000  10.000000  9.995081  10.000000  9.978486  9.998037  9.994145  9.993793  5.008663  9.993328  9.996318  9.995600  9.999753  9.999956  9.995658  3.072159  9.992996  9.999583  7.300553  9.988900  9.992336  9.999876  9.999809  9.989605  9.999986  9.995458  9.999810  9.988466  9.997596  9.990292  9.999987  9.999995  9.995174  9.983733  9.997826  9.990354  9.999971  7.150689  9.992725  6.464846  10.000000  9.980671  10.000000  9.995723  9.988738 ];
Results{26,1}=[33073.522290,2339.898583,1072.450743,240.000000];
Results{26,2}=[ 110660.577559  -82228.280961  -162464.936277  -2924.727086  -20749.137377  191448.163758  7394.198395  8821.389716  -47121.675702  20990.791124  1105.568235  -510.388477  93680.845143  -16682.610236  125493.622202  -78366.003389  -89736.084763  145096.100852 ; -82228.280961  2805026.751460  1761739.155929  20625.555520  280347.179159  -1825697.077796  -299.964253  -367.892460  92908.473684  -2546.272966  2555.078783  4026.149236  -1835623.782585  28628.369240  -1008050.501934  915150.100067  351159.568782  -1590331.503159 ; -162464.936277  1761739.155929  2391621.640437  -76443.709953  -325795.760446  -2584152.016191  -11176.809114  -13203.230645  322448.606343  -17374.131333  2258.763085  1451.018733  -2443671.733122  293230.403459  -1465275.994569  1142826.149796  1056117.782587  -2280545.032319 ; -2924.727086  20625.555520  -76443.709953  96798.646307  141389.276631  91046.387068  1607.310117  1897.874833  44078.022985  -3.092601  76.082904  150.178926  106375.751964  -1797.632966  29657.636681  -73735.585232  -74036.782413  97370.629788 ; -20749.137377  280347.179159  -325795.760446  141389.276631  961147.800247  391724.676019  5938.811366  6929.336254  111664.125857  -45.254489  424.569672  881.318453  421696.115243  4929.426093  144516.762018  -256178.855036  -374275.327636  446735.833517 ; 191448.163758  -1825697.077796  -2584152.016191  91046.387068  391724.676019  2804011.600035  13119.820055  14508.324006  -354779.466607  21584.498846  -1357.901429  -1594.081989  2626894.573454  -320971.341285  1587530.014850  -1232752.222188  -1177142.870408  2476739.684772 ; 7394.198395  -299.964253  -11176.809114  1607.310117  5938.811366  13119.820055  4637.183036  8105.492882  -1843.918588  1658.739131  235.508683  -12.691472  6994.342785  -759.021718  8096.547547  -6253.214319  -9270.649424  11136.737072 ; 8821.389716  -367.892460  -13203.230645  1897.874833  6929.336254  14508.324006  8105.492882  14735.523979  -2115.032792  1948.798552  285.268504  -19.488019  8192.449422  -868.846300  9540.069553  -7425.699022  -10590.559617  13199.949526 ; -47121.675702  92908.473684  322448.606343  44078.022985  111664.125857  -354779.466607  -1843.918588  -2115.032792  246862.400859  -11842.237531  642.423963  -604.862081  -247985.128456  95107.829490  -271234.698548  24383.180598  185666.655067  -266035.157779 ; 20990.791124  -2546.272966  -17374.131333  -3.092601  -45.254489  21584.498846  1658.739131  1948.798552  -11842.237531  46706.123521  -574.873693  557.850430  2835.870762  2888.687790  17879.604008  -6050.413397  -12634.995927  8243.315693 ; 1105.568235  2555.078783  2258.763085  76.082904  424.569672  -1357.901429  235.508683  285.268504  642.423963  -574.873693  979.348604  -71.341074  -3307.488515  808.164377  -1375.685102  728.898444  -294.223055  -1432.285157 ; -510.388477  4026.149236  1451.018733  150.178926  881.318453  -1594.081989  -12.691472  -19.488019  -604.862081  557.850430  -71.341074  55.619873  -1084.186201  -495.403683  -489.405129  1093.769731  -139.380444  -1864.360710 ; 93680.845143  -1835623.782585  -2443671.733122  106375.751964  421696.115243  2626894.573454  6994.342785  8192.449422  -247985.128456  2835.870762  -3307.488515  -1084.186201  2577654.499564  -291792.984249  1460893.375668  -1212908.487694  -1057911.236881  2340998.051123 ; -16682.610236  28628.369240  293230.403459  -1797.632966  4929.426093  -320971.341285  -759.021718  -868.846300  95107.829490  2888.687790  808.164377  -495.403683  -291792.984249  82900.820055  -201666.344143  106556.185521  168690.903174  -270559.068655 ; 125493.622202  -1008050.501934  -1465275.994569  29657.636681  144516.762018  1587530.014850  8096.547547  9540.069553  -271234.698548  17879.604008  -1375.685102  -489.405129  1460893.375668  -201666.344143  929552.043297  -658324.086634  -666451.335509  1376414.281100 ; -78366.003389  915150.100067  1142826.149796  -73735.585232  -256178.855036  -1232752.222188  -6253.214319  -7425.699022  24383.180598  -6050.413397  728.898444  1093.769731  -1212908.487694  106556.185521  -658324.086634  633937.786394  480780.397297  -1110361.730097 ; -89736.084763  351159.568782  1056117.782587  -74036.782413  -374275.327636  -1177142.870408  -9270.649424  -10590.559617  185666.655067  -12634.995927  -294.223055  -139.380444  -1057911.236881  168690.903174  -666451.335509  480780.397297  655862.117265  -1064353.952464 ; 145096.100852  -1590331.503159  -2280545.032319  97370.629788  446735.833517  2476739.684772  11136.737072  13199.949526  -266035.157779  8243.315693  -1432.285157  -1864.360710  2340998.051123  -270559.068655  1376414.281100  -1110361.730097  -1064353.952464  2227894.162125 ;];
Results{26,4}={};
Results{26,4}{1,1}={'Help_Ru5P.n'};
Results{26,4}{1,2}={'PPP4.x'};
Results{26,4}{1,3}={'PPP6.x'};
Results{26,3}=[3.000000,-6478.409012,35653.420873,-921724.702479,-0.274947];
Results{27,5}=[ 0.001000  0.863016  0.001000  0.001000  0.001000  0.001006  0.001000  0.001000  1.001131  10.000000 ];
Results{27,6}=[ 10.000000  10.000000  10.000000  10.000000  9.999947  10.000000  9.994286  10.000000  9.993713  10.000000  10.000000  10.000000  10.000000  3.838526  10.000000  10.000000  10.000000  10.000000  10.000000  10.000000  4.717160  10.000000  10.000000  10.000000  10.000000  10.000000  9.999199  10.000000  10.000000  10.000000  10.000000  10.000000  10.000000  10.000000  10.000000  10.000000  10.000000  10.000000  10.000000  10.000000  9.976452  10.000000  10.000000  10.000000  10.000000  4.304523  10.000000  10.000000  10.000000  10.000000 ];
Results{27,1}=[31316.568403,2372.014790,1013.885613,240.000000];
Results{27,2}=[ 97544.589453  -74238.691115  -146584.955212  -2240.689866  -18419.080441  174154.958101  6891.239633  8253.336941  -42661.880245  17578.905124  922.518467  -406.501807  86863.032780  -15920.359767  113315.191823  -70647.912337  -81018.251578  129285.436560 ; -74238.691115  2573147.006576  1613913.349892  14906.313652  253339.783977  -1673219.908035  -388.815755  -460.773765  81469.651781  -2992.552286  2179.681946  3747.096416  -1683403.284743  24646.147230  -922108.281063  840644.912174  321596.201122  -1457506.543222 ; -146584.955212  1613913.349892  2180671.991922  -67197.215554  -296829.160018  -2359104.980241  -10901.453057  -12920.027291  292348.194244  -15784.230733  1975.838409  1367.025598  -2229324.030986  266053.598659  -1335036.687721  1042687.363018  961243.783083  -2078147.013881 ; -2240.689866  14906.313652  -67197.215554  84150.746845  122296.384045  80565.156180  1559.232519  1848.703792  38133.625710  -2.847564  58.487915  124.849117  92958.629745  -1576.500999  26266.001522  -64399.560936  -64341.661351  84960.797279 ; -18419.080441  253339.783977  -296829.160018  122296.384045  875894.511262  358087.347871  5855.181751  6864.084407  99197.635843  -43.218643  371.932727  789.571333  382588.765759  4682.461796  132367.841745  -231563.661226  -340641.276295  406298.007553 ; 174154.958101  -1673219.908035  -2359104.980241  80565.156180  358087.347871  2564330.033604  12913.266250  14310.379380  -322812.435867  19693.631764  -1108.929715  -1487.739544  2398655.930490  -291788.360726  1448706.264916  -1125895.778700  -1074484.776829  2259489.803982 ; 6891.239633  -388.815755  -10901.453057  1559.232519  5855.181751  12913.266250  4858.075822  8405.589467  -1825.493972  1510.978860  214.884262  -3.671679  7126.157895  -841.815605  7903.476556  -6078.564677  -9055.948765  10611.575267 ; 8253.336941  -460.773765  -12920.027291  1848.703792  6864.084407  14310.379380  8405.589467  15081.645168  -2105.369533  1779.930089  259.924259  -8.833491  8378.180367  -972.939960  9346.249508  -7241.545259  -10370.945288  12623.966892 ; -42661.880245  81469.651781  292348.194244  38133.625710  99197.635843  -322812.435867  -1825.493972  -2105.369533  231651.552549  -10745.334974  602.756695  -549.229450  -221258.197618  86113.991914  -247989.492753  16347.218805  171929.944008  -241765.164988 ; 17578.905124  -2992.552286  -15784.230733  -2.847564  -43.218643  19693.631764  1510.978860  1779.930089  -10745.334974  41681.015471  -455.959123  528.270757  3757.336673  2346.190614  16087.162992  -5354.693109  -11204.734943  7142.970336 ; 922.518467  2179.681946  1975.838409  58.487915  371.932727  -1108.929715  214.884262  259.924259  602.756695  -455.959123  836.711885  -58.627037  -2863.156598  707.473582  -1229.180241  622.506128  -245.098303  -1290.346359 ; -406.501807  3747.096416  1367.025598  124.849117  789.571333  -1487.739544  -3.671679  -8.833491  -549.229450  528.270757  -58.627037  49.493125  -1087.876761  -434.064038  -467.994306  1016.750376  -136.083137  -1722.019214 ; 86863.032780  -1683403.284743  -2229324.030986  92958.629745  382588.765759  2398655.930490  7126.157895  8378.180367  -221258.197618  3757.336673  -2863.156598  -1087.876761  2351399.092703  -264010.528195  1330888.371396  -1109629.800503  -961961.719630  2135315.721317 ; -15920.359767  24646.147230  266053.598659  -1576.500999  4682.461796  -291788.360726  -841.815605  -972.939960  86113.991914  2346.190614  707.473582  -434.064038  -264010.528195  75121.758008  -182885.318189  96769.270193  153638.925051  -245892.357694 ; 113315.191823  -922108.281063  -1335036.687721  26266.001522  132367.841745  1448706.264916  7903.476556  9346.249508  -247989.492753  16087.162992  -1229.180241  -467.994306  1330888.371396  -182885.318189  846765.451605  -598781.534167  -607243.633574  1253520.853215 ; -70647.912337  840644.912174  1042687.363018  -64399.560936  -231563.661226  -1125895.778700  -6078.564677  -7241.545259  16347.218805  -5354.693109  622.506128  1016.750376  -1109629.800503  96769.270193  -598781.534167  582431.487548  435310.185949  -1011740.654635 ; -81018.251578  321596.201122  961243.783083  -64341.661351  -340641.276295  -1074484.776829  -9055.948765  -10370.945288  171929.944008  -11204.734943  -245.098303  -136.083137  -961961.719630  153638.925051  -607243.633574  435310.185949  601426.091663  -968995.070094 ; 129285.436560  -1457506.543222  -2078147.013881  84960.797279  406298.007553  2259489.803982  10611.575267  12623.966892  -241765.164988  7142.970336  -1290.346359  -1722.019214  2135315.721317  -245892.357694  1253520.853215  -1011740.654635  -968995.070094  2029217.820600 ;];
Results{27,4}={};
Results{27,4}{1,1}={'Help_Ru5P.n'};
Results{27,4}{1,2}={'PPP4.x'};
Results{27,4}{1,3}={'PPP6.x'};
Results{27,3}=[3.000000,-6022.441725,33928.583192,-842014.393100,-0.233446];
Results{28,5}=[ 0.001000  0.001000  0.004954  0.001078  0.001000  0.001000  0.001000  0.001000  0.701434  10.000000 ];
Results{28,6}=[ 6.621481  9.998744  9.997067  9.996910  10.000000  9.997037  9.995390  10.000000  9.997111  9.948032  9.996912  9.995723  9.995287  0.001000  10.000000  9.990303  10.000000  9.996900  10.000000  10.000000  5.656958  9.997433  10.000000  8.736745  9.980274  10.000000  9.997029  10.000000  9.981294  10.000000  10.000000  9.996187  9.997696  10.000000  9.996718  10.000000  10.000000  9.995056  10.000000  9.981795  10.000000  9.996485  7.667996  9.995348  4.683636  5.000500  9.996589  9.817065  10.000000  9.997214 ];
Results{28,1}=[33839.351088,2306.785268,1097.978370,240.000000];
Results{28,2}=[ 123783.046169  -91421.946528  -178429.303386  -3464.562113  -22510.087309  209531.509699  7964.748760  9673.976976  -51983.791624  23520.433264  1232.306108  -572.699382  101166.211127  -17856.108345  138217.796852  -86227.718439  -98625.182481  159819.746546 ; -91421.946528  3035150.561378  1908540.078222  24827.236746  302562.427954  -1977865.103900  -337.783883  -433.271667  102634.899015  -2408.772787  2831.635542  4293.420513  -1986555.087118  31598.196868  -1093135.980639  990509.817947  381280.653980  -1722449.224176 ; -178429.303386  1908540.078222  2591038.885943  -84673.400205  -352792.327060  -2800252.224911  -11979.270150  -14480.122202  349182.099155  -19196.864851  2504.558507  1528.986268  -2646307.367595  317377.092026  -1588030.993184  1238847.444921  1145124.084120  -2470265.975421 ; -3464.562113  24827.236746  -84673.400205  108275.035202  158114.909558  101023.577862  1745.496897  2111.676187  49554.824457  -3.268051  90.095336  170.177594  118331.719052  -1932.791222  32626.849331  -82181.588165  -82642.387763  108164.519438 ; -22510.087309  302562.427954  -352792.327060  158114.909558  1034265.998181  424766.679597  6315.884721  7553.227470  122566.458791  -51.496645  463.409995  955.282815  457539.515601  4947.735019  156089.794104  -278654.225791  -404833.591107  483164.978573 ; 209531.509699  -1977865.103900  -2800252.224911  101023.577862  424766.679597  3038300.068950  13797.628527  15746.164085  -384281.513777  23912.878597  -1581.400618  -1657.646350  2846165.337084  -347765.466155  1721057.119351  -1336777.232205  -1275941.241457  2682758.032266 ; 7964.748760  -337.783883  -11979.270150  1745.496897  6315.884721  13797.628527  5423.988669  9216.691537  -2057.882850  1783.643441  246.523631  -12.878823  7488.382570  -847.347791  8735.671154  -6678.390799  -9839.080104  11938.084922 ; 9673.976976  -433.271667  -14480.122202  2111.676187  7553.227470  15746.164085  9216.691537  16037.043374  -2440.701437  2144.128417  304.424442  -18.806318  9012.177218  -1008.087773  10538.516658  -8098.513368  -11600.887724  14458.168155 ; -51983.791624  102634.899015  349182.099155  49554.824457  122566.458791  -384281.513777  -2057.882850  -2440.701437  260261.281373  -12881.314254  643.920754  -656.729753  -271228.774044  102980.050796  -292010.572910  31760.811849  198362.360106  -287279.458190 ; 23520.433264  -2408.772787  -19196.864851  -3.268051  -51.496645  23912.878597  1783.643441  2144.128417  -12881.314254  50683.189809  -641.343960  586.685010  2853.924234  3128.895062  19677.922549  -6811.199424  -14092.286383  9472.898701 ; 1232.306108  2831.635542  2504.558507  90.095336  463.409995  -1581.400618  246.523631  304.424442  643.920754  -641.343960  1096.902537  -81.212534  -3658.494724  885.193594  -1485.800864  837.294356  -327.754968  -1593.544634 ; -572.699382  4293.420513  1528.986268  170.177594  955.282815  -1657.646350  -12.878823  -18.806318  -656.729753  586.685010  -81.212534  61.142612  -1101.338028  -547.944477  -502.435449  1158.625917  -155.180965  -2011.283860 ; 101166.211127  -1986555.087118  -2646307.367595  118331.719052  457539.515601  2846165.337084  7488.382570  9012.177218  -271228.774044  2853.924234  -3658.494724  -1101.338028  2791186.083793  -316191.399849  1583134.332379  -1311905.979010  -1147821.238953  2534208.960716 ; -17856.108345  31598.196868  317377.092026  -1932.791222  4947.735019  -347765.466155  -847.347791  -1008.087773  102980.050796  3128.895062  885.193594  -547.944477  -316191.399849  89704.447351  -218393.778426  115411.261528  182477.557444  -292270.619939 ; 138217.796852  -1093135.980639  -1588030.993184  32626.849331  156089.794104  1721057.119351  8735.671154  10538.516658  -292010.572910  19677.922549  -1485.800864  -502.435449  1583134.332379  -218393.778426  1007487.557243  -715484.087269  -722204.225732  1491043.016938 ; -86227.718439  990509.817947  1238847.444921  -82181.588165  -278654.225791  -1336777.232205  -6678.390799  -8098.513368  31760.811849  -6811.199424  837.294356  1158.625917  -1311905.979010  115411.261528  -715484.087269  683719.923800  523837.208990  -1203744.710253 ; -98625.182481  381280.653980  1145124.084120  -82642.387763  -404833.591107  -1275941.241457  -9839.080104  -11600.887724  198362.360106  -14092.286383  -327.754968  -155.180965  -1147821.238953  182477.557444  -722204.225732  523837.208990  707186.741612  -1152433.365598 ; 159819.746546  -1722449.224176  -2470265.975421  108164.519438  483164.978573  2682758.032266  11938.084922  14458.168155  -287279.458190  9472.898701  -1593.544634  -2011.283860  2534208.960716  -292270.619939  1491043.016938  -1203744.710253  -1152433.365598  2412988.777498 ;];
Results{28,4}={};
Results{28,4}{1,1}={'Help_Ru5P.n'};
Results{28,4}{1,2}={'PPP4.x'};
Results{28,4}{1,3}={'PPP6.x'};
Results{28,3}=[3.000000,-6682.097170,36386.136355,-997591.704194,-0.287405];
Results{29,5}=[ 10.000000  7.621167  0.001000  0.002226  0.003482  0.001048  0.001000  7.235330  0.005198  0.001000 ];
Results{29,6}=[ 10.000000  0.001000  9.986067  0.001000  4.982314  0.001000  9.984979  9.911255  0.001000  9.501086  0.001000  9.937597  10.000000  1.347726  6.958023  10.000000  0.001000  0.001000  6.947046  0.001000  1.040264  0.001000  0.071405  4.996414  0.001000  0.001000  0.001000  0.398404  0.001000  7.865043  3.158114  0.001000  0.001000  9.155219  2.146468  0.538588  0.001000  0.981942  8.427366  9.279410  4.985569  4.991752  2.385978  0.001000  0.001000  0.103269  0.001000  0.001000  0.001000  0.001000 ];
Results{29,1}=[3439.277646,932.228719,84.642588,240.000000];
Results{29,2}=[ 1465.860016  -5577.696426  -4330.399218  -263.976227  -111.106140  -0.082735  4628.585561  4.212064  164.057270  0.708612  194.402257  -420.287508  990.923255  -37.164997  0.803491  3541.120520  -127.239652  2706.049154  -2285.359047  -1333.670991  3959.844104 ; -5577.696426  250170.540932  155315.792613  -5532.600627  46114.639635  1.401731  -160776.223405  -53.801794  -771.252467  -5.808454  -656.970793  3253.511695  591.017433  -31.927700  331.242475  -164835.255344  372.879576  -86795.098589  83541.536525  31223.280340  -141447.310196 ; -4330.399218  155315.792613  114528.200901  -8867.519698  -25850.376284  -0.333056  -119824.950181  -56.043990  -1393.951091  -6.712705  -1542.652016  -5500.783454  26.081705  24.694197  181.130125  -125487.220293  1307.255272  -62114.285780  67615.137440  28681.917139  -106312.927965 ; -263.976227  -5532.600627  -8867.519698  56353.004549  -27116.185635  1.782644  9806.248045  44.079547  547.965991  -3.441778  427.718683  22213.258766  0.736586  11.643672  -13.705223  20039.666505  -8.785359  -1214.823682  -20998.418713  -5524.146619  11473.026051 ; -111.106140  46114.639635  -25850.376284  -27116.185635  288246.014038  5.762472  34973.505463  30.937032  3613.010304  13.737360  4741.808631  1886.836218  10.221626  32.154445  158.600388  29925.690870  176.010777  13884.565163  -15771.560460  -45578.572804  41143.700649 ; -0.082735  1.401731  -0.333056  1.782644  5.762472  0.397430  -6.198349  -0.431264  23.487545  2.537752  22.437232  -0.019390  0.034136  0.192652  0.014401  0.413830  -0.153228  0.246323  -0.227466  -4.884377  2.291013 ; 4628.585561  -160776.223405  -119824.950181  9806.248045  34973.505463  -6.198349  127000.205101  41.029708  1851.196835  9.799460  1832.595645  2071.185449  -61.933626  -31.855388  -184.359507  129432.507987  -1410.062108  65945.366128  -68016.673553  -37330.962137  114606.023025 ; 4.212064  -53.801794  -56.043990  44.079547  30.937032  -0.431264  41.029708  18.965549  -281.788860  -6.165691  -113.398780  9.356951  0.748098  1.972010  -0.155795  73.320475  -1.628997  34.018049  -43.366970  29.752064  41.632353 ; 164.057270  -771.252467  -1393.951091  547.965991  3613.010304  23.487545  1851.196835  -281.788860  5596.122148  233.372607  3132.357561  116.797342  43.923346  21.829071  -0.685001  1637.122426  -16.556886  838.781921  -955.390960  -2209.782823  1499.069772 ; 0.708612  -5.808454  -6.712705  -3.441778  13.737360  2.537752  9.799460  -6.165691  233.372607  48.947261  167.626431  -0.394950  -1.156331  -0.272860  -0.007231  6.964108  0.279445  4.016264  -3.623147  -95.467837  5.175955 ; 194.402257  -656.970793  -1542.652016  427.718683  4741.808631  22.437232  1832.595645  -113.398780  3132.357561  167.626431  2323.999452  180.290690  55.856666  15.450935  0.223794  1792.926257  -10.765903  899.309359  -1079.398754  -1839.034284  1662.785107 ; -420.287508  3253.511695  -5500.783454  22213.258766  1886.836218  -0.019390  2071.185449  9.356951  116.797342  -0.394950  180.290690  110469.575448  80.949980  -61.702879  9.684288  52546.258758  380.981392  -29169.241251  -81300.647294  21073.706640  11300.957501 ; 990.923255  591.017433  26.081705  0.736586  10.221626  0.034136  -61.933626  0.748098  43.923346  -1.156331  55.856666  80.949980  3395.548586  -64.098621  -17.567083  -910.515032  54.760587  -35.583924  -40.145613  -121.045154  104.046895 ; -37.164997  -31.927700  24.694197  11.643672  32.154445  0.192652  -31.855388  1.972010  21.829071  -0.272860  15.450935  -61.702879  -64.098621  96.174417  -0.464862  36.862591  8.790243  30.774382  30.914658  -7.696570  -85.268317 ; 0.803491  331.242475  181.130125  -13.705223  158.600388  0.014401  -184.359507  -0.155795  -0.685001  -0.007231  0.223794  9.684288  -17.567083  -0.464862  1.073607  -198.582154  0.165911  -103.315607  93.568983  21.899581  -153.892912 ; 3541.120520  -164835.255344  -125487.220293  20039.666505  29925.690870  0.413830  129432.507987  73.320475  1637.122426  6.964108  1792.926257  52546.258758  -910.515032  36.862591  -198.582154  158674.685354  -1262.711629  54787.647486  -107334.226626  -20134.621396  116847.694591 ; -127.239652  372.879576  1307.255272  -8.785359  176.010777  -0.153228  -1410.062108  -1.628997  -16.556886  0.279445  -10.765903  380.981392  54.760587  8.790243  0.165911  -1262.711629  331.571898  -884.176612  503.240794  684.440573  -1220.309512 ; 2706.049154  -86795.098589  -62114.285780  -1214.823682  13884.565163  0.246323  65945.366128  34.018049  838.781921  4.016264  899.309359  -29169.241251  -35.583924  30.774382  -103.315607  54787.647486  -884.176612  43305.061697  -14135.710336  -21242.583647  54708.962274 ; -2285.359047  83541.536525  67615.137440  -20998.418713  -15771.560460  -0.227466  -68016.673553  -43.366970  -955.390960  -3.623147  -1079.398754  -81300.647294  -40.145613  30.914658  93.568983  -107334.226626  503.240794  -14135.710336  95436.574001  168.668233  -66010.275552 ; -1333.670991  31223.280340  28681.917139  -5524.146619  -45578.572804  -4.884377  -37330.962137  29.752064  -2209.782823  -95.467837  -1839.034284  21073.706640  -121.045154  -7.696570  21.899581  -20134.621396  684.440573  -21242.583647  168.668233  62429.006920  -47031.236247 ; 3959.844104  -141447.310196  -106312.927965  11473.026051  41143.700649  2.291013  114606.023025  41.632353  1499.069772  5.175955  1662.785107  11300.957501  104.046895  -85.268317  -153.892912  116847.694591  -1220.309512  54708.962274  -66010.275552  -47031.236247  114023.548869 ;];
Results{29,4}={};
Results{29,3}=[0.000000,-248.242726,4611.506365,-68281.670389,-0.000823];
Results{30,5}=[ 0.001110  0.889245  0.001304  0.001187  0.001000  0.001004  0.566775  0.001000  0.547860  9.483611 ];
Results{30,6}=[ 9.982850  9.998015  9.999981  9.998960  9.997757  9.996807  9.999097  9.999039  9.997814  9.999409  9.996842  9.999961  9.999824  6.633827  9.999999  9.999753  9.994718  9.997623  9.999995  9.999294  2.884605  9.999341  9.981579  9.958642  9.998950  9.998983  9.997363  9.999891  9.991901  9.967273  10.000000  9.997296  9.998957  9.998671  10.000000  9.998574  9.997873  9.997802  10.000000  9.971412  9.971572  9.998121  8.777329  9.998944  9.958038  7.473387  9.998955  9.793162  9.849060  9.998961 ];
Results{30,1}=[30988.582053,2382.242161,1002.952735,240.000000];
Results{30,2}=[ 101993.805506  -79539.588683  -155448.535683  -2438.808483  -19100.836620  182447.733370  6611.058570  -135.102846  8166.720604  -45711.392825  18276.583616  998.077959  -437.832579  92708.408974  -17006.715384  120005.332648  -74288.530103  -85597.073637  138394.630751 ; -79539.588683  2727908.417331  1713331.183965  16025.851438  264948.674547  -1776185.888437  -432.295708  45.813218  -522.418398  86225.938335  -3295.783860  2333.040816  3959.685515  -1786909.202720  26129.485901  -978741.779724  892522.610233  343237.676981  -1548668.772895 ; -155448.535683  1713331.183965  2304992.997719  -71334.151691  -312582.911869  -2492572.830481  -10992.568090  259.982281  -13457.514170  308442.195260  -17019.445377  2161.201114  1444.066427  -2356282.059184  280010.900975  -1410906.985835  1102463.639725  1015245.696565  -2197390.719034 ; -2438.808483  16025.851438  -71334.151691  90227.309738  130440.672756  85507.603663  1595.595585  -45.115365  1956.824452  40882.417555  -2.869821  63.825605  132.418862  98895.118508  -1601.971839  27764.003386  -68646.340378  -68546.168230  90428.281585 ; -19100.836620  264948.674547  -312582.911869  130440.672756  914954.599863  377325.814350  5906.649051  -81.243197  7162.139808  104454.043212  -52.848867  380.644375  825.907161  402700.832882  4506.141407  139425.085623  -243877.670325  -358050.261801  427463.529883 ; 182447.733370  -1776185.888437  -2492572.830481  85507.603663  377325.814350  2706381.981856  12592.908695  -330.609901  14582.422573  -341014.084186  21009.148294  -1370.587041  -1526.500605  2536040.650069  -307632.236059  1530567.476044  -1189555.257037  -1133218.080082  2387410.930872 ; 6611.058570  -432.295708  -10992.568090  1595.595585  5906.649051  12592.908695  5549.239070  124.358512  9125.489913  -2004.304024  1480.743385  209.968356  2.369320  7428.190664  -956.690699  8006.757096  -6003.022415  -9139.334062  10696.293366 ; -135.102846  45.813218  259.982281  -45.115365  -81.243197  -330.609901  124.358512  10.100258  185.184201  48.772941  -21.085506  -6.110452  1.239591  -188.656163  31.427699  -186.673560  137.923847  140.788487  -271.541795 ; 8166.720604  -522.418398  -13457.514170  1956.824452  7162.139808  14582.422573  9125.489913  185.184201  15370.675658  -2410.420863  1800.939934  260.471085  -1.444823  9035.701731  -1154.147479  9787.533555  -7377.787176  -10873.062985  13151.553640 ; -45711.392825  86225.938335  308442.195260  40882.417555  104454.043212  -341014.084186  -2004.304024  48.772941  -2410.420863  238910.909002  -11468.901957  586.686810  -568.464308  -235168.165942  90539.048102  -260086.427353  21184.773538  180366.448203  -255371.067598 ; 18276.583616  -3295.783860  -17019.445377  -2.869821  -52.848867  21009.148294  1480.743385  -21.085506  1800.939934  -11468.901957  43358.873818  -465.012754  550.957285  4521.567863  2263.228961  17186.403684  -5732.655191  -12000.581936  8023.083287 ; 998.077959  2333.040816  2161.201114  63.825605  380.644375  -1370.587041  209.968356  -6.110452  260.471085  586.686810  -465.012754  909.028271  -63.907792  -3128.094454  762.689643  -1316.536808  725.838455  -242.924671  -1376.306848 ; -437.832579  3959.685515  1444.066427  132.418862  825.907161  -1526.500605  2.369320  1.239591  -1.444823  -568.464308  550.957285  -63.907792  52.314102  -1136.916546  -459.506547  -498.371754  1066.311122  -149.286192  -1839.877727 ; 92708.408974  -1786909.202720  -2356282.059184  98895.118508  402700.832882  2536040.650069  7428.190664  -188.656163  9035.701731  -235168.165942  4521.567863  -3128.094454  -1136.916546  2484265.418869  -277761.097978  1407110.236192  -1171942.144866  -1016739.909559  2256640.499098 ; -17006.715384  26129.485901  280010.900975  -1601.971839  4506.141407  -307632.236059  -956.690699  31.427699  -1154.147479  90539.048102  2263.228961  762.689643  -459.506547  -277761.097978  78909.232282  -192521.618012  101980.545053  161883.585538  -258568.796222 ; 120005.332648  -978741.779724  -1410906.985835  27764.003386  139425.085623  1530567.476044  8006.757096  -186.673560  9787.533555  -260086.427353  17186.403684  -1316.536808  -498.371754  1407110.236192  -192521.618012  894215.576858  -634134.630164  -641134.932943  1325468.496497 ; -74288.530103  892522.610233  1102463.639725  -68646.340378  -243877.670325  -1189555.257037  -6003.022415  137.923847  -7377.787176  21184.773538  -5732.655191  725.838455  1066.311122  -1171942.144866  101980.545053  -634134.630164  612946.914065  460765.210993  -1070082.295846 ; -85597.073637  343237.676981  1015245.696565  -68546.168230  -358050.261801  -1133218.080082  -9139.334062  140.788487  -10873.062985  180366.448203  -12000.581936  -242.924671  -149.286192  -1016739.909559  161883.585538  -641134.932943  460765.210993  631898.302297  -1022715.196876 ; 138394.630751  -1548668.772895  -2197390.719034  90428.281585  427463.529883  2387410.930872  10696.293366  -271.541795  13151.553640  -255371.067598  8023.083287  -1376.306848  -1839.877727  2256640.499098  -258568.796222  1325468.496497  -1070082.295846  -1022715.196876  2146150.152548 ;];
Results{30,4}={};
Results{30,4}{1,1}={'Help_Ru5P.n'};
Results{30,4}{1,2}={'PPP4.x'};
Results{30,3}=[2.000000,-3822.737197,33610.824214,-842052.939427,-0.219991];
Results{31,5}=[ 0.005213  7.015566  0.001040  0.001000  0.002708  0.001006  0.677222  0.001110  0.909338  6.922536 ];
Results{31,6}=[ 9.982107  10.000000  9.999750  9.984406  9.999714  9.999990  9.998907  9.999993  9.999964  9.999656  9.999970  9.999924  9.997984  2.796681  9.986282  9.998834  9.999680  10.000000  9.999891  9.999251  0.816854  9.999302  9.706915  9.980251  9.985250  9.984545  9.999989  9.999684  10.000000  9.999843  9.999364  9.999987  9.984402  9.999606  9.999902  9.952980  9.998813  9.999988  9.999986  9.999099  9.998370  9.999908  4.515479  9.985108  9.989703  8.174559  9.984410  9.935483  9.999251  9.984404 ];
Results{31,1}=[19717.750885,2337.148140,627.258363,240.000000];
Results{31,2}=[ 34418.134468  -33400.208769  -65504.964973  49.757493  -7787.250753  82305.265136  3829.118448  4567.114784  -17561.164861  6207.569779  216.293201  -62.697589  46343.311277  -8702.427057  49077.869638  -31514.720974  -36304.862009  54655.947062 ; -33400.208769  1338347.210416  825876.035141  -3371.879019  120873.694758  -859589.801368  -515.531425  -635.103061  27527.436008  -2159.521608  703.115176  2195.918685  -867487.403521  5559.848415  -465889.676095  438362.133891  161521.825677  -748693.590441 ; -65504.964973  825876.035141  1057972.299012  -24840.187056  -144672.733240  -1155757.459994  -8092.783842  -9669.011871  129139.102034  -6650.686138  699.456958  884.012750  -1087263.515789  120580.700309  -641425.091267  512285.449961  455340.250001  -1003709.150647 ; 49.757493  -3371.879019  -24840.187056  29726.295166  38169.573361  31732.925242  1040.529597  1244.022036  13040.334121  -2.076745  -1.389281  27.744174  33170.860532  -627.531659  10071.568012  -23111.911993  -21672.557063  29364.435561 ; -7787.250753  120873.694758  -144672.733240  38169.573361  433648.892540  179013.671878  4623.710744  5492.336912  40724.295331  -24.816685  149.706145  350.096720  181863.251847  2934.170298  66634.084462  -107357.506527  -165853.116823  195675.546113 ; 82305.265136  -859589.801368  -1155757.459994  31732.925242  179013.671878  1275760.226358  9977.656659  11102.090965  -147053.665476  9193.932529  -168.646711  -894.142230  1178754.615436  -134469.914325  704530.846684  -557479.740770  -522016.613258  1101165.357196 ; 3829.118448  -515.531425  -8092.783842  1040.529597  4623.710744  9977.656659  5002.703625  8520.490015  -1146.984988  916.299739  99.374509  13.294896  6364.758901  -861.835997  5669.581927  -4523.083975  -6330.845498  7284.547670 ; 4567.114784  -635.103061  -9669.011871  1244.022036  5492.336912  11102.090965  8520.490015  14783.078384  -1341.069777  1089.005418  120.127913  15.850546  7618.644829  -1028.386789  6761.936378  -5421.440887  -7365.751859  8666.303877 ; -17561.164861  27527.436008  129139.102034  13040.334121  40724.295331  -147053.665476  -1146.984988  -1341.069777  155238.910250  -4708.918787  310.094367  -221.455950  -75425.447489  38630.713631  -124092.523654  -31143.905975  93353.668193  -107252.227626 ; 6207.569779  -2159.521608  -6650.686138  -2.076745  -24.816685  9193.932529  916.299739  1089.005418  -4708.918787  19523.908063  -64.552044  298.447193  2584.453134  1021.788423  6792.735494  -2092.308427  -4645.819729  1857.977601 ; 216.293201  703.115176  699.456958  -1.389281  149.706145  -168.646711  99.374509  120.127913  310.094367  -64.552044  248.654307  -11.509781  -933.239327  252.534258  -495.076426  183.394465  -72.998732  -554.600819 ; -62.697589  2195.918685  884.012750  27.744174  350.096720  -894.142230  13.294896  15.850546  -221.455950  298.447193  -11.509781  19.182112  -894.739446  -154.900386  -367.827532  589.027543  -56.689917  -956.860245 ; 46343.311277  -867487.403521  -1087263.515789  33170.860532  181863.251847  1178754.615436  6364.758901  7618.644829  -75425.447489  2584.453134  -933.239327  -894.739446  1153412.934881  -118198.826619  638125.839173  -562698.610361  -450342.797718  1038053.075194 ; -8702.427057  5559.848415  120580.700309  -627.531659  2934.170298  -134469.914325  -861.835997  -1028.386789  38630.713631  1021.788423  252.534258  -154.900386  -118198.826619  34354.640377  -82599.911605  43968.418490  71642.659740  -112399.877950 ; 49077.869638  -465889.676095  -641425.091267  10071.568012  66634.084462  704530.846684  5669.581927  6761.936378  -124092.523654  6792.735494  -495.076426  -367.827532  638125.839173  -82599.911605  405930.209077  -281838.802111  -289813.773202  600215.590203 ; -31514.720974  438362.133891  512285.449961  -23111.911993  -107357.506527  -557479.740770  -4523.083975  -5421.440887  -31143.905975  -2092.308427  183.394465  589.027543  -562698.610361  43968.418490  -281838.802111  312981.620048  196459.728427  -492958.381531 ; -36304.862009  161521.825677  455340.250001  -21672.557063  -165853.116823  -522016.613258  -6330.845498  -7365.751859  93353.668193  -4645.819729  -72.998732  -56.689917  -450342.797718  71642.659740  -289813.773202  196459.728427  310080.081478  -464581.344214 ; 54655.947062  -748693.590441  -1003709.150647  29364.435561  195675.546113  1101165.357196  7284.547670  8666.303877  -107252.227626  1857.977601  -554.600819  -956.860245  1038053.075194  -112399.877950  600215.590203  -492958.381531  -464581.344214  979679.581374 ;];
Results{31,4}={};
Results{31,4}{1,1}={'Help_Ru5P.n'};
Results{31,4}{1,2}={'PPP4.x'};
Results{31,4}{1,3}={'PPP6.x'};
Results{31,3}=[3.000000,-3147.656667,22294.899025,-420062.697885,-0.069809];
Results{32,5}=[ 0.001000  1.088982  0.001020  0.001000  0.001000  0.001009  0.001000  0.001000  0.919777  10.000000 ];
Results{32,6}=[ 10.000000  10.000000  9.999701  9.995548  10.000000  10.000000  10.000000  10.000000  9.999988  10.000000  10.000000  9.999739  9.998834  3.117888  9.999828  10.000000  10.000000  10.000000  9.999867  10.000000  6.354246  9.999600  10.000000  9.640664  9.978164  9.995679  10.000000  10.000000  9.998657  10.000000  9.999890  10.000000  9.997204  9.996839  10.000000  9.999599  10.000000  9.999945  10.000000  9.992664  10.000000  9.999696  10.000000  10.000000  9.999305  4.608242  9.995729  8.393870  10.000000  9.994603 ];
Results{32,1}=[30933.066019,2368.636388,1001.102201,240.000000];
Results{32,2}=[ 95468.285344  -73771.681862  -145132.622574  -2145.318470  -18083.005283  172606.763173  6803.592467  8190.191017  -42052.764012  17070.706418  892.271159  -394.303883  86859.371421  -15923.257796  111976.009985  -69917.930229  -80096.829946  127855.131695 ; -73771.681862  2551831.768542  1600435.786938  14045.129732  249765.381480  -1659517.314741  -424.572906  -507.012127  79986.507817  -3094.222632  2127.684036  3721.621721  -1669458.459409  24049.606613  -914159.858672  834179.245703  319099.213427  -1445538.780102 ; -145132.622574  1600435.786938  2158795.913943  -66116.872584  -293613.022834  -2336498.530254  -10993.323753  -13113.937708  288781.489615  -15657.327341  1939.782317  1359.477635  -2207099.751104  262851.393462  -1321411.522990  1032628.891935  951165.079514  -2056816.465937 ; -2145.318470  14045.129732  -66116.872584  82735.199540  119986.261488  79473.918254  1572.854666  1877.878170  37481.161247  -2.810684  56.068053  121.341599  91395.039853  -1539.797919  25858.853475  -63339.948610  -63200.297122  83457.033044 ; -18083.005283  249765.381480  -293613.022834  119986.261488  865205.153429  354716.373530  5908.931749  6977.782135  97697.992666  -43.890471  364.225881  777.064082  378140.677062  4624.914839  131060.377252  -228756.618269  -336767.765714  401559.773922 ; 172606.763173  -1659517.314741  -2336498.530254  79473.918254  354716.373530  2541118.699504  12976.757552  14500.404620  -319230.791695  19584.031197  -1077.368398  -1471.027457  2375822.527391  -288538.165100  1434723.955088  -1115495.183582  -1064070.919287  2237135.163570 ; 6803.592467  -424.572906  -10993.323753  1572.854666  5908.931749  12976.757552  5106.510181  8755.723674  -1845.961993  1493.514903  210.954498  -1.906313  7306.708032  -884.672080  7960.941254  -6115.562447  -9086.552710  10652.948045 ; 8190.191017  -507.012127  -13113.937708  1877.878170  6977.782135  14500.404620  8755.723674  15490.159985  -2149.696652  1770.699477  256.305424  -6.332561  8658.336318  -1034.542978  9477.795665  -7328.771383  -10496.543816  12750.081376 ; -42052.764012  79986.507817  288781.489615  37481.161247  97697.992666  -319230.791695  -1845.961993  -2149.696652  229723.281660  -10619.167076  592.738786  -540.126020  -218124.380824  85017.562516  -245144.652134  15430.303463  170363.738865  -238942.541864 ; 17070.706418  -3094.222632  -15657.327341  -2.810684  -43.890471  19584.031197  1493.514903  1770.699477  -10619.167076  40991.716653  -432.701870  525.378333  4014.546289  2239.215862  15900.101243  -5294.046475  -11063.030651  7042.944810 ; 892.271159  2127.684036  1939.782317  56.068053  364.225881  -1077.368398  210.954498  256.305424  592.738786  -432.701870  817.355534  -56.805032  -2800.456271  692.937203  -1208.600158  612.032734  -238.534482  -1276.820861 ; -394.303883  3721.621721  1359.477635  121.341599  777.064082  -1471.027457  -1.906313  -6.332561  -540.126020  525.378333  -56.805032  48.650131  -1091.404126  -425.770859  -468.297246  1007.949048  -136.587377  -1706.861708 ; 86859.371421  -1669458.459409  -2207099.751104  91395.039853  378140.677062  2375822.527391  7306.708032  8658.336318  -218124.380824  4014.546289  -2800.456271  -1091.404126  2327578.596836  -260678.242420  1317400.529128  -1099275.641768  -951833.173033  2113606.340908 ; -15923.257796  24049.606613  262851.393462  -1539.797919  4624.914839  -288538.165100  -884.672080  -1034.542978  85017.562516  2239.215862  692.937203  -425.770859  -260678.242420  74180.885990  -180669.902509  95650.339366  151953.921835  -242961.522393 ; 111976.009985  -914159.858672  -1321411.522990  25858.853475  131060.377252  1434723.955088  7960.941254  9477.795665  -245144.652134  15900.101243  -1208.600158  -468.297246  1317400.529128  -180669.902509  837921.957149  -592782.607700  -600935.573615  1240544.750177 ; -69917.930229  834179.245703  1032628.891935  -63339.948610  -228756.618269  -1115495.183582  -6115.562447  -7328.771383  15430.303463  -5294.046475  612.032734  1007.949048  -1099275.641768  95650.339366  -592782.607700  577349.515272  430568.484586  -1001587.577535 ; -80096.829946  319099.213427  951165.079514  -63200.297122  -336767.765714  -1064070.919287  -9086.552710  -10496.543816  170363.738865  -11063.030651  -238.534482  -136.587377  -951833.173033  151953.921835  -600935.573615  430568.484586  595589.277335  -958601.179564 ; 127855.131695  -1445538.780102  -2056816.465937  83457.033044  401559.773922  2237135.163570  10652.948045  12750.081376  -238942.541864  7042.944810  -1276.820861  -1706.861708  2113606.340908  -242961.522393  1240544.750177  -1001587.577535  -958601.179564  2007863.109929 ;];
Results{32,4}={};
Results{32,4}{1,1}={'Help_Ru5P.n'};
Results{32,4}{1,2}={'PPP4.x'};
Results{32,4}{1,3}={'PPP6.x'};
Results{32,3}=[3.000000,-5920.560793,33541.702407,-833767.557609,-0.223685];
Results{33,5}=[ 0.001022  8.189265  0.001000  0.001000  0.001000  0.001004  1.532862  0.001000  1.013473  6.471310 ];
Results{33,6}=[ 10.000000  9.995543  9.999944  9.999915  9.816840  10.000000  9.999905  9.999073  10.000000  9.999942  10.000000  9.999741  9.999980  6.299697  9.999916  10.000000  9.999943  9.999946  9.999038  9.999213  0.001000  9.999157  7.168882  9.996660  9.999846  9.999871  10.000000  9.999947  9.997420  9.999496  9.999946  10.000000  9.999844  10.000000  9.999976  9.936609  9.999403  10.000000  9.999961  9.977956  10.000000  9.999537  9.932124  9.999970  9.992432  10.000000  9.999860  10.000000  9.999971  9.999857 ];
Results{33,1}=[18167.988564,2373.262438,575.599619,240.000000];
Results{33,2}=[ 29812.535189  -30070.729991  -58387.284829  142.523825  -6939.885878  73304.463003  3383.314380  4025.564651  -15568.165354  5493.028764  181.035297  -46.871040  41894.234437  -7802.256596  43569.589982  -27999.847748  -32287.694006  48752.920132 ; -30070.729991  1222802.705754  753433.187619  -3985.144419  109442.451883  -784362.220604  -507.757632  -623.806781  23688.122137  -1941.455691  621.985820  2041.319646  -792026.406260  4387.060544  -424346.763739  400658.431034  147285.356401  -683709.314657 ; -58387.284829  753433.187619  955360.645354  -21475.120008  -130490.146651  -1043318.759106  -7320.216367  -8722.366300  114829.484521  -5815.543740  628.734681  835.934601  -982541.314356  107519.397196  -578248.665459  463418.737952  408822.929385  -906482.063309 ; 142.523825  -3985.144419  -21475.120008  25695.015133  32036.506832  27488.942560  922.680938  1100.220421  11163.044582  -1.984344  -3.937796  21.996604  28546.077736  -553.942713  8745.350534  -19908.411290  -18459.799694  25215.066892 ; -6939.885878  109442.451883  -130490.146651  32036.506832  392608.712681  161396.041900  4207.344593  4982.509532  35786.451034  -22.904739  132.412914  314.391006  163522.439102  2673.963618  60360.297701  -96146.011996  -149684.073558  176552.016952 ; 73304.463003  -784362.220604  -1043318.759106  27488.942560  161396.041900  1151356.865550  9031.309103  10011.904585  -131373.257273  8093.913541  -165.316194  -840.546709  1064739.473994  -119985.437743  635079.028172  -503708.144454  -469243.540481  994400.515505 ; 3383.314380  -507.757632  -7320.216367  922.680938  4207.344593  9031.309103  4444.877696  7603.967619  -1037.882695  827.117749  86.855312  13.418845  5806.271322  -783.636035  5113.615179  -4076.182548  -5714.053760  6588.650051 ; 4025.564651  -623.806781  -8722.366300  1100.220421  4982.509532  10011.904585  7603.967619  13268.637985  -1209.092867  980.119168  104.771130  15.917952  6930.594760  -932.138835  6082.088542  -4873.525799  -6622.373033  7816.631044 ; -15568.165354  23688.122137  114829.484521  11163.044582  35786.451034  -131373.257273  -1037.882695  -1209.092867  148893.707544  -4186.590788  279.323037  -192.210082  -62445.195201  34432.726254  -113420.601035  -35471.033291  86251.313284  -95323.218921 ; 5493.028764  -1941.455691  -5815.543740  -1.984344  -22.904739  8093.913541  827.117749  980.119168  -4186.590788  17608.407765  -48.597399  271.648576  2204.928371  957.179838  5981.503398  -1802.808411  -4091.552732  1517.094575 ; 181.035297  621.985820  628.734681  -3.937796  132.412914  -165.316194  86.855312  104.771130  279.323037  -48.597399  214.670567  -9.283613  -831.763697  225.195928  -449.153743  168.420822  -55.465007  -496.082434 ; -46.871040  2041.319646  835.934601  21.996604  314.391006  -840.546709  13.418845  15.917952  -192.210082  271.648576  -9.283613  16.880491  -858.516892  -134.379119  -356.791485  548.769268  -45.644511  -890.858398 ; 41894.234437  -792026.406260  -982541.314356  28546.077736  163522.439102  1064739.473994  5806.271322  6930.594760  -62445.195201  2204.928371  -831.763697  -858.516892  1044176.634852  -105302.029084  574678.932658  -512232.109717  -403126.151133  938025.687546 ; -7802.256596  4387.060544  107519.397196  -553.942713  2673.963618  -119985.437743  -783.636035  -932.138835  34432.726254  957.179838  225.195928  -134.379119  -105302.029084  30698.883517  -73611.116223  39177.711084  64054.116518  -100381.595452 ; 43569.589982  -424346.763739  -578248.665459  8745.350534  60360.297701  635079.028172  5113.615179  6082.088542  -113420.601035  5981.503398  -449.153743  -356.791485  574678.932658  -73611.116223  366051.032789  -252631.343034  -260650.877535  541224.414831 ; -27999.847748  400658.431034  463418.737952  -19908.411290  -96146.011996  -503708.144454  -4076.182548  -4873.525799  -35471.033291  -1802.808411  168.420822  548.769268  -512232.109717  39177.711084  -252631.343034  288101.447008  174399.423086  -445897.025359 ; -32287.694006  147285.356401  408822.929385  -18459.799694  -149684.073558  -469243.540481  -5714.053760  -6622.373033  86251.313284  -4091.552732  -55.465007  -45.644511  -403126.151133  64054.116518  -260650.877535  174399.423086  282870.199385  -419012.683872 ; 48752.920132  -683709.314657  -906482.063309  25215.066892  176552.016952  994400.515505  6588.650051  7816.631044  -95323.218921  1517.094575  -496.082434  -890.858398  938025.687546  -100381.595452  541224.414831  -445897.025359  -419012.683872  885870.502968 ;];
Results{33,4}={};
Results{33,4}{1,1}={'Help_Ru5P.n'};
Results{33,4}{1,2}={'PPP4.x'};
Results{33,4}{1,3}={'PPP6.x'};
Results{33,3}=[3.000000,-2842.010047,20781.251002,-381102.909013,-0.058654];
Results{34,5}=[ 0.001000  0.484887  0.006139  0.001000  0.001000  0.001002  0.001000  0.001000  1.059983  10.000000 ];
Results{34,6}=[ 8.883514  10.000000  10.000000  10.000000  9.998967  10.000000  10.000000  10.000000  10.000000  9.982684  10.000000  10.000000  10.000000  4.240564  10.000000  9.997025  10.000000  10.000000  10.000000  10.000000  5.427304  10.000000  10.000000  9.539018  10.000000  10.000000  10.000000  10.000000  10.000000  10.000000  10.000000  10.000000  10.000000  10.000000  10.000000  10.000000  10.000000  10.000000  9.999575  10.000000  10.000000  10.000000  8.803851  10.000000  8.135387  9.403644  10.000000  10.000000  10.000000  10.000000 ];
Results{34,1}=[32080.812575,2379.000791,1039.360419,240.000000];
Results{34,2}=[ 102847.955019  -77244.920146  -152225.232292  -2493.584929  -19288.975796  180243.358903  7118.348937  8475.779617  -44366.100640  18843.911322  992.176949  -439.991105  88890.466898  -16121.672063  117823.759138  -73452.048174  -84107.651506  134766.753360 ; -77244.920146  2651278.171520  1663861.803245  17073.903723  263119.572856  -1724656.606620  -372.107307  -443.853557  85662.670027  -2804.705058  2325.673218  3839.720381  -1734554.196518  26137.334584  -951311.928000  865656.316526  331551.515312  -1502297.436352 ; -152225.232292  1663861.803245  2253548.619713  -70496.110921  -306854.658325  -2436290.619309  -10930.113449  -12872.998226  303036.094955  -16287.709692  2082.140252  1394.634891  -2303173.684941  275664.697308  -1380146.089061  1077108.846764  994122.260125  -2148306.676540 ; -2493.584929  17073.903723  -70496.110921  88625.545779  129138.244800  84199.634326  1562.198684  1839.418174  40221.472890  -2.939464  64.974039  134.229913  97739.957302  -1665.156967  27485.014380  -67706.418730  -67799.558837  89427.212433 ; -19288.975796  263119.572856  -306854.658325  129138.244800  906410.001750  369438.168257  5833.909825  6789.323436  103649.225509  -43.205870  391.712589  823.121922  396227.598233  4806.376107  136526.128937  -240173.431567  -352401.313887  420506.209469 ; 180243.358903  -1724656.606620  -2436290.619309  84199.634326  369438.168257  2645859.853227  12939.347194  14239.905911  -333996.388888  20256.037300  -1202.621478  -1528.279994  2476667.985622  -301960.819060  1496366.552682  -1162371.988196  -1109655.680408  2334379.271058 ; 7118.348937  -372.107307  -10930.113449  1562.198684  5833.909825  12939.347194  4601.492403  8045.454987  -1816.388020  1561.898021  223.098531  -7.805096  6962.775561  -784.749879  7929.875049  -6114.070081  -9081.786576  10750.374154 ; 8475.779617  -443.853557  -12872.998226  1839.418174  6789.323436  14239.905911  8045.454987  14662.037428  -2075.248267  1828.980987  269.115614  -13.849193  8127.355143  -895.926933  9315.898414  -7241.309998  -10324.519844  12708.325523 ; -44366.100640  85662.670027  303036.094955  40221.472890  103649.225509  -333996.388888  -1816.388020  -2075.248267  237160.758407  -11125.898316  621.292273  -571.037526  -230684.961849  89325.036712  -256328.592987  19177.799777  176747.633089  -250330.535124 ; 18843.911322  -2804.705058  -16287.709692  -2.939464  -43.205870  20256.037300  1561.898021  1828.980987  -11125.898316  43508.723881  -504.935294  538.274359  3322.426506  2569.205011  16690.986430  -5577.811617  -11676.421516  7497.504161 ; 992.176949  2325.673218  2082.140252  64.974039  391.712589  -1202.621478  223.098531  269.115614  621.292273  -504.935294  889.207696  -63.356061  -3031.643922  744.782915  -1286.331956  660.936410  -261.721213  -1341.567470 ; -439.991105  3839.720381  1394.634891  134.229913  823.121922  -1528.279994  -7.805096  -13.849193  -571.037526  538.274359  -63.356061  51.694888  -1086.079289  -456.120475  -472.641272  1043.199876  -136.102331  -1770.149837 ; 88890.466898  -1734554.196518  -2303173.684941  97739.957302  396227.598233  2476667.985622  6962.775561  8127.355143  -230684.961849  3322.426506  -3031.643922  -1086.079289  2429464.983009  -273875.289748  1375680.795024  -1144995.732752  -995117.364478  2206521.892324 ; -16121.672063  26137.334584  275664.697308  -1665.156967  4806.376107  -301960.819060  -784.749879  -895.926933  89325.036712  2569.205011  744.782915  -456.120475  -273875.289748  77893.756226  -189528.861581  100201.656226  158892.941041  -254642.845441 ; 117823.759138  -951311.928000  -1380146.089061  27485.014380  136526.128937  1496366.552682  7929.875049  9315.898414  -256328.592987  16690.986430  -1286.331956  -472.641272  1375680.795024  -189528.861581  875609.037735  -619286.536064  -627776.354956  1296144.890072 ; -73452.048174  865656.316526  1077108.846764  -67706.418730  -240173.431567  -1162371.988196  -6114.070081  -7241.309998  19177.799777  -5577.811617  660.936410  1043.199876  -1144995.732752  100201.656226  -619286.536064  600105.802283  451024.899731  -1045798.399267 ; -84107.651506  331551.515312  994122.260125  -67799.558837  -352401.313887  -1109655.680408  -9081.786576  -10324.519844  176747.633089  -11676.421516  -261.721213  -136.102331  -995117.364478  158892.941041  -627776.354956  451024.899731  620243.511504  -1002238.218675 ; 134766.753360  -1502297.436352  -2148306.676540  89427.212433  420506.209469  2334379.271058  10750.374154  12708.325523  -250330.535124  7497.504161  -1341.567470  -1770.149837  2206521.892324  -254642.845441  1296144.890072  -1045798.399267  -1002238.218675  2098364.992338 ;];
Results{34,4}={};
Results{34,4}{1,1}={'Help_Ru5P.n'};
Results{34,4}{1,2}={'PPP4.x'};
Results{34,4}{1,3}={'PPP6.x'};
Results{34,3}=[3.000000,-6222.717817,34699.813366,-869507.008045,-0.251802];
Results{35,5}=[ 10.000000  10.000000  0.008586  0.001000  0.001000  0.001000  0.001000  8.167689  0.001000  0.001000 ];
Results{35,6}=[ 10.000000  0.001000  9.391177  0.001000  10.000000  10.000000  9.852536  10.000000  10.000000  9.434191  10.000000  10.000000  9.409656  0.001000  9.293504  9.919379  0.601752  0.747333  10.000000  0.684903  0.001000  0.617153  0.001000  0.828526  0.001000  1.062670  10.000000  0.752362  0.926021  10.000000  0.904289  10.000000  0.001000  10.000000  0.748989  1.099053  0.714983  10.000000  9.498542  10.000000  10.000000  10.000000  0.001000  0.001000  10.000000  0.001000  0.001000  8.961265  0.659670  0.001000 ];
Results{35,1}=[3643.333630,1328.935142,91.444454,240.000000];
Results{35,2}=[ 2218.679235  -11126.139815  -8732.301931  -492.843242  -226.996060  -1.125436  9336.357242  11.361654  261.602268  3.485757  272.923239  -953.210617  1408.817910  5.019270  -3.738607  7732.615359  -297.814043  5442.447943  -4488.765502  -2657.571088  7889.880784 ; -11126.139815  446140.956281  286326.019659  -7557.937260  48932.037328  -0.829408  -296910.208770  -66.162418  -586.021834  -7.457494  -306.787692  3976.234111  582.717082  136.700408  584.665785  -302270.227502  1273.753890  -158844.286385  154867.768451  61484.620034  -264886.460514 ; -8732.301931  286326.019659  210788.115905  -20112.680317  -27834.719624  2.373919  -220965.232822  -85.988885  -1740.049233  -13.992818  -1793.449709  -7503.842419  -61.819242  114.069871  346.539588  -228109.118849  3359.150100  -114735.327725  122239.133307  55353.824964  -198070.659513 ; -492.843242  -7557.937260  -20112.680317  112413.040471  -29086.324810  6.772021  22541.996433  96.529628  1379.350676  -12.631274  1186.875803  45348.285520  0.827407  26.043821  -15.578452  43147.713344  -12.757218  -1345.350069  -44002.919222  -14963.302850  26801.475953 ; -226.996060  48932.037328  -27834.719624  -29086.324810  296421.825889  -1.512443  38108.413250  28.586259  3995.442348  26.892375  5281.051778  1697.748764  12.673209  33.186568  167.601084  32081.965260  332.002806  14980.379234  -16678.313882  -48779.586208  43945.833426 ; -1.125436  -0.829408  2.373919  6.772021  -1.512443  0.633166  -16.487927  -0.618717  32.712589  3.764587  30.358794  1.439777  -0.250105  0.166390  0.024992  -1.747161  0.104775  -1.999748  0.559112  -3.142347  1.840664 ; 9336.357242  -296910.208770  -220965.232822  22541.996433  38108.413250  -16.487927  233821.401453  79.740419  2252.945167  8.349620  2202.846302  4481.129639  67.509740  -118.273588  -355.948946  237456.174136  -3648.463197  121216.353854  -125697.546352  -66044.508106  210992.940981 ; 11.361654  -66.162418  -85.988885  96.529628  28.586259  -0.618717  79.740419  18.819739  -276.371805  -6.067914  -119.001959  19.503027  6.187272  2.716540  -0.193152  112.758266  -4.447875  52.179132  -71.672329  5.370579  66.831653 ; 261.602268  -586.021834  -1740.049233  1379.350676  3995.442348  32.712589  2252.945167  -276.371805  6235.940118  299.674955  3876.240547  312.129066  122.397408  31.890052  0.500363  2144.517390  -53.502569  1040.744459  -1352.657519  -2764.388484  1813.333760 ; 3.485757  -7.457494  -13.992818  -12.631274  26.892375  3.764587  8.349620  -6.067914  299.674955  70.575042  222.547820  -7.583410  -0.305526  -0.212157  -0.054567  10.919257  -0.033951  10.918883  -3.338337  -134.593225  14.153045 ; 272.923239  -306.787692  -1793.449709  1186.875803  5281.051778  30.358794  2202.846302  -119.001959  3876.240547  222.547820  3103.112144  382.335982  122.810815  23.734354  2.222338  2199.994456  -40.649162  1037.600396  -1419.709410  -2417.003911  1896.637025 ; -953.210617  3976.234111  -7503.842419  45348.285520  1697.748764  1.439777  4481.129639  19.503027  312.129066  -7.583410  382.335982  120971.489190  -85.452613  -72.811904  10.995485  59568.958524  920.844293  -31173.654165  -89798.223030  18431.989596  15478.589744 ; 1408.817910  582.717082  -61.819242  0.827407  12.673209  -0.250105  67.509740  6.187272  122.397408  -0.305526  122.810815  -85.452613  4146.957989  -31.939775  -14.476960  -1074.870381  120.821816  165.918718  -74.171302  -227.574983  18.610710 ; 5.019270  136.700408  114.069871  26.043821  33.186568  0.166390  -118.273588  2.716540  31.890052  -0.212157  23.734354  -72.811904  -31.939775  120.382606  -0.915106  -82.223070  12.984770  -2.260292  75.059017  -3.295221  -181.963000 ; -3.738607  584.665785  346.539588  -15.578452  167.601084  0.024992  -355.948946  -0.193152  0.500363  -0.054567  2.222338  10.995485  -14.476960  -0.915106  1.612696  -374.113163  1.115872  -194.384420  183.314326  56.716538  -308.744309 ; 7732.615359  -302270.227502  -228109.118849  43147.713344  32081.965260  -1.747161  237456.174136  112.758266  2144.517390  10.919257  2199.994456  59568.958524  -1074.870381  -82.223070  -374.113163  270616.841705  -3289.843460  109460.987966  -169030.161782  -49803.541812  215706.600618 ; -297.814043  1273.753890  3359.150100  -12.757218  332.002806  0.104775  -3648.463197  -4.447875  -53.502569  -0.033951  -40.649162  920.844293  120.821816  12.984770  1.115872  -3289.843460  788.392395  -2249.561157  1328.763079  1707.114423  -3111.354846 ; 5442.447943  -158844.286385  -114735.327725  -1345.350069  14980.379234  -1.999748  121216.353854  52.179132  1040.744459  10.918883  1037.600396  -31173.654165  165.918718  -2.260292  -194.384420  109460.987966  -2249.561157  73071.001718  -41897.150166  -35429.626944  104117.598445 ; -4488.765502  154867.768451  122239.133307  -44002.919222  -16678.313882  0.559112  -125697.546352  -71.672329  -1352.657519  -3.338337  -1419.709410  -89798.223030  -74.171302  75.059017  183.314326  -169030.161782  1328.763079  -41897.150166  131695.582903  16997.352744  -119596.487801 ; -2657.571088  61484.620034  55353.824964  -14963.302850  -48779.586208  -3.142347  -66044.508106  5.370579  -2764.388484  -134.593225  -2417.003911  18431.989596  -227.574983  -3.295221  56.716538  -49803.541812  1707.114423  -35429.626944  16997.352744  72281.499598  -73070.141935 ; 7889.880784  -264886.460514  -198070.659513  26801.475953  43945.833426  1.840664  210992.940981  66.831653  1813.333760  14.153045  1896.637025  15478.589744  18.610710  -181.963000  -308.744309  215706.600618  -3111.354846  104117.598445  -119596.487801  -73070.141935  202269.583664 ;];
Results{35,4}={};
Results{35,3}=[0.000000,-370.759520,5212.268772,-104152.211615,-0.001530];
Results{36,5}=[ 0.011589  0.116944  0.001002  0.001000  0.001000  0.001001  6.262875  0.504756  0.001000  5.000500 ];
Results{36,6}=[ 5.399995  9.999887  9.999976  9.999805  9.998891  9.999981  9.999999  9.999989  9.999980  9.999985  9.999774  9.999965  9.999997  4.702204  9.999998  9.999993  9.999998  9.999998  9.999996  9.999999  5.000500  9.999999  8.486091  9.999987  9.999803  9.999805  9.999972  9.999630  9.978942  10.000000  9.999906  9.999984  9.999822  9.999972  9.999997  9.999916  9.999975  9.999974  9.999948  9.999800  9.999332  9.999983  9.980343  10.000000  9.978991  0.659247  9.999802  9.977027  9.999997  9.992211 ];
Results{36,1}=[23905.120909,2330.955372,766.837364,240.000000];
Results{36,2}=[ 70383.389647  -61556.266828  -112757.947223  -1179.311506  -14602.864171  119122.288991  1874.067341  -547.118655  2692.207117  -37640.876435  12319.403201  835.426822  -262.713164  68015.549178  -12668.473631  87972.751871  -50330.502824  -60319.176091  105506.660878 ; -61556.266828  2261465.425634  1419415.573617  4996.288617  223181.777466  -1465283.818157  478.332536  196.024429  523.236039  64165.857543  -3363.871597  2019.868416  3585.564688  -1485096.012799  19882.576102  -805826.725220  741668.450119  286393.061633  -1294147.599220 ; -112757.947223  1419415.573617  1824782.420275  -46926.613046  -241991.047694  -1948301.044743  -2773.355156  912.732351  -4323.288075  240167.608824  -11661.040305  2061.473533  1448.567598  -1868556.969558  213424.488538  -1110701.799134  870534.309222  784802.862362  -1753183.655664 ; -1179.311506  4996.288617  -46926.613046  59983.693497  80306.186339  53096.796933  381.864909  -136.574278  627.641626  25335.058032  -1.117527  34.086390  79.200645  64062.393110  -1223.206020  18769.050204  -44104.002911  -43507.045210  60117.824868 ; -14602.864171  223181.777466  -241991.047694  80306.186339  755858.427359  286771.236557  2288.224438  -297.265114  3210.611290  74262.810447  -53.983475  209.131863  672.899743  307316.476744  3649.656821  109086.923729  -183350.639414  -283443.244636  338443.565227 ; 119122.288991  -1465283.818157  -1948301.044743  53096.796933  286771.236557  2083795.640001  2598.040312  -997.328695  4153.937819  -263273.242579  12328.035285  -2285.420538  -1430.209885  1993968.968166  -233222.255091  1188121.862422  -924848.354330  -859033.472785  1879201.061641 ; 1874.067341  478.332536  -2773.355156  381.864909  2288.224438  2598.040312  2605.213397  176.956429  3047.844262  -745.878522  465.190473  51.365074  7.038950  1598.812490  -188.099089  2103.248665  -1357.329972  -3204.269089  3137.281215 ; -547.118655  196.024429  912.732351  -136.574278  -297.265114  -997.328695  176.956429  53.747444  118.822143  190.147934  -84.562994  -28.994715  4.210055  -571.801938  73.452583  -654.276024  464.184590  535.032139  -1028.714216 ; 2692.207117  523.236039  -4323.288075  627.641626  3210.611290  4153.937819  3047.844262  118.822143  3877.818290  -1091.511639  639.738892  81.401434  6.494359  2716.767818  -366.046581  3243.707448  -2152.253470  -4241.195203  4768.285081 ; -37640.876435  64165.857543  240167.608824  25335.058032  74262.810447  -263273.242579  -745.878522  190.147934  -1091.511639  204461.113886  -9184.836051  349.325925  -377.472582  -172518.645862  68743.661958  -207330.824326  2876.490053  149651.570249  -204506.045045 ; 12319.403201  -3363.871597  -11661.040305  -1.117527  -53.983475  12328.035285  465.190473  -84.562994  639.738892  -9184.836051  32747.633342  -367.003735  454.064199  3060.632321  1865.495212  12290.206106  -3116.751027  -8006.240622  5582.019704 ; 835.426822  2019.868416  2061.473533  34.086390  209.131863  -2285.420538  51.365074  -28.994715  81.401434  349.325925  -367.003735  786.146471  -50.174751  -3022.302901  666.318890  -1255.421454  902.975890  -1.403640  -901.214469 ; -262.713164  3585.564688  1448.567598  79.200645  672.899743  -1430.209885  7.038950  4.210055  6.494359  -377.472582  454.064199  -50.174751  37.930262  -1295.682411  -322.408544  -590.094568  967.096577  -66.850745  -1708.112041 ; 68015.549178  -1485096.012799  -1868556.969558  64062.393110  307316.476744  1993968.968166  1598.812490  -571.801938  2716.767818  -172518.645862  3060.632321  -3022.302901  -1295.682411  1973836.123480  -211128.220751  1107215.077003  -934698.671765  -782701.051704  1798524.728965 ; -12668.473631  19882.576102  213424.488538  -1223.206020  3649.656821  -233222.255091  -188.099089  73.452583  -366.046581  68743.661958  1865.495212  666.318890  -322.408544  -211128.220751  60124.521000  -146211.382816  77466.307091  123365.938180  -198864.493784 ; 87972.751871  -805826.725220  -1110701.799134  18769.050204  109086.923729  1188121.862422  2103.248665  -654.276024  3243.707448  -207330.824326  12290.206106  -1255.421454  -590.094568  1107215.077003  -146211.382816  701270.938750  -493944.667921  -496182.369982  1054098.133397 ; -50330.502824  741668.450119  870534.309222  -44104.002911  -183350.639414  -924848.354330  -1357.329972  464.184590  -2152.253470  2876.490053  -3116.751027  902.975890  967.096577  -934698.671765  77466.307091  -493944.667921  491066.456089  346530.088925  -849584.138380 ; -60319.176091  286393.061633  784802.862362  -43507.045210  -283443.244636  -859033.472785  -3204.269089  535.032139  -4241.195203  149651.570249  -8006.240622  -1.403640  -66.850745  -782701.051704  123365.938180  -496182.369982  346530.088925  492669.785689  -803545.601058 ; 105506.660878  -1294147.599220  -1753183.655664  60117.824868  338443.565227  1879201.061641  3137.281215  -1028.714216  4768.285081  -204506.045045  5582.019704  -901.214469  -1708.112041  1798524.728965  -198864.493784  1054098.133397  -849584.138380  -803545.601058  1727795.478386 ;];
Results{36,4}={};
Results{36,4}{1,1}={'Help_Ru5P.n'};
Results{36,4}{1,2}={'PPP4.x'};
Results{36,3}=[2.000000,-2851.784255,26476.076281,-670926.415942,-0.130719];
Results{37,5}=[ 10.000000  4.809738  0.031095  0.001101  0.008952  0.002640  0.001000  0.751771  0.001000  0.001000 ];
Results{37,6}=[ 5.000500  5.573814  5.000500  0.001000  3.755064  0.001000  6.936339  4.988982  0.001000  10.000000  0.001000  4.992763  4.991736  6.164885  3.942933  9.545011  0.001000  0.001000  6.774755  0.001000  5.780507  0.001000  5.672074  3.803966  0.001000  1.055474  0.001000  0.001000  5.538645  10.000000  0.384310  0.001000  0.001000  9.535824  0.001000  0.001000  0.001000  0.001000  10.000000  4.529999  4.550869  0.749327  2.050745  0.001000  0.001000  0.991038  0.001000  0.001000  0.001000  0.001000 ];
Results{37,1}=[2520.164258,859.761650,54.005475,240.000000];
Results{37,2}=[ 184.001362  -1.966906  -124.219929  -6.970177  -113.926127  -1.733879  259.806150  0.200969  27.726287  3.120952  35.240904  -11.834140  111.579507  -0.091527  -2.479324  -21.465719  95.809770  -83.996072  -87.277255  68.471427 ; -1.966906  17946.358462  10614.203522  -372.509547  3742.913795  -8.442581  -10595.755157  -3.985918  -29.134483  9.381782  -13.184069  584.908423  87.666951  -12.315665  -11366.542447  88.790735  -6073.543629  5488.498694  1703.479988  -9419.247563 ; -124.219929  10614.203522  9768.062422  118.873824  -2649.029995  -4.751599  -9303.343222  -4.004656  -115.314558  2.486486  -129.690928  -3446.350660  -11.320799  -7.698286  -12449.566696  318.241358  -4626.774784  8073.082627  -2361.996382  -6419.285520 ; -6.970177  -372.509547  118.873824  1943.167517  -2262.944595  1.963030  -312.779346  1.248959  -22.494854  -3.930065  -38.362010  677.550950  -0.034327  0.452131  189.561517  -5.853476  -248.325353  -429.227983  265.231256  -100.737098 ; -113.926127  3742.913795  -2649.029995  -2262.944595  17601.099074  0.554019  3500.380328  2.482425  253.316794  6.537150  325.206714  -50.950677  0.888196  3.221154  2955.629895  35.172007  1453.931333  -1402.951799  -3750.959017  3765.960332 ; -1.733879  -8.442581  -4.751599  1.963030  0.554019  0.409035  -4.440274  -0.059002  17.623429  0.274220  22.324200  -1.420185  -1.632457  0.015831  6.667910  -0.411838  3.227276  -1.804860  -0.161723  5.536715 ; 259.806150  -10595.755157  -9303.343222  -312.779346  3500.380328  -4.440274  10231.438291  3.716028  -2.672388  3.546792  -25.269231  -499.338812  124.715563  7.565237  9795.197646  -318.595829  5343.727379  -4844.507476  -3350.833785  8774.375803 ; 0.200969  -3.985918  -4.004656  1.248959  2.482425  -0.059002  3.716028  0.562292  -11.290243  -0.255316  -7.479872  -0.302451  -0.472293  0.098000  4.740144  -0.226819  2.633356  -2.330044  0.022307  3.444503 ; 27.726287  -29.134483  -115.314558  -22.494854  253.316794  17.623429  -2.672388  -11.290243  1169.634142  27.370515  1386.283633  1.551980  13.165421  1.220868  109.001767  -0.694513  68.480521  -70.040390  -146.441032  109.300633 ; 3.120952  9.381782  2.486486  -3.930065  6.537150  0.274220  3.546792  -0.255316  27.370515  1.488087  32.119690  1.936008  2.664118  -0.012328  -5.426311  0.599708  -2.117359  0.177570  -5.351519  -3.834796 ; 35.240904  -13.184069  -129.690928  -38.362010  325.206714  22.324200  -25.269231  -7.479872  1386.283633  32.119690  1731.468584  6.262087  20.515250  0.950027  118.005144  0.509207  74.608186  -80.885901  -157.633473  122.360086 ; -11.834140  584.908423  -3446.350660  677.550950  -50.950677  -1.420185  -499.338812  -0.302451  1.551980  1.936008  6.262087  100666.678661  55.607099  -3.349503  45945.549312  103.405254  -27367.754862  -73298.995191  24179.834320  6940.864078 ; 111.579507  87.666951  -11.320799  -0.034327  0.888196  -1.632457  124.715563  -0.472293  13.165421  2.664118  20.515250  55.607099  330.105968  -15.113280  -92.352092  9.572090  -19.325627  -36.138857  -41.425972  7.866100 ; -0.091527  -12.315665  -7.698286  0.452131  3.221154  0.015831  7.565237  0.098000  1.220868  -0.012328  0.950027  -3.349503  -15.113280  4.097747  11.372013  0.713784  7.308097  -3.952795  -3.028339  4.500445 ; -2.479324  -11366.542447  -12449.566696  189.561517  2955.629895  6.667910  9795.197646  4.740144  109.001767  -5.426311  118.005144  45945.549312  -92.352092  11.372013  33837.608759  -316.817465  -5988.502251  -39956.973553  14819.464989  8215.920153 ; -21.465719  88.790735  318.241358  -5.853476  35.172007  -0.411838  -318.595829  -0.226819  -0.694513  0.599708  0.509207  103.405254  9.572090  0.713784  -316.817465  82.738127  -219.954360  116.543536  162.260468  -297.689463 ; 95.809770  -6073.543629  -4626.774784  -248.325353  1453.931333  3.227276  5343.727379  2.633356  68.480521  -2.117359  74.608186  -27367.754862  -19.325627  7.308097  -5988.502251  -219.954360  10772.665858  16595.143620  -4737.503445  729.025138 ; -83.996072  5488.498694  8073.082627  -429.227983  -1402.951799  -1.804860  -4844.507476  -2.330044  -70.040390  0.177570  -80.885901  -73298.995191  -36.138857  -3.952795  -39956.973553  116.543536  16595.143620  56703.869400  -19442.312732  -7669.834009 ; -87.277255  1703.479988  -2361.996382  265.231256  -3750.959017  -0.161723  -3350.833785  0.022307  -146.441032  -5.351519  -157.633473  24179.834320  -41.425972  -3.028339  14819.464989  162.260468  -4737.503445  -19442.312732  46950.855734  -14917.256570 ; 68.471427  -9419.247563  -6419.285520  -100.737098  3765.960332  5.536715  8774.375803  3.444503  109.300633  -3.834796  122.360086  6940.864078  7.866100  4.500445  8215.920153  -297.689463  729.025138  -7669.834009  -14917.256570  17072.339830 ;];
Results{37,4}={};
Results{37,4}{1,1}={'Tca7a.x'};
Results{37,3}=[1.000000,-63.754285,3619.925908,-16349.932468,-0.000238];
Results{38,5}=[ 0.001000  0.001000  0.021060  0.001000  0.001000  0.001000  0.001000  0.001000  0.513173  9.951209 ];
Results{38,6}=[ 5.253352  10.000000  10.000000  10.000000  10.000000  10.000000  10.000000  10.000000  10.000000  9.929720  10.000000  10.000000  10.000000  3.353134  10.000000  9.988169  10.000000  10.000000  10.000000  10.000000  8.032655  10.000000  10.000000  8.346754  10.000000  10.000000  10.000000  10.000000  10.000000  10.000000  10.000000  10.000000  10.000000  10.000000  10.000000  10.000000  10.000000  10.000000  10.000000  10.000000  10.000000  10.000000  6.201346  10.000000  3.652645  8.438025  10.000000  10.000000  10.000000  10.000000 ];
Results{38,1}=[34129.672235,2329.651564,1107.655741,240.000000];
Results{38,2}=[ 129445.912086  -96337.226931  -186667.653318  -3730.822325  -23331.633506  218726.552997  8176.964945  10036.897102  -54214.128126  24694.869004  1290.278378  -607.808505  105718.016774  -18501.680108  144440.298914  -90219.706026  -103032.430047  167627.897514 ; -96337.226931  3152340.787530  1983503.411918  26832.379046  313214.958226  -2055678.083609  -377.669923  -495.801233  107334.768928  -2374.238846  2968.399395  4428.919384  -2063509.793132  32986.702742  -1136494.336829  1029168.545836  396831.539264  -1790104.219266 ; -186667.653318  1983503.411918  2691486.953385  -88793.293695  -366206.885664  -2909496.725239  -12452.825641  -15249.771118  362382.822375  -20152.662162  2628.889558  1567.440346  -2748335.687923  329318.538042  -1649804.714113  1287420.334199  1189827.133964  -2565647.951089 ; -3730.822325  26832.379046  -88793.293695  114208.677226  166411.543530  106111.931887  1829.127192  2242.952004  52393.263804  -3.359344  96.997443  179.880148  124355.211206  -1990.614354  34086.277551  -86479.450146  -86955.718771  113541.824299 ; -23331.633506  313214.958226  -366206.885664  166411.543530  1069556.094126  441390.474567  6537.061835  7927.789701  127919.927038  -55.150577  481.627724  990.423573  475289.380919  4917.200171  161868.098082  -289786.027017  -419893.847890  501094.423409 ; 218726.552997  -2055678.083609  -2909496.725239  106111.931887  441390.474567  3157161.992036  14167.427952  16466.905826  -398970.036635  25139.015090  -1694.966965  -1684.318782  2957138.368090  -361155.135583  1788532.582098  -1389564.191286  -1325766.194597  2786582.224340 ; 8176.964945  -377.669923  -12452.825641  1829.127192  6537.061835  14167.427952  5940.788946  9923.951647  -2175.004139  1840.980195  251.562085  -12.910467  7870.196927  -917.161094  9092.280946  -6917.893392  -10131.958022  12404.268737 ; 10036.897102  -495.801233  -15249.771118  2242.952004  7927.789701  16466.905826  9923.951647  16856.152421  -2625.523941  2242.434390  314.251155  -18.184744  9616.046926  -1113.213738  11115.303634  -8490.503871  -12163.813171  15205.432428 ; -54214.128126  107334.768928  362382.822375  52393.263804  127919.927038  -398970.036635  -2175.004139  -2625.523941  266783.572642  -13400.440294  640.971376  -679.015445  -282761.284416  106839.463856  -302161.832333  35389.990948  204657.709092  -297866.679316 ; 24694.869004  -2374.238846  -20152.662162  -3.359344  -55.150577  25139.015090  1840.980195  2242.434390  -13400.440294  52551.069728  -668.276263  600.710972  2979.426827  3209.548584  20590.582178  -7205.717482  -14834.943096  10126.404943 ; 1290.278378  2968.399395  2628.889558  96.997443  481.627724  -1694.966965  251.562085  314.251155  640.971376  -668.276263  1156.728182  -86.172700  -3830.948955  923.447067  -1540.397849  894.748312  -344.578867  -1677.305775 ; -607.808505  4428.919384  1567.440346  179.880148  990.423573  -1684.318782  -12.910467  -18.184744  -679.015445  600.710972  -86.172700  63.728898  -1107.708082  -573.285115  -511.629256  1190.081110  -162.782761  -2081.376798 ; 105718.016774  -2063509.793132  -2748335.687923  124355.211206  475289.380919  2957138.368090  7870.196927  9616.046926  -282761.284416  2979.426827  -3830.948955  -1107.708082  2898302.181797  -328215.925969  1644782.521179  -1362021.736806  -1193065.845144  2631187.584068 ; -18501.680108  32986.702742  329318.538042  -1990.614354  4917.200171  -361155.135583  -917.161094  -1113.213738  106839.463856  3209.548584  923.447067  -573.285115  -328215.925969  93044.848855  -226660.864120  119818.882917  189355.997475  -302993.558570 ; 144440.298914  -1136494.336829  -1649804.714113  34086.277551  161868.098082  1788532.582098  9092.280946  11115.303634  -302161.832333  20590.582178  -1540.397849  -511.629256  1644782.521179  -226660.864120  1046527.498584  -744372.859939  -750181.241318  1548747.579888 ; -90219.706026  1029168.545836  1287420.334199  -86479.450146  -289786.027017  -1389564.191286  -6917.893392  -8490.503871  35389.990948  -7205.717482  894.748312  1190.081110  -1362021.736806  119818.882917  -744372.859939  708979.407296  545518.739033  -1250861.422400 ; -103032.430047  396831.539264  1189827.133964  -86955.718771  -419893.847890  -1325766.194597  -10131.958022  -12163.813171  204657.709092  -14834.943096  -344.578867  -162.782761  -1193065.845144  189355.997475  -750181.241318  545518.739033  732853.947772  -1196527.540550 ; 167627.897514  -1790104.219266  -2565647.951089  113541.824299  501094.423409  2786582.224340  12404.268737  15205.432428  -297866.679316  10126.404943  -1677.305775  -2081.376798  2631187.584068  -302993.558570  1548747.579888  -1250861.422400  -1196527.540550  2505725.538443 ;];
Results{38,4}={};
Results{38,4}{1,1}={'Help_Ru5P.n'};
Results{38,4}{1,2}={'PPP4.x'};
Results{38,4}{1,3}={'PPP6.x'};
Results{38,3}=[3.000000,-6704.674383,36699.323800,-1035721.437775,-0.289875];
Results{39,5}=[ 0.003443  10.000000  1.779860  0.001031  0.004520  0.001095  0.021085  0.001000  0.018691  4.359619 ];
Results{39,6}=[ 4.985720  5.000500  9.697994  9.991619  9.999954  9.998278  9.999176  9.999913  9.998899  9.966020  9.999806  9.998644  9.999948  2.772559  8.961423  9.999753  9.996226  9.997239  9.998636  9.911969  4.500550  9.995883  4.538861  9.784228  9.836399  9.993556  9.998267  9.979982  9.402093  9.999366  9.985964  9.998598  9.991701  9.999836  10.000000  9.836689  9.975148  9.997364  9.592121  9.998216  9.964087  9.999382  10.000000  9.649556  9.966770  4.888532  9.993969  9.999692  9.995437  9.995308 ];
Results{39,1}=[14450.423195,2285.370112,451.680773,240.000000];
Results{39,2}=[ 14017.473348  -17555.166019  -32501.640846  188.945808  -3794.304847  42712.346679  2264.530717  164.429631  2546.287185  -7352.464324  3051.950377  59.572120  25362.852451  -4392.312183  23326.717324  -15973.508112  -17564.488732  26308.677989 ; -17555.166019  692020.991404  420835.789656  -3844.855084  61889.545476  -441954.264268  -1025.960447  -124.581494  -1216.551008  9402.401000  -942.368989  331.260897  -442092.610537  255.144404  -235722.124634  226318.797107  80361.792238  -380446.709463 ; -32501.640846  420835.789656  527971.781668  -11716.934605  -72472.633490  -584891.941004  -6281.514705  -413.630186  -7137.732277  56744.977658  -2786.759987  301.317736  -544818.981718  57278.215865  -317369.151138  260623.975986  223202.277916  -496697.449782 ; 188.945808  -3844.855084  -11716.934605  16639.789048  14562.861451  16284.597421  760.091896  61.636581  862.819320  7384.578399  -1.700999  -4.845392  16084.592228  -304.707607  4428.592056  -11813.205925  -9680.208294  13000.202448 ; -3794.304847  61889.545476  -72472.633490  14562.861451  221130.729378  91258.162505  3259.295061  122.190990  3651.014349  19179.891837  -11.394509  78.194976  90396.285308  1690.978116  33755.144762  -52934.287402  -83261.855208  97160.840164 ; 42712.346679  -441954.264268  -584891.941004  16284.597421  91258.162505  661166.142264  8211.718119  579.808971  8383.101124  -67183.886299  4554.181041  109.815127  597671.596926  -65116.139022  354153.084385  -286972.275379  -264964.223162  551929.807248 ; 2264.530717  -1025.960447  -6281.514705  760.091896  3259.295061  8211.718119  3460.870638  130.205494  6448.012130  -593.678521  641.496420  72.516073  5492.884909  -702.086014  4187.899622  -3594.827162  -4475.891734  5299.331149 ; 164.429631  -124.581494  -413.630186  61.636581  122.190990  579.808971  130.205494  17.169748  177.358253  -34.006964  31.218464  7.830473  344.225907  -45.208839  271.612790  -237.651505  -296.294050  362.333609 ; 2546.287185  -1216.551008  -7137.732277  862.819320  3651.014349  8383.101124  6448.012130  177.358253  12689.388964  -616.986172  718.790090  84.413505  6281.433918  -795.468966  4736.581366  -4120.291024  -4727.546582  5933.339732 ; -7352.464324  9402.401000  56744.977658  7384.578399  19179.891837  -67183.886299  -593.678521  -34.006964  -616.986172  126012.522582  -1993.814373  177.819332  -9229.091523  18201.467810  -71228.952194  -54782.905260  56046.502663  -45189.860137 ; 3051.950377  -942.368989  -2786.759987  -1.700999  -11.394509  4554.181041  641.496420  31.218464  718.790090  -1993.814373  9937.471328  -2.126645  802.088629  675.152060  2957.057391  -969.011983  -2077.188060  202.101995 ; 59.572120  331.260897  301.317736  -4.845392  78.194976  109.815127  72.516073  7.830473  84.413505  177.819332  -2.126645  119.934266  -357.538783  110.447921  -228.322586  49.649603  -57.207912  -325.398990 ; 25362.852451  -442092.610537  -544818.981718  16084.592228  90396.285308  597671.596926  5492.884909  344.225907  6281.433918  -9229.091523  802.088629  -357.538783  587668.142660  -56016.879037  311494.835103  -302264.469911  -215359.008541  515760.708049 ; -4392.312183  255.144404  57278.215865  -304.707607  1690.978116  -65116.139022  -702.086014  -45.208839  -795.468966  18201.467810  675.152060  110.447921  -56016.879037  16612.725311  -39168.970230  20967.098551  34792.776802  -53297.513858 ; 23326.717324  -235722.124634  -317369.151138  4428.592056  33755.144762  354153.084385  4187.899622  271.612790  4736.581366  -71228.952194  2957.057391  -228.322586  311494.835103  -39168.970230  203196.857210  -131968.189089  -144372.755641  293840.198585 ; -15973.508112  226318.797107  260623.975986  -11813.205925  -52934.287402  -286972.275379  -3594.827162  -237.651505  -4120.291024  -54782.905260  -969.011983  49.649603  -302264.469911  20967.098551  -131968.189089  186750.844946  88326.605614  -248647.676009 ; -17564.488732  80361.792238  223202.277916  -9680.208294  -83261.855208  -264964.223162  -4475.891734  -296.294050  -4727.546582  56046.502663  -2077.188060  -57.207912  -215359.008541  34792.776802  -144372.755641  88326.605614  177171.348154  -234389.435834 ; 26308.677989  -380446.709463  -496697.449782  13000.202448  97160.840164  551929.807248  5299.331149  362.333609  5933.339732  -45189.860137  202.101995  -325.398990  515760.708049  -53297.513858  293840.198585  -248647.676009  -234389.435834  487793.128516 ;];
Results{39,4}={};
Results{39,4}{1,1}={'Help_Ru5P.n'};
Results{39,4}{1,2}={'PPP4.x'};
Results{39,4}{1,3}={'Tca7a.x'};
Results{39,3}=[3.000000,-2216.688271,16975.793307,-219132.072857,-0.032872];
Results{40,5}=[ 1.799337  9.982946  0.024053  0.001358  1.087580  0.001194  0.008442  10.000000  0.005397  0.132599 ];
Results{40,6}=[ 7.628221  7.831846  6.797082  7.839500  6.376909  9.998448  9.999992  9.994899  9.999181  9.995469  9.998817  9.998889  9.942724  7.919880  9.847318  9.423249  9.948468  9.880902  9.952303  9.820627  9.948107  9.938086  1.776382  9.828533  7.839377  8.049763  9.992201  9.849569  7.150378  9.888685  9.965389  9.966655  7.839500  9.551139  9.451811  9.965499  9.917603  9.925881  7.385705  9.975418  9.999185  9.998622  9.969909  7.837962  9.762868  5.191652  7.813063  9.199737  9.872597  7.839507 ];
Results{40,1}=[6505.143971,2214.868431,186.838132,240.000000];
Results{40,2}=[ 4213.100620  -20504.579767  -15428.865458  -135.726107  -410.979146  16970.790720  45.013466  741.833729  16.544329  675.852411  -1622.308478  1795.325485  -18.637967  13922.450068  -364.956214  9858.318506  -8235.540254  -4874.030942  13435.372360 ; -20504.579767  827380.023158  536630.914104  -10317.214481  50555.930987  -554322.074031  -5.247000  1310.427414  27.232960  1840.232684  2213.464128  388.753561  605.697717  -565102.381806  2027.686598  -294280.781375  292066.495717  115862.042098  -503471.124705 ; -15428.865458  536630.914104  380873.664885  -27537.901032  -30551.295737  -397781.918103  -53.610308  -864.096788  -15.266667  -848.078019  -10500.132898  -240.760409  379.714578  -407698.074753  4511.436315  -206481.690506  216981.737629  95909.064235  -360916.578674 ; -135.726107  -10317.214481  -27537.901032  129430.115949  -16844.070695  32707.166099  128.878621  2145.216539  18.229260  1991.341676  52787.968106  1.019215  22.382410  54436.484711  -43.477888  751.141953  -53539.099648  -21466.142260  35737.705875 ; -410.979146  50555.930987  -30551.295737  -16844.070695  296464.579864  42903.033254  16.232183  4369.307261  44.500666  5896.110576  7647.675702  25.291797  36.481258  37973.895237  971.333144  14747.407121  -22395.350419  -53467.640811  48532.352279 ; 16970.790720  -554322.074031  -397781.918103  32707.166099  42903.033254  420630.113690  57.403047  2196.329717  77.563500  2105.977585  8659.508729  424.942421  -519.058047  424613.286150  -4833.428062  216596.824283  -225255.968553  -110337.454252  379502.426525 ; 45.013466  -5.247000  -53.610308  128.878621  16.232183  57.403047  27.427548  -352.787569  -8.297502  -136.555349  8.190562  17.516565  0.483859  71.344890  -3.801058  53.192253  -61.363776  7.249562  11.471021 ; 741.833729  1310.427414  -864.096788  2145.216539  4369.307261  2196.329717  -352.787569  8543.385982  451.731114  5424.624032  325.185635  286.515410  -4.648482  1200.806692  -32.620806  781.020086  -1105.820616  -3855.661001  664.172632 ; 16.544329  27.232960  -15.266667  18.229260  44.500666  77.563500  -8.297502  451.731114  113.576003  345.786336  4.596800  2.819605  -3.007321  15.264299  0.946303  13.127378  -17.719348  -253.908445  2.867366 ; 675.852411  1840.232684  -848.078019  1991.341676  5896.110576  2105.977585  -136.555349  5424.624032  345.786336  4556.463231  520.114823  263.553278  -8.704384  1250.234108  -17.472861  671.456865  -1191.181331  -3366.093600  691.889193 ; -1622.308478  2213.464128  -10500.132898  52787.968106  7647.675702  8659.508729  8.190562  325.185635  4.596800  520.114823  125160.369999  -434.498433  -68.699426  64739.871077  1215.259641  -31001.311377  -94159.694210  16104.010326  19611.395219 ; 1795.325485  388.753561  -240.760409  1.019215  25.291797  424.942421  17.516565  286.515410  2.819605  263.553278  -434.498433  5748.480561  18.401190  -1011.230154  178.377904  516.667672  -73.469772  -533.911547  -169.442860 ; -18.637967  605.697717  379.714578  22.382410  36.481258  -519.058047  0.483859  -4.648482  -3.007321  -8.704384  -68.699426  18.401190  317.188083  -385.558636  -11.817126  -169.609212  238.356220  92.093086  -358.678316 ; 13922.450068  -565102.381806  -407698.074753  54436.484711  37973.895237  424613.286150  71.344890  1200.806692  15.264299  1250.234108  64739.871077  -1011.230154  -385.558636  461531.461844  -4401.941762  205522.022975  -270261.733407  -93518.925682  388404.809513 ; -364.956214  2027.686598  4511.436315  -43.477888  971.333144  -4833.428062  -3.801058  -32.620806  0.946303  -17.472861  1215.259641  178.377904  -11.817126  -4401.941762  1086.950265  -2983.313364  1768.132105  2130.822168  -4185.334287 ; 9858.318506  -294280.781375  -206481.690506  751.141953  14747.407121  216596.824283  53.192253  781.020086  13.127378  671.456865  -31001.311377  516.667672  -169.609212  205522.022975  -2983.313364  123264.487740  -92262.808557  -57191.641723  191280.728783 ; -8235.540254  292066.495717  216981.737629  -53539.099648  -22395.350419  -225255.968553  -61.363776  -1105.820616  -17.719348  -1191.181331  -94159.694210  -73.469772  238.356220  -270261.733407  1768.132105  -92262.808557  186422.797124  41086.973269  -210892.751089 ; -4874.030942  115862.042098  95909.064235  -21466.142260  -53467.640811  -110337.454252  7.249562  -3855.661001  -253.908445  -3366.093600  16104.010326  -533.911547  92.093086  -93518.925682  2130.822168  -57191.641723  41086.973269  85386.575938  -112079.390161 ; 13435.372360  -503471.124705  -360916.578674  35737.705875  48532.352279  379502.426525  11.471021  664.172632  2.867366  691.889193  19611.395219  -169.442860  -358.678316  388404.809513  -4185.334287  191280.728783  -210892.751089  -112079.390161  359337.397983 ;];
Results{40,4}={};
Results{40,4}{1,1}={'Help_Ru5P.n'};
Results{40,4}{1,2}={'Tca7a.x'};
Results{40,3}=[2.000000,-1532.115079,8960.012401,-180025.692656,-0.003074];
Results{41,5}=[ 0.001000  0.693050  0.001000  0.001000  0.001000  0.001000  0.001000  0.001000  0.966164  10.000000 ];
Results{41,6}=[ 8.821647  10.000000  10.000000  10.000000  10.000000  10.000000  10.000000  10.000000  10.000000  10.000000  10.000000  10.000000  10.000000  1.864858  10.000000  10.000000  10.000000  10.000000  10.000000  10.000000  8.166520  10.000000  10.000000  7.590412  10.000000  10.000000  10.000000  10.000000  10.000000  10.000000  10.000000  10.000000  10.000000  10.000000  10.000000  10.000000  10.000000  10.000000  10.000000  10.000000  10.000000  10.000000  10.000000  10.000000  8.716612  0.907453  10.000000  10.000000  10.000000  10.000000 ];
Results{41,1}=[31742.201848,2330.088883,1028.073395,240.000000];
Results{41,2}=[ 100977.496815  -77206.610771  -151664.373538  -2415.552073  -19036.815827  179596.438981  7005.373092  8399.499735  -43805.269488  18418.213977  961.917688  -436.410831  89604.564637  -16190.808599  116970.047474  -73159.233075  -83498.308537  134350.441055 ; -77206.610771  2642409.946645  1658279.776736  16332.802690  260724.776999  -1719126.046267  -418.030102  -499.004709  84604.304235  -2927.446803  2286.072431  3829.286065  -1728783.946502  25665.386413  -947889.389322  863291.764403  330664.350024  -1497457.987434 ; -151664.373538  1658279.776736  2242373.113496  -69770.481358  -305124.953031  -2425314.019393  -11074.681492  -13149.989207  300945.985221  -16277.856906  2059.283510  1391.134199  -2291788.035855  273752.955042  -1373130.283044  1072183.127495  988827.027850  -2137125.508907 ; -2415.552073  16332.802690  -69770.481358  87653.196360  127542.173209  83547.790876  1583.769759  1881.396585  39780.194149  -2.908075  63.013587  131.455738  96675.219396  -1632.565608  27213.053008  -66993.177820  -67018.511908  88378.752494 ; -19036.815827  260724.776999  -305124.953031  127542.173209  899738.274835  367902.394495  5913.409619  6945.057297  102657.466997  -44.295417  385.622242  814.427459  393699.516122  4745.207909  135881.311238  -238536.921059  -350196.397047  417756.359797 ; 179596.438981  -1719126.046267  -2425314.019393  83547.790876  367902.394495  2635247.853090  13043.354068  14497.713481  -332016.242554  20293.253735  -1182.749088  -1516.406376  2465654.913661  -300148.152500  1489552.306035  -1157537.961779  -1104542.752577  2323129.630380 ; 7005.373092  -418.030102  -11074.681492  1583.769759  5913.409619  13043.354068  4889.312459  8456.459430  -1834.208087  1549.892058  219.680579  -5.854470  7215.191968  -835.887934  8009.068670  -6175.445255  -9144.759115  10845.048498 ; 8399.499735  -499.004709  -13149.989207  1881.396585  6945.057297  14497.713481  8456.459430  15143.608976  -2120.534625  1829.453825  266.368014  -11.331089  8502.717564  -968.495085  9488.714951  -7368.849093  -10503.205685  12923.382864 ; -43805.269488  84604.304235  300945.985221  39780.194149  102657.466997  -332016.242554  -1834.208087  -2120.534625  235818.058907  -11062.049215  613.686174  -562.983335  -228968.025708  88644.450522  -254510.901931  18702.486854  175870.518248  -248803.359228 ; 18418.213977  -2927.446803  -16277.856906  -2.908075  -44.295417  20293.253735  1549.892058  1829.453825  -11062.049215  43000.963135  -483.366456  537.655722  3643.464840  2459.309785  16608.600780  -5559.635587  -11612.979339  7468.809073 ; 961.917688  2286.072431  2059.283510  63.013587  385.622242  -1182.749088  219.680579  266.368014  613.686174  -483.366456  874.640459  -61.952127  -2983.936537  734.197484  -1274.256204  656.542881  -255.645822  -1336.254265 ; -436.410831  3829.286065  1391.134199  131.455738  814.427459  -1516.406376  -5.854470  -11.331089  -562.983335  537.655722  -61.952127  51.146768  -1087.770364  -450.541684  -475.765604  1038.265966  -137.037726  -1761.445915 ; 89604.564637  -1728783.946502  -2291788.035855  96675.219396  393699.516122  2465654.913661  7215.191968  8502.717564  -228968.025708  3643.464840  -2983.936537  -1087.770364  2416851.756500  -271835.661632  1368870.926414  -1139902.653699  -989902.338756  2195019.564075 ; -16190.808599  25665.386413  273752.955042  -1632.565608  4745.207909  -300148.152500  -835.887934  -968.495085  88644.450522  2459.309785  734.197484  -450.541684  -271835.661632  77312.863961  -188200.964360  99554.391420  157962.745716  -252886.922807 ; 116970.047474  -947889.389322  -1373130.283044  27213.053008  135881.311238  1489552.306035  8009.068670  9488.714951  -254510.901931  16608.600780  -1274.256204  -475.765604  1368870.926414  -188200.964360  870865.411899  -616360.337515  -624425.522255  1289429.923910 ; -73159.233075  863291.764403  1072183.127495  -66993.177820  -238536.921059  -1157537.961779  -6175.445255  -7368.849093  18702.486854  -5559.635587  656.542881  1038.265966  -1139902.653699  99554.391420  -616360.337515  597654.941540  448551.319713  -1040610.946811 ; -83498.308537  330664.350024  988827.027850  -67018.511908  -350196.397047  -1104542.752577  -9144.759115  -10503.205685  175870.518248  -11612.979339  -255.645822  -137.037726  -989902.338756  157962.745716  -624425.522255  448551.319713  617147.898940  -996588.024683 ; 134350.441055  -1497457.987434  -2137125.508907  88378.752494  417756.359797  2323129.630380  10845.048498  12923.382864  -248803.359228  7468.809073  -1336.254265  -1761.445915  2195019.564075  -252886.922807  1289429.923910  -1040610.946811  -996588.024683  2086787.716651 ;];
Results{41,4}={};
Results{41,4}{1,1}={'Help_Ru5P.n'};
Results{41,4}{1,2}={'PPP4.x'};
Results{41,4}{1,3}={'PPP6.x'};
Results{41,3}=[3.000000,-6120.853430,34312.290731,-865266.566746,-0.242362];
Results{42,5}=[ 0.001000  0.001000  0.001000  0.001000  0.001000  0.001000  0.001000  6.336418  0.001000  9.931391 ];
Results{42,6}=[ 10.000000  10.000000  10.000000  10.000000  10.000000  10.000000  10.000000  10.000000  10.000000  10.000000  10.000000  10.000000  10.000000  10.000000  10.000000  10.000000  10.000000  10.000000  10.000000  10.000000  6.328366  10.000000  10.000000  10.000000  10.000000  10.000000  10.000000  10.000000  10.000000  10.000000  9.995550  10.000000  10.000000  10.000000  10.000000  10.000000  10.000000  10.000000  10.000000  10.000000  10.000000  10.000000  10.000000  10.000000  10.000000  10.000000  10.000000  10.000000  10.000000  10.000000 ];
Results{42,1}=[23361.309027,2431.415276,748.710301,240.000000];
Results{42,2}=[ 59053.712173  -26892.454510  -55066.248686  -500.115622  -11676.263029  -116.084107  68331.256227  118.108440  4598.529548  -100.235023  5512.787842  -17022.988376  16895.160120  496.557538  -207.837628  15239.436019  -555.381135  45545.500359  -28510.034441  -35226.701023  50717.624400 ; -26892.454510  1298995.758352  791775.908598  3429.367807  168622.138749  -17.052829  -815134.310471  58.501126  2495.751731  17.960652  3007.739285  40306.504326  2217.327749  1143.787140  2069.488760  -831071.004368  13960.503779  -450334.010040  410045.013100  140820.161891  -711589.203392 ; -55066.248686  791775.908598  1042177.777380  -23445.728725  -138227.907113  87.110538  -1123198.871664  151.982873  -1654.372102  153.137133  -3536.898564  132372.305821  -977.679740  559.570779  927.950069  -1072743.074918  124746.199460  -630602.897338  498232.121653  447322.895133  -998445.424530 ; -500.115622  3429.367807  -23445.728725  33868.317381  31619.583519  -11.276859  27932.032645  -33.014796  472.705070  -20.706272  908.159113  14067.444614  2.060302  9.844389  46.635400  32677.699049  -1314.430695  9027.690733  -23095.131121  -21449.926006  28805.764262 ; -11676.263029  168622.138749  -138227.907113  31619.583519  515093.971529  -13.155693  170118.035344  -102.472149  2830.240635  -35.146958  4678.567353  47540.306348  43.202956  183.579277  478.975218  179788.282124  5725.062367  60090.634099  -107630.739125  -179222.204758  200947.713055 ; -116.084107  -17.052829  87.110538  -11.276859  -13.155693  1.780453  -148.883662  -2.007971  59.156251  5.982594  61.479120  -0.102026  -34.790056  -3.814125  1.468047  9.772264  -13.631502  -51.274210  51.229539  101.454291  -141.403515 ; 68331.256227  -815134.310471  -1123198.871664  27932.032645  170118.035344  -148.883662  1217049.548938  -129.421614  3300.303486  -195.206296  5330.998739  -147778.767307  3807.591132  -306.648258  -1012.653069  1146615.345805  -135491.689172  681809.933719  -534028.279982  -504279.082748  1085801.940248 ; 118.108440  58.501126  151.982873  -33.014796  -102.472149  -2.007971  -129.421614  26.077291  -347.338632  -8.993475  -162.720694  74.491148  14.081968  -4.126720  -3.335285  -292.774177  81.860360  -126.643772  52.334780  96.761472  -46.250549 ; 4598.529548  2495.751731  -1654.372102  472.705070  2830.240635  59.156251  3300.303486  -347.338632  10821.511467  437.298819  8458.651866  275.235314  1267.764462  13.138399  -37.702152  -2047.304364  900.743476  1081.944048  -1353.784228  -5707.166578  3783.951612 ; -100.235023  17.960652  153.137133  -20.706272  -35.146958  5.982594  -195.206296  -8.993475  437.298819  103.933154  344.723261  16.840957  -33.579421  -5.076999  0.723350  -88.589079  7.020794  -102.352746  85.477941  -86.817802  -163.289666 ; 5512.787842  3007.739285  -3536.898564  908.159113  4678.567353  61.479120  5330.998739  -162.720694  8458.651866  344.723261  8086.382967  -56.705401  1657.673225  51.711080  -28.121720  -497.562172  631.981186  2473.287964  -2413.194603  -6800.321563  5531.433151 ; -17022.988376  40306.504326  132372.305821  14067.444614  47540.306348  -0.102026  -147778.767307  74.491148  275.235314  16.840957  -56.705401  158330.431824  -3767.889778  112.021158  -208.614751  -78899.946431  39685.705338  -127215.449108  -31105.522189  90045.341139  -107964.684705 ; 16895.160120  2217.327749  -977.679740  2.060302  43.202956  -34.790056  3807.591132  14.081968  1267.764462  -33.579421  1657.673225  -3767.889778  34463.317415  -425.661344  285.061832  -11776.493487  5553.748813  4325.533211  -498.637636  -4345.258447  -2293.399394 ; 496.557538  1143.787140  559.570779  9.844389  183.579277  -3.814125  -306.648258  -4.126720  13.138399  -5.076999  51.711080  112.021158  -425.661344  364.513161  -25.049849  -988.932763  194.436696  -292.603498  179.895008  -265.668940  -226.548861 ; -207.837628  2069.488760  927.950069  46.635400  478.975218  1.468047  -1012.653069  -3.335285  -37.702152  0.723350  -28.121720  -208.614751  285.061832  -25.049849  23.184040  -767.817803  -181.606003  -383.545203  591.568143  94.383610  -1125.762595 ; 15239.436019  -831071.004368  -1072743.074918  32677.699049  179788.282124  9.772264  1146615.345805  -292.774177  -2047.304364  -88.589079  -497.562172  -78899.946431  -11776.493487  -988.932763  -767.817803  1157623.385401  -128734.676413  626543.018603  -547659.173878  -438764.214223  1028324.548787 ; -555.381135  13960.503779  124746.199460  -1314.430695  5725.062367  -13.631502  -135491.689172  81.860360  900.743476  7.020794  631.981186  39685.705338  5553.748813  194.436696  -181.606003  -128734.676413  37040.998006  -84463.269112  44778.226383  69164.559199  -114915.442804 ; 45545.500359  -450334.010040  -630602.897338  9027.690733  60090.634099  -51.274210  681809.933719  -126.643772  1081.944048  -102.352746  2473.287964  -127215.449108  4325.533211  -292.603498  -383.545203  626543.018603  -84463.269112  400007.580986  -272801.313771  -281869.427572  593740.020607 ; -28510.034441  410045.013100  498232.121653  -23095.131121  -107630.739125  51.229539  -534028.279982  52.334780  -1353.784228  85.477941  -2413.194603  -31105.522189  -498.637636  179.895008  591.568143  -547659.173878  44778.226383  -272801.313771  303908.031147  191811.007302  -485758.763056 ; -35226.701023  140820.161891  447322.895133  -21449.926006  -179222.204758  101.454291  -504279.082748  96.761472  -5707.166578  -86.817802  -6800.321563  90045.341139  -4345.258447  -265.668940  94.383610  -438764.214223  69164.559199  -281869.427572  191811.007302  311458.349826  -470376.827525 ; 50717.624400  -711589.203392  -998445.424530  28805.764262  200947.713055  -141.403515  1085801.940248  -46.250549  3783.951612  -163.289666  5531.433151  -107964.684705  -2293.399394  -226.548861  -1125.762595  1028324.548787  -114915.442804  593740.020607  -485758.763056  -470376.827525  991698.375370 ;];
Results{42,4}={};
Results{42,3}=[0.000000,-1487.647355,26032.724303,-360961.758965,-0.022359];
Results{43,5}=[ 7.869993  10.000000  0.001000  0.001000  0.007447  0.001000  0.001000  10.000000  0.001000  0.001000 ];
Results{43,6}=[ 10.000000  2.008752  10.000000  1.928587  9.989091  10.000000  10.000000  10.000000  10.000000  9.701715  10.000000  10.000000  10.000000  0.001000  10.000000  10.000000  1.932678  1.932910  10.000000  1.932842  0.001000  1.932975  2.458225  4.139277  1.230746  1.928512  10.000000  10.000000  1.930367  10.000000  10.000000  10.000000  1.928587  10.000000  10.000000  10.000000  10.000000  10.000000  10.000000  10.000000  10.000000  10.000000  1.372037  1.843695  10.000000  0.001000  1.928589  10.000000  1.932502  1.928587 ];
Results{43,1}=[3940.810269,1604.097110,101.360342,240.000000];
Results{43,2}=[ 3357.359736  -19567.816095  -14442.031308  -513.442034  -178.273664  -2.029907  15384.222932  23.870743  432.143626  5.223411  413.223126  -1273.974367  2141.427995  24.785198  -10.447924  13162.293311  -230.202869  8884.504050  -7609.908687  -4165.571663  13011.336808 ; -19567.816095  752527.689529  487285.795422  -9385.019476  55845.763085  -8.038969  -504491.244952  -29.894422  617.578815  3.350623  1077.866363  3024.503840  505.760214  487.561290  939.195576  -512708.887020  1605.277738  -267945.428469  264920.366256  105511.083518  -455781.164202 ; -14442.031308  487285.795422  345908.993172  -26719.195475  -31961.385428  1.513518  -361199.731049  -67.524945  -1165.590548  -10.270365  -1154.230273  -10694.093443  -126.077009  331.564508  574.409260  -370799.101355  3721.783141  -187419.153208  198113.151252  87270.217757  -327496.573208 ; -513.442034  -9385.019476  -26719.195475  140253.034282  -28926.963150  -1.205569  30707.821436  128.205785  1946.094296  -1.333117  1727.368060  56920.631853  1.115331  31.180987  -18.206670  55702.419070  -6.679328  -865.742110  -56054.869866  -20451.710249  35323.088017 ; -178.273664  55845.763085  -31961.385428  -28926.963150  342167.178607  -11.382712  44173.405568  27.285577  4656.090515  32.431474  6204.733294  4054.829234  17.285238  35.790105  192.473657  37775.489388  505.730917  16619.881604  -20675.012093  -56622.172977  50858.197192 ; -2.029907  -8.038969  1.513518  -1.205569  -11.382712  0.743707  -21.496895  -0.619206  31.396638  4.635993  29.598712  -0.707585  -1.404947  0.387038  0.063476  -3.538434  -0.434077  -2.195679  2.898484  0.488889  5.212594 ; 15384.222932  -504491.244952  -361199.731049  30707.821436  44173.405568  -21.496895  379901.703834  61.281020  1982.835504  15.283059  1800.172470  8265.087160  232.368510  -356.164947  -593.590543  385885.384601  -3980.311428  196637.854031  -204902.789182  -99881.153732  345229.009905 ; 23.870743  -29.894422  -67.524945  128.205785  27.285577  -0.619206  61.281020  24.612633  -338.419205  -7.567445  -130.664645  22.505043  19.342159  2.675143  -0.248092  95.729756  -2.109091  48.217185  -70.706747  15.029075  36.952827 ; 432.143626  617.578815  -1165.590548  1946.094296  4656.090515  31.396638  1982.835504  -338.419205  7413.933618  381.799987  4353.996592  404.142794  300.923040  32.785356  1.259606  1609.997556  -14.254485  806.308254  -1210.103653  -3274.859013  1172.143751 ; 5.223411  3.350623  -10.270365  -1.333117  32.431474  4.635993  15.283059  -7.567445  381.799987  94.360754  283.068248  -5.505766  1.341267  -0.483789  -0.122812  10.239935  1.080334  10.328173  -4.821841  -183.433637  6.624977 ; 413.223126  1077.866363  -1154.230273  1727.368060  6204.733294  29.598712  1800.172470  -130.664645  4353.996592  283.068248  3395.349477  511.659405  269.861273  25.377770  3.732873  1617.219360  -4.669766  744.341584  -1255.635701  -2777.230868  1214.435289 ; -1273.974367  3024.503840  -10694.093443  56920.631853  4054.829234  -0.707585  8265.087160  22.505043  404.142794  -5.505766  511.659405  126242.767903  -389.129455  -78.514085  12.413980  65439.192998  939.146846  -31031.646406  -95211.677602  15927.508600  19905.561648 ; 2141.427995  505.760214  -126.077009  1.115331  17.285238  -1.404947  232.368510  19.342159  300.923040  1.341267  269.861273  -389.129455  5833.523967  32.023061  -19.654451  -1438.476881  267.702287  483.523117  -85.299566  -411.681879  -256.895719 ; 24.785198  487.561290  331.564508  31.180987  35.790105  0.387038  -356.164947  2.675143  32.785356  -0.483789  25.377770  -78.514085  32.023061  252.371586  -0.021025  -333.307702  15.307434  -115.542469  194.058033  44.846341  -388.521685 ; -10.447924  939.195576  574.409260  -18.206670  192.473657  0.063476  -593.590543  -0.248092  1.259606  -0.122812  3.732873  12.413980  -19.654451  -0.021025  2.419837  -616.146307  1.266320  -319.602393  307.081677  104.726973  -520.633467 ; 13162.293311  -512708.887020  -370799.101355  55702.419070  37775.489388  -3.538434  385885.384601  95.729756  1609.997556  10.239935  1617.219360  65439.192998  -1438.476881  -333.307702  -616.146307  422858.909575  -3680.097042  185443.314837  -250882.664869  -84425.697409  352966.338604 ; -230.202869  1605.277738  3721.783141  -6.679328  505.730917  -0.434077  -3980.311428  -2.109091  -14.254485  1.080334  -4.669766  939.146846  267.702287  15.307434  1.266320  -3680.097042  883.201391  -2420.486162  1481.419587  1788.239256  -3523.054790 ; 8884.504050  -267945.428469  -187419.153208  -865.742110  16619.881604  -2.195679  196637.854031  48.217185  806.308254  10.328173  744.341584  -31031.646406  483.523117  -115.542469  -319.602393  185443.314837  -2420.486162  112751.755314  -81719.794617  -52243.528875  173172.187296 ; -7609.908687  264920.366256  198113.151252  -56054.869866  -20675.012093  2.898484  -204902.789182  -70.706747  -1210.103653  -4.821841  -1255.635701  -95211.677602  -85.299566  194.058033  307.081677  -250882.664869  1481.419587  -81719.794617  176931.744269  36315.530792  -193078.240781 ; -4165.571663  105511.083518  87270.217757  -20451.710249  -56622.172977  0.488889  -99881.153732  15.029075  -3274.859013  -183.433637  -2777.230868  15927.508600  -411.681879  44.846341  104.726973  -84425.697409  1788.239256  -52243.528875  36315.530792  81801.365196  -104195.951308 ; 13011.336808  -455781.164202  -327496.573208  35323.088017  50858.197192  5.212594  345229.009905  36.952827  1172.143751  6.624977  1214.435289  19905.561648  -256.895719  -388.521685  -520.633467  352966.338604  -3523.054790  173172.187296  -193078.240781  -104195.951308  327047.732737 ;];
Results{43,4}={};
Results{43,3}=[0.000000,-479.922643,5784.907380,-153792.892911,-0.002471];
Results{44,5}=[ 0.015764  10.000000  0.005351  0.001013  0.001000  0.001250  3.036471  0.001000  1.038053  5.539596 ];
Results{44,6}=[ 10.000000  9.968834  9.983092  9.985366  9.310796  9.993682  9.999313  9.993125  9.968658  9.999166  9.990616  10.000000  9.989726  7.952705  9.927942  9.990890  9.987089  9.971362  10.000000  9.973979  0.001000  9.980769  6.188389  9.927800  9.985300  9.985503  10.000000  9.979481  10.000000  10.000000  9.913945  9.978535  9.983925  9.960472  9.999877  9.999622  9.943276  10.000000  9.985660  9.943076  9.969981  10.000000  9.867744  9.984971  10.000000  9.975733  9.985531  9.864747  9.967780  9.985524 ];
Results{44,1}=[16061.235574,2369.903555,505.374519,240.000000];
Results{44,2}=[ 24730.119277  -26519.294085  -50391.922678  218.958662  -5963.737669  63021.190009  2839.571315  3384.461173  -13363.376974  4669.273933  149.536273  -29.805165  36823.069785  -6769.756257  37408.507331  -24044.032734  -27712.456268  42165.158280 ; -26519.294085  1089095.731593  670094.602320  -4447.839610  96031.000596  -697825.183416  -503.683066  -618.829919  19526.953209  -1679.651496  537.615119  1854.923279  -704953.442464  3161.679805  -376680.503240  357153.241233  131124.366729  -608979.429143 ; -50391.922678  670094.602320  837882.102787  -17774.305087  -113985.874696  -914530.760627  -6383.813973  -7620.700574  98528.856847  -4861.371979  551.038314  776.393071  -862532.831680  92632.951710  -505980.979822  407451.778223  355699.084891  -795219.583577 ; 218.958662  -4447.839610  -17774.305087  21448.033140  25487.671490  22795.429685  782.471211  934.853454  9196.522916  -1.848196  -6.091210  16.109646  23523.115735  -464.853057  7257.142090  -16453.687175  -14997.612950  20712.086177 ; -5963.737669  96031.000596  -113985.874696  25487.671490  343883.341422  140881.143215  3677.813148  4362.378947  30194.551492  -20.677058  113.132602  273.083197  142276.635057  2315.619292  53026.134220  -83220.116348  -130786.144400  154243.868496 ; 63021.190009  -697825.183416  -914530.760627  22795.429685  140881.143215  1008559.831936  7832.292697  8709.163828  -113561.833029  6843.836813  -166.943597  -773.784337  934107.375275  -103491.905368  555598.356265  -442038.622240  -408868.979267  872211.860080 ; 2839.571315  -503.683066  -6383.813973  782.471211  3677.813148  7832.292697  3862.376386  6591.260701  -923.945438  717.425326  72.802906  13.185056  5128.613888  -693.940960  4447.277024  -3523.729754  -4959.620589  5760.103809 ; 3384.461173  -618.829919  -7620.700574  934.853454  4362.378947  8709.163828  6591.260701  11463.305731  -1080.202844  851.725322  87.934358  15.686130  6132.734492  -827.263910  5299.843581  -4220.111744  -5762.668318  6847.443050 ; -13363.376974  19526.953209  98528.856847  9196.522916  30194.551492  -113561.833029  -923.945438  -1080.202844  141748.731190  -3572.979987  239.261788  -159.161233  -47595.615601  29637.912781  -101307.853527  -40439.274923  78130.364609  -81662.147991 ; 4669.273933  -1679.651496  -4861.371979  -1.848196  -20.677058  6843.836813  717.425326  851.725322  -3572.979987  15343.815781  -26.213172  239.377505  1772.320698  873.427303  5042.758521  -1476.970314  -3468.563068  1157.089326 ; 149.536273  537.615119  551.038314  -6.091210  113.132602  -166.943597  72.802906  87.934358  239.261788  -26.213172  178.550826  -6.971033  -724.669157  195.534474  -394.379912  153.926591  -38.570995  -431.901826 ; -29.805165  1854.923279  776.393071  16.109646  273.083197  -773.784337  13.185056  15.686130  -159.161233  239.377505  -6.971033  14.257818  -810.619067  -111.353674  -341.137351  500.095701  -32.640939  -812.519235 ; 36823.069785  -704953.442464  -862532.831680  23523.115735  142276.635057  934107.375275  5128.613888  6132.734492  -47595.615601  1772.320698  -724.669157  -810.619067  919002.767169  -90617.840705  502003.200737  -454406.151888  -349203.127026  823427.706633 ; -6769.756257  3161.679805  92632.951710  -464.853057  2315.619292  -103491.905368  -693.940960  -827.263910  29637.912781  873.427303  195.534474  -111.353674  -90617.840705  26507.029913  -63368.683367  33730.211394  55391.936135  -86663.075458 ; 37408.507331  -376680.503240  -505980.979822  7257.142090  53026.134220  555598.356265  4447.277024  5299.843581  -101307.853527  5042.758521  -394.379912  -341.137351  502003.200737  -63368.683367  320502.049274  -219194.866723  -227351.680635  473730.927201 ; -24044.032734  357153.241233  407451.778223  -16453.687175  -83220.116348  -442038.622240  -3523.729754  -4220.111744  -40439.274923  -1476.970314  153.926591  500.095701  -454406.151888  33730.211394  -219194.866723  259633.390164  149221.426401  -392065.537465 ; -27712.456268  131124.366729  355699.084891  -14997.612950  -130786.144400  -408868.979267  -4959.620589  -5762.668318  78130.364609  -3468.563068  -38.570995  -32.640939  -349203.127026  55391.936135  -227351.680635  149221.426401  251772.559124  -367016.646855 ; 42165.158280  -608979.429143  -795219.583577  20712.086177  154243.868496  872211.860080  5760.103809  6847.443050  -81662.147991  1157.089326  -431.901826  -812.519235  823427.706633  -86663.075458  473730.927201  -392065.537465  -367016.646855  778608.889100 ;];
Results{44,4}={};
Results{44,4}{1,1}={'Help_Ru5P.n'};
Results{44,4}{1,2}={'PPP4.x'};
Results{44,4}{1,3}={'PPP6.x'};
Results{44,3}=[3.000000,-2447.854367,18671.139130,-336346.493479,-0.045154];
Results{45,5}=[ 0.001069  0.001000  0.013331  0.001003  0.001000  0.001025  0.163090  0.078741  0.001000  9.982872 ];
Results{45,6}=[ 9.859637  9.972360  9.999913  9.999263  9.997244  9.999992  9.999821  9.991053  9.999990  9.999948  9.999990  9.999997  9.999859  3.253658  9.999992  9.999996  9.999972  9.999990  10.000000  9.999924  5.848067  10.000000  9.998183  9.999985  9.999958  9.997643  9.999963  9.999970  9.929138  9.999595  9.999980  9.999999  9.999262  9.999986  10.000000  9.993852  9.999988  10.000000  10.000000  9.998838  9.999474  9.986736  10.000000  9.997667  10.000000  9.918568  9.997718  10.000000  9.999991  9.997907 ];
Results{45,1}=[34572.441643,2398.024338,1122.414721,240.000000];
Results{45,2}=[ 146783.853871  -106716.979863  -205529.737998  -4434.343246  -25572.608478  -239.643643  239419.966642  8366.115653  -302.972293  10778.544028  -60426.976779  28125.622604  1435.555134  -709.829621  112999.639930  -19674.944118  159850.097567  -99416.796465  -113536.851005  186028.736895 ; -106716.979863  3446603.516736  2169208.702560  32222.413190  343126.982240  25.988325  -2247754.345286  -381.710311  61.803999  -471.828520  119435.168922  -2024.826870  3272.049842  4761.159142  -2255478.510108  36674.795321  -1243810.357844  1124384.764714  434166.345384  -1956867.885423 ; -205529.737998  2169208.702560  2937544.811373  -98733.973166  -400052.008177  296.508373  -3176664.203510  -13131.454103  379.312988  -16851.364295  394150.540263  -22338.947447  2920.792789  1669.573911  -2999257.276719  358239.935340  -1800638.354767  1406486.037444  1298900.197004  -2799737.394391 ; -4434.343246  32222.413190  -98733.973166  128303.993468  186674.109771  -51.301794  118418.347843  1979.272461  -61.933828  2552.365773  59170.377391  -3.375390  115.675535  205.297514  138917.768474  -2160.797697  37628.914982  -96799.180595  -97508.006114  126533.529711 ; -25572.608478  343126.982240  -400052.008177  186674.109771  1161600.892787  -73.961387  483666.959982  6983.636319  -97.723267  8884.618565  141694.509222  -65.167874  523.282088  1085.070835  520210.613151  4908.745005  176280.547182  -317973.343262  -458989.598515  546933.337809 ; -239.643643  25.988325  296.508373  -51.301794  -73.961387  4.809422  -437.234402  141.761752  4.879644  229.967062  35.690590  -34.658242  -14.281710  2.877369  -134.597850  12.828196  -201.786128  166.009118  269.761224  -358.349969 ; 239419.966642  -2247754.345286  -3176664.203510  118418.347843  483666.959982  -437.234402  3447273.937571  14605.779800  -495.662428  18052.397984  -434528.103688  27998.821113  -2014.652531  -1737.246209  3229988.521543  -393732.761291  1953157.488228  -1518630.974169  -1447441.353396  3040725.083282 ; 8366.115653  -381.710311  -13131.454103  1979.272461  6983.636319  141.761752  14605.779800  8138.433831  184.423849  12399.427051  -2480.670936  1966.264478  258.017112  1.856118  8538.850909  -1092.712689  9672.241511  -7192.168906  -11128.229745  12841.697834 ; -302.972293  61.803999  379.312988  -61.933828  -97.723267  4.879644  -495.662428  184.423849  17.269045  249.017258  49.388112  -43.536230  -15.058947  4.354330  -181.031519  13.569441  -266.146154  216.767390  227.514593  -453.486022 ; 10778.544028  -471.828520  -16851.364295  2552.365773  8884.618565  229.967062  18052.397984  12399.427051  249.017258  19149.131464  -3153.027830  2502.025211  334.021282  -2.818671  10923.313540  -1398.918297  12401.329998  -9249.051075  -13954.160976  16558.851100 ; -60426.976779  119435.168922  394150.540263  59170.377391  141694.509222  35.690590  -434528.103688  -2480.670936  49.388112  -3153.027830  282877.135291  -14665.204134  591.269673  -734.650029  -310050.389082  116184.911357  -326972.415899  44107.453561  219777.338356  -322866.603922 ; 28125.622604  -2024.826870  -22338.947447  -3.375390  -65.167874  -34.658242  27998.821113  1966.264478  -43.536230  2502.025211  -14665.204134  57593.851598  -750.521310  631.689355  2680.833629  3573.234451  22792.999081  -8144.700774  -16729.112124  11692.834653 ; 1435.555134  3272.049842  2920.792789  115.675535  523.282088  -14.281710  -2014.652531  258.017112  -15.058947  334.021282  591.269673  -750.521310  1316.094941  -98.950938  -4235.239075  1010.089391  -1643.610429  1047.533939  -401.423028  -1875.266201 ; -709.829621  4761.159142  1669.573911  205.297514  1085.070835  2.877369  -1737.246209  1.856118  4.354330  -2.818671  -734.650029  631.689355  -98.950938  71.602787  -1107.935919  -643.619916  -534.376209  1268.409433  -195.528525  -2306.997774 ; 112999.639930  -2255478.510108  -2999257.276719  138917.768474  520210.613151  -134.597850  3229988.521543  8538.850909  -181.031519  10923.313540  -310050.389082  2680.833629  -4235.239075  -1107.935919  3164741.565669  -357721.197590  1795368.948560  -1485319.262706  -1303657.966113  2869286.222858 ; -19674.944118  36674.795321  358239.935340  -2160.797697  4908.745005  12.828196  -393732.761291  -1092.712689  13.569441  -1398.918297  116184.911357  3573.234451  1010.089391  -643.619916  -357721.197590  101242.371283  -246682.638125  130495.041734  205948.005659  -328600.128766 ; 159850.097567  -1243810.357844  -1800638.354767  37628.914982  176280.547182  -201.786128  1953157.488228  9672.241511  -266.146154  12401.329998  -326972.415899  22792.999081  -1643.610429  -534.376209  1795368.948560  -246682.638125  1141971.474455  -815006.587213  -818292.366291  1689520.450617 ; -99416.796465  1124384.764714  1406486.037444  -96799.180595  -317973.343262  166.009118  -1518630.974169  -7192.168906  216.767390  -9249.051075  44107.453561  -8144.700774  1047.533939  1268.409433  -1485319.262706  130495.041734  -815006.587213  770895.595189  598509.885818  -1366632.921880 ; -113536.851005  434166.345384  1298900.197004  -97508.006114  -458989.598515  269.761224  -1447441.353396  -11128.229745  227.514593  -13954.160976  219777.338356  -16729.112124  -401.423028  -195.528525  -1303657.966113  205948.005659  -818292.366291  598509.885818  796771.241914  -1304516.293250 ; 186028.736895  -1956867.885423  -2799737.394391  126533.529711  546933.337809  -358.349969  3040725.083282  12841.697834  -453.486022  16558.851100  -322866.603922  11692.834653  -1875.266201  -2306.997774  2869286.222858  -328600.128766  1689520.450617  -1366632.921880  -1304516.293250  2735582.746895 ;];
Results{45,4}={};
Results{45,4}{1,1}={'PPP4.x'};
Results{45,3}=[1.000000,-2663.304395,37210.465981,-1017424.216480,-0.053763];
Results{46,5}=[ 0.001000  5.885603  0.002507  0.001368  0.001000  0.001399  0.001000  0.001000  0.831438  7.523699 ];
Results{46,6}=[ 9.930658  10.000000  10.000000  10.000000  9.946265  10.000000  9.974833  10.000000  10.000000  10.000000  10.000000  10.000000  9.952527  8.241196  10.000000  10.000000  10.000000  10.000000  10.000000  10.000000  0.001000  10.000000  9.178134  9.777168  10.000000  10.000000  10.000000  10.000000  10.000000  9.946028  10.000000  10.000000  10.000000  9.966122  10.000000  9.993867  10.000000  9.800375  9.999962  10.000000  10.000000  9.999953  10.000000  10.000000  10.000000  10.000000  10.000000  10.000000  10.000000  10.000000 ];
Results{46,1}=[21671.723272,2389.101228,692.390776,240.000000];
Results{46,2}=[ 41084.407176  -38185.681145  -75742.696358  -118.387001  -8998.164804  94988.509617  4397.018437  5260.373210  -20416.350285  7254.918624  274.285374  -93.594260  52594.542324  -9921.482855  56942.513081  -36523.612665  -42089.916458  63501.338051 ; -38185.681145  1501093.677385  928965.636956  -2154.734330  136754.541859  -966465.731547  -508.516873  -628.435281  33452.401293  -2454.477563  831.671376  2407.525784  -974784.016478  7524.025245  -525169.688718  491717.458335  182231.708226  -841308.712030 ; -75742.696358  928965.636956  1204257.611925  -29804.187579  -164382.072578  -1315111.250333  -8991.770835  -10772.248415  149928.749966  -7875.765159  815.003959  949.527440  -1236409.475773  139367.402124  -731641.763410  581712.336268  521518.622342  -1142585.944340 ; -118.387001  -2154.734330  -29804.187579  35733.139659  47494.859986  37852.781545  1185.795738  1421.607978  15831.823207  -2.178597  3.144418  36.878169  40027.575072  -733.744336  12018.899419  -27850.722426  -26484.196246  35593.915597 ; -8998.164804  136754.541859  -164382.072578  47494.859986  490343.298960  203207.614767  5091.825325  6065.835183  47815.153238  -27.275377  174.640910  400.961281  207491.437582  3264.044589  75290.576519  -123104.676456  -188299.330397  222386.304816 ; 94988.509617  -966465.731547  -1315111.250333  37852.781545  203207.614767  1450479.955919  11051.239316  12347.092438  -169761.880589  10741.981504  -198.490049  -970.613783  1340236.377420  -155153.018782  803099.127050  -633339.953186  -596341.138690  1252955.553353 ; 4397.018437  -508.516873  -8991.770835  1185.795738  5091.825325  11051.239316  5591.813732  9478.094632  -1281.417845  1025.013461  116.550382  12.944291  6971.833496  -944.318401  6321.554329  -5040.664007  -7080.427727  8121.032508 ; 5260.373210  -628.435281  -10772.248415  1421.607978  6065.835183  12347.092438  9478.094632  16353.819775  -1504.144940  1221.710679  141.225150  15.403233  8366.388000  -1129.876439  7560.626699  -6057.104086  -8269.153662  9691.726210 ; -20416.350285  33452.401293  149928.749966  15831.823207  47815.153238  -169761.880589  -1281.417845  -1504.144940  164481.473117  -5468.842939  353.464794  -262.892172  -94293.384759  44679.535310  -139599.768311  -24878.584458  103608.876679  -124601.408697 ; 7254.918624  -2454.477563  -7875.765159  -2.178597  -27.275377  10741.981504  1025.013461  1221.710679  -5468.842939  22196.052324  -89.578617  334.678469  3130.907671  1102.958013  7972.635314  -2513.060818  -5458.189605  2429.140025 ; 274.285374  831.671376  815.003959  3.144418  174.640910  -198.490049  116.550382  141.225150  353.464794  -89.578617  302.582330  -15.270352  -1100.667599  296.778620  -567.800914  212.484635  -95.925906  -642.965044 ; -93.594260  2407.525784  949.527440  36.878169  400.961281  -970.613783  12.944291  15.403233  -262.892172  334.678469  -15.270352  22.659542  -936.736350  -185.752223  -383.046750  645.650473  -71.664585  -1050.865464 ; 52594.542324  -974784.016478  -1236409.475773  40027.575072  207491.437582  1340236.377420  6971.833496  8366.388000  -94293.384759  3130.907671  -1100.667599  -936.736350  1309047.532704  -136802.962740  728651.006358  -634355.688643  -517410.763522  1180581.678767 ; -9921.482855  7524.025245  139367.402124  -733.744336  3264.044589  -155153.018782  -944.318401  -1129.876439  44679.535310  1102.958013  296.778620  -185.752223  -136802.962740  39587.707689  -95528.925507  50848.464052  82457.655034  -129681.906569 ; 56942.513081  -525169.688718  -731641.763410  12018.899419  75290.576519  803099.127050  6321.554329  7560.626699  -139599.768311  7972.635314  -567.800914  -383.046750  728651.006358  -95528.925507  462967.271518  -323368.957141  -331362.719661  684652.901596 ; -36523.612665  491717.458335  581712.336268  -27850.722426  -123104.676456  -633339.953186  -5040.664007  -6057.104086  -24878.584458  -2513.060818  212.484635  645.650473  -634355.688643  50848.464052  -323368.957141  348246.214992  227753.103460  -560045.331296 ; -42089.916458  182231.708226  521518.622342  -26484.196246  -188299.330397  -596341.138690  -7080.427727  -8269.153662  103608.876679  -5458.189605  -95.925906  -71.664585  -517410.763522  82457.655034  -331362.719661  227753.103460  348529.678650  -529599.336197 ; 63501.338051  -841308.712030  -1142585.944340  35593.915597  222386.304816  1252955.553353  8121.032508  9691.726210  -124601.408697  2429.140025  -642.965044  -1050.865464  1180581.678767  -129681.906569  684652.901596  -560045.331296  -529599.336197  1113931.181569 ;];
Results{46,4}={};
Results{46,4}{1,1}={'Help_Ru5P.n'};
Results{46,4}{1,2}={'PPP4.x'};
Results{46,4}{1,3}={'PPP6.x'};
Results{46,3}=[3.000000,-3572.740759,24300.824500,-475236.115498,-0.086583];
Results{47,5}=[ 0.001000  0.847694  0.001028  0.001000  0.001000  0.001004  0.002379  0.001000  1.068098  10.000000 ];
Results{47,6}=[ 10.000000  10.000000  10.000000  9.999362  9.998061  9.999383  9.999933  10.000000  9.999309  10.000000  9.999382  9.999924  9.999951  6.591578  10.000000  9.999982  9.999366  9.999371  9.999986  9.999329  0.001000  9.999297  9.577343  10.000000  9.999363  9.999363  9.999384  9.997743  9.999367  10.000000  10.000000  9.999299  9.999362  9.999983  10.000000  10.000000  10.000000  9.999500  10.000000  10.000000  10.000000  10.000000  10.000000  9.999362  10.000000  9.997287  9.999364  9.989859  9.999310  9.999364 ];
Results{47,1}=[31260.681321,2386.603719,1012.022711,240.000000];
Results{47,2}=[ 95822.600576  -72717.582692  -144364.774926  -2187.620683  -18237.063023  171635.949374  6816.448592  8131.056053  -42039.193802  17352.413526  911.949126  -401.753156  85688.569188  -15744.204848  111556.507411  -69511.954740  -79906.256068  127342.203649 ; -72717.582692  2543018.785217  1594672.036057  14531.493619  250820.532060  -1653193.504054  -347.663655  -411.060901  80360.498903  -2969.294838  2147.433568  3713.469891  -1663773.450807  24365.576256  -910952.113700  830597.876573  317566.127470  -1440186.873519 ; -144364.774926  1594672.036057  2155189.129096  -66266.263110  -293505.502215  -2331251.530397  -10745.478472  -12673.426647  289007.424874  -15543.524276  1945.176643  1357.109336  -2203543.368038  263076.846487  -1319352.691024  1030344.167480  949915.400219  -2054006.749018 ; -2187.620683  14531.493619  -66266.263110  82825.681846  120439.353533  79397.469021  1537.315396  1813.304216  37501.485450  -2.832758  57.093554  122.831502  91608.101489  -1566.319883  25933.210382  -63434.631449  -63378.122047  83757.825779 ; -18237.063023  250820.532060  -293505.502215  120439.353533  867335.446755  353922.918344  5790.039271  6751.975258  97968.510512  -42.162504  368.038781  781.392553  378251.222100  4697.068113  130907.615486  -228874.298896  -336945.787699  401900.060069 ; 171635.949374  -1653193.504054  -2331251.530397  79397.469021  353922.918344  2533861.727938  12772.890842  14065.724996  -319055.873742  19377.607349  -1081.896420  -1480.975994  2370504.837525  -288427.776193  1431477.723863  -1112423.791170  -1061744.542200  2233068.925094 ; 6816.448592  -347.663655  -10745.478472  1537.315396  5790.039271  12772.890842  4694.524210  8171.804112  -1786.343958  1496.787340  213.743109  -4.353739  7001.079265  -819.294846  7783.907694  -5998.143347  -8951.944283  10476.229368 ; 8131.056053  -411.060901  -12673.426647  1813.304216  6751.975258  14065.724996  8171.804112  14806.784703  -2045.216175  1754.666641  257.635062  -9.729213  8185.795907  -939.469666  9158.804622  -7114.247242  -10186.963632  12402.782179 ; -42039.193802  80360.498903  289007.424874  37501.485450  97968.510512  -319055.873742  -1786.343958  -2045.216175  230067.081987  -10616.854075  602.777144  -542.839813  -218350.428990  85155.169779  -245430.304647  15372.467549  170289.300242  -239073.524072 ; 17352.413526  -2969.294838  -15543.524276  -2.832758  -42.162504  19377.607349  1496.787340  1754.666641  -10616.854075  41251.366709  -452.135670  523.877330  3670.171812  2338.972555  15865.018199  -5260.748793  -11030.342453  6995.134974 ; 911.949126  2147.433568  1945.176643  57.093554  368.038781  -1081.896420  213.743109  257.635062  602.777144  -452.135670  824.124747  -57.658885  -2823.144947  699.109103  -1214.786996  608.111356  -242.398838  -1267.483635 ; -401.753156  3713.469891  1357.109336  122.831502  781.392553  -1480.975994  -4.353739  -9.729213  -542.839813  523.877330  -57.658885  48.829198  -1083.314103  -428.222193  -466.629515  1009.002567  -133.362261  -1702.898239 ; 85688.569188  -1663773.450807  -2203543.368038  91608.101489  378251.222100  2370504.837525  7001.079265  8185.795907  -218350.428990  3670.171812  -2823.144947  -1083.314103  2324424.383619  -261032.925041  1315344.230977  -1096993.432718  -950517.950980  2110781.866923 ; -15744.204848  24365.576256  263076.846487  -1566.319883  4697.068113  -288427.776193  -819.294846  -939.469666  85155.169779  2338.972555  699.109103  -428.222193  -261032.925041  74290.740271  -180828.903203  95671.687727  151890.926441  -243201.815956 ; 111556.507411  -910952.113700  -1319352.691024  25933.210382  130907.615486  1431477.723863  7783.907694  9158.804622  -245430.304647  15865.018199  -1214.786996  -466.629515  1315344.230977  -180828.903203  836825.826124  -591401.093108  -600144.889025  1238929.146939 ; -69511.954740  830597.876573  1030344.167480  -63434.631449  -228874.298896  -1112423.791170  -5998.143347  -7114.247242  15372.467549  -5260.748793  608.111356  1009.002567  -1096993.432718  95671.687727  -591401.093108  576025.827254  429852.110277  -999840.726924 ; -79906.256068  317566.127470  949915.400219  -63378.122047  -336945.787699  -1061744.542200  -8951.944283  -10186.963632  170289.300242  -11030.342453  -242.398838  -133.362261  -950517.950980  151890.926441  -600144.889025  429852.110277  594896.275340  -957872.807322 ; 127342.203649  -1440186.873519  -2054006.749018  83757.825779  401900.060069  2233068.925094  10476.229368  12402.782179  -239073.524072  6995.134974  -1267.483635  -1702.898239  2110781.866923  -243201.815956  1238929.146939  -999840.726924  -957872.807322  2005781.036749 ;];
Results{47,4}={};
Results{47,4}{1,1}={'Help_Ru5P.n'};
Results{47,4}{1,2}={'PPP4.x'};
Results{47,4}{1,3}={'PPP6.x'};
Results{47,3}=[3.000000,-6007.223727,33887.285039,-832332.787352,-0.233390];
Results{48,5}=[ 0.001000  5.710771  0.009094  0.001000  0.001461  0.001000  0.001000  0.001000  0.937369  10.000000 ];
Results{48,6}=[ 9.968447  9.999977  9.993368  10.000000  9.997082  10.000000  10.000000  9.999952  10.000000  10.000000  10.000000  10.000000  10.000000  9.776478  10.000000  9.998754  10.000000  10.000000  9.999984  10.000000  2.883817  10.000000  9.986891  9.976549  10.000000  10.000000  10.000000  9.993018  10.000000  10.000000  10.000000  9.928949  9.936344  10.000000  10.000000  9.999901  10.000000  10.000000  9.994587  10.000000  9.999730  10.000000  10.000000  10.000000  10.000000  10.000000  10.000000  6.137292  9.999950  10.000000 ];
Results{48,1}=[23802.759446,2397.302747,763.425315,240.000000];
Results{48,2}=[ 50784.470351  -45495.409899  -90209.995099  -414.925735  -10767.922788  111427.219706  4888.042775  5880.963569  -24855.556322  8822.171789  373.770414  -143.346122  60984.930249  -11514.785150  68186.123576  -43327.356293  -50026.070616  76693.824900 ; -45495.409899  1732560.129378  1076654.982525  13.552859  160106.992326  -1119068.023324  -485.929929  -602.545686  42601.023825  -2843.287731  1056.664240  2712.512065  -1128270.611124  10790.736356  -610286.920559  567686.982751  212515.649542  -974556.001969 ; -90209.995099  1076654.982525  1412009.756643  -36896.486699  -192220.213570  -1538252.676325  -9585.445952  -11528.140936  180026.004974  -9579.343970  1029.873801  1048.840293  -1448029.785559  166019.544167  -859796.451949  679769.666108  614925.306272  -1341369.551324 ; -414.925735  13.552859  -36896.486699  44726.548683  61205.427107  46120.644681  1300.630942  1565.945273  19909.873587  -2.272699  10.997306  51.064929  49907.045934  -880.457687  14771.210556  -34681.066881  -33451.739355  44785.449652 ; -10767.922788  160106.992326  -192220.213570  61205.427107  569669.233563  236210.090859  5357.233558  6402.849087  57712.757450  -32.294453  209.694804  476.789671  243707.411937  3580.840278  87542.358458  -145253.959710  -220045.613230  260703.285457 ; 111427.219706  -1119068.023324  -1538252.676325  46120.644681  236210.090859  1689579.128703  11604.258751  13051.098796  -202535.098431  12673.061665  -346.683268  -1084.606166  1566779.579874  -184160.326224  941035.870002  -738503.417687  -698652.082189  1467690.883798 ; 4888.042775  -485.929929  -9585.445952  1300.630942  5357.233558  11604.258751  5673.413494  9586.587595  -1457.003441  1112.757995  135.891471  11.150483  7252.960405  -983.633477  6792.630904  -5336.172210  -7624.651659  8806.367900 ; 5880.963569  -602.545686  -11528.140936  1565.945273  6402.849087  13051.098796  9586.587595  16477.220213  -1722.416099  1331.046328  165.373084  12.821768  8727.289357  -1180.133136  8157.102577  -6435.329958  -8947.096252  10567.870988 ; -24855.556322  42601.023825  180026.004974  19909.873587  57712.757450  -202535.098431  -1457.003441  -1722.416099  177882.541223  -6587.862858  411.243897  -320.088902  -121385.008074  53280.814611  -162101.116002  -15777.268314  118510.364154  -149827.072759 ; 8822.171789  -2843.287731  -9579.343970  -2.272699  -32.294453  12673.061665  1112.757995  1331.046328  -6587.862858  25927.068450  -135.498398  382.588972  3775.455961  1233.533023  9640.776397  -3063.446491  -6582.866864  3353.091328 ; 373.770414  1056.664240  1029.873801  10.997306  209.694804  -346.683268  135.891471  165.373084  411.243897  -135.498398  394.831082  -21.856166  -1414.492261  371.711611  -699.502351  285.996402  -117.859681  -771.911243 ; -143.346122  2712.512065  1048.840293  51.064929  476.789671  -1084.606166  11.150483  12.821768  -320.088902  382.588972  -21.856166  27.685160  -997.365317  -230.824960  -408.815837  728.566931  -88.968546  -1192.207072 ; 60984.930249  -1128270.611124  -1448029.785559  49907.045934  243707.411937  1566779.579874  7252.960405  8727.289357  -121385.008074  3775.455961  -1414.492261  -997.365317  1530129.768167  -163259.306582  857020.312867  -735633.537460  -611944.551640  1383984.343349 ; -11514.785150  10790.736356  166019.544167  -880.457687  3580.840278  -184160.326224  -983.633477  -1180.133136  53280.814611  1233.533023  371.711611  -230.824960  -163259.306582  46964.680357  -113857.397420  60575.461949  97641.595819  -154296.667492 ; 68186.123576  -610286.920559  -859796.451949  14771.210556  87542.358458  941035.870002  6792.630904  8157.102577  -162101.116002  9640.776397  -699.502351  -408.815837  857020.312867  -113857.397420  544082.305623  -381983.260182  -390038.484194  805569.607399 ; -43327.356293  567686.982751  679769.666108  -34681.066881  -145253.959710  -738503.417687  -5336.172210  -6435.329958  -15777.268314  -3063.446491  285.996402  728.566931  -735633.537460  60575.461949  -381983.260182  397758.866671  271526.946907  -655734.842131 ; -50026.070616  212515.649542  614925.306272  -33451.739355  -220045.613230  -698652.082189  -7624.651659  -8947.096252  118510.364154  -6582.866864  -117.859681  -88.968546  -611944.551640  97641.595819  -390038.484194  271526.946907  402235.351260  -622517.872914 ; 76693.824900  -974556.001969  -1341369.551324  44785.449652  260703.285457  1467690.883798  8806.367900  10567.870988  -149827.072759  3353.091328  -771.911243  -1192.207072  1383984.343349  -154296.667492  805569.607399  -655734.842131  -622517.872914  1307575.960206 ;];
Results{48,4}={};
Results{48,4}{1,1}={'Help_Ru5P.n'};
Results{48,4}{1,2}={'PPP4.x'};
Results{48,4}{1,3}={'PPP6.x'};
Results{48,3}=[3.000000,-3991.013112,26440.062193,-553025.497735,-0.108840];
Results{49,5}=[ 0.001000  2.137436  0.001028  0.001000  0.001000  0.001000  0.102042  0.001000  0.645970  9.925207 ];
Results{49,6}=[ 9.998985  9.915440  9.999738  10.000000  10.000000  10.000000  9.998557  9.991748  10.000000  10.000000  10.000000  9.991340  9.994580  10.000000  10.000000  9.995995  10.000000  10.000000  10.000000  10.000000  0.054011  10.000000  10.000000  10.000000  10.000000  10.000000  10.000000  10.000000  10.000000  10.000000  10.000000  10.000000  10.000000  10.000000  10.000000  10.000000  10.000000  10.000000  10.000000  10.000000  10.000000  10.000000  10.000000  10.000000  10.000000  10.000000  10.000000  10.000000  10.000000  10.000000 ];
Results{49,1}=[29026.550137,2403.090134,937.551671,240.000000];
Results{49,2}=[ 83946.872154  -67914.312302  -133859.063461  -1660.207580  -16278.283609  160175.526393  6279.418267  7682.408723  -38519.562596  14654.470604  758.363880  -327.499754  83284.770317  -15523.808037  102689.075616  -64164.645296  -73943.610669  117196.713019 ; -67914.312302  2401360.379039  1504396.353368  9788.880508  229649.241537  -1560884.898108  -437.578980  -538.017640  71386.644044  -3397.343882  1847.955747  3550.260304  -1571182.612772  20940.182539  -857706.823686  786324.551162  300239.171888  -1359927.187867 ; -133859.063461  1504396.353368  2014532.339003  -59635.425538  -273307.834072  -2184196.325699  -10967.639494  -13347.924773  266836.662913  -14635.413800  1732.114342  1311.545924  -2061108.320357  243245.235932  -1231750.338411  964912.562567  885650.661702  -1917942.500841 ; -1660.207580  9788.880508  -59635.425538  74375.729687  106503.633115  72417.684687  1569.551105  1913.300558  33583.983600  -2.642166  43.609104  102.849065  82100.248493  -1354.380180  23405.760181  -56989.682914  -56450.809351  74690.390971 ; -16278.283609  229649.241537  -273307.834072  106503.633115  801786.455899  331961.251019  5958.610420  7194.817948  88756.047079  -45.046024  323.797877  707.595382  350537.741532  4315.741780  122631.475740  -211386.048920  -312836.376931  372604.817897 ; 160175.526393  -1560884.898108  -2184196.325699  72417.684687  331961.251019  2380719.526642  12835.665226  14718.797902  -296448.777861  18480.518242  -909.021422  -1386.138505  2222392.660363  -267979.442282  1340355.046086  -1043908.527234  -994194.341621  2089142.947538 ; 6279.418267  -437.578980  -10967.639494  1569.551105  5958.610420  12835.665226  5913.208148  9827.912024  -1875.109517  1391.155294  191.445141  5.125484  7710.811452  -1018.958573  7919.152090  -6044.621858  -8972.256195  10450.749938 ; 7682.408723  -538.017640  -13347.924773  1913.300558  7194.817948  14718.797902  9827.912024  16643.574454  -2247.066564  1683.039977  235.864338  3.621614  9354.140830  -1230.093132  9624.761956  -7378.381330  -10647.361465  12741.779104 ; -38519.562596  71386.644044  266836.662913  33583.983600  88756.047079  -296448.777861  -1875.109517  -2247.066564  218540.448071  -9839.326285  545.285060  -490.387367  -198694.579653  78434.049811  -228025.895471  9492.897136  160491.045908  -221353.553287 ; 14654.470604  -3397.343882  -14635.413800  -2.642166  -45.046024  18480.518242  1391.155294  1683.039977  -9839.326285  37378.533037  -331.021204  503.154951  4770.620309  1814.782539  14684.763611  -4859.040305  -10157.448535  6358.682990 ; 758.363880  1847.955747  1732.114342  43.609104  323.797877  -909.021422  191.445141  235.864338  545.285060  -331.021204  715.852584  -47.538597  -2472.964303  618.464953  -1091.835991  543.131004  -206.706290  -1171.729865 ; -327.499754  3550.260304  1311.545924  102.849065  707.595382  -1386.138505  5.125484  3.621614  -490.387367  503.154951  -47.538597  43.875865  -1102.861161  -379.739210  -466.109097  956.032473  -133.385633  -1613.902594 ; 83284.770317  -1571182.612772  -2061108.320357  82100.248493  350537.741532  2222392.660363  7710.811452  9354.140830  -198694.579653  4770.620309  -2472.964303  -1102.861161  2173205.261724  -240572.858357  1228626.919071  -1029931.412790  -885830.905773  1972634.391721 ; -15523.808037  20940.182539  243245.235932  -1354.380180  4315.741780  -267979.442282  -1018.958573  -1230.093132  78434.049811  1814.782539  618.464953  -379.739210  -240572.858357  68522.802639  -167115.665814  88679.881515  141292.210274  -225063.200900 ; 102689.075616  -857706.823686  -1231750.338411  23405.760181  122631.475740  1340355.046086  7919.152090  9624.761956  -228025.895471  14684.763611  -1091.835991  -466.109097  1228626.919071  -167115.665814  780272.794736  -552251.086693  -559921.311470  1155932.327003 ; -64164.645296  786324.551162  964912.562567  -56989.682914  -211386.048920  -1043908.527234  -6044.621858  -7378.381330  9492.897136  -4859.040305  543.131004  956.032473  -1029931.412790  88679.881515  -552251.086693  542755.624138  399427.623159  -934566.087631 ; -73943.610669  300239.171888  885650.661702  -56450.809351  -312836.376931  -994194.341621  -8972.256195  -10647.361465  160491.045908  -10157.448535  -206.706290  -133.385633  -885830.905773  141292.210274  -559921.311470  399427.623159  557855.463920  -892330.450007 ; 117196.713019  -1359927.187867  -1917942.500841  74690.390971  372604.817897  2089142.947538  10450.749938  12741.779104  -221353.553287  6358.682990  -1171.729865  -1613.902594  1972634.391721  -225063.200900  1155932.327003  -934566.087631  -892330.450007  1870893.964317 ;];
Results{49,4}={};
Results{49,4}{1,1}={'Help_Ru5P.n'};
Results{49,4}{1,2}={'PPP4.x'};
Results{49,4}{1,3}={'PPP6.x'};
Results{49,3}=[3.000000,-5410.391197,31669.640271,-779414.594781,-0.182771];
Results{50,5}=[ 0.001000  1.184171  0.001000  0.001000  0.001000  0.001000  0.001000  0.001000  0.945378  10.000000 ];
Results{50,6}=[ 10.000000  10.000000  10.000000  10.000000  10.000000  10.000000  10.000000  10.000000  10.000000  10.000000  10.000000  10.000000  10.000000  4.501591  10.000000  10.000000  10.000000  10.000000  10.000000  10.000000  7.115336  10.000000  10.000000  10.000000  10.000000  10.000000  10.000000  10.000000  10.000000  10.000000  10.000000  10.000000  10.000000  10.000000  10.000000  10.000000  10.000000  10.000000  10.000000  10.000000  10.000000  10.000000  10.000000  10.000000  10.000000  9.787053  10.000000  10.000000  10.000000  10.000000 ];
Results{50,1}=[30700.031227,2409.767562,993.334374,240.000000];
Results{50,2}=[ 93684.677032  -72530.376948  -142633.189956  -2052.265816  -17751.389619  169833.561741  6745.901533  8107.614834  -41359.757019  16635.838165  867.296739  -378.415184  85576.073293  -15743.122360  110098.901483  -68733.908106  -78720.478437  125369.710054 ; -72530.376948  2513619.262658  1576062.081718  13295.309592  245722.773845  -1634325.984083  -432.012792  -515.939344  78280.028365  -3114.576448  2077.439588  3675.291059  -1644248.841842  23466.293723  -900057.312917  821782.980979  314146.767365  -1423597.950232 ; -142633.189956  1576062.081718  2124721.216729  -64704.195558  -288964.487857  -2299892.171924  -10911.958839  -12997.451449  284021.763354  -15377.271235  1898.657031  1345.150872  -2172399.946851  258552.226964  -1300418.430179  1016395.550187  935879.587753  -2024230.020740 ; -2052.265816  13295.309592  -64704.195558  80814.883297  117110.472947  77825.980479  1557.361957  1856.558510  36578.004632  -2.781738  53.652403  117.801361  89357.903068  -1511.127439  25338.607503  -61916.548023  -61734.189337  81585.671833 ; -17751.389619  245722.773845  -288964.487857  117110.472947  852027.362621  349191.477186  5871.261248  6922.992051  95801.988643  -43.188659  356.959795  763.475441  371944.328104  4598.142880  129078.219615  -224878.474919  -331444.584442  395169.561553 ; 169833.561741  -1634325.984083  -2299892.171924  77825.980479  349191.477186  2501831.907687  12906.484469  14393.648185  -314087.728063  19242.889103  -1042.398630  -1455.301104  2338611.168582  -283856.213710  1412145.888301  -1098060.205882  -1047337.333374  2201962.295628 ; 6745.901533  -432.012792  -10911.958839  1557.361957  5871.261248  12906.484469  5064.048856  8696.904726  -1829.993609  1472.793678  207.882382  -1.400453  7265.230488  -882.341825  7903.639003  -6074.226726  -9013.313327  10552.472720 ; 8107.614834  -515.939344  -12997.451449  1856.558510  6922.992051  14393.648185  8696.904726  15422.442857  -2127.024994  1743.446929  252.259329  -5.633108  8597.566678  -1030.343839  9395.118207  -7268.762793  -10393.760429  12608.854777 ; -41359.757019  78280.028365  284021.763354  36578.004632  95801.988643  -314087.728063  -1829.993609  -2127.024994  227388.888043  -10442.112015  588.040066  -531.624591  -213882.649691  83610.830876  -241503.990615  14123.847027  168128.169272  -235074.245237 ; 16635.838165  -3114.576448  -15377.271235  -2.781738  -43.188659  19242.889103  1472.793678  1743.446929  -10442.112015  40279.790868  -418.832228  519.834680  4046.562635  2184.486514  15609.832057  -5180.680812  -10839.046071  6863.222073 ; 867.296739  2077.439588  1898.657031  53.652403  356.959795  -1042.398630  207.882382  252.259329  588.040066  -418.832228  796.736814  -55.064284  -2737.513977  678.453754  -1187.867184  596.057319  -231.226516  -1253.659232 ; -378.415184  3675.291059  1345.150872  117.801361  763.475441  -1455.301104  -1.400453  -5.633108  -531.624591  519.834680  -55.064284  47.694234  -1090.196430  -416.564035  -464.136441  995.292734  -134.593003  -1682.834875 ; 85576.073293  -1644248.841842  -2172399.946851  89357.903068  371944.328104  2338611.168582  7265.230488  8597.566678  -213882.649691  4046.562635  -2737.513977  -1090.196430  2291072.133049  -256327.578397  1296366.663282  -1082483.448001  -936340.602495  2080423.121737 ; -15743.122360  23466.293723  258552.226964  -1511.127439  4598.142880  -283856.213710  -882.341825  -1030.343839  83610.830876  2184.486514  678.453754  -416.564035  -256327.578397  72967.645933  -177699.778196  94086.981723  149532.369335  -239059.871368 ; 110098.901483  -900057.312917  -1300418.430179  25338.607503  129078.219615  1412145.888301  7903.639003  9395.118207  -241503.990615  15609.832057  -1187.867184  -464.136441  1296366.663282  -177699.778196  824634.574729  -583135.760366  -591382.732078  1220772.219848 ; -68733.908106  821782.980979  1016395.550187  -61916.548023  -224878.474919  -1098060.205882  -6074.226726  -7268.762793  14123.847027  -5180.680812  596.057319  995.292734  -1082483.448001  94086.981723  -583135.760366  569009.170508  423251.305704  -985683.654411 ; -78720.478437  314146.767365  935879.587753  -61734.189337  -331444.584442  -1047337.333374  -9013.313327  -10393.760429  168128.169272  -10839.046071  -231.226516  -134.593003  -936340.602495  149532.369335  -591382.732078  423251.305704  586787.407389  -943356.108599 ; 125369.710054  -1423597.950232  -2024230.020740  81585.671833  395169.561553  2201962.295628  10552.472720  12608.854777  -235074.245237  6863.222073  -1253.659232  -1682.834875  2080423.121737  -239059.871368  1220772.219848  -985683.654411  -943356.108599  1976000.773247 ;];
Results{50,4}={};
Results{50,4}{1,1}={'Help_Ru5P.n'};
Results{50,4}{1,2}={'PPP4.x'};
Results{50,4}{1,3}={'PPP6.x'};
Results{50,3}=[3.000000,-5863.492905,33349.798789,-820898.367586,-0.219204];
Results{51,5}=[ 0.001000  0.148300  0.001000  0.001005  0.001000  0.001076  0.003981  0.001003  0.838294  8.405306 ];
Results{51,6}=[ 5.347499  10.000000  9.999996  9.999958  9.999997  9.999999  9.999975  9.999297  9.999999  9.982387  9.999999  9.999998  9.999999  1.946772  9.999692  10.000000  10.000000  9.999999  10.000000  9.999999  5.794335  10.000000  9.993848  9.782043  9.999913  9.999931  9.999999  9.999999  9.981876  9.999983  9.999990  9.999999  9.999956  9.999990  10.000000  9.999548  9.999991  9.999997  10.000000  9.999947  9.999999  10.000000  8.683663  9.999986  6.606911  8.134752  9.999957  9.980770  9.999906  9.999955 ];
Results{51,1}=[32912.312360,2334.448599,1067.077079,240.000000];
Results{51,2}=[ 110694.424634  -82328.785240  -161635.604256  -2863.836795  -20553.236790  190738.864205  7448.698657  8892.527950  -47148.883035  20674.755784  1090.314230  -491.623313  93019.605763  -16644.660232  125197.506540  -78042.723013  -89386.152109  143847.929840 ; -82328.785240  2787835.375048  1750882.891121  20105.667150  278140.150068  -1814586.935245  -360.625138  -438.464070  92051.663177  -2605.820202  2528.841546  4002.017113  -1824038.982356  28259.607806  -1001869.371340  909825.608853  349112.391724  -1580513.113540 ; -161635.604256  1750882.891121  2375544.010136  -75701.405954  -323558.914974  -2567101.123228  -11199.567251  -13241.244782  320082.167049  -17263.046493  2241.789438  1443.562658  -2427099.047726  291039.339202  -1455384.605897  1135301.208323  1048833.402299  -2265055.452838 ; -2863.836795  20105.667150  -75701.405954  95768.089584  139833.514925  90219.195199  1606.281994  1898.576314  43591.695572  -3.069085  74.524629  147.983021  105289.205039  -1778.176501  29388.270798  -72979.892313  -73248.537933  96364.417669 ; -20553.236790  278140.150068  -323558.914974  139833.514925  954401.571236  389166.852670  5940.270553  6938.485658  110658.250280  -45.245413  419.985367  873.768587  418642.674206  4908.570672  143591.033566  -254247.275838  -371650.238052  443582.670160 ; 190738.864205  -1814586.935245  -2567101.123228  90219.195199  389166.852670  2786010.905746  13169.272473  14580.302287  -352352.079123  21450.005271  -1344.676385  -1582.454965  2609245.662912  -318636.334565  1577130.154590  -1224779.778650  -1169376.617464  2460142.721543 ; 7448.698657  -360.625138  -11199.567251  1606.281994  5940.270553  13169.272473  4677.710039  8162.047110  -1874.757919  1645.005769  233.474088  -11.025414  7000.334108  -768.642614  8142.458897  -6268.286399  -9291.317064  11106.545019 ; 8892.527950  -438.464070  -13241.244782  1898.576314  6938.485658  14580.302287  8162.047110  14800.682206  -2154.674769  1934.201857  282.913813  -17.480012  8207.270901  -881.686622  9603.164692  -7449.153342  -10626.873223  13175.044156 ; -47148.883035  92051.663177  320082.167049  43591.695572  110658.250280  -352352.079123  -1874.757919  -2154.674769  245771.307910  -11759.895246  637.063749  -603.913462  -245686.294887  94394.107506  -269549.210903  23788.631300  184671.983603  -263993.419032 ; 20674.755784  -2605.820202  -17263.046493  -3.069085  -45.245413  21450.005271  1645.005769  1934.201857  -11759.895246  46269.790094  -564.395593  555.858751  2961.607739  2831.602819  17743.551666  -5996.742472  -12519.577107  8160.411859 ; 1090.314230  2528.841546  2241.789438  74.524629  419.985367  -1344.676385  233.474088  282.913813  637.063749  -564.395593  967.374095  -70.176656  -3276.431105  799.026514  -1365.463179  724.076216  -287.674441  -1429.535269 ; -491.623313  4002.017113  1443.562658  147.983021  873.768587  -1582.454965  -11.025414  -17.480012  -603.913462  555.858751  -70.176656  55.209996  -1089.483509  -490.438867  -483.222584  1086.639588  -141.734689  -1856.247704 ; 93019.605763  -1824038.982356  -2427099.047726  105289.205039  418642.674206  2609245.662912  7000.334108  8207.270901  -245686.294887  2961.607739  -3276.431105  -1089.483509  2560187.913049  -289537.466736  1450668.969311  -1204982.857247  -1050357.195380  2325243.187796 ; -16644.660232  28259.607806  291039.339202  -1778.176501  4908.570672  -318636.334565  -768.642614  -881.686622  94394.107506  2831.602819  799.026514  -490.438867  -289537.466736  82278.183236  -200161.609277  105765.197903  167496.148790  -268561.919123 ; 125197.506540  -1001869.371340  -1455384.605897  29388.270798  143591.033566  1577130.154590  8142.458897  9603.164692  -269549.210903  17743.551666  -1365.463179  -483.222584  1450668.969311  -200161.609277  923442.756384  -653900.170628  -662001.012788  1366890.292009 ; -78042.723013  909825.608853  1135301.208323  -72979.892313  -254247.275838  -1224779.778650  -6268.286399  -7449.153342  23788.631300  -5996.742472  724.076216  1086.639588  -1204982.857247  105765.197903  -653900.170628  630108.442884  477324.824074  -1102879.699326 ; -89386.152109  349112.391724  1048833.402299  -73248.537933  -371650.238052  -1169376.617464  -9291.317064  -10626.873223  184671.983603  -12519.577107  -287.674441  -141.734689  -1050357.195380  167496.148790  -662001.012788  477324.824074  651720.671833  -1056924.917953 ; 143847.929840  -1580513.113540  -2265055.452838  96364.417669  443582.670160  2460142.721543  11106.545019  13175.044156  -263993.419032  8160.411859  -1429.535269  -1856.247704  2325243.187796  -268561.919123  1366890.292009  -1102879.699326  -1056924.917953  2212776.567827 ;];
Results{51,4}={};
Results{51,4}{1,1}={'Help_Ru5P.n'};
Results{51,4}{1,2}={'PPP4.x'};
Results{51,4}{1,3}={'PPP6.x'};
Results{51,3}=[3.000000,-6440.236263,35486.760959,-915739.499219,-0.270700];
Results{52,5}=[ 0.001000  0.564484  0.001000  0.001000  0.001000  0.001000  0.001000  0.001000  0.510219  10.000000 ];
Results{52,6}=[ 10.000000  10.000000  10.000000  10.000000  10.000000  10.000000  10.000000  10.000000  10.000000  10.000000  10.000000  10.000000  10.000000  8.728996  10.000000  10.000000  10.000000  10.000000  10.000000  10.000000  0.273851  10.000000  9.637219  10.000000  10.000000  10.000000  10.000000  10.000000  10.000000  10.000000  10.000000  10.000000  10.000000  10.000000  10.000000  10.000000  10.000000  10.000000  10.000000  10.000000  10.000000  10.000000  10.000000  10.000000  10.000000  10.000000  10.000000  10.000000  10.000000  10.000000 ];
Results{52,1}=[32708.077131,2396.401395,1060.269238,240.000000];
Results{52,2}=[ 116283.411710  -87372.198201  -171335.635733  -3070.163684  -21274.625071  202138.665830  7565.664003  -132.316551  9363.125605  -49981.371959  21392.076563  1129.536433  -525.918859  99341.175403  -17944.744055  132564.836000  -82577.429424  -94734.555567  152754.052891 ; -87372.198201  2946882.389462  1852190.029008  21308.386738  289572.928245  -1920106.820101  -415.409192  42.871695  -497.798692  96990.297287  -2917.602090  2603.806455  4189.056426  -1929623.751504  29623.802604  -1059807.407699  962824.556097  370474.895538  -1672055.146333 ; -171335.635733  1852190.029008  2505586.080837  -80337.594324  -340769.368944  -2711011.933263  -12127.786320  246.918950  -14881.974135  336261.874874  -18738.217367  2352.059117  1499.793378  -2560190.293402  305754.083873  -1534945.516058  1198682.188176  1106399.671174  -2387405.241354 ; -3070.163684  21308.386738  -80337.594324  102364.555404  148829.573632  96453.112479  1780.240944  -43.766687  2187.979221  46780.767968  -3.117774  80.076395  156.124111  111979.134450  -1796.841250  31037.244300  -77817.926409  -78000.005174  102170.512259 ; -21274.625071  289572.928245  -340769.368944  148829.573632  995584.625948  411759.069494  6459.469716  -74.823356  7856.749050  116688.641252  -53.105324  434.431305  909.649833  440788.215623  4766.180905  151267.010384  -267953.815909  -390431.229880  465689.340258 ; 202138.665830  -1920106.820101  -2711011.933263  96453.112479  411759.069494  2945662.182492  13960.138441  -318.511667  16219.957826  -371191.163257  23446.763156  -1436.099854  -1601.932977  2756503.234152  -335778.293829  1665970.828179  -1294781.537536  -1235524.237420  2595241.065144 ; 7565.664003  -415.409192  -12127.786320  1780.240944  6459.469716  13960.138441  6308.766456  138.788726  10326.606460  -2154.876326  1707.402735  237.751703  -0.849108  8010.451850  -1003.099157  8846.692573  -6692.427906  -10115.896725  11795.374761 ; -132.316551  42.871695  246.918950  -43.766687  -74.823356  -318.511667  138.788726  10.178225  208.878318  45.900292  -20.371157  -6.077684  1.394740  -176.175942  29.269442  -177.632266  131.753528  130.519535  -261.057641 ; 9363.125605  -497.798692  -14881.974135  2187.979221  7856.749050  16219.957826  10326.606460  208.878318  17278.225462  -2599.484781  2083.592749  295.404751  -5.686998  9766.204850  -1212.714730  10840.717647  -8241.956175  -12083.854497  14537.012552 ; -49981.371959  96990.297287  336261.874874  46780.767968  116688.641252  -371191.163257  -2154.876326  45.900292  -2599.484781  253224.568540  -12436.522035  615.402744  -630.331255  -259858.194321  99009.503402  -281776.465038  28562.300828  192891.843369  -277068.334902 ; 21392.076563  -2917.602090  -18738.217367  -3.117774  -53.105324  23446.763156  1707.402735  -20.371157  2083.592749  -12436.522035  47997.699336  -555.261194  579.483767  4014.478809  2685.789204  18975.815163  -6554.594276  -13498.939307  9071.566548 ; 1129.536433  2603.806455  2352.059117  80.076395  434.431305  -1436.099854  237.751703  -6.077684  295.404751  615.402744  -555.261194  1023.200795  -73.970232  -3413.084246  833.180398  -1402.178999  782.460669  -309.054991  -1531.551582 ; -525.918859  4189.056426  1499.793378  156.124111  909.649833  -1601.932977  -0.849108  1.394740  -5.686998  -630.331255  579.483767  -73.970232  58.544666  -1113.117428  -518.897389  -498.496505  1128.284984  -165.142756  -1963.887858 ; 99341.175403  -1929623.751504  -2560190.293402  111979.134450  440788.215623  2756503.234152  8010.451850  -176.175942  9766.204850  -259858.194321  4014.478809  -3413.084246  -1113.117428  2699732.293855  -304014.400515  1530774.401166  -1270916.148905  -1109008.660773  2450613.314768 ; -17944.744055  29623.802604  305754.083873  -1796.841250  4766.180905  -335778.293829  -1003.099157  29.269442  -1212.714730  99009.503402  2685.789204  833.180398  -518.897389  -304014.400515  86251.104554  -210355.819506  111344.025292  176318.202491  -281679.207456 ; 132564.836000  -1059807.407699  -1534945.516058  31037.244300  151267.010384  1665970.828179  8846.692573  -177.632266  10840.717647  -281776.465038  18975.815163  -1402.178999  -498.496505  1530774.401166  -210355.819506  973334.095683  -691563.852981  -698113.903761  1440617.532208 ; -82577.429424  962824.556097  1198682.188176  -77817.926409  -267953.815909  -1294781.537536  -6692.427906  131.753528  -8241.956175  28562.300828  -6554.594276  782.460669  1128.284984  -1270916.148905  111344.025292  -691563.852981  662998.326655  505217.925773  -1163531.752480 ; -94734.555567  370474.895538  1106399.671174  -78000.005174  -390431.229880  -1235524.237420  -10115.896725  130.519535  -12083.854497  192891.843369  -13498.939307  -309.054991  -165.142756  -1109008.660773  176318.202491  -698113.903761  505217.925773  685287.310486  -1112598.343453 ; 152754.052891  -1672055.146333  -2387405.241354  102170.512259  465689.340258  2595241.065144  11795.374761  -261.057641  14537.012552  -277068.334902  9071.566548  -1531.551582  -1963.887858  2450613.314768  -281679.207456  1440617.532208  -1163531.752480  -1112598.343453  2330773.143255 ;];
Results{52,4}={};
Results{52,4}{1,1}={'Help_Ru5P.n'};
Results{52,4}{1,2}={'PPP4.x'};
Results{52,3}=[2.000000,-4198.940401,35344.478526,-914560.037043,-0.255232];
Results{53,5}=[ 0.005243  2.775966  0.001000  0.001000  0.001028  0.001004  0.276077  0.001000  0.663864  9.995073 ];
Results{53,6}=[ 10.000000  9.993738  9.998675  9.993728  9.999882  10.000000  9.999884  10.000000  9.999676  10.000000  9.999828  9.999949  10.000000  9.648912  9.999494  10.000000  9.999860  9.999852  9.999632  9.999871  0.190441  9.997021  9.996399  10.000000  9.993584  9.993480  9.999856  9.999852  9.995322  9.999891  9.971738  10.000000  9.993582  9.953393  9.999846  9.999928  10.000000  10.000000  9.995932  10.000000  9.999415  10.000000  5.019632  9.993197  10.000000  10.000000  9.993585  8.470257  9.999852  9.993523 ];
Results{53,1}=[27773.643282,2372.756034,895.788109,240.000000];
Results{53,2}=[ 75486.573317  -62857.590724  -123741.379603  -1319.842433  -14933.841237  148481.333003  5843.244425  7144.252489  -35479.944131  13070.418091  667.158148  -278.260831  78645.002902  -14742.986133  94638.373505  -59153.960557  -68306.998611  107869.109609 ; -62857.590724  2253086.707820  1409837.199130  7000.533391  213474.215634  -1463175.902766  -455.507878  -563.104834  64544.322877  -3397.459072  1661.661622  3375.588918  -1473540.660186  18587.780582  -802788.000680  738247.321215  281189.272309  -1275185.594215 ; -123741.379603  1409837.199130  1879316.068384  -54129.001587  -254788.883895  -2038735.286286  -10540.736285  -12831.389344  247438.721974  -13492.269588  1578.500143  1260.880970  -1923618.599890  225770.901956  -1148166.871564  900727.140586  824603.382996  -1788905.396461 ; -1319.842433  7000.533391  -54129.001587  67167.193227  95388.866020  65978.584295  1494.584525  1822.422640  30191.737518  -2.523637  34.761385  89.340720  74233.592416  -1233.756330  21340.228529  -51531.913012  -50794.679691  67449.960991 ; -14933.841237  213474.215634  -254788.883895  95388.866020  748151.274867  309962.289441  5760.082916  6958.771905  81241.515949  -43.311268  294.185066  653.150486  325866.981642  4132.676115  114731.130515  -195971.322047  -291556.949391  347098.958016 ; 148481.333003  -1463175.902766  -2038735.286286  65978.584295  309962.289441  2224040.518728  12355.254037  14165.431347  -275569.109653  17089.857412  -801.689801  -1322.566854  2075089.151229  -249036.598055  1250335.223621  -974768.422548  -927106.396933  1949605.986609 ; 5843.244425  -455.507878  -10540.736285  1494.584525  5760.082916  12355.254037  5792.776770  9628.752688  -1798.967071  1300.461694  176.822945  6.952995  7561.230813  -1016.062960  7590.882658  -5792.477105  -8571.177070  9990.572900 ; 7144.252489  -563.104834  -12831.389344  1822.422640  6958.771905  14165.431347  9628.752688  16285.600241  -2158.172463  1573.632212  217.786373  6.333162  9181.864406  -1229.016161  9228.385425  -7070.879804  -10181.331039  12176.007943 ; -35479.944131  64544.322877  247438.721974  30191.737518  81241.515949  -275569.109653  -1798.967071  -2158.172463  209095.345695  -9125.510160  517.160391  -450.123213  -181448.074548  72702.517252  -213129.833433  4041.112127  151374.256374  -205659.648896 ; 13070.418091  -3397.459072  -13492.269588  -2.523637  -43.311268  17089.857412  1300.461694  1573.632212  -9125.510160  34605.650648  -277.354282  478.541438  4743.585467  1629.526490  13521.782588  -4409.437721  -9293.395680  5671.054857 ; 667.158148  1661.661622  1578.500143  34.761385  294.185066  -801.689801  176.822945  217.786373  517.160391  -277.354282  639.378153  -41.115552  -2240.672203  563.228313  -1010.332206  490.015279  -179.266107  -1076.132432 ; -278.260831  3375.588918  1260.880970  89.340720  653.150486  -1322.566854  6.952995  6.333162  -450.123213  478.541438  -41.115552  39.913684  -1095.548451  -343.027080  -458.524080  908.206449  -123.609831  -1522.174897 ; 78645.002902  -1473540.660186  -1923618.599890  74233.592416  325866.981642  2075089.151229  7561.230813  9181.864406  -181448.074548  4743.585467  -2240.672203  -1095.548451  2028529.668905  -222944.161929  1145243.947761  -963794.825978  -824074.321116  1840965.402953 ; -14742.986133  18587.780582  225770.901956  -1233.756330  4132.676115  -249036.598055  -1016.062960  -1229.016161  72702.517252  1629.526490  563.228313  -343.027080  -222944.161929  63595.534789  -155041.345293  82337.259975  131472.698982  -209161.508941 ; 94638.373505  -802788.000680  -1148166.871564  21340.228529  114731.130515  1250335.223621  7590.882658  9228.385425  -213129.833433  13521.782588  -1010.332206  -458.524080  1145243.947761  -155041.345293  727043.736308  -513917.541696  -521665.791918  1077552.973313 ; -59153.960557  738247.321215  900727.140586  -51531.913012  -195971.322047  -974768.422548  -5792.477105  -7070.879804  4041.112127  -4409.437721  490.015279  908.206449  -963794.825978  82337.259975  -513917.541696  509874.064243  370289.330231  -871881.981431 ; -68306.998611  281189.272309  824603.382996  -50794.679691  -291556.949391  -927106.396933  -8571.177070  -10181.331039  151374.256374  -9293.395680  -179.266107  -123.609831  -824074.321116  131472.698982  -521665.791918  370289.330231  522548.924310  -831622.480410 ; 107869.109609  -1275185.594215  -1788905.396461  67449.960991  347098.958016  1949605.986609  9990.572900  12176.007943  -205659.648896  5671.054857  -1076.132432  -1522.174897  1840965.402953  -209161.508941  1077552.973313  -871881.981431  -831622.480410  1744899.729416 ;];
Results{53,4}={};
Results{53,4}{1,1}={'Help_Ru5P.n'};
Results{53,4}{1,2}={'PPP4.x'};
Results{53,4}{1,3}={'PPP6.x'};
Results{53,3}=[3.000000,-5023.584121,30386.399316,-728344.369973,-0.161489];
Results{54,5}=[ 0.001000  10.000000  0.001000  0.001000  0.001000  0.001264  0.001000  8.159795  0.001000  1.652915 ];
Results{54,6}=[ 10.000000  10.000000  10.000000  10.000000  10.000000  10.000000  10.000000  10.000000  10.000000  10.000000  10.000000  10.000000  10.000000  10.000000  10.000000  10.000000  10.000000  10.000000  10.000000  10.000000  8.364055  10.000000  10.000000  10.000000  10.000000  10.000000  10.000000  10.000000  10.000000  10.000000  10.000000  10.000000  10.000000  10.000000  10.000000  10.000000  10.000000  10.000000  10.000000  10.000000  10.000000  10.000000  10.000000  10.000000  10.000000  10.000000  10.000000  10.000000  10.000000  10.000000 ];
Results{54,1}=[7642.670354,2440.391889,224.755678,240.000000];
Results{54,2}=[ 5548.393015  -12845.674224  -11329.281449  690.873060  -1400.649544  -36.059146  14729.918346  50.841242  1260.487699  59.874307  1323.865991  -1655.335623  1661.864783  -28.920228  -16.454708  9030.780985  -316.589703  8065.498052  -6408.534879  -4970.576930  8600.837553 ; -12845.674224  697831.756544  434248.570331  -14482.934566  59901.783676  -32.834929  -446754.683049  7.765335  1541.877392  27.609273  2062.360325  -674.799653  -92.341885  375.725782  1060.749087  -461290.628047  -134.397965  -237272.811991  237946.428053  84647.309321  -403698.495434 ; -11329.281449  434248.570331  331179.986915  -18879.309462  -40781.959119  50.822713  -350539.734365  -4.518967  -1051.650310  -87.388820  -1437.792996  -3328.955180  -710.598071  226.805905  605.905776  -355165.016196  8446.604501  -181771.351557  185100.455918  92196.489730  -313310.117725 ; 690.873060  -14482.934566  -18879.309462  85831.345851  -16530.754018  -23.949950  22787.423074  101.869809  1684.976013  21.420147  1559.445648  34140.534727  2.126810  -3.135460  -30.825765  35778.351478  -86.123874  1156.617157  -35297.128259  -12825.655627  23338.599986 ; -1400.649544  59901.783676  -40781.959119  -16530.754018  284006.900952  -52.047283  55535.389792  -2.761278  4093.410409  64.335956  5647.995713  8758.009155  39.233391  28.706925  170.924601  49913.428383  1666.188490  19594.221508  -28352.699094  -63948.300907  62315.103931 ; -36.059146  -32.834929  50.822713  -23.949950  -52.047283  2.326778  -152.386228  -1.588976  54.909491  4.468523  54.055609  -10.049954  -9.582611  1.681533  0.231240  -42.856390  2.962108  -33.046171  43.054092  64.908732  -29.419662 ; 14729.918346  -446754.683049  -350539.734365  22787.423074  55535.389792  -152.386228  379363.721756  21.267719  2641.370167  197.464405  3132.689362  362.181523  1316.708180  -350.552788  -631.949011  373166.864125  -9409.838385  193894.084491  -194255.654994  -110770.495663  334041.801588 ; 50.841242  7.765335  -4.518967  101.869809  -2.761278  -1.588976  21.267719  26.974216  -369.097521  -8.678078  -172.447910  21.391370  18.727195  -1.955756  -0.896097  4.001919  11.906738  15.337837  -36.677222  30.171154  -21.532083 ; 1260.487699  1541.877392  -1051.650310  1684.976013  4093.410409  54.909491  2641.370167  -369.097521  10473.798218  489.966237  7829.121112  281.299300  409.353507  -32.376656  -2.973659  906.059238  73.582853  902.961083  -1183.303102  -4281.696952  914.681085 ; 59.874307  27.609273  -87.388820  21.420147  64.335956  4.468523  197.464405  -8.678078  489.966237  114.645070  390.842295  -6.186771  12.845752  -2.339551  -0.307069  62.079441  -4.883697  63.179287  -56.974398  -324.289490  70.102964 ; 1323.865991  2062.360325  -1437.792996  1559.445648  5647.995713  54.055609  3132.689362  -172.447910  7829.121112  390.842295  7305.921385  368.783555  418.869994  -28.924620  2.961300  1326.519889  14.105926  1096.456697  -1464.302163  -4163.051126  1247.709204 ; -1655.335623  -674.799653  -3328.955180  34140.534727  8758.009155  -10.049954  362.181523  21.391370  281.299300  -6.186771  368.783555  118496.610232  -742.784406  -6.347642  -11.734580  53840.335432  2760.705747  -33133.968557  -85363.451076  21613.731464  11115.807228 ; 1661.864783  -92.341885  -710.598071  2.126810  39.233391  -9.582611  1316.708180  18.727195  409.353507  12.845752  418.869994  -742.784406  6852.760116  -6.522376  19.861064  -284.432750  249.316864  927.291039  -160.215983  -922.490475  -194.233663 ; -28.920228  375.725782  226.805905  -3.135460  28.706925  1.681533  -350.552788  -1.955756  -32.376656  -2.339551  -28.924620  -6.347642  -6.522376  221.338547  0.605272  -236.821974  -20.240439  -130.537588  136.948780  94.766880  -174.515916 ; -16.454708  1060.749087  605.905776  -30.825765  170.924601  0.231240  -631.949011  -0.896097  -2.973659  -0.307069  2.961300  -11.734580  19.861064  0.605272  4.383953  -650.776366  -14.569492  -328.022541  339.505790  99.532575  -560.689803 ; 9030.780985  -461290.628047  -355165.016196  35778.351478  49913.428383  -42.856390  373166.864125  4.001919  906.059238  62.079441  1326.519889  53840.335432  -284.432750  -236.821974  -650.776366  404303.734168  -8307.265702  179942.753930  -233783.274540  -87638.974398  338207.314997 ; -316.589703  -134.397965  8446.604501  -86.123874  1666.188490  2.962108  -9409.838385  11.906738  73.582853  -4.883697  14.105926  2760.705747  249.316864  -20.240439  -14.569492  -8307.265702  2807.030773  -5666.591538  2906.024892  4817.815896  -7930.879691 ; 8065.498052  -237272.811991  -181771.351557  1156.617157  19594.221508  -33.046171  193894.084491  15.337837  902.961083  63.179287  1096.456697  -33133.968557  927.291039  -130.537588  -328.022541  179942.753930  -5666.591538  110656.968165  -77522.893624  -56985.113266  168003.719007 ; -6408.534879  237946.428053  185100.455918  -35297.128259  -28352.699094  43.054092  -194255.654994  -36.677222  -1183.303102  -56.974398  -1464.302163  -85363.451076  -160.215983  136.948780  339.505790  -233783.274540  2906.024892  -77522.893624  162887.248271  35369.290653  -179120.432488 ; -4970.576930  84647.309321  92196.489730  -12825.655627  -63948.300907  64.908732  -110770.495663  30.171154  -4281.696952  -324.289490  -4163.051126  21613.731464  -922.490475  94.766880  99.532575  -87638.974398  4817.815896  -56985.113266  35369.290653  92561.280832  -109359.275723 ; 8600.837553  -403698.495434  -313310.117725  23338.599986  62315.103931  -29.419662  334041.801588  -21.532083  914.681085  70.102964  1247.709204  11115.807228  -194.233663  -174.515916  -560.689803  338207.314997  -7930.879691  168003.719007  -179120.432488  -109359.275723  314040.104930 ;];
Results{54,4}={};
Results{54,3}=[0.000000,-804.647604,10323.062243,-143548.439556,-0.011481];
Results{55,5}=[ 0.001434  3.243489  0.001064  0.001000  0.001025  0.001004  1.038633  0.001347  0.600201  8.567623 ];
Results{55,6}=[ 9.996231  9.999837  9.999812  9.999539  9.934284  9.999282  9.999944  9.999525  9.999515  9.993849  9.999474  9.999515  9.998278  4.462774  10.000000  9.999999  9.999542  9.999520  9.986143  9.999592  5.805404  9.999198  8.590044  9.995218  9.999407  9.991839  9.999504  9.999691  9.998029  9.999792  9.998470  9.999523  9.999150  9.999718  9.999543  9.999273  9.999658  9.999997  9.999966  9.987051  9.999656  9.999514  9.964106  9.998874  9.993834  9.812333  9.999414  9.870318  9.999544  9.999399 ];
Results{55,1}=[25658.399548,2396.392195,825.279985,240.000000];
Results{55,2}=[ 64771.294871  -56403.558033  -109902.918748  -885.732227  -13061.984476  131307.613642  5041.641236  6171.464253  -31632.878043  11020.958292  548.895723  -211.939949  71534.216848  -13486.771114  83835.462215  -52198.793007  -60377.862818  95648.603135 ; -56403.558033  2051498.724948  1282203.561671  3447.001215  191080.722275  -1330902.370943  -486.760697  -604.027727  55540.109789  -3320.974382  1438.251580  3143.301625  -1341638.234286  15583.612007  -728730.135138  673193.108024  256106.557768  -1161358.409686 ; -109902.918748  1282203.561671  1691992.844750  -46490.189281  -228457.949806  -1834786.765763  -9464.237871  -11537.118183  220681.131576  -11856.083051  1411.643861  1200.489844  -1732886.934376  201176.469045  -1032306.934010  811625.014174  738959.408479  -1611151.853995 ; -885.732227  3447.001215  -46490.189281  57357.831383  80242.467157  56693.317408  1318.096026  1609.903783  25500.617995  -2.355936  23.418064  71.381245  63356.643106  -1066.179972  18467.364792  -43967.939562  -43010.363243  57615.597247 ; -13061.984476  191080.722275  -228457.949806  80242.467157  671962.577848  277878.169457  5204.562954  6294.544172  70634.071997  -42.141888  251.149552  578.526698  290849.172195  3793.691256  103463.631992  -174096.699817  -261379.641969  311302.984599 ; 131307.613642  -1330902.370943  -1834786.765763  56693.317408  277878.169457  2000532.058326  11029.076956  12669.278709  -246552.332389  14938.850732  -757.095139  -1242.350835  1868821.218918  -222122.755084  1123906.885661  -877356.754270  -831057.483975  1755302.818059 ; 5041.641236  -486.760697  -9464.237871  1318.096026  5204.562954  11029.076956  5168.008795  8578.428916  -1655.307943  1128.613672  150.142008  10.091538  6930.080314  -951.643324  6805.503316  -5150.712138  -7655.104376  8956.028190 ; 6171.464253  -604.027727  -11537.118183  1609.903783  6294.544172  12669.278709  8578.428916  14484.645896  -1990.087667  1366.953382  185.175650  10.436035  8429.491007  -1153.662633  8285.328271  -6295.857727  -9104.744571  10929.576819 ; -31632.878043  55540.109789  220681.131576  25500.617995  70634.071997  -246552.332389  -1655.307943  -1990.087667  196145.290589  -8162.931028  470.327065  -392.123420  -157428.320939  64681.502855  -192678.226108  -3461.467309  138807.166364  -184102.594738 ; 11020.958292  -3320.974382  -11856.083051  -2.355936  -42.141888  14938.850732  1128.613672  1366.953382  -8162.931028  30796.536382  -210.789425  441.400319  4507.253052  1409.928559  11895.788291  -3745.598977  -8090.735293  4804.453961 ; 548.895723  1438.251580  1411.643861  23.418064  251.149552  -757.095139  150.142008  185.175650  470.327065  -210.789425  546.842153  -33.234112  -1981.785267  496.888312  -921.749727  448.593001  -127.498815  -949.416576 ; -211.939949  3143.301625  1200.489844  71.381245  578.526698  -1242.350835  10.091538  10.436035  -392.123420  441.400319  -33.234112  34.664571  -1092.107551  -293.521352  -453.590127  845.300571  -106.356564  -1411.603187 ; 71534.216848  -1341638.234286  -1732886.934376  63356.643106  290849.172195  1868821.218918  6930.080314  8429.491007  -157428.320939  4507.253052  -1981.785267  -1092.107551  1828304.179487  -198236.338193  1029337.607209  -871908.389151  -737234.332457  1658923.924422 ; -13486.771114  15583.612007  201176.469045  -1066.179972  3793.691256  -222122.755084  -951.643324  -1153.662633  64681.502855  1409.928559  496.888312  -293.521352  -198236.338193  56668.411805  -138050.886527  73368.055113  117530.159799  -186798.303513 ; 83835.462215  -728730.135138  -1032306.934010  18467.364792  103463.631992  1123906.885661  6805.503316  8285.328271  -192678.226108  11895.788291  -921.749727  -453.590127  1029337.607209  -138050.886527  653326.705154  -460651.482186  -467994.347681  969533.120989 ; -52198.793007  673193.108024  811625.014174  -43967.939562  -174096.699817  -877356.754270  -5150.712138  -6295.857727  -3461.467309  -3745.598977  448.593001  845.300571  -871908.389151  73368.055113  -460651.482186  464110.867243  329185.664246  -785421.121371 ; -60377.862818  256106.557768  738959.408479  -43010.363243  -261379.641969  -831057.483975  -7655.104376  -9104.744571  138807.166364  -8090.735293  -127.498815  -106.356564  -737234.332457  117530.159799  -467994.347681  329185.664246  472372.298995  -747229.333633 ; 95648.603135  -1161358.409686  -1611151.853995  57615.597247  311302.984599  1755302.818059  8956.028190  10929.576819  -184102.594738  4804.453961  -949.416576  -1411.603187  1658923.924422  -186798.303513  969533.120989  -785421.121371  -747229.333633  1572506.966761 ;];
Results{55,4}={};
Results{55,4}{1,1}={'Help_Ru5P.n'};
Results{55,4}{1,2}={'PPP4.x'};
Results{55,4}{1,3}={'PPP6.x'};
Results{55,3}=[3.000000,-4452.541854,28294.791743,-657365.597220,-0.131787];
Results{56,5}=[ 0.001000  0.523509  0.006705  0.001000  0.001000  0.001002  0.001000  0.001000  1.035975  9.950005 ];
Results{56,6}=[ 8.772858  10.000000  10.000000  10.000000  9.998862  10.000000  10.000000  10.000000  10.000000  9.980760  10.000000  10.000000  10.000000  4.039981  10.000000  9.996695  10.000000  10.000000  10.000000  10.000000  5.484143  10.000000  10.000000  9.489357  10.000000  10.000000  10.000000  10.000000  10.000000  10.000000  10.000000  10.000000  10.000000  10.000000  10.000000  10.000000  10.000000  10.000000  9.999535  10.000000  10.000000  10.000000  8.672081  10.000000  7.928187  9.372227  10.000000  10.000000  10.000000  10.000000 ];
Results{56,1}=[32011.099361,2376.022658,1037.036645,240.000000];
Results{56,2}=[ 102460.320651  -77162.348653  -152003.648056  -2476.922088  -19230.491994  180014.008144  7104.630504  8468.259737  -44276.125693  18748.227708  987.229942  -437.683820  88941.470274  -16138.775250  117611.653663  -73329.932776  -83976.338805  134539.161629 ; -77162.348653  2648446.255999  1662075.034652  16916.754199  262539.013086  -1722854.347856  -373.541543  -447.392997  85419.705889  -2830.153082  2315.955328  3836.685780  -1732732.061661  26037.944663  -950239.005240  864826.277624  331234.087200  -1500730.226996 ; -152003.648056  1662075.034652  2250487.799707  -70327.800752  -306397.642070  -2433198.379744  -10951.640872  -12918.413938  302515.454828  -16278.832970  2076.174161  1393.635571  -2300086.327396  275198.182156  -1378231.175402  1075714.569117  992710.094862  -2145291.732494 ; -2476.922088  16916.754199  -70327.800752  88410.979368  128770.538407  84041.321585  1566.149959  1847.190717  40123.404149  -2.932427  64.553956  133.622111  97496.202865  -1658.046589  27420.663553  -67543.999060  -67620.078786  89188.066479 ; -19230.491994  262539.013086  -306397.642070  128770.538407  904741.358953  368994.451426  5847.803899  6817.318452  103411.420784  -43.407075  390.333090  821.053115  395576.766328  4792.781422  136348.390225  -239757.902266  -351830.291560  419804.378023 ; 180014.008144  -1722854.347856  -2433198.379744  84041.321585  368994.451426  2642763.018985  12952.036218  14281.723408  -333498.077594  20253.557857  -1197.266888  -1525.224697  2473576.666967  -301506.634977  1494457.590433  -1160961.352394  -1108241.902687  2331267.886144 ; 7104.630504  -373.541543  -10951.640872  1566.149959  5847.803899  12952.036218  4650.034436  8117.790846  -1822.225174  1558.683879  222.333614  -7.571031  6999.899317  -794.250189  7944.693648  -6123.051882  -9086.072839  10764.149380 ; 8468.259737  -447.392997  -12918.413938  1847.190717  6817.318452  14281.723408  8117.790846  14747.807184  -2087.139368  1827.941302  268.504711  -13.430035  8187.419892  -909.839172  9348.334695  -7261.856972  -10352.138507  12741.843959 ; -44276.125693  85419.705889  302515.454828  40123.404149  103411.420784  -333498.077594  -1822.225174  -2087.139368  236862.237984  -11109.126178  619.431523  -569.543724  -230228.265296  89160.296078  -255904.259801  19051.917408  176533.368889  -249926.871933 ; 18748.227708  -2830.153082  -16278.832970  -2.932427  -43.407075  20253.557857  1558.683879  1827.941302  -11109.126178  43389.001402  -500.427214  537.990017  3387.311968  2545.857115  16667.553608  -5571.223112  -11657.684590  7487.674237 ; 987.229942  2315.955328  2076.174161  64.553956  390.333090  -1197.266888  222.333614  268.504711  619.431523  -500.427214  886.037366  -63.053281  -3021.211687  742.494200  -1282.773782  659.255705  -260.504624  -1339.521772 ; -437.683820  3836.685780  1393.635571  133.622111  821.053115  -1525.224697  -7.571031  -13.430035  -569.543724  537.990017  -63.053281  51.549741  -1087.168974  -454.738810  -472.789339  1041.853462  -136.248637  -1767.775307 ; 88941.470274  -1732732.061661  -2300086.327396  97496.202865  395576.766328  2473576.666967  6999.899317  8187.419892  -230228.265296  3387.311968  -3021.211687  -1087.168974  2426124.497632  -273377.883214  1373806.560277  -1143578.164994  -993704.458098  2203480.045645 ; -16138.775250  26037.944663  275198.182156  -1658.046589  4792.781422  -301506.634977  -794.250189  -909.839172  89160.296078  2545.857115  742.494200  -454.738810  -273377.883214  77751.569409  -189205.879343  100043.425019  158656.828301  -254216.345837 ; 117611.653663  -950239.005240  -1378231.175402  27420.663553  136348.390225  1494457.590433  7944.693648  9348.334695  -255904.259801  16667.553608  -1282.773782  -472.789339  1373806.560277  -189205.879343  874352.611758  -618454.386736  -626897.186348  1294309.589190 ; -73329.932776  864826.277624  1075714.569117  -67543.999060  -239757.902266  -1160961.352394  -6123.051882  -7261.856972  19051.917408  -5571.223112  659.255705  1041.853462  -1143578.164994  100043.425019  -618454.386736  599399.541318  450360.026090  -1044366.837650 ; -83976.338805  331234.087200  992710.094862  -67620.078786  -351830.291560  -1108241.902687  -9086.072839  -10352.138507  176533.368889  -11657.684590  -260.504624  -136.248637  -993704.458098  158656.828301  -626897.186348  450360.026090  619422.603515  -1000755.076818 ; 134539.161629  -1500730.226996  -2145291.732494  89188.066479  419804.378023  2331267.886144  10764.149380  12741.843959  -249926.871933  7487.674237  -1339.521772  -1767.775307  2203480.045645  -254216.345837  1294309.589190  -1044366.837650  -1000755.076818  2095303.890333 ;];
Results{56,4}={};
Results{56,4}{1,1}={'Help_Ru5P.n'};
Results{56,4}{1,2}={'PPP4.x'};
Results{56,4}{1,3}={'PPP6.x'};
Results{56,3}=[3.000000,-6197.173598,34627.122019,-868347.284208,-0.249755];
Results{57,5}=[ 0.001000  10.000000  0.001426  0.001000  0.001000  0.001000  2.002841  0.001000  1.066182  7.475078 ];
Results{57,6}=[ 10.000000  10.000000  10.000000  10.000000  9.919344  10.000000  9.999670  10.000000  10.000000  10.000000  10.000000  10.000000  10.000000  0.001000  10.000000  10.000000  10.000000  10.000000  10.000000  10.000000  5.830473  10.000000  2.368682  10.000000  10.000000  10.000000  10.000000  10.000000  10.000000  10.000000  9.999139  10.000000  10.000000  9.997452  10.000000  10.000000  10.000000  10.000000  10.000000  10.000000  10.000000  10.000000  10.000000  10.000000  8.154459  10.000000  10.000000  9.952500  10.000000  10.000000 ];
Results{57,1}=[17827.303022,2342.965615,564.243434,240.000000];
Results{57,2}=[ 29254.614972  -30176.509983  -57957.769958  148.653550  -6844.769073  72762.544868  3332.812123  3987.458033  -15327.537419  5434.076643  174.792320  -46.129861  41793.581754  -7702.093118  43123.666471  -27794.610972  -32002.663507  48482.105023 ; -30176.509983  1216863.242262  749905.622768  -4070.804711  108333.755900  -780841.106528  -536.062506  -659.269480  23381.816343  -1928.755636  618.009506  2032.226071  -788202.355480  4266.925697  -422313.209289  398931.143479  146783.679275  -680632.194163 ; -57957.769958  749905.622768  947501.053423  -21227.954087  -129359.962280  -1034897.957069  -7283.090945  -8727.949518  113266.942195  -5749.792078  622.394952  834.999675  -974559.356358  106098.437902  -573256.212476  459988.821223  404880.955726  -898939.674148 ; 148.653550  -4070.804711  -21227.954087  25535.906271  31589.523390  27216.237148  916.272086  1098.883859  11090.419289  -1.971837  -4.106021  21.462513  28234.740889  -541.713594  8629.490081  -19719.925689  -18237.202536  24909.829655 ; -6844.769073  108333.755900  -129359.962280  31589.523390  388446.705327  160116.345917  4181.492187  4982.473309  35358.115026  -23.169740  130.733620  310.610292  162034.894035  2619.885630  59878.077409  -95235.486339  -148314.340518  174914.009242 ; 72762.544868  -780841.106528  -1034897.957069  27216.237148  160116.345917  1142185.286721  8940.026151  9986.000528  -129763.050871  8035.935833  -165.779244  -835.623920  1056268.028780  -118477.513264  629763.815033  -500003.112648  -464899.451221  986245.959643 ; 3332.812123  -536.062506  -7283.090945  916.272086  4181.492187  8940.026151  4573.344908  7745.828576  -1037.199180  821.010487  85.200850  13.817753  5800.658021  -783.259372  5085.698290  -4048.945224  -5672.999127  6555.318866 ; 3987.458033  -659.269480  -8727.949518  1098.883859  4982.473309  9986.000528  7745.828576  13346.935883  -1218.661151  978.891907  103.203533  16.530364  6963.554624  -937.868869  6084.909324  -4866.776994  -6624.078181  7824.257070 ; -15327.537419  23381.816343  113266.942195  11090.419289  35358.115026  -129763.050871  -1037.199180  -1218.661151  148214.230937  -4139.838700  273.801828  -187.630446  -61014.656833  33956.586218  -112243.194921  -35969.046989  85466.285398  -94000.298904 ; 5434.076643  -1928.755636  -5749.792078  -1.971837  -23.169740  8035.935833  821.010487  978.891907  -4139.838700  17456.785273  -45.208815  269.520143  2179.036329  952.026574  5916.226086  -1784.328279  -4054.463464  1480.300049 ; 174.792320  618.009506  622.394952  -4.106021  130.733620  -165.779244  85.200850  103.203533  273.801828  -45.208815  212.242255  -9.046536  -820.659031  221.617624  -444.345094  169.165112  -56.177264  -490.210801 ; -46.129861  2032.226071  834.999675  21.462513  310.610292  -835.623920  13.817753  16.530364  -187.630446  269.520143  -9.046536  16.607487  -858.591859  -131.588723  -358.768155  546.168333  -44.466893  -887.634310 ; 41793.581754  -788202.355480  -974559.356358  28234.740889  162034.894035  1056268.028780  5800.658021  6963.554624  -61014.656833  2179.036329  -820.659031  -858.591859  1035827.891629  -103907.181775  569731.811099  -508715.539472  -399159.059850  930257.300907 ; -7702.093118  4266.925697  106098.437902  -541.713594  2619.885630  -118477.513264  -783.259372  -937.868869  33956.586218  952.026574  221.617624  -131.588723  -103907.181775  30290.646375  -72627.361341  38670.113966  63248.765736  -99059.279713 ; 43123.666471  -422313.209289  -573256.212476  8629.490081  59878.077409  629763.815033  5085.698290  6084.909324  -112243.194921  5916.226086  -444.345094  -358.768155  569731.811099  -72627.361341  362761.276368  -250518.932598  -258136.251170  536542.625912 ; -27794.610972  398931.143479  459988.821223  -19719.925689  -95235.486339  -500003.112648  -4048.945224  -4866.776994  -35969.046989  -1784.328279  169.165112  546.168333  -508715.539472  38670.113966  -250518.932598  286487.064277  172669.868697  -442538.260381 ; -32002.663507  146783.679275  404880.955726  -18237.202536  -148314.340518  -464899.451221  -5672.999127  -6624.078181  85466.285398  -4054.463464  -56.177264  -44.466893  -399159.059850  63248.765736  -258136.251170  172669.868697  280467.007568  -415086.412232 ; 48482.105023  -680632.194163  -898939.674148  24909.829655  174914.009242  986245.959643  6555.318866  7824.257070  -94000.298904  1480.300049  -490.210801  -887.634310  930257.300907  -99059.279713  536542.625912  -442538.260381  -415086.412232  878462.825958 ;];
Results{57,4}={};
Results{57,4}{1,1}={'Help_Ru5P.n'};
Results{57,4}{1,2}={'PPP4.x'};
Results{57,4}{1,3}={'PPP6.x'};
Results{57,3}=[3.000000,-2776.949295,20410.268637,-378216.870438,-0.055989];
Results{58,5}=[ 5.583925  7.322842  0.001000  0.001000  0.569618  0.001000  0.001000  10.000000  0.989858  0.001000 ];
Results{58,6}=[ 10.000000  10.000000  9.940398  9.775836  10.000000  10.000000  9.984469  9.940896  10.000000  10.000000  10.000000  10.000000  10.000000  10.000000  9.947515  9.970978  10.000000  9.984001  9.967960  9.793303  10.000000  9.988705  10.000000  10.000000  4.962034  9.996012  10.000000  10.000000  10.000000  10.000000  10.000000  10.000000  9.414433  9.970654  10.000000  10.000000  10.000000  10.000000  9.996969  10.000000  7.950722  10.000000  10.000000  10.000000  10.000000  4.935176  9.690774  10.000000  9.985739  10.000000 ];
Results{58,1}=[5319.800978,2386.854967,147.326699,240.000000];
Results{58,2}=[ 5127.233898  -24177.977821  -18481.402441  -609.486425  137.435978  19882.793235  784.101183  7.081168  700.893357  -2185.370029  2451.339304  25.923247  16467.251497  -479.995765  11870.970115  -9684.971065  -5825.359163  16289.882510 ; -24177.977821  895131.970385  589157.921472  -9022.698826  49205.444700  -610506.699770  531.840270  10.690425  1044.127254  5041.967471  612.646363  640.946101  -619341.995051  3303.867221  -324513.498329  319470.942120  132506.337803  -552871.809095 ; -18481.402441  589157.921472  421210.578317  -32193.696076  -26976.168687  -440083.999451  -1358.938550  -11.600854  -1218.150979  -9416.894014  -157.434673  411.477107  -449874.687626  6320.631458  -229573.518671  238990.295247  107779.315533  -398452.764819 ; -609.486425  -9022.698826  -32193.696076  159008.820483  -22966.331062  38253.304120  2386.657840  24.617072  2198.492864  65217.684982  1.024444  37.545220  65591.619439  0.681932  -120.929489  -65096.742431  -25719.043332  42281.187182 ; 137.435978  49205.444700  -26976.168687  -22966.331062  329308.339227  38109.743542  4320.353971  22.666358  5842.690942  5872.491852  19.933999  29.937777  32942.521524  587.526616  13438.608326  -19311.388935  -50764.961516  44283.353676 ; 19882.793235  -610506.699770  -440083.999451  38253.304120  38109.743542  463713.966235  2763.150628  60.028891  2322.023709  7375.185288  304.973117  -500.273158  469101.797691  -6803.453485  240885.669171  -248260.479234  -122081.744781  418914.793199 ; 784.101183  531.840270  -1358.938550  2386.657840  4320.353971  2763.150628  5965.774036  376.456494  3132.924745  238.581651  328.284786  20.503342  1791.596258  -78.199755  1148.477295  -1386.684619  -3630.092405  967.079419 ; 7.081168  10.690425  -11.600854  24.617072  22.666358  60.028891  376.456494  106.891656  281.433301  2.158516  1.564927  -2.142578  18.934736  1.003373  11.578820  -13.732213  -227.935961  -1.038272 ; 700.893357  1044.127254  -1218.150979  2198.492864  5842.690942  2322.023709  3132.924745  281.433301  2705.933120  425.030312  290.872335  12.856783  1691.986104  -50.060042  960.209294  -1384.841304  -3023.261937  928.868163 ; -2185.370029  5041.967471  -9416.894014  65217.684982  5872.491852  7375.185288  238.581651  2.158516  425.030312  131131.509392  -424.460077  -92.093858  66259.973083  1521.248372  -33515.475560  -97616.614922  15885.583339  19906.742871 ; 2451.339304  612.646363  -157.434673  1.024444  19.933999  304.973117  328.284786  1.564927  290.872335  -424.460077  6460.024582  49.277756  -1629.676969  292.077252  551.204827  -117.642279  -493.964714  -250.596808 ; 25.923247  640.946101  411.477107  37.545220  29.937777  -500.273158  20.503342  -2.142578  12.856783  -92.093858  49.277756  364.164168  -431.484084  0.192137  -157.815941  249.933794  67.610533  -435.206095 ; 16467.251497  -619341.995051  -449874.687626  65591.619439  32942.521524  469101.797691  1791.596258  18.934736  1691.986104  66259.973083  -1629.676969  -431.484084  507385.134984  -6260.226327  228901.862432  -295161.914748  -106308.389784  427851.301176 ; -479.995765  3303.867221  6320.631458  0.681932  587.526616  -6803.453485  -78.199755  1.003373  -50.060042  1521.248372  292.077252  0.192137  -6260.226327  1309.576875  -4126.921140  2605.770426  2990.395562  -5902.435949 ; 11870.970115  -324513.498329  -229573.518671  -120.929489  13438.608326  240885.669171  1148.477295  11.578820  960.209294  -33515.475560  551.204827  -157.815941  228901.862432  -4126.921140  137187.854267  -103672.014891  -63970.802958  212223.515277 ; -9684.971065  319470.942120  238990.295247  -65096.742431  -19311.388935  -248260.479234  -1386.684619  -13.732213  -1384.841304  -97616.614922  -117.642279  249.933794  -295161.914748  2605.770426  -103672.014891  201288.874213  48084.653634  -232130.862771 ; -5825.359163  132506.337803  107779.315533  -25719.043332  -50764.961516  -122081.744781  -3630.092405  -227.935961  -3023.261937  15885.583339  -493.964714  67.610533  -106308.389784  2990.395562  -63970.802958  48084.653634  88043.407752  -122769.394112 ; 16289.882510  -552871.809095  -398452.764819  42281.187182  44283.353676  418914.793199  967.079419  -1.038272  928.868163  19906.742871  -250.596808  -435.206095  427851.301176  -5902.435949  212223.515277  -232130.862771  -122769.394112  394585.769069 ;];
Results{58,4}={};
Results{58,4}{1,1}={'Help_Ru5P.n'};
Results{58,4}{1,2}={'PPP4.x'};
Results{58,4}{1,3}={'Tca7a.x'};
Results{58,3}=[3.000000,-2072.605114,7946.655945,-208335.323481,-0.002881];
Results{59,5}=[ 0.001799  0.001000  0.004472  0.001086  0.001081  0.001000  0.001000  0.001000  0.848666  10.000000 ];
Results{59,6}=[ 7.305614  9.998749  9.996590  9.984792  10.000000  9.996603  9.996322  9.996613  9.996614  9.959354  9.996606  9.996643  9.995859  0.504310  9.999939  9.992253  9.996657  9.996657  9.999732  9.996574  4.838403  9.996807  10.000000  8.866841  9.984777  9.996633  9.996605  9.996640  9.979343  9.999988  9.996860  9.996605  9.984783  10.000000  9.996602  9.997451  9.996624  9.995952  9.998245  9.985963  9.995900  9.996528  7.894976  9.994593  5.612072  5.659789  9.996660  9.945522  9.996916  9.996647 ];
Results{59,1}=[33592.162825,2315.136363,1089.738761,240.000000];
Results{59,2}=[ 119011.711680  -87644.082186  -171797.267694  -3251.590245  -21813.580364  202035.694481  7767.170806  9350.226008  -50122.309298  22536.920384  1183.504107  -543.963870  97638.059127  -17325.749113  133139.393421  -83010.932027  -94984.753008  153573.451785 ; -87644.082186  2938261.646411  1846715.801381  23202.986524  293589.792277  -1913732.316129  -328.729326  -410.800706  98730.995661  -2435.772415  2723.527711  4179.522298  -1922891.680426  30427.319301  -1057392.917218  958670.472376  368549.382181  -1666717.247334 ; -171797.267694  1846715.801381  2507887.073744  -81313.150859  -341604.342170  -2709859.908541  -11606.017634  -13869.146617  338163.396895  -18403.645195  2405.502485  1495.950261  -2561748.656871  307422.475131  -1536887.999081  1198723.250312  1108082.845093  -2391298.556287 ; -3251.590245  23202.986524  -81313.150859  103589.072882  151313.004844  96887.524388  1679.724035  2007.739322  47310.769884  -3.200381  84.554607  162.265766  113453.713337  -1882.868713  31416.382832  -78727.072022  -79133.060709  103783.494643 ; -21813.580364  293589.792277  -341604.342170  151313.004844  1004457.028699  410920.331528  6132.628934  7244.111108  118118.686499  -48.569132  448.200500  925.603375  442740.973185  4955.658972  151270.568063  -269387.208149  -392227.681673  468173.481258 ; 202035.694481  -1913732.316129  -2709859.908541  96887.524388  410920.331528  2939978.158803  13498.874848  15165.257748  -372042.039212  22888.461845  -1491.966013  -1632.959619  2754317.459627  -336637.088806  1665221.875523  -1293181.465338  -1234649.152802  2596799.185907 ; 7767.170806  -328.729326  -11606.017634  1679.724035  6132.628934  13498.874848  5012.744096  8639.357603  -1966.443708  1733.065504  242.560237  -12.719896  7210.050095  -796.290788  8451.694599  -6485.845442  -9595.389976  11565.329805 ; 9350.226008  -410.800706  -13869.146617  2007.739322  7244.111108  15165.257748  8639.357603  15361.545464  -2294.626533  2059.676906  296.636262  -19.189509  8559.414813  -929.209875  10077.061208  -7783.115258  -11135.746279  13859.209585 ; -50122.309298  98730.995661  338163.396895  47310.769884  118118.686499  -372042.039212  -1966.443708  -2294.626533  254853.480284  -12446.313738  644.785468  -637.340482  -261571.430448  99754.905697  -283538.913835  28696.765251  193101.749714  -278443.769057 ; 22536.920384  -2435.772415  -18403.645195  -3.200381  -48.569132  22888.461845  1733.065504  2059.676906  -12446.313738  49099.844356  -618.073320  574.461197  2754.772212  3056.205223  18916.589518  -6484.118916  -13473.884982  8940.568425 ; 1183.504107  2723.527711  2405.502485  84.554607  448.200500  -1491.966013  242.560237  296.636262  644.785468  -618.073320  1049.638626  -77.223038  -3519.018272  853.947304  -1441.956804  792.661692  -314.092865  -1527.514063 ; -543.963870  4179.522298  1495.950261  162.265766  925.603375  -1632.959619  -12.719896  -19.189509  -637.340482  574.461197  -77.223038  58.946009  -1094.576659  -526.730330  -494.713491  1131.533688  -148.928452  -1951.641691 ; 97638.059127  -1922891.680426  -2561748.656871  113453.713337  442740.973185  2754317.459627  7210.050095  8559.414813  -261571.430448  2754.772212  -3519.018272  -1094.576659  2702296.744021  -306165.244335  1532050.825170  -1270479.775831  -1110345.391307  2453802.090861 ; -17325.749113  30427.319301  307422.475131  -1882.868713  4955.658972  -336637.088806  -796.290788  -929.209875  99754.905697  3056.205223  853.947304  -526.730330  -306165.244335  86914.885651  -211501.145863  111743.821551  176756.439716  -283324.881851 ; 133139.393421  -1057392.917218  -1536887.999081  31416.382832  151270.568063  1665221.875523  8451.694599  10077.061208  -283538.913835  18916.589518  -1441.956804  -494.713491  1532050.825170  -211501.145863  975143.473051  -691611.577465  -699013.207827  1443280.243334 ; -83010.932027  958670.472376  1198723.250312  -78727.072022  -269387.208149  -1293181.465338  -6485.845442  -7783.115258  28696.765251  -6484.118916  792.661692  1131.533688  -1270479.775831  111743.821551  -691611.577465  662911.553966  505906.927979  -1164818.161996 ; -94984.753008  368549.382181  1108082.845093  -79133.060709  -392227.681673  -1234649.152802  -9595.389976  -11135.746279  193101.749714  -13473.884982  -314.092865  -148.928452  -1110345.391307  176756.439716  -699013.207827  505906.927979  685866.826684  -1115879.241567 ; 153573.451785  -1666717.247334  -2391298.556287  103783.494643  468173.481258  2596799.185907  11565.329805  13859.209585  -278443.769057  8940.568425  -1527.514063  -1951.641691  2453802.090861  -283324.881851  1443280.243334  -1164818.161996  -1115879.241567  2336186.246952 ;];
Results{59,4}={};
Results{59,4}{1,1}={'Help_Ru5P.n'};
Results{59,4}{1,2}={'PPP4.x'};
Results{59,4}{1,3}={'PPP6.x'};
Results{59,3}=[3.000000,-6637.570990,36147.299188,-965996.701188,-0.284573];
Results{60,5}=[ 0.001197  2.951473  0.001000  0.001000  0.001721  0.001000  0.717083  0.001000  0.663589  9.910306 ];
Results{60,6}=[ 9.828886  10.000000  9.999909  10.000000  9.996572  10.000000  9.972673  10.000000  10.000000  9.991849  10.000000  10.000000  9.994098  7.907348  9.996409  9.995644  10.000000  10.000000  10.000000  10.000000  1.991029  10.000000  10.000000  9.891084  10.000000  10.000000  10.000000  10.000000  10.000000  9.997704  10.000000  10.000000  10.000000  9.996877  10.000000  10.000000  10.000000  10.000000  9.920518  10.000000  10.000000  10.000000  9.834732  10.000000  9.867191  9.941735  10.000000  10.000000  10.000000  10.000000 ];
Results{60,1}=[27123.759872,2390.976256,874.125329,240.000000];
Results{60,2}=[ 72497.113673  -61057.396586  -119976.671791  -1189.637259  -14400.669063  143319.406029  5518.602733  6758.028912  -34600.084743  12482.151812  639.441743  -260.188171  76680.505717  -14425.168860  91734.658608  -57130.321790  -66117.936641  104785.621726 ; -61057.396586  2202276.431462  1378044.145087  5885.093672  207441.133774  -1430085.122054  -452.743754  -560.791069  62162.698812  -3412.120702  1610.205901  3323.687221  -1440937.972100  17869.694195  -784223.395040  722064.350019  275268.665711  -1247199.135712 ; -119976.671791  1378044.145087  1831249.968602  -51839.741397  -247243.364729  -1985468.007963  -10061.936482  -12263.505540  240924.768466  -13069.040796  1552.284632  1251.312338  -1874636.603078  219483.081872  -1118445.258651  877519.574681  802277.493182  -1743709.016805 ; -1189.637259  5885.093672  -51839.741397  64325.850429  90816.552959  63065.089833  1416.234487  1729.239593  28780.095015  -2.473119  31.377388  83.911373  70971.197575  -1185.778310  20481.317006  -49261.360502  -48444.360298  64560.384733 ; -14400.669063  207441.133774  -247243.364729  90816.552959  726614.991147  300470.364568  5497.954292  6647.590887  78065.571296  -43.911892  280.596938  632.587277  315760.554877  4022.002633  111529.146449  -189593.540326  -282991.444915  337056.069204 ; 143319.406029  -1430085.122054  -1985468.007963  63065.089833  300470.364568  2164161.082001  11730.637446  13474.224207  -268478.456217  16444.206450  -831.867642  -1305.695697  2021430.202473  -242094.086427  1217286.143475  -948809.908835  -901294.773399  1899356.746743 ; 5518.602733  -452.743754  -10061.936482  1416.234487  5497.954292  11730.637446  5462.070110  9065.854395  -1754.750694  1230.796829  167.081546  8.137457  7247.147263  -984.380966  7250.119120  -5495.910507  -8184.138630  9557.598983 ; 6758.028912  -560.791069  -12263.505540  1729.239593  6647.590887  13474.224207  9065.854395  15317.548138  -2108.012158  1490.614503  206.074157  7.728519  8809.290042  -1191.853260  8824.828848  -6717.462033  -9729.178692  11665.656308 ; -34600.084743  62162.698812  240924.768466  28780.095015  78065.571296  -268478.456217  -1754.750694  -2108.012158  205724.231920  -8905.144695  503.891579  -433.930297  -175606.497137  70650.099752  -208069.488698  2351.629495  148499.997401  -200634.988352 ; 12482.151812  -3412.120702  -13069.040796  -2.473119  -43.911892  16444.206450  1230.796829  1490.614503  -8905.144695  33575.588148  -260.325161  469.457452  4715.974851  1560.486246  13103.148718  -4211.236089  -8963.556966  5478.088858 ; 639.441743  1610.205901  1552.284632  31.377388  280.596938  -831.867642  167.081546  206.074157  503.891579  -260.325161  618.943869  -39.251801  -2198.323569  550.415942  -998.141526  491.161642  -158.362091  -1042.435301 ; -260.188171  3323.687221  1251.312338  83.911373  632.587277  -1305.695697  8.137457  7.728519  -433.930297  469.457452  -39.251801  38.546269  -1101.773931  -329.829578  -461.034413  894.526747  -118.039008  -1500.370482 ; 76680.505717  -1440937.972100  -1874636.603078  70971.197575  315760.554877  2021430.202473  7247.147263  8809.290042  -175606.497137  4715.974851  -2198.323569  -1101.773931  1977029.617909  -216603.068987  1115488.995467  -939881.621674  -801318.064583  1794437.068287 ; -14425.168860  17869.694195  219483.081872  -1185.778310  4022.002633  -242094.086427  -984.380966  -1191.853260  70650.099752  1560.486246  550.415942  -329.829578  -216603.068987  61810.382986  -150688.039569  80036.445672  127900.788038  -203495.923878 ; 91734.658608  -784223.395040  -1118445.258651  20481.317006  111529.146449  1217286.143475  7250.119120  8824.828848  -208069.488698  13103.148718  -998.141526  -461.034413  1115488.995467  -150688.039569  708124.746000  -500058.749919  -507752.350143  1050176.184985 ; -57130.321790  722064.350019  877519.574681  -49261.360502  -189593.540326  -948809.908835  -5495.910507  -6717.462033  2351.629495  -4211.236089  491.161642  894.526747  -939881.621674  80036.445672  -500058.749919  497704.826830  359250.393133  -849530.446114 ; -66117.936641  275268.665711  802277.493182  -48444.360298  -282991.444915  -901294.773399  -8184.138630  -9729.178692  148499.997401  -8963.556966  -158.362091  -118.039008  -801318.064583  127900.788038  -507752.350143  359250.393133  509158.119961  -809851.944346 ; 104785.621726  -1247199.135712  -1743709.016805  64560.384733  337056.069204  1899356.746743  9557.598983  11665.656308  -200634.988352  5478.088858  -1042.435301  -1500.370482  1794437.068287  -203495.923878  1050176.184985  -849530.446114  -809851.944346  1701422.237014 ;];
Results{60,4}={};
Results{60,4}{1,1}={'Help_Ru5P.n'};
Results{60,4}{1,2}={'PPP4.x'};
Results{60,4}{1,3}={'PPP6.x'};
Results{60,3}=[3.000000,-4850.959104,29754.736129,-709839.572026,-0.152189];
Results{61,5}=[ 0.001000  8.972806  0.003086  0.001000  0.001000  0.001242  1.872943  0.001000  1.007116  6.961331 ];
Results{61,6}=[ 10.000000  10.000000  9.989638  10.000000  9.566699  9.996359  10.000000  9.995611  9.980867  10.000000  9.994272  10.000000  9.984212  8.195531  9.956387  9.994349  9.992011  9.982371  10.000000  9.983943  0.001000  9.988101  7.471970  9.895160  10.000000  10.000000  10.000000  9.987342  10.000000  10.000000  9.947346  9.986886  10.000000  9.968112  10.000000  10.000000  9.965329  9.974752  9.991489  9.965335  9.997189  10.000000  9.853163  10.000000  10.000000  10.000000  10.000000  10.000000  9.980303  10.000000 ];
Results{61,1}=[18051.464980,2379.762847,571.715499,240.000000];
Results{61,2}=[ 29945.637886  -30438.260903  -58869.989707  136.994661  -6955.997497  73677.838478  3346.695446  3999.170741  -15738.641212  5489.745675  186.216076  -47.129083  42282.380427  -7874.248643  43917.377839  -28177.172287  -32507.959662  49276.357934 ; -30438.260903  1231495.375270  759254.532083  -3983.985352  109822.186352  -790405.084255  -515.199473  -634.837014  23943.218321  -1961.891786  630.714308  2053.887182  -798069.926648  4497.823733  -427654.115725  403710.733374  148708.573137  -689147.338865 ; -58869.989707  759254.532083  962511.667950  -21645.430589  -131115.031905  -1050882.265409  -7292.007146  -8728.069371  115821.883051  -5863.460745  639.550216  841.509808  -989809.924475  108333.935039  -582607.357095  466785.031658  411914.465148  -913442.279548 ; 136.994661  -3983.985352  -21645.430589  26005.739925  32394.819204  27669.104980  919.279407  1101.186054  11290.769883  -1.972164  -3.791263  22.204168  28793.622374  -552.047303  8803.022756  -20093.807525  -18630.984583  25456.500412 ; -6955.997497  109822.186352  -131115.031905  32394.819204  393575.635385  162107.617426  4174.593828  4966.784551  35950.931455  -23.542295  132.564990  315.525403  164298.538693  2649.505175  60655.293201  -96605.518077  -150327.678129  177390.792072 ; 73677.838478  -790405.084255  -1050882.265409  27669.104980  162107.617426  1159075.297562  8939.090077  9976.361970  -132536.362241  8145.542553  -181.346673  -844.088033  1072502.132980  -120900.946769  639715.707339  -507181.682217  -472492.139034  1001834.788901 ; 3346.695446  -515.199473  -7292.007146  919.279407  4174.593828  8939.090077  4493.337359  7630.671902  -1054.803284  820.708364  86.648530  13.714200  5794.837790  -788.289355  5098.181608  -4043.823619  -5691.820228  6578.526165 ; 3999.170741  -634.837014  -8728.069371  1101.186054  4966.784551  9976.361970  7630.671902  13193.240073  -1237.443460  977.147744  104.892157  16.368948  6948.159544  -942.515360  6092.032840  -4855.116475  -6638.503609  7842.304627 ; -15738.641212  23943.218321  115821.883051  11290.769883  35950.931455  -132536.362241  -1054.803284  -1237.443460  149267.204828  -4213.415051  277.959385  -192.900185  -63323.952409  34680.274499  -114131.273437  -35133.859473  86816.946964  -96207.094434 ; 5489.745675  -1961.891786  -5863.460745  -1.972164  -23.542295  8145.542553  820.708364  977.147744  -4213.415051  17662.065137  -43.285166  272.981394  2251.464147  948.320993  6017.006154  -1811.620651  -4128.298463  1561.810351 ; 186.216076  630.714308  639.550216  -3.791263  132.564990  -181.346673  86.648530  104.892157  277.959385  -43.285166  217.567773  -9.374728  -848.061343  228.709171  -454.121659  174.748922  -54.498182  -501.990087 ; -47.129083  2053.887182  841.509808  22.204168  315.525403  -844.088033  13.714200  16.368948  -192.900185  272.981394  -9.374728  16.971222  -864.038634  -135.057424  -359.310809  551.976731  -46.078408  -897.642407 ; 42282.380427  -798069.926648  -989809.924475  28793.622374  164298.538693  1072502.132980  5794.837790  6948.159544  -63323.952409  2251.464147  -848.061343  -864.038634  1051681.504718  -106088.882240  579051.467152  -515725.927964  -406239.186027  945071.096071 ; -7874.248643  4497.823733  108333.935039  -552.047303  2649.505175  -120900.946769  -788.289355  -942.515360  34680.274499  948.320993  228.709171  -135.057424  -106088.882240  30905.131018  -74165.631436  39484.683728  64537.473916  -101147.529173 ; 43917.377839  -427654.115725  -582607.357095  8803.022756  60655.293201  639715.707339  5098.181608  6092.032840  -114131.273437  6017.006154  -454.121659  -359.310809  579051.467152  -74165.631436  368758.880837  -254628.512032  -262600.113161  545440.104891 ; -28177.172287  403710.733374  466785.031658  -20093.807525  -96605.518077  -507181.682217  -4043.823619  -4855.116475  -35133.859473  -1811.620651  174.748922  551.976731  -515725.927964  39484.683728  -254628.512032  289761.432899  175783.048154  -449228.862903 ; -32507.959662  148708.573137  411914.465148  -18630.984583  -150327.678129  -472492.139034  -5691.820228  -6638.503609  86816.946964  -4128.298463  -54.498182  -46.078408  -406239.186027  64537.473916  -262600.113161  175783.048154  284548.832812  -422129.228223 ; 49276.357934  -689147.338865  -913442.279548  25456.500412  177390.792072  1001834.788901  6578.526165  7842.304627  -96207.094434  1561.810351  -501.990087  -897.642407  945071.096071  -101147.529173  545440.104891  -449228.862903  -422129.228223  892712.332115 ;];
Results{61,4}={};
Results{61,4}{1,1}={'Help_Ru5P.n'};
Results{61,4}{1,2}={'PPP4.x'};
Results{61,4}{1,3}={'PPP6.x'};
Results{61,3}=[3.000000,-2821.092025,20671.227827,-383657.103043,-0.057559];
Results{62,5}=[ 0.001007  1.448676  0.001011  0.001000  0.001038  0.001000  0.029564  0.001005  0.809000  9.945645 ];
Results{62,6}=[ 9.999758  9.989948  9.994379  9.999983  9.997625  9.999983  9.998075  9.999928  9.997869  9.999996  9.999959  9.999994  9.999987  4.578662  10.000000  9.999912  9.999985  9.999984  9.999995  9.999985  4.464199  9.999985  9.961165  9.808732  9.999980  9.998902  9.999984  9.999986  9.998972  9.999568  9.998984  9.999983  9.999981  9.999983  9.999790  9.999993  9.999993  9.999963  9.998421  9.999998  9.999908  9.999993  9.968496  9.995650  9.999638  5.544705  9.999981  9.967534  9.999985  9.999981 ];
Results{62,1}=[30266.232235,2378.335877,978.874408,240.000000];
Results{62,2}=[ 91461.689034  -71732.629623  -141337.694839  -1971.782447  -17457.056750  168463.603654  6624.492413  8027.861299  -40893.255145  16190.675462  845.438180  -370.317723  85766.778728  -15846.469211  108856.431371  -67958.014540  -78050.108673  124217.063930 ; -71732.629623  2502656.837350  1569031.088183  12501.853539  242940.734814  -1627292.160776  -420.806918  -508.753357  77046.895305  -3233.457627  2026.232059  3666.373957  -1637449.580414  22988.221724  -895642.185418  818600.605958  312957.764811  -1417571.597212 ; -141337.694839  1569031.088183  2111306.220507  -63908.940669  -286909.419473  -2286576.522448  -11011.195133  -13245.005138  281526.015736  -15348.488573  1867.308491  1343.818456  -2159121.299170  256366.617394  -1291880.141403  1010352.986685  929605.660541  -2010997.968393 ; -1971.782447  12501.853539  -63908.940669  79883.143126  115351.817369  77107.161789  1578.029426  1900.586956  36151.672835  -2.749366  51.626494  114.805406  88220.457998  -1473.528204  25024.273383  -61175.881401  -60888.803952  80450.185757 ; -17457.056750  242940.734814  -286909.419473  115351.817369  843941.577862  347314.613427  5946.284079  7087.037656  94659.150779  -44.583934  350.013099  753.302557  368965.144161  4514.540503  128303.872611  -222961.376752  -328822.862636  391924.824386 ; 168463.603654  -1627292.160776  -2286576.522448  77107.161789  347314.613427  2488796.149991  12949.746792  14624.045275  -311774.569140  19259.546528  -1017.286322  -1441.123682  2325627.476606  -281795.772883  1403813.376986  -1092040.923893  -1041232.495751  2188461.551318 ; 6624.492413  -420.806918  -11011.195133  1578.029426  5946.284079  12949.746792  5428.387151  9192.911569  -1867.227218  1457.492540  204.141627  0.868158  7478.683056  -941.103214  7969.332506  -6102.687886  -9068.008512  10599.975840 ; 8027.861299  -508.753357  -13245.005138  1900.586956  7087.037656  14624.045275  9192.911569  15972.533514  -2200.988204  1742.335339  249.445828  -2.435856  8950.018368  -1115.988977  9569.638702  -7369.329726  -10591.813193  12784.928641 ; -40893.255145  77046.895305  281526.015736  36151.672835  94659.150779  -311774.569140  -1867.227218  -2200.988204  225958.495836  -10366.185458  575.892917  -523.504074  -211704.508776  82824.393718  -239456.251034  13506.139463  167152.979220  -233152.351883 ; 16190.675462  -3233.457627  -15348.488573  -2.749366  -44.583934  19259.546528  1457.492540  1742.335339  -10366.185458  39728.137614  -395.044470  518.621359  4359.858209  2072.297226  15508.213950  -5155.409797  -10766.265439  6828.127391 ; 845.438180  2026.232059  1867.308491  51.626494  350.013099  -1017.286322  204.141627  249.445828  575.892917  -395.044470  782.069577  -53.546895  -2685.768565  667.398518  -1167.528078  587.952542  -227.489969  -1241.396345 ; -370.317723  3666.373957  1343.818456  114.805406  753.302557  -1441.123682  0.868158  -2.435856  -523.504074  518.621359  -53.546895  47.037468  -1096.924624  -410.060376  -467.575375  990.606779  -136.405490  -1676.379930 ; 85766.778728  -1637449.580414  -2159121.299170  88220.457998  368965.144161  2325627.476606  7478.683056  8950.018368  -211704.508776  4359.858209  -2685.768565  -1096.924624  2276783.475846  -253988.289560  1288219.863633  -1076514.675336  -930137.804313  2067195.107843 ; -15846.469211  22988.221724  256366.617394  -1473.528204  4514.540503  -281795.772883  -941.103214  -1115.988977  82824.393718  2072.297226  667.398518  -410.060376  -253988.289560  72292.861006  -176186.178609  93359.879301  148456.802024  -237041.193312 ; 108856.431371  -895642.185418  -1291880.141403  25024.273383  128303.872611  1403813.376986  7969.332506  9569.638702  -239456.251034  15508.213950  -1167.528078  -467.575375  1288219.863633  -176186.178609  818908.193971  -579456.825430  -587458.980636  1212626.111161 ; -67958.014540  818600.605958  1010352.986685  -61175.881401  -222961.376752  -1092040.923893  -6102.687886  -7369.329726  13506.139463  -5155.409797  587.952542  990.606779  -1076514.675336  93359.879301  -579456.825430  565947.971499  420302.910356  -979459.825622 ; -78050.108673  312957.764811  929605.660541  -60888.803952  -328822.862636  -1041232.495751  -9068.008512  -10591.813193  167152.979220  -10766.265439  -227.489969  -136.405490  -930137.804313  148456.802024  -587458.980636  420302.910356  583196.207580  -936696.035862 ; 124217.063930  -1417571.597212  -2010997.968393  80450.185757  391924.824386  2188461.551318  10599.975840  12784.928641  -233152.351883  6828.127391  -1241.396345  -1676.379930  2067195.107843  -237041.193312  1212626.111161  -979459.825622  -936696.035862  1962557.233202 ;];
Results{62,4}={};
Results{62,4}{1,1}={'Help_Ru5P.n'};
Results{62,4}{1,2}={'PPP4.x'};
Results{62,4}{1,3}={'PPP6.x'};
Results{62,3}=[3.000000,-5741.853834,32884.568112,-815869.345674,-0.208293];
Results{63,5}=[ 0.001000  3.966898  0.001000  0.001000  0.001041  0.001000  1.529789  0.001000  0.784643  10.000000 ];
Results{63,6}=[ 10.000000  10.000000  10.000000  10.000000  10.000000  10.000000  10.000000  10.000000  10.000000  9.993471  10.000000  10.000000  10.000000  6.413579  10.000000  9.999797  10.000000  10.000000  10.000000  10.000000  0.001000  10.000000  10.000000  10.000000  10.000000  10.000000  10.000000  10.000000  10.000000  10.000000  10.000000  10.000000  10.000000  10.000000  10.000000  10.000000  10.000000  10.000000  10.000000  10.000000  10.000000  10.000000  4.956998  10.000000  10.000000  10.000000  10.000000  9.916779  10.000000  10.000000 ];
Results{63,1}=[25210.875213,2365.224793,810.362507,240.000000];
Results{63,2}=[ 61851.802954  -54206.884250  -106025.040275  -792.598991  -12643.970901  126448.325163  4806.371039  5866.339226  -30647.787851  10602.906559  526.663392  -199.493892  69412.537586  -13138.892068  80830.010963  -50178.600694  -58275.234361  92330.114618 ; -54206.884250  1998022.043468  1248351.531618  2732.304842  185830.912965  -1295681.261854  -453.510651  -563.001304  53387.523751  -3270.620090  1387.931779  3084.292142  -1306868.440757  14951.211929  -709064.389714  655679.899645  249354.122772  -1131208.428974 ; -106025.040275  1248351.531618  1644948.896246  -44638.628239  -221865.986543  -1783097.538362  -9089.259444  -11041.646892  214360.314954  -11438.032909  1375.064044  1185.422363  -1685101.987306  195385.181989  -1003261.035402  788899.998353  717760.155357  -1566835.969687 ; -792.598991  2732.304842  -44638.628239  54924.235115  76642.808748  54354.248430  1261.370936  1535.247341  24330.907839  -2.319681  20.951455  67.413027  60716.626745  -1032.186672  17779.281127  -42110.148785  -41135.842679  55271.639188 ; -12643.970901  185830.912965  -221865.986543  76642.808748  653703.137298  269616.085960  5018.286982  6044.971716  68081.574262  -41.335400  241.514547  561.408837  282163.528851  3726.123615  100607.755291  -168688.388917  -253918.172989  302506.348282 ; 126448.325163  -1295681.261854  -1783097.538362  54354.248430  269616.085960  1943257.756492  10595.228370  12112.024483  -239578.214992  14355.685809  -752.594032  -1226.054208  1816677.060392  -215680.306275  1091861.401159  -852285.323162  -806909.211611  1706489.426910 ; 4806.371039  -453.510651  -9089.259444  1261.370936  5018.286982  10595.228370  4829.763734  8067.532313  -1602.734699  1083.961917  144.277787  9.642513  6670.435951  -916.793873  6532.830327  -4930.595677  -7359.911988  8625.707599 ; 5866.339226  -563.001304  -11041.646892  1535.247341  6044.971716  12112.024483  8067.532313  13731.867252  -1918.164580  1307.731359  177.477110  9.797901  8083.357030  -1106.598094  7925.076406  -6007.507269  -8710.759183  10490.740997 ; -30647.787851  53387.523751  214360.314954  24330.907839  68081.574262  -239578.214992  -1602.734699  -1918.164580  193100.870551  -7934.645907  462.292624  -378.590035  -151799.905308  62802.789939  -187839.813161  -5255.635843  135839.558478  -179059.679950 ; 10602.906559  -3270.620090  -11438.032909  -2.319681  -41.335400  14355.685809  1083.961917  1307.731359  -7934.645907  29921.796992  -202.654545  431.507652  4365.904894  1379.893428  11500.485438  -3578.347751  -7789.787121  4594.972202 ; 526.663392  1387.931779  1375.064044  20.951455  241.514547  -752.594032  144.277787  177.477110  462.292624  -202.654545  526.470822  -31.606832  -1928.539428  482.918845  -903.477678  438.419154  -114.206633  -916.643058 ; -199.493892  3084.292142  1185.422363  67.413027  561.408837  -1226.054208  9.642513  9.797901  -378.590035  431.507652  -31.606832  33.367726  -1088.544808  -282.101163  -452.537641  830.723482  -100.390160  -1382.098618 ; 69412.537586  -1306868.440757  -1685101.987306  60716.626745  282163.528851  1816677.060392  6670.435951  8083.357030  -151799.905308  4365.904894  -1928.539428  -1088.544808  1778250.133312  -192442.909261  1000374.228742  -848573.492263  -715749.836813  1613593.328590 ; -13138.892068  14951.211929  195385.181989  -1032.186672  3726.123615  -215680.306275  -916.793873  -1106.598094  62802.789939  1379.893428  482.918845  -282.101163  -192442.909261  55042.910461  -134042.444115  71238.372788  114199.691203  -181570.338782 ; 80830.010963  -709064.389714  -1003261.035402  17779.281127  100607.755291  1091861.401159  6532.830327  7925.076406  -187839.813161  11500.485438  -903.477678  -452.537641  1000374.228742  -134042.444115  634886.908610  -447050.008876  -454716.510553  942653.373234 ; -50178.600694  655679.899645  788899.998353  -42110.148785  -168688.388917  -852285.323162  -4930.595677  -6007.507269  -5255.635843  -3578.347751  438.419154  830.723482  -848573.492263  71238.372788  -447050.008876  452303.629203  318875.572164  -763584.717728 ; -58275.234361  249354.122772  717760.155357  -41135.842679  -253918.172989  -806909.211611  -7359.911988  -8710.759183  135839.558478  -7789.787121  -114.206633  -100.390160  -715749.836813  114199.691203  -454716.510553  318875.572164  459973.734832  -726546.499964 ; 92330.114618  -1131208.428974  -1566835.969687  55271.639188  302506.348282  1706489.426910  8625.707599  10490.740997  -179059.679950  4594.972202  -916.643058  -1382.098618  1613593.328590  -181570.338782  942653.373234  -763584.717728  -726546.499964  1529796.958090 ;];
Results{63,4}={};
Results{63,4}{1,1}={'Help_Ru5P.n'};
Results{63,4}{1,2}={'PPP4.x'};
Results{63,4}{1,3}={'PPP6.x'};
Results{63,3}=[3.000000,-4322.400991,27816.100006,-639394.793509,-0.126532];
Results{64,5}=[ 0.001000  0.001000  0.001107  0.001000  0.001007  0.001000  0.004972  8.135534  0.001000  10.000000 ];
Results{64,6}=[ 9.999664  10.000000  10.000000  10.000000  10.000000  10.000000  10.000000  10.000000  10.000000  10.000000  10.000000  10.000000  10.000000  10.000000  9.999883  10.000000  10.000000  10.000000  10.000000  10.000000  10.000000  10.000000  10.000000  10.000000  10.000000  10.000000  10.000000  10.000000  10.000000  10.000000  10.000000  10.000000  10.000000  10.000000  10.000000  10.000000  10.000000  10.000000  10.000000  10.000000  10.000000  10.000000  10.000000  10.000000  10.000000  10.000000  10.000000  10.000000  10.000000  10.000000 ];
Results{64,1}=[21576.103666,2447.588052,689.203456,240.000000];
Results{64,2}=[ 50726.920512  -22284.782678  -45768.031663  -98.825507  -9967.595610  -103.852837  57374.226315  122.676640  4248.175508  -84.566416  4987.195847  -13900.008443  14912.134394  425.901846  -181.619078  11337.846913  193.442781  37876.367319  -23961.550351  -30033.993813  42645.738172 ; -22284.782678  1129435.978489  688136.392171  176.310937  145761.709727  -10.086381  -708607.853013  36.744444  2076.388990  16.211593  2590.560650  32856.830304  1968.937256  1031.139435  1837.346527  -723311.277834  11623.809308  -390210.855445  357372.961563  122820.096702  -619928.702173 ; -45768.031663  688136.392171  896206.643984  -18367.827043  -116407.578780  78.373145  -965543.467602  120.587999  -1487.289171  133.083131  -3072.857402  112240.068726  -481.608082  479.851758  859.141947  -923083.275103  106064.349843  -540955.973255  428717.739760  382007.630909  -859281.107215 ; -98.825507  176.310937  -18367.827043  27267.236299  21592.540064  -10.910640  21923.490330  -23.225472  504.676135  -17.239831  878.392546  10913.071767  2.073011  -1.984385  30.266649  25306.255796  -1124.865411  7118.360064  -18031.445804  -16211.349121  22278.780812 ; -9967.595610  145761.709727  -116407.578780  21592.540064  451113.734400  -10.375544  143719.168046  -99.842620  2614.130501  -29.894528  4362.948387  39374.439621  48.877522  156.258762  411.404625  151077.551523  5425.993186  50696.334639  -90070.555764  -153198.254159  170550.105798 ; -103.852837  -10.086381  78.373145  -10.910640  -10.375544  1.547518  -134.950377  -1.799476  44.344630  5.993724  45.865470  -2.509877  -32.070050  -3.065566  1.391568  9.763949  -14.336713  -44.081356  46.439501  92.348826  -130.756885 ; 57374.226315  -708607.853013  -965543.467602  21923.490330  143719.168046  -134.950377  1046327.643798  -96.097679  3333.815978  -162.885511  4966.963947  -125872.121875  2999.667314  -276.204506  -944.912935  985554.005141  -114995.560894  584740.443124  -458864.916858  -431968.314914  934997.867691 ; 122.676640  36.744444  120.587999  -23.225472  -99.842620  -1.799476  -96.097679  29.361605  -367.246136  -9.592847  -151.027011  72.453691  12.335597  -3.648620  -3.407201  -261.215119  78.704444  -107.589904  35.344083  82.556538  -14.837578 ; 4248.175508  2076.388990  -1487.289171  504.676135  2614.130501  44.344630  3333.815978  -367.246136  10463.599372  454.753325  7553.457122  354.696832  1141.530788  6.677980  -39.173898  -1996.320796  917.977004  891.965521  -1242.815092  -5653.610918  3667.389882 ; -84.566416  16.211593  133.083131  -17.239831  -29.894528  5.993724  -162.885511  -9.592847  454.753325  113.639907  348.733037  11.716378  -30.667276  -4.187003  0.606095  -79.059973  5.476130  -87.210369  75.457063  -125.192217  -139.419405 ; 4987.195847  2590.560650  -3072.857402  878.392546  4362.948387  45.865470  4966.963947  -151.027011  7553.457122  348.733037  6913.081691  85.042769  1495.811636  38.727945  -29.447896  -648.085176  679.650639  2063.845950  -2145.067786  -6397.279568  5110.113795 ; -13900.008443  32856.830304  112240.068726  10913.071767  39374.439621  -2.509877  -125872.121875  72.453691  354.696832  11.716378  85.042769  148890.173213  -3216.887416  92.104870  -178.407602  -61024.041223  33740.480066  -111984.531613  -36896.539405  80601.614818  -91415.363732 ; 14912.134394  1968.937256  -481.608082  2.073011  48.877522  -32.070050  2999.667314  12.335597  1141.530788  -30.667276  1495.811636  -3216.887416  31205.359727  -361.165916  254.024437  -10822.832212  5059.153530  3531.561032  -252.554145  -3734.283626  -2342.268023 ; 425.901846  1031.139435  479.851758  -1.984385  156.258762  -3.065566  -276.204506  -3.648620  6.677980  -4.187003  38.727945  92.104870  -361.165916  288.625275  -19.689083  -852.860467  157.116398  -251.785044  159.220807  -219.754114  -195.525949 ; -181.619078  1837.346527  859.141947  30.266649  411.404625  1.391568  -944.912935  -3.407201  -39.173898  0.606095  -29.447896  -178.407602  254.024437  -19.689083  19.964950  -722.023291  -150.833818  -362.422390  540.183699  117.279377  -1035.194098 ; 11337.846913  -723311.277834  -923083.275103  25306.255796  151077.551523  9.763949  985554.005141  -261.215119  -1996.320796  -79.059973  -648.085176  -61024.041223  -10822.832212  -852.860467  -722.023291  999320.480415  -109875.423226  536389.687540  -475384.077818  -372035.309110  884813.146512 ; 193.442781  11623.809308  106064.349843  -1124.865411  5425.993186  -14.336713  -114995.560894  78.704444  917.977004  5.476130  679.650639  33740.480066  5059.153530  157.116398  -150.833818  -109875.423226  31723.630859  -71694.188821  37955.002360  58545.802223  -97719.240043 ; 37876.367319  -390210.855445  -540955.973255  7118.360064  50696.334639  -44.081356  584740.443124  -107.589904  891.965521  -87.210369  2063.845950  -111984.531613  3531.561032  -251.785044  -362.422390  536389.687540  -71694.188821  343416.169117  -231440.469464  -241183.794778  509604.444542 ; -23961.550351  357372.961563  428717.739760  -18031.445804  -90070.555764  46.439501  -458864.916858  35.344083  -1242.815092  75.457063  -2145.067786  -36896.539405  -252.554145  159.220807  540.183699  -475384.077818  37955.002360  -231440.469464  268338.169017  160568.291854  -418172.932240 ; -30033.993813  122820.096702  382007.630909  -16211.349121  -153198.254159  92.348826  -431968.314914  82.556538  -5653.610918  -125.192217  -6397.279568  80601.614818  -3734.283626  -219.754114  117.279377  -372035.309110  58545.802223  -241183.794778  160568.291854  273220.682955  -405297.987394 ; 42645.738172  -619928.702173  -859281.107215  22278.780812  170550.105798  -130.756885  934997.867691  -14.837578  3667.389882  -139.419405  5110.113795  -91415.363732  -2342.268023  -195.525949  -1035.194098  884813.146512  -97719.240043  509604.444542  -418172.932240  -405297.987394  856197.918616 ;];
Results{64,4}={};
Results{64,3}=[0.000000,-1361.048479,24263.691718,-312915.264844,-0.018723];
Results{65,5}=[ 0.001000  0.880861  0.001000  0.001000  0.001000  0.001000  0.001908  0.001000  0.676911  7.348181 ];
Results{65,6}=[ 9.997543  10.000000  10.000000  10.000000  10.000000  10.000000  10.000000  10.000000  10.000000  10.000000  10.000000  10.000000  10.000000  5.021279  10.000000  10.000000  10.000000  10.000000  10.000000  10.000000  0.001000  10.000000  9.966551  9.994210  10.000000  10.000000  10.000000  10.000000  10.000000  10.000000  10.000000  10.000000  10.000000  10.000000  10.000000  10.000000  10.000000  10.000000  10.000000  10.000000  10.000000  10.000000  5.777910  10.000000  10.000000  9.393982  10.000000  8.746956  10.000000  10.000000 ];
Results{65,1}=[30695.841734,2354.743141,993.194724,240.000000];
Results{65,2}=[ 92953.486597  -71957.997767  -142429.846906  -2061.577882  -17781.694584  169630.978751  6689.195533  8053.561346  -41330.360324  16666.756100  875.769714  -384.245006  85770.883903  -15822.191216  109817.361643  -68481.757186  -78775.218815  125368.703653 ; -71957.997767  2518629.838318  1579156.106361  13350.730372  246192.347378  -1637512.354781  -380.592547  -456.555398  78393.495334  -3126.608716  2073.849692  3685.922663  -1647922.114426  23562.058368  -901669.204032  823281.394276  314741.317409  -1426506.143793 ; -142429.846906  1579156.106361  2129279.946413  -64898.091658  -289657.492069  -2304929.284180  -10902.187579  -13009.359002  284628.129784  -15432.410107  1896.649154  1349.265279  -2177406.004423  259188.665174  -1303125.792555  1018496.537029  938016.775658  -2028616.755343 ; -2061.577882  13350.730372  -64898.091658  81105.259291  117484.437539  78081.793842  1563.531457  1867.342701  36716.318325  -2.782748  53.905238  118.156847  89640.560733  -1512.182816  25406.222436  -62122.476106  -61933.578373  81831.377043 ; -17781.694584  246192.347378  -289657.492069  117484.437539  853683.209276  350095.694718  5889.219102  6957.225529  96048.977466  -43.513815  357.581000  764.935068  372838.883057  4592.744442  129386.119960  -225433.371551  -332202.793642  396064.519217 ; 169630.978751  -1637512.354781  -2304929.284180  78081.793842  350095.694718  2507385.446736  12879.777990  14393.794161  -314809.402483  19317.671816  -1038.396215  -1457.396942  2344152.211021  -284599.510293  1415179.523316  -1100372.170222  -1049776.104238  2206771.412014 ; 6689.195533  -380.592547  -10902.187579  1563.531457  5889.219102  12879.777990  5120.184796  8773.936858  -1836.750643  1475.099566  208.717489  -1.572171  7292.986651  -893.573733  7893.201317  -6057.031204  -9021.765608  10551.169040 ; 8053.561346  -456.555398  -13009.359002  1867.342701  6957.225529  14393.794161  8773.936858  15507.132707  -2140.287162  1749.205581  253.571024  -5.768985  8647.364430  -1046.309778  9400.382071  -7260.764919  -10426.276903  12629.193990 ; -41330.360324  78393.495334  284628.129784  36716.318325  96048.977466  -314809.402483  -1836.750643  -2140.287162  227653.935684  -10468.816804  587.579703  -531.454519  -214478.638823  83797.022512  -241918.857958  14273.658472  168464.197669  -235616.822671 ; 16666.756100  -3126.608716  -15432.410107  -2.782748  -43.513815  19317.671816  1475.099566  1749.205581  -10468.816804  40354.093180  -418.504954  520.825855  4082.767825  2180.630708  15657.100773  -5201.334027  -10876.361485  6896.100087 ; 875.769714  2073.849692  1896.649154  53.905238  357.581000  -1038.396215  208.717489  253.571024  587.579703  -418.504954  799.016237  -55.233678  -2741.216262  680.587324  -1185.271904  593.922342  -235.032160  -1250.315816 ; -384.245006  3685.922663  1349.265279  118.156847  764.935068  -1457.396942  -1.572171  -5.768985  -531.454519  520.825855  -55.233678  47.724643  -1090.932510  -417.450462  -467.456500  998.440957  -135.096750  -1685.758870 ; 85770.883903  -1647922.114426  -2177406.004423  89640.560733  372838.883057  2344152.211021  7292.986651  8647.364430  -214478.638823  4082.767825  -2741.216262  -1090.932510  2296359.356135  -256936.171185  1299408.313229  -1084929.104682  -938615.050532  2085144.282435 ; -15822.191216  23562.058368  259188.665174  -1512.182816  4592.744442  -284599.510293  -893.573733  -1046.309778  83797.022512  2180.630708  680.587324  -417.450462  -256936.171185  73126.530664  -178136.779918  94337.792173  149906.414217  -239638.804378 ; 109817.361643  -901669.204032  -1303125.792555  25406.222436  129386.119960  1415179.523316  7893.201317  9400.382071  -241918.857958  15657.100773  -1185.271904  -467.456500  1299408.313229  -178136.779918  826223.185700  -584309.490931  -592716.625437  1223405.513690 ; -68481.757186  823281.394276  1018496.537029  -62122.476106  -225433.371551  -1100372.170222  -6057.031204  -7260.764919  14273.658472  -5201.334027  593.922342  998.440957  -1084929.104682  94337.792173  -584309.490931  570033.082978  424249.170754  -987774.357066 ; -78775.218815  314741.317409  938016.775658  -61933.578373  -332202.793642  -1049776.104238  -9021.765608  -10426.276903  168464.197669  -10876.361485  -235.032160  -135.096750  -938615.050532  149906.414217  -592716.625437  424249.170754  588074.611678  -945444.911105 ; 125368.703653  -1426506.143793  -2028616.755343  81831.377043  396064.519217  2206771.412014  10551.169040  12629.193990  -235616.822671  6896.100087  -1250.315816  -1685.758870  2085144.282435  -239638.804378  1223405.513690  -987774.357066  -945444.911105  1980219.796113 ;];
Results{65,4}={};
Results{65,4}{1,1}={'Help_Ru5P.n'};
Results{65,4}{1,2}={'PPP4.x'};
Results{65,4}{1,3}={'PPP6.x'};
Results{65,3}=[3.000000,-5850.681890,33290.584875,-822586.435397,-0.218511];
Results{66,5}=[ 0.001000  2.447237  0.001000  0.001000  0.001000  0.001000  0.296066  0.001000  0.647076  10.000000 ];
Results{66,6}=[ 9.817233  10.000000  10.000000  10.000000  10.000000  9.998019  10.000000  9.997732  9.999955  10.000000  9.997846  10.000000  9.999815  9.494328  10.000000  10.000000  10.000000  9.999157  10.000000  10.000000  0.639344  10.000000  10.000000  9.781872  10.000000  10.000000  9.998329  10.000000  9.710068  10.000000  10.000000  10.000000  10.000000  10.000000  10.000000  10.000000  9.997121  10.000000  10.000000  10.000000  10.000000  9.999946  9.840664  10.000000  9.823406  9.236527  10.000000  10.000000  10.000000  10.000000 ];
Results{66,1}=[28334.882367,2393.434926,914.496079,240.000000];
Results{66,2}=[ 79565.517611  -65479.535902  -128823.958798  -1483.218231  -15589.400707  154063.850689  5995.964351  7341.134929  -37077.914339  13796.641872  707.722384  -301.505130  81060.067976  -15163.166906  98677.264877  -61594.700485  -71069.125104  112669.225994 ; -65479.535902  2329888.010796  1458956.364174  8309.575120  221610.219607  -1513883.807940  -447.749946  -552.661713  67967.968370  -3436.383532  1755.793900  3470.684838  -1524332.983013  19778.615831  -831242.332596  763278.449554  291246.596247  -1319413.154448 ; -128823.958798  1458956.364174  1948372.409210  -56836.951534  -264097.005564  -2112608.291113  -10668.027667  -12997.381645  257360.261743  -14074.623769  1664.993758  1290.422062  -1993847.028214  234598.984163  -1190802.033651  933440.731090  855575.704280  -1855033.219085 ; -1483.218231  8309.575120  -56836.951534  70738.969113  100848.967162  69086.398920  1519.672416  1854.640097  31847.019365  -2.577434  39.018655  95.847619  78092.316328  -1291.320009  22359.872988  -54206.834560  -53564.125865  71037.143009 ; -15589.400707  221610.219607  -264097.005564  100848.967162  774955.812193  320894.178845  5812.429039  7026.242778  84915.701903  -44.785396  307.855637  680.374628  338199.657768  4208.083711  118727.379313  -203641.718755  -302241.278440  359988.195863 ; 154063.850689  -1513883.807940  -2112608.291113  69086.398920  320894.178845  2302896.263161  12461.230552  14308.551113  -286247.099748  17746.094291  -880.158039  -1356.554432  2150078.246261  -258595.746601  1295978.683766  -1009733.845452  -960782.977585  2020734.456098 ; 5995.964351  -447.749946  -10668.027667  1519.672416  5812.429039  12461.230552  5789.358066  9610.358126  -1834.613209  1330.000643  181.965225  6.404975  7582.280873  -1013.791507  7694.232219  -5860.186059  -8701.352047  10150.692537 ; 7341.134929  -552.661713  -12997.381645  1854.640097  7026.242778  14308.551113  9610.358126  16243.493666  -2202.200132  1610.599062  224.376146  5.396028  9211.117010  -1226.224368  9361.810519  -7160.283561  -10340.897281  12386.911285 ; -37077.914339  67967.968370  257360.261743  31847.019365  84915.701903  -286247.099748  -1834.613209  -2202.200132  213850.854438  -9502.800418  529.812629  -469.392615  -190244.437493  75593.386857  -220718.391862  6874.575679  156110.006445  -213781.005791 ; 13796.641872  -3436.383532  -14074.623769  -2.577434  -44.785396  17746.094291  1330.000643  1610.599062  -9502.800418  35905.969678  -303.683595  490.834885  4817.769698  1703.165235  14111.081098  -4621.788974  -9712.186599  6033.625738 ; 707.722384  1755.793900  1664.993758  39.018655  307.855637  -880.158039  181.965225  224.376146  529.812629  -303.683595  678.331065  -44.204472  -2365.677635  591.617353  -1057.540922  524.431324  -186.629249  -1125.816268 ; -301.505130  3470.684838  1290.422062  95.847619  680.374628  -1356.554432  6.404975  5.396028  -469.392615  490.834885  -44.204472  41.862412  -1104.635121  -361.002934  -464.818444  933.755669  -128.494642  -1572.481842 ; 81060.067976  -1524332.983013  -1993847.028214  78092.316328  338199.657768  2150078.246261  7582.280873  9211.117010  -190244.437493  4817.769698  -2365.677635  -1104.635121  2102354.500279  -231820.206083  1187790.272088  -997544.917381  -855406.277833  1908369.605055 ; -15163.166906  19778.615831  234598.984163  -1291.320009  4208.083711  -258595.746601  -1013.791507  -1226.224368  75593.386857  1703.165235  591.617353  -361.002934  -231820.206083  66072.193341  -161137.651846  85542.620777  136443.730600  -217222.142194 ; 98677.264877  -831242.332596  -1190802.033651  22359.872988  118727.379313  1295978.683766  7694.232219  9361.810519  -220718.391862  14111.081098  -1057.540922  -464.818444  1187790.272088  -161137.651846  754149.922017  -533435.447593  -541079.215763  1117716.788782 ; -61594.700485  763278.449554  933440.731090  -54206.834560  -203641.718755  -1009733.845452  -5860.186059  -7160.283561  6874.575679  -4621.788974  524.431324  933.755669  -997544.917381  85542.620777  -533435.447593  526558.405875  384966.825257  -903923.819176 ; -71069.125104  291246.596247  855575.704280  -53564.125865  -302241.278440  -960782.977585  -8701.352047  -10340.897281  156110.006445  -9712.186599  -186.629249  -128.494642  -855406.277833  136443.730600  -541079.215763  384966.825257  540321.211735  -862557.077071 ; 112669.225994  -1319413.154448  -1855033.219085  71037.143009  359988.195863  2020734.456098  10150.692537  12386.911285  -213781.005791  6033.625738  -1125.816268  -1572.481842  1908369.605055  -217222.142194  1117716.788782  -903923.819176  -862557.077071  1809660.040936 ;];
Results{66,4}={};
Results{66,4}{1,1}={'Help_Ru5P.n'};
Results{66,4}{1,2}={'PPP4.x'};
Results{66,4}{1,3}={'PPP6.x'};
Results{66,3}=[3.000000,-5199.120827,30968.317293,-754335.729199,-0.171029];
Results{67,5}=[ 0.001000  7.832443  0.001185  0.001010  0.001044  0.001030  1.230269  0.001000  0.977030  6.798285 ];
Results{67,6}=[ 9.967959  10.000000  9.600663  10.000000  9.934280  10.000000  9.999794  9.970967  10.000000  9.995122  10.000000  9.983047  9.972675  7.318270  9.999812  9.998816  10.000000  10.000000  9.999899  10.000000  0.001000  10.000000  7.161154  10.000000  10.000000  10.000000  10.000000  10.000000  10.000000  9.999988  10.000000  10.000000  10.000000  9.952538  10.000000  10.000000  10.000000  10.000000  9.998534  9.958554  9.788890  9.863223  10.000000  10.000000  10.000000  10.000000  10.000000  9.987233  10.000000  10.000000 ];
Results{67,1}=[18798.497366,2374.776285,596.616579,240.000000];
Results{67,2}=[ 31634.246346  -31483.941412  -61189.649316  101.461191  -7264.768071  76817.568172  3549.666953  4230.637937  -16344.569789  5790.131980  191.576317  -53.610687  43628.898264  -8126.500691  45730.584656  -29384.276839  -33860.033105  51117.643492 ; -31483.941412  1272742.825206  784652.643564  -3720.098427  114035.432348  -816772.703835  -512.683439  -630.850267  25215.374536  -2041.697662  655.576400  2109.967096  -824597.583196  4803.282670  -442187.082251  416971.554121  153450.971410  -711813.646393 ; -61189.649316  784652.643564  996575.824862  -22876.400657  -136555.143052  -1088291.631723  -7597.885775  -9069.209770  120093.608080  -6173.350749  661.833841  860.146996  -1024741.731324  112315.487258  -603421.871835  483327.782237  427046.748970  -945632.614769 ; 101.461191  -3720.098427  -22876.400657  27381.160754  34684.139316  29244.348167  969.203807  1157.711314  11954.103673  -2.014584  -2.866988  24.403796  30475.435271  -576.285368  9293.721299  -21247.838183  -19811.223825  26961.868612 ; -7264.768071  114035.432348  -136555.143052  34684.139316  409366.757826  168877.731537  4367.842273  5182.430636  37796.474694  -23.846204  139.084564  329.013582  171304.517722  2730.845423  63080.652855  -100876.346305  -156461.588259  184660.012008 ; 76817.568172  -816772.703835  -1088291.631723  29244.348167  168877.731537  1200823.706910  9360.577755  10400.946910  -137141.162706  8550.497350  -174.479891  -866.612216  1110509.217536  -125294.920264  662645.341106  -525506.611519  -489830.139799  1037231.491225 ; 3549.666953  -512.683439  -7597.885775  969.203807  4367.842273  9360.577755  4667.394768  7960.605389  -1077.243996  860.732066  91.345233  13.575351  6003.711842  -809.021784  5314.740823  -4237.960318  -5943.304744  6841.084249 ; 4230.637937  -630.850267  -9069.209770  1157.711314  5182.430636  10400.946910  7960.605389  13839.382088  -1257.983232  1021.838668  110.348499  16.140348  7179.047361  -964.258297  6332.737642  -5075.300980  -6904.776556  8131.217871 ; -16344.569789  25215.374536  120093.608080  11954.103673  37796.474694  -137141.162706  -1077.243996  -1257.983232  151313.791084  -4415.239086  292.152721  -203.401597  -67167.100719  35981.661282  -117385.979249  -33925.572892  88822.136802  -99658.986765 ; 5790.131980  -2041.697662  -6173.350749  -2.014584  -23.846204  8550.497350  860.732066  1021.838668  -4415.239086  18386.808064  -55.327880  282.637266  2376.264101  982.155203  6331.293407  -1924.217739  -4324.791596  1667.362889 ; 191.576317  655.576400  661.833841  -2.866988  139.084564  -174.479891  91.345233  110.348499  292.152721  -55.327880  228.943881  -10.127808  -875.607104  236.464572  -471.203122  177.566718  -60.294358  -522.046988 ; -53.610687  2109.967096  860.146996  24.403796  329.013582  -866.612216  13.575351  16.140348  -203.401597  282.637266  -10.127808  17.826073  -878.000515  -142.267226  -364.172913  567.332115  -49.244822  -922.342514 ; 43628.898264  -824597.583196  -1024741.731324  30475.435271  171304.517722  1110509.217536  6003.711842  7179.047361  -67167.100719  2376.264101  -875.607104  -878.000515  1088348.912980  -110042.261757  600037.768140  -532868.991973  -421680.635727  978412.308210 ; -8126.500691  4803.282670  112315.487258  -576.285368  2730.845423  -125294.920264  -809.021784  -964.258297  35981.661282  982.155203  236.464572  -142.267226  -110042.261757  32044.186428  -76915.421518  40933.042756  66848.257000  -104796.015295 ; 45730.584656  -442187.082251  -603421.871835  9293.721299  63080.652855  662645.341106  5314.740823  6332.737642  -117385.979249  6331.293407  -471.203122  -364.172913  600037.768140  -76915.421518  381819.919118  -264434.933041  -271998.834629  564792.242427 ; -29384.276839  416971.554121  483327.782237  -21247.838183  -100876.346305  -525506.611519  -4237.960318  -5075.300980  -33925.572892  -1924.217739  177.566718  567.332115  -532868.991973  40933.042756  -264434.933041  298359.509317  183176.469199  -465128.766962 ; -33860.033105  153450.971410  427046.748970  -19811.223825  -156461.588259  -489830.139799  -5943.304744  -6904.776556  88822.136802  -4324.791596  -60.294358  -49.244822  -421680.635727  66848.257000  -271998.834629  183176.469199  293455.350135  -436952.292609 ; 51117.643492  -711813.646393  -945632.614769  26961.868612  184660.012008  1037231.491225  6841.084249  8131.217871  -99658.986765  1667.362889  -522.046988  -922.342514  978412.308210  -104796.015295  564792.242427  -465128.766962  -436952.292609  923748.681321 ;];
Results{67,4}={};
Results{67,4}{1,1}={'Help_Ru5P.n'};
Results{67,4}{1,2}={'PPP4.x'};
Results{67,4}{1,3}={'PPP6.x'};
Results{67,3}=[3.000000,-2964.610562,21413.273651,-396930.845953,-0.062942];
Results{68,5}=[ 10.000000  10.000000  0.032014  0.001000  0.001000  0.001274  0.001000  10.000000  0.001000  0.001000 ];
Results{68,6}=[ 10.000000  0.001000  10.000000  0.001000  10.000000  0.001000  10.000000  10.000000  0.001000  10.000000  0.001000  10.000000  10.000000  0.001000  10.000000  9.893778  0.001000  0.001000  10.000000  0.001000  0.001000  0.001000  0.001000  10.000000  0.001000  0.001000  0.001000  0.001000  0.001000  10.000000  4.821208  0.001000  0.001000  10.000000  1.343596  0.001000  0.001000  0.001000  7.324007  10.000000  10.000000  10.000000  10.000000  0.001000  0.001000  0.001000  0.001000  9.564385  0.001000  0.001000 ];
Results{68,1}=[3730.442609,1134.644910,94.348087,240.000000];
Results{68,2}=[ 2393.081561  -9527.458497  -7709.442530  -232.438832  -162.733310  -0.290357  8251.193985  18.227187  345.552984  1.259379  339.502127  -1015.897889  1410.531257  -23.104754  -1.760682  6616.711283  -325.359651  5001.335178  -3984.891277  -2538.189920  6830.954448 ; -9527.458497  384935.037959  246114.909989  -6167.262142  51157.569830  4.335223  -255667.666386  -98.404025  -1388.501564  -14.370753  -1169.305892  5914.676381  621.243831  -16.581512  515.043303  -260372.079068  1452.500483  -137900.829520  131985.956687  53314.108017  -225578.929206 ; -7709.442530  246114.909989  182450.389422  -9943.431495  -28264.257260  4.037146  -191453.081478  -100.418319  -2066.265573  -15.246630  -2140.349661  -2368.073420  23.658936  42.995708  301.442087  -196696.364623  3549.210643  -100981.436749  103349.558465  48236.287186  -169687.880321 ; -232.438832  -6167.262142  -9943.431495  59736.938239  -27826.043746  -0.840391  11217.907742  46.911498  644.717121  0.865431  538.171255  23551.960902  1.021497  11.554861  -14.406495  21809.889877  -36.962562  -982.482900  -22569.456065  -6277.916239  12689.602447 ; -162.733310  51157.569830  -28264.257260  -27826.043746  316894.483225  1.027439  38515.529318  31.369373  3987.531307  16.342953  5256.523748  3167.285983  14.790083  34.000385  173.627139  33227.662497  395.437032  14839.156618  -18006.662740  -50519.680407  45444.035703 ; -0.290357  4.335223  4.037146  -0.840391  1.027439  0.551238  -14.680283  -0.473006  28.796555  4.080565  27.676060  -1.123735  -0.480733  0.248700  0.032088  -5.366494  -0.018989  -2.109726  3.230822  -3.974425  -0.861786 ; 8251.193985  -255667.666386  -191453.081478  11217.907742  38515.529318  -14.680283  202866.348504  87.996680  2705.494535  19.889898  2591.437983  -1211.271237  -29.664669  -50.355531  -309.689662  204608.040484  -3845.027095  106987.115160  -105775.892059  -58410.884263  181371.223480 ; 18.227187  -98.404025  -100.418319  46.911498  31.369373  -0.473006  87.996680  22.311278  -316.192792  -7.193265  -123.111313  -4.704636  5.639744  3.034228  -0.271933  115.787965  -5.444356  69.213282  -64.496251  16.638230  71.911557 ; 345.552984  -1388.501564  -2066.265573  644.717121  3987.531307  28.796555  2705.494535  -316.192792  6631.837700  337.948859  3806.533844  -47.523811  117.646584  34.670905  -1.069689  2314.714517  -62.130333  1347.089927  -1299.279652  -2922.924563  2006.859470 ; 1.259379  -14.370753  -15.246630  0.865431  16.342953  4.080565  19.889898  -7.193265  337.948859  83.128062  253.829868  0.812037  -0.573238  -0.347588  -0.030601  17.541701  0.127385  8.901003  -9.713772  -156.721411  11.241350 ; 339.502127  -1169.305892  -2140.349661  538.171255  5256.523748  27.676060  2591.437983  -123.111313  3806.533844  253.829868  2906.235796  72.134276  120.716602  25.238497  0.573308  2418.157271  -45.009923  1334.452568  -1406.282558  -2458.617243  2120.153853 ; -1015.897889  5914.676381  -2368.073420  23551.960902  3167.285983  -1.123735  -1211.271237  -4.704636  -47.523811  0.812037  72.134276  112136.609706  -22.567511  -94.346948  15.138599  49844.527309  964.523190  -31648.017350  -80489.054920  22276.127784  8887.871475 ; 1410.531257  621.243831  23.658936  1.021497  14.790083  -0.480733  -29.664669  5.639744  117.646584  -0.573238  120.716602  -22.567511  4575.173816  -48.255296  -20.334116  -1189.804388  128.816331  70.709910  -40.539534  -194.126547  -16.522091 ; -23.104754  -16.581512  42.995708  11.554861  34.000385  0.248700  -50.355531  3.034228  34.670905  -0.347588  25.238497  -94.346948  -48.255296  114.699285  -0.671913  19.575438  13.480883  45.367416  48.971495  -14.387221  -132.020275 ; -1.760682  515.043303  301.442087  -14.406495  173.627139  0.032088  -309.689662  -0.271933  -1.069689  -0.030601  0.573308  15.138599  -20.334116  -0.671913  1.532187  -327.948851  1.494331  -171.958855  156.730483  48.845856  -263.167175 ; 6616.711283  -260372.079068  -196696.364623  21809.889877  33227.662497  -5.366494  204608.040484  115.787965  2314.714517  17.541701  2418.157271  49844.527309  -1189.804388  19.575438  -327.948851  233815.255606  -3476.355650  95253.396385  -145098.254195  -40663.367679  183471.826793 ; -325.359651  1452.500483  3549.210643  -36.962562  395.437032  -0.018989  -3845.027095  -5.444356  -62.130333  0.127385  -45.009923  964.523190  128.816331  13.480883  1.494331  -3476.355650  815.889748  -2379.402944  1414.945304  1780.716163  -3275.857000 ; 5001.335178  -137900.829520  -100981.436749  -982.482900  14839.156618  -2.109726  106987.115160  69.213282  1347.089927  8.901003  1334.452568  -31648.017350  70.709910  45.367416  -171.958855  95253.396385  -2379.402944  65926.263969  -34278.053824  -32698.625740  90670.028469 ; -3984.891277  131985.956687  103349.558465  -22569.456065  -18006.662740  3.230822  -105775.892059  -64.496251  -1299.279652  -9.713772  -1406.282558  -80489.054920  -40.539534  48.971495  156.730483  -145098.254195  1414.945304  -34278.053824  114767.401091  10422.137492  -99558.408970 ; -2538.189920  53314.108017  48236.287186  -6277.916239  -50519.680407  -3.974425  -58410.884263  16.638230  -2922.924563  -156.721411  -2458.617243  22276.127784  -194.126547  -14.387221  48.845856  -40663.367679  1780.716163  -32698.625740  10422.137492  69750.119760  -65424.176743 ; 6830.954448  -225578.929206  -169687.880321  12689.602447  45444.035703  -0.861786  181371.223480  71.911557  2006.859470  11.241350  2120.153853  8887.871475  -16.522091  -132.020275  -263.167175  183471.826793  -3275.857000  90670.028469  -99558.408970  -65424.176743  173640.221668 ;];
Results{68,4}={};
Results{68,3}=[0.000000,-343.415508,5105.087519,-92117.309991,-0.001510];
Results{69,5}=[ 0.001038  0.003126  0.019152  0.001000  0.001000  0.001000  0.006757  0.001110  0.728604  9.884140 ];
Results{69,6}=[ 5.869742  10.000000  9.999967  9.999192  10.000000  9.999999  10.000000  9.999543  9.999999  9.941593  9.999998  9.999996  9.999993  3.382067  9.999992  9.989706  9.999997  9.999996  10.000000  9.999997  5.012989  10.000000  9.979780  8.287911  10.000000  9.999216  9.999999  10.000000  9.999993  10.000000  10.000000  9.999999  9.999066  10.000000  9.999999  9.999511  9.999844  9.999999  9.999755  10.000000  9.999988  9.999999  6.889072  10.000000  4.959916  7.612624  10.000000  9.999993  9.999999  9.999219 ];
Results{69,1}=[33738.770558,2324.040891,1094.625685,240.000000];
Results{69,2}=[ 121444.803759  -90027.475505  -175968.590319  -3391.943575  -22233.245616  206631.457803  7838.232051  9491.387252  -51190.540335  23127.065968  1215.527822  -565.141619  100180.708977  -17679.257969  136163.441619  -84966.657340  -97205.479602  157668.693302 ; -90027.475505  2999530.417249  1885965.863362  24249.890323  299081.739832  -1954480.601168  -339.521907  -431.956046  101167.132431  -2431.257790  2793.883071  4251.708985  -1963305.737100  31169.932868  -1080045.076294  978886.616455  376726.753164  -1702194.698841 ; -175968.590319  1885965.863362  2560592.179283  -83488.453684  -348590.230197  -2767157.396676  -11839.845698  -14256.229276  345110.938924  -18899.301105  2469.558267  1516.725428  -2615375.920253  313725.887065  -1569280.344675  1224167.997260  1131559.778639  -2441376.639866 ; -3391.943575  24249.890323  -83488.453684  106785.367363  155668.881493  99570.194320  1723.022335  2076.063180  48833.500259  -3.248870  88.194951  167.353663  116644.620578  -1912.708085  32180.388334  -81013.804879  -81408.818023  106626.614541 ; -22233.245616  299081.739832  -348590.230197  155668.881493  1022698.908743  419573.023022  6244.700961  7436.726918  120908.640880  -50.621416  457.474812  943.682709  451979.497895  4937.147141  154280.007036  -275186.623065  -400052.127557  477506.143851 ; 206631.457803  -1954480.601168  -2767157.396676  99570.194320  419573.023022  3002238.846374  13665.457788  15512.245620  -379780.629069  23517.988052  -1550.692140  -1647.057186  2812666.286209  -343713.586345  1700586.837493  -1320807.851079  -1260771.925819  2651283.180943 ; 7838.232051  -339.521907  -11839.845698  1723.022335  6244.700961  13665.457788  5267.064957  8995.362267  -2024.160451  1760.772755  245.356684  -12.864710  7419.689556  -835.302238  8621.687367  -6598.128703  -9734.264057  11803.141529 ; 9491.387252  -431.956046  -14256.229276  2076.063180  7436.726918  15512.245620  8995.362267  15770.137550  -2387.747976  2108.333262  301.986054  -18.957537  8889.163222  -987.714787  10359.887402  -7972.834189  -11415.330434  14242.872892 ; -51190.540335  101167.132431  345110.938924  48833.500259  120908.640880  -379780.629069  -2024.160451  -2387.747976  258247.983494  -12719.011958  644.068038  -647.629414  -267686.599698  101778.431645  -288831.955294  30595.402542  196422.852986  -284077.327346 ; 23127.065968  -2431.257790  -18899.301105  -3.248870  -50.621416  23517.988052  1760.772755  2108.333262  -12719.011958  50063.339890  -631.552115  582.071033  2834.681159  3095.083414  19389.743692  -6685.146453  -13853.099881  9274.976895 ; 1215.527822  2793.883071  2469.558267  88.194951  457.474812  -1550.692140  245.356684  301.986054  644.068038  -631.552115  1081.526195  -79.845216  -3610.002477  874.732360  -1470.521107  821.895735  -323.718173  -1568.456247 ; -565.141619  4251.708985  1516.725428  167.353663  943.682709  -1647.057186  -12.864710  -18.957537  -647.629414  582.071033  -79.845216  60.241060  -1097.270438  -539.651035  -501.294145  1148.389800  -152.811380  -1987.421301 ; 100180.708977  -1963305.737100  -2615375.920253  116644.620578  451979.497895  2812666.286209  7419.689556  8889.163222  -267686.599698  2834.681159  -3610.002477  -1097.270438  2758511.025436  -312499.237092  1564509.279412  -1296823.107089  -1134164.715104  2504737.149671 ; -17679.257969  31169.932868  313725.887065  -1912.708085  4937.147141  -343713.586345  -835.302238  -987.714787  101778.431645  3095.083414  874.732360  -539.651035  -312499.237092  88667.903823  -215857.910006  114077.035501  180391.173067  -288998.190726 ; 136163.441619  -1080045.076294  -1569280.344675  32180.388334  154280.007036  1700586.837493  8621.687367  10359.887402  -288831.955294  19389.743692  -1470.521107  -501.294145  1564509.279412  -215857.910006  995545.477437  -706720.577351  -713695.824836  1473620.195433 ; -84966.657340  978886.616455  1224167.997260  -81013.804879  -275186.623065  -1320807.851079  -6598.128703  -7972.834189  30595.402542  -6685.146453  821.895735  1148.389800  -1296823.107089  114077.035501  -706720.577351  676121.858025  517268.382209  -1189524.239707 ; -97205.479602  376726.753164  1131559.778639  -81408.818023  -400052.127557  -1260771.925819  -9734.264057  -11415.330434  196422.852986  -13853.099881  -323.718173  -152.811380  -1134164.715104  180391.173067  -713695.824836  517268.382209  699319.993175  -1139042.816426 ; 157668.693302  -1702194.698841  -2441376.639866  106626.614541  477506.143851  2651283.180943  11803.141529  14242.872892  -284077.327346  9274.976895  -1568.456247  -1987.421301  2504737.149671  -288998.190726  1473620.195433  -1189524.239707  -1139042.816426  2384832.504127 ;];
Results{69,4}={};
Results{69,4}{1,1}={'Help_Ru5P.n'};
Results{69,4}{1,2}={'PPP4.x'};
Results{69,4}{1,3}={'PPP6.x'};
Results{69,3}=[3.000000,-6663.021342,36302.811449,-985932.198774,-0.285327];
Results{70,5}=[ 0.001000  2.556053  0.001125  0.001000  0.001000  0.001000  0.339431  0.001000  0.623598  9.455280 ];
Results{70,6}=[ 10.000000  10.000000  10.000000  10.000000  9.997476  10.000000  10.000000  10.000000  10.000000  10.000000  10.000000  10.000000  10.000000  10.000000  10.000000  10.000000  10.000000  10.000000  10.000000  10.000000  0.434745  10.000000  9.906003  10.000000  10.000000  10.000000  10.000000  10.000000  10.000000  10.000000  10.000000  10.000000  10.000000  10.000000  10.000000  10.000000  9.991414  10.000000  9.999658  10.000000  10.000000  10.000000  4.929340  10.000000  10.000000  8.004319  10.000000  10.000000  10.000000  10.000000 ];
Results{70,1}=[27841.063112,2372.034170,898.035437,240.000000];
[truncated: 5,614,389 more chars]
