# Supplementary material for: A Pareto approach to resolve the conflict between information gain and experimental costs: Multiple-criteria design of carbon labeling experiments
Source: PLoS Comput Biol. 2018 Oct 31;14(10):e1006533. doi: 10.1371/journal.pcbi.1006533 (PMC6209137; doi:10.1371/journal.pcbi.1006533)
Supplement: S1 File — ZIP archive containing Pareto scatterplots for 3D- and 5D-MO-ED scenarios and scripts to reproduce Figs 7 and 8. (ZIP) [file pcbi.1006533.s007.zip › Scatter/Scatter_5D_CNMR/variables_SMPSO_CNMR_3_iter_4500.txt]

10.0 6.605350798047379 0.0033226124276383717 0.0010 0.0010 0.0010 0.0010 1.2811372131208962 0.0010 0.0010 9.514870963790464 0.0010 0.0010 0.0010 0.0010 1.7741812456933475 0.0010 0.4033505038353997 4.600905763175409 0.0010 1.3262828656976504 0.0010 0.0010 0.0010 1.7727344360867336 8.888749795571595 3.2693333902054937 6.137940038932866 4.560541730049695 0.0010 7.891731621115671 6.1051275331470745 10.0 0.0010 0.0010 0.0010 1.334012587803259 0.023403960210992558 5.9375819434847195 8.1582724522395 0.0010 1.4352758654082205 9.743519698229736 10.0 4.536967304115699 0.3936231980001281 7.920763290897797 0.0010 0.0010 10.0 0.18645729750333118 0.0010 7.385039572365722 1.768343624683773 3.8152288662644347 6.847585755645787 1.1956547373617363 10.0 0.6135540399969415 1.0191471645287882 
10.0 5.3149354405424845 0.003445709075243302 0.0010 0.0010 0.0010 0.0010 1.2243898058531542 0.0010 0.0010 9.60296551778327 0.0010 0.0010 0.0010 0.0010 1.1645020808433555 0.0010 0.0010 5.260230556896692 0.0010 1.4896846794491871 0.0010 0.0010 2.6431195128392826 4.012450679519229 10.0 3.3162521527175266 7.530402919124731 5.283706475460724 4.329812136597215 5.993219760401295 7.460365681035039 10.0 4.172123041287155 0.0010 0.0010 0.5390293833043085 0.2706322504980987 4.363793477005333 7.661001826301714 0.0010 2.0712626612184857 7.497863815566081 10.0 5.218136082148736 0.36587913918832793 7.253628542616161 0.0010 0.0010 9.270476632549677 3.0927091901371506 0.0010 6.40505592324433 3.1399202904792824 4.049803748348576 5.690695466019152 1.5879251075447873 9.567773490094632 0.0010 0.12935711941945494 
0.0010 0.0010 0.0010 0.0010 0.0010 0.0010 0.0010 2.29219402607279 0.0010 10.0 10.0 10.0 10.0 10.0 10.0 10.0 10.0 10.0 10.0 10.0 10.0 10.0 10.0 0.0010 0.0010 0.0010 10.0 10.0 10.0 10.0 10.0 10.0 0.0010 10.0 10.0 10.0 10.0 10.0 0.0010 10.0 10.0 10.0 10.0 10.0 10.0 10.0 10.0 10.0 10.0 10.0 10.0 10.0 10.0 0.0010 0.0010 0.0010 10.0 10.0 10.0 10.0 
0.0010 0.0010 0.0010 0.0010 0.0010 0.0010 0.0010 0.0010 0.0010 10.0 10.0 10.0 10.0 10.0 10.0 10.0 10.0 10.0 10.0 10.0 10.0 10.0 10.0 0.0010 10.0 10.0 10.0 10.0 10.0 10.0 10.0 10.0 10.0 10.0 10.0 10.0 10.0 10.0 10.0 10.0 10.0 10.0 10.0 10.0 10.0 10.0 10.0 10.0 10.0 10.0 10.0 10.0 10.0 10.0 10.0 10.0 10.0 10.0 10.0 10.0 
10.0 7.60674665738714 0.02324674031406379 0.0010 0.0010 0.008922521597549252 0.0010 0.3786611518008788 0.0010 0.0010 9.350542138357683 0.0010 0.0010 3.3998511626114247 0.0010 0.0010 0.9174275936955496 0.0010 3.5097485809488975 3.1567031865105855 3.3020343960963627 0.0010 0.0010 0.0010 1.9458307236434385 5.95302671784947 1.5075563200442121 4.653638750807724 4.052414610931729 0.0010 8.631591116503074 5.482187698190376 6.889455691249066 0.0010 4.133950077535832 0.0010 5.187531087230539 0.0010 4.670957419501651 7.999705907314397 0.0010 0.42321137698266265 9.722644408650025 9.592204761568107 3.5364922047823706 0.0034386123968908056 8.785843673828127 0.2735696427727339 0.0010 9.9181831397893 0.0010 3.119946005974799 7.62021941677895 1.2699636126159408 4.274408505092776 5.480111935529539 3.3659403098077503 10.0 0.06686746005082211 0.0010 
7.975478782272573 3.9636509159730204 0.03700346217342326 0.0010 0.0010 0.0010 0.29330705706850224 0.4172296843935941 0.0010 0.0010 10.0 7.115470759062546 0.0010 1.9741558460230086 1.1996563698668585 2.0246842406243677 2.5291658886262876 1.9741558460230086 3.314167091390317 8.821375443060846 1.9741558460230086 1.9741558460230086 1.9741558460230086 0.0627705033204013 0.0010 9.874617322594396 2.3086830921541956 1.9741558460230086 2.6033109493802744 0.0010 2.9446367392917057 6.915099109837795 8.026844153976992 1.9741558460230086 0.0010 1.9741558460230086 8.026844153976992 0.0010 2.864231600650263 6.971559023356824 1.9741558460230086 0.0010 9.947515959265775 10.0 7.402918675445871 0.0010 8.026844153976992 1.9741558460230086 7.078531418954919 10.0 1.4553464904368445 3.3299106151007827 8.026844153976992 0.0010 8.821375443060846 7.225443590240641 1.5174181137163671 9.473175273905417 0.9855119932198169 8.730842272681977 
0.0010 0.0010 0.002435681894491431 0.0010 0.0010 0.0010 0.0010 0.0010 0.5302858676034046 10.0 0.0010 10.0 10.0 10.0 8.99715581163888 10.0 10.0 10.0 10.0 10.0 10.0 10.0 10.0 0.0010 10.0 10.0 10.0 10.0 10.0 0.0010 10.0 10.0 10.0 8.1187496770109 10.0 10.0 0.0010 9.686050901240058 10.0 10.0 10.0 10.0 10.0 10.0 10.0 10.0 10.0 10.0 10.0 10.0 10.0 10.0 10.0 10.0 3.3416797858691574 10.0 0.0010 2.0326447596938113 10.0 10.0 
0.0010 0.0010 0.0010 0.0010 0.0010 0.0010 0.0010 0.0010 0.0010 10.0 10.0 10.0 10.0 10.0 10.0 10.0 10.0 10.0 10.0 10.0 10.0 10.0 10.0 0.0010 10.0 0.0010 10.0 10.0 10.0 10.0 10.0 10.0 10.0 10.0 10.0 10.0 10.0 10.0 10.0 10.0 10.0 10.0 10.0 10.0 10.0 10.0 10.0 10.0 10.0 10.0 10.0 10.0 10.0 10.0 10.0 10.0 10.0 10.0 10.0 10.0 
0.23706526863148722 2.466312935354292 0.11313543939126539 0.02097388552959032 0.002785540024671759 0.0010413638140985826 0.3015077772972786 0.22018093218896762 1.9056901127739043 9.780690792294298 0.5082766043345468 9.757920648847401 7.610957982209614 9.805550042125645 3.3848622610058676 9.999505328357227 9.988968645689233 9.829417188233048 9.83111376348565 9.995522340627955 9.760581656182994 9.917444198922512 9.999754519989798 2.3900420177903863 8.773375612511865 8.1077136725355 9.999523427450418 9.985805225931243 9.352781206936942 1.4141334737524018 8.667214989602638 9.986731228291882 9.830501469718213 4.720891825109911 8.336932524447622 9.983076523982499 1.126248993336994 6.255532190507612 9.906712473031714 8.273343306890393 9.974556825345312 8.111240458183916 9.886252345656773 8.88961413657984 9.827932624013586 9.993435544689946 9.640222800451843 7.591317180474169 7.926469054910289 9.989933268461272 9.926843304252971 9.999579684061151 8.403571212977425 9.780337657655556 5.815230531480944 9.873801157806836 0.22066234234444349 0.46372283893814775 9.701430861271923 9.925749003240329 
0.0010 0.0010 0.0010 0.009563213498840852 0.0010 0.0010 3.8307740118672253 0.0010 1.408016657477582 10.0 0.22052872595957884 6.873325841607583 10.0 9.642489865382927 9.40122169081761 10.0 10.0 10.0 9.42558128262659 10.0 5.217284091341867 10.0 10.0 0.0010 9.355081571217141 4.55624462342843 10.0 10.0 10.0 5.330040229012139 5.337885074779963 9.455557444377334 7.503152854945686 5.29414855497682 10.0 10.0 2.4227918519302563 10.0 9.695806105707069 10.0 10.0 5.299275886284471 7.794316458683502 10.0 6.977933573730037 10.0 6.99948032001708 10.0 10.0 7.219251610495924 10.0 10.0 4.790762504517045 8.770685204772432 4.031963485995752 4.420135614735226 1.3360838017535155 0.0010 10.0 6.839108180187122 
0.016169354555113206 1.0553340973225849 0.041982224182008365 0.0011565112121622652 0.0071375164366524885 0.002697033432777875 1.0246489613419925 2.7958896749848376 0.39563780344634025 9.250294702631619 7.810917917069127 8.344765519442635 8.767706999046823 9.127094974367848 9.328119747378688 9.953389516300243 9.959583284290382 6.654728921518336 9.967451928641303 9.932990416498091 9.118384885810645 9.962268624380625 9.91328192562268 0.026046415969330508 5.257569755365461 0.11209491413810414 9.984986031160393 9.952427804792912 8.843790161453335 6.442209613689324 8.947487396316689 9.269261461721639 4.6781660004916645 8.136768430756852 9.358587907772627 9.930232740610755 7.489033553429644 8.682005097851015 4.507507438966342 7.0304517972068785 9.932976135815691 8.395956114250918 7.491225766720287 8.74058008637995 9.61438222437624 9.334104467059763 8.37501864627664 7.397572995179058 9.90184811552879 9.974290574865018 9.269173795324985 9.930798535406764 8.969423930914171 4.200856449898784 1.6048937243608319 3.119668227698342 7.3082601343668046 7.209479427058925 8.385673443871045 7.459640242803735 
0.0010 0.0010 0.041483895629611856 0.009491579529565097 0.33064456437734907 0.0010 7.122756777371386 8.038045136101276 0.0010 9.623016023989617 4.502818307121433 8.962856749822212 10.0 8.067260022950038 5.444345811075533 9.791842467185372 9.597223654548086 9.798173277370012 9.673508150617028 9.88746372061614 7.252320947528136 2.892423697778778 9.64614421269703 0.0010 0.0010 4.270901153308972 9.94842408713162 9.992162023330549 10.0 10.0 4.352119338397199 10.0 0.0010 10.0 6.347331709587531 9.773898858895578 10.0 8.870549714508533 0.0010 9.985853486563226 9.66947396721588 10.0 0.0010 9.853478547468637 10.0 0.0010 0.0010 10.0 9.673051599880583 7.534006831083003 9.40058529963419 9.807898300512868 4.357858893615847 2.332847626728567 0.9883281985873305 0.0010 5.252257838481999 10.0 9.336416029562855 10.0 
0.029096046147351784 0.6682312373829157 0.4124296794688614 0.002032381743231876 0.0016732960227987105 0.0010 5.000500000000001 5.0005 0.4005370916579629 5.199962622428785 1.6848321333771654 5.0005 9.99723634260173 5.0005 5.0005 10.0 10.0 5.0005 10.0 6.580074974013273 8.448469096629639 9.136857865900572 10.0 2.306953510309496 5.000500000000001 5.000500000000001 9.978366509996208 9.978908770336947 9.54992479654169 5.0005 4.825512448355109 10.0 5.000500000000001 5.000500000000001 5.0005 10.0 5.0005 9.113068174938011 5.000500000000001 5.0005 10.0 5.0005 5.0005 10.0 5.0005 6.560121371223076 8.583422646349145 5.0005 9.629765744968674 5.0005 5.0005 10.0 5.0005 7.467021816125369 5.000500000000001 5.000500000000001 5.0005 5.0005 9.177554305077315 7.378335646197295 
0.0010 0.0010 0.0010 0.0010 0.0010 0.0010 0.0010 0.0010 0.11706888767673632 10.0 0.2929165756942238 4.965719892861974 4.950991037241372 4.813602250885656 4.131422508856553 10.0 10.0 10.0 10.0 10.0 4.131422508856553 10.0 9.853140213928981 0.0010 5.5773422516725315 1.4787555731498234 9.97313035389168 10.0 10.0 4.41781782116207 4.131422508856553 10.0 4.774968550931687 5.3607646480704165 9.086838963017588 10.0 4.5690252440064585 10.0 3.8555660509084477 10.0 10.0 4.694718457470002 4.996229717855976 10.0 4.994645049169113 4.847365009837037 5.054567874933859 4.761530311954503 10.0 4.131422508856553 10.0 10.0 4.991615378646894 1.769700090777672 5.1873977491143455 5.869577491143448 4.131422508856553 1.978747435126575 3.531202047356699 10.0 
0.0010 0.0010 0.0010 0.02029878910653151 0.050493979048896194 0.04515673389443803 0.848986196444879 10.0 10.0 1.1840744318043548 9.847036999215728 4.769559986764418 10.0 5.770939297645752 6.253895235296518 10.0 9.943116160886024 5.650763796524172 3.9884693241626734 10.0 10.0 10.0 9.96509241346786 0.0023682526954825756 10.0 0.0010 10.0 3.5277173325869087 3.996751735686226 10.0 10.0 4.155385423229586 4.151027412070073 4.8924621544110165 0.0010 1.1310607099349008 10.0 5.490833861262364 4.858911853362982 10.0 1.593618239661982 10.0 3.4717171813410106 10.0 5.545842840650349 2.1154180214894973 3.0026672691778744 6.0371440171958515 0.6589861140845477 10.0 10.0 10.0 8.739253149340332 0.0010 0.0010 0.0010 10.0 5.915593441849717 10.0 10.0 
0.0010 0.0010 0.0010 0.0010 2.4518114650640026 0.0010 0.0010 10.0 0.0010 0.0010 9.277687422825158 2.339396728062165 1.2884868621031922 2.9224437475153584 10.0 9.935520708071897 9.903974299982295 10.0 4.19168391491849 9.84370604695582 3.836356237677907 2.572729082423649 8.570930650440976 0.0010 0.5659076410623074 5.000500000000001 5.965440531406912 10.0 6.042732265106411 1.3217474288553248 10.0 10.0 5.719736278572258 10.0 0.42793711203950924 8.386823844399286 8.471264495536442 0.7723355838104089 1.5964062457569916 9.102613112582741 4.900802113949211 0.8362506028296188 3.323261694558952 10.0 6.564538570683872 1.8436285693205674 2.71720283234935 3.219197927575858 9.484803240508597 5.524137152673437 10.0 9.867627185788786 9.244729422538992 0.0010 5.193747870789986 5.000500000000001 9.929135153232526 8.406759053004098 1.7921538520550975 1.8749988397410036 
0.0010 4.356927528465316 0.0010 0.001500307242272403 0.0010 0.0010 10.0 0.0010 2.2105676210849614 0.4243782544844801 9.84609325552035 10.0 4.5341023916187595 0.0010 1.7700081759025905 9.877376288425038 9.885346492934039 6.202726641731177 10.0 9.626521483168199 0.0010 10.0 10.0 10.0 10.0 10.0 10.0 6.383953923352227 10.0 9.616656156268288 0.0010 10.0 10.0 1.714481373668457 0.4740988332860153 9.900581589780005 5.86995955433812 10.0 10.0 0.0010 6.833074464757443 0.0010 10.0 10.0 0.31212149217442686 3.1086724300854423 0.0010 10.0 0.0010 9.735558356088532 10.0 9.763675735761334 10.0 10.0 5.448303771152959 4.87344107118073 0.0010 0.804864413565318 10.0 9.239125509762372 
0.0010 0.6224308649887833 0.0010 0.0010 0.0010 0.0010 0.0010 1.8222539442449248 0.0010 9.623618037779936 10.0 10.0 10.0 10.0 10.0 10.0 10.0 10.0 10.0 10.0 9.881440132066299 10.0 10.0 0.0010 0.0010 0.0010 10.0 10.0 10.0 10.0 10.0 10.0 0.24232588198900107 10.0 9.656859509212506 10.0 10.0 9.629439562733584 0.06430298774063292 9.714951535416347 10.0 10.0 9.824317590123476 10.0 10.0 10.0 10.0 10.0 10.0 9.675345010031847 10.0 10.0 10.0 0.0010 0.0010 0.0010 10.0 8.132348324448108 9.795601002698342 10.0 
0.0010 0.0010 0.0010 0.0010 4.033670068849014 0.03644793972679611 0.0010 10.0 0.0010 0.0010 10.0 0.0010 0.0010 0.0010 10.0 10.0 10.0 10.0 0.0010 10.0 4.427412802678033 0.0010 10.0 0.0010 0.0010 4.958965645208247 10.0 10.0 10.0 0.8094677735586516 9.925999528040899 10.0 0.26396313395868365 10.0 0.0010 10.0 10.0 0.0010 0.0010 10.0 0.05675321028549529 2.3099555034709507 0.0010 10.0 0.0010 0.0010 0.0010 7.671264550331434 10.0 10.0 10.0 10.0 6.089136963201817 0.0010 6.702415514611934 3.5364396229919084 10.0 10.0 0.0010 0.0010 
5.21728701295115 10.0 0.011039878421060053 0.0010 0.007844990068680254 0.0010 0.0010 9.747675619869751 0.0010 0.0010 4.25338593567358 0.0010 3.787966134992463 0.0010 8.852516145582873 4.78371298704885 4.792134178518161 4.846431413312587 10.0 4.78371298704885 9.964175055579979 1.1648943991720795 4.78371298704885 0.151479948752927 5.681433914529545 0.0010 4.78371298704885 4.781379932819393 9.993470171469358 9.756641811515038 10.0 9.71322793112504 5.795724826309111 10.0 0.0010 4.78371298704885 9.774929705553733 3.603145578453082 5.7007897958525335 5.62568590578636 7.4121937440969905 0.0010 0.0010 10.0 9.718819622724881 0.0010 0.0010 9.715486391389618 9.26545290037499 4.754365433741157 10.0 4.78371298704885 4.71128109332102 5.692044589747397 0.0010 10.0 10.0 0.0010 7.872686451382105 4.9662654741231504 
0.0019905584442843627 0.011340066696660846 0.0010 0.0021800277822869593 0.0012647841100481012 0.0010 0.0032748710115943023 4.659961464787866 0.005336938572110341 9.996942250238684 6.1207727901167175 9.924083426293024 10.0 9.661364270177852 9.685140387626303 9.998816649347855 10.0 9.237610320129038 9.976094818254843 10.0 9.642433435943845 9.743512282218225 9.999585638412295 0.0010 0.2650737243596899 0.4561801776789877 9.999129312844966 10.0 10.0 10.0 9.849899327434635 10.0 5.220631844777172 6.277283728200297 8.632730828240515 9.993435013602042 9.58736587901857 9.266101067348353 5.280632900382811 9.510675804106503 9.998778598848759 10.0 9.950005 9.992401218332674 10.0 9.335784097364117 6.501506725653647 10.0 9.997732686887513 10.0 9.952962451983838 9.999914711198402 10.0 3.3331723512235847 0.8270235027726968 0.0010 9.701171710552599 4.712946624974622 8.735679798374989 10.0 
0.03148217691039469 0.9966269376262965 0.11682315660157842 0.0012393120389490669 0.043462060113801326 0.003550047548083222 1.4079110215110173 0.11657072263151513 0.6739478267577045 9.946145975556846 2.9930326088242163 10.0 9.927878137968696 9.50005 7.756321678533102 9.978967228261578 9.77478324197946 9.783300569574623 9.679108509125104 9.972444879276217 5.668846978861036 7.314112546998627 9.99140864313236 0.5214816665352923 7.533637108381662 8.18726978941068 9.888818765776087 9.973465154132121 9.905026883467535 2.6319088564165725 7.688566954413948 9.956845230525989 9.969922025506568 4.805146473266205 9.416280986324223 9.973518788743574 2.931103094524546 7.748758457921022 10.0 8.933992499773952 9.047516016010176 2.451407983332362 9.86743873708647 8.471175324637725 7.90618086900032 5.846241953147396 9.779024433027729 9.58844741133629 9.406881528754838 8.512041286804621 9.651190167605064 9.979314694512386 10.0 10.0 2.3922042785985993 8.52748115117368 0.44449373925140406 1.201154847245863 9.337662619526515 7.660116600851898 
0.0018478869535439105 0.0010 0.0011476029762265533 0.0016367191900555685 0.0010 0.0011442195562166588 0.06672162209037125 2.260122874194082 0.0010 9.892800956684443 6.296874977859632 7.897676128712924 9.52932062386012 9.914737761182867 9.830653534183359 10.0 10.0 9.98591641188239 9.9909243548828 10.0 9.678407018144362 9.995992895060699 10.0 0.024371014776861877 0.14970089411095966 0.12968499560435398 10.0 10.0 9.997961165263888 9.928172837567647 9.073623295808623 10.0 1.5778566532093619 9.975988322555919 9.988428037441606 10.0 9.851031314601059 9.998471351406462 1.5778566532093619 8.65187759630712 10.0 9.889355846085055 7.194029286502087 10.0 9.960368066258527 9.990312562721439 9.963737755282985 9.998421589290418 9.971321029042425 9.965309393465406 10.0 10.0 9.884256322764411 0.3389021329038213 1.3355093154503743 0.12146847644185077 7.482598635435241 9.837254013620118 10.0 9.982979504876191 
0.102373044166778 1.7275473795101473 0.14339744553701625 0.0016475130007238114 0.002367939948417457 0.0030526576874103503 0.34834096460729996 0.009013389857096783 0.8562136706131833 9.804268863128986 0.32485724573396557 10.0 9.412070772376541 9.39932086664611 3.502206696083429 9.920291779032858 9.869237160423257 7.856229415556617 9.981003197782279 9.895829043028002 2.6368547951364487 9.996560909898518 9.940008295729085 0.8304659288630059 10.0 9.954005246572759 9.99015623838787 10.0 9.91291756632769 0.3360915081009191 5.972187237240101 9.744198860920283 9.72805361036095 6.169395710635576 9.849732094671204 9.973446198251644 0.07146162050302043 9.862846430645583 8.87155758613145 9.715268937887512 9.945317163041615 7.1183833540072055 8.32604647564809 9.984397312597377 9.994637547062574 10.0 10.0 9.99616099833321 9.868519365733647 9.310475788717948 9.725018719784549 9.591617091714248 5.094044712575235 9.546191860210149 6.739857998040799 10.0 0.23495187980616716 2.2739868964907264 9.757546954836446 9.998505252930514 
0.0010 0.7315774350371297 0.0010 0.0010 0.0010 0.0010 0.0010 0.0010 0.0010 10.0 0.0010 9.401547432415578 10.0 10.0 10.0 8.575247913020236 10.0 10.0 9.566587265646755 9.213204167271982 10.0 10.0 10.0 10.0 10.0 0.0010 10.0 10.0 10.0 10.0 0.0010 10.0 10.0 10.0 10.0 10.0 0.3077985803905732 0.0010 10.0 10.0 10.0 5.059222190343049 0.3206595274969488 10.0 10.0 10.0 10.0 10.0 10.0 2.321363069463085 10.0 9.273002582234101 10.0 10.0 10.0 9.437418100130841 9.524824023888343 0.0010 10.0 10.0 
1.1206976840886491 0.0010 0.0010 0.005754791349939227 1.9165438623084052 0.019990620435078914 0.09535818597521883 10.0 0.0010 0.0010 10.0 1.9621019339851107 0.0010 0.0010 9.276140275666462 7.597957429541252 10.0 2.1876390489712247 0.0010 9.339249844193091 2.2772620907837333 0.0010 8.3546855349501 0.0010 0.0010 7.513703478123267 6.628722498509169 7.216252714407293 3.0662412578356784 7.29395809135777 2.118201597306547 1.8602070354806228 1.8528754775435101 10.0 0.0010 7.814623691572933 10.0 2.3861083774136653 0.0010 1.522113161803674 0.48850386993415107 7.663442746082451 2.267092519866895 9.932828206636625 0.0010 0.0010 0.0010 7.266713009743186 6.580538148435895 9.816407773321545 6.899194099679637 9.14558982847442 7.19609961231414 0.0010 5.481924169759729 1.3064553015430085 10.0 7.0255635762843704 0.0010 0.0010 
0.0353897477502595 2.115176220244494 0.0013659529462154132 0.012959160516271622 0.0018368410075660852 0.020867203631466293 9.054183996706353 2.5959415837378716 0.014070373314506737 0.50095 1.6903453890994684 0.50095 9.019183238706404 7.951358767465862 7.88697848950752 9.944026457547446 9.811850241307805 8.236234531772771 9.999839036425213 9.969851711716142 7.472848098848715 7.9049542665211385 9.944227850156619 7.641701621546956 7.405058416262128 8.769964762843323 9.880124583533124 8.391900667073626 9.667229375534285 9.86031803288565 2.5959415837378716 9.94181261431623 0.708287377391474 8.59427326329942 0.50095 9.410655793320347 9.979964096655952 8.181816807755625 0.02804848494985416 6.703093151145784 9.969545503181509 9.942978646467049 0.6939136526024209 8.653763400270776 7.699745752294002 9.55942696016038 1.550870673024232 8.989165793464048 8.759004115523375 1.1124317264821126 9.878786250762548 9.999852009095322 9.087930137140853 7.405058416262128 0.20554640772183425 0.02872830962323579 2.5959415837378716 8.955069818431847 7.836191605187411 2.2885001721181006 
0.0010 0.0010 0.054196911955401196 0.011287564772915051 0.02895615434176751 0.02775948618042675 4.375364019778832 8.217061423776782 5.3167490077931925 0.22845129489560545 9.881820428713521 5.1250265353146505 10.0 5.716866449504021 5.000500000000001 10.0 10.0 5.365863496426616 5.190673786381262 10.0 9.826726187095218 10.0 9.972043845658233 0.4628955836033084 8.448150874966103 0.3271495273898051 9.992869878346355 6.201358440848159 5.1371885689802435 10.0 9.771436813944572 5.000500000000001 5.0005 5.086534078669293 2.890410296267818 5.358390677689925 9.989134505650354 5.826435800311187 4.988149873575657 10.0 5.533110491220913 9.742908054825122 5.5421318816976 10.0 4.994196779104983 4.218698084864036 5.391086568131502 5.3846995782029685 5.0005 9.120027664841142 10.0 10.0 6.934822321978534 0.8880295337661881 1.795598257339344 0.22845129489560545 10.0 4.929592617872047 9.668328208060256 9.728651679926674 
0.0010 0.0010 0.0010 0.0010 0.0010 0.0010 0.0010 4.372247158160306 0.0010 10.0 3.702751043672829 7.348805259702665 6.547780479980206 7.599935398222957 7.396260018393708 10.0 10.0 7.569224020549679 10.0 9.907593293258685 8.99273645472889 7.4871945660220245 10.0 0.0010 0.11919514448585744 0.0010 10.0 10.0 10.0 10.0 9.920064448470868 10.0 0.13259701749690933 10.0 6.732187993643198 10.0 10.0 7.804580727996071 0.2217661600033578 10.0 10.0 5.348623258511206 3.894267085761324 10.0 10.0 7.96155346234383 4.885134957524822 7.272856833295492 7.661955798582783 10.0 10.0 10.0 8.632244576944629 0.0010 0.0010 0.0010 9.57139486749455 8.410277254793868 7.316144151177883 7.274047540634241 
0.1345014873622582 8.500001386137274 0.011576944667746059 0.003308158601545444 0.001009269834602779 0.00745093238613273 10.0 10.0 0.002586188789413244 8.553574268477174 9.99374716704145 0.0010 9.99829212059895 6.891576787860371 9.998217544618797 9.999999426457109 9.979917068830714 8.035184238782644 9.128255482491843 9.916911443911971 8.336366106800684 10.0 9.627166002255736 0.8864025224801446 0.011621132984375199 0.011350403230144027 9.711263157346268 8.379587381351065 4.7545367789712705 10.0 10.0 9.99971095772952 0.0010 9.989849919427941 7.077481361225203 9.73173063195913 9.990432189270457 10.0 0.0010 7.52856206509376 9.257692138422975 10.0 1.4833204864589202 9.84490186802887 5.0005 3.301287279398894 0.006029261687632229 7.904593746172734 8.356045648039919 9.997364520563655 9.999778072748166 9.771630492554284 9.905881386011785 2.001604987029171 0.009307337612768508 0.010713093261753317 5.000500000000001 9.994098576907044 8.108215524599112 5.0005 
0.0031689376628363 0.004372187312274935 0.0010 0.0010060508148938556 0.8902167499368596 0.01056772373485465 0.0010 9.737366750777143 0.01234718145732476 0.0010 10.0 1.7560714286591779 0.0010 0.9943800310017918 9.531899858511512 9.996055204304438 10.0 9.924089672499424 1.4503032636638062 9.9975798967352 5.350593900812129 0.6136548741276675 9.30608387231723 0.27050802280815345 0.12139477768952345 8.697473107669174 8.735214218430585 9.996627812687725 8.537173720574492 2.4811329165322977 9.53028822463624 9.355854560936612 3.825981607654704 9.702085271451319 0.28245268145834546 9.800066170376244 9.923171220092224 10.0 1.3529900366214263 8.74594493663824 4.21829480527683 0.024493070284507035 0.22416813503154032 9.902228992408192 1.3374693077536817 0.48137048223983747 0.2777882528428517 7.41723348611173 9.998081818943122 10.0 10.0 9.995607620151763 6.31040344564689 1.692662941819366 10.0 3.833139451196854 9.788296622692584 9.706644802172315 1.3372465241107667 1.7328466046543038 
0.0010 0.007625364930359157 0.0028107912653502895 0.0010 0.0010 0.0010 0.185245168606163 2.8110817747311767 0.0010 10.0 8.842887578227101 10.0 10.0 10.0 10.0 10.0 10.0 4.996712987959776 10.0 10.0 10.0 10.0 10.0 0.0010 0.0010 0.0010 10.0 9.948846846910616 10.0 8.10654773160341 10.0 10.0 2.4243233733869496 8.018376255725085 4.380296107973537 10.0 8.278598662810799 10.0 0.9863873194831712 9.791483234541234 10.0 7.833534944353136 9.345420133452034 9.014583861628605 3.2090657445545165 10.0 10.0 10.0 10.0 9.911076272412233 10.0 10.0 4.50055 2.1698638980910463 0.8770730263645796 0.5354401180087993 7.539460353338516 9.162528527100012 10.0 10.0 
0.009480038895448843 4.482760944821548 0.004940189209568926 0.0010140971683798364 0.0020836758820257286 0.0012910824211850107 2.1094443940275056 0.1300258560451861 1.2625366566162937 9.962179736299397 6.346961877062176 5.003129291903248 9.997174978930401 5.0829004608321435 4.715775966364162 9.996739062432413 9.915955996448202 9.95348536407172 9.971756061342239 9.257070482819284 7.13238872893763 9.907951909433304 9.999195581277464 4.291291586188812 3.678703621654221 8.227422502431754 9.987873950291503 9.940332364997275 9.999470938287494 7.013416588606102 9.492081715260769 9.982569091519558 3.9797767490126446 8.726550819857035 7.830820908405371 9.999545648479296 6.007608561435124 5.2262478391727765 3.730664984160757 9.927605817620451 9.75763939915658 7.941386042299403 9.92331342298719 9.998650231779475 4.157668934789772 6.746398337185894 4.50922865327315 4.225144718731319 9.955163642568884 4.48060305798771 9.921101965263018 9.994436685210324 10.0 7.922030484219845 4.81809263244908 9.35808589268917 2.990781773980008 7.8201967040584215 4.528442489401664 4.261410231378779 
0.25194750501557184 10.0 0.041880594780295814 0.0010 0.02426455738956192 0.0010 0.8936141102448802 0.0010 0.0010 9.401496164175548 5.525152055698887 0.7918203778929529 10.0 10.0 10.0 9.995748358759029 9.95236306032691 0.0010 10.0 9.993627050682973 0.9126149339373533 10.0 9.980396839112274 0.0010 0.0010 0.01821124236587246 10.0 9.671934605225905 7.370313179252353 10.0 9.463557943383758 10.0 6.777857981890136 4.987394344127131 10.0 10.0 10.0 10.0 5.18870401726624 8.090225135488735 9.936766695847108 10.0 10.0 10.0 10.0 10.0 10.0 10.0 9.49162904678925 10.0 10.0 9.945510295765843 0.0010 3.112354236303679 9.88664995765943 1.8288734396709896 7.1414222259827485 9.43109380122893 1.7884082375635602 9.92984675639119 
0.00392062917189694 6.09407040449092 0.006541984609219908 0.013997696331470364 0.06600582744104219 0.0018884025171822015 2.3428054227259842 6.039975415091621 0.0010 3.7498119824993026 8.436664608157864 6.5465864584154465 9.475061285469947 9.762773197481447 10.0 9.991910506260092 9.94899341393664 5.116606894491774 10.0 9.98724388810872 10.0 9.645035335264136 9.984562112973913 0.12879857932400993 0.0010 0.0010 9.986057859543525 10.0 9.967753773584832 10.0 9.468700615301087 5.815500615622253 0.0010 4.46708755103571 4.3749985353661 9.996810273983794 10.0 9.621745508423759 0.0010 9.983475801353608 9.761251378430767 9.38597318321826 4.978481200338119 9.986901926911475 10.0 9.91829137514346 10.0 9.845884854896452 9.986993455878798 9.832439041516869 7.472387787630878 9.991944454653293 10.0 0.23041115431215986 0.1749065301509991 0.0010 10.0 9.611815260928541 10.0 9.974787994328018 
0.0010 0.0010 0.0010 0.012068016688864484 0.0013796246383067944 0.0010276348882527707 0.962277527580861 6.084430472971654 0.0010 10.0 9.274382147672217 10.0 10.0 9.44626867189814 10.0 10.0 10.0 10.0 9.703643545220359 10.0 9.231765219931686 10.0 10.0 0.0010 0.0010 0.0010 10.0 10.0 10.0 8.591725386595865 10.0 10.0 2.0653134278612826 10.0 10.0 10.0 7.399287207290276 10.0 2.1414722147040672 10.0 10.0 10.0 8.841988228789045 8.50511496419166 10.0 10.0 7.839210889953944 10.0 10.0 9.641354759220933 10.0 10.0 8.378579408297107 0.0010 0.0010 0.0010 9.87868204417853 7.013834540428263 9.37721681682418 10.0 
0.0010 0.0010 0.033002941131019606 0.0011946625803948556 0.03933165157512612 0.003443542566563055 10.0 10.0 0.0010 0.0010 0.4439592052817879 0.0010 4.835160956737098 0.0010 10.0 10.0 9.96311525638541 5.794801630603671 10.0 10.0 8.446983864570523 10.0 10.0 1.923473825590085 3.9696672729020435 0.0010 10.0 9.685961014395668 9.932010392882578 9.409276605104639 0.0010 10.0 0.0010 3.261059914283282 10.0 9.987084425448034 10.0 0.0010 10.0 0.0010 9.995120294536019 0.0010 10.0 8.632021282287617 8.024302224933074 9.656118063202268 0.0010 0.0010 9.66500401103327 9.73297351884345 10.0 10.0 0.0010 0.0010 10.0 0.0010 10.0 10.0 9.635310890195884 0.0010 
0.0010 9.58334312333622 0.08259760018585047 0.015075640830606871 0.30874018930284586 0.07025785278030851 10.0 10.0 0.0010 1.4924731451690558 8.000438724521187 0.0010 0.0010 10.0 10.0 10.0 10.0 10.0 10.0 10.0 10.0 10.0 10.0 10.0 0.0010 0.0010 10.0 10.0 10.0 9.73415507571561 10.0 10.0 1.1063274670347987 10.0 10.0 10.0 9.678414841165532 0.0010 0.0010 0.0010 10.0 10.0 5.274708477608996 9.635873120106252 10.0 0.0010 0.0010 10.0 10.0 1.1914185688071899 10.0 10.0 10.0 0.0010 0.0010 1.054370855527714 3.3927350514563375 10.0 10.0 6.329198212840609 
0.0010 0.0010 0.012976521923278939 0.0010 0.001303003418353555 0.0010 0.795742490083446 0.0010 0.9175799476702968 10.0 10.0 10.0 10.0 10.0 10.0 10.0 10.0 10.0 10.0 10.0 10.0 10.0 10.0 4.532052258124603 10.0 10.0 10.0 10.0 10.0 3.7100812066285327 10.0 10.0 10.0 0.0010 3.8104147697641984 10.0 10.0 10.0 10.0 10.0 10.0 0.0010 10.0 10.0 9.987180191116364 10.0 10.0 10.0 10.0 9.490182274287223 10.0 10.0 4.15734081885941 10.0 1.9530802212819467 9.063238562619137 8.14631753148983 0.0010 10.0 0.0010 
0.0010 0.0010 0.0010 0.0010 0.0010 0.0010 0.0010 0.0010 0.0010 10.0 10.0 10.0 10.0 10.0 10.0 10.0 10.0 10.0 10.0 10.0 10.0 10.0 10.0 3.7576359743261625 7.555468897065249 0.0010 10.0 10.0 10.0 4.621884256816548 10.0 10.0 10.0 10.0 10.0 10.0 0.10116599522336234 10.0 10.0 10.0 10.0 10.0 10.0 10.0 10.0 10.0 10.0 10.0 10.0 10.0 10.0 10.0 0.0010 10.0 10.0 0.0010 10.0 10.0 10.0 10.0 
0.0010 0.001000000000000334 0.0010 0.0010 1.5943280375744031 0.01672269621183936 0.0010 10.0 0.0010 0.0010 10.0 3.35651490029844 0.0010 0.0010 6.984495552165397 10.0 10.0 10.0 4.496849737964338 10.0 4.036931650198982 0.0010 10.0 0.0010 0.0010 6.31039597409757 10.0 10.0 10.0 4.523634018132303 8.800826255137526 10.0 5.004346967348929 10.0 0.0010 10.0 10.0 4.191274519119035 0.5485519227984339 10.0 3.289627632137257 0.0010 0.0010 10.0 0.0010 0.23976571112865486 0.46334369703398703 9.473623071003018 9.731276826967921 10.0 10.0 10.0 7.569187925084049 0.8775027101884065 5.02861322559892 5.448097229819773 9.953137544453137 9.950126162588107 0.0010 2.022834366028717 
0.0028160457938392587 0.32157849329498234 0.014381540427087003 0.003452200912423674 0.0010 0.0010 0.0010 0.0010 0.6979505881208569 10.0 0.0010 9.60046541980111 9.79622202943092 10.0 0.0010 9.995841833827239 9.933238729977713 10.0 9.997406362387306 9.999403240519307 5.0005 5.0005 9.97853363698118 0.0010 2.453232435227389 9.502500665677804 9.998421938322963 10.0 10.0 7.108652950050844 5.0005 10.0 1.9655348087874613 9.448961776292244 10.0 9.99760853256784 7.6853487981257995 9.314985944791012 9.78243624776017 9.960986924259693 9.604827513203546 5.0005 4.894409365138411 9.99724845531548 10.0 10.0 4.956211628644378 9.502644041452575 9.997564096587295 9.887857450572632 9.958331395402675 9.996141104539998 5.0005 9.685726247664622 4.5503656614104 9.603943558007185 6.235290549072302 6.180061492991182 10.0 10.0 
0.03497532749690709 1.8735530252684478 0.001957596117492798 0.002538530181509674 0.08508177936010054 0.005230451729737148 1.8977962613127062 9.42812489542763 0.04935440059822265 7.885925012136195 2.6163708704945803 7.6940676208239935 7.9490425627879535 9.660192058811257 9.791745130071764 9.887557312413124 9.947193236254586 9.934774120470216 9.712543440092709 9.604343601741423 8.962943629422947 9.62177921171953 9.841486623802224 1.8292775531028074 0.23593977024961427 0.24285632179960742 9.922977579536699 9.968801959517872 9.90120137272739 9.258447511386509 9.964372474123156 9.690588993560718 7.357373921092219 2.57433040432205 9.626089810562668 9.751325307584949 9.713968468999473 8.07896942376162 7.27687546609823 8.138265211309488 9.78433897501646 9.659707733271931 9.62434285361764 9.842299437919221 9.274447817130266 7.799841354636675 7.651965780421184 9.683549225614144 9.986163138445104 9.700481676351902 9.787197162775003 9.936348124872874 9.812014728669553 7.423284020977291 0.4024755866470223 0.22434266637778477 7.950314914718235 2.4238403926785677 9.652909296586623 8.259792539960637 
0.18619140786435642 10.0 0.004834928384287043 0.009499680370359826 0.020030383645847534 0.021893300523140632 5.283660427334091 10.0 0.0010 0.0010 10.0 0.0010 0.0010 10.0 10.0 9.650173447097742 10.0 10.0 10.0 8.024048934519726 6.632438718627564 9.410544122473155 9.686984923925664 10.0 0.0010 0.0010 10.0 10.0 10.0 8.539501394411005 10.0 8.476734482512162 0.0010 10.0 10.0 8.72477426878114 10.0 0.7888348305828239 0.0010 0.0010 10.0 10.0 10.0 9.330956811109038 7.490740544585909 0.0010 0.0010 10.0 10.0 8.993731387704152 8.982417748154573 10.0 10.0 0.0010 0.0010 0.0010 0.0010 10.0 10.0 1.9042492159907267 
0.0010 0.0010 0.02959373517487922 0.0010 0.005574139006313285 0.0010 0.0010 0.0010 0.5620613192940137 10.0 0.0010 10.0 10.0 10.0 4.672860403750185 10.0 9.92544425281701 10.0 10.0 10.0 7.015361613748336 10.0 10.0 0.0010 8.873960151375368 10.0 10.0 10.0 10.0 0.0010 10.0 10.0 10.0 9.766864398767193 10.0 10.0 0.0010 9.909666825385917 10.0 10.0 10.0 7.194538513339269 10.0 10.0 10.0 10.0 10.0 10.0 9.96680412768422 10.0 10.0 10.0 9.158268842839433 10.0 4.126875304347289 10.0 0.0010 3.3969535042571137 10.0 10.0 
0.0010 0.0010 0.0010 0.0010 0.010150718521064903 0.0015715687402765917 0.131601246569528 0.0010 0.0010 10.0 0.0010 10.0 4.811765258427554 9.825969537641402 10.0 10.0 10.0 10.0 10.0 10.0 10.0 10.0 10.0 0.0010 10.0 0.001000000000000334 10.0 10.0 10.0 8.372069631985957 4.563337636629851 10.0 5.645773140421503 7.863925632003811 10.0 10.0 7.6851011680351915 4.786526971480611 10.0 10.0 9.948787487062186 6.999909745795298 10.0 10.0 4.765847789001265 10.0 4.376646537360265 3.9516616210607376 9.227454910420283 3.1528728930514855 10.0 10.0 8.012917915333645 10.0 10.0 10.0 10.0 4.100953191706961 10.0 5.893274599891319 
0.0010 5.50875268497226 0.004767163245025283 0.014583819332792375 0.0010 0.01643991092164586 0.5044022858882685 5.41722987162144 0.45926314940942936 0.3059002022063626 0.0010 10.0 10.0 0.0010 10.0 10.0 10.0 10.0 10.0 10.0 8.145360541362724 10.0 10.0 0.0010 9.759078871502687 0.0010 10.0 10.0 10.0 5.4806905823331675 10.0 4.990650698707736 10.0 10.0 6.044813003544013 10.0 4.8716823974039825 10.0 10.0 10.0 10.0 8.814562045375942 0.0010 9.936501377758022 10.0 3.8192213908383246 10.0 9.39003241253849 10.0 9.492288855243535 5.945907117117356 10.0 0.0010 10.0 2.095467010267246 1.6539057586358783 9.601283775880052 8.711301600245717 5.89470878672206 10.0 
0.3670522759118277 8.533674998742832 0.024585340717780464 0.0010 0.002699552502914867 0.0010607411072810777 0.20640891862406696 5.8873859208098 3.742804248661442 0.0010 4.603511441198004 5.274924284637297 5.301253488809513 1.0970874061529328 0.0010 9.991322886937255 9.985808995642767 3.9059827803015503 9.98864316466985 9.453972282751531 3.223187717986643 8.654959844952385 9.994311236364364 4.628093022198917 9.009693329124385 9.076780200540536 9.995081690572723 9.84536179420338 9.977687108841064 0.0010 3.2832172105478796 2.1642904918144343 10.0 0.0010 4.969979061434559 9.897440779280164 0.0010 10.0 8.200614202983495 9.890473421817548 9.980189326821161 6.377360927993185 0.0010 9.93586460235919 10.0 0.0010 10.0 10.0 9.993750904289303 10.0 1.470102752878368 9.979122488354914 0.0010 7.374013501009232 0.0010 0.0010 0.0010 0.5783930512224416 2.3394459944489836 10.0 
0.0010 10.0 0.0010 0.0010 0.001379629442592005 0.0010 0.0010 10.0 0.0010 0.0010 10.0 9.550722878136556 0.0010 0.0010 0.0010 10.0 10.0 0.0010 10.0 10.0 0.0010 9.963369118609497 10.0 0.0010 10.0 0.0010 9.999630351862256 10.0 10.0 10.0 10.0 0.0010 10.0 10.0 0.0010 8.370606057197278 10.0 0.0010 10.0 9.989540486722765 10.0 10.0 0.0010 10.0 10.0 0.0010 10.0 9.515266003724914 9.917242218291568 10.0 0.0010 9.774742127204957 0.0010 10.0 0.0010 4.821233359545316 0.5335137111662047 10.0 0.0010 10.0 
0.10178717139211631 0.6802780039454364 0.002280249236922839 0.002015712360165421 0.0010 0.010174239186017623 0.17774584270873128 0.0010 0.6688761304019544 10.0 1.3719892546781987 10.0 10.0 10.0 7.499551367231815 9.949233392198488 9.89231415851263 9.775873937391752 10.0 9.234015910313017 9.544117915849572 10.0 9.883121427824351 0.8993579892809134 10.0 10.0 9.888712122256772 9.956136067214091 9.974168216980457 0.24745286038300315 8.607791245426029 9.767387577059052 9.90358075676603 0.8916431577097845 10.0 9.872108485645581 0.50095 10.0 10.0 9.72286333462617 10.0 1.4063447995860088 10.0 9.982104388575928 10.0 10.0 10.0 10.0 9.95962530305193 10.0 9.76015856069615 9.902503305361781 8.417191575051419 10.0 5.0005 10.0 0.6179612237527579 0.0010 10.0 10.0 
0.0010 0.0010 0.0017178075264575499 0.0010 0.0010 0.0010 0.07347928351187302 0.0010 0.021760030328206326 7.066090919910794 1.537323415105856 8.151058089651626 10.0 4.025253024846799 10.0 9.993801991083739 9.998036917154856 10.0 9.792853866247818 9.888744742437146 10.0 10.0 9.90928266064432 0.0010 6.117057926717373 0.44722115199825274 10.0 10.0 9.9197795486485 0.0010 9.951775949643023 10.0 10.0 9.596506075663676 10.0 9.977627215750069 0.0010 5.405091780528756 8.664121227725841 8.80278915015911 9.997387546209305 1.2224407186924626 10.0 10.0 10.0 10.0 2.0787552127245155 7.748302256282029 10.0 9.330603666960373 10.0 10.0 7.102650991562996 3.7155993145839092 10.0 9.5854317001383 2.1130049352789504 4.715453676266174 10.0 10.0 
0.0010 7.547652772425663 0.01389522489208209 0.0010 0.0010 0.0010 0.2863241588644327 0.0010 0.9952389327114013 8.681779107400436 0.0010 10.0 6.955925877298238 10.0 0.0010 10.0 10.0 9.244574273250842 10.0 9.780446784121295 1.8495591352079415 10.0 10.0 0.0010 8.107028669835074 8.166346871179812 10.0 9.982189794641895 10.0 5.3334312667908055 9.459657712279903 10.0 8.815446893034801 3.747706236840464 10.0 10.0 0.0010 10.0 10.0 9.543263043497477 10.0 7.49688581323278 10.0 9.934008058411882 10.0 10.0 10.0 3.5343826862884224 10.0 4.569185587432357 10.0 10.0 7.358996297052683 10.0 8.060677906613963 7.258140912848528 0.0010 0.0010 3.110783380644354 10.0 
2.122451774909632 10.0 0.007492492646610534 0.0010 0.0010 0.0010 0.001000000000000334 10.0 5.0020980391094225 0.0010 10.0 7.641292345071172 0.0010 1.4233355297566996 3.231492073319047 5.6203044493839736 5.3636813284587275 9.30795664165871 0.0010 8.387463400130152 1.946694679889851 2.6824879214519295 7.729021358540875 0.0010 0.6131928632908439 0.0010 4.808510125629817 2.060458084107424 7.824492573422473 10.0 7.1805513500388045 4.806247819959629 0.0010 10.0 0.6488366378386354 1.9348005778871809 4.995237123042261 6.065973910845778 5.794439100931234 5.638404166328009 5.000337472130094 10.0 0.0010 10.0 0.0010 5.6324603052334865 10.0 10.0 0.0010 5.354712243906685 4.941176443088824 7.469905126475096 0.9644362023362083 5.351392505427305 4.055388566195195 0.0010 10.0 10.0 0.0010 4.935649805700469 
0.07354354094838501 0.12950631234977386 0.03990238746343576 0.0019284024268767486 0.001252298477293022 0.0052690983392599516 6.028950756400404 0.17308366639915818 0.2528443718714761 9.928767873862634 1.7461424274492243 6.1880102514152755 8.100449998496778 5.473325258536728 4.016200884265007 9.925421723965304 9.93039018925363 8.064811403086331 8.833401600589113 9.955147865266456 9.690141250474825 9.860317894530642 9.984979012832644 0.4521084197349454 9.964152280444047 6.983963576419008 9.924149707350391 9.86922884172206 9.548868232888918 1.7049689003045807 3.2618462182097003 9.922420130356612 9.127224306055238 3.7084387913821115 9.668778624966125 9.910185138036114 0.33341824177216867 8.649887248621532 4.491270721801885 9.793456924113928 9.926121066458604 3.697315460838274 9.681811857802893 9.548891580265055 6.805881917908503 8.593650957252127 8.625942575345862 7.158048829742482 9.867309375914498 3.469652252794874 9.99332605239474 9.928240651077129 5.37510496606623 7.074659154066797 5.887644703279232 9.53420776688885 2.4116788539279344 2.2140180823195355 9.467251635122688 7.83476204155156 
0.0010 0.0010 0.06725265756181666 0.0010140575663412565 0.0019856383362226184 0.007133526673745562 2.7250020828077415 0.0010 0.9382420127332994 10.0 2.958840121214669 9.397524073288029 10.0 9.410468234813704 8.99364223188821 10.0 9.959061991368438 9.981829039160049 10.0 10.0 4.562492602728707 9.87156936571644 10.0 3.161287589952183 5.000500000000001 5.868634878895567 10.0 10.0 9.738411641891885 2.803996732158366 2.522373303370202 10.0 4.003458733252078 1.5759591386138547 10.0 10.0 8.197860728082631 7.176636124290644 5.459085836839181 9.22628363976309 10.0 3.7531359292895017 3.1896906618008254 9.528529314403485 10.0 10.0 9.897483809428937 10.0 10.0 3.592827198242555 10.0 10.0 7.908449006472212 5.729439553109207 0.8594165062033445 5.000500000000001 3.7967710450459284 2.976039154168327 9.778627834823485 10.0 
0.10146870885735926 6.125114297570759 0.006984778880094089 0.002378625362697467 0.005404080728159425 0.002006843469955018 0.1316752528889629 0.056044851595879866 1.4166656083331386 9.500449259894356 0.44636339936626146 9.15693990374096 8.964637021843478 9.630582862174714 1.603689544538969 9.884460321305188 9.95004522837663 9.902235883511683 9.783398382208002 9.774553625476956 9.128257051160093 9.951019743539426 9.615343506888285 0.2072013728071621 7.053710424389007 9.39308565176783 9.808314558126854 9.866233632018313 9.933499779075545 2.883590829647301 6.726795775688179 8.88399289114938 6.820367439004764 5.501610380541104 9.811997397020074 9.958634686243258 1.9011129167606973 9.633436515712578 9.50005 9.86962800874491 9.964315056949628 6.789525324858031 9.3647403923381 9.951603758901353 9.435299546967796 9.443039157227002 9.652718095891954 8.620338055045332 9.716118259808447 9.404551461178613 9.10806656293813 9.91985449272867 9.76064632391045 8.721090700061367 2.6518890337582093 9.73805671882048 2.9958767403227506 3.988720934617378 8.783583807949636 6.940375170027476 
0.0010 1.4271168935781402 0.1847065860282143 0.0010 0.0010 0.0010 1.752039686201225 0.0010 0.5988829771387579 7.925330955276574 7.668463815470171 10.0 10.0 7.064708109045685 10.0 10.0 10.0 8.858579484668873 10.0 10.0 10.0 10.0 10.0 0.0010 10.0 9.520768682127521 10.0 10.0 10.0 1.028384642487149 0.0010 10.0 10.0 1.1353827004942785 6.592400466565917 10.0 0.0010 10.0 10.0 10.0 8.422410695264317 1.6294630774046304 10.0 9.780331015584173 5.962900267589939 8.101322462168278 10.0 10.0 5.35772320545615 10.0 10.0 10.0 10.0 10.0 0.0010 9.944603122943581 0.0010 0.0010 10.0 9.667404539636891 
0.0015309072052764427 0.02608105340632957 0.0016925819186867576 0.0011931684104444706 0.0010426569200350016 0.0012168956914507547 0.01901246201013062 2.882624797251353 0.008934896984797408 9.546993667179844 7.930421618342488 7.037615161784215 9.986652141705699 9.726539763279744 9.976166440327157 9.999577875247464 10.0 9.040665463680003 9.982512009016617 9.999578303537664 10.0 10.0 9.996049422727014 0.024833559672843453 3.0610749905986507 0.0010 9.993596334626261 9.998290414067366 9.985850607613528 7.938334306796596 10.0 9.99510571561162 2.928524382306616 10.0 9.999984101681402 9.999999664232499 8.02650720958587 9.604494632479517 0.30283906388693216 7.80544049734144 9.992896629143711 10.0 5.000500000000001 9.97420321262181 9.98434912644057 9.98605725733441 9.63338683326157 9.612400144519505 9.988388022740756 9.94193146926149 9.930770132822836 9.999361696264591 9.766567935610052 0.27331682755506037 0.4436627593854409 1.0118764249881989 9.94642455401871 9.676555745892614 9.984764875261662 9.986799862086903 
0.0010 0.0010 0.022367491052821917 0.0010 0.003962660202920049 0.0010 0.0010 0.0010 0.629208700195323 10.0 0.19122897500717784 10.0 10.0 10.0 7.625771428444287 10.0 10.0 10.0 10.0 10.0 9.743587839399291 10.0 10.0 0.0010 8.097125372517844 10.0 10.0 10.0 10.0 0.0010 10.0 10.0 10.0 7.714834848534741 9.28598965947398 10.0 0.3671630173492799 8.549324992501688 9.217947663342105 10.0 10.0 9.755200130784907 10.0 10.0 10.0 10.0 10.0 10.0 10.0 10.0 10.0 10.0 10.0 9.714027664753822 3.8072751166405916 10.0 0.0010 3.571579862075783 10.0 10.0 
0.0010 0.0010 0.043456847973404614 0.0013086833443805967 0.0010 0.0011956088779639508 0.19052529621132508 9.5916622196564 0.0010 10.0 10.0 10.0 10.0 10.0 8.593935883906607 10.0 10.0 9.522959095552809 10.0 10.0 10.0 10.0 10.0 0.0010 0.0010 0.0010 10.0 10.0 10.0 10.0 10.0 10.0 0.0010 10.0 10.0 10.0 10.0 10.0 0.0010 10.0 10.0 10.0 10.0 9.977113960590447 10.0 10.0 10.0 10.0 10.0 10.0 10.0 10.0 10.0 0.0010 0.0010 0.0010 10.0 10.0 10.0 10.0 
0.0010 0.0010 0.005862177551329473 0.008270173639988365 0.0010 0.0010 7.378971138869215 2.415556236384838 0.0010 0.0010 0.7006825803045723 5.512126939816726 5.76126410762172 0.0010 4.75281224126457 10.0 10.0 0.0010 10.0 10.0 2.077415228748067 6.097616907199822 10.0 10.0 10.0 10.0 10.0 10.0 10.0 1.9561824347676928 3.107972104153811 9.850687574930072 10.0 0.0010 2.5202701594026746 10.0 0.0010 4.386749382465469 10.0 10.0 9.995049831384637 0.0010 10.0 9.668527359315254 10.0 10.0 6.682569256605191 0.0010 4.793073947767491 1.7313640945876565 10.0 10.0 4.769344468120598 10.0 10.0 10.0 10.0 4.271774614344611 9.4522080379854 4.952870489804924 
0.0010 0.50095 0.0010 0.0010 0.0010 0.0010 0.0010 0.0010 0.0010 9.50005 1.0363268693638017 8.427291973036608 10.0 9.50005 10.0 9.67983310429906 10.0 9.50005 9.876608279373102 9.692147711546655 9.773411097649868 9.995492066390375 10.0 5.0005 7.492718163986811 0.0010 10.0 10.0 10.0 8.192097011846226 0.0010 10.0 8.352456466476614 9.864920101761886 9.742358814338996 10.0 5.0005 5.0005 9.716261047174687 10.0 10.0 8.30042977504074 5.000500000000001 10.0 10.0 9.50005 9.646006813656388 10.0 10.0 5.197702897406502 9.994625389267625 9.742928937021086 10.0 10.0 7.809822171679968 6.365260258004256 5.0005 3.054773132373705 9.65647867287809 10.0 
0.0010 2.0315754090578726 0.05638686015537938 0.0012884698538110804 0.0010 0.0010 0.872624661608833 10.0 0.0010 10.0 10.0 6.674683124693546 10.0 10.0 8.158870080718515 10.0 10.0 9.79315455855591 10.0 10.0 10.0 10.0 10.0 0.0010 0.0010 0.0010 10.0 10.0 10.0 10.0 10.0 10.0 0.0010 10.0 10.0 10.0 10.0 10.0 0.0010 10.0 10.0 10.0 10.0 9.968995086187556 5.658036634968831 9.528506600589534 4.926530379029014 10.0 10.0 10.0 10.0 10.0 7.800600925908919 0.6834391011511779 0.0010 0.0010 10.0 10.0 10.0 10.0 
0.0010 2.601105275935029 0.0010 0.0010 0.0010 0.0010 0.0010 10.0 5.5292695622183246 2.7879205403471072 10.0 9.123475292966743 8.707800967637157 1.5570178454843537 10.0 10.0 10.0 10.0 9.607844137813627 10.0 10.0 10.0 10.0 2.6020886600479125 0.0010 0.0010 9.710765155507296 9.387169282186951 8.331564926192597 10.0 10.0 10.0 0.0010 7.830338743239473 5.907592452337131 9.542897407049157 10.0 10.0 0.0010 10.0 10.0 10.0 10.0 10.0 9.429640983227992 2.9451073470080806 10.0 10.0 10.0 10.0 3.039534282033347 10.0 10.0 0.0010 0.0010 0.0010 10.0 10.0 10.0 4.129745712313148 
0.006756895129617382 0.88148787420452 0.09051570416882265 0.0013856723928519091 0.002623684038598347 0.003634547280298937 4.585359522424041 0.0010 1.1250660613296102 9.214839665320486 3.4554494899157993 9.559274100085545 6.192446068921028 9.69656270377837 7.795012599880862 9.783715834070863 9.745304825290251 9.161826164105182 9.927097028606157 10.0 8.855222620861653 10.0 9.962684834692556 0.21913359765613913 10.0 10.0 9.995923832552121 9.857960083128065 10.0 2.018724064412435 9.415788828398387 9.999362251213546 9.495644848821469 5.038300475805099 10.0 10.0 3.06567288819303 6.359231834263371 10.0 9.941652741788312 9.574065495894295 8.027675887479678 9.189767691046121 9.652782795907326 10.0 9.484675401227783 9.985995370543108 7.551182204814225 9.805724649381744 8.88983784647749 6.397527471545723 9.984911734433776 7.363325135785294 6.733806653100226 3.0982580677922362 5.306305595099769 4.930464739187773 2.676520633691762 9.561491633141284 8.009855442901634 
5.033357183888605 10.0 0.0010 0.02814586697746557 0.0011997678348603137 0.06742351450578268 0.0010 10.0 5.125675110563204 0.0010 10.0 10.0 10.0 10.0 10.0 4.094274976904574 6.730467438412937 0.0010 9.59964327720757 5.2660539418162875 0.0010 8.136739472384392 5.451241643138129 0.22148734928357922 7.284279341340979 0.0010 5.975807070139823 5.277319239150354 10.0 10.0 10.0 0.0010 0.0010 10.0 0.0010 3.041792374047944 10.0 10.0 10.0 8.665949131931526 6.116301135915748 10.0 0.0010 10.0 10.0 0.0010 9.388814374683415 10.0 5.170283872035377 6.86158178312145 0.0010 4.60090082063336 0.0010 10.0 0.0010 0.0010 10.0 10.0 0.0010 10.0 
0.0010 0.0010 0.003250108746288249 0.0012030331911132416 0.001067196258230204 0.0010 0.9277617555685187 2.6560205782244224 0.09782176527584702 9.674476452731161 7.129897610235441 10.0 7.7181125869496485 9.834414302799498 9.847987021774488 10.0 9.989820053607973 10.0 10.0 9.981992795889116 10.0 10.0 10.0 0.14464387135326007 0.0010 0.0010 10.0 10.0 9.546707917813839 4.8750810432608755 8.798184454130256 9.933354682259358 0.9274499959858724 10.0 9.94487932962301 9.995946946977755 6.423897064620016 9.819587746603673 5.644473482263073 9.841015674875171 9.974661301050526 10.0 6.134712721604609 9.667709952679761 9.654795496019878 10.0 9.714337589882142 9.803928811472243 10.0 8.956018750250253 9.986470997425185 10.0 9.765622275064784 0.0010 4.741167343120206 2.9658635709265955 8.127141235092989 8.975219588894735 9.886775749856874 10.0 
0.0010 0.0010 0.01945537037037979 0.0026688851677050067 0.0010 0.0010 0.0010 7.662543806715225 0.0010 2.4485221977052563 4.464013073344808 7.076767126689189 2.10404076785435 2.10404076785435 10.0 10.0 9.922696367302505 10.0 9.856124844138575 9.7495039251824 8.254619586418453 2.10404076785435 10.0 0.6918066527545408 0.0010 0.0010 10.0 10.0 10.0 10.0 9.02821880535483 9.785113849844471 9.787347254893744 8.804559278929638 2.4450871723552705 10.0 10.0 8.522522934801255 0.38619001024853344 10.0 9.729875316642415 7.0500925076087775 6.8292291880374805 9.768107938826004 3.158981701258391 9.82507115411425 2.3538256822320607 10.0 10.0 10.0 9.7468274171329 10.0 9.322302531148308 0.0010 0.0010 0.0010 8.043308633066182 4.896302643321142 2.2070902523570313 4.261751419730675 
0.16487597092038325 10.0 0.09994448767157044 0.0010 0.0010 0.0010 0.0010 7.302656113717241 0.0010 0.0010 10.0 10.0 0.005464209273857712 0.001000000000000334 0.0010 10.0 10.0 0.0010 10.0 10.0 6.829038821953525 9.713503080484825 5.755858906661682 0.0010 6.248034826785174 0.0010 10.0 7.7270904104685405 10.0 10.0 0.06867674385407874 10.0 0.9445049963464518 5.22288737055143 0.0010 8.909603928373082 10.0 0.06003665057036223 0.0010 10.0 1.1515406064093634 10.0 0.0010 10.0 9.18281546451942 0.0010 6.882139372711165 7.3677775175686335 8.243628155577644 8.41314667993346 10.0 10.0 10.0 1.0443629637095686 0.2600618649317187 0.0010 10.0 1.7473877395016135 0.0010 0.0010 
0.004940667048680075 0.24044589391926285 0.0010 0.01030476154347621 0.0010 0.0021692411293641597 0.022075765993953694 3.6109581840209515 0.0010 9.780502359210038 7.5725162450929115 9.976284559093774 9.613342087784005 9.733492478613863 9.99905960079468 9.99977749919794 9.910124150156506 9.942427464121682 9.860749751436368 9.999995954191496 9.09090621811166 9.997129530625326 9.99999846027701 0.006575209970595519 0.2728865737336337 1.3840518146293794 9.999998268598848 9.868763092334486 9.999998837862597 8.969179231080494 8.686728058814468 9.978589980588618 0.770100374322932 9.91248618121536 9.944279656128124 9.934218443849838 8.55556317359035 9.597275824696494 1.0097872273924091 9.985626464466462 9.999835109756967 9.980131479131254 8.336327554580032 9.741873290851387 9.998545113790687 9.904746545496975 9.597645030052329 9.996915517079318 9.85517518447648 9.999389921871723 9.86203950563847 9.9777989485975 9.995790723066362 1.1788993642525734 0.9867572254705932 0.9892287112875033 8.161643853190867 8.528039607249285 9.848943748109365 9.997690615033786 
1.1696657662674592 0.0010 0.0010 0.007106311775096819 0.0010 0.00930710002038 0.0010 9.562879042691804 0.0010 5.5198461807716255 5.995195069671739 4.9533359067927725 10.0 10.0 8.45691564319545 10.0 8.08480096831612 10.0 8.174615976362013 8.025738395515793 10.0 7.242774868159087 8.086253322226185 0.0010 0.0010 1.9253488596232404 8.081504240485824 9.314812173138549 8.788449451366096 10.0 10.0 8.728358674812897 0.0010 10.0 10.0 8.028270866116335 10.0 10.0 0.0010 10.0 7.964370997962699 10.0 10.0 9.98039405897773 10.0 2.1093585956193674 10.0 10.0 10.0 10.0 7.809973799265058 8.087794038599343 7.891850999158765 0.0010 0.0010 0.0010 10.0 10.0 10.0 10.0 
0.029346586111880665 4.549739593378723 0.12850773173990923 0.002199477402673134 0.0011048322028526145 0.001418215450843167 4.934048405599394 3.4888246955251954 0.10936149079230702 6.275803322797374 9.812547854908825 4.374738943465534 6.175753336240901 6.806692934133181 9.66584087059666 9.978479887971433 9.994599370652438 8.703125829213445 7.423999514292898 9.982737648407944 9.195508133094469 6.239415435496134 9.99363279356585 0.5706832889496236 0.5883105830244348 1.3682026879421616 9.99053790646365 9.820635519873878 9.904744086603433 7.090095436924495 7.676045407649621 9.705320250579415 0.3351591294033396 8.908456644776205 8.425199074177637 9.814611462979308 9.66584087059666 8.308649052783661 4.11745192612163 9.397818509189145 8.893579511485752 9.668447454912442 8.759856120491301 9.943833158558704 9.705792793228383 5.055523446414787 6.93265259203609 9.66584087059666 9.971182583404696 9.10575280380355 9.991918606687696 9.913020117310019 9.806755939131271 2.3254378031590233 0.3794882858184876 0.3351591294033396 4.46289432931149 9.0237272624219 7.621639333308073 9.941295988043613 
0.0010 0.3806876095704007 0.031905522051042974 0.0010 0.0010 0.0010297239913563073 0.17063455856313164 0.0010 1.1769419778907235 9.71311890380137 5.0005 9.994073639283421 9.935682525307174 9.87418433180005 7.532252302921702 10.0 10.0 8.19861120083936 10.0 9.990381408758047 9.820697418103995 9.860748537081854 10.0 0.0838594971874126 5.000500000000001 5.000500000000001 9.981561822936236 10.0 9.989135219919353 5.0005 5.000500000000001 9.976436152719536 9.217692931739688 7.6867025519747525 8.426573704124143 9.996709263499008 5.0005 9.785400091255829 8.004443170352806 9.998333849759314 9.99796415547041 9.786280250106476 9.954875585097332 10.0 9.74148943388765 9.83483394050505 10.0 6.962213232338961 10.0 9.973691526503368 9.927373229498322 10.0 10.0 9.43519735264697 5.0005 5.000500000000001 5.0005 5.0005 9.819938045824367 9.733457013144502 
0.0010 0.0010 0.0010 0.0010 0.0010 0.0010 0.0010 0.0010 0.0010 10.0 5.211646534514095 4.399981844562027 10.0 4.906245993749495 0.0010 10.0 10.0 7.391034912440744 10.0 10.0 10.0 10.0 10.0 0.0010 10.0 0.0010 10.0 10.0 10.0 0.5339175138181886 0.0010 10.0 10.0 0.20684756136628968 10.0 10.0 0.0010 2.817757594087892 10.0 10.0 10.0 2.3524186771842737 7.799478033148635 10.0 0.6818354239923194 10.0 5.666138953663668 1.1658475373768993 4.019353785026839 10.0 10.0 10.0 0.0010 10.0 10.0 10.0 0.0010 0.0010 6.217073726794703 6.285585745033378 
0.0071945187382521265 3.3341782437465044 0.10642439615834769 0.008361001548266928 0.0010268079922607144 0.0012605112534595465 0.8036966622289934 0.10659202435716461 1.3076998113462057 9.972682449266761 0.9868082392873606 9.538174517698971 8.082266426927804 8.271429564522377 5.351084670638664 9.998378031980902 9.732326944584898 9.506277835135744 9.549372185266117 9.995131675037612 4.935543114436279 9.970733703934677 9.960008183263136 0.0026415486755612103 9.400538058213591 8.605344991615956 9.934683676843965 9.996495031267438 9.926601151566864 0.0010 3.605625282525746 9.252530112885921 9.67230788864149 3.8479680752283865 9.984266487796068 9.99311817557325 0.0010 9.253860052036194 9.49408855236647 9.499635774243858 9.995757435569548 0.812258533204204 8.40965643785414 9.992616676042763 8.918935609263645 7.984124309108491 8.277549200914477 9.066715727056746 9.530375459573278 10.0 9.899150787085032 9.995242156922298 4.052727898447239 9.77378630385523 3.8787400401861944 9.324963401914117 0.7169026824644191 0.45325748873678023 9.711270131478297 7.229377037297172 
0.0010 6.716583114738024 0.0010 0.0010 0.005723323588391224 0.0010 5.000500000000001 0.05315228925043737 2.053422230785057 9.941225465361331 5.000500000000001 9.13131766802824 5.0005 9.961226976596048 4.721805138496504 10.0 10.0 10.0 9.612972637271854 10.0 3.527852260403697 5.0005 10.0 0.00738866176254079 9.11153273394124 5.0005 10.0 10.0 9.984884486218617 5.000500000000001 4.3861859698419146 10.0 4.549532396473915 5.000500000000001 5.0005 9.96265091570702 5.704003908371008 8.078999848808493 6.214046832601552 9.947202014005086 10.0 6.95183373675567 10.0 9.99985869020529 10.0 4.742808734932189 5.0005 8.03012403424507 9.960020394521852 4.801593786400718 4.50055 10.0 6.763248495184972 5.0005 0.9649592141406476 9.986142218131253 5.778320847647632 0.50095 8.413016727514549 10.0 
0.0010 1.5762968668302095 0.0010 0.0010564691844573513 0.0010 0.0010 0.0010 0.0010 0.1954564207656737 10.0 0.0010 10.0 5.542822868204388 10.0 10.0 10.0 10.0 10.0 10.0 10.0 10.0 10.0 10.0 6.461668163647234 10.0 0.0010 10.0 10.0 10.0 10.0 0.0010 10.0 0.0010 10.0 10.0 10.0 7.879878036020352 0.0010 10.0 9.432955871522472 10.0 9.413445998038567 10.0 10.0 0.0010 10.0 0.0010 0.0010 5.381626103498529 0.0010 10.0 10.0 7.404371754929137 10.0 10.0 10.0 5.280715868141213 7.080763206628981 10.0 0.0010 
0.15211301659726584 5.000500000000001 0.0022593655853737505 0.003477557068107182 0.008962645581702972 0.0013055585579367303 0.0010 0.05724464853750225 1.394395155224522 9.50005 0.0010 8.481091549573772 9.001076760637137 10.0 2.0583878537594353 9.83574531114597 9.949629982764879 9.843663452541088 9.834078489269187 9.598851492126377 10.0 9.957656838446098 9.361577557582335 0.0010 7.771623565313673 9.800435967016885 9.69542208107986 9.770484286334632 9.965563061346087 4.247811507707457 4.651530958653289 7.964244209509883 5.0005 4.8215702167361645 9.969821126764352 9.95881370426593 2.80768818702486 10.0 10.0 9.781673538078715 9.969838029697382 10.0 9.747552044651727 10.0 9.879194687219117 9.893634525002192 10.0 10.0 9.565949097098096 9.784426021830896 8.37988079989569 9.872796182900478 10.0 8.546690911554537 0.7955420843554899 10.0 5.000500000000001 4.680598890594912 9.747552044651727 5.0005 
0.0010 0.0010 0.0010 0.008501576613782797 0.0010 0.0010 0.0010 0.0010 0.9554269975758662 10.0 0.0010 10.0 10.0 8.613872043390995 9.570862127335102 10.0 10.0 10.0 9.526016491434751 10.0 3.4491751847911254 10.0 10.0 0.0010 10.0 10.0 10.0 10.0 10.0 0.0010 0.0010 9.570862127335102 10.0 0.0010 10.0 10.0 0.0010 10.0 10.0 10.0 10.0 0.0010 8.415745578304527 10.0 10.0 10.0 10.0 10.0 10.0 10.0 10.0 10.0 0.0010 10.0 4.308765725468021 10.0 0.0010 0.0010 10.0 8.724235628924811 
0.04190476194538227 1.8403219532702437 0.0010 0.0010 0.00180915294097902 0.0011734076037167953 0.01429348437987996 0.0010 1.0090229078924031 10.0 2.6317165962780042 10.0 10.0 9.992066143032664 4.744943566859426 10.0 10.0 10.0 10.0 10.0 9.514664587011364 8.88002729802585 10.0 3.5361188878858507 9.693490362168248 9.764647616456887 9.853963816341464 10.0 10.0 6.110085980574773 7.726974849898612 9.528501872996692 9.269927543313552 7.03618943326144 6.3992035360874935 10.0 6.484980898119779 8.095336002300352 9.96738250555071 9.986775040552187 10.0 5.741723756850024 9.842718233098816 9.691386892853018 10.0 9.968811799504106 10.0 9.553044967534268 8.81489630759381 10.0 10.0 9.9703670116592 2.988934900488524 10.0 6.763450812596616 9.666848161881383 6.5235901708274096 7.405771437260537 5.722423952576072 10.0 
0.0010 0.8557650034003563 0.0010 0.005550587465242864 0.0010 0.0010 0.0010 0.001000000000000334 0.0010 6.402777919271464 4.884818952355494 10.0 3.6694750248822023 1.1793307305867264 10.0 10.0 10.0 5.09216750298756 10.0 10.0 10.0 10.0 10.0 0.0010 6.450026910917689 0.0010 10.0 10.0 10.0 3.487733460609909 10.0 10.0 8.867327946536633 9.154112129160051 10.0 9.605403185806761 3.3777892483562697 3.7507828756095174 3.9390720087260163 10.0 10.0 10.0 10.0 10.0 10.0 4.151970739226537 4.12096584971753 4.9114134452503855 10.0 10.0 10.0 10.0 3.8187740989468044 2.3080979958015533 6.411635573932004 3.2261986367294395 5.08983395132316 5.0005 10.0 4.46147966729434 
0.0024891968453145674 0.50095 0.01570296400509095 0.0010 0.001885996671664265 0.0032799745547206632 1.3791997399346063 0.03053719158314356 0.8174985562992626 9.802421720987407 5.000500000000001 9.50005 9.907807970812831 9.50005 9.50005 9.99696805149541 9.986792771872354 10.0 9.973078973256078 9.996926809136378 7.240924596454975 10.0 9.99360132296312 3.8136036624669813 9.062374210580415 5.000500000000001 9.997252557842561 9.987688515117082 9.988747819336497 5.000500000000001 5.0005 9.999243933862964 5.0005 1.910369039779673 9.96346120248821 10.0 9.468480294568174 9.50005 6.4733889991216 8.631279152511295 9.992058111192538 4.14935203341302 5.0005 9.896010551643126 9.50005 9.96690275819548 9.50005 9.53093928100587 9.999730134945281 5.0005 10.0 9.99788041442968 5.3717743898685395 6.93419135935323 2.049949073917502 6.467459659625012 5.127758429452449 0.5086792498704193 9.879550404359987 6.936490659893703 
0.05277203340535512 0.47455816011804774 0.14475366786222402 0.0010 0.0010 0.0010124285328355724 0.23663588217778517 0.0010 0.7748252816854765 10.0 0.0010 9.579057713749766 10.0 8.856636847147152 10.0 9.95054640337762 9.964718361736193 10.0 10.0 9.837733589732059 10.0 10.0 9.933325306298872 0.4124140803538894 10.0 7.980104420335625 9.923372821565387 10.0 10.0 0.9988204449318938 6.721875398113671 9.977379427134077 2.9387051858054494 5.3099250496989985 10.0 9.976816942148156 10.0 6.923145038710767 10.0 9.822640444953015 10.0 10.0 10.0 9.96465606023745 10.0 10.0 9.631154278692268 8.453320672249506 10.0 9.58358878493698 9.651364144544972 9.95966407348132 9.279244237062949 10.0 4.880806711798755 9.948407551804547 0.9262638355109498 2.343215290790385 10.0 10.0 
0.02379097536943664 0.14973405489666408 0.018040336534234126 0.0010799113326613707 0.00534485146472894 0.003759559962997089 0.6072490250607236 0.0010 0.8793101518301515 10.0 1.4581344336925657 9.393750974939277 9.65124192845705 9.358015196045056 5.213021721358926 9.95198811128763 9.957994184792225 10.0 10.0 9.892711887933809 8.942458383022487 9.158958301117721 9.953769058492275 0.0010 7.970584856474847 10.0 9.729105574645843 9.968034094726388 9.758993186569581 0.14417583030577807 9.951506849948913 9.993315759199765 9.669533781283475 6.406430797635463 8.72833682893914 9.915653377069672 0.3271394191160655 6.661489219892484 9.35922118666221 9.857448598525494 10.0 6.183995501986383 10.0 9.997742760903183 9.56572317641971 10.0 8.284555035632806 9.393750974939277 9.98204619468766 8.005711345950342 8.393850974939276 9.965619976756914 8.09374834918571 8.67440825243035 2.519626694661548 9.393750974939277 0.3460968510069846 3.1587912454726563 9.393750974939277 7.5016888627578435 
0.0010211078133640842 0.6170611934075528 0.0010532164261581904 0.001035309427967554 0.0014505971424126764 0.0010007959638184685 5.0005 0.013109923498230612 0.0010 5.000500000000001 0.02652153241833583 10.0 8.85941064765062 5.000500000000001 9.513432163506025 9.999799868913913 10.0 5.14337306078585 7.300560128976407 9.939570485854393 10.0 9.998300191171051 9.993317233895393 1.9011511589324517 1.3977488011989632 5.0005 10.0 9.999582371974979 9.999423738971219 0.028552130567844343 9.510877892407073 9.994010594646253 5.38368836545412 0.0010 5.000500000000001 9.999689156155602 2.565570381881991 5.193416109578115 5.0005 5.761907263800605 9.999931012866387 2.459190831560634 9.979108921425585 9.995654057370613 6.618584995235242 9.982414110260832 4.765520748117192 4.2342220571732785 7.7235000659118205 9.832442001426958 10.0 9.999950782794361 0.0010 5.0005 9.43992021147163 4.041686377146901 0.901324733279619 1.3529988838201223 4.2388186406107735 10.0 
0.04738521107166635 1.4320308266260897 0.07879291229747155 0.0010813880984058713 0.0010 0.0010 0.09194792654736461 0.10520905149413615 0.7677631632023603 8.01153091593517 6.551056417841757 9.24075855091321 6.121611755186057 10.0 7.85839116282343 9.951622114287067 9.951078248603363 8.070109679787446 9.677407371384227 9.952580380771636 10.0 8.499077235023293 9.952666995420346 0.0010 8.721451261287912 5.000500000000001 9.952573402932078 9.933130747491152 9.987128878971388 5.891926648364543 6.877414010455731 9.936547916814067 10.0 2.9749412839921074 7.326032336508645 9.95386240054239 2.845112887803689 10.0 6.4908597155709 8.774541292217773 8.614656099095065 5.0005 5.80193079751757 10.0 9.327944489784715 9.522013703846103 6.632317007319223 10.0 7.580448872649033 9.331227100397154 9.940841276752487 9.953399134576824 8.33671474109563 10.0 3.3420774815555108 7.930059433410408 2.468461242229141 5.0005 9.942595301669703 10.0 
0.0010 0.0010 0.0010 0.04067764585200866 0.0010 0.0010 5.000500000000001 8.579434185264926 0.3543782410649667 5.000500000000001 9.524650314944386 5.0005 5.000500000000001 9.828178921813727 9.683906313091258 10.0 9.91679594028941 9.380321929168831 5.000500000000001 10.0 7.496386771048691 5.000500000000001 10.0 0.0010 1.1302306893555838 1.0325596620419537 10.0 10.0 3.0892396924381167 9.546881465776938 9.057392194289209 9.975824461480322 0.0010 5.0005 5.720267403895835 10.0 9.366191235288563 5.000500000000001 0.9389884036032403 1.6810388101682348 7.256201852339517 5.0005 9.574869554671139 5.000500000000001 9.920576763639469 10.0 5.000500000000001 9.953510153179336 10.0 7.49855450981786 5.000500000000001 10.0 5.000500000000001 1.0253938313393267 0.0010 1.0199751033898277 5.0005 9.554050489699742 10.0 8.196323158047061 
0.0010 2.04906812510095 0.002078675543543022 0.0011433120736198746 0.0010 0.004290487893508947 2.256647477915246 0.0010 0.0010 9.988526164775784 5.997904891702378 4.800380767231113 5.786881976212252 4.935058464775627 3.3023212983449235 10.0 10.0 8.072487531139574 9.865293983966 10.0 4.732109701286829 4.8291709183070175 10.0 0.21272395142192008 3.7098616583417807 0.005619367095601513 10.0 10.0 9.271728548721129 5.080698637693538 4.769705547027193 10.0 4.7031191316739545 4.940014421180995 10.0 9.981129598280233 5.039164776759842 4.788885618975142 4.0534892530281885 7.911035489993212 10.0 3.812842022165015 8.3322706066049 9.160215511827218 9.014139445310448 5.723640010765618 4.759237591445118 5.5532284954497735 10.0 5.0005 9.967319550115782 9.99912275373247 7.216719199846003 4.891302706180597 4.767889310542379 4.819790568103304 0.7898997643053716 5.000500000000001 8.722905870451662 5.119485579325487 
0.016839721432742465 3.5463745520899383 0.0010 0.004210856867972091 0.0010 0.0010 1.0939550363527266 0.0010 0.8874535406835514 10.0 2.1869258555022975 10.0 10.0 9.696595363626983 3.23322797676655 9.991392854520564 9.988837185114548 9.643332817173787 9.92241549969004 10.0 4.878977453895019 9.039255167216968 9.981685735577662 0.5808813977813272 4.534213817429247 5.528811048394769 9.960180261811152 9.964623329116266 9.970656290754391 5.028943893895271 8.621089768945469 10.0 6.588550908128558 4.527207402115181 10.0 9.995146628245312 4.240499799865643 10.0 6.091294297014703 9.443416441596945 9.960884323359872 9.224897456268973 4.534213817429247 9.962217523866496 7.44806711400619 9.507973626296375 10.0 6.128588929482908 10.0 9.99175948243612 9.920546403477303 9.9665620395606 10.0 6.252628715787569 3.4839692411691403 6.116139781615004 3.3323390077218065 2.5454899960703394 8.10783628560331 9.735406683305802 
0.0612580152554294 0.007693283682121547 0.027470391020952237 0.0025752034281104974 0.0010882491767778592 0.001988279507314487 0.50095 3.6419262721321024 0.001241599529317604 9.50005 9.415405304278183 7.104195832994877 9.50005 9.50005 9.7014608919832 9.955403759882193 9.996591526185009 9.072964581568328 9.50005 9.968140334224769 8.984709001403521 8.684357848624325 9.999631542297102 1.5890391913071942 1.2669842089283139 0.004342674653913096 9.989697398625468 9.592012878470685 9.947027836324233 9.50005 8.706844006492602 9.99936374243063 5.0005 8.193938351672092 9.36406323036658 9.50005 9.50005 9.25704634402096 1.6702115825008252 9.380777165320758 9.99091813018392 9.447349798572827 8.063136922694612 9.844750453142764 9.584628090451167 9.358622958356985 8.48440679338669 9.50005 9.932038272896014 9.146295886366824 9.999553384867774 9.77711686999236 9.50005 0.50095 1.6449109426166664 2.1416999591819703 8.146727106841496 8.371586512861345 7.753710914336499 9.994744911744698 
0.0010 0.137868848584818 0.0034779138013265954 0.0019567818262245526 0.0016611251658251586 0.002772324088066034 0.0010 0.0010 0.0010 3.3461774164197484 0.08275111616731223 8.48108712631375 10.0 3.583639868496001 10.0 10.0 9.97724547405197 10.0 10.0 10.0 9.720223874851026 10.0 10.0 0.0010 6.509656406077689 0.0010 9.967968133759896 10.0 10.0 2.0513737788319375 10.0 10.0 8.726744982664833 9.193344946318025 10.0 10.0 0.40277634768261805 4.2376627235673645 7.389026422176251 9.604340209030527 9.941500975427166 4.300042082031574 10.0 9.969046756689318 10.0 10.0 3.5518845292043384 4.016987471728217 10.0 9.46922675929688 9.122497414347338 10.0 4.01240561922793 6.931318629153287 6.494457558534255 8.873920110439641 3.9216853305247286 2.9429645684757464 10.0 10.0 
0.0010 6.8835591355461405 0.0010 0.0015329461026203823 0.0010 0.0010 0.0010 10.0 3.137670722608995 0.0010 10.0 10.0 0.0010 1.1376828502006266 0.09282440706562262 8.762241180298659 10.0 3.991695524931756 8.743964703347451 10.0 0.0010 9.325544198934255 9.86307974549011 10.0 0.0010 8.43464364332262 7.462689551527891 7.97567713936959 10.0 10.0 0.0010 0.0010 0.0010 7.578003067351789 0.0010 6.949492927825277 10.0 10.0 10.0 2.934292179728854 0.0010 7.738383370143945 0.0010 10.0 10.0 0.0010 10.0 10.0 3.7743445644459164 10.0 2.444152261474568 9.971783976701786 0.0010 9.690938068124009 7.173242611747383 5.734979208445891 7.389659542337449 10.0 2.06829113337753 0.0010 
0.0013023070336543457 3.5769164486921543 0.006632088093787324 0.0010539363005175905 0.0020819757777788394 0.0011374809440109093 0.10552457642168614 0.030662571449081584 0.839651843411994 9.817119614079312 1.4035933906892009 9.98842447187753 8.169052594874469 7.867708999055954 0.0034513639754394365 9.993989712026632 9.982199561017923 9.974709946290469 9.984987407611396 9.923177011889367 5.0005 9.99599515631904 9.96085024228981 0.04679755866698591 5.257491780713838 7.453703977484189 9.974253966964653 9.983313240896651 9.994459483897145 3.213353534323684 9.89047694722251 9.912620483888649 9.000197827730878 5.678472632675659 9.959837653697763 9.963995164317634 1.5821303721865316 9.370490706631326 8.530371696896381 9.969347096008418 9.988978563361291 6.63808320785328 9.197773699620114 9.981565998987989 9.541885050584533 9.11849544553175 9.295156477050053 5.367012629739453 9.920703388328866 7.214782172949215 9.949457261037656 9.992713944238345 7.584089693978832 7.894186594299674 4.553847904785244 6.554865556330707 2.6172847250953843 4.363124718004132 5.448765711256652 9.97771158524014 
0.0010 3.8533520188720454 0.002833470064587409 0.0010 0.0033778654534810646 0.0024632005631288543 7.231797178608621 0.0010 0.885044050711153 10.0 0.0010 10.0 9.406478646882562 10.0 8.776787950017974 10.0 10.0 7.761070333524744 10.0 10.0 7.745456235316892 10.0 10.0 6.715604726754709 10.0 3.0637949097583967 10.0 10.0 10.0 6.281939360424829 0.0010 10.0 2.6784866220526355 0.0010 10.0 10.0 0.0010 10.0 10.0 10.0 10.0 8.258385952935969 6.453568543849069 9.971675014002374 6.443719955580988 10.0 6.11652703218042 8.51201311290259 10.0 0.0010 10.0 10.0 2.545440793117991 9.764454785909656 5.154768425036485 3.966003339679289 0.0010 0.0010 10.0 10.0 
0.0010 0.0010 0.0010 0.0010 0.0010 0.0010 0.0653842840485893 0.0010 0.848814286366517 9.676528416101903 0.0010 10.0 10.0 9.790555814785721 2.150125420798296 9.99982668789883 10.0 10.0 10.0 9.997095262584716 4.837132737063075 9.690070265616754 10.0 0.0010 8.87355895680351 10.0 10.0 10.0 10.0 0.7663216531841162 9.997801847250901 9.99674972456091 9.301909243446401 4.856567455008051 10.0 10.0 0.0010 9.90471748749479 10.0 9.864353452260733 10.0 8.85375263114426 10.0 10.0 9.164367290465268 9.679917487795656 10.0 6.690795222190129 10.0 9.94076454376634 9.787132700348543 10.0 10.0 10.0 3.200473944962526 10.0 0.0010 0.0010 9.8814979374613 10.0 
0.0010 0.0010 0.0010 0.0010 0.0010 0.001014258517888482 0.0010 0.0010 0.5614402215362835 10.0 0.0010 10.0 10.0 10.0 7.576335213120269 10.0 9.997254074869709 10.0 9.976349446549584 10.0 10.0 9.967827579300259 10.0 0.0010 10.0 8.559401635673638 10.0 10.0 10.0 0.0010 8.038351467552392 10.0 7.671825844960493 0.0010 10.0 10.0 0.5852444570800757 10.0 10.0 9.25164152355564 10.0 0.48914830797989933 10.0 10.0 9.920986798696605 10.0 10.0 10.0 9.997412208526248 10.0 10.0 10.0 7.8753743701126036 10.0 3.5470238297538006 10.0 0.0010 1.0635483973675641 10.0 10.0 
0.0010 0.0010 0.0010 0.0010 0.0010 0.001499329532559617 0.0010 5.306161740548912 0.0010 10.0 5.543829939407628 10.0 10.0 7.170071937553318 7.15565358593061 9.993100319716802 10.0 8.458586587177317 10.0 10.0 10.0 10.0 10.0 0.0010 4.893278744834713 0.0736214560321416 10.0 10.0 10.0 10.0 9.410299212887143 10.0 5.607847826479818 10.0 9.143212778470463 10.0 5.923655041222936 10.0 1.8943675828607573 10.0 10.0 9.947093785077293 2.061652581399541 10.0 9.9210080524148 9.669078681736792 9.691082722781632 10.0 10.0 10.0 10.0 9.96733892518322 7.6209225890731425 0.0010 2.219455628627733 0.0010 5.09831988364386 8.55478538787051 10.0 9.073315532036995 
0.0010 0.6076071342983226 0.05513483389394767 0.0034653436383040377 0.012208400100477395 0.0010 0.0010 0.21221845368460368 1.4325590398686212 10.0 1.2161486410142688 9.383529746454862 10.0 10.0 9.501280403879663 10.0 10.0 10.0 10.0 9.99713579738432 10.0 10.0 10.0 0.0010 6.631168992966055 6.2936802860867225 10.0 10.0 10.0 3.762840356743143 4.255457048911924 10.0 6.515214498762241 6.433766884993211 10.0 10.0 3.901467013599759 10.0 9.404210353282433 10.0 10.0 10.0 10.0 9.986133013142787 10.0 10.0 10.0 10.0 10.0 10.0 10.0 10.0 10.0 8.683406707301168 7.046413425454965 7.30821631387687 3.119444880000823 2.0659680889479466 10.0 10.0 
0.0010 4.589943913319587 0.0010 0.0010 0.047610266645563455 0.00812755027877537 6.040396396238327 3.2422046939041733 0.0010 10.0 5.686292799336439 6.268190274082328 7.943260045871291 9.363968535897321 9.47127365046731 10.0 9.991541969802581 10.0 10.0 9.776082867895576 8.117737894463296 10.0 10.0 0.0010 0.0010 0.027658989317801808 9.964961963947125 9.961432407974213 10.0 10.0 9.390128745298055 10.0 5.133412877922917 10.0 10.0 10.0 8.882380152648055 8.33766898833581 2.5838375573569055 10.0 10.0 10.0 4.318390174988661 10.0 10.0 10.0 6.75429877417418 9.220833027867311 10.0 8.538602512703886 9.211337494663107 10.0 10.0 2.176362322995894 0.0010 0.0010 9.621502917190387 4.183981008117174 10.0 7.963244080725241 
0.21502281350356953 2.0333471846015634 0.008164367970711397 0.009948006613934635 0.025115915676983153 0.0022258857932836848 1.8122228187370142 2.154114430972003 0.14338198587648865 8.626534998085658 2.7716894384304798 5.689396966153188 9.819931097223671 6.2639535125263315 9.851313208674673 9.829555935419103 9.863408990151022 8.353062744641806 9.835799240190283 9.793580175739864 9.689293928353734 4.476992357001088 9.736149861445416 0.8046965161098909 0.9615151730980643 0.26194177190098 9.77301175604623 9.775592998733472 9.651694275559503 9.891698355766941 9.834435833171558 9.724546011873919 1.0637884696517401 4.927208280000366 9.657063422202972 9.747719755455666 8.142742768849908 9.818848176701698 0.28146029773139863 8.593942693277134 9.763700781498992 9.977010800462196 2.2064005437298952 9.799842413071554 6.725445668982373 8.166274157283997 7.766014228940147 9.298431941807857 9.788103430839636 8.807789468508743 9.70680046545925 9.869188905268587 9.65231948868844 0.3006314517064542 0.23250839102546655 0.0010 9.866380565956106 9.041588372266014 9.500231358831552 9.909160688253383 
4.219457860570617 0.0010 0.23831669832078184 0.0161053216960146 0.029172607482195096 0.0010 0.0010 10.0 10.0 0.0010 10.0 5.272866962499318 0.0010 1.8921097209175501 3.43138178282146 10.0 10.0 9.61110248102218 10.0 10.0 10.0 10.0 10.0 6.220842158044336 0.001000000000000334 0.001000000000000334 10.0 8.202885607576773 10.0 7.979306239856493 0.0010 10.0 10.0 1.8363052070622738 10.0 8.720296704638073 10.0 10.0 0.4098205081293882 10.0 9.970168241687386 10.0 0.0010 10.0 0.0010 0.0010 0.6464946352105478 10.0 10.0 4.225746048485178 10.0 10.0 0.0010 2.2753542470282495 0.0010 0.36097258770386986 0.0010 7.409811670512495 7.550512031167184 10.0 
0.010971025016014192 5.000500000000001 0.0011934437039701363 0.0010 0.0010101153961040166 0.0010 0.0166319727329011 7.508273740374245 0.004088444429669105 9.921599980190527 6.956771426850041 5.51789454007407 8.517034713210128 9.763498705869875 5.121978416150948 9.98547140946734 9.999999637558814 10.0 9.43458555532277 9.99999714401203 9.98576578347254 9.412262609694835 9.909141160224738 0.013736062800428345 0.0010 1.405762184442466 9.961700802059479 9.674535967689597 9.993850336466778 10.0 9.763192528344671 8.062094902191975 0.4840265772056649 10.0 9.965714075950096 9.997680155884057 9.960649460524557 9.826238393897164 0.0010 9.337692357191294 9.966762821286435 10.0 9.002589260595947 9.999510340583413 9.339178729652392 7.2034990072426375 8.004433084995961 9.744467402995566 9.964895626150694 8.913581929066204 8.061231511491057 9.952755979860818 10.0 5.000500000000001 0.3712886563909424 0.0010 10.0 10.0 9.838565489570641 9.610650700012215 
0.0012364094791581276 0.02952814919794507 0.012967573076458 0.0010932378908328681 0.0063889118068619554 0.0010073898796503235 0.036126844239430356 0.015650268123068557 1.0315496458509803 9.76880831397093 1.7568753437307374 9.993770395925413 9.669742763670161 9.996372321494194 6.12569068020763 9.999557483040567 9.977342888569435 9.973580193296744 9.995366398899932 9.961636558942342 8.035705114815714 9.988848278911215 9.998744447989829 0.010629664001065183 5.624586523215252 8.615458044175885 9.995256174776772 9.995147158384185 9.968973100145417 1.875380432542074 9.510295329222906 9.999469965840076 9.975753468821559 3.8484630721560094 9.967765349743143 9.999477750664877 3.626441159593877 9.129046255862686 9.097756025741376 9.406661213972594 9.998672610432262 6.982206456071251 9.980492759863584 9.999844210693226 9.562404470025072 9.975319452814247 9.804285418737669 9.859969894281674 9.998221489374174 9.98646506945831 9.853202306676824 9.994701587720344 9.502770120067126 8.469939233000463 4.746525974863087 8.143115758658181 4.1044237053220485 3.603055358795339 9.994778101776683 9.990273576162195 
0.0010 0.4464340968368227 0.13749269809165734 0.0010 0.0010 0.0010 0.0010 0.0010 0.713441169068955 9.77728094262971 0.22546255857717556 9.255798248149016 9.77728094262971 8.801318692110673 10.0 10.0 10.0 10.0 10.0 10.0 10.0 9.812792498069198 10.0 0.0010 10.0 10.0 10.0 10.0 10.0 1.0011503804309818 7.164279754712104 10.0 2.691967972135596 5.502999019097439 9.77728094262971 10.0 9.64609609831835 6.937012291678378 10.0 10.0 10.0 10.0 10.0 10.0 10.0 9.77728094262971 10.0 8.91107212250027 10.0 10.0 9.692520809623085 10.0 10.0 9.77728094262971 4.67737608071736 9.396065172040949 0.0010 2.8139335597459403 9.77728094262971 9.77728094262971 
0.0011271646883494262 0.50095 0.0010 0.0010 0.0010028362520936977 0.00100168738435086 0.50095 0.0010 0.0010 9.50005 0.18261810965102662 9.50005 0.5413072983186091 9.50005 9.984994065762832 9.99987988179902 10.0 9.977904056380003 9.50005 9.788617436490142 10.0 9.999369856873304 9.999873438224464 1.6213575968559375 9.99559364668135 0.0010 10.0 10.0 9.914253102067127 0.48495698634452933 5.3392279857835225 10.0 9.830356697416551 5.000500000000001 9.50005 10.0 2.135101195681348 9.50005 10.0 2.6595501927449385 9.872039071523362 10.0 10.0 9.97964035417684 9.541783301962639 9.50005 2.391644622727175 9.50005 10.0 2.110502580090694 9.50005 9.999918262867432 5.0005 10.0 5.000500000000001 5.942668374205599 4.219853141816537 4.898269786336001 10.0 9.99998397623503 
0.06608175894251 0.0010 0.0010 0.0010 0.0010 0.0010 10.0 10.0 0.0010 2.5347935852173715 3.9237337293948378 5.463620818812998 1.5496865075601534 1.3405879164216157 9.644532743471197 10.0 10.0 3.8918385838268095 10.0 10.0 8.967996199831038 4.84637748560632 10.0 0.0010 0.0010 0.0010 10.0 10.0 0.0010 10.0 5.427315210681007 10.0 2.101342673610655 6.386692253339833 0.0010 10.0 10.0 3.625837790792214 0.0010 0.0010 10.0 10.0 0.0010 10.0 4.989662700614058 0.40642842069359464 0.001000000000000334 8.928868175302783 10.0 10.0 10.0 10.0 7.143144583675259 0.0010 10.0 0.0010 10.0 8.6825885000521 4.6053069232989685 10.0 
0.0010 0.0010 0.0010 0.0010 1.6452204147166982 0.01671160051291828 0.0010 10.0 0.0010 0.001000000000000334 10.0 0.7961444517787823 0.001000000000000334 2.7665210250392827 5.000500000000001 10.0 10.0 10.0 5.497161382209483 10.0 4.872948853644656 0.001000000000000334 10.0 0.0010 0.0010 4.478945279999413 10.0 10.0 10.0 0.7769263755106142 9.551287017658158 10.0 4.418036589217544 10.0 0.001000000000000334 10.0 10.0 5.724279135685254 4.8929104598423026 10.0 4.669342518852459 0.0010 0.001000000000000334 9.994373963600157 0.0639743131823094 0.001000000000000334 0.0010 9.48648730516641 10.0 10.0 10.0 10.0 7.6632252667068395 4.826552244326085 5.649179258303684 4.4349049119438275 10.0 10.0 3.4360619425932493 0.9328318148847776 
0.004521845179421269 0.31464232102112244 0.010967388513971318 0.0014517711378538853 0.0055429274346320435 0.0025716559517207347 0.47975672854176304 0.029848745615784367 0.6864636121962844 9.62701854448505 0.029848745615784367 5.649499056646095 9.703084654961854 6.714159238827651 3.7496069724002474 9.512826321338625 9.942388861889615 9.891474418596346 9.609161139140422 9.869514164970381 6.552918183668541 9.040475724168784 9.997289552112388 0.4243135010152167 9.971151254384216 9.98585274129576 9.981224373636707 9.741010584933516 9.88114238722965 1.4790832509212826 6.737362138748569 9.641167173672846 7.975523402756473 1.0297539454481954 8.959786773589553 9.171423276601224 0.029848745615784367 9.288661704171403 9.973393623343535 9.027643810848604 9.815137161489579 3.7078268776018417 9.5853471870698 9.948624500766226 8.072314032766135 9.859508655786085 9.971151254384216 5.000500000000001 9.903009924657674 9.751704176314895 9.706565420452268 9.888699658238101 5.000500000000001 9.97432054364463 2.9856287712906124 5.000500000000001 0.029848745615784367 1.7630384896738094 9.735227600209022 8.887934025063894 
0.002485579940728372 0.6209739467159014 0.008475454401498874 0.0032613551820347693 0.0010059511735169603 0.0012756965730667178 0.5077751401948488 0.05086084787013556 1.4443421305347444 9.92762094599187 5.8273489850673625 8.559232516439616 10.0 9.800085895534362 9.97505109724297 9.98364794784377 9.999315041517939 10.0 9.966314888742714 9.56887091767405 8.330153119929344 6.77117247575236 9.552395165251554 0.9685163510463406 2.0875040656019643 5.845098135707985 9.99964607192108 9.999495101211545 9.94235054728064 8.317499900067924 7.117537218463207 10.0 5.000500000000001 5.0005 9.08465501993837 9.999446404932891 5.0005 9.275194849164194 5.305387601256092 9.788612677662936 9.99989793209267 8.411168939498804 6.166670663644005 9.458476059653243 6.9618246823384835 10.0 8.875720348071331 9.8730876773075 9.92769944789883 7.208894161273589 9.99723868859209 9.997339489171257 8.156352871005321 7.604225614757203 2.7598645992259128 6.4820600352993 5.0005 6.859339794511188 10.0 10.0 
0.0010 5.297612876336864 0.05905157056612481 0.0017223419361570265 0.0010 0.0010 5.687236086356913 2.614081760766063 0.09850092435115324 5.9053085773575695 10.0 4.2240414912153135 6.010021223270471 6.291671992007979 10.0 10.0 10.0 8.849732158342137 7.147020221825307 10.0 9.631446517811757 6.133097243956655 10.0 0.0010 0.0010 1.6889661918404952 10.0 10.0 9.910366173598 6.908467969585914 7.836434406649049 9.656366866529158 0.0010 8.467799294465797 8.543635399852452 10.0 10.0 8.111107301794666 4.06332003852587 9.255389340637894 8.680289335623646 10.0 9.388366879247556 10.0 9.950005 4.50153177697207 6.987571065294014 10.0 10.0 9.154391373111451 10.0 10.0 10.0 2.415634326397207 0.580984851642703 0.0010 3.7551763949035672 8.959523308841602 7.307093991631457 9.950005 
0.11436870108841764 1.0615625348918838 0.009478409539892239 0.0025453868761068726 0.00165599601217927 0.0010100507396584588 2.6110979722954695 0.015036466671953973 0.9714108597558103 9.811764497492906 2.00011946514835 9.97336607436057 9.650742801889422 9.551737917789458 5.646655462037396 9.996685339087229 9.997192973891785 4.6111915758577044 9.984765811968149 9.992621708625228 9.49912757380733 9.997952121975615 9.99595971928176 1.2024666387840397 9.43047245726433 4.50055 9.997818713224902 9.527547035773207 9.998741001492247 4.705105128776025 9.27781036467338 9.999429837687035 8.009818346464064 6.108462300735246 9.98049792484335 9.980621660059423 0.6115915758577048 6.974474919820854 9.670282988480809 6.113168273917702 9.998361595033066 6.470484643751569 9.987337931959482 9.974270622069575 9.746747415436367 9.57493216181231 6.79814256882602 9.735708934591665 7.124837801331311 8.337636301873978 9.466300849524917 9.99821520992404 6.774827913609221 9.550813461257752 0.3201721288746064 8.631004220121218 1.6171050650489964 1.7135276707891665 9.882333761938495 9.43473733719478 
0.5410605160909432 3.548766575880598 0.0010 0.002772470460254154 0.0010 0.037754050315631435 10.0 2.376637487674959 0.0010 3.017045581665039 10.0 10.0 0.0010 10.0 1.3851777161841818 10.0 9.883246302777584 5.370725581351582 9.49265015952173 9.947757789474505 1.915504361448848 6.865727656918776 10.0 0.06034761750342675 4.696568278602003 0.8251471059906756 10.0 10.0 4.7112829752229555 0.0010 4.69224582840132 1.420953814586988 0.0010 10.0 0.5512808413404326 9.885245157135458 4.649647339037126 8.05937618286185 0.0010 2.522020047796808 10.0 6.582707669411996 2.0516158027034415 9.82119469764567 7.9942292853508565 0.7017454141783017 8.951319193595905 10.0 2.449536600909455 0.0010 5.32069301045837 10.0 3.720818883139572 0.0010 7.678473881905772 10.0 5.707537772667101 9.240513566870659 0.0010 0.0010 
0.0010 0.409005522393878 0.0010 0.0010 0.0010 0.0012155166248696565 0.0010 0.0010 0.0010 9.226110705485704 2.9868967175369034 9.419008107549248 9.060382949101957 9.773033393996718 2.990430102281219 10.0 10.0 6.774026039469495 10.0 10.0 3.246116952371419 7.336388510520049 10.0 0.0010 6.128194458001838 0.0010 10.0 10.0 10.0 2.5500280653275214 3.233615356388678 10.0 9.64739386025795 0.21026871842008532 10.0 10.0 3.1834055257865623 10.0 0.0010 10.0 10.0 10.0 3.1714724013431104 10.0 10.0 10.0 7.624808659562715 9.519162743935802 10.0 9.756976781168289 10.0 10.0 2.9110906638213696 6.923225664230185 7.566063744486804 0.04295108109911805 0.0010 7.882503644832795 10.0 10.0 
0.0017329302974532284 0.011213150786073153 0.0010826363048947886 0.0010848636296632436 0.0011045642763304658 0.0010114586024637978 0.0023060039383397592 2.174562732552229 0.008142656205702972 9.926310649167803 9.233489952913171 9.999805282593018 9.892837053302909 9.74687671916783 9.951466293810315 9.965255969224586 9.999911179994642 9.905231792280535 9.998315903361183 9.902850797940276 9.990352013318955 9.999286944087578 9.999861038273707 0.21575951117360193 4.811208921188572 1.3492779655325426 9.961363758040568 9.998673792083723 9.99974011295578 9.932879654153039 9.941528658551057 9.995635628105791 2.201886916802656 6.450151649937293 8.077793426942087 9.992844553678985 9.745225381826641 9.725696601163445 5.290159004337217 9.998705603971583 9.99973362565937 5.450746791854446 7.564292997062232 9.229148665853513 9.535916673758038 9.880181633269139 9.56885887814078 9.899581154629649 9.990688423259176 9.943149632614242 9.996276334998502 9.957448759866285 9.859841513602941 3.1343990069519556 1.2777086120708034 2.4986921821370505 5.571996534299646 9.796664232656756 9.958954649450005 9.833338081695896 
0.001193710512802931 2.56466384287538 0.0011899681107376556 0.0011882162704876663 0.0023155206550303214 0.001011823213254289 3.161102283750833 5.0005 0.08197969365080632 5.228627836256295 6.197987189904245 5.0005 10.0 8.007647857928772 9.65354470596702 9.999166312082313 9.999722147245588 9.994620451271786 9.943365261343143 9.914459446858704 9.726381322048208 5.35027711477209 9.985775072429664 1.1548247795214204 4.771703391341819 0.2963600510450849 9.981478534549918 9.930628071015192 9.99773809391707 8.610193811976192 9.722496505324337 9.999918906913798 3.9949140741783395 6.8808616222306735 7.7346454513470935 8.987317339295002 8.762494243161724 9.821242372285836 4.769285216266616 9.860535483034049 9.99372432218813 9.62745787910012 5.000500000000001 9.999888859271485 9.550846427205453 5.141220034056928 9.792647395778758 9.89844603245182 9.976932088183489 8.854173513665192 9.72638917323253 9.964725777697446 9.840455273954996 2.373194951887969 0.16089029181235673 2.2242995650820903 6.616746541141833 5.0005 8.322147507338968 9.990734824398473 
0.08037663483330877 0.75685829863105 0.016920929843379364 0.011263592758050648 0.005656359477141184 0.011694283402151347 2.921398296294325 0.009251921633344984 1.0630815961613214 9.374696016138536 0.0010 9.903380504980813 6.29258131375946 10.0 9.37158887760129 9.939527975790396 9.784891262970504 9.555075999768219 10.0 9.919868838800937 4.662498613166004 8.611521180857713 9.9844645342414 2.820395729238153 10.0 10.0 9.965600226475194 9.771708893309615 10.0 7.682210523825438 1.511981837306407 9.170032435416765 5.482773541366737 0.5888669744265872 9.146517389953527 9.982542060790596 3.768202563452567 5.652493728735575 7.114007565142847 7.859764417172151 9.734367521815905 0.0010 5.282972368926043 9.683320159673618 7.940365653389937 10.0 6.643613608292942 7.086647660544413 9.838939979082888 5.275460603443998 9.163968644096311 9.89503296400507 6.717522646195347 7.444171235917658 0.379358792756211 9.861867604240693 2.2360102185021344 0.1500419493816899 8.640590192371823 4.210751174528326 
3.0389473500077258 10.0 0.0010 0.014411160160735854 0.0010 0.0010 0.0010 10.0 0.0010 0.0010 10.0 0.0010 0.0010 0.0010 0.0010 4.247070351377166 5.430394874934518 8.204076236629913 0.0010 6.956551660425378 1.0500431818192058 0.0010 6.997576367664368 10.0 0.0010 0.0010 0.0010 0.0010 10.0 10.0 0.0010 0.0010 0.0010 10.0 0.0010 0.0010 10.0 0.7580034859769746 0.0010 0.0010 0.0010 3.639235955452999 0.0010 9.522349420019921 0.0010 0.0010 7.964645486456942 9.82524237463723 0.0010 0.0010 0.0010 6.95552466130675 0.0010 0.0010 0.0010 0.0010 9.037958838908015 10.0 0.0010 5.619452507281341 
0.0010 9.745036264543671 0.0010 0.0010 0.0010 0.0010 10.0 8.262222826927141 0.0010 1.2000065975414569 10.0 7.578803110159975 10.0 10.0 0.7912239499926592 10.0 10.0 10.0 10.0 9.861706130591156 1.5561035032699575 9.598224007060354 10.0 0.0010 0.0010 3.9648000498665734 10.0 10.0 10.0 0.0010 7.061931435742022 3.9799132420852628 5.021487152071213 10.0 7.4854326640518085 10.0 0.0010 10.0 5.225140268461429 10.0 10.0 8.700465807462171 10.0 10.0 3.0363433652295546 0.0010 8.009275737392217 10.0 9.691923444858947 10.0 9.404020918087184 10.0 10.0 10.0 0.0010 0.0010 0.0010 5.319394545000862 7.555870927817523 10.0 
0.0010 0.0010 0.00115985933994565 0.0010 0.0010 0.0010 0.001000000000000334 2.1577525625630707 0.0010 10.0 6.533987679448434 7.942953819152389 9.54528074917221 10.0 9.93920192398673 10.0 10.0 10.0 10.0 10.0 9.766586912560411 10.0 10.0 0.0010 0.0010 0.0010 10.0 10.0 10.0 10.0 9.087589234315043 10.0 0.0010 10.0 10.0 10.0 10.0 10.0 0.0010 8.734958688348865 10.0 10.0 7.262246202673713 10.0 10.0 10.0 10.0 10.0 10.0 10.0 10.0 10.0 10.0 0.21355882711233498 0.0010 0.0010 7.699806668913822 10.0 10.0 10.0 
0.012276004441584037 0.0010 0.05740618553256807 0.0010 0.002876577583794968 0.006488437651778161 2.9695803074083194 0.11954360749623404 0.9370293758712072 10.0 1.1336404363957548 8.936409996374913 10.0 8.87484783817316 9.009892259282957 9.927722341635043 9.961817505820282 10.0 10.0 9.736733671778053 4.9079651926547045 9.985330897825751 9.942091950274643 3.2744884006884787 9.978346072601582 10.0 9.97375639623157 9.988772034206997 9.733506884795315 2.6407858204088304 2.459892491715144 10.0 4.919255847214781 0.11256429822687242 10.0 9.998825617445052 9.293137649942176 7.610584124984349 6.324901949187989 9.075739951079552 10.0 3.579125015260504 3.6136159269322143 8.929466447968828 10.0 10.0 10.0 10.0 10.0 3.6136159269322143 10.0 9.9970068185949 9.764280091398968 6.709602652253165 0.0010 10.0 0.8302938382981839 0.0010 9.862587958738818 9.688332638766546 
0.006635907391087116 9.9288231011255 0.0010 0.020875052644368817 0.11830541547723389 0.0010 0.0010 6.470276597613975 0.0010 10.0 4.66457909931748 10.0 10.0 9.168139685745663 10.0 10.0 10.0 10.0 7.579750494081381 9.989102722574312 9.675003686026587 5.472985463100157 9.70615324444421 0.0010 10.0 0.0010 10.0 10.0 9.996894656098043 2.5065251682806595 10.0 3.228277129109455 10.0 9.518422902185774 0.0010 10.0 10.0 10.0 10.0 10.0 10.0 10.0 3.812071025568706 10.0 9.50614426289111 3.942343661196208 10.0 10.0 10.0 8.268671694659238 5.086727329198386 10.0 7.660908097465802 10.0 0.0010 0.0010 10.0 8.270161556996605 0.0010 10.0 
0.0010 6.768157838195371 0.0010 0.02441386535944147 0.0010 0.0010 4.093377952612072 0.0010 1.8560477483443667 10.0 3.454988900493257 7.809231693758332 10.0 2.7951953707769825 4.939239860098595 10.0 10.0 10.0 10.0 10.0 10.0 7.30584465455083 10.0 6.043230281964396 4.427040548670932 4.176217634961849 10.0 6.622019514135205 10.0 8.70129674939528 10.0 9.749633600450114 4.628999504719947 5.310830938106669 7.115386321131244 9.258609600913477 9.189323494167116 4.971976910876377 4.677974687096195 7.619362893957508 10.0 6.772110586792578 10.0 10.0 4.753659379245268 10.0 10.0 8.68397714550828 10.0 4.294662052985266 8.947779339873204 10.0 7.831171421212815 6.766910905446787 1.9346485649778389 4.520330201798106 6.167508462615378 9.58883402776587 9.4184334909616 10.0 
0.6114156338713478 10.0 0.0010 0.009530718197279645 0.0010 0.0010 10.0 0.7388353256248426 0.0010 0.20869834259565434 0.2881489027605958 8.735045256583147 8.400194156464572 6.305171917159915 0.4882342324677527 10.0 0.552041288558473 0.0010 10.0 9.985583409229644 4.832139106191664 10.0 10.0 0.0010 9.759596647770694 0.0010 8.467072325835359 9.997781209543813 0.0010 8.03233046807615 1.7932688758945816 0.0010 10.0 1.49247740397118 10.0 10.0 0.3707186659018805 0.0010 8.07238299919736 0.0010 10.0 10.0 10.0 10.0 0.0010 8.427938112219682 10.0 0.6877174189625823 10.0 10.0 0.6177513835450864 9.539780506317431 2.666695545943856 8.259430900829567 5.114984792848337 0.0010 9.52177713485712 0.0010 10.0 7.469226685968624 
0.0028183658060940975 1.1106889836937297 0.0010 0.0074046951264041885 0.005024877227968107 0.004683514598266844 1.3087334733171203 0.008657044617554167 0.933955082294745 9.612170400451712 1.4316088684197652 8.69226652668288 9.758616664341682 9.800717301594686 5.859475367606987 9.96637177594785 10.0 10.0 9.884239632566738 9.848213126004017 8.435056648457898 8.906049035075275 10.0 0.0010 8.340703733413687 9.510572524756236 9.693063480988766 9.839864923559485 9.656098920546768 0.4921241176391744 9.660751967599033 10.0 9.511666315869864 6.60417523034192 8.204206965525053 9.887613734072666 0.49487702717819193 5.322028654024831 10.0 9.805383726202058 10.0 5.149155094774758 10.0 9.972508104514796 9.1583198089052 10.0 7.312892460704887 8.91652630290179 9.90404952491417 7.184089771599141 8.142722107727488 9.979561944568378 9.423947045175607 8.792255358973653 2.683024151740726 8.69226652668288 0.0010 2.521021969877827 9.134042806291195 7.838383922039555 
0.1495427598810144 0.6557320706250298 0.019160378680280574 0.0010442602334877758 0.004530040270585574 0.0010711378061769676 0.5384964450467333 0.07104264850146101 0.6370120506429809 9.966742511123824 3.9256983830814596 9.8605103522501 9.250333339503992 9.933250248184113 4.757860994792727 9.855365298584237 9.727122545898848 8.932436257476821 9.913402838210581 9.851525644183361 7.445135526083199 9.822800530979942 9.854926284249292 0.40966806668615385 6.315186790656448 9.948776150024713 9.902689045952746 9.991490201196154 9.978339522482752 0.1783709434377877 9.270691105580259 9.981589147034926 9.932310485901017 7.522563207408707 9.862598670226863 9.849244172601056 0.18706818972875616 9.952879852613119 5.000500000000001 9.182378435969007 9.836067011864397 8.743504503900276 5.277990858772315 9.330888842471014 9.962640807433282 9.967033329850125 9.901127998821334 9.934303608514636 9.896808606404575 5.445732696210195 5.000500000000001 9.851745571210493 9.435538952020432 5.000500000000001 3.4068295265163533 9.341698260939594 0.1436516443313177 5.724840246466394 6.397483518577129 9.740683482964853 
0.0010 0.0010 0.0010 0.0010 0.0010 0.0010 0.0010 0.0010 0.0010 10.0 0.0010 8.571698745503742 5.566953264028171 7.80949906278976 0.0010 10.0 10.0 10.0 10.0 9.961884960632116 0.0010 10.0 9.847559956998987 0.0010 7.922072290874155 1.2458240100783744 9.963684470600683 10.0 10.0 0.0010 0.0010 9.87090115752789 0.0010 10.0 10.0 10.0 0.0010 10.0 7.9813064000381235 10.0 10.0 0.0010 9.566027194186663 10.0 10.0 9.519324612295243 4.80690601298103 0.9211715662741193 10.0 0.0010 10.0 10.0 0.040582716564518506 6.854407038437802 10.0 10.0 0.0010 10.0 0.0010 3.7529476058446485 
0.0010 0.0010 0.029618469069333964 0.00138100880312053 0.0012594835456277284 0.0010 0.03160265239728943 1.8341126214537424 0.0010 9.249076215009937 5.388515414541044 7.597116469719858 9.5043613700752 8.963503947593495 9.717510320710986 10.0 10.0 9.367160386493202 9.986000415354512 10.0 9.760596720259393 9.910449746019415 10.0 0.08389165078430572 0.051853727979326636 0.05229260162875349 10.0 10.0 10.0 10.0 9.113863341478195 9.640276186793272 2.4747851515975468 9.658655339864689 9.929265623095759 10.0 9.88821798751599 9.052410711083517 1.2641928264850861 9.022736995332204 9.977588678111054 9.359319117061997 5.79256022387471 10.0 9.524966594263812 9.505043567361795 9.346065663856368 9.64505344495576 9.599753312089959 10.0 10.0 10.0 9.233186151961135 0.13373826748744033 1.2216147602170557 0.01793941442800906 7.763424832163054 9.964694658434832 9.892520812105785 9.754113911721028 
0.0010 0.0010 0.0010 0.0010 0.0010 0.0010 10.0 5.383102377117617 0.48756362097326617 10.0 2.635447390285691 8.135269364599036 10.0 10.0 10.0 10.0 10.0 10.0 10.0 10.0 5.0743054919058155 10.0 10.0 10.0 6.160147059428447 1.111521954804057 10.0 10.0 2.9925976708806075 5.945346928492204 1.5273330665447107 10.0 3.289035316857867 5.2461972569552 5.759596211794587 10.0 8.175086586558152 10.0 4.609328385026808 2.668318664489538 10.0 10.0 0.0010 9.938986216519831 3.1310406461021305 3.3239327619968453 2.677082895562297 10.0 10.0 0.0010 5.34024018542476 10.0 10.0 6.334391081231812 1.4568871766854374 0.0010 3.435105267913026 2.4917620993759098 5.375672423199879 10.0 
0.005522340604008541 0.6530898726891096 0.011169118868622537 0.0019124148261993575 0.00805307212832208 0.0017592533080422166 0.7460510555495742 4.706937055563447 0.017901499273549778 9.693145651401162 7.2136839807738955 8.565766618287476 9.585514367050243 9.803580339520463 9.886591366930125 9.994519455632544 9.990413695278248 9.81260646734208 9.534617972505751 9.981349052022024 9.86663550679148 6.812606694124549 9.99242549303343 0.6656595750097598 0.795324917629301 0.2731856695115864 9.9955488611942 9.986104795456827 9.93410767871039 9.202967933625926 9.728339812880042 9.673213325373338 0.28450925941355976 8.31877666916619 9.445613629985763 9.992960231338625 9.825110617008715 8.474345412791795 2.028071446371658 8.826585164081143 9.968479671931808 8.820592441507591 6.202419186214747 8.977520187062765 9.540239695366145 9.420390047209874 8.603503685441716 9.557265685463697 9.926403924715665 9.380218954696701 9.622822502845466 9.561251541707811 9.756738877809918 1.1516651736436634 0.3833002340388568 0.12819411592979235 8.06396042495094 9.232569532265178 9.457065278248239 9.960435135442612 
0.0010 0.0010 0.01453419400643495 0.0010 1.8367522638753986 0.011759067666590597 0.0010 10.0 0.0010 0.0010 8.54625666301985 0.0010 1.6992987811602278 5.682143467641598 10.0 9.995193166990699 10.0 10.0 4.50055 10.0 4.1346428577670284 0.0010 9.873254031254156 0.0010 0.4735132463179186 4.381296171466278 8.41083991782266 9.95037803824977 9.07368683654665 5.500449999999999 10.0 10.0 0.0010 10.0 0.0010 10.0 10.0 9.100110333350578 0.0010 10.0 4.140678579331928 5.500449999999999 5.475612688800174 9.9860010624232 5.500449999999999 0.0010 3.8779309910419846 10.0 10.0 10.0 10.0 9.99526990618565 10.0 0.0010 5.44946171430815 5.1233075231449465 6.709366390299683 10.0 5.368739503007488 3.1772254552087125 
0.0010 0.0010 0.0010 0.0142448036230025 0.001933765770249556 0.0010 0.0010 4.007271563991503 0.0010 10.0 9.168650583431436 9.371863009691868 10.0 9.561785846253455 9.994597208385407 10.0 9.858827465216955 10.0 9.875792953439017 9.960700943260905 8.211422634023073 10.0 10.0 0.0010 0.0010 0.0010 10.0 10.0 10.0 10.0 10.0 10.0 4.522685618906212 10.0 10.0 10.0 4.849155684495714 10.0 3.8633093194492716 10.0 10.0 10.0 9.124614286944036 8.417999972040224 10.0 10.0 9.87843334614308 10.0 10.0 9.319827925673376 10.0 10.0 10.0 0.2271713655310772 0.0010 0.0010 8.369366377315707 5.651717204184069 9.7073790239879 10.0 
0.0062825461790022704 2.3809413335057563 0.052933551510426266 0.0010158550646600546 0.0010 0.00225570753554739 1.0401233778823302 0.042446880635442094 0.790365536680585 6.535582452077991 6.885780183822355 6.9967017953336725 4.289884649488669 9.990313423096774 5.792483894056226 9.994874324860941 10.0 6.813526806437786 9.957091209309366 10.0 9.392888550268905 10.0 10.0 0.0010 10.0 10.0 10.0 10.0 10.0 2.623146638847242 3.319253960796602 10.0 10.0 2.5491308140187257 4.289884649488669 10.0 0.0010 9.246045712155507 10.0 10.0 7.747305153742503 0.0010 9.979563630000435 9.871046141742152 5.7387084747475035 6.254962415851385 4.289884649488669 8.196855807597213 6.0408752927695035 10.0 10.0 9.993508467585583 6.075148614214905 8.312443902188692 2.226015670823241 9.637248322710494 0.0010 2.327468559148114 9.964626085426621 10.0 
0.0010 0.0010 0.0021828480619431982 0.002994808400058784 0.0010 0.0011800728198975894 7.926006463347001 3.2400249516587594 0.4301078248878479 3.418375162646272 1.0162601971829133 5.89469179620219 8.221865469560848 1.3359626398850373 8.64379667711518 10.0 10.0 0.511364161550373 10.0 10.0 7.006315709654824 8.64379667711518 10.0 5.2183446021733655 7.926006463347001 0.0010 10.0 10.0 10.0 8.283134311382355 8.64379667711518 10.0 10.0 0.0010 6.378267197390601 10.0 8.64379667711518 8.547230701610019 10.0 9.85869523437895 10.0 6.145394750081826 8.64379667711518 9.908529118161374 8.64379667711518 10.0 8.64379667711518 5.3338289943008865 8.64379667711518 10.0 10.0 10.0 8.64379667711518 10.0 7.7845015313272 1.7231592817996688 10.0 8.64379667711518 8.64379667711518 8.531442522014016 
0.0010 0.0010 0.0010 0.0010 0.0010 0.0010017931058538257 0.0010045717278759651 1.463042344118492 0.0010 7.977665160092517 10.0 8.492857162649921 10.0 9.919589793734815 9.834901318645839 10.0 10.0 10.0 9.025333712522775 9.997899772263509 8.73267348539335 9.916593662786653 9.926455055910914 1.6994440898182746 1.7259359394454923 1.2673429341960953 10.0 9.858592206550908 10.0 5.301991016826719 9.328890667432518 10.0 4.111119595279232 8.095211716255182 8.496137987043536 10.0 10.0 10.0 0.1329390444075731 10.0 10.0 10.0 8.762290207163614 10.0 10.0 8.395367613822117 9.98449150795345 10.0 9.97662684682556 9.202010945173715 10.0 10.0 8.87068841006133 5.0005 0.0010 0.11197023321532296 10.0 8.274145990116637 8.514151356195487 9.315403368870545 
0.0010 0.0010 0.003932971378789053 0.0010103265995482446 0.0010003742550559597 0.0010 0.2706948649117297 0.0010 0.2584907312809187 10.0 3.5725156175177015 10.0 9.317401016040797 6.653316667273679 10.0 10.0 10.0 9.041798992212243 10.0 10.0 10.0 6.653316667273679 10.0 0.0010 6.653316667273679 0.0010 10.0 10.0 10.0 7.198925373275966 6.481237848489406 10.0 9.691805131358166 6.545949759405943 10.0 10.0 3.3072491514501676 7.198925373275966 6.176615258711317 10.0 10.0 7.198925373275966 5.689028956269863 9.999997929796166 3.2735318667061017 8.592547312854483 3.5141706027245627 6.497696918638189 9.769707122685881 6.498078295272679 10.0 10.0 5.337254191159672 10.0 4.727695646998857 3.465296077241013 7.16920240093635 2.1142329952111854 10.0 9.504501340185726 
0.0010 0.0010 0.0010 0.0010 0.1736738949768246 0.0010 5.720928950802426 0.50095 0.0010 9.158849657377655 2.7990187588050888 5.0005 9.50005 5.0005 5.000500000000001 10.0 10.0 4.672725084312174 9.555439998377274 10.0 9.50005 9.345653179188142 10.0 5.487730824121661 5.0005 5.000500000000001 10.0 9.983853868229906 10.0 4.610382129419458 5.000500000000001 10.0 3.848049283163274 5.000500000000001 9.103633893456172 10.0 5.000500000000001 5.0005 5.0005 8.402789863472991 9.50005 9.50005 9.50005 10.0 4.1090749903148875 9.50005 5.0005 7.937382396761496 10.0 5.000500000000001 10.0 10.0 9.184155040071253 3.5897299977518946 5.863799386148618 5.0005 5.000500000000001 5.000500000000001 9.665723275345496 9.50005 
0.006533034898661725 0.08439726709757966 0.1188949638870274 0.0016956416327445403 0.0010 0.0013426952181547194 8.492903259990133 0.20134058184775283 0.12277723734312372 5.731868959242579 2.383880736670897 5.0005 6.556649426717813 5.2588701493577945 3.131299103040077 9.993607819367218 9.979535275252859 5.000500000000001 9.9918360165681 9.980935147015467 9.803316252149031 9.985807182222386 9.9984642405027 0.08879392770382204 9.90854077833238 5.000500000000001 10.0 9.983452553396004 8.687763292127666 0.0010 1.811265469974406 9.964269094546157 9.794102760694905 4.114039584259358 7.583205818952353 10.0 5.000500000000001 6.519981183234959 4.4553829225863 9.937255054332335 9.943508002591436 2.744757690159533 7.3092529380523015 8.603373515599277 6.761584039659766 9.398613425405232 9.715455497509867 5.000500000000001 10.0 0.8065140437077861 10.0 9.994828231154488 5.000500000000001 7.772767511160007 5.1992892040602685 5.000500000000001 5.235488248991827 4.393632935444816 7.3839305669541915 7.382136981866093 
0.10617850635630197 0.9663021389518912 0.00897818876487309 0.0010 0.0010 0.001000013309834276 2.436160262474709 0.014022417871090542 1.0104922987902065 9.825649333493905 1.8242559373673266 10.0 9.70879143018115 9.584877220756683 5.620244220634598 9.99692480304938 10.0 5.0005 10.0 10.0 10.0 9.998100068627965 10.0 1.1156680282212599 10.0 5.0005 10.0 9.555554255446806 9.998844543575029 4.7543628363720964 8.750591708757788 9.999565726775309 7.963782366045996 5.70027730908635 9.998596746890758 9.982059793872695 0.0010 7.237457208629836 9.694103024389372 6.393968075114609 9.998769570601272 5.915581108763891 9.988252688871817 9.96331812548192 10.0 9.708289110543216 7.100959947011264 9.810838990895412 7.336621094900879 8.289006250184272 9.495964252065056 9.99897003211213 7.045044219151755 9.636102999357094 0.0010 8.571680148738261 1.397702966929061 1.7140760487137117 10.0 9.47747897590419 
0.14604254553854928 1.971673200397816 0.029144778600799094 0.006047734219752531 0.007602218532439715 0.004506904903985944 3.738497163878395 1.9692881520925185 0.05957553261202675 9.694016021345632 8.076507133810692 7.286620624855091 9.34062918820514 9.678573493471866 8.081215303760445 9.717979975614279 9.972630752720061 7.949882243437326 9.78537380063885 9.761895393729004 9.630485784058187 9.278386629773783 9.950316279592094 0.24950048499166994 0.5009921673231876 0.46490093988472103 9.769701818704057 9.790296787316974 9.925724353349551 5.967435251918239 6.047145047815556 9.972746031388997 1.9390874457000329 7.704270761438233 8.11256401211816 9.699434371973553 6.055091364071123 6.426592530282704 2.6905530215229523 9.651957373120766 9.760505884458343 9.075181326461621 8.843236184275721 9.96441093995911 9.627498706258978 7.8740781686622965 5.521361637229744 9.737240161925998 9.753900250713809 8.290743916990223 9.999546935191631 9.81752114737031 7.703168000359755 1.238440696892256 5.207943106669163 1.8517395970584407 8.207450203549183 6.1084907093900505 8.856008910824526 8.57612313761431 
0.005641365117617715 10.0 0.0010 0.004394817437781235 0.005490469464320581 0.04121416364384878 0.46430382911105506 10.0 0.0010 0.0010 10.0 0.0010 0.0010 0.0010 5.169626721703836 9.817904622482171 10.0 9.964286881560152 2.242639737664848 9.731572178266953 0.0010 0.0010 9.993450000121582 10.0 0.001000000000000334 0.0010 7.055204475222617 0.0010 0.8756929822772426 10.0 0.0010 6.21335263464478 0.001000000000000334 0.001000000000000334 8.886537615463421 8.590087812162068 10.0 0.0010 0.0010 10.0 8.593349930837887 0.0010 10.0 10.0 8.893872089188392 0.0010 0.0010 0.0010 0.0010 0.0010 0.0010 8.704206202507663 5.38630357195778 0.001000000000000334 5.368069210715616 0.8202165940205424 10.0 3.100314274842903 10.0 1.8327809394695946 
0.026293014214346322 0.0010 0.0010 0.0010 0.0010 0.0010 0.0010 3.519947327445993 0.0010 10.0 10.0 9.83627550557833 10.0 8.072289297188858 9.784726691799172 9.942140632811682 9.998235354421832 9.818283087471274 9.98345655192382 9.979795207344587 10.0 5.852592838429732 9.977111894975453 0.05323247803947462 1.260888092564918 0.02110911404137525 9.976918148466273 9.997230992425374 9.984952443636569 10.0 7.248778748152645 10.0 0.3593451842633577 9.987095513780657 2.4067661927779844 9.975717682001195 10.0 1.8672190622706482 0.1900434431839768 10.0 9.972201402891322 9.827530187107026 10.0 10.0 9.982771251935908 10.0 8.652508930808334 10.0 10.0 10.0 10.0 9.981917857140314 7.760999651842945 1.8434855933277134 1.7896509490501962 0.0010 10.0 9.136957363694897 1.2718540313115718 9.745430291320652 
0.0010 0.0010 0.0010 0.0010 0.0010 0.0010 0.0010 2.474416424157514 0.0010 10.0 9.08702643673262 10.0 10.0 10.0 10.0 9.96057430555907 10.0 10.0 10.0 9.890120227508428 10.0 10.0 10.0 0.21158158544989225 0.0010 0.9548740053076439 9.957354356174713 10.0 10.0 10.0 10.0 10.0 0.0010 6.082439262966641 7.844830801750039 10.0 10.0 10.0 5.000500000000001 10.0 10.0 4.978105611179106 7.210546807830306 9.117375401973423 10.0 10.0 10.0 10.0 10.0 10.0 10.0 9.951510624413103 10.0 2.6652528658032146 0.0010 1.7287649183415057 5.280000554506442 10.0 10.0 10.0 
0.0010 1.446501491169373 0.14901111530832073 0.0010 0.0010 0.007851240092847784 0.6571466781678804 0.0010 0.42915554366572667 10.0 5.785712885712218 10.0 10.0 10.0 7.8507683364436325 10.0 10.0 10.0 10.0 10.0 9.12540483746642 10.0 10.0 1.2893051093924173 6.462859816259426 10.0 10.0 10.0 10.0 3.845701922450301 3.6041988356326184 9.930209745051908 9.595806482749278 5.4492454814732225 10.0 10.0 3.195826361629292 3.961714575058973 9.845083447250449 9.488123448645496 10.0 1.4850373560231391 10.0 4.777318408506022 4.213437924450428 6.335354492323081 9.742051633943426 10.0 9.661393002598768 10.0 10.0 10.0 9.29075780045534 10.0 4.854032662933362 5.228412061319321 0.0010 0.0010 10.0 6.240393850470362 
0.0010 0.0010 0.0010 0.0010 0.0010 0.001049871329970831 0.2724202604237893 2.9777648372702146 0.0010 10.0 4.871840823455715 9.61457288028112 10.0 9.911413728722172 8.068777110502342 10.0 10.0 10.0 10.0 10.0 9.747501644422782 9.3603740989047 10.0 0.0010 0.0010 0.0010 10.0 10.0 10.0 10.0 9.973496899795007 10.0 2.115950122866475 8.258100140560797 9.91523722980492 10.0 10.0 10.0 2.935060325705832 10.0 10.0 9.414249224555764 10.0 9.992025533396411 10.0 10.0 8.471916196717482 10.0 10.0 9.945853915335473 10.0 10.0 8.321766934319006 3.733857635154921 1.4316451031812947 0.0010 8.923045621242043 10.0 9.995370140151369 9.939960617876453 
0.023382182117011124 0.24621383476017605 0.0015462963345264128 0.0019481967339358172 0.0010 0.002034842511430084 0.10886996506132654 5.0005 0.052133619111542184 5.000500000000001 10.0 5.281947590720655 7.250538857189642 5.288716586641608 10.0 9.974202156652145 9.995508193753349 9.872752451534303 9.054253539703677 9.982912707731447 8.3580196040384 6.874496654067965 9.997255351830514 0.05709594374268229 0.7970822675294986 1.828451568186046 9.984810730496282 9.853561020148192 9.999089944983178 8.870361126037714 8.457875862903094 9.999425368137159 1.1231378594214751 9.763365184186648 10.0 9.917870671079012 9.231618735643021 9.693035106242206 1.3399689899789333 9.859634917841792 8.918231916396586 10.0 7.403999073822709 9.948967800331983 8.294832881837975 5.000500000000001 5.000500000000001 10.0 9.84987666840488 9.96407848920575 9.907328135120265 9.974454981205808 10.0 1.4570074365836323 0.9041288502850184 1.1568918436625895 9.534732061274358 9.842586851715573 9.448890048306335 7.034921830385178 
0.0010 0.0010 0.0010 0.0010 0.0010 0.0010 0.0010 3.698007631544257 0.0010 10.0 10.0 10.0 10.0 10.0 9.025970962883205 10.0 10.0 10.0 10.0 10.0 10.0 10.0 10.0 0.0010 0.0010 0.0010 10.0 10.0 10.0 10.0 9.076144496741536 10.0 0.0010 9.142030327330948 10.0 10.0 6.731715065223027 10.0 0.7088430083748123 10.0 10.0 9.125368874315498 10.0 10.0 10.0 10.0 10.0 10.0 10.0 10.0 10.0 10.0 8.987144453933983 0.3738842935473054 0.0010 0.8213329864324409 5.199699610337936 5.174838942767156 10.0 10.0 
0.060071492618466525 4.182296434424198 0.0010 0.0021165804593668482 0.0019818025098267624 0.0014758999449347293 4.80418531953169 5.0005 0.23563070516999107 9.891687541249366 9.262954819071956 5.0005 9.752018007885088 9.098975297777677 8.99549126098568 9.978032816117747 10.0 9.624636193505337 9.799787267587305 9.893665754672744 6.373056767385892 9.505118973535765 9.895078932708412 0.05737183440435811 0.21171911942651445 0.1650937517439468 9.95387793373418 9.990656331453378 9.925922489789908 6.143081544978482 9.952759113761344 9.865736045634707 0.03568414253722274 8.394746711602858 9.318572501454382 9.923955223504825 9.698431248857574 9.83422270969808 2.9338628338898416 9.903675284210099 9.777205326443221 10.0 9.320512629203852 9.809166649163963 5.714463196069758 4.375927111701086 6.0357847635410415 9.540676790696786 9.798326458859792 9.011409145306503 9.889622602027025 9.915978980753364 8.340237284125312 4.598244070554714 0.30456059350369147 1.0616071087060681 0.0010 8.11783661054836 9.876723662297007 10.0 
0.005275872644250564 0.07618464909963764 0.0012987947559437057 0.001034687016304356 0.0010496468594453352 0.0010143214869005634 0.05057933425033963 0.033533538025234406 0.19802771328911398 9.98203406899055 0.4125051633691295 1.7183045435686362 1.9196924021133024 1.7079499583036024 3.1145980662273898 10.0 10.0 9.940231454007494 9.981154882742945 9.995169069024925 1.7183045435686362 9.989968613519283 9.382346159751764 0.002859519891752998 1.7183045435686362 1.7183045435686362 9.927727793390144 10.0 9.993387953934722 4.125224894042814 1.7183045435686362 10.0 1.7183045435686362 1.539186465914204 9.964298408309709 9.996227166641228 7.189514557560903 8.452320630156846 1.7183045435686362 10.0 9.997347664828037 1.2585115614137496 1.7183045435686362 9.957159282418274 1.7183045435686362 0.8694084106130928 1.6875504593628485 1.713993545559604 9.935805944389966 1.7183045435686362 9.977983001882814 10.0 1.7092510649563053 1.7183045435686362 4.937067523978392 5.4337861604469655 6.368172166286849 1.15634631029501 1.6660154992986618 9.95859101381049 
0.007992351589840912 5.000500000000001 0.0010 0.0010090041741931028 0.0010 0.0010140287032703564 5.000500000000001 0.0010 0.15773094944969046 9.98172648374444 3.3840182449278116 4.670935166639415 4.429219930203796 9.995479425643358 9.50005 10.0 9.999316385012293 9.992679311008668 10.0 9.995667916835178 4.736764086736243 9.881595284104426 9.927251652994514 0.4471359409125593 8.374926399120728 0.50095 10.0 9.99883803631314 9.996354721683618 5.0005 5.0005 9.928132367046757 8.720085626903607 9.50005 5.0005 9.998531300940183 5.0005 5.0005 7.399745754778774 10.0 10.0 9.504191335457346 0.40105651674773046 9.952320507648341 5.0005 5.6422614426306525 9.884518988762082 5.0005 9.826766275738795 5.0005 9.997892582286614 9.998862805398705 10.0 6.008466632673609 6.072858935976691 7.976987090452958 3.489476313702281 5.0005 5.0005 5.0005 
0.001244374785488304 0.8416586252524769 0.06397526813244034 0.10621156676997978 0.04255593516986483 0.028837938123813862 7.32060040500888 0.013749896792333651 0.2998390661348633 2.7724198349058673 0.07712426964524209 9.96587855776928 9.902162931595834 2.7724198349058673 1.4743743276629129 9.999755101131141 9.914893144082349 9.324862761258778 9.999509761410504 9.999714964518693 2.7724198349058673 9.998164016343862 9.958482152458492 7.439942834236793 9.240924161068099 9.607965841251941 9.986273899936082 9.99628806883434 9.074802334178726 0.044810142223558495 7.926685300578397 9.814785380596513 5.350248993172094 9.721621811055844 9.919318313621238 9.990809881205417 0.08599846024294522 9.801922691768924 9.868219694696473 9.9941565272017 9.999691994379457 2.6859103548085996 2.7724198349058673 9.829038944730963 9.978424169307537 9.994335883116554 6.759736519332828 9.979554861549298 9.99927101856831 9.994915230249925 9.897616859027556 8.726510189179917 2.732747921142013 9.924021891786499 5.5739660355149425 9.971567254293738 3.2285507534864837 1.646691334184182 9.999704826490808 9.501082914753201 
0.0010 2.008793745566097 0.006862976602807753 0.001007174991467444 0.0030242364885929556 0.0010236361348087398 0.19506017801118686 0.0010 1.3365885817260654 10.0 4.508173505949259 10.0 10.0 10.0 8.356944925941141 10.0 9.982398988330203 9.384141013776183 10.0 9.992641648905375 10.0 10.0 10.0 0.5810736104212957 5.734820157586846 4.886773836881184 10.0 10.0 9.814526791936341 4.50055 7.928781686173261 10.0 10.0 3.7896869837864378 9.579254615862908 10.0 4.560442626660966 8.188462627610068 10.0 8.316996038858191 10.0 5.000500000000001 8.993784443433187 9.611385076354818 10.0 10.0 10.0 10.0 10.0 6.805378605876988 10.0 10.0 7.553432013026379 10.0 6.169525725143044 6.134937618379531 2.962855397801971 4.130195490966615 10.0 10.0 
2.2271405360705794 10.0 0.0010 0.002276103320451132 0.0010 0.0010 0.0010 10.0 0.0010 0.0010 1.91389127674036 5.058131081478034 0.0010 0.0010 0.0010 5.921898110037878 6.573393887495762 8.012997031402971 0.0010 7.954185872547692 3.5663461703019923 0.264742107337284 7.784823738125131 0.0010 3.8169831306464617 9.64639399862696 0.0010 0.0010 7.975698455806343 8.199509095743016 0.0010 0.0010 0.47114023204988165 9.230673895321868 0.0010 0.0010 6.970819500912816 4.863602159616548 10.0 6.310747282779888 0.0010 1.3649761606715813 0.0010 10.0 0.0010 1.6484295022836735 8.07687622669942 10.0 0.0010 10.0 0.0010 7.854661479698503 0.0010 10.0 2.586866692368149 0.0010 10.0 10.0 0.0010 4.295680632916401 
0.0010 0.0010 0.0010 0.0010 0.0010 0.0010 0.0010 4.254976536189944 0.0010 5.351963622236941 4.427736068630843 7.7822506015948525 5.867626535165034 6.770555990219426 7.7411296078341465 10.0 10.0 9.35623740332608 10.0 9.856053036476084 7.5534837561247 8.34721571028164 10.0 0.0010 0.0010 0.3462345789543003 10.0 10.0 10.0 10.0 7.7716903806898605 10.0 5.192094628606497 9.594417173419725 10.0 10.0 10.0 7.4241621832731575 2.388883982308573 8.167313169334605 10.0 10.0 6.302748695100314 7.193838347799925 10.0 5.547227441435086 9.371905651130664 10.0 10.0 10.0 9.193397969968517 10.0 9.944039325531268 3.1953404139610253 0.1502807273703251 0.0010 10.0 9.30114400692832 10.0 7.570074589223385 
0.0010 0.0010 0.0010 0.0010 0.0010 0.0010 5.1403241653308696 0.0010 0.0010 10.0 0.7231545178004906 5.641577566715321 4.6114150707911366 3.0569026204394882 3.9943866838752866 10.0 10.0 4.478431120690618 10.0 10.0 10.0 10.0 10.0 7.687678967741576 4.564844390469647 5.550818419641232 10.0 10.0 9.039683562465498 4.564865576377008 10.0 10.0 2.07564595460115 4.7269235358107 10.0 10.0 7.796996457090511 4.405396608617144 3.175245005879483 10.0 10.0 8.32325966627926 10.0 9.874886044361638 5.939018074769777 8.65116982443401 5.342768320202726 4.334614631731231 10.0 4.459130721242269 10.0 10.0 10.0 0.7162350344136579 8.02254046246236 1.9305686329779066 6.856016521029647 3.992760266179541 10.0 6.513140852027485 
0.0010 3.6823190431888717 0.019114862484838215 0.0010 0.0010 0.032745162040924564 0.0010 9.4906736224115 0.23092807458160292 0.0010 10.0 10.0 0.0010 0.0010 4.841043518995303 9.473323538583346 9.895860146025994 2.2118659517695582 9.42392758222742 9.07484281744001 6.50343683059164 9.05103263775885 10.0 3.863635355831148 2.6757413307790068 0.0010 9.973972462897043 9.837984100510898 9.228065211051874 10.0 10.0 7.004188398973872 6.591193665449003 10.0 0.5103263775885001 9.435252066887369 10.0 10.0 0.01746924147900053 10.0 9.844110669617729 7.690793784299115 1.5661464122857285 9.948625917940806 10.0 6.885185449868182 10.0 8.02320561563797 10.0 10.0 0.0010 9.943515972609791 10.0 0.0010 1.6788447222504779 0.0010 9.912203987850308 10.0 0.5103263775885001 10.0 
0.09762458858552403 1.636063587486271 0.02238622856765791 0.0013175337420586782 0.017038174591542 0.010037092802078323 0.7095486416382598 1.935655215037928 0.5237714797382296 8.916136851769968 2.415164548079011 8.597262611530006 9.328060741201567 9.147502595597478 5.25852778103673 9.905131385722918 9.830823613610104 9.569638794378038 9.38176673047904 9.71093995625214 7.94010041728186 9.229818809835058 9.693702130767972 0.5875814787807397 5.0028502673545665 6.990315686138349 9.675709749829748 9.525296509106061 9.781876224456711 4.8747903204167295 9.834531247284351 9.84934558111637 3.970810272970785 8.858261342934883 8.896511904741276 9.883768125345647 4.398627733955422 9.422885440330658 8.077074044232939 9.462034156601687 9.508419395231877 9.091323941887023 8.838559564318482 9.705009640807365 8.945663196007343 8.25268232592184 8.537512650808155 10.0 9.596199983191237 9.264608464327853 9.758897655590408 9.860419753305214 9.107979073695569 8.249270092348594 3.3771701704567088 8.325059974839114 3.3382101423614463 3.9807380823625467 9.280225071936275 9.358757710434018 
0.0010 0.0010 0.0010 0.0010 0.0010 0.0010 0.0010 0.0010 0.0010 10.0 0.0010 8.320492559039778 10.0 10.0 7.479631288575321 10.0 10.0 10.0 10.0 10.0 10.0 10.0 10.0 0.0010 8.716637698443876 0.31121714179743853 10.0 10.0 10.0 10.0 0.0010 10.0 0.0010 5.881936478162814 10.0 10.0 0.0010 10.0 4.242233451369675 10.0 10.0 9.328770252545743 10.0 10.0 10.0 10.0 0.0010 10.0 10.0 9.689782858202562 10.0 10.0 10.0 10.0 10.0 10.0 10.0 1.523997536938261 10.0 10.0 
0.0010 10.0 0.01464471715361846 0.05408842841353427 0.0010 0.07109518418917699 0.9794893707516065 10.0 1.8250166601839324 0.0010 0.0010 10.0 10.0 0.0010 10.0 10.0 10.0 10.0 10.0 10.0 5.828856277377723 10.0 10.0 0.0010 10.0 0.0010 10.0 10.0 10.0 10.0 10.0 0.0010 10.0 10.0 0.0010 10.0 10.0 2.87448154869912 10.0 10.0 10.0 10.0 0.0010 9.73855130494801 10.0 0.0010 10.0 10.0 10.0 9.802799109665276 0.0010 10.0 0.0010 10.0 0.0010 0.0010 10.0 10.0 0.0010 10.0 
0.0013073359722351337 0.3248044609269866 0.007869254963361515 0.0014885147877552241 0.0010 0.0010 0.0010 0.0010 0.0010 5.0005 4.791775177423897 6.824253719071319 9.833340871643946 5.0005 9.25105992972474 10.0 9.986590146264584 9.49714733704338 9.99091206228573 9.996495806475188 9.680805856288796 10.0 9.997962047926125 0.5226854522705544 5.29937365057952 1.7235996127779245 9.999429723147598 8.778433420975688 9.989344730608297 1.303628582703543 10.0 10.0 10.0 3.949764158170964 10.0 9.997479703338998 0.0010 3.570892948519845 3.5651098984304435 8.158076517643087 9.999223044212554 3.9634661060955416 9.020388995062184 9.98833329278114 7.432880338533597 10.0 3.545645267351614 4.819654808338062 9.955876734098826 8.207813322711873 10.0 10.0 3.6490338360047088 3.0803825205871416 7.609756526894751 8.25545867780618 3.3071639754487308 5.000500000000001 10.0 10.0 
0.17182083770465664 0.0010 0.0010 0.0010 0.0010 0.0010 0.0010 0.0010 0.0010 10.0 0.6423656876621795 10.0 10.0 10.0 9.34228521036708 10.0 10.0 8.90799946786322 10.0 10.0 10.0 10.0 10.0 0.0010 10.0 10.0 10.0 10.0 10.0 4.659256667255293 10.0 10.0 10.0 0.0010 10.0 10.0 0.1530867247112102 10.0 9.308816942573255 10.0 10.0 0.001000000000000334 10.0 10.0 10.0 10.0 10.0 10.0 10.0 9.511501454198012 10.0 10.0 10.0 10.0 0.7948090606922835 8.162486776663712 0.001000000000000334 0.0010 10.0 10.0 
10.0 10.0 0.0010 0.0010 0.0010 0.0010 0.0010 4.819255118739236 0.0010 0.0010 0.0010 4.185673998666203 0.0010 10.0 0.0010 0.0010 9.101485091295007 10.0 0.0010 0.0010 2.4935655166588067 0.0010 0.0010 0.0010 0.0010 9.581063863853942 0.0010 0.0010 0.0010 0.0010 0.0010 0.0010 0.0010 10.0 0.0010 0.0010 0.0010 0.147992255427551 10.0 10.0 0.0010 0.0010 0.0010 10.0 0.0010 0.0010 0.0010 5.039416611482052 0.0010 0.0010 1.1455810619124658 0.0010 0.0010 0.0010 0.21639811515289992 9.442943629920974 0.0010 0.0010 0.0010 0.0010 
0.003619036730528398 0.2954143275865479 0.006428667120914488 0.0013650287137656953 0.0010939104295693994 0.008150781607726032 0.266934371260772 0.10988875240114628 0.9508178741665474 8.850248225634001 0.6301787730773457 6.957443722423884 8.846713162580055 9.05646695641437 7.582071585616525 9.994088504190643 9.865102313359197 8.268462037506588 9.976389836522548 9.96626098691404 5.1809406574973895 8.743249430240738 9.992184926636874 0.0010 6.568213059167181 5.826343727591286 9.999162138306504 9.882179630091391 9.939434372132096 5.000500000000001 5.0005 9.911300749489394 9.109994845040191 0.0010 10.0 9.983068670612756 5.000500000000001 9.778127553632574 9.97992255058713 9.284701773140615 9.992499860679416 5.0005 5.0005 9.98354116236129 7.837495056032933 9.932124918139628 5.054886903386954 10.0 9.788010706525423 5.0005 10.0 9.99713336770846 9.896698420380673 7.1074223309580145 1.018987661677273 8.019469687398104 1.970568098377055 0.07447854601370228 9.897580500388308 9.619047362794895 
0.0010 0.7113220315950455 0.0010 0.0010790331173143827 0.002880008908155818 0.0010 0.0010 0.0010 0.1609574794572431 5.98884426857387 4.096877126986329 5.793081951348884 5.501118115507252 2.699195910234997 5.196217413346753 9.797909093007513 10.0 6.019823454687256 9.713972515875552 9.988302008120861 6.428352971779122 5.6899667077445635 9.978336521816882 0.0010 2.686545189333973 0.0010 9.988092342462659 9.996324782865452 9.922439492003363 4.243426738684956 1.5194293640983543 9.99315709873048 10.0 8.191488058199546 9.906643340291991 9.960048333868704 3.8248845499165083 4.725158050276335 7.112960318494577 9.833158350742425 9.918857855452902 5.743348672470509 6.051106498200489 9.998256881665853 10.0 9.92458168252423 0.21602049471839757 6.62242192780577 9.993923474402639 7.40197573507967 9.503263200617896 9.999334598248508 4.83344195382665 6.86165925621501 9.049569993682754 1.6239754037047094 3.637864511817667 6.877438260822198 6.042853063351807 6.831232113926312 
0.0018022238403147088 0.0035177320622543917 0.0029064611955554862 0.0010786702159366719 0.012956782729193877 0.0031439451701527283 0.3225937927139928 5.584224807874128 0.05717202479109393 10.0 4.777205237521364 9.570682207953336 9.533515316241001 9.98732073985709 9.87347343635127 9.988618890678747 9.995950816271403 10.0 9.939912200998906 9.996762717796193 9.75750728221206 5.396549601596741 9.999034334109911 0.09413269684829498 0.4066761864726388 0.5991457039210126 9.936049613446677 9.990237086645337 9.999112322350308 10.0 6.917392348078014 10.0 3.5006392567470144 9.558236994151555 9.89782887106781 9.998560679461018 9.388420145140126 4.636554242763853 2.66611478919063 9.871793298536955 9.97592678466925 9.656790818496466 10.0 9.993639556027631 9.857152039430535 10.0 5.330759297685438 8.980928085972755 9.947031577609605 9.594005975921078 10.0 9.995352481481317 8.77426643894257 1.8883967507227464 0.3964146205956218 1.5008577525671611 7.806807231058914 10.0 9.606586116598459 9.061826786023497 
0.0010 0.0010 0.0010 0.0010 0.0010 0.0010 0.0010 0.0010 0.542734275124237 10.0 0.0010 10.0 10.0 10.0 7.930559887641942 10.0 10.0 10.0 10.0 10.0 10.0 10.0 10.0 0.0010 10.0 10.0 10.0 10.0 10.0 0.0010 9.186903686187085 10.0 10.0 0.9529546368768843 10.0 10.0 0.0010 10.0 10.0 9.818433257808053 10.0 0.8565522361861366 10.0 10.0 10.0 10.0 10.0 10.0 10.0 10.0 10.0 10.0 8.726942834086534 9.775672265540555 3.5989523371688383 10.0 0.0010 0.13600542255788195 10.0 10.0 
0.0010 7.029222770028828 0.0010 0.0010 0.0010 0.0010 1.1213411262148822 10.0 0.0010 10.0 10.0 8.810837567584523 8.804792833001999 1.251684794765064 10.0 9.570909840520116 10.0 8.147836761194046 6.946858421667683 9.636446350884631 10.0 1.431195201229797 10.0 0.0010 0.0010 0.0010 9.117947156697497 10.0 10.0 10.0 10.0 10.0 0.0010 10.0 10.0 10.0 10.0 9.502504841146099 0.0010 10.0 10.0 10.0 7.348429422222495 10.0 10.0 7.120014955978401 10.0 8.132286854345288 10.0 10.0 10.0 9.473023317354217 10.0 3.8584507223230435 0.6395684359911432 0.0010 2.036802320438316 8.118127541262364 10.0 10.0 
0.0010 2.679343526904159 0.0010 0.0010 0.0010 0.005539800694510759 8.938634261500823 8.65973183654963 0.0010 3.9358563265264945 1.2626096715887272 10.0 10.0 10.0 7.92098443479124 10.0 10.0 3.55148663800723 9.777801105506752 10.0 10.0 1.7424605213635473 10.0 0.0010 0.0010 0.0010 10.0 10.0 10.0 1.902576283184234 3.0982444396552205 10.0 2.2188608270922585 8.725721534239218 9.817234787554614 10.0 10.0 2.7194928749279796 0.0010 10.0 9.882481240954826 10.0 9.365118477859903 10.0 10.0 0.988126646307629 5.083862687115985 4.4914635757249055 9.53793154093895 10.0 10.0 10.0 9.383736264851075 0.0010 0.0010 0.0010 4.520103156673604 2.595734003092261 10.0 10.0 
0.0010 8.659187819136799 0.0010 0.0010 0.0010 0.0010 10.0 7.77254572922977 0.0010 10.0 9.165191872390372 1.5400848534708604 5.53476993165834 10.0 10.0 10.0 10.0 10.0 10.0 10.0 0.0010 10.0 10.0 0.0010 0.0010 0.5365187890892751 10.0 8.56990562569305 10.0 9.36786807528667 10.0 10.0 5.385570654383269 0.928942934429634 0.0010 10.0 10.0 7.407543550431029 6.550319119050089 10.0 10.0 2.042930180999603 0.0010 8.733747866170145 5.898654864061966 0.0010 10.0 6.97044601984665 9.520627592207028 10.0 10.0 10.0 10.0 7.171361547330008 0.0010 0.0010 4.901305216599568 10.0 0.0010 9.794555442330886 
0.002086238683255942 0.14726729689098406 0.0014612379736060992 0.0010810225313798668 0.0010 0.0010 0.014595844466133712 1.3961562994445669 0.0373192694876292 8.052125662933232 9.63504536504902 8.443995067776749 9.986466815635932 9.922754648985455 9.609424671032084 10.0 10.0 9.986536256977711 9.061410271073576 9.99801104075089 8.580550531615051 9.761138329912605 9.925117004801516 1.6742666423142094 2.012897598837653 1.6062450470445588 9.99691685942449 9.864361891221588 9.9935123338347 5.187301221591124 9.170589226732828 9.987951579292496 4.334888503092011 8.008104379876658 8.367431958714622 9.996394111893506 9.664215898300505 9.822022894269665 0.7748581029124839 9.829845731439594 9.999379038971096 9.868323176393156 8.809069853559237 9.900261139078436 9.961367198431361 8.358716292189351 9.888488427186463 9.81573646524986 9.965068978876097 9.120562622223646 9.988642839560413 10.0 8.690660681794343 5.10106637543036 0.22394384085431573 1.0592625218508944 9.6412185184831 8.076002807561627 8.535835046925829 9.29255013066522 
0.0010 0.0010 0.0010 0.0010 0.0010 0.0010 0.0010 0.0010 0.0010 2.704987666698682 0.0010 10.0 0.0010 10.0 0.0010 10.0 10.0 0.0010 10.0 10.0 0.0010 0.0010 10.0 0.0010 10.0 0.0010 10.0 10.0 10.0 0.0010 0.0010 10.0 10.0 0.0010 10.0 10.0 0.0010 10.0 0.0010 10.0 10.0 10.0 0.0010 10.0 10.0 10.0 0.0010 10.0 10.0 10.0 10.0 10.0 0.0010 10.0 10.0 0.0010 0.0010 0.0010 10.0 10.0 
0.0010 0.0010 0.0062072061360303465 0.0010 0.0010 0.0010 0.0010 0.0010 0.4627931061413649 10.0 5.146681639500289 6.847118172921135 10.0 9.319205118981564 6.958204280764253 10.0 10.0 5.993961353960856 10.0 10.0 6.964297109507323 10.0 10.0 0.0010 8.535991583095482 10.0 10.0 10.0 10.0 0.0010 9.641799836146774 10.0 10.0 7.364613466606153 10.0 10.0 0.0010 9.339094482477865 10.0 9.680894881018435 10.0 9.261225215361044 10.0 10.0 9.319205118981564 10.0 4.215063303220981 10.0 10.0 10.0 10.0 10.0 9.319205118981564 10.0 2.9572545292073453 10.0 0.0010 5.929101280094972 10.0 9.319205118981564 
0.005612660470623143 0.7299463061868012 0.0010 0.0010 0.0010002931200512612 0.0010 0.015033065271963889 0.0054606461209713505 1.1456588615505074 9.512960895931291 1.2644032786866455 10.0 10.0 8.201244523710036 7.235124791364818 9.991828618196019 9.999917857441408 9.875804525238244 9.992315892194725 9.998476868578113 9.792655402519738 9.946695377018163 9.96572756856185 0.020374119434065283 8.991830774479517 7.067151148742258 9.987724022327667 9.885515871583609 9.939508285579137 1.0998733344786595 7.895319066721735 9.89748860761399 8.757238536702094 6.538465351084511 9.972022390623167 9.97375559803335 1.3533357415484784 7.616083899089315 6.46808837760355 9.993248434626738 9.995744379367837 5.62525111455308 9.965693629974982 9.928487673804057 9.855226377199623 9.98453436947982 7.71588546973797 9.001224536225827 9.994431484985933 10.0 9.889727946091675 10.0 7.188271504982403 8.63747958637768 2.248220999862286 8.82182631469105 2.3090130270292013 5.836921674286822 9.982978714521364 9.835237833434205 
0.0010 2.2514118922683224 0.016578332563728954 0.030390946218978917 0.0010 0.0049760306189187255 2.090779718311714 0.0010 0.7763437641413664 10.0 0.0010 4.33477387585324 8.433476517009968 9.309611151110037 3.380509814593009 10.0 10.0 3.828171990356375 9.252736512941208 10.0 4.895335228208292 3.56812324012522 8.462321769667659 4.685823516378791 5.776019365186237 10.0 9.040309036082906 10.0 8.733347998441172 3.526041583922625 5.9975612070006745 10.0 0.001000000000000334 6.163416279510066 10.0 8.405982022052006 0.0010 6.7595904760139796 10.0 6.7495450880962675 9.886850576691907 5.969069135635881 10.0 10.0 9.588660195023143 10.0 10.0 8.100049680029601 10.0 8.296543499368592 6.296726274690014 10.0 1.562927452066965 10.0 3.8137113308719917 10.0 3.475740137439299 4.392831959428588 10.0 1.6330762001125416 
0.0010 0.0010 0.0013611844927471119 0.0010 0.0010 0.0010 0.0010 10.0 0.0010 10.0 4.325178674396062 10.0 10.0 10.0 10.0 10.0 10.0 10.0 10.0 10.0 10.0 10.0 10.0 0.0010 0.0010 0.0010 10.0 10.0 10.0 10.0 10.0 10.0 7.733788295766076 1.0893822510038431 10.0 10.0 10.0 10.0 10.0 8.851683284331427 10.0 10.0 10.0 10.0 10.0 10.0 10.0 10.0 8.897609124202269 10.0 10.0 10.0 10.0 8.838009102862756 0.591491270320021 0.0010 6.381361529508038 3.4075312715945296 10.0 10.0 
0.0010 0.0010 0.0010 0.0010 0.0010 0.0010 0.0010 2.46815105538866 0.0010 9.46507873871895 6.609709437297934 9.976756482347186 10.0 10.0 9.962093139718863 10.0 10.0 10.0 10.0 10.0 9.791597771999967 10.0 10.0 0.0010 0.0010 0.50118687083138 10.0 10.0 10.0 10.0 10.0 10.0 1.9482898409379326 10.0 9.688932431241746 10.0 10.0 10.0 2.7973886451604164 10.0 10.0 10.0 10.0 10.0 9.967398720701071 9.00608569400282 6.585318653592519 10.0 10.0 10.0 10.0 10.0 8.945917204776318 3.5182624895283303 0.26057064689189247 2.0122701052507104 10.0 9.57706335149657 10.0 10.0 
0.002766306541386926 0.5709736368079195 0.040603256598913465 0.0014416735740921025 0.0010 0.0010 1.7977889837043017 0.0010 0.9839258049292734 9.211351895375888 0.0010 10.0 8.505504496411122 9.997680155645847 0.9015903982343731 9.998772448858729 9.954282308320709 10.0 9.989346150023819 9.927041658590062 5.891170555080938 9.618828050893248 10.0 0.0010 5.077565250287118 10.0 10.0 10.0 10.0 0.0010 10.0 9.99852544819604 10.0 4.33049121840305 10.0 10.0 0.0010 6.712662829976199 10.0 9.06376341098797 9.460500703919248 4.455161630897332 9.992283902565086 10.0 6.956383766029978 9.103098609294198 1.2208845918847469 10.0 10.0 8.511816882233497 10.0 9.992013932536914 8.030527283343302 10.0 4.088461266962289 8.90739998199914 7.784138371374819 3.945967150326645 10.0 4.988683681257958 
0.0010 6.72995591927077 0.00652904094828326 0.00405984327082228 0.0014637149529371516 0.005130002430971267 5.9389367861062 5.235628059328446 0.0012236589548623583 10.0 5.510931146570804 4.5493592552024475 10.0 8.975382541662537 9.791601315259385 9.993464197916802 9.997949233146153 9.962446557695356 9.98351541303269 10.0 4.550254551519436 9.981162370151857 10.0 0.24797943937054062 1.7239866277979847 0.19323715723 9.996806712328905 6.003918449173408 9.999266299800707 6.7215075125008426 9.545513790380692 10.0 0.8679859826785843 9.5826057488413 9.114409644358432 10.0 6.0202762075828575 9.805937650624964 2.168083912133585 6.856444433504379 9.992924368115121 9.861174948834215 10.0 9.997484532247073 6.819543015719889 6.085350448468436 1.4694106500155923 7.990582330662735 10.0 6.843737302659111 9.894709533188134 10.0 8.196521891989956 1.7114945375925905 1.8826727744749991 1.121683865514072 4.954441313480177 7.975415094618685 10.0 9.81118472470336 
0.0010 0.0010 0.0010 0.0010 0.0010 0.012577008599391482 0.0010 8.08301627503611 0.0010 10.0 10.0 10.0 4.643401486334711 10.0 10.0 10.0 10.0 10.0 10.0 9.686863645734086 4.698555415767044 10.0 10.0 0.21787713520012378 0.0010 0.0010 10.0 10.0 10.0 10.0 10.0 10.0 0.0010 10.0 10.0 10.0 10.0 10.0 0.0010 10.0 10.0 10.0 0.0010 10.0 7.634973490721403 9.406025386938046 10.0 7.42107450794175 10.0 10.0 9.07838142543309 10.0 10.0 0.0010 0.0010 0.0010 10.0 10.0 9.292013072853988 8.202764415409591 
0.0010 6.167666538534711 0.0010 0.015896064499215476 0.0010 0.0010 0.0010 7.580582528746521 0.0010 0.5943078843848988 10.0 10.0 0.3362960851410218 2.685678024581922 4.637164310609908 10.0 10.0 2.5575038695734924 7.6424066956356755 10.0 10.0 9.18623276280946 10.0 5.450335627940285 0.0010 0.0010 10.0 10.0 10.0 10.0 10.0 10.0 0.0010 9.79061950662401 4.017454717906959 10.0 10.0 10.0 0.0010 10.0 10.0 10.0 3.343931858694549 9.894224613881175 10.0 0.9560850279349058 10.0 10.0 10.0 8.318676398728 10.0 10.0 10.0 2.484068683546984 0.0010 0.0010 10.0 9.206306527121356 3.8027783896242844 10.0 
0.24774105467566826 6.887254977632245 0.0010 0.0010 0.0010 0.006266421994778478 0.0010 10.0 0.0010 0.0010 9.202396962612928 10.0 0.0010 9.225980605729557 7.279059986264253 9.468453227427261 9.748680532690285 0.0010 10.0 8.812880543968397 8.17448841372342 10.0 10.0 0.0010 10.0 3.3899823455579923 10.0 9.319607784528545 9.749939640677901 3.8027957374131063 10.0 1.9557469278061128 10.0 10.0 4.1126317712601566 9.20766818197834 5.9565899387419226 9.740293536896312 9.818442619621363 3.118768255994877 10.0 10.0 7.856243244244131 10.0 6.2972929368393995 3.1159133633219125 7.1445679108990205 10.0 9.347839149857844 10.0 3.0495781841352034 9.59634269477735 10.0 10.0 0.0010 4.1176723880846104 10.0 9.144157323713168 0.45183394105429864 10.0 
0.0114211867891972 5.271402983920929 0.0010 0.0010 0.0010 0.0010 1.6838464682081522 0.0010 0.8313092840272502 5.312434975494043 5.0005 5.0005 9.731273112113492 5.0005 5.180570511026657 10.0 10.0 9.441952344600903 10.0 9.969099343389201 5.098186721513055 9.874328162651013 10.0 5.000500000000001 5.0005 7.441933611146993 10.0 9.66305112678079 10.0 7.406921021368098 10.0 10.0 5.0005 9.186603802299512 7.522173546618096 9.996749721100237 6.226857026011757 5.478575655706602 5.0005 9.904032437749043 10.0 8.265523922966514 10.0 10.0 4.546701963937824 5.869298188578419 5.0005 5.0005 10.0 5.0005 9.895944534792719 10.0 9.986223090753672 6.904626979947439 5.000500000000001 10.0 4.235243685346952 5.000500000000001 3.6178314156980518 5.0005 
6.516191094135554 10.0 0.0010 0.0010 0.0010 0.0010 0.0010 5.262790917768207 0.005415339324293684 0.0010 10.0 10.0 7.098985137900827 0.0010 0.0010 3.6604026443996727 10.0 10.0 0.0010 5.348554730380512 8.587436629858363 4.067570896336775 4.250767408492374 0.8784418713655819 0.0010 10.0 3.123726627297752 3.6604026443996727 10.0 7.331930770833966 0.5622295262450416 3.6668655316629994 0.9600267606610755 10.0 0.0010 2.8249062175398114 6.716059451446228 3.6604026443996727 10.0 10.0 3.6604026443996727 7.5915465674091305 5.409034744680975 9.934761957132777 1.2717206566818973 4.496326721602483 10.0 8.737356987577742 0.0010 10.0 0.0010 7.165840269976274 6.342439415655205 10.0 0.0010 0.0010 10.0 4.8533178965940476 3.244867429623372 6.150125122108918 
0.0010 6.892381140393628 0.008160486378684408 0.019732243267911675 0.09002732922505571 0.002288971825430976 3.395194027929374 7.6467061130651555 0.0010 2.905772493967099 9.117024809562569 6.666366466040867 10.0 9.611061670779517 8.396389657071841 10.0 10.0 4.805188322205765 10.0 10.0 8.754844506300156 8.835115529211045 10.0 0.0010 0.24609814935866137 0.5211613114580782 10.0 10.0 10.0 9.428785081989592 10.0 5.599844929359317 0.4647840081978023 5.212150270671115 3.8190508901014857 10.0 9.496502382569432 10.0 1.3013717614326241 10.0 10.0 9.647370346076688 3.81580828104551 9.994081919098678 10.0 10.0 10.0 9.786841716492043 9.523849100269521 9.771100065516842 7.928525644730965 10.0 10.0 0.4887728563134255 0.0010 0.5070764880006884 5.427070465726563 10.0 9.934769806537393 9.821882082350847 
0.0010 1.2455083701923284 0.008609067186934848 0.0010 0.0010 0.015326879684805566 0.0010 3.0965437610710937 0.0010 6.619478063591487 10.0 8.955569670625962 4.553032410272643 6.018038332746564 5.1122499164856245 10.0 10.0 10.0 10.0 10.0 8.05933668939094 5.714623521621375 10.0 0.0010 4.3212874898391584 0.0010 10.0 9.965856432695404 10.0 5.066468286101685 4.4671573515893295 10.0 4.547905244921308 8.996896343343753 8.973584628469611 10.0 8.957314210714896 10.0 3.0711324305806054 10.0 10.0 8.857620210664585 3.930601649890561 10.0 3.066977116979056 5.8568370123685 8.70279040274839 9.945170113070123 10.0 3.4524451109404923 10.0 10.0 4.2556580214749635 5.210663786352706 1.624969618310164 0.8020147988379813 10.0 8.072344149095517 4.788099272696899 10.0 
0.0010009971964132572 0.4170271713205391 0.0010 0.006049851392315021 0.0010 0.0011842458677473518 10.0 3.633986281851316 0.0010 0.0010 0.0010 0.0010 10.0 0.0010 10.0 9.949742975776237 10.0 0.0010 9.944380522191716 10.0 8.3323165041804 9.332381720059962 9.989810302470831 10.0 10.0 0.3667460336735808 10.0 10.0 10.0 9.400673595465044 10.0 9.301301092082157 10.0 0.0010 6.657199667255158 9.773141753344998 10.0 10.0 0.0010 10.0 9.256038807521891 4.975214823364441 9.660140305991796 9.832656771729253 10.0 9.35378639383994 10.0 10.0 9.89446849517521 10.0 9.455336402952701 9.998065711119933 10.0 9.101485805475797 0.0010 0.8371280570392899 10.0 10.0 9.632934395385545 10.0 
0.0025292808481007403 0.1256129103280812 0.04273257180677255 0.0010133498050434073 0.0010 0.0011231810225351805 0.0010 2.6214458896321604 0.0010 9.999894290965083 4.129899801032494 10.0 9.39929816991224 8.681249133446101 10.0 10.0 9.921985478316845 7.7218172738147075 10.0 10.0 10.0 8.079156299509993 10.0 0.0010 0.7113159998499405 0.6022358739983913 9.992263127697747 10.0 10.0 10.0 10.0 9.992043580129362 0.0010 9.710327351786116 10.0 10.0 9.549729104034558 9.322188752290053 0.0010 9.538894557553004 10.0 10.0 4.4472020950954585 10.0 9.696325436351165 10.0 8.893864320334618 10.0 10.0 10.0 10.0 9.996113772562317 10.0 0.34142043866030836 0.0010 0.0010 9.930369830765809 10.0 10.0 10.0 
10.0 9.122038995503498 0.0010 0.0010 0.00113212819551997 0.001000000194387781 0.0010 4.790707954211904 0.0010 0.0010 7.555327980205376 1.8487882568997414 0.0010 0.6564162896693633 0.0010 0.0010 2.0821325624355924 2.555866407722383 1.727149334904353 3.8007008266530997 0.7961564331090063 0.0010 0.0010 2.725291136206812 0.0010 9.855242513759205 0.7648517834868587 2.620015464111748 3.6228898144511916 4.188290691149848 6.328635515608028 2.8779736494308783 8.553764563150848 2.658507822085352 0.0010 0.0010 2.971291253544865 0.3912494910468235 7.9652415073202665 8.496093820316798 0.0010 2.8171106216184976 6.795390331299895 9.86893903586826 2.1964281277279953 0.0010 5.283021834971363 5.258996539353209 2.0098805130364905 9.196860251185612 0.0010 0.0010 5.556660146190121 1.749201701537886 3.1039462918550536 8.37646147779476 2.2325732719504856 5.742213044656829 0.0010 3.7000586916424654 
0.0010 0.0010 0.0010674769375643965 0.0010 0.0010158217393229888 0.0010079680577814447 0.27696443615997296 0.0010 1.0328047797789128 10.0 0.0010 10.0 9.346746804402091 8.581737514656472 9.004457869780225 10.0 9.999811463092936 9.962143352968443 10.0 9.999965233012457 9.921297452010204 9.997673840752414 9.999068982578418 0.0010 9.329665737788618 9.320403082222818 10.0 10.0 9.98633283369889 0.0010 4.934024278577047 9.999339841663012 10.0 4.114922499458087 9.393164160404407 10.0 0.0010 9.29754776717622 9.885751171906097 9.978192522566994 9.999948979949151 6.541152286520025 9.888305655383336 9.999936139473851 9.744746221132957 9.971154631665218 9.448725966976793 10.0 10.0 9.70068913312539 9.954955751193612 9.999588234092956 9.484963505153068 9.226357169992013 3.5781243766150945 9.944452913218619 0.17075497914796145 2.2393063713132744 9.990109135863213 9.499648010602908 
0.025912274450590564 1.891645333948389 0.0037103591227934185 0.0010 0.0019462674164537372 0.003151736276046772 5.0005 2.481275958746191 0.44108706909568957 8.512120233605119 8.305963471452259 5.977061751519666 9.1129217612624 9.162570896577346 7.664911999719763 9.97128720021448 9.917655790286934 9.465439108817732 9.22072188223198 9.898773054434209 7.21074051819389 9.749680133554307 9.729489982177798 1.276791438895417 0.8722714647059892 0.2453296958901886 9.937205711940756 9.568300460269063 9.50005 6.674588428685379 9.50779388660679 9.378947309489476 0.5919980746635171 7.724205411008059 8.298655388160924 9.641560016031594 6.105848893259672 9.016709093842529 0.2039359786093975 9.07732735949288 9.635218603423613 8.358486284106013 8.66648781328528 9.473600583531383 7.0748876542205315 7.048092574701004 5.000500000000001 9.00879798602284 9.808525400964163 8.275048519215416 9.50005 9.768523614483126 7.501955156935444 2.2299448380100717 2.2004534123563064 0.14436844656652514 6.372688074625332 5.641717150039568 8.818207862603982 8.90588262380486 
0.024508364068545906 0.5623837401971219 0.10986500845367123 0.006777148900174253 0.0010 0.00827840804770923 1.1485798748224354 0.11649452096782253 1.2814538549846555 8.085975185242258 2.971002995619862 6.380841255478241 9.752963198234962 6.888473782442364 4.232291978263877 9.43584716043672 9.772205972155518 8.663990436230623 9.99194399601879 9.345082868001356 6.650650669009018 7.19344302980401 9.854695608025766 0.584803121009644 10.0 10.0 9.500501942541232 8.919243085434555 9.622456465266064 3.616437822774082 3.8627469990723107 9.805565700148009 6.9206676803637635 3.8664912680205523 10.0 9.936655682937015 2.523376245516735 7.586750210071082 10.0 9.954159690457761 9.926151623216676 3.4857544867662686 9.016541971032266 9.765388106525204 4.6797146219955295 6.962752125117959 7.722520408097575 7.07394984819853 10.0 7.241829151982038 9.992202293071244 9.57771837607599 5.848558100304054 10.0 1.3151574631724838 10.0 0.0010 0.0010 7.288442408930918 6.240237998926517 
0.0010 8.162737462372743 0.0010 0.0010 0.0010 0.0010 0.0010 10.0 5.11076994509177 0.0010 3.6658883673005755 7.8556950840466335 7.620582387353709 0.4494403207320685 2.071686933440107 10.0 10.0 7.677117820063801 7.640560710087732 10.0 0.050058881789625254 7.156611192483868 10.0 0.0010 6.6709520492548915 2.4717258548610284 10.0 10.0 10.0 0.0010 10.0 1.8404450382712279 8.019643887612979 3.091596817649788 0.0010 10.0 9.71296776244068 9.463360192121316 0.0010 10.0 10.0 7.386923693272301 9.882241841375532 10.0 10.0 0.0010 7.257970343879068 0.0010 10.0 9.813154352295282 2.6584996643898124 10.0 9.609198574943658 0.0010 1.4729310280318266 7.078349363017277 4.543900004233883 8.73289429755705 7.816850215318906 0.0010 
0.08472520670061584 2.4445281420035947 0.0010 0.0016394090310401929 0.0011842870116982472 0.0010 0.0010 0.011631508391912852 0.8174384699585826 9.9952654791292 3.4388590812073483 10.0 9.266195291386262 6.523330539555259 9.31359613720884 10.0 10.0 10.0 10.0 10.0 6.295270625386448 4.844295011855415 10.0 4.2221415183557855 9.61340648405223 9.715114581994646 9.98565470825489 10.0 9.972990827256542 2.1608271031356203 3.57688031882331 9.760859139001067 9.160435447042545 0.0010 7.525362797767204 9.989957915109924 3.4803331315181483 8.173656310429775 10.0 10.0 10.0 4.374039678975744 10.0 9.82125261008097 10.0 10.0 5.776103529583275 3.2981530804287855 9.236234243767246 8.052173985433816 10.0 10.0 4.266756085564217 10.0 9.189456224302162 9.39986487038902 4.1792562001485365 3.1223461998989412 4.933169346522837 3.754946531078798 
3.7918885425919644 0.0010 0.06217013353500924 0.003185610258977471 0.08294443072050625 0.02303068118598913 10.0 10.0 0.0010 5.125548009289019 10.0 10.0 10.0 9.714360278268469 8.209565821913333 9.945851535713738 10.0 7.906033470442896 10.0 9.08695717163406 10.0 10.0 10.0 0.0010 8.921532450697354 9.695209694393395 10.0 9.950999984755528 9.956916954450167 6.049730805985911 10.0 9.055707796534419 7.674298521870368 10.0 7.279463281609401 9.879900804893605 0.0010 10.0 7.329662571122463 7.046108379033876 10.0 10.0 8.015528849911265 10.0 9.56590439151675 10.0 9.414534027843487 10.0 10.0 10.0 10.0 9.978373072137288 10.0 8.740917036499669 5.484110574406471 6.668434596001401 1.238762137184985 10.0 10.0 10.0 
0.0436324221654963 0.0010 0.0010539186903383315 0.0010755545075859315 0.001008421402152947 0.0010 0.50095 0.0010 0.0010504958342458116 6.495499773227902 2.2343488542109755 3.31678265343377 3.7319552567129675 6.210937755536415 0.0010 10.0 10.0 10.0 10.0 10.0 5.0005 5.151722868754368 10.0 1.10673262647657 5.000500000000001 0.0853960051346474 10.0 10.0 10.0 3.9887490421806104 1.6257679606711628 10.0 5.000500000000001 5.661583785930372 9.50005 10.0 4.865723175114042 8.985837514225633 0.50095 5.000500000000001 10.0 5.0005 3.076910157170965 10.0 4.428312411013507 7.576957762262929 4.220853141778224 5.0005 10.0 0.2619144391586312 10.0 10.0 0.0010 0.47202638368036254 5.000500000000001 0.0436324221654963 5.0005 5.0005 5.0005 10.0 
0.07309425236638484 0.1656855901394179 0.0010558646528829362 0.0023033355752708727 0.0010 0.0015509964892996067 1.9675739778820773 3.3360543032059344 0.0010 9.307199985346449 7.327250599824005 2.6119635058702335 8.162677551026151 6.8285071919138325 9.899619260492823 9.9690532163269 9.977974731087727 9.330566394459442 9.961749529315423 9.964610453535151 4.58961266901397 7.9523544627136165 9.939863719956369 1.9907350716266023 0.0010 0.10238034561677622 9.960759591774039 9.976676862781133 9.330987663876426 10.0 10.0 9.973883335924127 1.0659699606559538 7.492689945284008 9.330566394459442 9.960479310348582 7.851938848878561 10.0 0.04218121594929869 8.777852185237203 9.926979485344669 9.73640757119826 2.8756959992913904 9.95016896046006 8.755822637001012 9.346899593128981 9.468105172654896 10.0 9.960181068232018 5.1984944028126865 10.0 9.933996336273635 7.878200989298719 0.15353524498650195 1.2594057954209434 0.25641044744631003 5.063067541736506 6.249270566027352 9.330566394459442 9.330936199333436 
0.02109833438691254 10.0 0.0010 0.0010 0.09704065848767007 0.02386543340062659 0.8075347892668459 10.0 0.0010 0.0010 10.0 7.951106232856162 0.7270494262394558 0.0010 4.156550918555967 9.63007611443036 10.0 0.0010 9.630298650608685 9.733299965262203 3.183218150135965 8.3133327191014 10.0 1.7191031267284567 6.174949307160507 0.0010 10.0 9.765532996828203 9.576516969903242 10.0 10.0 0.0010 7.624046803929289 10.0 0.0010 9.657829243216119 10.0 8.807774320165958 8.855735633735796 6.951372609004336 9.16001239094952 10.0 0.0010 8.863811977869318 9.970513546364572 0.0010 9.5939536417001 10.0 10.0 7.550238097169951 0.0010 9.95222636504237 8.285066534471277 0.0010 0.0010 0.0010 10.0 10.0 0.0010 10.0 
0.0010 4.912615086353492 0.0010 0.0010 0.0010997721970463425 0.0010 4.905207902768994 7.709173311047502 0.04311064378020787 10.0 10.0 4.660112651207865 10.0 8.374550660896642 10.0 10.0 10.0 10.0 10.0 10.0 6.390401753873886 8.379616251618138 10.0 0.0010 0.0010 0.0010 9.974177660899176 10.0 10.0 10.0 10.0 10.0 0.8463588889945839 10.0 9.869209718138226 10.0 10.0 10.0 0.0010 8.551246036775511 10.0 10.0 10.0 10.0 5.08521594957194 4.9537427183875815 5.034423795511987 10.0 10.0 10.0 9.948276011787536 9.958800807849686 7.219338392573339 6.365422006943715 0.0010 0.24893546930768382 4.980806377670394 10.0 9.878840626927355 10.0 
0.0025463473543618142 0.20001130602814393 0.004345801536575943 0.0010396613232875806 0.0010340986952341665 0.005935095370206556 0.011656360464568999 0.06921814570424756 1.044803201492573 9.283854174307875 0.4294988866267127 7.997214775825833 9.158895925292102 9.390070874003097 8.735719864533165 9.995820227850556 9.909877496184789 8.840694948711992 9.9852451865732 9.975223385192203 4.558703461785686 9.132307127904719 9.995135947441106 0.032937677831061274 7.38384624942295 7.295377552617006 9.999852997719248 9.92020374990284 9.958076221845703 3.5119611390678527 4.953208807558953 9.939943278510116 9.39760866853434 0.9598918824414762 9.973353447755262 9.98872849686484 4.370781370013681 10.0 10.0 9.584701566614356 9.996242359955344 5.339144294986484 6.4281576238593034 10.0 8.40308430391801 9.958149418746677 6.7490753364792475 9.45581859938293 9.854699140934166 5.0005 9.900208737263823 9.99833987388399 10.0 8.141913965001317 1.3463222113143791 8.68211497043978 1.3197810192009234 0.0010 9.932353334878702 9.863716193883569 
0.05491429711763107 0.0010 0.0374623584752252 0.001535208598580092 0.0010 0.01133396232249639 0.0010 0.0010 4.853948169970863 9.291254955391032 0.0010 10.0 9.095861390218925 5.723606871508927 0.6895620189765799 10.0 9.965703018402253 8.571498587635332 9.914298574557174 9.962913304140343 10.0 10.0 9.973325690770274 6.577856981003112 10.0 10.0 9.855016356283734 9.747767743536915 9.90145124087936 0.0010 0.0010 9.791093173173959 10.0 0.353209456698814 9.253733678378692 9.948698550897449 0.0010 2.90321203448202 10.0 10.0 9.867114207290873 0.0010 9.145366163711268 10.0 7.659969684517984 10.0 10.0 8.71404685116466 9.969256862073436 10.0 10.0 9.758093769200238 0.6824350381907909 10.0 10.0 10.0 0.0010 0.6512199705293042 9.657303655416566 6.555767191036246 
0.0010 0.0010 0.0010 0.0010 0.0010 0.0010 0.0010 0.0010 0.0010 10.0 5.309326327648887 0.10659721936974807 0.0010 0.0010 0.0010 10.0 10.0 10.0 10.0 10.0 4.265093025588319 10.0 10.0 0.0010 0.0010 0.0010 10.0 10.0 10.0 0.0010 0.0010 9.002093193870675 10.0 10.0 0.18337291852052953 10.0 10.0 10.0 0.0010 10.0 10.0 0.0010 0.0010 10.0 0.0010 0.0010 0.0010 0.0010 10.0 0.0010 10.0 10.0 0.0010 0.0010 10.0 0.0010 0.0010 8.762839347399206 0.0010 10.0 
9.728911708206521 9.982360595201103 0.011848518473199966 0.0010 0.0010 0.0010 0.0010 4.831908330957858 0.0010 0.0010 10.0 10.0 1.0811325997623324 0.0010 0.0010 0.25846936200995163 10.0 10.0 0.2756635586450411 0.27403718843719105 0.0010 3.5409664238229674 0.27221922213227057 0.0010 0.0010 10.0 0.0010 0.21194582023385689 3.7950087161899577 0.0010 2.3716707721747485 0.0010 10.0 0.8078974995624666 1.10087854724219 0.25995770138417473 0.0010 4.329861293007934 10.0 10.0 1.1399450627096335 0.0010 0.0010 10.0 1.7505126848974037 3.180251745474022 10.0 1.1800398680873068 0.26396079148871454 10.0 10.0 0.26487753393092905 7.116751641631082 10.0 6.320084076374375 10.0 10.0 0.0010 0.0010 0.0010 
0.0193556263425867 6.894853523915801 0.0014096846683673394 0.024544179547624317 0.05147400068084172 0.03406006541919338 0.4159687531832465 7.095759797882263 2.152600160052491 1.5722409757548834 3.771229850657826 6.159350354041374 5.935292312723063 3.237731535028538 6.190345685546995 9.981980063773149 9.977373888950853 9.739982184769792 4.58158141001859 9.990592553996231 2.8290319599892833 3.150537135439831 9.978445234873082 8.302149888342555 0.7124450744560552 1.0495315657700859 2.7814935507537966 9.765226596319192 2.6642875419677043 9.205470373069357 9.589912364333594 4.507381922470202 6.662012619351037 5.589484926109582 1.56838747797227 3.050297088107479 9.105591335146382 9.768924052647513 9.133969165066697 9.79757713961925 4.324980538845359 3.6793545821463542 0.8165246164935581 9.410632305168878 7.05695541221029 1.6959978816596886 7.973957178580188 9.269589958302129 6.0629877113650865 9.81347821802472 1.5388716191175127 9.984741421697288 9.853491433096913 6.853084364693107 0.5874885448949568 0.9666620977547109 0.7349616683184451 4.599373002603689 4.68421513008951 1.6941509724797257 
0.0010 0.0010 0.0010 0.0010 0.0010 0.0010 0.21827013587682043 0.0010 0.7792080948722553 10.0 0.0010 10.0 10.0 10.0 8.112605835505478 10.0 10.0 10.0 10.0 10.0 10.0 10.0 10.0 0.0010 9.365413188895616 10.0 10.0 10.0 10.0 0.0010 4.861790169528927 10.0 10.0 4.40625332487858 10.0 10.0 0.0010 10.0 8.916076853226583 10.0 10.0 7.357092071404671 9.924169318991185 10.0 10.0 10.0 10.0 10.0 10.0 10.0 10.0 10.0 10.0 10.0 3.8476975772933306 10.0 0.0010 2.941872879599595 10.0 10.0 
0.054639827619997194 3.5369606024481333 0.0037009739892603193 0.009702985012654514 0.0018548001026632524 0.011770013397986221 0.3832645844852891 3.331161259087369 0.32571545551208164 5.305719818094127 3.8069542530650713 9.503720921946794 9.31580173269337 5.626358857878902 7.162419034170316 9.947838874192325 9.926014215796812 8.732662450791647 9.945960245661933 9.94744473196979 6.894845705429693 8.895056600646603 9.938059402973355 0.08456060369871554 6.99126858670912 0.2814644495651294 9.944664020065959 9.937433392236771 9.891883871371977 3.9393424812210824 7.474389501519861 6.936275324051768 8.28234831695651 6.504903678647452 7.689831171470224 9.942045546280427 3.874642697369995 9.86052289319543 3.7783471572992924 9.757377806357619 9.933284489767006 9.708936771876472 3.1810845251612 9.948244933999236 9.789205612114287 6.134350181386217 9.10620232242895 9.823363399809493 9.929993110045883 9.500054923165461 7.604852656730814 9.948496335254303 3.399308473261951 7.65280439817575 3.6611129391175576 0.7666125952588514 5.903084877637877 8.359023548596905 7.567256791026708 9.907057497023603 
0.0010 0.0010 0.0010 0.0010 0.0010 0.0010002254252817729 0.0010 0.18027902258038192 1.2582754494697375 10.0 0.0010 7.094113422891304 7.701809478912729 7.786820863079795 5.706794491896884 10.0 10.0 8.183638704803698 10.0 10.0 6.504017780490162 10.0 10.0 2.3316757032429174 5.638143374294635 10.0 10.0 10.0 10.0 1.900922289984572 2.1624095761371978 10.0 7.9486530621195115 0.07298497515993657 10.0 10.0 0.0010 7.6856991615950925 10.0 9.534627020825463 9.779680998076964 3.5334841980331815 10.0 9.998716771521813 7.316630234906682 10.0 9.79809549657497 9.018868001519987 10.0 9.981706160795401 10.0 10.0 5.685391134691134 10.0 4.875029486315599 10.0 0.0010 0.0010 10.0 7.96754432940301 
0.0010 4.593057907717875 0.004903602989131682 0.012992432946691359 0.0021313689039692153 0.015308497277337903 0.619003870264609 4.514992459293208 0.4584746513195057 4.008404887187598 5.0005 10.0 10.0 4.21014356304783 10.0 10.0 10.0 10.0 10.0 10.0 8.493616923690654 10.0 10.0 0.3784200011249572 6.682121551466475 0.0010 10.0 10.0 10.0 5.374891771693472 9.742046622402947 5.893634655485178 6.802439534850852 10.0 6.787957111241779 10.0 5.0005 10.0 5.000500000000001 9.678877898534923 10.0 9.037538382945204 3.9487830889888604 9.9060717152436 10.0 4.809152586661909 9.89987212878741 9.861554483378109 10.0 9.238052276288222 6.740557083429816 10.0 4.418489592356852 7.273512431521725 1.444624567881212 1.0380032864152904 9.13610777770869 8.551411788176154 6.699672213692256 10.0 
0.0010 0.0010 0.0010 0.0010 0.010862858239647166 0.008490164460092106 3.0582891711452675 0.0010 1.0820223842620103 10.0 0.0010 7.8496605975757765 10.0 10.0 5.053652334850927 10.0 9.998620185339059 10.0 10.0 9.697808287046536 7.250238663272138 9.079081826669935 9.99987786155671 0.019991525748617178 9.674179517851641 10.0 9.53817888460685 9.944097860698342 9.159323175202735 0.0010 9.98069030393484 10.0 10.0 9.55486400004564 9.610446536782105 9.99968880565537 0.0010 3.773787948261435 10.0 10.0 10.0 4.91739930691139 10.0 10.0 10.0 10.0 9.736832812415756 9.729811056883424 10.0 5.845986538538065 6.051874625632102 10.0 9.98069030393484 7.330155398691488 2.0833321946254753 10.0 0.0010 0.002448696860021471 8.945886421973434 3.9184962720271197 
0.0013322797437857604 0.0010 0.0010 0.0010 0.0010 0.0010 0.0010 0.0010 0.6303768119960577 10.0 0.0010 6.929807025369747 10.0 10.0 10.0 9.999918581745133 9.999903038923433 8.860826113384608 9.989739817870205 10.0 10.0 8.23626765335502 9.998857734541826 0.0010 10.0 9.533503611999215 9.997804753870483 10.0 9.997599352170495 1.1673060223366187 9.22402209267496 9.999157182217036 6.6764228110599975 0.0010 9.888850172427016 9.999667799587108 3.622466467030141 10.0 8.426606053820915 6.3299352180849855 9.990115816968967 4.446705937421587 10.0 10.0 10.0 6.881704747042828 8.540079173004608 10.0 9.999967205113487 8.540079173004608 10.0 9.999905948994376 10.0 3.6321561917424434 0.0010 10.0 3.7932696893071096 0.0010 10.0 9.85400791730046 
0.7928739695345806 0.0010 0.04687835765136076 0.0010 0.0010 0.0010 0.001000000000000334 10.0 5.134147333379441 0.001000000000000334 8.063301760779101 0.0010 0.0010 8.284458568662128 2.2375702771936394 10.0 10.0 8.178566802999129 10.0 8.869724077049266 10.0 10.0 10.0 10.0 7.61016151571609 5.269165546836977 10.0 9.681701369746987 10.0 4.50055 3.1293793412486837 10.0 7.37433053450239 0.13909762096210443 9.536221159128404 9.780983052834808 10.0 10.0 7.786541368536398 10.0 10.0 10.0 0.001000000000000334 10.0 3.3996319630666774 0.0010 7.556645584478755 10.0 10.0 8.768860374241596 10.0 10.0 0.0010 5.000500000000001 0.001000000000000334 3.2106562848853466 1.6642364339463223 0.0010 9.468371469635832 10.0 
0.0010 0.18793950763209227 0.0010 0.0010 0.0010 0.004691873861951147 0.12809972587952145 0.0010 0.8594622007033372 8.428271885095208 0.0010 8.432720311624458 8.408286462530084 8.628575387247498 9.722633838085004 10.0 9.593897884253579 9.069920915777754 10.0 10.0 3.7883844237845157 9.193977350305829 10.0 0.0010 9.277176626138779 9.551150703100191 10.0 10.0 10.0 2.667994401406178 5.584205224890663 10.0 9.993620290483957 1.838530601132147 10.0 10.0 4.6590621607906515 10.0 10.0 8.89630309316618 10.0 5.312691995494145 7.276324295299507 10.0 8.155473982272277 10.0 6.82624725087436 8.683545365741168 9.869299189890478 4.081870659643848 10.0 10.0 10.0 6.248403385246426 2.579289785244562 10.0 1.4260666449601878 0.14670048936601 10.0 9.826853227938347 
1.5455222060676788 6.952820460501267 0.0010 0.38703753744971486 0.3685097562553307 0.08171981653331532 0.0010 10.0 0.0010 0.09004851197328403 4.151416677693387 4.2642542145877815 2.3822812379203455 8.750732333235774 5.327069804227312 10.0 9.975612490516692 6.593001627359964 9.602376001166167 9.978599094489287 0.001000000000000334 2.815137222959648 10.0 2.7245967368574293 0.0010 0.0010 8.362784571176897 4.18726361440033 10.0 10.0 10.0 5.0005 0.7859627374938194 10.0 4.899371952826332 10.0 10.0 3.6850329188237856 8.486864836545658 10.0 10.0 10.0 4.50449585638204 8.26480881875404 3.918799447517179 2.141239276008659 9.987575573783449 2.540984714870473 7.982293308267786 10.0 5.0005 9.953914552844113 3.337023846641686 8.064656841650196 0.0010 1.416366251414527 10.0 4.244498199161155 2.4569602731560076 2.6991524510236706 
1.495062015813783 2.608124076616923 0.038894983230773096 0.0037259983331845055 0.020171150768644553 0.0010 1.543705215562591 10.0 5.278429158007633 0.001000000000000334 10.0 0.5994404083822582 9.275802024559797 9.922650239137717 3.7532278027911 9.979251997643505 9.972670151861116 10.0 8.780774168133547 7.788615235731161 9.060345273718962 6.79756966691925 9.959319129207886 5.462092295343514 0.0010 6.388415747740231 9.93076356841635 9.461413946482956 9.899813535414072 8.2398883830334 8.202517957598404 8.9280301159369 3.6359236469784024 4.509689984188519 8.985505331648062 9.851733268974293 10.0 10.0 0.0010 9.950492263508067 9.895424086270378 10.0 0.0010 9.017876541214239 10.0 1.233995160147595 10.0 10.0 10.0 10.0 9.996140286415438 9.972623590422176 3.8106108064149633 0.0010 0.0010 0.0010 0.4566385838768694 5.598717914475598 9.318841291124773 10.0 
0.0010 0.18621433403596083 0.0010 0.0010 0.0010 0.006048484004286876 0.0010 0.0010 0.9896255320699275 8.853072092541144 0.0010 8.035370185826508 9.20109272082767 8.959159004870978 9.133089175794673 10.0 9.908468814274329 8.86826687874928 10.0 10.0 2.7786867141070664 9.13398383942188 10.0 0.0010 6.885212852200684 6.796493057821612 10.0 10.0 10.0 3.577522724643429 5.285877860411871 10.0 9.385616807620915 1.3047391526120435 10.0 10.0 4.5148006409606145 10.0 10.0 9.878187909488707 10.0 4.799589711602429 6.340202183347495 10.0 8.400588110386707 10.0 7.153618733928729 8.956463360688526 9.856785761966373 3.1542514206175642 10.0 10.0 10.0 7.66908231590629 1.7636613396359215 8.477040806772456 1.3343020953500058 0.0010 10.0 9.876172921321324 
0.0010 3.977309397256519 0.0010 0.0010 0.0010 0.0010 0.0010 0.0010 1.0276934492981598 10.0 4.870539227529479 10.0 10.0 10.0 0.0010 10.0 10.0 10.0 9.64753785736396 10.0 0.5682868085608099 10.0 10.0 10.0 9.008257995041092 5.588658092113073 10.0 8.675647190789778 10.0 4.323624240897634 5.3071078773812745 10.0 10.0 10.0 0.0010 9.655765326491128 7.327147770110897 0.0010 0.0010 9.003954103896627 10.0 10.0 0.0010 10.0 0.0010 2.7236454962599543 6.556838348962228 3.47760552119893 10.0 0.0010 10.0 10.0 0.0010 10.0 0.9044179853388963 0.0010 10.0 0.0010 9.28454708188422 0.0010 
1.1931423029694581 0.0010 0.0010 0.001176228972364959 0.0010 0.008981970136057858 0.0010 10.0 1.0916709239810847 7.994384443531392 0.2536173053734482 10.0 10.0 10.0 10.0 10.0 10.0 10.0 10.0 9.672028292222812 10.0 10.0 10.0 0.18892764359220315 6.786587410933485 0.0010 10.0 10.0 10.0 7.706605521338524 7.156918922033495 10.0 10.0 2.662727672288188 10.0 10.0 0.0010 10.0 9.14385548369205 10.0 10.0 3.936111481020562 0.0010 9.890021521838932 10.0 10.0 5.236489357279326 10.0 10.0 10.0 10.0 10.0 10.0 8.657382829323577 0.0010 0.0010 1.122513182302662 1.096004057650274 10.0 10.0 
1.1542761761296385 10.0 0.0010 0.0010 0.0010 0.0010 10.0 5.483538432257232 0.0010 10.0 8.99419606244157 8.433874334599361 10.0 10.0 10.0 8.572548266165242 9.903304250484345 10.0 10.0 8.120352246901641 1.404708913419101 10.0 9.214116888048641 0.0010 0.0010 0.0010 9.163096225693245 4.525216828079404 10.0 9.645113065917089 10.0 9.019193201591335 0.0010 3.652632027202822 5.798786377168102 10.0 3.973613916384272 8.435277687152233 5.139653972723131 8.543068799427827 10.0 7.826476908036963 4.710818931964344 9.804242115856736 10.0 8.913482988641281 8.61313709642838 10.0 10.0 10.0 7.881080519541347 8.586327715237601 10.0 0.0010 0.0010 0.0010 0.0010 2.3090886897395024 8.330635007548803 10.0 
0.0010 1.0722791309680664 0.0010 0.0028692189979550482 0.0010 0.0010 0.0010 0.0010 0.0010 10.0 0.0010 10.0 1.7661871334993418 10.0 10.0 9.9979769417202 10.0 10.0 10.0 10.0 9.923595796310744 10.0 10.0 0.0010 10.0 0.0010 10.0 10.0 10.0 6.842293373551078 0.6503537645830022 10.0 1.731836949774174 10.0 10.0 10.0 6.615824870246531 2.126453134283553 10.0 10.0 10.0 5.22512617079987 10.0 10.0 1.1860853335497072 10.0 1.306938396745971 0.0010 10.0 0.0010 10.0 10.0 9.337443198200281 10.0 10.0 10.0 5.906796218854458 5.713990185655897 9.221159803004745 0.840656724332097 
0.0010159704078792516 0.23413397481895498 0.01572916733540328 0.004914016785495306 0.0038148075907207756 0.004555341760540173 3.4557392702514536 0.07549064263182628 1.1297278560081003 8.92021769317846 1.7542199009312824 8.905730332525497 9.46579861717623 9.923689279554358 5.743108026194843 9.999963046473237 9.889061483645705 9.981669764293988 9.988808038754804 9.999993972199844 7.695513456392051 9.906480042022363 9.999845757184536 1.3401415037004023 8.761634189550037 9.823756103302943 9.999695400611824 9.97708206768423 10.0 1.4623590060970573 9.761387915286557 9.998503865299892 9.059393357291315 6.63686865207153 10.0 9.999894149015692 3.181796164294853 8.870119903752812 9.15532552145282 9.599393360919692 9.466153871609706 6.974127536971563 9.176057620354978 9.995943594697284 9.188197832481904 9.918863797655007 8.660858496299598 10.0 9.992670569662994 9.62674385068686 9.913600608927357 9.999956278432839 8.133310364172065 8.944876175785913 2.03284944959322 8.059410503284363 2.0517132221696794 2.0369206109066877 10.0 7.785481765358052 
0.0029981558066035276 0.0010 0.0010 0.0010015908812151197 0.9306177842396621 0.011831757386161244 0.04413352746165375 9.481290113471413 0.0010 0.0010 10.0 1.5085649457773598 0.0010 0.9812906166061577 9.63997324728592 9.954387811716215 9.958781959708922 9.882851152866909 1.5352718433090287 9.959817509946577 5.216213067332503 0.5058400221044375 9.333061041892119 0.2523336715207158 0.04312835729018705 8.2932295710897 8.727874256357506 9.960993400325894 8.615505466892497 2.175899372310248 9.57466877455765 9.466796104051891 4.060833906401635 9.651099091518356 0.17417135734689482 9.82576047557647 9.999475980399815 10.0 1.274591236802813 8.907920553495421 4.026596373713998 0.0010 0.5197922338948446 9.869757572252974 1.1852481645203565 2.108336408452965 0.14985284642438268 7.449133256197883 9.987620461089302 10.0 9.957401255781921 9.954438846187799 6.1930429111532685 1.4513551582271154 10.0 3.9968403959569 9.87822213785553 9.799440875737528 1.4661619309540945 1.446159505900852 
2.1351568335893525 10.0 0.0010 0.0010 0.0010 0.0010 0.06401827616142441 8.933470739877626 0.0010 0.0010 10.0 6.646827343133865 0.0010 0.0010 0.0010 7.434852194083021 6.506676333953648 10.0 0.0010 7.929942189814092 3.32762115603682 1.3821635451237695 7.837207368920333 0.0010 0.0010 9.949560475304327 0.0010 0.0010 7.830836210645253 10.0 0.0010 0.0010 2.703881499295015 8.766635139346263 0.0010 0.0010 2.914756419274395 6.78415234569064 10.0 9.274796049759338 0.0010 3.2158811192339045 0.0010 10.0 0.0010 7.187455582791304 10.0 10.0 0.0010 10.0 0.0010 8.021350322939735 0.0010 10.0 1.8482907700270372 0.0010 10.0 10.0 0.0010 5.910899880736448 
0.0010 0.0010 0.2257796795537794 0.0010 0.0010 0.0010 7.303013379625881 0.0010 0.0010 0.0010 9.862366395650218 9.784427602811586 4.147181163563016 0.9477123832122007 1.8944780320262704 10.0 10.0 3.6438263700946667 9.784427602811586 10.0 5.939295094245183 10.0 10.0 9.053287616787799 10.0 9.784427602811586 10.0 10.0 9.784427602811586 7.247792040774865 0.0010 10.0 4.081144654163895 0.0010 0.08887592228041008 10.0 3.3028863725788904 9.290729068585758 10.0 0.0010 9.018378584395773 4.147858637703282 10.0 10.0 3.0319644802602905 9.784427602811586 2.0692357985518592 0.7536972257426271 6.858913545343126 0.7536972257426271 9.784427602811586 10.0 8.272459636983385 10.0 6.8549600577533685 4.223236025908388 1.6203223536525058 3.4853178219459746 10.0 2.3678952635762816 
0.0015151945521827933 0.7062530724222786 0.11665076066736732 0.017325872447139023 0.0012832777917213202 0.0010163446155207255 8.064109432470762 1.2402526589748035 0.0010 0.0010 9.526493865552094 2.3250531823651666 8.452060552269739 0.0010 7.896703641046532 9.999711247191797 9.92821754222636 4.9010899758938455 10.0 9.986878924610155 10.0 8.953875520300304 9.928561417973118 0.0010 5.204982257961098 0.0010 9.996757581284111 7.846821641393169 8.65425610747241 0.0010 10.0 9.676492193508157 10.0 9.14560649502932 6.719682721742252 9.839473055522234 4.190432335857972 0.0010 0.0010 8.27498116667492 10.0 4.052759904805518 4.2470011054354515 8.512268186645226 8.044973943183987 8.824339216860231 0.2388497618980816 0.0010 9.83421186701176 1.3306689715897395 8.461689767360578 9.928611342371559 0.0010 0.0010 10.0 0.3611160996494105 8.456178000088855 10.0 4.398056220587866 9.910322646965444 
0.0010 0.18896682738659495 0.001239872651144907 0.002039411866125298 0.0010 0.0017311073713789436 0.0010 0.03757388129325967 1.1335099258495398 10.0 0.0010 5.0005 10.0 5.0005 4.765807067801685 9.909712267834358 9.942928022210687 10.0 9.94615154566929 9.89776250601092 8.63545392410909 10.0 10.0 0.02766824837372478 3.1366631400210245 10.0 8.600889052744034 9.85632247821145 9.996467273943793 0.0010 1.3284305872822122 9.948021675223833 10.0 2.256567983952052 10.0 9.987549505949328 0.0010 10.0 9.481190828496771 10.0 9.992830521664489 3.4973079415318633 9.929072700761163 10.0 8.622319463021753 10.0 3.3324076984354507 8.134853265329166 9.99059240718464 4.984180283131814 9.916304368530962 10.0 10.0 4.911989961752513 6.62180898517245 10.0 0.0010 0.0010 9.229771353972351 4.839585740486404 
0.0010 0.0010 0.0010 0.0010 0.0010 0.0010 0.0010 6.3024926561211885 0.0010 10.0 0.2653208348938544 10.0 10.0 10.0 10.0 10.0 10.0 10.0 10.0 10.0 10.0 10.0 10.0 0.0010 0.7100920044286791 0.0010 10.0 10.0 10.0 10.0 10.0 10.0 10.0 1.9277921155168878 10.0 10.0 10.0 10.0 10.0 9.57938276484253 10.0 10.0 10.0 10.0 10.0 10.0 10.0 10.0 10.0 10.0 10.0 10.0 10.0 6.409594628644405 0.0010 0.0010 10.0 0.6582652011860478 10.0 10.0 
0.122893275075137 0.43730372059691947 0.8340557527303325 0.0010 0.02107827977511248 0.0010 3.0377541191438238 2.602358420620252 0.0010 10.0 0.0010 9.38745578106328 7.352082084130602 9.881365876712268 4.078476172252555 9.990766579699807 10.0 10.0 9.477067176473726 9.49780261585807 6.366953559861308 5.781606730852039 9.994341513675247 3.2599983207947303 6.267196734198861 9.000038651531463 9.714153658986772 8.468242129083343 10.0 0.0010 4.33052284548808 8.28424766788423 9.637620987868647 6.847351891315389 10.0 10.0 0.12072484059636779 8.690653442629523 6.267608630157998 10.0 10.0 5.753462198472003 10.0 10.0 10.0 9.09341226775002 6.150541559528187 7.4387601768271745 10.0 10.0 10.0 8.857286033830649 4.416627508072222 10.0 3.1561202168681715 10.0 0.5392557281913346 7.042455394138893 6.0683675949307485 2.691906332465099 
0.05404765210130848 0.02963965442302774 0.002612062230704865 0.0010673263157672253 0.0010 0.0012237765443144158 0.10489194819546654 0.0010 0.6011057820887156 9.655841136274168 0.0010 10.0 10.0 9.930687434514232 7.916384717428749 9.9602754496437 10.0 9.422787988473958 10.0 9.970371309148462 10.0 10.0 10.0 0.12671665333717158 8.892568662912009 10.0 10.0 9.997423200861542 10.0 0.0010 9.071690968696018 9.98826087184854 10.0 2.153217102137231 10.0 9.996011609171099 0.0010 10.0 10.0 9.725125665228186 10.0 0.5221798754374145 10.0 9.996350472645421 10.0 10.0 10.0 9.962057000628464 9.995749161450837 10.0 9.603405115154926 9.943680369943065 8.615392724364028 10.0 3.949104075475906 10.0 0.0010 0.0034026347797508905 10.0 9.894548720090798 
0.006023484782160216 7.881514836782308 0.46927057442093223 0.0010 0.014297109931027426 0.019620544139255743 0.0010 4.54797708057478 0.0010 8.877851086124814 0.43179622592799394 10.0 4.2562411244493425 2.6222570854976177 0.914180857281738 9.997395519750725 9.996279395874907 8.37429918136765 10.0 9.991739985702571 3.54613890038239 10.0 10.0 0.0010 2.4965598288119555 9.569203774072006 9.990153742156634 9.99124705438451 9.710656986323203 0.5375287159548323 9.086819142718262 3.1916515757385366 0.914180857281738 9.086819142718262 5.925354161930421 9.986328842811309 0.43179622592799394 7.167609862775863 0.0830069412798995 10.0 9.983310787056048 9.086819142718262 6.345318477944631 10.0 10.0 5.765119952012563 5.628286724104648 10.0 10.0 9.553302816122912 1.2984351532862974 9.992432120821771 9.90834750259772 0.5230588947954562 0.0010 9.569203774072006 0.43179622592799394 5.339934000651674 0.914180857281738 10.0 
10.0 10.0 0.002749131226620574 0.0011780978052948774 0.0010 0.0011719745307295806 0.1346102383010565 10.0 0.0010 0.0010 10.0 0.0010 0.0010 10.0 0.0010 0.0010 10.0 10.0 0.0010 0.0010 0.0010 0.0010 0.0010 0.9533125276426944 0.0010 10.0 0.0010 0.0010 6.492793934711898 10.0 0.6916991930188294 0.0010 0.0010 6.623147202807944 0.0010 0.0010 10.0 0.0010 0.0010 6.562403599437509 0.0010 0.0010 0.0010 9.278138307015402 0.0010 0.0010 7.183150240112937 5.504903636161041 0.0010 3.2324445311725984 0.0010 1.4142135812602064 0.0010 0.0010 8.880902190974238 9.581794913588308 0.0010 9.124745621412952 0.0010 0.0010 
0.0029914418984568116 4.4009665684259325 0.0010 0.010954060147783318 0.017416704783041304 0.002486687902989178 0.0010 0.0010 0.8844445259249102 10.0 0.0010 10.0 7.164624147736959 10.0 0.45805786283664895 10.0 10.0 10.0 10.0 10.0 6.757545244904433 8.471430579560128 10.0 0.6109843101323871 9.082594155119702 6.896704369518472 10.0 10.0 10.0 0.40965754768481655 9.343071042898988 9.997541857107988 10.0 6.261959316533139 2.9081938024667693 10.0 0.600192843499092 10.0 8.83930321048895 9.506746020813724 9.995842208552206 10.0 9.384702420858513 9.270939737305792 9.464773468676821 6.164275088789584 6.645212494907576 6.275502678491044 9.97854371926329 8.98681383739832 10.0 10.0 10.0 8.87313079776355 3.245432133556732 10.0 6.712835731173575 3.296968315532406 7.761006513359725 10.0 
0.17931599153938763 8.567814779080312 0.0010 0.0013023931802867339 0.0010 0.0076447398242652145 10.0 10.0 0.0010 8.784440750864674 10.0 0.0010 9.01843176611841 8.499385492503961 10.0 10.0 9.981352128763573 9.004852823536993 9.072022098976912 10.0 9.187980524982837 7.490057987393783 9.779067193151572 0.0010 0.0010 0.0010 9.799435728110769 8.78347699662435 9.854786822329325 10.0 9.147216986677162 10.0 0.0010 8.916924093892895 10.0 9.631814473014368 10.0 9.714406624195682 0.0010 8.082863122507412 9.272324712288869 10.0 6.477332661359982 9.978096602196377 0.0010 0.0010 0.43607788991035124 10.0 9.284983470448402 10.0 10.0 9.82431924430498 4.552756951400165 2.302012199957166 0.0010 0.0010 2.8822549985904407 10.0 10.0 9.50202332969971 
0.23856968590135544 1.0448535569504924 0.016316884034786462 0.0010 0.0010 0.0010798801997732913 0.3167586263859079 9.442223387262157 0.0010 9.78388664633132 9.811690913927846 10.0 10.0 5.571711274106091 5.392325363783883 9.76397431977156 9.76440483649311 7.082005587860282 9.897864534301336 9.759160632002574 9.912745686933564 10.0 9.780816998697475 0.0010 4.140857585217165 0.0010 9.763137082576117 9.850752134068543 9.88125959941643 9.836836303041395 10.0 9.86717693392585 3.9453133821968867 10.0 8.677255373886375 9.774045955566466 7.215927496524277 9.68169032439053 0.27282578733755525 9.93625328224156 9.763434203073906 10.0 2.7482850182828127 9.989714424777594 8.704196921272603 9.304477713747794 10.0 10.0 9.59471272523528 10.0 9.776377470560437 9.76940000613005 7.937248478696142 0.0010 2.9313373617659386 0.1678761834024236 6.311602087395885 10.0 9.778030139588845 10.0 
0.0010 10.0 0.1665063136145436 0.0581813012975294 0.0015808721047371166 0.07645551330604702 0.7220750421810684 10.0 4.42762938630958 0.0010 2.8177544150393925 10.0 10.0 0.0010 0.0010 10.0 9.939409283277111 10.0 8.780282254458239 9.991873810623455 0.0010 10.0 9.998241468204526 0.0010 9.047722809890736 10.0 10.0 8.518287107086142 10.0 0.0010 10.0 0.0010 10.0 4.711602098178787 0.0010 10.0 0.0010 10.0 10.0 10.0 9.998179826798914 0.0010 0.0010 9.798143698003306 10.0 0.0010 10.0 10.0 10.0 10.0 0.0010 10.0 0.0010 10.0 0.0010 0.0010 3.795846566388385 4.296528524434369 0.0010 10.0 
0.008722131934911302 0.01610077455390279 0.0010 0.0010277006740612212 0.001383447722050436 0.0010180859072471357 0.07049173662652564 0.01975593345242732 0.9261831533589651 9.947029239049836 0.06530407940135774 10.0 9.832201325999764 9.967873015814046 8.17326143649234 9.994316013513496 9.992843044149076 10.0 9.999875435681023 9.995620824214335 9.711114928025667 9.993278509041655 9.999554413668198 0.1959353455452435 8.844775466188091 9.50005 9.994315235632033 9.999619053375827 10.0 0.22492574011251865 9.50005 10.0 9.932906047690917 7.332594906112137 9.86713870416818 10.0 0.3027575633681474 8.235201198901459 10.0 9.646628705903165 9.987037540627318 9.50005 9.897191132537927 9.99890939129868 9.814543580644244 9.970631457160653 10.0 9.968368034302559 9.954806152003679 10.0 9.936247334243076 9.991921154383602 10.0 8.788062250906481 5.000500000000001 9.792850578617633 0.35474034963964396 2.6212507412840607 9.961218349734485 9.9668169592009 
0.13493729327562523 2.1652952645344254 0.0033975762085760217 0.0010 0.014354178345859916 0.0011765590842707499 0.22088912297741492 0.058200908690682396 1.2822980648315057 9.94782192902043 0.0010 10.0 8.881953797191306 10.0 4.928910411122834 9.909573136452122 9.859948677616927 7.9873442617249335 9.929138884329655 9.8426413266881 8.03785556786823 9.71845314105274 9.84210846044787 0.0010 10.0 10.0 9.745714440935584 9.970187090766611 9.721045000511856 0.0010 5.509279377869307 9.969003230828736 10.0 6.631081312469613 4.075465451280349 9.76261697489471 0.0010 10.0 10.0 10.0 8.526129620990371 1.4764473604797583 9.942373941164192 9.796136053318719 8.528366934990274 9.889017818764055 7.374009268734171 10.0 6.0457958694614415 7.486249275012635 8.242928869242462 9.9938871646497 10.0 10.0 0.0010 7.576850568338051 0.0010 0.0010 9.941740451748968 10.0 
0.0010 0.0010 0.0010 0.0010 0.0010 0.0010 0.0010 4.654262884893319 0.0010 10.0 10.0 0.0010 10.0 10.0 10.0 10.0 10.0 9.080668630628551 8.90371226568006 10.0 10.0 10.0 10.0 0.0010 0.0010 0.0010 10.0 10.0 10.0 10.0 7.845217227170473 10.0 0.0010 10.0 10.0 7.8066540164622245 10.0 10.0 0.0010 10.0 10.0 10.0 0.0010 10.0 10.0 4.864596797309716 10.0 10.0 9.637948972626473 10.0 10.0 10.0 0.0010 3.4728964112424854 10.0 0.0010 0.0010 10.0 7.43830482267496 10.0 
0.0010 0.0010 0.0010 0.0010 0.0010522869667410875 0.0010 0.0010 0.0024593750258960576 0.22617184567553755 9.808177351088682 0.023999596238352794 9.93906606816504 4.993886880938487 9.805286343808 9.904067732308878 9.999881454337446 10.0 10.0 9.991100824068079 9.999812726087125 9.928873253885483 9.927516459703607 9.999839243529644 0.05029576680334709 7.956260351217723 0.07513801784174712 9.999787239283071 9.950942591924957 9.997308526538891 7.076523976048415 4.608769822526975 10.0 5.437217933302586 7.2827177865499255 9.22212207122239 9.999812645812078 6.612450586651753 4.3718464307139575 9.937907654630749 10.0 9.999564072480178 5.55441207855867 9.996417171217056 10.0 4.824206770082969 9.950703354510473 4.808828730990836 5.372103622997612 9.999786065122382 4.951662580613573 10.0 9.996805726070013 6.91951243334427 9.78305962933315 10.0 10.0 7.163594510911844 4.5005500000000005 9.95025032900806 5.052378845459476 
0.0010 0.07918313648372965 0.0010 0.0010 0.0010 0.0010 0.9351064813871846 0.0010 0.0010 9.738219660234286 0.057107293680836106 9.941670315837971 10.0 8.39165940761981 10.0 10.0 10.0 9.004071440702003 9.996553541700688 10.0 10.0 10.0 10.0 9.702151592811084 6.555522071849477 0.7398209188715219 10.0 10.0 10.0 7.530495280843162 5.0005 9.880666643929832 4.465290558073065 9.155902769033194 9.884354746560039 10.0 10.0 8.393246257029256 8.267100318435014 9.966414152538409 10.0 10.0 0.0010 10.0 10.0 10.0 10.0 9.852688945107115 9.888542011612927 4.377413076680342 10.0 10.0 10.0 10.0 8.728930979237449 2.7864919344419015 10.0 2.162862311019923 8.142212778679852 9.419032331065347 
0.11345743572417336 0.8835180360480015 0.20443685131409772 0.00109909110921277 0.001046528028116751 0.0011954404949757916 0.6309534993258641 0.2023698224730721 1.4297375119723088 9.754723522399706 0.0010 9.171153122499245 9.985119337628236 8.294718468376988 8.50271705560731 9.901795844345335 9.931902360848024 9.58071602955101 9.98995480932984 9.746063059033036 8.63720853603563 9.845470430107287 9.901205930351246 0.0010 10.0 10.0 9.889888202495298 9.99670742290064 9.996519662429323 0.0010 4.738526596630264 9.953721474415433 0.14192836465704683 0.6970001332455658 9.967968548612374 9.755276296824334 9.773079181715651 5.6594325450305405 9.68514255707887 10.0 9.98937816838221 2.3425343723890544 9.96812149087651 9.938197693813015 9.827654451062974 8.63720853603563 9.293681672483018 7.77097102156941 9.987491589459522 8.051185637333194 9.228772806057023 9.900201138444874 10.0 9.74612799974122 1.0470383494142999 10.0 0.0010 0.0010 9.993801508016414 9.920748654982397 
0.09662643082702219 0.0010 0.047311823510520164 0.0013106751521205244 0.0010 0.004332710724945275 6.287515263200529 0.0010 0.2765514646168013 10.0 1.9241125784799964 5.804992069122361 8.586594931712048 5.4535034574808545 3.9170316970716286 9.93951600381228 9.920590353053484 8.669714394286409 8.698630174900163 9.939844720387647 10.0 9.842114850050155 9.97724723196762 0.5139633415371382 10.0 7.330646203666169 9.902186641866717 9.858318584900358 9.5225241681328 1.4875194708511756 2.998001496468019 10.0 9.125172190778617 2.957561574675641 10.0 9.923924672974561 0.0010 8.641219905495966 4.07880800586365 9.771448250393037 9.936542081588765 3.1102307395443463 10.0 9.949938343136413 6.980975581593707 9.288759904121893 8.91757860641809 6.78116932540473 9.886130144714771 4.9897257844254 10.0 9.92073791322232 5.121994559790007 7.498992073460106 6.089361271475138 9.335579769442864 2.10592126930101 2.167473933795357 10.0 7.441761890349052 
0.0010 1.9288682879457675 0.0010 0.037737349617866345 0.0071022627801038615 0.0010 0.7638796020810172 0.08305520803595462 1.3115425188314587 9.858685231988385 0.0010 8.289309705641273 9.49844814441666 8.523896911635969 7.9272797312821615 10.0 9.979334906691065 5.0005 9.930799392429313 9.849729778908282 9.503865891207798 9.928630277823396 10.0 1.0653784434023716 9.405003557387294 9.355334228713257 10.0 10.0 9.929919888273945 0.0010 8.733151951651877 10.0 8.932910103097322 0.0010 9.92596522136901 9.879140075929115 3.5725688964901137 8.248306247494181 8.8517999377188 6.498853358807621 9.730126000352515 0.0010 9.503865891207798 9.511881366562315 9.76048430927344 9.503865891207798 9.141972316203145 9.061301472527322 9.93176815491863 8.528157850493134 9.686609388573768 10.0 9.126323549817268 8.983260195725137 5.7506982699576525 9.521581569472358 0.0010 1.0340722629180352 9.44743349327332 9.932324277885973 
0.00139380472511745 0.0010 0.0010 0.02025159980279495 1.595934156987386 0.01887727063181088 0.0010 6.377769803737647 0.07663197933266286 0.0010 10.0 3.844102527200808 0.0010 0.0010 3.501041427586875 10.0 10.0 2.837825601259608 2.873768711735221 9.822543739899928 1.3593632839830678 0.0010 8.694087735072593 0.0010 2.7042751349633565 9.653407468703513 7.59583609599337 9.146367063927919 3.6232301962623534 5.789386426427541 8.696170027086826 8.887655689359196 0.0010 5.5139089331154105 0.0010 10.0 10.0 10.0 0.0010 3.6232301962623534 3.553976230225795 0.0010 3.6616355558783087 9.386165849466211 3.67758038967234 0.0010 1.4044938744289137 6.676093838476635 4.68687922339384 10.0 10.0 10.0 7.926505358131174 1.73928588131436 10.0 3.753865683492923 5.55355168322692 10.0 0.0010 0.0010 
0.0012172704810431687 0.6850529250401389 0.0015070132502050036 0.0011683287215725697 0.0011188318489130245 0.001311951776055255 0.007138071520286605 9.50005 0.005096794007810788 8.842847192546682 9.50005 9.72327219568704 0.7285742215468238 8.842847192546682 9.992826300925005 9.342687525625857 9.995996383427743 9.323016485348374 9.686127487502 9.349908030295204 9.443607861336377 9.985236542362278 9.99999915692931 0.008392073697475338 1.1581528074533176 0.7035427916712048 9.994141210910765 9.999876875583556 9.999057281623745 8.842847192546682 9.239476111633556 9.999000282724758 0.50095 9.164180413489555 9.341489728065353 9.853014326060697 9.50005 8.842847192546682 0.8779967543500736 9.916938824279763 9.98970940565049 9.030684655940867 9.99984384066305 9.9937079294609 9.999174399164245 9.589046199010303 8.842847192546682 9.50005 9.999661053039663 9.90360182521358 9.840310782790425 9.427112331049972 8.842847192546682 1.0289108098812 0.8571492738284091 1.1581528074533176 9.50005 8.842847192546682 9.407300736076946 9.998401841723535 
0.026298895624976597 0.0010 0.002084323000615542 0.0050688194492743335 0.0034107854311324235 0.004726907000041096 10.0 0.0010 0.0010 10.0 10.0 10.0 10.0 10.0 8.911076386522996 9.917398703432076 9.983472489294295 8.86045762348807 10.0 9.975736987006583 9.035356553694088 9.77405942432779 9.983028919355455 8.230788487232136 0.0010 10.0 10.0 10.0 10.0 0.7209400978221621 0.0010 8.154015639692044 6.478476758771297 10.0 10.0 10.0 3.412839962926074 10.0 3.6881170402916665 9.593043451189624 10.0 10.0 8.058513468995994 9.99002113908673 10.0 10.0 2.4381948254527863 10.0 9.91391804954429 1.8937351723382387 10.0 9.961210068411747 10.0 10.0 10.0 10.0 7.40035705187367 10.0 9.543035325894621 10.0 
0.0010 0.0010 0.0010 0.0010 0.0010 0.0010 0.0010 0.0010 0.7213954304313929 10.0 0.0010 10.0 8.702744524626176 10.0 7.546168830477673 10.0 9.950159902230801 10.0 10.0 10.0 3.117588823012956 10.0 10.0 0.0010 8.616507820539965 10.0 10.0 10.0 10.0 2.803371965358422 3.421458276354781 10.0 9.42304496995596 3.222529190152969 10.0 10.0 0.1546944632757678 9.701704945455708 10.0 4.334674035180655 10.0 4.1783495046777155 10.0 10.0 6.083394349853677 10.0 10.0 10.0 10.0 4.187478256565667 10.0 10.0 10.0 9.820973432968705 2.9809472821364187 9.825604790300142 0.0010 0.9082835933300288 10.0 10.0 
0.08367342368129896 3.5192864009995297 0.007765606117866253 0.00115440362369915 0.0010 0.0010595232003029538 0.0010 0.0010 1.0955239453297043 10.0 0.37549215587380486 8.323004004361515 9.222024240609478 9.240899867428995 2.9480405353745844 9.917178987190564 9.999989674342306 9.288177269965777 9.93751106460415 9.987736433040121 9.234077586309898 9.97749483812697 9.646071304776335 0.7703141081842575 7.481432168317386 9.234077586309898 9.832820844235224 9.99999990985901 10.0 2.519328512505862 3.9655040102051973 9.282753138547243 5.409613430722361 3.8209026059221176 10.0 9.99997752340625 2.0075181705537193 9.445742005795587 10.0 10.0 9.927680324971115 8.030713104398721 10.0 9.999072416640391 9.113567082389372 10.0 9.316153436993575 9.67657627586355 9.97137747235857 9.234077586309898 9.319596638819982 9.93081373660501 9.327383977168246 9.128931671398632 2.415641836073706 10.0 2.972325851407689 2.9888420359888457 9.93589380854263 6.534517609963997 
0.07547850509021642 5.4445049714266744 0.02427894713837049 0.0018894843785818203 0.004618085439489756 0.03896940647568833 3.207814165491045 6.8085099256513395 0.1446714627628537 6.966670281668636 9.083726123309985 4.766276637424096 8.921201384313566 6.915091243407309 9.259627842502017 9.979975592501923 9.999098679638154 8.829856172282707 7.867421716389719 9.93855379421707 7.8009054415242645 7.743740720609858 9.270040192757158 2.3980730928595175 1.9012418452954645 0.37494206423850723 9.631916851225299 7.8173472384541105 9.086163522976078 7.688744343671857 9.628871153317629 9.880927488861314 0.15115298414510123 6.954787222247793 7.136281703782714 9.949614901066134 9.686995272183825 7.558121614142889 3.011549951076672 7.9352511263372945 9.776982289421653 9.76931379340625 6.861304566662277 8.860233537913485 7.276428592523032 4.081384988902258 5.170142340511602 9.761847338236437 7.940167997350107 7.078462132612055 9.93791060628513 9.781006249360798 8.139668905917954 4.065194336163952 0.1964925748938959 0.7028237755849509 2.2699159621000384 7.842006286683262 8.956956199772486 7.614201559926105 
0.0010 0.36134683116903155 0.006678815758027529 0.132717120319762 0.044684602087173675 0.0010 7.988512953650753 4.078230091803886 0.0010 6.7892730384537305 3.6694397544449435 0.2933247346891221 2.582775430749835 9.169278061867015 10.0 10.0 10.0 10.0 10.0 10.0 6.828560067914308 10.0 10.0 0.0010 0.15893606098538804 0.0010 10.0 10.0 10.0 8.870563378737645 9.061143301320687 10.0 3.588857472904393 10.0 8.317646627387926 10.0 10.0 10.0 1.099659013987476 10.0 9.497534300589592 10.0 4.333701377751803 9.983482679798607 10.0 9.998576369220057 10.0 10.0 10.0 7.825681120227298 10.0 10.0 1.6264118511626355 2.394400038479058 0.001000000000000334 0.6414144581647974 3.731930327752967 7.523376983398276 3.2868913417811902 10.0 
0.0010 2.0310186236078063 0.0010 0.0010 0.0010 0.0010 0.0010 0.001000000000000334 0.0010 10.0 7.29701383042886 10.0 10.0 10.0 10.0 10.0 10.0 10.0 10.0 10.0 10.0 10.0 10.0 0.0010 0.0010 0.0010 10.0 10.0 10.0 0.001000000000000334 10.0 10.0 3.293646289286671 10.0 10.0 10.0 0.001000000000000334 10.0 10.0 10.0 10.0 10.0 10.0 10.0 10.0 10.0 4.407097315032609 10.0 10.0 10.0 10.0 10.0 5.02425940514626 0.0010 7.9185530072371995 2.493060665871411 7.542399663454882 0.001000000000000334 10.0 10.0 
0.00486959342104887 0.8896951567948483 0.0010244226121112385 0.0011960173662157033 0.0014566359476071223 0.0028568479343355447 2.1195175608609857 4.017041999637623 0.10770217703816982 8.682044621536814 7.338698024900087 5.210149459687536 8.152271917825255 8.613631890639956 9.273423704835263 9.999598391049402 9.999919350784916 8.468051314674364 9.88746545418697 9.998686468371234 9.20063844906921 8.81792914735101 9.99937913431891 0.11365500070715173 5.853891447117547 1.0928174713903738 9.887780237510267 9.928191532055614 9.889235530954911 7.557836413118125 9.242441626338806 9.887408478544922 2.506484050240103 7.385644746540248 8.795648599175218 9.111264612162408 7.176730529789775 9.633858624107663 3.3523467905399835 8.63562935785365 9.887417653342553 9.085706640467574 5.422006355150012 9.996069489259728 9.628095063366713 8.691573785332007 9.543857916852389 9.32006986690565 9.887486625830906 9.4020335851616 9.838945101982386 9.965754236613947 9.256545657264146 0.7141677242166071 1.109308453323764 1.1691758104910652 8.847196846709329 4.651378102474858 9.855512864321277 9.531813767346337 
0.0012150539988985938 0.0010 0.012219352763377777 0.0011878883888923981 0.0010 0.0010 0.009282349176348514 0.0010 0.9117218872660662 10.0 1.3951801001531472 10.0 8.893374867221077 10.0 6.5274364805918665 10.0 9.9806816467188 9.986698612134058 10.0 9.96910377792389 8.307418384750463 10.0 9.996448369990906 0.0010701044436277896 6.188235774877278 7.539728356509942 10.0 9.991976156430322 9.97417830111513 2.029809222153785 8.432566345476722 9.999397745334702 9.37494428385536 3.747842420408444 9.555548813856483 9.999202033196616 3.8860752156640492 8.563672763883243 9.24989943987367 9.633719587030292 10.0 6.773502840626156 9.99878920316699 9.999426660057457 8.928792473142508 10.0 8.977382244367682 9.181360491007863 10.0 9.374077806549938 10.0 9.997240348020748 9.55816300157597 8.845162676262527 5.0005 8.121399390367984 4.7711333933628115 3.2629558404729675 10.0 7.885143723472327 
0.0010 0.0010 0.0010 0.0010 0.0010 0.0010 5.1753472864495045 4.50055 0.0010 0.0010 4.50055 1.3219576999594373 0.0010 0.0010 1.194589131973145 10.0 10.0 5.523250283247847 4.984305437412112 10.0 8.950616737463715 4.990334103219207 10.0 5.523250283247847 8.789607345111394 5.500450000000001 9.76864003651873 2.273318689676258 10.0 4.489384138726401 0.0010 10.0 5.501826589242327 0.0010 10.0 10.0 4.50055 0.19955946167405864 5.500450000000001 10.0 10.0 4.50055 10.0 7.599966137220128 10.0 8.301481829177636 5.503301046362493 4.987670500599598 9.728363005873788 4.50055 8.859858828656893 10.0 0.0010 5.0260912355598615 5.864133252251116 5.500450000000001 4.50055 0.0010 6.431684795900951 10.0 
0.020484746944929452 5.843385436163333 0.00645353007509127 0.013241317972515033 0.0010 0.0010 3.8979041986792913 0.0010 1.173921683465134 10.0 1.6642565431397545 7.1266331947422055 10.0 5.326787694765193 4.884800266002368 10.0 10.0 9.006054930498694 10.0 9.905733819441034 10.0 7.48701779437493 10.0 4.094290420627126 0.6257314712615263 4.449875436789363 10.0 8.107690813201879 10.0 9.903575947002679 9.643205766805817 8.922503695682508 0.13152527047096596 7.3606453062490065 7.846646534758387 9.530827961543093 6.938259884660835 6.646066615389901 3.4615501235484656 7.842153754443205 10.0 10.0 9.608299111182635 9.903468482195073 3.695138991568254 10.0 8.725149055291809 7.7953354661473675 10.0 4.28805410373678 9.336309177767571 10.0 9.865280881997336 6.839433850528513 1.0828899182241725 4.48777141338052 4.368601761416502 8.632366323156642 8.41840041901325 9.402452352934885 
0.0010 0.0010 0.0010 0.0010 0.0010 0.0010 0.34845012288009314 4.886839801021055 0.0010 10.0 10.0 6.780735300899961 10.0 10.0 10.0 10.0 10.0 9.565804572105835 9.746771679862686 10.0 9.661901642444283 10.0 10.0 0.0010 0.0010 0.0010 10.0 10.0 9.54958743353619 10.0 9.467544893179047 10.0 10.0 8.248288265251205 9.9486020116446 9.504824036893526 10.0 10.0 8.157349324538394 9.652549877119908 10.0 10.0 4.101438051452694 10.0 10.0 7.238653916770938 10.0 10.0 9.852784490577973 10.0 10.0 10.0 1.017005416536254 7.492312607878694 6.648950370099593 0.0010 10.0 10.0 8.846384000620667 10.0 
0.0010 0.0010 0.0010 0.0010 0.0010 0.0010 0.0010 2.8312512456671293 0.0010 10.0 8.405665810909214 7.314474212198789 10.0 10.0 10.0 10.0 10.0 10.0 10.0 10.0 10.0 10.0 10.0 0.0010 2.46859033413389 0.0010 10.0 10.0 10.0 8.527125989735415 10.0 10.0 3.0948060039615894 10.0 10.0 10.0 8.556212076167853 10.0 0.0010 7.905395364869771 10.0 10.0 7.311455885311726 10.0 10.0 10.0 10.0 10.0 10.0 10.0 10.0 10.0 10.0 0.0010 0.0010 0.5278194695339531 9.72165246951802 10.0 10.0 10.0 
0.015741036387157573 0.0361510410417335 0.12855256028444575 0.0018100871572047125 0.0010949908844993612 0.00862677272179167 2.5563291959207923 1.8518891374331665 0.0013638195425669734 9.458240636751361 5.000500000000001 8.877079490719604 9.746956388275972 9.512276522299238 9.881163767196261 9.9842642695375 9.999692531856414 9.699712374601967 9.98816159137464 9.996038336735324 9.390263620158349 9.237312337211273 9.998235850331836 2.015050648451511 5.853657033056221 5.0005 9.998676880981185 9.98713258667062 9.982074942017018 5.000500000000001 4.634783190105661 9.9469774448229 7.0716759560590035 4.499093946321084 9.750582173796646 9.682740801885776 5.000500000000001 4.951204873149698 5.384109776212773 9.5329202442389 9.999156722186772 5.000500000000001 9.313900805543035 5.000500000000001 6.4776116915885344 8.630112564374846 8.841499423952769 7.54749067615011 9.729406289653435 9.554810818359478 7.854828228380973 9.864771256045072 8.535200648474817 5.0005 4.863674314133078 5.653981411209808 4.4417237164317775 4.598126995963656 8.589456071245799 5.000500000000001 
9.923103172281154 6.070687645702057 0.0010 0.015437150392270838 0.005879091775655299 0.0010 0.0010 3.1074353557627523 0.0010 0.0010 10.0 1.341831514833662 0.0010 0.0010 0.0010 0.0010 4.7746606220248475 1.626224575723147 3.0821292299429497 1.8544019886204763 1.673983416522459 0.0010 0.6822340671288396 0.0010 0.132907054546477 8.121956092024776 0.6978411676171401 6.724422061186738 4.614639641159003 2.8104968579352 9.191910396688442 7.166923839843697 8.66966753929963 4.3276760835474795 0.0010 0.0010 5.2540212265927035 0.0010 3.7346558790682165 7.293382729525166 0.07230119545511027 0.0010 7.16125730750276 9.896105263706318 3.6098739646374334 0.0010 10.0 0.5560489101674992 0.010534555607646823 10.0 0.0010 2.565921031940152 7.187914245870677 4.351030695328192 4.262274693902205 6.839476839274054 2.642862478861354 7.954694192775424 0.3252240847686303 0.0010 
0.10480347167499454 0.7429091157231988 0.019098392404199208 0.017131200567610097 0.0010 0.014426344529118068 0.0010 0.17344814235709638 1.4381557736126185 9.601677997091501 2.1451707205149075 10.0 9.158650645623403 9.964998227205479 10.0 9.9313368837393 9.912771224730482 9.99580978465117 9.88220477897194 9.897437097681646 5.0005 8.774901834400794 9.957823441909321 0.0010 5.635597789385733 5.615335778988624 9.952953597084964 9.627188847300198 9.77065122202396 5.368145183793834 4.764142755140392 9.023426141476557 6.737250731570401 4.73478925811646 9.370482441777968 9.969038746833254 4.4910353680503325 8.999210975100894 6.054521162728601 10.0 9.664124899592236 4.769761415863445 10.0 9.791784660018099 9.998509811593618 9.206629689473656 10.0 8.45100431496806 9.99713381484732 9.996896905944595 9.02014273074625 9.900774195260844 5.207696464308606 5.61159576838101 2.4101085513284763 8.222155620588458 0.0010 3.9917563407614844 8.608485210253253 8.638484215708836 
0.0010 0.0010 0.0010 0.0010 0.0010 0.0010 0.0010 0.0010 0.0010 4.7015095767071875 10.0 5.103379953810855 6.7077983485570165 5.93897716019514 10.0 10.0 10.0 5.609418697641191 3.36731335557973 10.0 10.0 10.0 10.0 0.0010 6.557130879450606 0.0010 10.0 10.0 10.0 10.0 0.0010 10.0 4.364406486529502 10.0 10.0 10.0 0.0010 4.737374123912987 10.0 10.0 10.0 0.0010 8.85461694911346 10.0 10.0 4.832174521741792 7.531937895436071 6.608885646821703 10.0 10.0 10.0 10.0 6.281448948549512 5.585538243050395 10.0 6.163175489648598 10.0 10.0 8.791251303618134 0.0010 
0.0010 0.0010 0.0010 0.017450252752445678 0.0010 0.0010 0.0010 1.938939522106594 0.0010 9.695533582483925 10.0 10.0 10.0 10.0 10.0 10.0 10.0 10.0 9.77468120641097 9.978653848524885 8.288442206547298 10.0 10.0 0.0010 0.0010 0.0010 10.0 10.0 10.0 10.0 10.0 10.0 4.835412619694341 10.0 10.0 10.0 4.8145346565305145 10.0 2.8689184805168044 10.0 10.0 10.0 10.0 7.101489268622028 10.0 10.0 10.0 10.0 10.0 8.844932074199198 10.0 10.0 10.0 0.0010 0.0010 0.0010 10.0 4.618244357743393 10.0 10.0 
0.04121003520630234 1.002838810101477 0.06381617211570473 0.003966256438026572 0.006135907909278928 0.004172997851805704 1.7593902431095028 0.0010 1.0674029272237535 10.0 5.444563990264058 9.447308139703596 10.0 9.913060633821223 9.999656128863748 9.957890327421755 9.938685364237445 9.898499769629769 9.479789804309307 9.982347103480185 7.2391239478713505 9.647735213115762 9.956686207187316 3.869414735348262 8.583509221517279 4.507733391671895 9.739534127846843 9.740119456652655 9.952210874672948 5.225866550867883 5.0005 9.616029398124878 4.721923978667518 1.6210331062442254 9.463369504739012 9.584636160869506 8.502727021216753 8.14971917375453 6.227158237631547 8.429520709502722 9.492077312484177 4.099135036576888 4.95549299368741 9.633933100455124 8.998161189898523 10.0 9.42027990213977 10.0 9.748675657201357 4.870546893793197 9.310402745630258 9.94981600476135 5.435635752630057 5.339602169160132 3.054973817962634 6.908638496443072 5.209995058175565 1.3248042609289898 9.142255481783574 6.444344917192357 
0.0010 10.0 0.04914601658972993 0.0010 0.0010 0.017492987629682745 0.0010 10.0 0.2951256906722808 0.0010 4.34947741320413 9.510463649157941 5.000500000000001 0.0010 0.4548150238582592 10.0 10.0 5.0005 10.0 10.0 0.0010 6.344251578048574 10.0 0.12209077911632818 5.000500000000001 0.0010 10.0 9.75245453867292 10.0 9.435346399262004 10.0 0.0010 5.684572462726063 9.50005 0.0010 9.967357259317819 10.0 10.0 10.0 10.0 9.978832935882737 9.50005 3.069370171417983 9.950005 5.000500000000001 0.0010 10.0 8.556412662583188 9.986133223243767 9.50005 0.0010 10.0 0.0010 10.0 0.0010 0.0010 5.0005 9.50005 0.50095 10.0 
0.0010 5.3377262001323365 0.0010 0.0010 0.0010 0.0010 0.41776272276403453 7.062618029019479 0.0010 10.0 8.995793636258526 7.545294926853667 9.92354942750447 9.869399341900289 8.1392062390807 10.0 10.0 10.0 9.82377182355942 10.0 10.0 10.0 9.969274409550097 0.0010 0.0010 0.0010 10.0 10.0 9.997947857366093 10.0 10.0 8.968375032532515 0.0010 10.0 10.0 10.0 10.0 10.0 0.0010 10.0 10.0 10.0 6.3704972685698005 10.0 10.0 9.404145018288242 10.0 10.0 10.0 10.0 10.0 10.0 10.0 0.02620177305459359 1.9777028463384472 0.0010 10.0 10.0 10.0 9.394491077775333 
5.477583798161443 7.776463478145729 0.030522222340048453 0.0010 0.003067116164579096 0.001543674135698084 0.10445440320066136 6.307500274364996 0.14544798774163845 0.0010 6.373629894783251 4.9580945625319455 4.054126317093669 0.0010 6.159984516659771 3.8208438778807836 7.792219236034002 10.0 3.8424722840948187 6.563889575813755 5.30477098166361 5.30477098166361 5.6296074749862255 0.06072819136788201 2.6566225342676395 4.7554551939659815 3.8355564736084062 3.8424722840948187 8.010354253244403 6.936727948374545 5.30477098166361 3.8424722840948187 3.4416878655168777 10.0 3.8424722840948187 3.1555141132485547 8.058881415460116 5.177846419423997 8.583244684862692 10.0 3.8424722840948187 4.173441551559922 5.30477098166361 9.976073973685036 3.8424722840948187 3.3109587445624014 6.807822532076095 8.863464347109005 3.8424722840948187 8.92033602626639 3.8424722840948187 8.160659226566949 3.6559831708004 7.481988641844489 3.211644656317641 4.83726677341156 7.519515101998206 4.330295526631085 3.8424722840948187 6.043564697022434 
0.0010005518546289788 0.20345231139120026 0.0012583582078764435 0.002119513148730809 0.001000323693257408 0.0017874494625926083 0.19805757686585412 0.040392412519358496 1.1719479896638239 9.885204716191035 0.49098795631403463 4.615218308076369 9.469840046788113 4.615218308076369 4.5027959755407005 9.90275432999883 9.93799095171974 9.972774365315635 9.942001765972918 9.88988367119501 8.368732541064652 9.875356659676568 9.999999493636066 0.02972232826599592 2.8544514559868657 9.50005 8.493067904039632 9.847307354012516 9.99619502778477 0.5257417099676966 0.9398866912611478 9.944016015275215 9.50005 1.8803373661473757 9.943376631638769 9.981104796557556 0.5279287103178003 9.990990312475358 9.545833995736315 9.757228304602119 9.992278012664926 3.174908545780905 9.923606756195843 9.99866388004891 8.516149828414846 9.842266697888723 2.984629896455635 7.995450211591918 9.989867420030558 4.489824772621646 9.909854444638771 9.999999418457563 9.810537317449132 4.478976675734769 6.7966174000034885 9.508626880819703 0.3723164783523961 0.50095 9.261703062002221 4.49067756688577 
0.13997925602050565 5.18488590988824 0.0010 0.003187056192261003 0.0010 0.0010 5.457002710591634 6.521571425556397 0.0038747606690951314 2.197177786356895 3.513198073105369 5.3862125003453185 7.594380895842547 7.188386513311419 9.68632657922684 10.0 10.0 8.92000220283328 9.812160861324823 9.89578578311756 9.658001905485241 3.258234590644286 9.503386016135149 1.6801504350690806 7.185741400896022 0.22066138080345243 9.70827752209362 7.597264253131776 10.0 9.998996893700742 7.735480466173541 9.399145100980997 5.259426472371891 6.356173541726196 3.1623481426519264 7.833997070477123 7.5430232870613745 7.604829301112304 4.954170340371631 9.705518511002879 7.607029145355561 6.8128683571865345 2.887508549089765 10.0 2.762389640733951 6.352915101035301 7.486397373268286 9.977047448574371 10.0 7.9759643972004035 9.254748414874676 9.934387848167676 9.842764210273351 1.8527938600998506 0.0010 2.574230761229594 10.0 4.073999574660999 6.867404161457794 10.0 
0.00882318204390397 0.7296754438273603 0.004458657235656308 0.001227838127541165 0.0014875640123509955 0.0010 1.1734833177567014 10.0 0.23610179734770909 8.907493730737196 10.0 6.287800842327937 10.0 10.0 10.0 9.99420127733242 9.889197219881222 0.0010 10.0 9.995821875514405 10.0 8.135830235513833 9.99930101336618 0.3142892612930584 0.0010 0.0010 9.378027897801829 9.038901728519434 10.0 6.667257850397824 10.0 9.378538711711622 0.0010 7.361794777076599 3.684199810728444 9.20775576623978 8.005994378271566 10.0 0.0010 9.926417128956619 9.853703575071961 10.0 7.790252702578105 8.149855377592282 0.0010 8.237346917306256 0.0010 8.604477886932402 9.578693184765505 10.0 9.522037134688054 9.970885767855396 1.6690200851358274 0.0010 2.1590727074039835 0.0010 10.0 10.0 9.70123268792916 10.0 
0.7824973913714908 4.366645463694536 0.001762348745092227 0.006326311653884064 0.0010 0.0010 5.82328909670917 4.220568192698719 0.0010 10.0 10.0 5.912844858078267 10.0 10.0 9.75200363512065 9.147890267973207 9.543553809068186 9.05446148575749 10.0 9.201089348511434 4.701164368223255 9.749575539011504 9.230461870948933 0.0010 0.0010 0.0010 10.0 10.0 10.0 4.9017516559906475 10.0 9.016351405857174 0.1450703230801666 10.0 10.0 10.0 9.362166892875683 10.0 4.710433017472191 10.0 10.0 10.0 9.314038690278558 10.0 6.773038608172644 4.682457747816514 6.407017508026577 10.0 10.0 8.378245059170156 10.0 10.0 7.808475921362782 7.150173373471297 0.2772995800145721 1.6337236762211202 0.0010 8.65107035576283 8.943114963384737 10.0 
0.888844383841218 0.7615176211400209 0.0010 0.009477602782517951 0.0017513354336484046 0.007458361192196523 10.0 0.8246735229021331 0.0010 10.0 10.0 10.0 10.0 10.0 10.0 10.0 9.997232009279172 7.699290626218177 10.0 10.0 10.0 10.0 10.0 10.0 0.0010 10.0 10.0 10.0 10.0 0.0010 0.0010 6.924681861239543 4.694552475953612 8.251717992412582 10.0 10.0 3.210037378028271 10.0 0.0010 9.833592557477706 10.0 9.726553779407851 6.547974192685195 10.0 10.0 10.0 1.6216109090917659 10.0 10.0 0.0010 10.0 10.0 10.0 10.0 6.349681657737327 10.0 10.0 10.0 9.734973933922682 10.0 
0.0352521051319845 0.0010 0.0010 0.0010322459887347148 0.001015355521901493 0.0011630436861232848 0.0010 0.0010 0.5002926252739563 9.755639882769316 0.0010 10.0 10.0 8.153361532432207 8.97810727837585 9.976765570310716 10.0 9.494189957252733 10.0 9.977147654463039 9.996503743422622 9.565232214562911 10.0 0.08149969354797887 9.1497019402956 10.0 10.0 10.0 10.0 0.05215900164987283 9.512683635411939 10.0 10.0 3.4121150874496875 10.0 10.0 0.0010 7.736321258180562 10.0 10.0 10.0 0.0010 10.0 10.0 10.0 10.0 9.065139153724566 9.273323464630307 9.996133333637548 9.820370544432077 9.449244397674308 9.93363106698137 9.184356847476163 8.031381114406814 3.375294752929846 10.0 0.0010 0.0010 10.0 9.532603274109075 
0.0010 0.0010 0.004490563511658307 0.0010431141159287516 0.0026017567198144973 0.0010 0.030700976338541533 0.0010 0.9826315961019721 10.0 0.0010 9.909218407888286 9.920696977791676 10.0 9.347108338540107 9.74343090597366 10.0 10.0 9.941955056777868 10.0 9.654015179666903 9.85804323146291 10.0 0.0010 9.42271384912603 10.0 10.0 10.0 10.0 4.48377462618813 7.545763604010602 10.0 10.0 0.28002666646901364 10.0 10.0 0.3547005993390062 10.0 9.91397023003659 8.899736887338824 9.918427334114522 5.408525677811004 10.0 9.999841677956292 9.89890801235615 10.0 10.0 10.0 10.0 10.0 10.0 10.0 6.79796889413363 10.0 5.246949849818058 5.381054574276073 0.35498809219974614 1.2562223116201268 9.897177102280185 9.88258291545408 
0.0010 0.05599543805585035 0.0010 0.0010 0.0010 0.0010 0.0010 0.001000000000000334 0.0010 10.0 1.0828939933407993 10.0 10.0 10.0 4.909372759309167 10.0 10.0 10.0 10.0 10.0 4.985753732758158 10.0 10.0 0.0010 10.0 5.704717922815179 10.0 10.0 9.946965191160563 5.13987178066958 10.0 10.0 10.0 4.149316411225258 10.0 10.0 0.07821317763462954 4.5003656343137965 10.0 10.0 10.0 10.0 10.0 10.0 6.9016121372224335 10.0 10.0 7.931130173765707 10.0 10.0 10.0 10.0 10.0 10.0 4.582743919780251 8.792053124420153 0.001000000000000334 0.001000000000000334 10.0 10.0 
0.0010 0.0010 0.030778370238413212 0.02718068385950735 0.0010 0.0010 0.0010 1.7239021923158044 3.861970530096994 0.0010 0.0010 10.0 0.0010 0.0010 9.556316563751055 10.0 9.867086524469997 10.0 9.749805600608957 9.48615812854229 10.0 0.0010 10.0 10.0 10.0 10.0 9.78836268701928 10.0 10.0 3.1011765788845858 9.866179353605538 10.0 10.0 10.0 0.0010 9.49007098236835 0.0010 5.4220240862439315 2.5366762692937592 10.0 10.0 0.0010 0.0010 7.738963470997723 0.0010 10.0 1.044790936441201 0.0010 4.998337670400229 5.551230263635366 1.130561557191811 10.0 0.0010 6.796876374140378 10.0 10.0 10.0 2.5559388919522146 0.0010 0.0010 
0.09443440673647424 0.7071859904764795 0.017981621143625677 0.015916205163969827 0.0010170740553385339 0.013600741508349008 0.0010 0.15632477289416155 1.3428160552039978 9.634017595827139 1.8423614800051653 10.0 9.256933211042547 10.0 10.0 9.939176953585388 9.922053277532367 10.0 9.862290431283288 9.90683037155044 4.909171599210747 8.536325477435097 9.96368646858251 0.0010 9.306950890110116 10.0 9.958981517327095 9.658144081990436 9.790256680057661 5.554146542034566 4.149468430110963 9.099235429375902 10.0 3.594487962797017 9.455280693550334 9.974219675045793 1.2642738255401915 9.07705570401953 10.0 9.979521098293773 9.693331723603261 0.0010 9.82475378816421 9.710557799821823 10.0 9.26915438024126 10.0 8.572213332140166 10.0 10.0 9.096608402282941 9.878450600408627 5.569012873016444 10.0 2.248724459396523 8.278319231544026 0.0010 0.8026628926797221 8.751960627331544 8.700894092191644 
10.0 7.020477759746493 0.004123982504339509 0.009806277346436194 0.008199958388209187 0.001029544209349846 0.0010 5.0005 0.011032804496709181 0.0010 9.466060638763045 0.3995518310120455 0.0010 0.4407557154733729 0.0010 1.017789568780716 0.0010 0.0010 4.069015243095456 0.0010 1.958696890603914 0.0010 0.0010 0.0021107485607767124 1.9173572236168017 7.166453263337017 2.6310071155592745 5.728908333180502 4.0696847660889715 4.965326246806778 7.622884657996001 5.6934730455741995 7.066601732907198 4.983020744549099 0.0010 0.0010 4.994773187183163 0.0010 5.000500000000001 8.009732282331145 0.0010 0.7040891048670237 5.000500000000001 9.940613837722056 3.9999660305581513 0.0010 8.460821482498822 0.0010 0.0010 9.950005 0.0010 0.0010 7.075691505711481 2.409561614384958 4.620059273601078 5.428855425186151 4.889637713611386 9.850606518014887 1.1624669448928078 0.20095813986895816 
0.0010 0.0010 0.009117363589805829 0.0010 0.0010 0.0010 0.0010 0.0010 0.722437412572558 10.0 4.868197521931591 7.562584409072246 10.0 10.0 7.3910833301309875 10.0 10.0 6.22116918547907 10.0 10.0 7.749124976612611 10.0 10.0 0.0010 5.007844626928205 5.472620192527407 10.0 10.0 10.0 1.3105210355875547 10.0 10.0 7.280383481080275 8.363011404604414 10.0 10.0 4.993682789144251 9.299032400533354 8.211946568791616 10.0 10.0 8.849248279533935 10.0 10.0 10.0 10.0 3.512471052273941 10.0 10.0 10.0 10.0 10.0 10.0 8.275146224814735 2.472138113665254 6.890683172892081 1.3105210355875547 4.421504254842442 10.0 9.048819560043121 
0.1691867626756264 0.1737442074343709 0.003115101881891635 0.0029599485580360067 0.0012611866663765914 0.001209144811378945 0.3653257291105523 0.034034227794913274 0.5851314496593529 9.847196430883391 0.33494671736051007 9.735415951797057 9.84655675529756 9.743095373377946 8.082826379508388 9.963894175492559 9.997690335389164 9.183756280688492 9.989920010357817 9.92117578653764 9.614587056135434 9.870374311000838 9.995746759997806 0.22627985250676208 8.67790285617626 8.131223153910334 9.995002980566131 9.872422194122699 9.891770755234447 4.478834789893335 9.055747850725698 9.879192351576576 9.534720072596052 2.499019713930193 9.965666031732072 9.987077436665688 4.74220395827447 9.364372743600264 8.304950739837857 9.660163842988824 9.977877845440258 4.429009440064795 9.900604813088252 9.84521591330662 9.761537732931181 9.895012695168386 9.338975137885013 9.439239539717793 9.987827911056707 9.754820310025195 9.553198114738553 9.946689771635263 8.097255261089849 7.11898497307292 3.484203993816778 6.674074471097235 2.8768617438477158 0.38770768945501555 9.935682337989665 9.78233741771926 
0.0010 0.38393701691327475 0.0010 0.0010 0.0010 0.0010 0.0010 0.0010 1.0238581558960502 10.0 2.3487450055717622 10.0 8.906837382028751 10.0 5.529188817438555 10.0 10.0 10.0 10.0 10.0 10.0 10.0 10.0 3.2927582449961963 10.0 9.315323127888334 10.0 10.0 10.0 6.4116621493887465 6.807375754465984 10.0 9.041438078567086 7.09146258901173 8.087406502194543 10.0 6.30193214767953 7.586239242330754 9.651478979303677 10.0 10.0 7.789177991164378 10.0 9.707047440659082 10.0 10.0 10.0 9.36578447045893 10.0 10.0 9.39120613968875 10.0 4.116665111731726 7.523686260918025 6.974343131862992 9.569608362415904 6.759028962359647 6.760741169717086 6.64266701474703 10.0 
0.0010 0.0010 0.0010 0.0010 0.0010 0.0010 0.0010 0.0010 0.0010 10.0 10.0 10.0 10.0 10.0 10.0 10.0 10.0 10.0 10.0 10.0 10.0 0.0010 10.0 0.0010 0.0010 10.0 10.0 10.0 10.0 0.0010 0.0010 10.0 8.424676237732111 0.0010 10.0 10.0 10.0 10.0 0.0010 10.0 10.0 1.5630281131850299 10.0 10.0 10.0 10.0 10.0 0.0010 10.0 10.0 10.0 10.0 10.0 0.0010 0.0010 0.0010 10.0 10.0 0.0010 10.0 
0.0010 0.22446226260802415 0.006919154017547474 0.0010 0.0017419324636363748 0.005727278367286433 0.0010 0.0010 0.7165714855726552 10.0 0.0010 10.0 10.0 10.0 5.501263922906211 9.997775059360555 9.910110089669741 10.0 10.0 9.995426691841887 10.0 10.0 10.0 0.5957341066357378 9.9465954598408 9.94661348104808 10.0 9.998754217868376 10.0 0.17705557956185558 10.0 10.0 9.821973279842647 9.424767161031372 9.972527186601797 10.0 0.08627152275914574 9.060599714258782 9.940526589336427 9.832022655324787 10.0 5.538019530841496 10.0 9.928948029382619 10.0 9.315502474750122 9.844020790815756 9.932742061811059 9.879611700963832 10.0 9.99651971954291 10.0 5.3648505014933 9.95090901712158 4.568242105864477 9.919898394556245 2.0819042588199066 3.866542699487944 5.606276831825802 7.596101652137351 
10.0 10.0 0.0026581591649238396 0.0010 0.0010 0.0017625128418438045 0.0010 10.0 0.04091716934386608 0.0010 4.65275571005158 10.0 0.0010 1.0139375848983359 0.6532827232549583 0.0010 10.0 8.67054886588822 0.0010 0.0010 0.5435895871203933 0.0010 0.0010 0.0010 0.0010 10.0 0.0010 0.0010 10.0 10.0 3.1444048776987 0.0010 10.0 0.0010 0.0010 0.0010 0.0010 0.0010 10.0 10.0 0.0010 4.927607209186924 3.4355812659321825 9.992150219302019 3.5910878824942483 3.129721311071161 8.714123381000839 10.0 0.0010 10.0 0.0010 2.151226956091124 1.7248749877253862 9.45810386157813 0.0010 10.0 0.0010 0.0010 6.652979313080718 0.0010 
0.08679043572779666 4.028503647394845 0.04191111787069566 0.002719292061211822 0.0015128472063615436 0.003328413109792816 4.763938529695471 7.834789926986499 0.392364658784347 7.001808404119472 4.964034518895164 3.3882216840057335 6.104003734181398 8.872978559802467 8.81728271591939 10.0 9.490192992515595 8.48932984236318 10.0 10.0 4.196580754418394 9.06451690472677 9.901971587209015 0.461940590245231 1.7126341146300017 0.9433456635912427 9.648380600668442 9.796144176766738 9.410679640173067 9.900942755754826 9.675126085207351 9.262575530318903 0.2912785164766837 7.702489191977873 3.845031947214187 9.911053184398929 5.378507202330121 9.65771072032006 2.912312014675182 8.152367915726009 9.794187631101895 9.869091770203106 2.193436907250868 9.425177793832026 6.7844309058327905 5.655356109689652 8.437928002011361 9.787825404003165 9.49866094711646 4.292252466947898 9.656707181103346 10.0 8.120327851882696 1.2672204726925846 0.2065450958386274 0.5913912956418649 3.822033928108801 6.815096840005321 7.136365796232415 8.309649274409567 
0.0013481561854722234 1.1462875734304956 0.003966400483610693 0.0010404562844603107 0.010988319680499254 0.0010 0.0010 0.0010 0.0013911048586017424 8.831658730996862 1.5645001188951968 10.0 9.69441577247123 5.335940717322095 10.0 10.0 9.996628845389774 9.948522430327854 9.940077641089928 9.997793862079785 10.0 10.0 9.993717281769591 0.001995334216351519 4.90987436109602 0.825928239779487 10.0 9.540773833122326 9.648116804233933 0.8271357923447777 10.0 10.0 10.0 9.33757294373139 10.0 9.94850533728481 3.4358245916966164 4.9269097644869255 4.302174709426557 9.986662737126995 9.937129152596397 9.591020021518041 9.95313313351087 9.974520352686023 10.0 9.424504777714114 4.9824718781918085 4.946668166938064 9.830323954914073 10.0 9.82834437025492 9.990461929002334 4.6794271135038805 3.7596434368297316 7.928233002161828 5.174184853403936 8.551088355851602 4.186078655518814 9.816392370034533 10.0 
0.0017375484434098505 0.028251311966113996 0.029114336578379533 0.001001686996327611 0.0027063182607982503 0.0010174287727355003 0.04473067641954853 0.03110457084192765 0.021594520656297526 9.981580078414902 3.3001105899843712 5.000500000000001 7.333787554571032 8.034568927368099 0.13131078380371386 9.999793085472048 9.987382321406077 5.0005 9.996737426883445 9.99448530674046 6.729990758454498 9.94277319980978 9.999859365084374 0.00567750571213052 2.9488962116704522 0.0010 9.999965654098244 9.895022144728022 9.99972234071516 0.09838384736107712 0.15135134896265245 9.906220842089505 9.952095452351696 7.02952192093414 10.0 9.980345639764227 0.09201479768153045 8.372829866090608 2.5592064018392433 10.0 9.997860308400996 5.000500000000001 4.556409582490213 9.99366691616222 5.000500000000001 7.16744617617282 9.969215234132818 5.000500000000001 9.998324787226498 0.0010 5.0005 9.999057775003271 0.5677958321858656 5.000500000000001 5.723129113357636 1.8497199389489554 0.0597991340586583 6.065012060147567 1.2549797017417905 10.0 
0.0010 0.9414377345724201 0.0010 0.0010 0.0010 0.0010 0.0010 0.0010 0.0010 10.0 0.0010 10.0 10.0 10.0 0.0010 10.0 10.0 1.771840785733515 10.0 10.0 0.0010 0.0010 10.0 0.0010 10.0 0.0010 10.0 10.0 10.0 0.0010 0.0010 10.0 10.0 0.7802648714733209 10.0 10.0 0.0010 10.0 0.0010 10.0 10.0 10.0 0.0010 10.0 10.0 10.0 0.392393174501656 10.0 10.0 10.0 10.0 10.0 0.0010 10.0 10.0 0.0010 0.0010 10.0 10.0 10.0 
0.0010 1.001848921274572 0.0010 0.0010 0.0010 0.0010 0.0010 0.0010 0.0010 10.0 7.216272014234425 8.999082521666972 3.453837326854728 9.70355526808357 9.95477706302005 10.0 10.0 4.424224613899881 10.0 10.0 8.417295085234144 8.465572647318838 10.0 0.0010 9.328616384807855 0.7197787979527219 10.0 8.999082521666972 10.0 9.392045805676805 3.1749657269875025 10.0 1.459822952485868 4.5032660452557005 10.0 10.0 9.098981000259933 8.999082521666972 2.1878863168668343 9.470935315198037 10.0 9.361716190678443 10.0 10.0 10.0 8.999082521666972 8.77325483128409 6.201865638212707 10.0 10.0 10.0 10.0 10.0 2.8308345487850515 5.889426349954159 5.279334220640572 5.374476905116923 6.18763665571085 10.0 9.438208786720502 
0.04352655520576068 0.8200483170942352 0.013794224019409376 0.008732795091292147 0.0033768540190386564 0.0039272863365757945 2.8918833992498234 0.11230181665869651 1.5114719097009768 9.08188114022797 1.4084148178797775 9.107671531188045 9.558389268042166 9.881795991285188 5.507201027431332 9.958515314199682 9.734307654047809 9.88527829188319 9.94229969133994 9.749836190845688 7.891825929199738 9.876592625063953 9.97955211821571 1.0058039098502842 8.472443237690612 9.663928558658885 9.983504589909895 9.949441540884697 9.485741686619846 1.2761764629818337 9.058673009658413 9.665705545889157 9.152674224623675 6.550996154273133 9.70076562072601 9.941197890274024 2.689540241970059 9.099987510280103 9.05489896601794 9.189299168763904 9.344314890955316 7.469671944168501 8.996291872090929 9.996553001665218 8.885021041818618 9.935680402194055 8.971734277343147 9.472366275236386 9.718540032576252 9.206848183978153 9.421807516458328 9.986922861483526 8.075061452069763 9.019555398755823 2.2038477679928232 7.7972690740841335 2.3001475661754407 2.105090556684654 9.994294749236294 8.110536096550366 
0.01056108629844201 0.10270136026992743 0.009023025630966701 0.0010903954477353552 0.002616542928222142 0.0012699232953778676 8.371157908959976 0.0010 0.42386343145170113 4.821804173728533 0.0010 10.0 9.011246919047034 4.290333611617042 9.911285026006766 9.95898560141202 9.961633958942922 5.007719021836318 10.0 9.979497555994007 7.609029963065821 10.0 9.982602541530827 0.0010 4.681638840217344 10.0 9.999205351933842 9.970961719675936 9.972536001489624 0.0010 10.0 9.349995041128594 10.0 1.3827567042919957 2.1538289745519323 9.998639076311473 0.0010 3.5390447253607498 5.903726981061741 0.8256176684862067 9.955836956009117 1.5301695930804882 9.553513778168245 9.728897306047493 1.8252744725612469 9.28691693259154 2.881282930270012 2.6746263663946186 8.368464260289677 7.362564704597616 9.347774953041311 9.940474985056184 1.0269191042376669 8.841984635621207 9.790933296846717 10.0 0.0010 0.0010 1.1034552880155695 9.693152509983914 
0.0010 0.0010 0.0010 0.0010 0.0010 0.0010 0.0010 0.0010 0.670883356268923 9.118616923236493 0.0010 10.0 10.0 10.0 7.278888269352054 10.0 10.0 10.0 10.0 10.0 9.822830726974367 10.0 10.0 0.0010 7.438415467556709 10.0 10.0 10.0 10.0 0.0010 6.618036044962928 10.0 10.0 5.94521767461547 9.591485480733734 10.0 0.0010 10.0 9.002239131407741 10.0 10.0 6.370107069645601 10.0 9.989143640017765 10.0 10.0 10.0 10.0 10.0 10.0 10.0 10.0 10.0 10.0 4.277155458610143 9.68602096077533 0.0010 3.993753236098582 9.151939884361532 10.0 
0.002583420161760536 1.9738949555920766 0.10284505696512097 0.0011001310354149536 0.0010751737750015137 0.0029471607694086807 0.5657575664075555 0.059288451159743794 1.0559365740106108 7.243104752840804 5.937009078217158 9.98269525515196 5.0005 9.965248110572826 5.0005 9.999381151722076 9.992888315666477 6.943653822123487 9.578580214373805 9.993345610417107 9.94577624687945 9.999251524941005 9.999504674508744 0.02854010151815647 6.619492307216984 9.083659482802748 9.999275581963248 9.999671853670652 9.987277947886401 4.561482876464007 3.7057634584152517 9.88640601145179 9.961393581686853 2.995916287110986 5.0005 9.99972387669156 2.932177488620431 10.0 7.75964162680958 9.848790173751265 8.111429047098678 0.9644212928480771 9.917180646282722 9.799600347469276 6.246597534431278 6.532129244198266 4.97230500457968 8.642390417910427 6.709184277392873 9.648254137094296 9.899496607320993 9.99911273293384 7.184028424708204 7.830345123764267 5.0005 5.0005 2.761948312965411 2.308796954410579 9.91272271780636 9.671212402095321 
0.0010 0.05879090358010716 0.057580992896289776 0.0010 0.0010 0.0010 0.0010 0.0010 0.05724666942933462 7.585944552103831 6.687264476138603 9.032259059978147 7.337175715422772 8.026091869482443 9.769656124162676 10.0 10.0 8.894087626338893 10.0 10.0 10.0 7.895127162207675 10.0 0.0010 5.218919536332166 1.1499710016710718 10.0 10.0 9.978218416675567 8.263479193251499 3.69199160171942 10.0 3.655011645813665 2.158878998737963 8.12134864040117 10.0 5.357150880819798 6.005760005651739 5.621384485121611 10.0 10.0 5.68916432017621 10.0 10.0 10.0 8.08531025022553 5.8621279961030375 3.5872195201297012 10.0 10.0 10.0 9.99191941734066 8.370301141946902 5.873633581215438 6.019248385669835 7.412124248162639 0.5697044415332613 2.3375594336392 7.295827415759501 6.095751750510672 
0.0010 0.19905285232420655 0.0010 0.0010 0.0010 0.0018768861039137644 0.08011540838660089 2.3007756081814947 0.0010 10.0 8.331711137144747 3.378287820667528 8.784679766016556 6.629454285220427 10.0 10.0 10.0 10.0 9.497621165362894 9.997586352845587 3.439412779074412 7.782860370336328 9.979822138034802 0.0010 0.001000000000000334 0.001000000000000334 10.0 10.0 10.0 10.0 10.0 10.0 0.001000000000000334 8.633980584285126 10.0 10.0 8.331711137144747 10.0 0.001000000000000334 8.717651099722046 10.0 10.0 1.1062594097495984 10.0 8.188409545637734 10.0 9.942275505785723 10.0 10.0 4.095735957374002 10.0 10.0 9.136682348143845 0.001000000000000334 0.001000000000000334 0.001000000000000334 3.8173367864189993 10.0 10.0 10.0 
0.005625318372025481 2.6117617296492712 0.011783662951328263 0.017742885582931293 0.0010 0.0015265953344799502 4.292853623295525 4.5273094072386275 0.0010 9.364853229805426 3.078853726916777 10.0 4.245146793766707 9.53746032818006 10.0 10.0 9.852306263607984 8.986993779370186 10.0 9.835442390018985 10.0 7.777770037108811 9.987747520645254 0.016757073620698795 0.0010 0.0010 9.848673247596325 9.534841500100327 9.911860885387538 2.4681296006172744 8.823204011808476 7.0696458340897665 0.0010 10.0 9.411227332406352 10.0 4.6641303379961645 10.0 5.116388055731593 7.502355084881258 10.0 10.0 6.033893300214466 9.973395861440713 10.0 10.0 0.0010 10.0 10.0 9.605712997932597 7.467744236292983 10.0 0.0010 0.0010 1.05282730947979 0.0010 5.155270964707105 2.0573842774388287 8.452381289912491 10.0 
0.0010 0.0010 0.027846212478322058 0.003616707741506145 0.0010 0.010101810013870135 1.4418792226946913 0.0010 0.7837439909234606 8.03390850175185 2.5165882812844327 9.321112688157807 8.673548709692092 10.0 5.000500000000001 9.790573547699843 9.709203077393013 10.0 10.0 9.618341988157264 10.0 10.0 9.831244045133472 0.0010 8.09505008501 9.962357894099899 9.368537006410458 9.092739024598849 9.535299486649052 4.72084210344458 5.839813053979212 9.756708794650155 6.785993278890971 4.529277116303889 10.0 10.0 4.405035088959094 9.749053075987472 10.0 10.0 9.903299006173265 2.4173861010572977 8.80381062524771 9.693188896751424 7.429388692411343 10.0 9.550997569723808 10.0 10.0 10.0 10.0 9.90198108372767 8.523249732222911 10.0 0.0010 6.995253531751844 0.0010 1.3454801881694247 10.0 9.623464344426731 
0.15731943416127514 2.7063516838438813 0.20211811507601032 0.007767511143668005 0.008024167556324412 0.004167880139773362 0.7809269183003921 0.01336235379463499 0.7890503692038136 9.732680508025933 0.50095 10.0 10.0 9.509797887975008 5.106012771552967 9.865952028102688 9.802983616751243 9.903648618986747 9.946282734877512 9.867478866724197 2.4944711453426907 10.0 9.888752874483902 1.6981856503880215 10.0 10.0 9.957686556797572 10.0 9.865742369705107 0.807003901382064 7.37795202734646 9.605076004552716 9.57092352880549 7.777265373085738 9.706796392874418 9.94582518851704 0.10956530079325688 9.803562231912498 9.50005 9.528102395674267 9.986435036773663 6.348070147575549 9.525875843895571 9.975939164467801 10.0 10.0 10.0 10.0 9.795113882878141 8.93514493174193 9.914598849449407 9.349480008461327 7.161983097423842 9.245274161978013 4.727130811951754 10.0 0.39447205516917583 0.0010 9.610150506551312 10.0 
0.0010 0.0010 0.0010 0.015494023441996855 1.2024307729379098 0.014444535799531763 0.0010 10.0 0.05905805137519693 0.0010 10.0 0.0010 0.0010 0.0010 4.108597348483501 10.0 9.999431179721828 4.6685214063103295 0.0010 9.868931635191037 3.5077130059010106 0.0010 9.016789584540579 0.0010 0.0010 7.253793846730373 8.297454216932557 9.41262475253908 2.1417125457963233 4.3482724644713135 10.0 9.160444554195658 0.0010 10.0 0.0010 10.0 10.0 9.87858645140938 0.0010 2.858745352530369 2.248575332999865 0.0010 0.0010 9.536759788864778 3.321792717958518 0.0010 0.0010 7.5900651092701725 5.998704132816485 10.0 9.992033470859958 10.0 7.12083214069179 0.0010 10.0 0.0010 10.0 10.0 0.0010 0.0010 
0.01959883975432604 0.24499243605359608 0.0010 0.0010 0.004855081027216221 0.0010 0.9999745167875476 0.003398228940394464 0.8142338226275493 10.0 0.736838198359874 8.955534211675555 7.111043312600945 9.249498698604246 7.031777560432224 10.0 9.71827129729063 9.883105157556521 10.0 10.0 7.496890062280055 9.5597746669233 10.0 0.0010 9.264161801640126 5.866085879407759 10.0 9.80198859664951 10.0 3.191670875254726 9.752341782944685 9.970365677916591 7.482437543617651 8.30848069879662 10.0 9.998575530639144 0.5811561244954824 10.0 5.821386434402712 9.92929206410702 9.01228136648815 5.0005 5.71521017028768 10.0 9.650160249888295 7.382796672864258 10.0 9.115376007579837 10.0 10.0 9.786233921770833 10.0 10.0 5.000500000000001 2.3344367178849748 9.098250780964225 0.736838198359874 3.016420659566345 8.165074024856857 7.354074518721181 
0.03640991967469256 0.0010 0.041131729651851884 0.001557508348516887 0.012705465980176314 0.0019096645468169055 1.9135233215960978 0.0010 0.4490946963531671 6.804572923409722 0.0010 5.298531862573788 6.705942362019637 10.0 4.549934561690616 10.0 9.948311706728285 10.0 10.0 9.627126169365091 5.429903122824495 10.0 9.980622977284492 1.0035602309157972 7.9572272795002394 8.58412103143132 10.0 9.999884161574558 9.884888797607525 0.25821652926127836 6.9012130708810435 7.728204090123046 10.0 7.041977932460615 4.011535405249633 9.953609992153448 2.0629732741627214 2.4176956822361637 8.785028391810496 9.985214741200833 9.959464549229828 4.81893014195021 10.0 9.910950326116195 7.049572359571071 6.374085361718959 6.220520813705559 5.5683057200202635 9.874771473720989 7.837774750088801 7.863190349051217 10.0 5.5695669350952315 4.615779710600479 1.8921198324165545 7.7438613721884355 5.2633376182200635 2.3988726449191367 4.036789726163846 6.657189140272793 
0.13221574042772907 6.116044489437296 0.0010 0.0018182417333612796 0.001010963617853853 0.0018018021474110694 8.310613420707526 6.193368426264299 0.1616365135681509 9.305931439991282 8.122209722891498 3.8469610941194796 8.726975168189378 8.697099947186098 9.582868490701525 9.999890141547167 9.974572060889983 9.555736854405547 9.499012256156925 9.999677259245326 7.14490585665081 8.652105075820645 9.826870829786928 0.002088088666820179 1.8081744329733453 1.8787902771085028 9.853669984711658 9.461428411334136 10.0 5.269360531141388 9.400032571032176 10.0 1.4966378511673932 8.222262414211526 10.0 9.853977715197411 8.70144538476238 9.725335604336244 1.7475444389238737 8.46401015520005 9.600162285313813 8.878783526166245 8.791633925724755 9.909463771188 3.8497572708198353 3.138832140826146 5.000407642939165 9.725046001249511 9.287245191803134 9.092384755637418 9.974104496196592 9.88876115806235 7.147330586168267 4.324086783189962 0.341842890493802 2.309688866625544 0.07006067851130782 8.129288152758019 9.499234446902825 9.186487738540247 
0.008081322658742087 0.25397526309653007 0.013328370248278742 0.002399227424008376 0.0021756036097382216 0.0020371502235252566 1.908135605243411 1.9491940457714545 0.16850150621358376 8.051805954228547 6.745753398407365 9.339284193501685 7.531119830045207 8.866931094229997 7.220331394054137 9.986722440178243 9.994697975596402 9.563849334353653 9.012917926275408 9.992020023854714 8.178433053353093 9.201814473686904 9.977071081217504 0.9569825106484521 0.9880820737245938 1.0876105899267996 9.950470903780529 9.937272579708281 8.235839516224987 1.1453497791816738 8.986892976146324 9.907324576657373 0.9489238083068521 8.09286439475659 8.120830223204488 9.975029501169718 1.9491940457714545 9.31487267273748 8.09286439475659 9.115804744572198 10.0 8.504150813963584 8.051805954228547 9.018454870195338 8.775341508091527 9.035692307136564 1.3604895008506779 8.337285961718006 9.012917926275408 9.024981445704839 9.827248775237736 9.973286418120193 1.9066454029451236 1.2218757546696202 8.09286439475659 2.4918965176109737 9.78600694879175 1.9370818455796195 8.080773265892828 7.791078604047168 
1.2076639641659122 9.66013144578639 0.0010 0.0010009249583876397 0.0010 0.0010942853442027366 9.654179668699843 5.0005 0.005269907289437275 5.000500000000001 9.998975727151723 5.000500000000001 5.000500000000001 5.370902970347213 9.963799749870265 7.03792845486849 9.867914063075187 10.0 9.96589155773136 7.523349672121312 5.0005 5.000500000000001 9.327875827986004 0.02266453070521237 0.07001857770250111 0.02266453070521237 8.712261646345823 5.000500000000001 7.185015633928591 10.0 5.000500000000001 8.73220786488307 0.24687890121696265 5.0005 5.000500000000001 9.999863265483674 5.0005 5.000500000000001 5.213655016945211 8.72019382368795 10.0 7.1354282141052465 4.9482310770509175 9.788495465015654 5.000500000000001 5.000500000000001 6.243833754261905 5.000500000000001 9.96482004905491 9.965626201467689 5.000500000000001 8.399539994370452 9.774581282063735 0.1866624824105011 5.0005 5.0005 0.3046509427269928 5.0005 5.000500000000001 5.000500000000001 
0.0010059422920268481 0.00261748281482819 0.001463352210712234 0.0010000036136449074 0.0010302009369972931 0.0010092530355427906 0.0014686580397614553 8.88785598752631 0.05262087440147002 5.000500000000001 5.0005 5.000500000000001 10.0 9.591405566819052 9.995438623940728 9.999882953779776 10.0 9.998950346179655 5.000500000000001 9.958454978179775 9.93853918109522 5.000500000000001 9.999917716251968 0.003313306109897347 0.2932620411033902 0.003779910933490391 9.999992059003343 9.998133149555892 9.999775205291302 9.790085935216778 9.80262042999971 9.998950346179655 5.000500000000001 2.6711824764648293 9.970475138750466 9.999885869994593 5.000500000000001 9.793617173092514 5.000500000000001 8.26370310043617 9.390949612557502 9.837213285426463 9.05840612509753 9.999665093891236 5.000500000000001 9.997145779995236 5.000500000000001 9.83054930360394 5.000500000000001 9.797548004161735 9.998950346179655 9.999868126824321 9.88421451356608 5.000500000000001 1.4658570085058371 0.3670667476710839 5.166171638669294 5.0005 9.959274522111707 9.78880648077765 
0.0010 0.0010 0.0010 0.0010 3.1677679250524053 0.031662163467452056 0.001000000000000334 9.500095168239486 0.0010 0.0010 10.0 0.0010 1.3554722377334842 0.19773934412741223 5.277792831148071 10.0 10.0 10.0 5.000195694273631 10.0 5.0005 4.960582574977958 10.0 0.0010 0.001000000000000334 4.495896585669576 10.0 10.0 10.0 0.0010 10.0 10.0 3.4915242247484146 10.0 2.1520751677720344 10.0 9.647863409554638 5.38530331045179 5.293224495624287 10.0 4.938960372895067 0.0010 2.622112928035204 10.0 1.2308906022801107 4.274866705006722 4.532144241853481 10.0 10.0 10.0 9.963151021581847 10.0 9.629158093300802 5.165413607505749 6.749854786775892 4.411071541619438 10.0 10.0 1.7537188676053281 1.9019423780600873 
0.03581482214530382 1.0974720668278928 0.0010 0.0010 0.0010 0.0010 0.0010 0.0010 0.8909942853862276 10.0 3.9133655801437124 10.0 9.670635988692434 10.0 5.673053427921028 10.0 10.0 10.0 10.0 9.980669170734354 9.828886365611432 9.494746008400718 9.5870585581265 2.582646809516808 9.634119077689776 5.087734419856287 10.0 10.0 10.0 5.582443468228678 7.191471026682295 9.595833920578453 8.771631641735947 5.979549783465267 7.392297239563584 10.0 6.153108688523059 7.866229820039356 7.676318948398435 10.0 10.0 7.168963725703005 10.0 9.724004591462135 8.585380270572632 9.488168390360821 9.91414022027428 7.348502033865094 9.00259190946703 9.722997107418648 10.0 10.0 4.056109286471188 6.087634419856287 6.3062844488996594 10.0 6.431835848553563 6.93626464557896 6.664663662007097 7.320350696665351 
0.0010 0.7374236926247134 0.012451224996633833 0.0010 0.013741189857056756 0.0010823150424387595 1.0850061316571167 6.267038254359729 0.0010 10.0 7.122741411674479 8.174937956905522 10.0 10.0 10.0 10.0 9.997754409589106 10.0 9.302564330718416 10.0 10.0 4.7950126846786585 10.0 0.8245591252946465 0.0010 0.0010 10.0 10.0 9.862635206876497 10.0 10.0 9.81245619113615 0.0010 10.0 10.0 10.0 10.0 10.0 0.0010 8.560211476782177 10.0 10.0 4.611930347114655 8.55885327501701 10.0 10.0 9.035294490101151 10.0 10.0 10.0 10.0 9.293029134463682 10.0 0.0010 0.0010 0.0010 10.0 10.0 10.0 10.0 
0.0010 1.6766599563314415 0.05284895107043405 0.0022824660580910553 0.001926805518295563 0.017678748967659436 0.04443509480965968 10.0 0.005614337048546136 5.50045 4.5005500000000005 10.0 10.0 5.50045 6.4158558597980395 10.0 10.0 5.95625291591976 10.0 9.498923765330495 5.500450000000001 10.0 10.0 0.09970063548939767 3.2649607723157374 0.0010 10.0 10.0 9.743738707135929 10.0 10.0 9.50005 6.595623699842334 5.500450000000001 5.50045 10.0 4.516823447175849 10.0 5.50045 10.0 10.0 9.609160819635058 0.5855190447500611 9.795094021310813 8.447525513478578 5.500450000000001 2.9001093923966406 9.379803107903532 9.957235710720571 9.92798166689742 9.893108579826471 10.0 4.5005500000000005 5.50045 0.5648783771953418 0.0010 7.886853879777177 4.5005500000000005 10.0 9.76134417624121 
0.008818494139666577 0.18214734744498376 0.016430181235346862 0.0010 0.001704159015716771 0.0014316533370013467 0.008585137250215629 0.010459795688884228 0.0010 9.560519071034355 10.0 8.532940448009617 6.768187856730376 3.053856091494493 5.888990564409813 9.995851464036603 9.953041410807858 9.969519325271952 10.0 9.965386334533278 10.0 9.967784576703384 9.94015967881195 0.2785192944663434 9.846661016652563 0.0010 9.999931892936475 9.902113150866045 9.990188908185354 9.060790623560514 9.249393015556556 10.0 1.297747341194889 10.0 9.89207282923761 9.97913907387776 0.10981764627442633 7.586803580815507 9.972170386786138 9.991003908459685 9.749626542633486 0.4683139516249982 10.0 9.916965000557056 9.993100141326762 9.991003908459685 9.489781912470978 5.003332074231266 9.855244981527111 9.829392208417953 9.82970718704555 9.99993702813928 9.670957573408991 9.846441191043613 10.0 9.89703813235714 9.96222779550811 9.752564612586653 9.992255576363508 0.0010 
0.0010 0.0010 0.0010 0.0010 0.0010 0.0010 0.0010 4.835285620227535 0.0010 10.0 9.207808173777476 3.6912656585844656 8.874610914117355 9.581614501075457 10.0 10.0 10.0 10.0 10.0 10.0 10.0 10.0 10.0 0.0010 0.3678604242895336 1.3840857778853275 10.0 10.0 10.0 8.145503702016288 8.753041616618864 9.930701057229694 2.0465539633187655 6.235830955787627 10.0 9.980445655834762 9.497360931276674 10.0 2.1159346708806552 10.0 10.0 8.276895849061741 5.606965292701872 10.0 10.0 10.0 8.294187556243621 10.0 10.0 6.591191535657368 10.0 10.0 10.0 2.3324281512952547 0.0010 0.0010 0.0010 7.871647656856512 10.0 9.352553757025913 
0.0010 2.5409836005564674 0.0010 0.0010 0.0010 0.0010 2.6065537686982934 10.0 0.0010 10.0 10.0 0.2560462267923711 10.0 7.603065207995947 10.0 9.96636649341844 10.0 10.0 10.0 10.0 10.0 8.90473000888199 9.990379769236558 0.0010 0.0010 0.0010 10.0 10.0 10.0 10.0 10.0 10.0 0.0010 10.0 9.27971439180201 9.977661476584498 10.0 8.923629930616835 0.0010 10.0 10.0 5.5763023794069495 2.4846413006189154 8.93641749173102 10.0 10.0 6.129284630554953 10.0 8.653250730666464 10.0 10.0 10.0 0.02528395496236957 0.0010 0.0010 0.0010 10.0 10.0 7.4142857096207635 8.48786947468037 
0.0010 0.20702561113310847 0.0010 0.0010 0.0010 0.0010 0.0010 0.0010 0.0010 10.0 3.0384006842157363 4.446905705428588 4.11016509912699 10.0 0.0010 10.0 10.0 10.0 10.0 10.0 2.1738679359320434 10.0 10.0 0.0010 6.9625993157842645 4.65706147161286 10.0 10.0 10.0 0.0010 1.5953654168228106 10.0 4.608114242494725 1.5878134510586517 5.850153245456808 10.0 3.0384006842157363 8.36078939442987 7.610855604817822 10.0 10.0 7.228390680103033 10.0 10.0 2.9327918977569425 10.0 3.1463368081587153 1.9935778891070275 10.0 8.288358621042692 10.0 10.0 2.376082470913134 7.2553993521970925 0.0010 5.747486158952054 0.0010 2.7373570734975194 10.0 6.907864238187654 
0.0010 10.0 0.4224358335501647 0.02133242751496177 0.0010 0.0010 10.0 0.0010 0.0010 0.0010 7.196920091102326 0.0010 0.0010 0.0010 0.0010 10.0 10.0 0.0010 0.0010 10.0 0.0010 10.0 10.0 2.449520463082541 10.0 10.0 10.0 10.0 0.0010 0.0010 0.0010 0.0010 10.0 0.0010 0.0010 10.0 0.0010 0.0010 0.0010 10.0 0.0010 0.0010 0.0010 0.0010 0.0010 10.0 0.0010 0.0010 10.0 0.0010 1.613481011446428 10.0 0.0010 5.283119187114918 10.0 10.0 0.23621062722487718 0.7651935717161462 0.0010 0.0010 
0.0010 0.0010 0.00923245441566611 0.0010 0.0010 0.0010 0.3958130374746902 0.0010 0.05863151283715928 10.0 4.045687422723479 10.0 4.47926575868535 10.0 10.0 10.0 10.0 9.735719392715074 10.0 10.0 10.0 10.0 9.959872580882276 0.0010 7.105268871889063 0.32214113014320667 10.0 9.916019981900602 9.88004554023742 6.640213682932124 8.60477772035726 10.0 6.7905767284734635 9.061552693567918 10.0 10.0 4.258801430203322 5.340089564391834 6.237253897723264 10.0 10.0 9.315185248326046 10.0 10.0 10.0 10.0 10.0 10.0 10.0 3.9872041514334247 9.749659772565959 10.0 9.789050794017808 8.063356696779287 5.555469900023878 5.7238007603189995 9.017105138282092 6.4815104304383295 10.0 4.95312827515559 
0.0010 0.0010 0.0010 0.0010 0.0010 0.0010 2.491849785180167 0.0010 0.0010 10.0 10.0 0.0010 10.0 10.0 10.0 10.0 10.0 0.0010 10.0 10.0 10.0 10.0 10.0 0.0010 10.0 0.0010 10.0 10.0 10.0 0.0010 10.0 10.0 0.0010 10.0 10.0 10.0 10.0 10.0 0.0010 10.0 10.0 0.0010 10.0 10.0 10.0 10.0 0.0010 0.0010 10.0 10.0 10.0 10.0 10.0 0.0010 10.0 0.0010 10.0 10.0 10.0 0.0010 
0.0010 8.181622766596416 0.0010 0.0037576302306241527 0.3180394241797033 0.01685895083317015 6.571516591847923 7.220311508900174 0.0010 9.278068849109982 7.739970053711397 3.736423827973943 3.4950223711173067 10.0 10.0 10.0 10.0 10.0 9.278068849109982 9.72834179394194 8.788460848666741 9.278068849109982 9.83796150399419 0.0010 4.775313119859623 0.0010 9.6059419422167 8.204482914017628 9.323814110995947 6.177600660967526 9.396469159954146 9.769666499512628 3.686628824748624 10.0 9.278068849109982 10.0 7.220311508900174 10.0 2.261029946288605 9.278068849109982 9.755945692471734 10.0 2.780688491099826 9.897197740054136 10.0 9.278068849109982 9.278068849109982 10.0 9.288874877302321 9.504609146774657 8.55975796945199 10.0 7.421007538480442 2.780688491099826 0.0010 2.780688491099826 7.220311508900174 7.739970053711397 10.0 9.912292024892107 
0.10019836085837529 4.460609731959022 0.04146267884547584 0.0010 0.0010 0.0010 0.14934138635592836 9.722909488380617 0.039230773383826516 4.818088906607546 8.590941367577694 7.000298012566477 4.304744316798926 7.536140961946435 4.304593650368489 10.0 10.0 5.077745202929699 10.0 10.0 7.835067431976265 10.0 8.261407712921818 0.0010 3.9642810296584847 0.27809051161938214 10.0 9.091961008323791 9.972811320015587 9.683378237394502 5.418897820452511 10.0 0.23839778624547858 5.333893173055272 4.734064088572977 9.484276845366566 10.0 0.0010 0.24481891218391946 10.0 6.257012170877603 9.799770588004971 4.852540175092913 9.657808890405995 10.0 4.690433668247259 5.696406349631511 7.931784470929062 8.279235506786724 7.988563472237242 10.0 10.0 10.0 0.27809051161938214 0.34790719263139414 0.49322547970703007 9.898932787310343 5.386892097070266 4.690433668247259 4.734064088572977 
0.014414231667392948 0.8073791007273476 0.012377916424182327 0.003564509338523117 0.001628068083054033 0.003334157715893823 0.1325235013293918 3.4150802955871837 0.08638821530743136 9.988473176932963 6.721932214888779 9.456072500895077 9.458140747405293 9.463328278391838 9.806528626435062 9.98886216160011 9.956620935067013 9.919881166041217 9.982324381863817 9.98941681619951 9.92450848721555 9.169130754080186 9.980861843342733 0.6920687154281406 3.1185523308068306 0.12009579299627082 9.999999279092863 9.958268931387629 9.951631520714532 9.954960151058003 8.660787034477496 9.02379794406602 0.3112615908966584 8.842135279254975 9.282726212890829 9.99153254435605 9.895665249452835 9.515328907602939 4.384118812850167 9.618550335104391 9.911696966435533 9.913925658723825 7.8936041447250345 9.975159785860809 9.723001963473815 7.231863152635958 8.475921668875003 9.95455991991514 9.725851709631309 8.049697457776393 9.921734875969198 9.99980060231333 9.869033497467804 4.330581423849902 1.5657409778182483 0.15780153082911763 7.773928413581773 9.093954755102716 9.28638274029959 9.81636546636667 
0.00218599108786899 0.0010 0.0010748128739185537 0.005969205329167088 0.0012334941066998728 0.0010 0.2516686181285115 1.7101242614901766 0.005245854757184653 8.268889695484276 9.829508759771672 8.547584291257206 10.0 9.137595242691617 9.984695775744221 9.989747869755035 10.0 10.0 9.199136574218944 9.99463123764348 8.663973450296346 9.124809919110874 9.937443188890061 1.4487923390884947 1.8530985815256231 1.5397583072201024 10.0 9.790244302618783 10.0 9.738720556516505 10.0 10.0 0.3696601769271268 7.828971823363709 8.63991259161901 10.0 9.743282933846874 10.0 0.0010 10.0 10.0 10.0 7.872829826478124 9.896627117220026 10.0 8.485146729006418 9.691024284081863 10.0 10.0 9.134158854456874 10.0 9.9926362608566 8.811469602624951 2.771980833374317 0.0010 0.4992166103103902 10.0 8.122142012671322 8.441869494175847 9.453224012260181 
0.0010 0.02363627171428101 0.0010 0.0010409593334124265 0.003450870252697873 0.02644652124880641 0.46177867777206555 0.0010 0.14182721746602503 10.0 4.959201294329427 9.976832537682865 4.541912788653199 9.710519318005336 7.816657376724203 10.0 10.0 10.0 9.474424372442206 9.996765283215243 10.0 10.0 10.0 1.1788380766833402 6.548903403191433 1.410136214245258 10.0 10.0 10.0 5.022346529163978 9.50005 9.645238405041216 4.155850637665027 8.570413422129842 10.0 10.0 7.279069669591827 8.713835159855865 7.005872936729251 9.26901313552258 10.0 6.938571801777927 10.0 9.964563042085121 9.60827061367692 9.72711328685189 4.969988529796664 10.0 9.332764509969257 9.876944234065414 10.0 9.998354338080578 5.086640510882105 5.061970411498322 10.0 5.3416341753593 5.0005 9.002879771732507 9.535797124395982 4.084373048295307 
0.0010 0.0010 0.0010 0.008450833121382048 0.0010 0.0010 3.342523848412694 0.0010 1.2314180741752663 10.0 0.22677389408981785 7.239070623078058 10.0 9.668898410339093 9.47485215140703 10.0 10.0 10.0 9.478142089051367 10.0 4.9934363624399944 10.0 10.0 0.0010 9.35753369578355 5.031092158475846 10.0 10.0 10.0 4.8194571528776455 4.848825171511913 9.476860300569262 7.777297941348248 4.821012266538644 10.0 10.0 2.248920451072215 10.0 9.707082826985344 10.0 10.0 4.825473180881791 7.950916628248949 10.0 6.668896084388743 10.0 6.83056818015663 9.981078930060283 10.0 6.3982983534740345 10.0 10.0 0.7486908646173953 8.915160930896553 4.73803246467758 5.03707017006206 1.4665523995405652 0.0010 10.0 7.24574982189821 
0.0010 4.617634332325043 0.0010 0.0010032320478600065 0.030509619435419074 0.0014535089850846589 0.7895668446307446 0.0010 1.4733086184879882 9.986071652094566 5.0005 10.0 8.401648147536985 9.96322223232716 7.519985760257905 10.0 10.0 10.0 10.0 9.881361588741932 9.958318835261469 10.0 10.0 0.0010 6.593484117040354 5.000500000000001 10.0 10.0 9.999386941822065 2.461208497675334 9.982765457126394 9.995387707847472 9.921296259263679 1.5537423768527505 9.187116037780845 9.998141054828162 5.0005 7.8371713317397775 10.0 10.0 9.985894476728875 8.398736252217738 10.0 9.997502879634073 7.980421646596339 5.0005 6.517450472883423 7.270729924207923 9.801749644353434 9.995476906190303 10.0 9.969516356506393 8.187324795828683 7.426492928630507 5.973186340606654 5.000500000000001 5.0005 3.01970734848672 10.0 9.907223065324573 
0.0010 0.0010 0.0010 0.0010 0.0010 0.0010 0.0010 0.0010 0.0010 10.0 4.58381254587019 10.0 10.0 10.0 7.999638818151133 10.0 10.0 10.0 10.0 10.0 10.0 10.0 10.0 0.0010 10.0 0.0010 10.0 10.0 7.9278660886588685 10.0 2.5923868119565525 10.0 2.2473221112720614 0.0010 10.0 10.0 3.2898615126234514 10.0 10.0 10.0 10.0 10.0 10.0 8.087335115474163 4.346847413025321 9.664980898801442 10.0 1.2633844365837419 10.0 10.0 10.0 10.0 10.0 10.0 10.0 10.0 0.0010 0.0010 10.0 10.0 
0.0010 0.03511033807593632 0.0859706302452761 0.0016094201738242116 0.0010 0.0010 10.0 0.0010 0.0010 10.0 0.0010 0.0010 10.0 0.0010 0.22068306210374855 10.0 9.999301537794416 0.0010 10.0 10.0 10.0 10.0 10.0 0.0010 10.0 9.115209303827955 10.0 8.955642620637242 10.0 3.5309539098882166 10.0 10.0 10.0 5.196462107947609 4.046180181459132 9.997806951028103 0.0010 10.0 10.0 0.0010 10.0 0.0010 10.0 10.0 0.0010 10.0 10.0 10.0 9.981338705564315 0.0010 0.0010 10.0 0.0010 10.0 10.0 10.0 7.423001593439386 0.0010 10.0 10.0 
0.0010 10.0 0.0010 0.0010 0.0010 0.0010 10.0 10.0 0.0010 0.0010 1.2473974197392685 8.483305728409384 0.0010 0.0010 10.0 10.0 10.0 10.0 10.0 10.0 0.259359279087664 10.0 10.0 0.6203757162161413 0.0010 0.0010 10.0 0.0010 10.0 0.0010 8.974548110374052 10.0 1.0822748772820598 6.606447270465251 8.90626473862311 10.0 5.686636884577931 0.0010 0.0010 0.0010 10.0 10.0 4.662819555991866 10.0 10.0 10.0 0.0010 3.0210507478781135 9.845139234721424 0.0010 6.661794099243887 10.0 0.0010 0.0010 4.056989489756782 1.0771787963943371 8.14783053683101 9.935398289731777 10.0 2.835620073929289 
0.0010 5.799802175502875 0.003044112487377064 0.015585318477550989 0.0010 0.017368807103723953 0.20884922906610015 5.335084173917478 0.4918507407785761 1.0013842066435208 4.0954192673081495 6.574257494450066 10.0 0.7967406116164932 10.0 10.0 10.0 10.0 10.0 10.0 8.41599932760389 10.0 10.0 0.0010 6.544942064697045 0.0010 10.0 10.0 10.0 5.234056668978704 10.0 4.969931247955054 5.896447967776509 10.0 6.154992915327547 10.0 4.60565671466727 10.0 5.229151656005309 9.997850445616763 10.0 9.256014251737216 0.0010 9.93385293849332 8.401272858330843 3.8936650605056706 6.5193259820368645 9.389661902537464 10.0 9.462559748333236 5.704491801990306 10.0 3.791039942185212 5.424329359201857 2.004336410357808 1.6902172126185144 9.877557906475541 8.772426914876991 6.0433199640981305 10.0 
0.08678478643820557 0.5017189887782683 0.008597828397279307 0.04403719129568376 0.0010 0.004191411685059664 5.117275743522011 0.029749595689498864 0.05071406047493619 2.4943597969462568 3.133837808126775 8.66101956451112 9.77408127731882 3.339689416396997 5.020584336041805 10.0 10.0 10.0 8.740121801487884 9.995587017090571 4.882617466960618 9.85693004771673 9.817426447582104 4.997714436341473 6.27632392904847 5.1133520541771285 10.0 9.750998646290551 10.0 5.796626748859966 9.89040052157981 9.827240683350315 6.621846859689621 7.442904393472364 7.381469726766707 10.0 3.8364390463317646 9.016956703345798 6.826038335621673 7.095681219355665 10.0 4.998227606378905 10.0 9.312476786923053 7.189828776668616 9.918107218424979 4.855180217687058 8.957861518217689 7.317208035505411 7.482440361013945 10.0 9.807642155847429 4.931167369980071 5.694485425210922 6.26038786427992 7.068261744587358 1.2770260055561629 2.823083917795149 7.4823406876117815 9.209604296095359 
0.0014379318819871824 5.836180207812131 0.043552328923427544 0.0021362858754460177 0.0010384909735206998 0.0010028276788993933 0.50095 0.21937646722838167 0.007191861641076344 2.0978470685385266 1.6963629540412901 9.328681773395907 9.896363012366647 6.309305826582597 7.372182173084955 9.998881633636758 9.998959322877996 9.56474679830908 8.93346124926484 9.998741299342528 1.303056628872795 3.1285001959831256 9.990752297514094 0.1961310123386883 8.728379170769601 8.592200651222308 9.999269694786578 8.042761056918728 9.999707949573287 1.1030406388945913 8.184632435442651 9.907752942024358 3.4634079739730987 1.1583151404009813 3.8342903507834025 9.998022771720786 3.09224432439233 9.985316649244947 8.268154702024923 8.405756522545587 9.99760410477883 1.36628421967375 9.48901993090165 9.999675569555592 7.215136776230679 4.246537715647819 9.84122474872763 9.18565311161113 9.998076841050475 6.792326396662061 9.996130149258736 9.998660585775577 9.51703755969073 8.533458991514893 0.3578562598748138 5.941395676271144 1.6120895242771494 4.052907396563687 5.940517014262674 9.788639991557867 
0.06329271250738194 0.04795215862351446 0.0010182161422670913 0.001050410875149135 0.016787820334648994 0.001074453885981935 0.09042063879988926 2.519596473713015 0.08984383363549839 9.651201288865368 2.6690772117415813 9.90236718859911 9.4814017271643 5.76152192970779 9.97313566919605 9.91187647177276 9.883341203414389 8.964137692738287 9.732994335153775 9.998795660105683 9.859598425050816 7.513668755565186 9.80617846334645 0.14329195251685156 4.522722780025785 1.8994062059073453 9.960306000024463 9.95070560631858 9.540734146341515 6.968225725463238 9.638384207087425 9.946988436066931 7.248433729349379 7.93911459551895 6.917681159266535 9.957361783684581 5.251410553686931 9.647690704576865 5.96961434460077 9.879325945438147 9.977772640729869 8.664953082231992 8.913880539946618 9.89350023227473 9.45910469871934 9.772313174397132 7.723955020917988 7.828193272877526 9.977650644804783 9.83628206266138 9.992612756833585 9.943439404893887 6.840500014277013 3.2583189517325515 1.9093399775005322 1.8994160172419496 5.823344889275529 1.997171196509493 6.629010503545105 7.637626607590347 
0.0662470728884341 0.50095 0.006746814180269771 0.0018113063810499199 0.0012866934032008401 0.004957601065325583 2.043814547315503 5.217842406453177 0.04123979618646821 9.43193214937425 4.690341138140779 7.029208373392328 6.700313446071668 9.50005 9.82941390088901 9.907894941705607 9.961415455393853 7.768794455198304 9.967169382387906 9.966223822893475 4.31075886185922 9.46062747685687 9.956489248418041 0.08782793567360103 0.6932876408589577 1.663010262959133 9.910074699298962 9.50005 4.683341693064239 9.764117664347344 4.057427703631089 9.45453822730585 5.452267415793257 4.427341857597708 4.440165337369863 9.999364545545934 7.936210907986615 10.0 4.600514338741691 6.068743828615699 9.913842955829367 9.454970084634667 3.887702422846637 9.837683667658002 4.388700282161187 3.7760501310665346 4.113294463482058 9.45674747448164 9.933399561354161 9.50005 9.838328113034843 9.92728109180789 9.450721086882242 5.502551694452641 0.0010 0.8289289853163863 4.4963155851927255 4.690120718850305 4.663519158302741 9.14894174474 
0.0010 0.4575222440254289 0.0010 0.0010 0.0010 0.005023900396180519 0.0010 3.1062310274715808 0.0010 10.0 6.038675503105033 10.0 7.039980713660952 10.0 8.57614161279678 9.999951987247172 10.0 10.0 9.999987595474352 9.894784817237523 8.087390827929518 9.990567687977238 10.0 0.24279879635604282 0.3950032248017461 0.4783886054098356 10.0 9.976981246249146 9.999840308258683 9.498242869512268 8.870205775613137 9.99694035128453 4.833279679974086 10.0 9.941037924844062 10.0 8.907566912950951 9.182174351557554 2.9105229997143875 9.997267711290121 10.0 9.164429901743997 5.000980340862464 9.962307677555009 10.0 9.665278710985772 9.727102841853535 10.0 10.0 10.0 9.470193287849286 9.999731941931072 10.0 4.999036810077558 5.0005 0.5026708478249757 9.953426164751106 9.743080274585658 9.665229136958425 9.453752827064145 
0.19413029204448756 6.458387217534441 0.21164998141355168 0.006952310324588491 0.08735096481598928 0.0021131082623803777 3.349067218677197 7.914496150757252 0.20206873257943375 4.658129815597343 10.0 6.479582292444973 9.729945324095805 6.152986110393494 7.710809785699719 9.925879540295009 9.985391536084123 4.647760190519399 9.77813512415586 9.902975864145526 8.49529677843044 9.670571333946512 9.965487024443025 3.1463984504365534 4.32507505954448 0.0010 9.937552132932852 8.935169183895287 9.819647780820553 8.314387541580828 10.0 9.623295353127949 0.0010 10.0 7.412275525212962 9.940473128616553 7.244883895576068 10.0 2.3915208138608524 9.314708564926654 9.348922132373183 10.0 5.500703045414516 6.282461670798483 10.0 4.6194645770697615 8.125848690115497 10.0 9.591589956094875 10.0 9.877136885752115 9.63288592610776 3.1560407619626907 3.515703632311395 0.0010 0.0010 7.022094676518817 6.5042360871136085 5.044474428073161 10.0 
0.0015813252919120212 0.17548137095282157 0.031725734410018885 0.0010 0.007307426560607071 0.0010 0.11663978989764923 0.0010 0.9477393872604647 9.76008552361846 0.6259416948510133 10.0 10.0 9.915303056364799 8.10239648325807 9.998560396134785 10.0 10.0 9.995537827334891 9.987554068971818 10.0 9.9049921011784 9.999057764290852 0.0010 7.062610709166573 7.495662959584004 9.98533036828539 9.997925750230813 9.994407982421547 2.3211636912107183 5.110091134224804 9.9979827319051 9.421723825317045 8.16223653621351 8.835006889468245 9.99791235294482 2.075412229705303 9.900270788218288 8.30533121754747 10.0 10.0 10.0 9.965346462250306 10.0 9.95454329948731 9.90008085669569 9.878604041428781 9.233575082933466 9.999370171192664 10.0 9.9748293374831 9.998617864993442 9.953927615745679 9.560025011921255 5.137365604484561 6.775295902478363 1.780672901333035 4.0296296915744945 10.0 9.955529584116324 
0.08877830340196251 0.4701639459117448 0.0011040149143592129 0.0010005172300446793 0.0010013746829796754 0.001002106198645865 0.2975577323717422 0.0984837762783295 1.2043991105904632 9.932148601146784 5.618525160846628 8.829033994516005 9.528685746429387 9.418268277545444 10.0 9.99999776131362 9.986549924466235 9.41026528110587 9.807418129936167 9.593403126082636 8.667192297614802 7.609101737875632 9.645598750759635 0.7410898095931939 2.0910781323884633 5.205569931547938 9.76895397160882 9.693681901936928 10.0 8.217501805066838 7.099209967876294 9.59131490066546 7.946765176673626 2.0589814032486666 9.23878264783409 9.922280625198821 3.3954138783161882 8.89099723682325 5.006232296486498 9.310599767543938 9.50005 8.324878973676881 6.228545010663824 9.606108615017561 7.95013474126433 10.0 8.57345974576376 9.64718071725273 9.740710372514272 7.197563184542461 9.999889175898039 9.92396916822661 8.498291432899618 5.000500000000001 2.6516887711122825 5.965110413151911 2.052272994548852 6.83183972028725 9.62460755597891 9.419126881113815 
0.0010 0.33926595524876096 0.0010 0.0010 0.0010 0.0010 0.0010 0.0010 0.0010 9.688614407336477 7.282634573695097 8.019400538624827 10.0 10.0 9.61239954610561 10.0 10.0 10.0 10.0 10.0 9.839805679705687 10.0 10.0 0.0010 6.104880134646825 1.7595913798505993 10.0 10.0 10.0 4.733021750466589 10.0 10.0 5.475796038179787 10.0 8.323567301116563 10.0 4.248205427161802 6.566753617859227 6.888331913925334 10.0 10.0 4.7685631929144945 10.0 10.0 10.0 10.0 10.0 10.0 10.0 10.0 10.0 10.0 9.640635111819394 6.639670217280005 10.0 9.035275324830955 10.0 9.706330721709152 8.346177471136635 0.7941024247025954 
0.0010 6.208064558689436 0.1012161944076614 0.04215962056576225 0.040541688527618254 0.007566575089734922 0.0010 10.0 7.2512984918082335 0.0010 4.059586319347002 10.0 4.090062293288277 2.151081745094307 7.712974012014134 8.406886065780716 7.8213525001883255 0.0010 0.9512704039440161 9.690950980334067 10.0 10.0 9.991994039787969 0.0010 5.451234824452625 0.0010 10.0 0.66583407278761 1.5794516938807193 10.0 9.290304103279981 10.0 3.397134905777497 4.329634252242112 4.161982373168178 0.24984792345939066 10.0 4.721226666093714 0.0010 4.834994198066051 1.9528792212730548 10.0 3.4763660670471537 8.70160404778872 0.8900551305274793 0.0010 7.938258635494547 9.714759819669595 1.5724506476405873 10.0 9.874565253058297 10.0 5.4189271326269886 0.0010 0.0010 0.0010 7.32849896723035 2.8210626298347172 10.0 9.815116726079946 
0.0010 0.03877018015358277 0.0010 0.0013089284598714012 0.0010 0.0010 0.0010 3.2807786591989334 0.0010 9.362291188444479 5.000500000000001 10.0 10.0 10.0 10.0 10.0 10.0 9.50005 10.0 10.0 10.0 10.0 9.950669507200066 0.0010 0.6279465256655161 0.01067298483029103 10.0 10.0 9.673332691812748 10.0 10.0 10.0 1.4469154245573614 4.568356482136619 9.977672353028822 10.0 5.614303378112227 10.0 0.0010 10.0 10.0 10.0 9.613648343649514 10.0 10.0 8.83218074872094 5.324416045444299 10.0 9.997180134759503 10.0 10.0 10.0 10.0 0.0010 0.0010 0.0010 10.0 8.641679642847874 9.737257355956023 10.0 
1.582200558057291 9.690223757948493 0.0010 0.0010 0.0010 0.0010 0.25882058913044903 10.0 4.227133287810967 0.0010 10.0 6.231736215575593 0.0010 0.3987463129415838 2.125951059274816 10.0 9.828323890222457 7.97120237605202 0.0010 9.047407594343564 5.0005 5.0005 8.438645153101268 0.955496138037516 0.0010 5.000500000000001 5.000494736992404 0.0010 7.97120237605202 10.0 3.3268022131745463 4.977934156979614 2.559306457073821 9.031928177069926 0.0010 2.2895789722320172 5.0005 6.485712485159317 7.97120237605202 8.888662658714015 5.402468852079714 5.0005 0.0010 10.0 0.31209393395389207 5.000500000000001 10.0 9.958593472380597 0.0010 8.465166434298576 4.740864994699517 8.40990670554818 5.156534451965577 5.7473762088885785 3.1705984150411823 0.7577731199238928 9.599027374619876 8.551477732518988 5.0005 5.523941275873554 
0.0010 0.0010 0.0010 0.0010 0.0010 0.0010 0.0010 0.0010 0.0010 10.0 0.4259089532771664 0.0010 1.31067202368241 0.0010 3.0590211051973197 10.0 10.0 10.0 10.0 10.0 0.0010 10.0 9.31906980403887 0.0010 0.0010 0.0010 9.910736668831916 10.0 10.0 4.421249589649099 0.0010 10.0 0.0010 1.4364397306378784 10.0 10.0 7.746581709534192 8.360748207987037 0.0010 10.0 10.0 0.0010 0.0010 9.941109313549125 0.0010 0.14105911476164135 0.0010 0.0010 10.0 0.0010 10.0 10.0 0.0010 0.0010 4.834564706626441 4.90450657866808 6.8349352519412285 1.1913872992076255 0.0010 10.0 
0.007579845797049485 0.443307434392816 0.006278244892645614 0.0010624315455103246 0.00211532565104427 0.0011857635748213622 5.767360063462402 0.44049311402656344 0.29201046526656604 6.431429096277026 1.2414448370697606 10.0 9.106539175780455 6.064273544888951 9.958753259740806 9.971774293239921 9.9735968669125 6.560665109657944 9.912707417261453 9.98589041916251 7.5047955054965385 9.481341454652892 9.987985169408269 0.44941536554929373 3.1981074899580664 9.079330985849019 9.999453130996308 9.980016140344327 9.834936603417614 0.8758370444247549 9.309780094790765 9.552672963804513 8.78973354452196 2.010071135796494 4.0753282494303384 9.999061468797812 0.19178762295677856 4.2643514529816935 4.477447309183447 3.439660833187144 9.969607426361618 2.28154809429093 8.866034386291519 9.816158276066504 4.142200927652986 9.510406913359017 4.234776919241004 4.168021439600368 8.872297359989943 8.206107506482118 9.551145120961742 9.95903546865159 3.8099441428797363 6.078761573937352 6.764396426380573 6.874455317488033 0.9084901991225656 1.5746765578612263 3.6782097130315146 9.793672455756168 
0.0010 0.5028657943729105 0.0010 0.0010 0.0010 0.0049056035324435915 0.0010 3.266117279586582 0.0010 10.0 6.246035916364647 10.0 7.314114850672024 10.0 8.326610968475372 10.0 10.0 10.0 10.0 9.894768678986475 8.119694349426894 10.0 10.0 0.23434560828084394 0.0010 0.4058442483773313 10.0 9.975297723433373 10.0 10.0 8.37141605835485 9.978109312556638 3.5329953094101603 10.0 9.941177369601565 10.0 10.0 9.507246337158655 2.4096812295681724 10.0 10.0 10.0 5.0005 10.0 10.0 9.665273614543851 10.0 9.840530507862725 10.0 10.0 9.489940437843156 10.0 9.700253306394245 2.912429563378459 0.17515446438986895 0.0010 10.0 9.41195521248 9.665273614543851 9.955408326257302 
2.46939296642697 7.764880484476869 0.010219786367494772 0.012021537613695552 0.002743588317007932 0.0021404145510847856 0.03164491661669716 9.837975979597177 1.108839237646773 0.11703415514392568 9.352702013530525 0.2752004210408794 0.2604069852693014 1.831494248662053 0.6836637188693158 5.627231597278247 6.526055809737797 8.251305316622403 2.8561591546263223 7.460305223548834 2.9291981740304536 2.2998915925654027 7.716977959479975 9.874615920595796 1.5776703964999248 1.133657383218242 2.152985174170629 4.693062391277782 9.747755540963404 8.83977357498324 1.002711779995459 2.828864406460652 2.0876746591315154 7.3673314695971 2.026674461985097 2.129650711256372 9.933949053403579 4.882393925979502 3.2543842629071884 4.8970389102349925 2.7556501910146105 4.94382854277702 0.06122545957881531 9.616472708896614 0.9714054458583905 0.12617344583292456 7.89759814669015 9.813268312564851 3.4593292150739865 4.180164864860637 2.0708156361382946 7.685489394474832 0.6664334181635247 1.2771370277175933 0.04431143590230108 0.7152138368811589 6.355095047392566 6.85204834449924 2.577223140085562 6.377357440113366 
0.8072151366633266 0.04518952906659646 0.050780069447563275 0.001360060747882144 0.015761992320100657 0.0011859961954289303 0.02743128898096433 5.397783579093414 5.189567104023817 0.0010 8.310146940339632 0.0010 0.4545664460604124 8.071344114016066 4.914621000471729 9.97521464164209 9.99955243677586 8.01758845840278 9.967732782953508 8.849450709891213 9.901892646839501 9.33884529722484 9.989474096282555 5.000500000000001 7.562266944294652 5.179317937938129 9.989227140741505 9.66346449782836 9.963252374646501 4.424793260574444 2.9531923781570857 9.979872544887709 7.134692458735688 2.677895332344348 6.648662996480436 9.77647687794376 9.576943398251235 7.64218813665093 7.62601481251749 9.966332009506218 9.968394024537659 9.423867697436448 0.6603288123461839 9.999769464549514 3.0523079350032365 0.26236441545817524 7.121443290924029 9.906837852799365 9.981063303705085 8.700084662454659 9.980618119881704 9.994671156888566 2.6787664807068197 4.691496463143649 0.0010 5.0005 1.785475534228558 0.0217717219946989 9.411312749648525 9.86456940628662 
0.0010 0.0010 0.007682275022076614 0.0010 0.0010 0.006490069889567949 0.6715745379720568 3.227916175733916 0.0010 10.0 8.768380346151277 6.237768891324665 7.386864210806962 6.904816125701416 4.989483079797803 10.0 10.0 10.0 10.0 10.0 7.022723857951732 9.005778348532761 10.0 0.914423253448163 1.267968576951501 0.0010 10.0 10.0 10.0 10.0 9.099041230798472 10.0 0.001000000000000334 10.0 7.143967316160014 10.0 9.99509915568754 10.0 2.382547286008797 9.348839476999116 10.0 9.373288005519786 5.983173797746888 10.0 9.875205398360324 7.357863711506334 6.99638897567051 9.715742277157911 10.0 4.715973381689795 9.267687487236408 10.0 5.728764395192164 2.917033556648458 0.0010 0.9287422035246279 8.893635135923773 9.168441499556558 9.604932402550682 9.201053994429573 
0.03247044902834337 5.10606707704987 0.010184683862639848 0.001417627091889747 0.012395811167820237 0.0027209256197534976 1.8215837792990077 0.0010 0.965575198183359 5.026396577549757 5.318493364809109 5.0005 9.998445092457366 5.0005 5.460635414740321 9.999562646566941 9.989968254738173 9.389306655638512 9.7129823828094 9.959031629556296 5.349596954902402 10.0 9.945000391489978 5.21512560358452 4.647024512818589 5.739849993062839 9.977994588146911 9.645764506470968 9.910217651263943 7.816267767239625 10.0 9.852877158357003 4.930671401209037 9.877543594709422 7.227797511922423 9.937091499898905 6.554658453647385 5.202985738379054 4.653525161877075 9.399703945084259 9.993302430858908 8.686338946497319 9.350929890527814 9.979450357908881 5.0005 6.180786096205726 5.272349237990985 5.0005 9.962245713716475 5.272349237990985 9.816961442726077 9.999813884249596 10.0 6.96418736484481 5.027684923799099 6.012471567550351 4.544868875824732 5.43224619424771 5.0005 4.838579336649943 
0.0010 5.480750197309253 0.0010 0.0010 0.0010 0.0075116716221306475 0.0010 7.435948013892322 0.0010 4.049438897235805 6.023096980705562 10.0 4.3482783272499335 3.9586085298337954 2.6595886512609193 10.0 10.0 6.265394453822708 10.0 10.0 3.7266159709036506 10.0 10.0 0.0010 9.878886619814917 0.0010 10.0 10.0 10.0 10.0 10.0 4.358848406316338 10.0 10.0 4.980629083302879 9.81826119990416 10.0 10.0 10.0 10.0 10.0 10.0 2.74383419991125 10.0 10.0 4.821163921957958 10.0 9.519712977480538 9.991283747288476 10.0 4.677409728620749 9.967929126127492 2.5984903501373044 6.139155827829057 0.5521379312778709 0.6571491091902129 6.763474958782481 9.274681750935837 2.1663076602824107 10.0 
0.11181481377780088 5.000513736709688 0.0010 0.0010194004610559419 0.0010 0.0010 0.0010 0.002064879624249432 0.8013899156298389 10.0 0.7853422437299953 9.040031619695306 9.508610778702408 10.0 2.599114815825516 9.889126674996296 10.0 10.0 9.914065179211574 9.983579754621807 10.0 10.0 9.526075212538338 0.0010 7.99254597916631 10.0 9.775894538643056 10.0 10.0 2.814519032444343 5.108099749932836 8.756693354778747 4.878865632992229 4.5005500000000005 10.0 10.0 2.9707005505707764 10.0 10.0 10.0 10.0 10.0 10.0 10.0 10.0 10.0 10.0 10.0 9.9594138653497 10.0 9.086990444301572 9.907362922427014 10.0 9.040031619695306 1.8312809420796552 10.0 3.9520945720755627 4.284738587795546 10.0 6.257811166313642 
0.0010 0.0010 0.0010 0.0010083510549313292 0.0011015116146135472 0.0010 0.0010 0.0010 0.0010 10.0 9.491888324401893 10.0 8.686315435154812 10.0 10.0 10.0 9.999185876475837 10.0 10.0 10.0 10.0 10.0 10.0 0.06953314137937941 10.0 0.0010 10.0 10.0 9.99619442649892 2.3583191436239295 10.0 10.0 10.0 10.0 10.0 10.0 10.0 10.0 9.942980066748186 10.0 10.0 10.0 10.0 10.0 10.0 10.0 10.0 10.0 10.0 10.0 10.0 9.984881386343519 10.0 10.0 10.0 10.0 10.0 10.0 10.0 10.0 
0.0010 0.0010 0.004667162350007803 0.0010 1.3478368960611868 0.013967359257229459 0.0010 10.0 0.008959533904729967 0.0010 10.0 1.8953105106144337 2.7246249394486117 0.0010 8.849714017743782 9.122548647851353 9.13000568974192 9.859606265369344 1.5902177231507295 9.125167146902438 0.16874290453609575 0.0091658290265344 8.484456511081692 0.14343021569474693 2.938770694095939 8.539111190176694 7.1106998223539 9.949755270316722 7.309182618247647 1.2423549699265628 9.980638301273068 9.086635564143723 5.576265015541225 9.939734445047261 1.8531477102366425 8.449375752194342 10.0 1.9955307579164003 0.16673394477906256 9.87084637820138 0.2442188042208171 0.1306134906541283 3.529161262038651 10.0 7.178990353664249 0.0010 0.0010 3.5039522620377515 9.065722184871996 9.960677206665435 8.703048251007363 9.122839746525656 9.449789834072556 0.0010 4.694023288179736 3.939207391397364 8.739638991912619 8.33916584489733 2.3970116475808068 2.9994979922613116 
0.015700651411405916 5.206460005260141 0.02515737233160176 0.022853311853933127 0.008005860427296233 0.002218809012248011 5.839680764410552 0.0010 1.4954255115604878 9.335421494827962 0.0010 9.407716468358613 2.9897129510787916 2.186307916725364 7.709975084107441 8.329586586522076 9.86674636783682 5.337256795339263 9.427367234769674 9.779570063235546 0.0010 9.157878458090424 8.454882509854967 0.9819570715234374 10.0 5.220689135846907 9.931842054631156 8.99954773497116 3.9991486399270366 0.0010 0.0010 9.22221264782884 9.03983786379417 10.0 8.790947988681365 7.237442814926485 0.0010 1.1939448566170485 10.0 3.561282174733589 9.3380290530478 0.0010 10.0 9.048450172682521 2.4523862862453143 7.354468579877876 6.34432931232304 0.0010 9.972180514164677 10.0 10.0 9.982217528048439 2.9164769705138363 10.0 10.0 7.351075840530953 10.0 8.587412620871033 8.936521409337033 0.0010 
0.010410962345495475 0.09562322411877823 0.13357028098423454 0.017238852513970317 0.0011743048158336913 0.0012149209115994185 0.754373657852102 0.09248625171032078 0.9146425598108793 9.50005 0.50095 9.21520213634287 9.032613478912015 9.238312144949596 0.5420375792496013 9.999170157299815 9.565335932540377 9.499968680700253 9.910615667009054 9.883928480790898 5.563647580943143 7.649138075832492 9.96167505382656 6.027204642156231 8.892860853247871 9.30114837601505 9.98614020089059 9.985928381523319 9.57370112876301 1.8962652855627113 0.9474613209811167 9.894695366906971 9.915275117382912 0.42478937192442456 4.8191245311052775 9.904550222071423 0.6775418324390589 8.991484868396313 8.814893035957255 6.471026486862974 9.975819454067876 0.9254483423281695 9.570892825543318 9.923956888509263 5.504903653676676 9.273748249440713 8.814893035957255 8.816297700088786 8.447936073830968 2.4326939388400044 9.914329495814568 9.94614614485984 3.484613058513442 8.93513271361063 9.454068280339701 9.498712623133393 4.575820855313522 2.3997910870771615 6.111195125827126 4.055439717385351 
0.07136001762879403 0.31524978920655555 0.0010 0.0010 0.0011939935883148872 0.0011179437321598323 1.799610584495439 0.0022112193285854786 0.9678777277183546 9.998434734874749 4.979657159592945 9.96902132689799 9.713464572932299 8.181003298214096 6.775531216439767 9.988980859646468 10.0 8.489079439131789 9.961499977828158 9.947092266897549 8.153203503376165 8.246801320902687 9.986678311776856 4.479505809391596 8.416921872350024 9.699876230809235 9.767727696312676 10.0 10.0 4.778482511267832 8.259487290675981 9.890298863818064 10.0 7.4834562516798755 8.154442094994204 9.984418514411875 5.435070087441784 9.05351734588261 10.0 10.0 9.960140309045954 7.198262393337528 8.865553094699369 9.54087664402021 8.359082239055374 9.250902876124917 10.0 5.725135335257653 8.475262314500934 8.186486536514158 8.526591160858148 9.987828869850613 3.1957586623689496 9.745115881007335 7.23856923704597 8.390033981829024 7.449893722144612 8.338600716379556 8.151241285366194 9.997349735486978 
0.0010 0.0010 0.03256992310587046 0.0010 0.0010 0.0010 0.0010 1.8349500906843677 0.0010 10.0 8.800846658691087 5.41144912479909 10.0 10.0 9.152590983997397 9.99212161377262 10.0 10.0 10.0 10.0 10.0 10.0 9.999726408861443 0.0010 8.252530002461182 0.009066468761825153 10.0 10.0 10.0 9.690506536837237 9.892784089928467 10.0 3.3955152966148114 10.0 10.0 10.0 4.415616603586068 10.0 0.33324282300138913 5.266405420906711 10.0 9.152590983997397 5.846418984038298 10.0 9.657441874868097 10.0 10.0 9.723694928355947 10.0 10.0 9.7541855620808 10.0 9.152590983997397 0.0010 0.0010 0.0010 10.0 9.285961410658729 10.0 9.69037047779469 
0.0184777157705255 1.0087033685363105 0.03835867699988901 0.0022901417839712055 0.0010 0.004733270286156664 0.25335245346180346 0.02500890825731585 0.7658047132149342 8.707632958231406 4.077989196858394 6.99705275922339 5.609984460031841 8.439876023007372 5.128692825020128 9.998950886447604 9.992342135179214 8.835376816054474 9.873028264758164 10.0 6.708487127310395 8.079299464116904 9.994603353313549 1.446558342176288 7.873881911329107 8.140648573142972 9.908437992947812 9.996090921341743 9.713205578496767 3.4811018574098562 6.677146689943837 9.917561282756088 8.242007481847105 1.1245548634224507 7.7802227395262005 9.925910246399429 2.136068511578861 6.01758269077737 10.0 9.88196728851731 9.17546996016984 0.8036280298125553 9.579108920800536 10.0 5.408207989239552 8.883335268058733 2.512145700908981 6.0851690361749515 8.594050997855845 7.795516890062173 8.064045846921207 9.970606322197538 5.722744806767163 7.161673648778315 3.015973640887303 9.815746007238635 0.593720581866068 2.6566034965424556 10.0 6.440421153343779 
0.12342063324386478 0.0010 0.0010 0.0010475551771077338 0.0010 0.0010 0.0010 0.0010 0.6494685728915102 10.0 0.0010 10.0 10.0 10.0 8.786910379460426 10.0 10.0 10.0 10.0 10.0 10.0 10.0 10.0 2.6923231699322643 10.0 10.0 10.0 9.987120589424013 10.0 0.0010 10.0 10.0 10.0 0.0010 10.0 10.0 0.0010 9.499141939792347 10.0 10.0 10.0 0.0010 3.8295650301746633 10.0 10.0 10.0 10.0 10.0 10.0 7.3088488632882385 10.0 10.0 10.0 10.0 3.7355779314888196 10.0 0.0010 0.0010 10.0 10.0 
0.0010 0.8648948778409109 0.01376351172139307 0.0029334037792383407 0.0010 0.0010 1.378973544863544 0.0010 0.11242937194446638 10.0 5.600988225420976 7.473393093057255 9.950318794693446 10.0 8.465152809239894 10.0 9.953947049684883 9.957670821828158 9.990890018405764 9.990055394285172 8.898475580523785 9.738076423322905 9.999119543462214 0.7957252142886561 1.8109158695209195 1.6286881005512017 10.0 10.0 9.949731279530091 1.3978778200666815 8.734432951789229 9.995552787681106 5.952974389314588 7.096120831321139 8.455982985756984 9.993752370552652 0.3536478529606241 7.378409973815452 8.569296386782629 9.58977228637431 10.0 8.924787139606739 10.0 9.68491990035982 9.507453461455306 8.670937749147697 5.769033217663716 8.511934138309845 9.818449172173613 9.096320497871709 10.0 9.998501819154026 5.810107915211037 3.3063564057376644 8.24309356296833 4.008240823527248 6.205128790305026 2.088278383796232 8.267380986584472 7.092220468908861 
0.0010 0.24484170717411277 0.0010 0.001970664331126112 0.0010 0.0010 0.0010 1.8822450268167534 0.0010 10.0 10.0 10.0 9.647507188560718 10.0 10.0 10.0 10.0 10.0 10.0 10.0 10.0 10.0 10.0 0.0010 0.7300028660973399 0.0010 10.0 10.0 10.0 9.969056510732226 8.10672963555793 10.0 0.9365950232283216 8.214306054054674 10.0 10.0 9.300568166507215 10.0 0.37656209367801097 10.0 10.0 10.0 7.916034466429922 9.977226431259327 10.0 10.0 9.634568053928742 10.0 9.959114240970802 10.0 10.0 10.0 10.0 1.4470541673542976 0.0010 1.1909870584821585 10.0 10.0 10.0 10.0 
0.0010 0.0010 0.0010 0.0010 0.0010 0.0010 0.0010 6.161702644664675 0.0010 10.0 0.0010 10.0 10.0 10.0 10.0 10.0 10.0 10.0 10.0 10.0 10.0 10.0 10.0 0.0010 0.0010 0.0010 10.0 10.0 10.0 10.0 10.0 10.0 0.0010 10.0 10.0 10.0 10.0 10.0 0.0010 10.0 10.0 10.0 1.3285698890958186 10.0 10.0 10.0 1.620312772520169 10.0 10.0 10.0 10.0 10.0 10.0 0.0010 0.0010 0.0010 9.169503764140476 10.0 10.0 10.0 
0.0010 0.78647288515476 0.0010 0.0010 0.0010 0.0028851355657466314 0.0010 2.5349823595063077 0.0010 9.052079224019167 9.664880764309192 4.723561664253181 10.0 10.0 10.0 10.0 10.0 8.89327907349725 10.0 10.0 10.0 10.0 10.0 0.0010 1.6694774596656219 0.47216525864775516 10.0 10.0 10.0 10.0 10.0 10.0 0.0010 9.898296207608691 8.703727493879644 10.0 9.391951754994077 8.698862959459365 0.5988240055352683 9.563426136812438 10.0 10.0 9.946192148478062 10.0 10.0 10.0 7.5051867384474455 10.0 10.0 7.1393209029779 10.0 10.0 10.0 4.112666472113773 1.835909060940045 0.0010 4.173711681916772 9.622054514139883 10.0 5.372155652200252 
0.0010 0.0010 0.0010 0.0010 0.0010 0.0010 0.0010 0.0010 0.6923275496448824 10.0 0.0010 10.0 10.0 10.0 8.435169923169408 10.0 10.0 10.0 10.0 10.0 10.0 10.0 10.0 0.0010 10.0 10.0 10.0 10.0 10.0 0.0010 10.0 10.0 10.0 9.63659595103828 10.0 10.0 0.0010 9.374065956387435 10.0 9.344298048001942 10.0 8.954434765328045 10.0 10.0 10.0 9.273844220184284 10.0 10.0 10.0 10.0 10.0 10.0 10.0 10.0 3.8396613110725877 10.0 0.0010 4.010490203139989 10.0 10.0 
0.001343100849674343 0.9391186474384003 0.0032308892944966604 0.0011237984087523814 0.008462308959570959 0.0010 0.0010 0.0010 0.06090985358546441 8.8678389316283 1.32200140066249 9.716910349374839 9.704915868560878 5.0005 10.0 9.997703403266721 9.99202913033496 9.947234803662019 9.936606494340412 9.995673661050713 10.0 10.0 9.995306141779174 0.003376347093551649 4.771881605558503 1.1547767110060079 9.994534345672339 9.536048536532967 9.652982801081688 0.7606017367598842 10.0 10.0 10.0 9.045797349683768 10.0 9.947842526532197 3.1250990086307393 5.0005 4.388462570595602 9.968656420157892 9.93747058013072 9.229294519890992 9.948091718135917 9.980888160089561 10.0 9.707165465901925 4.805356130824324 4.8825970028450705 9.832048187980494 9.993960600555718 9.824098690577685 9.992874057936817 4.75775687156369 3.5385466821185725 8.020035571904184 5.504236557383448 8.17114536611664 4.042423766248232 9.763727160877341 9.9955673607783 
0.0010 10.0 0.002001153498860268 0.012492460561697104 0.0010 0.0010 0.0010 10.0 2.7258146471263127 0.0010 9.748650107550745 10.0 10.0 0.0010 0.0010 0.0010 10.0 0.0010 0.0010 0.0010 0.0010 9.589607065591183 9.994280936307666 10.0 0.0010 10.0 9.996312629079764 8.847676875597738 10.0 9.723380218038956 2.644428863366932 9.950260499977201 0.0010 3.3726277183968776 0.0010 9.62409468456481 10.0 0.0010 3.949426797370571 10.0 9.713109890463194 0.0010 0.0010 10.0 0.0010 0.0010 10.0 0.0010 10.0 7.999976375664912 10.0 0.0010 4.540180297244734 10.0 5.765068549063121 5.542508958006835 7.548609125708511 0.0010 0.0010 0.0010 
0.002655977426444499 6.913089908295962 0.0010 0.004393050061806408 0.0022402480664568017 0.005568198615302692 6.040859715274982 5.259079151493562 0.0010 9.755921445606663 5.654551421911601 5.0005 10.0 9.398494800312704 10.0 9.98134441084516 10.0 10.0 9.974886773999206 9.999838650466323 4.500493585143319 9.755874752274359 9.998656352342143 0.2811800188294578 1.2221494032624225 0.0010 9.996400942232373 5.580133052154944 9.992541844631926 6.9037538265958505 9.49857665500627 10.0 1.1689350729441603 9.760767443866785 9.552379973973524 9.996879106647642 6.110504756100506 10.0 1.86707794662889 6.546122374928305 9.991306439055625 10.0 9.758616048444965 9.9865656594332 6.508264823813562 6.414396294513268 5.0005 7.847514535458741 9.996630969595877 6.5967401189151165 10.0 9.996823583668764 8.359559641086442 3.2616981751557477 1.7575403844662334 0.7088634627991786 5.205559424709989 8.473702581559007 9.050340615524288 9.865173951696427 
0.0010 0.010399731224069342 0.02297549659690913 0.0010246292286233399 0.0010379076056628257 0.004094208127424713 1.0934499478481738 0.011975629246688602 1.109746586216807 10.0 5.151558626481671 10.0 9.688404599345587 9.657881990959314 9.605685442097812 10.0 10.0 10.0 9.987802065656497 10.0 7.578247419797039 10.0 10.0 3.7749519739193484 6.0203345552616625 6.174584690702426 10.0 10.0 10.0 4.500676817562354 4.493044075705374 10.0 5.712413488317873 0.7595016245384052 9.96091335292872 10.0 8.203845130056333 9.866615336027575 6.9226273415006 9.120003987014726 10.0 3.636480242089231 4.9827519881934315 9.898156125181265 9.672334267694097 10.0 9.98249750574421 9.844642125380316 10.0 4.505048699361618 9.863734253066838 10.0 5.792606441805859 7.284216802308761 3.383367227092747 7.5393120452241815 5.452168976832459 0.4734069342474019 10.0 6.909373157950856 
0.0010 10.0 0.4751806377433492 0.0010 0.0010 0.0010 10.0 0.0010 0.0010 0.0010 10.0 0.0010 0.0010 0.0010 0.0010 10.0 10.0 0.0010 10.0 9.937969786123542 9.44590171756587 10.0 10.0 10.0 10.0 8.944282108783053 10.0 10.0 4.652314945717967 0.0010 0.0010 0.0010 10.0 0.43012176237157806 3.2052450134933377 10.0 7.893602710593346 3.3177829106466272 1.2134100500774503 10.0 9.836777232848092 0.0010 7.913070513321871 5.42575856719475 0.0010 0.0010 9.56879407225836 0.0010 10.0 0.0010 4.330295030101871 10.0 0.0010 1.469665259133334 10.0 7.044621007925202 10.0 8.13319837604234 7.282320853785127 0.0010 
0.197984237932706 0.6084381287825937 0.0051375595261584465 0.0022131781015901266 0.002714229364425297 0.0011321668726272057 0.9410370094489416 0.10108290851089435 1.4488512803246836 9.950774938526068 2.6222416547386356 7.91322498534057 7.334892964191768 7.105639213461109 6.17508552985969 9.785602201582982 9.746068775259827 7.234704800229347 9.935379573292174 9.812891438640511 9.216025097289155 9.663900748643576 9.74313736740571 0.8531851387699906 7.577879511966905 7.548637980329598 9.984001524405674 9.839533946320818 9.937678028986877 1.1863668770857394 4.152168278950267 9.941640299433756 9.225205995619032 4.974566187963806 9.61088303475321 9.935611903212221 2.4673322867451106 7.753993191108965 7.038091258591955 9.879182569840125 8.526475821388782 2.7034236034461867 8.612333939142701 9.756019874492255 7.778472377140526 8.347070453471746 9.50005 9.110338830426924 9.969567089677174 9.50005 9.59892732507281 9.954989357177563 9.054702718205911 8.297476396553813 3.22426969729464 8.603633167277707 0.0010 3.626486118722263 9.158135769088961 7.406774203196784 
0.0010 0.0010 0.07235587070937209 0.005343188592319071 0.0010000046699847334 0.0045996610586953686 9.182228395786694 8.480315829551833 0.0010 8.948991318153459 4.691110405346386 8.278085454546336 10.0 7.182193525237412 8.35530107048279 9.996282904165716 9.783626107275904 10.0 9.81640043664327 9.997331135023954 4.645407601440154 3.396492534986155 10.0 0.48323440226848413 0.0010 0.0010 10.0 8.881565636792157 9.862787766203699 10.0 4.6496143580357785 10.0 0.0010 10.0 9.12553904052519 9.413643345015885 10.0 7.211934306296304 0.0010 8.931931713688199 10.0 9.973448102407746 0.011770404756587194 9.600862861785373 7.58067256360687 0.043110747403541705 0.0010 10.0 10.0 7.368262157519669 10.0 9.893754579348098 4.6494606919559125 1.1245728637162582 0.3558386216707152 0.0010 6.902264876203127 10.0 9.231065743546818 10.0 
0.03209604872862393 0.9628229553363896 0.052966000529713106 0.0010425105218300598 0.0010290203268646927 0.0018358940469310081 0.5809616228187181 0.03209604872862393 0.6669611019550896 8.440013805849576 5.500450000000001 9.784780557306835 6.2293558489244 9.924304341794096 7.346544072648097 9.968903951271376 9.968903951271376 8.484308340051374 9.78584721159362 9.968903951271376 9.968903951271376 9.968903951271376 9.968903951271376 0.038817764827866086 8.272211895817632 8.555807975295552 9.968903951271376 9.968903951271376 9.968903951271376 4.584299916401152 5.50045 9.957460164518132 9.796740351466996 3.8913157867183568 7.197764652542327 9.968903951271376 2.9597451486635773 9.968903951271376 9.589289949178683 9.197059951200096 9.065003595679698 3.4095369682350607 9.877464006741748 9.886185290677286 7.93719469862649 8.346390570520985 5.8670686001286985 9.095206279682163 8.368504025768779 9.871350416362743 9.968903951271376 9.968903951271376 8.271759974199178 9.474459325240149 2.9042414288622576 7.048823778467781 1.6022773957315761 3.7653281085367265 9.968903951271376 9.896900395127137 
0.0010 0.0010 0.007420957989004515 0.0010 0.0010 0.008349868440043248 1.4325668056903162 0.0010 1.2392228553442919 10.0 0.0010 10.0 10.0 10.0 10.0 10.0 10.0 10.0 10.0 10.0 10.0 10.0 10.0 1.247453672250324 10.0 5.846486044032408 10.0 10.0 10.0 4.344299042011778 10.0 10.0 9.948898110264544 10.0 10.0 10.0 0.0010 10.0 10.0 10.0 10.0 10.0 10.0 9.61427766626453 10.0 10.0 10.0 10.0 10.0 9.68432776406574 10.0 10.0 3.974264514785273 10.0 3.044730076385806 7.852596355244236 0.8518936129469759 0.0010 10.0 10.0 
0.022153728006113593 0.2268552494947027 0.0010 0.0019117222988186359 0.001021568991883652 0.0019303095154592238 0.09521775626249163 2.5227042795782006 0.037486420789464625 9.851191931033958 9.921489740558457 9.853216048116707 9.314032708337553 9.988421627180603 9.973904596404859 9.976769043183856 9.998031551387559 9.878421528506108 9.871952106585068 9.997464554901205 9.97358801570559 9.916633412615171 9.998497294783313 0.04695898642925683 0.7863800865436046 0.0010 9.998533324675087 9.866284924232065 9.999935955218719 10.0 8.481724067758798 9.996844525419919 1.2024612742268523 9.611908557570656 9.786761512136309 9.921128177913008 9.332092871207578 10.0 0.5046360322860375 9.856698179972879 9.998090492746938 10.0 9.716966334193918 9.96437324302289 9.905817390082769 9.899403127085119 9.443817305967364 10.0 9.85422516199182 9.964978102121835 9.90732224802962 9.975749473261432 10.0 1.5349465902407617 0.0764061001794154 1.2268525426936892 10.0 10.0 9.838563196333068 9.917591298934209 
0.0010 0.0010 0.0010 0.0010 1.340096440568847 0.006537539586271294 0.0010 10.0 0.0010 0.0010 10.0 0.3585851314882307 4.170438558952196 1.541686472007144 9.976952985952689 9.99905967229136 10.0 10.0 1.1332269432024225 10.0 4.03157549333059 4.941276676047644 8.957008835709157 0.0010 3.5232288244207632 7.214464501714445 8.084954104258482 10.0 9.404771401226522 1.6372118990382596 10.0 10.0 2.3519266362687925 9.880769232151856 0.0010 10.0 10.0 10.0 0.030785425924612184 8.889373637348042 2.7233592699920566 0.9512326695572417 0.8374897342091128 10.0 0.37461053656963283 0.0010 1.039859080339438 8.414910858558228 10.0 10.0 8.467138611124565 10.0 6.218990050263611 0.3111622425901386 7.529500305356 3.9592618096083925 10.0 9.452735848345524 3.9046340439082874 4.609548723558512 
0.019898155814432276 0.9666698734896343 0.0010 0.003771779626024734 0.009080064923354829 0.0017776830519962289 0.0010 0.0010 0.0010 5.441057488872264 5.000500000000001 5.0005 9.50005 5.0005 4.7563430330725724 10.0 10.0 5.976965438133689 10.0 10.0 8.620447976540525 9.41037587955235 9.926065528654304 0.020662363738733043 10.0 0.0010 9.95943013981735 9.399116618457894 9.978590486713474 1.539284154061606 4.941489074847312 9.715969124998638 5.046687844745227 4.414161569013079 10.0 10.0 0.0010 4.732989578085967 8.53456364463769 10.0 9.63349124386567 0.7516747465529985 5.197146579140444 9.82773021787892 4.4591417829437505 9.50005 3.822069730813583 0.09308172651092317 5.0005 9.95149411395279 10.0 9.998452388078432 5.0005 5.416083593909779 10.0 9.314488129684102 1.1897244955373942 0.0010 6.392159759699558 6.02434728034828 
0.005695668122266591 0.0010 0.0031857487205632987 0.013309900001086832 0.004947505035067099 0.0010 1.1966142551535546 4.405493749277188 0.0010 4.889097384045967 9.30141136874808 2.96625563087207 10.0 0.0010 10.0 9.98793868235613 10.0 4.795419769007977 9.954102590767647 9.969569393157284 10.0 0.0010 10.0 0.0010 0.0010 0.0010 9.992052628651535 10.0 10.0 10.0 10.0 10.0 0.0010 10.0 10.0 9.731903783404203 10.0 10.0 0.0010 7.463367549994824 9.936954289394212 10.0 1.413281407497724 9.315415098650753 4.487510069171373 10.0 10.0 10.0 10.0 10.0 10.0 9.991186221215527 10.0 0.0010 0.0010 0.0010 10.0 10.0 7.887571162361 9.070522855549157 
0.0010 0.001000000000000334 0.0010 0.0010 0.0010 0.0010 0.001000000000000334 0.001000000000000334 0.49774979357562216 10.0 0.001000000000000334 10.0 10.0 10.0 7.809368456978973 10.0 10.0 10.0 10.0 10.0 10.0 9.943578381867049 10.0 0.0010 10.0 10.0 10.0 10.0 10.0 0.001000000000000334 8.556297562275727 10.0 10.0 1.1340535530367863 10.0 10.0 0.0010 10.0 10.0 9.248278530826315 10.0 1.348182490199906 10.0 10.0 10.0 10.0 10.0 10.0 10.0 10.0 10.0 10.0 8.117443629434801 10.0 3.7353850362721994 10.0 0.001000000000000334 0.001000000000000334 10.0 10.0 
0.0010 0.0010 0.0010 0.0010 0.0010 0.0010 0.0010 0.0010 0.44618783455346606 10.0 1.43543513790004 10.0 8.825727194526356 10.0 7.315624191775328 10.0 9.99757794550038 10.0 10.0 10.0 2.694132548518609 10.0 10.0 0.0010 8.380469654958699 10.0 10.0 10.0 10.0 2.6956523143846254 3.1213990638405624 10.0 9.772516740671719 4.001270093054311 10.0 10.0 3.242151551069073 4.425113530972822 5.947513865005898 4.53869522762106 10.0 5.338846830817422 7.73744920602846 10.0 5.7736487824707226 10.0 10.0 8.859573109957807 10.0 4.330726058813032 7.363064828557447 10.0 10.0 9.736232395526129 2.5951146172869173 10.0 0.0010 2.027848007471378 10.0 10.0 
0.0010 0.0010 0.0010 0.0010 0.02591385156255612 0.008755356420053104 1.6450668007216875 10.0 0.0010 6.549607221117491 7.952008952294345 3.377106728201094 10.0 9.789446966859318 9.675182020394603 9.956559820506971 10.0 10.0 9.875967598174913 9.771588198828491 10.0 4.009887138285067 10.0 2.5506973424378585 0.0010 0.0010 10.0 5.922520498141196 10.0 5.68929580971807 10.0 10.0 0.0010 6.236912280379858 5.410282963239159 9.999361643262253 8.712915912187675 1.1695278765497292 0.0010 3.367052451779797 10.0 2.8437453231034735 10.0 10.0 10.0 10.0 4.618165034085305 10.0 9.834572198684034 1.0413173227172976 3.7753891958114214 10.0 7.201182053337465 2.873484934571487 0.0010 0.0010 2.972622970162346 10.0 10.0 6.465542595541255 
0.004338789798865622 0.0010 0.012600069916388748 0.0010001814325992 0.004206540201598613 0.0010 0.0010 0.0010 0.6877282831780885 10.0 0.01018090390126769 10.0 10.0 10.0 7.369595899765312 10.0 10.0 10.0 10.0 9.987153057084093 9.79651833706101 10.0 10.0 0.03032221302174576 8.809640626149706 10.0 10.0 10.0 10.0 0.0010 10.0 10.0 10.0 7.4546863495697595 9.694277330675177 10.0 0.0010 8.827812550723223 9.949433058410072 10.0 10.0 9.648413393955455 10.0 10.0 9.957423327921342 10.0 10.0 10.0 10.0 9.852659951723851 10.0 10.0 9.980407309066415 10.0 4.165476238134554 10.0 0.0010 3.0003460073393478 10.0 10.0 
0.2597039670101879 5.4488855621423165 0.0010 0.07360537027639866 0.0010 0.07269701622967117 8.093076345681622 8.598538709868265 0.0010 0.20128052057169987 0.0010 4.485477135281654 3.5669998493189086 0.0010 5.324702717200202 9.738287977250259 10.0 1.1990182146284778 9.917033986767834 9.643061447286234 2.5003505884168034 0.0010 9.945214997325065 0.0010 10.0 4.491828599022739 9.716236587624161 9.686243420809655 9.36824972839002 10.0 7.508688898251438 4.470869122235708 10.0 4.82916888900638 0.0010 9.767822703430163 10.0 3.675759418436835 5.771256074304521 10.0 9.729677122761604 1.5889431373799392 4.077129044660383 6.722265016450495 10.0 4.386405002242434 4.675894020450601 10.0 9.753192137337143 10.0 4.6181992274219805 9.737726563556091 2.263182311361474 4.6683370237693245 0.0010 2.890230521561702 4.721267019769327 9.350141108183289 2.4733155484440186 10.0 
0.0010 0.0010 0.002901291300746003 0.0010 0.0010 0.0010 3.658960663577933 7.421296112033566 0.0046971776563563775 9.910173072003518 5.0005 5.0005 8.197972498110623 9.24405698354805 10.0 10.0 10.0 9.115293726845511 10.0 10.0 9.98305913299787 7.41917464192027 10.0 5.000500000000001 3.783105327916628 0.8163357194761457 10.0 10.0 10.0 10.0 7.191402024449905 9.95340081637271 5.0005 5.0005 4.6547460786794765 10.0 9.872576392890588 4.369259539546987 3.6058888183533897 4.981137777690654 10.0 5.0005 1.7265524577572817 10.0 8.987760135592197 8.745836136406085 5.0005 7.361374261734095 4.367343860601552 9.500597962971906 10.0 10.0 6.459275111076124 3.4066434720982963 0.0010 0.012427196461738427 9.67590902159319 5.115628802816362 6.614274721987221 7.948781817228186 
0.0010 0.0010 0.11567757156038483 0.001816600130898263 0.2685177833326692 0.0010 10.0 1.4187421270078129 0.0010 10.0 0.0010 0.0010 10.0 0.0010 0.0010 10.0 10.0 0.0010 7.191239398776936 10.0 10.0 10.0 10.0 0.0010 10.0 10.0 10.0 7.003825862680284 10.0 1.3312606273754304 10.0 7.217578148479044 10.0 0.41094388401110926 0.0010 10.0 3.8245608402098012 10.0 10.0 0.0010 9.802327569943259 0.0010 10.0 10.0 0.0010 6.190479976361487 10.0 10.0 10.0 0.0010 0.0010 9.499329893543523 0.0010 10.0 10.0 10.0 10.0 0.0010 10.0 10.0 
0.0010 0.0010 0.0010 0.002294694994605747 0.0010 0.0010 0.20173566438388893 0.06964500137235889 0.0010 10.0 4.651963487436381 10.0 10.0 10.0 10.0 10.0 10.0 10.0 10.0 10.0 10.0 10.0 10.0 0.0010 0.13006926378959616 0.0010 10.0 10.0 10.0 0.0010 10.0 10.0 0.0010 10.0 10.0 10.0 0.0010 10.0 10.0 10.0 10.0 10.0 10.0 10.0 10.0 10.0 0.0010 9.500834979870739 10.0 10.0 10.0 10.0 1.9343599801325104 2.8785384828361846 7.268219322185709 4.561664282751683 8.24879652030088 0.0010 10.0 10.0 
0.0010 6.483427101408817 0.001431278658698683 0.001017984805552796 0.0036868164240368975 0.001006093925752091 4.462385129548296 0.0010 1.463712721701993 10.0 5.000969500848752 8.847330122406984 4.23238441928732 10.0 4.0370311644373595 10.0 10.0 10.0 9.745201115972717 10.0 5.0005 3.95915357976118 10.0 0.0010 9.549251765739044 5.030196631403099 10.0 10.0 9.99019202120567 5.000343501737736 5.297134256263361 9.999204761225624 5.500450000000001 4.342179876386021 5.6637966568469 9.997961687931001 4.50055 6.827607228301301 7.104024907668123 10.0 10.0 5.863103264355332 10.0 10.0 9.995174572349994 3.9975444030409255 6.299378417558731 8.364340474386642 9.587031869688127 4.989116389896226 5.0005 10.0 7.4159278580339425 4.863084243065036 2.5544691804998165 10.0 4.885856724150639 0.0010 8.957710342964806 10.0 
0.0010 10.0 0.0010 0.07446598036413112 0.0010 0.0010355719256847549 7.232171132482448 6.560013140167664 0.0010 3.506012417175738 10.0 0.3507854834222761 10.0 4.952961833478489 10.0 10.0 9.622080595117799 9.660706789952622 10.0 10.0 8.817518270608568 7.939883245968083 9.995290375573875 0.0010 0.0010 0.0010 10.0 10.0 9.752532307192968 7.96312346401701 9.342345579489951 10.0 3.1333282088437198 10.0 3.3449845522086825 9.604136100096008 10.0 7.174156348538941 1.7237117450951638 6.416818712344029 6.836658237304585 6.567105006681439 1.373944153639665 10.0 10.0 2.2170436339074673 0.0010 8.935293424681479 9.711162766771498 10.0 10.0 10.0 8.393058890454723 0.0010 0.0010 0.0010 0.0010 10.0 5.360567400544039 10.0 
0.0010 0.4718734660999607 0.0010 0.0010 0.0010 0.010854674838378986 2.8893645899766813 6.941974174679141 0.0010 10.0 3.7508682877744013 4.32523731319214 3.1427916187147145 10.0 10.0 10.0 9.941845980669653 3.6201235962152944 10.0 10.0 0.0618540604057678 10.0 10.0 0.0010 0.0010 0.0010 10.0 8.510926475511667 0.0010 10.0 0.0010 8.497378306286649 8.462652390465854 0.0010 0.0010 10.0 10.0 10.0 4.198781383686138 1.1896141700089862 10.0 10.0 0.0010 10.0 0.3226471185354141 0.0010 0.0010 10.0 10.0 10.0 10.0 9.951772840066354 10.0 4.687644789131827 0.0010 0.0010 3.002936569106973 2.4525460453405614 0.0010 10.0 
0.0010 0.0010 0.0015291248853195865 0.0010246085477695472 2.4775052682044407 0.0010 0.0010 10.0 0.019098134238543715 0.001000000000000334 8.93444524358324 0.001000000000000334 0.001000000000000334 2.1355991312028704 3.908858684966738 10.0 10.0 10.0 5.0005 10.0 4.283823019762186 0.001000000000000334 10.0 0.1047262802612853 0.0010 5.000500000000001 10.0 10.0 9.704899202214307 4.576929638768013 9.544192378736346 9.986000123700203 5.141174987683749 10.0 0.001000000000000334 10.0 10.0 5.0005 5.515946510846266 10.0 4.971801995457743 0.001000000000000334 0.001000000000000334 9.96731874198565 4.666569837697566 0.001000000000000334 0.001000000000000334 8.774882117269666 9.979735067443785 10.0 9.962417202873528 10.0 7.757565783097133 5.546956787181098 7.474327449874571 3.6486426433219155 10.0 10.0 5.0005 0.001000000000000334 
0.0010 5.115623534788382 0.004508916696914898 0.002607419277161182 0.0010 0.0020331082898059796 2.0948348133509715 10.0 0.0010 10.0 0.5009500000000005 6.954756105637558 10.0 10.0 10.0 10.0 10.0 10.0 10.0 10.0 8.230104187253307 10.0 10.0 0.0010 0.9348899166902633 0.0010 10.0 4.144455636233282 10.0 6.610429931255069 10.0 10.0 0.0010 6.793903713581049 9.87753919616839 10.0 10.0 10.0 5.264262900994051 5.297667307236571 10.0 9.448374691563142 10.0 10.0 10.0 10.0 6.648091183022689 10.0 10.0 0.015365949336415774 10.0 10.0 10.0 4.08095266018464 0.0010 0.0010 10.0 7.267283133958135 9.784916984851467 10.0 
0.0010 0.0010 0.20977768177923473 0.0010 0.0010 0.0010 10.0 1.4188902432236872 0.0010 10.0 8.582584823548773 0.09771199168901923 10.0 2.2565282206311705 0.0010 10.0 10.0 3.8666591863589184 9.459350864376104 9.099008692700313 10.0 10.0 10.0 0.2313473242204576 1.0666306359620403 0.001000000000000334 10.0 10.0 10.0 8.541699268274353 1.228301088629956 10.0 9.389273389343384 6.520758354247171 10.0 10.0 5.665432286120295 10.0 0.739843812755951 10.0 10.0 9.825985374300156 3.6715519018469425 10.0 3.0855817106897803 5.872572757514967 7.99722816141079 0.0010 10.0 5.0026510916635925 10.0 10.0 0.0010 3.238706286099551 10.0 0.7368832827902212 8.331342070013166 9.169309869353727 9.926533724029683 10.0 
0.09749293005874904 10.0 0.012401958297075473 0.013964914850850916 0.0030983617009191816 0.031883595822911254 1.3851651896959107 10.0 2.732411092523136 0.0010 5.419415590456651 10.0 6.478921723238315 9.506285501630494 9.173681471590037 9.982092250255906 10.0 1.8705421295138205 9.997143503934952 9.482824786311985 0.0010 8.688545479589466 9.990393803267073 0.15140239538505304 5.000500000000001 1.593343169288679 9.687298340634733 9.055912722582308 9.990947245330869 7.5629716043266635 5.000500000000001 0.0010 4.403642519918789 10.0 0.0010 9.988433177593757 10.0 6.1701276104027585 10.0 9.785932050772114 9.998824665232016 10.0 0.0010 9.845255905919837 10.0 0.0010 6.540158242463456 7.284921843482878 9.981558617205824 3.2037143019568357 0.0010 9.88400552086517 0.10690724737848356 5.298405642692275 0.0010 0.0010 5.000500000000001 5.500450000000001 0.0010 9.938129821645623 
0.0010 7.274509500910145 0.0010 0.0010 0.0010 1.2444751273998373 10.0 7.353064593855315 0.0010 4.50055 9.541874467013447 7.074950098276242 10.0 10.0 1.8149611527134022 10.0 10.0 10.0 10.0 9.847260800155384 4.0022050662867725 9.60010917473024 10.0 0.0010 0.0010 4.625049862303146 10.0 10.0 10.0 4.282606386505543 6.311955401131309 4.197789001589552 4.527337673129071 10.0 6.878628896428593 10.0 0.001000000000000334 10.0 5.868423734836498 10.0 10.0 8.747401471723926 10.0 10.0 4.482170860216921 4.119338832521108 7.890829655828544 10.0 10.0 10.0 10.0 10.0 10.0 8.121842629282828 0.0010 0.0010 0.001000000000000334 4.968189109593778 7.463318381103455 9.96995553143432 
0.0010 0.0010 0.0010 0.0010 0.0010 0.0010 0.0010 0.0010 0.6097814707854315 10.0 0.0010 10.0 10.0 10.0 3.905318504415008 10.0 10.0 10.0 10.0 10.0 10.0 10.0 10.0 0.0010 8.916990432786633 10.0 10.0 10.0 10.0 0.0010 10.0 10.0 10.0 4.675365511847269 10.0 10.0 0.2550508922456638 10.0 10.0 10.0 10.0 7.64134664913139 10.0 10.0 10.0 10.0 10.0 10.0 10.0 10.0 10.0 10.0 10.0 10.0 3.274779162650891 10.0 0.0010 0.7033624857764051 10.0 10.0 
0.0010 0.0010 0.0010 0.0010 0.0010 0.0010 0.8658625878225286 3.7205549993529274 0.0010 10.0 9.372741538004657 10.0 4.02769796101618 10.0 5.542458761743381 10.0 10.0 10.0 10.0 10.0 6.062588776058466 10.0 10.0 0.0010 3.0719609089336153 0.0010 10.0 10.0 9.771598053179781 5.783207263157681 10.0 10.0 8.983050779149666 5.940597175274924 5.254087547598344 9.51272827272538 8.034778784535181 6.651047361001356 6.85705223487094 10.0 10.0 10.0 10.0 9.978309204575616 8.807095427521853 10.0 9.195344303838981 10.0 9.48819192082316 0.4923342684433323 9.747934846003652 10.0 10.0 7.127969383877851 1.2222486134688042 0.0010 6.794783210778597 2.3707165445677783 8.59699009004432 10.0 
0.0010 1.5054019178928773 0.0010 0.0010 0.0010 0.0018090647425400579 0.0010 9.986407308184138 8.306691679561306 0.5488681683748666 10.0 10.0 7.945661741322429 0.9656955356515713 10.0 10.0 10.0 10.0 9.261164214847048 10.0 10.0 10.0 10.0 4.800073136528177 0.0010 0.0010 9.49758369588757 9.554156690570638 7.589796852089579 10.0 9.76785602008735 10.0 0.0010 9.877543533369407 2.894535523324824 9.14466919844094 10.0 10.0 0.0010 10.0 10.0 9.531909701819318 10.0 10.0 10.0 0.0010 10.0 10.0 10.0 10.0 0.8257402665430731 10.0 10.0 0.0010 0.0010 0.0010 10.0 10.0 9.482704159057906 0.35423417423054593 
0.08360531469160418 0.10234586960389787 0.010548602346014395 0.001020992547492737 0.002242426376666061 0.0013664662307945612 0.05099500000000002 0.05099500000000002 0.8082870797084195 9.84019278809181 1.4243495083528381 8.955267421685893 9.699488421623483 9.2163697033983 8.268637038033672 9.927681090538133 9.87338845102732 8.069378674580927 9.698632830879964 9.950497082965766 7.702587192379095 9.471814964176545 9.949939157349844 0.08270320131509563 8.164290602499756 9.725400808501771 9.929463474643073 9.999782778705091 9.764420840091596 0.5767707203231374 8.076663190139724 9.950005 8.964518631208648 5.629591058769542 8.849565058215308 9.8950938903023 1.0761088149500564 8.549780332312539 9.679584651780733 9.93769271051047 9.909648163750091 3.207419987770532 8.960505923949274 9.950005 9.574460733321333 8.454086192486798 9.427385218598328 9.648034023036343 9.871743086179144 7.772944684926657 9.71728195405671 9.924221450220333 7.788094878091495 8.656352981621467 2.892830635250118 8.747857086902572 0.48578089110406714 2.0018729567677527 9.943654664371419 8.136744713262997 
0.002481027530257995 0.0010 0.0010 0.0021581370708741443 0.0010 0.0012452406256431537 0.006706343578131602 0.0010 0.0010 10.0 6.290635598670084 9.994076023240776 9.158266781502835 8.245822413041354 10.0 10.0 10.0 9.816452781114062 10.0 10.0 10.0 10.0 10.0 0.043273695530550195 3.9151201226516177 4.784599152009329 10.0 10.0 10.0 7.302844796010304 8.328928938439931 10.0 4.043995381176477 10.0 9.994417295492397 10.0 9.340055529355311 10.0 4.621675936178147 9.994076023240776 10.0 10.0 4.980522265064622 10.0 9.513897810377006 10.0 10.0 10.0 9.956659733482336 10.0 9.99436438849145 10.0 8.39578999971983 4.999087300215254 0.934885768540207 3.9595632495292454 9.012445667401924 9.652800968518093 10.0 9.98365038044508 
0.004855499777504831 2.9505454682718217 0.0010 0.0010 0.0010 0.0011627706003895098 0.5355463316557432 0.0010 1.1001309143614542 9.448990989618041 5.216091192298586 10.0 6.108863326534587 9.495665640905775 8.375556796382378 9.591886090912961 10.0 9.490224918724866 9.787126153604941 9.948745090178768 9.65869677233461 9.597083800414023 9.995020908285436 1.4682153813373917 5.000500000000001 5.905091111063726 9.957514970263054 9.811316224913188 9.98667102238938 9.317671364969982 9.994281686055281 9.952600218813648 5.577206998327661 5.883305384286954 9.075529799023514 9.94513237101957 5.0005 7.601524501946618 5.000500000000001 8.312049198582635 9.749524603684382 5.0005 7.888230555832431 9.988258871414397 9.367967160471474 7.802063506745999 10.0 5.183458371648359 8.247098400634716 9.841620602001083 6.247226507938497 9.952571938049921 5.528608222769914 5.000500000000001 5.000500000000001 5.000500000000001 4.7430983950288255 5.0005 9.467398692298254 7.703031234719943 
0.0014078788718045784 7.449308058259678 0.007624821473350548 0.0050548519600567225 0.0016148562310142334 0.006425629028896171 5.000500000000001 5.331590083659711 0.0010 10.0 5.0005 5.0005 9.70893098005122 8.638537498959085 9.689048998926204 9.991298449281626 10.0 9.933625695156106 9.972386033090954 9.999061124244967 5.0005 10.0 9.996351547455925 0.35914231538896957 2.6681502694541037 0.0010 10.0 4.811951725866542 10.0 5.456603142318517 9.160097291094925 9.996056912233222 5.0005 9.55537481325188 8.581471521247398 9.999458589895823 5.0005 5.1036234540326575 5.0005 5.000500000000001 10.0 10.0 9.516837423340151 9.993877127473919 5.584518332483782 5.0005 2.938780445319657 7.148696018756736 9.992711239821041 5.612578998739253 9.86155811050191 10.0 5.000500000000001 2.0189698968802388 3.5637916240580916 1.7658545478206045 5.837589814096599 7.5366006793989495 9.743181924283803 9.996187662290968 
0.0010 0.0010 0.0010 0.0010 0.0010 0.0010 0.13126005681707653 0.0010 1.0180755176755036 10.0 0.0010 8.06204421796552 8.55153679091669 7.523454779741686 5.194425735168929 10.0 10.0 7.427436463451284 10.0 10.0 7.586728587027764 10.0 9.965022748743728 1.475629670488802 5.955476183462949 10.0 10.0 10.0 9.907241794509202 2.115317048640536 1.339287643500992 10.0 8.163014131595116 0.0010 10.0 9.965004307260044 0.0010 7.657327133266594 10.0 10.0 9.031003504880061 0.0010 10.0 10.0 7.14472133547877 10.0 10.0 8.68511281246686 10.0 10.0 9.755749359199026 10.0 6.8555510774311 10.0 4.54632041231734 10.0 0.0010 0.0010 10.0 8.713978207997213 
0.0010 0.4494760869008796 0.0010 0.0010 0.0012228057579190968 0.0010 0.0010 0.0010 0.0010 10.0 0.0010 10.0 10.0 4.27081273514164 10.0 10.0 10.0 10.0 10.0 9.957303318409396 10.0 10.0 10.0 0.0010 2.0306545443395647 1.7132719700496652 10.0 10.0 10.0 0.0010 10.0 10.0 6.936433138705803 0.0010 10.0 10.0 3.689473361240501 6.968110653027253 2.790207978101578 10.0 10.0 3.545611060536113 10.0 10.0 10.0 10.0 5.214120250422901 4.122283349876894 10.0 9.953357970000337 9.95441011587213 10.0 0.9130050884002356 2.033976417398807 9.537908314039756 4.753839937848803 0.0010 0.0010 4.329387494972495 10.0 
0.0010 0.0010 0.0010 0.0010 0.0010 0.0010 0.0010 4.995730263342338 0.0010 9.438196564971209 9.9150908775232 10.0 10.0 10.0 10.0 10.0 10.0 10.0 10.0 10.0 10.0 10.0 10.0 0.0010 0.0010 0.0010 10.0 10.0 10.0 10.0 10.0 10.0 0.0010 10.0 9.795083755392366 10.0 10.0 10.0 0.0010 10.0 10.0 10.0 10.0 10.0 10.0 8.832913392100984 6.354499884830032 10.0 10.0 10.0 10.0 10.0 10.0 0.0010 0.0010 0.0010 10.0 10.0 10.0 10.0 
0.002874508442587783 0.36713146411579245 0.0010034770734210351 0.0010017937991668908 0.0010001083945096266 0.001007715107007656 0.015060963314436397 0.0036770970656934193 1.0958596190555001 9.509866090854562 1.1629523412145912 9.979098338435128 9.981201335396833 7.719219419752805 9.953373761365471 9.999728138539146 9.99992895662085 9.875408969584669 9.998475401380365 9.999646755497542 9.669557952083576 9.99998652822498 9.999463752250225 0.02028033934739263 8.515052710322417 7.101331060464075 9.997391557930703 9.884850339646993 9.939170813911295 0.8775805537506343 7.678582795583145 9.985882363885446 9.446938931122938 6.909868512286103 9.986231438759013 9.973682352816462 1.1470174093028376 7.644666665406296 6.446601998471175 9.993405855037189 9.995785270988518 5.6498612837454285 9.978084495450874 9.937833710672864 9.854439902313578 9.984595132101573 7.230639087557057 8.515282974278982 9.99741417462185 9.978084495450874 9.965988631784644 9.999035679725926 6.699175377519056 8.474413886846706 2.201706414981323 8.827519732935734 1.9876256561581667 5.51511771082666 9.98540698315515 9.984469549947498 
0.0010 0.0010 0.003773234773081455 0.0010 0.0010 0.0010 0.47822497765006183 0.0010 0.2780152597557899 10.0 4.418037625206012 10.0 5.01630865377697 10.0 10.0 10.0 9.977902365111966 9.70326845404795 10.0 10.0 10.0 10.0 10.0 0.0010 8.947873186913876 0.5009500000000005 10.0 9.938304013144172 9.869951536567438 6.351073831068087 8.907470480626658 10.0 7.5631768272990545 8.077637048307617 10.0 10.0 4.073762092501121 5.050821844444354 5.622007762190314 10.0 10.0 8.934716768147315 10.0 10.0 10.0 10.0 10.0 10.0 10.0 4.113904874173452 9.728835674724413 10.0 9.827404964456571 10.0 5.343575811985416 5.701872250781947 8.200821646073287 5.7998641493477 10.0 5.449531946075451 
0.0010 1.077463491870066 0.0185002051166129 0.004187206096294792 0.006518469943668371 0.0044093472051706765 1.890368710896898 0.1573384349403632 1.1468368424192568 9.969839448915996 5.424400771471316 9.68552117617855 9.959259955061423 9.995014592919437 10.0 9.996064234369502 9.984113177245483 10.0 9.441040536548098 9.993384415379277 7.684018394815856 10.0 9.991838489736342 4.180600897091267 8.860370541082837 4.553049222522109 9.71904463280897 9.720761549323052 9.986616790355178 5.465231196697539 4.628098678809147 9.58742830612833 4.41100672141092 1.6854491564468903 9.36841383131698 9.55369665842584 9.040875879154635 8.696874069206777 6.49012406249022 8.312539298824841 9.454243313105499 4.384714578016245 4.95456293072268 9.584147842249804 8.923536508129935 9.953327559317314 9.645166115250372 9.997092974021664 9.729955081682677 5.123611681552555 9.27800094869162 9.99483583886038 4.215830230132355 5.771323402219971 2.477109961457211 6.514242279984062 5.1476895473471185 1.04617834432318 9.664088506096864 6.687087206736193 
0.0487064500078954 0.5483943023615845 0.006515735700059545 0.02978204241832816 0.012102912980811148 0.010341393096649186 0.0010 2.262019726108721 0.7951176945917611 7.439369548458663 0.6149724482346794 9.83445961138377 9.475906728706905 5.108420687458692 5.652330595680052 9.991626656599744 9.9311640150661 7.100057759736927 9.997037520365943 9.996100727042778 9.835047352363436 5.000500000000001 9.993368368177306 4.480692183684208 5.000500000000001 9.893738868834625 9.995120158922344 9.983340622474392 9.80360914977145 5.0005 9.181988910923058 9.97530379681847 5.000500000000001 5.1598596329955235 9.326823126189835 9.923719082828354 5.0005 9.333606517016687 5.000500000000001 7.100057759736927 9.991668911123439 5.0005 7.509759041339358 9.882880048035533 9.31758205527247 8.947864163920027 7.100057759736927 9.135959956670643 9.641301054373475 8.37825264672986 9.603608334588003 9.688319890424445 6.212353262955071 5.000500000000001 4.285168519627358 5.979008038509301 3.749460901567031 3.3659230607074875 7.54140252953022 7.5449539162032515 
0.5561484938157799 3.861589041867844 0.008965768997227702 0.01799856643661185 0.0031191298472614945 0.0014188457847552815 5.6568555101076345 3.5455356968909846 0.20794026558099232 9.180594623543746 4.780266693785164 7.752997901168591 5.918808188448902 9.475721406004459 9.789884632441446 9.39586430477419 9.38755359499686 9.031072158456848 9.941349769016721 9.313746416089907 7.930597344190077 8.299377429722098 9.450992345809182 0.09923062478360642 0.1982143231978838 0.006230400266074868 9.81720181840533 9.647247154655567 9.732589420188436 2.763146187037047 9.10432387056726 7.130003298732245 0.248814227289463 9.802785676802117 9.592407799669292 9.987249669948394 5.706362662252314 9.826766738611063 5.5799582543825395 7.948695792332045 9.989954623329146 9.793059734419007 6.351874473031942 9.830764725370503 8.931990982667068 7.930597344190077 2.3512612779962154 9.818063352944147 9.793059734419007 8.605643461713907 8.05573457047996 9.99486694674379 3.435979419164851 2.0704026558099233 1.114057995384298 1.2980912073651971 4.606734965786847 3.4431403064585573 8.025602404301296 9.9977983302526 
0.0010 0.013313916856531272 0.00277894060278628 0.0010 0.0010 0.0010 0.17129633525873267 3.13585321526353 0.0010 10.0 8.800189324425997 9.973094230443394 9.812090965456292 10.0 10.0 10.0 9.959134311503924 4.4745737818656455 10.0 10.0 9.975030596861819 9.864928561533228 10.0 0.0010 0.0010 0.25566552356831407 10.0 9.952914136474462 10.0 8.78036408988563 10.0 10.0 2.963253138985091 7.747985351881018 4.495100151319068 10.0 8.252111047749441 9.849578072715081 1.278327356478778 9.790388656555875 9.994511814998463 10.0 9.854202855986475 9.155953030633643 3.591547325640038 10.0 10.0 9.64951775363529 10.0 9.690678356451665 10.0 10.0 4.180840147011007 2.3332853639242 1.417789687776228 0.9610718742369615 7.424977330388085 8.724965613410102 9.870124786043545 10.0 
0.0010 0.0010 0.011166902973429555 0.0011630185349875055 0.041830748581271074 0.0019279695634282852 2.5107624392391994 0.0010 1.0898588931854707 9.883967767578245 0.7002928482347368 9.985209827196696 7.340432166262244 8.757933892141656 10.0 9.942020863281202 9.659963800240504 9.633836800618685 10.0 9.9489908474597 2.552295732643715 10.0 9.948442198756245 0.001000000000000334 10.0 10.0 9.931400480927564 9.872415663000094 9.84292206682813 1.2715117701548193 6.708551367383249 10.0 7.115533076191035 0.8532360403901187 9.35689500276956 9.545936112642666 1.1979587656790285 8.359681152565123 10.0 9.994518054544374 9.951812506759577 0.0010 9.270139275646011 9.950266022494047 6.98681941198628 9.97517369583293 7.902068083417165 9.54700193110602 9.934906952045507 3.799315271546014 10.0 9.949360169978942 9.46482304101784 10.0 2.9417172014069894 10.0 0.0010 0.0010 10.0 9.250944643013739 
0.32023667354164387 0.4157474039702129 0.020369089228083233 0.004249858213986305 0.004947665887400318 0.013423177053612768 0.5730888503014486 0.874744960463397 0.6182088760830302 9.43772553927074 5.0005 9.50005 9.50005 10.0 8.316279810284952 9.842758965584187 9.653951443492229 9.50005 9.975958328667861 9.861200401671486 9.50005 9.440781813879871 9.641894351669272 2.8281355965832105 8.213074350278083 4.708670269852747 9.645828800968056 9.99474924302526 9.920673517236908 2.63603967330679 6.924728982990198 9.498791580201377 10.0 8.353609458029936 9.108296506660393 9.498747676132677 1.5545304593327125 9.437836546605022 8.442875322355878 9.50005 9.926994368961816 9.846730254253135 9.650575483361022 9.979397626953892 9.471693029476402 9.626668275707837 10.0 9.021935914800622 9.999023579828815 9.50005 9.484347942283517 9.68112295874402 6.176350049240447 9.225583141927306 5.654763135007786 3.8807280643775877 5.126801841231758 5.77559105464112 10.0 9.52709693216081 
0.0010 0.0010 0.0010 0.0010 0.0010 0.0010 0.0010 0.0010 0.0010 10.0 0.0010 9.621817057110569 10.0 10.0 10.0 10.0 10.0 10.0 10.0 10.0 10.0 10.0 10.0 10.0 9.033641098607992 0.0010 10.0 10.0 10.0 10.0 0.0010 10.0 10.0 7.3777273538816335 7.089348195259122 10.0 8.998106080759511 0.17056155557143426 10.0 10.0 10.0 5.662724554927056 0.0010 10.0 10.0 10.0 8.303248267747493 10.0 10.0 0.0010 10.0 9.575963123202506 10.0 0.0010 8.591106736152165 0.2523000934939934 10.0 0.0010 9.04471489810706 10.0 
0.0010 0.2908796436968305 0.0010 0.0010 0.0010 0.0010 0.7406035921941447 0.026539769400217746 0.7978505463417626 10.0 0.0010 10.0 10.0 10.0 7.140054240410155 10.0 10.0 10.0 10.0 10.0 4.666207438441768 10.0 10.0 0.0010 9.894903649778456 9.981674916467563 10.0 9.988001931890125 10.0 1.8911798887421232 4.256135510286111 10.0 10.0 0.9928299912586926 10.0 10.0 0.5200814983448452 8.58983619388114 9.917502894495504 10.0 10.0 0.0010 9.646662560025904 10.0 10.0 9.142357945333874 9.81211000509121 10.0 10.0 7.135252425794622 9.952025695007512 10.0 4.252167880780636 9.324184509863947 3.808957273115993 10.0 0.6497285118504792 0.46766796568063107 9.8198970375026 5.150321138423 
0.09625650814258367 5.59182830784324 0.009206361821833722 0.001029891103692622 0.0010678716376430043 0.004151272904261852 5.0847601107094835 4.792559844837556 0.0010 9.445342303577684 9.248830062430631 4.732658917363773 8.618489997104964 7.449008587983728 6.723996443851007 10.0 9.98504022102045 9.261785168043415 9.735423589683922 9.886428350715455 5.5378938362640815 9.030050030968635 9.954453744129776 0.40602129647826424 0.5916530815566083 0.49560125397337446 9.751168362753829 9.60913045595748 9.528872935405698 4.800271892485289 8.295310372734786 9.44725156160762 4.63145269231495 7.4716904452896244 9.51895776354863 9.911643959664342 6.118193788991096 9.12035805074661 4.727819614884569 8.489680077819488 9.416480718342717 7.539241233154065 10.0 9.994011371129746 4.312974094183563 4.821275761041932 4.976344641609288 7.769975473794615 9.73283592139041 9.520219358934341 9.954072042354316 9.915784000050333 7.511959419752429 5.260613241829093 1.3056124300526144 1.2497292631254469 0.4506855759261448 7.55596874184938 9.216319249555868 9.009204838971444 
0.0010 0.6621607928429469 0.0010 0.008584419854196607 0.0010 0.0010 1.958885009290837 0.0010 0.9187433701345267 10.0 5.0005 8.973824041185242 10.0 8.867713484213688 9.672086859314925 10.0 10.0 10.0 6.642760586552336 10.0 3.361479116904447 9.510470908176163 10.0 0.0010 5.000500000000001 6.830169838476591 10.0 10.0 10.0 5.0005 4.487791263019502 9.658044134241605 5.000500000000001 2.557290473072581 10.0 10.0 4.494554852216887 10.0 7.1690440973141145 10.0 10.0 5.0005 6.645379734315398 10.0 5.204181431429836 10.0 10.0 10.0 6.642760586552336 9.992186923149221 10.0 10.0 0.0010 10.0 4.410965965957993 6.325019642514333 0.0010 4.710686966129969 8.392271911080105 8.68690315927613 
0.0010 0.0010 0.06929401831142974 0.0016392704300532638 0.0010 0.003616560891894289 0.0010 10.0 0.0010 10.0 10.0 10.0 9.750906094196557 10.0 5.041571293565285 10.0 10.0 8.374116280933418 10.0 9.839253626211992 10.0 10.0 9.890107355160415 0.0010 1.378476233127784 0.0010 10.0 10.0 10.0 10.0 7.245653985910287 10.0 0.0010 9.99881578016156 10.0 10.0 10.0 0.0010 0.0010 10.0 10.0 10.0 0.6634093542038226 8.613984724271463 10.0 10.0 8.737793798987532 10.0 10.0 5.612070703037354 10.0 10.0 10.0 0.0010 0.0010 0.0010 10.0 2.7369888439652943 10.0 10.0 
0.013331211899744379 0.0010 0.03490527181924646 0.0010 0.0010 0.0010 0.0010 4.739288669728631 0.0016410451838171987 9.472260681078069 2.8366316995522043 8.275245391698062 5.024005020683744 7.900367016690427 5.0005 10.0 10.0 10.0 9.36181995678341 10.0 7.1811253756699625 9.275648215801636 10.0 0.019252825468957274 0.45584192724159944 0.0010 9.999515862436292 10.0 9.738569037984155 9.989553059221757 7.6614592888439175 9.969820455977013 0.03705232076793852 4.840579861316768 4.768381472169271 10.0 7.469477889214806 7.1812822904931775 0.0010 8.528448581692992 9.826141860526327 3.3954319273794873 1.1905354909308512 10.0 8.892217280713579 8.556182558927365 6.498375943851688 8.620078162508872 9.972147319643607 10.0 10.0 10.0 3.7530141204574 0.0010 0.7846590437777503 0.0010 5.455803136174439 4.4049134401198335 8.014693150722918 6.793489323370756 
0.0010536641644085956 0.8789074768217742 0.02557888256623552 0.0010 0.0010 0.0010 0.6645047650511745 0.0010 1.0675334063419142 10.0 5.0005 9.999480207629501 9.50005 9.97008529945195 5.0005 10.0 9.874295865587458 9.868924611222704 10.0 9.733169797077013 5.156660521093412 9.985048813571098 10.0 0.037217632023598894 5.000500000000001 7.197834274659025 9.999786688049355 10.0 9.999950718947563 5.0005 9.50005 9.962895967789583 5.000500000000001 9.161131389155754 10.0 9.980575921153296 5.0005 8.623721716889664 5.000500000000001 9.98843724498011 9.982627669896251 5.78785667768073 9.993960892770964 10.0 9.50005 10.0 9.50005 8.96602306615207 9.822563231412227 9.50005 9.994322204960113 10.0 7.441263107835367 5.000500000000001 5.000500000000001 5.000500000000001 5.56092644478498 5.0005 10.0 9.50005 
0.0010 0.0010 0.0010 0.0010 0.0010 0.0010 0.0010 0.0010 0.0010 10.0 10.0 7.7003034846867795 10.0 1.6623731323505626 10.0 10.0 10.0 10.0 10.0 10.0 10.0 1.9399962540587796 10.0 0.0010 0.0010 1.4364734689572682 10.0 10.0 10.0 0.0010 10.0 10.0 10.0 10.0 10.0 10.0 0.0010 0.0010 0.0010 10.0 10.0 0.0010 10.0 10.0 10.0 10.0 1.1618748351304637 4.402043257051876 10.0 10.0 10.0 10.0 10.0 0.0010 8.547701629400834 9.046061369835165 0.0010 0.0010 10.0 0.851387743993332 
0.0010 0.0010 0.0010 0.0010 0.0010 0.0010 0.0010 0.0010 0.0010 10.0 10.0 10.0 6.9464493898743775 9.244258087390312 4.0218764902561634 10.0 10.0 10.0 10.0 10.0 7.508702150810473 10.0 10.0 0.0010 10.0 7.0885993781264105 10.0 10.0 10.0 0.0010 10.0 10.0 10.0 10.0 7.375333412577407 10.0 10.0 9.891765456765762 10.0 10.0 10.0 10.0 10.0 10.0 10.0 9.778738690841305 10.0 10.0 10.0 10.0 10.0 10.0 10.0 9.429099670895416 10.0 10.0 10.0 10.0 10.0 9.908138725594533 
0.02607940991724623 0.3537934379552182 0.010489122152251168 0.15456684229424703 0.06084979927090318 0.0023387462294007983 4.742661116185635 3.37653231262125 0.003058795927931528 7.893970642935801 3.755188262942641 5.164975684264235 3.2106750208948776 7.115753211631729 9.559890756874031 9.520058989115347 9.917638678059893 8.75770554951165 9.362547925523566 9.51907349059634 8.069042875745433 9.249939209058605 9.711964488188896 0.4622466868883892 1.8527174062484717 0.47934658107788486 9.992087987556879 9.81445349584279 9.343198415802878 7.681451945393742 9.520568418004247 9.702581507559604 3.9122699941085703 8.949846744244146 9.467807649094972 9.917929520791443 9.296349110818085 9.001295422550756 1.1909947356770296 8.84528288311253 9.161942762617695 9.776662142009533 5.71248838193758 9.643477602611599 9.694388994346195 9.708987334109294 8.866544058371279 8.86665336557501 9.276470532438458 8.313566376281843 9.808751823432988 9.512088719599893 0.5016063877921364 2.9894166232966333 0.06611003257278866 0.9719300155915063 5.237835599733959 6.045393191182499 3.984735852065868 9.247569786324961 
0.0010 0.0010 0.0010 0.0010 0.0010 0.0010 0.0010 2.8966502829279164 0.0010 7.334364580579376 7.219609447276296 7.02899864987366 10.0 10.0 10.0 10.0 10.0 10.0 10.0 10.0 10.0 10.0 10.0 0.7198426331456398 1.978481213161161 0.0010 10.0 10.0 10.0 10.0 6.477006140649774 10.0 2.9051115089527926 10.0 5.085400707076209 10.0 10.0 10.0 2.202016062715262 10.0 9.750588957380295 10.0 5.255627054586263 10.0 10.0 10.0 6.592467941590337 10.0 10.0 9.304850756627715 10.0 10.0 10.0 3.2832370596609786 0.004820378902063105 0.0010 10.0 7.884062470085093 10.0 6.047680633045822 
0.0010 0.0010 0.0010 0.0010 0.0010 0.0010 0.0010 0.0010 0.0010 10.0 10.0 6.369181620420901 6.233192819338104 10.0 6.855677149820057 10.0 10.0 9.699071152704017 10.0 10.0 10.0 10.0 10.0 0.0010 5.0005 0.0010 9.999834968963487 10.0 10.0 3.6907924626651156 10.0 10.0 9.984592898266355 10.0 10.0 10.0 4.730587439581804 6.258723493924865 8.250298449830865 10.0 10.0 4.1965317577935535 10.0 10.0 5.9260591149159145 10.0 6.643466256318729 10.0 10.0 10.0 9.766509437445926 9.99699762298834 7.781942755861875 10.0 10.0 5.0005 10.0 10.0 10.0 0.001000000000000334 
0.0010 0.0010 0.0010 0.08363587349909193 0.12080093643764264 0.012238037459119085 2.3493727813156546 10.0 0.0010 10.0 8.813694645168773 8.707035529981965 10.0 10.0 8.720878794404094 10.0 10.0 10.0 10.0 10.0 10.0 10.0 10.0 0.5623714846836374 0.0010 0.0010 10.0 10.0 10.0 10.0 10.0 10.0 0.0010 10.0 10.0 10.0 8.196595553206688 10.0 0.0010 10.0 10.0 10.0 0.0010 4.700574901119735 10.0 10.0 2.185428373865221 10.0 10.0 8.540796831999128 10.0 10.0 10.0 0.0010 0.0010 0.0010 10.0 10.0 10.0 10.0 
3.1615689259365563 6.677168951838618 0.017699790305751178 0.0015817783702265263 0.001693137727693651 0.0012778801081678615 0.0040682543457222445 5.839288733735438 0.10908838700432691 0.0010 4.914736847680125 7.100971323051232 4.012830709045351 0.0010 4.48653536513605 5.946198765227576 8.72834695599808 8.365236827955194 4.622452188807115 8.020833637547796 4.558840755844121 4.4203726186640075 7.478514382645876 0.03643024998081857 4.840822670096475 4.75771147980868 4.578918780450387 4.144738967983143 8.862499421691094 5.000500000000001 4.342087491366303 3.6601316075730543 4.1491227549811684 8.634868830374469 4.6370528762472905 4.674053987210156 5.566240537052334 5.525507852143287 10.0 10.0 4.5742091855602665 5.93054938478914 5.0005 9.990757952074288 0.7295584397620853 5.16074459947324 6.208842042816352 8.397800544993554 4.268033649859809 8.971869524068085 4.48791682308508 8.938893361418273 4.006603131643291 10.0 4.595430790597613 4.5303685154053674 5.693810287634967 3.8628086421119425 4.629502012691988 6.20971727210887 
0.0016995403733691215 2.1570940894354247 0.7611370182124244 0.021132152829484493 0.001406178338221516 0.0010410229391241532 9.50005 0.8958473873371342 0.09580425099304142 9.458937286855093 9.50005 0.50095 9.823537640171056 2.827528390752993 2.461000387336251 9.989816433403181 9.990121346428444 2.2322036436929173 9.978146807791578 9.98567205398075 9.50005 9.998812629554036 9.991925240106964 0.008223937533800057 2.8679849170666114 3.1794690600607978 9.993762151225368 9.990246026796305 9.99883876396901 6.978336245343707 2.3494315829614143 8.355784075947161 7.651568417038586 3.028339930401991 9.98187333935992 9.975793735847837 5.1634140884122965 9.611735576733002 0.50095 9.769962277289277 9.970670800755665 2.827528390752993 2.827528390752993 9.99746364314837 2.5328462536730894 7.651568417038586 6.5409996191214645 2.827528390752993 9.978146807791578 2.589316380589977 9.937983223421824 9.990956777727186 2.4862943351502262 0.50095 7.659454584717116 6.064616021030662 9.394960445987133 2.9227613006918194 9.990961549662057 9.999102352928533 
0.1922222323910579 5.500450000000001 0.016939435187626906 0.003299591535074705 0.008373981997290107 0.0023350728593574065 0.0010 0.05605959117530076 1.2895998215113091 9.498286619633625 0.18976140430292654 8.38990493182485 8.936509581486856 9.963610989626716 1.7775438389584628 9.796639941112973 9.925680977793395 9.83377573590643 9.804659902557923 9.62108286679496 10.0 9.92791589351879 9.286324972518608 0.0010 7.502370832818904 9.808218656839255 9.645670429271924 9.757794817807657 9.94036247673304 4.123037636437339 5.132485167343738 7.859797344679918 5.062969631132043 5.044593197231696 9.933696972951982 9.931963668875412 2.41867965227956 9.558640864446927 9.771699105563105 9.784074820354585 9.939539616081984 10.0 10.0 9.878962143846909 9.87194115860501 9.863606052119065 9.986054570333575 9.966514577404903 9.573355923795663 10.0 8.288422721665972 9.839340379587666 9.986054570333575 9.034508958021746 1.117996027152919 9.984278735800428 5.414623918009351 4.782907183690851 9.731647556712918 4.6316638231247556 
0.0010251186918034019 6.106048139740348 0.0012113690348516458 0.0010 0.0010776720750842064 0.0010 0.0010 6.7358888905459 0.0010 2.9248451867357104 6.71709199045233 9.907730728361157 4.514670676566173 3.5210722807537564 3.1822939878901275 9.999944756581403 10.0 4.171534429214069 9.998431591583813 10.0 2.0801481402287263 9.992184127943684 9.999095120396033 0.0010 10.0 0.007446348666385998 9.999907109904228 9.995389791643923 10.0 10.0 10.0 3.26229046572655 10.0 9.989292463157737 4.818852839364884 9.664539849701281 10.0 7.826137898396757 10.0 9.998657154124967 10.0 10.0 0.6770179423854671 10.0 10.0 4.482844081352614 10.0 9.779318881077469 9.967070796715563 10.0 3.8789564165579664 9.940592857838691 0.5043182009359424 6.518798949581177 0.0010 1.1810212708985364 4.611187887612388 8.892849983393246 0.0010 10.0 
0.0010 0.0010 0.0243803665093067 0.0010 0.002708319393843691 0.0032176729358203717 0.0010 3.5437893113925165 0.0010 10.0 2.3078001007218747 10.0 10.0 10.0 10.0 10.0 9.882553328263372 9.779228748914385 10.0 10.0 10.0 10.0 10.0 0.0010 4.978564629078172 0.0010 10.0 10.0 10.0 10.0 10.0 10.0 0.0010 9.53205978671761 10.0 10.0 10.0 10.0 2.4689062368537846 9.22071850882914 10.0 10.0 10.0 10.0 10.0 10.0 10.0 10.0 10.0 10.0 10.0 10.0 10.0 0.0010 2.392698069765603 0.0010 10.0 10.0 10.0 10.0 
0.0010 0.329369327287503 0.0010 0.0010 0.0010 0.0010 0.0010 0.0010 0.0010 9.091192728104392 3.9991578592994363 9.402594973302634 8.661671785588707 10.0 3.9859413006832547 10.0 10.0 6.423854155578164 10.0 10.0 3.576035993567771 9.18817809026878 10.0 0.0010 4.876078724617889 0.0010 10.0 10.0 10.0 3.444009594928383 1.6055038111787838 10.0 9.484826906224827 0.47077419817331756 10.0 10.0 4.24887026892579 10.0 0.0010 10.0 10.0 10.0 1.7530312249169109 10.0 10.0 10.0 8.733404008983545 10.0 10.0 10.0 10.0 10.0 3.4244200678898107 7.284633032520149 9.19723606359412 0.0010 0.0010 10.0 10.0 10.0 
0.0010 0.6716669795033292 0.0010 0.0010 0.0010 0.001738487316259471 0.3708687064202474 5.067726654900228 0.0010 10.0 5.395930864876926 10.0 8.33275030508701 8.059086564579262 8.797855765183181 9.990053293734864 10.0 8.542969381017349 10.0 10.0 9.272704197377955 10.0 10.0 0.0010 3.8493297969348985 0.0010 10.0 10.0 10.0 10.0 7.358231321006146 10.0 7.082819323799255 6.014243640862972 8.727736859508727 10.0 6.618208477767412 10.0 3.5156160100891567 10.0 10.0 10.0 1.271419342734239 10.0 8.339315263125041 10.0 10.0 7.581915575404449 10.0 8.826722198014709 10.0 9.951404103659668 7.915042383591996 2.158910375524205 2.2787921415252477 1.1534570969250844 6.4200565402253975 5.97838859589144 10.0 8.866556197210192 
0.0010 0.008413486899088551 0.012743288178295035 0.0011937332814922646 0.0010106267301551487 0.0010027056543931228 0.011525182466774218 0.002117633919940066 0.9241301745471053 10.0 1.4816192269838373 9.997359478996875 8.832953133236403 10.0 6.635247393765789 10.0 9.979413597897214 10.0 9.999429071531896 9.97291617275518 8.205673694763703 9.998933531144228 9.99633909466711 0.0010 6.0004092070205015 7.408847956118684 9.999994378456911 9.991428815037688 9.96929820307554 2.136489981279347 8.424556831859745 10.0 9.337143706033684 4.0308835800620235 9.533856516641434 9.999909505871594 4.077966591410458 8.491014959783014 9.206361823655541 9.60626331688896 9.99997643393018 6.78135757918546 9.983331511934615 9.997859970060112 8.871205407605727 9.998117372885853 8.925106678345093 9.143428475934773 9.999731988607452 9.312456254925037 10.0 10.0 9.757720393988022 8.782779115168186 4.909328777664759 8.016265717871644 4.998256831631704 3.425405161982126 9.998579825909767 7.807630024560407 
0.006928609556317234 0.0010 0.02061868771531842 0.02905796927873153 2.134824629419324 0.027233592729122118 0.0010 9.81858404281337 0.013617654337186256 0.0010 0.5179070980440219 7.482234502580237 0.0010 0.0010 8.145560713945018 8.415896922672644 8.36653553572219 8.667567735505852 0.0010 8.42593473839496 10.0 0.0010 7.58406368168706 0.243987931541292 4.847862798472504 10.0 5.230130067968085 10.0 5.625462477811941 0.0010 9.26911738320835 4.7974332504701955 2.899027509059014 10.0 8.700508082095192 7.544161319529465 0.5194696217862633 2.460931897098926 0.0010 6.345401974086386 0.0010 8.89973161606193 9.636223024604316 10.0 10.0 10.0 0.0010 3.3477962308375977 9.095693279392798 9.29614660240244 5.136242845262386 8.442068346372288 1.7995115054342605 0.0010 8.631185023910309 6.432297431761572 10.0 1.7995115054342605 8.8895604033732 0.0010 
0.0010 10.0 0.0010 0.0010 0.0010 0.0010 0.0010 10.0 0.0010 0.0010 10.0 10.0 10.0 0.0010 10.0 0.0010 10.0 0.0010 0.0010 0.0010 10.0 10.0 10.0 0.0010 10.0 10.0 10.0 10.0 10.0 0.0010 0.0010 10.0 0.0010 0.0010 0.0010 10.0 10.0 0.0010 10.0 10.0 10.0 0.0010 10.0 10.0 10.0 10.0 0.0010 10.0 10.0 10.0 10.0 0.0010 10.0 10.0 10.0 10.0 10.0 0.0010 0.0010 10.0 
0.0010 5.37013493307138 0.09091713310121183 0.0010 0.0010 0.0010 0.2832219784888217 0.0010 1.4595418347085958 10.0 2.198746383694071 10.0 8.46500785946811 10.0 4.72488469106767 10.0 9.96789158021976 8.835354803819616 10.0 10.0 5.474532214470715 10.0 10.0 2.516038346233553 6.588185907568956 7.008068548090783 10.0 10.0 10.0 0.0010 6.850041454215646 9.25514576726028 7.5115925938393975 4.342411875847647 5.4854578079704925 10.0 4.138440869138599 8.979852820552777 7.879672636667545 10.0 10.0 4.269800396993546 10.0 10.0 4.65673682249345 9.280762389898833 10.0 4.248093124337377 10.0 10.0 9.752377559001701 10.0 8.26721386413521 6.169391748340125 5.825506890947562 8.122276303757996 3.277097217995107 4.672074446759682 5.360739482647366 4.543134536312004 
0.05240358731483154 0.0010 0.0010 0.001019832927701805 0.0010 0.0010 1.657765835929059 0.06515589608486533 1.163783395191794 10.0 9.78097540524804 9.935997706236732 5.0005 9.949728959546315 10.0 9.343849411034588 9.982018478941917 9.908033072394156 9.952543948912439 9.981697155732522 10.0 10.0 9.97452542624717 0.0010 9.629089929744957 9.788851319147597 9.948343620396495 10.0 9.980880606197823 10.0 10.0 9.956671976460074 5.0005 5.962784649911368 4.7498101493409886 9.948708267791607 5.3618378202043635 5.0005 4.0712705186551315 10.0 9.815397855490321 9.424314077511404 9.957081057767056 9.961783388824857 10.0 9.920708680216462 10.0 4.834987639917887 9.971072197493596 9.943853300293075 5.0005 9.948845017883306 3.353771325782316 0.2774081130206252 0.0010 0.20732954533568027 9.53874153794265 6.013119032500246 9.96591536265672 9.978238756788215 
0.0010 0.0010 0.008711483113800097 0.010868123025809447 0.02709930433358748 0.0010 4.828237101660786 6.476126610259419 0.0010 0.32767424139824275 10.0 10.0 6.195107855880655 9.496526002796314 10.0 10.0 10.0 0.0010 7.338014228173367 10.0 6.773603735911006 6.124446204653111 9.92416231156813 1.3134760634940386 8.171904628278172 0.0010 10.0 10.0 9.999895561660704 9.877849061990648 0.0010 8.935498761564784 10.0 0.0010 5.795118929601449 10.0 10.0 10.0 10.0 9.9725889154062 10.0 0.0010 0.7406215981662454 9.362663622334727 10.0 7.271282571435154 10.0 9.619728343733234 7.014388581891616 10.0 9.011993796145541 10.0 6.798047612192739 10.0 0.2891920998138451 0.0010 10.0 4.329712343770179 10.0 10.0 
0.0010 1.1788126927802058 0.0410799977082355 0.004015962579157982 0.0010 0.00124002356440914 5.859997799516394 5.557016715530623 0.22788521213572283 10.0 3.8053148734614446 8.579898427203666 9.399404325300129 9.856540614275133 6.3810658753926885 9.92941314665446 9.845830568483445 9.686850739535808 10.0 10.0 6.935703882436818 5.382257773444259 9.924830842010545 0.0010 0.0010 1.4533193764248846 9.976940233235725 10.0 9.987461500254572 10.0 5.1203801184156585 10.0 0.0010 10.0 8.509247488947546 9.898992156671541 10.0 7.818705049804562 1.2438892897533682 10.0 9.74482262259094 10.0 3.2100121069616336 9.793795135805265 10.0 3.600992974799687 1.128757742301982 10.0 10.0 8.866958381886887 10.0 9.922431557719227 5.727089695555488 3.1332085964107605 0.0010 0.038588542123075165 5.45258350553784 10.0 10.0 10.0 
0.01586028221836731 2.00884167152987 0.0015904977471336785 0.0011289264835951513 0.0010266134474415983 0.025450255027133453 0.04613637811321099 6.053016004283739 0.003533483220185095 5.503670106133079 9.54986033431369 8.89339448995724 2.519647628730818 3.291585607065974 7.107769241094918 9.981472565608735 9.99936247767409 9.50005 9.789074419993245 9.979717192607037 9.38598481547226 7.5170426806264175 9.986601295001313 0.05675200323669841 0.12018979388842854 0.008911140961635384 9.991909605284214 9.9640500010116 9.999581814259892 8.82279333371845 6.785988840450965 9.925364734419174 0.8924056162541809 9.50005 7.90879265412915 9.99476029715451 9.499756314779907 9.76588425160258 4.33917237444279 9.95884084510521 9.91884489183059 8.85477101328254 6.035505425341283 9.998918372613275 1.4163012432104969 2.9190387525629955 9.55054783984184 9.962244167574985 9.99939609128885 0.4704916629616149 9.804683590527382 9.984468177561132 8.468394537264498 2.476623941159759 0.50095 0.579584842613799 9.433750605876536 9.689823948575611 1.233282661710472 9.943501422905678 
0.6644001451231466 0.0010 0.0010 0.0010 0.0010 0.016900104473307826 0.0010 10.0 2.173532669765878 10.0 0.0010 10.0 10.0 10.0 10.0 10.0 10.0 10.0 10.0 10.0 10.0 10.0 10.0 0.0010 10.0 0.0010 10.0 10.0 10.0 9.068575431806298 10.0 10.0 10.0 0.0010 10.0 10.0 0.0010 10.0 9.518863220624239 10.0 10.0 6.184648816932726 0.0010 9.78198523879194 10.0 10.0 3.271283513869828 10.0 10.0 10.0 10.0 10.0 10.0 8.549495997783614 0.0010 0.0010 0.0010 0.0010 10.0 10.0 
0.0010 0.0010 0.0010 0.0010 0.0010 0.0010 0.0010 0.0010 0.8325297886388929 10.0 0.0010 10.0 8.682856112412155 10.0 6.294070978061884 10.0 9.97631167273774 10.0 10.0 10.0 1.970554109862028 5.082300860869902 10.0 0.0010 10.0 10.0 10.0 10.0 10.0 1.0819102886645 6.102401446803323 10.0 10.0 0.40812718722741687 10.0 9.760846064173426 1.2458917098782227 10.0 10.0 8.21942340581756 10.0 1.2706322203083722 10.0 10.0 10.0 3.7895558342644002 9.967064795627659 10.0 10.0 5.228098159601998 10.0 10.0 10.0 7.830408373676835 3.6775234131658725 10.0 0.0010 0.0010 10.0 9.09752696238107 
0.0010 2.4128182899644317 0.0010 0.0010 0.0010424387690093214 0.0012212652301096755 0.07198066442069728 2.7132371604379104 0.0010 10.0 5.495281021607333 8.9330526362699 9.735469427980075 10.0 8.270300194613519 10.0 10.0 10.0 10.0 10.0 9.32250444518684 9.809265876650377 10.0 0.0010 0.0010 0.5254483846293672 9.999556884704207 10.0 9.99916861049991 10.0 10.0 9.676862330090488 0.0010 10.0 10.0 10.0 10.0 10.0 0.42521988136206645 9.706565995596598 10.0 10.0 6.926845744421001 9.98763601213353 9.975013721095655 9.32064539058532 10.0 10.0 9.998548273225301 7.061296658748549 9.6328996392845 10.0 9.87373732709586 3.6035338727788977 1.2770935344931909 0.0010 9.659644829981671 10.0 9.88678583814815 9.884106994013358 
0.0010 0.0010 0.0010 0.0020596927735458087 0.0010 0.0010 0.0010 0.0010 0.12276952701742028 10.0 0.0010 10.0 4.936747726067873 10.0 10.0 10.0 10.0 10.0 10.0 10.0 10.0 10.0 10.0 0.0010 9.272687509376548 1.0173112469514365 10.0 10.0 10.0 8.561814343890092 4.171931626027465 10.0 5.083564618904328 8.621564497109404 10.0 10.0 7.9223901874535825 3.091180618757469 9.867247278917484 10.0 10.0 5.808134428586881 10.0 10.0 4.607826032756587 10.0 4.860294731583891 4.161989602296561 10.0 3.5099211592434094 10.0 10.0 8.680955645925065 10.0 8.771961353231006 9.85203315391852 10.0 4.325949087360481 9.505365193930611 4.4112419819680415 
0.015694549404169332 0.23959005576199444 0.035424155108865193 0.05988952606265699 0.10367660153029087 0.015192284271047858 7.677630940065736 0.9804038005979485 0.21161620570153783 8.723831739918706 1.5039136588089077 9.302286160021904 9.611616553861449 9.029542758950637 8.056764665663456 9.985569992068761 10.0 9.493185517808165 9.960895803543423 9.86208220970014 8.237378939507982 9.936147145207682 9.985150213434483 0.5214301634576591 7.778099174574354 7.720613773948081 9.980379125405484 9.982033714502741 8.876847580181282 2.4802070705588486 9.66814502677721 9.877484941006902 8.709631556860078 5.0710793300073105 8.553977757427676 9.988857330617096 2.2230666280515643 8.486447558787281 7.366985507877919 9.855337678156495 9.9324245375845 3.37937573125801 9.514094364783867 9.714701509682143 9.192229955986083 9.397576687647312 9.614146190346364 8.968647550841812 9.646681749607898 9.880473888929622 9.870351349875218 9.982352232967846 9.755294453734248 7.678154261091191 6.822841462293161 7.575060998146466 1.8144393808464232 1.7190337815216443 8.420679230400786 9.973788511841065 
0.0010 0.06069032043348965 0.0032473042055243487 0.0010 0.0010 0.0010 0.08755740042535409 4.33169035919656 0.0010 8.966540655857592 9.907639686886114 10.0 9.456834389056052 10.0 9.301255620757232 10.0 10.0 9.70497520619037 9.158659123185043 10.0 9.203394713073166 4.0670257942516495 10.0 0.0010 0.0010 0.0010 10.0 10.0 10.0 5.892634280347828 7.191977048528073 10.0 4.413191328962962 9.776941037801755 9.539789437882764 10.0 10.0 5.829357562750874 1.9444381676005902 9.91190239864974 10.0 7.209621521171761 9.750982836805296 10.0 10.0 9.99768595949917 4.815335746577167 8.532775882845568 10.0 10.0 9.966215394015949 10.0 10.0 0.4535625758723407 0.26487287953324934 0.0010 10.0 9.208245331432725 9.473848966836016 10.0 
0.16508320306895594 5.222671643271287 0.3088124530065585 0.0010 0.001323861502187308 0.0012518808875568899 5.611222156242638 0.30379610094938064 2.0738014474863915 9.65178502852599 1.0048114576898546 4.435961261034305 9.972615804905272 9.40333418270023 4.92563326400114 9.858714570392216 9.900049389275116 9.32920510558219 9.99752741064031 9.629908657374473 7.963313799766928 6.137912778731618 9.874968955760831 0.0010 4.572312175260055 9.63247370793908 9.844778505800104 10.0 9.998113264827102 0.3169770798238488 4.593505826101181 10.0 0.09424895850066772 5.263092971492934 9.962040313777498 9.630637502664946 4.906351512241445 4.405070314846245 9.136725504012427 10.0 9.984925117413098 5.179598335350459 9.600226007384432 9.90950440827849 9.738960284769387 7.97038442342369 4.4038203033230205 4.4707487881982075 9.996218369438468 4.419908774816829 8.889023592897502 9.85400407202399 4.3968233908579 9.325674236310984 5.447838437804203 9.550273067112787 0.309697661802385 5.361172549161154 4.460165678808341 10.0 
0.030248589783185342 0.0010 0.09195921317457523 0.011815192621902365 0.0010 0.0010 0.5611846214047513 0.0010 0.7525960157537928 10.0 0.0010 10.0 10.0 10.0 0.7239431386287403 9.961801747924184 9.69505332964667 10.0 9.999018458362396 9.92027497184075 7.127346940802455 8.598382170684438 9.934407900528274 5.001563671449075 10.0 10.0 9.991396176642882 10.0 9.996037978327914 2.7060333861202337 0.9529609716835208 9.996279864139332 10.0 0.17170659136017985 6.359328422027055 9.856225827168464 0.0010 9.595550174290057 10.0 7.925787613849536 9.981907785994796 0.0010 10.0 10.0 5.636274000339899 10.0 10.0 7.962741191762186 8.926715217078883 3.9342860214271465 9.991299004624004 9.930195095562159 3.0724946697045716 10.0 10.0 10.0 4.67318590063295 3.0296567727546546 6.8579623838236365 6.43203542966566 
0.0010 0.0010 0.002611990996627873 0.0010 0.0010 0.0010 1.15274725640847 0.0010 0.0010 10.0 10.0 2.8929477820806646 10.0 0.0010 10.0 9.965908509683295 9.921448145705718 4.91196992413667 10.0 9.935765268470536 10.0 3.647908096774976 9.865568295941907 0.0010 8.80458358537592 8.590258264150451 10.0 10.0 9.876067904312231 0.0010 6.633664169563305 10.0 10.0 8.745888605359239 10.0 9.704755574740192 0.0010 8.827157232049194 6.109787809573199 8.974774486152754 9.892155533500432 7.9273001278005495 5.760961570373198 10.0 7.001805551719611 10.0 5.023240276148917 10.0 10.0 7.75462994995835 10.0 10.0 10.0 3.2272805778792053 6.559771546442638 10.0 1.4265503259677184 8.99874297638992 10.0 10.0 
0.07307299602939446 0.5411736694037926 0.0010 0.0010 0.0010 0.0010 3.644097546780369 0.0010 0.5392202105437638 10.0 0.0010 10.0 0.7016195725044172 10.0 1.135237195726602 10.0 9.007014403564547 10.0 10.0 10.0 7.185210241426162 10.0 10.0 0.0010 10.0 10.0 10.0 9.284618333996027 10.0 0.0010 9.49715542057898 9.91671242026473 10.0 10.0 10.0 10.0 0.0010 10.0 10.0 10.0 6.564119882853185 0.0010 2.3661220018059663 10.0 10.0 0.0010 9.55812643623478 9.23504055873321 10.0 10.0 9.49715542057898 10.0 10.0 10.0 3.246576370406773 10.0 0.0010 0.0010 6.80289477952838 3.331437111105571 
0.010297070151542641 5.594414257742148 0.00925189833968915 0.0010 0.002586044590688024 0.0018254876227674422 0.0010 0.040493799884705084 1.6761530595696488 9.602213085663802 0.1667584765751986 7.4637467189181725 7.235298961628331 6.003342329268445 0.0010 9.992253715516604 9.936323454851795 8.658311830538521 9.734774134693971 9.87347674879835 4.262526385220676 8.284406655906555 10.0 0.0010 5.407436116625712 5.829463403990792 10.0 9.98299631796836 10.0 4.467216480837094 10.0 9.917686407651232 9.030260229759412 5.482093657029498 10.0 10.0 2.3194096338510857 9.6058933629095 9.215263710258544 10.0 9.663903964254764 5.475295449840518 8.095284431035212 9.760373531722568 8.8928900713366 8.597759744289881 8.497077361134556 3.801836744019206 9.942917403970172 5.2930803572635305 10.0 9.946423111751155 5.127494798212472 8.86038524656757 6.278494179684559 5.0005 3.278378839538867 3.4546172372378914 5.0005 8.975826422730496 
0.0010 1.045153843737915 0.0028224017930241966 0.0010009406828123543 0.0010066299444887205 0.0010 5.0005 0.0010 0.6928364750686581 10.0 0.40735102303951864 5.000500000000001 10.0 9.747768115408121 4.013028969237356 9.999915817908695 9.985715113045934 9.238137873319754 10.0 10.0 6.8681696787299975 9.894717705215754 9.999999940219212 0.0010070128431316897 5.000500000000001 5.000500000000001 10.0 10.0 9.999962105850187 0.50095 5.000500000000001 9.998772916213015 6.648648505689902 5.14132970561147 9.998920625572193 10.0 5.0005 10.0 5.000500000000001 10.0 10.0 7.326638466507668 9.375003475244366 10.0 5.000500000000001 10.0 5.000500000000001 9.697915874586755 9.614249634518378 5.000500000000001 9.998772916213015 10.0 5.000500000000001 9.50005 5.000500000000001 5.000500000000001 0.0010 0.899664721727606 6.639334874989806 9.919156095583606 
0.3388150653974418 1.37721717405277 0.0010 0.002611723226960137 0.0010 0.0015427364579340373 0.16514961456682922 0.0010 0.766874541315985 10.0 0.0010 10.0 10.0 10.0 1.6444361654127087 9.85083440217374 9.835599589228071 10.0 10.0 9.978487770710254 10.0 9.129049163816438 10.0 1.6623343891562077 5.941513894908711 10.0 9.749564910023194 10.0 9.512052400473486 0.0010 4.295443094104758 8.871537307736727 8.301076204125968 5.071234711831957 10.0 10.0 0.0010 10.0 10.0 10.0 10.0 7.781828134604683 10.0 10.0 8.918139632272014 10.0 10.0 10.0 10.0 10.0 8.936694432052414 9.870247426276912 6.648650486742291 10.0 5.544324763120281 10.0 0.0010 0.0010 10.0 9.163805749331118 
0.0010 0.0010 0.13247663305297308 0.0015255582192454983 0.0013627903758088949 0.0025630556301588646 0.8958812760120629 2.217123476395454 0.07014579191708914 9.203100462573493 5.308800765676568 5.767857837055494 6.160732056941085 8.75016188451619 7.942678454578892 9.991783647480267 9.95684991498931 8.351773740218587 9.998966708476292 9.964346885683032 5.430625118405496 7.574837396793171 9.959113235017005 0.1336153729893927 5.558054113412053 0.649165693522026 9.935332872837245 9.990901013441912 9.958271911480578 7.958037282646138 8.607457231208171 9.944883295158816 5.103114247614729 8.229135349921313 10.0 9.93189369959879 7.864428241906559 5.248076605558021 4.219252730014057 9.274602219532293 9.984203058572978 7.030816508340587 9.438263867414534 9.890414156449161 9.94775969339257 9.890656031341228 9.150114153816231 9.623228222489699 9.982486060295484 6.2976293925847315 9.905056091913233 9.995526860951612 9.29884030618255 5.145714606501934 1.2563787531128863 4.545540640316607 5.532119456776435 6.87999715544566 9.484932262260696 8.843629788219099 
0.0010 0.1285393333670889 0.0010 0.0023106520725635965 0.0021880025720581488 0.0010001433770201046 0.5001684556349613 0.024048133334999555 0.5806802543663212 9.486936815058472 1.136054939456268 9.86236971974801 8.032910516213565 9.486936815058472 5.556728781574925 10.0 9.943458775346159 9.479311603680577 10.0 9.999994506458968 2.2112935905156847 6.0919890267789825 10.0 0.4799950152894188 8.753940265787095 8.504784500950592 10.0 10.0 9.986998566475648 1.8144175365250435 6.3790809809331535 9.94289713600676 9.828925073932876 1.8385970811179337 9.603745150366796 9.822425904757285 2.506611327276788 9.66079426415438 8.535943754039494 7.995050382275264 10.0 2.5263388437539573 9.12090303720946 10.0 9.486936815058472 4.853455019136204 8.83067360010038 9.2614126345116 9.486936815058472 4.738457771224249 9.738616690408506 9.935274854360955 8.693044758283655 7.475597344793949 4.258708961288377 8.868872485957839 0.48539960967386686 1.434972490369106 9.84257110870574 9.125050512586498 
0.12664547356961958 0.03674682326843078 0.022877449399237526 0.011270606066579416 0.0010 0.0020836777386419167 2.3212355403935896 8.049619602914241 0.012698824260135369 1.933585756532075 4.448751350973131 6.7857868588606385 1.734851515813594 3.493116591872014 9.823703784776143 9.812108596446578 9.908292142131392 9.957069452823792 9.517610757613395 9.678861131145172 8.469418516563069 2.7039519436796864 9.848003394230584 0.7560645138457407 3.901257213431476 0.0010 9.764809657514466 9.787361400657936 9.696583156713881 6.442004540660564 8.78356050666742 9.337731473051637 9.836070292620194 8.997438160824414 2.4697185251511375 9.809996991043345 5.387888674031953 8.18540687896214 2.303162806236852 9.976337199170045 9.310503758601534 7.109728211520194 6.617648114694393 9.72325306650565 3.010837717780223 6.750388873638181 2.191632746336112 9.86534017791102 9.798233827863058 9.799614500837643 9.665075784825913 9.882228390776035 9.011464358685938 5.161242243725253 5.217800802789227 2.736647049366908 5.330783090884302 4.893754324895527 1.76711530781819 4.278294443986037 
0.0010 0.0010 0.0010 0.0010 0.0010 0.0010 0.0010 4.31355024478374 0.0010 10.0 10.0 10.0 6.693957030146637 6.870335995893599 10.0 9.998723463864183 9.999191994879094 9.266260917487806 10.0 9.998883527513831 10.0 10.0 10.0 0.0010 0.9001175457222269 0.05916240537759486 10.0 9.876440455506179 10.0 9.92391087452291 10.0 10.0 0.0010 9.831535844671489 6.865202520163086 10.0 9.22527297798079 9.22527297798079 0.09612729229612554 10.0 10.0 6.326724636508666 7.15312158003396 10.0 7.166383315330717 3.109923079162186 9.22527297798079 9.22527297798079 10.0 10.0 10.0 10.0 10.0 0.0010 0.7757270220192105 0.379584554576156 10.0 10.0 10.0 5.33001371335964 
0.0010 0.0010 0.01757439020829681 0.0010 0.0032907598369412536 0.0010 0.001000000000000334 0.0010 0.4673478030637481 10.0 0.0010 10.0 10.0 10.0 6.5223976642365535 10.0 9.893648032074099 9.87753289873034 10.0 10.0 8.15910185924562 10.0 10.0 0.0010 6.7142620586542385 9.75808920635778 10.0 10.0 10.0 0.7179453371866833 10.0 10.0 10.0 6.603326361754203 10.0 10.0 0.0010 10.0 8.794419695933346 10.0 10.0 7.790792327754939 10.0 10.0 10.0 10.0 10.0 10.0 10.0 10.0 10.0 10.0 8.563126169221375 10.0 3.5729789053394967 9.54578759963178 0.0010 5.237095935261632 10.0 10.0 
0.0010 2.143218788387334 0.0010 0.0010 0.0010 0.0010 0.0010 3.6527325392512013 0.0010 7.574115411170249 10.0 10.0 10.0 9.011526896553004 10.0 10.0 10.0 10.0 10.0 10.0 10.0 10.0 10.0 6.235296506193408 9.28878645609032 0.0010 10.0 10.0 10.0 4.487238866767735 10.0 10.0 9.694238671439432 10.0 8.232469121564261 10.0 2.0197687068172687 10.0 10.0 10.0 10.0 10.0 7.799550419716258 10.0 10.0 7.844229024291825 9.25358541250376 10.0 10.0 10.0 10.0 10.0 1.240916663069327 10.0 5.183746873088579 0.40961492515707487 9.346751649888361 10.0 9.13012859733043 10.0 
6.501364587301502 9.232416326437802 0.0010 0.0010518842394357441 0.0010 0.0010 0.0010 8.674144212619268 0.0010 0.0010 0.0010 2.377704852001596 4.537574192072756 10.0 3.3251893283685154 4.026640369005121 6.791537162423719 8.558660331384042 3.6815803778540497 3.9385787159945638 4.035044103040592 3.901956008963929 2.7667965469602294 0.0010 1.6714779176760266 9.71239369279303 1.0727197303982043 5.0001276019711325 4.300559501922942 0.5438666595954755 0.0010 3.7232633793481034 4.413632526125815 5.000500000000001 0.0010 1.2338658508518767 8.191821695124883 0.9809254601617718 4.901131117757125 4.173720646924534 4.217887770915833 5.5030991204739035 2.226334503502459 10.0 5.0005 0.8093157906518442 0.7923649380262621 1.7430113881275386 3.594829333335663 3.4248429314048865 3.594829333335663 4.826877842117603 3.0873201146011935 5.0005 1.1688355777754866 3.696026926803259 0.13284863395228808 0.0010 4.058092284675136 2.9987209506275874 
0.0010 0.8703159702407193 0.0010 0.0010 0.0010 0.0010 0.0010 0.0010 0.02029388177105282 9.50005 5.412350262534122 5.000500000000001 2.4533629569780184 10.0 10.0 10.0 9.996966625843442 3.2433144638946025 10.0 10.0 7.6809526405775825 8.279023820528877 10.0 0.0010 10.0 1.5564237814583333 10.0 8.529335309624125 9.751589547546466 8.607313995177048 4.002379945320528 10.0 0.44049647801186076 5.0005 7.473591957413911 10.0 10.0 9.204744273109263 3.712231658637276 7.159945687209779 9.988841476508806 8.619437769382646 5.000500000000001 9.81923424498668 5.000500000000001 8.577173358829189 7.965096070551805 6.637188890420585 10.0 9.50005 9.998384834906588 10.0 10.0 4.656353833021872 6.768358874154469 5.000500000000001 5.0005 5.0005 9.581490673888226 8.675100936450717 
0.006042735605253599 2.737173006413456 0.07973364576256979 0.007011480762125938 0.001819850163675558 0.0013586697590074763 1.862537562357784 0.09665922845222841 1.606096985921852 9.960856014814457 0.7522040465352539 7.921643831075109 8.242754545066951 8.024256012367843 5.850255102944668 9.997545325958445 9.801010467390403 9.407864128702345 9.653861435488412 9.995411214561155 5.594090023175933 9.875026655534993 9.969938630115154 2.8923665202945896 7.624044980742083 8.765557951876275 9.95123632265686 9.996458195655558 9.944696190777789 0.04614932042851452 3.1789232371304337 9.425451164718915 9.737670250997303 3.2321484614761937 9.585212868502763 9.993003143291139 0.06156514789939577 8.141048187885183 9.543609818838837 9.517248242312629 9.918349254837292 1.010674303696216 8.765851838644732 7.485894264186729 7.827879915623676 8.275081542911247 8.542714646103086 5.439188095998011 9.630390622367917 9.924965658258749 8.040377266557488 9.99464479933307 2.840445745829589 9.75379808458286 5.579285841944451 9.461077270743035 0.9199346967490233 0.5342320005711928 9.645093509911462 7.203333008215933 
0.020155916881350495 0.9727431138850943 0.07355199460604933 0.004081797417775693 0.0012853440673022206 0.0012627990863530373 0.04874656882117333 0.02671863012918485 0.7411551081918377 7.153076201017598 1.9658029964844401 6.81686377561863 7.309556241529574 6.679776359025052 9.278203746677505 9.996785838742792 9.995463156319966 7.4836579004391925 9.995040498269121 9.997277473377617 7.507890548027618 7.114415802288182 9.985520325811413 0.4216305240702348 9.987233090117003 9.989578208281541 9.98187005143054 9.709997971111536 9.99108044982299 3.2142040451347187 5.315771459577039 9.994689920468247 6.1512875736426205 4.357940589926083 9.863314907464122 9.998660872355167 5.337738212065583 5.646053363838153 9.98197087063091 10.0 9.999899202783563 5.000500000000001 7.814305161933096 9.998217056362417 9.330558152925693 7.211608989547922 7.208398067648677 8.033064326735273 9.869775249726112 8.80710574549261 9.825841527739097 9.973425730490982 7.206612096164581 7.1470326925378185 4.127638053701368 9.593214506848986 0.02797268214797173 1.5347380939128663 9.178043634494918 7.40919627718254 
0.11937327715601515 0.50095 0.0010 0.0010 0.0010002332763993985 0.0010 0.42391082706166827 0.0010 0.9934186978982282 10.0 1.699251943312305 5.000500000000001 8.888128501479585 8.315778365935152 6.848745802625129 9.844027904072298 9.960405524615378 8.071561194451853 10.0 9.79480797086457 5.0005 3.950590206999525 9.925237472994604 0.0018535873013953378 10.0 10.0 9.918611691569637 9.50005 10.0 1.634697562522784 7.130666435633888 9.89282940286634 9.50005 5.0005 9.709935644363249 9.71985625704505 1.6124124785750862 9.828935265329914 6.124496225485243 9.133499859719556 10.0 0.8809088369272748 9.680685141559248 10.0 5.000500000000001 4.021042279361254 10.0 10.0 10.0 4.520405845229245 10.0 9.849485272101322 5.000500000000001 6.620779460140326 4.421736062349054 10.0 0.7590582769100287 5.0005 9.72054930628163 9.97885549091804 
0.0010 5.464233005289465 0.036039053676099 0.0010 0.0010 0.04088311597817255 0.0010 9.24563906204453 0.3148263972474197 0.1732297270854577 5.726329103014292 10.0 4.988773659760747 0.49441254337775575 4.152220174918686 8.942353522272969 9.79832315356281 4.343726297743655 8.84957120451782 8.128580661539699 6.496017991724329 9.931532876732707 10.0 4.717396697805514 0.5680655411662694 0.0010 9.97364111597018 9.7433530033915 9.46989051857073 10.0 10.0 4.4777504221322095 7.712965508236416 10.0 4.9696690872104226 9.006635063436603 10.0 10.0 0.0010 10.0 9.684179779497464 6.448756706191693 0.0010 10.0 10.0 4.778325220834875 10.0 7.18171192795432 10.0 10.0 4.605200593233405 10.0 10.0 0.0010 0.6159008335941905 0.0010 10.0 10.0 3.1312776563876694 10.0 
0.2600589036356942 1.7125780680097655 0.0016005727590695366 0.030021909401924736 0.042788754465584014 0.006015861033834144 3.12464697284286 9.88612854163408 0.0035560656307345594 7.244746747784336 7.095679400849498 7.785863785940804 7.181360952401739 8.682464914805985 6.623815710678531 9.954744310001452 9.324321078491373 9.574863478563636 9.127468236740862 9.332739486186563 7.976464889042438 5.000500000000001 9.775115067997191 1.6443496887003177 3.413504129036211 1.3378377372882047 9.738626770605523 7.912494162440067 9.968372924634263 9.899915495645338 8.820793564718986 9.46201985446726 3.405390403646123 8.289667542737167 5.144017250204809 9.941096386031102 6.587495870963789 6.688744105695083 0.0599544503375997 7.632373059829941 9.999119153949094 8.460768680992588 2.245058134899434 8.747363711984573 5.901210491583192 8.03975064864466 6.794368302976812 7.31449797303365 9.75358895288042 7.123527045417604 9.432698379146869 9.351153126133296 9.183904317202792 0.09167547476723016 0.40846490363643717 0.1087091905029944 8.522873674310576 9.783580446468227 6.698384305711924 9.39080700103861 
0.0010 0.0010 0.0010 0.0010 0.0010 0.0010 0.0010 0.0010 0.0010 10.0 0.0010 10.0 10.0 8.750955709199541 10.0 10.0 9.54385719359241 10.0 10.0 10.0 10.0 10.0 9.092705502063529 0.0010 10.0 0.360555724909472 10.0 10.0 9.371133160996095 0.0010 6.550786672052054 10.0 5.216782845255667 10.0 9.870348502670616 9.81928332597362 0.0010 10.0 10.0 10.0 10.0 0.7224736983398334 10.0 9.964928064971707 9.874354278430955 10.0 1.6524723631540064 4.309312802270663 10.0 10.0 10.0 10.0 2.1803991391948405 10.0 9.063863311735355 2.295026131894649 9.801475563337188 1.2158328108937786 10.0 9.32509982443749 
0.0010 0.0010 0.0010 0.0010 0.0010 0.0010 0.8649287409354613 0.0010 1.1887029307134434 10.0 10.0 0.0010 3.5015423697882353 10.0 5.009932408017256 10.0 9.979120855821826 3.546238098284636 10.0 10.0 0.0010 9.866016830851018 10.0 1.5732009341486277 10.0 5.33874542136174 10.0 10.0 9.73541870649073 10.0 8.535445603162259 10.0 6.844582373639119 7.292591771687476 10.0 10.0 10.0 10.0 0.0010 5.696587358380666 10.0 10.0 10.0 10.0 10.0 10.0 10.0 10.0 10.0 3.35474529280582 10.0 10.0 10.0 0.0010 0.0010 9.017762048957035 2.3486491755285384 10.0 10.0 10.0 
0.0021983375395183947 1.052555659133796 0.00903670439131201 0.005649980353451696 0.0012318957098653492 0.0014381978835843752 1.2316664316531354 3.1910402303288254 0.0010 9.303363464559803 6.744642398752809 9.63253327006515 9.12020953144315 9.34627862603902 10.0 9.893281232224608 9.956798184967129 9.219179995603904 9.99181154934579 9.719203417863266 10.0 9.18479671051262 9.999758077234825 0.0028565758320807056 0.0010 0.23390965233168348 9.956906366623544 9.873463113360618 9.962865377653035 4.179222361024573 9.296950227025343 9.193140096841713 0.0010 10.0 9.15632454118207 9.975452528927843 4.8597814326369155 9.471275930625126 8.336508936235804 9.20021603306446 9.986339441442388 9.892696458864307 8.906324325481089 9.958683776487835 10.0 10.0 0.9795361013676347 10.0 9.989174421252748 9.572037849902294 9.244332410102208 9.999281053120967 2.1917999560390355 0.0010 6.980129323151894 2.3301425778546125 7.809200043960965 6.97510508728164 8.99024221201802 9.676412876231106 
0.0010 0.23171098994933975 0.0010 0.0010 0.0010 0.0010 0.0010 0.0010 0.0010 8.111581589511452 3.9955485780190294 9.783931803318346 7.502429724359834 10.0 2.0067819586022555 10.0 10.0 2.3390923770656937 10.0 10.0 1.5249851011187743 2.759748451654204 10.0 0.0010 8.961040749048681 0.0010 10.0 10.0 10.0 1.2097188965562293 2.2747143198571833 10.0 10.0 0.32688641161208576 10.0 10.0 0.0010 10.0 0.0010 10.0 10.0 10.0 2.193601474968781 10.0 10.0 10.0 4.679210404557571 9.879179090546895 10.0 10.0 10.0 10.0 0.0010 7.819890863527294 9.97086663032922 0.0010 0.0010 4.478345880119794 10.0 10.0 
0.011026143040547741 2.2120811097995654 0.0010 0.0011458510131638828 0.0010289847498368967 0.02866153596939996 0.01927727655076274 6.842890841348547 0.0010 4.907136127214835 10.0 8.811862034222699 1.534844093963556 2.56403116038198 6.724992686052439 9.985521469288125 10.0 9.455503624145047 9.761385646390794 9.998320139851272 9.331275042113681 7.179888759517526 9.993580340170048 0.007802482517161195 0.0010 0.0010 10.0 9.959306220398421 9.999544553215475 9.832127407060476 6.780517520508078 9.9185316580942 0.6426496807536567 10.0 7.64030962319434 9.997110680212861 9.455183771083775 10.0 3.59509994417658 9.978417026821134 9.90819144042506 8.705826842788516 5.508936865462407 10.0 0.2837677925998614 1.991407153480068 9.558839304168167 10.0 9.999342282019064 0.0010 9.826584347606817 9.987715423841793 8.354111758978833 1.4986284100715874 0.0010 0.0010 10.0 10.0 0.07744783449603765 9.938467305792939 
0.0787778479513121 6.251523276315065 0.0010 0.0018443817013292449 0.0010 0.0037695290595786014 7.038568731992902 3.9556335774571476 0.48722854986166075 9.163228672626921 10.0 3.5437051418603804 9.60282889025774 8.538754707036645 8.13126520240281 10.0 10.0 10.0 9.526395646051837 9.99780628890026 4.982262769675428 9.731163295805223 10.0 0.39431074222081774 0.4077169196727283 0.0010 10.0 9.539908106246667 10.0 3.4102675887665113 9.476097693442743 10.0 0.0010 5.718270428453325 10.0 9.812557328433241 10.0 8.89962550101364 1.995350588466272 9.501481577204812 9.605881585163067 10.0 10.0 9.938943926954968 2.8704123914992206 4.748333652308001 4.24222996859512 10.0 9.701622820540976 10.0 10.0 9.851070276020634 5.025957715458608 8.10003385672084 0.0010 0.5100529920862592 0.024882366079225005 10.0 10.0 10.0 
0.0010 0.0010 0.0010 0.0010 0.0010 0.0010 0.0010 3.290370699544572 0.0010 10.0 10.0 10.0 10.0 10.0 10.0 10.0 10.0 10.0 10.0 10.0 10.0 10.0 10.0 0.0010 0.0010 0.0010 10.0 10.0 10.0 10.0 10.0 10.0 0.0010 10.0 10.0 10.0 10.0 10.0 0.20364710213586346 10.0 10.0 10.0 10.0 10.0 10.0 10.0 10.0 10.0 10.0 10.0 10.0 10.0 10.0 0.0010 0.0010 0.0010 10.0 10.0 10.0 10.0 
0.0011896514564261745 4.081453019326911 0.15893915383992974 0.0036051780118439613 0.004950368245369152 0.002607627927644865 4.575248498312136 3.142177280497224 0.27963483675415124 9.221693965027407 9.423987527759795 3.2003932576058967 9.886363901479292 9.548971431106356 9.488458239565007 9.992813822564393 9.904421133807643 10.0 9.863608655934648 9.997711434420742 9.803008109361357 8.415491212945032 9.997623280034851 0.3328257041943683 0.7023972837532971 0.012363609852070745 9.886363901479292 9.666730595293464 9.886363901479292 5.9792288928347075 9.490646765218601 9.727519763307493 0.2080416021789591 6.722390515632403 9.6666663295126 9.944122214707637 9.50005 6.933666779926451 2.335789498439985 9.472392391091303 9.933174741887328 9.382282738434162 9.135348854903121 9.807887470358924 9.945023782815383 3.7318348910098296 4.915619765208308 9.488203596463302 9.548225272137067 9.240610573475063 8.852799493606742 9.953621399048771 10.0 2.397951797182479 0.7047449717136738 0.4449869203193566 5.0005 8.294261598770262 9.98863639014793 9.886363901479292 
1.4604782704646897 7.134746839646038 0.12945730665822516 0.01412410077299854 0.1626548833177211 0.019805310748106528 0.0010 9.340543299593344 1.1103597331782362 8.098335115570368 0.811079535530604 8.997493023126388 5.950438290658313 4.168396219027286 8.191949431010745 10.0 10.0 5.8089768823447425 10.0 10.0 10.0 10.0 10.0 0.0010 10.0 10.0 5.0204078000686465 10.0 10.0 0.0010 10.0 8.059239104437403 10.0 5.1695274754875875 10.0 10.0 0.0010 10.0 10.0 7.527823642803259 10.0 7.966010841904676 10.0 10.0 0.0010 6.549106993215525 10.0 7.332159259633397 8.817655985239043 10.0 4.250389610012496 10.0 3.5828998528142764 10.0 0.5807652677420982 9.224973481915752 0.0010 0.5478801576031462 10.0 10.0 
0.0010 0.0010 0.0010 0.0010 0.0014041621692998938 0.0010 5.091380728440992 0.0010 0.0010 5.500450000000001 3.335873948585612 8.763312550615868 10.0 5.500450000000001 9.445492171486658 10.0 10.0 5.670921904910069 6.781118611921124 10.0 10.0 8.939477023113806 10.0 2.26716234296807 4.61943338045547 5.828732186363268 10.0 10.0 9.999461654342909 0.0010 9.436257831998047 10.0 4.647153678400945 4.50055 5.500450000000001 10.0 1.5952640906801676 5.749916917792871 4.52314094087239 6.408938597910043 10.0 2.8911106388723127 10.0 10.0 6.05068648308602 10.0 5.311239429470589 3.7977532727390306 7.617315529152581 10.0 10.0 10.0 0.001000000000000334 4.960075517078336 9.63567235681912 4.223903824233134 4.50055 1.148359689785467 4.051418883558048 9.152141709187983 
0.0010 0.0010 0.0010 0.0010 0.0010 0.00569736956755628 0.0010 3.766209482732941 0.0010 10.0 6.823670888520668 10.0 6.905573018938225 10.0 8.537313047206922 10.0 10.0 10.0 10.0 9.852854809015389 8.362771656154745 10.0 10.0 0.0010 0.0010 0.0010 10.0 9.963506374954788 10.0 10.0 8.249312951342183 10.0 4.1464661761148776 10.0 10.0 10.0 10.0 10.0 2.2286940181458705 10.0 10.0 10.0 3.784920058487748 10.0 10.0 10.0 10.0 10.0 10.0 10.0 9.46076402238342 10.0 10.0 2.005965562606928 0.0010 0.0010 10.0 10.0 10.0 10.0 
0.3636846399407976 0.7681869979032023 0.0010 0.004784302475339075 0.0011720688346489273 0.002805387652911425 1.4830312869599467 8.57799078422488 0.0010 8.897824988127262 10.0 8.915209540921332 9.402733550724719 9.183788105217744 9.328246134610918 9.534850914899206 9.852645639494563 9.809003956726155 9.382944948816485 9.77290267568646 9.336025836278743 9.358988121878589 9.71067482657948 1.9339058648212775 0.0010 0.09903895948579411 9.377861921521122 9.328144145310954 9.869478691228963 10.0 9.457917950672545 9.272178881077052 0.0010 9.842111732274304 8.961697050805544 9.388880027015128 10.0 9.485862343905737 0.0010 9.996596440142108 9.330242660114576 9.574624878084519 9.611409107629074 10.0 9.183788105217744 9.561797740282998 9.477634994723463 9.776523165012433 9.340788845078917 10.0 9.367337342630638 9.878223775112481 10.0 0.0010 0.0010 0.0010 10.0 10.0 9.344133786503809 9.14430108413323 
0.12016718023128053 0.0010 0.067570282776659 0.02539505323139808 0.02275938893574019 0.016550988611304836 1.264731924848854 10.0 7.791890719485307 0.0010 6.459749426613472 10.0 10.0 0.0010 10.0 10.0 10.0 10.0 10.0 9.90008752573741 7.872217841348436 10.0 9.940152366772203 0.0010 4.235555852061468 1.2278185206840593 10.0 10.0 10.0 9.647040296744402 9.151761887023246 9.832100392763474 0.0010 7.135681395387148 0.0010 10.0 10.0 10.0 0.25359615628514365 8.030315719641251 10.0 10.0 8.56539365744668 9.577076870324097 10.0 0.757999392910609 9.842122523110701 10.0 10.0 8.821627018333476 2.583982458233627 8.825192719866282 8.574686644763956 0.5580102064982497 0.0010 0.0010 9.615271787362484 6.55922078854488 7.694404628657542 5.536157440089943 
0.0010 0.0010 0.0010 0.005540544661359842 0.0020468762281223574 0.0010 0.0010 4.458199598684588 0.0010 9.98510394621161 9.50005 10.0 10.0 9.85472974371083 9.507288853563578 10.0 9.866078608857892 10.0 9.632669301245366 9.953428520167224 9.04587242942428 10.0 10.0 0.0010 0.0010 0.20016385236292944 10.0 10.0 10.0 8.656514014289431 9.540788823200904 10.0 5.197788399103572 10.0 10.0 10.0 6.733026506732088 10.0 3.592523605385023 10.0 10.0 7.174889475771845 8.428299753809728 8.949597982502658 10.0 10.0 8.960331724408851 8.171674726979115 10.0 9.113402638431218 10.0 10.0 9.774322272222822 0.0010 0.08485517180798752 1.0699641877330155 7.550877538874268 4.722161039282601 8.848410894833092 9.066991741304086 
0.09119242172086765 3.5419376481050238 0.028921261445199825 0.0013025055156473183 0.002266983613703825 0.002949068220076448 2.9837102136830826 6.305407881473329 0.4516613827166764 3.567570586754659 6.811804991059215 6.611745303347625 5.843787119563274 7.376100184805933 8.443289709254305 9.814007261764033 9.90176774856146 6.453502960952507 9.866148495441735 8.868072398217793 6.75987718712146 8.52488074399319 9.888398693226177 0.3841407122379634 5.667649936290374 4.402808270795097 9.191760378759035 7.839722534111545 9.604361797140678 4.855641883747559 8.166012805203156 6.939582594308373 7.439654147841135 6.943199926906165 5.216304024200716 9.524559914047341 3.411483788461199 6.828583187624369 6.692033768889129 7.413297056758754 8.712106037306398 7.255924468525248 6.415081040335367 9.837147269927863 6.982943388020658 4.957681402949499 6.203296899413122 9.326819772799675 9.749020993273762 8.514738060139187 7.336906840198626 9.85855705678653 7.310060438993376 7.049932983200875 2.237944859460371 4.637697029056799 4.701447344762962 7.096830430589982 3.5652494212475574 9.412671831136317 
0.0010 0.0010 0.0010 0.0010 0.0010 0.0010 0.0010 10.0 0.0010 10.0 0.0010 10.0 10.0 10.0 10.0 10.0 10.0 10.0 10.0 10.0 10.0 10.0 10.0 0.0010 0.0010 0.0010 10.0 10.0 10.0 10.0 10.0 10.0 10.0 0.0010 10.0 10.0 10.0 10.0 10.0 5.815615849502303 10.0 10.0 10.0 10.0 10.0 10.0 10.0 10.0 5.580725571856686 10.0 10.0 10.0 10.0 10.0 1.6301100918954705 0.0010 6.283821432011027 0.0010 10.0 10.0 
0.0010 0.0010 0.011390597857034406 0.0010904883190834588 0.0018234518295174907 0.0031534703924944118 1.3517101499510544 0.0010 0.83766244205652 10.0 5.013220660929052 10.0 10.0 10.0 10.0 10.0 10.0 10.0 10.0 10.0 7.32966830249599 10.0 10.0 3.6696645870241027 10.0 5.03746087831777 10.0 10.0 10.0 9.228663017289987 4.690170980136018 10.0 0.9083619946445849 0.0010 10.0 10.0 10.0 10.0 6.617136205049115 9.154604816333462 10.0 3.9509672297891116 4.057041991454195 9.90502295157888 10.0 10.0 10.0 10.0 10.0 4.639781683513252 10.0 10.0 5.1658186433407955 7.073256551710282 2.329662196442867 6.617136205049115 10.0 0.0010 10.0 7.526760002595838 
0.004092551378170132 0.0010 0.017139510603986285 0.0010 0.0010 0.0010 0.17330862181307444 0.0010 0.0010 10.0 10.0 10.0 10.0 9.551474961273698 8.758496471632977 9.961872862742595 9.990393677516886 6.83395498128871 9.87258519707269 10.0 10.0 8.208929537614468 9.864111070143677 0.0010 1.613448642840333 0.0010 10.0 10.0 10.0 4.50055 9.57270294529355 10.0 8.739723876070528 4.899078199082086 10.0 10.0 8.538397089045223 0.31775829834823544 10.0 10.0 10.0 5.0005 10.0 10.0 10.0 10.0 4.773466696469265 3.7030651037285507 10.0 10.0 9.955219150145437 9.992106122631967 4.939474572289918 10.0 9.235108032448554 2.077126301741446 10.0 4.50055 10.0 10.0 
3.384652656295947 6.509345371245384 0.014593180589132605 0.0014190567356522992 0.001528968844709938 0.0010475214972663048 0.0010 5.34868500442442 0.11324228017400516 0.2313423085633341 5.354459601794219 9.862539723953756 4.089997404067493 0.17875478745288464 4.575571035285906 5.839296406340554 9.997952884546917 9.597497339313414 4.65231499557558 7.645609408289143 4.644531339126117 4.469925786779707 7.16344800871779 0.01841270204189922 4.594551267318612 4.715944756515576 4.649382310390949 4.628198317303178 9.765202300958174 5.34868500442442 3.5090620207342913 4.196202559791398 4.65231499557558 8.981740496564672 4.630640472889142 4.65231499557558 5.3598002616917375 6.572369841956844 9.841883295593464 9.993779103124718 4.629426772992669 5.704227544925723 5.560418794416879 10.0 0.38379767176715107 5.118601961830506 6.383111793103119 8.516203776122808 4.297587980567086 8.938646217870636 4.489593428553565 8.544201013968983 2.524506105793579 9.946602817960882 4.464328424013658 4.65231499557558 5.34868500442442 4.412335114716692 4.65231499557558 5.796844726138089 
0.0010 0.43721079449485584 0.16000205318488858 0.0010 0.0010 0.0010 8.949303053070192 0.7549580060596873 0.13420473145123277 5.0005 4.681078775833321 5.0005 5.305611512474965 5.0005 4.191694455368098 10.0 9.978874523936796 3.906924990913062 9.951639663610937 10.0 10.0 10.0 10.0 0.02981648123879399 5.000500000000001 5.0005 10.0 9.993515207281085 8.291254224057965 0.0010 1.4369450283034553 10.0 10.0 5.0005 6.499594004113121 10.0 5.357029712749405 5.350294546219565 4.657562090755608 10.0 9.922820027617776 2.6404373104966865 7.395866065305118 8.23158537685927 5.5780657136744844 9.121034188890016 6.42662517153445 5.0005 10.0 0.0010 9.984449827545602 10.0 5.0005 9.015355149416703 5.62581551105218 5.0005 5.211608333769591 4.882181804980644 7.0670634828438095 6.470527467352415 
0.0010 0.0010 0.0010 0.00902542851743662 0.002628107370167597 0.06377313292069414 5.748900136680792 2.9132332161080985 0.0036350098290881976 10.0 5.827200054414093 9.17129996333715 8.233261058786168 10.0 10.0 10.0 10.0 10.0 10.0 10.0 10.0 7.479338475510241 10.0 0.2448926723956379 1.0888301976437202 0.0010 10.0 10.0 10.0 10.0 10.0 10.0 2.75738240867659 10.0 10.0 10.0 10.0 10.0 0.0010 9.905586378270232 10.0 10.0 4.863454351172205 9.806769206149884 10.0 10.0 5.933896174317942 10.0 10.0 9.184936901603887 10.0 10.0 10.0 1.097173334137733 0.0010 0.0010 1.2595035400229342 5.600613711400249 10.0 10.0 
0.0010 0.140613455262403 0.01347473643120059 0.005931194497518005 0.0010 0.001027423811623476 0.0010 3.086482185136677 0.0010 7.1113584115780055 0.0010 7.075712547287536 9.984548558705104 0.021862198375511177 10.0 10.0 9.991445117836905 7.666223677897522 10.0 10.0 10.0 2.6850991867141234 10.0 0.001000000000000334 0.0010 0.0010 10.0 10.0 10.0 10.0 9.694919473799454 10.0 0.0010 7.060789842020595 10.0 9.885311380146634 10.0 10.0 0.0010 8.61897084051027 10.0 10.0 4.499576112904745 9.855628448436988 6.765367587992685 10.0 9.72182178938351 10.0 10.0 9.680220513461013 10.0 10.0 9.98308957423091 0.40681089290857914 0.50095 0.0010 10.0 9.127812627816393 9.26003782212392 10.0 
0.025618326232448203 0.386026322045529 0.0031053719725515146 0.00399277493040196 0.001215237204354859 0.0016393852594609574 0.6823585402019644 0.0010 1.0234020172164566 9.696792667600903 0.0010 9.954600188154496 9.550694330617773 8.134356538537002 8.602214138842484 9.989335395941698 10.0 10.0 9.904756543532446 9.980423648425248 10.0 9.991820647669652 9.96256661042716 0.15686396555872653 9.12887198579998 10.0 9.975853574272685 9.9197005764429 9.872122058491884 0.38475376779115256 4.39672872564104 9.791402603653854 10.0 4.060117571754089 9.169288877194807 9.909398569906843 0.0010 9.013682769164639 10.0 10.0 9.906394472549088 7.058184729392311 9.821195526336806 9.59170283308846 9.969602639908548 9.84264270286788 9.48408968021112 10.0 9.669721190140727 7.389481201443554 9.942446646913533 9.97534460458226 9.97400411416436 10.0 3.602227864551773 10.0 0.0010 1.3490572195235488 9.953436607581086 9.376969381735684 
0.0010 0.27071046742612426 0.0010 0.00249891118842556 0.0010 0.004749325322029476 0.0010 5.38901528155114 1.1800822285856158 9.39446153028205 4.9815428235381995 7.382089989781878 5.004816508461177 10.0 5.675250893099739 9.947375149361054 9.863009854311603 9.665851041391418 4.099860503223722 8.645028102241403 7.191391963455318 6.53659998351617 10.0 1.086633549643647 4.689838007653924 9.619509247742206 9.805407442467276 9.923586585116206 10.0 2.1545623795211064 7.928881162467563 9.579704042998419 4.954158373743274 0.0010 5.74604935065685 10.0 4.1089105303560824 9.835422811885687 4.690660847138226 10.0 4.866928178851267 0.0010 4.894131423015834 9.971221502851478 10.0 6.275408110651625 5.542412623452665 9.795607068529911 9.935656857773036 10.0 9.980263127414142 9.83599399501652 9.240440493196234 5.505985468460744 6.282063917427688 5.556650535912055 4.839050357979274 5.38901528155114 9.454237619205811 7.706314201128739 
0.0010 0.021029475075061477 0.03353371533920976 0.0010 0.0010 0.0017967312882653642 0.023488339130456438 9.179272197003717 0.0022962926042278346 5.0005 3.0649357795723846 5.0005 5.0005 4.395636164275444 10.0 10.0 9.946378984148025 9.998740715935709 9.954587206879612 9.605492049111813 7.936023764290528 5.0005 9.999253158542723 1.209663419876422 0.03373590858519025 0.0010 9.996341309926562 9.970684733079409 9.996901073255703 9.954258096047562 8.725240128219836 9.632669616425543 9.502175000931345 8.011526915427746 5.0005 9.993274724506392 10.0 7.276512778818816 0.0010 9.87948403728276 9.520941768348347 5.107605748256919 5.38723350236668 10.0 5.0005 9.73319027366608 4.022024319040798 9.993789142449812 9.971953512626492 10.0 9.55142772372089 10.0 8.794550848264484 0.0010 0.0010 0.0010 8.30364751785804 4.062889160973615 4.244170628495023 4.590440038201963 
0.995230637411483 7.5283298943134564 0.009764244411340231 0.0010 0.0010 0.0980902389739573 10.0 4.948931446707582 0.0010 1.9060757049206931 0.0010 0.5366668328173287 6.150100664192186 1.428789589542873 0.0010 9.990083622611184 10.0 10.0 10.0 10.0 0.0010 10.0 10.0 10.0 10.0 10.0 10.0 0.49509422726670316 10.0 0.0010 0.0010 8.066248596994951 0.0010 1.076735511165647 10.0 8.3664624635092 1.819395189524124 10.0 5.774330960840921 0.0010 10.0 1.1207439277888427 0.0010 2.8579443293474633 8.023301173882002 0.0010 0.0010 10.0 10.0 9.212965368282553 10.0 8.354539863617347 0.0010 0.0010 10.0 8.851468080967773 0.0010 0.0010 6.34936477036896 1.7177234878923886 
0.0010 8.566562955450314 0.0010 0.020181277248294247 0.0010 0.01792566735562053 0.0010 8.458203375365192 0.18798702980812063 1.759761705234454 0.0010 10.0 1.7434930437830078 2.4643114354991207 3.1226235076720084 9.682120382100663 10.0 1.2819242756578455 10.0 10.0 0.0010 10.0 10.0 0.0010 10.0 0.0010 10.0 10.0 9.639705482752506 8.08081378951864 9.661400433106039 1.5329291734469752 10.0 10.0 0.23019647177231084 9.567300999251291 10.0 10.0 10.0 10.0 10.0 10.0 1.4596105467552376 10.0 10.0 0.16088769930689306 10.0 10.0 10.0 10.0 1.3570599061378341 9.920400870566102 0.0010 2.8606306309495673 0.14597864376128555 0.3875057693114723 0.0010 10.0 0.0010 10.0 
0.0010 0.0010 0.0010 0.0010 0.0010 0.0010 7.998848399991995 0.0010 0.5609086171374249 10.0 0.0010 10.0 0.0010 2.5487866921527953 9.015873410022344 10.0 10.0 3.455272295140437 10.0 10.0 10.0 10.0 10.0 10.0 10.0 2.214301759981841 10.0 10.0 10.0 7.9614595843003695 10.0 10.0 10.0 0.0010 10.0 10.0 2.428642827655536 6.538839141146687 10.0 10.0 10.0 10.0 10.0 9.994028489473909 7.0531400887947235 10.0 10.0 6.2212510458210835 10.0 0.7966081411011565 10.0 10.0 10.0 6.276909605763744 10.0 10.0 10.0 0.0010 10.0 5.7688085683755155 
0.06287732329993623 0.0010 0.030652970348687743 0.18106603555902576 0.0010 0.044138155026582825 5.198023082796196 2.6969136938576996 0.5134914194002682 0.0010 6.899111770151322 0.0010 0.0010 3.292828931147291 0.4262694759236083 9.731491052156356 9.867562558291318 2.2450628599167994 8.133498428171253 10.0 0.7311791774146681 8.125992166131134 9.981614723657398 3.1655853320466463 10.0 8.350052180303488 9.49678649485522 9.46430842881112 9.601884384057557 0.0010 9.253184847565969 9.893166602586115 10.0 4.810858131558643 0.0010 9.510329485499925 4.974478437332983 3.7393248293016446 10.0 4.03409244843816 7.961232092520804 0.4067693219236066 2.405439739788816 8.05612975285034 4.270894577782987 1.1917564640654197 3.0123070746946645 9.462940000402767 10.0 2.6563530912512237 9.062308075490506 9.118158165010502 6.341160593003943 10.0 6.848349263546215 6.839645075151611 6.437222468863862 5.387793797916923 3.3796084365677457 6.169089814108319 
0.34726976372690793 0.5412498786198829 0.012278510693624728 0.004810391083382239 0.0010 0.0010 0.8521750487063622 0.0010 0.4959711946885529 10.0 1.4261275067457082 10.0 9.29609319180646 8.44955861466488 10.0 10.0 10.0 8.59916914771034 10.0 9.829160141934217 0.8461886323141607 9.46674497355331 10.0 0.14869024529997552 10.0 7.37915266816623 10.0 9.746441300842696 10.0 8.403138530680973 7.284126387595169 10.0 9.258709432423831 3.6816485646156103 10.0 10.0 9.533324877852024 2.3436348235144573 7.056087948190785 10.0 10.0 7.0941602247539635 10.0 9.86365361264676 4.764306789706505 10.0 9.27362523633964 9.6963191956013 9.68436932957724 9.559413291971953 9.320867291810025 10.0 7.81904452680785 10.0 9.828257129744387 5.934567913830084 3.73366121544668 0.0010 10.0 10.0 
0.04733588385835307 0.001000000000000334 0.0010 0.0010 0.0014290379242658405 0.004336177337613281 3.2398601262470246 0.0010 1.0675209381812276 10.0 0.001000000000000334 10.0 9.165703009207675 8.767855906781307 9.884125161569376 9.968553374279512 10.0 10.0 10.0 9.993622865302273 10.0 9.538277221737351 9.997446312758271 4.50055 8.975869143999962 10.0 10.0 10.0 10.0 0.0010 5.500450000000001 10.0 10.0 4.322045571358416 10.0 10.0 1.7168966787615778 7.2502186624540474 10.0 10.0 10.0 0.0010 10.0 9.585057739166363 10.0 10.0 8.913400051047754 10.0 9.994767623517916 5.500450000000001 10.0 9.90743616584686 10.0 7.127198882587622 3.3007822127488433 10.0 0.001000000000000334 0.001000000000000334 10.0 10.0 
0.0010 0.15066168307388583 0.0010 0.0010 0.0010 0.0010 0.0010 0.0037157688058464013 0.0010 4.2933388325276995 5.0005 8.05361882767599 10.0 3.7761235538124147 7.995491225145637 10.0 10.0 9.740120485612797 9.935056564487734 10.0 10.0 10.0 10.0 0.50095 5.278097888656005 0.18590067200639737 10.0 9.252007243215976 10.0 2.6892542286941374 10.0 10.0 9.73275365109248 5.000500000000001 10.0 10.0 0.0010 4.162900861089199 5.000500000000001 10.0 10.0 4.442797893026634 9.50005 10.0 7.871147148478231 9.926876394106573 3.8426958058783107 5.000500000000001 10.0 9.50005 10.0 10.0 4.210479831940034 5.000500000000001 6.188377143168767 8.659271644731765 5.000500000000001 3.5865006478510475 10.0 10.0 
0.0010 0.0010 0.0010 0.0010 0.0010 0.0010 0.0010 0.0010 0.7950457462577221 10.0 0.0010 10.0 8.86302556040615 10.0 5.897479140301584 10.0 9.977273339407185 10.0 10.0 10.0 1.628982339715134 5.282941233558404 10.0 0.0010 10.0 10.0 10.0 10.0 10.0 0.7962855747471353 6.079720589289579 10.0 10.0 0.8278870791372501 10.0 9.766196557056379 0.9499430871298946 10.0 10.0 8.346834464408175 10.0 0.9731259895565163 10.0 10.0 9.714717963314214 3.4276861906562575 9.34144694935067 10.0 10.0 4.681438596378039 10.0 10.0 10.0 7.980289085650159 3.7761982659446716 10.0 0.0010 0.0010 9.916553272834113 9.371917660284868 
0.11401243322434895 0.0010 0.005867046923310928 0.0010 0.0010 0.0010 10.0 10.0 0.6729700363528973 10.0 2.897529994571963 0.0010 4.892108410727733 10.0 10.0 9.33079100399678 9.83460931323819 4.318173953960031 8.767168574838713 9.421867132985993 2.9656325365517864 10.0 9.890281094422367 0.0010 0.0010 0.0010 9.9206676704066 10.0 0.0010 10.0 2.935619205026353 10.0 0.0010 3.712589596095576 0.0010 10.0 10.0 10.0 6.58252531017159 3.701398448108926 9.63047829041531 10.0 5.940558002243449 9.936656821430825 0.0010 3.7013984481089275 0.0010 10.0 9.778585784888861 10.0 9.743926770682032 9.384681342302192 10.0 8.59764501148486 0.9699438257020845 0.0010 2.6362249849119324 3.6694392550546793 0.0010 10.0 
0.0010 0.0010 0.0010 0.0010 0.0010 0.0010 0.0010 1.3612522093588941 0.0010 8.133362373643477 9.764800229834263 8.609045021414635 10.0 9.922315343674276 10.0 10.0 10.0 10.0 9.101843314215241 10.0 8.571074099354885 10.0 9.932454739342017 1.5726548349177696 1.9949000966501957 1.5694088932336925 10.0 9.80565813168271 10.0 9.747769712798265 10.0 10.0 0.0010 8.006099903349805 8.608935187642398 10.0 9.67376150704131 10.0 0.0010 10.0 10.0 10.0 8.608935187642398 10.0 10.0 8.612001809954078 10.0 10.0 10.0 9.089216800380436 10.0 9.996467252439835 8.698425974895198 1.9949000966501957 0.0010 0.5006734078947526 10.0 8.006099903349805 8.608935187642398 9.365549773511974 
0.0010 0.0010 0.12474751341516851 0.008552946205472797 0.0010000081798845113 0.0070914209112413395 10.0 10.0 0.0010 8.438493061978285 8.222083154363018 6.967972966452171 10.0 5.112214336925339 8.574911751061215 10.0 9.621041445663094 10.0 9.678916062877827 10.0 0.636802390312063 0.0010 10.0 0.7428490926231877 0.0010 0.0010 10.0 8.05808963409711 9.761193090671481 10.0 1.2867949525199909 10.0 0.0010 10.0 8.447465147745973 8.976009477642341 10.0 5.1280766218524425 0.0010 8.354017588797849 10.0 10.0 0.0010 9.305135229974294 5.779919238876006 0.0010 0.0010 10.0 10.0 5.403882709005056 10.0 9.855126168029656 1.636327506267115 0.0010 0.0010 0.0010 10.0 10.0 8.66763515323133 10.0 
0.0010 0.5337877417272667 0.14640390940650178 0.0010 0.0010 0.0014557623162307896 0.0010 8.382539904007446 0.0010 5.0005 3.2787168567148623 7.19327276161937 4.802881185551086 5.4504122394894265 8.694296125350153 10.0 10.0 7.44506576337928 9.739421535168804 9.959864198593618 9.079890549589301 8.412508506121245 9.990122903939023 0.0010 0.0010 1.1930230563426099 9.973533127421206 9.722878975598311 9.621504644769349 9.66947952555861 4.912601475388712 9.033213722216512 2.0977787434586554 5.000500000000001 4.425130797750133 9.936704478825806 8.835997260405966 5.732652465552325 5.0005 9.854331263437057 10.0 7.293420284403968 3.584509401371835 9.954944586641503 10.0 4.901096162447202 4.622117131205355 7.8436322632416395 9.680390670246595 8.412508506121245 9.090770213073164 9.967312426326343 9.036688520390623 5.0005 0.3590934945918862 1.0888658907420914 5.637970530869666 5.000500000000001 8.681136887168686 10.0 
0.0010 0.0010 0.0010 0.0010 0.0010 0.0010 0.0010 2.3827195208649323 0.01471399281670377 10.0 5.356631125981724 7.089849938273732 10.0 7.373393648674815 10.0 10.0 10.0 7.008617484725419 10.0 10.0 3.669325237999161 6.346313467028469 10.0 0.0010 0.0010 0.0010 10.0 10.0 10.0 3.61656268684337 10.0 10.0 7.288853443016466 3.4347808425327164 10.0 10.0 3.8861230923841497 2.0107719785516913 4.355280789512964 10.0 10.0 2.0040366229072037 5.359436531081016 9.861594640204597 10.0 10.0 7.589818840665396 10.0 10.0 4.441277580214161 10.0 10.0 5.098592041905234 1.8894311740795384 7.275639632826986 7.646040976173687 5.8868176682210365 6.463752360868261 4.109368384421717 3.5574338835482537 
0.0010 0.388305946017625 0.0012608978532774534 0.001001796353041949 0.001003880940471969 0.0012436550843594393 0.09189500669774398 0.0010 0.0024365509211610008 8.661261895045746 4.732603287589424 10.0 10.0 0.8836601737247589 10.0 10.0 10.0 10.0 10.0 10.0 10.0 9.945359825938265 10.0 0.0010 4.22564331031984 0.0010 10.0 9.979422255245945 10.0 2.1040314454733107 10.0 10.0 10.0 10.0 10.0 10.0 2.634528531550108 2.6653737009495133 2.3115471290116796 10.0 10.0 9.223625129751126 10.0 10.0 10.0 10.0 4.4154893129913395 5.657800089096658 10.0 10.0 10.0 10.0 0.0010 4.0806188669262315 7.825503975498639 5.554779469253898 6.907816401187174 5.123105996704377 10.0 10.0 
0.0010 0.0010 0.0010 0.0010 0.0010 0.0018917784459208872 0.0010 0.0010 0.0010 10.0 0.0010 10.0 5.805061501368617 10.0 0.0010 10.0 10.0 7.36813338772413 10.0 10.0 0.0010 10.0 10.0 3.7782180826985927 10.0 0.0010 10.0 10.0 10.0 0.0010 3.3440664205132666 10.0 10.0 0.0010 10.0 10.0 0.0010 10.0 0.3680933750258264 9.78038628980362 10.0 10.0 0.0010 10.0 10.0 10.0 10.0 10.0 10.0 10.0 10.0 10.0 0.0010 10.0 10.0 0.0010 0.0010 5.961976122628783 10.0 10.0 
0.0010 0.7657756754437959 0.0010 0.0010 0.0010 0.0010 0.0010 0.0010 0.0010 4.384331301329586 2.5358316668403544 7.497691429546403 10.0 4.9059018821214115 10.0 10.0 10.0 9.320891075042605 10.0 10.0 10.0 9.02730960606378 10.0 0.0010 5.522305495409109 0.9517978453437197 10.0 9.26565885751321 10.0 0.001000000000000334 10.0 10.0 5.500450000000001 10.0 10.0 10.0 1.2890694202825692 5.301774323460989 10.0 10.0 10.0 5.310708546561296 10.0 10.0 10.0 10.0 3.8738267284571366 5.055949655621236 10.0 10.0 10.0 10.0 4.519020119745446 5.653639750072184 8.624514862300554 8.196418584955415 2.6818153052264053 3.3227684718124433 10.0 10.0 
0.0010 0.0010 0.30812655493025753 0.0010 0.004195258135690589 0.0010 0.0010 0.001000000000000334 0.0010 10.0 0.001000000000000334 10.0 10.0 10.0 9.745791070280617 10.0 9.416933055850325 10.0 9.886170459742857 9.50005 1.360471425893571 9.50005 9.50005 0.21272308057975986 10.0 10.0 9.50005 9.78937490406967 9.612412023256582 1.8363607160931892 2.8671260574587873 9.746682165298195 9.894693826296926 2.53537755599818 10.0 9.73730625189096 0.001000000000000334 10.0 10.0 4.50055 10.0 4.129372496926546 10.0 10.0 7.306362773558218 10.0 10.0 9.50005 10.0 5.956844205018328 9.50005 10.0 10.0 10.0 1.1325981304968784 10.0 2.4462949251869706 0.0010 10.0 10.0 
0.0010 0.2983041805953206 0.0010 0.0010 0.0010 0.0010 0.0010 0.0010 0.6216158571172591 10.0 0.0010 5.905678523000183 5.849583822930997 9.171845328685862 10.0 10.0 10.0 10.0 10.0 10.0 6.746223316190884 9.568769483047042 9.96333563803804 0.0010 10.0 9.703764329681606 10.0 10.0 10.0 0.024772655175044456 10.0 10.0 6.199246690221265 0.0010 10.0 10.0 4.95842714032262 10.0 8.015967005685278 4.840894058665686 10.0 5.237760617021033 10.0 10.0 10.0 6.736813217948944 7.936449864751007 10.0 10.0 9.04892116458337 10.0 10.0 8.647967395830726 4.342525876609906 0.0010 10.0 3.983969192031096 0.0010 10.0 10.0 
0.1590578699701363 1.2748199200937624 0.027955348861430022 0.0010 0.0010 0.0010 0.0010 0.0010 0.8733457826674079 9.618809970303563 4.436219376734984 10.0 10.0 10.0 5.117320835845578 10.0 10.0 10.0 10.0 10.0 10.0 9.689756965212336 10.0 4.209636472271487 7.72334219890609 8.95867148609169 10.0 10.0 9.740682753572571 5.687704759247338 7.2936179904004526 8.553756266823829 7.264944051639703 4.974047810300581 6.161841206663883 10.0 6.25953104342611 8.31412146340521 8.060970508036212 10.0 10.0 7.720719061382557 10.0 9.600362162353997 10.0 10.0 10.0 5.6852659081722 8.712051075427006 10.0 10.0 10.0 4.170164236910959 7.66048198669203 7.4283670731326055 9.266036986090814 6.000703362746155 5.588002087250233 5.467978534951936 10.0 
0.001007756544551783 0.0016616168781744922 0.00100680240387283 0.008609871949502267 0.0032353908227584077 0.0010038823403725505 3.394930275139836 0.027083061869218435 1.350914297941268 10.0 0.32781901556466586 7.142704844972846 10.0 8.646257012404343 9.63122845332397 9.992931751285486 9.99699440434507 9.818745102152404 9.469693822358071 9.845072520287253 5.415114941743096 9.993544512465675 9.999789755587134 0.0010 8.619495346940512 5.454524254990881 9.891273388675614 10.0 9.999411795001187 4.40895107170817 4.820742104597238 9.448618483729499 8.242498747987074 4.321827607434289 9.606866037182682 9.98416020252718 2.783533372081349 10.0 9.56762906350076 9.980755377856818 9.997559205678781 4.814292265630177 7.876702846938296 9.99943484724634 7.116768401003705 9.60807651643927 6.6485223495297365 10.0 9.99973016177467 6.214880364140866 9.998710201911404 9.999820244767816 2.714922664528393 8.504041038349046 4.527303523855475 4.946073612006269 0.989514495884894 0.0010 9.64823910531026 7.361187563116303 
0.0010 0.0010 0.0010 0.0010 0.0010 0.0010 0.0010 0.0010 0.0010 9.088201144502678 6.595945485158288 10.0 8.334955090851915 10.0 10.0 10.0 10.0 10.0 10.0 10.0 10.0 10.0 10.0 0.0010 7.867194171595168 0.0010 10.0 10.0 10.0 7.675353429602665 3.8657781000568816 10.0 7.873903385000801 10.0 10.0 10.0 2.463010541694607 10.0 9.151408202574704 10.0 10.0 2.6328138876628318 10.0 10.0 10.0 10.0 10.0 10.0 10.0 10.0 10.0 10.0 10.0 10.0 8.840602532200467 8.358949820621364 10.0 10.0 9.582553905931478 3.9739018014825964 
0.11981256867329489 0.8132504923802575 0.10960932394133129 0.0036289103675209997 0.0034627767447853583 0.0029049987523724805 2.8013244818398273 6.8545528041700035 0.06407428157164446 8.863207654865736 6.731890680028914 4.134348623601684 10.0 8.98845258557953 10.0 10.0 9.915238758480385 10.0 9.868398967584872 9.839995188227189 9.76545765792938 7.474385316172711 9.684280632112703 0.8025924173589642 0.0010 0.06855797863149876 9.798721701519975 8.032111800179312 9.906665669845609 7.57387695956511 9.363185400689607 9.90461232928714 0.49867744685831905 7.163809911054063 9.155449512737464 10.0 9.592388818817005 8.939719041555623 0.0010 7.921099862580279 9.790517092710274 9.960295007575994 9.652951124038399 9.813893753334165 9.776226715672626 8.779467417194848 4.494933396272991 9.243256080469067 7.382153026567867 8.566327068475973 10.0 9.860805413709665 10.0 2.8072892797922737 1.2992260470979582 0.24590476353339688 4.908232310505872 8.102303499457475 7.938279928522986 10.0 
0.0010 0.001000000000000334 0.0010 0.0010 0.0010 0.0010 0.001000000000000334 3.343292840557564 0.0010 10.0 4.003813611634421 10.0 10.0 10.0 10.0 10.0 10.0 10.0 10.0 10.0 9.600330792249823 10.0 10.0 0.0010 0.7913664492608862 1.1195446024418694 10.0 10.0 10.0 2.8816151530752494 10.0 10.0 5.719829522876979 8.218548829041607 8.729825209286894 10.0 4.468245540069284 10.0 5.973741373649173 10.0 10.0 10.0 7.113830150338264 10.0 10.0 10.0 4.494230610883052 9.741221146679388 10.0 10.0 10.0 10.0 4.794034803522876 1.5761529928855595 5.965263215377471 5.550743116665327 5.774010910373856 4.761738949858169 10.0 10.0 
0.009934272857682428 0.0010 0.0010 0.0010753983163434711 0.0010 0.0010 0.5252397925868716 0.0010 0.271826209795473 10.0 0.0010 8.159202500067417 6.464356637814406 7.793007386918652 1.0999007063404331 10.0 10.0 10.0 10.0 10.0 9.717960329294982 10.0 10.0 0.6573341585651795 10.0 0.0010 10.0 9.96150353462128 10.0 6.824098495737067 0.0010 10.0 2.6971736627220326 0.12208993787146749 10.0 10.0 0.0010 10.0 8.56742771662761 9.979513348920339 10.0 8.974153691619682 6.304893446142347 9.747545032732384 1.9030137227789297 7.70115954794093 8.709519455031064 4.940453408060363 10.0 0.0010 10.0 10.0 0.0010 8.367123099730424 6.684242840042166 9.670359051608198 0.0010 0.0010 8.126154456430974 10.0 
0.008208535748557325 0.0010 0.0010 0.0010329704402066864 0.007743544292534046 0.0011638181311879989 0.5375075240535132 0.0010 0.8770920239891942 10.0 1.5182477905656435 9.575302547827942 10.0 10.0 3.6056696928273912 10.0 9.996631674969432 10.0 9.963652588613716 10.0 4.676738932024599 9.374798299088571 9.990837875370937 0.06805469674635237 8.067935830376566 5.14699404572776 9.990184464294556 10.0 10.0 3.5489223554612 9.993234017722122 10.0 9.135241404663171 4.7879269367013535 10.0 10.0 4.522885480442333 10.0 6.122750440732446 9.74608942393216 9.970691559501404 8.777619718047484 10.0 9.98261401809665 8.914221383143802 9.843753981758017 9.6263608133036 6.101352839772408 9.977869889140754 9.921124502499703 10.0 9.994757142097802 9.978513746740358 8.719117764926212 3.238485639726288 6.17510673517107 0.0010 2.6935495036498667 10.0 9.97223116253585 
0.03382766279925147 0.5201121464161078 0.0023189349198914676 0.0010 0.0016575999952342419 0.0056364549812228685 0.3361631338152522 0.0010 0.6348519959871947 9.824032323333483 0.0010 9.238472126609318 9.062855998345814 5.682079161927014 2.093429064506741 9.995690501874817 9.9831379091893 8.902556233103939 9.824017713835083 10.0 5.098548039528449 3.7534391932937283 9.989141519847278 0.16617944678644136 10.0 10.0 9.910791370712465 9.995846779180251 9.496584117946496 1.0588070958419946 9.06017922497324 9.992007202752683 7.260056731949961 2.654771286800387 9.319222201892888 9.880614112638275 1.6124768793507611 0.4132038915246463 10.0 9.845302597612964 9.840729332382304 0.6545251831758518 9.589195219021432 10.0 6.066384766877516 10.0 4.265104901692259 5.0005 9.893023099619889 3.4166743989362507 7.392414754382464 9.961494786270112 4.19293740285742 6.625199324632582 3.240825202856583 10.0 0.0010 0.3537564593863509 10.0 2.8703829512171186 
0.1425492414310722 4.732302750012879 0.0034142347076685847 0.001394989538277434 0.0014260433226253577 0.002339841709162893 6.455978594202755 10.0 0.3298516671076589 10.0 7.872150048240988 5.896968109841335 8.972492937781913 9.584603681380834 9.612183199364287 9.835075472435049 9.957258839550517 10.0 10.0 9.676545329298106 3.870173269836016 9.158081789682274 9.873190321280687 0.0010 1.3180606926055793 0.7804072893002645 9.511391830558203 9.790028068270491 9.91892902422487 10.0 8.752510921190499 9.844256165444762 2.3164552699630683 3.3381160185390186 4.29024131046316 9.92676324564383 8.675626814493759 9.264959670018865 1.755468482328458 9.779038332748037 8.894978691734247 3.4804768394868613 5.5036196033831954 9.890997800209446 9.228366073884086 4.467412845903929 5.666267595280512 9.18840316748472 9.930445310303375 9.556065587976901 9.547792915902962 9.840584286007621 10.0 0.24490635945915584 0.1753174834143917 0.0010 4.207770415683369 8.682992093875454 5.132191728705977 10.0 
0.5009817618690394 9.739649500175412 0.016037229821730843 0.0013469605156469124 0.3681716923507504 0.00224836551512955 8.84691541091866 9.355413099694744 0.012784513618008909 2.701062315845497 4.605241289712262 1.0618912867739627 7.435027459169179 5.394529688354463 9.304613450800586 10.0 10.0 9.089933270443206 10.0 10.0 8.649356438442075 7.39581410781041 10.0 0.015099186319015731 6.604443741695394 0.5425831685689514 10.0 9.499617579754501 10.0 10.0 5.750770172582373 9.732833548406886 3.70165786211376 8.537937679390252 8.84142335413175 10.0 3.0115489833244857 4.337535410867893 3.229339795047961 9.498177532446318 10.0 7.672559725906317 4.187658061520843 10.0 5.839881726134149 7.349568074079782 4.827545410661719 10.0 10.0 5.803798552152767 9.8025617777295 10.0 7.8560469270198645 5.21352651204754 0.5118656665712089 0.5459808255133897 2.799420250889576 5.804236808577387 4.804675360770579 10.0 
0.0015018680219005256 5.637578057201116 0.00807416178593768 0.008848481351755413 0.001002037004791662 0.016646403848503216 3.59601990079298 5.869679278721442 0.2818902984903229 6.965137040849659 3.5329613871463486 6.678878477533976 8.533101198515414 6.790030083287226 8.589495575291117 9.999396754318013 9.972658190405358 9.999671303744888 9.999246515316205 9.999632215604857 5.039879418444139 8.752084055030892 9.999570664923652 0.32012305465347635 5.425250954494173 0.031034420781163516 9.999640175628059 6.79636708872923 9.931260600400162 6.211388483118225 7.415040630934553 7.920462986325191 4.044602283065642 8.979185452405996 7.542070411222174 9.994729899370123 7.280595247467565 9.680876945346522 3.4123889153076084 6.836055995896621 9.999235735397878 9.33921192920086 4.5315646269253405 9.977947022236648 6.86850825236464 6.708489175667936 6.053341997928328 9.207589945825571 9.999787846267902 4.168783806620183 7.954741573969328 9.999566027056717 5.994583227562139 5.289405783839836 0.6556106980472662 0.9820803627175434 9.253529166338787 8.762764916820045 6.40668330698678 9.991141017623065 
0.008687412281375304 1.6811048046447397 0.0015255722747652817 0.001357501323125984 0.0010563021591537315 0.003373619883015656 2.236541894586778 3.836036278905762 0.12276260681119647 9.970667701421204 6.308847352534895 7.783623083941997 9.75191179522164 9.572443097103074 7.873696849811887 9.998837226010048 9.997797001222217 9.987703181638283 9.967025818783076 9.993516475543634 10.0 9.503328076186992 9.997928744913722 0.5034639434823557 0.0010 0.32871957114632944 9.975510509654766 9.992891279483695 9.61809652228766 10.0 9.25043446115759 9.982130208089936 0.0010 9.838138352323586 9.787614456588724 9.979198891847043 10.0 9.50005 0.7011100579828318 9.861835838275857 9.981251089865408 10.0 9.364350519230726 9.923618632306683 5.000500000000001 8.296294344361883 9.315151738303113 10.0 9.992892632866395 9.947881227083183 9.498045519837568 9.991949610166204 9.50005 3.5030276804460767 1.842015693571624 0.030481853593219643 7.397281443943866 10.0 9.664338140344132 9.249569236530393 
0.5725174700714437 3.984477278233385 0.0058751464311217185 0.009076649496117847 0.001017003853399796 0.029375975626834902 6.347345004146588 2.136147292369967 0.00925370830174441 1.4076491984940236 8.312174032801014 7.773271444315709 5.0005 8.60420199968577 3.4342696365716057 9.99819756357508 9.883578172274358 5.753004099621935 9.040822692108092 9.963797073866758 0.7388561316415232 5.957884901650466 9.995914715504124 0.016707678146424525 6.2065920632053295 1.8158606701375701 9.997999187367046 9.25055607169095 5.131343889099279 2.46350075804866 4.933794325884675 4.918452852625687 0.8767594321347625 5.298967731763897 2.055741113223145 9.871671400765159 4.283438855045968 8.395470190814011 1.672709450229171 1.8289914318354428 9.99678359702014 3.4770938166829466 4.418896062651396 9.580517374169318 9.067884785211824 2.2523192840718442 8.622194577682656 9.662996546253217 4.998672350975801 3.034332809766628 5.4234082383278714 9.99676145239121 5.4712129675033605 3.2266517194358197 5.000500000000001 6.402917005101533 3.899041430226143 9.164296461736013 2.891644398004155 4.905336985179466 
0.12761874797183964 8.581832286394858 0.011035632327311369 0.006933638640043654 0.0010 0.007126615232435598 10.0 10.0 0.0010 10.0 10.0 0.0010 10.0 6.793362300047311 10.0 10.0 9.961681195252318 8.117365609920153 9.17253997146387 9.921159449902811 8.361910507848714 10.0 9.645782885224994 0.836666184360534 0.0010 0.0010 9.725926950082457 8.461779405500177 4.15990685606271 10.0 10.0 10.0 0.0010 10.0 6.887411052209168 9.725133805445807 10.0 10.0 0.0010 7.470933874140085 9.134118715836555 10.0 1.4745603530317117 9.85295958818041 0.0010 3.2431035092016405 0.0010 7.959481803079969 8.424891812243155 10.0 10.0 9.783233993750258 9.83143322272346 1.8901811696737043 0.0010 0.0010 6.496431714417683 10.0 7.969977915899279 2.109354358226903 
0.041110495438277946 6.419243077614846 0.007883118427124955 0.014497448232884383 0.06807532043369793 0.0019223224142974008 5.279592987099534 6.040006579204576 0.006554680382384448 4.120046609828121 9.053355054895 5.145569017080594 10.0 9.779752983749782 10.0 9.99173178851146 9.947062531969607 5.17984392505423 10.0 9.988843979079922 10.0 8.688269776424232 9.907020857650641 0.0010 0.0010 0.030413218327784305 9.93275315725889 10.0 9.968078768460327 10.0 10.0 5.654648673417748 0.0010 4.821927877015639 4.660568624528948 9.934714294465143 9.856274764803352 10.0 0.0010 10.0 9.716598656957487 10.0 5.358639511352841 9.986375215957864 5.0810326396203305 4.571576014614019 5.231656309538971 8.33806978934939 10.0 8.775092433233342 7.37264585372082 9.94711799702284 4.756387782560731 0.349882556008236 0.0010 0.0010 9.435790528929344 10.0 10.0 9.623575825843393 
0.0010 0.0010 0.0010 0.0010 0.0010 0.0010 0.0010 10.0 0.0010 10.0 10.0 10.0 10.0 10.0 10.0 10.0 10.0 10.0 10.0 10.0 10.0 10.0 10.0 0.0010 0.0010 0.0010 10.0 10.0 10.0 10.0 10.0 10.0 0.0010 10.0 10.0 10.0 10.0 9.397554423587668 0.0010 10.0 10.0 10.0 10.0 10.0 10.0 4.233439305315765 0.0010 10.0 10.0 10.0 8.772931833023593 10.0 10.0 9.513377307543367 1.4395068501252732 0.0010 10.0 10.0 10.0 10.0
[truncated: 383,204 more chars]
