# Supplementary material for: A Pareto approach to resolve the conflict between information gain and experimental costs: Multiple-criteria design of carbon labeling experiments
Source: PLoS Comput Biol. 2018 Oct 31;14(10):e1006533. doi: 10.1371/journal.pcbi.1006533 (PMC6209137; doi:10.1371/journal.pcbi.1006533)
Supplement: S1 File — ZIP archive containing Pareto scatterplots for 3D- and 5D-MO-ED scenarios and scripts to reproduce Figs 7 and 8. (ZIP) [file pcbi.1006533.s007.zip › Scatter/Scatter_5D_CNMR/variables_SMPSO_FCNMR_2_iter_1190.txt]

9.939503343081764 6.143347625967436 0.031396907967327733 0.004658218002269494 0.001128017955804637 0.0010266835895508314 0.057656180312379124 0.6532832294378057 0.0011063467459599043 0.0010 0.3146735489927246 0.03729680475818988 8.558789528748283 0.26551533087761037 4.071575752222845 9.198232808280682 9.957774407784873 8.371904553146237 4.941242713938268 8.708776185446485 1.3112929904093256 0.0010 1.7067554218658878 9.90237381436669 1.1464334198897443 9.582862042185496 0.06198474834094814 0.35592830189402935 0.3705754762799449 0.005027364817935087 2.9542772977147616 4.9568325852194715 5.000500000000001 0.358495334621721 0.007493464917610826 0.0638328716612726 2.1999078515159747 0.03983985850860524 6.177710154437343 1.5436555502610867 0.37161868069325976 6.33186404893206 8.178825908539967 9.126498606278522 1.8896698781524552 6.454269777325697 6.384318895567996 9.86797350233003 3.0576389538160433 5.000500000000001 4.724064987115485 0.06228733179201118 2.2097235242454225 0.16576400510319392 0.08733611252523046 0.020060720598056272 8.214534350317996 0.0010 9.986277863426121 2.447067941584404 
0.0010 0.0010 0.0010 0.0010 0.0010 0.0010 0.0010 0.0010 0.0010 10.0 10.0 10.0 10.0 9.33132380295545 10.0 10.0 10.0 0.0010 10.0 10.0 10.0 10.0 9.069512530481049 9.003055743756558 10.0 10.0 10.0 10.0 10.0 0.0010 10.0 10.0 0.0010 10.0 10.0 10.0 10.0 10.0 10.0 10.0 10.0 0.0010 0.0010 10.0 10.0 10.0 6.7787334809289295 8.741425446604882 10.0 2.2218462400610317 10.0 10.0 0.0010 0.0010 2.898401143955816 6.326864640576716 10.0 10.0 10.0 1.008302861874606 
9.97926879824935 5.9528393035688465 0.0301703070801716 0.004965604910617334 0.001031183382678275 0.0010 0.0010 0.7985895656130527 0.001432684738647063 0.0010 0.0010 0.0010 8.164614673038134 0.0010 3.48737618561169 9.229194533248826 9.95935225137852 8.533279158164216 4.479044428208881 8.104651673839056 0.9629681982490776 0.0010 1.3207885590911745 7.959983780689668 0.7695498802369349 9.03325776454718 0.0010 0.03591505669863171 0.14416343427751688 2.207123907183413 2.7408677117283258 4.4801395263129224 5.412095257560708 0.02086515658549759 0.0010 0.0010 2.241463413886906 0.012246711367588148 5.547158651045647 1.3299951609633152 0.05098854060508806 6.788475234959441 8.47325721649685 9.160707543184266 1.527428351750823 6.579839453921045 5.696722539201692 7.438089052419723 2.6172445976354552 4.7120144797851795 4.9422711630060405 0.0010 2.572719840292048 0.13108876733758557 0.05106777541593932 0.023028228405299007 5.463602625876918 0.0010 10.0 2.052063168446289 
10.0 6.32435578657733 0.06417261467422547 0.00399623378868196 0.0010 0.0010 0.07233579049365892 0.0010 0.005659333637140899 0.0010 1.9095053572620548 0.0010 9.320773425255924 0.0010 3.541067671633158 8.7419619967564 9.791573862706226 6.639060596040566 3.017451345490242 8.048698389133229 0.0010 1.9616000185574785 0.9352601158949403 10.0 4.50055 10.0 0.0010 4.50055 4.50055 0.0010 2.838725306453472 4.474150346824092 6.078077196927769 2.248769533137675 0.030832211041822433 4.049894719898565 0.31630715072017956 0.0010 6.051694374944456 1.1847511113635916 4.421084265271585 7.595405294769112 5.500450000000001 10.0 1.7473353799040088 7.003069128351653 6.609516245439545 9.650812078996408 2.446120186403918 5.6608146197587885 3.9620342766833616 4.50055 1.7791657673831374 0.17724672783236456 0.0010 0.0010 8.822907678117492 0.0010 10.0 1.6701708679925251 
0.0010 0.0010 0.0010 0.0010 0.0010 0.002628086189071236 0.0010 2.0650989556767563 0.0010 10.0 6.978995938232752 7.752898841279459 7.20038666956019 10.0 10.0 9.830822185652073 10.0 1.0876284182431224 9.992279277329224 10.0 8.822727905104058 9.967054019694107 2.874565971223583 1.6707608909952931 6.897534950634293 10.0 10.0 10.0 9.97673867376668 4.608050631555707 7.267001670724193 9.977335515327674 0.0010 9.602445003468704 10.0 10.0 9.903147638979501 9.986495782216574 9.078892698790238 10.0 10.0 0.0010 0.0010 10.0 5.725018812587743 7.948376738522715 10.0 4.975362431444843 9.677238079329225 7.410641862710496 10.0 10.0 4.1813722053010265 0.011436777782040441 0.0010 0.0010 7.532063544457291 8.956506532891328 8.690032932063431 7.981480509913517 
0.0010 0.0010 0.0010 0.0010 0.0010 0.0010 0.0010 0.0010 0.0010 10.0 10.0 0.0010 10.0 10.0 10.0 10.0 10.0 10.0 10.0 10.0 10.0 10.0 10.0 10.0 10.0 10.0 10.0 10.0 10.0 0.0010 10.0 10.0 10.0 10.0 10.0 10.0 10.0 10.0 10.0 10.0 10.0 10.0 0.0010 10.0 10.0 10.0 10.0 10.0 10.0 10.0 10.0 10.0 0.0010 10.0 10.0 10.0 10.0 10.0 10.0 10.0 
0.0010 0.0010 0.0010 0.0010 0.0010 0.0010 0.0010 0.0010 0.0010 10.0 0.0010 0.0010 10.0 10.0 10.0 10.0 10.0 10.0 10.0 10.0 10.0 10.0 10.0 10.0 10.0 10.0 10.0 10.0 10.0 0.0010 10.0 10.0 10.0 10.0 10.0 10.0 10.0 10.0 10.0 10.0 10.0 0.0010 0.0010 10.0 10.0 10.0 10.0 10.0 10.0 4.393540176407372 10.0 10.0 0.0010 0.0010 0.0010 0.0010 0.0010 10.0 10.0 10.0 
8.869299255725789 7.82441279787383 0.14093656632140805 0.004729561966545125 0.0010 0.0010 0.0010 0.19427989373305277 0.08772655807455679 0.001000000000000334 0.5149475447529692 4.436604766906048 9.188883154712629 0.001000000000000334 2.2415567538265853 9.206216716235971 9.708080317269907 7.143404103233026 3.9645035956220367 9.023500187870335 1.5023627525111092 3.0479061386681687 0.001000000000000334 10.0 4.694074628772263 9.50005 1.2354528404588914 4.081490867658925 4.374767942551434 0.001000000000000334 2.3920159879315577 4.0180923846634 7.2592714899630915 1.062150816612105 0.9833348580380887 2.597720833537294 0.001000000000000334 0.001000000000000334 6.295023507249469 0.001000000000000334 3.615733042651393 8.685903976138132 5.306925371227737 10.0 1.3660956769887802 5.0005 6.1345156077498295 10.0 1.3804600601156611 7.03776688132695 3.825496138320365 3.2965920102069424 1.914389237324627 0.0010 0.0010 0.0010 8.826592450364245 0.001000000000000334 10.0 0.12348684000490628 
0.20574885804493293 0.9657105183438945 0.004671345841662806 0.0027410607780150326 0.001966240583021422 0.0014784257802380766 0.9603124569537829 0.18192559571889966 0.0038337130722436545 8.759100713790748 6.235366440789031 5.154087880581804 7.793178074868691 8.314903119076192 9.198322595882951 9.950043547657458 9.962209846679077 4.400322265361494 9.31780409622897 9.88086754849762 6.632580450183454 9.190659941069466 8.299755905338218 6.390818846844445 9.436760193352164 9.384460061997187 9.744185319125327 9.278319594234427 9.385044126636869 3.9571781470707297 6.833999051522547 9.799637706264717 7.1480756215800465 9.545215110500513 9.326434413540953 9.6566278961729 9.573828319099434 9.59269330448752 9.707329767135237 9.085654342433372 9.907143389989283 0.37419352785945237 0.2467494127047929 9.938351284752056 6.470770695476643 7.737721797348561 6.5856182756217 6.48954870473972 9.736051398681976 1.788525087003419 9.637818655855508 9.525418874611871 0.766167556374322 0.11153916294452379 0.5015430399171383 1.445535837738051 1.48328966130138 7.017927449238362 7.0004154926929765 3.3217606247139893 
0.3030088545226124 4.796606716414373 0.0010 0.0010 0.0010 0.0010 3.4837700640333162 0.0010 0.0010 0.07728661879411394 3.5595107444027745 4.260427910562898 9.184391663797228 9.325796407251023 10.0 10.0 10.0 4.209311605883898 7.542860328039097 10.0 0.0010 0.0010 4.192290913092684 7.761375144027925 8.826805465816607 10.0 9.493590807495046 9.597319711004353 7.160424839877674 2.999055652020096 2.616966388320553 10.0 0.0010 0.08219267664455686 0.9821691106736727 9.520314083690618 7.166389800205209 4.539421221249376 10.0 4.083166514285429 5.100498522254672 1.106085551420706 5.030650986289822 10.0 5.0545393247771555 10.0 10.0 10.0 7.96024133647921 0.0010 10.0 9.626658049854763 0.04886960485031489 0.0010 0.0010 0.0010 10.0 9.66418214992104 9.934140542579799 0.0010 
0.24709932068410062 7.7087757409243975 0.007497062698979061 0.0010579274145686886 0.024352162383093595 0.004697441228853022 8.464204221151581 0.3032702964428382 1.2076266669026634 8.791542656265335 4.745344957864742 8.791542656265335 8.791542656265335 1.122315835939261 0.9210256448032184 8.187390645893336 7.433228249198785 1.209457343734665 2.2059052460342503 9.726700081327511 8.791542656265335 1.2094573437346647 6.958304071189875 4.61773254200439 0.8078045669461591 9.793123031417316 9.992346956377864 9.99777352078767 9.983659238021804 0.7597887340975663 9.30171991378918 9.925788207982597 0.740647843497291 9.049888685628382 9.141888165728396 9.7459674737364 2.0285270160000595 4.6401461868093286 5.5320281740754975 8.594272380000037 9.425654786136592 8.250942290258253 0.4185413902336413 9.82709503729349 1.8817018696869443 1.0987903988282652 9.124715624532767 0.945411237145951 9.648167150281443 8.814887383250209 8.43466871056638 9.991159134890962 6.292924146183978 0.7579960731248416 0.18263166005362738 8.802033504417759 8.759924598234655 1.8789354047734965 1.1689313476143466 0.885848962144727 
0.0010 10.0 0.0010 0.0010 0.0010 0.0010 5.338314078959582 9.04506830923042 0.0010 3.8136245811313136 3.871069881144881 3.775884436906394 3.616032846076865 1.7710001069830805 9.896693047820026 10.0 9.897249039611474 6.657105431200588 4.595165812806571 10.0 0.0010 0.107517869999322 10.0 4.3665952702716195 10.0 9.022703224426438 10.0 10.0 10.0 9.318005966223108 4.288242955737773 10.0 0.0010 4.864775915789678 2.435191946100354 2.1866117027246483 4.894981560261175 10.0 0.2920636477727454 5.260619211375404 10.0 0.0010 0.0010 10.0 4.809344403295062 1.5990611278918099 5.8691151705374915 9.662968550211682 4.931102937115225 0.6016642517192761 10.0 10.0 0.0010 1.2470553700958165 0.0010 0.0010 2.8049446882591695 10.0 0.0010 7.8371027160956945 
0.012200037646400217 0.0010 0.007596986964871875 0.0010 0.0010 0.0010 0.0010 0.0010 0.0010 9.955128302763361 10.0 10.0 10.0 10.0 8.226194052882853 9.720778332767134 9.901676390588854 5.164735449627252 10.0 10.0 0.669711234887294 7.589335348043502 3.7103858984977127 10.0 9.420141404458775 10.0 10.0 10.0 9.705799413883819 3.9408867094886952 10.0 9.878458243394041 9.5348751931825 10.0 10.0 10.0 10.0 10.0 9.437993860446069 10.0 10.0 0.0010 0.0010 10.0 8.459034523679634 4.9982909174151935 10.0 8.213993387476256 10.0 10.0 5.408028712931387 10.0 0.29447900982963726 0.0010 3.6114535632140843 0.5043462282302107 0.0010 8.70288086140088 10.0 10.0 
0.001207849359138956 0.0010 0.0028711556745831365 0.0020649411733994157 0.7172870860577374 0.004038853463578351 0.0010 10.0 0.0010844369948871907 0.001000000000000334 10.0 10.0 10.0 0.0010 3.0531783099556433 0.7501674561662135 10.0 5.2151854465612075 10.0 9.509490454437039 6.046312299819988 0.0010 0.0010 0.0010 0.0010 10.0 8.125152830515265 3.7487495362099237 9.812741684942248 10.0 10.0 3.7486493381384824 7.522253991228737 10.0 1.2433125620079544 10.0 10.0 4.1841892373607505 0.8221039714179259 1.5503846917677047 9.750737932109876 0.1211053352014533 0.26875081081401464 9.9975355482198 10.0 0.0010 10.0 0.0010 0.19345528788195754 10.0 1.2713094587280072 9.877669446038917 10.0 0.8656197689232901 0.0010 3.4798939983985187 10.0 0.5850197034964957 1.160075812511307 0.001000000000000334 
2.9067063569979203 8.480900995582678 0.0010 0.0010 0.0010 0.0010 0.0010 6.816466959972738 0.0010 0.0010 9.642684175031107 4.743728983411069 0.001000000000000334 10.0 10.0 10.0 10.0 0.001000000000000334 9.853370447178762 9.987686859468893 9.501270045326224 5.723476297683707 9.692126005997903 9.606118225704824 9.797571252276985 10.0 7.0372927236706175 6.862385171877978 9.609743797823915 6.865683065709623 10.0 10.0 5.299509332084155 2.639754476959932 2.500219312758367 4.131390610078948 0.0010 9.227649530728483 5.066661765586469 1.1628909180342042 8.150468502149703 0.0010 1.224624230338974 10.0 10.0 9.227804084540765 4.840957170676684 9.438837625228663 3.556090057388915 10.0 2.419335737674076 9.949157904389768 0.0010 0.0010 2.6337679717905145 8.344396520286015 10.0 5.000500000000001 0.16939703206035084 7.115203273800104 
0.0010 0.0010 0.0010 0.0010 0.0010 0.0010 0.0010 0.4166228703522132 0.0010 9.796516703277199 10.0 3.5459169867781632 10.0 10.0 10.0 10.0 9.888952314853581 0.0010 10.0 10.0 0.0010 8.245646801222449 10.0 10.0 3.0543080763740593 9.170184066020909 10.0 10.0 10.0 4.521712147746061 5.071939733079823 10.0 2.6459032175412944 10.0 10.0 10.0 10.0 10.0 4.517685971401066 10.0 10.0 0.0010 0.0010 9.368606745386336 8.745524012002305 6.426213249242081 10.0 0.0010 10.0 0.0010 10.0 10.0 0.0010 0.0010 0.0010 0.0010 2.950102723188253 10.0 10.0 10.0 
0.0010 8.481315617863785 0.02800271846336409 0.0021686892869690437 0.007148560935802584 0.0010 8.35092107157096 0.4932571280674536 0.6384880088397311 0.8664268472209873 0.0010 0.0010 1.9761707881249722 1.6296236075749468 8.448287734985689 8.759314654834823 9.18017522352736 7.750972551664847 1.9570817733777575 9.837974294090634 3.5866460665314404 2.123431188297713 2.2971598831452185 2.616962106329514 1.422662207102463 6.597403605522838 9.89695916806179 9.941113805401923 9.790389844279856 7.271234098938518 0.0010 9.887684122113884 5.594837997060321 1.9968008186187993 8.399348347534193 9.6608559499378 2.1909021662412838 8.595446883801968 9.965979103849682 3.152777846559839 9.911874022004774 1.1574418038772118 0.3267683222792292 9.338266944780601 3.033134144382054 4.036471078874531 3.7808434977101397 10.0 8.198814891987567 3.6717571263279556 10.0 9.886358999834988 1.0634528158749759 1.3666998842096105 4.675784289738182 0.5339290533994239 5.153355636083788 4.2224135734235295 10.0 6.539510558530045 
0.0010 10.0 0.0010 0.0010 0.0010 0.0010 0.0010 0.0010 0.1716239640990326 0.0010 10.0 10.0 10.0 0.0010 10.0 10.0 0.0010 0.0010 7.828281458291195 10.0 0.0010 10.0 0.0010 10.0 0.0010 10.0 9.888987408068681 10.0 10.0 10.0 10.0 9.87608247506415 10.0 1.326825519402739 10.0 10.0 0.0010 10.0 0.0010 10.0 9.920177788009749 0.0010 0.0010 9.926900977746756 0.0010 0.0010 10.0 6.110207415080719 10.0 10.0 0.0010 10.0 0.0010 0.0010 10.0 9.788928113598654 10.0 0.0010 0.0010 0.0010 
0.022160730533703724 2.8704295812141023 0.0010568660513528543 0.004467069002626993 0.0025066448692583126 0.001004168937602405 1.5676192043373725 0.13258532756092611 0.0010887932147368034 9.695586550370269 6.336258011990056 7.1798169644702785 1.4551352856341107 8.839340932254096 8.755858164031455 9.999141305286544 9.999898111937805 0.44209247728170964 9.734561023768487 9.994728190397604 6.5324195287784805 9.900516958853512 7.529334637998377 1.549335017376894 3.509642729053222 9.924890064002177 9.978816383341163 9.978430215726046 9.978193661087744 0.2990695043791601 0.33441514394912564 9.978458026681297 2.9223674650201277 8.731620468955397 8.647591236188102 9.963460952417412 1.324524509211195 9.800257293952555 8.410531039398123 1.9228875508951109 9.97874761280365 0.18318498333469335 3.2855985134081993 9.886681514299555 8.806289110208002 8.894179083347167 9.121491714984723 3.9305498310933604 9.96584080931269 0.6800532511690336 9.948432055040293 9.97807032723249 1.060619928963831 0.008324132750128058 0.018297515424313075 7.394249403378309 9.118512561763453 9.074169924502975 6.467715236546423 6.969207189523197 
0.0010 0.9436112849429801 0.0010 0.0010 0.0010 0.0010 0.0010 0.0010 0.0010 10.0 9.520861533465354 2.766670882386346 10.0 10.0 9.323483582442934 10.0 10.0 5.944548063253613 10.0 10.0 10.0 10.0 9.356851319123928 10.0 10.0 10.0 10.0 10.0 10.0 0.0010 0.0010 10.0 6.358802562254717 9.205981672223235 10.0 10.0 8.489125982728918 10.0 10.0 9.884776204585897 10.0 0.0010 0.0010 10.0 10.0 10.0 8.118171088196595 10.0 10.0 0.0010 10.0 10.0 0.0010 1.285288392228686 0.0010 9.503852838043896 6.5937152782800075 10.0 10.0 0.0010 
0.0010 0.0010 0.0014675898258871406 0.0010 0.0010 0.0010 0.0010 2.7385302482814744 0.0010 10.0 7.866873053809135 3.736850396147277 9.847767835447685 10.0 10.0 10.0 10.0 0.9546366788526116 10.0 10.0 8.26032984927379 10.0 4.567408404975674 4.296154480219353 6.407662285063152 10.0 10.0 10.0 10.0 2.429048234811414 7.736660696343998 10.0 0.0010 8.299339793124695 7.981201211896366 10.0 8.455143359676935 9.54645326592046 10.0 7.152622401157372 10.0 0.0010 0.0010 10.0 8.584656420958323 3.987288345992885 4.269829716477036 5.347005263890113 9.962102660453079 3.765130631000896 10.0 9.998489108477509 3.905175164970986 0.0010 0.0010 0.0010 8.885950342329775 10.0 10.0 2.6576025528380596 
0.0010 0.0010 0.0022607322419230204 0.005322193671052862 1.5927086886730835 0.011126683617850224 0.0010 10.0 0.001487907974082017 0.0010 0.8885240028518053 10.0 4.6213054625104 0.0805236459736065 10.0 3.56488227697994 9.999391626929354 0.0010 10.0 8.535025682249731 10.0 1.2709324789618583 5.829795952875045 3.624066215651297 2.89450155530914 10.0 9.611874874371413 9.798737038714027 10.0 10.0 10.0 10.0 0.0010 10.0 4.458683497613046 10.0 1.129181962552516 5.0005 0.0010 0.0010 9.971432492810553 6.522106785914329 1.850143094770766 9.993852501176438 10.0 4.713660226493135 10.0 0.0010 0.0010 10.0 0.0010 10.0 6.02843430958889 5.000500000000001 5.000500000000001 3.486034222307065 9.963932660510096 0.0010 5.9832285885893235 0.001000000000000334 
0.043033614293385945 3.49743410356912 0.006001041291071323 0.025270543292910955 0.02478831633540886 0.0013346340024147161 2.0179566355962137 0.127641607489143 0.0012105593945488558 9.62557884665278 9.9363843364807 5.0005 5.7301661725408835 9.145483599612833 5.0005 9.989414478202512 9.936181415515305 1.9955453840519541 8.791795648032922 9.939776890077969 8.82840158098014 9.802910582069563 10.0 10.0 8.338536736468704 9.855869336885544 9.976988352430059 9.982202505045652 9.93792220811339 0.0010 5.0005 9.801180653193923 2.317615854470387 8.00235974669066 5.130932160689726 9.707635744588094 8.816267458395002 9.457548205329992 9.015359851620351 8.943619341299312 9.959142618885485 0.35753377695994365 0.07029320486360961 9.967374927416223 6.540272819384446 4.563982779390845 3.8004191537036083 5.7387635802871335 9.920143357140343 1.8976623546339169 10.0 9.963171450857029 2.098967405077014 1.2304790799373935 0.2441243583574071 5.000500000000001 5.0005 8.1409051457923 8.72216190034581 3.144177309613444 
0.0010 9.512738969622013 0.07091934094581862 0.0470229761696464 0.005807898047644369 0.028892421155377046 7.69940952585806 1.1066910330504942 0.6955169581267083 1.695834771534107 6.0369066355652325 1.340400666561358 2.0577146138992903 8.445855425331212 9.052269620656578 10.0 9.881834504760125 2.3336656739120043 9.452584718692956 10.0 7.4727113856428575 2.4073394221488167 9.62001807768214 7.689208465525398 7.770040278640851 9.619453458565431 10.0 10.0 7.864090113390963 7.035989029440731 1.5171137490454543 8.422090262633695 2.2436271116617124 7.268739076272039 0.5023949780482431 9.207667261384412 4.755070444990308 1.966923720708404 7.176172924159421 2.8759628084607174 10.0 0.0010 2.175184738415379 9.736702581015457 4.263507780990108 5.0005 2.2644447834559287 8.601897970063469 6.257697623544137 2.415194152530506 5.5515116878530835 8.866209895171558 0.11803207681920838 0.3405018106546337 2.031422279522981 2.101955267118131 9.421378543279406 5.897423258862494 6.401335639486734 6.921549623598285 
0.11902224611190262 3.744349998115 0.001392111392083272 0.002555685937765554 0.003884916155036361 0.02006277884679334 2.975568954853296 1.0909586794586597 0.043912782134041504 7.116985788672509 6.776614880282754 6.421814486467085 5.467647161789368 2.9409494896845256 6.260226752258705 9.504239078335267 9.860507260373335 4.277618131891388 7.083044752254885 9.94830366954003 2.2885979886043257 6.328197838224584 3.044330067335777 2.92430063519391 5.164047598916616 9.899532441088363 9.917869306670672 9.822841447835204 9.782847910313349 4.403396991131619 6.057599387405018 9.994029661058002 5.0005 6.4737490583351205 9.924578227018019 9.444384219908224 5.438401123302396 9.661713681491673 9.599341537100772 6.322670134230486 9.534152975179019 0.9553431915786386 0.20280805090569964 9.730124769740673 4.370584746040816 6.80599876168867 9.657657281382026 4.812355053975862 9.617023235048574 6.949072348135349 9.32579276768055 9.151362849869384 5.515791017171112 1.5605938733050837 0.191240619026391 6.956131036434866 3.643979263661892 8.425707589459693 7.138143536310208 3.200422333612029 
0.0010 0.0010 0.004081474278287328 0.001032214427424563 0.0010 0.0010 0.0010 0.4967507501926632 0.005208179891931412 10.0 8.840992747325352 0.7781168086225669 7.745963672303838 4.459740267083597 10.0 10.0 9.927923955860951 0.46202397762928094 9.50005 10.0 3.9408073539626622 10.0 10.0 10.0 1.0774009555375796 10.0 9.986440848021136 9.840618333512596 9.990105869942212 9.170652640190298 1.0577614781788123 9.904596899419163 10.0 9.385095898040447 9.50005 10.0 10.0 10.0 9.75082203433772 10.0 10.0 0.054162149149735765 0.013906983431713399 9.55926236759878 9.024210336463652 10.0 10.0 10.0 10.0 0.07020774007455491 10.0 9.967996678669715 0.0010 0.3241326540302892 0.3037423004963021 0.50095 10.0 5.755583722677313 9.519337882364047 8.941095234392147 
0.039741139502553396 4.689909608234828 0.012693663070012323 0.10154412136789222 0.050504745899751666 0.0902645206399536 0.0010 1.7375838653388924 0.6111523967565777 7.50168851404505 10.0 5.348316994964559 6.2549899880718165 10.0 10.0 8.604215856783618 9.748311774891759 0.0010 10.0 9.742177534606725 8.075862773540624 9.980380028956287 2.153387683494001 0.001000000000000334 5.50045 5.0005 9.747785314378834 8.303528984271944 8.497609595892536 3.10949895602245 5.555535598132702 8.364561610344698 7.352916479636662 9.69933652649859 5.50045 7.8452991122482985 9.861138240992727 7.509972947310104 9.859759965779693 5.50045 9.773045266480361 0.37709032373243984 0.5748715506686977 9.961394261387486 2.9206167042208446 9.146783570397451 3.64069573803305 4.386918817697985 10.0 1.0976710385871642 10.0 9.764300729065598 1.9119099007341918 0.0010 0.8967477995531583 1.151355605166343 10.0 10.0 5.50045 0.6579506868441918 
0.009119331283743438 0.0010 0.003743123650597165 0.0010 0.811285929945468 0.0010 0.0010 8.476875420692364 0.0010 0.0010 1.7989987903800775 6.536051762052937 6.890124968358536 0.0010 10.0 2.1498461159079496 10.0 4.16961672959977 10.0 9.207109960679578 3.069424742328485 0.0010 5.117510028617205 10.0 2.3464302406277335 10.0 7.372772536712488 1.3994955553325668 10.0 10.0 7.905567524379173 0.6660483960814814 10.0 9.014803557924523 0.0010 10.0 10.0 3.46098394293894 1.0631801319498622 0.0010 10.0 0.0010 0.0010 10.0 9.76846405121511 0.0010 0.0010 1.666098559658284 1.0192387786688486 8.013868816593256 2.3497255605191736 9.922306759560296 8.11298372291279 0.0010 0.0010 0.0010 0.0010 2.449854226931585 1.2265558422312277 0.0010 
0.0010 1.277093406546725 0.0010 0.0010 0.0010 0.0010 1.8115691960844051 0.7033878819886968 0.0010 8.389582617623045 6.434551092876118 5.346027752265942 8.724522684286462 8.273667352272405 9.822623227830531 9.991925310691892 10.0 4.430757167186893 8.723613453101583 10.0 10.0 8.723643321394086 10.0 10.0 9.816053684724466 8.723682593248302 10.0 9.694184336325817 10.0 3.197111477254677 10.0 10.0 5.543961818183143 6.516288007172168 8.723753626114025 10.0 8.723964524639573 9.729355321843475 10.0 8.723773944223334 10.0 0.0010 0.06797907727554436 10.0 8.72382856654042 8.46975100628982 10.0 10.0 8.72361439899231 1.3421188401117545 10.0 10.0 0.0010 0.0010 1.2773977529715426 0.0010 7.350223065711833 8.723881288340365 8.72389595130865 8.098808132587973 
0.0010 3.0838889389698343 0.0010 0.0010500368371612581 0.0010 0.0010 5.365032556290712 0.0010 0.0010 5.757951272043062 9.877512828569467 7.357624270455721 2.4084343974998337 7.486111132300246 9.651621304543184 9.98420585796679 10.0 0.0010 7.510192672193523 10.0 5.744480185771096 5.244577161873642 5.337236683351645 4.056531274496394 9.938222976211845 4.421989274867163 10.0 10.0 10.0 10.0 4.965396747050133 9.923620568823964 4.351361988495303 10.0 4.09803479710332 4.908771466203994 8.111511509256516 9.369352234293139 7.483817012979616 9.345337151636016 10.0 0.13624115608968476 0.6795924435290879 9.738275036037276 4.256507468050536 4.495040112587908 4.522333216744234 5.328394217495408 9.934035029581803 2.7315960009668583 9.392299979809422 10.0 4.968442234127365 0.015902100240997374 5.3606636474633005 3.8572984368530334 5.700008225194805 5.462266076051717 4.008007061950763 0.0010 
0.030834185748351197 0.0010 0.0010 0.0010 0.0010 0.0010 10.0 2.7605287966150227 0.0010 0.0010 0.0010 0.0010 2.1558471438202433 10.0 10.0 9.697283286031983 9.923188915620287 5.0902418430132474 10.0 10.0 0.0010 10.0 10.0 8.03754962115106 0.0010 10.0 10.0 10.0 10.0 10.0 10.0 9.585613385391817 10.0 0.0010 10.0 10.0 1.336046332408181 10.0 2.6273290567840912 10.0 9.941953593045183 0.0010 0.0010 10.0 0.0010 6.019401891897365 10.0 10.0 9.635749324286357 6.268625759430895 8.960437695875433 9.846548480863396 1.6103812111585478 0.0010 10.0 0.0010 0.0010 3.904296324364594 10.0 10.0 
0.0010 1.5222124407894295 0.0010 0.01558889234352203 0.0014430423643653936 0.0010 1.4792664449439097 0.09952487711028679 0.061533273888985704 9.560265738219185 8.421187229957596 5.570370455944927 5.7936197905210935 10.0 9.746282560857505 9.994538740914198 10.0 5.799048315089294 9.689638822402676 9.953459641661574 10.0 10.0 7.861654533027256 10.0 10.0 10.0 10.0 10.0 9.987542213506183 0.08469171895517924 1.8590936753850078 10.0 1.4752633241104922 9.414515994793314 9.189264924810889 10.0 8.26214899038819 9.587652277186736 8.286300837319187 10.0 9.95690682682411 1.1764191578999037 0.09262672138508868 9.99142115453543 10.0 9.558260800173965 5.174650152560158 10.0 10.0 0.029076825505624848 9.98049978226976 10.0 0.029768889939635557 1.0611972447989362 0.13650907021086844 5.866432787633505 9.361887108186233 9.545449184127872 9.586186903294136 4.182501202824314 
0.0010 4.1621717900903015 0.0010 0.0010 0.0010 0.0010 3.3725774726179374 0.0010 0.38127052898807257 4.993105229690892 10.0 0.48403223974923737 4.330691547955372 10.0 0.0010 10.0 10.0 10.0 10.0 10.0 10.0 8.632681519265242 5.275454320464084 0.0010 5.233948076592996 10.0 10.0 10.0 9.643816200318458 0.0010 7.063204640237676 10.0 0.0010 0.3563091542990078 7.942973843602749 10.0 0.0010 0.0010 7.4663144524468645 10.0 10.0 0.0010 5.290701291696019 10.0 8.698624913333937 10.0 10.0 10.0 0.4359755414697263 4.664847311154656 1.701582080208164 9.642153605605607 5.827665950305448 0.0010 0.0010 0.0010 8.529318257199808 9.852367082497366 0.0010 10.0 
0.0010 0.0010 0.0010 0.0010 1.092282959606829 0.0010 0.0010 8.20510679146857 0.0010 0.0010 0.1020444608965132 8.612635266287185 7.918655004179634 4.045643730065163 4.78484539929985 5.0005 9.998853412751567 0.0010 8.890312550152945 8.962365361300991 4.778811625204534 4.768226250461654 4.597050157782683 4.690757698456345 3.779389360143681 4.687530621551002 9.374922633077002 9.39737915328519 9.024283689994075 5.384504963423405 5.165388934343646 10.0 5.350195869065921 4.918432420947851 9.595683217657793 9.271901184263323 4.6263661818717825 10.0 4.742911708321288 4.626495819047171 8.66407271047018 0.3618423386428356 1.0065082276553043 10.0 4.826064633274136 1.5508953594702062 10.0 4.763527098295269 0.3708298236613725 9.970196474380682 4.831851510049744 9.988982352008758 5.000500000000001 0.6722612169346127 5.4448737590500045 5.299898022608254 5.184299119242574 4.9171633103586325 4.554382989162366 2.681497132620877 
0.0010 0.0010 0.0010 0.0010 0.0010 0.0010 0.001000000000000334 0.6198117538899381 0.0010 9.678593488348369 10.0 5.958268019055669 9.56878459311084 8.202141784510815 10.0 10.0 9.948933898269399 1.5013768421802602 10.0 10.0 3.618135825523326 8.384046200332024 10.0 9.917858810764598 7.679137436480756 10.0 10.0 10.0 10.0 0.0010 1.5619269663791568 10.0 9.925025891707957 10.0 9.760628180537397 9.842177060145037 9.431228892770402 10.0 10.0 10.0 10.0 0.0010 0.2043721414325662 9.706251483711858 8.224422464963338 8.106810055486996 10.0 4.2797051329096885 10.0 0.0010 10.0 10.0 0.0010 0.0010 0.0010 0.8032712187709325 3.843139022502569 10.0 10.0 8.209086908878955 
0.35259541688093965 6.717928904003671 1.9025304105435312 0.0010 0.0010 0.021198715991227277 0.0010 10.0 2.9133376273652223 0.0010 10.0 10.0 10.0 3.5071965981348576 10.0 8.997261296468942 7.10965385742024 0.0010 7.967706763523412 10.0 5.975958203352365 0.4805500150231934 10.0 10.0 0.0010 0.0010 8.973750409219695 10.0 9.106666117334015 0.0010 10.0 0.0010 5.217768807093314 0.0010 9.131997479922171 8.263117805466193 3.555739580835179 0.0010 0.0010 10.0 9.133697418424909 0.0010 0.0010 7.964219931688716 10.0 6.974923881294116 7.109786847424614 8.07766391737149 2.5416937550645473 10.0 1.5711486995337642 8.45816229757029 0.0010 0.21186915655059696 0.05583036380119921 0.0010 0.0010 2.7334974737649853 4.1215772954297565 5.634841424678672 
0.0010 0.0010 0.0010 0.0010 6.5564194374014075 0.0010 0.0010 10.0 0.0010 0.0010 0.0010 10.0 3.999139763197315 0.0010 6.041942335920233 10.0 10.0 10.0 10.0 10.0 10.0 0.0010 0.0010 10.0 5.264761793509602 10.0 10.0 0.0010 10.0 10.0 10.0 10.0 0.0010 10.0 0.0010 10.0 10.0 10.0 0.6224352621739517 0.0010 10.0 0.0010 0.0010 10.0 10.0 5.269165077824432 0.0010 1.1102905924729454 0.0010 10.0 0.0010 10.0 10.0 0.0010 0.0010 0.0010 10.0 2.0273782678649446 0.0010 10.0 
0.004580325128959575 4.284454084837751 0.08294102486784583 0.0032308905155909 0.0010 0.0016426957052777483 1.1815790113673774 0.0010 0.030987773003672017 9.135911765737184 10.0 0.0010 9.930160233987586 7.78125535559149 5.189805847624435 10.0 9.528353969399241 7.118597837683309 8.62488610776243 9.932073213742145 5.7214246531978645 8.904554239639436 10.0 7.914487275284948 10.0 10.0 10.0 9.981361100039363 10.0 4.300220135631276 5.000500000000001 10.0 0.3128283897908341 10.0 10.0 10.0 8.934473271710623 9.325987810471766 10.0 9.013201756098166 10.0 0.544774867936683 0.01662607600304694 10.0 6.572735342092978 8.249588008217286 8.629081001717935 10.0 9.886909360528463 0.12378629384015111 10.0 9.977214758292059 0.0010 0.5069118709257352 1.19632931876673 10.0 5.0005 5.430068108519411 5.55167258355357 0.2559088223185459 
0.0015805747619651966 1.6813894700537881 0.0030069364614792866 0.003272840271283195 0.002553129525782164 0.005273087308907586 2.8374414329965667 0.0010 0.0010 10.0 6.0282122478649365 10.0 0.0010 10.0 7.512014909685501 9.90774783719412 10.0 1.8413674638961215 10.0 9.94306771490422 9.778269810947616 2.7306616006508984 9.638046763720226 10.0 10.0 10.0 9.995157564923417 9.97967219207667 10.0 0.0010 0.8950700976254091 9.832234761146982 6.511006691176474 9.370938950633104 3.9726702188205234 10.0 8.209827109660802 5.911777494941778 6.10279992377738 9.333948980675858 10.0 0.003390555550970241 0.2840483451943277 9.607787339624792 7.040223848152638 8.303888016434264 1.5771372668638222 5.780911972247978 10.0 0.0010 9.927265162842549 10.0 0.0010 0.0010 0.0010 2.8999340296633633 5.184616149954307 10.0 10.0 0.0010 
0.00392262756609205 5.29949853665531 0.012325624128247965 0.0014733664648035015 0.0010 0.013643971041372903 5.000500000000001 0.889461416766615 0.1650633642679596 4.166195212476379 5.505966979362827 4.857954082159944 3.166688715853783 3.5701915082218805 8.195422088682347 9.999626626457042 9.925680338889514 5.084132209485609 10.0 9.955401760442278 8.71785641662095 4.305352678298457 9.051690977238689 6.235830740454178 7.247583647999241 7.502203009330797 10.0 9.955903440466212 9.546970644723553 1.762978396138331 5.0005 9.647383729620854 7.011654533285752 5.0005 5.632636831886743 8.852987037589646 5.0005 6.195321514107031 5.710351644522801 4.606734508170657 10.0 0.0010 0.0010 9.888537596441054 9.178180875336261 4.680021603422669 4.555283026932798 7.062530166065849 5.0005 1.722440454184274 5.695878822394459 9.804185741110928 2.3237095457909946 0.3659450313700492 0.50095 3.241854174341992 3.1968409707613095 2.999662922642451 5.767859244749146 5.592317528292733 
0.0010247759265055209 0.23573064838237257 0.01901246789656933 0.001499170321574776 0.0010 0.0010 0.6483163994453592 0.5919053998268757 0.0010 10.0 6.808726938358777 8.150533416021293 8.381005955261346 8.52167320314556 10.0 10.0 9.960498291002722 2.47473151357388 10.0 10.0 5.714704804521242 9.971109121660213 10.0 10.0 10.0 10.0 10.0 9.284488131234252 10.0 1.8574037640170173 5.000500000000001 10.0 5.612803220868597 8.743939113273782 10.0 10.0 6.872333139784785 9.996843939784226 9.980823420635728 9.963713406555527 10.0 0.0010 0.0010 9.780162111435889 9.149809486218722 8.472096440661549 5.498166089719271 5.6070106618887 10.0 0.0010 9.800423833988358 9.840325648952925 0.0330890899174857 0.0010 0.11742557636521304 2.8794527930519136 6.699850750602417 9.2808398852646 9.408971619744044 7.572792060839348 
0.0010 0.0010 0.0010 0.0010 0.0010 0.0010 0.0010 0.0010 0.0010 10.0 1.3533162808843437 0.001000000000000334 10.0 10.0 10.0 10.0 10.0 10.0 10.0 10.0 8.087364598266195 10.0 10.0 10.0 10.0 9.517768109165242 10.0 9.987213586415383 10.0 0.0010 8.123665867777413 10.0 8.774475228400936 10.0 10.0 10.0 10.0 10.0 10.0 10.0 10.0 0.0010 0.0010 9.875973422327696 10.0 10.0 9.280584145686905 10.0 10.0 3.3363444939024385 10.0 10.0 0.0010 0.0010 0.0010 0.001000000000000334 2.25527018851757 10.0 10.0 9.13554675731217 
0.05659905662842484 10.0 0.0010 0.0010 0.0010 0.0020678788442481592 7.171182922828792 4.951553024225001 0.007924206755656202 0.0010 2.3453097699550183 0.0010 2.46853235882912 4.306760396962846 9.314208846095104 9.947551622227733 10.0 6.60865983051257 2.248355117277656 9.981083964797651 2.848644531157548 0.0010 1.9818215799134413 0.0010 9.195316800293192 10.0 10.0 9.931346303142645 9.978068664169808 3.980290010935131 2.3739932847359437 10.0 0.0010 5.605578724338058 10.0 10.0 6.313851713178559 8.27590359420877 7.409922211259902 3.478651652081479 9.929121952676386 0.28743453459371926 0.7977084783694306 9.743583965107385 10.0 0.3459263714797185 6.807321296890569 7.726726856123728 10.0 2.121595279398562 6.016226802782522 9.98339987249833 7.096755283075966 0.2912730969768299 0.01928934651501944 0.7425913376139769 10.0 10.0 10.0 0.2063085185405673 
0.0045412953319998 0.01137998091266635 0.0010289614230548727 0.0010031314099036217 0.0010024757489121685 0.0013557434394144622 0.10616950880466261 0.3640247734791341 0.001031794443256389 9.919288692142707 5.000500000000001 2.2631519120649184 9.50005 9.424127962196321 9.97864749694678 9.92574348617639 9.99260638341405 6.252167813587866 9.993137658259707 9.999453320928417 5.162901197567631 9.983285697275008 9.50005 9.50005 9.50005 9.708535822575685 9.99995752526536 9.477929061520644 9.960073380922973 4.795079770554661 1.2103624867288685 9.999905556302796 5.0005 5.000500000000001 9.620580941944699 9.999893075966916 9.50005 9.513198933097371 9.50005 9.6511486307747 9.875117616022193 0.0010733922546400183 0.0010296369530912368 9.999909382235106 9.50005 9.622062059606826 8.26841399314828 9.876282423229293 8.883626537849066 0.24448475858488405 9.998201060908007 9.983950971723115 4.7502968352327715 0.019594062954848127 0.001147399278269509 5.000500000000001 9.996422531577858 9.50005 9.50005 5.0005 
0.042940864819253806 0.8741550230166615 0.032869715535926214 0.0010 0.0010 0.0010 0.001000000000000334 0.0010 0.0010 10.0 8.420984235480368 5.209361377024479 5.773006599958654 8.459339648224907 10.0 10.0 9.711758832285758 1.5759977923981814 10.0 10.0 7.741181949240897 10.0 10.0 7.441296256495702 10.0 10.0 10.0 9.82590155903004 10.0 0.0010 5.234674817324295 9.91374108128465 0.0010 7.951380153151723 9.944755894527688 10.0 6.807853488684649 10.0 10.0 8.251853737397658 10.0 0.6736468902900579 0.0010 10.0 10.0 8.323247033396012 6.3172357387000275 9.726225708107012 10.0 0.0010 10.0 9.900947566281035 0.0010 0.34813524753298186 0.894564057592948 5.886773959204 8.740000466646253 9.563978254039334 10.0 0.06676281889135804 
0.04597874873192874 7.772910277252084 0.021378483613160103 0.04680137993247496 0.0010 0.002517349756642445 3.477787069045069 0.9056625498208197 0.009460345392394197 2.2854492528616914 6.581254470984246 4.260539780447172 0.8911925417001458 10.0 10.0 8.645299208865646 9.858140916366713 5.822080921844435 3.188092997142146 9.783991298997616 7.807752086170693 3.06141266871364 7.770322539619999 0.0010 10.0 8.553709937131517 9.956978247730087 9.849320228619028 9.965368006440768 1.3690800027622854 0.0010 9.942760308575725 3.6896444145412275 2.4208683477533475 8.86061970100662 9.933897174446715 1.0026052962828906 10.0 10.0 6.446653818555429 9.953502237515988 0.0010 0.5693732449429318 9.660541366406788 7.382538270770684 3.2246227347560783 1.6727152727649326 9.765609170319182 9.931994115564821 0.0010 8.591183070279202 10.0 1.355885376597091 0.0010 0.0010 0.0010 9.910011034474325 10.0 9.744383201995069 4.433638908056999 
0.46762339783510043 10.0 0.0010 0.028394318432249925 0.0010 0.0010 0.0010 5.173076787725098 0.0010 0.0010 5.80462080564674 10.0 0.5328233011649035 10.0 2.6798414043635894 10.0 9.66866416846121 10.0 0.0010 10.0 0.0010 0.0010 10.0 0.0010 0.7172474242748338 10.0 10.0 9.671325698553968 10.0 0.0010 0.0010 10.0 0.0010 0.0010 10.0 10.0 10.0 10.0 10.0 0.0010 9.847308323770205 0.0010 0.0010 6.551986997109804 10.0 0.0010 10.0 10.0 10.0 0.0010 10.0 8.990898544284127 0.0010 0.0010 0.0010 0.0010 10.0 10.0 1.9736117076271884 0.0010 
0.010204267522747175 0.7124987655652397 0.013442372560275556 0.0022539547650765636 0.0019773937971462787 0.002115074378447915 0.47347881838541284 0.1676247161204243 0.0860373878076761 9.670457821981365 6.921078216412422 0.0010 4.88881065342761 7.083030244128903 2.8286418238752042 9.98601188119154 9.959305207535513 7.328383249303236 9.472245220722769 9.957045050721879 5.000500000000001 4.237992752692937 8.821657467000042 8.821657467000042 5.0106762384680055 9.249843917507842 9.992837331098533 9.999968762181735 9.994601942256807 3.9146450845642047 0.06032252514850711 9.856492549524074 0.0010 0.0010 7.657497521458151 9.989560842701215 1.2474952528829855 9.6108551722986 7.104683960181903 1.5577629168841831 9.957146507328687 0.22753527652816952 0.009034654389411964 9.989006297144508 8.192967878884595 4.6262873305728025 8.868899501816994 6.424603217339782 9.463013980233656 0.960319752555522 9.526429518440485 9.982587373519403 1.179342532999958 0.0010 0.16394538850849294 5.43405810388113 9.95897222075693 8.244961774730854 4.654164964286397 2.7620471085649116 
0.053609823647666636 2.0785162587891666 0.004074579248217396 0.005612323312683402 0.0014967676307638326 0.025173208268534992 0.24975870738412576 0.40695152197316997 0.021811452372378123 9.618633512762033 5.739234983023999 5.7748435641637235 5.291839698508362 6.645429857750116 6.09844732238404 9.79008101872986 9.844278023075042 2.649696540411141 9.851128106120049 9.975433955498573 8.480111682095128 9.176239012476318 9.088389234281076 9.271723411583752 5.996874312705467 9.173196385126417 9.982781997003517 9.80787691125732 9.714806204322429 1.9091566673143148 3.856234083998074 9.736885667783037 1.497809521933485 6.50158823030739 6.381815947713692 9.459680429209923 5.779385645531087 9.330616852018371 4.11188865193891 8.85222476978887 9.986741246865755 0.5183316578969389 0.16099224405645537 9.848803941458005 6.70082017739802 8.929224024988152 7.075415895573436 3.5735723854499417 9.998446586681917 2.1580751562533065 9.823107016676852 9.908698912040188 0.48819191000387635 0.10061725378020323 1.1288957241954116 2.317553826633957 6.402040088971573 7.927738871866966 9.643180795754915 7.291818239140792 
0.023370046835265557 0.20552082902020705 0.003125055466621716 0.0018071908371766793 0.0020852910201207588 0.003183274169639213 0.2171959341030102 0.06860685508129773 0.004305615751523075 9.898394905959215 6.585112707538992 7.725947145598482 9.597445747978657 9.788622872362533 9.787120508454475 9.992761960344804 9.966577989855791 2.9034926230573412 9.983521410902567 9.991071499784903 10.0 8.967799360229892 9.797124424633918 8.981668396528846 9.592173765151086 9.4326612424045 9.992107202345839 9.861436259788132 9.979482169882765 0.891892714306736 5.882749880413367 9.94843160570489 2.205212496707203 9.925724254896302 9.633984339230421 9.945606818303185 9.605641779725394 9.8182076017372 9.837133574293022 9.472231072692063 9.994676741563596 0.011928974465267474 0.025236198751596176 9.97544221686885 9.51382390571375 9.685737173638818 9.175788539852643 9.733298954558055 9.981962410442504 4.00086893142864 9.86851136938694 9.972783027848608 0.3373363808093738 0.11099530692999404 1.039521708423238 0.7569449335962024 7.269347462974135 9.850515444136136 9.246526360672668 4.487863908132757 
0.001000000000000334 0.001000000000000334 0.0010 0.0010 0.9031420079690292 0.00782571970873239 0.0010 10.0 0.0010 0.0010 4.536641153935382 10.0 6.489320679691654 0.0010 6.208979223844172 5.6104067852362824 10.0 0.001000000000000334 9.801028664046804 9.10452723760445 10.0 4.62256402422491 0.001000000000000334 0.001000000000000334 4.220129724263095 10.0 9.157847476032336 9.906234600851613 9.985208012029492 10.0 10.0 10.0 0.0010 7.653555585844385 10.0 10.0 5.472987784816817 10.0 0.7844449187135947 0.0010 9.097707113550339 0.0010 0.8977715291906123 10.0 10.0 0.001000000000000334 10.0 2.389383082758207 0.0010 9.50005 0.0010 10.0 10.0 0.41037053687593295 0.0010 5.000500000000001 10.0 1.2280006141763193 0.12114666307465694 0.001000000000000334 
0.0766597483782913 9.883851191955294 0.0010 0.0010 0.0010 0.0010 9.228254516312706 0.0010 0.0010 0.04059543849596814 7.953112384782493 0.023717805368434597 3.7774147968951555 2.194579953410299 0.9162404683139034 10.0 9.985064059191636 8.437179887154747 10.0 10.0 0.6981844539699029 7.518312143172033 0.0010 10.0 0.18868651040034035 10.0 10.0 10.0 8.79812921893892 0.0010 5.4222561414080035 10.0 9.077458848021669 0.0010 1.287103904807985 9.849160553687133 0.0010 0.2541268044019569 1.3844218849660646 10.0 9.396020388186423 0.014681125232674185 1.2381632950337176 9.853580490848204 7.807585989343761 8.833860716513907 4.31559870075146 8.283680606390236 9.91793285784187 8.344054136303306 8.859426838121243 10.0 0.0010 0.0010 0.0010 10.0 3.0163061051939986 0.6373904675457607 7.738441475312537 10.0 
0.017055945347986788 2.546890159758259 0.010153599663033457 0.022195818501172946 0.001639980419945674 0.10945187653897312 2.049362879756984 0.36598665671809255 0.005708562871741702 8.99567819096545 6.516932469557821 5.80942195889282 5.741540019681071 8.812144913279257 5.3407332449729354 9.976695789360992 9.742844183327776 4.423206916373911 10.0 9.996241308373598 1.4190331836334276 8.373295079831584 9.830853408042655 4.4058054715566035 4.494000010440814 9.91788180753766 9.995216804892138 9.993430702383002 9.88009613145212 1.1898458009360922 2.8982904536774603 9.984155079241157 0.07822850226181993 5.359788531585492 9.105251161054056 9.988461259300218 5.187849621847415 9.640835035294957 7.487876564351543 8.1358336190737 9.971947469615273 0.026730752105298874 0.15979798421892283 9.140182009908028 7.312783772994512 4.5122834390483035 9.165076859695047 4.250635801463004 9.960068996749996 2.5346842325002945 9.887528565929694 9.950537638366518 2.7495096025305816 0.37838059916678757 0.06034003948456539 5.084806798150537 4.951804241416149 6.61879621105062 9.393358641957432 6.436350452528616 
5.338787646296307 9.518094984503053 0.0010 0.005360056815296473 0.0010 0.0010 0.0010 3.5816355196877705 0.0010 0.0010 9.740217163511792 7.7448794566006764 6.786530615661902 6.339114498165878 10.0 9.932299353375242 10.0 3.735070561230777 5.7050978762228395 10.0 4.878201144000391 5.000500000000001 5.899737426794583 5.809051646719898 1.8338617753394058 5.956837303636613 4.414434741721302 7.7029821895216 10.0 3.4600738424495856 2.4734616559766556 10.0 6.736623175556405 5.526523877317475 1.357528484325404 8.33137824776837 0.0010 1.1243018124487492 8.566748221971512 10.0 10.0 0.0010 0.0010 4.254619806249823 4.982856788884184 0.0010 0.0010 3.907282351472346 7.925020852620444 9.875763555668364 10.0 9.124486480329686 2.6193722538540856 0.0010 5.12265145267227 5.279315510347679 10.0 0.0010 10.0 2.9255784137574494 
0.0010 7.538256772672426 0.0010 0.0010 0.0010 0.0010 3.465926470721241 0.0010 0.026145203863045793 5.036415873341371 8.425228834013597 0.0010 9.623169104821072 3.545608580726554 5.830137205866438 10.0 10.0 4.125554328448927 3.4211387990646887 10.0 6.197752065534741 8.20056938633088 10.0 8.579692040561124 10.0 10.0 9.873256322045746 9.412931864117404 10.0 0.0010 9.889367445945993 9.91391656573549 0.0010 6.203165920634158 1.4608640225742286 10.0 4.298254504002347 9.378135113114467 10.0 10.0 9.36486411695218 3.1898240175993697 0.0010 10.0 4.996715324959222 4.834110248400149 10.0 10.0 10.0 0.0010 9.666824870293915 9.683191709804996 0.0010 0.0010 0.0010 4.349208814910248 9.537549857210314 7.644280969557839 9.680550566933373 5.660655927935531 
0.04738613266247922 0.04976525091084562 0.0010457659491035865 0.001028098054725862 0.013060890744378745 0.002951861248706368 0.6202820916436902 0.5314697109840631 0.0013150782780520709 9.077163133300864 8.732086840575427 3.37761733472402 8.860057041332572 8.83031416282201 9.63780653513215 9.889320976844932 9.968681789300918 4.301078544920989 9.648341404962629 9.951520617133024 5.636444070652722 8.826122306579832 7.444573736280187 9.856410300704745 8.749920931017154 9.697018624388498 9.980201761920837 9.637844210687565 9.88532040893385 2.9686449337151513 1.5407899206363147 9.916458056390553 4.0743572236835925 8.772296923263061 9.579343048051937 9.990927226965317 7.882047041211998 8.875158481665814 8.50322513685497 9.546050388577815 9.99966607948807 1.0370646375874073 0.0767690453594107 9.905708321532803 8.927598703989577 9.196769981430657 7.560837742603805 5.828298430705176 9.765116429622969 0.46200914760519907 9.894961444566652 9.99486557146763 1.8741930817621526 1.5102677339986879 0.48727434578056444 6.025680234189945 6.6414230401865275 9.051170447619851 9.675889746672182 3.40856458644758 
0.005125999495589367 1.3801351146567769 0.0048951067248813596 0.00125589995448931 0.001684566486048012 0.001701345370844536 0.08793056332438244 0.1450119678954318 0.007225777816241716 10.0 9.678057425423013 3.9618415330734527 9.390591138838218 9.579809232874009 9.16260555465875 9.961958501587628 9.986113500222846 0.1069804045974647 9.90478320696198 9.985836564292821 5.412533717527298 8.256289799023351 8.149661685938128 8.077738621760785 5.0502989159728155 9.632204728523597 9.9952028662585 9.820063461318691 9.972691841983139 5.000500000000001 4.113195504049404 9.955845261399679 5.451774156271458 9.80377119917426 9.923490947345648 9.965094682838956 9.49075907418671 9.421139624290618 9.627268141996568 9.233748950329984 9.999167580376215 0.12576506555902228 0.0356981237505857 9.920202624509812 10.0 9.623225132962014 10.0 7.365372620961427 9.883415719669923 3.667603036184587 9.936696049642862 9.978728397306337 0.34305459315221704 0.018183341593466063 2.4023678438396385 5.000500000000001 6.402717972143928 5.54887913679993 9.836531524921913 5.0005 
0.06222760350536362 0.4453152064425409 0.011662520684468965 0.00957430937772273 0.004633673442163172 0.001350212590920627 1.4042882004883286 0.5055220139224144 0.02526360914824837 8.516888672341896 8.944461184995161 8.045972894307535 4.56374235415084 7.837191597618137 9.19039184104025 9.821072647530773 9.826468975989489 4.652598588882951 9.931755901404712 9.63340143577845 9.881784175581851 9.047435015191722 6.968845912267873 4.8953226018752005 8.194045398058812 9.420068530198101 9.919512386364767 9.79575627200127 9.982207606090952 5.273444449762872 9.923465019345773 9.810536970143076 2.192235732244632 7.118169200195778 8.460724211401894 9.559277301775507 8.6272806380633 8.887276087305866 8.570495140105383 8.514163043636369 9.896193760418074 0.41058588283266456 0.11372816026439547 9.785420911612848 8.707779556898593 7.987784236715245 9.126077181836388 9.814521358784813 9.33539907326587 0.3138055139833912 9.904673334476657 9.83481642522598 0.40325612640083547 0.27620294402865914 2.5448600581271648 4.704405277704634 8.468868523107716 3.8830847172074123 7.3560845482006725 7.445141453932964 
0.0010 6.492980520635661 0.00115109877438217 0.0010193425638795708 0.001201555749921697 0.0010 4.96369336146083 2.375801239989614 0.006053043626293121 5.000500000000001 5.659636282968689 0.4514326069591329 5.000500000000001 3.1939034267952264 10.0 10.0 9.986547517618838 9.644103747582067 5.906512351130495 10.0 5.907917362811785 5.000500000000001 5.000500000000001 5.000500000000001 10.0 9.97374828028914 9.998453302920844 10.0 10.0 0.0010 6.732830567070515 9.99617816916574 5.000500000000001 9.87165818376429 9.967510158582012 9.421655685807597 5.953761143257986 2.8718516586420604 10.0 5.24327591766137 10.0 0.048821895441502554 0.0010 10.0 9.757625606737507 3.900473793074272 9.600599788138405 10.0 9.999716915621748 3.522763745285794 9.469849971208472 10.0 5.0005 0.0010 2.053826708220459 4.160130023966504 5.0005 9.711539013986663 8.861291722957779 5.000500000000001 
0.0010 0.0010 0.0010 0.007472214715358141 0.0010 0.0010 0.0010 10.0 0.0010 10.0 9.460817113683426 5.958851893390776 8.317856461551385 0.0010 0.0010 9.14329118571951 9.857343108465402 0.0010 10.0 10.0 0.0010 0.0010 0.0010 10.0 10.0 10.0 9.880186718794176 9.375590605990148 10.0 0.0010 10.0 9.157799844075932 4.967935485523647 10.0 0.0010 10.0 10.0 10.0 0.0010 0.0010 10.0 4.475846928517108 0.0010 10.0 7.818816064932254 0.0010 0.0010 0.0010 8.926158579606836 10.0 8.500369785216245 10.0 0.3782087474400765 0.0010 0.0010 0.0010 0.0010 10.0 10.0 7.79218704204804 
0.001766587338431741 2.894823725134355 0.013710235708642967 0.0014380865241959168 0.0010 0.005952091971771998 1.6333214581420847 0.12103991421848881 0.0010 8.761604592328855 9.46193242115958 9.839206722348996 8.306411262541012 8.855616385705675 5.825600537377438 10.0 9.99403218051073 0.050126360349803056 10.0 9.755245354102982 7.968903773597434 8.320133367836032 6.817897106760842 9.045440624587814 7.59288730403204 10.0 10.0 10.0 9.98893747152067 3.64270276488744 8.328475333739549 9.993941630634545 0.7257501368168273 8.875613315178025 8.391630100014813 9.988707899581376 8.281268945838951 8.117552684187881 8.731223945838952 10.0 9.929865956475235 0.0010 0.22819848405220822 9.964655206436936 6.918154983647133 10.0 9.539878378841392 8.828165569049649 9.657834187344214 1.9664212140922706 10.0 10.0 1.9362123407232215 0.0010 1.3797037103031602 3.7377987654719353 4.748803392960826 8.327883701843366 8.616213370974442 5.671058581381485 
0.024006673039460684 9.394101701904294 0.032077591112666975 0.016304003969918178 0.018258365517396735 0.029092875434432307 9.513294391274922 0.7438944731227563 0.11776863974640663 0.4653964453662938 9.528761441883468 0.16554618592148376 0.2655518763147463 4.436837860347503 9.73740604143331 9.816595106786826 9.950404844065977 9.593027692849233 0.6854903448623582 9.979506484268352 0.3670949027250641 0.5751183426070604 9.914778075215205 0.6411867674481523 9.589510366640873 9.952583596443464 9.980485870825406 9.981523278114178 9.962304967073445 9.676992850586187 2.808782180209125 9.962646508599375 0.24844436727705535 0.2948291482076736 0.46990988890006097 9.979638829009692 0.31992828153898156 8.589703548855251 9.5613578026499 9.918655052732765 9.979405344758433 0.238959273538699 0.03165431673993775 7.936325475617824 1.3183547200618766 0.6135914305217833 9.913511830074787 9.569818107264748 9.977414628299838 0.27633982355379616 7.469407062330915 9.976134660941073 0.051602079304199716 5.442281326647337 0.8851649825520181 9.495806729812841 9.627130618635514 7.0050365629946825 6.386159103030091 0.62286400797352 
0.0010 0.28903278473843236 0.009464214862846772 0.0026914291389653934 0.019386343888473795 0.0015765580200502527 1.4139728727374072 3.531059728895149 0.005933614253026831 9.50005 6.110184249158169 5.0005 5.0005 3.8050400137998404 5.389767789011739 10.0 9.815883636267623 1.2967295391402671 9.908768071133556 9.8991935250788 5.0005 4.483274179739106 4.854903800054513 9.76307671731058 8.80806168352034 9.111849778193086 9.916790762350809 9.540182105729931 10.0 3.0588088218237424 5.000500000000001 9.667934179307904 5.000500000000001 9.535529235675092 5.799357231411841 9.963935076721953 9.013823313402463 9.451983170763333 5.0005 4.899736675690272 9.953447782348297 2.157583652957689 0.0010 9.752188453117547 5.0005 5.0005 5.000500000000001 3.9448980860716834 9.347385970178093 5.644417748213789 7.0227029991777075 9.75723742268193 0.0010 0.08615714841450373 1.7401359151247302 5.000500000000001 5.000500000000001 9.205117279390782 9.50005 2.4725267335469376 
0.3656312410574418 10.0 0.035612347625677034 0.0010 0.0010 0.0010 10.0 0.0010 0.008254849534714073 2.6182562401732996 0.25596058267788746 0.0010 0.0010 3.6890477262509282 10.0 8.69806812376508 10.0 6.005184745279259 4.6796511753462 10.0 4.788268439899313 5.065932381711822 8.132507161490034 1.6095999140300539 5.604885802719836 10.0 9.857117461385839 10.0 10.0 8.150190942809973 1.923933527816373 9.769660292166963 0.0010 2.37273961298313 10.0 9.155162257787541 0.0010 8.153979121691979 10.0 5.391009668583355 7.325948171908226 0.0010 0.18724363255522375 8.95440020313128 10.0 2.359080603799101 0.0010 8.97466994517802 10.0 0.0010 6.829009821916879 10.0 2.654799143418822 0.2899326092227669 0.0010 0.0010 10.0 9.216707391272827 10.0 4.271999320935326 
5.472227490880073 9.641297143206089 0.0010 0.0010 0.02413393937981849 0.0010 0.0010 9.049072566779243 0.0010 0.0010 4.5683163737573205 4.626999283114652 6.450944310553977 4.449991210297676 10.0 9.792918486666434 9.943311484009 8.40387789583037 4.6396894259503805 10.0 4.2701172617270915 0.0010 2.01842930378995 0.001000000000000334 6.929948160371195 2.868741703856682 4.50055 4.820304553318706 4.636404194514458 4.171500468319244 3.2938961810644027 3.5128792507497124 4.716462208357159 0.0010 3.930720766440907 4.648107554770747 4.578853867025386 3.1959948992853233 3.8121416906508765 4.868471674714705 4.708292971642208 5.889937314614315 0.1761806971237125 9.910042338633911 3.2974993441199354 2.814870659906857 0.001000000000000334 2.8394167399575982 1.4811502998090824 4.1016068864514645 2.009421005508463 4.724114769952844 5.846526823564449 0.0010 0.32678244926562744 4.939623748023184 5.515334165442566 0.0010 8.575932630407973 0.0010 
0.0010 0.0010 0.0010 0.0010 0.0010 0.0010 0.8519423528259988 0.0010 0.0010 10.0 10.0 4.21034780655329 10.0 5.577771933326542 9.07612443756895 10.0 10.0 5.419472480860602 10.0 10.0 10.0 8.664616410930213 9.727036614806556 5.181107543869486 10.0 7.699301311966695 10.0 10.0 10.0 0.0010 4.152765016874421 10.0 0.0010 10.0 7.721062894640324 10.0 10.0 10.0 10.0 9.64758874838252 10.0 0.0010 0.0010 8.392085673436176 10.0 10.0 10.0 10.0 10.0 1.114151487275484 10.0 10.0 0.0010 2.5417596379494354 0.0010 6.684789457711709 10.0 10.0 10.0 0.10804098770967151 
0.0010 0.0010 0.0010 0.0010 0.0010 0.0010 0.0010 1.6821947769581929 0.0010 10.0 10.0 2.725026874898057 2.3236353707912807 1.4669548603981823 3.745214660252844 10.0 9.930969043397562 0.0010 10.0 10.0 1.9982209041945227 1.8994049943589948 4.304452137873711 10.0 6.575637790606695 10.0 10.0 10.0 10.0 3.9776535826091677 5.623826585431351 10.0 0.0010 10.0 4.699910336817427 9.774960561098071 10.0 10.0 4.532639624002308 3.87963814876131 10.0 1.4305894558448118 0.0010 10.0 4.301829689846911 10.0 10.0 10.0 10.0 9.198120777606853 9.741180644535143 10.0 0.0010 0.0010 0.0010 5.370227058360403 8.18092726182055 10.0 9.971973720416239 0.0010 
0.014254413976389733 0.04527789311439687 0.0023763236588982806 0.0018407162868785132 0.001657718269449054 0.003165672707555443 0.22290651197807645 0.5653974076725743 0.002411719369773697 9.78376170340048 9.871695486495923 4.168821292896745 8.918609192510436 7.0772605919598695 9.619488853513404 9.922621899194443 9.949187204286993 4.044120182596065 9.908556052355857 9.998394258098045 6.496148434918702 9.637558917960208 6.905574523110689 9.102078213324837 9.8519566711753 9.98903368652037 9.984944734910984 9.910758362567874 9.927466645852421 4.737877533037191 3.569855198023741 9.96035207008675 1.1105567885433039 9.919517327881046 9.97903663919669 9.95808561065572 9.817016786707839 9.582172398656963 8.80966519103701 9.842363330221005 9.996698928460438 0.013625028626373045 0.06831125396638246 9.992729532789209 8.960569823159227 8.166014517075821 7.634186467376993 8.094950314801332 9.942643978426165 2.813582846740591 9.920096567182322 9.974310280610961 2.749256882292638 0.04972957888679337 0.08794726338735534 6.7528177045036015 6.327652405300411 8.764065858003157 8.890077270507705 0.2334722970413009 
5.131275107938495 5.100423853597248 0.0010 0.0010 0.0010 0.0010 0.0010 0.01450372270620712 0.0010 0.0010 4.741552593119321 1.3783875616152805 7.938573775541523 1.978729206740735 5.303478466551843 9.950487106121152 10.0 4.033355868844202 4.9839800842051645 4.966893005260416 3.115323958212478 4.208607757182049 0.0010 3.8308653023519303 4.95397328679363 5.235229534807584 4.968737386892135 4.901026362912325 4.901042841913066 7.2521248900376944 4.931526326743461 4.919731196861006 4.539932441780147 4.215943440937135 2.9129555997038152 4.900908746571275 4.700050223467335 5.367949422139193 5.0870894109888365 2.6397165973912786 4.940328922564401 5.413892432854488 5.102313677134632 10.0 0.0010 9.641684178446017 2.3455250045274547 3.586095202504265 5.011252270547136 4.849369100740618 10.0 4.964122445290285 5.153699450494445 0.0010 0.0010 0.0010 5.508999076039938 4.0736284368216324 10.0 0.0010 
0.004670634942527451 0.0010 0.0010 0.0010 0.0010 0.0010 0.0010 1.3089905568424156 0.0030952022807484254 10.0 6.592241216176765 10.0 1.8500214866839675 4.361813201816863 3.1591230289359427 10.0 10.0 4.881786197961769 10.0 10.0 10.0 3.674081185563521 3.0726813909893274 3.592271995641673 10.0 10.0 10.0 10.0 10.0 5.71012381685431 2.6940998856760565 10.0 6.236141701977942 4.746426038192831 6.114672566055265 10.0 10.0 10.0 4.678754148187166 4.843940709353639 10.0 0.0010 0.06933440493076418 9.988672925686306 4.026402828607228 10.0 2.7724183205541295 9.928185687309618 10.0 2.177167839212174 10.0 9.812951759289183 6.5903837985997225 0.0010 0.0010 0.0010 8.957493096527738 9.646870538481982 5.947193092099894 0.0010 
0.002402426872231558 5.000500000000001 0.17184604224019423 0.004765511874405854 0.0010 0.00218168271970248 2.5361603090008478 0.0010 0.04270158010372036 8.130313567400703 8.27854481288303 5.000500000000001 9.985813246685012 7.966917652577457 5.0005 10.0 9.001668412097919 5.0005 7.091810781946069 9.894447355878171 4.177831119991885 9.797763946908708 9.98793993078856 8.657599706096315 9.98972162165972 10.0 9.996096588016012 9.999442563432027 9.973418478058067 5.000500000000001 6.114151114174588 10.0 0.0010 9.844554436832743 10.0 9.928240372500968 7.76664007675112 8.62719056559865 9.97193911252134 9.998064287264906 9.968558218039428 1.165166157257377 0.0010 9.999425635845425 5.0005 6.528148341276415 10.0 9.97193911252134 10.0 1.8347215261831984 10.0 9.998204749293851 0.0038060887478660295 1.0096927852854973 2.0754389026021216 5.281108874786604 5.07158498254897 5.0005 4.718525726713133 1.8347215261831984 
0.0010 5.7057256276221455 0.0010 0.0010 0.0010 0.003043192687722467 5.649982925350928 0.04878247796421587 0.0010 10.0 4.95115525012249 5.051935592806949 9.844351044607137 6.527902164564183 9.746344115761506 9.988911148128498 10.0 3.4132345826206 6.7002117742537095 9.999981144729718 9.615035919811474 5.810281580568022 9.230780896216958 10.0 5.0005 9.96341985216134 10.0 9.939168207518085 9.991345903176349 0.0048837573510966 5.497378637037919 9.991523735044188 5.5391312344957555 9.915644794999634 5.0005 9.997490133643579 5.0005 10.0 9.76547348913253 4.258800928426815 10.0 0.04186451283189696 0.0010 9.999938628011586 9.581541887424889 6.500596659304223 5.323745600151611 9.841832581833948 10.0 4.427100180453641 10.0 9.998233872151449 0.6402797091333655 0.0010 0.058246830340638434 1.5298675686747156 5.000500000000001 5.347717259474943 7.920215916337321 5.004918120429253 
0.0010 0.0010 0.0017298075800859288 0.002841215721038096 0.0011453401017161907 0.0010 0.0010 1.7967126717451691 0.0010 10.0 8.45585515475044 4.309813977876063 9.36643245618084 10.0 10.0 9.894813674278147 9.997176492287736 1.0515986263368937 9.971372583656334 10.0 8.445336390694221 10.0 6.427690990654484 5.627027920922408 7.662068352142752 9.808030237608689 10.0 9.796676260486239 10.0 2.5090064891241264 6.5870744713757166 9.904341555119494 0.5568537628063717 8.3192652970227 7.683245603811466 10.0 8.318217673271825 9.657850733419508 10.0 8.159880916934167 10.0 0.6896385870089883 0.0010 10.0 8.317496241054716 4.713561701546048 4.772202411982348 6.102310433137881 9.79059921934233 3.2983332152198575 10.0 9.911409816711675 3.050896609118901 0.007722565789277958 0.0010 0.0010 9.15560426088719 9.99222684538267 9.660007043280535 3.1028698789792624 
0.9913255463815982 5.479371561951677 0.0010 0.05151052499245629 0.0010 0.0010 0.0010 10.0 0.0010 0.0010 9.463058777302297 3.500639172832973 0.3076415325194173 10.0 10.0 9.927861543294751 10.0 0.0010 8.887078760246137 9.445769685301045 10.0 9.138838331463388 10.0 10.0 10.0 10.0 7.762842983212976 9.310037267714913 8.241791249895803 0.0010 9.861588256432853 9.383387187048012 0.0010 6.8519461105046835 0.0010 0.0010 0.0010 10.0 0.0010 0.0010 7.917282998456241 1.0023698346329335 0.11491990124619625 9.833252888775093 10.0 6.635520396310396 3.564658696162394 10.0 0.0010 10.0 0.0010 8.98974038806799 0.0010 0.0010 0.0010 2.569771208137167 10.0 10.0 0.0010 8.334314776608029 
0.0010 0.6776884047735097 0.0010 0.0010 0.0010 0.0010 0.8797616263485508 0.0010 0.0010 10.0 10.0 3.6914563378178045 10.0 9.579824051913352 10.0 10.0 10.0 4.699022933292442 10.0 10.0 10.0 10.0 8.784100011987155 10.0 10.0 10.0 10.0 10.0 10.0 0.0010 0.0010 10.0 0.0010 9.312648211861063 10.0 10.0 8.507136793338182 10.0 10.0 10.0 10.0 0.6707469814848379 0.0010 10.0 10.0 10.0 7.272717895554973 10.0 10.0 0.4839896856753034 10.0 10.0 0.0010 0.8218290272537254 0.0010 10.0 10.0 10.0 10.0 0.0010 
0.048877970498808626 0.8416048304823371 0.07206700642301364 0.0033284270242978213 0.0012657911381721864 0.01013846885692617 2.480437353627428 0.3715321024315301 0.002379999006327964 8.085125368376515 7.818061090134771 2.0031486874549227 8.058140967691665 8.964183393193963 7.338453805070303 9.998393231157827 9.964097215450863 4.930985457017198 7.833005160589046 9.935210952832184 4.263096647574443 9.71008391322747 9.688234966314921 5.725079379713296 7.806252911112829 9.935121294367152 9.981512482789288 9.6538201557741 9.949534031766618 1.7733818606574552 2.3724104940061306 9.900998509520846 2.1418145508264628 6.653296247786043 5.19244123277086 9.937213688853257 8.610310465803586 9.239142577595711 8.121572319332667 6.401494183984558 9.990964292933862 1.738209805212422 0.0025069449703958562 9.921015210214962 9.192497368780142 2.6779367563889007 2.32880747261452 7.12270239316593 9.512361801264342 2.8940040661044137 7.816631008891145 9.580155032099237 0.13219992278325815 1.1033454080361071 0.230841093721285 1.2065548637675356 8.934777749902143 8.278727666453575 9.091965385306533 1.6811389949091482 
0.001159923487319162 4.678990744621428 0.0018897270336767692 0.0010200787087591805 0.0010 0.002467242357128787 0.2524503171727682 0.007494136648289077 0.0014393271974702275 5.000500000000001 5.000500000000001 1.6894588048711858 3.831409631037582 5.000500000000001 7.588433183122749 9.998968425498944 10.0 8.31796694354625 9.064779431434925 10.0 5.000500000000001 5.000500000000001 9.951061352146132 9.938507427482417 3.859764725937447 9.300893474857581 9.999216522146607 5.985633684749873 9.998360354308845 6.5194881997348695 4.582901413740087 9.999544719726657 5.000500000000001 5.000500000000001 9.02508686907859 9.878405177402973 5.000500000000001 5.000500000000001 5.000500000000001 5.000500000000001 10.0 0.09253300621062634 0.004526896362916906 9.998756786805998 5.000500000000001 9.926248850186592 3.4796977127254083 9.958147321371337 6.565321670504947 0.47306789456456344 9.971558850737303 9.999704379481004 0.02882182593246498 0.020724168720210365 2.7529183773880694 1.914244310230557 5.0005 4.042349462237831 9.947627101322677 8.101185111916163 
0.0010 0.0010 0.028191263840070875 0.0010953331087113684 0.0010 0.001061009040686421 0.599907919064472 0.0010 0.0010 10.0 6.612366575166265 3.151169121962735 8.772302281049619 9.661523830509804 10.0 9.998718677727984 10.0 5.988103510759532 10.0 9.999566630765448 8.256535910889143 7.968079219506906 7.626516813864252 6.9332320478777945 10.0 10.0 10.0 10.0 10.0 0.7100988528690879 0.9842755681784742 10.0 4.142336741396117 7.1608247035914045 10.0 10.0 10.0 10.0 9.315093164217524 10.0 10.0 1.45650339562041 0.0010 9.974408855019133 9.059213886132664 10.0 8.343284778913853 7.0582372622754415 9.79511999107679 0.0010 10.0 10.0 0.0010 0.715225767589293 0.0010 5.40822162080781 9.178264559721653 10.0 10.0 0.16032014317541232 
0.0010 0.16202195228252853 0.0010844700444128728 0.0010 0.0010 0.0010 0.1717202855693919 0.0010 0.0010 10.0 10.0 10.0 8.079493838956228 10.0 10.0 9.977431115089594 10.0 0.0010 10.0 10.0 10.0 9.387006450784499 9.653693651581476 10.0 10.0 10.0 9.987136002099243 10.0 9.983763645716573 3.758216190882263 8.99281812611142 10.0 7.03795892911031 10.0 9.816041413910671 9.98689758541614 10.0 9.869899458115015 9.880975905373527 10.0 10.0 0.0010 0.0010 10.0 10.0 9.751246123924536 10.0 10.0 10.0 0.0010 8.159056637702088 9.964710813470743 0.0010 0.0010 2.6472719980109547 7.062415710487531 4.845807088496208 9.771365197999163 8.694201550657269 6.773189387318103 
0.0010 0.0010 0.0010 0.0010 10.0 0.10777873241494534 0.0010 10.0 0.0010 0.0010 10.0 10.0 10.0 0.0010 10.0 10.0 10.0 0.0010 10.0 10.0 10.0 0.0010 0.0010 10.0 10.0 10.0 10.0 0.0010 10.0 10.0 10.0 10.0 0.0010 10.0 0.0010 10.0 10.0 10.0 5.61322190654764 0.0010 10.0 0.0010 0.0010 10.0 10.0 0.0010 0.0010 0.0010 0.0010 10.0 0.0010 10.0 10.0 0.0010 0.0010 0.0010 10.0 10.0 0.0010 0.0010 
0.005304968923623295 8.990247912056965 3.209378486914439 0.0010 0.2895116895172679 0.0010 0.0010 10.0 8.105021473307227 0.7642197235198858 7.658844165576776 10.0 0.0010 10.0 10.0 6.971801944469552 10.0 8.239230407371059 10.0 10.0 3.392650147992252 10.0 6.430685917992849 10.0 10.0 0.0010 9.6339041167374 10.0 3.4986405531090803 0.0010 0.4776861567990187 2.988196516253783 0.0010 10.0 10.0 1.996347305262581 0.7915951773553324 10.0 10.0 0.0010 10.0 0.0010 0.4662718752994294 10.0 10.0 10.0 0.709517790629455 10.0 10.0 0.0010 10.0 3.295594105017292 2.2759337278255316 0.0010 0.0010 0.0010 6.042425542767573 10.0 10.0 8.758392669361818 
4.83749202179575 10.0 0.0012309236096359644 0.0010 0.016503286448573892 0.0010 0.1215487951900173 9.451844817977111 0.07066352414265961 0.0010 5.7817197448048585 2.898253764268247 4.702158208552859 5.351060036881083 10.0 9.462477313583225 9.95351379270742 5.385739853984731 5.326049197261315 9.997622267433528 5.233204894979316 2.341165722236882 4.499055875354743 4.530824058271095 7.587106619916795 4.777757290270155 5.121241429201632 5.26307504485453 5.522584603794424 4.699805909968875 5.168865742215838 4.655649365583722 4.124472848424992 0.3550471253171006 2.5996516528127933 3.3164000830233 3.0835220158083025 4.499924751273136 2.450825349076891 4.07753049829711 5.403191657194109 5.065193785877215 0.364997438511673 9.941337902061512 4.496127383114814 4.495403773423861 0.05806312364375277 4.884850100489937 0.8522439455266944 6.107365248869167 1.048046625832797 5.5598519310693355 4.78431696792612 0.818304628981875 1.967952798912938 6.405128716018975 7.117106284854508 4.896925901883692 4.492554242882561 4.617985986771647 
0.0010 8.224722728053267 0.10985226755531285 0.0010 0.011002727390047162 0.0011031425044628336 10.0 1.534457175236751 0.009928539789523603 2.879381089596868 0.0010 9.904038447055843 0.0010 0.9205742906217012 0.47229422705800994 9.936149666486207 9.99350608721902 5.694200200224218 0.0010 9.718077129654874 0.5820769854751724 0.0010 10.0 0.0010 7.894385234054657 10.0 10.0 10.0 10.0 7.1004072222438985 8.239550090688642 9.108989038547083 0.0010 1.9733170852768693 10.0 9.995342862143703 0.0010 8.164909929542139 10.0 0.3270174549079581 9.64756166112894 4.087392319598667 0.45795542630330766 9.940684361466973 0.0010 10.0 5.326566842255861 3.382261478623054 10.0 2.977485473137035 9.43219843011552 9.81486793320385 0.08818233359295738 0.7706657979278908 0.3352906860373315 9.75687308147521 10.0 0.0010 8.238922107029712 9.184395332381083 
0.0010 5.420602677676335 0.00870504422932242 0.0010 0.003306595107309935 0.0012123208901006941 4.934029832702818 0.0010 0.03423418641462285 5.716279042105839 4.251539315093669 1.3112400325301357 4.376760319324303 10.0 10.0 10.0 10.0 7.227178533070474 9.595061984272984 9.993157141636054 8.892844341875964 9.758377307041151 10.0 7.928811453144888 8.175474186910876 8.227078533070475 10.0 10.0 10.0 3.626258411979852 5.684689686958143 10.0 7.364086643473381 5.152212392609698 8.522782580520378 10.0 4.408525392128331 8.820416520371676 8.913113952738508 9.61096036240191 9.919212174673854 0.048490354927979484 0.0010 9.19780519885901 10.0 7.859453923165756 5.125696207026295 9.83759458885131 9.280458820107695 0.0010 10.0 9.95969353013333 0.0010 0.09252251871657613 1.5470221304459995 0.12315311257558026 2.726396537834945 10.0 7.260684581431162 6.350700717331362 
0.0010 5.0005 0.0015220167467482589 0.00340306493260572 0.0010 0.003506002666103863 5.0005 0.0010 0.0010 10.0 4.963882793679658 5.4207035092571125 10.0 10.0 9.478124024229269 10.0 9.994177791348326 3.706848573709459 7.315837768658433 10.0 9.356633677645522 6.430197171750393 9.50005 9.50005 5.000500000000001 10.0 10.0 10.0 9.99998535335823 0.0010 5.420277931308716 10.0 5.56208104106317 10.0 6.0605920668181135 10.0 5.000500000000001 10.0 10.0 5.000500000000001 10.0 0.0010 0.0010 10.0 9.50005 6.593807442713171 9.846899911873619 9.4362552459602 10.0 4.312639574066161 10.0 10.0 0.50095 0.0010 0.0010 0.8584238656274902 5.0005 5.000500000000001 7.664434155612311 5.0005 
0.0010931550880306472 5.0005 0.18223633029677272 0.02124085805812266 0.0010120961801051778 0.001138844615474992 5.0005 5.0005 0.006398718966467871 5.000500000000001 4.371393813009047 5.817516619574719 5.000500000000001 5.000500000000001 9.49411256768807 9.979379334776684 9.505403939118022 6.397373806713585 5.000500000000001 9.42942738406856 5.000500000000001 5.000500000000001 9.628932561517264 5.000500000000001 9.314518338366797 9.72420464472291 9.993815823494439 9.441830675452891 9.998855936695792 5.0005 5.000500000000001 9.96517250683943 4.598311516200431 4.473914805388288 5.000500000000001 5.000500000000001 5.000500000000001 9.354706536433978 5.000500000000001 9.66959411914528 9.648450966536144 0.10077839777135454 0.123151175297287 9.560547256536116 5.000500000000001 5.000500000000001 9.497125453999656 9.388884751112245 5.000500000000001 0.15809516285458025 9.978350085809174 9.43188188917346 0.45569449895038106 0.14542444054146697 0.5316602226094022 0.5009500000000002 5.000500000000001 9.14714095523086 5.000500000000001 6.763372994960569 
4.033909926767258 10.0 0.0011783950483489148 0.0010 0.0010 0.0012170425628245 0.0010 10.0 3.4762753377918267 0.0010 10.0 0.0010 10.0 10.0 10.0 10.0 10.0 10.0 10.0 10.0 10.0 10.0 10.0 8.757138495364394 10.0 10.0 8.874870480295892 10.0 9.938822896097845 0.0010 10.0 10.0 5.666198041539736 10.0 0.0010 0.0010 0.0010 10.0 9.875319214807266 0.0010 4.766208595948924 0.0010 0.0010 10.0 10.0 10.0 1.678394663333513 10.0 0.0010 10.0 0.0010 10.0 0.0010 0.0010 7.968804427177214 7.426375063399231 10.0 10.0 0.33682675077056956 2.8450070896475577 
0.0010 0.0010 0.04463688519268525 0.04265825316742779 2.157835666535716 0.0019290763464409983 0.0010 10.0 0.010834430087370433 0.0010 0.0010 5.8182032448038115 10.0 0.18887706094805345 2.5769832594316515 3.122588949652364 9.728342369084043 0.0010 10.0 10.0 3.603710053593946 7.055344971887456 0.0010 0.0010 4.093490223433265 10.0 9.928112121695943 10.0 10.0 10.0 10.0 5.917709884284248 0.0010 10.0 10.0 10.0 10.0 2.37043918320775 0.0010 5.69066109489495 10.0 0.0010 0.0010 9.733476970847404 10.0 0.0010 10.0 0.0010 0.0010 10.0 0.0010 10.0 10.0 0.5924452590638201 0.0010 9.5942510121758 8.96538330710624 5.419633370638636 0.0010 0.0010 
0.05970407091660343 5.489691318897183 0.02991201035465851 0.005140160771984573 0.023062869626415898 0.025129675073963582 3.202439558632345 1.5563531797048438 0.04036929525745605 7.09402519562372 4.61049393036482 4.339702554834757 5.218241943777068 6.527400918334477 8.73754535071757 9.990043204551855 9.874470075094521 2.8278772070905616 7.07609380628492 9.616449797446998 4.04660027169159 6.244675306913045 7.633645736942201 6.115960636810461 7.6869102735013115 8.233895239639637 9.985240559830217 9.811280168748855 9.993161455354642 3.9645061226133183 4.711864232845761 9.955608466111078 1.2414083718147275 5.41416727040451 9.385823495720627 9.900138096213553 5.610691335003331 9.09708981112226 6.819388952051829 4.869443189804432 9.98277050694096 0.4898866431024012 0.3117784916805794 9.500466661154084 6.8097908771399105 4.790932776479364 7.673701443024179 5.821832522729753 9.213138357368441 0.3533518657518445 9.500320191967425 9.96518052889223 1.8548567632280293 0.7801016122582421 1.1403492001908861 3.328483580083941 4.701593481959885 8.250831262894565 9.903354703633877 3.642072033677042 
0.01866802821034873 7.5642557175267395 0.012159456619481968 0.0075142042469353585 0.008022722692196095 0.003239102678430309 3.7611745257887947 5.833480550304885 0.018751335972151503 4.871774564215324 4.30287386752657 1.1687139261155555 8.332421175792781 9.117317453472332 9.474429013284631 9.829428718377208 9.879335282966741 7.73071338824044 7.037700324379509 9.950398549369794 9.113809335826403 9.12722174685518 9.313538440223015 8.52083969272196 8.23576134345743 9.88466566530736 9.838543495217392 9.464069309136548 9.630032846053002 2.694693984306427 2.6084693306169893 9.931103497796093 5.95581849374039 4.055601443333253 4.889676450323165 9.753500853786676 5.025450883455408 9.848891495547429 5.987972207800253 3.837841027024769 9.970104426879452 0.26352752330656354 0.6859994916431701 9.967516332825861 3.2561983516504305 3.495349698773816 4.160813716989948 1.5767622904157401 4.181373213736883 0.9961088009262563 9.717561018580364 9.95594626203674 0.38698041074550077 0.31250785946576765 0.315302798552787 3.073168978848673 9.18860417046747 8.009643270304512 8.88619773389702 6.0493589806815615 
4.004985814826966 10.0 0.0010 0.0010 0.0010 0.0010 0.0010 9.84672087377194 0.0010 0.0010 9.409582245971682 3.4612082692709736 0.0010 9.751258332730721 9.777913629335814 10.0 10.0 0.0010 9.797948389341986 9.983032820951165 9.752406064175888 4.075050190013687 9.57575785255461 9.80951288637915 9.709078310817217 10.0 5.917468439528222 6.1308915064026905 9.462212968343986 9.188744761164717 10.0 10.0 7.47868599793399 0.46088269184644526 0.0010 1.6582407671742527 0.0010 8.648553006544883 2.9878683245714526 0.0010 7.4468833413610716 0.0010 1.9967425557616396 10.0 10.0 8.64877366713715 5.042468224380674 8.950071871228216 1.0485998949968334 10.0 0.0010 9.87030123106586 0.0010 0.0010 3.998635246776229 10.0 9.751258332730721 3.2483368186331356 0.0010 7.958981214320353 
0.26149220479686747 1.646985119907149 0.030595653585061118 0.004330754861530563 0.038155906646851985 0.0034086127545486337 3.3171957226873934 1.9859426528875481 0.043399103808676266 10.0 7.524979605987767 7.215752090338132 7.645421422978997 3.8751275488450045 7.760513650611858 9.398367050630323 9.883589657267903 1.1452404085055388 8.482706618689358 9.941554020881247 3.5351988851050566 8.84483438471465 5.0005 9.0666403595246 8.556792325095309 7.962468493996755 9.664755551377786 9.52336499108386 9.236180685951682 4.029644411053469 8.665214361977345 9.613194094519553 0.40363027862938666 5.653271871952362 8.749410225701785 9.57482532683161 8.74640747753146 8.93142204081743 4.20108302240549 7.403614170528211 9.559141000953785 0.8744202838042204 0.2863080392152193 9.933887591464265 9.36853348841271 6.785886615740034 7.416247590918202 4.852338837819136 8.880843902723274 4.677780168536904 9.573655725157861 9.53463798221318 3.290943712562065 0.45794917778625344 0.6771388953260489 6.006262751819264 5.0005 6.849279326621208 7.691987333312455 2.7757398883767 
0.00641172486613039 6.288338217102838 0.001590135520910462 0.0025163184173874475 0.0022245372320245796 0.0011237745914034068 5.000500000000001 0.18799615798592242 0.047648611342052276 5.0005 4.631537116245838 3.9293014169262874 4.443612061208796 5.0005 3.408226174924503 9.990090437621344 9.997316858898412 7.221614239560857 5.0005 9.994993384133485 3.877059759041548 3.76882876951484 5.0005 5.0005 9.795687602329618 9.875797768751232 9.99693269681066 9.969856415960058 9.97579069613026 0.9984424757466529 3.368774114579399 9.990682430434541 0.2146327877137849 4.116334798471252 9.950123267162908 9.966999075063141 2.2643776377536535 9.858310868095195 9.331227886320956 3.827858020060693 9.993085008839452 1.6669219715466472 0.15904423377613955 9.99184937957987 5.0005 4.730100279685644 9.902069251392989 8.219378225272813 9.7925193781529 5.000500000000001 9.95484738505309 9.981711743265137 2.501650372779155 2.0688199540839873 0.3147793042619472 5.000500000000001 5.0005 8.660651939123246 5.000500000000001 4.003390989528193 
5.000500000000001 10.0 0.0010 0.025747966368664513 0.0010 0.0010 0.1266097619137252 7.950934791785905 0.3134087867610168 0.0010 5.0005 2.37670703476999 5.0005 6.318572863021387 10.0 9.545580942874413 9.74117672550156 10.0 5.0005 10.0 5.766617838078843 0.1266097619137252 2.7918721262143804 0.0010 5.500450000000001 5.0005 5.3242420784533255 6.771808377412503 5.0005 5.0005 1.0148351170593939 4.908273503327959 4.281685659253355 5.0005 5.862764934304863 5.0005 2.712415970909848 4.5521524555542054 5.000500000000001 5.000500000000001 4.459836570366103 5.000500000000001 0.35804415127183375 9.755545543618357 4.911051955849767 4.672895117429724 4.11812851838222 4.666223884296928 2.5299291386244547 4.547101150504326 2.779971100324186 5.0005 4.387161655905156 1.4447755675206373 0.5570068515892741 7.213404253310441 4.50055 0.1266097619137252 7.939797556022542 0.0010 
0.1050333520081799 0.08579717681706739 0.007603543875928552 0.008810191874930085 0.07468010116947975 0.11249160852063578 5.10734453405059 0.7570460689015309 0.4252545772822125 4.7715170872740265 3.8964595892509264 10.0 5.600723177929716 9.09014066062863 8.717457796763549 9.945059027871293 9.964769911426751 1.027374575756101 9.845110785240074 9.936395396029349 7.990311002497235 9.117416303979468 6.131265935703929 4.930293277774122 4.8864131300041 9.6845461756232 10.0 9.70483163839822 9.459400944564228 4.458273116186773 10.0 9.934286449867708 0.3340942623219467 4.760366661978808 10.0 9.667145012569097 4.650352289061522 5.0005 7.2553647260604635 9.202803852900322 9.939456708232715 0.4450468598848052 4.037889477505409 9.930640224411814 10.0 4.222501872230425 9.67137455406732 2.7485485060050445 9.451503583178534 0.2114244014800839 9.46055626426886 9.77149594279612 0.5030082166806157 5.764122450279857 5.000500000000001 7.633405271407446 10.0 6.349669137679948 10.0 5.453603628542682 
0.0010 0.0010 0.0010 0.0010 0.0010 0.0010 0.0010 0.0010 0.0010 10.0 6.9848188565307305 0.0010 7.9260078189934715 10.0 10.0 10.0 10.0 5.467016587954392 10.0 10.0 10.0 10.0 10.0 10.0 10.0 10.0 10.0 10.0 10.0 0.0010 10.0 10.0 8.437657349841174 10.0 10.0 10.0 8.644957634515782 10.0 10.0 10.0 10.0 7.111676478984979 0.0010 10.0 10.0 10.0 10.0 7.61032396492536 10.0 4.6970238680132885 10.0 10.0 0.0010 7.526316647776364 8.41308875225879 9.291895205439868 10.0 10.0 10.0 10.0 
0.001039640312338136 0.001000000000000334 0.0010 0.0010223685764070537 0.0010 0.0010 0.0010 0.5584529230021849 0.0010 10.0 5.589423511245016 4.55916881951081 9.50005 10.0 9.284057714001992 9.977413650525197 9.99354108469215 5.520134272957741 10.0 10.0 10.0 9.149540836963835 10.0 10.0 9.732116121550083 9.807570821382848 10.0 9.773279866323287 10.0 0.50095 10.0 9.96581798217033 5.917063515569627 5.737450650221335 9.993254028739452 10.0 10.0 9.671713699875124 10.0 9.913752022547751 9.92963368687896 0.1442839673647174 0.05991833841336988 10.0 10.0 9.514059142195032 9.678224381358753 9.746714448625259 7.852868777146818 0.089659788965478 10.0 10.0 0.34439413861760926 0.0010 0.6699242977979316 0.001000000000000334 6.794753395924268 9.49044468841272 9.493591836138181 9.202723378060128 
0.0010 5.496569453845869 0.003614451115066144 0.0016359634750340835 0.0010 0.00677999207573903 5.6952863906465945 1.1177049335116276 0.0010 4.077342790958078 6.361049623636042 4.711888591447592 0.0010 3.918197288551315 8.054434161239374 10.0 9.982846359411587 5.832913340082415 10.0 9.955032778108652 8.433173848567412 4.490209699582771 10.0 6.647529449980592 7.947810990154952 7.735261969538579 10.0 10.0 10.0 1.9066143621395644 2.117231812648482 10.0 8.34679972600333 5.49792249533792 5.4515523640277594 9.314514835728746 4.7224420499772775 5.891366255607403 5.956668758345498 4.490705793217888 10.0 0.0010 0.0010 9.929283253839547 9.458454184970442 4.7224420499772775 4.7224420499772775 7.097489554815 4.077320405009543 0.0010 6.534075514461336 10.0 2.196029569295138 0.3758924592320489 0.0010 2.523009976815765 3.636692646290771 0.6099265279720385 6.515674575220799 5.49246615810569 
0.0010 10.0 0.0010 0.0010 0.0010 0.0010 0.0010 10.0 0.0010 10.0 10.0 10.0 10.0 10.0 10.0 10.0 10.0 0.0010 10.0 10.0 0.0010 0.0010 10.0 0.0010 0.0010 0.0010 10.0 10.0 10.0 4.292351169271404 10.0 0.0010 0.0010 3.9583139337524362 10.0 0.0010 10.0 3.147415448044668 0.0010 10.0 10.0 0.0010 0.0010 10.0 8.54001893630421 3.8580195934731467 6.110382452990227 0.0010 0.0010 10.0 0.0010 10.0 10.0 0.0010 0.0010 1.576608679006045 0.0010 0.0010 10.0 5.821460608649963 
0.0010 1.5385053979731103 0.0010 0.0010 0.0010 0.0010121873141855442 7.494793131481805 0.29829548052360644 0.020927230461680327 0.0010 9.802429548563225 6.534697260518686 10.0 0.87428572152712 4.455253517954407 5.833128983961984 9.515758704421582 7.094506576447715 0.8900598079119031 9.956339414004614 0.8589833945742027 2.1774593895363585 10.0 0.0010 5.3619164910557755 9.18390839686512 9.967819984023313 10.0 10.0 0.31748643977664437 2.0057562694068642 10.0 3.1150601937517783 5.321211281215115 6.202705421470431 9.957584136756298 9.875428907620213 8.445652312767152 10.0 8.805585614414323 8.698221705546407 0.03415513651735716 0.1580290523719754 9.962147248381203 4.280828995692647 0.7349384609344596 4.882053651139587 5.269578606957454 4.6365872167057365 0.196191888194021 4.1060823919679565 9.995945842135054 6.369644315683258 3.5465263856953206 7.568723711835226 0.0010 10.0 5.625972872463948 3.588840578530419 0.46086525885904017 
0.0010 0.0010 0.0010 0.0010 1.2706599402335093 0.0010 0.0010 10.0 0.0010 0.0010 0.0010 10.0 10.0 0.0010 8.519767225740283 10.0 10.0 10.0 10.0 9.544910809007094 6.824095169168315 0.0010 0.0010 10.0 0.0010 10.0 9.155145829756242 3.8244771370385546 10.0 10.0 10.0 9.783623704648122 0.0010 10.0 0.0010 10.0 10.0 9.39266047759103 0.0010 0.0010 10.0 0.0010 0.0010 10.0 10.0 0.0010 0.0010 0.0010 0.0010 10.0 0.0010 10.0 10.0 0.0010 0.0010 0.0010 10.0 3.1792649425351915 4.739341544297789 0.0010 
0.03214687272606048 0.6425502051830884 0.0016869638178458836 0.0010780620858190594 0.0010 0.0010276883374485948 0.08815744000973635 0.0061581529208168395 0.0018401646251199196 10.0 0.46902527727107124 6.407325068969987 7.736546988449541 3.9213073101188245 5.613956658458412 9.999778420774435 9.950745699758466 5.0005 10.0 9.975092166118591 4.711748613311225 9.86459288010845 9.87783831286337 9.977004599686685 9.092761199437719 9.922849714867613 9.971319624780774 9.968227631155104 9.981616586227322 5.593405601648708 5.0005 9.96217300192678 5.0005 9.756029212785142 8.024773105512683 9.99909071280809 5.0005 9.886211322998106 10.0 9.98471926535356 9.949789287747464 0.0010 1.390968402174394 9.951061466103509 5.0005 9.688509247638626 6.948403422667834 8.117625336834253 9.828351444919841 0.11979796439604168 8.91127474066982 9.977108206154885 0.6146792406800308 0.03485448736211818 0.12460939492894374 0.04580641342837888 0.37598254497652683 5.0005 7.720309267750277 5.0005 
0.0010 0.0010 0.0010 0.0016177405490021613 0.0010 0.0010 0.0010 0.09596880553290857 0.008539386383441691 10.0 5.27640948152632 3.619018902986448 5.0005 6.64054632401243 9.377454517089172 10.0 10.0 5.548053480675142 10.0 10.0 8.760813118309612 10.0 10.0 10.0 9.65778215929991 10.0 10.0 8.277634009452825 10.0 0.546942733713907 2.549121005334478 10.0 0.0010 7.451895607970587 8.623366317474575 10.0 3.836692123012198 10.0 10.0 9.371580383794647 10.0 0.0010 0.0010 10.0 8.095515610602847 8.384913310592333 2.8071471228610116 6.567841741430756 10.0 0.0010 10.0 9.576007465071113 0.0010 0.0010 0.0010 2.6379025778374627 6.107620291846863 8.620627534622404 8.765187318332027 7.582035810656334 
0.12433703976055283 0.23379603767593454 0.015155287693644375 0.003397601836631099 0.06057776558397166 0.007852111711881871 2.6604894602201554 0.8689404876815392 0.0010 10.0 7.540999713094464 4.318623814238674 7.136509390090029 5.373104642567156 4.612061988207039 9.478770431964293 9.999505143623324 1.765607020853448 8.965231956052554 10.0 5.376337486081981 3.5062846397808936 2.7866805363615814 7.752732928007497 10.0 8.662296096544491 9.850296780790726 10.0 10.0 3.9405115416257326 6.908388290020872 10.0 1.837163263060304 10.0 4.585943091061866 10.0 10.0 9.641347911552234 3.8902967612786794 4.512529324008002 10.0 1.0252381353067093 0.47626604499903247 10.0 8.157491776416629 6.675500569855753 6.031835221943546 5.108879861773825 10.0 5.090433192496109 9.654066046274224 9.22377475703311 0.0010 0.0010 2.8916154320492486 3.027251827493977 6.854668543352595 9.339985448092612 9.290986416109794 5.276160806637124 
0.0010 0.0010 0.0010 0.0010 0.9467389830381252 0.0010 0.0010 10.0 0.0010 0.0010 1.5879221598779858 10.0 9.855546979249556 0.0010 8.272413271515894 10.0 10.0 8.881250237016511 10.0 9.449698247649138 7.408369941066979 0.0010 0.0010 10.0 0.0010 10.0 9.37070020777203 5.356239250452495 10.0 10.0 10.0 9.813541799144783 0.0010 10.0 0.0010 10.0 10.0 9.54769490002236 0.0010 0.0010 10.0 0.0010 0.0010 10.0 10.0 0.0010 0.0010 0.0010 0.0010 10.0 0.0010 10.0 10.0 0.0010 0.0010 0.0010 10.0 4.903972015714465 5.639820385146173 0.0010 
0.0755495610546355 1.0609009405843695 0.0010 0.0010 0.0011549824996181846 0.0010 5.918085348468589 0.009053787487557837 0.0010 4.579929999865958 2.461199869652499 4.9976798234469815 9.950005 4.41672457896177 4.701232763512936 10.0 9.999986101254994 8.069125155620727 7.275176375831409 9.999251927629638 3.4553624247792785 10.0 9.808999188211946 6.501442457438625 5.7361930688617715 9.967056785807891 9.993133129713158 9.907213517675393 9.999442782254754 1.1443863953544589 6.3945433317876175 9.952498635906629 4.229326743141507 2.1924055733633425 6.969293696629473 10.0 3.4733028293075607 4.940324377048726 5.0005 4.66977944027476 9.991336409973146 5.1871290798189875 0.010477390750249522 10.0 9.710754733165459 9.721424635579464 9.405770740736632 9.42225806833419 9.970354820133249 6.368705208790907 9.967591464117858 9.993979686607032 0.027569484331769895 5.067796879733093 5.0490896603123545 4.93618349849088 3.018078654468596 10.0 4.298732709064773 5.24068417912066 
0.025805363444412803 0.0010 0.0013850182479570217 0.0030841581212097792 0.015862361203467092 0.0019206215320907581 0.37028536040462945 2.3483732096543655 0.04004762903137591 9.562043625362257 9.775614899864612 8.135151182110784 8.313159469424608 2.8795275741027555 8.088390505646943 9.87266368162371 9.996813360132712 1.3359222319028652 9.68594099321941 9.983454315143026 1.2871382609217874 8.946316164768241 3.0634636408746174 10.0 9.988292317493517 8.979413077836275 9.969542700982267 9.817158123531868 9.816072361418815 4.351933782128239 10.0 10.0 0.5565109411783229 10.0 7.81068833326091 10.0 9.84388821099086 10.0 4.298239541921034 7.944446715009277 9.972990905299431 0.6140693438856829 0.09469628869218849 9.95420057656634 10.0 7.167237109711106 7.775417288180329 4.956509565765212 10.0 5.084065138894413 10.0 9.922653737922703 3.8366809092774474 0.17130732992568506 0.15099862857008792 5.161787408146042 2.76512794253807 10.0 6.74599250867682 1.2746505940651875 
0.12738558220210006 1.5804644074475935 0.03893874198223295 0.0011342628377263566 0.004148689663500293 0.0010 0.05260563613755523 0.8527838332720176 0.0030412547046873534 8.336138787504659 8.336138787504659 4.926029108293707 4.671011226123313 6.10324301486317 9.616921152138676 9.647352546807243 9.857034361000734 2.1710751472465373 9.877443216246574 9.943016414814332 5.6562761169843965 7.74463621526741 5.769002282940296 6.628923227900968 5.604647754876088 9.939992304716496 9.866834629548004 9.729051542516727 9.912307541760564 3.9213196657369402 5.0144341957748075 9.87163365260925 3.337137238640253 8.706952323671507 9.600207611486585 9.846697200601735 9.587495057379382 9.17017798655136 7.226774738037957 9.54387998804145 9.837501105083494 0.12945161608254363 0.09904173546767192 9.903962374462337 6.948625076945648 5.763200935806523 4.11286970969339 7.174291854629824 9.965112140567285 1.695384339592773 10.0 9.869551220739076 2.87697674355312 0.005702113819145129 0.19944010465680817 3.717401074469242 3.7076416389142546 6.971010003117746 5.955547224249205 0.0010 
0.07179959198502182 3.7985453754222287 0.003160796058787907 0.026749623568281738 0.0010 0.0010 1.395779590025421 0.0010 0.0010 7.617443693917315 10.0 7.136715399264492 9.210503935992055 8.687234055003044 7.147465231923087 9.937334786498463 10.0 0.0010 9.399279895967103 10.0 10.0 10.0 10.0 9.006371711026768 9.36489456983663 10.0 10.0 10.0 9.87605713306776 2.5314278013561102 0.0010 8.95881004432723 5.281046307563162 10.0 8.329490376729545 10.0 6.398101326702474 9.611297402256454 8.692419153858426 10.0 10.0 0.0010 0.0010 9.994959831645259 10.0 7.268300251067554 6.295333379552217 4.299723678731156 10.0 2.545775152691749 10.0 10.0 1.0599959739373044 0.13291437147310126 0.0010 2.846191661335669 4.692954270943791 8.751011474901336 7.978114353257128 0.8847417929758672 
0.012486395616220166 0.0010 0.0010 0.004796857850092869 0.001627355256214823 0.0038961240476443944 0.0010 0.4975887798958536 0.007066745746244432 10.0 10.0 10.0 9.506759458646115 10.0 9.833603343786185 10.0 10.0 0.0010 9.396421781243035 9.756371707825647 10.0 10.0 8.468126518114639 9.32194474579279 10.0 8.355219481327248 9.908284990388186 9.84387098634912 10.0 2.5864793139074775 7.711631882856576 10.0 4.250746735727056 10.0 6.636112200817887 10.0 10.0 10.0 8.52271044986839 8.09568387550138 10.0 0.6970325291089277 0.0010 9.790784751630333 10.0 9.196561841046451 5.345174738779217 10.0 9.805762893642981 2.2095392709440542 9.914379035526478 10.0 0.010828795697998814 0.011269508317539874 0.21279440193096616 0.0010 0.1552312412425989 10.0 10.0 0.0010 
0.05132851756357554 0.0010 0.011427752794253909 0.0010 3.376821320029574 0.005750498916810332 0.0010 10.0 0.08036464340835273 0.0010 0.0010 10.0 10.0 0.0010 7.184027341475136 9.820293198357223 9.511094874583305 7.911941530984308 9.650562029428446 8.258307752549365 5.998798085073977 0.0010 0.0010 10.0 0.0010 10.0 7.7417914479511225 0.0010 9.965510548489581 10.0 10.0 8.743616318016205 0.0010 10.0 0.0010 10.0 10.0 10.0 0.0010 0.0010 9.933846497043653 0.0010 0.0010 10.0 10.0 0.0010 0.0010 0.0010 0.0010 10.0 0.0010 9.715384936837452 10.0 1.0011819895241354 0.0010 0.0010 10.0 0.0010 0.0010 0.0010 
0.0010 1.3336221396998875 0.00314339082249259 0.0010 0.0010 0.0010 0.7826380489814144 0.122988441549574 0.0010 10.0 9.445694719241061 6.662936643348768 4.199871564905564 4.725821965113139 10.0 8.366544418742263 9.934197862185034 1.2442805770600476 10.0 10.0 10.0 10.0 10.0 9.225838401909442 10.0 10.0 10.0 10.0 10.0 6.6430136616054645 0.05865395050225786 9.956519137553851 6.560117679647387 10.0 10.0 10.0 8.57735880343237 10.0 10.0 10.0 10.0 0.0010 0.0010 10.0 8.679602401833334 10.0 5.151760662610377 5.8530950877778185 8.136197284991956 0.0010 6.481538451427811 10.0 2.0414328929656147 1.2495841226251048 0.0010 2.477023586932333 4.286194283446856 8.505368767807884 2.8225362359984385 3.0573643055531683 
2.2396709103072356 10.0 0.0010 0.0010 0.0010 0.0010 0.0010 10.0 0.0010 0.0010 0.0010 0.0010 0.0010 10.0 0.0010 9.907651861939655 8.994032289843485 10.0 10.0 8.477747991984563 1.2132865309591836 0.0010 10.0 0.0010 0.0010 0.0010 9.067129460724885 8.159286361084236 7.777439655995749 0.0010 10.0 10.0 10.0 0.0010 10.0 10.0 10.0 10.0 10.0 1.735536439303167 10.0 0.0010 0.0010 10.0 10.0 10.0 1.788101820666946 10.0 10.0 10.0 0.0010 8.939863893843238 0.0010 10.0 10.0 10.0 0.0010 0.0010 10.0 10.0 
0.005129180038423703 4.444244863226043 0.0016039550971708636 0.033341358979890844 0.008418490442057662 0.0025674324646887056 5.000500000000001 0.7990646993390482 0.003158930481424193 4.569799767450296 1.7530675505586408 2.619450466543905 1.4520904173792415 7.45440563840828 8.7574920689709 9.360169897079773 9.523150209012284 2.562027508227912 5.0005 9.992249698372635 5.0005 3.0250737725541357 8.659715666493193 5.029037257932069 5.712312265619538 9.758340426344423 9.962995731319493 9.716956440687444 10.0 6.520359806644438 0.24726880456128697 9.898058241124751 0.1373270076306934 2.9869588817716153 7.821905865794363 9.953942342876307 5.0005 10.0 5.844250276478842 4.664803980204306 9.988884829475865 0.5708146316099941 0.0010 9.614192864862929 6.8493716329649565 2.03395614510159 5.14985294351283 6.821952632846196 8.736665986646042 0.962426258755909 8.216997346866368 9.997022030233108 2.544719747640595 0.21950816904280707 0.7215143000537092 0.9813423364166 7.35870066610541 7.458776092412885 5.918854858092157 1.842091760750118 
0.008536881152740372 0.7056155377375082 0.004218001224549785 0.0034735706791101076 0.0024908742564410686 0.005362589574435929 0.8362709842105662 0.029125824847864155 0.012427720762381236 9.758697579023519 6.792199453865497 4.768750085623678 5.761061449009129 8.080242077846632 8.68242548646352 9.711941842613156 9.868729227487515 1.5246244494741663 9.613013098661902 9.96105010783813 8.53742892556306 9.714093201329813 9.3566072999303 5.0197196964243265 9.14695200805578 9.48567182264634 9.816457210241209 9.99116948462643 9.887190370671435 1.1414116301573312 8.003350284724549 9.90532992987216 7.021363423063596 7.791730563270461 9.473807129883964 9.876010689821697 7.633502463155726 9.426335341597325 9.788172521533106 9.85094946405555 9.904688408402992 0.06361349355439852 0.15509807212331286 9.920036159463486 8.747329026064559 9.914781575870084 8.900504931878118 9.715712243993133 9.918342364038851 3.0467778723692773 9.940449408855956 9.912853296436772 0.4747219904920456 0.07320355892328603 0.8970810558938815 1.2905742058900662 2.630111073742087 9.514306286665589 9.714999552348305 8.587313652256492 
0.0010 5.000500000000001 0.005058917132818517 0.0010 0.019024336601251066 0.0037189643722880033 4.3974551258992935 0.0010 0.011372352880021551 5.0005 7.67269411306955 5.0957086043602375 6.919526711202677 10.0 8.72250787839027 9.961435008572062 9.985899122456416 0.1464391249668322 9.99607457261185 10.0 4.935152859968703 4.485249306976961 5.965904206683329 5.0005 8.525672101949581 4.951003305172125 10.0 10.0 9.995556626368483 5.089577777538969 4.12233557088691 9.333995160569419 3.2553674760984874 4.742722486491295 9.44803496735966 9.995426759025223 5.0005 9.502856895653656 5.0005 9.961626864587375 9.983932656908063 1.7791632289333745 0.004659553406624204 9.999313739059444 10.0 5.0005 3.28410251976684 10.0 10.0 2.465466054082186 10.0 10.0 0.3649781902676197 0.1189625404009847 5.000500000000001 1.5427445104777835 6.207134750538961 3.628446702711817 3.722378698323758 5.0005 
0.040320177113200364 1.3624791974615662 0.007181992258500979 0.001531015160101834 0.0018628317618334105 0.009105940058166631 0.12620736378003575 0.13746530354804473 0.007323151124004279 9.543009293524873 8.755347832369013 4.956256767249454 8.986525589990535 9.128201096461993 7.691123153296385 9.892135642255175 9.970397643125002 0.10376606294943291 9.764444669756239 9.838400614111128 5.58335472299846 8.65766013976621 8.351413047093589 7.889826580928956 3.80422286686443 9.402951669406988 9.932036597533797 9.728527325196259 9.974782773798013 3.5692910064354755 6.006652937803257 9.816180759097064 4.433060154814643 10.0 9.49237141184357 9.861028365700495 5.557132307799683 9.38873916126736 9.222581190718556 10.0 9.99122660357273 0.19404281091162126 0.06359696060506909 9.920188043086956 9.565897238935822 9.632622922230375 10.0 7.209978113202512 10.0 3.4527724685276477 9.69062646497642 9.885463958891375 2.020287289963041 0.04177989289346859 2.6296931062091327 4.665273628192592 6.4509131386645455 5.7372491303029305 8.98265957173354 6.82867326469885 
0.33417283267756825 0.4988939584619563 0.003246146495904225 0.002339077468978591 0.0011866457188579728 0.0031797470776095977 0.6489989056933647 0.23322583776816436 0.014218870959800296 7.5124404980243105 5.111879132779974 3.2440734333597145 3.1411659202553466 7.030184654755801 8.477683689618827 9.857760798170304 9.892813116388147 3.530967956693231 9.72570895258227 9.668674733580973 6.836387275268459 7.1054325029169645 9.848385615828601 7.960401265115796 3.9047733884601055 9.249461920236605 9.862095120291066 8.948944735081014 9.897888505892254 6.169997349236871 7.875486470089516 9.905928509245905 3.317746035736082 5.732531116335723 9.00614158849391 9.890854750668248 6.9778033293934145 6.964255362582023 6.6292280345331065 7.681916390894669 9.909123442865738 0.3610926677670357 0.4041990031660843 9.957880934204423 7.144722454620085 8.615528102291407 7.696203074753721 9.718503155433364 9.91946098222383 1.8255365079802401 9.939317395730422 9.911864144901662 0.23547575247499686 0.17421424334820407 2.032374182766275 0.8340064258477781 6.741349031006676 6.95515090205067 9.692610774901706 6.253640841118827 
0.26405657044055275 5.000500000000001 0.020826629184269228 0.0017297853179787 0.0023273821182408735 0.001958559279377249 5.000500000000001 1.0411393684049133 0.0027548496692108987 5.322188834540642 5.0005 5.0005 5.0005 4.959724571259185 9.866458534728153 8.923355966477839 9.996514498678794 5.000500000000001 5.0005 9.87959108181623 3.5929919186425967 5.0005 5.000500000000001 5.0005 9.879290372211234 9.840771953906163 9.777508928727958 9.66276294938336 9.6420660198497 5.0005 5.0005 9.758619066517085 5.0005 5.0005 8.732952145269817 9.407551980316393 5.0005 9.992812461654376 9.876581335033169 5.0005 9.743211560779384 0.1382778358052274 1.669513809714904 9.328593383517815 9.658407231871452 2.0819537061754927 5.0005 9.894709634567734 8.076851926866915 5.0005 9.98910523162987 9.773710293493231 0.3614644043403303 0.008587616826849762 2.2198443136890718 5.0005 5.000500000000001 9.840401676856665 9.805519734735926 5.0005 
0.23929675163266573 9.242433447871944 0.0021726045168213234 0.0016196223440134703 0.0013598053314213424 0.0015255568249454012 5.943694775647721 3.1665763528096686 0.09387820654804527 10.0 0.0010 0.0010 0.0010 0.0010 5.374298302444747 8.968933187517397 9.99649573810281 7.632426526661785 5.091422552213669 10.0 2.6916254015389263 7.59862287093932 2.2305468063867098 0.06899073291888058 10.0 2.0960017954730352 9.740766905091874 9.90055218789841 9.886977814223469 7.810377349912474 0.0010 9.489651858286363 0.0010 0.418759704487361 9.552813950126296 9.461921644875428 3.272716046983579 10.0 4.7049334200353945 7.438396346666195 9.753001816112095 0.33045372300777953 2.1231205585087807 9.106209087755582 4.628606850042876 4.307963218030837 0.0010 8.167183225941432 6.187068446261834 0.0010 5.939107168164138 9.787889270350409 5.438532341265088 0.24964818745406114 1.434500698340014 0.0010 4.922980957515171 7.794627740148201 5.891566219253363 6.538596604745757 
0.0010 0.1556189951814735 0.0010 0.0010 0.0010 0.0033306587162985598 0.08603187828478985 1.8977185250991102 0.0011108652264690197 9.870998938250212 4.2927699363251355 4.188644711049841 4.840530718387897 3.763130005833514 2.273956769953884 10.0 10.0 0.0010 10.0 10.0 1.987276709353564 9.896323204300291 5.0005 5.0005 9.804833691627342 1.9314347043608904 10.0 10.0 9.945284324813297 6.625106196919164 3.6810992913958973 10.0 0.09817527572059431 4.517958182953847 10.0 9.980421392402805 6.7145889508793335 10.0 5.0005 10.0 9.865821193998189 0.01816629444687044 0.0010 9.91204555581928 3.8968792341265464 6.448857285629533 7.482803779873573 4.7483597570023806 8.005176390984094 0.0010 9.73811067142226 10.0 5.000500000000001 0.00499226420256687 0.0010 5.363800196813522 0.0010 10.0 4.679447768021332 1.065755178852429 
0.4275772816832654 10.0 0.047522930825461294 0.0022193253305536633 0.002882757108733714 0.0010 10.0 3.735821836765942 0.005767678648726297 0.0010 0.0010 0.0010 0.0010 0.0010 10.0 8.017176592092127 9.983731580429554 10.0 0.0010 9.796149438352154 0.0010 0.0010 8.957936299655978 0.0010 8.42933761189893 7.996462609097477 9.557844945038255 9.495458147017827 9.439199124608592 10.0 0.0010 9.190993310683117 0.0010 0.0010 7.656468158658877 8.96696002861943 0.0010 9.31355308024468 9.959848619519397 0.0010 9.494828841132929 0.0010 3.2060687281535385 8.731348313912276 6.2020161001616785 0.0010 0.0010 10.0 4.911375486076484 0.0010 4.656267319133965 9.582260063174616 0.6063486779613085 0.0010 3.651351915998587 0.0010 2.977081146898241 1.6776745214000135 9.732521310440589 8.750246117494195 
0.0020946281157205003 3.83238516478088 0.016959366683732154 0.041217919002743394 0.001613296023141263 0.009208359768895589 2.897503452552465 0.7276193995207242 0.015262463832764958 7.747356906966761 10.0 10.0 7.256196771554928 8.23312659566017 10.0 9.127474971632967 9.891304114531712 0.0010 8.732614174195831 9.997073418808197 3.0830488586944416 9.944112893302806 9.50005 6.241805612796542 9.50005 9.764108621715584 9.993674247140435 9.911600594069302 9.979376681936817 3.1403332495508467 4.155118444002576 10.0 0.50095 7.376173145786503 8.30556004226522 9.99157016112545 6.121914348200836 9.8136468593151 9.196750874001228 10.0 9.99923478095648 1.2029774914074838 0.6456146455900099 10.0 10.0 6.4702849002417775 9.263681830736985 10.0 9.247744540160088 0.50095 9.156097468125763 9.93624464754828 0.6835658019579735 0.3445546620434238 0.0010 0.50095 9.602001592359853 10.0 9.68343729039459 0.0010 
0.011820289394642344 3.336366229677812 0.03449482369679368 0.00429177240354923 0.0010 0.0010 2.2022430463472067 0.06141095569312882 0.0631160977418849 7.848785785805692 8.039283979797 7.415930638178847 6.546180574615551 8.58343779692728 9.199222332582627 9.994232776853002 9.715770713724526 5.000336793249051 8.51423237430222 9.900211210913398 9.288352576631803 8.914101614962181 9.18412453471138 5.000500000000001 5.000500000000001 9.411167271452278 9.97990412514942 9.311231709741122 10.0 5.0005 5.000500000000001 10.0 2.152159997641925 7.483469064086072 5.000500000000001 10.0 5.000500000000001 5.000500000000001 5.000500000000001 9.141226373287987 10.0 0.39353126795350213 0.0010 9.962788907113351 5.000500000000001 5.000500000000001 7.882324217413616 10.0 9.728758642180217 0.7520411854830024 9.819397268312782 10.0 1.168903277307197 0.6511295863698696 1.0823162908328445 3.9471148150189945 8.380457927623967 7.03789930108498 8.261014762662827 5.000500000000001 
0.02090797905576941 5.250049910916202 0.003635782900642084 0.0010013021422042043 0.001072089929469789 0.0016760914608917009 4.783862243100622 0.09781787596351163 0.011417346955495435 5.0005 5.067336279755121 5.0005 5.0005 5.099242493499454 8.820012794738938 9.994924220958083 9.92751472062493 5.00002966402696 4.531881142099952 9.773621074187485 5.0005 3.2447070874411637 7.663337274736283 3.650132815147064 5.0005 9.17419707329843 9.9700765102784 9.960837327904132 9.99671499281916 4.369780278243851 5.0005 9.997897004960027 1.7865695829960533 5.0005 9.399236131980242 9.997766803669935 5.0005 9.999888712664427 8.599931003282514 5.214802453579883 9.993475145473564 0.001032817588978435 0.02551288208149688 9.869655220238194 5.000500000000001 5.0005 6.195300784843344 6.897018235774532 9.985860979601267 0.8041161930900509 9.999885756847371 9.996505871713211 1.3038396062550115 0.23128195016383124 0.0011117432745220504 2.8154662585784322 5.589461635152741 9.704756000163654 7.494882770746974 0.7722897140983925 
0.02172151018428639 10.0 0.5494459281487406 0.001999370840364829 0.02033713733166207 0.0023981313133305975 1.2251361289986047 9.641150849367818 0.2752966397016336 0.43615869774531424 7.465872950689634 5.272085825187339 3.2915416915821627 10.0 9.930234934105924 10.0 9.730541011594749 0.0010 10.0 9.907972597768547 8.154042364367038 4.139875570099401 8.513618072912902 9.241329171795508 2.416834915010513 0.0010 9.972518164312776 9.897341384164895 9.942939008537266 2.5702062632696068 10.0 7.873501423191752 9.914715112028603 0.0010 9.93461256545652 9.95921737430933 3.055715535110831 5.329484843441685 1.7008440418069695 9.285976144150055 9.9947988086183 0.1847536917293375 0.0010 9.56965091750901 10.0 8.63243277727047 9.534949545718495 4.964769688746662 0.5017329288474781 10.0 1.3538834428037658 9.886803302927175 0.0010 0.0010 1.658877058395059 0.0010 1.964008391731539 0.0010 10.0 2.7977231608802025 
0.23940963692615277 2.458715084859004 0.014003212184711374 0.005224113164671341 0.006933587367744967 0.0017372557850355455 2.007864488958844 0.607038984528477 0.01563070367327055 7.585477557450449 7.957643833150374 7.3776616417841305 8.091454886441744 6.257735779608496 9.8336331921614 9.99427528479676 9.865194053375012 2.7685118433978793 7.758383948734332 9.842005952052498 5.500291940332744 7.324239368005946 9.608365167847866 7.074288112688796 8.493027463723083 9.540019945602639 9.728366002541074 9.601322610595778 9.915392040093959 1.9599868180381064 3.818317895992191 9.94134256886615 8.632748953478153 7.632049527631435 9.254525347035795 9.972429674851247 9.420341201713027 9.48853114544972 9.154549187424582 8.21874074152513 9.938482557529055 0.04502484822759336 0.12461508550692404 9.624321048721615 8.269487537699368 6.380937949181931 6.850994084873279 5.4696963559934115 9.497059517397544 0.48467438774067956 9.37889510741668 9.915718606614425 0.7471321641023466 0.3266190031072849 0.7870834789912318 1.2884057084174612 6.273742048937301 9.2852738436737 7.404660853149975 7.514856289230426 
0.0010 0.0010 0.018101876047042772 0.0010 0.009499724678099132 0.0010 0.4334824546249213 0.0010 0.022084206975761522 10.0 6.705011131159797 10.0 10.0 10.0 10.0 10.0 10.0 0.9288338031475794 10.0 10.0 10.0 7.944321428089777 10.0 10.0 10.0 9.831939525761776 10.0 10.0 10.0 0.0010 7.103425137490833 10.0 0.0010 9.500807552536354 10.0 10.0 10.0 8.970650317512161 9.027453905563982 8.518055999805638 9.960579714498882 0.0010 0.0010 9.96107779827716 10.0 10.0 5.036968818770392 10.0 9.716596775946186 0.0010 9.576924180671988 10.0 0.0010 0.0010 1.3379552348318573 0.0010 10.0 10.0 9.774523526686592 1.0962523818953254 
0.0017695564154252305 1.3909964745217591 0.0010 0.014075815903145609 0.0016256902232063913 0.0012959010782944477 1.1501812454162743 0.16521780236810632 0.04236811071507545 9.322127935976434 9.435552876509007 5.24684871148653 9.665547896296715 9.507750887338853 9.705066658729068 9.980619645535592 9.992246961843598 4.730179652179778 9.928351397547758 9.991042041556595 7.795991509411801 9.795039435274436 8.556214841162681 10.0 8.274807111748036 10.0 10.0 9.985719279625263 9.969509546290416 0.20420133770310933 2.5640376415031576 10.0 0.0010 9.285062091383198 9.85257105153125 9.961431812433599 8.697394340485712 9.660570065328594 8.149511726297977 9.91284365514408 10.0 0.7176597705031269 0.0010 9.981108730338484 10.0 7.028383735201514 5.859404699135608 10.0 10.0 0.15165430992240392 9.995236397264087 9.970029292658985 0.03247109111490332 1.0151877013501058 0.12793646890381138 5.549771968079452 7.752218782839096 8.20662562199397 9.635772054146214 0.0010 
0.007487279138908003 1.670803814227853 0.002519533890998165 0.0022375465887863634 0.001384613720942448 0.0011173504854623006 1.3337373625987223 0.07551375554478434 0.0010 9.87066306944429 5.000500000000001 4.457449698552338 4.607379352379365 3.386199101365907 8.243121170580302 9.932840256767745 9.859183762258088 7.548719969547699 9.781043925368246 9.98989378409761 6.931334350332371 8.81019679749813 9.659903594726991 7.044076396264129 9.17238181365284 9.926798462444891 9.49791513629454 9.996774108094158 9.975732200276823 0.3296148648447321 8.161750651262444 9.520833260743405 6.179080075278227 9.350253605292373 9.845266763572571 9.875383394394103 9.156934144576091 9.808158302456109 9.767240798284803 8.16763788425811 9.92634783422416 0.07600211735678508 0.04036511991701042 9.99709391800251 8.851801587392742 9.937621527730021 4.777653385284651 7.664674294620508 9.982225875275489 4.210285224023414 9.948612672261698 9.938310378863914 0.2505995294217205 0.06080682581767394 0.21651917155578979 2.550348897896383 0.22697938890234706 9.540757193459006 6.183362027331683 6.396098777316482 
0.020173374563096175 2.851325091235675 0.00569915715023192 0.002136237928687501 0.005712142770385228 0.0022878067444115757 1.6543861559389823 0.24729721544658564 0.009404244528781296 7.4794710725448255 5.776470597520195 5.896220008924461 2.8118202457084873 8.61558214776308 5.2419976851658765 9.82593443113737 9.884045302172414 3.6029792141636006 9.435451758645778 9.835597573648158 6.748209851536346 6.70690642878993 7.203896032609685 4.228428097604311 5.848550487126125 9.847803842147504 9.990384819135256 9.989448842388704 9.754691828489598 5.792648574954743 4.019547287594725 9.933203429617086 2.4472639810335686 7.136651065257419 8.3460219885609 9.858375696567355 5.14952614897942 9.895689876693295 4.16546094231855 6.156383644003002 9.159345142782966 0.12434596731804301 0.04087480938056601 9.988685100893136 4.884384724970728 3.9818119951266904 8.009409167780433 6.734814740233313 9.940689815329897 2.254105357513726 8.679311535412694 9.68740867617593 0.032991594625400314 0.0010428304258266773 2.2411692754725703 5.805713390807592 5.000500000000001 6.159566543848282 8.763619539732423 4.6179069047946015 
0.0010 0.0010 0.0030106506353264994 0.0010 0.7879904915900717 0.0010 0.0010 9.105420426469795 0.0010 0.0010 5.6936478808033995 10.0 10.0 0.03486030497440982 7.506174454321076 0.9635294397308236 10.0 2.279758193904719 10.0 9.39298992639533 6.232559103716269 0.0010 0.0010 7.321385417342178 0.0010 10.0 8.517621786337171 5.061753889184272 9.931772673401289 10.0 10.0 4.621288768780026 6.239628436199467 10.0 0.0010 10.0 10.0 2.6814457978661483 0.0010 2.6709757696594627 10.0 0.0010 0.06483898018539036 10.0 10.0 0.0010 0.5469752459027424 0.0010 0.0010 10.0 1.1333157863821892 10.0 10.0 0.0010 0.10834207913934854 0.0010 3.82358325555722 2.431935367789779 3.6214117372754884 0.0010 
0.06880122155686025 2.1619272963271534 0.03425108622052991 0.0035688267914106 0.04264344149925538 0.015768035248609986 1.8352942408795734 6.586464023848038 0.27475685881615913 7.997932999781239 7.71449290930034 0.5028413491572423 4.568800440066587 4.600552455387583 4.122630481506886 9.5266629850149 9.718381612213497 2.3053631926267144 8.165705759120428 9.692561971160712 5.137439229191219 4.756737682659538 5.8348942408795725 8.031174461278024 9.533168580899325 8.947194086505666 9.810053593851602 9.196923099624929 9.84040082375824 3.646152659232783 7.41855487157245 9.48429689950356 7.097355731865163 7.888255701576659 2.391435061171414 9.103816728630871 7.884859154452726 8.600802013053935 5.0005 1.4202517770967995 9.828997530782479 2.6045678786781563 0.7923043432852686 9.555099494498647 9.50005 1.9017283032899872 4.330803281948911 4.6036217340456504 7.926693803588254 5.500450000000001 9.533606074268377 9.658697576715996 0.5892209410438087 0.8500606779708555 1.423627723044171 2.138853692016066 4.166105759120427 7.949200746464819 9.945983330832528 1.6969225710405897 
0.0014364746375778521 1.5263301301125152 0.0060480306964674525 0.004556306538160684 0.04701515392618834 0.002700145772394947 0.4545979973717561 1.1122442315701955 0.008669373432801396 9.127283830256976 8.584575160715495 8.598990386019215 8.816529908165837 5.547674952028339 8.946676149709218 9.841593164535363 9.958923559779041 0.8041913978110675 9.923092146823125 9.950652660317015 4.315406871742199 9.121222040874603 4.216830916482616 8.602844316001624 8.938536622312586 9.360180918701403 9.973948951196279 9.943469705426917 10.0 1.2120428443408457 6.127486446805431 9.816642744104902 1.5016698833587796 9.585623281922132 8.577247305548767 9.327523280586625 8.027216081719882 9.43973144284358 6.703118936234819 9.50598891074824 9.951761254439406 0.47852079378679696 0.02757807994922301 9.990498836332803 9.534115521336052 8.478772265203144 6.270444556004038 6.846917237283925 9.796166397404221 5.7814896936740015 9.801995011460525 9.990426020600438 5.071317014359323 0.06423756426832772 0.5183974040565547 4.222976437358557 3.2734284764660697 9.205822680461887 8.35009933502538 1.9410500229177678 
0.08823230592847923 7.589265543130536 0.08475936713970468 0.0015920530040757505 0.0053924424555601026 0.034266169558009735 10.0 0.0010 0.8376775850456416 2.4804891927488133 7.204828686505925 2.079434026660305 4.448218913518167 10.0 10.0 10.0 9.909119461307588 1.6485353671102492 10.0 9.902717183624052 8.952465313343097 3.9163829604906173 9.70134457088398 10.0 7.739536808340256 9.923145942559216 9.911464499016589 9.761712878167115 6.644153940320937 8.79725495501345 0.0010 7.456036182257439 0.7081238810138646 9.583695042608454 0.0010 8.34162953570111 6.053451104398796 1.5923837556719673 8.61059772649259 3.71998669669499 9.819988867087924 0.012638806408781672 3.419745788382822 9.86887787424234 2.171443317957883 0.8805763394933854 2.4667933240131354 10.0 5.655557695373015 0.0010 4.793056492669521 8.006552908043309 0.0010 0.08201257308525708 0.9883712917105083 0.1736623139956301 10.0 5.748471076041815 8.183054000551358 10.0 
0.0010 0.2981386841149034 0.028518866789716556 0.005216387397619405 0.006799879723849292 0.0010 0.3131489323662566 0.0010 0.0010 5.854428017158386 10.0 7.905358677878183 3.790541211709204 6.718716436283154 10.0 9.833098971974051 10.0 0.0010 10.0 9.99366519088049 4.635745075284462 10.0 10.0 3.0687020777292533 10.0 10.0 10.0 10.0 10.0 4.722459042120918 6.304731781095676 10.0 4.693843879232317 9.01202462858595 10.0 10.0 4.947377073951951 8.06128622488655 10.0 10.0 9.993358251826804 0.0010 0.0010 9.942531175300893 7.996927050169588 6.631918204980215 2.907711693025928 10.0 10.0 0.0010 10.0 10.0 0.19712467755768237 0.0010 0.7454441368774758 0.32014138573706535 8.41277397392439 6.885824011681455 5.0699060830698075 0.0010 
0.002010354213563152 4.304318793794744 0.08360361461478388 0.0359096026719079 0.0010590264061578448 0.0011144814063961082 4.457436384523479 0.6282754349526585 0.0022810259717597086 6.642699159976433 9.55706656424341 3.8429123496215594 5.235569187093432 6.442992446462236 2.1759637361882778 9.99431966774886 9.54507032534336 4.491093369153528 8.654688193463253 9.933039243022469 4.379126803765029 6.367419544117505 4.897500220189778 8.908257146049683 7.742937085863503 6.180287738259817 9.987647903733924 9.921866293216754 9.990107496534023 5.505662847246364 5.284163229988071 9.994815117747123 3.892139085299909 9.039887516619174 5.395521068093204 9.996025243258904 8.883472742954034 6.264519038297303 9.657687992543663 5.8929851860503435 9.970472107071256 2.2043985145932297 1.3694289835309255 9.997513820279142 6.180911399126163 8.185837241732916 6.049342548577585 7.925661726695576 9.974374099911547 3.983220591376434 9.135395817251268 9.996018453159182 1.5838526578001766 0.4663044638161304 1.3692952876469633 6.922787750413543 5.841047555813707 5.071116542721849 4.778982694661462 4.422952907706578 
0.0010 2.166215131743315 0.04570393202126315 0.0026964020084461566 0.0010 0.008677557517646513 2.5197874993407994 0.0010 0.05827702964159366 7.734697152695594 7.697461046401063 7.88355648952272 5.0607329324048385 8.012967630389934 6.643849007734296 10.0 9.656169100280913 2.3268353273128692 10.0 10.0 5.496478882986859 10.0 6.2096117160381725 7.274405668786122 8.809402723772143 9.739448797402378 10.0 10.0 9.99203700421652 2.8007230789305186 4.75385753809546 9.647839853757006 0.0010 10.0 4.820764409294282 10.0 3.7215783372454343 8.998756321688989 7.045489530566311 10.0 10.0 0.0010 0.006680755670311733 10.0 7.8808042203504405 6.3079466615819575 5.28585121540044 6.949378287967852 9.718014441415384 0.0010 10.0 9.959076434610466 0.0010 0.09396340299419434 1.7044991365918505 2.1876215823721745 5.755636521147405 9.776795088735364 5.31949632918823 2.0311319946428403 
0.07889746934925015 1.8843046581131018 0.004127710850095157 0.00431692221459136 0.001650512163495587 0.03685725140690326 0.38723735046126356 0.5758564892521066 0.02851542854302165 9.751554787995213 4.594275912600614 4.956497373421159 4.044602626578841 6.369254052589335 4.76544378953996 9.697092537271127 9.77248804016922 4.001681077653361 9.763647738641216 9.963241621606523 7.420506628783718 9.29746357715289 8.824397812834174 9.79077253987272 4.956497373421159 9.311447879509132 9.975439205853787 10.0 9.592386898881516 1.9973599368131185 5.016930961365675 9.749742928393449 0.6435713102288934 5.834787416257278 5.406713368526288 9.96946184728649 5.793136121832016 9.613849905223827 2.888466723908403 8.748994658543973 9.980347586773549 0.3309620724660483 0.24086450986954833 9.773511064342951 5.68646994820876 9.774953899786176 8.751987956596128 1.4063971416370815 10.0 2.7758018978543726 9.77216167915014 9.933618475188336 0.0010 0.1022996722182803 1.5991880328618955 2.3543870470825987 5.812073591460177 8.270180193002181 9.966333505212546 8.85009421505353 
0.019145528487054118 5.0843761715940605 0.008974952268381003 0.0050079328064012675 0.0033587685407233227 0.00472562013814819 9.153092411734164 0.0010 0.10432289761059631 8.717526165857553 10.0 6.849925803785365 9.611643136372596 10.0 9.221132533328936 10.0 9.991191534292895 0.42780681691233613 9.850851825620234 9.986970261306185 5.682344531539318 6.227648376651705 9.737135730943658 1.1769858416120123 9.533860029318145 9.989599416474883 9.973750188059654 10.0 9.559097585440838 9.053389005500424 0.27701330223711074 9.794158061931446 0.34859829157958866 9.88575334152358 6.1967890703252975 9.805181824219789 9.386828316132663 9.403397519088609 9.849951979281462 7.492473942515293 9.99427133579807 0.14656121691404936 0.45847685777861574 9.989315391863661 10.0 3.2427150485856266 2.911489695742018 8.107358198590095 9.451650134586542 5.794925796387795 9.50005 9.773706260336102 0.012198922786340747 0.007899559358810787 8.047505977684079 1.098486970468316 10.0 9.63726931126767 0.8320392361325024 0.4604370492316986 
0.008202387759242313 0.33537007396970697 0.0033365059416381668 0.0020565946308824237 0.005883506725043664 0.0010 0.14309289884220755 0.0010 0.0010256349123768937 9.659366748676666 4.946823879538331 4.990151634837621 9.353051760769475 4.992491252387479 8.133018482179587 9.964946466339493 9.990025238579964 6.365285651177482 10.0 9.989640000570269 7.206865476272925 9.946817340939658 9.514063806225542 9.520568021650908 9.785299901463045 9.85682646925512 10.0 10.0 9.993847362850202 1.1637907210289677 5.6686880075756205 9.977881635105575 8.754181565428954 10.0 9.96473573485925 9.88141728965521 8.495929616496634 10.0 9.61750093233536 10.0 9.954489418046785 0.17500180167317514 0.17538555437765818 9.941501048194912 9.457373412362188 9.760577046426683 5.358577500661781 9.568778953415373 9.930034727813249 5.285414158886749 9.849925418612798 9.992914792770748 0.5126093185667406 0.08756899837290363 0.04356307907208534 0.8086998822745932 1.5455252935426929 10.0 10.0 5.5306177070796085 
0.00438493764914968 0.2829465649159503 0.0010 0.0029568903093750085 0.021314076824875284 0.0010612234812831854 0.20476551341913307 0.48897756145945 0.0010169807707908222 9.946138856971599 5.000500000000001 5.000500000000001 5.000500000000001 5.000500000000001 8.831860154839482 10.0 9.99485077169767 5.0005 10.0 9.978952882035294 5.000500000000001 5.000500000000001 9.976404388567355 5.000500000000001 9.097684962559702 10.0 9.99674837980441 9.947344723267038 10.0 0.0010 5.000500000000001 9.983964860322628 5.000500000000001 5.000500000000001 9.197346829442507 9.976394816746428 5.000500000000001 9.150079880393843 5.0005 5.000500000000001 9.984701033376181 0.029732617446429046 0.010930141167849801 9.997371933405514 5.000500000000001 9.542929990746421 5.000500000000001 9.634745483646025 5.0005 0.6179044964423707 9.91426811083368 9.997032403967795 0.1929435690323074 0.10228627495113743 1.1490768966716707 5.000500000000001 4.257768914019503 5.000500000000001 7.694930335032158 5.0005 
0.0010 10.0 0.0010 0.0010 0.0010 0.0010 5.0005 0.0010 0.3237745264511752 0.50095 0.0010 10.0 1.8352973802234798 7.979669222565191 8.446370121056745 10.0 10.0 5.9172833963878935 10.0 10.0 5.0005 9.851223944614418 2.636339788319913 5.0021998647802395 10.0 9.683103420533225 9.777544028189247 4.288830971808795 10.0 1.0576939753580836 7.519207270124108 10.0 10.0 0.0010 10.0 10.0 5.000500000000001 5.031017895990858 10.0 10.0 10.0 0.0010 0.0010 6.50811974924204 10.0 0.0010 0.50095 5.0005 10.0 0.3407367109281223 9.732326952996562 4.866515564757999 0.0010 3.5172154440759753 9.50005 5.0005 9.129738466605424 5.813059976694293 0.0010 10.0 
0.016787556119358928 8.921185714459558 0.0022373225023122134 0.0072627964434190204 0.1361149205268682 0.04708156389774956 7.80189523354487 8.187897867609422 0.00379065538767663 0.5289361201755363 1.0156447205826535 3.7370149292637764 3.065055250614508 2.205361462752438 9.818701867202972 9.618956826899899 9.988147128533804 4.751664655047786 1.0239631101910993 9.925837266326155 9.526242970459858 2.02126582455227 9.29609128175855 2.621308622511892 9.883934409811706 9.496613472823697 9.404342585127942 9.88596824397356 9.891717450835344 1.675775900319421 10.0 9.957264983274138 9.54824349582989 0.8912624298714119 1.0190357051686965 5.086489807096766 2.5493365033608333 9.928552329522688 9.712746281625336 0.5845608216445288 9.993063326165586 1.8140125419273856 0.03939529767745037 9.986338759206946 9.461471789431034 2.2417126057354393 5.3600356780987335 9.034252205625268 1.0977894167552713 9.532655230398968 9.979512330605688 9.896259577806962 0.6310333221192473 0.010138257093195387 3.8721741020142693 0.50095 0.351819295446897 9.818979660527527 9.782283242496497 6.784696912957972 
0.002226529186393971 0.214805818864698 0.0012067051491033544 0.002450606534093803 0.0010 0.0010 0.00846955348162497 0.0010 0.001080663056024863 10.0 5.944372947572997 0.924944212032051 10.0 10.0 10.0 10.0 9.999796338074463 9.133483080387954 10.0 10.0 6.73382992096429 10.0 10.0 10.0 10.0 10.0 10.0 10.0 9.998374553647507 0.0010 3.5482729963828277 9.944583563630875 10.0 10.0 9.81980678643807 9.997325346348111 10.0 9.995947568088361 10.0 10.0 10.0 0.07740181112272637 0.0010 10.0 9.983588003779595 10.0 4.717394779413164 10.0 10.0 0.0010 10.0 10.0 0.0010 0.0010 2.0065376125706127 0.08332324909262989 0.0010 10.0 10.0 10.0 
0.0010 0.50095 0.0012732454049550735 0.002092686876354421 0.0010643648477998602 0.0010270217484472403 0.5874181199866272 0.8228259009708894 0.0010 9.114215297620351 9.629963632736548 5.0005 9.083082559569753 7.971459780772086 10.0 9.993575911183614 9.963542778079907 5.0005 9.7801282603838 9.99973356873742 5.0005 7.68290881216334 9.891719706637039 9.277909984334713 7.382093372126207 9.9358204261578 9.999715184167325 10.0 10.0 0.0010 5.0005 9.985690490000552 8.846237016554829 10.0 9.848328422150233 9.633380884359134 9.051712597910397 9.865946247031811 9.661942637599275 9.597539990818511 9.999810163583387 0.0617006132347853 0.22440132045481165 9.741795690520892 8.149843040324441 7.4039705532784605 8.626229044703816 5.0005 10.0 0.0010 9.824979988737484 9.999770912686973 0.14402880164697268 0.0010 0.0010 2.1199836736768107 4.616919592666556 9.598182055484887 9.952182970029767 7.478764257999758 
0.017339913705149805 3.554176604686263 0.0013280430138951102 0.0023249840581033004 0.01655399001192656 0.0014692387686872541 1.14527662190108 0.35452941686901207 0.005005214841787298 9.409437212042493 7.194271341853684 7.0255236425491345 8.185840465893596 6.454546377136564 7.908163096855219 9.829562687326124 9.995800392137202 0.9818225365329902 9.759364206707517 9.993108128391647 9.32189973381303 8.714657315576241 6.8772260027979915 9.027697986554875 6.31770084952266 9.513341986044374 9.970299474326257 9.96384417785332 9.832758216439082 5.7264429351522494 5.572023689964271 9.99076852751097 6.38381843083461 7.619873526592628 6.299922632892617 9.328488287647406 5.452023278431892 8.963257247048265 7.836698861341264 9.205374921293428 9.988307513874533 0.4975291832555923 0.7807391567824995 9.996131554017495 7.4328592746498074 5.510595911155809 9.597285668445414 7.55172204448111 9.222392421550547 3.3256986852379224 7.844445918867113 9.830834296762774 0.7970852176034164 0.13204209656699706 1.4966488899144776 5.465540375016673 5.1383820529741255 9.648243302275212 9.406117834533912 5.379766911977231 
0.005173924736407319 4.617973585414278 0.0017131377586800983 0.02860784316451485 0.0019358636277450395 0.002359402237678265 4.561752620439128 0.6201404639927692 0.003969476313035951 5.091676713736189 2.241294484818886 2.88367476711429 2.288319671307717 7.808748766471165 8.513012487303738 9.77601760327996 9.593063590118895 2.5661943900273787 4.430982938595436 9.996878499257011 3.1568745434704963 3.3655156084055755 9.094699060488656 5.597549444235929 6.5977607889144965 9.367121492184006 9.974285908309026 9.78539900773539 9.981321196537067 6.271927424768522 0.5685588283767975 9.912942032198325 0.6531036788676609 3.295434670916807 7.780932003508912 9.962164475018461 4.42813287890072 9.787258344716019 5.79184099533911 4.75068192170322 9.989449719243192 0.48727031446464686 0.09632689663908177 9.670296000589431 7.0720900979702295 1.9130406197206111 5.217911953535807 6.861252108705232 8.717120979910174 0.3948169306449473 8.051762382991033 9.994095567399961 2.0479338636516937 0.22724208047571803 0.5435738607943896 0.4109596281355131 7.28460274898853 7.339779206273848 6.090561987647376 0.3926509716316592 
0.010356741691335217 0.17347786820831895 0.001373548053095501 0.0011779515722593814 0.0013707533775301518 0.005011160683650401 0.3960105278499855 0.26360180081634743 0.007376811171682207 9.762148176262448 3.706448459739025 5.0005 9.066951540810921 9.97338506019607 9.255192868960199 9.920060473529254 9.9979298383558 5.000500000000001 9.834511866085178 9.996557252474938 7.189241775527243 9.76457598814076 9.882827428110875 9.414851579685205 9.950407843103088 9.976915241596092 9.99377112503953 10.0 9.883196913032911 0.4178229955540864 5.000500000000001 9.994428037474481 8.265083063642274 9.290154453357799 5.905944564851433 10.0 9.693559316233358 5.000500000000001 8.29374170378889 9.84757462163929 10.0 0.030131255190830514 0.004106793052649991 9.713859435057575 8.7718530530383 9.860013295177078 8.608592176921558 9.923970150054814 9.757379243664557 3.7371872694945147 9.972576278272925 9.887219282236265 0.18353782431194132 0.020302547502545586 0.06500940947790894 1.01806466678033 5.0005 9.941628959752652 7.200813086005155 4.554828940050028 
5.367245624939701 5.162074659401518 0.001374882188151488 0.0010 0.0011052818008108261 0.0010591305346734673 0.0010 1.3622045076636988 0.0032713421108198784 0.0010 4.7361734126305866 1.2348949173382566 8.065720834370659 1.7704407567465505 5.263479522234539 9.957035923818959 10.0 3.969054636630478 4.778688195332608 4.728834100151917 2.989553053098538 4.110481187861431 3.16071140128233 3.7081333021929743 4.891529975930316 5.17665671912801 4.726037762744222 4.991004980749332 4.671272908213598 7.4770561175216965 4.9811345276751355 4.978153304478783 4.993539694350198 4.145647672860914 5.0005 4.683469045212443 4.6854661023201745 5.163355659123016 5.0005 2.484132324906718 5.0005 5.000500000000001 5.000500000000001 9.999532427214172 2.588555554230326 7.913652846048198 2.2517140606977875 5.0005 5.0005 4.912958182201566 10.0 4.869709776534976 5.336727752091937 3.1709033006579235 1.317450580260279 5.0005 5.509843620833282 4.0692336447896515 9.957265224394128 0.0010 
0.0015023716169059404 1.2150467306618795 0.003710078540025163 0.0010 0.0014572478115732115 0.0010 0.47573068597113255 2.2403138551793997 0.0022058045918439914 10.0 10.0 10.0 1.2758901782195382 9.880375335459625 8.028107600976668 9.999260875130247 9.959666931400895 9.78302365876574 10.0 9.857326288982392 5.7516270999160914 10.0 4.849704034229467 0.4200871824548731 0.0010 9.883367413471168 9.998677907393876 9.992871275569227 9.998874720024737 0.0010 0.0010 9.993961253069774 0.0010 9.923040948523864 10.0 9.996047353631244 9.517435707110259 9.72442370063778 9.929302076784449 0.0010 10.0 0.005074042485139009 0.035357926034118435 10.0 10.0 10.0 1.2758901782195382 9.965509284727784 9.974762812449217 10.0 9.035924196038026 9.99912605735488 5.254677172707722 0.33978428794173854 0.02733607127696063 0.0010 10.0 10.0 8.401649580755807 10.0 
0.01206524515358658 7.480434193159816 0.01752900970051685 0.0025893773179619904 0.0028875195140357986 0.00538495013500271 10.0 0.19061633631176744 0.016245545350711623 1.2217231228574157 3.368043778543174 6.105632318200022 3.4350703249506855 4.585656199674339 10.0 9.944803072344857 9.6414238341531 9.81488789202738 2.366603551225148 9.978454818886398 4.070660548924167 0.05397987160070006 6.919363796602954 3.2904563358201373 3.0743289229050967 10.0 9.982890402630982 9.876912654853946 9.592143267753391 5.65323977130827 5.166107280655403 9.96728312366861 2.74358174025754 4.220009648874517 9.525392494532008 9.8728059378427 1.5086370617655254 8.944978750737093 9.911415645851132 1.7204250927597635 9.79833153189964 0.2729012197701267 0.38418815905430775 8.949295275755153 10.0 2.282159082048824 6.690983274274746 8.372216193781938 10.0 0.7370071525982624 9.884776917813042 9.87209312986059 0.5482695508063158 0.23568007270331126 0.06344527130421423 2.843395399086997 7.197458917198894 8.763280435410406 9.349737142731575 2.371024384037328 
0.11853559933681754 2.6787659961923564 0.005219149472904057 0.0011111886879051982 0.02846464436556428 0.006310819626551438 2.238415657652095 2.1857749719946638 0.002903212561262801 7.344505026779783 7.300010127696446 8.408557144685231 5.94308308586024 6.944207839330024 5.804116915183488 9.702934964437855 9.960563743649448 4.055569149424807 9.379432588756314 9.949672404162946 7.240565882913192 6.174350944336026 9.201541828194328 8.60516367735668 9.217466670596037 8.604852704128326 9.880638950339936 9.415510082581388 9.855723341086433 4.037403191546929 6.107374123154332 9.847061740704662 3.054827408914535 7.250180643395629 8.840791400885111 9.555375214994648 8.128117585210475 8.391223562676323 7.500904145924012 6.179339550265033 9.891877576933743 0.16725212536947143 0.4554356833247535 9.921259805002904 6.437436938848652 6.033356669773364 9.017776822963913 6.751987055663411 8.766041306610047 2.388685936621298 6.980036926656302 9.891650672199923 1.3944491163006902 0.07900917848905457 1.8906772220276384 3.364643231499758 5.5367538949307535 8.236997821828856 8.716245304126124 2.5423534598424657 
0.005208335757941111 0.0010 0.0010 0.0010 0.0010 0.0010 0.0010 0.4261052958756417 0.037760200697247344 10.0 10.0 2.47019643511452 10.0 10.0 10.0 9.858264297046643 9.854002445735775 0.001000000000000334 10.0 9.755172479463512 0.9415931859640727 8.653945594892853 10.0 10.0 1.7083329641761105 9.411983945393981 10.0 10.0 10.0 5.5148743149274395 4.6002678678800955 10.0 3.3461910865226594 10.0 10.0 10.0 10.0 10.0 3.826622712776096 10.0 10.0 0.0010 0.0010 9.17838951736778 9.366215188743151 6.316773015812426 10.0 0.0010 10.0 0.0010 10.0 10.0 0.0010 0.0010 0.0010 0.14078354179916897 1.638539800124724 10.0 10.0 10.0 
0.03636753221888194 6.125109223847627 0.39235547335207277 0.06161672908584362 0.0010 0.009331740530386698 5.708502250734698 0.19865724768030255 0.24293002227563978 9.072024803847645 10.0 8.242089267852538 8.278404039864288 9.32544311244065 6.943266056254202 9.99671151351071 9.911418628936405 4.833789361772502 10.0 9.753162150896404 4.813993562881748 5.486237182330893 5.299575741073177 2.4655161290207914 4.450391855341637 5.92447334724568 9.722255080497938 10.0 9.950826724887785 3.4160357216005766 10.0 9.730465702393845 1.5802385580378757 7.5701855754361 3.705182229847634 9.368453461824718 9.730703598198549 4.8713695482157044 9.637493004295438 5.647659243490839 9.910332658536516 1.1456248580292203 0.20901355382899084 9.989605285372825 7.36097862496148 8.000259176940995 4.941212480177473 9.979686923718724 8.993281633701027 0.2514700003837791 9.733566380665039 9.959724925238028 0.022988547316047048 0.0010 1.9009147172803602 0.3984924670028729 5.0750493017846585 5.910516943431587 7.282993081379526 6.154643557347583 
0.214038117617429 1.9756774913425699 0.009388510419056077 0.004468132008905319 0.0014193217796300366 0.008342545880471857 1.0986513171381462 0.9856620246978671 0.08471764857954625 7.918519562704128 6.8296479585475245 7.2890968613089 7.974851953285489 5.318286459683508 8.099167454238568 9.932928307759296 9.986257544209142 1.2068226951880285 9.478141675682597 9.992647974102432 3.8451343496637387 7.760505482929506 5.474169738092081 7.64291009107527 8.69509170561101 9.938995579510085 9.864749355880667 9.941887024842904 9.673108734570551 3.307455979053158 6.991353803304252 9.498398975595274 2.7884185108268813 9.960265274062513 9.619531370329272 9.345420213948508 8.099575288882098 8.065576654297749 7.552637389791951 8.836997785200127 9.971182816432101 0.41502709567648943 0.49828200590345717 9.981886251070236 8.546581486267037 6.2469374572779275 5.650360073249113 6.345777132114964 9.800850128065333 5.438055538455095 8.496438202703292 9.974056464618316 1.9995538549376835 0.43116554162338394 0.7276129985157067 3.246911176393562 2.8760142674687934 7.306795802853017 8.591832298514072 3.4235773432380014 
0.0010 10.0 1.2937625458790512 0.0010 0.06475399114875768 0.0010 0.0010 9.465130397132656 0.0010 0.0010 10.0 10.0 10.0 1.0328751119197277 2.5128355320225593 10.0 10.0 0.0010 9.81083230349137 9.369196175284944 5.599173422583319 4.800383233580491 10.0 10.0 0.9525888662264221 1.2593183490565172 10.0 10.0 10.0 2.2878406509761082 10.0 7.240665178252578 8.559440702562876 0.0010 8.734027416238316 10.0 10.0 9.279835933066598 3.417477996685979 10.0 10.0 0.05313666919478377 0.0010 10.0 10.0 9.65875705680485 10.0 10.0 2.4277876305752777 8.891432373156094 1.1099103405659265 10.0 0.0010 0.0010 0.04916342145854787 0.0010 0.0010 4.527212034144849 10.0 0.0010 
0.0010 0.0010 0.0010 0.003291593362401036 0.0071555148673253036 0.0010 0.0010 2.680635384436226 0.0533366851748471 10.0 9.672074091169364 2.8318606061713005 7.67046476354451 5.1552709442237905 5.500449999999999 9.556418168831902 10.0 0.3681851665234417 9.6556237753737 9.955358855653934 5.500945883989097 5.500449999999999 4.1682393723408735 10.0 10.0 10.0 9.977481732592679 10.0 10.0 1.8982644603079684 5.052477324795639 9.766083353065232 1.5179595289263919 10.0 3.895745511918534 10.0 10.0 10.0 3.5640056565663283 5.954128565831052 10.0 1.0031103085689046 0.0010 10.0 10.0 5.500449999999999 4.265269091163677 4.97909954054539 10.0 5.010349896069146 9.98642614592294 9.90673519344903 0.15983584567095144 0.0010 0.0010 0.0010 5.328428292465508 9.942577936921987 10.0 5.7720147811911255 
0.004189814710453975 0.19664350787001544 0.0010 0.0013203329010313002 0.0010 0.0010 0.0010 0.0010 0.0010575553209048866 10.0 5.769678038679069 4.179308328055605 10.0 10.0 10.0 10.0 10.0 5.421954082500027 10.0 10.0 10.0 10.0 10.0 10.0 10.0 10.0 10.0 9.770337842138522 10.0 0.5390041512073648 10.0 10.0 8.922798461214228 10.0 10.0 10.0 9.598407110728335 10.0 10.0 10.0 10.0 0.0010 0.0011329774519478369 10.0 10.0 10.0 10.0 10.0 10.0 2.426842717489836 10.0 10.0 0.0010 0.0010 0.0010 0.0010 0.0010 10.0 10.0 6.845498676292423 
0.0387022930288624 3.5952583601894283 0.0010 0.0010 0.008691311445676649 0.0010 5.71418376391629 1.110379693600605 0.008435050739105623 10.0 2.6763932244840625 3.267092578807228 6.9024296109505565 7.863915482400471 10.0 9.59973607044439 9.966264780759785 1.4206926453066542 5.219584590730052 10.0 2.138608194265701 6.883973478877169 9.42771210978832 9.4330284812757 6.341119109089232 8.942435260798533 9.95045469710769 9.790272649436838 9.61962256862349 0.0010 0.0010 10.0 10.0 2.4859158869232436 10.0 9.95060333947419 7.311578388302424 8.688869329018477 8.518926695623756 6.218449820352919 10.0 0.11265399285000208 0.0010 9.644365667943928 8.919425423937733 5.729754446858225 10.0 0.0010 8.88541828558768 3.0131231334520576 9.258929691581605 9.99965946266784 0.25351811228679016 0.455258745866982 0.0010 1.4644746987350072 4.167625022040419 9.763214005497636 10.0 10.0 
0.07983211990759953 0.0010 0.005667423165874949 0.012132091014527353 0.017043709885457118 0.002211229834476516 0.0010 0.3895862467401058 0.0316866762149159 10.0 6.614621519035122 3.442409039007288 7.398530030408327 9.56975747478867 9.817808992863256 9.974005135370652 9.491559134444447 3.0745236628159036 9.492891459038063 9.91767715493707 7.184628899432767 6.892083194825608 7.41737970544275 7.372749700822625 2.8820685100605594 9.590200957409845 9.843128687567699 9.648305013988214 9.245025279283212 8.950347274938967 5.930788898049251 9.910877027035756 0.0010 10.0 7.697951108953528 9.209316240726576 6.503256032326384 9.889194936652084 4.825847863179607 6.134287986949343 9.852509160098487 0.8341242179236753 0.7491629454096507 9.853881422590517 5.323694217595402 7.386345609585506 6.386524091406951 4.938763698381558 9.841484268215725 2.5815692637401595 10.0 9.922368172618821 0.18231289621284003 1.1634312475989468 0.6311266878981365 5.3888027927785975 9.589790186587305 5.831490174510623 6.326569253205408 2.780718022541999 
0.0018608772007219264 9.812854725757603 0.0010 0.0010051922272232329 0.19690716181850687 0.0010285806190021606 5.0005 0.7581416696112431 0.0010050850159861115 0.23159580080294095 7.0315520150046105 5.000500000000001 4.996243000258043 5.000500000000001 5.000500000000001 9.697806088692559 9.994857716832007 2.4294196082845314 5.000500000000001 10.0 0.31385227899056867 0.1112122294939111 5.0005 5.235179597938134 10.0 7.801735617310217 9.672503243733427 9.777901631829122 10.0 9.132130947187004 5.323543222655374 9.060252541981953 3.010617914404191 5.000500000000001 10.0 9.984555904387658 4.134371999260906 9.839034804068426 10.0 4.532161276966795 10.0 0.0010 0.0010 10.0 5.000500000000001 4.985589348889026 9.66203307160776 9.679177978065706 10.0 3.901498482386339 9.73309187167987 10.0 2.215835800425025 0.0010 2.847025152724787 5.0005 6.873980933619497 5.000500000000001 4.970626592981424 5.000500000000001 
0.03686467906378654 0.26680677238476314 0.0020348340809342087 0.0010 0.0015515408150676424 0.010305383930458725 0.0010 1.9603573277199433 0.0010 9.839245666847692 3.715887685225807 5.039245466304988 4.272475815884566 4.8913669466969445 4.469274846197635 9.999997165140499 9.993068097192232 0.0010 9.980913073129646 10.0 4.034356953319556 10.0 4.953357284250805 4.461374153614608 8.824755736530292 4.742143831540767 9.96394262027645 9.869854108649252 9.989413927059438 6.907065460154907 4.818615206626342 9.977049299193787 0.0010 4.9666850251049635 9.982120670720224 10.0 8.891339989424221 10.0 3.983912632203586 9.935753958358598 9.978318355912393 0.0010 0.06488452599262787 9.975334333428876 5.787010937964147 7.836340237456256 6.409344655083146 3.9332164397680778 8.566175800398435 0.0010 9.73128055021388 9.97455981610517 5.81294567486472 0.10485534046922868 0.0010 5.424721996816584 3.105061044624912 9.33034810410319 4.915314994792354 1.2317739248939588 
0.0010535815105153028 0.0010 0.00164793486464767 0.001060722614777275 0.0010 0.0010366440782664703 0.0010 0.0010 0.001547062658876045 10.0 1.7080767799228518 3.220808530595998 10.0 9.78437492475701 10.0 10.0 10.0 7.014398796930205 10.0 10.0 8.45229090252961 10.0 10.0 10.0 10.0 10.0 10.0 10.0 10.0 0.0010 6.529205056312228 10.0 5.000500000000001 10.0 10.0 10.0 10.0 10.0 10.0 9.95831786228717 10.0 0.10774246280355311 0.0010 10.0 10.0 10.0 10.0 10.0 10.0 4.894369259846751 10.0 10.0 0.0010 0.0010 0.0010 0.0010 1.1832637900690832 10.0 10.0 6.12756083612708 
0.13688701677531162 0.0010 0.0010 0.0010 0.8197317996099919 0.0010 0.0010 8.342154116778353 0.0010 0.0010 4.369068710099064 6.154330151296118 10.0 0.0010 10.0 10.0 9.905546634436638 9.208668649307556 10.0 9.589549666715701 9.747643893864065 0.0010 2.0885428771515344 10.0 7.573730328609806 10.0 9.382471193970236 4.4219623700189405 10.0 0.2598388037571624 10.0 9.434599725126624 0.12034018773635945 10.0 6.864513906617663 10.0 10.0 10.0 6.194002476004127 3.437989681775337 10.0 0.0010 0.0010 10.0 10.0 10.0 1.4715000990616793 7.47115571536898 0.7444152215072113 10.0 4.162676993992552 10.0 10.0 0.24289897653517262 0.0010 0.0010 8.227201532300015 9.77558974624771 3.667506737875298 0.07686635238788259 
0.007605884155829218 10.0 0.12400320249642033 0.003638103519670799 0.00598175892752268 0.014232658006998454 8.696585758849771 1.9337327785957799 0.2559962798495182 2.93334783671218 8.10452745702931 5.807148419508179 3.0449160432688993 0.501093949604769 8.539206186692294 9.724614225088834 10.0 5.20602162262289 9.021054782319897 10.0 0.0010 8.298404176408273 0.76164696939626 0.0010 2.0956903590994242 3.3204844689602764 9.932439592005382 10.0 9.866560551033597 5.621325780145844 0.0010 9.99886871692905 7.792117797696093 9.954361155381397 1.461333602550984 9.140701399745177 9.882269472347911 4.373320005858681 9.198546053835736 1.5935232545595133 9.84292246264204 2.6831023833578556 0.13166362552522975 9.701270082981917 1.0356602838697695 2.9097020333630628 4.168875817833274 1.555474417906768 8.307380562652888 1.4906918213995373 9.383527283201483 9.797525569212095 0.44801007686169747 3.1891070893396565 6.1325126967592505 9.419045806819362 0.8975370886236096 1.2966143110530641 4.3789372269774125 0.1781998637909119 
0.07733138730619801 4.953351839431488 0.0010 0.03564246777368418 0.038871522311090485 0.019763470485339524 4.069390669276211 0.0010 0.0011993796457009567 2.184475700572354 6.1725321479662165 7.988178727180768 3.2799522628589495 7.418534378095474 3.022818431611345 10.0 10.0 0.0010 8.934911543729957 10.0 6.456285255133625 10.0 9.511225379257114 10.0 2.904408539025221 10.0 10.0 10.0 10.0 6.128821909882927 0.0010 8.968605214105986 7.291475443913274 6.394516862878794 2.0541196832779827 9.42751681444499 10.0 10.0 6.312790788630785 10.0 10.0 4.193783104180417 0.883529531665183 10.0 4.4978902284095 4.324243045338631 5.944691432285335 2.0434683537137395 10.0 3.2248987323282665 10.0 10.0 0.5829280240063008 0.33843930395600463 0.0010 1.5540736166329694 0.4341685123267496 1.3370458824862617 10.0 1.5066732860381253 
0.0031062803672482625 0.0010 0.011866651640453738 0.002186613874743489 0.009115012854544231 0.0015716815634665843 0.0010 0.478275122296753 0.0010 9.426082645266195 8.555955712175889 8.685162345254135 7.177706112652138 5.878171479838673 8.562685226940548 9.921334936918534 9.903547117769989 0.7089792111104334 9.882379823036585 9.865911801450917 6.905202073147361 9.759562708964605 10.0 9.31821406713462 8.937303895740573 8.780438150947555 9.987071307019992 9.922416663820139 10.0 5.9578032844126625 3.7336663466102302 9.978251608845163 0.8733073568514014 8.50900124048151 8.373327341029455 9.96937439617098 5.769282357658827 10.0 8.678604774476778 9.787623430153335 9.979847495055552 0.10579363369824735 1.0704186920940153 9.972008635814252 5.675668693022626 8.460144695824862 6.634983179180861 8.993727767660321 9.482115770616494 0.3538557678007934 9.602662231550976 10.0 0.0010 0.024855940920371855 1.4579258574925227 4.368591812126431 6.181724088479166 8.655518234042674 9.174479979253455 3.2278577922998433 
0.0010 5.000500000000001 0.1305544652451396 0.001081892834004286 0.0010 0.0010 5.000500000000001 2.02696847482552 0.023075928359329867 5.0005 5.0005 10.0 4.589692694778514 0.0010 1.2786146835603045 9.890534586389201 9.962355483484409 5.000500000000001 5.0005 9.638506867854385 1.7394338183607472 5.0005 9.835570770852263 0.0010 7.369223630620379 9.86247608175142 10.0 10.0 10.0 6.796635423561288 8.3986413655336 8.85814334505286 0.0010 4.283326354183726 10.0 9.966908158608534 5.0005 7.217907628246881 9.932105891642541 0.6757971862660925 9.593398269524812 5.486821771450638 0.748864076818933 9.902014715672092 0.0010 10.0 5.0005 5.000500000000001 10.0 4.6006511036692785 9.131868288121778 9.719448414556325 0.18557849832557724 0.5546906769665695 0.374606792897248 8.28141411531772 7.513238103985886 0.0010 8.894103191111544 9.337003231972313 
0.0010 0.0010 0.0010 0.0010 0.0010 0.0010 0.8185258179321213 0.0010 0.0010 10.0 10.0 4.602732356815836 10.0 9.701040921749787 10.0 9.92202024455135 10.0 6.487495124941217 10.0 10.0 7.378321747826567 10.0 5.972309877272753 10.0 10.0 10.0 10.0 9.343581231541231 10.0 5.617737414686131 0.0010 10.0 0.0010 10.0 10.0 10.0 9.87187014872022 10.0 10.0 8.312227697574768 10.0 0.0010 0.0010 10.0 9.381223036628258 10.0 9.191454098300895 6.557946533287815 9.400363927920303 0.0010 10.0 10.0 0.0010 0.0010 0.0010 6.418229415265871 8.620930668877588 10.0 10.0 0.8813742040777806 
4.7772536251441995 5.5326987784078145 0.0012697004265003178 0.0010 0.0010 0.021629970154125426 0.0010 6.482986135491835 0.5159119516751132 0.0010 9.69221889819842 10.0 2.575697566424924 4.293694523139216 0.0010 9.8910862062477 9.916349489564913 1.1263452685015776 5.40850203792405 9.999159885982667 0.0010 0.5876624516083098 3.591618093264339 0.0010 7.564471680433048 0.0010 5.219652546840216 5.218586386557492 5.187654531713496 10.0 5.358330062282922 5.081608376676752 1.2611249002080078 3.3483572503115724 7.12580516666727 2.6333854045382723 5.879522407099647 3.0700571223952826 4.770906436596678 2.1609644066868494 4.969460447501737 5.562735196744098 0.02429155043278539 9.66820942755405 0.7500672488631595 6.016678930764271 2.5117286420644613 4.653363202615481 2.444192578822166 7.87829218829974 2.0421422876370725 5.189748302591279 4.037526658497138 1.9687799833839539 10.0 3.4500351943651166 10.0 0.0010 8.867626733127654 6.5883042376660175 
0.0018065164295583613 1.4084565475760213 0.002023698361647071 0.016988450521050802 0.0015094736759442102 0.0013171686084686841 1.3811008634056672 0.1391739248120746 0.04567771261704178 9.412925999686035 9.501521014850477 5.0005 9.50005 9.930609054798984 9.733513367143866 9.992667151981705 9.974066792042516 5.015771919536439 9.64713927374026 9.991926238963034 10.0 10.0 8.301638900787566 10.0 10.0 9.89317202867095 9.991599610168256 9.987038208855152 9.974023075212354 0.3591599631604865 2.835088145095798 9.981942007393997 0.03797521430472095 9.321808369082559 9.702090878531035 9.970451073852951 8.454154935703276 9.494672455488375 8.162533092599391 10.0 9.95952592007774 0.7649901189094097 0.08055432676589312 9.969363050891708 9.884380943933136 8.420440240760762 6.253299586331545 9.870987797420842 9.941055922863972 0.3226336974384276 10.0 9.972362109795673 0.17363999453670043 1.084826092333069 0.0627738048184912 6.133973167742221 8.18451259341699 9.913012299947608 9.467883195309188 0.0010 
10.0 7.222042951254403 0.06491493160624308 0.03502906567356297 0.0010 0.0010 0.0010 3.79685944609294 0.0010 0.0010 0.0010 0.0010 9.184586041837182 0.0010 0.0010 4.3467153797643725 9.90334349892379 10.0 0.0010 6.270512750863741 0.0010 0.0010 0.0010 10.0 0.0010 10.0 0.0010 0.0010 0.0010 0.0010 0.0010 0.0010 10.0 0.0010 0.0010 0.0010 0.0010 0.0010 0.0010 0.0010 0.0010 10.0 10.0 6.5090850700640495 0.0010 8.087243653548628 3.211137093734681 0.8020206861756958 0.0010 2.9876279576263904 0.0010 0.0010 2.7012226701281996 0.0010 0.0010 0.0010 0.0010 0.0010 10.0 4.930313186565481 
0.07252205681803954 1.864008226754637 0.02499087290901906 0.00446121666034936 0.0010 0.0336057827939951 0.05559380211863052 0.5305169724777685 0.02562864376069996 9.977729770878684 5.246074040316945 2.100510048305099 3.7604430909004765 7.709726939615219 5.422672268449864 9.731190164386271 9.86009654949583 0.0010 10.0 9.971649942109185 6.653370809748184 10.0 10.0 10.0 4.582828025432378 9.37280264467524 9.973416264243763 9.640038307304154 9.62758629184908 1.9984830567182321 6.527421101140058 9.973455679329026 0.0010 5.865037749356369 8.750546517148802 10.0 7.098397721601803 10.0 2.555987459855059 8.675750855941986 9.981915309966594 0.2240414105585623 0.008496295089696612 9.830001740690163 8.759707404567404 10.0 9.017966848817219 1.2139381424113462 9.908374618167711 0.0010 10.0 9.943101789805661 0.16068798857957622 0.07956574458424319 1.189042976204116 2.7841357005637306 5.609412964444421 7.622800424072031 9.721912974143711 9.085104458383023 
0.1294011744580712 10.0 0.11215172320919665 0.0022592254513457474 0.05820358954739983 0.011064121346706547 10.0 0.33506281116876546 0.25735649895019025 3.016551679888386 7.379383681625296 10.0 4.831779724392131 0.8380006538092539 4.923285641691874 9.977475677050759 9.92269887382866 3.592676026772494 1.7051240799684715 9.950407333524723 2.4290929676948307 4.622948386725842 7.6435325468901825 4.681988885488751 10.0 5.850121795556756 9.863503317961182 9.740954783085444 9.841997923950675 6.861951768142532 0.0010 9.140592530705941 3.4831362135291757 2.3154224854581 5.801328124392648 8.357302387639116 1.4485819629985208 3.8787026116845036 7.356508553847869 3.1475259208322757 9.367572207065535 0.16916356430513124 0.7833679419145194 9.747700905764397 0.0010 0.0010 0.0010 3.377549689138964 5.8722441251176 0.0010 8.322810722730026 9.593100279214907 2.952119285722054 2.0855141927164227 2.0278387708677093 9.668793819689402 0.5959375586687479 2.7159113877392658 6.1448769700108254 9.178822026057915 
0.006584468894264638 0.0010 0.003361374480538499 0.0010 1.1775802924221592 0.0010 0.0010 8.848188382524402 0.0010 0.0010 2.5991905713177856 7.050286265190627 5.78212743041986 0.0010 9.764787933935503 1.6917473497626583 10.0 3.6202615085380554 10.0 9.245798625739688 4.000258744476044 0.0010 4.348468200329327 9.297570681466574 1.8801992335568416 10.0 7.724388972741787 2.5509067494850513 10.0 10.0 8.269256548916879 1.9147254994460936 8.696630875393307 9.139490718105158 0.0639822418331919 10.0 10.0 4.460024125689207 0.7534664259750703 0.0010 10.0 0.0010 0.0010 10.0 9.806594362476083 0.0010 0.3261136346083957 1.2785643276734278 0.7135318796898553 8.446325010426126 1.8684538195201967 9.931916525900009 8.532565821295867 0.0010 0.0010 0.0010 0.8470527323016985 1.972427911612153 0.8910451988272592 0.0010 
0.0010 3.269106775237143 0.0010 0.012007207834140984 0.0010 0.0010 0.0010 0.04132508112942991 0.03715320834568676 9.13824482945319 7.220265880829253 6.637416173957616 10.0 10.0 10.0 10.0 9.969089963660307 3.545046560185029 10.0 10.0 10.0 10.0 10.0 10.0 10.0 9.871733540901305 10.0 10.0 9.42581827516523 6.805021428646783 6.985344891623677 10.0 5.260990575482268 6.679613511019537 10.0 7.87843716251498 10.0 10.0 9.824519750847204 10.0 9.287135308725158 0.606279152090078 0.0010 10.0 10.0 9.207490441937235 7.370689666459729 10.0 10.0 0.0010 10.0 10.0 0.0010 0.8415032070459322 2.307307022021954 1.3745023580156608 10.0 2.385525142206495 10.0 0.0010 
0.0010 0.0010 0.0010 0.0010 0.0017417381098289372 0.0010 0.0010 1.6135436983563196 0.0010 10.0 10.0 4.341168389905106 6.3826976550684 6.453520338858923 8.900865418248848 10.0 10.0 1.945779444954974 10.0 10.0 6.174388613264172 10.0 2.677093924394833 10.0 5.464247747957818 10.0 10.0 9.63472094777629 10.0 0.16719500637226248 5.665309068425045 10.0 0.9041735629930772 10.0 8.805406554075386 9.878471025048407 10.0 10.0 3.491701507063522 10.0 9.910819381271757 0.0010 0.0010 10.0 10.0 6.3983803788426155 5.06847307181102 2.7352449731258153 10.0 4.633620367177112 10.0 10.0 7.088187310583908 0.0010 0.0010 6.3826976550684 4.111234679438126 10.0 10.0 0.0010 
0.0010 0.0010 0.0010 0.0010 0.0010 0.0010 0.0010 2.367292887926087 0.0010 6.596566819053228 10.0 5.313129943587115 2.252513949625242 6.578670927808361 4.836897874126774 10.0 10.0 0.0010 10.0 10.0 3.948824891928167 4.629924127456658 4.246663574292592 4.246663574292592 6.1691723717531595 10.0 10.0 10.0 10.0 4.642008460445177 5.336447847531697 10.0 4.838699970630511 10.0 4.818323327401465 10.0 10.0 10.0 4.246663574292592 6.085115372926587 10.0 0.0010 0.0010 10.0 4.811005722604596 5.906989906776109 4.246663574292592 4.726466869349229 9.722755849259634 5.4122953567795875 9.98991106834259 10.0 0.0010 0.0010 0.0010 1.676003639189189 5.200872351629214 6.3804648577039345 4.927834294055603 5.281857196772899 
0.004582833773002495 2.2015410885697606 0.0010 0.0010 0.0010 0.0012100891329387758 0.0010 0.0010 0.0010 6.123658184771198 10.0 10.0 10.0 4.90809568836127 10.0 10.0 10.0 0.0010 10.0 10.0 0.9654620476472089 10.0 8.240685940518345 9.402975583233207 4.667099795217493 9.96875321061417 10.0 9.999999961022025 10.0 0.0010 7.965606036621327 10.0 0.0010 10.0 10.0 10.0 6.304294986133604 10.0 10.0 10.0 10.0 0.02949223952876111 0.031086173963224543 10.0 10.0 6.806615937507287 3.4793758240335673 10.0 10.0 1.902215729478905 10.0 10.0 0.01890475849997763 0.0010 0.0010 0.0010 5.536520029528967 4.3768798462831855 5.48372532911797 0.0010 
0.0010 0.2237602684978335 0.0010 0.0010 0.0010 0.0010 0.2237602684978335 1.3960487169915796 0.0010 10.0 10.0 7.0113034707732655 9.437088473515253 9.698542479668784 10.0 10.0 10.0 0.0010 9.85372981044635 10.0 10.0 10.0 0.8917773673532876 1.9973650169560564 10.0 10.0 10.0 9.473657291020698 9.288088398226458 0.0010 9.777239731502167 10.0 0.780604001994127 10.0 9.777239731502167 10.0 9.799491931523638 9.855223100709742 10.0 10.0 10.0 0.0010 0.0010 10.0 9.827304964825188 10.0 3.9508276431521887 6.308102749268705 10.0 4.412517300414692 10.0 10.0 4.291082328973332 0.0010 0.0010 0.0010 3.4653930555206456 9.986453113845691 10.0 4.201575046032558 
0.0010 0.0010 0.0010 0.0010 0.0010 0.0010 0.0010 0.0010 0.0010 10.0 10.0 10.0 10.0 10.0 10.0 10.0 10.0 0.0010 10.0 10.0 10.0 10.0 10.0 10.0 10.0 10.0 10.0 10.0 10.0 0.365503624070197 10.0 10.0 0.0010 10.0 10.0 10.0 10.0 10.0 10.0 10.0 10.0 0.0010 0.0010 9.160660836835174 10.0 10.0 10.0 10.0 10.0 10.0 10.0 10.0 0.0010 0.0010 10.0 0.0010 10.0 10.0 10.0 10.0 
0.007025566299730314 0.7204631277582969 0.002555961835555078 0.004989981633127402 0.027211089510501336 0.008518378969517928 0.3593273382629565 0.9390329861464426 0.23467552394521204 9.834392454010473 9.326213637305374 9.496398852882995 6.735570633362081 7.878572155329451 7.543251554772773 9.85403581549296 9.988685680746125 1.6488046542401744 9.897656515484208 9.974029982251176 9.6409078005694 9.6845533111746 6.731012024394896 9.92604045960725 9.747864743134171 9.76558143712805 9.524844374555412 9.564261129938435 9.809427167241287 5.184624314123251 5.6360306061032395 9.947643637192023 0.22955057535576762 8.361927766306335 7.898446413889807 9.900780166678253 9.472324126770076 8.257062319689178 9.679278164915157 8.47396951485603 9.973309894503533 0.11196062124125272 0.35133398919059095 9.771313836592622 8.44985743167682 6.849181731950999 4.028143736349013 9.413771546151366 9.448759709403419 2.3508241009864697 9.72032897698992 9.945517412054244 2.17467662768124 0.3799228983100477 0.548039342899588 2.4310114143942907 6.754462139561989 9.314775283192196 9.52939444392331 0.780044436191724 
0.0020958750267633724 0.24806746986718234 0.029781854392868255 0.0025953125598898383 0.015463342818423934 0.001060582943975129 0.26335546575769214 0.48551341953104654 0.015907359363599362 9.15681745548476 9.655481017249402 8.698264574364263 7.866247225934432 8.455326864730212 9.936306862105239 9.973739830828082 9.684187401759715 1.0809762526448883 9.994373172732931 9.989818295337368 5.0005 9.568676603970573 7.368764674569892 9.61784255283493 10.0 9.96659671720245 10.0 9.909255596138587 9.954706379874313 1.6064803400316967 5.0005 9.994395919050417 4.641798903401329 9.94939705846591 9.888279362474814 9.984749774864298 5.479014295895588 9.804907622389862 9.931186753462743 9.880539993166812 9.800889999804296 0.18826358720434005 0.1911127215806595 9.495834116778997 6.486003775725419 9.883468924325506 9.96225033965024 7.137014960305104 9.804476575404465 1.5862376668212126 9.409228461799946 9.995532855040581 1.9144817214241883 0.12336636903106524 0.048988375208255365 2.835321564881816 5.731584617728972 7.954639826568944 9.66411677847378 7.150215431490455 
0.0010 0.0010 0.0010 0.0010 0.0010 0.0010 0.0010 0.24178128268407315 0.0010 9.576830620558333 10.0 0.6658634432929671 10.0 8.778203579438381 10.0 10.0 10.0 5.779872052336269 10.0 10.0 10.0 10.0 10.0 10.0 5.371182149876477 10.0 10.0 10.0 10.0 7.101104918370901 1.6332211651600175 10.0 0.0010 10.0 10.0 10.0 9.599558675891563 10.0 10.0 9.576830620558333 10.0 0.0010 0.0010 10.0 10.0 4.242823574384437 9.610236327316347 10.0 9.593334815544248 0.4241693794416669 10.0 10.0 0.0010 0.0010 0.0010 8.858669878148001 10.0 9.576830620558333 10.0 0.0010 
0.001117283489326939 0.0010 0.0010 0.0010 0.0011254130638884696 0.0010 0.0010 0.8424763376021691 0.0012361057931689896 10.0 10.0 10.0 0.0010 10.0 9.099373552678832 9.999916753710194 9.984831258454623 10.0 10.0 9.945226699112922 7.235751803725355 9.952525043616713 8.044548910493676 0.0010 0.0010 9.969037335525933 10.0 10.0 10.0 0.0010 0.0010 10.0 0.0010 10.0 9.103411854711497 10.0 10.0 9.777193741533528 10.0 0.0010 10.0 0.0010 0.0010 10.0 10.0 10.0 0.0010 10.0 10.0 10.0 9.660291213948108 10.0 2.190996733209645 0.12820589999524717 0.0010 0.0010 10.0 10.0 8.6763773817513 10.0 
0.15909041248730077 3.081692878452577 0.009429618480239517 0.004694792529958955 0.00837570296245621 0.019380077696610667 5.047804325789169 0.0010 0.0010 7.535657866155036 2.1487089901002583 1.3901860475697592 2.2244682253862273 8.291912490920508 9.967436828237688 9.662951666329223 9.979348045783604 8.433866973200058 10.0 10.0 7.221204792088525 7.333635313343259 8.85921902313116 4.629200241053115 9.030472436826532 9.047416822889785 9.91054467164765 9.327320984609212 9.863022004557163 0.0010 3.1099366441167775 10.0 7.784694539095116 6.150458163796463 10.0 10.0 2.9059632661989467 4.503586938605977 8.501968780837451 10.0 9.892998261763726 6.435958562777868 0.0010 9.961123310122584 7.550468050168652 9.356671078917142 4.184437967873315 10.0 9.378502999095687 2.2523395328435303 7.555737654536603 10.0 0.0010 10.0 5.901407462986477 2.3466893575736343 4.080634802261119 10.0 10.0 4.687827184285261 
0.00449037949681395 5.384761876132777 0.0023520271902391344 0.002717395131595214 0.002322331982379376 0.0017133813050809884 0.9836408844021497 0.812494009368383 0.027642601021122135 4.972675383702593 9.979145345776216 0.6629107061381014 9.310605741872685 7.9984684495949026 8.867810180964135 9.98314627227181 9.974200661654095 0.17575248851712322 9.97084578643817 9.9681305998021 4.971711282022041 8.910897266929542 0.35305437667999673 4.625569940607888 9.93380892938619 9.86155410093773 9.99794481907347 9.982406181064729 9.995576739230302 5.305870662908077 2.869933294468229 9.958761769615387 0.9498856452367579 9.915784674935898 2.29850095025461 9.988234425781288 3.664804931988839 9.807350824498721 8.541244406008493 6.081966791965157 9.995354237291558 0.2789219214303531 0.0643031248265768 9.967302467068649 9.830786978927522 1.5061620173751313 1.115311195559788 0.1525732738680583 9.986586101549277 2.4654679819403107 9.99541548852995 9.974834737050513 7.251386435306053 0.11413350749439832 4.095869274731863 0.668845002968061 6.197658066783318 9.647945623320004 4.9204409441697985 1.0562109545805094 
0.012706807823260547 9.50005 0.002178268213615372 0.001337911818095063 0.0018607809003391277 0.0010259675605238023 0.13418003268039305 0.030760596756791703 0.17682339089482715 0.50095 9.620076640233842 9.50005 9.796564550585813 0.50095 9.664918126437735 9.994145293543076 0.50095 0.47908785796354647 7.739253359158114 9.996141727086213 0.50095 9.909175881035837 0.43573146996172496 9.880772022741821 0.50095 9.960849901032729 9.888152158423495 9.970595298303207 9.9914463739794 9.50005 9.777520188532625 9.87174503188927 9.50005 0.9106982356822092 9.89700848572457 9.982096016714861 0.50095 9.873058541512346 0.50095 9.975099878354888 9.921862800644142 0.008593354346662752 0.0023923901828441004 9.927858348419576 0.50095 0.50095 9.50005 5.9830422826828205 9.982754627864544 9.50005 0.50095 9.995198423403044 0.0905312154787335 0.007395540306556726 9.50005 10.0 9.50005 0.50095 0.50095 0.25696151098746145 
0.0010 0.0010 0.0010 0.0010 1.7998680599514665 0.014346701028371732 0.0010 10.0 0.0010 0.0010 4.168807578768944 8.156431537973383 7.5790594680954975 0.61175472385482 6.599178859107325 7.137055042971536 10.0 0.0010 9.332284366289642 8.51083104663529 9.866589827493637 6.128513086722966 0.8644623607191155 0.7292014625635863 5.006893379603497 10.0 9.303349787519606 9.82829156556724 10.0 10.0 8.577825957833682 10.0 0.0010 9.21705344596774 10.0 10.0 4.886362739145618 10.0 0.0010 0.0010 8.32286467344432 0.0010 1.688144097456181 10.0 10.0 0.732867210467691 10.0 0.2159334687008343 0.0010 10.0 0.0010 10.0 9.413194142208525 0.8152957765706375 0.0010 2.7801037069267887 10.0 0.0010 0.0010 1.0944050210565868 
0.0010 7.503004343127817 0.4913735904193361 0.0010 0.0010 0.0010 10.0 0.0010 1.316936161000991 10.0 0.0010 0.0010 0.0010 10.0 0.0010 10.0 6.817803223422948 10.0 10.0 10.0 0.0010 4.374037966183217 0.7034655795306306 0.0010 10.0 0.0010 10.0 10.0 10.0 4.889697644924153 0.0010 10.0 10.0 0.0010 0.0010 10.0 0.0010 0.0010 0.0010 1.1246012324927053 10.0 0.0010 10.0 9.695285270832596 0.0010 10.0 0.0010 10.0 10.0 0.0010 10.0 10.0 4.764505376286037 0.9536689643537839 10.0 0.0010 0.0010 9.2263332565255 1.1938781342097782 4.397860637089443 
0.007608866664619778 0.0010 0.0010 0.003906645927594289 0.0016999990363502661 0.0010 0.0010 0.5832758307733942 0.0010 10.0 8.999486206598206 6.521235029921147 10.0 10.0 10.0 10.0 10.0 3.082844886826339 9.943862576599571 9.966702346717087 10.0 10.0 10.0 7.382004060454161 10.0 9.996865610584264 9.867053131830943 9.975329157893183 10.0 0.0010 0.0010 9.953813584902957 0.0010 10.0 10.0 9.514113625998768 10.0 10.0 10.0 9.440184789158598 10.0 1.1628160187057175 0.0010 10.0 10.0 10.0 9.276287924040581 10.0 9.472921911192275 0.0010 10.0 9.943026895898381 0.009303034233634915 1.324124328387217 0.45980679583246453 2.244859536497683 6.076391357998809 10.0 10.0 0.0010 
8.114069486178888 9.939160704567467 0.0010 0.002523254846961363 0.0010 0.0010 0.0010 9.771715328305927 0.0010 0.001000000000000334 0.0010 4.791317528102425 1.8252062878360595 0.001000000000000334 10.0 9.98669507348028 10.0 8.548215155607723 0.001000000000000334 9.99896774768974 0.001000000000000334 0.001000000000000334 0.001000000000000334 0.0010 0.0010 4.116496708354788 2.156083801503695 1.7118311073448895 2.0443957405210513 10.0 3.860091494776862 2.853478347869156 10.0 1.8379359613153747 10.0 3.0411640957668555 1.3301691244974005 4.693133145881768 6.049521557039721 10.0 2.2348067076606553 6.608763808333763 0.0010 10.0 0.23154904735768778 0.956905112264657 6.8715035670561955 2.404477968314592 1.9847211195402306 2.291988987277253 6.73308739114789 2.1750956968315363 10.0 0.02709473563670106 5.659112633582251 4.662375954290742 10.0 0.0010 3.603038060939892 6.296348753930131 
0.0010 0.0010 0.0010 0.0013699125713818564 0.006592205795699263 0.004112912323627942 0.0010 3.0141660965800923 0.002924017568198394 10.0 5.743239643576704 7.301401388445589 2.7747586707392298 10.0 9.50005 10.0 9.998612828406172 0.0010 9.831664443267137 10.0 4.20582054645839 10.0 3.956314987226526 2.817591307767043 4.488689402051933 9.007305098658371 10.0 9.773958606561708 10.0 10.0 9.486689856592426 10.0 5.518052179390044 5.125262873763907 6.770487663513988 9.974299357667926 5.231321268038565 5.0005 7.122502397861225 9.85255622775305 10.0 0.16764737038443597 0.022332448336383592 10.0 4.1438719594084334 7.133785403938058 7.618323763252123 6.821813769958804 9.50005 3.4781294938274754 10.0 10.0 0.16209865236420562 0.14675628535580817 0.0010 5.500450000000001 10.0 0.6397683501984401 4.904396365916254 6.954984385835587 
0.03458560734233718 6.003681855273168 0.0010 0.0012244327049990816 0.0012480957309790757 0.0018136288198604346 5.232140622990678 0.32164193911039207 0.013614103616441988 4.565187492009975 4.583327816939116 4.50055 5.50045 5.622744180360679 8.546605241613022 10.0 9.911163188928874 5.4998674812658805 4.994068253751098 9.620510247163038 5.50045 4.659652293846748 7.196026105870395 4.695165293295548 4.170099165985942 9.690977796643853 9.963391830118642 9.694660060717803 10.0 4.1798667408547585 5.50045 9.821380581793848 3.657478107438428 4.50055 9.273615581265211 9.99958958990216 4.50055 10.0 8.958503700690034 4.877600093728037 10.0 0.0010 0.024566654096937875 9.839227562471535 4.5005500000000005 4.886110620684586 6.980230158453473 5.656956737096055 10.0 1.1970606470401224 10.0 9.996226269973121 0.9802494141198022 0.6613081931844424 0.001000000000000334 2.3805558253623373 6.502297794401453 9.23723476728661 8.098824335897806 0.2637429554306845 
0.0010 5.41975951937653 0.0010 0.006431497710890574 0.0010 0.0010 4.763266374814332 0.50095 0.022926810612558586 5.248640621695185 5.0005 4.423458872999746 5.777498080854375 5.0005 9.586369404427412 9.868441828156252 9.876513833347053 5.000500000000001 4.954910442942976 10.0 8.656795743132523 4.620443586580959 9.71512590585541 4.405444196556666 8.42635735392988 10.0 9.94568040409578 9.50005 10.0 5.626579965051036 6.447897646844952 9.939126288476299 5.279640754322626 4.5477893066065365 10.0 10.0 8.59497992914596 9.605603445444606 8.563720606989307 5.59366240543132 10.0 0.0010 0.0010 9.995797141648778 10.0 3.5887001747756893 4.833784460764852 9.603275367816215 9.509909712894048 0.2029101272032725 9.088772662577039 10.0 1.142083361979644 0.4506340801766832 0.722303820070488 0.48869599241008244 7.979630956622998 10.0 4.118139905438704 6.512635450288213 
0.0010 9.574222946643618 0.0010 0.0038289666168383487 0.0029890043815952484 0.0040946580521638515 6.8166267086611665 0.22132938897421642 0.09147352204222262 2.923450018541839 1.4409095250893236 3.873248409031601 0.7654445506930299 2.2155894017788356 0.0010 10.0 9.892204294778756 4.395509145061513 2.3174795974881217 10.0 0.9650042134278305 0.40584196022203045 1.947553843001606 1.9102425549659077 10.0 10.0 10.0 10.0 10.0 0.983583409707522 5.13647424695878 10.0 0.11527189361430697 1.093944926971575 10.0 10.0 0.0010 10.0 9.309519933327673 0.9147477807526343 10.0 1.7347972134939333 0.17039794405718156 9.980034811258681 2.8495055016951043 2.5172135607072965 10.0 7.180778237275429 9.69160170421444 7.043826438954009 9.99088769274758 10.0 3.2345712737844727 2.7096618131880197 0.0010 3.5104357191774556 2.0127334091946874 7.7948747928439355 3.123515555117563 6.1443651021815615 
0.0010 2.421122564854855 0.0010 0.0010 0.0010 0.0010 0.0010 0.0010 0.0010 10.0 8.62782670491266 5.971494533719171 3.356288316489791 10.0 10.0 10.0 10.0 1.1511239754373654 10.0 10.0 8.777772749724745 10.0 6.2351602332681635 5.956872008365099 6.994320360193714 10.0 10.0 10.0 10.0 0.0010 3.356288316489791 10.0 0.8871265538266717 9.840925171269536 10.0 10.0 3.468916288148364 10.0 9.837855098558478 5.445741998912402 10.0 0.0010 1.6484937942066415 10.0 10.0 10.0 10.0 6.882243766809658 10.0 0.0010 10.0 10.0 0.0010 0.0010 0.0010 7.005947070808564 10.0 10.0 8.04549077838205 4.6536940403896 
0.009504634094272487 0.6676397332187675 0.0014023035884435171 0.0025352209100419514 0.002387767494824819 0.002693116916739285 0.9701084132922125 0.013890934038540852 0.003646161611038844 9.417854730147967 9.100046244748164 6.534394531001629 5.000500000000001 3.2356196776193062 6.844587456480911 9.997452671175724 9.908495363118892 0.38660519554521167 9.936698347839563 9.974726158653288 6.9125813312118805 9.752554715095606 9.271587885397548 9.28563377638652 9.632026643666421 9.929523598029546 9.979920674773416 9.898100817375592 9.897913050662483 5.0005 3.385258245272962 9.99826326345915 5.491221293430741 9.597888073293259 9.782885114297272 9.646159859701344 7.02020069850815 9.49692133326559 7.9792706627447965 9.357885428487675 9.933041957614135 0.24111383008005002 0.0027973668980741913 9.96578115609531 9.472218542755433 7.757650560092275 8.483454242784518 8.65308966336 9.933655839990672 1.9794892697457054 9.981603784639848 9.927408336539914 0.35783758775138297 0.24638183334790387 0.022936732293502012 2.3061675118618874 3.035555907875637 8.420041481806653 9.28898920809571 1.3225478613648258 
0.0010 0.0010 0.0010 0.0010 0.00753771613568904 0.0010 0.0010 0.17198593459128714 0.0010 9.970880401841093 5.964786116854299 4.819162502208305 9.957644498334593 9.795543838521246 9.037240021929827 9.970880401841093 10.0 5.202474057994007 10.0 9.993684254832678 9.50005 8.950044358277223 9.972592182475049 9.970880401841093 9.068964112524043 9.654841338679075 9.994343578102482 9.867745011641 9.99439700498539 0.030119598158907596 9.50005 9.999526784115222 5.000500000000001 9.221414737926999 9.913456837696588 9.997302815109032 10.0 9.667606623801218 9.814984873870648 9.557408926595325 9.993676137162367 0.06092346177205582 0.006984829613524816 10.0 9.656394242836102 9.295253339245852 10.0 9.976064701087125 7.915158358788407 0.3074443320934006 9.970880401841093 10.0 0.030119598158907596 0.0027614354804917996 0.5358550558544435 5.0005 5.000500000000001 9.961783904416011 9.970880401841093 5.000500000000001 
0.041414131276281185 0.50095 0.0010049038427511195 0.0010 0.0010 0.0010 0.41403166770584304 0.04168992550399786 0.0011661024352674822 8.491747892242637 9.391780422570013 6.799188410913885 3.3353881248384925 7.599164787918559 9.690712996056908 9.999781946644452 9.99740212414839 0.08416922176833343 9.9042530611116 9.992660271250953 6.042364581206222 9.276405469227074 9.34153978704105 5.0005 10.0 9.882705733444764 9.992341478121068 9.907724564161077 9.98047721728828 9.248741815434025 5.3138864039574445 9.997138598142772 6.227236899503316 9.897125565351255 9.967068851681999 9.786178464331 9.55206883971517 9.50005 9.851782529547306 9.50005 10.0 0.036776383555863046 0.6125417153192583 9.94689116811045 5.0005 6.39278739302244 5.296887412145493 8.426818611082169 9.896354909559074 2.713757601740227 9.514630620237735 9.998579153094408 0.0010 0.00836739750924742 0.44828075880720913 0.44872200420981256 5.000500000000001 6.109873902453603 5.0005 0.0010 
0.0010 10.0 0.3651899780870908 0.002812787454011421 0.0010 0.029586952718540033 10.0 0.0010 0.0010 0.0010 0.0010 10.0 9.85521440022076 6.16201204185721 9.397105701463 10.0 10.0 10.0 0.0010 10.0 9.726824591232715 0.0010 10.0 0.0010 0.0010 10.0 10.0 0.0010 10.0 10.0 0.0010 10.0 9.34322453711778 0.0010 10.0 10.0 0.0010 10.0 0.0010 0.0010 10.0 10.0 0.0010 10.0 10.0 0.0010 10.0 4.383713470557497 10.0 0.0010 10.0 10.0 10.0 10.0 0.0010 10.0 10.0 0.0010 0.0010 7.695182991050085 
0.0010 0.09264748178436565 0.0010 0.0010 0.0010 0.0013483729904860092 0.0010 0.0010 0.002061129727045139 9.849134879347822 10.0 10.0 10.0 0.0010 10.0 10.0 10.0 0.0010 9.832362636950524 10.0 5.426612105436262 10.0 10.0 10.0 10.0 10.0 9.967778796089352 9.60306890471931 10.0 10.0 5.065225212101092 10.0 0.4598085102266096 10.0 8.000290076440287 10.0 10.0 10.0 10.0 9.242635079772944 9.997286117750425 0.0010 0.75632577127969 10.0 0.0010 10.0 9.992784597765795 8.130034151523915 10.0 0.0010 8.950997156188429 10.0 0.0010 0.5834796235114342 0.0010 3.66174349225701 3.342094903337364 5.257738749890894 9.049804043384889 0.0010 
0.0010 0.3339486270142116 0.0010 0.0010 0.0010 0.0010 0.0010 0.0961981135439746 0.0010 10.0 10.0 10.0 7.33205603306972 7.7907461795946205 9.846920043410444 9.937272380009876 10.0 0.0010 10.0 9.838188441718625 10.0 9.31156593145425 9.926022876241971 9.989171808685926 10.0 10.0 10.0 10.0 10.0 4.079327226937281 8.564563271038736 10.0 0.0010 10.0 10.0 10.0 10.0 10.0 9.797435496480311 9.161527918205854 10.0 0.0010 0.0010 10.0 9.852282321389394 10.0 10.0 10.0 10.0 0.0010 10.0 10.0 0.0010 0.0010 0.0010 2.903904119183997 10.0 6.8049158201522815 10.0 4.764882691617438 
0.003997437987515819 8.482525813403106 0.01171411234175466 0.003004825606796685 0.00759611296230076 0.0027588484631967253 4.275135961382082 0.36796689729715126 0.22968121093865865 4.044185557103925 2.772745764131125 2.9805681717625476 4.001714015854201 4.262672373698653 7.956185537065461 9.600552821448167 9.393812769223771 6.6846580173597 4.5838808470949175 9.946000553647487 5.637483716624453 4.787412497165674 5.912035011693239 5.894819009774454 7.976994745382158 7.030613452701227 9.912331576045942 9.865011282297177 9.892167745606502 1.8394575345343247 3.596221715216368 9.683272585783271 2.398636090449121 3.358237027950465 8.596282828892436 9.415062391848378 4.3847077167837 8.840982244924 8.39574039741947 4.763562810665841 9.942836362784448 0.3153849391744853 1.446201831506541 9.80345522931222 5.692481640673509 5.920510854622132 1.3492570400086983 9.62872030829749 8.924198911660033 3.127322840043707 9.641573211638253 9.92814297666435 1.427534739128896 0.3136059209595993 2.5147792933505864 2.506826944644348 4.17870674658582 8.425788968548751 9.600776192241764 5.745614438284321 
0.008721695892046265 0.5048457278306765 0.0035825883822604245 0.0010000292237882396 0.0010050924705514684 0.0014049399501187597 0.5050803670606774 0.25517461012169557 0.014049728877981359 9.50005 9.50005 9.994310301484944 9.945246333604793 7.551208866215527 9.998181786709935 9.991749513611271 9.999884274867549 0.40702005896583277 9.50005 9.999997729685319 0.24694054223664444 9.485219376002137 9.491671544389757 9.50005 0.7428634908424577 9.212514803390773 9.999688666059722 9.99999999527957 9.971515984314015 0.5918512185804711 6.002757035489001 9.99993064081762 0.17125271572757056 9.50005 9.495599348561726 9.99968293971838 9.50005 9.99684913059237 7.893689171756847 9.50005 9.937143380614321 0.001002424901030251 0.0010124841113218865 9.999456326697981 9.50005 0.2448436138269619 0.7428634908424577 8.657420117445351 9.999997133047469 0.50095 9.955368200530346 9.99914533125246 0.9110586475361421 0.0010594068022432945 0.06644533825272514 0.29314996912835134 0.13562282966876393 0.737331953380702 7.123158418384145 0.4820869765677299 
0.0010 0.001000000000000334 0.0010 0.0010 1.540694224678254 0.0010 0.001000000000000334 10.0 0.0010 0.0010 2.199399640730963 5.318701219273603 8.388067072548822 3.777966258847428 4.244573266471517 4.7772270953057445 10.0 1.2572040918219898 10.0 8.615081043625546 10.0 3.3204371537500004 3.7833056495010107 2.7009804350010116 4.167579593371308 7.69143663380952 8.969753692323865 8.992581212568094 9.04563240810275 7.092754791103083 7.874656122202497 10.0 6.486590629110044 4.2016591061313875 10.0 10.0 10.0 4.284580299624808 4.50055 4.721581130915726 8.983344419084563 0.694263488400134 0.9177977139292521 10.0 10.0 1.8481354751869414 4.175073913094829 4.663970025699616 2.2827558840593754 5.697458673415745 4.59004596048232 10.0 5.000500000000001 1.778100219137371 5.8836629199373895 6.801700359269037 9.841423721834058 3.8232820790302275 3.6887524500459206 4.95222400890917 
0.017824977759736262 1.2857523328209328 0.012983344225253695 0.005896935620348476 0.0010 0.0010 2.1562860183511905 1.3500561655734353 0.05939641066202217 5.098579207263271 5.000500000000001 7.166146505959185 5.000500000000001 8.20818285046433 9.018497236699947 10.0 9.948131489583517 1.3941628567437947 9.494217702864605 10.0 5.1223581027271985 5.512248073128609 5.000500000000001 5.000500000000001 9.380389066854878 9.938260230557919 9.965621438008123 10.0 9.90490339906966 4.867732027585515 5.000500000000001 9.953690643443188 1.717675918223811 5.000500000000001 6.12019118383273 9.695497683594226 4.680341519109851 8.46492200605733 5.50045 4.083471441908056 10.0 0.647573601080898 1.2883515130370864 9.843447217054951 5.0005 5.226038626589823 7.560126365427143 8.830310054280535 9.48266558908829 0.3974720329155277 9.585168588193316 9.91897297103788 5.0005 0.20606142586637533 1.0003671908065548 5.0005 2.3407440025286865 6.9221530571568195 5.000500000000001 2.9270367680350557 
0.0010 10.0 0.0010 0.0010 0.06184259781648754 0.0010 10.0 0.0010 0.0010 0.3111635024329525 7.011427846954994 7.535692985324344 3.285014116237635 3.3273148452152492 0.0010 10.0 10.0 3.6809854468167806 7.540147682297183 10.0 3.2283432048408804 2.514540811093834 10.0 1.4464061094701333 10.0 0.45254797831891214 10.0 10.0 10.0 5.971459399226943 6.6747807196539135 10.0 4.858163397471154 7.737690198567634 7.011427846954994 10.0 6.751750201815909 10.0 10.0 10.0 10.0 0.0010 0.0010 9.933982297073436 5.924807107880458 2.6523744424282287 9.570364157725857 10.0 10.0 10.0 10.0 10.0 0.0010 0.0010 8.515086224203602 7.736670524905861 4.204285525016053 3.7439172554796323 1.4053290875931914 6.6766500797434265 
0.0020873716642698928 0.253551391510085 0.013656321152271871 0.005504214676137308 0.008197749043014211 0.007058164536099613 1.197664820442478 2.414655500948226 0.10697426271343718 10.0 7.745511173825278 0.0010 6.624017016401894 2.0984818022877874 4.949131163908681 9.778877740501992 9.961535647778952 0.623903948737252 9.943082271338893 9.86913027553043 5.0005 3.4312799662987263 4.586094279355201 10.0 9.518549045986862 9.54342553696668 10.0 9.769409935908245 10.0 2.6746489028257994 9.142836978440016 9.822390545665233 3.4326905537718098 10.0 5.0005 10.0 9.669996951958415 9.873566808763824 5.0005 5.0005 9.994060049517339 1.5497025218961538 0.0909660836856419 10.0 6.686007911005863 5.0005 6.565578643596769 5.0005 9.507763945343331 5.000500000000001 9.252465805792545 9.875793100947286 0.19776157091027038 0.038522423351192187 1.4554678235021679 4.942403467184481 5.327630426241079 9.732099841280709 9.976705620387154 2.129685344275906 
0.01372270745382156 10.0 0.0010 0.002117153554336407 0.0010 0.0016073813679656121 10.0 0.0010 0.03235857868316729 2.2114763425189183 3.489164114881658 1.0694386039424062 6.158647325550136 8.150392083008628 10.0 9.984661870863427 10.0 10.0 10.0 9.991717403912606 10.0 10.0 10.0 8.894806024003664 10.0 9.933969137902436 9.977715959169958 9.977733078484036 9.98484068559046 0.001000000000000334 10.0 10.0 7.096586987523613 10.0 10.0 9.194525727872783 2.180956488025484 0.001000000000000334 10.0 10.0 10.0 0.0010 0.035043892631555405 9.986695511514549 10.0 0.0010 8.286494806356577 10.0 10.0 0.0010 8.934881638077302 9.973709897728543 0.02730160273872606 0.012770721980344894 3.026045350034347 0.688144204425468 1.233352898044635 9.118892892735513 9.585934596069752 10.0 
10.0 10.0 0.0010 0.00606698411727752 0.0010 0.0010 0.0010 4.398199259928555 0.0010 0.0010 0.0010 0.0010 0.3314854328727952 0.0010 0.0010 6.6994146768395275 9.840020785239055 10.0 0.0010 0.45033541822109147 0.0010 0.0010 0.0010 7.821018969223524 0.0010 8.132796247999611 0.0010 0.0010 0.0010 1.8382821480319462 1.8237399939882852 0.0010 10.0 0.0010 0.0010 0.0010 0.0010 0.0010 0.0010 0.0010 0.0010 9.737374816172512 10.0 5.965855915849114 0.0010 0.07777897317538773 6.210642375918779 2.443881832265437 0.0010 10.0 0.0010 0.0010 10.0 0.6489285882143374 7.082510272630395 3.334784940332308 0.0010 0.0010 10.0 0.0010 
0.009830795973173842 2.829365613915458 0.024964578394973062 0.0025733568009040524 0.011760907139758432 0.005128100132174527 0.49578150461647696 1.2788062058563372 0.010702885700617507 7.6958171488065545 8.284708537457789 7.4226481841869045 7.276055853207332 5.789876902286143 8.943875944284226 9.896221210582103 9.758943759913354 1.3059877328077436 9.390630269668973 9.985288503664131 2.6488601162483665 8.296545569519667 2.4399960723111147 7.226660451712722 6.913239281214308 7.573794166688948 9.853497539788098 9.500810899243568 9.988739617529138 0.3827769059627774 7.649894801826926 9.618170086740674 2.2990007035881974 5.662347855322067 9.223500413618401 7.669325870686714 8.17671571001799 8.99181067495293 8.155689015436284 8.407541807869931 9.973831562308657 0.6452308573032463 0.0980031597518678 9.964188936625945 8.982650735419334 8.247690278342809 7.162688943515232 5.0759842862711295 7.964177430660429 5.826899805089539 8.153939594759605 9.977483097214073 4.278475480796341 0.13562192449188218 2.7632801481179037 6.540450252591935 3.2401103082644287 6.793423312559868 9.710159183393372 3.3837170965291454 
0.0010 0.909902874507373 0.028001583098099834 0.004946239280683237 0.0010 0.0010 0.0010 0.0010 0.047003264561733885 10.0 7.9622251421706185 6.8659388316504755 4.632430676287422 7.4822032437556825 10.0 10.0 9.778160930332183 1.0623702372082962 10.0 10.0 9.725456897385225 10.0 10.0 10.0 10.0 10.0 10.0 9.999963052043478 10.0 0.48974530858924137 6.209730568665288 10.0 1.0832603351866736 8.849325768905468 9.436737015658533 10.0 4.9559744183529455 10.0 10.0 10.0 10.0 0.0010 0.0010 10.0 10.0 9.509796729675482 6.740313737966466 9.788560617089654 10.0 1.0817974462132514 10.0 10.0 0.0010 0.0010 0.0010 1.9672585419201056 6.960085370659705 8.574645510110201 10.0 0.0010 
0.1430929001018706 5.0005 0.0010 0.010511570358309408 0.01609008683272011 0.0010 0.0010 0.05831095738057385 0.0010 5.950729638188073 4.915511818115499 1.8662576452784263 9.163198778906324 6.755939123174006 7.161950145555535 9.976387985681345 9.90899458096098 6.605898889418812 10.0 9.969843164982816 10.0 9.085966737137031 7.781337798547931 7.9217624908019495 7.558078600020569 10.0 9.971168537218743 10.0 9.840139659419043 2.6876088301491814 10.0 10.0 6.933718969584477 9.271458228134538 10.0 10.0 5.000500000000001 9.549165896564869 8.391642477490077 9.001638190317834 9.99321349298592 0.0010 0.1309071532004456 9.760884620594378 6.932678605801487 7.385811321962078 7.19417062498901 6.088751732283624 10.0 0.09070757887205971 9.49049085628546 9.96501481929597 0.0010 0.0010 1.5600350414667243 5.861819219596507 2.842322874285067 4.362511237812725 9.138229881145278 7.855821872452285 
0.0030173168758794978 0.6256669758858671 0.04021459203557768 0.007647078474905127 0.0010 0.0010 8.861693262619726 0.0010 0.02696795810365002 10.0 10.0 1.269170098543659 9.396635354915764 10.0 2.481374841822624 10.0 9.936268288976901 9.702921554787526 8.358504643860956 10.0 1.4968141780197386 10.0 7.3293769077921 4.231433879547132 10.0 8.94427829514554 9.996189637447982 9.68492223243572 9.976923698594502 0.607821960060984 2.2348980149173165 9.884708696211403 3.0731931899308167 7.3204623804459485 0.2184545505569777 9.992646962669744 5.23304942514579 3.1227296759377574 10.0 4.005319575029771 9.99308893379341 8.651730261666692 0.3851738028835745 9.97762852002644 4.9858225401863265 5.637030938001584 1.5467071334391491 8.278808039201476 10.0 0.0010 10.0 9.929021877869086 1.4901954240122568 8.866979235309442 8.54299670848975 6.08835237210259 4.257313783178921 10.0 10.0 8.434213624909479 
0.1566999428550788 0.23166517127421526 0.001143283848272658 0.0010468263954630007 0.0010116110561468876 0.001025910914090485 0.44073947491476406 0.23509799776577356 0.007359667886597195 9.993834645580518 5.614339770684704 4.860598623068097 5.98407549385685 9.980958472634411 9.496913876535528 9.999622722377334 9.999629584807813 4.4611175934612595 9.980195013216251 9.999921723995293 6.676265646917759 9.06818993473956 9.996203970747125 6.175173464517507 5.402968644854568 9.980654996481999 9.94515563913845 9.998267387277817 9.998597725573132 5.207443250813047 8.194549592877328 9.998310443653118 3.3013955528200345 8.210871880858349 9.63192420274655 9.936165348775024 5.317560253491416 9.65610845015728 6.316465928841815 8.19534652990737 9.9307869424855 2.3629999973757725 0.0029070275412604847 9.999287779940131 6.353880049854361 6.4722440580633425 8.536116182337418 5.881727901880511 9.995644660624666 2.4344954201095925 9.971540178514132 9.999827820749067 0.003959204077714406 0.9566910033186766 1.6853724634964822 5.536010908709855 8.908367571535058 6.161054241334314 4.782499857448622 6.2953817237930245 
0.0010 0.1691357340938403 0.002933270599634246 0.0010 0.0026007200527858355 0.001644471701794114 0.0010 1.1329661565703613 0.020261592744208745 9.830967460421144 10.0 10.0 0.9630846302213412 6.3294047883669675 9.216457609943808 9.87459471602238 10.0 1.280300412687636 9.796826379388206 9.767265211046862 10.0 10.0 5.873134215748828 6.165000025486772 9.943224315757325 9.902980207627097 9.999120011684392 9.996149868377165 9.92675430658751 10.0 10.0 10.0 3.061866682992107 10.0 10.0 9.963096892129549 10.0 9.809120888919502 9.32148456038767 9.0007698566946 10.0 0.0010 0.0010 9.985335934044757 8.893610532094774 6.651894919785612 6.930120163679223 7.369599233543969 9.901399109163728 3.832208504128964 9.880790232135881 9.97180229434905 3.313273723454853 0.0010 0.7365482911451542 6.481237436873599 4.861769852626226 5.290064779357434 10.0 4.758885290820997 
0.0010 10.0 0.0010 0.12324642765984176 0.00468453045854967 0.0012275511466935268 10.0 0.7685560016897981 0.021154852090335408 0.8096283363654955 0.001000000000000334 0.001000000000000334 0.001000000000000334 8.405931174898654 3.0963293583923615 7.789376790908024 9.747619100776106 10.0 0.14327127572474474 10.0 2.588006510632339 0.001000000000000334 6.26848925307852 0.001000000000000334 10.0 9.839363865791578 9.458513892396704 9.353914675348793 9.67264504823302 0.0010 4.679587781926626 9.13950523613174 10.0 0.001000000000000334 10.0 9.383700920202731 0.0010 9.002672168865324 10.0 0.001000000000000334 9.307523167023716 0.0010 0.23492637186611612 10.0 2.2646441749383355 2.5646327460750427 0.003409781958780833 10.0 9.824177243852134 0.001000000000000334 7.457453206926264 9.883956409495399 2.3042249236567303 0.24791946747253446 0.2879999951088923 6.3578989147812255 10.0 10.0 9.348500424647256 8.986621999203432 
0.004784992126997666 1.2938682858370052 0.0016379580718908957 0.0012120553788895322 0.0010 0.001389672584245576 0.0852578947420426 0.004226130632061103 0.02101448636547358 9.98020246047714 1.595902051681625 5.0005 6.258507447796252 5.000500000000001 5.814010226467729 10.0 10.0 5.260262305973665 9.957951929259476 10.0 6.14593788590425 4.738838110485452 10.0 9.981458483058915 9.957951929259476 10.0 9.997738236165 9.998766213764723 9.999018380776604 5.0005 3.789207603630112 9.993917326451692 5.0005 5.0005 6.58642348033519 9.959493727768368 0.23109919696779135 9.99614023336136 6.950857898193587 5.0005 9.992107567781527 0.03296743013687208 0.0010 9.996642955737032 5.000500000000001 5.0005 7.012209153791344 5.237877653666862 9.976986466033514 5.0005 9.951213196169428 9.99760077929559 0.0041497032858033335 0.0010 0.24916066459344988 2.553769144224079 7.601886494055727 9.864150978866078 1.7103340255289925 7.309344806879896 
0.0010 0.4113684669148945 0.0010 0.0012275332356495767 0.0010 0.0012246138095356467 0.29700091931012157 0.0010 0.0010 10.0 4.487319007350691 4.452052156696662 6.2083844607976 10.0 10.0 10.0 10.0 5.000500000000001 9.788298268227129 10.0 5.000500000000001 9.718452720227733 10.0 10.0 9.69161225043257 10.0 10.0 10.0 10.0 5.0005 7.192911780234166 10.0 5.8038745710138455 10.0 9.70445066259111 10.0 7.334946930695708 10.0 10.0 9.600093295869502 10.0 0.0010 0.0010 10.0 10.0 10.0 10.0 5.000500000000001 10.0 5.000500000000001 10.0 10.0 0.0010 0.0010 0.0010 0.28171422731968576 2.338484659634285 9.72702044132874 9.798825794212386 5.0005 
0.01205447971860672 0.47749264627856436 0.0016192663548214136 0.002142449279977461 0.0012295397239907033 0.0030584364015599427 1.2652234732978425 0.25974332378060233 0.02502724203364719 9.91799873791291 9.272247312793805 6.967384095261109 9.000945660144927 9.92379560163428 9.982369299119107 9.981415797491024 9.833690284083854 2.5017650076788702 9.92023425962957 9.99681064569296 7.259767817556381 9.906738945065179 9.543488157315148 9.097051073657505 9.973067253614909 9.603668464831703 9.990378404782136 9.991252823867933 9.995799699390659 0.8856552291192804 4.935521947962575 9.992006470511473 4.953763539976808 9.909631532101752 9.854893386288808 9.949460271360591 9.336410970119063 9.978805741388742 9.942172440764509 9.913610373349073 9.992077936734693 0.07005878267835651 0.036033096605342964 9.962537429573343 9.331624260554333 9.964366373678823 9.725481081456863 9.919197791302118 9.952729643528004 0.50095 9.939797886886996 9.994378359536721 0.021058820780384676 1.8495428036983965 1.9804582435301128 1.0305651847547468 4.125105926620987 9.910573884999907 9.811031855439563 7.808660390647378 
0.0031663030035212537 0.009898642932882451 0.0010615676004063475 0.0010 0.0010 0.0026492173370779135 0.0010 0.1411972292220662 0.007105938958334048 9.63049239442455 8.81814109392724 10.0 9.620645321832399 3.242894096440282 10.0 9.939501468474415 10.0 0.8222152098834035 9.818180079904813 9.904376652886667 9.92540564508667 9.747873009792565 10.0 10.0 9.614374304781613 9.981111186209324 9.932012383855488 9.975616603584285 9.997881464141512 6.811394131584583 3.656186220465991 10.0 0.613328282045071 9.901105768525257 7.976272080316734 9.983601253884391 9.790289070560831 10.0 10.0 9.518758246766492 9.973746432230246 0.17464807842479907 0.43952438698856866 9.983919586050558 1.6391732175947786 9.977768728820255 8.095558137436006 10.0 9.962307576740498 0.0010 9.374950712650536 9.989416404571003 0.5140494026476334 0.6258747510971842 0.033730175623710446 4.460481647684877 5.088110010207955 7.489329270761935 9.10429862520903 0.22126577696630678 
0.0010 4.772277277714448 0.0010 0.004389774631793507 0.03662093916476438 0.026390011788167054 6.506159336223835 4.608547116398924 0.0010 4.475442656295208 2.873250265058851 5.953282198809229 3.794532911633876 5.809589860354093 10.0 10.0 10.0 2.421738339968347 3.1106530660856544 10.0 10.0 4.787289254390072 10.0 4.41090427125815 10.0 8.030299120375297 9.656922705139722 9.999696586160201 9.832574144352353 3.2782358042354165 6.905035257533042 10.0 7.530595817496153 2.91525410992461 3.3926883647270225 7.560919953524444 4.775428432320606 10.0 8.246982586173356 3.7345894414414325 10.0 0.8300946168431609 0.0010 10.0 10.0 3.2116993826090257 7.824658195393005 10.0 3.7546870897583497 5.955766260567193 10.0 9.94816946060708 0.0010 0.0010 3.371383468152694 0.0010 2.9780944753592484 10.0 10.0 4.2109129321412455 
0.005942443878835449 1.3977316473911465 0.004075795067982033 0.006266147513151582 0.00242334110104302 0.008230093742098954 1.6056214635638602 0.15911224780634226 0.007794378412429355 9.731020954329313 7.2667777568088 5.02719969631676 3.590762513186497 6.438696144637248 7.102893065359714 9.646181795079952 9.876691127262427 0.37639605410450894 9.336179239292745 9.95106720931785 7.854058632301268 9.5337365274225 8.885172381412163 9.596228271713073 5.2802871660582475 8.252783811866331 9.82901879116503 9.750305175723131 9.50794925957176 5.019142691209419 7.024034626311737 9.589514147948275 0.8080029824736887 7.299338236782187 8.439632471256065 9.794394924611309 8.537947771480507 9.546200124934531 4.540696744618673 9.639079616384976 9.932817102030311 0.4129944687874998 0.045309127878058464 9.84581476058069 6.78130776460958 5.163048983518972 4.692198131952515 4.991847340679426 9.301940794936456 4.678560403272796 9.695753714669175 9.906118710522286 0.3216519842390013 0.5035198602345841 1.8529301790674553 0.30935951715552257 2.115609566478576 9.824790139470727 8.156396246757007 1.4063686201904328 
0.0010 8.684744834192394 0.0010 0.0010 0.0010 0.0010 10.0 0.2641077107492853 0.0010 0.001000000000000334 4.760777302881952 6.002483084022777 0.9308129199458051 3.7011290562085195 8.65443515211878 10.0 10.0 5.190823430796922 4.825653403444276 9.99299746759464 5.163117337766187 2.848541784444189 10.0 0.2546735828790836 10.0 10.0 10.0 9.996256230932056 10.0 6.976125966656481 6.4587524965062215 9.88882347243209 1.7259623926121286 0.001000000000000334 4.2633665698022165 10.0 1.1256471337232967 10.0 10.0 6.642053789597261 10.0 0.0010 0.3723146004513931 9.746918441059893 6.426679411210417 2.3764593820822553 8.914013648407854 10.0 9.11784668707235 0.17397123543844617 8.618013867363823 10.0 0.0010 0.0010 0.0010 0.0010 5.007658575469634 8.261298710289084 10.0 3.3851718072686428 
0.0010 0.37599421289825585 0.0010 0.0010 0.0010 0.0010 0.0010 0.024008113943137954 0.0010 10.0 7.033004478868597 10.0 7.691824305044137 4.823909645364584 8.498129362930317 10.0 9.988980869326191 0.0010 9.939308287734182 9.969780429654895 4.56961233211457 10.0 10.0 10.0 9.899685962702238 9.695046802475474 9.885158116728743 10.0 10.0 8.820520020663784 0.37134749224878894 9.946385534443793 3.659878764568263 10.0 9.457700832565509 10.0 5.325832379263673 10.0 8.803808868900289 9.8588748665646 10.0 0.20736049360494868 0.5894403174104753 10.0 5.0005 9.638773288290887 8.655248822084308 7.180957018968027 10.0 0.0010 9.425473655790679 9.971821211397094 0.2451060052769372 0.24669796140035616 0.0010 5.285900932880791 4.643770211338498 7.630364676870552 9.2727608847277 0.0010 
0.0010 0.0010 0.0010 0.001432159510426139 0.0010179528552191675 0.0023230250483263592 1.2210226472598156 0.18865828178748054 0.023617397496625815 10.0 9.432521335313265 7.0869563697045646 9.984865173314843 10.0 10.0 10.0 9.895013910444865 2.0566470129894285 10.0 10.0 7.718922822387118 10.0 10.0 9.291404363029544 10.0 9.710039639789711 10.0 10.0 10.0 0.7095956369704564 6.3552937316930205 10.0 10.0 10.0 10.0 10.0 10.0 10.0 10.0 10.0 10.0 0.0010 0.0010 9.999998986146341 9.856778095027023 10.0 10.0 10.0 10.0 0.0010 10.0 10.0 0.0010 1.578182668152027 1.668594979927101 0.7095956369704564 2.8477123815916956 10.0 9.82201679845214 6.916826175556145 
0.0010 0.8255688500817744 0.0483917661885539 0.0010 0.0010 0.0010 1.3254554853905693 0.0010 0.0010 7.920762486741728 9.606119375413833 7.681655129553539 9.969456093563437 10.0 9.937681464611085 10.0 9.970487202326474 4.497638861625682 10.0 10.0 8.33258504684152 10.0 10.0 9.176409786130282 9.422919038184547 10.0 10.0 8.717955931692652 10.0 1.2175409991382442 7.164290200789891 10.0 0.115252257916576 8.008432904040767 8.999408455020498 10.0 3.9273690615201877 10.0 10.0 10.0 10.0 0.0010 0.0010 10.0 4.693385915164578 10.0 4.951379602154946 10.0 10.0 0.0010 10.0 10.0 0.0010 0.0010 0.0010 0.0010 10.0 8.515412184951847 10.0 4.896516436083273 
0.030284628025505633 2.6693976157477346 0.011443788634361584 0.005616503445173465 0.008024396339415436 0.003581142692852323 5.4902213772744535 2.6864423043350243 0.06735027301379715 8.353633693904275 3.8496398048882376 2.462469743181202 7.571259562141729 7.661939638294847 5.256214371111597 8.956402152001175 9.942062843868893 6.380648114883949 8.353633693904275 9.96502604332542 8.463099364219039 2.350336975776993 8.353633693904275 8.353633693904275 6.894775801231647 7.467618860897012 9.975076529793059 9.610339065166647 9.832424022911077 0.4417324138653358 6.5281100043842155 9.957368555374416 5.124030903171233 4.697035001811943 3.8558784225610454 9.891718469421495 2.769071656927718 6.185259179900543 8.047654654264088 1.7820762353943695 9.986957059781451 1.647366306095725 0.24101420963995757 9.93281399286066 8.353633693904275 5.9038871845524685 5.3467079194851665 6.273799056978844 7.442780926674232 2.890486569329905 7.481959759576461 9.94324858007251 1.647366306095725 0.3765214896721609 1.382927445014225 5.713501163515224 5.426697532687151 7.613529382684982 3.899058354368205 6.29923362461408 
0.001696578379529746 5.035753210380287 0.0010 0.0010 0.0010 0.0010 0.5577008782263201 0.0010 0.0010 7.955486303599384 4.5424828701432585 5.127704376962333 6.790316972863794 9.131052722398023 9.166702992009677 10.0 10.0 5.544412292119944 9.986158539785215 10.0 10.0 5.244257567842529 9.086383395457297 8.550377442571968 10.0 10.0 10.0 10.0 9.873939558865802 5.0005 6.052713282786122 10.0 2.486281436855542 4.961121569150917 7.058529638172179 9.554625890569998 9.512766257781639 8.533603693368264 7.695048195236583 3.908791120524218 9.775962356696214 0.043416348358561126 1.2338657616633357 9.972495283605808 8.751865951820427 6.966127380131972 5.904867321452361 10.0 8.850981624954342 0.36837806864630895 9.961030279782255 10.0 0.8578161936127053 0.14923399246487806 0.8718915495769992 0.11940734663504382 7.27019678859744 7.21820145449636 10.0 4.745417718306296 
0.18653809954533987 10.0 0.9168323830740519 0.002539649269443019 0.0010 0.006073376937132009 1.1752572008061937 7.226043780208317 1.4121076205967245 0.0010 8.66307278058264 10.0 8.326992864424263 5.11019169947817 9.573786108039176 9.516875273067656 8.49214074312209 0.0010 8.915752745766037 10.0 7.121280534262201 3.2221215113194863 9.833962039572075 10.0 0.0010 0.0010 9.473992367115356 10.0 9.439324616195693 2.128828146603142 10.0 3.813547643445775 4.455937633955484 0.0010 7.790341847139528 8.833782621649883 4.765492694800523 0.0010 2.5750521560371213 9.85478198386867 9.564447047288501 0.0010 0.0010 8.957682048484427 9.933615139688431 6.332951859611807 6.279562604124572 6.841230729402762 3.4867785201671313 8.40122323917025 2.674254311734993 9.259440480668685 0.0010 0.4909047791177805 0.1373496748006715 0.0010 1.5473442145690424 0.0010 5.204973044179505 4.929128468013258 
0.053491645965717136 1.0545345922226803 0.012202923643388142 0.001336219459955625 0.004048432683896145 0.0030742701240258586 0.7724356066508612 0.09042970065054828 0.031475161318333535 7.990522199537576 9.933078141269373 8.225927364389564 8.930958092501715 9.535750749439135 9.087440435981256 9.947577472450488 9.99835511239507 0.27393933963871997 9.332180905186497 10.0 4.513281055898413 9.237951659663247 8.77810095654987 9.326716481015843 8.143253503945392 9.928754970817067 9.956240342208028 9.96272375123911 9.87930260602733 2.667433614932766 4.454931205729901 9.959703982116734 1.5848910645378007 9.070700560839223 9.287549708170676 9.916755601265084 6.769853739351762 9.097223214027956 9.622035052138454 9.24903045315794 9.935119052658484 0.07224502918293249 0.11102741708979103 9.903067295422032 3.1312011665551878 9.91784373197945 9.801924693125953 9.361616035742657 9.768707238116308 1.3690016060190144 9.928754970817067 9.930002255713884 0.7134502918293251 0.08160587000193925 0.7631490029844606 3.390788816917471 2.736503562529024 8.448003198498812 9.65672291962868 2.0536329517370895 
0.24246050560553556 9.79359794200101 0.019443327436366037 0.0015919471427571254 0.0010 0.0010 10.0 0.983852493850188 0.0010 5.500449999999998 1.8832406838556528 0.0010 3.734133167827708 4.50055 10.0 8.950681018044088 10.0 10.0 4.925289294711278 9.895082977674866 3.0438170851632833 3.2198313577890696 10.0 4.21458039820465 10.0 10.0 9.782991440669365 9.676134134747393 9.682639295052475 5.127849597984565 0.001000000000000334 9.764895526344413 4.011754087145795 3.987349267827942 8.908705069923876 9.447043824007372 1.7310929790223062 10.0 10.0 3.601923055097548 9.749685799817318 0.12465877291508456 1.5401990200808848 9.341481305603887 10.0 1.5568343694671372 0.756736930936583 10.0 8.155422359736157 0.001000000000000334 10.0 9.77781314333004 0.34852209904665865 0.0010 2.095481670017213 0.0010 8.85130898254918 10.0 9.86541393660909 3.587910709320271 
0.0010668063228979109 1.5380290165458788 0.0021721104506711923 0.0012897218940574181 0.0013428082803955094 0.0010847323126218515 0.0010 0.20606555017350067 0.003483110717850987 8.663716875278144 8.21777860592674 7.749051239318179 8.235346574092372 9.975318752495555 9.971590167881791 9.99922492910478 9.997768191425578 0.5461994503262613 9.997209351474515 9.999508125639045 8.03864804805076 9.991987759218182 9.255948747255802 2.093747613264049 9.990315845278888 9.99272897542532 9.999357742823745 9.99409631895572 9.99853869347014 1.7705005642724725 6.39288351261594 9.983558067057709 1.4777194988987123 8.424961073877267 9.465529227759939 9.989880386296267 9.975839034842739 9.054915433535358 9.976181762962904 9.282296591377463 9.999446579604909 0.02577434339412328 0.027102357787272477 9.999019121957733 8.214158700880253 9.437333422971717 6.4095763476180165 9.827824032112677 9.979010603591 0.8914167980114145 9.981494544465543 9.989334120408351 0.024129868127658504 0.023898095280033185 0.027070169079355416 7.235501653550207 6.954852553889137 8.311477172016497 8.17008116557202 0.8107532617840845 
0.0010 1.1735270512583638 0.001191257158298225 0.0012676486236625375 0.0010 0.0010 1.0603173955185987 0.29694703980281634 0.0020018903291783977 5.443711596763375 5.965119162373492 5.615978571985766 7.606567132252792 1.0766736654865514 4.730597310911235 10.0 10.0 4.596671743547668 9.784121066560553 9.933911791689019 5.304653410937641 6.368958489754419 9.131235105033857 6.381383702945925 5.0005 9.699183044529622 9.922763407386265 9.976138018548223 10.0 5.000500000000001 0.0010 9.979780680730872 2.527903536195505 6.954844226770273 8.215818321148205 10.0 6.801483394666702 10.0 4.437701373094316 10.0 10.0 0.0010 0.0010 10.0 5.0005 5.741561120708761 5.000500000000001 9.685843045922947 5.0005 1.879688871482431 8.151784965819402 9.994635134716974 0.05186091015096306 0.0010 2.0664636898191135 0.25713727182322266 8.162663331693334 9.408992690176209 7.444361243644307 3.9386164876013168 
0.0010 0.0010 0.018606303548902366 0.014271674168403302 0.0010 0.010034105395759857 0.0010 1.624914093801396 0.028875401099268783 10.0 5.500449999999999 5.738330008545543 3.779837649569189 5.500450000000001 5.500450000000001 10.0 10.0 4.50055 10.0 10.0 10.0 5.1768072672065975 4.120192607849615 10.0 7.842642216837753 7.9916560070478315 10.0 10.0 10.0 1.8483389888498007 5.776232230608792 10.0 10.0 8.573138708102245 7.525176841483232 8.6853491278355 10.0 4.923256631568322 4.808948074793697 5.500450000000001 9.865786499459722 2.448334528820685 0.0010 10.0 10.0 7.637673584321879 5.6247542258867655 4.50055 10.0 5.500449999999999 10.0 10.0 0.0010 0.0010 0.3121766333780167 5.500450000000001 4.801236610876365 3.794773614889407 4.820049781961695 3.8757647458442914 
0.0010 0.9252484412888808 0.0010 0.0010 0.0010 0.0010 0.7504611092900069 0.0010 0.0010 8.738239980977355 10.0 4.49227664782971 10.0 8.836653883064509 10.0 10.0 10.0 5.3256287177145785 10.0 10.0 10.0 10.0 9.08504767570087 5.970059702397982 10.0 8.493557819756877 10.0 9.99163443585631 10.0 0.0010 4.465341669126885 10.0 1.1390285913763953 9.467549159582843 9.096766465271765 10.0 8.056512313302054 9.963506587073276 10.0 10.0 10.0 0.0010 0.0010 8.69932499149206 8.009537496752955 10.0 9.913529645063266 10.0 10.0 0.5631249915788938 10.0 9.99639640706106 0.0010 1.6436357552611216 0.0010 5.836573907323094 10.0 10.0 10.0 1.0783556201773683 
0.0010 3.3288700416103434 0.0010 0.041805960353917045 0.0016265033195128431 0.009235520715919949 2.3924708846425826 0.2146284337060509 0.015319500401997563 5.85666317395834 5.9615662188255225 5.728860178168577 7.761248726832514 8.74294267357512 7.0856720278230565 9.640020628885136 9.889659895867988 3.6399018230999554 7.2241989832098294 10.0 3.577146737579177 5.947437817746235 10.0 6.745544116519353 10.0 9.745658072341133 10.0 10.0 10.0 3.20869124530659 4.250979700998957 10.0 3.0985816461375704 6.451935194989953 8.815597189334527 10.0 6.277409958578959 10.0 9.576615420955326 6.378576965083192 10.0 0.6914373334214519 0.13237339869036369 10.0 6.030074042416833 6.974720729926984 9.776643195601741 10.0 9.760657263913373 0.0010 7.275861986036517 10.0 0.1704403831797041 0.0010 0.0057799458160138345 0.0010 8.427101703004137 10.0 9.82180474700742 0.0010 
0.004293292212829426 0.0010 0.0010 0.0010 0.0010 0.0010 0.0010 0.12355975106697092 0.0010 10.0 7.816832107380083 10.0 9.164157591714655 4.612541849554948 8.055824043063904 10.0 9.837125547125995 1.1778610800229359 10.0 10.0 5.08038950622249 10.0 10.0 10.0 10.0 7.9604417966894445 9.98210597358847 10.0 10.0 6.928617509995033 4.667014808860358 9.96539808946145 0.0010 8.49296597865124 7.671907216144878 9.958402033366474 4.4282121097462035 10.0 9.349144705278215 10.0 9.994748046680352 0.0010 1.103758229748241 10.0 4.362302129777002 7.868164014975881 7.993434451094448 9.052450806322252 9.171465105947142 0.0010 9.862616103532469 10.0 0.0010 0.0010 1.5432057171238356 3.957187301556396 5.447354605568801 7.722670174486849 9.598219853972536 1.0681601199358646 
0.0010 0.0010 0.0010 0.0010 0.0010 0.0010 0.12172445384658821 0.7515575082288062 0.0010 10.0 9.698271391248955 5.471156213041325 9.4871446277627 8.108048777351474 10.0 10.0 9.939795565199246 1.8348308536728073 10.0 10.0 4.100015147456138 8.265210586440155 10.0 10.0 7.576967458830396 10.0 10.0 10.0 10.0 0.0010 1.946550023212898 10.0 10.0 10.0 9.441027018323464 9.888215920263118 9.564204956341177 10.0 10.0 9.692460889321412 10.0 0.0010 0.21872639457073142 9.698222570408495 8.30132136121791 8.12854479511197 10.0 4.132343502613121 10.0 0.0010 10.0 10.0 0.0010 0.0010 0.0010 1.0730579482225302 3.691891859409921 10.0 10.0 8.571927444408447 
0.005488818072702378 0.0010 0.0010 0.0010 0.0010 0.0020588915698888308 0.0010 2.392856471792818 0.0023428041008868123 10.0 10.0 9.654493744995007 8.855107963717018 7.836183866038931 9.76384182552279 9.72708666187523 9.944458291818878 0.04569041750873426 9.784104715547482 10.0 10.0 10.0 2.042668798083315 2.6467814782575125 10.0 10.0 9.966597722687686 9.940682642597197 9.360973587846779 0.50095 9.512565579045324 10.0 0.22733935442951902 9.842790885626092 9.18337005255568 9.939947853422854 9.882900243593305 10.0 9.497900850095629 10.0 9.995039248395233 0.006714134733017592 0.06508837558205699 10.0 10.0 9.842520520779434 5.0005 5.0005 10.0 7.9879491490026595 10.0 9.979033048593434 5.262233035862313 0.0033312384398311687 0.0010 0.0010 5.0005 10.0 10.0 1.7705846022170562 
0.026233953940907214 0.0010 0.0012141330086206633 0.0010 0.0059359939936949385 0.0010 0.0010 1.3092288033086872 0.0010 10.0 10.0 10.0 6.807136926524151 5.71461132499582 7.3876005072348185 9.889584462602373 9.840180115060956 0.0010 10.0 10.0 3.3350366236894233 10.0 7.113182362820204 0.688369415964237 9.544062722887476 8.301362404799264 10.0 10.0 9.936887042693016 3.764090500359302 0.0010 10.0 0.6776189359386962 5.000500000000001 5.466500640344862 9.693668840106 10.0 9.783817691632791 8.603925617276866 7.473965819762195 10.0 0.08271071092268123 0.2926087060161978 9.972002064566292 4.641619566595357 2.827513407613649 8.69678852482918 5.0005 8.316081220348606 1.5377722503808853 9.703393873474496 10.0 0.47558583411313354 0.0010 0.050823357586902956 5.000500000000001 4.183022251058934 9.66541635021452 8.970514584478376 0.0010 
0.0010 10.0 1.194543268810179 0.006219801964360557 0.17173948468115274 0.0443677673057775 0.0010 7.625444326294191 0.0010 0.0010 4.802145364188448 10.0 1.788118280766704 10.0 3.3643893294563947 9.301172384903888 8.8260156861731 0.0010 10.0 9.99652884007808 0.5465478653941009 8.85726906036206 8.08885889588988 10.0 10.0 0.0010 10.0 9.075434233661818 10.0 10.0 10.0 8.376308751815047 10.0 10.0 0.0010 10.0 10.0 0.23133809818085194 7.15867607055066 10.0 9.916998302431654 0.2723048343179241 0.0010 9.340379227193067 0.0010 3.6122454451948984 8.471207039063499 6.321849998789126 2.892714391812837 6.252972169338065 1.8456013424309718 10.0 0.0010 1.072289625624604 0.10760209241407957 0.0010 0.0010 3.0267711857460657 4.827177174820278 0.6247600683343558 
0.007145201863827955 0.4864846567701203 0.004049334369622874 0.0013133436070832736 0.0016463644204078214 0.0010004049338810431 0.12642195637512152 0.08098514238452226 0.001005058331142643 8.384853278428812 8.901120067954098 5.000500000000001 7.9863229504139515 8.206566852015118 9.653769181442515 9.95113612783381 9.997603401231833 0.21508188293660135 9.95041174623563 9.878002810190626 9.952126289049177 9.42693040242471 9.826052789429355 9.899455497093623 8.282172198326858 9.979019914859986 9.997653896965653 9.998783718092103 9.992223564378463 3.650337428510257 5.000500000000001 9.53860903164076 0.31754402280743005 9.896214210546553 9.571054117836017 9.976289214602723 9.709189834602274 9.931863019819957 9.388090767389139 5.000500000000001 9.998150236983676 0.3727350444353009 0.006591677053795063 9.987637710511398 9.738969148668648 8.57389687670078 6.8266963074619795 9.886736685610316 9.998466695031723 0.06228444531029773 9.983072698792371 9.996908718813328 0.021244312726122965 1.1593092673969219 0.0435688231954751 2.4529684627533865 9.711731844004971 6.544253867576526 9.881379285120518 3.9299392941393023 
0.03816208256661655 3.700319281568317 0.061268858274091155 0.023106224722973225 0.0010 0.0016313991517774335 10.0 6.410653532130717 0.02084075054544797 0.0010 0.0010 10.0 0.0010 3.2216225063167245 7.682614443096879 10.0 10.0 6.911161652506354 0.0010 10.0 1.1765795418416434 0.0010 6.024145496950004 0.0010 10.0 10.0 9.934133665369417 9.306840577637107 9.890867084982593 7.101655676886119 0.0010 9.794234426678806 0.0010 0.0010 0.42133234660186547 4.920262525302823 0.0010 10.0 0.09324258269255559 5.5626358980809885 9.940216152672845 0.6685301654199161 0.0010 9.584346283086047 0.0010 0.0010 10.0 10.0 1.1224895126922987 0.0010 10.0 9.535936956590897 0.0010 0.0010 0.28126460567691236 0.0010 6.22984434847453 10.0 1.3318770233202426 0.5333274094505629 
0.001157888948710755 1.2559342560226279 0.005556846015497191 0.004023383449634057 0.0010 0.002586886755784166 0.3334846295925935 0.6939342282761763 0.01897050107932776 9.93119993865397 7.371024727278507 9.30661751282177 6.3569369103382 9.722902684654292 10.0 10.0 9.795894357535037 5.000500000000001 8.560284784564624 9.837519782338008 5.704298948448174 8.736396965723161 9.150453574517135 7.626544509649498 10.0 9.977443597134465 10.0 9.325339677863417 9.943910641392629 1.5719903769804633 7.168881643121705 10.0 2.526994261097554 6.878275475113782 9.465970796730991 9.989553718074703 6.065954987377771 9.890538492205303 9.742866778774527 10.0 9.966992232934105 0.3976793897583154 0.0010 10.0 7.55861019839548 10.0 7.474488916004152 6.633587646608712 9.008738131486426 0.0010 9.201348872459187 10.0 1.0188250215195114 0.42243940405676644 0.28705421503557305 1.6413202544758436 10.0 9.281214539614902 8.000700939918127 5.77944233097069 
0.0010 0.0010 0.0010 0.0010 0.0010 0.0010 0.0010 0.43384289078918176 0.008208761984534938 10.0 10.0 10.0 7.746110553128059 0.3070902107911442 9.405136683094902 10.0 10.0 0.0010 10.0 10.0 0.0010 10.0 10.0 4.2961113798117765 10.0 10.0 10.0 10.0 9.98802684947048 0.0010 10.0 10.0 0.0010 10.0 9.959117806507866 9.945623685465351 2.214866480248961 10.0 10.0 10.0 10.0 0.0010 0.0010 9.938328077606334 2.2923446524595565 0.5513736381711809 1.1060991335663042 0.0010 10.0 1.1803171776546746 10.0 9.835188346722846 2.8120002477829704 1.9839872409211385 0.0010 9.906530225850132 5.401723239883357 1.1212164670037237 10.0 0.0010 
0.01630751998725033 0.0010 0.006608618790576036 0.005935885964462536 0.004883004331520996 0.001163682710540966 0.0010 1.2810783482647454 0.01540422450278196 9.233790528557 10.0 5.795496598319843 6.503858198198854 10.0 8.169617593405565 9.996272839317005 9.958256938979853 0.13200863407359398 9.928992938909646 9.9762394438021 8.361960066134415 8.588759015488346 6.232287303803482 5.801308522128295 8.002720792414783 9.940538712072183 9.98245695618913 9.753963671390968 9.983490560037929 3.9475957012908474 2.7325022917713313 9.881544031308039 2.9066087846161914 8.191783026001474 7.0152426034669215 9.99913532912321 6.448575302673204 9.807467869873493 9.50005 9.2397092630761 9.943697448539698 1.1115775010551205 0.005301610663514785 9.896192835300486 6.910762587185657 0.7429272334968413 4.403956433885383 8.907400759505293 9.88022314492677 4.48220059681872 9.970027085636065 9.853559243722259 1.5147670962352777 0.053227956765866835 0.22352393728818065 0.2590400760202963 5.975813049316595 9.776701589256001 7.042849864486257 1.9268079927437847 
0.018104603517804435 1.1825356633264277 0.0010 0.0014623364112566622 0.0010 0.0010 1.2874659521316332 0.0922788477849879 0.008621624929469298 10.0 8.00114842844389 9.545714869344494 9.995738361016564 4.4738288371472485 10.0 9.99433338266457 10.0 1.1915030351240912 7.189359445161159 9.969517793145855 4.7560547073947355 9.72555517472308 10.0 9.25225980610697 10.0 9.151099219013464 9.783164369162456 9.879591752418944 10.0 6.0060105107525255 5.504623725725124 9.874799986507352 1.3933296777442743 8.821276102087312 10.0 10.0 6.543174855880108 10.0 10.0 10.0 9.982954243055602 0.0010 1.156266949180403 10.0 3.086273132408564 8.338838377373719 10.0 6.989975950997411 10.0 0.21342636826461542 9.818375137639181 10.0 1.79012370748312 0.21000418575700625 0.0010 5.518705895582032 5.07585207043101 8.415901196933067 9.838096720315331 0.0010 
0.0010 0.0010 0.0010 0.0010 0.0010 0.0010 0.0010 0.06435164323783397 0.0010 9.249731182048858 4.931993369081662 1.1432685881798168 9.762293050614197 9.387502369938609 10.0 10.0 10.0 6.70821404300816 10.0 10.0 7.094879820241516 10.0 9.029181340462767 10.0 10.0 10.0 10.0 10.0 10.0 0.12030536321390883 6.652719646052018 10.0 7.852833239751535 10.0 8.237623508323722 10.0 9.133183637825603 10.0 10.0 10.0 10.0 0.0010 0.0010 10.0 9.779454194709366 10.0 7.941280529940848 10.0 10.0 5.102558769270664 9.935927075865244 10.0 0.0010 0.0010 0.0010 0.7570416520140034 1.2231572113124018 10.0 10.0 5.630825250586442 
0.014117043999890666 0.0010 0.0010 0.0010 0.0010 0.0010 0.09888089071960138 2.0074613012207907 0.003628752646107569 10.0 6.296994593379157 10.0 10.0 5.0005 9.872115260775532 10.0 10.0 0.7802501669519558 9.81980966085424 10.0 0.8755302292438931 9.696042891840298 3.349459532062718 9.696042891840298 9.696042891840298 9.902126013089845 9.995099823964736 9.874972322876863 9.915394454129125 1.0200311104640685 9.931805478319813 8.943403033173263 0.0010 10.0 9.874822640484455 8.969822629145716 10.0 8.545078814279085 6.25103863218646 10.0 10.0 0.0010 0.008439249670943571 10.0 9.910606175285793 6.812976795282493 7.218232424530877 3.2828235571439945 9.894794055159851 10.0 8.171324593705595 9.9811353581573 5.000500000000001 0.005859026262588042 0.07314703497371136 4.480288798970203 0.9232250893557676 9.696042891840298 9.569743150561496 1.804216399130791 
0.0010 0.0010 0.0023886448846274495 0.005760719153594211 2.0130232246235233 0.013366520807164835 0.0010 10.0 0.001537410633160681 0.0010 0.0010 10.0 5.4567577342558415 0.4611052386543299 10.0 2.5453009534541575 10.0 0.0010 9.645934277731975 8.144863492091964 10.0 1.766459231139772 6.678867944714677 2.2666424192100543 1.8069040687349542 9.633319337450462 9.282308878004857 9.76908265316612 9.633319337450462 10.0 10.0 9.633319337450462 0.0010 10.0 5.604578267974351 9.633319337450462 0.0010 4.493255689165724 0.0010 0.0010 9.60185339931861 6.855137623295647 2.0377553189413744 9.993228782043701 10.0 3.754410553939605 10.0 0.0010 0.0010 9.633319337450462 0.0010 9.633319337450462 7.006652478382309 5.507744310834276 5.507744310834276 2.6148839166144575 10.0 0.0010 5.082911596603878 0.3676806625495371 
0.18519656684083236 9.34891184941257 0.16813335288336675 0.0010 0.1369272977167686 0.07904701081442873 8.091984513554525 0.09451374020172748 1.954163031624791 2.688058840303141 8.09596935247971 0.0010 1.3744990393103453 10.0 10.0 10.0 9.84225071967373 0.0010 10.0 9.600764394744791 10.0 2.4231827630602703 10.0 10.0 6.236412420485881 9.985959789285618 9.872750083321462 9.553006689524699 2.0326760400010255 10.0 0.0010 4.131578756764057 0.0010 9.776268892875873 3.4875941917659476 6.173472350181508 2.7329501276121198 2.5518648500348453 6.971542120598062 3.344155396888632 9.626603074951998 0.0010 8.17433803093283 9.734111478540974 0.9810097596518886 3.4796038283944837 0.0010 10.0 0.911949209545257 2.818330529059989 0.8444591631408849 5.417533919427439 0.0010 0.0010 2.6846900373011353 0.0010 10.0 2.0373639084447843 7.342951257248888 10.0 
0.10286574123588323 0.684587393211228 0.0010 0.0010 0.0010 0.0010 0.3672456695808075 0.19446894514019644 0.0010 9.030905176733327 9.702241482062213 4.181087340202954 4.875328438732467 8.991822065779811 5.400495058667178 9.868380834258032 9.974209926581398 4.359667823728766 9.898755032911566 10.0 6.1590238051152175 8.740239712985758 9.70469240023133 10.0 8.012352770568622 6.575324707417932 9.836518699243396 9.571093752683874 9.545943581459428 0.8911338141389608 5.940502919547619 9.899341598516408 1.1186481164245659 5.950755415859391 4.558135685291458 8.965218444889963 4.363656364384625 10.0 4.96927863853018 7.764802146142106 10.0 0.0010 0.29831085840624944 9.842278906969721 10.0 4.430590948537592 3.1868985012389457 5.2322365987371455 10.0 2.794168423607558 10.0 10.0 1.5930244039638202 0.6622036208778719 0.10805340965271482 7.330894352882629 6.577021976082938 4.046024298610041 9.086914193851852 6.221149870191077 
0.01645178110493621 1.2395797078999875 0.012026909675859121 0.005466847271838719 0.0013549367595003532 0.0023992693144011916 1.9123925345317185 1.2290035845160519 0.20557745368815739 5.691354558699766 4.5592790043330425 6.2149951192679715 5.084746374400091 8.115766978277112 9.141467811437915 9.794104465323901 10.0 2.19658891029939 9.340984561796933 9.97026967668285 5.746746049840079 6.031669904075438 5.605997247818915 5.606552147981963 9.293108215342636 9.796977670364166 9.969866478759068 9.836414699375945 9.920979112931299 4.609045473430493 4.913713878447414 9.80719715590425 2.243909241319774 5.5051921027600725 6.744423951956945 9.751919479580213 4.514210024277646 8.514443354524792 5.957071465250837 4.894968674789962 9.86705993836052 0.5503467573959002 1.0423788086225076 9.866123085609665 6.010850288498167 5.7418992003296205 7.562931966478918 9.004975433532499 9.42490891111781 0.8339620774533136 9.200275898844861 9.935623140073316 4.105111709860895 0.2072919268308562 0.9024690661133672 4.4322370970246245 2.857486387001688 7.597689616213549 5.500450000000001 3.8961744407510626 
0.013540591912701436 3.1561418615744765 0.006413772366071069 0.005699861608954599 0.002267657057467681 0.010868037078143544 2.399730135005101 0.12625371224175844 0.04123552930055666 7.066455237055589 6.887528033807119 5.690026223362076 7.314442427209574 7.66269812427203 3.90629672888109 9.916647784167344 9.953000465554702 3.354042778584233 7.6311613710081305 9.971481352359541 5.8417475218479 6.619281349709363 5.790438113427996 6.136891622662574 8.825108022339284 9.559496023775512 9.99613977765512 9.780659530228906 9.926130767497932 3.7508099728533417 4.671726014553027 9.787157720449938 3.5264757367241693 6.070693699056566 9.498882891016592 9.862898621341921 5.6648020371532155 9.737245796006379 9.46552482788136 6.840279946386993 9.978263784136834 1.1257497704785226 0.15443556677039705 9.971236944279081 6.00903051206284 6.57588752540658 9.796539414271274 8.429502787438066 9.684639449504385 5.216652709847788 7.390110420043933 9.971868953371935 1.203489380402616 0.957629995386051 0.8344863294282874 5.296051749101296 3.810962435515833 8.492799070477737 6.497266374704793 3.6581691146617903 
0.04315807842003252 8.324224432383295 0.0010 0.014023493475553709 0.0010 0.0010 4.689334645338609 10.0 0.028099218441199964 3.498279703682021 1.32099974012529 4.993015226802119 10.0 9.94294701266561 10.0 10.0 10.0 5.008249011701898 5.2562890418266 9.98815192551807 5.139982447998916 10.0 10.0 10.0 7.9102254979435065 9.957614539237829 9.542828992977944 9.51042272863426 8.876038056760345 0.0010 0.0010 10.0 5.997078660704079 5.357537603660106 0.7263884114943346 10.0 1.9278613526087036 10.0 1.4633395457976968 4.872618397754501 10.0 0.0010 2.080654611406025 10.0 4.847773854581583 0.0010 3.891598719638791 0.010722948663014709 0.0010 2.8914328293126674 10.0 9.860340414509514 0.0010 0.0010 0.6531874745942086 0.5759384815376543 4.108027537979752 9.645978269212245 10.0 6.8627002356147955 
0.09048636091007764 0.6572043591875784 0.0017364105086699133 0.0011537973763663199 0.0013969776670930054 0.0013111927438360922 1.0941203919630282 0.06790708210131316 0.007408874195261763 9.048502496047329 8.97897022806456 4.508374294617941 2.1088456574901975 4.055973422198689 6.369022369699799 9.993838349000967 9.985295387375707 1.5195887425003582 9.877168507190094 9.9947133786866 2.319465097614948 9.139673725987628 1.721933295081843 3.443637377325562 1.910966314094046 9.912926589637832 9.962851805017802 9.908325932656835 9.985110829402425 7.921258719483316 5.695842823537403 9.99505651463295 8.67010639026098 0.9433098944260319 5.917344506078456 9.974858584287722 4.1822551668272485 5.056974529756598 3.3831760559164654 8.843340109169787 9.984210529882628 0.033395587589729374 0.0397324798245072 9.990599354904214 1.7278626910663009 3.743882750092945 1.2085633265489215 8.881532092252812 9.976834690920057 3.880664786893852 9.987685636742077 9.977199871443382 0.017993958500149183 0.027963305341617093 0.07818987947764561 1.4409073935324592 1.3254136560487488 4.322034260952318 1.428352841412376 3.801357059813268 
0.010102114808761718 1.5722864716591465 0.0030323500497741107 0.016208301649639552 0.0010 0.0010 1.5495832249946209 0.3227432705897071 0.035418041511841636 8.032573601881085 7.110372437536103 3.2052314759732514 6.539597030580767 9.075784403672698 9.087500799193393 9.80731956579704 9.93584141708534 5.119869886548359 8.121910280865425 10.0 8.584614712425457 8.293826744007067 7.360790095647733 7.128369054397618 5.777729126039749 6.747928111096542 9.981549514757788 9.938399802083614 9.785464021747597 1.744965686551538 4.487467631031928 9.877041751231275 3.903155605227563 6.139301031500631 6.380398630907049 10.0 6.6703002031425305 9.400152939536756 4.739439996065691 5.788642014099063 9.747725285908087 0.8822818078128947 0.017134822010709483 9.915023989998206 9.599155846362235 7.776466188434521 5.751786631815576 6.652081719279784 9.98539933252095 0.6934333305753912 9.642466175840543 9.649208322375923 0.4390828704521217 1.257134684709156 0.09026770540914086 4.978117829643785 8.292420298007624 8.200271639131639 8.250748672466875 2.750623303098586 
0.2589098369271515 6.797299890455024 0.002631176810202286 0.004201136077206614 0.0033587260860156133 0.0016274095603929569 5.887435376850466 3.6353746331534715 0.0029485873429620033 1.6656907794804865 6.003253573850804 8.940864511280974 3.4993694849115156 9.389106425337253 9.482273373815525 9.899094393501205 9.838956522716945 9.09948214326266 3.441516794071055 9.898741152439378 0.0010 2.9873818372112884 9.332640484756418 3.4425297415387486 9.357993116736997 9.786478103950355 9.723742615063614 9.791733330650265 9.700654917061023 0.9828823526297029 0.0010 9.816039558353605 0.1343183302535283 2.8007247966351567 9.487751081577732 9.71497922517042 8.892865622404639 7.911123074924791 7.385519129753589 2.981784449694511 9.728149516634968 2.0338343333844477 0.30855868149238924 8.929778612587913 9.586068416676738 3.531766669057228 9.403977034664054 8.293292520998698 9.72054526825954 0.0010 9.872038207391753 9.757426829164121 0.14967687839543917 3.3391439129061653 1.9283801121447548 3.731914104420129 10.0 9.458015197841506 9.0882399117127 0.6796329734723697 
0.04649259049755228 5.100973417226362 0.0076092213053241126 0.03644124639784222 0.03454095816783646 0.0010146997134491344 2.7329203407634064 0.06165366378820086 0.0010 9.45888938296252 10.0 4.580392855729705 5.0005 6.411317410067964 6.595521577165911 9.993985046793107 9.91000263772437 1.2566747420935718 8.230292353056605 9.91807191901119 8.966296949102984 9.907843546101658 10.0 8.551365800798138 8.183338452233658 9.902118940368169 9.979672819161156 9.991311314424914 9.915599103323915 3.7660683531820025 5.959180186771795 9.728173146529889 3.304279756100651 7.3743110057411645 4.006796378188651 9.573519854148849 8.827256557301137 9.537067925830627 8.772861047443365 8.628660876186276 9.959157377639972 0.4279052134618435 0.09378506520729676 9.963410656468634 7.8380786288277395 3.984120047711306 4.420159884700184 4.07435994842291 9.944491659290255 2.6181909899534124 10.0 9.955522115533341 2.848749110898102 1.811394452709242 0.3880505089087635 5.6212382703936274 3.3886962295599234 7.343072627168716 9.628449543498158 4.394331160436078 
0.009780935769058589 0.06885700758848383 0.007887340133905513 0.004406466536225216 0.007328653509351121 0.001820258220274127 0.4570555659147154 0.3876112194083746 0.012961122166775384 9.073654859294894 8.43770426347019 8.648689111137665 7.6478976467190005 5.11394642917822 8.436045564113362 9.932288822189637 9.899489137167182 0.9611210999438744 9.835793371553164 9.89887739909489 7.200752398019901 9.335592915024526 9.50005 8.993513289832501 8.771563992262724 8.593969635055313 9.882074408182405 9.931923648740721 9.649661396005339 4.071345397750244 5.262009465735314 9.97425572153177 1.0799798220085968 8.392304049102766 8.305121887589724 9.973493520622164 6.356814428693134 9.50005 8.518311952759099 9.34226362773698 9.98122951286045 0.11683839251626266 1.295480658337728 9.978141784645862 6.287263627736806 7.512629087699921 7.4663440883814935 7.172753611239505 9.614072266482248 2.4902618640846272 9.697643428187222 9.984077816244781 0.19840458792578425 0.5954145507824118 1.5833812958623954 4.603173225369555 6.762698083760668 8.523382919078387 8.89237809260419 5.028068442903432 
0.0023865139443400856 2.0637804518008136 0.0011197086602133804 0.0010369244327515543 0.0012052150933728547 0.0012235880982275206 0.3669927738352068 0.2593366633022439 0.005273229322363907 9.130727913095154 6.113182399157133 5.6758052830333705 5.503412067738754 8.132250225746196 6.768972447155745 9.997533328861207 9.939429647802754 6.331432143045594 9.994199229766949 9.995703679711003 7.037720009621502 5.86086042620879 7.438123673728463 8.70034268610088 10.0 9.982541739629529 9.999403130639493 9.923659650222259 9.998606618784073 2.868649774253805 4.346513970911494 10.0 3.985139586283369 5.795892183309864 8.675676970177314 9.985457558796913 3.9820036766514146 9.195869049148982 6.889438088302908 5.764127252027173 9.998274221041699 0.0010 0.25539001171344067 9.83360950879351 6.650547831022397 3.7380033145624 7.0605584531711525 8.132250225746196 9.947891640988013 0.0010 9.567185150815492 10.0 0.024580375634603358 0.14040959295273836 1.0186178429305843 2.7082102837410744 6.415705027740243 8.132250225746196 3.990466363968426 4.532375805844427 
0.16353685886723346 7.32396683952559 0.012223866430013672 0.0034195783729591726 0.052357662376072395 0.0035437352354296342 4.451499426241216 0.9513536830613232 0.5217970553909419 2.040016776866491 6.0483174384036005 6.598017646962601 8.970490929387912 8.740721298339993 8.130970583686905 9.774523229756898 9.991003895131392 7.241957597955313 8.256946176611091 9.800260234926977 3.8642648313649097 4.415747821416633 4.680230816742134 6.103020101447814 6.326171750743521 9.356254440243317 9.767242239628942 9.09080076720587 9.639678382690358 6.949303112514782 1.733974416666733 9.449864075021086 4.6552447819480145 4.322332323603585 8.127582311557283 8.99630964302032 4.323745890358423 8.769498444465555 8.196680602620692 3.8896352483190957 9.860397578441319 0.31874510891884766 2.152032636453868 9.81227338804582 8.752025329521063 2.070607590371575 4.2133708876327605 8.431265889484528 5.7164246055511665 2.0061360392185223 8.606965568374221 9.868756238344664 0.5831702198819455 0.26454834275788097 1.6392034310113557 4.426661454137666 7.527480752722908 3.2831860997386197 3.3584590918797783 2.7001228658866143 
0.11153285386727405 1.7180581521319507 0.0010 0.0010 0.0010 0.0010 9.625172046972637 0.0010 0.0010 1.388491578799186 0.5418049875566835 5.400893146769539 10.0 1.377724321383749 2.2785364128558125 10.0 10.0 8.876538929831783 5.6784326413797 10.0 0.0010 10.0 10.0 5.012919345868906 5.356116820624339 10.0 10.0 10.0 10.0 0.0010 6.349233727472464 10.0 0.0010 0.010337416792193355 5.748217136867385 10.0 1.9425622406423144 0.4142249082371937 0.5938122518128208 0.0010 9.999168972949182 9.47874948396922 0.0010 10.0 10.0 10.0 9.17902631076902 10.0 10.0 7.807182422346588 10.0 10.0 0.0010 9.5910497552055 10.0 6.983931256270674 4.222604386249921 10.0 1.2083648472495707 4.608645020873772 
0.0010 0.0010 0.0010 0.0010 0.0048340714615177655 0.0010 0.0010 0.0010 0.0010 10.0 10.0 10.0 10.0 10.0 10.0 10.0 10.0 0.0010 10.0 10.0 9.773968242053641 10.0 10.0 10.0 10.0 10.0 10.0 10.0 10.0 0.0010 10.0 10.0 0.0010 10.0 9.852381020860719 10.0 10.0 10.0 10.0 10.0 10.0 0.0010 0.0010 10.0 10.0 10.0 8.136822538786932 8.923871910234581 10.0 0.0010 8.66378439219676 10.0 0.0010 0.0010 2.6964248145969796 0.0010 10.0 10.0 10.0 4.623836660371609 
0.009197059971673083 0.016861423780051992 0.0013114286136238602 0.0010767439381405028 0.03263472470857959 0.0011939619338202823 0.035261652020620315 1.2296279723952441 0.004091375450899784 9.883461245179506 5.0005 9.718408782304378 2.9886690933377227 3.2951022484810712 5.0005 9.987145916371908 9.998099164541655 5.000500000000001 9.990481334679162 9.975346088886806 8.424308006511676 5.0005 5.0005 3.7109735829262234 9.970906902431953 9.990194914020076 9.998545169440069 9.984505219847163 9.990341508744777 5.0005 0.0010 9.999743010210642 5.0005 2.5621659221360034 7.31718933128604 9.988332568039231 9.855861977606734 9.874056723420601 6.104662162988761 5.0005 9.999640878322257 0.014253687362800548 0.09070902514241164 9.977185262922474 4.066399214843351 9.89662794891317 0.016134277454335155 9.681272801891657 9.99301189549458 1.9775822493151645 9.843853741733437 9.85693430167809 5.850457194517338 0.045973062246398966 0.05392083927946667 0.28375614908226543 7.8268418341880155 8.424670968480894 6.429186189308365 0.026467996569602636 
0.0010 0.0010 0.0010 0.0010 1.2258526081316594 0.0010 0.0010 9.041604858057823 0.0010 0.0010 10.0 10.0 0.4201983932602795 10.0 9.353689591119503 4.550271616747068 10.0 0.0010 8.763169424451997 8.888519212219627 8.664734933934767 10.0 0.0010 0.0010 10.0 10.0 10.0 8.681051925286623 10.0 9.560061356546825 10.0 10.0 10.0 10.0 10.0 1.7271729758602055 10.0 9.353689591119503 10.0 0.0010 10.0 7.068008667655738 0.0010 10.0 9.353689591119503 10.0 0.0010 0.0010 10.0 10.0 10.0 10.0 10.0 0.0010 0.0010 0.0010 0.0010 9.353689591119503 10.0 10.0 
0.0010 1.1323622830697193 0.003482991354793438 0.0015452196217791232 0.0010 0.0010 0.8793197611195351 0.0010 0.01724560361688797 10.0 8.831442162395575 9.096045916385489 7.831459970575855 10.0 10.0 10.0 9.307309985768063 0.0010 10.0 10.0 7.917067346038032 10.0 6.5773373786802924 10.0 9.468477064584587 10.0 10.0 10.0 9.995845510045708 1.135046159959047 10.0 10.0 0.5456712779375309 8.853352497858358 10.0 10.0 9.129557774774497 9.883635655562303 9.875777155121872 9.725106886571348 10.0 0.009743182559789225 0.2876906876430797 9.937055737913283 10.0 8.681528906894307 8.538366114629126 7.724686343511581 10.0 3.5336355733488753 9.817924887913675 9.9845577502965 0.9846365873108489 0.1491379654089606 2.79582611654642 2.497976987330789 8.250028974330847 9.995312104290603 10.0 4.267166283971327 
0.0010 0.0010 0.0010 0.007900331972939897 0.01056755321053721 0.13331455331600972 7.329598469556231 0.0010 0.3483252275717349 4.096995904218858 2.2109801147295753 10.0 3.5535542167920164 10.0 9.61270722712707 10.0 9.939337714543294 0.0010 10.0 10.0 8.993194564146302 10.0 8.713188187356488 4.50055 0.0010 10.0 10.0 10.0 10.0 8.633464034346867 10.0 10.0 0.0010 3.933498707105116 10.0 10.0 0.8190343178299244 2.3918581876872373 8.843214468893821 10.0 10.0 0.0010 0.0010 10.0 10.0 2.4801562679659197 10.0 4.50055 10.0 0.0010 10.0 10.0 0.0010 5.19662667023702 6.203205154207465 5.603114081250363 9.47171481027419 9.354631580583492 10.0 8.667107131040574 
0.0063377721465441295 0.5254765326447997 0.004035247331043327 0.0035815551910003025 0.0025611861983959316 0.005649484583287227 1.0702648947993367 0.014488308114615156 0.011463003875596876 9.547655674352958 6.729654772446456 4.609093673201993 5.701346546460148 8.229848327962538 8.729423309535026 9.69265034051809 9.86222640142719 1.4287646091118065 9.698957551756063 9.96549995949808 8.804389209829436 9.911334625896806 9.1193718343224 4.926148736647054 9.29044437375677 9.387020382794361 9.804128833829628 9.991921519915822 9.882302649830416 0.8277620361227398 8.223834947427441 9.899040985515848 7.176241092376426 7.82135550573306 9.440892449641074 9.868123305202046 7.762921440760704 9.419250764669947 9.7746071068249 9.877846845865614 9.899355497970724 0.06755905701460022 0.16307548681110706 9.897580076266411 8.477198445937663 10.0 8.714385654993462 9.888470022093795 9.912828092231539 3.0948938240088832 9.739452707943627 9.910606384276267 0.49306532112240553 0.07586192404141852 1.1502759172451058 1.0222567417909705 2.308714738315989 9.742081728826744 9.558728265847218 8.815861711156671 
0.0010 0.596225329148047 0.0010 0.0010 0.0010 0.0023260256523739793 0.0010 0.0010 0.0010 9.783015187025178 8.937368613340592 10.0 9.8320665935448 2.520233347073273 10.0 10.0 10.0 0.6032148772827881 9.803846018391974 9.950396484892414 10.0 10.0 10.0 10.0 9.71390800015932 10.0 9.97062059279473 9.744369347380125 10.0 7.680433553078388 3.6661339586970967 10.0 0.6636169097596453 10.0 7.854507548440295 10.0 9.779987791445265 10.0 10.0 9.57706262486485 10.0 0.18817480187144492 0.5853413421924346 10.0 3.049415557362761 10.0 8.240191873769644 10.0 9.998842171651182 0.0010 9.3455392449369 9.994782038254879 0.08013649004685153 0.6515834887129013 0.0010 4.188018598026998 5.079563055680631 7.207175056679875 9.036428900533025 0.0010 
0.008689201947971006 0.3763691525882764 0.006865095812722352 0.0029998352041198635 0.018405864282631697 0.0042346112047672545 0.43292388683824257 0.628242572548434 0.011370746659727203 9.108289668908906 6.991920379027595 7.814106455969595 7.038050741808025 7.276846945799331 6.48039394154289 9.962850356589183 9.968351119720385 0.8845710705218974 9.526518735135415 9.968694363552892 8.660937088011233 7.864928202599953 8.132300283741834 4.972243062706984 7.156986334339099 9.836316281589571 9.951525360289807 9.903831711152757 9.931788503850568 3.9556812409600024 1.6623469777003146 9.94425614093191 1.8892772029704619 6.541348674292874 6.788825654450747 9.93633483505282 4.811981136332507 8.189034455289042 7.408920340685643 8.14721127655448 9.977139099839805 0.6339963928053622 0.9813864745253184 9.897519843600938 4.869738732580533 4.298982814188449 6.564552775911135 7.003056558449335 9.712670207220764 2.49748510452601 9.657371242026766 9.918133263475273 1.020612248878065 0.04055160787004343 0.4371945893633281 3.054270268041177 3.0673858819403863 9.44203993281811 7.894682655437484 2.3089431107506853 
0.002786190966874119 5.0005 0.01650950322934089 0.09834360480552717 0.0010981168942453602 0.025542688660384845 3.2015786795656487 0.341914526288269 0.0363249941013118 8.513160917698503 6.416091107785904 5.568309275968396 5.000500000000001 7.077925382208569 9.065871993120595 9.926796993767336 9.694390939211285 0.8511145769492229 5.402283682824614 9.948620375444506 7.903891571318942 8.110570117035566 7.126224532185177 5.500450000000001 6.6628844892782055 9.210919679071004 9.999121909010258 9.995023523925754 9.982357117776054 2.163426498307128 1.0542367308042477 9.71547849921235 3.1761565081081105 5.409944019622706 7.291883397531821 7.983710241095404 5.652533103026154 7.0164233228618915 5.592839056323941 7.833261361654355 9.995663873415658 0.8391645627096644 0.253867745075991 9.963141900070234 7.017717775742219 5.500450000000001 4.4528446743436225 7.251173539222172 8.465036652245818 2.1136261135435697 9.359163174296079 9.829808922450653 1.6281165020635096 0.1957166142609385 0.41395349193057607 2.372752147285593 5.000500000000001 4.247718070904722 9.007442395731303 5.792691477015597 
0.0010 5.352099651364555 0.0091227219504614 0.0030989412507403517 0.0011720115377302951 0.01621304003223191 6.0796317889572045 0.10219517449323713 0.0010 2.77624501291014 4.198914961906922 2.5696288840113457 3.9805167768201746 8.453053420900813 5.71804838082879 7.999972052019437 9.954064070458742 5.176210489806899 6.687231090849297 9.999222651666038 6.565279607311267 3.543295697623069 9.418657464890705 2.003977245450695 7.290809197098187 9.748997355115964 10.0 10.0 8.05805542402795 0.0010 2.0495160287257104 10.0 2.0349416417751263 4.291640884574711 5.667715976355331 8.05045316331832 5.133300340526435 9.710507143398393 8.646268416957396 8.31429011152668 8.02449558761733 1.9544587753804121 0.7751593946260241 9.766608268165768 8.501324140215525 0.04297792625829849 1.3260074394722468 8.545224162130989 10.0 0.0010 10.0 9.995539150347113 0.0010 0.4076644190011861 3.062503580536465 3.2317351080949037 9.012107274553728 7.990082840417329 2.474376348309825 7.40484893829306 
0.0010 0.36952759722844364 0.0010 0.0010 0.0010 0.0010 0.0010 0.0010 0.0010 9.533233412574083 10.0 10.0 10.0 6.831870312648775 10.0 10.0 10.0 0.0010 10.0 10.0 9.448276213885999 9.582385263836274 9.660453817249389 6.741392628515451 10.0 10.0 10.0 10.0 10.0 7.275185333722815 10.0 10.0 5.000500000000001 10.0 10.0 9.929433421190396 8.416348480347029 9.558554892769894 10.0 10.0 10.0 0.2065414843555402 0.0010 10.0 10.0 10.0 10.0 10.0 10.0 4.464644902389814 9.87712377929798 10.0 0.0010 0.0010 0.0010 2.049716230340653 2.4556014282833347 10.0 10.0 3.051292207626001 
0.0010 4.0862439330020575 0.006348342347441296 0.0010 0.004790312284178796 0.0010844898617027253 1.6955274105198366 0.0010 0.028120500157543415 10.0 5.013224671781595 2.5299079260808925 10.0 10.0 8.034051765459056 10.0 10.0 1.3802740409373953 10.0 10.0 9.657752360836229 9.754913122855818 10.0 6.864848539428487 8.931669661206012 0.0010 10.0 10.0 10.0 6.752198297777517 4.81555819036433 10.0 5.167814622865944 3.4169546160848956 8.21143290731441 10.0 10.0 9.209118266643426 4.887118306652002 10.0 10.0 1.582782452991717 0.1730069792791724 10.0 10.0 0.006216437407203568 3.9085899375448503 9.376140670162384 10.0 0.0010 10.0 10.0 0.6104464100782909 0.06983098074994547 5.519643966140617 0.0010 9.209856823746424 0.0010 10.0 0.0010 
0.0012815990847729565 3.415946343475996 0.04853124089549542 0.004070977501006839 0.003080260107927494 0.005791104590264724 2.8084078088168476 0.08569874884922471 0.01443117000072099 8.339699595094768 4.965309178263426 0.8131489586061402 8.481735298487031 7.1582544359430305 7.114024066738659 9.989061743236064 9.977465598464795 3.16717928065708 7.762224385104863 9.785667302977492 6.411316631180941 7.909451781501782 9.756213899360255 8.448311373879978 9.64708082268839 9.968000837249638 9.940074614452149 9.622638816538705 9.858155464681474 1.521784887198906 4.543683718003321 9.409832847833425 0.490460422789172 4.381136304672688 5.344087651624297 9.87936897768629 7.0364304692710125 9.568369081514753 8.985283530944953 6.374834630457169 9.661125257201661 1.46550719206969 0.2923933649660272 9.894690694582483 7.2034260563671 4.447880629161325 4.109003856528228 9.370310972946648 9.22962119448029 0.019906295663488924 9.686384044609005 9.631981531401308 0.0042432795473930016 0.17198064060017598 0.31765645894905126 2.498648857346989 8.418082907659558 7.202342024230352 9.641225790341574 1.6637182121352856 
0.028918309093176987 3.728077672676623 0.012966546225910012 0.007297754896495725 0.0046975522500525835 0.0022743578531324807 2.2671154282496158 0.18614262586669517 0.022357429840265626 5.941540048481302 9.198519841921579 5.0723585481794915 8.4620663287571 8.352242588193004 9.01536494637768 9.971678675031036 9.964267063504279 2.50249985997136 9.853965364955823 9.996431262060428 7.8635266439873 9.003983499212865 6.839904455330477 7.642361425183142 7.764682944150268 8.005156489155986 9.998721656523436 9.961786594351258 9.97944428918381 3.950847274938967 6.384457742617722 9.952942814187526 4.305533763361749 9.517946005870192 8.983564172498738 9.962850545557867 7.941600078223268 8.799436731093179 7.45801621919172 9.914929644248355 9.983692772745199 0.6092089187440282 0.03253485224383335 9.978314088700301 7.0305924176727235 8.019183807454443 7.871674263771094 9.938263698381558 9.944228785209276 2.021348751237264 7.393978071330412 9.937810261523369 0.09042935627001712 0.5062001564898762 1.9214240912315077 5.370492452071958 4.590290186587305 8.336605351186163 7.737368719145455 4.9754827667199475 
0.0010 0.5694419785599023 0.001126826640130129 0.00102406179420503 0.001042888693490392 0.0010805073711103695 0.0010 0.002700679403684337 0.0010 10.0 10.0 7.940648331971059 7.777220654044143 9.990583040269138 10.0 10.0 9.988096816214858 0.0010 9.957043584566916 9.999735126919218 8.560198930229047 8.785100204336256 10.0 10.0 9.900704123623449 9.99940748645116 9.998612569249406 10.0 9.99826019777328 4.197216598286964 7.017668415746319 9.993649199238655 0.4092477097085192 10.0 9.902853293904275 10.0 8.021396186702278 10.0 8.919619303580248 10.0 8.823052369276517 0.006270025931642609 0.0010 8.907611019027668 10.0 9.934941803965252 10.0 9.963189380811343 10.0 0.0010 10.0 9.99944518095104 0.0010 0.7920247662975486 2.5849769839918713 2.051214535925278 10.0 10.0 10.0 2.8391517075319 
0.021464244366676363 2.674403060988843 0.017885477950018956 0.0038088241070763393 0.0027820466080675623 0.0010772154745717943 2.842049711696971 2.5607880867699793 0.028851365023083775 7.526342279975825 6.4651485756950295 4.211147850637828 5.3235117436713715 6.166968459832622 9.469021793695276 7.497625281634976 9.856784347112484 4.0496448530524445 7.526342279975825 9.971127345973905 5.477665185911853 7.253618884862912 7.2588987693473594 7.3650025874738345 5.846371859333196 9.737180264582587 9.429245665775507 9.858627365267239 9.898123139706803 3.8868540642701115 6.22628464681026 9.245679289426143 3.1524251764928417 6.114689277205879 7.348343987356678 9.919405835929235 6.102265332691804 9.423947085512458 6.2755574627376 5.348683274073157 9.916194592779261 0.39208855749013316 0.30620787403494265 9.900876710776382 7.397931463265036 6.214636887356542 5.207561942508088 8.544180982274277 9.928181054056306 2.9870271267244606 9.66736667722947 9.593034977369596 2.474657720024174 0.2258152213096513 0.5549590130851002 3.0980526515867846 5.344506264196689 6.4481498614552475 6.780164112234742 4.50055 
0.09730904188410826 2.3853339427404636 0.008503111384552463 0.0070474582044627665 0.01415112677641476 0.00399094188994667 2.369101562573727 0.9724810861512179 0.03141662172342649 8.992257006623218 8.212169309249306 7.974957077327933 7.751356377548348 6.353639337880114 8.796850597643575 9.807161920988973 9.903527028989082 1.747533458330157 7.678624075280059 9.967824458498134 5.6470638168184095 8.955085298492076 8.263190385269978 8.430803276792215 8.302071295989865 8.710475363830986 9.732145697704023 9.587754369973995 9.68192741775347 4.122443625596521 5.6232149308151795 9.673694626532694 1.9128555352442502 8.4796387798942 8.686314731442767 9.780921771832778 7.784585404636503 9.823245595564792 8.978552789931047 8.773375929639137 9.762010484172862 0.28391519528193 0.3587879211722563 9.493035685679393 5.490491019503817 6.57125697709395 7.4324358351946005 6.2580072711899275 9.882311394290653 2.355647930113409 9.217491178151745 9.917137391420818 2.4717490753894173 0.5013060948908039 1.3569252035138542 5.084017726625053 5.030654270993145 7.809327948727144 8.794170978396993 2.108645402864312 
0.004453942783820951 9.531103655512341 0.017903614694920352 0.004107630325507315 0.006744676884356343 0.0010136240518442432 7.079898182541747 0.5969004807348979 0.06028264540746566 1.8358020640112065 1.0118142858502912 9.074130111083091 1.1601226124644688 3.703939004225019 0.5731970186877331 9.974130249909646 9.963101672995757 1.2366297224149578 1.6990486181321072 9.998136305309263 1.392687292599208 1.5118204180539179 1.4109263319783585 6.947407508716068 7.384467909036887 9.737860137380816 9.918093108683491 9.985573767915142 9.717839471555175 0.0761673925173923 4.874402989464767 9.988690063402998 8.262004615315613 0.4236576511113735 9.519383706502042 9.942648305224091 1.2805166580095473 9.949866265343989 9.103454834756064 1.164014090359863 9.994087430494664 2.9237290128168634 0.2871170195529978 9.821420201202917 1.0781363397315828 1.3462478895530645 8.411052496440226 2.6722285818772793 9.746333759762893 8.004263309182102 9.175180923136688 9.957871732972652 4.6428264432883575 0.6715183436707981 1.6114873085635015 0.9101347362255839 1.473271619492439 5.959837580104334 0.5311401601431405 8.616070407789787 
0.0010 0.0010 0.0010 0.0010 0.63206387543894 0.0010 0.0010 7.427812450130092 0.0010 0.0010 2.2057357566903772 10.0 6.916325236674775 0.0010 5.015139485372925 10.0 10.0 7.67644867818444 10.0 9.50816855174969 5.16183324203242 0.0010 0.0010 9.85738173057555 0.0010 10.0 9.178511559695897 6.292139293065029 9.888632286212863 10.0 10.0 9.79205600903146 0.0010 10.0 0.0010 9.80906534170539 10.0 9.875324755860204 0.0010 0.0010 10.0 0.0010 0.0010 9.976192480314117 10.0 0.0010 0.0010 0.0010 0.0010 10.0 0.0010 9.772932434475088 10.0 0.0010 0.0010 0.07546816263970807 9.261580689006458 3.860482561225373 3.02897640856568 0.0010 
0.0010 5.0005 0.004798774114793314 0.0010 0.0016728427270266228 0.0010885476844798253 5.0005 0.008434312391978806 0.0020075638809181756 9.970464605214428 9.992429814352025 5.000500000000001 0.0010 9.992307299630735 6.006258737070495 9.999514323488027 9.974440375735472 0.2372282423772506 7.870886842080346 9.999456898328836 5.000500000000001 7.083936645567215 6.924905602640196 0.50095 9.991330307703914 5.000500000000001 10.0 10.0 10.0 10.0 0.50095 10.0 5.0005 9.99998280518516 7.481096894961272 5.000500000000001 9.757799091599795 10.0 9.99233113855899 9.990456710313222 10.0 0.017909409240085487 0.09392670425371848 9.999902354082035 0.24002765141576557 3.9529122249822723 7.9456155274970115 6.901308217013302 9.979541163798912 1.1049373273733485 9.941694728377433 10.0 1.5431557791282797 0.0010 5.0005 4.988341031270829 0.50095 9.591837417603223 0.0010 0.1508430602866529 
0.0010 8.00090277141646 0.01397961432854302 0.0014285469860361964 0.0010 0.0017640239147551848 5.344774341690336 0.0010 0.005349304468515947 3.0721844010872 2.6967983523837225 0.735515352613203 3.4395733025009205 3.925439821951941 9.321140525300706 9.5010992726506 9.34836023976596 7.15784089255007 4.768733851455168 10.0 4.850450797297334 2.820503049064871 5.037101182474713 4.604816361874134 9.515475451604457 7.9520753165034295 9.900066837240486 10.0 10.0 0.0010 2.3781056912525234 9.871274000247189 1.5653773624915384 1.3147377324606824 8.561822922563827 9.5923498806637 1.7084030417715477 9.533484763034654 9.772828959312427 4.60193874819303 9.92090775172255 0.0010 0.0010 9.727865199558654 5.264799970745556 4.493821388730685 0.0010 10.0 9.364686355805269 2.4119881975862314 9.936600277285988 10.0 0.0010 0.0010 2.4391962446065394 0.0010 4.0848027614324565 10.0 10.0 6.963442287834728 
0.6372865414826093 6.375818091641602 0.0010 0.0010 0.0010 0.0010 0.933420899569491 8.740144123665232 0.0010 0.001000000000000334 5.3125531399026835 2.620427793753558 5.387263101827426 10.0 0.5316229055409902 10.0 9.72036203494453 5.500450000000001 10.0 10.0 3.6308120234374046 0.6032840181613937 10.0 0.001000000000000334 0.9268902107496828 0.001000000000000334 10.0 10.0 10.0 1.1311648302326995 4.129601865375887 10.0 7.561004961857352 0.001000000000000334 10.0 9.700369279401228 5.662159136722119 10.0 10.0 5.384748976371389 10.0 0.0010 0.0010 10.0 10.0 4.817704156176158 4.06166103972706 10.0 10.0 4.573133673034081 9.654368509227925 9.745958031378304 0.0010 9.919724043921391 10.0 10.0 4.138675222335255 0.001000000000000334 10.0 3.242764990388922 
0.012999654467469904 0.9960366390708386 0.0010 0.006122516680526777 0.0010 0.0035752017276291003 0.25775503821124746 0.09576153449227803 0.015557668668941555 10.0 4.053890646350709 5.963665865052702 5.222941918609097 6.490714302792522 7.410018238931832 9.996759974095646 9.98633897448269 3.4036722058574 9.825991020719282 9.969898825515159 6.3953825479374755 6.289426863244318 10.0 8.68466125469265 8.962641950242014 9.849303132387917 9.963179758902815 9.87703821529625 10.0 3.6320497771387115 4.001484745530766 9.97232485909713 3.2426722709535287 6.6808558869022185 7.184065670659401 9.922020350409845 2.6010858888118875 9.779501613740072 7.211807150636249 5.259632184234813 10.0 0.043931120143868976 0.07655257275891234 9.865398865060598 6.121430894687746 6.077420208196844 6.539627638473378 6.223996944955873 9.982891417377237 4.071012611536582 10.0 10.0 0.0010 0.13226802954139236 0.6823536621866555 1.680287568500304 7.051349310847538 8.889118248797663 4.508921313281378 4.7707948707228836 
0.03597249139583194 5.0005 0.0024281150873181126 0.002862491687234122 0.003799590280548329 0.004206483000505528 0.3503174838333344 0.7635017302270999 0.025726215112603798 5.241075079147207 7.673824599824722 5.000500000000001 5.2801989904333775 7.899215944634072 8.616766489835314 9.967812796378873 9.986014096033598 0.7286431247351767 9.954264554467184 9.973003065131373 7.100308032155024 8.391000925493135 5.000500000000001 5.000500000000001 9.332374551405431 9.627192187449557 9.949854091583196 9.79582481951868 9.981900530251933 3.376567184595218 2.872305714751833 9.89790275423035 3.9052328743973397 9.498371936168455 5.000500000000001 9.79430175928928 5.153654396848631 8.901064344088864 8.959037497956135 6.289590412268742 9.970747127929345 0.2901826513693945 0.14312417303276698 9.927055543128889 9.179205877248387 5.000500000000001 5.000500000000001 5.000500000000001 9.968316848758016 1.622682272982531 9.67530980943021 9.976928670215951 5.0005 0.0484851791082288 3.506137058568261 1.4743773315215545 6.772861228879895 7.989945016583288 5.275669687073821 3.3940169565953067 
0.0010 1.5629054568058711 0.0010 0.006685555544023999 0.0010 0.013078272267735822 0.0010 0.0010 0.0010 10.0 10.0 10.0 7.057973666254379 5.775447252908062 6.486250848322424 10.0 10.0 0.0010 9.868086753268999 10.0 9.980683770355984 10.0 10.0 9.58492852765529 10.0 10.0 9.808168056054443 10.0 10.0 4.285363652014588 5.410352104991906 10.0 0.0010 8.266338914992883 10.0 10.0 9.00689039831654 7.687958723077083 8.595149822494225 10.0 10.0 0.08066666291695214 0.0010 10.0 10.0 10.0 4.077423433839645 8.526306689761208 10.0 0.0010 10.0 9.973620696416054 0.0010 0.0010 0.6177116927669601 3.338153281040648 9.254399185210447 10.0 9.821932818590112 1.6781839320132113 
0.0010 0.0010 0.0010 0.0010 0.0010 0.002388050856338674 0.0010 1.0748922282746336 0.0010 10.0 8.776508702003689 6.528731282933612 9.869319776675285 10.0 10.0 9.707601537066937 10.0 0.0010 10.0 10.0 10.0 10.0 2.1714244893731136 3.072704699302433 5.253615263659889 10.0 10.0 10.0 9.966356965434557 7.264846445197877 10.0 10.0 0.0010 10.0 10.0 10.0 10.0 10.0 10.0 10.0 10.0 0.0010 0.0010 10.0 1.7647426503736225 10.0 10.0 2.345780975837922 10.0 10.0 10.0 10.0 8.040437188983708 0.0010 0.0010 0.0010 6.7970686899470625 9.688656575844394 9.467391378461269 10.0 
0.002359252972992577 0.7861566484989808 0.00428906356736051 0.0010003368639318001 0.019074099879959183 0.0025272034364145586 1.4091508576089946 0.0012217625315556705 0.0010015628835219285 9.991267013404546 5.000500000000001 5.000500000000001 8.317258027238921 5.0005 5.0005 10.0 10.0 5.0005 10.0 9.952695903097323 8.658260955354647 8.108781972692082 9.996527341412007 5.0005 5.0005 9.999881310366556 9.802430099442198 10.0 9.99993736360256 5.000500000000001 2.570774564519063 9.97704780605332 5.0005 6.457638078177826 6.33151063122002 9.901588375211594 5.0005 6.303167310007015 5.0005 8.292580349491669 10.0 0.6619160655011482 1.4291423010371551 9.980713865664228 2.398680874691485 5.0005 7.708532177823273 5.0005 7.721513279340174 1.0123366261956335 9.999857963369498 9.973259740075399 5.0005 0.0010274106781007007 0.0010757786197477094 3.774735201442322 1.8541557257955104 9.970517614183985 9.791351117643122 5.0005 
0.008289401943861793 0.22326101432461765 0.002064628388380446 0.0014786073766853804 0.001656670791288181 0.0010560362785136889 0.6574762593811745 0.03071894901886034 0.005288617713814049 9.839503956504679 9.809271731582566 0.0010 9.975968298055575 9.775847528088637 9.763471478267922 9.81498027039271 9.988598123002483 6.989839078340699 9.98962296535696 9.995993030847558 7.190123368964172 9.949045435190317 9.92924321449128 9.861869052390597 9.8338699981296 9.981350905925497 9.997617386459789 9.99887901197033 9.800697086527432 6.1074742168492335 0.0010 9.996589650135848 1.3237700986645355 9.902379705077472 9.90138999865075 9.957891211467723 9.882189161237234 9.908287872016027 9.840206546697235 9.90141904188794 9.992039824605143 1.4773539986249187 0.028080055138796158 9.992770317076262 9.869872321947893 9.78739386496684 6.131967617320069 8.104476963189716 9.974090460816683 0.2215011278707843 10.0 10.0 0.09074263630292546 1.5566131517016772 0.0010 10.0 7.372822397527471 9.877777611244264 9.957093218684328 0.0010 
0.05394474329311076 0.0010 0.0010 0.0010 0.001549340573663768 0.0010 5.216981488434397 0.0010 0.0010 5.014617086946906 5.237260983967482 6.304941083598376 10.0 3.356802094139142 2.2533067935728495 10.0 10.0 5.420777863278524 8.945277624592809 10.0 5.248575760923431 10.0 10.0 6.674603036391122 10.0 10.0 10.0 10.0 10.0 0.0010 6.334144354220033 10.0 0.0010 5.729314511824043 1.959393246227815 10.0 6.162721138726108 2.4708464537909567 1.2933195521896987 3.4900228289062643 10.0 9.001637079764558 0.0010 10.0 10.0 10.0 7.30417440184517 9.625509964856597 10.0 7.992847071608027 10.0 9.997306288268259 0.0010 7.299879709418198 9.101035477753118 6.317102792903092 0.8830461084546268 10.0 8.02062703207204 7.475965017458265 
1.8650132315020085 10.0 0.008680931007610427 0.007907750107235911 0.01206241790143606 0.0010 0.06746079192835269 10.0 0.42364560935134055 0.0010 9.658073525659951 0.0010 4.536435771027371 10.0 10.0 9.39427711488691 10.0 10.0 9.991901047277347 10.0 10.0 6.279255173151397 10.0 10.0 10.0 10.0 8.04340046228845 6.891605238791406 9.709211034284257 0.0010 10.0 9.332258441716915 5.834687678730879 9.473891647195291 0.0010 0.0010 0.0010 9.548131469970112 5.741475423248945 0.0010 8.76113457415224 0.0010 0.5434741524245068 10.0 10.0 10.0 4.169388575587847 10.0 0.0010 10.0 0.0010 9.60825502329549 0.0010 0.0010 5.308339936010212 6.637234963731492 10.0 9.982627973830015 2.0532601377918462 10.0 
0.0010 3.7999814069196693 0.018702374534497353 0.0010 0.0010 0.0010 0.001000000000000334 0.0010 0.0010 10.0 10.0 4.664019421588464 3.0432879404034936 10.0 10.0 9.844057994969704 10.0 1.7520323287189867 10.0 9.997521741065695 8.48171659364252 10.0 4.82909983207145 6.857563690061307 6.176673788798444 10.0 10.0 9.9997845337683 9.999798433484802 3.97880564571462 4.599763724294335 9.988719009640773 0.0010 10.0 10.0 9.997692456125298 2.1164279631469425 10.0 10.0 4.7370565350227976 9.99372378464233 0.0010 2.659218523544052 10.0 10.0 7.868344390537949 10.0 7.556061919342257 10.0 0.0010 9.965054109417663 10.0 0.08882618011422672 0.24781669165169173 0.001000000000000334 8.75682716279222 10.0 10.0 8.507702056415958 3.0451100803943394 
0.01713091262581961 4.204724431584146 0.001586047550272933 0.0018553677791999137 0.0038718139353811085 0.001371411839444157 3.63064998506218 0.015773570297547737 0.05008973905549265 5.553520822337977 5.529072666871375 5.157284003985959 3.260046509931543 8.919199882614015 6.750575408325073 9.876716131956087 9.979631044051514 4.429991960839243 9.626456931298424 9.998250174427227 5.343516300024387 4.686321788805702 6.533837856473382 4.591924404536186 9.81105385473606 9.494700928317622 9.994029650961153 9.694235496680413 9.980070224203182 5.178580872867374 5.771429849746853 10.0 3.546682835289021 5.795400172938376 9.785908808744145 9.81028385092151 4.712054601372962 7.746686069628868 5.562427307669575 5.859634526976623 9.969612390782732 0.23554586688761409 0.14458214559749732 9.679132635435204 8.749512469663971 9.089557205624867 6.5651118914812985 9.535098668203537 5.98129386876192 0.8861527211406486 6.9733026804667455 9.99938152334535 2.83066772515566 0.2668538694596443 0.06915570259198883 0.7272711547103474 6.353513679351774 7.178259788225172 5.952504598768435 0.2551497596799005 
0.0251060433753404 0.10415386061318366 0.00833426104026189 0.0011506337715183569 0.0010 0.0052610256772266375 0.9167736369107865 0.14721016205214976 0.0010 10.0 9.038216033767227 4.309150230629 3.9338440923018547 10.0 8.418937883550027 10.0 10.0 5.57333919989364 9.932698817090744 9.980929068986493 10.0 9.771994596506682 10.0 5.386107965223203 7.207006277874378 8.195079626245123 9.97770311663137 10.0 9.949056647768511 4.575727806829726 0.440093860802552 10.0 0.0010 10.0 10.0 9.80178278981671 9.704991401144081 9.570710150090479 9.663922360027119 10.0 9.977688572695541 1.4190239862992928 0.4421813592665461 9.979044309853151 9.509333841595286 10.0 8.850283472563216 9.431095253829614 10.0 6.132658931593342 10.0 10.0 1.4582452140671585 0.8591519067955297 1.406110342507738 5.000500000000001 5.000500000000001 9.76609113683191 6.253703953734313 4.837354655745722 
0.0010 0.7177782860737201 0.0010 0.0010 0.0010 0.0010 0.0010 0.0010 0.0010 10.0 10.0 4.806298252558396 10.0 10.0 9.528053669843436 10.0 10.0 0.0010 10.0 10.0 5.824173548321551 8.324460019501345 8.655230213870478 7.96078947622778 4.686786418604208 10.0 10.0 10.0 10.0 5.205816578516813 5.043286951126586 10.0 5.145628755259429 10.0 10.0 10.0 10.0 9.319744512205835 10.0 9.63012106942406 10.0 0.0010 0.0010 10.0 10.0 9.989194169749872 10.0 7.906924776955703 9.787954250271213 4.534340404858248 10.0 10.0 0.0010 0.0010 2.1848350736261146 10.0 6.9230988914083955 4.91916449269723 10.0 4.3233187240256665 
0.0010 1.5981119452689005 0.04636943972170938 0.0010 0.0010 0.0020483563513896664 0.0010 0.0010 0.013033797592952812 10.0 10.0 10.0 10.0 10.0 10.0 10.0 9.694757800215168 2.7426249212454303 10.0 10.0 9.841469485618406 10.0 10.0 8.839847062787458 10.0 10.0 10.0 10.0 9.990516524738894 0.0010 9.127663484025062 10.0 0.0010 10.0 10.0 10.0 5.2567951652139016 9.04938647082968 10.0 10.0 10.0 0.20229313599106669 0.0010 10.0 4.849955304023316 10.0 7.475001773854996 10.0 9.87286562714071 0.0010 9.42046152806465 10.0 0.0010 0.0010 0.0010 0.0010 10.0 9.032322208447049 10.0 2.4540178383308415 
0.0010 0.0010 0.006688713929735825 0.0010 0.004546301289198993 0.0015805117380158125 4.451558753940928 0.9763583001789864 0.029628429932368562 8.512877937958267 7.718494860055918 8.304948481625704 4.530286680863639 10.0 8.563853410708962 9.566253288560938 9.89052034303002 0.0010 9.207860159192334 9.915206921001529 5.901951875323409 8.127884639694253 9.06831899701494 6.189403492984032 8.94410812982692 6.687863016891827 9.964675558308542 9.972649099995788 9.785915514659424 5.435595958345399 3.303317669929068 9.786132681524098 2.2678308782130485 6.425702021123505 8.317235621219876 9.944769145947978 7.598393022926067 9.85909958101333 6.773284547347564 6.9819938099202306 9.98776552469008 0.15736997335933522 0.16367363320986364 10.0 2.083856644008831 4.788999776355149 10.0 6.180257902155952 9.940114066589219 0.6033308566619336 9.94721439423229 9.990226073070202 0.12905477103780744 0.08391090730024611 2.5356003343412623 6.633054915481988 5.846049409407218 8.686617493356122 7.853534027562212 1.7083952794853179 
0.12509654124498 4.276013895095682 0.00333334662308336 0.013315282728404149 0.0015938781145836932 0.0010249217596731586 1.3026069627015944 0.23915747024189782 0.0015196944631787838 6.335840251707781 4.810799092469827 1.2265721647022256 8.078873065904931 7.78807282604256 7.806700654339062 9.954263293581075 9.897065562702265 7.401861113610611 9.74368251198854 9.973395431898036 9.487467990705001 9.142442112826942 8.678017704103391 8.128959026981988 6.495644816221796 9.57524628088307 9.983902983443418 9.841925827905724 9.861826496890757 3.5892188563028653 5.356031223497116 9.929813456890859 6.659240261391391 6.4858822826946865 9.252674760227567 9.993626408889535 4.762086967064587 9.903018803198675 9.244394421096427 9.838617682781058 9.980247064647306 0.0026423359870887553 0.09411737742479566 9.7868977556755 7.823451256693403 8.313870375048884 6.274894537446932 6.619547380894482 9.543918554518093 0.4030922145992484 9.563712750576647 9.924534670835934 0.01984450501684377 0.2725700714586752 2.3873708494402512 3.5265564416445527 1.9908104787016172 5.571162472896959 8.646990702348024 8.699432041079167 
0.031700451388685234 0.001000000000000334 0.0010 0.0010 0.0010 0.0010 0.0010 0.0010 0.0010 10.0 5.475651878267711 0.001000000000000334 8.814823554906068 10.0 10.0 10.0 10.0 8.054654017897791 10.0 9.941823723339883 8.63524164240515 10.0 10.0 5.772735538633359 9.50005 10.0 10.0 10.0 10.0 0.0010 6.613003266937572 10.0 5.857264056266333 10.0 10.0 10.0 10.0 10.0 9.972587880836048 10.0 9.994294025346164 0.0010 0.0010 10.0 10.0 10.0 6.4966543233307394 10.0 9.797244636759222 5.000500000000001 10.0 9.99472081904009 0.0010 0.0010 0.0010 0.0010 2.4518164430650833 10.0 10.0 5.0005 
0.0012689537635316994 0.1197748410208308 0.0010 0.0019008525433536236 0.0010 0.0010 0.04642670865068679 1.0513598284032677 0.003242836274593543 9.879962538499038 9.917399868260214 5.000500000000001 5.0005 9.946081240686237 8.778917100048004 9.998586122190497 10.0 5.000500000000001 9.996775066688718 10.0 6.53502865161242 9.831361236648776 5.000500000000001 0.07147425989402732 0.05845319300765949 9.95395596860023 10.0 9.999994485453843 9.999665197710128 5.0005 0.050702744912802855 9.99901048823727 5.0005 9.900422133340983 7.189096686677427 9.9966266022005 9.896462185813439 9.623313730137564 9.898572685601177 0.04407424905011767 9.998990627876038 0.0013858512135184746 0.0013539346866482023 9.999981947236687 5.000500000000001 9.593997579176255 0.07466974155988418 5.000500000000001 9.997178715746653 5.000500000000001 9.576291275724016 9.999997738431935 2.7324390385546096 0.18282988150452908 0.0010 0.09035275435840145 9.999467406942042 9.993992507397802 8.32724046385772 9.88187676847057 
0.030210269978417054 3.2982635088308214 0.004354243763029161 0.0019881034828304594 0.016963989758580843 0.011096081525317616 3.5549584111322448 3.208280436980934 0.00584398398966725 6.849545748936503 6.208036259561529 6.344583846552293 5.068444951031107 7.912147142544743 9.73713439222989 9.688580969431953 9.981837649052771 3.1071026061035814 6.890533315013882 9.985818337689064 6.262442964076835 7.150011282879156 9.80463503636015 7.130675217521253 8.852394344925328 9.06933748926345 9.890224045630967 9.48908542121827 9.78525592266355 2.3940963958707773 4.674366686633679 9.941912431831936 6.393281638187259 6.7058715809167495 6.685100246004864 9.034902451464891 6.141592798861779 9.977868427164129 8.735057387344135 6.830056449834235 9.785386150171469 0.5035501181027678 0.22861433930280595 9.713536098418743 9.966360630403287 5.754661219469844 7.572596460785106 8.70873879447378 6.871637736318711 2.3063722456060467 8.620931476679164 9.867160094514936 0.0010 0.16197660117155088 1.793838049259302 2.2386730332668403 3.3320476673079726 9.029413896265346 9.197485197933615 4.650224140493526 
0.02739089406168499 0.7603951690979169 0.02070161049915194 0.007197499372504545 0.02027857665548155 0.008995589439109823 1.8647808127463055 0.6369826008812145 0.038982141331348585 5.000500000000001 4.809080569644387 7.862313193078453 5.000500000000001 5.0005 5.000500000000001 9.925922015550402 9.94523381772073 5.0005 7.636754392533961 9.991472449581815 8.069288104470157 5.000500000000001 5.000500000000001 4.280523544134401 5.317086869371846 7.8692954207488 9.891261297644435 9.951982427274677 9.851735265675925 5.213922417990506 2.4796284644258155 9.820789424622077 5.0005 5.000500000000001 5.000500000000001 9.926849407086975 3.7566849919581715 5.000500000000001 4.893241096877368 6.920759768949214 9.983914605200535 0.4461065341710464 1.1830270162674505 9.95697460220665 4.083949094978326 4.825150381270101 5.000500000000001 5.0005 9.64241818892808 3.316553977402442 9.165773851957148 9.760378907420694 1.7215277270540277 0.06637608160409447 2.473278296856117 3.9918096462160886 3.3240513443064743 5.000500000000001 5.000500000000001 5.000500000000001 
0.18165730154463225 2.3575576718099622 0.0010 0.0013819017387538325 0.0010037734971626731 0.001121588607548335 5.918077741637081 0.15624904670851716 0.001038706207401767 3.5835881509074587 0.0010 6.472835533718679 10.0 5.0005 5.0005 9.982161774515559 9.99919262148066 10.0 4.5740541074925956 10.0 0.7686821720377042 10.0 9.783346889491815 5.0005 4.454421052775718 10.0 9.994971349658242 9.977604512539909 9.980826252949582 0.0010 4.975959975105721 10.0 3.777142482984833 0.0010 5.0005 9.97974591426801 1.3426457507616947 5.0005 1.9776520225303003 4.871335774733031 9.997104266721173 5.000500000000001 0.055999940144309174 10.0 9.766301821989723 10.0 10.0 10.0 10.0 9.152302475765465 9.970122388085043 9.990969660390707 0.029544926211902703 5.000500000000001 5.522581156193057 5.974385232615537 5.8958084002701465 10.0 5.0005 3.0232998290266435 
0.044186432151983465 3.6930248760606004 0.008185798650502882 0.005283292681808384 0.004876677495820823 0.001236331322766762 2.066725045885998 0.08614173175292267 0.013087834660549844 9.645425390293259 6.211292721373609 5.0839140535160094 4.251476487222206 9.228961320184803 8.47190407835807 8.545273631663326 9.961578364368872 5.533867691827515 9.60123828666165 9.985466115190405 7.216341068369841 7.977084576786802 9.03888067759205 9.5606674384884 9.812732172391112 9.86024787376087 9.980006297942646 8.982624239608821 9.868991328559591 0.0010 3.39819871578063 9.93632233810528 2.3180921920560698 8.552558027457875 5.665585624073668 9.977526718123649 6.43692950345635 8.561330365989393 9.139652962998063 8.989369207942723 9.950703451664742 0.025609525986497208 0.13168490882776474 9.976662057778976 4.50055 7.608538737573067 3.7552955750658334 7.7278748399467165 9.868978114183461 0.6748116856233447 9.6584470716421 9.95792615208337 0.02666411939737024 0.4107318706584653 0.09718798029493168 0.7024105775312364 4.867315794668772 6.786401731759186 9.921461798469986 3.430172477370008 
0.00682517837072235 7.924819656562514 0.0030222332143184363 0.0013940237953800417 0.01410044826801266 0.06789982623582155 2.8032206158005977 0.16632872349021655 0.0031524449524749755 9.927242673566969 6.7183035756284895 7.333414972926594 7.525725035354756 9.407166271323739 9.220611182874686 9.987116487361202 9.991831949624473 1.4677930159219814 9.968075373929189 9.934558743451937 9.226757868046892 9.942838745636582 9.426278518915206 9.249625575760206 9.884642768694855 9.38167681393736 9.994855235047444 9.979585370793906 9.98862276643526 0.9094923149889134 9.390553628699168 8.854209725916961 0.7503433486957016 8.485824601151753 7.638775283144016 9.727935428152898 7.2091347212449906 9.940334320121044 9.403343167560706 7.251972564513279 9.750063296674494 0.03295221995262029 0.013112597350214028 9.989900147569482 9.381014718437077 9.770017898532743 6.797335374464055 9.331417055452233 9.84916058934241 0.14073595216622592 9.967419733904755 9.986557356420239 0.5144795012446186 0.08043505318708705 0.058095025372718906 0.8613379617433194 8.93780430803087 4.8016304159143095 7.5219202706202335 1.5370116691310356 
0.011699403578781515 0.18204036562941017 0.001018136563879279 0.006007211423678298 0.00187774841408743 0.0010623622243387987 0.10274354645834703 0.8513090077879306 0.01755552545344633 9.199771345402908 9.404618908052308 9.69704003856544 6.406095105503296 9.930877124916085 8.099170698759682 9.971555963326836 9.915649476770943 0.1195304334158005 9.966497473066553 9.999899257633647 2.463089175421702 9.853250705729652 8.457336466190496 0.2506834868512711 9.789956306360239 8.336743899461586 9.996577821152815 9.974470214636458 9.968472921748582 2.8957351416888395 0.05694214514295111 9.997570994070301 2.156139509955195 9.851235786502778 9.707147426512035 9.89735019958774 9.829124907170927 9.902604384906946 9.363343698387729 8.306980048445636 9.996879228296699 0.002405737692094065 0.11138887648647432 9.952634322199799 0.33217547950279797 0.04487299713219301 9.845471485823714 0.18226608203995873 9.998577881226609 0.12238337345984157 9.955027433143043 9.985088015768168 0.1607081144518196 0.009287972405377277 0.0013322130085201913 4.7767469550157164 2.0475961888288676 9.960883537673585 9.459547296760572 0.3875711816109645 
10.0 10.0 0.014282867200064624 0.01394309341590095 0.045060628401133965 0.0010 0.0010 10.0 0.0072329850172789915 0.0010 10.0 0.0010 10.0 0.0010 10.0 9.858585670919785 10.0 10.0 0.0010 9.962092198834423 0.0010 0.0010 0.0010 0.0010 10.0 0.0010 0.0010 0.0010 0.0010 10.0 10.0 0.0010 8.761838465720555 1.316722661343547 2.2532864613974146 0.0010 9.599444957356761 0.0010 0.07640917484204213 10.0 0.0010 10.0 0.49058473271246295 10.0 0.0010 0.0010 0.0010 10.0 0.0010 10.0 0.0010 0.0010 10.0 3.3276874404915002 10.0 0.0010 0.0010 0.3137505139570975 0.0010 2.029330256750803 
0.005038643280119039 4.168387129245765 0.09007811771427474 0.001123035708269493 0.0010 0.0010 3.6502704586579577 0.0010 0.0010 6.9460083363826275 10.0 0.0010 5.445419512985666 8.175799557440262 5.0005 9.997433215308815 9.477352702005563 6.542249890820161 8.479297341323587 9.920962499872083 5.3891628015457105 6.266779993032348 10.0 7.998818906419716 10.0 9.798354896350729 9.97629456234507 9.97900890407202 10.0 4.355120269827689 5.016294955448604 10.0 0.0010 10.0 7.0809836784740074 10.0 8.364092067373246 5.373473749155259 10.0 6.931272201297839 10.0 0.6143597950196877 0.0010 10.0 6.274774363690169 8.573251739985235 5.573283404555534 10.0 10.0 0.0010 9.413332009855832 10.0 0.13980540226754787 0.5554201380454517 1.20221841804195 6.35615280106793 5.026075524736395 5.436031563920729 5.400742749721386 4.0406318975102495 
0.0010001162873838707 1.1272034790272736 0.050978789957243496 0.0010 0.016069349519796782 0.0010 0.0010 0.12479680822919717 0.001887841914723912 5.206927092682825 9.955817078221465 9.146894411998955 5.0005 5.0005 9.870931074027004 9.68635293291951 10.0 0.0010 10.0 10.0 4.502037601429617 6.011488881771473 9.50005 1.5391327838307713 9.875399555822414 7.616466713453633 9.999998217111173 9.999996213387048 10.0 6.9798124837158255 7.260983419733675 9.97900723094372 5.000500000000001 8.16951433184389 9.821324668005769 10.0 6.422722587738775 6.4301628429850055 9.634441664329437 9.951459597964378 10.0 0.054217271944333095 0.0010 10.0 7.178516197487986 4.500272011289681 2.7213820955564234 10.0 9.974259032890654 0.50095 9.982629083768083 9.999988433135723 0.7706152343720483 0.0010 1.3933715051839448 5.0005 8.262744216625137 5.0005 4.650159576784422 0.10354151703063752 
0.0010 10.0 0.0010 0.18532781616255795 0.0010 0.0010406468733030337 10.0 0.9544683174919729 0.02337524783131554 0.0010 0.20036317579027507 1.3532870471344323 0.0010 8.045599700255313 2.5270028394304624 6.674708490538821 9.640352102849649 9.32747248664743 0.9894191380979489 10.0 2.33724040036722 0.0010 5.269243751687373 0.0010 10.0 8.841162753385195 9.23150922355078 9.06214865250156 9.507614685401022 0.36574062649997163 4.381611170931571 8.724636287964355 8.033779928225929 0.4076405277734221 10.0 9.27461212364271 1.0622409083912938 8.502642025789516 9.965676644436904 2.957057193726521 8.981238614882106 0.0010 0.336176990547997 10.0 0.8824979058248754 2.153072044605141 3.701330435005029 10.0 9.938806746608263 0.001000000000000334 6.37002155891518 9.83207393271949 2.921313168673237 0.29699916671683524 0.001000000000000334 7.005934709786006 9.799422473541487 10.0 9.299506038590179 9.486751346366578 
0.006317899218941547 5.0005 0.007677891738847104 0.00412527793649101 0.005405976780122494 0.0010549898439492931 2.4935335633750304 0.03689740749490915 0.0010 10.0 5.0005 5.000500000000001 5.000500000000001 7.553958960007499 5.000500000000001 9.967821490312147 9.98061813511171 5.0472031904312695 9.667985846084923 9.969581508759033 7.592522943650288 5.370666182665575 9.821822677892007 4.744395406109409 5.000500000000001 5.137476680055727 9.909297326680417 9.489327877062971 9.914331161524967 2.690245804273265 0.7402626139289669 9.961801245393856 1.5513294500048118 6.313206823124322 3.8270249132458702 8.689773590212218 5.000500000000001 10.0 4.913063631970782 8.282372595617474 9.996506420265991 0.08614218138083668 0.08322256913704876 9.45629087375537 7.786135266485874 6.271334935635163 5.10328601852224 8.71481659580142 9.829181339236385 0.324688937870119 9.823581624247522 9.75157933801261 0.4763188462808958 0.09937774929692766 0.0010 7.813348420307186 8.001200656252133 4.312318854916669 5.000500000000001 0.8344945098492245 
0.004043522513295254 0.22483389467472348 0.02045130580364228 0.012084158720190911 0.0014643970908255954 0.0014825473595244574 0.27141297514648716 3.6510531599437597 0.09768140584508685 9.637767043681743 9.532096320627138 2.3472920019793504 4.944657782742795 7.958507232914451 8.986511802135512 6.059360983882112 9.842389141080696 0.32976415977218754 9.243494507700234 9.99161562085053 4.26803598202606 5.385160432458171 9.788318668744383 8.093382845380106 2.910902125233188 7.8318504825307045 9.695543959865724 9.972729616395359 9.849072364817438 8.70976227572529 4.056959809515231 9.449809041137554 6.761985565555169 7.5510793189464955 9.90817408736551 9.887459791023058 9.117046338209514 9.837823956641389 9.415453278339251 8.647067348988362 9.981898721882848 0.06781200748309131 0.0039597317647641714 9.73117802060009 6.60661437619738 9.373750938621097 9.279145391469532 2.64097109691538 9.62367559336845 7.5702426108232785 9.98259038382852 9.936521520264817 2.3197792475610286 0.06857703553128783 3.1831637812885605 7.472248859826921 1.7113508283090932 2.65247453642429 2.8244223832429483 5.0813599961870395 
0.0010 10.0 0.0010 0.0010 0.0010 0.13724167062712433 6.638403852762599 0.0010 0.526384282809444 5.701887577489425 0.0010 4.448966096564943 0.06848829251266839 4.5839377011961195 5.366061648778782 10.0 6.6471626393690615 2.9071253859132575 5.915554875923712 10.0 5.06100848981011 8.956000115586724 3.715455012290685 0.34929969292787 10.0 10.0 10.0 9.651700307072131 9.651700307072131 5.1470392390783966 6.533384471196594 9.811396270006785 2.2996939173794266 1.717786877867672 0.0010 9.61548642271056 1.3279526549601992 8.11146664481108 10.0 10.0 10.0 0.0010 0.0010 9.767083926127881 5.834297912905568 0.34929969292787 0.0010 0.23003132657561262 10.0 0.0010 8.685750505593383 8.759153852703434 0.0010 0.5079173548142034 0.0010 0.0010 0.0010 10.0 7.863843710143996 0.0010 
0.2567495187340899 10.0 0.005557925686728641 0.0032191595301576787 0.013722389573256003 0.003295854558298533 6.511059316637356 0.0010 0.1554240313066898 7.842294653490485 2.3012113699226946 0.0010 10.0 0.0010 9.843440507265662 9.732201080336187 10.0 3.2310726883490943 1.7045730136054669 9.982286840116604 0.5273503859157218 2.462807563869278 10.0 10.0 6.413632210426773 9.573342347595378 9.848273551523366 9.528529662707479 9.97831795599396 10.0 2.772011616324793 9.994792236912975 10.0 0.8237315551901734 10.0 9.787797493695335 0.0010 9.302002157601652 9.742893088200228 10.0 9.819301289410236 0.5795698484445405 0.28948998152777605 9.654142481595748 6.782220313255827 0.8843955512126178 10.0 5.790858264334496 9.996539392426431 0.6367755471508758 9.740813646746268 9.944063032384038 0.0010 0.02428873662152388 0.7931880684349724 7.065826437305299 2.0887897448551587 0.0010 8.68339201549473 0.0010 
6.281336856567927 6.681951997127616 0.0010 0.0010 0.0010 0.0010 3.4413982044806186 10.0 0.0010 0.0010 0.08970575323202645 6.199419842465591 0.0010 10.0 10.0 10.0 10.0 9.147957922759193 10.0 2.147359114328588 0.12059410810178539 0.0010 10.0 10.0 0.7313809793385377 1.0673447165851813 9.529282754083576 10.0 10.0 10.0 0.8555420101976385 10.0 7.128899842837031 0.5823159096908728 0.0010 10.0 3.6829998617972235 7.456513824320365 0.9237289934728952 0.0010 10.0 8.186888735421782 6.354977701660783 10.0 0.0010 6.273254525644783 8.640937160830774 10.0 0.0010 10.0 10.0 7.538930725871862 2.0434692113283046 3.8966629218496625 10.0 0.11261630085826013 10.0 3.955233537246469 0.0010 10.0 
0.010800257664400067 0.43899634077479677 0.0019238607012577091 0.0018146305729228596 0.0016916461354194523 0.0017333231037650592 0.22978809857961374 0.12034239865207343 0.0010270331868777328 9.637466724371212 7.940775229271236 7.863944786406639 5.420868783434164 7.348734827079661 8.9503553355263 9.931292243678877 9.97384400337875 1.0818389842388223 9.853465786434205 9.999266791649598 9.083252128765718 8.939616027660739 9.459434115024584 7.082918094129997 9.18158804129729 9.99425461273107 9.950007399364381 9.947239445053551 9.99983044676366 3.7209580628059737 4.301930942007807 9.975636906630756 0.9859043819150481 9.884105505859946 7.559575656932896 9.993818905209332 7.923712819098222 9.617522553310407 8.564818519559978 7.57503619626614 9.971425492844679 0.15658645819655778 0.04928715481179094 9.928409244071682 7.415143319784665 7.867745511108826 6.117779050020021 9.343085841534391 9.888362315678132 1.4675222218162034 9.799785482478592 9.999902093632555 0.0010014293150641368 0.08440776793102042 0.20391467502082394 1.227357176368387 5.415635177480423 9.854633730933722 9.888964170108487 0.588044431521281 
0.0010 1.041119289447006 0.0010 0.0010 0.001883460504516991 0.0010 0.13980557670467553 0.0010 0.017596658316553646 10.0 1.9048590517881365 0.0010 6.905513099763442 10.0 5.287032319186711 10.0 10.0 6.131136681217748 10.0 10.0 8.630079103385162 5.287032319186711 10.0 10.0 10.0 10.0 10.0 10.0 10.0 0.5934426739165511 4.139885776152798 10.0 0.6663815216316696 0.5370702449730682 7.272210343688206 10.0 0.0010 10.0 7.300477013314097 4.192460977267517 10.0 0.0010 0.0010 10.0 10.0 3.8471993499044554 7.210368317505787 4.831799428351213 10.0 0.0010 10.0 10.0 0.0010 0.15009613998562715 0.19334065511716877 0.5646234373849566 10.0 9.921564731178867 1.216455430294745 6.816807388156816 
0.0010 0.7706353871347129 0.0010 0.0010 0.0036797631543729024 0.0010 0.4519860805635221 0.0010 0.0010 10.0 9.767491400104088 9.591822418272617 9.977458138747611 6.87883977450023 9.767491400104088 9.207297619578474 9.97737637929674 0.37368898115390525 9.858783225687718 9.927095635777416 6.547095710115138 10.0 10.0 9.62905919197728 5.0005 9.79897223890535 9.638535723390362 9.83553463317648 9.864211073643677 2.4071187498379247 5.380300659890418 9.505891149254502 5.02956466379614 9.767491400104088 10.0 10.0 10.0 10.0 9.767491400104088 9.990238823296693 9.94728628117291 0.35623041784400755 0.23350859989591122 9.972163032908956 10.0 3.8491054968013527 7.274423820795413 9.826838145353012 10.0 0.5162325759152013 9.43577720504975 9.924382885977376 1.024575135605545 0.0010 0.6736854107874635 0.698518025397334 7.935273570420419 4.056122030923582 9.302481974602667 2.0760799806765675 
0.0010 1.6613612786325223 0.005593920171421976 0.0034171440023376856 0.0010 0.01895313917060825 2.0097307377010445 2.3461997782076 0.019095401340587626 9.035899540670947 6.8274376824480525 4.558898867524082 5.2023175606094965 5.138859942578804 4.613609108864348 9.246719411983852 9.99844163140688 3.7817472941573236 8.467617722882814 9.862448606957804 5.191009841860199 5.761724349775321 5.1712431490155675 7.553273904330423 8.457785638963728 10.0 10.0 9.542449377683454 9.206158358294385 5.271160311571671 5.769014242207966 10.0 6.253309527932938 6.370366207942286 5.784076443988082 9.675159545845302 10.0 10.0 5.423647199375512 4.785752759029166 9.998353618747156 0.436656685077227 1.764855085729757 9.824487998845271 6.485367214256535 9.323337318453671 6.344688238823182 7.837514285258892 9.675063007922416 5.217675862655572 9.639037537840025 9.811696522967557 3.0955794617095047 1.2233313623488178 1.4984000247670108 2.241577051655105 4.185974221373558 8.639017182341993 5.063882467615577 3.238540104625825 
0.0027794977317401187 0.9201086283691788 0.010209280600876437 0.0029257784122546124 0.0218010246835122 0.00321312588062677 2.3351356604267286 3.926595929919575 0.006467759975048837 8.847613650961383 5.7456129707272865 5.086068574965229 4.766248173499034 3.6191701792588544 5.0005 9.957305727004814 9.801571012485715 2.6864645744028186 9.53498650026926 9.88662357886819 5.12476055817533 4.114888149394193 5.0005 7.559342504603265 8.695804077188749 9.201881146960458 9.894069028157144 9.467647284685585 9.996603419176802 3.7379461379084002 5.137253958802061 9.643073697459444 5.3482594231818865 9.022139683040416 5.371337809773699 9.803686281562996 8.459523537768478 9.471066876454316 4.644835078098772 4.4361307440107645 9.928436833803055 2.27615788205824 0.020843501277650556 9.73903059972743 5.207479759227739 4.575384193672724 4.736653395521158 5.0005 9.11101738906188 5.710151024560028 6.779040159519696 9.720433285663512 0.0010 0.20539099421075951 1.6351627828056423 4.666227986327879 4.728301348869936 8.658587224976822 9.584799630423197 2.2538324005509063 
0.007978284368150346 0.0654720547825363 0.002913889412695627 0.0015677418957723782 0.0012103796882498167 0.0028884511401105813 0.7185087928823051 0.0010 0.024852063339532382 9.76409337455319 7.502217597534096 8.88390394137426 5.301130700432571 6.339178982932924 9.488227350176052 9.999368561401074 9.99550388048305 2.340491108998526 9.769569468477126 10.0 9.621713267149811 7.109215672315272 10.0 5.887746264225978 9.9576565783373 10.0 9.949233450013827 10.0 9.78528832003245 1.8128000465572325 4.163872880298127 9.932551317832075 0.2551408568745277 9.888326532751181 7.9824603217507715 9.95690839134216 6.331471662919444 9.743079723766295 9.874693829994177 6.4282142065207 10.0 0.0010 0.2014504552288586 9.996198050806766 6.313275524294546 9.786681485210353 4.842300030599376 9.92331154413397 9.777511323899265 1.3165875549571489 10.0 9.947105694011157 0.0010 0.09853716014145304 0.005348881161218233 1.1024017993032147 6.002090536979723 8.038564945032572 9.857562553409776 1.1186004609359812 
0.0015598927310797824 10.0 0.019984041144380425 0.015380693384226995 0.01506517125034431 0.012445830793983323 6.8268703841146126 6.28234361406807 0.26019023718084966 1.517047616579303 5.031949956749281 3.684142778013714 9.198238133276217 10.0 10.0 9.799281045399935 9.98847490158157 4.36194381353242 7.399623088664747 9.942439985145297 7.705736982449243 8.409064564445124 6.499559449217592 3.3678506550985334 5.355022714749138 8.434878212332116 9.918416243860904 9.572068574247156 9.788985097625542 4.658983874104018 0.0010 9.297916788493396 7.521272160234492 2.430500149712417 3.8473321766401827 8.168129629567325 0.0010 9.15754055082778 5.220459900174747 0.9875774298887086 9.992905434054283 0.2673068931608119 0.40516682797886805 9.949462662892763 1.101515400502116 0.0010 3.827250897680126 2.5528047318685005 5.463519638673775 0.0010 9.70779577153205 9.71914208155663 1.4650552189163766 1.4677665455865354 1.690629933295694 3.455987138820495 10.0 9.829885853608014 8.807388679585316 4.63379992907022 
0.011993701425865679 6.113271871999748 0.003535526939453055 0.03888819499177174 0.0010 0.0027116410530709555 1.0209084628089313 0.0010 0.06950101527899002 6.624492034163483 10.0 0.0010 10.0 9.526559389323229 8.993786036436617 9.913747741536458 9.878085203897342 1.3316930985935693 8.633485736093427 9.922972325158103 7.212243279651455 6.2194070563491755 7.857238378854478 10.0 7.535834527521903 9.651498466248757 9.983532837090367 9.968154352883491 9.895525813052812 0.0010 1.366583076731882 9.96140183965442 0.0010 10.0 5.3961879712003675 9.965154177052124 9.753059807664973 9.318703683838397 10.0 10.0 9.984391233263063 0.013034456430881853 0.1007800399711088 9.924545322585097 10.0 9.42765204282584 7.521385402167134 8.73536298881893 9.518937020554317 3.631392571938802 10.0 9.78366043762633 0.0010 1.8107952786972843 1.091288902421086 6.939016501485203 6.569578638102309 8.446275456488527 10.0 0.769702020535328 
0.0013484180772833608 1.1204799487708135 0.008317912425562722 0.01948011453476915 0.0010 0.004680836186112578 0.0777235712743014 0.10580731034323626 0.0012696460250252164 10.0 10.0 8.834802649697778 9.812997118541151 10.0 10.0 9.610470761209397 9.95515217350798 0.8767519325606012 9.95046104613989 9.999546911274338 3.5026187647496316 10.0 10.0 10.0 10.0 9.989405142658729 9.999691131612922 9.970328959535491 9.996582005150687 0.0010 0.0010 9.987620978773773 0.0010 10.0 5.879749857259474 9.998161727064513 9.663646885376647 9.998663281872348 9.859760666006974 9.846015247961631 10.0 0.5513249678442286 0.50095 9.994956140652869 10.0 9.582365288404695 9.824808299385783 10.0 9.78205599287939 0.0010 9.50005 9.971894131926076 0.08543782473442513 0.11252565907050013 0.0010 0.0010 10.0 10.0 9.96531938619158 0.0010 
0.0010 0.0010 0.0010913014512705414 0.0010 0.0010 0.0010 0.0010 1.2408251625854056 0.0010 10.0 9.88379408430723 5.0153788495817 9.88725739650514 10.0 10.0 9.98915111646469 10.0 2.3896643999975726 10.0 10.0 9.715377160449185 10.0 4.50055 5.0005 10.0 9.907540919043882 10.0 9.29457193311942 8.951347432007497 0.21436827520983623 6.700162487367357 10.0 0.3129573334291475 5.354541652479005 10.0 10.0 5.036390696189404 9.782875796255977 10.0 7.93197453995696 10.0 0.0010 0.0010 10.0 10.0 8.813309415385843 2.901506131566335 7.870589479336173 10.0 5.254371063572182 9.996814859736737 10.0 5.500450000000001 0.094284260400368 0.0010 0.0010 5.0005 10.0 10.0 3.4999748638702632 
0.0010 4.294214174204347 0.0031192290846733415 0.03152180977769898 0.010365476945385421 0.002456019496054198 0.048187926531738284 0.3681984213196653 0.05584095149489897 9.165332756679659 10.0 0.9466679539133831 9.574187419234232 6.380663395472285 7.022588951304275 9.9910324431375 9.901086722376837 2.1936409450403183 9.077707096515045 9.943383420158566 7.959890282527221 5.637479784981261 6.679866463435305 10.0 10.0 9.973803675778871 10.0 9.979759446445213 9.952472977034482 0.0010 0.0010 9.980300107990736 0.0010 10.0 5.057155891679003 9.97915856956613 10.0 9.769684378829869 10.0 7.939932364424707 10.0 0.0010 0.07770751117567769 9.93044268195189 9.7657393652418 9.90544362017366 3.305251381471361 10.0 9.916115774224052 2.601170899051364 9.966372297782383 9.771100243832532 0.4104162088387502 1.4519222540604302 0.0010 3.991771866043295 6.888524008880665 10.0 10.0 0.0010 
0.3535927476590487 4.540771706442837 0.0026903613348596284 0.02236446350324901 0.0010004727882568871 0.032682068168358544 2.381189725171708 0.0029657807697950614 0.0011886702473349992 8.133720561324793 9.903354506783755 7.528434991880183 9.382677898994675 8.898764157886166 6.688412039144375 9.951002120564004 9.975905032282203 0.8438865839256602 9.53031259092975 9.999974740407684 9.76497161523765 9.998491976556585 9.998867027312887 9.213743618427642 9.502249074965631 9.999955306205614 9.940209536543897 9.99982110384185 9.642829074854772 2.537676980110395 5.0005 9.185481805396174 4.284768624167888 9.998751798944516 8.692336009378204 9.994586561175185 7.172272488233889 9.692779884986026 8.97763865625742 9.997859488618433 9.94860715363344 0.4426843384960035 0.002876385064982301 9.95730745642044 9.49090240992499 7.863108386392747 5.000500000000001 5.542015092419677 9.999877879333159 2.0877594829610056 9.999495379634848 9.924740865930401 0.829331537709775 0.3131737116551392 0.26963038861824695 5.0005 4.964114118453659 9.02132758011388 8.417977258299729 0.8051344426120358 
0.07967942870860231 8.122661098955046 0.0010 0.005158802702831609 0.036345135421463434 0.02931662312358639 8.485904488991487 7.9317715981808075 0.015607570893422212 1.9081569550783501 0.6230588256452134 1.4453480607197866 1.632155275958044 5.62960465185585 8.54501117068162 9.190566392594345 10.0 8.538899455747696 1.462100544252304 10.0 7.942666198234849 1.462100544252304 9.963308206962353 2.366458458200344 7.0409523989514815 7.757224383618803 9.671745791084847 8.870139493807944 9.786964970909017 0.3577403440050968 3.499360726862487 9.783564122939723 6.25309468367917 0.7372034847899496 0.9109007898598369 7.427901786400041 3.1554979781121286 9.581851511246473 6.157308360994368 0.496696401523967 9.640721124213197 0.9980396109984676 0.4361153802408455 9.6580439580024 10.0 0.0010 6.823394694535481 10.0 1.5000233677311847 3.7200011437026377 8.740522493811012 9.61362773384771 0.5918185907886615 0.051033793204959405 4.789102841850564 0.0010 2.578793870801701 10.0 8.543994530874754 4.523156011406373 
0.018072316323469454 0.6484515796034794 0.0010 0.0010 0.0010 0.0010 0.18955505526092625 0.0010 0.010497851769631507 10.0 5.242938583243204 3.105820055357994 7.300116297552584 10.0 8.7408348925297 10.0 9.95464064803504 3.1640404776822573 8.23588557243249 10.0 9.680814306278512 10.0 10.0 9.809077738278958 9.663629228903234 10.0 10.0 10.0 9.98309573098013 0.0010 6.925858562290177 9.905998888875615 10.0 7.8949591045362855 7.267569239631427 9.962781527655796 6.758900495956099 10.0 9.43622051585167 10.0 9.977532163347226 0.0010 0.0049299978696429846 10.0 6.527875772310614 10.0 10.0 10.0 10.0 1.9422073766953984 7.873652497741918 10.0 0.0010 0.05688049211313075 0.3059947775660652 1.2175669498825676 0.0010 10.0 6.808208367668081 7.376445354129087 
0.04191453521345753 0.3759317806876341 0.04235175294347662 0.0010559530905748446 0.01232544545682852 0.010331292536462377 0.0010 6.405848158821317 0.3733119589701008 9.771147540393327 10.0 0.0010 4.315843693955837 5.0005 1.7313218251831826 9.861172452595255 9.623078164118475 0.2667502077624331 10.0 9.584858015075605 3.8849628165661225 5.0005 5.0005 9.983836047212007 10.0 9.408811802879729 9.959904685615802 9.7580898627711 9.93786895517148 3.5739454620373152 6.567962216642078 9.373456149948279 6.722575851340395 9.79169605115822 2.820546540264435 9.900322488104933 9.84631896049293 8.38238017987219 3.08263612370087 1.4918831512516242 9.988272542584964 3.0782292806281792 0.8285054814257564 9.558556368827825 10.0 2.469687426345807 0.8192066758171306 0.0010 9.673972854029575 5.000500000000001 9.81904460151854 9.761702803460317 0.5455435171700427 1.156354598800998 0.2793987447738926 2.2352023221952964 5.0005 7.701338511585856 9.860452588057584 1.6325766136415312 
0.0010 0.34625210355426894 0.020438336966424386 0.0010 0.008392576446873001 0.001084611325453743 0.8208427599751591 0.050622825279100225 0.03048224170935887 9.719474071286303 6.6523552369135786 9.984337358304003 9.914438788828654 9.54590916418515 10.0 9.99439465978658 10.0 1.136044114043386 9.931015705828422 10.0 9.35908888605774 7.912956488580161 9.743952745957925 7.802314009103234 9.592505524975635 9.641609769185013 9.997114072312852 9.985291126412614 9.99765883129934 0.16922117471999787 6.629514710811167 9.999490921322042 0.3025370759446946 9.466632324536384 9.682089775637039 9.987929113037609 9.896524374518753 8.726806665151946 9.021215156811381 8.322044070679176 9.956297717635666 0.03517000119117086 0.0010 9.94351242280163 7.248928319526071 8.714725543604178 4.788203082254232 8.038569230129728 9.64861748407949 0.05686074932771157 9.554572580200725 9.994357697709907 0.0010 0.0965824545410282 1.6856467852254289 1.6669512779910463 8.909405899635097 9.525266233848408 9.522360583102667 1.1952097735229728 
0.0010 3.581175334518215 0.0010 0.008853628604457212 0.0010 0.0010 3.9879600727173807 1.7665372767898404 0.0010 3.053869939220338 4.375002988835217 8.043264234599276 5.691473489534478 6.17442704499576 9.982891052753118 10.0 9.879244369576742 6.077257051005762 3.880106538554801 9.976044403548714 3.1035800084738914 4.980537017177022 6.527402411252631 4.0888020957780995 7.053923985520757 7.065475503591706 10.0 9.788041568361784 10.0 3.374007108895573 4.856655057728154 10.0 4.726074954439777 4.224906188550999 6.194801088706153 9.885603308471959 7.877851441547939 6.416404769200771 9.437925907814524 3.5901333766390198 9.826952961241131 0.0010 0.0010 9.44403106945334 5.942078669545043 5.795841803209316 5.835660570124391 5.849830016245931 10.0 1.0158773443809341 10.0 9.719869426013146 0.0010 0.0010 2.3010439348849543 3.0425567867763563 5.6941899100947975 7.0431588198933675 6.229980617573321 1.5424056772006063 
0.0010 0.0010 0.0010 0.0010 0.030250630248639516 0.0010096656190675818 0.007105809126087936 0.3296906310526893 0.0010 10.0 10.0 9.649916226577657 7.924428432995596 7.92656613195433 10.0 10.0 9.811499140167015 0.0010 9.993459420599242 10.0 3.3845671532055963 10.0 7.804782711877995 7.757058900257686 8.78797934868111 10.0 10.0 9.990824281251683 10.0 1.9353524182737099 1.285584524533316 10.0 9.553936640315037 7.288597087349757 10.0 10.0 9.62341092283625 10.0 9.520019102112489 10.0 10.0 0.0010 0.0010 9.742691705474844 6.767571311450182 7.945150404538271 7.382763558258642 3.7776493445557193 10.0 0.0010 10.0 10.0 0.0010 0.0010 0.0010 1.477954875609104 4.308313199158712 9.607442305118546 7.714375903898302 8.028453961759672 
0.015241404037821081 0.0010 0.0010 0.0010 0.0010 0.0010 0.0010 1.8241891928957124 0.005526703416454873 10.0 10.0 10.0 10.0 4.190992583821223 10.0 10.0 9.998221438850688 0.8842908200919208 9.958924411979709 10.0 1.0412778412690624 10.0 0.0010 10.0 10.0 10.0 9.993770232217367 9.882730063305326 9.906501221021518 0.7779089912852093 10.0 9.989981481691448 0.0010 10.0 10.0 9.956107161177908 10.0 10.0 6.341114903546377 10.0 10.0 0.0010 0.0010 10.0 10.0 6.794342490824572 7.441020344301137 3.425326009003544 9.940569129691385 10.0 10.0 10.0 10.0 0.0010 0.0010 4.471796209900139 0.0010 10.0 9.70115657599404 0.0010 
0.007683547101360322 0.38470585994688467 0.0010 0.0010 0.004290036111999345 0.0010 0.49725089932616306 0.0010 0.0010 8.49576555272858 9.524258564960908 5.2652872900937915 4.0503316341959055 7.486965425262211 9.632978999913547 9.996365824622671 9.99857223681148 4.696837853318132 9.900733890115943 9.988822142348619 5.902272841512178 9.227462192861251 9.259467883102742 5.0005 9.983137836713016 9.71579923918346 10.0 9.913934657839915 9.997160761997106 5.000500000000001 5.0005 10.0 6.002124909667176 9.896043191328756 10.0 9.90500083870658 8.935039035363578 9.571592784650615 9.712884748631408 9.534492832745045 10.0 0.0010 0.6396206856490565 9.941552783190184 5.0005 6.161796381977124 5.410033355346952 8.311044138237769 9.979449327822227 2.6233388195782807 9.572021807679635 10.0 0.014910338137594799 0.0010 0.4090235249672509 0.36909524031589225 5.041993976577585 5.936859418524463 4.822258551067117 5.0005 
0.04648199689654271 4.442614204203155 0.0010 0.003374203307389784 0.0209297572516125 0.01580047275834327 4.925590998104614 3.771363245367223 0.0010 5.468775909783407 4.756264918204592 5.191465659120791 5.259005488076836 6.57806215330836 9.104385819010531 9.532781235150791 10.0 4.367661992768342 5.371939646017994 10.0 8.633137382439674 5.2214576452989006 10.0 5.69928243849303 8.364010045397013 8.85607130979787 9.812409156909997 9.355882933487546 9.880870525145808 3.644470662999936 6.440273747503028 9.876800972962599 7.943474843537075 4.745383159165662 5.005387137594194 8.660062090941766 5.790420229212042 9.903715747276799 7.9025143093794705 4.786131766472093 9.794211825592553 0.6508475789707484 0.24530629603678744 9.838803726791335 9.865168657430232 4.290780722497931 8.24880939418555 9.95305673787748 5.318731654655727 4.433577321032357 9.187957587787027 9.780756806780989 0.21083477098973225 0.0010 2.6462744478423215 0.49751164098582157 1.2798845011416147 9.881250223460315 9.218946317928916 3.0726945160625894 
0.04931005337386856 6.024846348192392 0.0010 0.0010 0.0020321278302262145 0.014007117362521361 5.183527771946559 0.10673182506026814 0.0010 1.529563539495558 4.8871797214842605 4.744440669295467 3.403960430329452 3.019399827738079 8.160037659429856 9.931784443173209 9.496790627886666 4.951768783627315 5.6038352093157195 9.961641502397068 4.906051061064057 5.0566807348112395 6.242538134855877 5.27261039613354 3.3674233807217897 8.623847650183947 10.0 9.948064227443128 9.612628216319562 4.658639828265238 4.055645103734525 9.95830183581761 3.441132497056914 3.630846684824551 7.6728692582442175 9.874817254277225 2.851446329300557 8.484477307626083 6.897145724324616 5.465329360880818 9.649076400454536 0.20468475998070965 0.36567883552863134 8.423709937235301 7.687258118842593 3.4428998583850143 5.571726858434751 6.675669212772027 9.943474384186503 2.0894382968803833 8.482986567550547 9.979500408259486 2.1128333812783078 0.3784405979103266 0.1882914679064494 3.5404636304407298 7.016620364256083 7.629890856203345 7.2834235962891825 3.848248669436508 
0.11701416182393538 6.042254594686639 0.0019811545922424046 0.001113037822242485 0.014956971582680837 0.00757322232926668 3.9754868821451392 0.32446373088168734 0.0016637127618488287 9.719059759275325 9.674579834106835 6.306190519163293 9.65981505731436 5.199856936678471 4.626150747375077 9.890873995452932 9.995942198779515 0.4799691450636559 8.103412434502683 9.615577366155666 9.115282369899505 9.66959328295929 5.608547925498481 3.632593926117386 8.951037852158306 9.38748689350192 9.947756433290566 9.90880893022216 9.98867023961469 2.2122479690047108 4.701181653365093 9.947989987591157 1.0178269605354986 9.563613230595468 9.699944873776353 7.244801669475966 3.3866667972137283 3.6404504790226757 9.641420370111144 9.673456745139383 9.995446107319962 0.5137082250129024 0.46551477024859106 9.996393473952141 9.12412704826643 4.923798109097825 4.192226527411392 9.542503174194321 9.736265916688161 0.3277020734205052 9.719845434324958 9.992917232837888 0.31570633848941637 0.48472426784400485 0.7003982106208049 3.025914225434182 9.343424503668317 8.820687114380496 9.778711165148351 1.1628925263168088 
0.0010 3.475158485332222 0.019744534497792548 0.017232288558865383 0.0010 0.007565978781644312 2.365198825104411 0.14870521055318753 0.0010 8.932575943381021 10.0 8.168673576041193 7.666695589402461 8.454912503475372 5.9725709349943505 9.962184791873566 9.985101728702626 2.7802042836768512 8.512365851103276 9.942505841229549 8.237543530278536 9.173156600869106 7.239321129652335 6.5728642974220275 7.8383658149161555 10.0 10.0 10.0 10.0 3.9912978784167277 6.532306642664091 10.0 1.2588430898323724 8.408046915047954 8.487622269484227 10.0 8.829300000133784 8.313411809918376 9.01604858049216 10.0 10.0 0.0010 0.2113030607703663 9.82200587951762 6.451712060996721 9.580880092265648 8.21343546663891 8.8210175942577 10.0 1.6326509919377894 9.913696019485227 10.0 1.9857947962241904 0.0010 1.394114680631351 2.4704931071328673 4.052385315192231 8.108431360125612 8.484513091652556 5.765774543718329 
0.0010 10.0 0.0010 0.0010 0.0010 0.0010 4.8457627231039275 0.0010 0.0010 4.064053106966006 5.146476442106072 10.0 10.0 8.897589167808633 10.0 10.0 10.0 0.0010 4.411017389729418 10.0 10.0 5.148989409850883 10.0 10.0 10.0 10.0 10.0 10.0 10.0 10.0 10.0 10.0 10.0 4.256681269523485 10.0 10.0 10.0 9.170707824833686 10.0 2.748466263488875 10.0 0.18420584010421912 0.0010 10.0 10.0 7.177615912484308 10.0 6.351848123007999 8.304132766380926 8.182186716678796 10.0 10.0 0.0010 0.0010 0.0010 0.0010 6.3452231750620856 9.825850162830575 10.0 8.411661950209812 
0.02629034351784757 0.7961222921027917 0.010561999532831764 0.00595114082880081 0.045984272788225034 0.06932732757858634 7.197138987853533 0.33052083783127295 0.26175956320938826 6.092664552534995 4.3240914563087 8.71015831667424 1.8024431484154233 8.31942622194243 8.95710697863578 9.980294039741779 9.936977710219074 1.0113997193087596 9.444691535249987 9.944890832961931 8.821077747345587 9.401413358478626 9.191453302941127 3.7942996513790233 3.987080278278513 9.897770943628746 9.972169888143332 9.799943721910774 9.633688858934732 7.964684126123554 8.31321160392332 9.9924478755047 1.37703970441761 5.811784523639181 9.447773801993602 9.733122734507196 2.8435799262468597 5.042268246185261 8.161287819331855 9.36665638247262 9.950565084505412 0.25488956303757404 0.32207272305652385 9.962531493325303 9.279382380121799 3.5535315690284084 8.809505141908199 3.880606850576344 9.698865627689447 0.8773301014044015 9.462790774989454 9.820033597673204 0.5639269359015722 5.444794567345214 5.303504597791312 7.816539934019591 8.142017830630916 8.078857024259042 9.493480408274346 7.37012726925493 
0.014185231667642042 0.029323111525678902 0.010884206818686067 0.0033105336418000632 0.003609585411089325 0.012114983284927926 0.8387115734899362 0.07093028781342019 0.007494249107642582 9.816368774050517 10.0 9.012573682821971 5.000500000000001 10.0 10.0 10.0 9.858439628530197 0.0010 9.602315677335623 10.0 10.0 9.465405004261546 9.70626909138517 7.5487111460652745 10.0 9.304192411600981 9.85889983426988 10.0 9.873210021826178 4.452862953293121 7.194249400007401 10.0 0.0010 10.0 9.577727527897935 9.447718693968852 7.4709089461999145 10.0 9.18650587076347 9.34859258438715 9.906705298216705 0.0010 0.0010 9.64549558959715 9.791191204157627 9.280071680767286 9.338137769579987 8.732298977391261 9.3142383649336 0.5407830598019832 9.653197152783598 9.839509423920013 0.11721836886192094 0.0010 2.715813975540816 3.0351657947150876 10.0 10.0 10.0 6.231968908468915 
0.0010 0.0010 0.0010 0.0010 4.583554179927906 0.0010 0.0010 10.0 0.0010 0.0010 0.0010 10.0 10.0 0.0010 10.0 10.0 10.0 10.0 10.0 8.367414154534341 0.2692030537178418 0.0010 0.0010 10.0 0.0010 10.0 7.047356939716561 0.0010 10.0 10.0 10.0 10.0 0.0010 10.0 0.0010 10.0 10.0 10.0 0.0010 0.0010 10.0 0.0010 0.0010 10.0 10.0 0.0010 0.0010 0.0010 0.0010 10.0 0.0010 10.0 10.0 0.0010 0.0010 0.0010 10.0 0.0010 8.121206570815879 0.0010 
0.046527209241879225 7.974782448710526 0.00784068801275843 0.0010 0.06704263820853007 0.009356687958157717 2.5616856037486513 0.05950978290868223 0.001261192805101041 4.702579539012871 1.161402004757896 1.2140215121502826 8.231470655351766 9.634746193137211 8.022923215263006 9.870916604342773 9.997534825868822 7.300206172223666 9.940798405289044 9.999438576188053 8.711547102920045 2.612642701782473 8.898057859092729 6.556475697252562 8.599979726828105 9.769074689674946 9.979532085818471 9.963956707698161 9.680501252800727 1.3284589942477418 8.549839744448345 10.0 4.5188667343419535 1.7334012471840226 4.196694420871761 9.048114202752163 6.796418990794998 7.016650311154213 3.193750571564716 2.0348481233109235 9.507668921035012 0.23009457232619637 2.2309834294869093 9.922668059930308 8.013379130005355 3.333459243832626 2.7282503722826155 8.809627978644551 6.728679804174133 0.8054870978624766 9.935936832226751 9.981140916347858 1.8756355367633313 0.4424740453743877 2.4279732521237083 0.6818157017573061 7.617142809283195 8.91151132379351 9.976386877032548 9.020802116986246 
0.0010 9.695713157589427 0.0010 0.0010 0.0010 0.028797783964089756 0.0010 8.1971935905135 1.9478149396947524 0.0010 6.166288302380849 4.302095705477645 10.0 8.572332292048525 3.2072132066340684 10.0 8.632284951855187 7.666147856011387 10.0 10.0 3.4653456444647026 10.0 10.0 10.0 6.0307951355082565 7.25597023515131 10.0 9.262988979794548 10.0 6.6790011468057155 5.1750436553354255 9.60869931467906 2.928197712502457 4.244309060973471 3.0613529062851614 6.586758699469319 2.7925945637511163 2.7586763938902186 10.0 2.5382789427914507 10.0 0.0010 6.625259810857642 9.365644142150957 9.913940289617567 4.535723576133984 10.0 4.566203292222892 9.478532834924483 3.423883644740509 9.32952858984613 9.640866873025448 0.9111262387254544 2.2697383381547738 7.206564248635663 6.644552754928283 8.023950681595526 0.5796354787506806 3.350887625698568 5.583670994810265 
0.0010 2.5159626643197566 0.0010 0.005457885806190218 0.0010 0.019843502686713456 0.08646386917071475 0.0010 0.0010 9.877768825510119 9.591454008747633 9.50005 6.736685975689983 4.945938538940824 5.057982116286116 9.988747527729805 9.995369877171456 0.218062273446606 9.85175843523587 10.0 8.225442113756225 10.0 10.0 8.718817756742446 9.685409564175005 9.856159607777172 9.698427287515058 10.0 10.0 4.6629350547897355 5.691613833785347 10.0 0.0010 7.911718151686546 9.864736676635694 10.0 8.266808895579452 6.312365112846058 8.170744432274653 10.0 10.0 0.046010943420134814 0.008479640911012647 10.0 10.0 8.790692592635278 5.0005 8.646459821993913 10.0 0.0010 10.0 10.0 0.0010 0.0010 0.6795828421104113 3.8605901775819236 6.476206445428096 10.0 10.0 1.9746769978136414 
0.022055840890714024 2.652106643588776 0.0010 0.0010 0.04611423819141684 0.0010 3.681543112217152 0.9763956175416221 0.010361482089176734 8.32532693832187 4.60746051383403 9.512622222238463 5.0005 0.09046698034664935 5.0005 10.0 10.0 0.0010 8.867499102740581 9.933074697314122 5.000500000000001 5.116995908158687 6.868287547787843 5.0005 0.6506437051310119 9.423481662361402 10.0 9.913783602485516 9.705665819785304 5.000500000000001 1.4379386096984863 10.0 5.000500000000001 2.4299022956078624 4.7430979767326 8.34496149738641 3.437395422183667 5.0005 5.0005 5.763969107694784 9.97207903443454 1.0838741908691427 3.5113041422029525 10.0 5.0005 5.0005 6.818641077935355 2.5285737951005647 10.0 2.272851894519145 8.954481050924679 10.0 0.0010 0.0010 2.6775395528902957 5.0005 0.33180769137114563 7.4693777157476795 7.26807585805115 6.272555003529275 
0.0010 0.0010 0.0010 0.0010 0.0010 0.002583907394683959 0.0010 3.0196351395578658 0.0010 8.76442581871291 6.087638019496312 4.98495996535813 2.8486460674239877 9.966215154829978 10.0 10.0 10.0 1.745490313840568 10.0 10.0 5.184003560948018 10.0 4.83888633386627 1.4670777344679702 2.746431164081476 7.572018681687408 10.0 10.0 10.0 9.489040539342426 8.057535758839315 10.0 5.118368546239454 4.601673753740234 10.0 10.0 5.03226469794858 5.473025857445732 5.768252510710753 9.801603867420859 10.0 0.0010 0.0010 10.0 4.608382451095406 7.094784149344022 6.908611230405221 8.102849451191402 10.0 2.0203613764357886 10.0 10.0 0.0010 0.0010 0.0010 5.168851058899503 10.0 2.289910982584048 4.716013876341982 5.055684058980333 
0.0010 0.0010 0.0010 0.0010 0.012213840629795386 0.0010 0.0010 0.33360843462039375 0.0010 10.0 5.541041592378347 6.320251924300359 7.528463054045408 10.0 9.357569991368303 9.986309331427114 10.0 5.020996755524873 10.0 9.989725668937604 5.626811866440435 7.928298824024884 10.0 10.0 9.212546972178833 10.0 10.0 9.949184316591873 10.0 0.0010 4.650617089766559 10.0 5.074458457243324 10.0 9.437925776476618 10.0 4.45488655671498 9.397433549732197 5.807583062340878 10.0 9.9827679824962 0.0010 0.0010 10.0 9.895356914088982 10.0 10.0 10.0 6.176857652574157 0.22793603181703376 9.970476945428485 10.0 0.0010 0.0010 0.7057846049297152 6.539285706181457 4.956740895306708 10.0 10.0 4.72409859675837 
0.0033031385541283237 4.845731212660322 0.0010 0.0010277750506360128 0.0019171428096882422 0.0010 3.3065694438096163 0.8409372996945388 0.13995056248504262 5.75956760666282 5.334667949168608 5.387504487662012 3.610215820111904 7.156061086752768 5.0005 9.998690758942718 9.997948041271657 6.085712879967067 9.010380415624299 9.99860242204453 5.643796951139842 5.3155088381452655 4.802473030501906 4.066544597724442 9.983153591028396 10.0 9.999425995282635 9.997406157939473 9.999479438171727 2.733964774194268 5.13743027408552 10.0 5.000500000000001 4.617117586105704 9.921324620334302 9.997937229997417 4.36897006906527 5.0005 5.0005 5.01861470439349 9.998727404917659 0.002425262058288283 0.7967833915635278 10.0 9.844886897222159 6.223448985065838 6.760118768177522 9.969404456654372 5.663569844765425 0.06563495643673364 7.589616332356358 9.996102726047518 5.000500000000001 0.004877992937180517 0.008934844439261593 0.0010 5.0005 6.7561195422544 5.554085121303939 0.041756360516896324 
0.0010 9.777286068488353 0.13339943051014225 0.0010 0.0033075596582032257 0.1620007628433453 6.9364182482052135 0.5968376397631352 0.0010 2.4246525395816025 0.0010 7.085585559927097 0.0010 10.0 10.0 10.0 9.69608532401499 0.0010 10.0 10.0 5.408240640923817 10.0 4.953926895088053 10.0 1.7928392944731775 10.0 10.0 10.0 10.0 10.0 10.0 10.0 9.814026593509064 0.32863816834875603 10.0 10.0 4.774693477256429 10.0 0.9707057065835197 8.982955520387085 10.0 0.0010 0.0010 10.0 10.0 10.0 10.0 0.0010 10.0 0.0010 10.0 10.0 0.0010 0.4240398232028971 0.28126699248080156 10.0 0.0010 7.431546993047842 10.0 10.0 
0.10562737274515177 3.5977984400340928 0.004725217239300083 0.06903324536907343 0.012508032838076208 0.0010 0.7712804128798645 0.9379038408304909 0.13386026708437537 6.986591137467407 9.752727712926706 7.687283837516151 4.201603658483513 10.0 10.0 9.418988984238439 9.93055015284051 0.45174232203856857 9.579344349030086 10.0 4.40543623257147 8.116100832873538 3.3476801879868745 1.0060352221441697 2.2638508292895665 6.869192180665967 9.912473953722648 9.185383666691607 9.178218934953987 2.341370734739809 0.6470679601125715 9.446978252203781 5.535066799158047 9.579328780930197 6.711298422986829 9.166891931921729 5.185892271896481 9.851548511311279 9.364361483219993 5.768704716887373 9.96319261841753 0.06799388095598924 0.041555209990769004 9.990454699101752 3.977115754763833 4.32926056610039 3.9654788816843354 4.30019332913137 9.366421503294823 0.13725435432418687 10.0 9.77206207226929 2.117815478694199 0.0171325151578214 0.9208744385026337 1.9824335574974452 7.956392305602462 7.002755669852288 6.570656229307544 0.3117476036627611 
0.3626173247638744 0.0010 0.04903069420169948 0.013943938472071907 1.2584949039737283 0.0010 0.15697067291996114 10.0 0.02209355885933168 0.0010 0.0010 1.8199750363496725 7.375741157077792 0.0010 7.4898656913915085 3.8340717182291275 9.784475827644263 1.0026702704398862 8.662707398523423 9.582350352319013 2.274559188360179 2.8152618518557544 0.0010 0.0010 0.10882944819441587 8.83137209573948 7.851550798528136 9.764493816758513 8.98279814314324 10.0 10.0 5.979782342568116 0.1748389395403045 5.358784079498249 10.0 8.971356376529904 9.278873639677183 2.775380205834632 0.0010 0.19792619099605524 9.609442332627854 0.0010 0.6520804929732057 9.688615564938859 7.58947977912995 0.0010 10.0 0.0010 0.0010 10.0 0.0010 9.11489358205251 10.0 0.4893396591865503 0.0010 9.48141448392883 10.0 2.7868389927643875 0.0010 0.36336584106856185 
0.0010 0.7910941127903177 0.0010 0.0012494910843633446 0.0010 0.001232161580526631 0.9503650395012552 0.03346181492331812 0.03668564565953791 9.924148029659214 10.0 3.3406181841175715 10.0 9.516576615826635 10.0 9.998436684414642 9.988573076836028 5.079181366980757 9.99986858402669 9.999984179829015 10.0 9.995166424469904 8.72491495325438 9.980880263794127 9.962014438964161 10.0 10.0 10.0 9.991508746798239 0.0010 2.739413196781565 9.985865188776064 0.0017774280576148271 9.72180168516959 9.964209031244042 9.99647524728583 8.357636413974037 9.99531819767995 8.503173566390089 9.997522575307016 9.965639019748714 0.7192164337952408 0.0010 9.978102966309697 9.997133552968231 8.999000388414235 7.0925577431499605 10.0 9.984532621837857 0.23737777540050065 10.0 9.989976214766637 0.0010 0.922991133070472 0.0010 9.825781847557906 9.921621361113733 9.960906487757008 9.762632037735454 0.2809935115268525 
0.0010 0.0010 0.0010 0.0010 0.0010 0.0010 0.35487503709286505 0.0010 0.0010 10.0 8.45600506219937 3.7968921001137765 10.0 10.0 10.0 10.0 10.0 6.357502867339947 10.0 10.0 10.0 10.0 9.883419696945662 10.0 10.0 10.0 10.0 10.0 10.0 0.0010 1.258151422826062 10.0 0.0010 10.0 10.0 10.0 10.0 10.0 8.898705578495894 10.0 10.0 1.1662980638408653 0.0010 10.0 10.0 10.0 8.331087256953094 10.0 10.0 0.0010 10.0 9.997343949478743 0.0010 0.6722540880697553 0.0010 6.65409806455566 10.0 10.0 9.823275001414993 0.6267467899044824 
0.013597480370846543 0.06288954992517837 0.024717884218652692 0.0011586584199443969 0.0010183672543665838 0.0010 0.9218963523987943 0.0010 0.0010 9.969474416528325 9.147121755092044 6.748196143694706 4.7247463316955525 5.017570720603008 8.662391269529845 10.0 9.951230998604254 2.041304099135682 9.975407747491026 10.0 10.0 8.486570619988331 9.428769927433938 10.0 9.331560357398391 10.0 9.737884876893537 10.0 9.169234492548672 3.8824479480654874 5.488188278701295 10.0 2.6617576342517695 10.0 9.132432987661478 10.0 10.0 10.0 8.83271186411249 9.988679714479481 10.0 0.0010 0.0010 10.0 9.780537309686657 5.17340181326886 5.658899245604322 5.136257217196884 10.0 5.2883525637319035 10.0 10.0 1.307465429164116 1.0991237726353384 0.008513759150189912 2.781868088155049 4.805826131784351 7.9780868122744355 9.021795041852293 5.603542129842378 
0.024116530638985865 2.0743145639327762 0.041159205604233785 0.025236727087266653 0.0010 0.00509192833180999 0.8496131173549495 0.23319431076715183 0.06058091495101182 7.956783560125235 7.621405558198181 5.441684761384379 8.679232762315909 7.5679678993213475 9.322364235295957 9.874202505691219 9.964930706999978 4.772428893405982 9.277386669267534 9.969020424938629 9.319580470425551 8.405620348664032 8.597060198263465 6.022110215861719 8.183355446541592 9.93205281052434 9.975035269209132 9.803601933672615 9.890706784096416 2.5552529174974685 6.21532104240211 9.882681523226836 3.488328880166939 9.896621963502216 6.890990242229979 9.906569331545576 9.17237479692378 7.599285103204642 9.977364685126721 7.668676546184306 9.908562213128139 0.5805382314476851 0.0358520947837285 10.0 8.685117232758607 7.229433352375635 6.920096644826188 9.612315144551339 9.745150576416615 1.9599449923922045 9.914745161682543 9.813380263275208 1.0992492728031853 1.3127555818307932 0.0010 4.21209095374138 4.915091324774505 9.853244738411096 8.110048424307722 6.252336976030913 
0.05557301979921077 3.6920349882611516 0.061644322105272875 0.019630145096924505 0.0010 0.05539130182259525 0.46726748124923856 0.5170570869817805 0.0010 10.0 2.039278145101627 2.6704938713947852 1.7488046542662268 10.0 9.08728377949514 10.0 9.880700269237291 0.0010 10.0 10.0 4.545845480522106 10.0 10.0 10.0 4.723694523975347 10.0 10.0 10.0 10.0 3.9199005119388914 5.409318761578863 10.0 0.0010 5.358857520637484 10.0 10.0 4.895373020842214 10.0 4.257117892735879 7.2767052850303795 10.0 0.0010 0.0010 9.70278143362254 10.0 10.0 10.0 3.1127145369676015 10.0 0.20248962516653268 10.0 10.0 0.0010 0.0010 0.28205932894606023 2.5304678672092225 10.0 6.712275138129641 10.0 7.696130011542587 
0.04260932911366978 5.843830445633735 0.0010 0.009730098567918882 0.0030632779629355825 0.0010 5.751287432869966 0.07054179368761881 0.011914742446474752 6.009426671074312 10.0 10.0 4.743977986943331 3.69216752554427 4.563569770503832 10.0 9.904670369851818 0.3874052895231214 8.367998934517342 10.0 4.5376581475929 10.0 4.747838437024719 9.917530435618827 4.983490165991351 9.96322933312609 9.992641913045494 9.969528279706553 9.8449182432557 0.0010 6.386769900702911 10.0 6.239746573008642 4.557649230954856 5.0005 9.978865049294 4.1944975631804295 5.0005 5.852404165265735 10.0 9.99901794225067 0.075194126407325 0.8361126652224902 9.94660572700529 5.5426730512555515 5.222456820067494 9.527511544249373 9.50005 9.82601892927399 5.000500000000001 9.679729817012163 10.0 0.37198343338801587 0.003087077661079942 0.0010 6.808352814799387 4.463249925246912 2.891974997456499 10.0 4.783574527125246 
0.0010 0.3063452225433476 0.0010 0.0010 0.0010 0.0010370944824700068 0.16464906215767883 0.0010 0.0010 10.0 10.0 10.0 6.874055418964616 7.732781620005919 10.0 10.0 10.0 0.0010 10.0 10.0 10.0 10.0 9.843473528942708 8.73466304861525 10.0 10.0 10.0 10.0 10.0 2.4012053213289617 9.951197802673278 10.0 2.8363533873929514 10.0 9.840621647662312 9.620965457185775 10.0 10.0 9.430273952086633 10.0 9.848081792585008 0.008432859855376354 0.0010 9.996762146854094 10.0 9.891304033352316 9.52269996178298 9.499462095971516 10.0 0.8055336467287546 9.797468629895825 10.0 0.0010 0.0010 2.6270577841664773 0.253412647132055 6.678270825201801 8.50837907741848 10.0 5.656811729246014 
0.004854626926459994 9.873565059482004 0.08021695949956528 0.007005599587609566 0.018931405939507512 0.00218316291407367 0.0010 0.3735425327122967 0.0028520225470199606 0.025171761634841583 4.036551438565106 4.494156347822126 2.164846046145987 4.849179392479194 0.0010 9.89791782686606 9.88181734235355 1.2450659567071098 9.876246700079912 10.0 6.881108526366951 2.0426819870042054 3.4949734341644216 4.80223325133385 1.5156199267294255 6.703258874400422 10.0 9.968854535830282 10.0 9.861240771566218 0.6384349587573155 9.780854243892898 0.269083456575938 2.778554397880894 6.943233702874147 3.9604604682297992 0.0010 0.0010 2.8966261374154945 4.727902964405411 9.926068091085291 0.7544263058604482 0.0010 10.0 4.929394389784746 0.0010 9.81531952619302 10.0 9.623041859633043 2.088257559463887 9.979452460182626 9.879244743977408 0.7579298306147765 0.0010 6.516749457016161 10.0 5.945658053040282 8.39613604936787 0.0010 4.503575426239987 
0.050721719839479144 0.8597893553880452 0.001961162176972722 0.0012975403559664107 0.0014271396239532177 0.0030970506120243796 0.2956558884053754 0.16714034423910656 0.03310597644699255 8.866249135666418 7.308086292280646 4.986075927776785 7.790741904517754 9.714395531099083 8.40729340056133 9.963336576335658 9.978472532200248 1.2275603984722672 9.804695450680423 9.982875567286499 6.762197085491895 9.067909277179226 7.4522317146736565 6.33945900752612 6.619587171277247 7.995924990098931 9.947475879985237 9.928439027274399 9.969995657778172 4.92618716632203 4.772813075244708 9.724934992339882 3.2960782460089404 8.613746478314875 8.861027419560463 9.959598729258461 7.878457111586004 9.626749581681786 7.094268321546643 8.492389000577752 9.923953282524344 0.9854124300356849 0.01696989729185096 9.962719813632523 8.030999756028892 8.256986676639283 7.682027616734531 6.25130296686921 9.848478217585354 3.5639920771020526 9.812467212866462 9.99360281079951 0.9115083510857999 0.28073922397360396 1.3898134926143415 3.986503489870547 5.829966257620615 7.290291478215838 7.0940497559681335 4.95812230381751 
0.0010 0.0010 0.0010 0.0010 0.0010 0.0010 0.38009937550732575 0.0010 0.0010 10.0 10.0 4.361307769777464 10.0 10.0 10.0 10.0 9.912901228849368 0.1963039425189137 9.921929951813299 10.0 3.7329547395788056 4.3515682300595975 10.0 10.0 10.0 10.0 10.0 10.0 10.0 0.0010 2.2082917419144152 10.0 0.0010 10.0 6.829148870047097 10.0 3.208995230532598 10.0 10.0 10.0 10.0 1.2387795238575987 0.0010 9.988429228166808 10.0 10.0 10.0 10.0 10.0 0.0010 10.0 9.973091573743103 0.0010 0.17938578852219778 0.0010 0.5429084973853504 10.0 10.0 9.218937479118615 0.26056831469310193 
0.01496085528813551 0.8622957492070663 0.01929345109435059 0.007569783014019271 0.012730442676624452 0.00982063021225181 2.2131153676386868 3.552138695014937 0.15372361033037796 5.000500000000001 5.000500000000001 0.50095 5.000500000000001 3.5019872493457544 5.000500000000001 9.680720974104883 9.943838613434377 5.0005 9.418613191502388 9.671952639377103 3.961674143317877 5.000500000000001 5.0005 9.50005 5.000500000000001 10.0 9.999222556268487 5.000500000000001 9.996541379432442 3.101876216858902 8.273637378132435 9.551515057474559 3.7166404180368247 5.000500000000001 3.575845963579746 9.998154363182692 7.138510347434881 5.000500000000001 5.000500000000001 6.158237077924461 9.730378205647526 1.892834563673821 0.13678188280268982 9.975824906716168 5.000500000000001 5.0005 5.0005 5.000500000000001 9.271496444316567 5.000500000000001 8.908086199561373 9.808422641594724 0.7824727302079301 0.0010 1.1380375865702315 5.000500000000001 5.0005 5.000500000000001 9.875684314528854 5.0005 
0.5085831469455931 6.923383598953581 0.0010 0.0010 0.0020471514142868115 0.001455014056639848 6.405250490371815 1.1184890148287852 0.0010 5.682261451007999 0.0010 0.0010 0.5009499999999996 4.066438844813377 9.21773626655644 10.0 10.0 5.876942736072431 5.0005 9.503770635720098 2.704666878946492 5.0005 10.0 3.9394935284727852 8.815997389439406 9.96942057536494 9.498259806898705 9.532781553641119 9.461886103621515 4.004508750018349 0.0010 9.481278299197038 1.8773399308412992 4.054322470481639 10.0 10.0 3.3009320561806916 10.0 9.794967100820987 5.0005 9.512488436470791 0.50095 0.0010 10.0 5.000500000000001 5.0005 7.581473268132958 9.056344433843433 9.08706601690821 0.40557827928312506 9.442349316169373 9.511374125826338 0.027497647923438562 0.030453401925618157 0.3811224913753682 1.319241852093934 5.924032198708966 10.0 10.0 0.50095 
0.1323040212088519 0.0010 0.718320507291769 0.20483540507791786 0.3184139887374198 0.5442018206581762 0.0010 10.0 10.0 0.0010 10.0 10.0 10.0 10.0 0.0010 10.0 10.0 0.0010 10.0 10.0 0.0010 10.0 10.0 10.0 10.0 0.0010 10.0 9.116120642988635 10.0 0.0010 10.0 10.0 10.0 10.0 10.0 0.22195875580579028 10.0 10.0 4.728490565543805 10.0 0.0010 0.0010 0.0010 10.0 10.0 10.0 0.0010 10.0 10.0 10.0 0.0010 10.0 0.0010 10.0 10.0 10.0 0.0010 0.0010 10.0 10.0 
0.004582230739362675 0.38176283822059176 0.004597931886619196 0.0010 0.0011765777316234544 0.005886353415256231 0.7964215153680227 0.012109960975510314 0.013533800200957569 10.0 6.40032951533942 4.7521976388423335 5.290103229785718 7.85115790257831 8.523186297346589 9.687827456347083 9.852568382402652 1.7038116540785293 9.570237706665024 9.958953694371619 8.514742253732901 9.685115645016953 9.77269559280411 5.40258300504682 8.437238453766842 9.45989765532386 9.798702797383624 9.995335982588033 9.880662964062775 4.388332383079505 8.44445670372437 9.899073069837858 7.047620697984522 7.527548357275275 9.546978903710436 9.864556978533408 7.682075617304486 9.361846366104322 9.874775053511339 9.797485683509262 9.9063888710009 0.06622362436139553 0.16492907998938122 9.914386188809775 8.468495909097705 6.629891160710109 7.564266932473991 9.40643812259504 9.93005990503724 3.419526454483943 9.94405507537646 9.907071386531214 0.5257661565557163 0.08114210738861516 0.8652435990108268 1.4455559603168402 4.332636400041765 9.463208770849628 10.0 6.725166327100967 
0.002135782753869938 0.0010 0.012266700620628084 0.005905759119042512 0.0010 0.004248442261999745 1.3849928196271601 2.638236686538611 0.11716136411652057 10.0 7.649198438596113 0.47260082830087413 6.911442057054323 1.4127486648664211 4.836481902154465 9.786040064499074 9.960721935045813 0.797084207196949 10.0 9.858423897552722 4.623259787944618 2.796026874675608 4.85496573907199 10.0 10.0 9.740331003617305 10.0 9.753323852739452 10.0 2.9662271819360733 9.926357424683367 9.868318736604753 3.9330477459698443 10.0 5.3176010501248845 10.0 9.508131661737982 9.866950706357033 4.457027435356655 5.165919469208054 10.0 1.4950533032333795 0.05976293586810847 10.0 6.621561823805218 5.107565494435401 6.668077821878895 4.904267329747585 9.708035179413473 5.642344235569107 9.340337598726864 9.879509812168967 0.0010 0.036387482756176814 1.137760344373029 5.259716462501194 5.272097984227437 10.0 10.0 1.6801756547428832 
0.04061959920026394 2.024589977312142 0.01807185066518758 0.0014789485802160745 0.001622077543759193 0.004633516057288433 3.2125253243761542 0.5380812148654129 0.04146111316167125 7.661085213831692 4.230049838810173 4.810549508977636 2.716097043981055 8.699397062680841 8.014494860644175 9.997653111120147 9.72386064908468 4.625590969757763 8.639510333163555 9.999351162851099 7.914366634834174 6.753203941026799 7.770629913557545 4.241514015951401 6.056611756952772 8.310336135241908 9.91042334781084 9.775546228881897 9.838516853120094 3.8565605206485305 5.382364599437741 9.31595449864124 2.962807704330367 5.671577912821325 6.381659281392888 9.507916897088341 1.3127714987069266 9.34899977938165 4.8985735768363465 8.926000416513206 9.999884109724468 0.010460233778724026 0.0311062467132593 10.0 9.385967251586651 5.090309449303041 4.245374118970261 6.157032428703032 9.82367273633452 0.0236884468950632 9.43461419269193 9.97687148409048 0.09253123239829678 0.02979093697814436 1.3299281928496975 3.3371092466366976 8.676703958401127 6.240288885205245 7.122393845103929 5.864252720335998 
0.07612725302700016 4.5535942526018545 0.00334297388671734 0.0015052938441963387 0.027367119279044172 0.005319351193526419 4.700135763646997 0.9583391323559219 0.0010453127540560221 4.356799368312699 6.81654805318094 3.570221978798092 4.844555163060906 5.312736942544879 8.50075308870779 9.904768430224438 9.987337480635908 6.556402906643708 9.545004787545501 9.945337762273159 5.000500000000001 5.4369187482602825 9.694320583428194 5.000500000000001 8.398928844494744 8.313813784639265 9.977967837921666 9.981290967972093 9.945890062935941 5.0005 5.0005 9.949716364211236 8.280916542570253 6.180044916401508 6.642621962948223 9.399265309108639 5.608175814156499 5.697653741994214 6.990736131502441 5.48223937433007 9.97933751329934 4.844555163060906 1.1432885232908228 9.85261918212617 8.410752208810305 3.288571213847416 4.053555966623849 5.000500000000001 5.521832183736349 5.0005 7.385451250153714 9.979230247603438 1.6485162495952628 0.30656167612764706 0.06385764401987047 4.617183723061874 3.182049571383992 0.9499958385737829 5.000500000000001 6.176021203497838 
0.0010 0.0010 0.07866890623511025 0.0010 3.0016731230229206 0.022211806847366445 0.0010 10.0 0.0010 0.0010 2.7011197894277377 10.0 0.8946210452715739 0.0010 1.3973293712376833 3.9121933599042955 10.0 0.0010 9.867957627885287 6.429181093818541 9.36550513478241 0.0010 2.8290568655347608 0.0010 0.0010 10.0 7.27789699457237 10.0 10.0 10.0 10.0 9.491802422863486 0.23045597032392737 6.974232800760999 9.962163656417802 10.0 0.0010 10.0 2.660513618892176 0.0010 7.174603839265205 0.0010 2.682892299973418 10.0 9.788022892060066 0.0010 10.0 0.3805455670601312 2.390674170277984 10.0 3.970116868096979 9.651550252057266 10.0 1.2641964231217924 0.0010 10.0 9.989613981402961 0.0010 0.0010 0.0010 
0.0010 0.0010 0.0010 0.0010 0.0011512841718801406 0.0010 0.0010 0.0010 0.0012570771269500524 10.0 10.0 3.7629713029111374 10.0 10.0 10.0 10.0 10.0 4.882611636324361 10.0 10.0 10.0 10.0 10.0 5.330738269713278 7.819937436560183 10.0 10.0 10.0 10.0 1.5303183837886725 4.502747373495904 10.0 10.0 10.0 10.0 10.0 10.0 10.0 10.0 10.0 10.0 0.0010 0.0010 10.0 9.155715403015767 8.79033790078457 6.4693174068227295 6.934011989172468 9.932338402149457 4.180086446275019 10.0 10.0 0.0010 0.0010 1.6654448437349567 6.474064544011346 10.0 9.109008501646795 10.0 10.0 
5.936839108258257 9.777499359657721 0.0010 0.007575548300122252 0.0010 0.0010 0.0010 4.19319856804977 0.0010 0.0010 0.0010 3.327776817092567 2.910669216732078 0.9475214078364349 4.652446612588499 6.329114042570096 9.779938851736716 10.0 4.195223999681937 5.0005 2.558863255112148 3.9433067229071606 5.0005 8.665708844727837 0.0010 7.7584449277510625 4.990030310857276 1.26094082428195 3.4819948341931886 0.9011185279976637 1.9488939309126074 0.9700726545112728 8.832937890182743 0.0010 0.6660389775612261 5.0005 1.4628224870455702 0.23778970125191812 0.46718411993637066 0.0010 0.45616595877332156 5.720684466010112 10.0 4.99329965046365 3.230898698363716 0.0010 6.100495519951877 1.4168823815971656 2.1073074891594157 6.694341046657814 0.6871942913716431 5.0005 10.0 0.7319804886274353 8.039469363528472 3.077202817296465 4.119559575601106 0.0010 10.0 0.0010 
0.0010 0.0010 0.0010 0.0010 1.8654518649164245 0.0010 0.0010 10.0 0.0010 0.0010 8.507530290015511 10.0 7.101031660568523 0.8933665435557372 3.9252202927566704 7.4718969735987635 10.0 0.0010 10.0 7.526507889515154 10.0 1.2755716473826824 0.0010 0.0010 7.778951875118849 8.120256237985783 9.664167904730707 10.0 10.0 10.0 9.865118244905347 10.0 0.14683391003866095 8.644994725768472 10.0 10.0 8.967705140145359 10.0 0.03751319327466063 0.11247276838392739 9.261245379118478 0.0010 1.3540442646810613 10.0 10.0 0.6504319020695165 10.0 2.7013441680585837 0.45081547233501573 10.0 0.4814954154873645 10.0 10.0 2.600176387838924 2.6089269468205845 5.231125839734705 9.198027085644188 1.4645825255457363 0.0010 1.0963513053748313 
0.0010 0.0010 0.058107271962569165 0.0010 0.002357914786408623 0.0010 0.0010 0.23680390063431386 0.0010 8.941677191643269 10.0 5.485813413800237 3.4375266721060003 5.968525763059345 10.0 9.50005 9.784616525126328 0.0010 10.0 10.0 5.606814199461246 10.0 9.971714349121411 4.50055 5.661235918389813 10.0 10.0 10.0 10.0 6.206847989790752 4.795249441158998 10.0 4.731796399107296 10.0 10.0 10.0 10.0 10.0 10.0 9.018867042876591 10.0 0.0010 0.0010 10.0 5.294889371985659 5.688085617730037 1.9114296970264002 10.0 10.0 0.0010 10.0 10.0 0.0010 0.0010 0.21545358733310535 1.8309999742565242 2.721774284944967 5.483746412152704 3.5672257731499615 0.001000000000000334 
0.10022608296509629 0.0010 0.07742634839965033 0.0010750455320440583 0.0013958959801854158 0.0010 10.0 6.556604156789053 0.0010 0.001000000000000334 0.35518206602129254 0.0010 0.5367129376418225 10.0 10.0 9.031482934267508 10.0 0.0010 10.0 10.0 7.140105739503894 8.806799446023648 8.819462528838267 4.5632094049812215 0.35518206602129254 4.3162223583448265 9.977236955759176 10.0 9.895784326548553 1.900161425196278 9.54797764702737 8.749081327790037 8.854858168762734 0.001000000000000334 10.0 9.644203534888334 1.038188793054211 10.0 0.3620250691455773 10.0 10.0 0.36013040461175483 0.20300728764453088 10.0 5.445146535596202 0.0010 9.816529354706908 9.976453594898787 8.961127241079398 0.0010 6.974693738863048 8.947077838932682 5.705684231199852 0.0010 9.645817933978709 8.052068293222426 6.55035189060485 0.001000000000000334 10.0 10.0 
6.094608682361502 10.0 0.031612197709509876 0.012392890718303752 0.0010 0.011932506055877076 0.0010 5.324607901232289 0.010369082342559597 0.0010 0.0010 3.3210118377379843 10.0 0.0010 4.689234794575688 8.390662961711627 9.818247294438306 10.0 3.709126412150276 7.306272217733759 0.8293503894673036 0.0010 1.1925671913650047 7.841625549908205 7.440486950899478 4.978485722917266 3.7000330935452785 3.636646658835886 5.539794698676903 0.0010 0.0010 2.8676104998365224 3.0361750753363355 0.9217587933221234 5.4200683749645675 4.817111786349163 3.779839979498214 1.6874136650900655 7.49472667040573 4.207599871069836 3.8495218080021756 6.300626746714022 8.681076123978643 4.628689322751583 3.196150771970477 4.327982324854469 9.80166723687067 10.0 3.7595440033082657 3.1526267372057237 3.936057520363362 3.6987349645313037 6.607515297189618 0.0010 4.217565145670653 5.777214252052592 10.0 3.752811808067258 10.0 5.5574510342679275 
0.0013875987666478753 1.643590300646491 0.004645555802202696 0.0019370925008342897 0.0013401202659330215 0.002101029159667648 0.3384532175624394 0.0022423694052161906 0.012826532793654942 9.103785674315839 8.434181884467431 6.455410779219661 8.444714450568885 9.477563599194998 9.88688270369228 9.999980033318788 9.904563619788355 1.3857856292073913 9.90233434767077 9.99959880913036 5.543563728830914 7.464851506225612 9.596257262927425 9.699894176124037 9.29487279260875 9.200622530877258 9.99951788404803 10.0 9.560877593783683 0.561773418935519 0.7960925230761671 9.896524539529835 0.7061272073912495 8.170838221931836 6.80513435943856 9.936886748541637 5.014455981647852 9.761908493880307 9.948776849989514 8.850563607176248 9.964699664305682 0.6410297917144647 0.6109112067270654 9.970425100752172 9.271241580963718 7.212917209654937 7.523895340933389 8.415253744721719 9.999202537809134 0.7061272073912495 9.896771240355584 9.96570877939003 0.4311088342888156 0.001260747537316644 1.0356073773924084 1.6469536639622522 8.492442770655177 9.964651465639038 7.684388459058654 1.9490926091957728 
0.0010 10.0 0.0010 0.0010 0.0010 0.0010 8.575783805743203 8.11851351216236 0.0010 0.0010 2.113302460755172 5.361589414189795 0.0010 2.65899175005977 10.0 10.0 10.0 6.356133902430677 0.0010 10.0 0.0010 0.7788102094723538 10.0 0.3385680565226381 10.0 9.249569026141874 10.0 10.0 10.0 7.93145940850925 3.6206318481870907 10.0 0.0010 0.0010 3.5589063871493125 3.2960103040186564 0.0010 10.0 1.1921602477457727 5.101028524830149 10.0 0.0010 0.0010 10.0 2.7945168226465533 0.0010 7.079807668684868 10.0 1.4965988696093433 1.6792780681517105 10.0 10.0 0.0010 0.7394998656080046 0.0010 0.0010 2.880024001879786 9.64682637579762 1.6421156810032098 5.771523492678 
1.407857073288599 3.607594577205883 0.0010982911263892777 0.017986464970908164 0.0010475734632738557 0.0010 5.0005 5.0005 0.0028163195845483944 5.000500000000001 5.000500000000001 5.0005 5.000500000000001 9.911579039060838 4.805368136504274 9.604131402802972 9.711870721781311 5.0005 5.0005 5.000500000000001 5.000500000000001 5.000500000000001 4.156355643747792 5.413335519831844 5.000500000000001 5.000500000000001 10.0 9.99902305556703 9.258825410958895 5.0005 5.000500000000001 10.0 5.0005 5.000500000000001 5.000500000000001 10.0 10.0 9.91873839886099 5.000500000000001 5.000500000000001 10.0 5.0005 5.0005 9.991042214337678 5.000500000000001 5.0005 5.480771545512898 5.0005 5.000500000000001 5.0005 10.0 10.0 5.0005 5.0005 5.0005 5.0005 5.0005 4.591471951586538 5.000500000000001 5.0005 
0.0010 0.0010 0.0010 0.0010 0.0010 0.0010 0.0010 0.9425839041053949 0.009964290407890269 9.926872545753005 5.607173008921002 5.975246661298245 6.52427522453184 5.000500000000001 5.705609794795459 9.838704840718355 9.985703465969126 0.0010 9.775069315306064 10.0 8.393945730149053 9.817932227883627 3.966331332139551 3.942088107831624 9.248541431915326 10.0 10.0 9.948876645012215 9.913238088738781 0.4997713616115389 7.72481268680822 10.0 3.6891063974707032 9.552254315282216 10.0 9.87371517186447 6.390953723359842 10.0 10.0 8.278263340661226 9.793746182191793 0.17217340020992378 0.0010 10.0 5.890143344174796 7.703638465007399 2.4553059089357725 3.8928124259250185 9.94973959868933 7.243712125230566 9.612603215157986 10.0 4.504892743391909 0.027423418520152953 0.12727875724025783 4.110856655825203 5.1931633891263935 6.125239453972183 9.71943508216845 2.432301808599175 
0.00641198665954721 2.170223366180189 0.005157274335039458 0.004381226142705648 0.02246702190689916 0.002357589906474806 0.20595068189188376 1.7936471114500432 0.04858509947654427 9.358030884618897 10.0 3.2226983705040824 4.807906884883831 4.1928282489822015 4.1928282489822015 9.952521557026264 9.860220973910906 0.6053307973784667 10.0 9.961932194331204 1.864414226674588 2.3864676999197028 3.2547743374196934 8.086170772790688 7.489805619409531 9.303586424543552 9.94110456644806 9.766750226975716 9.981236798893134 3.1506523966905746 6.102677911579768 9.93825470919903 0.44155999793541395 9.32407694433368 5.094424490726044 8.992744141836736 9.911991450391172 9.829999100870332 4.452463851965167 4.085422035632574 9.984416896429968 1.7486487487799143 0.05425171867635872 9.971502336997611 5.648954415581116 9.595570236852176 8.739236379603364 7.261562026144223 9.275584005748906 9.484790887336148 9.076042302016969 9.975563344239609 0.9621216739070018 0.13845526232386857 0.8515822279657443 5.192728248982202 4.71725522806767 9.93192154316716 9.987096612226525 1.4972355424884212 
0.024703241685384198 10.0 0.007358636911695773 0.042231392017912185 0.016045693610537662 0.0010 5.534847934464153 0.9311768605242002 0.0010 0.15169918841098884 0.23405557457443216 1.225382760563349 1.036363449419456 6.903211859002437 10.0 10.0 9.439462516082111 2.51180488378777 1.2304048320461671 9.96930769635306 3.6758952748772487 0.5520785280247296 7.324810101039117 0.001000000000000334 7.424198590455407 9.581022404855753 9.943726703011697 9.709578008884268 9.935369794862373 8.27469450750223 0.6464484063577105 9.85982594514298 0.001000000000000334 0.001000000000000334 6.676863858586267 9.818052455692314 3.9120103536783346 8.270387730693201 4.926619702930134 0.001000000000000334 9.99077677033596 0.6790054002863093 0.0010 10.0 5.7977619879759335 0.001000000000000334 6.9625309086547205 4.8099322109096585 9.392503959361672 0.8182097098994848 8.392654356172864 10.0 2.3697503377292763 0.0010 0.779179727725428 0.0010 10.0 10.0 4.569104855201569 1.7047215276191645 
0.0022501490850213245 1.5026590414527794 0.0021776329925319964 0.0011167919536126893 0.0010 0.0040347108756711636 6.325977654310456 1.0728169561397325 0.1838073838889523 8.871038679143332 4.380602051518694 2.9665332766437826 10.0 2.687511500911808 9.771263134889894 9.20287717118706 9.433071080290615 5.943038975582909 4.077454338616922 4.099383866913114 6.256837622480964 10.0 7.924407464595414 4.877914993729315 9.518609757974298 9.72051971409732 9.997126936846923 9.929497740585425 9.938129852448743 0.5864330325662472 9.392929025655611 9.93579703686399 0.0010 4.517830464650262 3.7612326101337805 9.677119915912842 2.4718350345091458 3.3856686123665156 3.4731956631970053 4.078520817245964 9.997436355234475 5.922861326087588 5.11605943530866 3.952924619379684 10.0 3.597541546243047 4.316393884199643 5.1077918234637085 9.86682365490554 8.08311497570475 9.837704566961516 9.944288121210228 2.74469499070938 6.1185727132125844 6.5963266053492795 9.213059020818855 0.8498302300139486 9.265568535749962 3.9146018535969533 0.7134409497808754 
0.0010 0.0010 0.025454217247719946 0.0010 0.0010 0.0010 2.9053821419933157 9.643911880638488 0.267601638850749 8.567670688140248 2.668367240914795 0.0010 4.463796855232825 8.73515577450067 3.2235870692680613 10.0 10.0 8.838672086249975 3.4241360857183247 10.0 9.607731383938058 9.34499914157186 8.070965017579486 9.730425567694722 0.35708811936151186 10.0 10.0 10.0 10.0 0.16242490251400676 3.425085207162611 9.633641935236472 10.0 2.163344255214321 0.5181050279993329 6.739973740018993 3.330021064605864 10.0 6.798205041951905 9.32751894812531 10.0 0.02176024064576451 0.1369250266246972 10.0 1.3781977984077987 2.6494118001897573 10.0 1.0957333369209215 0.35708811936151186 6.5090054548912635 3.2613931007911074 10.0 0.9100234675301327 0.02570075006082635 8.3074638554718 0.0010 0.0010 6.855827388595054 1.2484364840871138 10.0 
0.0010 3.3463740271725024 0.0010 0.0010 0.0010 0.00479972933265025 0.0010 0.0010 0.0010 10.0 10.0 4.977503600961882 4.284461548672873 10.0 10.0 10.0 9.715556666197072 0.0010 10.0 10.0 10.0 10.0 10.0 10.0 10.0 9.674511949915724 10.0 10.0 10.0 0.0010 1.3626012342531721 10.0 0.0010 10.0 8.892695899596447 9.768272279083533 5.661983080652699 10.0 10.0 10.0 10.0 0.5969572465079555 0.0010 9.761764250330026 4.3766937607163 10.0 8.405781167456503 10.0 10.0 0.0010 10.0 10.0 0.0010 0.0010 3.113345256184585 3.5967680672685614 10.0 10.0 10.0 6.131968993804867 
0.019514663960194346 2.6251767377802278 0.001000391280577909 0.005416606000872849 0.08523129197698522 0.00223242913644913 0.0010 1.4668788994501953 0.002877874001563348 8.62866538610327 0.31011929216183454 8.916641940711925 7.5621560445680185 0.8561217779957504 0.8561217779957504 10.0 10.0 10.0 9.78053419178967 9.935370596756341 6.823320627731241 0.017671788472485517 0.8561217779957504 0.8561217779957504 10.0 10.0 9.992697190511613 9.916916587462808 9.949202163664225 1.4566746424329056 0.19387152311223899 9.999923090856333 2.180609221201828 1.1289615738544416 3.4649865638361588 9.919419796467208 4.217559178168258 8.91832718064594 3.9779306091403797 0.045312241728797886 9.936292561626463 0.001419937421963469 0.5915501444226974 9.588234955223216 2.4433618677684086 0.0010 0.8561217779957504 7.112256131696949 9.99889632298709 5.225729290154658 8.93789855774087 9.891231123983225 9.14487822200425 0.10300498133014982 0.0010 0.0010 9.191845568799101 6.470639268429087 0.0010 0.0010 
0.50095 9.796106716414373 0.10463155002182303 0.0023126814093000106 0.16488999449081063 0.0010694735897681855 8.483270064033317 0.4513381898290246 0.00791984706971463 0.0010 2.7927526745928137 3.201656634561352 4.184891663797228 4.326296407251023 6.4685546728367935 9.204872319559376 9.973253735589864 6.864318637457044 2.5433603280390966 9.361611324949468 4.4306043710903 1.0400716922517477 9.12192236490992 2.761875144027925 8.178204869243205 9.732571365774726 9.50005 9.50005 10.0 7.998555652020096 7.6164663883205534 8.970718822792714 1.083693161907714 0.0010 5.981669110673673 9.789935946741513 2.1668898002052095 9.538921221249376 7.590717122481005 5.011459767194956 9.557903716315774 0.5012298052586557 0.03115098628982127 9.538897560251584 7.346062386156582 5.192244227438587 9.795524484985606 9.663300991935932 7.714129064605057 4.8481347725602815 8.981570867113323 9.970169227768046 0.0010 0.50095 1.5377672234030815 4.408872734729369 7.394128337745365 4.66468214992104 10.0 2.2613824369198463 
0.0010 0.0010 0.0010 0.0010 0.0010 0.0010 0.0010 0.0010 0.0010 10.0 10.0 0.0010 10.0 10.0 10.0 10.0 10.0 5.88988371766994 10.0 10.0 10.0 10.0 10.0 10.0 10.0 10.0 10.0 10.0 10.0 0.0010 10.0 10.0 10.0 10.0 10.0 10.0 10.0 10.0 10.0 10.0 10.0 8.784925110628812 0.0010 10.0 10.0 10.0 8.108880781687484 10.0 10.0 6.877958369676005 10.0 10.0 0.0010 6.670103056110651 9.679917826638997 10.0 10.0 10.0 10.0 10.0 
0.0010 4.707123774365885 0.013574788959318603 0.014772036929650957 0.06869444144878396 0.0024208256061587757 3.3478812386707846 4.373134490423933 0.044243325505064185 4.9917466586328905 5.041341886420563 2.3815922291900598 4.181611774871908 8.311790658978415 8.961125105739544 9.360218436597464 9.82589764157969 5.019609613880017 8.0224855297695 9.515206165555297 9.152612320497825 8.075452270747663 7.285446475280048 6.7006053856382355 7.190708144367175 10.0 9.771285402519627 9.19038497676136 9.868615389493122 5.429325750814308 4.40296723729925 9.404195023147533 2.9573270994459957 4.808669891191507 5.04809967637377 9.336777241806928 5.01921352714609 8.18462478715762 6.436338499618581 4.993589203438645 9.869282489514243 0.6340097227203653 0.4562963824171921 9.758966122945907 5.701563610990017 4.065068228683678 5.76548411295675 5.183499985111544 5.180766923818346 1.8717472265784147 9.275407179095744 9.795162975886383 0.0010 0.47719484021411307 2.434791691303767 5.298422286823288 7.583140263672521 4.978661102618843 5.852633811954094 7.686473106609238 
0.002335733960387226 0.462015856247608 0.0033772519647259774 0.0032015252638486636 0.007022147394714934 0.0010 1.1304993264381342 0.007312320371965386 0.0010 9.93545589170007 8.384087653864523 3.698223010520536 8.741813200061154 9.87502760663742 8.248111912408765 9.968531360574929 10.0 0.5904527225866469 9.944739570146336 10.0 9.861033222481556 9.483882248495378 10.0 9.917733061513365 7.794026144439199 9.748167096206366 10.0 9.811052266611238 10.0 1.3589456062255278 2.9521828658902054 9.635919362068606 0.3128626417552394 7.2899546432327815 5.795106353965616 9.977702154443854 8.600587737908551 9.995044426971686 8.824052790952596 7.80252923897449 10.0 0.799516927187873 0.003303361396806253 10.0 9.821980543987797 4.993855516476182 4.804762065624987 9.925285339606752 9.880409591575374 0.0010 10.0 9.834439154838442 0.0010 0.0010 0.5768556383866974 0.5921833055673644 9.413373664162243 8.830885729623411 9.97628031005019 1.585751874281737 
0.7980531876327462 8.65939036963689 0.002696554144199407 0.0036072624390003564 0.0040030423544850785 0.001159876093860006 8.002117404366043 1.1788218468475817 0.0020279168537456604 3.935978351896429 0.5974433167856146 0.50095 0.0010 2.761942833244795 8.960229794817089 9.736278182782385 9.96759770481712 6.409063491619022 4.056061968784114 9.269899220119527 3.175077986324016 3.7451300639980216 9.753660366881217 1.7735842450556452 10.0 10.0 9.206320999050842 9.397714477718134 9.635082440800726 3.441491970943059 0.9592304308735419 9.233558443231935 2.7062416727308083 1.910690916458078 9.76352200862626 9.987856385729026 0.9858147679340412 9.60142672254607 10.0 4.241854260841635 9.242936356414083 0.6998599040413158 0.0807867694866269 9.959378609276142 2.9806897156002803 4.513603404202799 6.893737499230138 8.316892630970475 10.0 0.459491378121142 9.72334417894426 9.239220303908546 0.25502150435649107 0.11672622483338256 0.2805284299985559 0.3913678617005857 4.153518099597294 8.172717032888336 9.615646506322255 1.6691635834967324 
0.0010 0.0010 0.0010 0.0010 0.0010 0.0010 0.0010 0.0010 0.0010 10.0 10.0 10.0 10.0 10.0 10.0 10.0 10.0 0.0010 10.0 10.0 10.0 10.0 10.0 10.0 10.0 10.0 10.0 10.0 10.0 10.0 10.0 10.0 10.0 10.0 10.0 10.0 10.0 10.0 10.0 10.0 10.0 0.370401041618618 0.0010 10.0 10.0 10.0 10.0 10.0 10.0 10.0 10.0 10.0 0.0010 0.0010 0.0010 0.0010 0.0010 10.0 10.0 0.0010 
0.13237537162674204 0.4182994118266419 0.0010 0.0010 0.0010 0.0010 0.0010 0.0010 0.0053349162000302305 9.624678954986196 4.965669691085501 2.6299285341441614 10.0 10.0 10.0 10.0 9.940965636844433 7.313146332579205 10.0 10.0 10.0 10.0 10.0 10.0 10.0 10.0 9.880422332771099 9.560987724475499 10.0 0.0010 10.0 10.0 10.0 9.823881258587988 10.0 10.0 10.0 10.0 10.0 10.0 9.953426812654232 0.0010 0.0010 10.0 10.0 9.147329374956373 5.314039014391099 10.0 10.0 1.117510064232131 10.0 9.989691119117754 0.0010 0.0010 0.0010 2.6954645857208916 0.0010 9.962213636895761 10.0 9.11675409699355 
0.039169852203037925 0.039169852203037925 0.0010 0.0010 0.0010 0.001753152133523797 0.0010 1.475287155625284 0.0010 10.0 4.50055 5.2898853617615575 4.30286474242702 3.5973835461978148 2.841971192669235 10.0 10.0 0.039169852203037925 9.961830147796961 9.960312148740318 2.227248898702827 8.526145710914736 3.057116596861264 4.585146213386339 9.961830147796961 3.139461401858275 9.961830147796961 9.961830147796961 9.961830147796961 5.500450000000001 3.714550770870434 9.961830147796961 0.028129017064238093 4.50055 9.961830147796961 9.961830147796961 9.003970007857303 9.961830147796961 3.5712985357709846 9.961830147796961 9.961830147796961 0.039169852203037925 0.039169852203037925 10.0 3.9722670233726634 7.536277653458708 7.408255835929535 3.140433040679218 8.3150767077471 0.28087241553425457 9.86200316068012 9.961830147796961 5.903570347116112 2.6754280539425634 2.925550826748089 4.843398487427162 0.21464636574206086 10.0 4.943004586028825 1.6755280539425632 
0.0010 7.172675130822542 0.0010 0.0010 0.0010 0.0010 7.143155933324284 0.9399906907397808 0.007720304598344163 10.0 3.816465674711071 3.9937944839316173 5.140039905042931 5.143578621881858 10.0 8.361817038135387 10.0 1.3571331860448597 4.441847940529746 9.922941372301539 9.303459851897616 4.844967354832966 9.071147554023229 5.579621854780184 5.080007702149105 4.606465764283366 10.0 10.0 9.09798982270788 6.367646327183304 6.581461570817723 10.0 1.0857859742011602 1.9206022666933675 9.541107680867109 10.0 4.534014277394454 7.530060189994014 4.184746352628239 4.880531970812446 10.0 0.0010 0.5250425818797346 10.0 6.539741557787817 4.368224092697591 7.668288076545858 2.2663084587853977 6.477077861849233 6.419114459350453 8.669587871945543 10.0 0.0010 0.7517592887407175 0.0010 5.30092819551439 9.983345574440463 2.880531430482587 9.775013346705528 7.132739717861748 
0.03180395429952845 0.3173872920407769 0.048359965388182616 0.0010 0.004556280264986581 0.0010 0.6519060973944024 0.10330261667128116 0.040162637847738374 9.373392791504209 7.9117736070355384 5.183173787809887 5.999672138903186 7.202439740533747 9.749074985992547 10.0 9.808919122132833 2.638413415575072 9.993613797483949 10.0 8.521519617945538 10.0 9.268166510795826 7.9620463776947865 9.659172149267249 9.976413401122725 9.969154078703044 9.878071030731089 9.87952962004203 0.9527911607557575 5.198057557904917 9.940620088221628 0.7866587087812116 7.55044259886607 9.72890305807383 10.0 7.493247770887715 10.0 9.346080942220256 6.698352794224638 9.970502932074808 0.46444148508227445 0.4165503439545593 9.999362539600332 9.877500914531833 8.10590971762456 6.105231975074114 9.450333103736048 9.938137090720138 1.2534345423426263 9.626217378672468 9.934313200282768 0.39388793857350146 0.327003393274959 0.7117900759047747 4.622246877452746 8.880157309750498 7.6831856795337 8.521602563943242 1.4132541691543774 
0.0018279898286137194 0.47123298061193425 0.0027699264916872073 0.0010 0.012246499492279716 0.0019498336817895198 0.8657968273515038 0.0010 0.0010 10.0 6.569993533996143 8.70598072583 8.954231416281743 4.952912185907863 4.603659540621338 9.966134618253959 9.979648582595956 0.2079448491242879 9.998990581597479 9.972337982039486 9.237682244767765 8.823407183889307 10.0 5.018512158453408 5.6895266310233765 10.0 9.877071381062278 10.0 10.0 4.347253146640952 1.563025804143892 9.985722968721259 0.9838661736201079 6.451325417122864 7.735557257181996 9.898760011747632 4.67734589777215 7.700766456150959 5.442640559279117 8.938175752051546 9.997757940739543 0.4119448536060276 0.8895966242747387 9.98542872540949 3.6763183279473894 6.1667381733155615 8.603486793852326 5.518779136916737 9.527023115670529 0.6291938383617579 10.0 9.988633838304567 0.0010 0.0010 0.0010 5.469857106996799 0.029272916126076298 10.0 9.87693811470875 2.7013816092493106 
0.0010 2.015770738117416 0.006696368845090593 0.0010 0.0010 0.0010 0.0010 0.9154719377788219 0.0010 0.0010 10.0 10.0 10.0 0.0010 3.5005348899335744 8.904657186320573 9.858695490826296 7.891082214170117 2.4524467051403374 9.987958696652337 1.0010442419067742 0.6976712797194713 7.896913359297176 0.0010 10.0 10.0 10.0 10.0 9.932024049691641 0.0010 0.0010 10.0 3.5182138590052645 10.0 8.335645997154474 10.0 10.0 10.0 10.0 8.713815959896648 9.603324708738871 0.0010 0.0010 9.950607020229741 0.0010 0.0010 6.811021938131208 5.588862706529918 3.474222807532219 0.0010 3.355171039904751 10.0 6.263817549294296 0.0010 7.295797786162829 0.0010 8.411817702063802 10.0 1.5989664684903904 3.429728025124382 
0.0010 0.04134937934493145 0.0010 0.0010 0.033924225685233636 0.0011062920883154912 0.051278795452296855 1.2612369295573636 0.001428147228907356 9.8514489567967 4.849437083837486 5.518023512354882 3.1070441057143876 3.14469211067179 4.972513993938754 10.0 9.99876551143434 4.970622115520424 10.0 9.994522383612798 8.253743059312649 5.0005 5.0005 5.0005 10.0 9.979979662528745 10.0 10.0 10.0 5.076284555498061 0.566959774593089 9.998495921403151 4.696772302301552 2.1884936315488694 7.657445143213762 10.0 9.817230998502643 9.915823294799187 6.185812160568737 5.189384287581228 10.0 0.0010 0.0010 9.986352395069447 4.0582280171503164 10.0 0.0010 5.641527923684239 9.991307542036845 2.1734900187300514 9.898022737706512 9.859556772019102 5.000500000000001 0.014603425365142642 0.08427975980787694 0.25829987402246957 5.285475516851147 8.631738326927291 6.077233257757683 0.0010 
0.14856358115722923 5.0005 0.004501124834859054 0.002346863882315836 0.0010 0.0011637321369203704 4.623477146368696 2.2025634941854166 0.0010 6.599412395176589 5.0005 1.27810294500983 5.528120490456413 9.094398239512609 9.589092913008336 9.958195844826987 9.924584668538083 9.147630765534155 8.650959035562849 9.998007830541729 6.656505824628255 6.709844083482071 9.451120575813995 5.533578995748051 6.532212482680244 9.350250710337157 9.59177335964274 7.317878181972129 10.0 4.984964802707813 5.0005 10.0 9.144160533756615 5.0005 7.677876543609715 7.677876543609715 5.000500000000001 9.222809823944722 7.677876543609715 7.9155910112186 10.0 0.3161341893323343 0.4187035089456945 9.433559317286363 9.22646572744151 7.376490253861606 5.66516723589112 9.494726533915122 7.677876543609715 3.018374341739988 7.677876543609715 10.0 0.007658921240787505 0.38953209189937377 2.213479314312784 1.7039115337794888 5.0005 9.22956837714485 7.531837346575102 5.920315010044235 
0.01227355528084464 0.3497314697191128 0.002037167126846309 0.001799565741148197 0.002045577959662067 0.001703141634100056 0.3379941889494701 0.11112659869032007 0.008034195576427126 9.71357109275622 8.340055013125715 8.046420005568027 6.405532464091592 7.9150667401104 9.039771327520967 9.943896388321496 9.978800743933247 1.0104040011281104 9.882148355865016 9.98474834657318 9.265989754106437 9.195306298416654 9.596457301161491 7.782903205948394 9.212328668447578 9.953278066592038 9.958760130327851 9.947429752287695 9.970131724946718 2.9541823568082703 4.571007590527229 9.97505867893838 0.7621178405542185 9.75363167841385 8.00179071187014 9.99234207708245 8.400618168495994 9.612692084413464 8.879468178884734 8.01319679322939 9.97647727266184 0.13394479845809948 0.0583206857615675 9.938386804031591 7.926632116600576 8.231636081108409 6.925774021868685 9.332844838405665 9.899931269845853 1.1833236663022173 9.737273557489162 9.994851204121323 0.0965140974509944 0.20475097763937394 0.6316687202562841 1.1007470313743757 6.579124450538601 9.84151665364696 9.871497978949488 1.9743553668957974 
0.0010 0.0010 0.0010 0.0010 0.0010061148073644008 0.0010 0.0010 0.20874216613397056 0.001265305232164303 8.817082696564416 4.543719999064335 2.5529913908022976 6.3795722072892165 8.509056557032308 9.96229053078205 9.823566655984758 9.999319045060517 0.0010 9.15486845395953 10.0 3.733000548058848 10.0 9.333096528571366 10.0 6.101465767684179 8.93044995292118 10.0 10.0 10.0 0.0010 3.0282829745866975 10.0 1.1588694539500723 7.696905796774271 8.674705512167474 10.0 8.104785268251186 10.0 7.132234362916882 8.668793089794208 10.0 0.0010 0.0010 9.820910937735494 5.6215724684583135 4.720216754397363 2.847421482922255 7.911268637159612 10.0 0.0010 10.0 10.0 0.0010 0.4816879948650488 0.03018827154413417 0.0010 7.916976632620187 3.8125310505480483 9.955856234706756 0.0010 
0.43471916369519414 10.0 0.002314519545866824 0.0010 0.01742345378276143 0.01168837576826375 8.4959532452114 3.9339892438746276 0.2465084641603412 0.0010 1.7333282174427156 0.0010 2.1841916539896484 3.4594709287071534 6.441335632403159 9.461990808513049 9.903045792274767 10.0 3.0449330795840015 9.75206683594797 2.360685572595518 0.992721046778553 6.051172190244438 2.8783872124412904 3.2422292007175155 10.0 9.557822695363278 8.751828723738479 9.776450081452284 4.1030838621071934 5.461826369969312 9.535181286199897 4.018578154598956 1.2323697489406626 7.9510977479254406 7.79245043667175 0.0010 9.77034911236736 9.16108663268949 2.5612834795029342 9.566492734055448 0.0010 0.275281417415696 9.847322786242104 3.2935040515684078 3.011219908349995 7.603896051709312 5.130385214124219 5.582040430667012 3.9473902400734375 7.517873154376735 9.73468009717494 1.2322308774625963 0.7320715943537037 2.076263187518354 3.999673877003651 10.0 8.917179644706678 6.5178446510992565 3.7909059439839705 
0.12667057112945562 0.0010 0.08108070117653385 0.0030682912858467346 0.002752978786674805 0.0010 10.0 6.65334327817278 0.004681488758769401 0.0010 0.8359971521176348 0.0010 1.3418488564951527 10.0 10.0 9.062386242400217 9.086552281851136 0.0010 9.688434413807403 10.0 7.470891657238902 8.953223779486024 8.95247352254284 2.80900825694596 0.8359971521176348 4.042003873171399 9.90730678600675 10.0 9.907581688737773 1.2493109275951078 10.0 8.748247158966162 8.758523449200645 0.2590127537856741 10.0 9.687303158114581 1.3184765239590899 10.0 0.8359971521176348 10.0 10.0 0.4847612268294633 0.16521459420932055 10.0 4.955738203731544 0.0010 9.74161008082016 9.882123879762498 9.074802725165362 0.0010 6.193730814749893 8.882371090232102 5.350628179528387 0.0010 9.165002847882366 7.901967048345065 6.734539136081112 0.0010 10.0 10.0 
0.026319897725761317 0.2732210191897369 0.00686902472451363 0.0025755729459209127 0.002022322834317 0.0068067924971514406 0.593862003833287 0.023176867009410726 0.0017538939159771798 9.066368408381772 9.786523750368495 9.190652575514234 5.595460901221122 9.569693434875091 7.976529803403267 9.996792332674593 9.928893591180035 0.7301789607217631 10.0 10.0 8.482678015145085 9.73899601420066 9.83190121660332 4.885819236308035 10.0 9.903701291109869 9.981682605629544 10.0 9.9862869037291 5.820301876867102 8.021106820764437 9.997378605548356 3.391061594067816 9.466789433435913 10.0 9.93563303876857 10.0 8.321908944102702 10.0 9.529525911104539 9.995591410380992 0.30441432708809046 0.50095 9.95577194534754 6.705722290099585 6.45138546182765 7.907244903195936 8.876284546478125 9.921217109725799 2.1607259384335507 10.0 9.996972587236712 0.002975132889598054 0.15462198350540177 2.5626266161669164 2.3677691919120805 4.72297384199663 5.887132326824165 6.91246893360467 2.0748564677230945 
0.458523772547691 4.2150596610985085 0.0010 0.0010 0.0010 0.006839666356557772 0.0010 9.056059160050284 2.3267882364200565 0.0010 10.0 1.1122684574438761 0.48440422147746676 5.925589179011457 10.0 8.912047714032667 10.0 8.470282758878867 2.0554755299055385 5.477002271632307 10.0 10.0 10.0 10.0 10.0 4.38473062025932 9.738541005727036 7.817403239305206 0.8377920146742452 0.0010 3.202512091548348 7.900679798182194 0.0010 2.221949457823492 0.0010 8.922288089560343 0.0010 10.0 4.398910698578684 10.0 6.618436511857826 2.983532873084098 0.0010 7.7787833069838515 10.0 4.1002227721038045 0.0010 10.0 1.0446619164300637 0.0010 10.0 9.587178645791724 10.0 0.0010 0.0010 10.0 0.0010 10.0 0.6162111237804793 7.460316689093134 
0.0637108626658303 1.1494587168959274 0.03000070372587184 0.0010 0.0039042587682029933 0.011283707069883762 1.2892640599795087 0.18141586143676902 0.06773873978770466 9.740842908314422 6.518201530836061 2.6212299642623016 9.213340215740073 9.83526832650121 8.042957269339677 9.828058957242758 9.975559487613094 1.3912052180013328 9.871537120555438 9.927368966494694 6.1982379349090495 6.951446574595181 8.868526075872467 7.7286459738158815 5.258735641304405 9.429218741892306 9.994948067548949 9.73281267253883 9.839140450958288 4.741139238009444 3.7241358927098998 9.94416856260606 4.576796926285655 8.201064555883224 8.229884862870037 9.899066604691232 4.911213462531116 8.914987868011394 9.470069118787535 7.572824127418568 9.940899843242033 0.32155046354715744 0.1325672969452631 9.904002000828743 9.102467334679213 8.219991636499664 9.259685418820116 6.841135260604933 9.697788535982065 2.9096000996357643 9.820117456227527 9.911001876927967 0.4423576728598722 0.06309376203409858 3.253181983931102 3.873408359858641 6.648467551414323 6.404908028882863 6.870743464385681 5.714963670561615 
0.07622781177588822 0.5468579239161697 0.0038075848355843683 0.0010805918133019044 0.0011968207398110923 0.0016733504078338991 0.40878343531110106 0.18808841893101458 0.013557181344207643 9.376350327425666 9.158439348350566 8.186232904647891 6.439478509041282 3.2491302099609465 9.845350463738207 9.919127864989072 9.965098469798217 2.8304141597892825 9.311154749473411 9.981767821997288 5.236545940001749 9.591033875612005 9.673682696275797 9.313414354101283 8.239053889131677 9.778404981900021 9.91132234622212 9.424340852922118 9.98778244459262 7.336498896597037 4.885231344953068 9.985214709086554 2.695362252000164 9.514027968225232 7.853647347890196 9.780245488208864 9.52816960090647 9.496357219021188 9.919330321372085 8.828039637502963 9.97894805267664 0.05228010815641748 0.7902986225593518 9.983929766581554 2.259904044255806 9.122773429713119 8.021827080263499 7.850406573857595 9.92518066491151 0.4249807257889384 9.04585558250274 9.980788081889141 0.20559426824424631 0.5117271684102679 0.042386197633073414 3.854167029737275 3.445276357590373 5.637269356337605 8.836312879567753 2.6327638725501687 
0.027642204738987708 2.102566897557585 0.006436741970881191 0.0010 0.0010 0.0010 1.7493827547026002 0.0010 0.0010 7.591744580242831 2.5742775201127115 1.5194456615904768 0.8239370325853907 7.715916236203066 7.865645614067481 10.0 9.893736060643729 3.977724496933181 7.335319243817105 10.0 6.749067531678371 7.605633592056135 10.0 9.375388941813153 4.52016099220588 8.352987446256778 9.948454948115907 9.823224160522424 9.876689903969787 4.28997932158949 4.995440468772694 9.519917402826218 3.3950552301688703 1.2731103416692884 7.36528436954187 10.0 1.6349111566811354 10.0 0.5079858381076408 7.2268438118306255 9.999015134584678 0.0010 0.10222397313940196 9.912457818479448 10.0 5.8592774457223715 5.675945040238442 8.095408718039861 10.0 0.15680311351882636 10.0 10.0 0.0010 0.0010 0.02683345318535224 3.5967783408231266 9.648147616420076 5.566980785283245 10.0 7.116610743669246 
0.0010 3.8543068408784533 0.0010 0.0010 0.0010 0.0024658629936473025 0.7949239910094992 1.1213455418888747 0.002378432046921855 9.36433457461688 8.930510656074139 6.661397288492868 5.361483706844646 9.784899457909479 10.0 9.690881087860497 9.999989055796725 0.18906973322732856 9.871868856105083 10.0 9.581492258241308 9.784899457909479 2.5628473517585135 3.0799222129941803 5.42154536214958 10.0 10.0 10.0 9.957512024586007 7.7431590250021385 10.0 9.999980933190098 0.0010 7.43893292196237 10.0 9.998368372838238 6.256381022250791 10.0 10.0 10.0 10.0 0.0010 0.0010 10.0 1.6429751649971598 8.253580223043116 10.0 4.6828661283765465 9.982069064322555 5.399134620062805 9.988209089193495 9.99758084129727 5.551518236562463 0.0010 0.0010 0.0010 6.44843492607457 9.616880983980682 9.893488845889436 8.937539770228733 
10.0 10.0 0.0010 0.0010 0.002907296773050983 0.0010598309324047026 0.0010 10.0 0.0010 0.0010 0.0010 0.0010 0.0010 0.0010 10.0 8.690811773204407 10.0 9.773357387169865 0.0010 10.0 0.0010 0.0010 0.0010 0.0010 0.0010 0.0010 0.0010 0.0010 0.0010 10.0 7.330977394044558 0.0010 10.0 0.0010 0.0010 0.0010 0.0010 0.0010 0.0010 0.0010 0.0010 10.0 10.0 10.0 0.0010 0.0010 2.034535680671319 0.0010 0.0010 9.465518257344613 0.0010 0.0010 10.0 10.0 9.772272978272351 8.457057260864747 10.0 0.0010 0.0010 3.5295322174739483 
0.1376331655893292 7.926851677132782 0.015317905322680191 0.0015565304381657485 0.002202071244980658 0.0010070150323767495 8.810845753257516 1.0893805936860295 0.0038003373289796066 5.0005 3.805862328817974 2.4705886161044557 0.8597373133302106 5.0005 10.0 9.401714391603399 9.985123432298519 9.344948508253612 5.0005 9.940331146701961 4.998179466771874 5.0005 8.545251817531707 4.169411049634259 9.459463933822557 9.255102454203445 9.859401853287492 9.852971195823848 9.800678703125879 5.085722826044635 0.4969695476678275 9.762360971187368 0.24444684547043982 5.0005 9.223219649120932 9.678348982581237 2.916546791769604 9.832589466997469 9.921055776463346 5.0005 9.860964760344638 0.1284981739544559 0.9474706063334946 9.629357353541971 8.896511880831067 3.373016692309569 2.8829527127029473 9.628589700314683 8.803908480241205 0.1166638261545031 8.417230960831278 9.866695824849835 0.2298513882045404 0.1224434687449194 1.23616317202099 0.2709486592970636 7.405891181960483 7.646996506944024 9.990356556282885 4.11807215848378 
6.38242181696376 6.848790848782219 0.0010 0.004625477784231027 0.0010 0.0018352123188817271 0.0010 1.6707693124487317 0.016114688898173468 0.0010 0.0010 0.0010 4.850577250042311 0.0010 3.1445464384306874 8.662044808899129 9.848089400829526 9.79221703139294 3.6185781830362407 6.547134532545233 3.822795080624682 0.0010 0.0010 8.602724159163849 0.0010 9.026020017480622 3.6185781830362407 3.6185781830362407 3.6185781830362407 1.9697859706832084 4.535964627539064 3.8938845927459718 6.38242181696376 0.0010 3.145087629546944 0.0010 1.5770548878818005 0.0010 5.389272186179053 0.0010 3.6185781830362407 5.7276918436354105 6.38242181696376 8.457045957112388 0.0010 5.142173576038564 5.999951843913615 6.568039301260157 3.6185781830362407 6.7197929995888845 3.79559104290943 3.771337702128493 5.2865097629630275 0.6806433305500177 3.4834015267047764 5.787667546285981 3.760660963188518 1.6112270941616385 9.395725807111864 1.3951457415699 
0.0010 10.0 0.0010 0.0010 0.053409347271570894 0.05655135385709165 0.0010 10.0 5.886171662904426 0.0010 4.700367716488425 0.0010 10.0 8.86489961929545 0.0010 10.0 6.769883156370037 10.0 10.0 10.0 2.2426076329278812 9.685080486308149 10.0 10.0 10.0 4.385947159672462 9.935538108447915 5.638877191748058 10.0 10.0 4.937533986491385 6.908357721974903 4.88372789402782 0.8416333834991914 0.0010 0.0010 0.0010 0.0010 10.0 0.0010 9.755613917410368 0.0010 10.0 7.582494615825397 10.0 4.2805079411409155 10.0 0.0010 8.559302844119784 10.0 9.178774455503813 7.302587118633659 0.0010 6.108189242775133 10.0 10.0 10.0 6.757603957116496 0.0010 0.2451915337460724 
0.014053022234385888 4.113954553369361 0.01751476889150252 0.0013173968751099088 0.004145253509335556 0.001260609483901482 3.5137020805955625 1.768360518149589 0.014043276222005206 7.059254111378717 4.070541060469205 3.4076332467537 3.7351241000549935 6.518607390153002 7.881302204931748 9.897044758868427 9.948186222900567 7.732662840434322 7.8561497946785295 9.995784128515037 5.317706246504534 4.420312040875514 7.075023173142136 7.341834770995554 9.903515176971098 9.726057383306612 9.983582840777652 9.813137418730545 9.954599028632165 4.686132115454573 2.62861708759063 9.802328217476905 2.9434439609338643 4.425104052948048 8.990892247720163 9.991600965037865 3.181086168623442 9.707443512612736 7.755720727103503 4.533653611042331 9.927786410445165 0.02512178473849906 1.7608490150062748 9.301443577626674 7.528561881587553 2.7024927029419206 5.108246862131999 8.319217425875978 8.30602505889734 0.2638107600824756 7.537729917490094 9.969516611918104 0.23105286256303909 0.12566874137568249 0.8989546021215834 2.21241096604056 7.34674849723288 9.384045765396115 5.6958688508976385 3.185309175865111 
0.0010 0.0010 0.005088561196261001 0.001203967752094639 0.001546168353638499 0.005249007531898279 0.14332316641144874 0.0010 0.0010363861133588744 10.0 9.814723986708856 9.992530098644659 9.415279157842406 9.81914660163432 9.958529991546671 9.99912280475476 9.952445487124253 0.766274390366573 10.0 10.0 10.0 9.803801700799333 10.0 9.147139867088557 9.750802340228402 9.84032560970805 10.0 9.802285168878566 10.0 0.5674314293231963 9.225739682944507 10.0 0.0010 9.930984779585259 9.864170326430187 10.0 10.0 10.0 9.74996688287878 9.147139867088557 10.0 0.0010 0.0010 10.0 9.891531367180407 10.0 9.399007459563977 9.733368620433934 10.0 0.7980468907316995 9.790362234925134 10.0 0.1979970857986887 0.12075848140776312 2.3564104175554337 1.280733725637487 8.74082177679567 10.0 9.985912554786044 6.037903211925264 
0.0010 2.545548589416758 0.0010 0.0050388088623008025 0.0010 0.0020963322921152203 2.0190670990956923 2.6617557246920938 0.0010 10.0 9.73082454548178 7.579189508884523 5.29457858923976 4.55410414924497 4.328310421332989 10.0 10.0 1.9629839966078162 7.781112792837026 10.0 0.0010 9.021563772099936 4.404264342023418 7.502999254273078 10.0 10.0 10.0 9.652701114063797 10.0 0.44956969082820186 7.2092168848573515 10.0 0.0010 7.829059692487611 9.459761643178448 10.0 6.617235785785602 7.645254391650087 5.6247033707051814 6.303326949683701 10.0 0.0010 0.44036236371632864 9.992478777255762 8.178789210181705 10.0 7.830542099295084 4.532912781493361 9.644006151408844 5.303364535904262 10.0 10.0 5.329201686083315 0.0010 1.9960081213034693 5.426633860119118 4.9648189223276376 10.0 7.941724288854967 3.006555911595421 
0.08384353219260154 0.0010 0.0013263332384514572 0.0010967735641785417 0.0016982673315024143 0.0013565120688276094 0.08276529512822443 1.4916823217130084 0.00647540043825472 9.883559114245232 9.964573216620382 9.885407901825877 5.0444738655384604 4.2464749626234966 9.850871331380299 9.981110796024083 9.985396133531063 1.2241373508562974 9.882903640788419 9.94196834135648 5.0005 9.907108756112262 5.0005 9.749914469053005 9.90628116650524 9.984082434580523 9.910412228678103 9.795069819294463 9.890330215707902 5.0005 9.467157424964572 9.925824907331812 0.1497734774180283 10.0 9.925035657909849 9.879085094110472 9.742690113150221 9.943337348913207 7.0385572338754425 9.694635866920898 9.94428318535115 0.02331948082290561 0.24675096423527643 9.971719461592494 9.555710257021447 7.257855242228496 7.075377377824865 4.093085594310201 9.953328643854551 5.000500000000001 9.839428274424588 9.923006284446203 5.341070036557514 0.025490699433096523 0.04952658591182757 4.4007954298947425 2.17153737184777 7.448975843721503 9.706941111425987 0.0010 
0.007571473402981564 0.308030253267932 0.006352990690264959 0.004239226533607537 0.005035661798625585 0.0010711148185049196 0.6257145881660341 0.04103131479035335 0.0016934505197199936 9.901688212577072 4.215868390953733 10.0 6.474965651895278 7.6053576126886435 4.129789613195234 9.974058351930053 9.98210668795119 5.76662617969917 9.669957820148802 9.972464045509303 8.012170326733088 9.515948669906614 9.638803311035572 3.5458693296146926 8.660941506077501 5.44024309117729 9.916851551797262 9.538512427677922 9.872444556764266 3.0961689048320014 0.6175126376421558 9.974699494630041 1.5766615538733662 9.883116087851677 4.222425785507225 8.850513025924903 6.568966271900164 9.937420583459927 4.305450726779333 8.905889166067828 9.983221279330374 0.10602486572873698 0.0388767482971515 9.508643060322083 7.977200104876876 9.609985872159829 5.89326624698889 8.47275582685677 9.985949385741955 0.50095 9.817665983334857 9.775846926712347 0.4388080826903749 0.1825756177504965 0.05202855764246348 8.454712318956975 7.988260019752234 3.9190347984597613 9.84002955896504 0.7675816927998536 
0.024433265365243897 2.935493462344055 0.04697864642864333 0.018439719999321546 0.00390220111660481 0.002040871241551883 1.5421004100229374 1.1878178661198189 0.054064249996141525 7.593685012737289 7.001897319100433 5.54949217985999 5.271962889099947 8.992677162586432 8.447189599868995 9.983017906013961 9.986057059574593 0.7691127547618761 7.723494200641996 9.965661350179447 5.894783774673055 7.887864224768537 7.201784456400784 7.364738739082808 6.85286827962441 9.669026134647543 9.963375115178833 9.467436891223631 9.81755823214152 4.0262589488524805 5.09801557229251 9.78131473980594 1.1672206772972644 5.729663994553819 7.382293916842039 9.813390873888928 7.212293284052521 9.748907510136299 6.146296915869788 4.396615094137507 10.0 0.5680572697265655 0.7489773098300206 9.36633660651976 7.165525630125085 4.306135718865916 7.16316015082342 7.660199478229653 9.243120578239703 2.1339648116005945 9.601930195505572 9.938950121932354 2.306040620756328 0.1634082404228207 2.0249503497294943 2.5543174081268183 5.403563962420197 5.65964979701282 7.418863157063642 1.8549501559202834 
0.0014326231899921026 5.025869236401371 0.013377606629640918 0.001003747292267891 0.0010 0.02465830329260653 5.182169889626583 0.0010 0.0011405932714916502 4.048956701807428 4.971677803685835 0.7671310486981469 4.963811395700934 5.50045 7.5640596191697185 8.59021192403822 8.216589640431835 6.988997939396578 5.773104913264844 9.699644277004985 9.993056847002457 5.758816939762893 2.912451086410951 4.971677803685835 9.99563745097912 8.906445132930743 9.83473414793843 9.930470595380203 9.673204904710493 2.632857294348178 4.403096099186005 9.937119974045887 1.7445451458881056 4.986249357315528 10.0 9.999545507154293 4.98631419574341 7.642726063879712 8.278901544411674 5.50128912677277 9.88961330136149 0.0013655003776739917 1.0448615492726019 9.471581180379712 4.9913771156559195 3.571360050751911 1.6152974588641364 3.7935125693011136 8.168893056174385 4.3111052142228745 9.10590120193217 9.97302750157058 0.6314526315571047 0.3347001728358642 4.735483005833638 5.254347419863119 4.540837071185366 7.247550693749461 7.029326486214194 5.2603298117370265 
0.0010 10.0 0.0010 0.0010 0.1724529407615357 0.0010 4.172415013166482 0.7892501742121325 0.0010 0.0010 10.0 10.0 4.511823601232162 10.0 10.0 9.739138462141565 10.0 0.0010 4.266701592367557 10.0 0.5026736197173864 0.0010 0.4679560240522207 5.1606832976081725 10.0 8.07661345363956 9.664526280561516 9.807022097230242 10.0 9.379070637639169 5.427244802607593 9.012394138388428 2.598086254742439 9.004247011298087 10.0 10.0 3.522739753389105 10.0 10.0 3.7322818184123836 10.0 0.0010 0.0010 10.0 9.225820343966006 5.369142595334366 9.82107025596111 10.0 9.754350480655724 3.364495843778458 9.550269347677391 10.0 2.0304435206110107 0.0010 2.472579624993393 0.0010 7.4099707712600225 10.0 5.41184787002661 9.821453922658346 
0.0010 1.884693360837153 0.005249381904919526 0.004693823215775871 0.0014661287079123777 0.015434590127187097 0.2793435050632893 0.004870062190790385 0.04988589656649123 9.706697619385572 9.808383867864649 8.35585555459097 6.705498650134455 5.670218278838388 7.017973838427783 9.998355701076234 10.0 0.05601488374236219 9.84695446780146 10.0 10.0 9.722354366808602 9.980742784231104 9.538960960535496 10.0 10.0 9.800849806395174 10.0 9.800207893453614 4.294341935791033 4.987958967686145 9.841103480854509 0.0010 8.17213195593352 9.616297811916079 9.896609233407606 8.70558001436115 7.420023751752339 8.523003538294965 9.637494295010377 9.98695527511006 0.04575422063389942 0.16504939321249212 9.98847066870219 10.0 9.69389668799672 3.74762748756392 9.108238350512046 9.72949609018443 0.0010 9.707430419703218 9.851027520995226 0.003152519560961232 0.0010 0.38978810420502885 3.2006455637162183 9.853260370807469 9.730963035108184 9.702443126421839 1.4766245238005409 
0.0010 5.849969235764925 0.0010 0.0010 0.0010 0.0036816210445501122 0.7128954622738413 0.0010 0.0010 9.95660847329042 7.149910855737461 3.911493841703848 3.0833034814048554 10.0 10.0 10.0 10.0 10.0 10.0 9.99831904759761 10.0 10.0 10.0 3.39848361989656 4.467107107705261 9.994885348604141 10.0 9.99564037722932 10.0 0.0010 0.0010 10.0 0.0010 10.0 10.0 10.0 4.216322457337792 10.0 10.0 10.0 10.0 1.4451886025917011 0.0010 9.993590402539407 4.197010073416425 10.0 10.0 8.128164590693498 9.646015892993328 0.0010 9.964713257643224 10.0 0.0010 1.4212341150247618 2.9076421095974707 10.0 10.0 4.03290486248766 9.623924196469007 0.0010 
0.020642469450797403 0.40167989816420085 0.0033255580568378974 0.0020073672879542645 0.002181791694281552 0.0026732663704766542 0.24695941191833898 0.16839315271830352 0.003504103766549974 9.845124787550654 6.035211764994676 6.8553440861092145 8.977709997533763 9.77181885769091 9.900867390480979 9.92492311971257 9.950385740926977 2.870572482326592 10.0 9.992081364096098 9.426243230332945 9.284789421196857 9.845800595179663 9.295218064150237 9.088003358448411 9.442792339581768 9.992058541312955 9.879401093383114 9.965896640102953 1.5090854857159857 6.79521854600636 9.953221321162316 2.7644380401576725 9.885931424833167 9.832270544888255 10.0 8.149556009908535 9.87664519630789 9.826815303908196 9.639301210339783 9.98046207082446 0.027719641663343966 0.02553862167400177 9.983387189853975 9.529740148999458 9.67875122816429 9.203387827647271 9.62544354278711 9.896603499359525 3.8440719603205293 9.858119110662578 9.888839146238452 0.32816112192514046 0.22937205904883012 1.1423373124016953 0.853764715146921 6.421848556832168 9.670106123706468 9.328752884412616 4.957551303255809 
0.0010 2.323500762332818 0.0010 0.0010 0.0010 0.003945237534503346 0.0010 0.0010 0.0010 9.20617341674014 10.0 10.0 9.711954237706887 7.27876277055181 10.0 10.0 9.843961643924391 0.0010 10.0 9.979132193722032 10.0 10.0 8.037931956767256 10.0 8.092294110627634 9.636829115655715 9.970160653058638 10.0 10.0 6.5978573960103715 9.023206309130591 9.982615575803543 7.292911709117227 8.000419716808162 7.9787415575455745 10.0 5.946569546681249 9.913940575446556 8.65749786635204 10.0 10.0 1.1338552090216703 0.0010 9.880235787922766 6.238152433593723 9.840937892006957 5.40767646609631 6.17182310532713 10.0 3.1335284424267673 9.29965381381516 10.0 0.0010 0.19680638813215356 2.093789062331767 1.8683975695783084 2.586975414895432 9.554052135998008 10.0 2.399310844643803 
4.3300225605526474 9.686199232354973 0.0015896013616531297 0.0010013134024005486 0.017939203649948825 0.0010067701058557497 0.04093805710824783 8.994550107894455 0.07232485318124363 0.14053660761121994 5.886623756488872 3.397024368728677 5.206445590630953 5.861024524919396 9.998521288553507 9.596801009085233 9.952133538595307 5.000500000000001 5.8352562497096665 9.99628776836795 5.743597896401577 2.8186830448728273 5.0005 5.0005 7.540426236419112 5.0005 5.62820546172194 5.771397499981047 6.041898461013741 4.798528510748501 5.0499024298129145 5.173971634001611 3.6005100632759803 0.8095847422017171 3.0814896345752705 3.803382075531073 3.5540200728885734 5.0005 2.928321407072114 4.574701821193204 5.913618267296968 4.557675211749164 0.1404898212996138 9.924882369168786 5.0005 5.0005 0.5110235628172601 5.0005 1.3337639386457638 5.6091951750707905 1.5108500504949576 6.072788790015251 4.521946818740091 0.0032897081147438187 1.4242171901899852 5.908927429356838 6.623297630806778 5.0005 5.000500000000001 5.0005 
0.056682194132427435 0.0010 0.0010 0.01015519508448699 0.001075467009318893 0.0010 0.0010 0.9419446269775211 0.039118196338429806 10.0 10.0 2.160258912939046 1.4897037335171595 4.126780540466738 8.726688429469135 9.80644901170246 9.823490423616052 0.0010 10.0 9.999829303111417 7.487747303381008 10.0 8.275262196928049 9.000957449904133 10.0 8.891657781350467 9.898601761806676 10.0 9.813939741640603 2.4796643174977677 10.0 9.857111321901499 0.0010 9.94177055945793 9.188469132871456 9.994906748202997 10.0 8.604787941105641 10.0 10.0 9.997996838259148 0.0010 0.8639308797819036 9.983352621605547 9.145674333383562 7.841637617870658 0.3602316597279893 9.124047369567059 8.760962453544357 2.8918567407708586 8.468381965225076 9.982180999656922 0.0010 0.0010 0.9902877599113757 0.0010 6.2427517281210605 10.0 6.747241379515971 2.879023412281068 
0.09537693081272336 2.8498472555091716 0.024674799075757047 0.00294132480394489 0.0021270707408028787 0.026612572264716347 1.2391737630071897 0.1736916938969913 0.0021988977389728816 9.113393123608446 3.108760440872869 5.902242319039197 4.123058145294532 9.431618483068613 8.507553180350738 9.972071994862146 9.97693584415233 1.4449205444362168 9.679052919198847 9.991878615776454 5.824286399412788 8.72393163215965 9.28071362649855 9.358299537131122 6.527663780161282 9.60206934722904 9.94235269005276 9.902167696054908 9.815915479642209 4.794815176179922 4.53713383567904 9.947142916067085 3.914798446832837 4.989923984851017 9.645847915661228 9.856926448069999 5.421811868978868 9.863690518144958 6.264023393201056 5.8967052033302165 9.97001478360792 0.003545547096040694 0.25607667724172917 9.824384829632661 9.161721889444902 7.836089077737172 7.983007965110415 6.002733036625836 9.441746185396171 0.8925221220911459 9.848550442645852 9.948133133575947 0.4507081188310474 0.001375441638499193 0.26529928097515276 2.510190654745097 6.857947475690824 6.5520229481161945 9.630206493146925 4.780079235074814 
0.0010 0.0010 0.04579078546687813 0.005467660269018614 1.3141615238993025 0.053450806923286596 0.0010 10.0 0.009513047664995902 0.0010 6.367011227731477 10.0 10.0 0.0010 10.0 9.697722743904444 9.959066256912122 6.24023031665538 9.711016842424819 9.023052085428708 10.0 0.0010 0.0010 10.0 4.932137495618247 9.361111797761529 8.851098997132162 0.6343878515530461 9.996128320323612 9.50151183361286 10.0 9.618972203101608 0.0010 10.0 0.0010 9.999946991779256 10.0 8.690161449354921 0.8936916300893394 0.0010 10.0 2.1654105619591846 0.002465848508452358 9.685031187387287 10.0 0.0010 0.0010 0.0010 0.0010 10.0 0.0010 9.629871388978321 10.0 0.0010 0.0010 0.0010 10.0 3.1249702933218346 1.8850636335589783 0.0010 
0.0010 7.857820478734002 0.0010 0.011977197990060815 0.0010 0.0010 7.3504883351056804 0.0010 0.0010 2.9881751537493186 4.784497916554222 10.0 5.639115562731722 4.967663200050031 5.370673016836728 9.898268438898517 9.905369397819795 4.4951287533028985 8.23367523417751 9.917062281412267 5.626835269175811 10.0 4.131800997079545 1.96763101455677 10.0 2.610067291644401 9.833660965572998 7.969865025323078 9.63651767374123 5.4068974912192616 2.5353217038325493 10.0 6.303934412938711 5.22091771101423 4.018575614260082 6.062676681949405 1.9558591221548873 10.0 4.317999863417058 8.145332495749813 9.98607742826682 0.0010 0.0010 8.227265252417022 2.468970947430723 9.911418557009629 5.51874480974215 4.944411380057431 10.0 0.0010 8.963387238784764 9.487601994925129 1.9332595034952922 0.0010 0.0010 8.061008986563767 1.969325741850254 1.9855253611379897 10.0 8.414099228478785 
0.15694886479917064 0.9247455187379664 0.03644788752012322 0.01382363613267756 0.0010288515497157273 0.0077851581949271425 0.1977759813488642 0.18772881681848452 0.004632588184649589 9.882989595313813 8.277060867562932 9.130159549327262 8.343265748836718 7.550063744623921 9.920587634825766 9.727924714147196 9.872572362567723 1.0606166583346495 9.615658169334063 9.93383178425688 7.590562525265067 9.709461127577525 9.429387560974261 9.996517399533943 9.942429573429827 9.875756449409197 9.990750684724429 9.762724228608498 9.722537901986565 4.699211523874129 6.190344883862748 9.951619111258802 1.0672703733140725 8.959381715557743 9.066681859611629 9.887973043347882 7.869073090350419 10.0 9.91118834011803 9.647763411698028 9.966018091489165 0.21822397969492952 0.1463187292364081 9.991022011507809 7.120664368014594 9.915619864026771 8.729817445482219 8.743637056287728 9.946899427617462 0.5018807746579301 9.567607921483482 9.986046203640042 0.22434040589764215 0.035604866968666826 0.6691099631170114 2.493114156088641 8.11188377706524 8.630265422000694 9.502447480404735 3.29545125581631 
0.01728165359819959 5.761810452468921 0.003148401581639643 0.001000007039398284 0.001057531519039668 0.002310281312748452 5.9254071668307695 0.09711631838592814 0.04486629441343522 6.34494971018653 4.475588376978793 5.384223121765006 6.276102594637415 5.061036493112645 8.940369885307545 9.991788827381214 9.940670090865414 4.9122008050957815 5.129348285302148 9.81470857482258 6.19556473538696 4.799535316264576 7.8037060004240315 6.330858021615155 4.489837286980971 9.311164211934289 9.975520550465912 9.945413593938675 9.994114804908547 3.574528142839138 5.379927389106849 9.995169872573765 3.512455345594012 6.312020903717809 8.64710811374559 9.997253405686797 4.48564937584242 9.998581551698583 8.76823303420568 4.225672290867726 9.9946812149783 0.016113607231617838 0.021054582381780186 9.893308412008755 6.1868473399583275 5.047998959912774 6.462913814819827 7.402154462689172 9.988432948617252 2.103558478197649 9.999935824858312 9.996503829172575 1.3042459958687869 0.18944797610596234 0.45111324740606124 2.8696357185173333 4.50055 8.037176602483381 7.181379542751444 2.3554292657103235 
0.0010 5.8937224902237295 0.06851207106503454 0.0010452936884302424 0.0010 0.0010 5.271704761535444 0.9715271656823632 0.0010 4.96494916138663 1.316440860058134 4.362645784486411 4.864766550422456 3.862541948643341 4.876943540925361 10.0 10.0 7.536258970956146 4.34172877438031 9.810989058508632 1.7297705649845385 4.084915639989291 10.0 4.856897420034808 8.281868892455341 10.0 10.0 10.0 10.0 5.000500000000001 5.088772659409571 9.409689266785339 0.001000000000000334 3.9515582841146815 10.0 9.997777120833643 3.1834218783738715 8.67777676728519 9.939049692387002 5.0005 9.78245815211778 1.1726289921879327 0.0010 9.94632806916756 4.9489601898349145 10.0 8.624370671095592 8.26321745082127 10.0 0.0010 9.4228174158279 9.86308844344537 0.016868760864888 0.47034245093306654 2.2378059363066756 6.028604915046367 9.80290220142627 4.93892322410158 9.982315520928994 9.213185503816497 
0.0010 0.0010 0.0010 0.0010 0.0010 0.0010 0.2424127777743843 0.0010 0.0010 10.0 4.687061081942051 2.3656875378500164 10.0 10.0 10.0 10.0 10.0 7.414642140663741 10.0 10.0 6.413332794953417 10.0 10.0 10.0 10.0 10.0 10.0 10.0 10.0 0.0010 6.707342614427725 10.0 7.796826204884871 10.0 10.0 10.0 9.672821489919391 10.0 10.0 10.0 10.0 0.0010 0.0010 10.0 10.0 10.0 10.0 10.0 10.0 4.614694680967826 10.0 10.0 0.0010 0.0010 0.0010 1.2996942491335561 1.8981221224289113 10.0 10.0 5.7397924766196216 
5.627733874026921 4.730187901217377 0.0015727893257094503 0.0010 0.0010 0.0010 0.00787728051205305 0.20052034167962685 0.0011503879190149665 0.0010 5.0005 0.0010 7.179671461304566 1.6749443601701197 5.0005 9.961102069066836 9.998170427488906 3.493365353549274 4.01898552529188 5.0005 4.302655656973805 5.0005 0.30911598028087717 3.732166645576942 5.0005 4.662037067948264 5.0005 3.2317983731794215 4.15242330490771 7.2369034019151 4.5594479911770245 3.869125574362862 5.000500000000001 5.0005 0.0010 4.183242504763965 5.023614716108554 1.7534559791128617 5.0005 3.081226984969372 5.0005 5.000500000000001 5.000500000000001 9.984062497965967 0.0010 8.244120990430678 0.0010 4.3624397014328276 0.0010 5.0005 10.0 4.076919802931087 4.878172357603833 0.0010 0.267985247897228 0.0010 5.0005 3.5330709534526763 10.0 0.18410380235214507 
10.0 7.4377459942195365 0.03539550180172396 0.004808256665039327 0.0010 0.0021958286179278334 0.0010 1.6539263854285025 0.0010 0.0010 0.0010 0.0010 9.023663574676467 0.0010 2.485490840147916 8.798413153498581 9.98390138762553 10.0 2.7437636027177437 8.046365904221382 0.0010 0.0010 0.0010 9.38491755983171 0.0010 8.537757072681842 0.0010 0.0010 0.0010 0.0010 3.0354826653122373 2.8189094091592537 6.284858145478592 0.0010 0.0010 0.0010 0.5324915921500785 0.0010 5.993275374791573 0.0010 0.0010 8.746001355772123 10.0 9.048965742258183 0.0010 8.202021846249075 5.784905488391279 10.0 0.29942195730801857 6.7200168736299775 2.583881905986974 0.0010 2.3112577850626095 0.0010 0.38388598060727885 0.0010 8.783525719974474 0.0010 9.589553442568162 1.9671220741556181 
0.14911536684524515 3.1205326735291186 0.0010 0.0010 0.0010 0.0010 4.051008973950817 0.0010 0.0010 10.0 4.003884269038269 10.0 7.023611506144999 10.0 7.1452917378475345 10.0 10.0 2.4612485945250864 9.332965593824339 10.0 2.898521239615516 10.0 10.0 9.0707860268727 10.0 10.0 10.0 10.0 9.762584870174473 0.4024618422307249 0.7078602687269955 9.90545326646652 9.779439083030166 0.7078602687269955 10.0 8.88006955339504 3.7393185103047752 10.0 10.0 9.779439083030166 9.908986703333234 0.0010 1.6244835015143662 10.0 9.0707860268727 10.0 9.779439083030166 10.0 10.0 0.0010 10.0 10.0 0.0010 0.365786697567673 0.4742226826196769 2.4648593603807485 0.2215609169698336 10.0 10.0 9.779439083030166 
0.00140276520506685 4.961673341424911 0.0036446086012913077 0.0021860481455295267 0.002975066851972689 0.0011498743903990037 4.5629667529767595 0.611002854526398 0.015674149171636162 5.556235844796853 5.106992427141653 5.001308807440005 4.283997431437717 5.0005 9.016536788903743 9.873042526681012 9.970874246069206 5.492648858834515 6.045946516414498 9.995863290663625 5.148843162235144 5.0005 7.345946658221031 5.0005 9.476525755774341 9.608226712564914 9.992508797116535 9.97934624511955 9.969139901249283 5.000500000000001 6.604652009809672 9.878908740659753 2.9410140736439923 5.543230075440934 5.414854762922307 9.900132699293227 5.285270910864956 9.985996838600808 9.50505962668841 7.415053813222817 9.996439488547269 1.3263637054961688 0.2771877660235543 9.871796685939563 7.181949795216582 5.274116550890032 9.414290143295679 10.0 9.710080517449205 3.2629730396675543 9.824178756845571 9.994465673500855 0.15249535093967795 1.1965210524168972 3.1280964822456143 5.0005 7.001830608143291 8.502717165201089 9.259000484880646 4.380396544739207 
0.0037332563042074447 0.31526755183182564 0.010311360454444418 0.0020325176721132684 0.008651514781689226 0.0017947470479291044 0.3468667658767002 0.10053580135705767 0.016136897330834274 9.601020749799961 8.23461605652518 8.585613958481629 8.65678853481702 7.3738716771159645 9.291259294230189 9.933075843532054 9.871631769257787 1.061287895562092 9.929097491246067 9.875001386101374 8.248948893885112 9.900820346378163 9.635181500082483 9.81483650215942 9.07612484701291 8.942449867540624 9.99064950749277 9.941094000849803 9.988311514465464 4.538661623529489 3.0394102465214803 9.965154770040819 1.16151602374185 8.407157760884667 9.538553615195658 9.967497782344727 5.835791928042177 9.99877889108377 9.53580276316347 9.882345227857092 9.934317661181245 0.20767002625280656 0.9276666509275051 9.895534109215326 6.451475426826811 9.438227476884562 7.203129902437108 9.62618320068629 9.551588072841506 0.1938052391815781 9.671679940763854 9.991981909261133 0.011231505308043782 0.2584188418264286 1.8319225191734823 6.656402458275549 7.038050933393535 8.819854051404624 9.295203789816783 3.4467512176872406 
0.02358296997437173 2.320879557911437 0.005251422361873407 0.0687060370651087 0.00814624339420588 0.008204217216903498 1.7460522849626872 1.1212016366719109 0.05380962521420424 9.122064215564933 6.689091624694364 2.8156905918583037 7.643232186114092 8.167897848642852 8.029877746413375 9.932140935668913 9.876584522931793 4.338190760540559 8.939146279054818 9.921383998860284 8.981899946484562 8.56706709334361 7.231445338710267 9.235832858022617 8.274731508978805 9.721733882051332 9.970552314289076 9.922704186907907 9.88314138474254 1.226498976630023 2.9424132624167125 9.828888576231769 1.004547229829785 8.620205761157681 4.066675921435921 9.78545729914746 7.545996342887072 9.06910635309144 6.742890986747732 6.022173513509203 9.953172096946606 0.9001732647974623 0.2957021095805804 9.680600235934577 8.93439498490615 7.572640203725915 6.0573613232328505 7.234155796785767 9.588984152101274 1.2665916175725016 9.859132854165162 9.883002046473978 0.09019002346500021 1.0102373707702819 0.5286912632138844 5.291154234296182 6.7839168063871895 8.597834005516752 9.149295929909314 1.321896907898061 
0.04457662300382948 0.7923531797452806 0.05788923754472804 0.0058101472342807865 0.0013789720145393639 0.002697146617688472 0.18210928628905793 0.22021839322347428 0.020872541935702066 9.092873054339867 9.73291158682491 8.511952421828173 8.283645575558888 8.767751391801216 9.875333189126096 9.941223339504676 9.896415114869852 0.0010 9.838592622374646 9.741949356404128 8.922238183837951 9.69216166332386 9.19046863023981 4.790866353356229 8.960170001326972 9.863341634533702 9.973376637069606 9.935183529762273 9.960921367612134 5.023385253055078 7.401196960226121 9.92323218638467 4.208115576718644 9.539553543302253 9.349090801040102 9.720425543264856 9.855817299548182 9.889633620695076 9.37948211087344 9.823693144246963 9.979769620391222 0.350229060517007 0.045293032853980474 9.872636292099761 9.803746328743541 9.717289050403343 9.618015087689534 9.679148037007174 9.879828594401397 0.39842430988626576 9.819652784728465 9.856338655130429 0.3381252379891461 0.5613275087614563 0.24998809417080725 1.546995344671131 9.05656402856108 7.136921533158893 8.660871296360206 3.6269115131650542 
0.9218643775615141 3.878753537747597 0.0010 0.0010 0.0010 0.05525863344176512 5.09093165872039 10.0 0.0010 0.0010 6.286860387347571 10.0 2.217818695564837 10.0 10.0 10.0 10.0 10.0 10.0 0.3217767869631234 0.0010 0.0010 10.0 9.233788041885123 0.0010 0.0010 10.0 10.0 10.0 9.104370017735153 4.651103444184889 10.0 3.6595409847346354 6.25940179799505 3.489999700030791 10.0 7.514213508241252 10.0 3.393138961731238 0.0010 10.0 6.1333216252865235 3.2905480753521905 10.0 6.089680976697205 6.6437319085715565 9.633345455578224 10.0 3.876288517567654 10.0 10.0 10.0 3.2257130126115303 4.7493893323804395 10.0 9.915993891987574 10.0 6.95850362570547 0.0010 10.0 
0.0010 10.0 0.16546904928714418 0.0010 0.0010 0.32236649879277246 10.0 4.441538478971934 0.0010 0.3995308745236503 4.774447783381007 9.325894730774996 0.0010 10.0 10.0 10.0 9.40377811422008 0.1819237436005805 10.0 10.0 3.3004183473596242 10.0 3.502403928506347 8.163310023422309 0.0010 10.0 10.0 10.0 10.0 6.884017664241977 10.0 10.0 10.0 0.0010 10.0 10.0 3.612380697286886 10.0 0.0010 5.4233239737366565 10.0 0.0010 0.0010 10.0 10.0 10.0 10.0 0.0010 10.0 7.353032269158318 10.0 10.0 0.0010 0.0010 3.0131991940113565 10.0 7.243110800047285 10.0 7.615426874409627 10.0 
0.0010 0.0010 0.0010 0.0010 0.0010 0.0010 0.17865160655824075 0.0010 0.0010 10.0 10.0 10.0 10.0 10.0 10.0 10.0 10.0 0.0010 10.0 10.0 10.0 10.0 10.0 10.0 10.0 10.0 10.0 10.0 10.0 0.0010 10.0 10.0 0.0010 10.0 9.884442979233752 10.0 10.0 10.0 10.0 10.0 10.0 0.0010 0.0010 10.0 10.0 10.0 10.0 10.0 10.0 1.026044913491235 10.0 10.0 0.0010 0.0010 2.567430630919138 0.0010 10.0 10.0 10.0 6.507625620309721 
0.0010 3.553910093190267 0.02523443907795695 0.0010 0.0030939051577607087 0.0011126093007564938 4.007736086193835 3.6947161786231164 0.04166233606805502 5.668508787585347 7.581435136554516 5.000500000000001 5.684741184352726 7.47491908941005 5.3381832764825 6.4294061528452 9.848566937097205 2.7246054374884743 8.864901389084169 9.992649673086218 5.000500000000001 7.654331818739587 5.000500000000001 5.93562330424481 6.5551987294768335 9.606250056047791 9.150888662078444 9.78262716425747 10.0 2.940708149638904 6.94426961876098 8.868992820175615 5.0005 7.362055997422358 5.602009730436526 9.986302605372634 6.028137045862573 5.009724881712206 5.835938255945596 4.971710707978365 10.0 0.5933121231581768 0.0010 10.0 8.605762942630985 4.943347083380985 5.996505505368917 8.853584955707495 10.0 5.0005 10.0 9.405085787794437 3.3226372639043715 0.287480901350649 0.8548689680464603 5.0005 6.2137206350603975 7.709678041605697 6.006212346898055 5.0005 
0.0038853260815496816 2.860451913282466 0.0010 0.0010 0.0013990356676259086 0.0021491543679259717 0.565039368861056 0.010570928811451386 0.06834498498246558 10.0 10.0 5.3553856420079775 10.0 10.0 10.0 9.981326163402322 9.99925369387718 6.196596692286003 9.9133790757693 9.975779352982936 9.618625810413121 8.723282652988377 8.071430126679045 6.048622569922677 10.0 10.0 10.0 9.95935413550069 9.983663206705039 0.0010 1.0076339728249075 10.0 0.1482882061846957 10.0 9.671899448919252 10.0 8.559058192329248 9.394321253102067 8.756660895739513 7.705568777769576 9.92729614542715 0.9327576175650044 0.1326941233687258 9.972122825598706 10.0 9.805291963780729 6.493533319535864 10.0 10.0 0.2924165317770111 10.0 9.99112571605522 0.0010 1.2909986867226941 0.035541272208867825 5.000500000000001 9.344935742427774 10.0 9.603944437156425 5.030317562033884 
0.010525504637665689 3.741682212477455 0.02677909654201955 0.0016176387165614114 0.007642207079675979 0.0014424705602384754 2.515572342251889 0.12456729888288129 0.005768665202899216 7.93885297736116 6.510697185141378 5.819708222802713 4.171843938692992 6.063353912358943 9.413054857585905 9.944330585796688 9.943511148395261 3.3392635478019095 9.925970192064387 9.984019442607208 6.203477211826145 6.201462363033846 9.722407520299337 6.027496749007554 9.140064532012689 9.913787243799245 9.967736899114135 9.968097416866714 9.979898755629362 3.028718217795194 2.8007776490742042 9.95015356817233 0.5309100007025604 9.290197481751845 8.714474658176515 9.813120580239248 5.386940178661112 7.8879847854883085 8.997685682563114 8.794354906469087 8.298449029950058 0.09109200056280478 0.5826619285335568 9.959939423754001 5.049573081119097 8.887694739091188 6.208733875356612 6.417735800440768 9.915776561639044 0.7376656551473695 9.822058168213337 9.963241492244972 0.09878522408259727 0.12269693259309357 0.43059706017101973 2.453198335482689 7.655806549016495 6.896804704641658 7.0403194026985245 3.029905753928297 
0.001000000000000334 0.001000000000000334 0.0010 0.0010 0.0011513190713186485 0.0010 0.0010 0.40023786907619696 0.0010 5.456962087012037 3.273252994539764 2.329534455993326 2.1849993606557314 6.252235590558014 8.043076668690261 10.0 9.934839590296864 3.97435260935488 9.323050898916268 10.0 5.476376045758211 5.000500000000001 10.0 10.0 0.910877151890439 9.229641420362178 10.0 7.765230733777819 10.0 6.895940823908254 6.790129746310153 10.0 0.8347245918115709 4.303414123564905 8.174755565785407 10.0 6.209855015791872 5.000500000000001 0.4751506996582604 5.872966696598139 10.0 0.001000000000000334 0.001000000000000334 10.0 6.014124847476354 10.0 10.0 10.0 10.0 0.0010 9.852434824119474 9.973775084076921 0.0010 0.0010 2.674076120289666 0.0010 10.0 5.000500000000001 9.960358592671225 7.68032461815303 
0.020578807017963625 0.0010 0.0619568762934892 0.0010 0.0010 0.007845326318412763 0.0010 2.7323376195171205 0.025024482767622702 10.0 10.0 10.0 10.0 0.0010 2.2903028254281788 9.990546938687825 9.848235997276166 0.6489432605528908 10.0 10.0 0.0010 10.0 0.0010 10.0 0.9203831233586701 3.147349014684174 10.0 8.825590303767958 10.0 0.0010 10.0 8.922831319942784 0.25809594763255217 9.568086872571627 7.752116151500787 8.783357313926256 7.2932795465315685 9.518021033325125 4.392990698389344 10.0 10.0 1.2859405400448551 0.18518726713600386 9.982914675414873 7.1295086014876485 10.0 0.0010 1.4614894818085293 9.984044963514066 10.0 10.0 10.0 8.902844350228998 0.5518043253260984 2.133952903510482 10.0 0.0010 0.9457955061254708 10.0 0.0010 
0.3307494848764001 2.8315761130211845 0.0383177463151922 0.01415645184329889 0.0015681479425601397 0.0073944661382708545 2.8482353053444642 3.9878307550175505 0.04929486223067973 7.126437819282085 7.902654891734524 7.277494430446775 4.8391763566051225 8.14391353612854 7.108946270182955 9.922327404411766 9.709074493654322 2.0502684689732926 10.0 9.771699548693336 6.0553550380820305 9.615131702116848 6.7532536388265445 7.4962383828468715 8.919484405634611 9.741943342480699 9.383228228508177 9.7521672283036 9.493540076126058 2.404921602006461 4.8660717641262305 9.463597338254544 0.07762746357510839 9.411289829348858 4.705083018124765 9.106401355880152 3.2079336167227703 9.070924650576758 6.646954296627156 9.017062712931217 9.419356320914815 0.33176565384378787 0.12254005420496328 9.871635010429708 8.021676244782029 6.4336219025471655 4.965172502139719 7.391125915174371 8.871836623558684 0.9015384437647089 9.102288729207908 9.632155856653815 0.0942905011549276 0.14699226586500672 1.512853516086938 2.1205375871733856 6.286317042695567 9.69642994935598 4.591520573357954 2.9422018219596078 
0.0010 0.001000000000000334 0.0010 0.0010 0.8832873754929547 0.0010 0.0010 5.867892945416216 0.0010 0.0010 0.9764360017296054 10.0 10.0 3.621319573064791 8.166233952538999 10.0 10.0 5.83359940377782 10.0 9.548697749413767 8.107293541714736 0.08674254469708753 0.0010 10.0 0.0010 10.0 9.20987588556064 4.707871371633589 10.0 10.0 10.0 9.826907338842302 0.001000000000000334 10.0 0.0010 10.0 10.0 9.476005905272498 0.001000000000000334 0.005996905270097663 10.0 0.0010 0.0010 10.0 10.0 0.0010 0.0010 0.0010 3.9025487907227623 7.312481422089048 4.635425301388367 10.0 7.537658975871074 0.0010 0.0010 0.0010 10.0 3.980095675615555 6.759963632939037 0.0010 
0.0010 7.542796190612949 0.018681650990723133 0.0010 0.0010 0.03743263583300537 4.3277722317295435 0.0010 0.8850817409623557 4.244949571651663 5.904958153640567 1.934323503784944 2.2289771687684343 2.3679140600278146 7.627445873271423 10.0 9.955653530113251 0.0010 10.0 10.0 6.767672787193284 0.48630912146543626 2.5177430390380704 10.0 8.496985791733223 10.0 8.87042012900406 10.0 10.0 3.247430698032683 2.2289771687684343 10.0 4.427879265817786 10.0 6.024369572906196 10.0 7.287384624364537 1.2769539570020139 10.0 3.5539384317473015 10.0 0.0010 2.6031687617997306 9.812432786642628 8.794056741375316 2.2289771687684343 1.8518700463516589 1.3781520964115899 10.0 4.8881322769671 10.0 10.0 0.0010 0.0010 0.0010 7.174107070000913 8.167490691461172 8.605353131235027 9.815671632615455 0.0010 
0.021870887350026222 3.9618749997153184 0.003893962870084455 0.015153099194288405 0.03156995034032488 0.0028869600407885297 2.0167760566992956 1.2535466551222267 0.002042666535858869 5.617224950439457 6.135621994992507 3.0121606993349865 5.519657153396029 6.639972676877073 8.656339851770342 9.881706253452029 9.942174414766871 2.754934821062923 6.314712163716884 9.820074377465081 9.602161079925086 7.964279409928736 8.771027574200058 5.018978369506533 8.064946634430788 9.664750895723818 9.888759028916349 8.767650547101226 9.910368792160094 4.530960826929225 5.696602568011859 9.87506447772204 3.2251158894034138 5.241833350601839 6.441652104828681 9.73288205230921 7.765565122088848 9.71638001444288 8.946346771347898 6.264864164939071 9.951127117345488 0.18377629420120575 0.0666163498635966 9.952659632944295 8.659186175991215 3.4893490772438636 5.131000154566097 5.810271047435455 8.486540493721215 2.2471947455072643 8.696372604917153 9.982376681735884 2.5001824817290657 0.7235370746649378 0.42391621819368563 2.924315099450973 5.490156063071183 8.52078507394319 6.591159474473963 4.288553959269313 
0.0044528252400131895 3.209185182597774 0.0010 0.0011204646699170676 0.0010 0.0010 0.001000000000000334 0.0010 0.0010 9.443416721164896 5.7723417892581805 5.060278043737166 9.841058678525997 9.692055189332283 9.85464983696415 10.0 10.0 5.943585170448106 10.0 10.0 6.681822420949438 8.993398862610281 10.0 9.060183634051285 10.0 10.0 10.0 9.761791172595935 10.0 0.6271352531542336 9.684180373536442 10.0 5.1382166303709775 9.213983519409467 10.0 10.0 5.081653905629031 10.0 10.0 9.825371312810557 10.0 0.0010 0.0010 10.0 7.18415071102485 10.0 10.0 10.0 10.0 0.4610434774131491 10.0 10.0 0.0010 0.0010 0.0010 0.2103706709371087 4.275727151332416 10.0 10.0 4.970532580134171 
0.048476017186150355 0.0010 0.0010 0.0010 1.8287548135723004 0.0010 0.0010 10.0 0.0010 0.0010 0.0010 10.0 0.001000000000000334 0.0010 0.00117985986108593 0.8796571037181629 10.0 0.0010 8.409357133972277 8.186881262574582 10.0 0.0010 1.222954658265511 0.0010 0.0010 8.839374809887689 8.373027942551133 7.989781345871213 8.275313750289326 10.0 10.0 9.809091530907725 0.9960109843343632 5.519075496442099 9.959616970286095 9.20513764947194 10.0 8.103080884843546 0.0010 0.0010 8.184278869841613 0.7283504996801685 1.7169451702011866 10.0 10.0 0.0010 10.0 0.0010 0.0010 10.0 0.0010 9.90230931958026 10.0 0.49494386536481305 0.9213902418518085 3.601397638092633 10.0 0.0010 0.0010 6.590997476392687 
0.02172262505327374 4.7525376088449205 0.01479676068978979 0.0026499318088985036 0.0025842961074246584 0.0037141273842662614 5.000500000000001 0.38100569100982506 0.00941363246044109 5.0005 3.014860346812671 5.183259820779108 4.01741430613587 4.187452750639813 9.268091875675424 9.960477548190372 9.745363171423774 9.28414365807332 5.262637574131734 9.962507485430628 5.28381463418383 5.0005 7.89732993047692 5.355142392970117 6.22152688092989 9.97844394447631 9.973054536573004 8.470154588172084 9.734321649633193 3.580701552763976 5.093186568978466 9.918102354349003 2.15379004255523 5.527997710906352 8.894169806644392 9.875148663515821 1.5635525470742127 9.185254440341302 9.889438331138964 5.385135232610206 9.817358549372033 0.22011958780487628 0.26971927904373627 9.331361335168706 10.0 5.310840134951298 5.544867964648742 6.514004421299995 9.982506770392561 0.9556279629618583 9.843555302704603 9.674383884306991 0.5804825972177553 0.22770308651310905 0.050751258590133456 4.02292134441543 7.05224940827864 7.829177703417187 9.38246142580094 5.326543685626374 
0.009519556294032509 0.9383874096000184 0.00196763688958738 0.001182617557326241 0.0010 0.005047198608687454 1.738154081605332 0.0010 0.0010 10.0 6.894554442447136 5.262682635169703 3.6586833263707885 9.00236292487012 6.231610987871952 9.794065604190978 9.949135099308334 0.14887155655121506 10.0 10.0 7.775555133422776 9.814166520211819 10.0 10.0 5.0005 9.802898087375494 9.997384429155414 9.921331066141885 9.999407283904237 6.926757529080223 6.58607355790558 9.968046142717675 0.0010 8.302980960145659 9.878586646976807 10.0 7.962185703779457 9.75829270727215 5.205536955117507 10.0 9.920384255678808 0.0010 0.0010 9.812887411677153 6.119258404824679 4.685158796709447 6.540618210161201 4.701886842068875 9.968093035604275 5.616532675390861 9.95770305720463 10.0 0.23659358530323749 0.0010 0.4927934814953357 0.0010 2.0812183688534684 9.770380963409531 8.245558352193967 0.25202602579499134
[truncated: 461,319 more chars]
