# Supplementary material for: A Pareto approach to resolve the conflict between information gain and experimental costs: Multiple-criteria design of carbon labeling experiments
Source: PLoS Comput Biol. 2018 Oct 31;14(10):e1006533. doi: 10.1371/journal.pcbi.1006533 (PMC6209137; doi:10.1371/journal.pcbi.1006533)
Supplement: S1 File — ZIP archive containing Pareto scatterplots for 3D- and 5D-MO-ED scenarios and scripts to reproduce Figs 7 and 8. (ZIP) [file pcbi.1006533.s007.zip › Scatter/Scatter_5D_GCMS/objectives_SMPSO_FGCMS_2_iter_1820.txt]

3.0 -8.845791900437652 1723.2664171131973 -13537.202278243964 -2.0001926837464912E-4 
3.0 -1103.6598964704672 36086.798581339215 -196734.33188221382 -0.002516134923341419 
0.0 -16.422854472563312 2090.237302316737 -12415.548101065497 -2.71209066242554E-4 
2.0 -4.09238125399849 1878.8307213635642 -12712.041697891696 -2.0994032501625985E-4 
1.0 -706.2024522235582 36412.78139883922 -178687.89310419722 -0.014898803782946998 
3.0 -798.5114638275493 33906.341963717015 -136583.14710969164 -0.07671630012714595 
3.0 -1120.5880822905299 35946.9720106768 -193743.5809403758 -0.0024668904837841007 
0.0 -11.120820189583384 2147.1630323171294 -11681.26638269353 -3.9185019957822754E-4 
2.0 -36.28760436639362 2713.709801478479 -15382.279171963048 -1.9557852904513042E-4 
3.0 -915.4801782222787 35834.18243344497 -192395.01812403798 -0.002568862130439423 
1.0 -420.1010906658301 30794.0046726593 -136397.13499832028 -0.01868447203388183 
0.0 -100.57583116760628 18102.596538868125 -51969.39608292186 -0.003951142578418997 
2.0 -191.59552105412314 12228.01787195923 -55659.8185175871 -0.015148047056763935 
3.0 -805.9724403537126 33940.124168041475 -135941.05504790077 -0.07586945958415553 
3.0 -1106.7652275762687 35930.055150922846 -192038.26181512367 -0.002459237692160188 
3.0 -1119.468925850333 35845.62776182676 -189055.98830384808 -0.0024074653457077516 
0.0 -92.80228186890614 4369.658528156692 -21195.777387993334 -0.0014165475627319394 
3.0 -930.9022446597776 35380.7973774411 -189715.29493754357 -0.0024172661309088423 
3.0 -790.7783048079608 33294.87875318029 -134834.37901612621 -0.0748823562128686 
2.0 -771.3271384380728 34048.83411881634 -170685.8371171982 -0.03065002103841038 
3.0 -907.1330195803391 35127.540104967964 -154582.18972029525 -0.07292133149805026 
3.0 -246.34926863873721 6780.555563992118 -28940.16657102976 -0.009550886841604704 
3.0 -790.0633084385998 33747.9764981691 -136879.38090510137 -0.07429564421694092 
1.0 -157.38431690357098 12974.069352708117 -58107.749348482255 -0.005584900611963983 
0.0 -143.88962519171514 8113.391483978992 -25780.519377645138 -0.006682649431598128 
3.0 -1094.4140895785963 35227.51505348547 -188252.29617947064 -0.002390018683128085 
3.0 -807.9120192834929 33961.31363185737 -139031.87773341223 -0.07548094626563795 
3.0 -881.5034991624643 34923.243736458404 -141689.44268235296 -0.07520128277889045 
0.0 -98.36212795787277 5255.070915441853 -20285.072366863584 -0.0036227240418777893 
2.0 -225.7722266193484 6525.637240974998 -31376.989128942594 -0.00109013206822385 
2.0 -338.683757709944 15477.84133201857 -74407.50446614626 -0.02341908847875348 
2.0 -829.1230144561893 35423.05396043199 -181127.03823395036 -0.016286605415836097 
2.0 -269.24938452441677 13945.070865812077 -67385.3257622994 -0.019984832675573404 
2.0 -589.0759642471897 26663.023548332814 -128491.57807855147 -0.05296060065731905 
3.0 -1052.1077582227158 36001.87804064934 -195554.43074289046 -0.0025047773531350565 
3.0 -901.2753093077506 35078.313111079144 -154174.84152350455 -0.07147023896013877 
2.0 -490.73798954094934 23530.428638076828 -111270.9700663257 -0.04213551793310892 
2.0 -768.5312946481838 33883.893182036794 -169447.0033023831 -0.033756013022310495 
2.0 -773.8684602488025 34111.18917273743 -171137.2953108435 -0.029751133527627115 
2.0 -517.656499731374 23313.377671478374 -113060.71530845325 -0.040552747859399135 
3.0 -868.2427237346119 34862.79724066654 -141175.76367984107 -0.07514660755127192 
2.0 -518.5619995222228 24159.58440705536 -116408.84990163452 -0.0444689924287574 
2.0 -386.1806275398808 19834.43363034811 -92401.64379377943 -0.032360891431508804 
2.0 -326.93073683773207 16353.74174657902 -76457.80944378843 -0.023654126295316838 
3.0 -1023.370454327514 35353.84914572955 -189372.3720834488 -0.0024151638913516345 
3.0 -1046.3755876733314 35901.946162968474 -193895.554251311 -0.0024760757047038104 
0.0 -80.78954730057522 4468.590002314967 -19858.623860079813 -0.0015067977669211835 
3.0 -1071.8998497164885 35534.80836657907 -190648.48145355168 -0.00243112717183211 
2.0 -476.80712053954596 22992.77899774227 -113482.05306053696 -0.03976108565323698 
2.0 -463.37468063995226 21772.70282793649 -107622.67155794367 -0.03199634808488772 
1.0 -155.4772069824531 8938.568178038384 -39282.59652327183 -0.0015654186386268396 
3.0 -40.39435072386009 2369.448457444221 -15592.356662433087 -3.044163865741984E-4 
2.0 -443.4381008798277 20471.32075974093 -94609.63855492917 -0.03390481042338439 
3.0 -1081.733416048432 35957.4236766354 -194492.30540063197 -0.0024874723986000906 
2.0 -325.83413266289574 15754.667233952454 -76914.32366663539 -0.023310712317781243 
3.0 -1014.7360003072691 35136.38839436866 -182397.410900896 -0.00231617022682085 
2.0 -603.3677359139816 34013.41535539631 -127222.8654106667 -0.07257801503666018 
2.0 -366.0593716727496 16934.714778035395 -78069.03401696726 -0.02587344806678263 
3.0 -1056.8126384449533 36012.87619795234 -195738.70928380277 -0.0025077974673488705 
3.0 -194.2950219070279 7784.863042009124 -30364.46821775457 -0.007578668897416872 
2.0 -694.4191740118338 28380.566051965776 -135675.242797278 -0.0591545923204906 
2.0 -655.864088015289 31975.757837761317 -156660.93942666557 -0.060913298308195626 
0.0 -150.45230932699033 18474.99486773638 -47043.856537928885 -0.011945620300010118 
2.0 -399.5795822299877 19411.56134348562 -87541.7534216202 -0.0314052502442866 
3.0 -244.83430151384258 7480.622621728627 -29880.12112817964 -0.00913034188097267 
3.0 -1065.9577765589688 35470.828975938195 -190366.28639308995 -0.0024177354205355515 
3.0 -95.69620942101567 4731.365361859615 -21613.92865539626 -0.002863266950108811 
2.0 -423.43694436635155 19722.250755129226 -92628.6375036794 -0.03207535229652485 
2.0 -785.0304941464353 34382.98469517518 -173128.88578211959 -0.02616154425787018 
2.0 -732.2105107891125 33079.8210341468 -163790.38534033633 -0.04906045296896059 
3.0 -231.59701767509446 7087.623751626929 -30111.90729887552 -0.009199374269330353 
3.0 -1029.1547845866278 35859.24440866789 -194884.05180633103 -0.002521439001569952 
2.0 -775.7986627719287 34173.077969103186 -171306.41604683892 -0.028833278767269162 
3.0 -1004.498099007396 35518.54347951762 -190462.31236583326 -0.002437410949097063 
0.0 -124.54340932417333 5783.400765110478 -23480.41936838396 -0.0038916688100163856 
2.0 -386.9920092602132 18513.478005049266 -88167.27697964227 -0.02862053482913776 
3.0 -168.8525671511276 5380.491769430398 -25312.57834896598 -0.004851154577423527 
0.0 -99.94623701161734 5196.674776123247 -20621.56724309045 -0.0032422398320221075 
0.0 -173.66590910981873 8698.19284418588 -29116.03319796126 -0.005338046705210202 
3.0 -199.1341446741365 9904.909617808384 -35325.088507841414 -0.012666934696181584 
1.0 -181.62094481658124 15525.903733926669 -62705.849444638254 -0.008011590150210978 
0.0 -84.77194153339241 5661.297166140295 -26437.53289592286 -0.0015302471678614459 
2.0 -762.4404056716448 33829.410837376694 -169113.02356993224 -0.0340588734226297 
0.0 -156.17877383195173 6351.579339782049 -30949.723533620338 -0.004465507611065828 
2.0 -734.1669361555181 33117.247480077334 -164172.15710457202 -0.04805858541448009 
3.0 -244.18964411757037 8206.87767104122 -31902.30431958302 -0.01072318734664299 
1.0 -215.56953929312127 20137.272682319435 -82887.61391132194 -0.007937702800727954 
2.0 -623.4724015277995 30138.712141582448 -145883.71074430217 -0.06536125423716 
2.0 -346.4310845120783 16483.480305862384 -72286.4409738712 -0.02481244171690464 
2.0 -840.5751929823859 35684.29534691681 -183236.2062588462 -0.014519364417356549 
3.0 -240.55580461024553 6958.7771116059175 -29415.45959187566 -0.008362046502002748 
2.0 -661.330304614655 28212.29707541748 -135452.89667839548 -0.05865708386829637 
1.0 -221.00091902680953 19972.920687490914 -82610.86110344963 -0.010128474441207399 
3.0 -842.5363429568342 34433.091987645705 -141824.3313677892 -0.07059393701920161 
2.0 -649.21197348137 30855.290749880467 -149971.3067793038 -0.06783241011970795 
0.0 -129.4978667962989 6709.442885355624 -24962.939794667527 -0.005431018829703017 
2.0 -351.6023069346676 19247.17778004139 -90788.62772024861 -0.030893162820580047 
3.0 -886.4467559561081 34953.14125260813 -149399.47336806403 -0.0691025570362778 
3.0 -918.5680991418869 35819.63390935652 -185176.76127932608 -0.0025595335754383186 
2.0 -505.7672537494427 23490.786674875824 -110903.48527317146 -0.04176138894534237 
2.0 -233.60318477824418 13081.798371729661 -61159.72273014396 -0.019309370352898397 
2.0 -553.6095767519372 24819.617405531717 -118611.75421154137 -0.04695711929314601 
2.0 -258.08981018084927 13762.055667790684 -65651.69160050873 -0.020609092417610296 
2.0 -527.2137410220079 23655.73052823455 -115214.91470222287 -0.04273058215113128 
2.0 -861.299508459605 36003.15256302545 -181931.85797466995 -0.013379383279505443 
2.0 -373.1366300624227 18766.89887084945 -88757.46971373902 -0.029015387299703335 
2.0 -604.401656909358 35284.98681775087 -122586.01421417038 -0.07338538556215966 
2.0 -809.2703910900761 34975.26280528628 -177572.8972092442 -0.019873395748806963 
2.0 -624.8060719071567 33856.52186014261 -133439.8464679676 -0.07191782655887081 
2.0 -769.5052304313296 34028.51903453441 -170420.61687687057 -0.03025775151283304 
0.0 -158.6607518129353 9316.307983259983 -27649.80189880735 -0.006757608358458799 
0.0 -71.82879936318625 3257.564993709924 -18481.62001907452 -5.172680518021635E-4 
2.0 -243.6776884282597 13632.979042302175 -64936.35910145007 -0.020439433637992187 
2.0 -394.2576473871792 19186.63324906428 -84255.5722927555 -0.031059574457756756 
3.0 -890.6946204120019 34867.44931798719 -142728.26639660663 -0.07365266605375875 
1.0 -243.12084812408014 20760.980621756164 -84542.78830979612 -0.01101103563702827 
2.0 -585.482385248458 25226.858030928845 -122015.9022443558 -0.04712858891908188 
2.0 -827.4853753479648 35385.39432969596 -180826.448785077 -0.01656065232891485 
2.0 -329.70676701660835 14991.657886366078 -73552.79868148512 -0.018703999450702165 
2.0 -730.9038688342962 33024.72382597395 -163047.0722122667 -0.04646199052487422 
2.0 -670.9622517159858 28330.43996409788 -134972.22891161375 -0.05883959488315481 
2.0 -572.6258522425884 24666.544123228938 -116675.19303153054 -0.0457725906825036 
3.0 -1062.2631869160741 35592.41910549689 -193389.80331887692 -0.0024708257994400813 
2.0 -321.22564540836606 14929.354215090369 -72508.26381271187 -0.022445929448725505 
2.0 -280.6089312992247 14610.609453755802 -71758.9948505382 -0.020940439494550746 
0.0 -10.722478264640037 2311.031036033996 -11861.6931361826 -4.1361165627353853E-4 
1.0 -275.89748826202697 21168.3683690686 -83975.63387484297 -0.007782540859224978 
2.0 -281.9427632443404 15091.932123792556 -70457.7399378999 -0.022607690556105266 
2.0 -621.0782657745252 34198.1414205883 -131090.95416269955 -0.07216910529656043 
2.0 -322.02108061928135 17219.96314671272 -88850.02889219092 -0.016146109746439874 
2.0 -148.47812860464785 10452.131161862988 -43887.36672294658 -0.009773254649550834 
2.0 -412.65743413843353 19063.8743181449 -86723.827133666 -0.029877916648666746 
0.0 -72.77208478495035 4170.870612704406 -22034.980551753408 -0.0019803735804337116 
2.0 -783.5652627054752 34355.382856848984 -172856.7365166302 -0.026469655591101798 
1.0 -273.8113262118803 22187.95052225651 -91245.31814729019 -0.011755438546983661 
2.0 -546.3839256270578 25897.449890021813 -124768.13087651697 -0.049774958623384366 
3.0 -1000.3663064723467 34945.88725441897 -172370.18434392958 -0.0022212418925389677 
2.0 -284.04878165753337 16497.827015141454 -77168.54803848139 -0.023642785079533553 
1.0 -79.49460791393736 7968.437420492318 -35603.89549337592 -8.021103914431396E-4 
1.0 -259.0754902464038 22734.12323525332 -94967.55620506717 -0.009295493806804951 
0.0 -91.02695794701688 14412.847771137607 -54795.650382026644 -7.313685298704412E-4 
2.0 -248.65510149204033 13185.577271365117 -60672.45064569268 -0.017338064091552023 
2.0 -815.0445271515142 35005.586536652496 -177544.061575853 -0.019703089750844387 
1.0 -445.3784172028626 31856.2182223257 -147927.7398208741 -0.01748778325011647 
2.0 -311.02596625241307 16247.499446428008 -75520.51192892909 -0.024937494626198962 
2.0 -388.6142415385004 18317.855748955855 -83474.04132602188 -0.029202479276862037 
3.0 -1042.4481267877088 35526.12856952773 -191705.99243030782 -0.0024448974698242833 
2.0 -510.17094407298373 22827.511715173787 -105153.31012995345 -0.04030875040657546 
3.0 -895.0687669434577 32787.908474216936 -168670.67082724118 -0.002130193886452819 
2.0 -628.8996201846029 30289.88331558752 -146738.41175402227 -0.06592195471559462 
2.0 -555.6725269013235 25009.007472700632 -119982.26252410654 -0.04757809737072761 
2.0 -317.8748871343191 15662.382685663824 -78399.33553471883 -0.021158165658953974 
2.0 -675.5791403333898 27848.984147327057 -133174.90846292104 -0.05663406126917048 
3.0 -996.0902004791369 35564.8544897133 -192052.5563993079 -0.002472366188533058 
2.0 -459.9317330589055 21039.184731379628 -98321.17934785497 -0.03539580837447048 
1.0 -153.51025652634587 13471.614548271025 -59085.31206486102 -0.005798545530004631 
2.0 -394.0905133739435 18716.839462106665 -88500.93301717709 -0.02943964459187625 
3.0 -69.26966650217842 3203.171184884485 -17060.38366083696 -4.0247877552137466E-4 
3.0 -87.39485387160667 3367.30422162047 -18971.406759089426 -4.7413191662326425E-4 
0.0 -64.90750813990967 4592.858060568446 -17213.993025262276 -0.0022402611722703017 
2.0 -601.6864030966993 29686.308294680417 -143365.8969070251 -0.05824548517466582 
2.0 -791.924875899759 34549.16081384753 -174365.95672415543 -0.024207283741472244 
2.0 -876.1086241871942 36247.78139883922 -187773.64566120968 -0.011700330413100146 
2.0 -576.0798264029577 28789.29761844253 -138679.35727801573 -0.0601967938166787 
2.0 -720.6566182528799 32775.75485616522 -161834.98732298138 -0.0560053958997931 
3.0 -817.2673317428121 34325.60850810076 -143106.77297381364 -0.06978266737430781 
2.0 -759.4065714709823 33797.760238627634 -168846.97197491032 -0.03434795575734456 
3.0 -1088.0780827524231 35890.940490363806 -193319.5799902534 -0.0024751556846499406 
2.0 -513.3886306177376 22449.15717506481 -102927.55141598196 -0.039176611696455935 
3.0 -1019.0906959678624 34619.44673647133 -175095.73352588268 -0.0022153475352139447 
2.0 -408.3477294437911 19684.99459823754 -93183.13374527528 -0.030100313488272017 
0.0 -116.07609121014853 11481.487151590853 -41008.11757399862 -0.0020543360234422173 
0.0 -76.0855214322364 14638.58493402042 -59364.42911891527 -0.0011057855427933205 
2.0 -651.4930388937188 30920.002852731548 -150334.55856922426 -0.06801812743204325 
3.0 -939.9582628940549 35840.78371942516 -191029.754030518 -0.002563287150687466 
3.0 -959.6428985652803 35492.232896892456 -191494.44204386315 -0.0024410992194719384 
1.0 -159.25033260190568 8767.675745466602 -37619.99337029572 -0.0015187297032818832 
2.0 -512.4764588469108 23622.205140871338 -112074.8892383085 -0.042587846322062126 
2.0 -821.3807106619263 35252.90447987151 -179645.82576827356 -0.017614724312431426 
3.0 -921.8365385347629 35154.89039392743 -153053.93020660512 -0.07308743041271117 
2.0 -756.5402321656537 33620.61048423714 -167348.08341579503 -0.038271300532688735 
3.0 -165.3572048688846 4129.86226406987 -22265.501404898918 -0.0028056577025331346 
0.0 -50.85840793168597 3391.2948983467013 -15788.813329494422 -0.001075143734048572 
2.0 -803.1439336952915 34823.570931547736 -176345.34460208143 -0.021265090214870885 
2.0 -650.6813773875788 32064.890550048643 -157044.5891004859 -0.06193476881081378 
2.0 -161.3468004540211 10324.351245853495 -42348.041212791664 -0.010009147580118298 
2.0 -216.97703914591753 12381.064421724224 -55269.10356154461 -0.01568315489382527 
3.0 -1075.6358656110883 35850.96324261454 -193349.91653246194 -0.002472955815169962 
2.0 -779.7897938103193 34253.31523834937 -171800.04323965742 -0.028328218537295845 
3.0 -1099.1185600823658 35742.059777536066 -186392.78764556732 -0.0023757718806800684 
2.0 -437.03796668180553 20367.843341386764 -90208.49012188922 -0.03322374986747112 
2.0 -489.1185109635557 24118.310041306708 -117600.9100895562 -0.044142768962049446 
1.0 -341.4784958041361 27571.138461152466 -118820.40958167039 -0.01347521071044746 
2.0 -578.4181681027239 28871.38057782567 -138946.9819898485 -0.060438879071129145 
1.0 -109.80554513304945 15278.136595032689 -66017.509094944 -0.0011071798266973985 
2.0 -595.5559487659394 33972.42364316133 -125477.1846275436 -0.07241599327730724 
2.0 -778.5025046418866 34229.18099683249 -171931.64159362132 -0.02802833289525447 
1.0 -150.05793670974708 12640.960399040325 -56110.43007218293 -0.004163816698360103 
2.0 -478.5993343921808 21806.677002164703 -102660.9524239208 -0.03675682700416632 
2.0 -286.2397095358142 13817.70995013773 -66322.82786675017 -0.020728971142077786 
2.0 -647.4406347487005 30806.3266690442 -149686.67114553697 -0.06768168349846121 
2.0 -631.8564321522914 30394.259594560328 -147289.73232324113 -0.0662720655627689 
2.0 -445.68561423262895 21886.678649439695 -103498.92554416432 -0.03747981302383803 
1.0 -313.4920151252564 28654.229086608335 -127501.98677712907 -0.012425382886024374 
2.0 -763.8757502698609 35034.767027393675 -178227.3956171775 -0.01668551589585895 
0.0 -52.25219494011774 10733.408708892639 -40566.65997141858 -6.701694962622945E-4 
2.0 -746.497457809934 33449.486410897036 -166410.4972641911 -0.04083858279667765 
0.0 -118.99716539043926 5485.086161802435 -24190.514862870234 -0.0022550608911975204 
2.0 -724.6196463639714 32834.69035745651 -162145.82245615675 -0.05703727948809598 
2.0 -856.8456574443317 36195.74220659719 -187294.75356384902 -0.011508231759168194 
1.0 -385.0874131503533 29986.893701994333 -134710.4959590204 -0.017206642951134422 
1.0 -135.69567314338173 11816.16862024967 -50983.10832168428 -0.0026368319328424067 
0.0 -33.25479470207762 2567.214332156198 -14112.989485028316 -6.179851950628835E-4 
3.0 -267.2891499422942 6144.275915695645 -28324.749461853935 -0.008996060939089778 
2.0 -870.802022235749 36214.84437093926 -186199.89782725158 -0.012737203167067196 
3.0 -1038.7648512203332 35211.477778503184 -184047.7489549698 -0.0023360222395105226 
2.0 -552.1780625400177 23928.877761286505 -111129.13642896038 -0.04340506465401306 
2.0 -211.4659662253744 12871.897838146077 -60035.54331987441 -0.01872472075229098 
2.0 -628.2657730297057 30428.42980848155 -147499.8659830791 -0.06608333154836246 
2.0 -722.6395262715159 32988.65235397132 -163336.901272614 -0.05013839355005423 
2.0 -371.03480891456246 18873.409703773857 -90473.47386569862 -0.029548041163518002 
3.0 -984.8358023045129 35889.752366663626 -195806.74362922425 -0.0025453235387645893 
2.0 -86.48946829149928 8606.0678906175 -35929.83452075602 -0.005296895527570148 
3.0 -955.4328956326251 35893.10726264008 -196517.56051386916 -0.002597179308888171 
3.0 -936.1899410707324 35228.056217833815 -156097.48608913977 -0.07388501063135167 
2.0 -521.4778043289078 27212.39769874287 -130927.20601300121 -0.05357125675424433 
2.0 -570.9421500826322 24636.863923353856 -117237.1450993616 -0.04531723548440737 
2.0 -357.2227398258508 17041.786558598837 -76699.88839723608 -0.02612802024579848 
2.0 -345.36526971354164 16978.961360817655 -79997.67973576243 -0.0262772756390972 
2.0 -796.914761749312 34709.8862391176 -175249.94056515786 -0.02183366537872443 
3.0 -14.068446352442667 1843.984799627798 -13646.0412093809 -2.8334689996675235E-4 
2.0 -614.8037770686739 30046.990824755852 -145272.47117921445 -0.06223119154742991 
2.0 -254.9513519512212 14145.398432036365 -68741.46271096179 -0.02018620384895454 
3.0 -1010.1679079732849 35786.70132446414 -195114.70085585132 -0.0025489223846491653 
3.0 -942.8724017478359 35678.10383808503 -191225.24802411196 -0.0024936964458693233 
2.0 -278.9382372983013 14735.943765736169 -68508.33139186578 -0.022038850919430576 
2.0 -748.3370501159876 33476.82582155206 -166636.17819436445 -0.040412661947130016 
0.0 -145.30599396732586 17653.6325747099 -43390.87198509398 -0.012169454338947764 
2.0 -739.7941378883203 33267.82622397843 -165100.72300817329 -0.04461789798054872 
3.0 -925.2943801090688 35732.90984667114 -194453.5245470912 -0.002519547616844682 
2.0 -658.2703476431318 32036.537951412633 -157117.2526812536 -0.05582923087719242 
0.0 -110.12480313413356 4809.178054701654 -24676.966168032366 -0.0018466599983434071 
2.0 -637.6662060646175 30537.24839281904 -148138.95956899808 -0.06679216292940504 
2.0 -665.1115919937487 31332.32237975516 -152804.90646576145 -0.06886302445731043 
0.0 -152.8339228618571 9471.62455391714 -25431.944019417595 -0.0074665063875616 
0.0 -24.088459259663704 2184.3225193493895 -13240.555462640137 -2.4103781649235828E-4 
2.0 -737.8797355517067 33211.974593600266 -164815.3401276945 -0.04593669923983708 
2.0 -679.0945034972434 28129.437965001987 -134295.0892391679 -0.057943175169412636 
2.0 -728.7202772242791 32928.14585198974 -162830.3773949605 -0.053135687305074786 
2.0 -360.64019597175576 17517.214726664268 -82335.56599280777 -0.025259116488670748 
3.0 -903.4823345053085 35091.901246833826 -153723.33299529657 -0.07388353063734815 
2.0 -672.9261430185455 31836.057351365114 -155855.2219533764 -0.06322126930566135 
3.0 -238.2737025269791 7238.4936609358365 -29580.298371002278 -0.008332183527497159 
2.0 -820.636993108153 35294.42339174409 -180116.63067012306 -0.01707735418699946 
1.0 -271.3006310086881 22552.95744106196 -92493.54069712314 -0.010823303617350104 
3.0 -989.1740566198946 35899.388601486644 -196174.93930167396 -0.0025917364738274806 
3.0 -911.1180494503186 35852.13780109878 -195890.4404961571 -0.0025895183554054332 
2.0 -692.0836555462312 32229.62683107365 -158369.0592179546 -0.06474362302366007 
3.0 -74.70015439780234 3498.866802173787 -18104.118300714777 -0.0012919769090489592 
1.0 -199.79635527259626 17615.723287649027 -71460.73018203964 -0.008375336619741266 
2.0 -441.0524818438627 21251.155266589336 -101143.00038728361 -0.03495207948507331 
0.0 -105.5384600773406 7547.32686111677 -36010.644265344774 -5.902520159421357E-4 
2.0 -418.98531138672695 21131.632366387676 -100882.30357341726 -0.035267649748291385 
0.0 -136.22251056959027 9543.698783025508 -36898.78904650673 -0.00290063482751343 
2.0 -536.7340459620332 24013.905587822523 -117168.37997997079 -0.044000624732331864 
2.0 -743.5188115946717 33377.6220299064 -165889.07990428316 -0.042323710226815886 
0.0 -83.20640230786125 13246.118281798423 -41987.69484750588 -0.0042053814147389075 
3.0 -980.4219471425423 35884.78139883922 -196128.52453533825 -0.0025772087449921458 
3.0 -166.018497386737 5111.906216243483 -23720.589873520443 -0.0043416050735925575 
2.0 -691.2051609669514 31879.713668711967 -156069.26300301374 -0.06937531217487888 
2.0 -812.3217594777961 35176.28083822174 -179090.81960966813 -0.01800802287371442 
3.0 -888.864800603536 35805.31183671786 -188590.99717222768 -0.002555595044969705 
1.0 -194.51725097137773 16193.564739134965 -58554.150171813366 -0.0031985765064637744 
2.0 -545.5748439326137 28738.532103032187 -138123.22784444652 -0.05126941193826999 
2.0 -548.0883443441312 24855.88403283229 -120495.92907459331 -0.04603001841971241 
2.0 -369.20050868052135 18953.38678654418 -87791.53626478201 -0.03000038906238004 
2.0 -409.47742899903267 20422.706160572583 -96180.82719949163 -0.03295165745969943 
1.0 -410.8555872605402 29364.3594592543 -126935.61244978558 -0.021938004467951702 
3.0 -265.4229992823576 7635.354968030739 -29434.778696936453 -0.010597624492641865 
2.0 -342.7759811168141 17807.119155042616 -79705.5996820094 -0.027822460329754335 
2.0 -607.9745470707336 26324.621320133818 -126695.72128559514 -0.05209672724765443 
2.0 -660.1569142996393 31589.686821168965 -154331.94731004426 -0.0683815579085893 
2.0 -618.3474092825506 30006.649262984745 -145076.2565277331 -0.06486546275553065 
2.0 -687.9392173127657 31922.768245084277 -156354.12961346336 -0.06859389940342281 
2.0 -308.41637909079304 14763.889914603873 -69718.6125959266 -0.019450882508093216 
3.0 -1097.1868405268924 35657.867325258856 -185796.27300968833 -0.002356912453130578 
2.0 -362.12046860057717 16825.519706369774 -79497.21293208435 -0.02051136736133876 
2.0 -234.14439324885328 10066.98637809652 -40709.837766762335 -0.005729230899357634 
2.0 -545.6972014474335 27410.967923119657 -131824.16639098575 -0.05329192703536194 
2.0 -289.3132065306598 14110.789985401234 -67052.18491415995 -0.020975862507127806 
3.0 -922.611328199739 35183.933313694135 -154007.15067040885 -0.07044016781718913 
2.0 -787.1240538950474 34333.70499174044 -172712.8952481586 -0.029658307409151204 
2.0 -406.9902410327679 19539.237281570935 -89156.06442719778 -0.03121523930259907 
0.0 -44.18247872556185 3565.790298002791 -15103.468773900166 -0.0013135688040867752 
2.0 -473.8348199061025 21749.23848749159 -98697.08918692167 -0.036267350395440684 
2.0 -402.96582341719017 20701.16856755431 -99564.22692290033 -0.028580657148284994 
2.0 -456.3239731350833 20965.178719770764 -96530.22290016474 -0.03514610668520568 
2.0 -259.7433480313766 13570.033163506296 -63957.83431918032 -0.018767298262869134 
2.0 -499.9217783365031 23260.460624672916 -105318.86160175169 -0.04150374583197785 
2.0 -343.7871638023544 17103.58705914208 -80304.2942795698 -0.025613948216976722 
2.0 -405.0887932430652 19216.536487240894 -89919.43542747851 -0.031292026322596284 
2.0 -712.8449697758804 32572.938904913353 -160560.32925057618 -0.06058465490407672 
0.0 -66.3379918228478 11957.353988494882 -49182.27480272546 -9.241468283104051E-4 
2.0 -404.07876006361465 19453.201870158093 -88614.51060695939 -0.03150950687296085 
2.0 -440.19124262539606 21694.502777895483 -106252.63123849525 -0.033508388380731315 
3.0 -962.9032414688309 35549.25975119002 -192670.8079429988 -0.00245797026129844 
2.0 -323.5247532680742 15186.117988712926 -70133.05039762365 -0.022901321041281716 
2.0 -117.5998110936146 8480.709908017961 -34049.650876411695 -0.005965742214293052 
2.0 -451.10839100968565 20545.964777385623 -92697.02750123112 -0.03418028725299685 
2.0 -654.6958990504119 30970.34108434521 -150589.11795896696 -0.06826607959623746 
2.0 -682.4125660226026 31796.327587691183 -155364.12750970572 -0.06871870757775037 
3.0 -214.39858360117444 6036.7170757314 -27981.231539493117 -0.00690169359022179 
2.0 -592.9719379011163 27668.70957819911 -132959.17364936476 -0.0556074981927777 
2.0 -453.8207435660595 21483.9255701415 -101548.80287231426 -0.036058526823320516 
1.0 -302.29464490861653 25334.51292515222 -105978.6210242789 -0.009987514344848004 
0.0 -118.5676042765678 5942.459316831582 -22752.654512626774 -0.004641708840894741 
3.0 -832.1341579659219 34656.38771354058 -152385.3334736391 -0.0731892079322655 
2.0 -684.9758056638073 27968.270805703574 -133467.674935839 -0.05779731310225407 
2.0 -550.5307245459314 24329.06929481544 -118317.47490882064 -0.0437739633983279 
2.0 -674.3813246093179 31543.548273088003 -154068.82711948414 -0.06925324029866345 
2.0 -631.2793233250316 32638.693325174358 -139360.43756291186 -0.07076546032779407 
3.0 -16.731557749250538 2020.5827575473427 -13820.185853129595 -4.155014757873981E-4 
2.0 -276.7451752132063 14531.812648628736 -71061.56612617834 -0.0208545828788031 
3.0 -202.82124241037945 5891.444606097152 -27111.285509597117 -0.006265502883728624 
1.0 -196.64674809796375 16445.410511289472 -66543.45928477157 -0.004724182108045848 
2.0 -296.8897152540399 14191.2270144164 -68168.63887922408 -0.021297738472527295 
2.0 -653.6196630824276 27882.321389896162 -133840.1022682648 -0.057558174741633494 
0.0 -142.64385072428004 19776.414580283275 -61754.4855484287 -0.010417401200311899 
2.0 -542.0067344018248 25769.84538041025 -123824.47670697185 -0.04857917450496674 
2.0 -291.7266894485775 17775.569684763595 -94138.4486159578 -0.023069557928031253 
2.0 -683.9112939979 32084.880032149158 -157468.13019929334 -0.06439573851014727 
2.0 -222.68535949915332 12488.989121217177 -56424.96961568781 -0.01571642966368017 
0.0 -170.1963035256229 7356.209169518502 -35525.77328070066 -0.0029797188343247726 
2.0 -423.8001809547282 22621.942217706917 -108094.33011979853 -0.03810177879848907 
2.0 -292.7710165808478 14022.14225683423 -66471.50229801134 -0.021009681946165468 
2.0 -584.5796387401365 29034.960110788357 -139950.08596065326 -0.06114965754352879 
0.0 -128.14535903890615 11550.609834620807 -38712.2248766011 -0.002085364340809959 
2.0 -359.34011136707863 19126.219689495534 -99683.7299649197 -0.025109137378065416 
3.0 -830.9785585783471 34569.79394471061 -150397.47220507337 -0.07159201751853991 
2.0 -285.69885008749554 14508.736784117795 -70925.09099804187 -0.021085028222263033 
2.0 -334.05340750534083 15946.895179414814 -74594.03973735037 -0.02432967611008996 
2.0 -529.6492307685996 24074.80082110635 -117451.98714395688 -0.044354407812279326 
2.0 -252.78779346168838 13285.4541686116 -62044.54309237371 -0.018198082943627996 
2.0 -386.08499690388714 18352.93811152028 -85055.39727107127 -0.029257867190730508 
1.0 -132.2069333649848 12452.76690016593 -53058.42891784866 -0.0038064626036625835 
2.0 -560.122540855304 24557.51564667606 -119268.32868153219 -0.04623963426180359 
2.0 -348.86826195077026 16114.110479528255 -76163.03652696966 -0.02475200655899734 
2.0 -525.0819267027889 27300.32973757177 -131428.152607487 -0.054564385774328414 
2.0 -586.3939106046587 27455.30148558304 -131961.70216212585 -0.05573311550172762 
1.0 -687.3550873860593 36348.72687808589 -174657.09644225432 -0.01469269900714525 
2.0 -607.9164228064287 29617.106302961834 -142830.7153501935 -0.0634586159659846 
2.0 -590.6698376358737 29337.85912442062 -140777.20688313057 -0.06210207384266083 
2.0 -492.3601352570692 23285.880999612564 -114047.4754083307 -0.041106398582018956 
2.0 -613.4523910946876 30183.320944304647 -146254.56660164698 -0.06500373218497807 
2.0 -617.839136988108 29916.082146473833 -144571.38885334603 -0.06464937666626158 
3.0 -706.7150059099647 33060.879846422686 -136310.9041132495 -0.0701489418712794 
3.0 -256.5671593337464 9134.935093206379 -32659.037160836502 -0.010652576110902675 
0.0 -45.50377431663805 2957.2715362626313 -14812.197689438688 -9.345893687401066E-4 
2.0 -495.5105565965153 22484.46887075315 -106417.19159203576 -0.03963160436821572 
2.0 -577.3911064110542 25282.80471664777 -121849.85131863433 -0.04863876669493166 
1.0 -107.70616633162774 11157.338868577132 -45529.36863543855 -0.003370582844713284 
1.0 -187.85348267749626 15626.45223462747 -63349.40436158844 -0.004008084691610077 
2.0 -382.8753259564748 19149.05722826951 -93280.20037865917 -0.025536602354642633 
3.0 -62.162218067370056 3698.2032145561034 -16681.75329393531 -0.0027389104042268497 
2.0 -510.9345841270502 23463.958801551937 -109713.16490086945 -0.042450127815697056 
2.0 -683.2131513571378 31702.589969610897 -154954.5797184722 -0.06959546094195027 
1.0 -123.74058088757221 10655.497194678275 -35021.21849141321 -0.005159982143294916 
2.0 -509.8975180985774 24363.090541248504 -118435.39264714411 -0.03618882673725769 
0.0 -97.35126557032875 11912.884382444041 -46606.84446520949 -0.001372144952757374 
2.0 -227.2859228589237 6605.916042826551 -32617.364097044094 -0.0011333331889413591 
2.0 -528.8454366833513 27373.552375764244 -131660.21287087974 -0.054875639079252025 
2.0 -189.82602872433753 11424.397648809012 -50086.09177617177 -0.013087515952843626 
2.0 -854.5879037682557 36021.569126404975 -186034.33288768603 -0.012530195161014265 
2.0 -639.7973472406577 32706.863088064132 -141425.05560280703 -0.07031472449809162 
2.0 -742.5806858853061 33339.382318650845 -165618.89625332403 -0.043255432811603 
1.0 -438.87529577682517 32025.90824279688 -149096.0871448528 -0.015587394172004256 
2.0 -485.1646474356259 22586.567892592928 -107967.43123902501 -0.03887521029950799 
2.0 -140.1480768464964 9739.877479190394 -37979.14506230122 -0.004791197617641374 
2.0 -502.80020272686374 23202.405385310292 -112546.41237246316 -0.04101929471855349 
2.0 -261.82941175839466 18027.789128983517 -96786.56493293412 -0.01950689851857642 
0.0 -159.8321879973041 21302.81437506926 -59702.22774874182 -0.012065887454159409 
0.0 -101.2750125852434 4674.718422205656 -23345.80433920917 -0.001771003527828654 
2.0 -205.98971057602418 11743.81892419541 -50555.049744018215 -0.013816150936409696 
2.0 -719.4975353182575 32764.44012750219 -161650.07168991902 -0.05608799215724598 
2.0 -299.4348926269815 15131.99972576272 -75300.7853069351 -0.020334479904640747 
2.0 -752.813316492566 33602.125483937096 -167487.91183337188 -0.03794252162760763 
3.0 -969.1776200756456 35868.31120786746 -194786.32924533891 -0.0025653402841323324 
2.0 -340.23273382586757 17736.345710163125 -85558.19492716066 -0.024124403501946473 
2.0 -241.51986597576965 13064.281095093893 -60802.00646341904 -0.018097591990642817 
0.0 -54.5333847343561 3585.2349211562514 -17450.740679584444 -0.001261317710292518 
2.0 -569.7791770898081 25925.678897663925 -124860.13472507213 -0.05064369789613954 
2.0 -381.06979921353917 19118.94092913329 -98780.32345890238 -0.025975267336898693 
2.0 -696.9743307970563 32504.20319589017 -160170.04506037495 -0.058929516198979154 
2.0 -467.75911565360076 22088.173942724443 -102004.99502920502 -0.03836912152882089 
3.0 -973.655601437156 35871.54702813116 -193482.03575918882 -0.0025760697480779454 
2.0 -549.9824042539385 28080.667162694634 -134276.92920664075 -0.057464951732583855 
2.0 -467.29758126901413 25663.500994170907 -124046.51607039728 -0.04844012509420462 
2.0 -627.7685370232945 30250.15674070215 -146468.42649535855 -0.06578491556036606 
2.0 -218.09361690195985 12209.26335917623 -57301.74100074238 -0.0034566412078588377 
3.0 -78.73800110040628 3105.7434537697227 -17883.13022639816 -1.9611172801721943E-4 
2.0 -231.40642909209 10129.04874655841 -39780.60723843075 -0.005752754701595912 
2.0 -496.4863723796471 24480.41475337066 -119146.53156918166 -0.03361672396977919 
3.0 -992.1123298225043 34646.79935085554 -175159.1296308299 -0.0022345174987652605 
3.0 -213.53154066210317 6077.615235680907 -27921.594297971984 -0.007727390905263698 
3.0 -49.2257907575123 3735.9611546507062 -19324.543754235016 -5.79592453314991E-4 
2.0 -317.3632762190774 16614.704795945545 -77319.65434346697 -0.025404439064650435 
2.0 -20.749573091555238 2918.63639729357 -13124.955861860446 -9.624353045273226E-4 
0.0 -172.33399117711187 15570.50537838587 -21256.934094194483 -0.008093330588125149 
0.0 -57.665538727406926 10555.570447238057 -40475.95617282808 -0.0010015306781951201 
1.0 -146.69704509878153 12803.75672763639 -56604.26428058746 -0.004527576605661208 
0.0 -335.96116008440583 29945.149538718808 -109197.09952045689 -0.00432607378156769 
2.0 -421.1873637969319 21285.12115504748 -100337.26937309989 -0.035822923939443314 
2.0 -735.5928509620651 33153.67057335763 -164418.9675992363 -0.047234581165158336 
2.0 -479.14551131885224 21962.714623405893 -102821.01612228017 -0.0369046487749527 
3.0 -1032.9806245983693 35882.68450704366 -194343.55139625876 -0.002485053590640568 
2.0 -598.4792265454325 29418.164449712276 -141940.98115825938 -0.06261254411409278 
2.0 -654.0758585291727 28438.004594007853 -136008.91248223383 -0.059411420285354295 
2.0 -801.2988311894802 34787.63935389174 -176025.14196439317 -0.021643190036690373 
2.0 -634.6144959350435 30470.018133370377 -147602.12445002494 -0.06636653491477745 
2.0 -417.5123704209551 20083.587280668264 -93450.88592792382 -0.03307748958181861 
2.0 -314.51431196061816 17467.390706093884 -93132.00173711446 -0.022152835519093174 
2.0 -789.7255526942557 34501.44802689244 -173938.54658954716 -0.028429947489520796 
2.0 -458.4535399396762 21844.324177476643 -102462.33204760792 -0.03775362794599178 
0.0 -147.52681753961733 17289.993061052533 -50226.546938201776 -0.0015452559302361903 
2.0 -822.6011384804417 35312.074332025055 -179518.14262530464 -0.018440529442386555 
0.0 -156.81446005517643 24088.500668184315 -63262.07394222151 -0.01020767656122598 
2.0 -760.6536303966967 33662.318476496315 -167828.5247674272 -0.037869893609859484 
0.0 -126.12892772884503 16076.8110912126 -32212.01285898344 -0.007405474496116349 
2.0 -851.3544581590082 35763.108439232616 -183677.63136703218 -0.014321948388198412 
2.0 -174.59850351065683 6330.905595984866 -33068.363080908464 -0.001777398566576315 
2.0 -573.4714603535995 28988.11622947841 -139721.79339193934 -0.06073532707245791 
3.0 -1085.549324019505 36068.591549697936 -195335.76355711443 -0.0024843774602386496 
2.0 -709.502593845705 32480.915490203242 -159952.88601531144 -0.06249463939038694 
2.0 -414.1123442728738 21057.492159373018 -96297.31265562164 -0.03552505586373102 
2.0 -481.0109254027925 21997.23125587118 -97105.95874828003 -0.03722368194180797 
3.0 -965.9294528247397 35715.92559352151 -194666.40523664525 -0.002503809464387114 
1.0 -190.68496610769475 15829.654397568303 -63589.93016034215 -0.0058150891015857215 
2.0 -712.4265937802884 32688.535839596185 -161125.34665103018 -0.057136323427414364 
0.0 -61.584489918769 5064.145114879029 -17595.994333818722 -0.003079992851569937 
2.0 -122.8479516578021 9614.414288761438 -39057.21969784279 -0.00481646348416959 
0.0 -115.17688816296409 12483.780600390057 -41684.84674944578 -0.001689807978054099 
2.0 -184.28915847555484 9986.747757139048 -40317.52045223125 -0.004873307434092868 
2.0 -680.8016019079334 28274.274783011748 -135739.74990345203 -0.058475557115948096 
2.0 -766.0335488647592 33918.38639171877 -169747.84358602244 -0.032629034253300854 
0.0 -114.14594245449305 16896.009846070505 -44769.83890166449 -0.007833321150582148 
2.0 -665.5430986830847 31780.12273180685 -155635.28928034435 -0.06525045004650061 
2.0 -670.0013117377791 31507.09244760671 -153875.3469372066 -0.0690095400335075 
0.0 -60.53422410024396 4989.761777802262 -17502.3322150825 -0.0034100778789744896 
1.0 -159.45321318449783 13533.064477273974 -56949.54653421221 -0.007191485879517311 
3.0 -953.5093190408011 35846.06938221104 -193079.17119380867 -0.0025529198123152848 
2.0 -824.5199632370108 35326.74003068693 -180338.9909515901 -0.016967151731361298 
2.0 -499.03540097532806 23772.05839023361 -108690.4142987429 -0.04325493512406345 
2.0 -662.7194274919342 31225.290487234673 -137082.14505427703 -0.009627007803767018 
2.0 -481.9866417470688 22336.11396164425 -109469.5999251958 -0.03756738177822738 
3.0 -891.385544894163 35033.705466961605 -152616.4455982944 -0.06932530649724283 
2.0 -826.3445557181755 35494.57589761007 -181446.71247158147 -0.015485062858397812 
2.0 -640.882437018356 30624.462527770946 -148637.291571315 -0.0670924110863132 
2.0 -623.4157147333559 32949.716951701135 -137652.52837714567 -0.07108469849530011 
2.0 -568.0250004537584 26120.685233169712 -125952.30580287495 -0.04887943435760267 
1.0 -163.47318256953267 14784.654501660998 -52618.60725852399 -0.0019420139327062007 
1.0 -424.9237118209453 30943.981160311876 -142517.0009978399 -0.018332138418683322 
2.0 -505.2619483823238 23917.290821666968 -114796.26700937572 -0.04366361408225275 
2.0 -219.29353435961227 12548.878646696607 -56762.72932902865 -0.008343669851589368 
2.0 -364.4961561198041 18003.2075438105 -82127.73070184088 -0.027387700099203778 
2.0 -562.8980400516556 24715.90658151005 -119902.49398055172 -0.046419324713805055 
2.0 -68.20202723979946 4916.142216714692 -14832.609289297789 -0.002596026732985203 
3.0 -48.12318628431847 2468.948578960774 -14677.006929423318 -0.0010034457958924292 
2.0 -396.8431340993136 19011.853656934447 -87170.60826886282 -0.03049650067339655 
2.0 -318.3311080434432 18393.82493994328 -97357.24274721637 -0.01973003224529491 
1.0 -211.68599372334998 20044.494167139226 -81752.02987228574 -0.027199044334900085 
1.0 -182.6414033797911 15116.79950673985 -65302.08052383724 -0.007358777235400838 
2.0 -834.6346766099597 35549.24625128733 -182140.59178983304 -0.01540462408950713 
1.0 -350.11640890182275 28613.426682893805 -123187.82681910158 -0.01474688603120915 
2.0 -192.47104844674385 11304.482220165237 -47960.58676853255 -0.01235934736052274 
2.0 -646.4280446933366 30993.872105145343 -150801.81807606723 -0.06775656526385926 
2.0 -493.9653678601695 22636.205383431836 -108232.82521959806 -0.039998797198806155 
0.0 -149.60609253130625 8337.461766791244 -28161.46743392222 -0.0051887213366292205 
2.0 -750.4608435532468 33530.26071133795 -167007.624159572 -0.03937645095934226 
2.0 -540.9226404994826 27762.999135085607 -133617.19918259987 -0.05629096738470321 
2.0 -613.4424185233133 29858.19580053848 -144315.70190507127 -0.06430350696616485 
2.0 -703.3740212909088 32317.85688669808 -158906.98895521546 -0.06524190997579413 
1.0 -122.01447791654057 10791.958489372279 -45954.551445915116 -0.0017753000842604357 
3.0 -248.25096919616644 7174.48286800968 -29705.32831800498 -0.008237855239013832 
2.0 -636.5815010583698 26588.65273693044 -125298.89257900289 -0.0524912048784404 
2.0 -566.7582696721566 28815.032418045153 -133808.5881669991 -0.06025260663291518 
2.0 -582.862896365267 29113.144106580494 -140368.89216150125 -0.06132124077618247 
2.0 -332.11088193092223 16037.855512297423 -73817.58125252527 -0.02452646949733675 
2.0 -468.01588445987466 22280.992697015925 -106824.31537731951 -0.036657937986602836 
2.0 -185.18459362318103 12101.104839370799 -51617.09840992949 -0.00981153131558273 
2.0 -645.5434208981117 26981.16183387245 -128235.73056000167 -0.054483201953143726 
0.0 -137.71413236554028 7011.568289623132 -25989.705379133666 -0.005611945046197327 
2.0 -574.3385800510467 25532.929685844338 -122702.25434216778 -0.0491484913007342 
2.0 -583.4565795518885 25983.615182921563 -121419.33918063068 -0.051104246200171205 
0.0 -176.65680043026342 24934.919533859807 -91571.06804364853 -0.00811953256778629 
2.0 -705.6229626198299 32555.832797719617 -160433.0532727302 -0.05959448063082755 
2.0 -627.1594430216113 31034.68694549502 -151024.0933499248 -0.06077782910566529 
1.0 -348.1835410130896 26403.783508027504 -109013.69632886467 -0.01119759845832033 
2.0 -568.4234264712662 27881.59825931316 -132576.12983703913 -0.056938272716817104 
2.0 -749.789226866385 34273.28775457282 -172466.48810705857 -0.025720569190710446 
2.0 -398.00667599040486 20087.019745144902 -95220.88916721664 -0.03176755546920325 
2.0 -587.2464181153172 24943.42411032318 -116696.83630848887 -0.0468176278180622 
2.0 -837.7174010605534 35619.77753087809 -182711.53839965787 -0.01493470674474149 
0.0 -175.85213847811298 25386.39353211506 -95632.99600411388 -0.006730270571712531 
3.0 -976.0618002970965 35879.92091555036 -196058.2789939432 -0.0025746348990390157 
3.0 -12.442063325448434 1927.556392433206 -13649.816993643182 -1.9899787856347064E-4 
0.0 -134.41651202520453 17176.112291347275 -39829.54882472154 -0.009540631420154332 
2.0 -788.4799147187885 34466.289507927635 -173747.1681253973 -0.02516054572594767 
2.0 -398.25919910180653 20051.116614852603 -98047.10845671789 -0.012973739162015642 
2.0 -701.1403318740334 32277.877082451916 -158631.78026056365 -0.06567926111779102 
1.0 -264.19955417743654 21911.49802947937 -88990.80445750468 -0.009158874627851246 
2.0 -538.5795399477419 25437.0853760148 -122932.87222912295 -0.0493181535732897 
2.0 -211.08205901071523 12312.589169805793 -54339.08350005007 -0.014963100481619963 
2.0 -311.6292436602919 15862.371574137564 -74690.36551642048 -0.023800684321208534 
1.0 -217.8676629830709 19337.255686869456 -78780.43577992807 -0.008713901523851271 
2.0 -300.2954794797774 14344.499023434502 -67624.57060797249 -0.020674695671278175 
2.0 -355.5219223189549 18556.300963135054 -89322.45074699973 -0.02639491927260982 
2.0 -725.7174005601369 32909.00149115407 -162677.51259095647 -0.05196839422073417 
2.0 -368.12217298552554 18391.59889377995 -89578.06331786071 -0.022675608729476583 
0.0 -29.6375397327063 3308.588585753575 -14550.022280403746 -0.0012178560993037876 
2.0 -396.29627213778076 21719.187618654934 -108522.8849136074 -0.019597262021402023 
2.0 -484.2521084031461 23038.66463369659 -109939.65922863461 -0.04094085204476879 
2.0 -401.5749380577529 18000.05615994345 -81367.37839960628 -0.028193363632016334 
2.0 -499.45651181245563 23745.74706940281 -114366.38612105646 -0.043085522663608794 
2.0 -601.1004382940034 29448.89897508921 -142069.2518787329 -0.06272434655253867 
1.0 -117.44577815011557 11604.180945458607 -48654.77561599678 -0.0033823408422110255 
3.0 -843.2198322901016 34288.75605354836 -140955.98160358844 -0.07089831870208721 
1.0 -205.0530806798178 18159.43824582292 -74128.25583042594 -0.008447021536305471 
2.0 -611.5931089767272 26751.229784390303 -128432.49315967159 -0.05040370873641609 
2.0 -858.7488786631026 36175.17629507261 -187120.94109596126 -0.011364544031784624 
2.0 -483.6983380906991 23118.86422982347 -112317.22536006126 -0.04008454710140728 
2.0 -595.6333951900183 35127.206559558836 -120842.0711203877 -0.07410979989928955 
2.0 -56.07274976227793 3848.647830324201 -16637.690717544523 -7.751260735080741E-4 
2.0 -323.6818623106333 15885.855012877799 -73717.24595252851 -0.02401194740551109 
0.0 -94.16375957003795 13356.05886606838 -50807.37804553946 -0.0032604336177070414 
2.0 -225.07642995394946 12774.00323411033 -58495.81164606918 -0.016823474486094708 
2.0 -427.5326514718151 21603.214582622248 -99301.49295219209 -0.036982925965269905 
2.0 -605.7696081069018 29551.231701435703 -142599.44303929026 -0.06330324639524207 
3.0 -228.59025786909405 7845.581544018543 -30312.68354258164 -0.00879750687701638 
2.0 -353.2833962996968 17585.449627587426 -80478.8738442417 -0.027279225412344427 
0.0 -167.88208950614066 7342.4050916033975 -34684.02573426106 -0.0026695950527326397 
2.0 -316.30449227748 15970.987183237645 -80587.92336946387 -0.015209825481515872 
2.0 -677.5919676881213 31442.3208620509 -153275.90474711877 -0.06985540833022175 
2.0 -174.16231045186825 9033.73215051019 -34273.02042063421 -0.003545128786553801 
2.0 -501.1239288708618 23197.231904627228 -110431.4786363544 -0.040795407153839246 
2.0 -537.0745314967982 24235.528328215056 -117761.22215732641 -0.04477516979540129 
2.0 -249.47532615492088 16735.507372768418 -81180.68709542413 -0.021790796447614662 
2.0 -757.2293897593911 33696.25070690047 -167956.3389617906 -0.03493795040024884 
2.0 -401.5473416470988 20742.99935292392 -100535.23220034996 -0.033390493524757564 
1.0 -111.94530941033253 11232.387153760468 -42644.83765415622 -0.0056922467817356204 
2.0 -305.9091309741181 17145.13546884685 -84902.71496020375 -0.01893483057569846 
0.0 -162.52661774798102 20224.46052832166 -62436.87849688363 -0.0016851941296464259 
2.0 -379.0492087632419 21443.201178659696 -106623.16396602437 -0.018962302996159995 
1.0 -111.16350470022928 10620.871647709699 -43587.284149107894 -0.001984212177115351 
2.0 -864.3535546824285 36214.78139883922 -187653.1757690564 -0.011550828268882173 
2.0 -632.6666818753021 26364.562403353237 -126244.5723302135 -0.0508873237948769 
0.0 -99.61544832676766 13856.82558003981 -47618.95590685732 -0.007299887858203734 
0.0 -167.18576518676522 6414.26930430697 -34538.01072175444 -0.0024493123740258124 
1.0 -113.82166340834948 10905.020897702901 -45288.234804633285 -0.002105750995805963 
2.0 -633.4689324811154 26085.467962217368 -123438.0450829471 -0.050501506661510785 
2.0 -554.9785675609457 24442.82745498392 -117899.65501565962 -0.045092778343206796 
1.0 -228.4731854000006 18187.348390322037 -64326.82190600183 -0.0037248257644440165 
2.0 -715.200952808794 32729.556514996275 -161470.3173837877 -0.05535847592635458 
2.0 -363.45164974469816 17080.08989591546 -78983.83746003595 -0.026743893117406 
1.0 -124.98542200674218 13430.507399801427 -60549.720629695206 -8.705456255465609E-4 
2.0 -680.0595963907389 32972.30630276728 -163399.10499456176 -0.04389912220419482 
2.0 -717.9051592424214 32657.568402931 -161028.75332341366 -0.05942432456219193 
1.0 -82.75377631267553 9782.208408968072 -37217.74739202328 -0.0019518080341188648 
2.0 -566.5330884385487 26845.786020916505 -129303.57547726066 -0.051546623201219305 
1.0 -461.1236153775154 31686.43981143039 -146893.05756138227 -0.019949263948985368 
1.0 -365.16437329160635 29270.694953913084 -130714.53175260304 -0.013136426828232475 
1.0 -278.1203547283763 23351.46229740328 -95292.26924168164 -0.01289099670934915 
2.0 -516.0395395589661 22519.04857075892 -104913.32672510238 -0.03927541244114534 
0.0 -183.28346991834331 25732.592915341684 -86012.23322463463 -0.012242473000331442 
2.0 -581.9850026926168 25060.24360830286 -121280.89259773535 -0.047905089377303964 
1.0 -649.0022868254148 36306.89441856417 -178422.10015783814 -0.014094757235949494 
0.0 -84.05349165217177 13703.809721208865 -55591.43122157761 -0.0010703154084111426 
1.0 -168.3855865616744 15414.994529361336 -67848.25435839515 -0.001363702733975329 
1.0 -237.3061294748442 22073.903936255123 -91916.09922711675 -0.008282330555255197 
2.0 -616.3636957645247 26057.314352800742 -124129.56677646232 -0.051002373279674114 
0.0 -89.50796854598757 14477.5674277965 -55887.95100508666 -8.660701412626558E-4 
2.0 -793.5300970824512 34682.580175266135 -174948.0547378603 -0.022963139180029075 
2.0 -618.6684878558594 31230.02647700539 -151818.6646528019 -0.06241332648166888 
1.0 -226.63313599614307 18668.884104377434 -72606.15418361129 -0.005012714537773629 
0.0 -59.28072013565579 11041.406077297832 -42960.042168217886 -6.012229358887994E-4 
0.0 -293.32767725296617 29492.50085834458 -111732.97615858547 -0.007263596057752682 
0.0 -160.84112682394178 8411.473679905523 -34458.178126156636 -0.0037789022325719433 
2.0 -564.2813387932433 24529.31868127295 -119099.58203519239 -0.04555815792441297 
2.0 -534.2367492370465 24433.695443933662 -116076.56627384014 -0.0454170746397652 
0.0 -72.24016221846466 9668.836338600957 -38360.25657214802 -8.960631703994562E-4 
2.0 -171.792362909175 11028.3005168339 -46751.95086030701 -0.011151110914912055 
2.0 -607.1218967967251 27734.483383192637 -132826.54418002954 -0.05676748503055369 
2.0 -400.2982668102201 18782.727428548107 -87249.6582588162 -0.02981439643963848 
2.0 -622.6032056412472 26553.644716509236 -127861.62334807403 -0.053079276731653455 
2.0 -38.2946547745966 3043.905522500029 -13181.333989779683 -0.0015375673665300215 
2.0 -190.2196038953044 11693.775478759973 -49676.58930351314 -0.01356906127709141 
0.0 -140.59699145897795 7693.696184575895 -26810.568132532157 -0.004628071313217262 
3.0 -950.6792772698648 35828.105544398015 -187935.97239904184 -0.002549581202540476 
2.0 -779.6423281795928 34267.39680560189 -172216.4506350494 -0.027565767531470976 
3.0 -1021.6835121043639 34815.2765986322 -173519.55870991986 -0.0021851380009507014 
2.0 -248.07222376650049 17965.513296255136 -97022.80042225741 -0.018567749939401045 
0.0 -312.61951494407924 34824.473871422146 -145544.36656526633 -0.007131422784059518 
2.0 -602.5002850059751 26952.708108946994 -128978.72863306313 -0.053899493123787424 
2.0 -196.03623188357727 11352.203458915523 -48525.96737369464 -0.011844593133000392 
2.0 -626.0355489964153 30218.217293445396 -146329.06233053785 -0.06558339367689305 
0.0 -186.78729917394955 27144.638948652726 -107379.5770543502 -0.0047043418804864606 
1.0 -290.79719562479886 23387.461099608743 -95756.57373483092 -0.012574289713855942 
2.0 -373.8445448536954 21464.67665550019 -92473.7557265376 -0.03642540781474721 
0.0 -142.84622997093962 8260.031680404209 -27761.494533882003 -0.005224741447407938 
2.0 -697.7309620021778 32171.595829606835 -157971.8043111834 -0.06698900159890414 
1.0 -206.97428462332778 17406.1778746356 -67349.49359938779 -0.015294961310957946 
2.0 -559.2624432039299 27635.828760202938 -132814.35401639823 -0.056442747868674675 
0.0 -138.6948604787284 20491.61852850616 -64531.22623137613 -0.006266604626088801 
1.0 -410.4782898894919 30348.59557878349 -139222.27339218862 -0.016387064702414203 
1.0 -252.747045047373 20277.053857020852 -77583.8907484104 -0.005931070898675065 
2.0 -709.163822428543 33579.298875765024 -167578.57565912566 -0.03258338778734815 
2.0 -638.9380198977254 30575.19061901459 -148356.75029184308 -0.0669214226666402 
2.0 -836.2445394925157 35600.926187974655 -182569.94551419397 -0.015013688084800553 
2.0 -611.2191721463089 29798.8604630279 -144015.45686896605 -0.06408370841569708 
2.0 -472.1220276896347 21524.180429358916 -100687.14423987198 -0.03610237899120003 
2.0 -364.1460485260529 17868.257250057246 -83282.53756819927 -0.027636191380651112 
2.0 -741.4963147055803 33321.67257407911 -165343.3228465611 -0.041423427566888056 
0.0 -185.90971861384324 24469.83739670752 -74993.71181920923 -0.00971187264445528 
2.0 -453.2204033420423 22022.841679274592 -104042.15782867424 -0.035944508603963934 
2.0 -668.4477087204626 31393.35153185924 -153071.04427339774 -0.06905863248669727 
3.0 -1010.9866272550037 34880.18468770909 -175670.48583888327 -0.002217324833437186 
2.0 -447.7792363858282 21091.256242732223 -102198.73402478264 -0.03466128480174362 
2.0 -514.6060660331664 23174.95906639237 -104303.39354436634 -0.04041843781413551 
1.0 -303.4428170340587 25170.84930165057 -105725.15668093383 -0.003691402818346975 
0.0 -159.05710884077897 9386.405498112472 -33530.08814458846 -0.004101735904280367 
2.0 -588.1876855422092 25293.535163565168 -122213.20213465234 -0.04878856797261626 
2.0 -465.9478450857938 21672.029965629445 -101026.21035118675 -0.03718974072686979 
2.0 -296.5240270773192 14881.125220629461 -73167.99654689257 -0.021620795513236087 
0.0 -29.345624505302013 2838.0033391452807 -12124.278736343767 -7.08635354676597E-4 
1.0 -325.48127216048516 27948.84986723778 -121190.57530376667 -0.014433726913500427 
2.0 -745.3895835282539 33407.64228558303 -166136.48712310477 -0.041760927485020735 
2.0 -660.2908959719974 31159.98781218036 -151762.9587421061 -0.06866255259526519 
2.0 -873.8453926385314 36220.102207293865 -187648.48330443833 -0.01435618630308327 
3.0 -176.0299667967242 6008.502456049993 -27293.59309385772 -0.0031303256704654416 
2.0 -619.4614889064527 28565.49252072029 -137336.2826054432 -0.059877554271052374 
2.0 -371.3431553036289 18077.748461108724 -85445.9399744914 -0.02883505807353979 
2.0 -590.0669081571547 27005.421056374897 -129950.91058380905 -0.05263206606041908 
2.0 -559.7695442409663 26926.41180301456 -129862.33766372867 -0.05169593060875109 
2.0 -699.2497397289147 32212.516498920344 -158205.58573986785 -0.066568511014686 
2.0 -652.4851179429915 31122.52376241393 -151526.89809963174 -0.0672849195884028 
2.0 -520.4732856178402 23870.073538029603 -113831.96554607623 -0.04348308752545853 
2.0 -812.6492397961983 35208.47640784482 -179278.65324673563 -0.017704267565856076 
2.0 -533.6088320085078 27615.43640289732 -132229.7307177791 -0.05518211878649951 
2.0 -612.0414215056335 29842.929753867837 -144180.98907238222 -0.06421413422456558 
2.0 -304.8644585484856 17688.434679028964 -94242.42015038255 -0.021430237323928195 
1.0 -309.27622315781525 23817.88564633034 -87973.35994715919 -0.00657954262971837 
0.0 -102.19880403487235 15058.712785277956 -37472.22483847819 -0.006025876239287089 
0.0 -35.10489929544314 2801.2638392567746 -16574.88845423917 -4.896280232783867E-4 
2.0 -539.2426995726918 23599.64032329357 -114693.1641291155 -0.040103631556448555 
2.0 -657.7266150451263 31485.801900067734 -153643.99638345317 -0.06356822399817286 
2.0 -538.6760582481343 27836.133136313594 -133994.5667287478 -0.051315794574444726 
0.0 -80.41772998882388 13009.248668131557 -52405.10989104799 -0.0014953096930579927 
2.0 -413.5389727743893 21370.561440331818 -105590.63613310686 -0.02465026549195474 
2.0 -380.49261955407854 17910.745040097685 -82521.39944521034 -0.027234703348479015 
2.0 -581.509110427049 27104.42302031648 -130042.53329236225 -0.05344380683610303 
2.0 -589.7533838304927 29235.398347427363 -140546.0040682646 -0.06176270033288686 
2.0 -643.9890540828162 30664.743902536702 -148725.51660806866 -0.067191085033397 
1.0 -301.9893671657635 25463.03619280705 -104654.86431193005 -0.01232401306150184 
2.0 -800.7077059920362 34899.769584066926 -177007.27491980896 -0.02038025531754118 
2.0 -758.5988141150666 33733.89865251728 -168435.99521671238 -0.035669339897381 
2.0 -464.2076627207879 22246.477672837435 -110620.30847825808 -0.03267495308480643 
2.0 -635.0380095577096 26934.47569806107 -124371.30702952789 -0.05371768839148336 
2.0 -465.16382310374144 22395.351784787286 -102811.83280775305 -0.03903837647850587 
0.0 -97.96367633105632 17709.767099705958 -57576.99834050613 -0.0022700627352174214 
3.0 -1067.472713923595 36059.69258775064 -196708.55144688964 -0.0025098789317810786 
2.0 -593.6039395676007 25090.79098479672 -119523.20787080079 -0.047277000086491966 
1.0 -375.7841998704896 29581.46251921302 -135134.99017218855 -0.008932023322478382 
1.0 -136.6257158931291 10292.027367417737 -44408.99618457438 -0.0017252266326680775 
2.0 -598.6017526969904 25150.502416840347 -121710.65115562287 -0.048159776524422326 
1.0 -250.18751550553532 22682.678172528606 -93630.57295482077 -0.002702852567938896 
2.0 -615.0752329475405 26531.8777260597 -124606.96118081093 -0.05232743845472117 
3.0 -204.0714154645688 10270.436862582106 -33745.310907120496 -0.009394062561845103 
2.0 -652.2369890421752 31285.82508075111 -152484.22184447254 -0.06382508850921885 
3.0 -897.6290546167461 35791.10169512149 -195395.7827192106 -0.002515116108369607 
0.0 -85.90264948947676 5553.852037427188 -26091.244887645727 -0.0017348907533834162 
2.0 -414.79576574663173 20750.599460883845 -94918.27362634128 -0.034823940853818305 
3.0 -57.468703551664255 2648.6387486317044 -16307.350910868954 -6.297629319207642E-4 
0.0 -154.52150959034586 19489.84343282979 -60239.95532312173 -0.0024691451497522486 
2.0 -362.2104956561894 17539.844304606933 -84183.06349102712 -0.026860014754569186 
3.0 -122.6900637468443 4519.764366501633 -21909.58374298463 -0.0028236401164855717 
3.0 -882.2532417842892 35513.465682591486 -192224.37778438092 -0.0024604150156836762 
2.0 -298.1425131556804 15379.00057763797 -71015.52415509624 -0.023166047236412655 
2.0 -295.0798395750011 17982.24620300263 -94435.9891891294 -0.02706258888799188 
0.0 -107.34367611008639 15227.407278904257 -50599.543137483364 -0.001187084248801051 
0.0 -119.46819992312514 15800.12495387349 -40292.269832611586 -0.009431592077583144 
2.0 -629.0217846214282 33545.113445784606 -135571.2206863988 -0.07174849719783985 
2.0 -535.7255016150535 27510.394031148382 -132326.64985070887 -0.049638830155573084 
2.0 -382.32820744368405 20940.11838521078 -102414.11843196888 -0.02281205204820145 
0.0 -116.32937201700055 10958.752839702507 -39427.355708871146 -0.0018959962110860777 
2.0 -523.4236126009027 27252.074315202004 -131203.41687268327 -0.054377964814645914 
1.0 -251.49390397104176 22112.952042941866 -90985.71309853077 -0.009873516290348543 
2.0 -429.06722074581046 20929.310138111137 -100824.06089843823 -0.033273679978062555 
1.0 -319.5961358838559 27066.85468603545 -120182.57384866425 -0.0018385083402117264 
2.0 -738.8853843687797 33254.898537988505 -164929.59694878527 -0.0451916408827959 
1.0 -298.9020968286349 23563.99073008792 -97550.59790006623 -0.014622765630755558 
2.0 -454.89969119670843 21404.471860742455 -101163.12592666752 -0.03572640138920437 
0.0 -139.11714770575807 17436.90498576841 -44096.25691621559 -0.010461984122057573 
2.0 -580.9392611985442 28928.36552807536 -139378.78030089018 -0.06067025325195261 
3.0 -904.9408747040915 35167.6266504891 -155225.03522544273 -0.0674913397256679 
1.0 -433.79435363565574 34753.7270619575 -167039.5763024079 -0.011662481986013464 
2.0 -243.28232473429634 14293.835470027247 -66981.92974584256 -0.0215577183178123 
2.0 -701.9815564988282 32387.96773271331 -159318.85820666447 -0.06302889358381043 
2.0 -288.2559856418887 16639.87193506305 -81588.81352242795 -0.0156780323462563 
2.0 -295.8339903349684 15905.932317953879 -73916.89751427942 -0.023843064784544454 
2.0 -523.0325366108721 24567.597891680176 -119448.84920801072 -0.042891702445669436 
0.0 -63.060524266546395 11365.107137514167 -42852.43842616717 -8.418390672578925E-4 
1.0 -114.77355554005041 12043.524238769505 -54018.358262784684 -0.0026660069984024036 
2.0 -358.2740888948058 18235.35591417673 -86196.92037182198 -0.02665765622386415 
0.0 -131.84621016193628 6186.524970219614 -28580.985123991053 -0.0031993012856089 
2.0 -358.1362799475997 16568.02890233339 -76064.8473854443 -0.025196856967951424 
2.0 -833.490166561776 35945.665450673805 -185556.83110518206 -0.012393803606484961 
2.0 -825.7193849228532 35344.698525371154 -180502.59130375143 -0.016862611746360417 
2.0 -689.7338510269825 32337.897250881175 -159368.69720906205 -0.06148029869734478 
2.0 -555.3406856187512 28244.037524349544 -135659.51840664438 -0.058081492503809895 
2.0 -851.9453527501015 35796.02029739999 -183359.4417838661 -0.013564307317584689 
1.0 -392.80373791597407 29756.352920295067 -130275.91589104854 -0.019248214089666857 
2.0 -704.695066172717 32352.647421535406 -159130.25747708208 -0.06472320897589763 
2.0 -537.6907389099997 24749.412982762144 -119462.47175238314 -0.046686666934464924 
2.0 -469.24588532649574 21667.903140445458 -100273.63230637957 -0.03736408709232228 
1.0 -345.10766730901344 27706.836307553545 -115120.00639700219 -0.015809437322977692 
0.0 -103.07023155391235 17842.222392783886 -51904.68315737946 -0.005635860226209027 
2.0 -564.1256333153821 24799.65194081072 -119701.4901101737 -0.04657869667689793 
1.0 -237.4086949372164 20165.781014420852 -77898.20924962148 -0.006161242436613855 
2.0 -565.9017244603278 28303.967912038202 -135900.32261511235 -0.05842955775221419 
2.0 -635.0479286298769 28162.77354622758 -135311.95846274018 -0.05735150202218746 
1.0 -468.10551947053347 30873.66577880114 -137924.75336925918 -0.02664142448670874 
2.0 -866.6688649341037 36154.154767457076 -186637.9154720731 -0.015141694906504324 
2.0 -602.3364951057265 29480.46409181017 -142258.50742160366 -0.06285787839276095 
1.0 -337.94847373556104 30075.99054746401 -138341.68135574524 -0.010730268910836553 
1.0 -156.77914495437258 8554.555399941151 -38542.92260157703 -0.0014423143049420999 
3.0 -27.535844916820803 2159.1783457769325 -13969.49347620579 -6.174028028735606E-4 
2.0 -166.6252739786231 9838.136915743338 -37893.85166616461 -0.005166930280721417 
2.0 -664.1879568766436 27175.491779154345 -130038.15599366368 -0.0547975375313355 
1.0 -426.6766711315318 36129.28924083996 -177887.90055792825 -0.004901452043937534 
2.0 -510.54632030493593 23071.881098215887 -107886.19339346323 -0.040686280963535715 
2.0 -644.5482022273122 27153.782997570168 -129047.08790826403 -0.05468049724933663 
1.0 -470.15272118201824 35176.49305168598 -170019.59816505742 -0.006035071359776389 
2.0 -561.5659458187159 25056.145313063364 -120697.74767956966 -0.047397040791699555 
0.0 -94.56312786041639 14302.3506197994 -53378.14841401306 -0.0030536339420431094 
2.0 -630.271654215228 28486.119006642315 -136963.39278435207 -0.05997291304203828 
2.0 -313.7005440844556 14692.066530681495 -69426.17594301159 -0.020558062429180825 
2.0 -571.7918016552735 25971.466177432183 -122409.73057957478 -0.05034119058982629 
2.0 -606.2207275956364 29714.43493847693 -142684.0155081019 -0.06366350271472807 
2.0 -494.83989749600397 22873.662819576002 -112752.18680048305 -0.03910989689850093 
2.0 -744.1787044804233 33392.00027133449 -164586.2952551731 -0.03850078547206504 
2.0 -531.8408652030645 24888.261432708445 -120708.56894415105 -0.047203828737775795 
1.0 -653.8896960126722 36275.32374664055 -176126.75881552388 -0.014165143071031923 
0.0 -260.9043584924513 29656.855872644956 -117136.75970755292 -0.0070249149557164905 
2.0 -389.52030585304124 20325.57632024036 -99362.40404264671 -0.0303327543478408 
1.0 -145.28790361086337 12595.51289387113 -55071.76412316359 -0.0036668601643928614 
2.0 -702.3005718521089 32297.14203147928 -158710.99461278165 -0.0654654885694178 
2.0 -536.0096702850573 23152.85301473343 -108412.02417203419 -0.03949077367175341 
1.0 -316.09193991015593 26844.59061636499 -116979.1281192746 -0.008581385784826225 
3.0 -794.2755061090077 33759.055875355465 -141581.32365031188 -0.059482373825835835 
2.0 -596.9950616050172 27023.640100126056 -128701.99366930203 -0.05427002314627498 
0.0 -120.48762540964997 5616.75412494398 -24055.03479136421 -0.002498068996739409 
2.0 -427.9671805105702 20357.434832011568 -96845.83348364038 -0.03164210327375752 
2.0 -420.665156016839 22128.808423018323 -108712.86207821108 -0.03247298121003358 
0.0 -126.27644260664891 20592.494524258724 -72928.15125169742 -0.0024550932839779186 
2.0 -324.8897236643189 18116.652359868047 -95962.49274927846 -0.027886925958526515 
2.0 -716.5665863300043 32446.21842517921 -159591.30994662034 -0.06507773787794191 
1.0 -488.1858646979212 35980.533477211415 -176711.86586476068 -0.010176365760479058 
1.0 -490.8159830355114 33117.77326319349 -154514.70076811468 -0.016032889034319285 
2.0 -609.2821940904649 27128.630726095354 -130465.48606864961 -0.054989249648180485 
1.0 -133.07252071799945 11517.760712486093 -47435.08533633106 -0.002364786859343372 
2.0 -763.2786371358225 33724.485883947 -168240.13243137873 -0.03655360068439134 
2.0 -599.7516082243367 25708.28769426728 -121536.22413439858 -0.049584005513779575 
2.0 -603.5767198662538 33500.10075112834 -130392.28524938939 -0.07122940358539553 
1.0 -548.8418016033859 36125.589113520546 -177159.1192871522 -0.012826924242080096 
2.0 -700.5616904718912 32916.01431324752 -162807.28202755412 -0.048279985814311574 
1.0 -375.2539377868942 28590.69833896267 -125904.47511023255 -0.013909451247389775 
2.0 -452.7558843270431 21638.624987423478 -104186.6562265536 -0.030799748197734893 
2.0 -860.1870725066747 36171.113750985525 -186843.46372939853 -0.011391788309148816 
0.0 -123.30968675925364 9425.823582819106 -36587.79418426693 -0.0024334113596658673 
3.0 -915.2993792786086 35706.47145638111 -194059.16802378983 -0.0024989639876758195 
3.0 -1035.7418350210037 35867.13352249705 -193712.8006944796 -0.002494084370529218 
0.0 -297.8074314052899 16688.260876254288 -22445.293986053177 -0.01828270730314099 
2.0 -442.5175205098163 20804.816193897204 -99142.1708464543 -0.03418057150373313 
2.0 -714.1448282209717 32455.872701138964 -159696.26817098237 -0.066397643345235 
2.0 -595.8684897795803 26048.66144979025 -125656.41294562454 -0.05020564257596134 
2.0 -468.3596847587066 22909.81638731691 -110210.66529418422 -0.03940375137233095 
1.0 -433.06223571133387 31074.658700110176 -139243.90121628135 -0.02227621947887512 
2.0 -506.07389620096416 23830.937858414283 -112457.48618410084 -0.043551714934795385 
2.0 -309.47308737884464 17134.58266353226 -85795.6314068806 -0.017790984550424688 
2.0 -487.32001265664366 22199.307139223747 -104511.77794006043 -0.03878238896330116 
2.0 -406.1464460184117 19921.464555112747 -89692.67744688972 -0.032816275085576746 
2.0 -447.21356236108113 20984.283111755096 -96835.6933649863 -0.034506708908675986 
2.0 -753.6270389070961 33774.30776871031 -168588.46296885275 -0.03468269672083696 
3.0 -185.2148673755987 6648.339306853598 -28333.265897025773 -0.006119750141510138 
2.0 -391.4851489772216 18977.74354730604 -87855.34419618106 -0.030427861661078894 
2.0 -523.995966080022 23449.59424863425 -113812.03987609972 -0.04122277640214793 
3.0 -946.34063091021 35705.02216634855 -191599.9335507134 -0.002521873145905918 
1.0 -431.767108720483 30092.28550137706 -118117.7327962527 -0.009062383508570956 
2.0 -798.9396163856193 34717.790220565796 -175628.11298661062 -0.02238773437611865 
2.0 -475.37852039747 23586.49660510933 -115435.28888459707 -0.03422231451780057 
0.0 -235.23704268739016 29178.222816041638 -103676.10744532656 -0.004047274703059331 
2.0 -261.11723266366585 14259.775212115974 -69947.87518824793 -0.020552383389243693 
2.0 -507.54644955099394 26781.005015948405 -128867.27258674424 -0.052592890982634324 
3.0 -57.47261465624734 3777.875483891656 -19443.70379388616 -6.510952528688008E-4 
2.0 -556.9545840476668 26437.101073581838 -125600.90895690017 -0.0524205690794108 
0.0 -123.97642311923158 17352.581028944987 -33369.79116765015 -0.011279073885801918 
0.0 -131.36623556125159 24213.654129204813 -86416.07814914643 -0.004910276021893058 
2.0 -551.9992955027024 28576.334928998465 -137703.921017475 -0.05898674194505272 
0.0 -67.53254246968606 3995.5521292534313 -25124.737372737112 -6.453558812651728E-4 
2.0 -565.2122622802352 24276.134381400494 -118179.00330578726 -0.04496430551496519 
2.0 -56.18774796274192 3457.692728467771 -18313.336511883284 -6.114543883532274E-4 
2.0 -618.5508968345567 29822.65358663886 -143805.157656169 -0.06450645344865882 
2.0 -588.5272855328917 29136.39995355565 -140235.6034002489 -0.06098595764245488 
1.0 -354.6867818522498 29296.208776148775 -132642.03576466572 -0.006652429931893486 
1.0 -527.7427128924614 33311.78176116631 -156829.12884800188 -0.016459296546732227 
3.0 -104.76340417242224 7711.162573921234 -34162.70011853632 -0.004261389816376542 
1.0 -435.9810307682333 31274.06026145534 -144672.25169714942 -0.020118570050557512 
2.0 -588.0012322307891 26216.658284223475 -123198.72994069358 -0.051483463451124964 
1.0 -177.63888705318232 12743.218123059665 -39781.07098415388 -0.0016137058515911717 
1.0 -307.08116910149664 26798.153004951877 -116147.21280053696 -0.009758260767051616 
2.0 -740.9211880790953 33289.407609712995 -165343.32778742537 -0.04425558055050865 
2.0 -521.9391789509522 23406.43813925983 -114577.1533790541 -0.04160713373056005 
2.0 -452.5557323660737 25597.577815319713 -123949.21361230146 -0.047928308877653286 
2.0 -777.5742714946105 34136.494000199564 -171266.92342540593 -0.029494985247078366 
2.0 -457.3374914224704 20635.39047160704 -92794.41365630853 -0.03458104688516369 
2.0 -598.7219259039246 25686.21470526587 -123642.43148048443 -0.0498958336349085 
2.0 -300.01533943834295 14587.035845135006 -70395.37010096775 -0.0213057750000795 
2.0 -846.4880921236809 35817.72135534662 -184329.94099035056 -0.013700088311335786 
2.0 -845.7198310510153 35866.493032255494 -184749.41369474205 -0.013289437853455767 
2.0 -583.9234412598281 26277.64304148286 -125534.18905590793 -0.05176466341860611 
3.0 -875.6389398961069 34769.392630342845 -152223.03844123927 -0.07122169741775533 
2.0 -349.45696377375685 16991.224997592275 -78581.12381788534 -0.024555648273767314 
2.0 -563.2490929188198 25794.446722735145 -121328.91543635575 -0.05000901860634153 
3.0 -844.0740251324993 34585.42584313585 -147126.79360694418 -0.07210965191406127 
1.0 -252.2205148927959 22361.963616583584 -92159.8441903634 -0.008179395956957977 
2.0 -283.278941718701 14373.213822549113 -69279.30207380703 -0.020874906969623772 
0.0 -29.970217433301006 3096.3902997040227 -15452.661946376833 -0.0011292978741578611 
2.0 -333.3079694877471 16753.44561432138 -80826.1122612869 -0.020625202443228224 
2.0 -614.522145252967 28532.447319042098 -137202.7806113029 -0.05976355204520602 
2.0 -686.3671643103122 32400.72117394129 -159653.1622205458 -0.06008778832186623 
2.0 -847.9632868726067 35889.80867112271 -182823.65851235166 -0.015512801819038108 
3.0 -138.55892183468677 4808.164816831138 -23047.38294241152 -0.003373086664271296 
2.0 -633.8191299679614 27800.366418575682 -133662.31521045425 -0.055258444466597514 
2.0 -310.341207433221 15338.748741509315 -75914.21410877052 -0.021803661490793394 
0.0 -131.4483200956393 19283.142445780933 -54903.751181946835 -0.007608920483374981 
0.0 -37.57610365865254 2530.005765830416 -14658.86489038306 -3.485864642655044E-4 
2.0 -667.2797884139308 27317.855430429394 -130602.83522178794 -0.055467556514703406 
2.0 -600.6736055716702 25821.422063481416 -123526.87176148525 -0.049478676422850074 
2.0 -580.154835867626 26608.722968942864 -128032.80051517663 -0.05262274317779677 
2.0 -560.4835425397968 25494.510252928812 -122832.20635141149 -0.04221056724109202 
2.0 -411.5618760184725 20876.516754965305 -104101.34888416424 -0.017028523754756095 
2.0 -679.7572151250334 31667.828888043052 -154813.9379105952 -0.06971813732869507 
2.0 -726.5108156292748 32883.36773014531 -162528.21786794937 -0.054096505326716296 
2.0 -504.1819060569298 22419.02759506473 -103913.5391175992 -0.03926865931209122 
2.0 -755.2264934001868 33963.33058253476 -169757.61303520482 -0.03050830949588633 
0.0 -122.33520924148897 4037.6924327259826 -33191.31772255168 -7.135949754096935E-4 
0.0 -255.95906188162462 31415.47051309182 -126413.2245931533 -0.006256042138687733 
2.0 -544.2818336190578 27321.859707315325 -131331.51676601075 -0.05505047926438225 
2.0 -469.4764298403195 22862.421650221928 -111543.94791975789 -0.038615415544607554 
2.0 -564.7944487355911 28528.178604686473 -137394.26025096927 -0.056546550284869254 
2.0 -632.7974907463183 27546.088018613395 -131533.30066857266 -0.05625678438926092 
2.0 -628.0805744184428 27084.379119430374 -129570.99898752717 -0.05424816767006674 
2.0 -639.1763478884849 31304.786589075964 -152782.71111537798 -0.068122426507356 
2.0 -431.3039759538661 20609.211088325545 -98542.425350647 -0.03175277114440865 
2.0 -707.5304434715957 32442.001716081664 -159639.41871154588 -0.06316246896016178 
0.0 -133.80761986049743 10234.044592846136 -37543.818237799176 -0.0023368356699385575 
1.0 -112.99421569572657 11863.57157371615 -52146.906324020565 -0.002260888187966826 
0.0 -179.73364473779245 24503.132233350494 -83724.41214369121 -0.003897667008943734 
0.0 -223.58873130197867 28949.96131664164 -118216.01834312838 -0.00868568496615029 
2.0 -688.8043015673812 31732.08777262912 -155043.82508139042 -0.07004303838794626 
0.0 -129.11794830489248 17811.052632985462 -48269.0909028708 -0.0050796483984996005 
2.0 -724.2200419123375 32861.69113450327 -162457.70388554953 -0.054041068536777426 
0.0 -155.4901749734684 9204.51605685398 -26994.78760903931 -0.007096952419416923 
2.0 -629.1951664292005 28451.91963401381 -136759.22226880648 -0.05966107671791301 
2.0 -494.93005854845103 26498.033648781948 -127784.73574717272 -0.05182793217002639 
2.0 -587.4650798193968 29056.978142317694 -140040.3577019579 -0.06124505739965977 
1.0 -250.6732471089818 20398.77581182119 -80961.78605612837 -0.006435227543611773 
2.0 -617.0510137611403 29740.418955968395 -143530.1666921643 -0.06398535470155359 
1.0 -152.25633651722254 12146.597710090338 -53775.246957453935 -0.0029990141008398715 
0.0 -121.29095121743943 16870.135855223813 -53657.21466725599 -0.0010488685553270679 
2.0 -304.7316885945348 17375.415914599806 -89143.47848359203 -0.024413458864766074 
2.0 -209.04553337734012 11282.341400010328 -52835.323493255986 -0.002030428761079118 
2.0 -460.1417582036891 21879.95179693539 -101390.27960261737 -0.037687304463529 
1.0 -508.3836329298272 34575.981326311216 -162420.8251077519 -0.013281995637073345 
2.0 -591.5963374717514 25553.192909517995 -123227.76278843505 -0.04935258255647913 
2.0 -548.8535919708316 27992.576446287505 -134526.01165449648 -0.05726735765213223 
2.0 -806.665273708317 35075.80440496162 -178282.5500269905 -0.01884240537146321 
2.0 -626.4230099615594 26882.169960654086 -125731.22720184221 -0.05214015020924312 
0.0 -208.4445121126546 27030.35939376158 -101261.87591378459 -0.006369079090818519 
1.0 -170.77930340847843 16237.947270046541 -48120.67069938594 -0.010503769793149915 
2.0 -781.6673920321585 36049.78139883922 -186759.67464746357 -0.010148476179242968 
1.0 -328.1271761661317 26184.368433789892 -109161.42338400241 -0.011998851031500333 
2.0 -251.01813901733465 13322.002216992398 -62251.489172228 -0.018158607600280197 
2.0 -610.4145557723716 29772.578640737513 -143849.9534035306 -0.06397741223986227 
2.0 -204.2839376649704 7914.898130208348 -37108.51090445449 -0.0033039072538825747 
2.0 -679.3314974531011 31463.765396938095 -153453.46041346958 -0.06991157223549327 
1.0 -226.5097072876308 19584.460182555056 -79242.44482629206 -0.009396028124895262 
1.0 -376.60906094927765 30597.784227692795 -140161.22703128232 -0.01791487244891988 
0.0 -198.14700822480572 25679.044640770808 -85339.2684979594 -0.019174224523841342 
2.0 -578.9617128692015 28885.94371050613 -139096.22091328184 -0.0605555398747972 
1.0 -140.8854042240599 11740.053943092882 -49534.63113130786 -0.002227183360258494 
2.0 -179.01981990808065 11098.56516470174 -46161.312012154354 -0.011241418860281892 
2.0 -363.03878610546303 18902.721406778594 -98977.16891373704 -0.027096558234440078 
2.0 -201.45144235400926 11085.116887627506 -49795.141803713144 -0.0019385084052181134 
2.0 -241.33811319645827 13118.787881898967 -54044.14371610739 -0.019045197024974068 
2.0 -640.4820403178616 30767.50806283992 -149524.83438103937 -0.06754358801947688 
2.0 -695.9403498680533 32124.989543671807 -157606.97427508573 -0.06743974828816324 
2.0 -434.9480883097384 20839.539077073317 -97425.9315593351 -0.03452750909003838 
2.0 -643.1596873566363 31084.61703124809 -151220.61551519213 -0.06738486497504788 
2.0 -589.1885455294356 29167.930025403875 -140446.6146890832 -0.06166569318152692 
0.0 -186.5114987476608 26493.453358273156 -97788.07373880378 -0.009466647741982175 
0.0 -130.12195061988035 19613.458198230634 -68839.18909386477 -0.0022622428902343765 
2.0 -530.594745021595 23700.84986686913 -116018.39945122818 -0.042905569051283385 
2.0 -819.0247642438471 35209.66107984573 -179404.04736419415 -0.017862896145339733 
2.0 -572.1174915163825 26176.552244999617 -126127.74420829874 -0.05077568717370471 
2.0 -657.8399395373622 31103.258040208155 -151434.77951690115 -0.06850999894063788 
2.0 -642.9097048729901 30757.47798719118 -149337.61839007455 -0.06651730041510012 
2.0 -530.9637690120416 24232.80444944853 -115588.09895040389 -0.04491026811013174 
2.0 -377.7616792597707 18639.73600860476 -85416.59198372538 -0.02988916617414686 
0.0 -72.96165391878327 12223.482504059406 -45013.304303806755 -0.0016318401544349512 
2.0 -849.5506812923796 35890.03353833378 -184646.6411565905 -0.014986064378476131 
2.0 -591.4139093689078 25513.185369148647 -120459.13262595201 -0.04898895530559387 
1.0 -209.9576634834331 18834.280474823838 -78860.06460872134 -0.003770523084356581 
0.0 -171.57505218948398 6244.9892108871945 -34208.248685549814 -0.0020446380000936496 
1.0 -287.63378819315994 21327.285667213444 -75767.85142217227 -0.005161478065475835 
2.0 -688.4396508557245 32149.214211875853 -157864.9637122138 -0.06663590937513991 
0.0 -66.17356501025934 3941.581521280482 -17465.651568375113 -0.0016021338349662723 
0.0 -181.0250066666949 17695.87820824529 -48939.393359553294 -0.0018249383697939664 
0.0 -54.64280886036623 2863.1059693604216 -16893.328608385826 -4.8230095895973954E-4 
2.0 -487.84826390000455 23078.446320190138 -113767.25560155489 -0.03988025377612314 
2.0 -481.670239549914 22304.1364862048 -105053.5151869838 -0.038742591910292765 
0.0 -88.96666071048487 5572.93169016503 -22463.931181684122 -0.0032049007847985427 
2.0 -844.0908961175797 35763.74799814875 -183886.1401898481 -0.014025133396568863 
2.0 -548.1818107148292 28044.383259871884 -134621.44797191164 -0.057255407329456644 
2.0 -684.8783739212299 31641.284410934193 -154355.90613600556 -0.07003518565111469 
2.0 -448.96354329644794 22513.236627422 -111729.97989301293 -0.036562981540442754 
1.0 -157.08656072511883 13585.746634297151 -61501.41555601205 -0.0031447569819579506 
1.0 -201.58952890472946 18285.228172893367 -76403.64202546219 -0.0031582207580678505 
2.0 -558.1751016658118 25008.122130523316 -120881.17950364958 -0.04660736254085868 
1.0 -543.7024379190239 35764.216070036215 -173495.35126803146 -0.012912612848959214 
2.0 -512.2341055881926 25942.785702008285 -125005.26936741862 -0.0507854942390221 
2.0 -486.33148533429227 22665.611743160032 -110215.72470690183 -0.038532227502098226 
2.0 -179.40937596562048 9076.508709732308 -37035.00093199656 -0.003516262770861819 
1.0 -24.720997667029348 2575.271223509904 -15278.627038574476 -2.0441215771979437E-4 
2.0 -430.13844022202056 21570.557053277567 -108471.24849166143 -0.013660753520542518 
0.0 -197.4186809251982 28171.53693914199 -115766.44970888023 -0.004258840253872961 
1.0 -265.1832258188576 22966.991258094484 -93553.81130501248 -0.012519487213208114 
2.0 -710.8838317250984 35132.192697491744 -178634.4600409357 -0.013727150537332722 
1.0 -247.4862444983286 20294.471391905263 -82208.7787452281 -0.008829669434973653 
2.0 -402.5581273409023 19905.439665363814 -89727.72230383292 -0.03267745245467843 
0.0 -19.593201092090208 2761.4898581856505 -15142.772023680041 -2.5043421767033055E-4 
0.0 -24.360019921491283 2421.31119321928 -13363.56296690318 -4.4540819621236027E-4 
1.0 -331.265063148753 28384.179777783593 -124444.71281482124 -0.010642630495174022 
1.0 -390.1124819577539 30695.059181336943 -140967.41750436934 -0.01089050935645588 
1.0 -255.1965546451888 22500.29831852055 -92008.12181710494 -0.010414663797129076 
2.0 -642.0352212031697 30684.653447222092 -148942.84896762692 -0.06687429088890488 
1.0 -416.63849277815785 30721.761404989884 -140506.97870218803 -0.019096008446129933 
2.0 -356.2821289121905 17466.23906301447 -80952.58402035199 -0.026955763204426098 
2.0 -352.61845667740056 17756.456158373592 -80828.00391218132 -0.0276569086857211 
2.0 -736.7436468259714 33222.71170440973 -164904.9156097603 -0.04550795628736044 
2.0 -18.57875265119725 2621.8317102234923 -12992.052412599065 -0.0010604350070486462 
2.0 -636.6589496887411 31274.856413594305 -152086.6949036987 -0.06291432877408368 
2.0 -523.4745417420492 23869.520132062295 -114233.55204903982 -0.04303079132560447 
1.0 -295.9216696335735 23698.876237938362 -100041.78323432754 -0.011159908049802787 
0.0 -130.4259116844128 9228.039803568909 -36273.0574892531 -0.002358036510983968 
2.0 -456.9821592367386 23411.237295428728 -113681.39928178897 -0.041710080654140266 
2.0 -504.62198625573535 24990.563936327955 -121208.5182977755 -0.0474955946135733 
2.0 -717.2064339053406 32755.427323963588 -161401.67493971757 -0.05550309650769752 
0.0 -118.7933740252307 18611.900293716382 -69144.13052798357 -0.0030204123343654287 
1.0 -562.0076606703116 34012.64493026104 -161430.88530757444 -0.015913239911162922 
3.0 -948.5845970174247 35853.54980425291 -192616.81538447464 -0.0025718367591373004 
2.0 -761.0042592089505 34586.24487406652 -174803.2750553256 -0.02206639715557079 
2.0 -471.5072058425108 22153.014901113984 -106767.23158920821 -0.03860761262207154 
1.0 -152.0629798674366 9251.972298163078 -39555.90658377484 -0.001552350266489018 
1.0 -149.0667296729362 11179.844085307568 -47651.12547849951 -0.002008736127611116 
2.0 -427.1839135986533 20193.72785866982 -96559.16685443421 -0.03284736732145629 
3.0 -935.5756217273073 35823.83472338119 -191597.06221669755 -0.002560546909584153 
2.0 -794.2649408872045 34545.85492603626 -173960.21687857472 -0.02464275842099395 
1.0 -415.5497897298146 31440.95933828262 -144714.48031704366 -0.01555369467017631 
2.0 -590.4165949643777 29222.680995160274 -140863.11651483015 -0.0614970598965474 
2.0 -390.73007056847837 18916.81028942312 -89731.21081349827 -0.027916967954133714 
2.0 -573.919843735379 28742.85326866099 -138462.82787560733 -0.06000615604982023 
2.0 -292.03028987444367 14864.464629701057 -66530.7194863403 -0.02235841619203218 
0.0 -71.91577133730785 10379.07128138387 -38403.197236285065 -9.717292258383117E-4 
0.0 -210.7986355413259 27702.354430539282 -92848.03753200998 -0.004387552629631598 
0.0 -112.58325623653934 10851.575133466817 -39652.73903902735 -9.298735808408324E-4 
2.0 -475.22786416658977 23027.74989407641 -109525.15515650412 -0.04116676024790546 
2.0 -642.2463232821694 27508.175764849435 -132039.9243362146 -0.055134787555102635 
0.0 -229.5302824088023 27725.16037354673 -103684.76189320881 -0.010671424942147543 
2.0 -626.8105620536792 26458.714962529608 -124978.9468236413 -0.05224018073145579 
1.0 -212.4971707967602 18563.573651479674 -77380.45332518578 -0.004505036990842043 
2.0 -698.5408120869172 32137.67269943303 -157624.6559864429 -0.06674800656287261 
1.0 -111.88680172178643 11419.956772942502 -46208.59814669889 -0.0033537010896209853 
1.0 -143.37735264498443 12288.352081470037 -54104.428475086126 -0.0033199340547069144 
2.0 -594.2147172211853 26840.610392653496 -129021.40147048725 -0.05413040188285061 
0.0 -18.354943070501065 2667.577897922033 -15013.232204054895 -2.198454383316381E-4 
2.0 -605.0950903306502 25617.59757757062 -123528.17911968775 -0.04944701760408081 
0.0 -78.7643172646849 12772.558510025365 -51406.12716092593 -0.0018798395204151312 
1.0 -207.31151200411927 18388.25511911356 -75506.78700276553 -0.008482470335831648 
1.0 -239.4917036571196 21550.700269042893 -86328.60028241217 -0.0074274373734937865 
2.0 -866.0652580889531 36220.054347171754 -187539.4047314181 -0.011798235365930741 
