# Supplementary material for: A Pareto approach to resolve the conflict between information gain and experimental costs: Multiple-criteria design of carbon labeling experiments
Source: PLoS Comput Biol. 2018 Oct 31;14(10):e1006533. doi: 10.1371/journal.pcbi.1006533 (PMC6209137; doi:10.1371/journal.pcbi.1006533)
Supplement: S1 File — ZIP archive containing Pareto scatterplots for 3D- and 5D-MO-ED scenarios and scripts to reproduce Figs 7 and 8. (ZIP) [file pcbi.1006533.s007.zip › Scatter/Scatter_5D_GCMS/objectives_SMPSO_GLCMS_3_iter_6940.txt]

0.0 -6.774995859090487 2021.1098715167927 -11740.519640199047 -2.8912699586019976E-4 
3.0 -6.212807752789126 1679.283354528809 -13481.187238122875 -2.0203749132438674E-4 
1.0 -20.802759025966637 2110.391776658543 -12499.257049713266 -1.930775010053445E-4 
3.0 -1278.210513867031 35612.86312502055 -172604.12102039822 -0.0943465133803327 
3.0 -1009.17151517581 36148.28557933147 -197121.55555013832 -0.0025392597328877777 
3.0 -1220.083144699232 35666.11815394137 -171580.9954990934 -0.09493625425553179 
1.0 -706.2024522235582 36412.78139883922 -178687.89310419722 -0.014898803782946998 
3.0 -79.57928383784447 3204.379352454124 -15982.142290133417 -0.0015569276838572669 
2.0 -876.1086241871942 36247.78139883922 -187773.64566120968 -0.011700330413100146 
1.0 -348.6746192806002 28924.587753093074 -129406.70008491162 -0.005018713539389834 
0.0 -217.22042147661764 28753.2839672525 -108165.1935397876 -0.0024463354013317994 
2.0 -430.7642338247658 20691.209474145744 -96292.84098841195 -0.0341900998093366 
3.0 -930.5793960529593 35858.81118163095 -192297.9791007245 -0.0025026543320015512 
3.0 -956.6154675998474 35710.59080068228 -190068.14263481268 -0.002458363783984995 
2.0 -195.37131509196797 11951.230379958368 -52660.54415271187 -0.01271325093903835 
3.0 -943.8419500980231 35724.537460566804 -191170.05155768152 -0.0024687252040092003 
3.0 -978.1003048476776 35966.05693757263 -193782.24632039873 -0.002529080109899046 
2.0 -335.52342056328035 16126.921384512252 -76447.16733355894 -0.024761615895016905 
3.0 -1212.9804496008126 35195.14868765172 -167401.6936067195 -0.0911551610126185 
3.0 -870.4057568633868 29738.665759426716 -127264.77723748147 -0.0627984501447861 
3.0 -975.0126489845529 32174.017309616647 -143336.8110468152 -0.07315977371829667 
0.0 -60.54715591765655 3384.8309815735906 -17219.328834304077 -3.381430917896373E-4 
2.0 -286.436084709113 14646.698416307223 -71979.52158741925 -0.020539053196628965 
2.0 -283.52365782514664 15298.268309966306 -75681.25078244733 -0.017952056647807975 
3.0 -1148.3882175510805 34925.280634464456 -163603.89291131857 -0.08956147535604707 
3.0 -664.6378476198852 26531.542689710688 -108826.53409854369 -0.04555107364941588 
2.0 -418.4093756648414 20977.732755788795 -101945.20586298007 -0.029610454422501136 
2.0 -296.27226290584633 15199.915193143659 -70156.05941874027 -0.022818475159140105 
2.0 -744.4081760216658 30317.59162292319 -132945.68065329746 -0.06474682106695065 
0.0 -112.29580055597496 6013.05486163658 -30592.238192437664 -0.00142838242599829 
0.0 -35.248470053856465 2778.3884324194596 -14756.032837475137 -7.79062118728819E-4 
3.0 -1196.6673555277532 35474.41260824806 -171480.67713261803 -0.09057399366418581 
2.0 -451.6028745150683 22598.182851847632 -102497.99764291951 -0.039885309900518376 
2.0 -482.83560950860397 22090.286359909558 -102838.47366304575 -0.0379522443982385 
2.0 -622.8491644314075 29917.40636295023 -144518.82509016487 -0.06494126397719781 
2.0 -234.59873226651382 12912.341537844639 -57663.33459269494 -0.01678119496816296 
2.0 -275.47815361740356 15773.257008673421 -77805.61429812569 -0.0219064325606976 
0.0 -42.93442173350605 3662.1689432454987 -20592.285424478523 -8.488371199102697E-4 
3.0 -1175.2858255389085 35502.77453671111 -171345.9565576436 -0.09186183432827001 
2.0 -364.39108828256803 17322.484597426344 -82312.89775052096 -0.027084467175698523 
3.0 -897.1075748195825 30906.995532760542 -134052.17820786597 -0.0671791007463684 
1.0 -218.84571179724531 19092.377806416323 -79179.98260464912 -0.008396886847850466 
0.0 -52.30914803300708 2931.0967760487297 -16915.441430786817 -5.201625775736785E-4 
2.0 -734.8588775672755 29772.544659555493 -128638.06738750561 -0.0630324894297763 
2.0 -836.2733642103748 35362.23434822013 -180492.98015385552 -0.017234406547476364 
2.0 -552.0031731815087 28061.470170680852 -134798.32159985875 -0.057561919099496484 
3.0 -677.8178340678696 26413.910543047437 -108372.33068826885 -0.049268279647264296 
2.0 -306.4128335725965 15257.575824092486 -75179.38498578897 -0.022414352057373743 
3.0 -1119.6381493362535 33867.00845646572 -156750.71653427964 -0.08332681705752182 
2.0 -212.80680808852213 12336.13511903612 -56041.18572230506 -0.012309223045078015 
2.0 -309.26304600384344 15346.002438247098 -74998.10933442618 -0.02125453547597144 
2.0 -271.42019416540643 13730.588197921023 -64689.83525622939 -0.01944205418612039 
2.0 -269.53591682433864 7916.769605255653 -37588.93119886615 -0.003325774238649372 
3.0 -311.4409884451274 11550.5469856931 -42501.064138521084 -3.7865632441096353E-4 
0.0 -114.79648601683206 6160.1535552146825 -29450.64076516976 -0.0036761079047237574 
3.0 -1040.48389880227 32616.969563201248 -146145.78523259575 -0.0749229661691561 
3.0 -1081.9464486459453 34421.37828019343 -162369.08390758088 -0.08258570398492943 
3.0 -1249.664108601691 35330.10725952326 -170152.3939277517 -0.0923679667095107 
2.0 -558.0964203462398 24476.676093693615 -118316.47111518569 -0.04574082556300159 
3.0 -947.1868476228301 33890.30925700716 -157333.64854193633 -0.07955436922162812 
2.0 -507.08840816622586 24262.97949699801 -112623.33087496736 -0.04499011039296792 
3.0 -24.259918930245863 1787.373210283799 -13987.108365465974 -2.1320008216385372E-4 
2.0 -512.940158757711 23768.167456955598 -112282.13813604078 -0.043357038645604896 
3.0 -1002.1174062037685 34316.91792531021 -161160.49690654303 -0.08179575597874876 
2.0 -663.2729646192523 27787.577328640742 -131501.4203548233 -0.057346569768983766 
2.0 -565.4761685550546 24537.13060855109 -118731.94641059097 -0.04591933495464577 
0.0 -37.808778731455355 2557.119746703267 -16352.248215481584 -3.172610205496798E-4 
3.0 -1185.5589788985258 34775.946065225566 -164263.2297470417 -0.08859093689183692 
3.0 -47.03633040285617 2494.0628994581343 -14455.915507557444 -8.178437453602392E-4 
0.0 -65.96721575676285 3955.36817459117 -19414.441165186545 -0.0012058583559332468 
2.0 -423.6657497073318 19836.268662035294 -89719.64641846309 -0.032179218957268524 
2.0 -760.5026081246103 30174.103601839885 -132491.30692900126 -0.06530079437999875 
3.0 -83.96234493367793 3141.2989735884826 -17734.940124131754 -0.001367649988161858 
3.0 -259.6450295162758 12000.589460733952 -56677.11645956787 -0.012077789117062084 
2.0 -697.5445160357845 28389.301537701627 -136043.1445546854 -0.059399932551772866 
2.0 -532.3696750617167 23594.10188919517 -113612.78877528671 -0.04233513773856197 
2.0 -463.1152898396142 23463.74667210723 -114379.14526546106 -0.04218270270378684 
2.0 -841.67749650371 35764.97051220032 -182544.8542653918 -0.015596037023108588 
0.0 -86.88112171247714 5309.633665258036 -25323.98696098534 -0.002234823263008335 
2.0 -179.1045923815835 11350.824150166882 -47087.897326816696 -0.011405351024480984 
2.0 -580.757166238247 29331.507682600917 -138456.0739976274 -0.06251396954433754 
3.0 -190.0172483627425 5897.0466415913415 -26649.26744552326 -0.005733304216661801 
3.0 -959.4882510973857 36081.79383289745 -194237.6802614091 -0.0025191118629961954 
2.0 -333.3600340955362 19604.964401290257 -94629.9819963475 -0.031864297815949696 
2.0 -486.73580959776365 22759.47120321792 -111976.80597161301 -0.038437798283540874 
3.0 -1103.4241608004525 33715.46618154982 -154770.0506315469 -0.08153986043147918 
2.0 -300.76734922627185 15465.42102792735 -70929.47572775706 -0.023515905081085454 
3.0 -1192.468369261058 35152.92040877287 -168320.49238827123 -0.08987680587576649 
3.0 -1087.4705307288484 33769.86471803197 -154192.79069322598 -0.08206729084173023 
2.0 -428.4342545714718 19912.670470518628 -92166.65380792688 -0.03286048416539865 
2.0 -437.0299478663839 20490.85274096792 -95903.53308188029 -0.034286951658741155 
3.0 -1107.4544266389644 33804.42322012036 -156555.93216495373 -0.08282557024487325 
2.0 -484.55678940846315 22129.540045193768 -105731.60389549244 -0.03813792983866192 
1.0 -316.4456417805622 25825.275126333778 -109392.45327099522 -0.013505308711737253 
3.0 -1031.3765796603338 32839.0452786982 -147751.01610255998 -0.07718197129033613 
2.0 -237.73822677135243 13274.917818032334 -62411.18497413077 -0.018348463174270427 
2.0 -611.8442851196705 29686.438570717237 -143192.32006023396 -0.06395345408383643 
3.0 -1169.650421056388 34931.412221405495 -165029.82586382038 -0.0881058890349289 
2.0 -878.9000522154081 36211.78848872893 -187159.42008476995 -0.013747904408065555 
3.0 -926.4437351950422 32527.31027516064 -145650.47446325803 -0.07470617404647209 
3.0 -1054.2287688719975 34037.12142424111 -158226.83886898283 -0.08314064496346547 
0.0 -11.786625573324873 1936.9656356892754 -12261.436850249704 -2.213905875606866E-4 
2.0 -618.3406704437241 26132.49515484355 -125404.81071391705 -0.0516379035646322 
3.0 -984.678667214453 36088.08551753385 -195034.60464966463 -0.0025479435064934787 
3.0 -1228.2910802112106 35321.153695583744 -169525.81979375685 -0.0915956117316747 
3.0 -980.1146412878874 33825.78114858574 -157947.11967854563 -0.07929953707765125 
0.0 -101.71728676274545 9636.312969522975 -34767.10700045915 -0.0016591470191212039 
2.0 -336.4502544178727 16728.197471184103 -76813.32094408036 -0.025731949037361222 
3.0 -1140.8685992979842 34898.7790357093 -165518.84685850254 -0.08638456334689744 
3.0 -1171.5389796356078 34655.634697074616 -161522.34772283264 -0.08695764440181032 
2.0 -184.55921432584543 10571.74585257462 -36459.72021253215 -0.007005398365282788 
2.0 -339.7000731207366 17582.84141096904 -79513.08669299704 -0.027730041110070602 
2.0 -352.65173195679824 17890.910595296802 -87105.87963832654 -0.026783507938408283 
2.0 -602.4718894804123 29129.113603352813 -140052.33576873207 -0.06191456525871107 
2.0 -703.5068123961596 32069.05807258177 -157202.86681556198 -0.07041310657493101 
0.0 -49.97001163874577 5024.422985528827 -24146.38851243185 -8.570341622405658E-4 
3.0 -1033.162407440769 33041.90155950692 -150243.44491338113 -0.07774677187192762 
3.0 -682.8096557267695 26860.932280736335 -106544.07957662354 -0.05045509200504446 
3.0 -1191.252871996199 34850.93454638491 -164508.49749164528 -0.08657149303638689 
3.0 -160.1172927856588 5407.271622179704 -24779.118103133427 -0.003956064398431153 
3.0 -1207.085812886544 35585.3985093913 -173167.15709693346 -0.09206413437344038 
0.0 -168.9816509330969 8770.80832151686 -28826.8017978528 -0.0054851821460508085 
2.0 -226.73117276345073 12708.716320143736 -56902.27037550165 -0.016293660715232847 
2.0 -559.2760749560709 25190.808610974615 -121858.72440245147 -0.048378918501771936 
1.0 -126.01557473300653 11478.38256132649 -49865.12720864553 -0.0021137782295481194 
3.0 -1100.967961342198 34137.8580161487 -158412.7547225846 -0.08354894135847556 
2.0 -651.3551752536822 30706.818892233776 -148994.0075941717 -0.0678329192240575 
2.0 -348.95947971063697 16903.321341751125 -80276.32748453626 -0.026143969372142035 
3.0 -911.6742183052401 31957.000364570664 -142380.36781420722 -0.07106831674067032 
3.0 -1211.1012696240143 35022.38182580264 -164713.8880020778 -0.08877860464867965 
1.0 -145.74746913347187 12538.148423266997 -53833.550655414234 -0.004135246903569319 
2.0 -620.0092239201234 26726.30490548451 -126659.32980149222 -0.05360261684806601 
2.0 -627.7200340011128 30064.791699360077 -145225.93101394558 -0.06548643217229502 
2.0 -357.0526963190726 17144.61535578625 -78707.6321269032 -0.026537834923528715 
2.0 -281.0621913524764 15153.476722247282 -74726.71802487293 -0.019044012412919892 
3.0 -1058.42639267374 33348.66530973628 -152054.60718336827 -0.07898398751103962 
2.0 -563.905567558478 26010.073213674343 -121819.26856829831 -0.05124405339999981 
2.0 -438.0032614139459 21503.199653843272 -103993.5872871083 -0.035206263114820814 
3.0 -1104.8912429236761 34535.87340380193 -161965.3652928037 -0.08714405140077042 
3.0 -1181.8039529773455 34797.79665222419 -164540.71015854744 -0.08847318540376292 
3.0 -1145.3555894020772 34217.6996044119 -157709.97846207576 -0.08461270963344966 
2.0 -319.69805091685726 14946.952935590678 -72913.40248379011 -0.022279586145606566 
0.0 -41.8524969663921 3278.026439511578 -19849.26666099642 -3.251669690617922E-4 
3.0 -117.74810931119303 5128.723262543152 -23657.223888839344 -0.0025553380672156886 
1.0 -151.95441531907463 12786.912366997818 -57007.630032356865 -0.004639936187064502 
2.0 -323.5547937431213 15637.33690222384 -72659.10920807024 -0.023944036745737647 
2.0 -340.8099192725212 16351.220736844145 -77051.39815416366 -0.025232043112146094 
1.0 -217.57975583073386 20203.725535999623 -63953.90894938996 -0.020297411014197103 
2.0 -429.941917630935 20748.526789777752 -100240.65333528967 -0.03321761987586664 
1.0 -146.44581142791318 16049.544829884284 -69506.07484260689 -9.15979156082719E-4 
2.0 -288.8956064685698 14589.625139155167 -69117.24094269423 -0.022082504477012235 
3.0 -749.797976026103 28929.674343319137 -118033.17707539476 -0.05706384034238753 
3.0 -1044.8197340334962 33548.46603356584 -153833.42799579134 -0.08135729928231322 
2.0 -579.7002823820651 25092.097698172594 -121027.39781056815 -0.047829653101218096 
3.0 -972.6345926100527 32026.681406584354 -142096.89872342593 -0.07246260318818212 
2.0 -172.294689531733 11285.578489053747 -47338.7079467875 -0.01128299142862816 
0.0 -115.57441436536013 6746.861411480517 -21266.5429578084 -0.004649213198252889 
2.0 -533.6144081471299 25879.957196579307 -124934.75349411427 -0.05081199618278348 
2.0 -183.01083413158943 4880.309107094538 -36147.465281810444 -9.962594609680608E-4 
0.0 -231.66405356766288 29441.93898826531 -118549.74278347465 -0.00973023644592528 
2.0 -671.1505051571241 28554.683714728155 -136584.45313884248 -0.06004500017996403 
2.0 -601.3668652667753 25488.648162203495 -122624.01024664806 -0.04758378240890237 
2.0 -865.0337573692515 36049.96381553815 -185317.3947558327 -0.012521196748690174 
2.0 -741.3617922588584 33122.85192115811 -163249.8345074273 -0.04906635483833914 
2.0 -316.7498055716642 15088.862907966863 -73325.18383136562 -0.022630163618667577 
2.0 -527.1009971165748 24594.370592714225 -115060.94078997626 -0.04634122192736295 
3.0 -942.9328477129096 31670.043015928233 -139840.42740943434 -0.07135107859688046 
2.0 -346.7421186056012 16627.154233406614 -79833.79854910972 -0.024632727147337302 
1.0 -170.89506669805587 16832.44214790397 -67427.32185893742 -0.007239457796175384 
2.0 -553.174463631996 25350.341032033524 -119631.49543282235 -0.04888100223939496 
3.0 -244.88070235933827 7222.127990146534 -29646.62769751761 -0.008179573850361306 
2.0 -197.81350166135198 11685.56174078125 -50575.754503334276 -0.013182619806538651 
2.0 -408.8591135255514 19430.929955334515 -88430.35905740727 -0.03159595954501347 
2.0 -371.68776309295777 18338.80855538202 -85483.87808891966 -0.028045990840879127 
2.0 -626.1430306998176 29961.130430322697 -144740.3872096938 -0.06506974880933872 
2.0 -556.3150881777079 27031.249209233833 -121514.49535436645 -0.05480778204558707 
2.0 -543.8504687900032 23647.545196278286 -114824.94255360162 -0.04269074181660316 
2.0 -477.6525263604016 21433.795521570944 -97627.66795281037 -0.03656870976060995 
2.0 -609.8841111251337 29548.820011645505 -142580.08382790218 -0.06351191907429317 
3.0 -1155.4534336184538 34979.53667909686 -166783.68307180048 -0.08369810545045295 
3.0 -904.284981699404 30119.072344440712 -130028.7868780739 -0.06456677577361025 
2.0 -722.0681518200859 32646.27923101587 -160739.25602378073 -0.06062168762916622 
3.0 -970.6050691831271 31354.716247337947 -137876.26222293297 -0.07019776662790723 
0.0 -143.56557622610478 7631.647159602832 -25687.92830556975 -0.005886739896893653 
2.0 -755.2942175564866 33459.88419633435 -166104.36988065127 -0.04286282015209831 
2.0 -290.6354678504541 14042.316433137936 -67216.11898022893 -0.020927429985926768 
2.0 -657.9536319412449 31083.41145551594 -151037.81183871502 -0.06896830050928918 
3.0 -1137.0366648546417 34724.36594511453 -165310.4950864812 -0.08590536871234156 
3.0 -899.5572880932114 32342.03326854433 -145307.54829129193 -0.0691839242197314 
2.0 -529.8442972483298 23133.83865815081 -110115.70640038441 -0.041498435728184874 
3.0 -995.3278629277612 32670.82650722457 -146775.57061299367 -0.07606869117159859 
2.0 -715.455567768564 32414.47265802585 -159410.97360449997 -0.06562546703062624 
2.0 -598.4833059861235 26082.766893880984 -124286.62922012745 -0.051387610309881905 
2.0 -359.61769494346345 20121.25717944247 -96074.50316270422 -0.03348207959084653 
1.0 -360.86474060742614 28270.15510779503 -123426.59951894754 -0.015886967812723925 
3.0 -1218.5253884793078 35278.67369537644 -168566.47145967418 -0.0893435286436273 
3.0 -888.7640747550647 30855.616605741314 -134432.3581653106 -0.05816275309587858 
1.0 -101.64430293703244 10503.631177527917 -43513.48794394395 -0.0017861968931892436 
3.0 -962.3584001494869 33682.5853478159 -155803.849014697 -0.08014718226120779 
2.0 -828.764679456187 35190.36478582885 -179136.8264049141 -0.018618591740913626 
2.0 -542.9877337127153 25416.072614789133 -122955.21473181814 -0.04513894762365969 
2.0 -333.7963356620083 15845.753736368571 -76549.4445843689 -0.024111562200717036 
2.0 -164.93230899134272 9463.893754689941 -36732.66559051424 -0.006666729159817813 
3.0 -969.2337180944457 35347.86994473773 -190337.61570334827 -0.0024562862509468564 
3.0 -1049.7852754827647 35388.573746373906 -172383.54273672274 -0.08745540818072184 
2.0 -807.6682656139927 34699.333929311244 -175356.08488178276 -0.023314525822240886 
2.0 -593.8884132026125 28870.99415866945 -138983.71520988067 -0.06100004868015374 
2.0 -731.7840878132027 32839.053358341065 -162187.25125304508 -0.056634353781723414 
2.0 -685.1296945819885 27260.40415533861 -130658.79686254135 -0.05539932132595921 
2.0 -397.9773733677473 18953.470587708827 -87463.80885297863 -0.030095787524364086 
2.0 -562.366227181103 23963.729163312662 -116526.65688959527 -0.043873166642961745 
3.0 -1166.70367697423 34596.52138264002 -161805.14693358255 -0.08728054597106708 
3.0 -939.4793950312189 36031.4198495624 -195514.27424995613 -0.002517215657932702 
0.0 -27.445985482635177 2685.663552536837 -13224.259166370695 -6.770068760790962E-4 
2.0 -376.38476500776864 18500.334065014216 -83106.4758084536 -0.02935092426982166 
3.0 -908.5652013507448 31145.03619837948 -136290.5486435112 -0.06867144835413025 
3.0 -1201.009286848471 35178.23082096975 -168634.10429686483 -0.08556452854321 
2.0 -798.3454012619005 34478.50839206683 -173699.8000053451 -0.025851433373119723 
2.0 -765.7373295847833 33921.90371484986 -169771.55928380383 -0.03228961798112419 
3.0 -1056.3634268245364 33325.66069435309 -152825.77246622866 -0.07968283900989849 
2.0 -329.03853029045604 15553.126127773447 -73955.93675619704 -0.023095680156704337 
2.0 -369.82285357909274 17734.086756009365 -83386.81846131761 -0.027981152562854137 
3.0 -1203.6176060572038 35217.08191851639 -168923.96757854553 -0.08568941625907281 
3.0 -1011.6506632979822 32233.344162174093 -142946.1770767375 -0.07383913725917474 
3.0 -769.8954719726763 35051.27507289915 -167639.86622351885 -0.03858400825579045 
3.0 -725.9608673143892 27993.762622977516 -115847.63800251154 -0.054294438560256994 
1.0 -182.3726525307235 16240.3392862399 -61530.52498647183 -0.0036269060070753846 
2.0 -304.7384519917133 14549.424302269725 -70493.56034397348 -0.021762110147841338 
2.0 -581.6554720122037 28818.46250293088 -137529.19806227952 -0.06082323470942062 
3.0 -987.8908436598955 33187.63238470369 -149797.06980384004 -0.07865119163570028 
3.0 -1232.3199292966613 35661.39847596661 -171867.54776232585 -0.09484980685301903 
1.0 -242.91125820646252 21197.267199868864 -83759.99676631505 -0.009936452769049788 
3.0 -1111.845900699214 34181.249448605064 -160165.78911215885 -0.07400176377763004 
3.0 -191.75036292403706 8512.41318993734 -32155.82407046679 -0.006776343070888353 
3.0 -1004.1869059842821 36109.72315303425 -196208.12553888874 -0.00251806128304687 
2.0 -674.8235222517236 27615.053711802117 -132159.58179609658 -0.05677247110584956 
2.0 -624.7461909673452 27495.108163137003 -131720.7435078083 -0.056223586729599914 
2.0 -647.3368455612671 26326.557955874876 -126359.18643114952 -0.05223270980960391 
2.0 -752.9528310261628 33376.814176515545 -165790.1724872031 -0.044015241225743934 
3.0 -55.462825558126255 2709.219315740826 -15907.759284242502 -9.861470846153928E-4 
3.0 -913.2276792385034 32254.613418961326 -143784.8301504756 -0.07064784422370493 
2.0 -680.4613243563703 31499.79010658147 -153628.78509896778 -0.06997293217437968 
2.0 -660.0553533022861 27892.27976032247 -133878.96592081705 -0.057775114220451326 
3.0 -15.317919518674152 1697.6743842377105 -13696.471261137744 -2.349966692673572E-4 
2.0 -313.5129555146442 14882.485627847758 -72547.01701246417 -0.022165239437739064 
2.0 -173.68753545673115 11110.704902355246 -46123.57777809539 -0.010944721873326286 
2.0 -595.5768660741307 29039.33820607697 -139783.10816603023 -0.061464363629558025 
3.0 -1126.400849985939 34826.45743583083 -166376.47493047907 -0.08758272984719485 
2.0 -757.4948614273687 33483.57530964099 -166555.36782098425 -0.0418003930604952 
2.0 -596.677005496287 29182.343872063615 -140564.02510046144 -0.06205201940088925 
2.0 -617.3132412894349 25737.6483504347 -124073.9443230672 -0.0502572413143175 
2.0 -200.42161570962327 11911.203152120534 -51423.94650125218 -0.014556926036628375 
2.0 -577.7876869835637 25909.46536777976 -123935.77094250589 -0.05060083923624273 
2.0 -839.3623154872745 35432.44991156761 -181052.56174024308 -0.0167024839114763 
2.0 -728.1714028768088 32746.025857638127 -161557.49165089967 -0.058874179468861615 
2.0 -382.8921243727418 19361.07996237199 -86447.32817108759 -0.031360006785866645 
1.0 -135.8968806615138 12404.074066129977 -55381.40708813605 -0.002698120257807986 
2.0 -403.7327698713099 20438.127290449887 -98541.55872872639 -0.03090789655385192 
3.0 -907.2800052363388 31978.90044671319 -141914.83150743844 -0.07202304812377523 
1.0 -92.66673959420415 10840.090132540588 -46707.68264403024 -0.0010247486557965005 
3.0 -1124.4745094296131 35550.16490387649 -174609.6864446293 -0.08616185552767044 
3.0 -1254.4083232127311 35583.95407541187 -172534.71695468973 -0.09403429827194591 
2.0 -479.4829227590415 25149.172147157282 -120188.52903086261 -0.04814870062663609 
2.0 -639.0946924001948 26441.394289364896 -126927.18809494413 -0.05251515376521402 
2.0 -539.6010571994178 23813.984423134323 -114488.13541865672 -0.04314730490952307 
1.0 -461.6925316266566 31442.89043414287 -130469.63174547363 -0.015244118526064922 
2.0 -163.0286239947399 10734.759009647618 -44200.40272636942 -0.010553743730676515 
2.0 -504.70264148290426 28173.48157325311 -135825.42829484018 -0.05590248359422409 
1.0 -152.2311503628433 14805.019274166818 -63737.4499786088 -0.0020950439146023023 
2.0 -541.9326314152007 24128.58619782603 -116718.73226958184 -0.04453930048009453 
1.0 -274.9099784978062 23697.57367793703 -98273.27083419121 -0.009330963198887134 
1.0 -263.0868745851788 20861.88909890623 -84478.83875120501 -0.00904148987334348 
2.0 -305.61444402543106 15410.11762832997 -76746.41330928949 -0.02155102732028314 
0.0 -81.84479332484607 4156.983569065399 -23291.65302066246 -8.508052711046646E-4 
2.0 -139.3842204176118 9146.013120641499 -35217.31505885685 -0.004994990453129145 
2.0 -132.53324149336004 9864.273267292363 -39975.31316882507 -0.007721954332285565 
2.0 -510.70951366001873 23943.827128821704 -116473.4268481005 -0.04191740334734202 
2.0 -668.2141296278422 31201.92273769934 -151815.2982956546 -0.06927505704375031 
2.0 -465.5384840746951 22253.582499812488 -109927.62421887972 -0.03045690214284126 
2.0 -417.6548551466756 19668.410848872056 -93720.33276379466 -0.03209397986894465 
2.0 -499.97224826777165 24167.394114252456 -116915.22995841624 -0.04478277207790791 
2.0 -519.4886243049258 22841.136845414105 -106013.56821686128 -0.04074045024419711 
2.0 -659.0696498200751 28336.620563249195 -134537.7687294061 -0.0592389795365828 
2.0 -849.3198048007525 35676.8485355772 -182989.95012449325 -0.014952355405962892 
3.0 -952.3529235696899 31685.87820840362 -139445.92859937815 -0.0718989179907216 
2.0 -85.18037349943205 8315.289292628766 -33261.33510419231 -0.005139876374632105 
2.0 -453.90516526846994 20929.176962864254 -95400.60144610392 -0.035313760958817476 
0.0 -102.41918815930825 14384.238355568796 -48611.36715306386 -0.0012952410815105 
3.0 -210.7753152098354 6374.58156835665 -27521.569133297788 -0.007586313692692238 
0.0 -41.901040250217534 2894.211958743816 -15530.403939542746 -9.037532662165462E-4 
2.0 -236.22779212393462 14851.767507029166 -72871.20587074682 -0.017406215783226868 
3.0 -1025.7089975613633 33748.93309836137 -155322.00362535802 -0.082401166729181 
2.0 -776.9217964265796 33965.9154995879 -169936.68356142746 -0.03303780891332385 
3.0 -1133.3140555251193 34763.92933641414 -162845.9761188586 -0.0877571798278815 
2.0 -641.4790258197669 30442.793251368817 -147345.53585508984 -0.06682862948960169 
2.0 -421.61885058211084 21234.52991262058 -105346.6094672062 -0.02945308226362206 
1.0 -91.51419234452254 11848.779787163014 -50965.455571738465 -0.0015269396770998928 
2.0 -491.8257836375686 23101.633426693017 -112930.40006044225 -0.04048050734961603 
2.0 -345.0109528881247 16537.064024624913 -80992.96585021215 -0.02374264321097471 
2.0 -630.798755935674 25695.54352025144 -123191.74801587636 -0.04987986065501626 
3.0 -709.1619100350459 29397.638943950536 -123810.69212712528 -0.041939755007966206 
2.0 -797.1878205507888 34570.15690332456 -174202.87757395543 -0.024452172368539322 
1.0 -117.93252919625718 11239.939865558968 -47699.986285830775 -0.002133868459672631 
2.0 -648.7879463559076 30642.008525633806 -148551.67511829085 -0.06761056415058012 
2.0 -590.2060928290928 27127.851461759976 -130336.68414861157 -0.055003890205587845 
3.0 -785.074092490342 29221.98081803392 -122420.53668224679 -0.059546285936782906 
2.0 -592.0787114158129 25546.955884555216 -123339.3108160145 -0.04956123177503485 
2.0 -402.0425042029467 20095.847492672427 -98112.99399155672 -0.03099444959613854 
2.0 -476.08622363482255 21258.500525910935 -100856.49421294693 -0.036154843472699955 
2.0 -495.32726490241834 22867.400723215833 -110403.58262540304 -0.04063324285457651 
1.0 -256.8303896489697 21561.19705245584 -88022.4553081872 -0.010738034565926785 
3.0 -893.4984126510603 30986.151884720457 -133664.34745466558 -0.0684025838555597 
3.0 -1021.3587676946803 33621.18394319678 -155916.45656374033 -0.0756847590549001 
2.0 -676.2168872351417 31408.349339630757 -153162.96620618622 -0.0697536380555524 
2.0 -802.8802780768622 34608.41447743089 -174658.5564339532 -0.024282301295219987 
2.0 -686.7643978537833 29573.55316834408 -128883.818087575 -0.061147324124058905 
1.0 -195.91713255219852 17399.000831354188 -71302.92961277012 -0.006784274619537723 
2.0 -597.0324844644422 25261.51182963881 -121654.0336483453 -0.04852040671892391 
2.0 -523.8299977938359 23530.275058381292 -111438.4886284538 -0.04254756389020577 
3.0 -1037.135623082654 34348.1142055175 -162751.68354702592 -0.07679085214712489 
3.0 -1148.7717659282746 35086.209166366316 -166432.04341635166 -0.09033287563763562 
3.0 -884.7937270205158 35817.28052248767 -181011.5093027519 -0.0067709312267572545 
2.0 -711.614354700801 32314.574697705422 -158769.5302422409 -0.06704349280638344 
2.0 -560.5976922197842 24220.563209839784 -117558.19628901515 -0.04485705471405761 
3.0 -982.2525167904653 32133.513469723024 -140910.93522997724 -0.07268187091369237 
1.0 -301.7248091025839 25063.58808356969 -104534.15887859049 -0.012936981788941083 
2.0 -817.7880533790253 35299.887693004515 -179692.52859107242 -0.016415269015600753 
2.0 -294.13998027948736 14285.229100939032 -68764.3367818186 -0.02143651669504963 
0.0 -103.12295180392822 18032.83550147245 -51887.35091577724 -0.004903325352985639 
0.0 -137.97765425800873 13542.715039543746 -43098.63894292262 -0.0016165838327534643 
1.0 -264.4278109678816 21720.498246428742 -77950.16026147592 -0.02723297570722368 
2.0 -673.0153018943162 28142.30460021103 -135085.59244501207 -0.058734385334362954 
2.0 -392.4948172652739 19055.98003268852 -89583.98467565226 -0.03036882449559075 
0.0 -155.70509262425182 10123.790295149534 -24861.06037958129 -0.008076040949977978 
3.0 -1257.9174455808823 35545.62724372435 -171908.9273205925 -0.093327098791591 
0.0 -50.636154807465346 2636.297626904523 -18003.46680004615 -2.792723217777572E-4 
2.0 -607.9550959485741 29510.021680262624 -142324.57987855328 -0.0633367477936383 
2.0 -554.9032832932252 24100.686682305208 -115375.3812478102 -0.04410422338566375 
3.0 -783.0392039890876 28808.15525573657 -120648.43453313695 -0.05671900904459778 
0.0 -153.11334543321675 17069.026572940293 -48185.86771796093 -0.0020066393094804245 
3.0 -1261.7740589710374 35537.68439456176 -171081.30894740167 -0.09360325921775968 
2.0 -216.19928819311204 4737.316833974305 -34121.26695892837 -0.001044562239975953 
3.0 -1071.9291133642334 33518.657051780225 -154323.23963705156 -0.08042889575433451 
3.0 -1218.971068163601 35132.58316519771 -167819.0298015644 -0.08898921256155179 
3.0 -1236.62465362604 35477.28750204015 -170105.64622786874 -0.09290584066891325 
0.0 -110.83591136733645 7413.434981089697 -32686.828947817958 -0.0022956086785668743 
3.0 -1086.0582719766105 33596.8039630199 -152959.45832786674 -0.08117289325752346 
2.0 -863.0908132232507 36174.389062867536 -185764.8146442258 -0.014028352991174862 
0.0 -78.15836476017687 4666.747070678227 -20256.00258837193 -0.0023632696264395655 
1.0 -388.6270889283622 30011.958694867877 -123587.45672586118 -0.02019000748913962 
2.0 -854.556250586665 35801.46722119478 -183754.12995914745 -0.013390628542321507 
2.0 -366.1548813161046 17550.32742872227 -82789.42106690578 -0.02760296839454278 
3.0 -1089.8257776518226 35540.976214503586 -175084.4259589075 -0.0873656036449336 
2.0 -815.7730708792101 34996.115817599915 -177697.43096065693 -0.01993978445521266 
2.0 -449.76233202328916 22347.14884811136 -106867.46695088764 -0.03904570946186471 
3.0 -931.4133435677818 33417.29813026517 -155227.3081829326 -0.07703129829615332 
2.0 -470.61630297955026 22435.839485890734 -103163.55032740922 -0.03959930079650213 
0.0 -64.2281868657678 4055.401205733054 -19231.080691640494 -0.0014706466062173185 
3.0 -1179.2768214410119 35446.83941142412 -170794.55387015126 -0.09077875640153323 
3.0 -1075.286961793042 34377.52528503878 -161805.09301475863 -0.08422524574171808 
2.0 -571.1548450159854 26933.87170721089 -128066.08898852006 -0.054436230692802845 
2.0 -430.72887188005024 20278.774385916324 -94785.70602736135 -0.0337404046441719 
2.0 -663.7635423579163 27690.239494579917 -132733.02167009152 -0.056934918461975445 
1.0 -690.529338668354 36366.943257679945 -175859.7992266616 -0.01464732573900461 
2.0 -494.62385704072693 21933.723968427672 -99436.3326147099 -0.03700792525315626 
0.0 -157.4580216166442 7485.833895238853 -27832.960246694613 -0.005465144240617144 
2.0 -574.8475106685322 24688.657698574756 -119801.3674949784 -0.046631527641950506 
2.0 -851.7364485752776 35735.04047288371 -183280.19990960718 -0.014595196404502773 
3.0 -140.11769909145997 8409.40980589835 -32928.01581467939 -0.005240386110888796 
0.0 -129.99748028505323 6239.584820357641 -26394.604761019644 -0.0017130256368205752 
3.0 -1065.421598888203 33666.60246859332 -156439.0420881407 -0.07784684924527782 
2.0 -169.79150378313548 6658.128382317275 -31789.983318141985 -0.002169506973382203 
3.0 -1070.131192634217 33785.04596871431 -157065.2103704625 -0.0805449888106479 
2.0 -397.41737700813906 18861.717621324315 -87698.72944944278 -0.030556151054991702 
2.0 -425.86514298975817 22025.1649397738 -107590.33417447133 -0.030665903331322037 
3.0 -168.0735873505338 5781.373685133512 -27075.63502156154 -0.0031371542027948235 
2.0 -289.07119271551494 14105.17442734456 -66320.3179411592 -0.021111887382239444 
0.0 -123.78172305995454 9332.186995706219 -33430.81253814708 -0.002441430413333448 
3.0 -1240.7196186606322 35276.60789158154 -168375.6689756577 -0.09147620774785101 
3.0 -116.25361480669304 4774.5155382329785 -22116.252969271187 -0.003395274006418378 
3.0 -1275.287991727374 35606.701449158354 -172328.41027795494 -0.09418376867373268 
3.0 -22.20060525929759 2196.539403344508 -15110.951196522636 -4.171733278049645E-4 
0.0 -144.50994848362947 23883.511295137607 -66487.06956085892 -0.014230265489493209 
2.0 -325.5169535088318 16279.737515921332 -74385.297929126 -0.025016267411646517 
2.0 -604.0844430192398 28946.24043817894 -139329.15661235314 -0.061306173612915266 
3.0 -895.6054153351879 32210.03748451438 -143610.4978596689 -0.0722306835039805 
2.0 -713.1288059839071 32357.951900149827 -159044.50346026392 -0.06644113628345237 
1.0 -180.23817368800897 17784.572785426513 -71567.94321462493 -0.004819192469272945 
3.0 -1187.429255299962 35070.24862498637 -167574.6458795563 -0.08932460226327962 
3.0 -934.7323891421529 31655.507714392883 -137899.1871521015 -0.07063088149446217 
2.0 -490.7194631908442 22801.974668953586 -104610.70473395991 -0.0403420096831586 
2.0 -615.8304957804479 28628.101720517992 -137634.1816521169 -0.06036865856127063 
1.0 -157.54569645398192 9789.276793926017 -41426.37654475382 -0.0016924307005244024 
2.0 -594.1001770697561 26202.228660968965 -124793.27863201621 -0.051812419625617716 
2.0 -549.0287145261195 27214.12583014889 -130897.26831192349 -0.05518998756545582 
3.0 -141.4421320756159 8989.441755890763 -32528.056895914007 -0.008573736322440881 
2.0 -408.0031613025587 23218.028461205344 -113879.36508831533 -0.04098526728541243 
2.0 -833.697469218464 35303.46208436993 -180026.82852123925 -0.01769420748884066 
2.0 -705.4540749115235 32192.460785237196 -157776.18604027454 -0.06826987497777531 
1.0 -254.20661102291317 26281.83989348392 -81990.53047763588 -0.03971084667289584 
2.0 -480.9301958011406 23026.625302897908 -107754.73671756579 -0.04136026206654364 
2.0 -550.7853838407111 24923.510196934305 -119528.42708738442 -0.047447241236603495 
3.0 -1089.343138126928 34194.08941157512 -158773.97870091672 -0.08487255426829413 
2.0 -569.7849395777205 24999.02046433122 -120817.93179300151 -0.04770741834747708 
2.0 -206.88908468856636 12256.97033813741 -53559.448484433255 -0.014678711224793781 
0.0 -32.776824240975245 2428.183298629299 -14980.491701284693 -2.855389626198762E-4 
2.0 -593.0983257608849 29297.657468898982 -141085.91120248716 -0.06169946173713566 
1.0 -161.99626536168842 8130.362844025953 -37330.387090257325 -0.0015280405618014602 
3.0 -925.0789192136525 31887.699794093995 -141409.07706691584 -0.07283719060369165 
2.0 -759.5190541964081 33555.669087000686 -167051.55963519792 -0.04017564269127635 
0.0 -99.35934878979295 18191.417959898183 -54414.71851781459 -0.007147981751844348 
1.0 -145.82565433497402 12636.310315938592 -54629.51231303949 -0.004265036427778802 
2.0 -238.8267149354815 13569.042363846578 -64131.37481010874 -0.017043234785797282 
2.0 -410.6034197300877 19267.109718531396 -92476.99813837002 -0.030735712578024328 
1.0 -386.28731764236124 29723.917335854596 -133030.46264957075 -0.010417973861004699 
0.0 -8.824593530424648 2125.138173304429 -13060.494899891073 -2.617478567385497E-4 
2.0 -412.0703601028639 19762.630022342946 -91533.7311299015 -0.03250305941620822 
2.0 -337.7750363579803 17425.05267392309 -91630.15921501776 -0.022483619345931728 
2.0 -189.44876240137478 10677.222308690429 -37424.38912606457 -0.00729915064747799 
2.0 -827.1522318696743 35490.74746142447 -181732.06410182445 -0.015369670348822053 
3.0 -1128.47176544289 34302.85413411742 -160441.24059195255 -0.08430352542855593 
3.0 -890.2983047308489 30768.13066140282 -133513.13631195467 -0.06666867094957823 
1.0 -153.64498786111878 9212.742871749111 -41195.43814244688 -0.0015313370818056389 
2.0 -503.0087481996654 26628.192001459785 -128185.16704820898 -0.05238856798756418 
3.0 -922.1715133612856 31685.122457364265 -139919.94568462222 -0.07149306113577415 
1.0 -81.88093589862508 10912.198917111231 -44482.2945963037 -0.0012407248742575842 
2.0 -866.79219731101 36202.14214653329 -187460.64272592866 -0.011787933747360979 
2.0 -505.0454282629867 23175.39744936526 -111220.3636539573 -0.041100720316951084 
3.0 -1266.4498857894112 35548.619642862905 -171242.6707154772 -0.09369386306449401 
3.0 -701.3295087150292 27298.364156454023 -113219.36470536936 -0.04798157624578139 
3.0 -1007.9515024387968 32801.85102243857 -147653.75737040112 -0.07645452012151274 
2.0 -293.54962308864003 17275.10063627766 -90768.62241406292 -0.01887905244141252 
2.0 -810.5306042665917 34812.346735881 -176151.08946584948 -0.021991834215778334 
3.0 -960.3065283560192 31961.630196636208 -141763.21682906037 -0.07174728836287825 
2.0 -739.2746974101611 33227.72724866357 -164889.75643918096 -0.046459963529852405 
2.0 -396.1052313757979 18709.931754606936 -86163.57726920726 -0.029991676259097648 
2.0 -502.43460925877264 22161.907755668526 -104407.48030357274 -0.03878665782668704 
3.0 -999.7754254905741 32468.656893716467 -145291.33614709726 -0.07523216900353627 
2.0 -833.9269291836833 35981.746728418235 -184897.32462012497 -0.012460656521354686 
3.0 -1083.204112669584 33648.48178285505 -153932.54908413126 -0.08109824951633873 
3.0 -988.2344990086214 33429.38834441126 -154944.32007707198 -0.0709564692813555 
0.0 -88.6753861984285 5215.93595763284 -19677.233787840025 -0.0026042168557882045 
3.0 -1152.0523014737057 34522.83134279115 -159121.0416242002 -0.08522471467870515 
3.0 -1129.5805013123727 34256.889726758985 -160253.34584066158 -0.08527545917040406 
2.0 -420.2477438951559 19968.540757419916 -93993.39264673243 -0.03273011343729643 
0.0 -152.15173991889833 6856.925097848842 -29156.71840372489 -0.0031528008700436403 
3.0 -872.9325624614556 30592.5882409428 -132038.00010901422 -0.06591778090498733 
2.0 -588.8585028073354 25336.931380214868 -120461.82842651627 -0.048744635861668176 
2.0 -587.2094641934265 27378.795295932472 -131291.33915869685 -0.056050756178213534 
2.0 -385.4439883746736 18132.34449288296 -84840.03134729523 -0.028676452528070724 
2.0 -215.58848507726626 13083.289902472452 -60117.762040231624 -0.013931559197790735 
2.0 -381.499212770322 18634.9768746942 -90147.04201776112 -0.028940578301530046 
2.0 -790.8815956806818 34441.970861074245 -173533.1796118931 -0.02559623913363781 
2.0 -192.80855200952394 11438.304583588733 -37811.575401870905 -0.005635455656391775 
2.0 -718.8096330916047 32511.539016965646 -159988.32231839446 -0.06658517806003875 
1.0 -94.38514815680631 10331.139348202583 -39695.22112863232 -0.0018546530204402224 
3.0 -1035.39884122389 33220.17834780943 -150791.391487644 -0.07854913020633061 
2.0 -395.9453363656283 19219.201101393493 -86929.20849742867 -0.03118660813829835 
2.0 -383.67222201916775 21092.52916053984 -97892.55312566533 -0.03543058519150717 
0.0 -215.32562889601996 28991.046240302352 -115446.83836307545 -0.008965432675683574 
2.0 -376.1322294880945 18417.484684029285 -85214.00100810605 -0.029065534040969666 
2.0 -126.96384972375381 10415.140129985877 -42722.199869044896 -0.008125869165205416 
1.0 -131.43785783322264 5353.963685357395 -37027.763781976915 -4.093753823893794E-4 
3.0 -1028.8747438786747 32773.04566982756 -146667.15664767034 -0.07655377575394352 
3.0 -1182.307948897484 35519.290897642844 -172131.95197401487 -0.09019468942588563 
2.0 -483.78899404165566 21599.984448995747 -101129.91289842447 -0.03678251017682837 
3.0 -955.8944582216943 32141.577108320813 -141585.44989559168 -0.07366868929361511 
2.0 -439.5528657102637 21672.93884736329 -99544.92050625442 -0.03761352868550584 
1.0 -259.7318854470211 20791.758698958663 -81557.43708082203 -0.006428595587342715 
2.0 -525.4024395860328 23321.43205057684 -114168.04879037617 -0.04142855650297822 
2.0 -387.56330511037623 18288.22146074789 -84800.78778111566 -0.028810107809860132 
2.0 -642.9088694971695 26170.43935825214 -125694.93851440868 -0.051298663762275584 
0.0 -68.15035186639747 4223.299643068544 -18633.89920824112 -0.0020837348017358386 
2.0 -809.6712295074745 34946.03878580471 -177211.0576217799 -0.020008521891445474 
3.0 -965.663855954483 33150.05399519599 -151597.68424162664 -0.07425191776051598 
0.0 -70.61962639677988 4022.7191499455953 -20728.49519349524 -0.001132193833910436 
2.0 -786.0365136114499 35263.34651915821 -180187.69740823982 -0.015060672459877439 
3.0 -1163.4447981378548 35560.14801335333 -174094.8563348166 -0.0900276724653285 
2.0 -640.2930346297444 26911.95008946656 -128422.44153565845 -0.054165730221285235 
2.0 -467.7824224888864 21107.090819154895 -98800.14668424152 -0.03558695268395394 
3.0 -1013.7107381251228 33578.37796889641 -154432.30269498564 -0.07507641253974742 
3.0 -98.41219520940722 5698.9601332595175 -26874.138797428877 -0.002289477724378031 
3.0 -995.4960636384196 32493.009238311486 -144340.57959506445 -0.07548398174310328 
3.0 -1078.9574647039858 33662.264400786225 -154414.75239455013 -0.0819294842557812 
3.0 -1092.671704298119 35516.561222500175 -174293.2832136753 -0.08451942765828178 
2.0 -456.2714243344386 21287.44484525266 -100939.97508624634 -0.0363211192444398 
2.0 -496.5142431948121 22529.562764767157 -107345.8855885302 -0.03860942042406197 
2.0 -573.3516046969456 24804.484785427936 -119161.29352913349 -0.04680298128482882 
2.0 -457.51664525693343 22604.263286616955 -110510.07879361812 -0.03720610732208646 
2.0 -252.54321780827533 13403.75256998604 -63000.91473656069 -0.016600568143117275 
2.0 -656.4786322358184 27167.407529667486 -129774.69021980994 -0.05488262863243439 
2.0 -813.1613875625976 34842.68884234915 -176403.90029631474 -0.02179713987083922 
2.0 -211.74418164307096 12119.800672526606 -53013.07855841488 -0.014438944817393547 
1.0 -174.9859257787646 16870.178684573213 -64939.92572508927 -0.008235874465041801 
2.0 -692.4650000521666 35959.22778482495 -185997.74045571676 -0.007668070130805847 
2.0 -633.2806616454898 30339.646942325868 -146964.6364387369 -0.06577125960575902 
2.0 -249.62817247947905 13639.21304331227 -63609.01204480455 -0.014446471837830462 
2.0 -258.4815831600756 13478.362925108737 -60432.70843578374 -0.017503437226401783 
0.0 -131.99214196065836 8257.898442081181 -22450.797332550083 -0.006267987720912095 
1.0 -163.5514558009119 14210.561480266068 -58881.059428356275 -0.003146078734837204 
2.0 -413.2567455743696 24055.225942285215 -117441.31734787462 -0.043477491603143445 
0.0 -152.1371532202897 24006.323948864178 -91140.38539204981 -0.0032019445780692565 
2.0 -478.8886542347732 21772.557879120573 -101728.07748893407 -0.03568954897949538 
2.0 -672.9658951626736 31289.85471027069 -152429.9854775494 -0.06958814921268593 
2.0 -497.26541490360256 22970.7212111343 -104873.50127450147 -0.04090794945996734 
2.0 -394.9191892393578 19316.124945395077 -90486.86766530825 -0.03120568902780608 
3.0 -1018.2808498253025 33208.93682217974 -151223.19785991052 -0.0793777519607392 
1.0 -446.7472515524919 31816.438522964978 -147025.15450496876 -0.017599349232828174 
2.0 -455.48898865757263 21300.272792465945 -104987.18819765055 -0.031701421012012454 
2.0 -730.1543992487017 32901.58034198444 -162630.50762765977 -0.05439301899118962 
2.0 -304.39257577715443 15000.07177686926 -74082.39895364751 -0.022089580320481403 
3.0 -67.79114772040076 4418.162112941578 -21716.27351632023 -9.490450364164143E-4 
3.0 -1043.506783797907 33073.090445390226 -150350.68864698423 -0.07802730060389662 
3.0 -764.2478886063168 29064.887817711307 -120297.60427332699 -0.05796778627827148 
0.0 -79.83086196494226 12473.236934134695 -50349.87015958831 -0.0011092730540632164 
2.0 -587.7792972993072 26647.125847048665 -127620.44987751215 -0.05349398803067544 
3.0 -188.24402933257792 7841.92064341203 -31455.280110491156 -0.005992126694033567 
2.0 -343.0163846280339 17267.274465887618 -80622.51351673392 -0.026634988382622075 
2.0 -661.6602753595282 31003.18055933425 -150625.09257244304 -0.06878941188280524 
3.0 -1076.9568031132335 34315.31580271098 -159750.3176671964 -0.08602556086737888 
2.0 -634.2221576609567 30247.927085701795 -146334.83405902068 -0.06618803076427365 
2.0 -379.9510481261223 19552.024932846474 -101840.77055962643 -0.017838029425457896 
2.0 -432.927701745426 20570.122335949774 -94232.88960004039 -0.03446862854659205 
2.0 -486.06350107055255 22660.960185680164 -111681.0024342432 -0.03752783619081787 
2.0 -819.0454186089019 34968.72284583019 -177404.51802289338 -0.020593222170184628 
3.0 -937.3744807926083 36040.80622800475 -195841.75569771635 -0.0025422152198144848 
0.0 -129.22846183667187 22165.636619648776 -61118.27115496035 -0.01020026689163658 
2.0 -599.5337651010078 25292.866909001823 -122092.26266044525 -0.04861946776813675 
2.0 -667.3006059349927 28232.12304881541 -135583.16263961638 -0.05908758835945939 
1.0 -75.98686159844489 9529.779379822734 -35941.33486250717 -0.0019195698032208955 
3.0 -1059.6541365035184 32971.988882206606 -149473.10091962724 -0.07686039656129179 
2.0 -610.9436769467698 29604.60369369839 -142788.0482377269 -0.06371556164994216 
3.0 -1051.1778836498288 34111.64198119505 -158112.0784405454 -0.08440695676518661 
0.0 -92.15501574512156 6495.870999700647 -35400.33140762466 -8.641493989923146E-4 
2.0 -605.5889833327952 29250.159042436833 -140911.79939583075 -0.062192639530372754 
2.0 -368.047288019562 18254.57844015051 -82079.23144846065 -0.029185585696866148 
0.0 -175.16284651807715 8631.841336009835 -29798.18550205582 -0.004893793730215359 
3.0 -1066.904863719153 34638.61278276819 -164836.649978548 -0.08299455714466361 
2.0 -591.7172807991652 27958.933377701345 -134233.03128045573 -0.05798318296195705 
0.0 -97.32054135936855 14250.288070058603 -45554.05500544757 -0.0015327510610770772 
3.0 -1073.2219331972935 34157.945295157406 -159174.3266028436 -0.08405405533373202 
2.0 -613.308844721964 25645.528748589753 -123524.62228883899 -0.04978747298483142 
1.0 -220.66963139452312 21353.917023582584 -72270.53304432516 -0.018950159101379406 
3.0 -1099.8235886274583 33404.002914388926 -153259.80347909714 -0.08082977780503289 
3.0 -1069.020937255742 33264.18312660978 -151132.04856391298 -0.07903133255586911 
0.0 -142.0537830438225 6304.4134665466745 -28318.189631385452 -0.002604539329015714 
2.0 -362.1831057927624 17525.827788690076 -83686.38062705469 -0.02629522809684963 
2.0 -644.798259759397 31110.146560537534 -151333.28736928268 -0.0660028730383811 
3.0 -878.3171681029793 31036.671364597834 -135941.88275838565 -0.06611084231859549 
2.0 -405.20956322772196 19712.495436519155 -90725.21015307758 -0.03263509519338954 
2.0 -654.800408444749 30802.41093768356 -149248.4053434274 -0.06796025995439693 
2.0 -534.6237191341854 28671.017540608384 -138267.0388086471 -0.05836470568050449 
2.0 -341.7125841679388 16414.743812940247 -80693.86015070001 -0.02415261366381636 
1.0 -148.21072311954708 14535.69695196631 -61024.76844903638 -0.005179637965322993 
2.0 -585.4118693702782 26584.05938785881 -124288.51085641517 -0.053084972947809575 
2.0 -618.9156982505277 28584.870442211934 -137209.83571463986 -0.05990213742450008 
2.0 -286.87977332820736 18110.67856331727 -93158.79967198214 -0.026947094901273543 
1.0 -645.8648771095337 36295.481522939175 -178447.81998840786 -0.014179719153465123 
2.0 -629.2455189486294 30876.200578183983 -150063.37926547477 -0.06747172972596449 
2.0 -637.4656123129669 26238.8348592208 -126022.92687245505 -0.05194298292380569 
3.0 -207.25370753922223 7556.456710784714 -29831.38171230368 -0.007917999274394372 
2.0 -251.6401522675325 13485.175044379737 -62112.64820149906 -0.019270216646739634 
0.0 -144.05099775690164 9376.61393652722 -24380.497698559295 -0.006197176171488893 
2.0 -233.1354135742881 12859.772552200666 -57900.99888837468 -0.017253372760684605 
2.0 -431.5374340027741 21986.799068324097 -105278.18542830048 -0.033330957130878094 
2.0 -780.3644326593173 34059.83485272131 -170621.72977250023 -0.03149213928857898 
0.0 -128.0943469081684 9936.075897993003 -26741.14921755801 -0.005537308013238118 
2.0 -736.173755792713 32946.96592779556 -162904.1040321177 -0.05403311757097756 
3.0 -1246.000210772845 35441.571141849236 -169360.2241145627 -0.09263076400331002 
0.0 -119.32084215792605 18607.99344943537 -54877.76575826785 -0.0024186697218912317 
2.0 -401.17138945781005 19532.615914877442 -92632.91910979264 -0.03128376515190899 
0.0 -69.72439285213353 4335.463612553127 -21614.027424897435 -0.00194039622940815 
2.0 -649.7306487244339 30668.780322258637 -148773.30121350978 -0.06772025702274098 
0.0 -18.463041940552138 2257.297499024193 -12335.159164236873 -3.7103848385871055E-4 
3.0 -915.7108839552623 33738.525327909265 -156525.14802908903 -0.07832945978615585 
2.0 -491.1862056437772 23788.2168032713 -113142.79520666921 -0.04368564081467627 
2.0 -860.4088123633155 35935.72128937728 -182230.63805313993 -0.013137441476380789 
1.0 -200.75154922583513 18628.030440837105 -69965.31490200605 -0.010630964853711351 
2.0 -693.8185034932761 31866.10950062943 -155701.1348444733 -0.06978395331545545 
3.0 -1122.2009478893235 35415.112133446055 -170985.85325023372 -0.08991554692443207 
1.0 -320.1423920823481 25423.00401283623 -96954.74472784431 -0.010276292207597322 
0.0 -126.46967769484499 6942.699304511403 -32048.01993693907 -0.002451592729512249 
3.0 -962.6764044508081 32471.88070789905 -145911.49071334949 -0.07350937423882806 
2.0 -652.8675873214705 26814.553986418738 -127439.74680946684 -0.05333581987145013 
3.0 -1023.4682749329887 33306.44271670974 -152233.5277379176 -0.07840314946471019 
2.0 -719.951317367522 30086.64263559579 -130809.90178057998 -0.06309225765570325 
2.0 -465.2882526445855 22947.128268630593 -111754.55464732091 -0.03929727145535865 
2.0 -845.6184797744338 35644.31918585321 -182804.36604884695 -0.015027358907683162 
2.0 -166.90916090894586 11147.066147426476 -45212.30187654983 -0.011608268648903127 
2.0 -568.2002415132578 25968.209291099593 -125068.19140654999 -0.05012394792119931 
0.0 -196.83743565878737 27569.001997209976 -86701.88790876986 -0.01216189546322859 
2.0 -679.2880290954485 27870.176970017594 -133688.40653767178 -0.05773526296657645 
2.0 -497.68775059191563 23228.282947117987 -107514.52360517465 -0.04170926503263246 
2.0 -881.4622067337677 36194.85214529374 -186817.1110466821 -0.015261993581964568 
1.0 -338.50222320502064 26361.311948898172 -106439.36068260732 -0.010812296581218381 
2.0 -847.2563760808034 36046.03936667288 -186314.49453339656 -0.011894770967513636 
3.0 -58.382481704437694 3067.691990873373 -16187.752756882805 -0.0010294239324611055 
3.0 -1153.440230595323 34755.964242763956 -163444.41953535017 -0.08687300338344234 
2.0 -829.4755180268374 35239.65733081245 -179512.94168486827 -0.018152880326415148 
1.0 -332.8624874336721 26872.64246251857 -109080.27429103653 -0.01854736637988559 
2.0 -253.23755763367194 13656.400748832597 -63386.15739589312 -0.019762703823769556 
2.0 -583.7771440787192 25770.56123305034 -124247.1873426253 -0.050004404051731705 
2.0 -830.822846032753 35474.64528532108 -181566.1157869365 -0.015722056346567825 
2.0 -471.79866319868734 22485.511245247395 -109751.02664002411 -0.03778344413567872 
3.0 -893.230661534749 31249.28605109208 -136518.20944576885 -0.06886848374337909 
2.0 -389.9234807476567 18226.410640043 -88738.05096726496 -0.02737963355363518 
1.0 -222.08879816277016 18825.13659927012 -78438.17719894057 -0.0091953611605332 
3.0 -923.3032240282312 32274.817009434744 -144185.1146318178 -0.07355504019660632 
2.0 -579.0768136834655 28720.112079972765 -137928.97567150492 -0.06022638071653462 
2.0 -459.2820969092679 22458.031712274962 -106094.8113113727 -0.039223390848144996 
2.0 -469.2946542805855 22392.188509642147 -110692.7807960973 -0.03509161663007268 
3.0 -993.1473469610819 32637.866648643394 -147144.94591547508 -0.07478726351464239 
3.0 -1095.5092784293856 35510.30123637834 -173458.2751052488 -0.07737398591006 
3.0 -1099.5625361351345 34636.11754423825 -164015.02485455287 -0.08580456808933026 
3.0 -1060.5595269465393 33075.18841416974 -149839.17461063457 -0.07814749108739419 
2.0 -225.01285211651287 13222.636984756471 -61476.545833264405 -0.015280786122610374 
2.0 -528.2255838508961 23628.9670766963 -115636.03168580054 -0.0420364126374637 
2.0 -171.7384606839263 11058.14901777122 -46433.12404025551 -0.011588068971758278 
3.0 -1229.909476532654 35629.57453751255 -171405.97480617918 -0.09448724938964798 
2.0 -240.22042990763782 13371.808929112321 -63129.87179685241 -0.018057300499839175 
3.0 -1117.53557719281 35472.24168520435 -173371.82754746103 -0.08505455778946178 
0.0 -154.69202629943211 7071.260435160297 -30228.43510192075 -0.003763532171915839 
2.0 -737.3981248275151 32980.65156670195 -163083.65016033832 -0.05320107320510085 
3.0 -874.9302847304957 32788.656056560554 -148261.5487694874 -0.07452029970846477 
2.0 -721.6414241735127 32586.36494600871 -160357.51205451041 -0.062360064344238186 
0.0 -181.34429207042078 27349.321252617807 -108553.02094630964 -0.003892727344985 
2.0 -440.1102612483108 21903.366344929007 -109523.43376354846 -0.02296985986914271 
3.0 -1006.601172443121 32759.58383266795 -146522.6114106301 -0.076705661190617 
2.0 -472.45732875635974 21416.921953855348 -103347.22240486639 -0.03581230656988136 
3.0 -901.2827323646778 31574.99676866505 -139205.94514653806 -0.07004387588549917 
3.0 -858.22806079503 35777.875603416534 -178873.9077955157 -0.0056491530210856684 
1.0 -117.17266466633389 11772.599950159549 -47524.63434461264 -0.0038702031979101752 
3.0 -946.8297564166596 32091.53455068299 -140971.13838358867 -0.07259978315847208 
2.0 -536.8797657333748 27576.984936897912 -132573.95125353424 -0.055726378600560095 
2.0 -747.2282385303648 33304.46895948259 -165237.427830699 -0.04501496024507437 
0.0 -96.58436508143143 11638.230331448012 -40339.25611585276 -0.00118002577126933 
2.0 -559.6384251854764 24103.293090859177 -117148.30673596589 -0.04441817446563298 
2.0 -299.31991735426243 14154.199732088544 -67956.54859596545 -0.020934325067947058 
0.0 -88.05561407050472 15687.81750472478 -39301.11635505453 -0.007575985597621996 
3.0 -1022.4414416896898 32866.91060307964 -148802.1337002198 -0.07631405179324967 
2.0 -727.122324300716 32715.65944317038 -161371.0286362734 -0.059598993531191885 
2.0 -358.72766046122746 17628.284533004717 -85051.29912545999 -0.023867923194864464 
0.0 -61.970635239462716 3606.9799706114354 -16469.80558849222 -0.0012746825692970375 
3.0 -991.5899750207931 32572.07879296631 -145841.93704468446 -0.07513778306861571 
2.0 -188.83825647747003 11430.748291434282 -48677.699674754236 -0.011112697974873902 
0.0 -135.25755322561474 7020.892002851643 -30357.129072937747 -0.0028498361286631198 
2.0 -646.474653773413 30568.237771679425 -148212.78755019876 -0.06737632330451512 
2.0 -695.2911499805721 32051.098822300362 -156044.08942341502 -0.06988443285006135 
0.0 -78.5458475758278 5467.991478672592 -23011.49169285633 -0.0023103253785029536 
1.0 -110.16690423745361 11165.382031428766 -48420.10628012454 -0.001896816474277032 
0.0 -148.475198644673 6553.043453363578 -30026.350907056065 -0.003847502266897088 
2.0 -314.15265558880674 15529.204447062895 -72209.63853455136 -0.023435945384765813 
2.0 -219.669158685096 12385.427682596815 -55138.526101302225 -0.013096761959526766 
2.0 -667.2529966776102 27190.525992977433 -129746.25246981821 -0.05515765429861051 
2.0 -459.7739030921658 21811.758086348702 -101731.29783905603 -0.03687050094618857 
1.0 -374.58079344242674 29660.186977268095 -130203.5512308154 -0.016892280156228408 
3.0 -1134.6712122929766 34874.49294838703 -166762.58355615573 -0.08799318203090084 
2.0 -278.4613306244198 13811.261301511982 -66053.12840432435 -0.020543705716108574 
2.0 -802.2660757218406 35410.80300950635 -181418.78749631497 -0.015663249656623024 
2.0 -804.9789725648021 35898.13703095917 -184252.82814448787 -0.011596306708672528 
2.0 -688.9078538726806 28253.53814479698 -135074.7126501744 -0.058600138049114237 
2.0 -592.4134582403233 25614.11166568016 -123701.6009216373 -0.0496666277600718 
3.0 -1069.1608673200749 33251.07325018782 -149160.1212196136 -0.07753492492337449 
0.0 -178.09079742174615 10780.066881415298 -27569.727136342277 -0.0056147380577061005 
3.0 -1238.727902424985 35450.46372565608 -169684.97285127675 -0.09256427578144805 
2.0 -186.759542067287 7995.751470376058 -33582.89963602966 -0.004411973644758054 
3.0 -1159.4414236839857 34936.507923111945 -165084.96749899202 -0.08794349732556314 
3.0 -156.50060044090745 4674.522420491286 -21874.323542496324 -0.0035381706912505 
2.0 -441.37772340826325 21860.90766681953 -107813.37596011553 -0.02069800294940259 
3.0 -70.71154467973872 3012.4393695804956 -15372.173020092861 -0.0013163394705482702 
2.0 -455.04722116707944 21680.66226738188 -99058.9342597555 -0.03743524903479857 
1.0 -547.1769051926021 33976.17124460006 -160953.8261474915 -0.015498284423369858 
2.0 -317.8889439744719 17137.963688232383 -84221.5817030666 -0.013246353766218785 
1.0 -156.84572893245235 13935.189524917567 -59421.91920908172 -0.006204786345907293 
2.0 -518.8444176719942 24357.162279512064 -114636.42989212171 -0.045353477048411556 
2.0 -634.4935461688294 30524.61946836455 -148061.08403378064 -0.06692116805668191 
1.0 -268.0985836879391 21855.068271072698 -87931.81154034271 -0.012257114950579108 
0.0 -149.12180594674953 8171.444662941805 -26343.730623840453 -0.005702407611313415 
3.0 -1114.5255185045194 34007.08771296059 -158029.5982055206 -0.08366073344053157 
2.0 -869.0216593970827 36004.97411650621 -184666.29153259387 -0.013250257259641577 
2.0 -489.1512155144777 26225.136043404043 -126439.72392369273 -0.05097167451814966 
2.0 -462.71398673837007 20703.728440014514 -96764.08173526598 -0.03442676179681527 
3.0 -891.6614519094711 35919.01605929454 -182076.9948660437 -0.007130730264838644 
0.0 -138.85301020434122 9675.926914003803 -23865.42738418924 -0.0065200799079048605 
2.0 -546.6771249869211 24625.897907266622 -113950.86106613046 -0.04613743093862092 
1.0 -324.930947127417 26683.88386365322 -112481.90450511093 -0.01238467299480253 
3.0 -985.1392170428528 35094.10834943834 -170432.06870054794 -0.07437339147104288 
0.0 -82.91762309005239 14009.151631251863 -49377.865532217795 -0.0013967909721353468 
2.0 -391.65568597625224 18387.221677828424 -84558.79890139781 -0.029308352059491394 
2.0 -363.17904411522403 17953.848111948108 -81783.74555583243 -0.028351623288134908 
2.0 -635.6508581456994 30271.9760604582 -146540.28842273293 -0.06629477618258434 
3.0 -967.6837754291341 31900.029996378158 -140727.11592375074 -0.07230805022179154 
2.0 -545.2781530687821 27738.182774112924 -133413.97974077283 -0.056478768097496565 
2.0 -538.9355527722666 23401.923115088517 -112304.22447346975 -0.04241573241471583 
2.0 -341.1164980276206 17190.74114096043 -80391.49414695121 -0.026404522195545843 
2.0 -716.9064649780577 32476.98957380218 -159664.17574863872 -0.0644027505568475 
2.0 -142.8864279738272 10222.16832307486 -41703.10647570688 -0.007417720203227762 
1.0 -687.0423223494973 36332.28699238406 -177847.3468184528 -0.014760762706639289 
3.0 -81.41143587611917 3584.7671169053247 -18708.86651177107 -0.002087522830446769 
0.0 -90.51187076790998 12230.016123750125 -42210.45257526886 -9.632138696679701E-4 
2.0 -685.1960051894152 31777.5607420487 -155448.91089261984 -0.06855438433193062 
3.0 -1269.2734883757896 35564.8482056131 -171597.73855168498 -0.09385565252646766 
3.0 -771.7309310307917 31941.92823268967 -143835.0751934225 -0.06943850832125324 
3.0 -1116.4882863329117 34080.237497720176 -156127.0809845718 -0.08391889701701782 
3.0 -964.2575816363247 33972.27136531184 -157644.0823076069 -0.07994449607770975 
3.0 -1223.0210232923473 35648.18793991378 -171234.34548124683 -0.09467326652230647 
0.0 -121.2038544580167 9051.92837076696 -34352.38330990788 -0.002149984115502259 
2.0 -349.96887454732433 17009.539743155176 -79729.29605677901 -0.025422931721679545 
2.0 -416.8709616161444 20059.14461225972 -89950.04472736249 -0.033185164853165736 
2.0 -458.4587821769188 22558.325177291426 -110845.42371630634 -0.0371696618772339 
2.0 -434.9823769182445 22005.46147718832 -99171.17211093949 -0.038063825440082404 
3.0 -276.8554262004568 8041.58313021418 -40692.215019999814 -0.001049963435941008 
2.0 -232.20888770051144 12956.242300284606 -58438.637201243975 -0.01700256905838943 
1.0 -228.97865472893756 20697.367347087606 -85697.05955162387 -0.009433037420644393 
2.0 -565.278653478716 24883.23817144638 -119302.12902291516 -0.047246962280799484 
2.0 -799.7697323477923 34534.09905700698 -174042.38950219515 -0.025147830669030268 
0.0 -106.7558657928045 8835.389471285565 -31743.147122791917 -0.002874272879578095 
2.0 -358.58895752575916 17668.3508131304 -80058.064534057 -0.02788691205766361 
0.0 -73.02404842742483 3469.951302890098 -22505.792639892054 -5.033661164631073E-4 
1.0 -394.13057432292237 30465.243888193578 -133333.33856586186 -0.017108615489509545 
0.0 -19.2503371055518 2345.2813588187123 -13429.94965495127 -4.7551814513654273E-4 
2.0 -368.8894084149166 22918.89712167298 -113295.95706969657 -0.0394785889344727 
3.0 -113.58423343233676 3770.3889510165473 -19033.97559093487 -0.0019551880065442288 
2.0 -443.0997399086145 21152.24856669642 -95702.59916370492 -0.03601132030114802 
3.0 -1221.5184795565106 35247.88817879513 -168118.1052353552 -0.08915710068527807 
1.0 -266.20537052773835 23365.169708446996 -97078.10714631752 -0.011344104503312231 
0.0 -105.6435333232429 14129.44819739061 -44869.10766282279 -0.0015041718053512088 
3.0 -134.22350432758165 4797.460313943151 -22924.974891447855 -0.0029496606246315745 
2.0 -265.26592355968126 17966.390285904938 -93519.10608271515 -0.0141352705090762 
2.0 -415.5883644445276 20404.365312994607 -95228.24989887059 -0.03411715999991842 
2.0 -821.565925756522 34961.7895758975 -175493.14435645405 -0.02365097907796934 
2.0 -689.2290013256978 31731.616762072466 -155089.6239898638 -0.07009155832804884 
2.0 -283.27110718808103 7327.5941337917175 -36341.6833167308 -0.003056627655239808 
2.0 -636.7640920213477 27464.886886332533 -131702.18051121195 -0.05567542340020278 
2.0 -535.2948164317283 28403.2280585861 -136890.60964220212 -0.05297856866440932 
1.0 -207.98343656388954 16592.564263434688 -66960.96430621321 -0.004956852837190046 
1.0 -151.8523995339796 15596.60477041845 -59542.44552499151 -0.008662855229481216 
2.0 -327.17414094435566 17470.179516049153 -91947.88176143465 -0.023550597598823123 
3.0 -1225.0048263389028 35573.142740996474 -170456.2845121348 -0.09389110754860615 
1.0 -233.07007649542805 20250.654040957303 -81214.93428879858 -0.00923209581094769 
2.0 -88.40517053951528 8382.23422545809 -33588.872271046246 -0.0055792516161560085 
2.0 -775.4124120430223 33947.77371931394 -169619.93011131056 -0.03366866945715277 
1.0 -204.15964420537347 18900.373305699326 -74217.83266298438 -0.009558589248528298 
2.0 -724.2838878877294 34084.7914865127 -170672.85994994972 -0.03240891094814413 
2.0 -433.58161213122935 20333.310603935384 -93896.60384295062 -0.033926823774270046 
0.0 -103.42063847264143 17241.98885962088 -60863.86595323672 -0.0030095142492275943 
2.0 -419.9314697074418 20836.524095522895 -101474.03648256544 -0.03023925356817915 
2.0 -467.0607959688644 22327.88416864456 -107118.3460191439 -0.0377559432573939 
2.0 -793.0979366309132 34525.78986273428 -174140.20625653092 -0.024937838954502044 
2.0 -753.2478387321943 29974.441769554465 -130800.83918603779 -0.06419759711071382 
3.0 -1161.5905120155076 34768.97481723103 -162538.75811353207 -0.08791181577754667 
3.0 -905.3563126573595 31324.338356684424 -137027.986103244 -0.06863951749222424 
0.0 -63.2930072101218 3488.1386982921 -16149.1072139431 -5.585306837088036E-4 
2.0 -378.1069128955289 19024.691183451843 -92479.82005251902 -0.028292390356468737 
0.0 -102.65802808934974 5551.438024032892 -31587.951029188454 -0.0014030496960007132 
3.0 -1271.699457757139 35619.10382749674 -172891.03970533342 -0.09439695524401016 
2.0 -567.6780346761525 26149.383096705027 -122214.19525015766 -0.05172900795465943 
2.0 -576.0869436607002 28160.447732795736 -135317.75838061085 -0.058462623147383916 
3.0 -1178.8176871781886 35503.983177539165 -172172.1161457622 -0.08671795194242224 
1.0 -354.76994376901575 30381.044336068375 -139554.83123125235 -0.0044178357410862845 
1.0 -517.6205071884582 36155.831079412674 -176975.98421526264 -0.013373287853465164 
1.0 -209.2444552140309 18088.35844273897 -75029.77035255634 -0.008833139297564033 
2.0 -279.566544067729 6795.11333538499 -36239.094139830435 -0.0023104296679439 
2.0 -669.0515007748904 27209.706882460494 -127820.85427333061 -0.05328135801951288 
3.0 -856.1750285733963 32075.779379794705 -143944.21903426654 -0.07182040677713956 
3.0 -710.6764042455837 27709.2398313663 -110981.16599184468 -0.052594720137380285 
2.0 -443.73936699450854 20606.98183976527 -95634.43849445831 -0.0346063807888836 
2.0 -515.7461369794497 24045.12999947009 -115551.57055077318 -0.04426057204830647 
0.0 -251.61037997697824 31627.346120661154 -116854.68777162932 -0.0061282801968103266 
3.0 -1109.4658751290751 34202.64114043785 -158969.8736507498 -0.08358367554464155 
1.0 -540.894702714526 36144.97399883742 -176811.51068755507 -0.013027902635414458 
1.0 -166.03904446376262 14322.04796347569 -60629.33196815604 -0.004559555753821097 
1.0 -74.883016855021 9989.541304232165 -41921.8387510944 -6.067094475083227E-4 
3.0 -862.0223396870067 32691.963616678524 -148311.0434544057 -0.07380507710721429 
3.0 -11.566107103672117 1852.645865766683 -13627.865898050213 -2.6073211478486343E-4 
1.0 -272.94958073102003 21614.741839869024 -82679.6031702564 -0.0087073851341943 
2.0 -653.4455705508158 30774.849326945397 -149307.7031549032 -0.06804188068451265 
1.0 -248.81885248005082 22692.54177505358 -92979.08308506824 -0.006659837580494186 
2.0 -432.55557833228187 20856.970574441795 -93877.46380277791 -0.03501817487206013 
2.0 -522.247246795888 23082.04222599919 -106611.39103979738 -0.04122923521969142 
2.0 -294.94981301821616 17053.36498419797 -88863.31135272127 -0.012177348345660042 
2.0 -112.32945168938114 9512.823173423785 -38547.70764924661 -0.006571782969624505 
2.0 -273.7272137055214 8939.248125630695 -38228.57969670539 -0.004311998296021014 
2.0 -418.8595862225863 20163.44573386583 -93248.1372597235 -0.03327456449085438 
2.0 -606.54500593697 29632.89686924963 -142233.6367453461 -0.0637766609807008 
3.0 -1094.1084401512985 34107.916548915244 -159470.13911494246 -0.08387956949565001 
2.0 -762.0560869592238 33639.04588590447 -167276.69678054174 -0.03995489094927235 
3.0 -957.1049179690087 32005.069288110077 -140126.0876226543 -0.07231380579737953 
3.0 -1242.513929655497 35461.34773915007 -169796.61410900322 -0.09268118526161476 
1.0 -93.96883393068988 10064.339077241655 -39779.252807108496 -0.0018395971593833413 
3.0 -1020.0488466467921 35221.78453534539 -169122.47139120137 -0.08536094537773836 
2.0 -625.7605665275378 27611.62609226142 -131975.55226529067 -0.055490202284747506 
0.0 -101.30499220528975 15985.63631414127 -53951.64396197222 -0.0017047025046757038 
2.0 -448.1335539625691 20900.98151009282 -96465.51891700637 -0.03502911992329685 
2.0 -455.17335112806273 20927.892062449107 -97417.66406659882 -0.03464653573040685 
2.0 -298.864988267276 15996.08079812573 -80955.23311751029 -0.01193633257974715 
2.0 -812.852309368322 36030.41049343504 -185433.28859556164 -0.011047742333640493 
3.0 -176.65790250746016 5840.318388924791 -26952.29373548987 -0.005984989422651967 
0.0 -89.13438045269083 15725.22049673625 -51155.94575074903 -0.001810128773519069 
2.0 -361.69731721290225 17695.92479912627 -81786.25419439681 -0.028143910663306796 
2.0 -581.5696693629964 26769.666547194538 -123080.70321751996 -0.05380374004551333 
1.0 -276.5656291734201 25434.471497152357 -84111.7333120864 -0.016877910992330564 
3.0 -150.59388630636073 7747.544220523698 -31338.321512808456 -0.005398255666055364 
1.0 -224.96395664698247 19422.50047447291 -81474.67113207538 -0.006872140676736825 
1.0 -202.12824802700013 17931.806585387967 -73213.68377167216 -0.007903571731964307 
2.0 -257.93810363297155 17836.855067541263 -95124.24292466456 -0.016619040485812007 
1.0 -176.27470955539067 16366.024646231757 -68360.05632934174 -0.005324854378569711 
2.0 -144.98056957131766 10280.821739110374 -41148.55703373939 -0.009803054451404197 
3.0 -1063.4950511094441 33526.0692401281 -154253.7830374686 -0.08052362343533859 
2.0 -614.624026982363 28476.136990306244 -135623.987681387 -0.05984022019986056 
2.0 -852.7699519164202 36187.25807830318 -186507.22755073456 -0.010979080246654078 
0.0 -156.10416621798177 10007.539701456875 -24565.636038679797 -0.007470170817295627 
2.0 -390.74479348979924 18679.476117370148 -85191.3437386488 -0.029853020777413915 
0.0 -108.77668025347063 16521.892892861106 -53063.95840414597 -0.0017839142622832998 
0.0 -203.11045063980637 27822.539610577245 -107051.20049241079 -0.0073880186566709725 
3.0 -1097.4960177642895 34751.535092746584 -165404.2171816839 -0.08633468915692867 
2.0 -582.8900344572448 26976.785312073844 -129296.03815051413 -0.05371133437694775 
2.0 -585.8068581759283 29061.943855602945 -138750.99076722554 -0.061734996078303156 
3.0 -920.2988603894961 30611.83362833884 -132123.72714621856 -0.0655336980166256 
0.0 -76.59909813437046 13319.097581214139 -55824.37621914773 -7.570578251467379E-4 
3.0 -227.97894723138572 6512.286694000749 -28091.8620421384 -0.008083607614786624 
2.0 -584.427866880392 28769.161236050306 -138301.72029252074 -0.060485246387416966 
3.0 -189.49519721191854 8583.167800884263 -32367.206892333408 -0.006393197853181303 
2.0 -400.2499556109443 19153.673540520947 -86010.59393817019 -0.030926615242091456 
1.0 -416.42747292271696 30423.446653072493 -139307.01920046523 -0.016124785414690278 
2.0 -643.4655826464791 28031.37792108074 -134208.19423302897 -0.058235874816858386 
3.0 -1208.4652277314242 35143.20668146604 -167984.36894203743 -0.09076352266615112 
0.0 -183.68616068051153 26486.592584033504 -99808.84011383422 -0.004667246302153856 
0.0 -133.05357021047647 12071.513959572198 -40437.84617542817 -0.0016727403753709746 
0.0 -168.58715380640174 24572.361118805307 -66657.58671787847 -0.01916448733421966 
2.0 -122.0449609825775 4562.981158644395 -28393.571697813117 -5.265273794848761E-4 
2.0 -577.4542528590807 24843.93928560419 -116262.19604025893 -0.04700773594602629 
1.0 -183.86417708676814 16330.803054139808 -62650.02879568931 -0.0036986357402534263 
2.0 -616.1635599889205 28492.033747985675 -136241.33006861765 -0.05974032242113492 
2.0 -278.00941989596583 13892.87722510738 -66816.43057193361 -0.02082524403063111 
3.0 -1027.2580342744188 33007.06408426946 -149292.2669493839 -0.07821587466118851 
2.0 -349.1754290970095 16694.759481563604 -78076.66199686598 -0.025566081320730495 
0.0 -113.11321067809246 10942.796342147005 -39066.80637139601 -0.001439436134147961 
1.0 -700.1827689699411 36403.31895108746 -178157.59530783372 -0.014865234702555878 
3.0 -30.87151584450258 2293.028435061144 -14252.137167278659 -4.7134234034790755E-4 
0.0 -13.978917037429355 2026.6993333793907 -12640.819207893752 -2.8031287241336205E-4 
2.0 -256.41330692346867 17888.34780072224 -95771.66837435753 -0.01618299538095562 
0.0 -96.13705890734532 13066.031241154998 -42996.66812599952 -0.0012776068745891393 
3.0 -1221.0208227674611 35391.05142732621 -170374.66138508564 -0.09218845580319746 
2.0 -409.8610884956667 18900.750136775336 -89280.52617124176 -0.029755700065765632 
0.0 -113.57156727167693 19794.88093792742 -59900.17453186908 -0.003798154011495616 
2.0 -471.0093546827718 22284.587542339825 -101291.19920791656 -0.03897680167547729 
2.0 -570.5179750349212 24764.997999442498 -118906.96383005036 -0.04674312359048842 
1.0 -171.5495645180631 16971.048601850835 -65706.74976539364 -0.006025283356207602 
2.0 -822.7448349249283 35066.12372348951 -178148.6890350689 -0.019657124494360252 
0.0 -124.0794182319532 21897.07248109615 -62024.14709312284 -0.00784829544730415 
1.0 -330.3102966691067 27693.472916276405 -112115.70777591271 -0.018510387766332438 
0.0 -139.9625110841115 19487.58486854059 -68704.17467109972 -0.0029363109116027288 
2.0 -632.1933885713686 27404.09895593784 -131436.78640061684 -0.056093013250115974 
2.0 -241.53528600898298 13680.058711508913 -64414.00093170094 -0.017095390031161756 
3.0 -145.21541758060093 5624.347146884549 -26083.12359200833 -0.002704424838191775 
3.0 -1143.1582367994451 35477.903988062295 -172206.39489206453 -0.08240814967393029 
2.0 -474.302832613674 22286.790670175746 -109281.53482500547 -0.03256240084464551 
0.0 -158.87572388208437 17823.837093123097 -48859.5446805696 -0.0015652751640304397 
3.0 -886.6966728276064 36040.640814766695 -184264.22157228272 -0.004838150446740299 
2.0 -379.22691842411206 18559.389309982664 -86043.1550921176 -0.029783545853092737 
2.0 -804.4414178643098 34741.52216766487 -175606.11519378342 -0.022659547655928557 
3.0 -1263.2503508028483 35506.53418857675 -171454.3989298515 -0.093178606742478 
3.0 -924.5693792299061 31773.070939505844 -140317.43799326723 -0.07191642341731451 
2.0 -593.7329810030307 24961.676579771243 -116076.69910828519 -0.046901222344587254 
0.0 -107.5599756516369 10389.745347805601 -30903.990531662344 -0.0029466290060203007 
3.0 -121.90979183508435 3853.9288667916503 -19860.98317964861 -0.001797333802107836 
0.0 -71.49049785999034 4480.09874651928 -18998.180856789102 -0.0021916886667532535 
0.0 -124.15758572306555 18781.84971592397 -65331.19205113895 -0.0031809419028260445 
2.0 -521.3834999422697 27085.756825015764 -129155.32850734112 -0.05394910020739076 
3.0 -988.7564003027001 32630.454093094173 -145595.0354726739 -0.07588370969928462 
0.0 -76.15630899562626 4610.460080687834 -18448.744058107754 -0.002056309837422634 
0.0 -114.00130630732785 19174.014503598206 -52890.562561134655 -0.0058777325932301595 
2.0 -445.25326392455344 20667.303258446245 -93883.91199888014 -0.03458414116654366 
1.0 -494.2726661139143 31533.492448596357 -145578.32352283085 -0.02534868245291747 
3.0 -953.7451860221278 33705.70933506043 -156838.16918548182 -0.07410389596964784 
2.0 -550.726732251736 23919.666633906756 -116118.65375907482 -0.04316922974626102 
2.0 -795.0597886118433 34422.368238205236 -173257.35532473688 -0.026457710081569254 
3.0 -1073.9785191144204 33967.338092581806 -157528.2118634101 -0.0809593436967358 
1.0 -292.7455445391681 24041.68572321739 -89170.71018499171 -0.006691846716713867 
2.0 -293.13024503384594 14175.806552351803 -68343.52740302421 -0.02105173932275467 
2.0 -277.05731482425955 13847.714946626067 -65934.89120331925 -0.020729883059102956 
2.0 -500.84894466962044 23247.89048979263 -113374.85414588924 -0.041144936251386426 
2.0 -541.1963097335442 24174.641988772368 -117748.4020938677 -0.04287187519461637 
0.0 -61.21516690001592 3824.230584327216 -18248.272406744294 -0.0014789845735364404 
3.0 -185.85559071917777 7756.825077630737 -29933.159962327005 -0.004557523796747998 
0.0 -151.30541353397024 7150.810544684847 -28729.527956801194 -0.0046484324473868716 
2.0 -254.04488404810687 13351.967954117126 -61270.397176682236 -0.018270460141724804 
2.0 -427.14000027848596 20031.335887161487 -92274.43857905337 -0.032102563980434366 
2.0 -433.54719098782755 21089.341984175906 -97162.39958497761 -0.035107184856008264 
3.0 -1272.9670187156416 35614.33899167651 -172791.8622102613 -0.09427968585401517 
2.0 -750.0679445947507 33346.18865694455 -165642.51625268144 -0.04425852926524356 
2.0 -493.8405784351604 22767.71360047207 -105551.78186637413 -0.04012293346996172 
3.0 -989.9216109368006 33411.04860460644 -153381.2770860203 -0.07981861661051493 
3.0 -882.9147380324899 36004.86401703483 -183649.99289090934 -0.004961228660292406 
3.0 -977.2669473464215 33218.580580597634 -151582.00953185902 -0.0753449847622949 
3.0 -1248.3914478224656 35532.940651224424 -171817.43355103873 -0.09312472655449296 
2.0 -284.1305750979969 13966.189097384115 -65671.90094976658 -0.020809524327996813 
1.0 -301.1167868458843 24409.87308360029 -92017.5770866831 -0.0077330011712657245 
3.0 -997.2617518362407 33460.93572369341 -153784.71386515282 -0.07408663690772008 
3.0 -918.3198962326337 31657.066357657128 -141044.20383173425 -0.06950549254348014 
1.0 -204.40062318394297 18042.18100621943 -72665.505045424 -0.007046604900412912 
1.0 -330.108979569231 27431.64760651408 -111379.26087998599 -0.019577172354952765 
3.0 -1098.9292747851764 35480.92556989503 -173742.74472649404 -0.07297117869760267 
3.0 -901.654096518647 33106.503367842844 -150663.96999779323 -0.07417312744598914 
2.0 -333.68327567496453 16463.93409588104 -81527.17091283268 -0.02325949414016224 
3.0 -1223.8855303853138 35226.92439245257 -168105.1337842868 -0.09125492444029523 
3.0 -868.2892604685934 30382.1118685544 -130792.93425190279 -0.06516894657593514 
2.0 -671.7175700822131 31343.867783828584 -152609.6196575412 -0.06936611947226093 
1.0 -163.01315203190248 16853.315158007284 -67756.70807104271 -0.006918554074979098 
1.0 -124.61391894918094 12672.553140787551 -55726.205741757156 -0.0032016491307603665 
1.0 -414.3918940301731 32391.05146506247 -149774.49955134868 -0.015360618390273422 
2.0 -365.47859919517356 18012.10924194842 -83162.37194909589 -0.02859100386464819 
2.0 -824.4713289236594 35608.652251448795 -182723.14454867603 -0.014843773433833968 
0.0 -79.41985182609871 15375.08126546676 -45962.80375628482 -0.002759218119656189 
0.0 -85.09440956399227 5026.581238299944 -28669.98886940912 -0.0010189676305419125 
1.0 -155.64982001406105 12299.731752991393 -54246.53118048895 -0.003086222805189855 
0.0 -158.14103715852207 9701.863887090001 -26146.779225674185 -0.006002594676265132 
0.0 -56.83941301013034 10266.638143560549 -38788.30758516673 -6.63895155945415E-4 
3.0 -977.3471652173304 36116.76758764046 -196708.73442635423 -0.002527009977000936 
2.0 -788.8199176748914 36122.44048783583 -187180.0114808672 -0.010060064187980788 
0.0 -115.48678396535783 7296.889149134875 -31007.57713461464 -0.0027368571326028784 
2.0 -774.2982530071718 34025.32178591429 -170079.0713361307 -0.03024405679136822 
0.0 -147.92688072515438 7309.288441600059 -27386.728279328057 -0.004723765619977095 
3.0 -1255.027485320295 35517.46947010942 -170646.95508369958 -0.09343478866766111 
2.0 -357.78148817378286 18756.272558344004 -98448.72259906972 -0.027339809799513726 
3.0 -1016.0610915063387 35220.12540672614 -169026.19715830844 -0.08552994611226888 
1.0 -368.19435357807413 30141.50967651675 -138067.25645161854 -0.016527434909393846 
1.0 -327.1192841713152 25523.82694390769 -103912.33423963375 -0.011716340439752955 
2.0 -302.9360166790885 15125.689926768266 -74547.63221220995 -0.021782396452848136 
2.0 -595.1019642412455 26800.932617913146 -128356.74303874893 -0.0528602705527158 
0.0 -103.01458146888487 16162.60727406788 -58047.02048417888 -0.001120516215616573 
1.0 -285.4998033151917 24641.045619434222 -104258.60184146247 -0.006654793546890461 
2.0 -259.55764278267964 8917.14179879635 -38764.29606756149 -0.004332483302138887 
2.0 -557.3283169356267 24347.333773690225 -117825.28399400768 -0.04535313528854981 
2.0 -271.94448998169946 9078.066164514214 -38252.43765357022 -0.004442804490896429 
2.0 -434.60426912794486 20367.709053049555 -92078.15740427673 -0.034017005101314404 
3.0 -1202.3263560029493 35470.40195620758 -169280.8452497987 -0.09301129110342139 
2.0 -347.82474120595174 17491.00019319926 -79971.91242331044 -0.027493847953868125 
2.0 -628.9159202265132 26577.727366312276 -126827.75611768369 -0.05266169319073551 
3.0 -33.710174118310505 2158.260883759013 -14184.958623976512 -5.90479765086159E-4 
0.0 -86.89844460655597 4514.9303342183675 -25930.302629892125 -6.349891803145123E-4 
2.0 -609.2281672135039 25965.415090555187 -125054.73249877 -0.05101274390155498 
2.0 -570.0688963930315 28436.064841932253 -136761.63708526094 -0.0591726226489852 
1.0 -146.76446946802187 12197.859469056828 -53321.56933257529 -0.0028150846485978432 
0.0 -73.72438185259723 12990.69700419398 -44955.28717314614 -0.0011810179692387304 
2.0 -247.0067627551815 18002.58690609173 -96304.01551222269 -0.008157978598249297 
2.0 -133.8718076847769 10184.598802601484 -40378.3743412228 -0.00915496215801222 
1.0 -258.83054122146626 23302.07809210795 -94356.33418159679 -0.011460788596585697 
2.0 -787.9857101037105 34241.02120905573 -171918.99950973174 -0.028880327259923844 
2.0 -180.2378628937492 8598.220732709113 -35648.554594482506 -0.003732621937891283 
1.0 -243.6814909060035 21380.73009062449 -87237.7165514128 -0.008225883499959487 
0.0 -88.90086469429296 15911.7739953136 -64520.010108541916 -0.0011807393871731044 
0.0 -169.87877453538113 26374.152725669686 -103523.09655801477 -0.0022202139300040316 
2.0 -530.3316891653247 23273.232064459135 -111457.62291771019 -0.04198293017150467 
2.0 -382.74746630120035 21143.32043409015 -97307.78740954206 -0.03588880097322078 
1.0 -448.6661520191295 30496.05038565457 -138584.20193463968 -0.02338776992696389 
0.0 -96.38443967960258 11719.002538870125 -40820.01912200196 -0.0013256852175053228 
1.0 -155.13868640828258 13118.75922463729 -58295.69441173186 -0.005916140772987118 
1.0 -210.79125541636157 20000.788798082867 -80902.67067037239 -0.008495997206435454 
2.0 -609.0677145286396 26262.557401798047 -126127.76082446813 -0.05203675888990242 
2.0 -489.7340908449753 22720.754251428345 -106738.94527526411 -0.039987414051235654 
2.0 -582.8213635875393 24302.216357954072 -117882.89058191175 -0.045051061080144936 
3.0 -1042.7982644799044 35501.01893726457 -173847.04854758366 -0.07632019587066499 
1.0 -221.91909832246156 18773.317029568036 -73746.33769508457 -0.005686412382406455 
2.0 -272.4644408619226 16685.245128914423 -83188.99299765463 -0.019895731498881547 
3.0 -1014.8823346347666 33597.875450162 -153423.05866324226 -0.08145195880222081 
3.0 -1209.946201498012 35511.76853372651 -171669.92185707245 -0.0927314918436909 
0.0 -73.83856055340934 11000.407224957753 -39256.9100781171 -6.170280790912739E-4 
1.0 -229.7490010207289 19731.433393658703 -79971.05001485413 -0.010062487557635356 
3.0 -29.479768208506123 1833.3046754983286 -14323.682363789287 -1.9700166268428747E-4 
2.0 -624.9330590413765 27063.81051530667 -129059.66553227275 -0.05462526946382097 
2.0 -398.9838881171838 19000.784512423474 -90641.13026220979 -0.029018520321888043 
0.0 -72.36948816276208 12179.492858781994 -43894.1267393496 -0.0015547320106938964 
1.0 -165.9963639303557 13992.538190826097 -58674.57389800454 -0.0044856108551134515 
3.0 -779.4311076199208 28726.28523163643 -120328.34682878412 -0.05647712732784696 
1.0 -349.9786292874156 29621.891658893135 -135345.90381757048 -0.006274661155229193 
0.0 -20.444054696240592 2483.1532301498496 -12698.561684308319 -4.8419386764451944E-4 
1.0 -285.7277952826615 24738.5737201284 -98905.12708913679 -0.011550070792083252 
2.0 -619.1535955809984 29834.841255965064 -143545.68634683176 -0.06450415720991931 
1.0 -399.37202356974694 29877.126430524506 -134663.35178991553 -0.014765190586554098 
2.0 -475.1180468045232 21427.14728573208 -97521.62551293163 -0.03649831680099794 
2.0 -240.99584194180716 13150.838747024432 -57865.92543144207 -0.002769902191716974 
2.0 -548.6194415052682 24846.683428972425 -119086.57409965352 -0.047199975268361616 
3.0 -106.57938488946006 4319.50990501971 -16269.943994966736 -0.003001739333041665 
0.0 -121.31069511694076 7721.403369437619 -32903.41430537704 -0.0027901029283525537 
0.0 -120.52715438782151 26264.871570438583 -100603.79632332886 -0.0015337815368558234 
0.0 -134.62702151867322 22925.12485281917 -50254.84479870641 -0.008765811346650582 
2.0 -634.6519485769765 26485.508939651405 -126214.92533347751 -0.05276356656695716 
2.0 -600.0821468631708 27015.39494794075 -129139.23205288421 -0.05461642911359796 
1.0 -121.84374574589226 12178.157086020912 -49182.87682442015 -0.002592762016277439 
2.0 -541.2951584192522 25128.009583632134 -119972.5452800733 -0.04803109399097607 
2.0 -616.2952934309635 29821.81116790257 -143875.07090460378 -0.06428287024344817 
1.0 -223.08454514192445 18095.71882715429 -72069.96437384993 -0.005084401483068246 
2.0 -524.106251523033 23049.917500908778 -112995.41538670275 -0.04007808414113811 
1.0 -372.6564448317525 29503.70447691666 -119911.24422983029 -0.02177770913880501 
2.0 -538.3344469741096 24633.81674177133 -117383.13019156086 -0.04619949040805102 
0.0 -200.15893675589862 27096.28805930051 -89258.40599194865 -0.0041908795600848585 
3.0 -798.0852223922176 28924.884075636528 -118372.86608297302 -0.05637060627417505 
2.0 -538.397811594316 25503.684615517814 -120873.1660344941 -0.04909423374024714 
