# Supplementary material for: A Pareto approach to resolve the conflict between information gain and experimental costs: Multiple-criteria design of carbon labeling experiments
Source: PLoS Comput Biol. 2018 Oct 31;14(10):e1006533. doi: 10.1371/journal.pcbi.1006533 (PMC6209137; doi:10.1371/journal.pcbi.1006533)
Supplement: S1 File — ZIP archive containing Pareto scatterplots for 3D- and 5D-MO-ED scenarios and scripts to reproduce Figs 7 and 8. (ZIP) [file pcbi.1006533.s007.zip › Scatter/Scatter_5D_GCMS/variables_SMPSO_FGCMS_2_iter_1820.txt]

10.0 0.671735588361839 0.007894314263433328 0.0015571152463514783 0.0013018712769284427 0.0010683178403106406 0.0010 0.0538904503891172 0.0010 0.0010 2.5634064287002003 2.5634064287002003 10.0 0.6580260026320235 0.0010 6.496848581047336 0.0010 9.332976417192512 10.0 0.0010 9.58918393606381 0.0010 2.5634064287002003 0.0010 9.599034678808476 7.852127259526149 2.5634064287002003 0.0010 6.994768068108286 7.682597603998503 0.0010 2.4246067170223555 0.0010 0.0010 5.297495076615722 3.124965823024673 10.0 10.0 9.973958311186868 0.0010 0.0010 0.0010 2.5753237852981807 0.0010 0.6191380307905665 10.0 9.007308472343635 0.0010 0.32808937084382883 5.0216052243330065 9.992122240654217 
0.0010 0.0010 0.0010 0.0010 0.0010 0.0010 0.0010 0.0010 0.0010 10.0 8.355849601001172 4.341185777689675 0.0010 10.0 10.0 9.925032402695372 9.994461362083344 10.0 1.355191580102604 9.342814725848113 10.0 10.0 10.0 10.0 10.0 10.0 0.0010 10.0 9.943351075390687 9.365554758868562 10.0 9.999993260141316 5.261291043667974 10.0 10.0 8.749853806388087 0.019776218860439787 0.0010 8.216707748217441 10.0 10.0 10.0 10.0 9.988130094252524 10.0 0.0010 9.215040047172886 8.213422375376693 5.8413363322750325 4.463303619232324 1.7453222475347268 
6.052335803070214 0.8516023598955047 0.0010 0.0010 0.007210277262159614 0.0010 0.0010 0.19853055827539387 0.0010 0.0010 0.9407873387977952 0.0010 10.0 3.9567698272852514 3.4603773512709037 3.2653081173492433 3.9485925185536415 4.132139373879604 9.946760025505535 3.9525269842558757 8.712018233868719 3.9560082765387206 3.868042662481451 0.0010 4.047934962183369 3.1972616206678426 0.0010 3.9551803045396374 0.0010 8.85539598349403 0.0010 3.9565465919345035 2.9277263995446567 3.948664201738973 0.8604875509704895 0.0010 7.289910072464546 10.0 10.0 6.327035790331217 0.0010 2.4346409927033945 4.172124058066859 0.0010 0.0010 7.151041208237848 7.678333765377465 0.8592948480430946 0.104271363835583 10.0 8.56234649197088 
7.2802061793126205 0.0010 0.01631168687763447 0.0031267163664497103 0.0010 0.005306293395692522 0.0010 0.0010 0.2717512242459811 0.0010 3.676431130238596 0.0010 5.000500000000001 1.5553630523141924 0.0010 7.123380279367838 2.1935405749405734 7.50455268109384 9.71500993517507 0.40992131506051793 10.0 1.8998038556740289 2.076091188899089 0.0010 9.994979579964362 10.0 5.000500000000001 2.7644012281601245 1.415154487466603 0.0010 2.3677977153538357 2.152644183327091 0.77171032052301 2.792363884117845 0.50095 0.7679855973829527 10.0 9.955762793938186 5.000500000000001 1.5102063396180823 0.09806563215506298 0.0010 0.0010 0.0010 2.7040965422831786 5.000500000000001 5.000500000000001 0.50095 1.2122036875938278 0.0010 5.0005 
0.0010 0.0010 0.0010 0.0010 0.0010 0.0010 0.0010 0.0010 0.0010 10.0 10.0 10.0 10.0 10.0 10.0 10.0 10.0 10.0 10.0 10.0 10.0 10.0 10.0 10.0 10.0 10.0 10.0 10.0 10.0 10.0 10.0 10.0 10.0 10.0 10.0 10.0 10.0 10.0 10.0 10.0 10.0 10.0 10.0 10.0 10.0 10.0 10.0 10.0 10.0 10.0 10.0 
0.03623821459948706 0.03708753241466173 0.6004642936312377 0.06635808464957557 0.0018030027562019818 0.0010 0.37309561240236855 0.018796334539713196 0.0030388534480946345 10.0 8.795672251572737 1.5802838148149299 9.999950524990604 9.94793669588774 3.6967195847145913 9.976782395090774 9.96379593038315 9.468113215107095 9.846884775053228 9.981196027801904 9.99579953619857 1.4144582238141963 0.16788034683274322 8.52862847523253 9.999179736701803 9.96901328098074 2.0407766649458035 9.972080128639861 6.003421283664229 4.53922167981337 9.972599321447811 9.975206809859433 0.11641510776800579 0.875198595917988 0.10186293127232884 5.000500000000001 0.026793883055449275 9.48106485590017 9.52973075738575 2.6552276750656993 7.920952124469514 1.5919211388894254 9.973916855344218 9.875778525609459 9.969631460220391 7.679032345739656 5.0005 4.3058056517704895 3.204605690735324 0.5749695649731903 4.99085564131757 
0.0010 0.0010 0.0010010042687305894 0.0010245971029178814 0.001043417069047827 0.0013888360311722625 0.0010 0.056652434417368946 0.0010 10.0 10.0 10.0 0.0010 10.0 10.0 10.0 10.0 10.0 0.0010 10.0 10.0 10.0 10.0 10.0 9.43296786256723 10.0 0.0010 10.0 10.0 10.0 10.0 10.0 0.0010 10.0 8.691296595956805 0.0010 0.0010 0.0010 10.0 10.0 10.0 10.0 10.0 10.0 10.0 0.0010 10.0 2.791472915462844 10.0 10.0 8.47124102838409 
10.0 2.006100592501613 0.0011982479089894299 0.0010305400939990468 0.001155039167983509 0.0011451931876574899 0.0010 0.49960766683021784 0.03536611089964812 0.0010 0.7307643217717441 0.09101524242242398 10.0 0.0010 0.0010 0.0010 9.9769962149628 0.0010 10.0 0.0010 0.0010 0.0010 9.922623578697362 0.0010 4.745991331105745 0.0010 0.0010 0.0010 0.0010 8.764756357013122 0.0010 0.0010 1.9499740468668094 0.0010 8.483899292874181 5.44939483695882 10.0 10.0 0.0010 2.5612963823533854 0.7050071793765031 0.0010 0.0010 0.0010 0.0010 10.0 7.386420891552563 3.4262601006475815 0.0010 0.0010 2.499605900749493 
5.547704926567344 1.9668502568237454 0.0010 0.008422567404149588 0.0010 0.005272804062398676 0.0010 0.12421052930972878 0.0010 0.0010 3.4663398281191293 10.0 3.9374831862277526 10.0 1.6681476237973847 1.6721265406438102 4.21321190424696 0.0010 3.93883321949816 9.79965682343703 3.487064140077612 9.348564015341168 9.294210819122004 1.6694980108636424 4.636379408565332 10.0 4.620048356557375 1.6721438310226917 1.6706945927286343 4.633104602667928 1.6720756142334992 9.896428854860979 3.4669464122115565 4.739826738313728 1.4218240033786333 0.0010 4.746359834799318 3.8902482771542344 4.740826113776937 2.9739867716868433 1.671315183445654 1.260329522552106 9.787216936700723 10.0 1.6718488255166983 1.4373044440801026 4.837826755685918 0.0010 9.0522840834243 10.0 10.0 
0.0010 0.0010 0.0010 0.0010 0.0010 0.0010 0.0010 0.0010 0.0010 10.0 0.0010 9.133642365846164 0.0010 10.0 10.0 10.0 10.0 0.0010 0.0010 10.0 10.0 10.0 10.0 10.0 10.0 9.488487400829548 0.0010 10.0 9.133642365846164 0.0010 10.0 9.999929146332759 0.0010 0.0010 0.007590863555454741 0.0010 0.0010 0.0010 8.380559167977871 10.0 10.0 10.0 10.0 7.824602933907984 7.111887556589894 0.0010 10.0 0.0010 0.0010 3.594229246229963 0.0010 
0.32441124845502706 0.05629630765397044 0.003112343465873436 0.001074126894025589 0.001192099109567458 0.003380175070025586 2.9840476239493636 0.0018499877495336276 0.010347554952181778 9.04408089073191 7.5887350373652 9.849025629978504 6.144732389396909 9.947953436331577 9.860995817846616 9.90863791222396 9.676708442780438 7.440959780301778 7.440035292474116 9.999255276459932 9.907539759453337 9.994102508576386 9.997195249685479 9.858433666644178 9.972359494198201 9.793026963194404 7.509214424273587 9.996615949331346 9.879872289908372 7.5887350373652 9.923220701068647 9.995127462228947 5.055261797498022 7.5887350373652 5.344334987233279 7.669674494333242 5.1890455439884935 6.03438617972329 9.933359950095689 9.857985529866962 9.634334299271039 9.967533413456259 9.862322099077204 9.674490104521968 9.98456543181342 5.162999599029118 9.719217711797764 5.343916177813002 7.546850933628213 6.432684813712718 8.71553490647433 
0.4310169645189515 4.739526479391442 0.06437703409765796 0.2917618115423739 0.0049967345678056906 0.21087562331029028 7.093995106368558 0.08761880011620526 1.5909889884857702 3.244955448278161 8.56944204908988 9.299861042051386 9.859239407958626 9.997833548842321 9.519196648287348 9.799243733488298 9.327457477665499 9.386498667389287 9.8589814292427 9.998618443126976 9.558436283616395 9.073922922673757 9.061597898181285 8.246529925866716 9.961788146598417 9.813780651933698 8.067839220132818 9.881461616823483 9.120845923321967 8.136012059785305 9.757900305684219 9.99743318033331 4.806626745710567 9.357287703968218 1.4512106050423985 4.350161722962746 2.882072591365641 9.744394998158839 9.883305744631153 7.661275144564596 8.308112437822604 9.092385913230773 9.788894236099637 9.2475637949597 9.970778496269858 8.678189939848947 7.811662230377834 0.4364463539522041 9.106619381312594 8.720895499909767 7.468431710346551 
1.3778114295410528 6.902922061571252 0.0010 0.0010 0.001035658905957646 0.0010 9.650731592492184 0.006978279473260145 0.0010 0.0010 5.0005 7.665198539725451 10.0 10.0 5.0005 9.542424602167062 9.627833362107664 9.395643263426233 10.0 9.734957679027254 9.583396931399237 10.0 10.0 9.542516226439465 10.0 10.0 10.0 9.533560625462574 10.0 5.164205942303271 9.52606314513992 10.0 0.0216832126497426 10.0 0.2608324965306741 0.0010 9.994828679774626 6.7827142064129315 5.062774120931086 10.0 9.548631806908379 9.562905110875748 10.0 10.0 9.567784612072083 2.2939178702321343 9.609116394372446 1.3385904393117083 9.519802671577446 9.99947724399624 9.52052843390137 
0.001000000000000334 0.001000000000000334 0.6903030124146455 0.07604467979304472 0.0018651482954782823 0.0010 0.39178463665813057 0.0010 0.0010 10.0 9.980087475566943 0.0010 10.0 10.0 3.129098073970517 10.0 10.0 10.0 10.0 10.0 10.0 0.3678699273227659 0.0010 8.688628271308465 10.0 10.0 0.2330164532158241 10.0 5.776485445258915 1.4000605700658841 10.0 10.0 0.001000000000000334 0.001000000000000334 0.0010 9.48253144999278 0.001000000000000334 10.0 10.0 0.0010 7.988982159617594 0.6570788651483825 10.0 10.0 10.0 10.0 0.0010 4.815662183803545 3.566488969950224 0.0010 1.620558383390708 
0.0011438252500052897 0.0010 0.003829491210882302 0.0010 0.0010 0.0010580576740152386 0.0010 0.039985945774070566 0.018663387401302578 10.0 9.980398257958383 0.0010 0.0010 9.97316451163614 10.0 9.958312530714164 9.948789794889317 9.982799744399921 0.0010 9.95933995301773 9.90634926469901 10.0 9.975019088242934 10.0 10.0 9.96822145366555 0.0010 9.879331409461573 5.766657480079483 9.94485660105106 9.959226588577971 10.0 0.0010 9.990530168820202 10.0 10.0 1.1476400506645108 0.0010 9.82405732865268 9.214247679772305 9.969723358540255 10.0 10.0 10.0 9.858234458237815 3.14300405084306 9.94347112558694 10.0 4.245022062496403 0.0010 9.915381464331904 
0.004049977028960665 0.0010 0.010184525850908743 0.0013697191417600609 0.0020142414558952135 0.0010 0.0010 0.036922042544776004 0.0010 5.000500000000001 10.0 5.0005 0.0010 10.0 9.706935240396321 10.0 9.87004908816212 9.786600017198914 0.0010 10.0 9.532228975374816 10.0 9.935482892891565 9.91950694941788 10.0 10.0 4.0481672311907415 9.67494716514848 5.0005 10.0 9.890284529224246 10.0 5.0005 9.777133288388672 10.0 9.540645637032036 0.0010 0.0010 10.0 10.0 9.90450365005108 9.721008150504058 9.998791530288958 10.0 9.691067102852132 1.8400132350559644 9.388990435735392 9.556562736172555 5.0005 5.0005 10.0 
10.0 10.0 0.21701704679870562 0.029275598060080316 0.0010 0.013681237751233932 0.0010 5.3210978895152685 0.0010 0.0010 10.0 5.287059590517639 10.0 10.0 3.743075305772153 3.770941108090792 4.492181812649109 2.407403467394877 10.0 10.0 3.8582371332852152 10.0 10.0 3.3267462107738344 4.630585158078031 10.0 2.8106408031197736 3.7720001636835523 0.0010 2.7544898124098323 4.233055129889789 10.0 9.833357136786663 0.0010 6.553742276622245 4.846689512327046 10.0 10.0 4.427388102343563 0.0010 4.197704189956788 4.66803995595345 10.0 8.999100383138698 4.540648227522509 0.0010 0.5878497149664093 5.247512767919015 10.0 1.8136222788652532 9.575105106870332 
0.00100012505911573 0.011062148271528738 0.0010 0.0010222341946071738 0.01163475002162782 0.004855627721318288 0.3125111250603818 0.0011287026823192116 0.001170347501016706 9.892831383111973 4.839989089108653 9.909548074037426 0.8211288180705614 9.998702052828724 8.834026732526073 9.997521178925206 8.726220343267187 4.514802586179754 1.0892872277861176 9.99661099180937 9.999999900676992 9.999999874837604 9.999999875306008 9.999999967319939 9.711390926979425 9.998353266049724 3.585808028178657 9.998657172941108 8.906086909032872 9.931666121499095 10.0 9.99789360904447 2.5735855168210406 4.751930254854773 2.786859559619818 2.7293949916169185 0.05789615984263374 1.1635086786817181 9.996823212864566 9.988427219448038 9.998892560240272 9.99786370988888 9.998730910493771 9.979719419849241 10.0 0.05340360856907633 0.5267243028892166 2.8716041380511834 4.690976172473575 4.164622115721165 0.13957877906924 
0.0010 0.0010 0.6344016016703065 0.0585064597016209 0.0010 0.0010 0.849747709595847 0.04959902421821215 0.0010 10.0 10.0 0.0010 10.0 9.965453672911716 10.0 10.0 10.0 10.0 10.0 10.0 10.0 0.0010 0.0010 10.0 9.971244176641925 10.0 0.0010 10.0 10.0 0.0010 10.0 8.745822773265369 0.0010 0.0010 0.0010 10.0 0.015089163468695238 9.960661075205572 9.614998492869377 0.0010 6.225927829665535 0.0010 10.0 10.0 10.0 10.0 1.6686605406953179 0.0010 1.089802551240927 0.0010 6.100040132746727 
0.0010 0.0010 0.0010 0.0010 0.0010 0.0010 1.3484514572996078 0.0010 0.0010 10.0 10.0 10.0 10.0 10.0 10.0 10.0 10.0 10.0 10.0 10.0 10.0 10.0 10.0 10.0 10.0 10.0 10.0 10.0 10.0 10.0 10.0 10.0 0.0010 10.0 0.29049957404742166 0.0010 0.0010 10.0 10.0 10.0 10.0 10.0 10.0 10.0 10.0 0.0010 10.0 0.0010 10.0 10.0 10.0 
0.0010 0.0010 0.34961621989030794 0.032926570659076004 0.0010 0.0010 0.0010 0.016184792294648302 0.0010 10.0 10.0 0.0010 10.0 9.988728724227354 10.0 10.0 10.0 10.0 10.0 10.0 10.0 0.0010 0.2756978287727909 10.0 10.0 10.0 0.0010 9.973013836969338 10.0 0.0010 10.0 9.37126698521846 0.0010 0.0010 0.0010 10.0 0.0010 4.547877573313823 10.0 0.0010 10.0 0.0010 10.0 10.0 10.0 10.0 0.0010 0.0010 0.0010 0.0010 0.0010 
0.011194054408248832 10.0 0.002728288905958002 0.0016757294679208873 0.0010166320339525298 0.0010244521019264626 0.0010 0.008540678051282495 0.002783219674887486 0.24456244791952464 9.525497388496046 0.0010 9.796494067825877 9.988816977505852 3.2882564132881944 0.0010 9.988882140920257 9.722203909591844 9.502572843352874 9.986259469622185 0.11357619778326988 9.9891810970912 9.990119514222618 0.11975904400963941 9.700888324966062 9.981954528712363 9.50005 0.0010 3.217485609625215 10.0 1.2519534742268452 9.989035446590343 5.000500000000001 9.768852232797755 5.000500000000001 5.000500000000001 7.483041327253662 9.61474280193254 9.287463990904142 2.669476909441637 0.0010 0.0010 9.894457350834696 5.000500000000001 0.0010 5.000500000000001 5.695928216622962 5.171424885626905 9.887595195222103 5.0005 0.09176809455661417 
0.009861379075771146 0.029052483271779384 0.590293712972817 0.06524828727569086 0.0017737333755083878 0.0010 0.5288892181541933 0.0180871654761574 0.0030076400643410236 9.985594789669959 8.830188859342384 0.25496320329454836 10.0 9.9738196755363 3.8280314261732657 10.0 9.991095464414537 9.484956384825512 9.849501320392111 9.999829528046838 10.0 1.4674286477126754 0.3620126650350075 8.580931850828295 10.0 9.99267962437307 0.49731605230953413 10.0 6.091310536924018 1.495034255409462 9.99842024243265 10.0 0.0010 0.10310735056420217 0.07398903693573416 8.404823017031923 0.0010 9.48978831448969 9.538500574274178 0.088628272842179 7.982797083441646 1.71467638890915 10.0 9.975740757359448 9.995502322110879 9.222432307342158 0.6308114263655487 4.234933702127294 3.3471365187851307 0.7622492318137697 1.6835401387103337 
0.0010 7.808068407781957 0.0010 0.0010025239650059683 0.0010053352645354172 0.0010 10.0 0.002211537852531257 0.0010 0.0010 10.0 10.0 10.0 9.999633443202312 10.0 10.0 9.757398825711402 10.0 10.0 9.996802251539597 10.0 9.76533191398466 9.999914916335863 10.0 10.0 10.0 10.0 10.0 10.0 10.0 10.0 10.0 10.0 10.0 2.10259259321095 8.619504585141257 10.0 10.0 10.0 10.0 10.0 10.0 9.986351451768924 0.0010 10.0 7.297205867764008 10.0 1.883991749500708 10.0 4.926733228745052 10.0 
0.9429181985145811 10.0 0.0010 0.0031349721195759726 0.0010 0.1522863506323696 0.0010 3.210309532184308 2.954726623803169 0.0010 0.0010 0.6821864829205722 10.0 10.0 10.0 10.0 10.0 10.0 4.973566276138448 8.917455929889124 9.8202100888933 9.763024530048781 9.88038988783403 10.0 10.0 10.0 4.40739560318967 10.0 10.0 8.437412918164478 10.0 8.727954737178944 10.0 0.0010 10.0 10.0 10.0 10.0 8.845391694342695 8.556710691343893 10.0 5.702772469918044 9.984624150946521 2.3440614687998056 10.0 9.723610242805494 0.0010 0.4079022274412345 7.238065561356299 10.0 9.26577319584542 
0.0010 0.0010 0.04333169504774397 0.0010 0.0010 0.0010 0.45332627854509155 0.0010 0.0010 9.540828926185899 10.0 9.068787490621164 0.0010 10.0 9.540828926185899 10.0 9.540828926185899 10.0 0.9270871153067017 10.0 10.0 10.0 10.0 10.0 10.0 10.0 10.0 10.0 10.0 9.540828926185899 10.0 10.0 9.073912884693298 9.76960658284463 9.073912884693298 10.0 0.4601710738141014 2.2295301422567544 10.0 10.0 10.0 10.0 10.0 10.0 10.0 3.363462797503021 0.0010 8.453778632262182 0.41008702864449376 6.10313503099987 0.2051001756506139 
0.0010 0.0010 0.5859533916004571 0.06408529308270146 0.0010 0.0010 0.4879151192555533 0.0010 0.0010 10.0 8.89200469280158 0.0010 10.0 9.992179217229085 3.90452339239327 10.0 10.0 9.51018131697961 9.856442827956691 10.0 10.0 0.0010 0.0010 8.662405049109543 10.0 10.0 0.36645296821522333 10.0 6.263743885274225 0.0010 10.0 10.0 0.0010 0.0010 0.0010 8.554025445156057 0.0010 9.189967147339912 9.567995003356533 0.0010 8.088293761294961 0.0010 10.0 10.0 10.0 9.480164407347749 0.5064636657533961 4.252429201407454 3.3730931698087803 0.0010 0.0010 
0.015419892067615501 0.0010 0.450236318297511 0.03686155478557836 0.001000503098992438 0.001001737666294196 0.0010 0.0010 0.0012013997764285579 10.0 8.347890019834026 0.0010 10.0 9.995436816062265 6.297301064873158 8.351487455697653 10.0 4.834957373945972 9.955989061425585 9.99059927837543 9.192199901242505 1.0078430072279079 0.0010 10.0 10.0 10.0 10.0 9.079637980258262 0.001000000000000334 0.0010 7.860402640363652 9.995465121053805 5.0779100713166745 2.9418877085455097 4.115492153336603 3.5820779068188164 0.0010 6.0634513568788355 9.989638239637925 0.0010 10.0 0.0010 9.730472848348576 3.030001711513535 10.0 9.024427197698625 2.386763569406713 10.0 0.0010 0.0010 0.0010 
5.022702459100388 6.279172260499683 0.0010 0.0035959165912773866 0.0010039201843138994 0.028043834709732353 0.0010 1.3641422150828069 0.78772941398423 0.0010 10.0 4.899315512111383 10.0 9.641809747201988 6.29862338842765 5.0005 9.99402070983802 7.309923182470381 9.04774092585005 9.701635132599641 5.0005 9.325619448189647 9.715881656491696 4.943360738104066 8.746363761325474 9.983711346954415 8.048178245779145 5.0005 6.939989649763463 10.0 5.0005 9.630996477925853 10.0 5.6321744758033825 6.845769357455319 4.712736903918656 5.705001942318914 10.0 6.072749418635597 4.9775148860517175 5.0005 5.0005 9.688138295593928 9.580873636450852 5.0005 6.775190379838661 9.853989995166376 4.384654462676788 5.000500000000001 3.6923457497938488 6.80334417992332 
0.0010 2.7481554255006824 0.0010 0.0010 0.01001064816766611 0.002072096201457823 0.0010 0.0010 0.0010 0.0010 10.0 0.0010 10.0 10.0 10.0 10.0 10.0 10.0 10.0 10.0 4.588073070843947 10.0 10.0 9.497928086350376 9.827960791254103 10.0 0.0010 7.318049320497347 0.0010 10.0 9.248846668641445 10.0 0.0010 10.0 10.0 10.0 0.0010 10.0 10.0 10.0 10.0 10.0 10.0 10.0 7.672696704337583 0.0010 10.0 10.0 10.0 5.148362677075698 10.0 
0.005483042215965739 3.177030499760777 0.0010 0.004105772666383262 0.0010 0.0010 8.008820238716703 0.0010 0.0010 0.3538728717642661 8.591935823638577 6.348949855081308 10.0 10.0 10.0 10.0 9.499985427557657 10.0 10.0 10.0 10.0 10.0 10.0 10.0 10.0 10.0 10.0 10.0 9.972179285522316 10.0 10.0 10.0 4.004511246950805 10.0 9.624037451089498 9.642468613755614 9.67444503676423 10.0 9.937114127364033 10.0 9.937114127364033 10.0 10.0 10.0 10.0 9.736667596088175 10.0 4.004511246950805 10.0 10.0 10.0 
0.0010 0.0010 0.0010 0.0010 0.0010 0.0010 0.45478004049840504 0.0010 0.0010 10.0 10.0 10.0 10.0 10.0 10.0 10.0 10.0 10.0 10.0 10.0 10.0 10.0 10.0 10.0 10.0 10.0 10.0 10.0 10.0 10.0 10.0 10.0 0.0010 10.0 0.2325979844723015 0.0010 0.0010 10.0 10.0 10.0 10.0 10.0 10.0 10.0 10.0 1.240610948769259 10.0 0.0010 10.0 10.0 10.0 
0.0010 5.352077143009012 0.0010 0.0010 0.0010 0.0010 10.0 0.0010 0.0010 0.0010 3.03253035458556 10.0 10.0 10.0 10.0 10.0 10.0 0.0010 10.0 10.0 9.799647126583352 10.0 10.0 9.6897038378539 10.0 10.0 10.0 9.389813667881935 10.0 9.621239694153179 9.867793989525394 10.0 10.0 6.386994170578051 2.1531397961359966 10.0 8.02520637646697 10.0 8.64880098996123 10.0 10.0 10.0 10.0 9.348605007534166 10.0 3.4107353305538846 5.7720601981823325 4.375755201957218 10.0 10.0 2.5517267545759865 
0.0010 0.0010 0.0010 0.0010 0.0010 0.0010 10.0 0.0010 0.0010 9.161191617795561 4.330170951556928 6.213994516747369 10.0 10.0 10.0 10.0 10.0 10.0 9.999997184903254 10.0 10.0 10.0 10.0 10.0 10.0 10.0 10.0 10.0 10.0 4.152332471150496 10.0 10.0 0.0010 10.0 0.0010 9.764401350229626 0.0010 9.999997152842377 10.0 10.0 10.0 10.0 10.0 10.0 10.0 0.0010 10.0 0.0010 10.0 6.738945169150435 9.997255220980962 
0.0010 0.0010 0.006446371045847491 0.0010 0.0010 0.0012065618421495962 0.0010 0.0010 0.0010 10.0 8.617175580621332 8.427673437875631 0.0010 10.0 10.0 10.0 10.0 2.9923977293011053 0.0010 9.333139813637139 10.0 10.0 10.0 10.0 8.60263278558467 10.0 8.177097460828715 10.0 10.0 10.0 10.0 10.0 1.3479053954319977 8.30625850825175 10.0 1.477874480420035 0.0010 0.0010 8.318569589883454 10.0 9.839658132644356 10.0 9.988325632060633 10.0 10.0 0.0010 2.1628632288857026 10.0 0.0010 3.9944773121043897 0.0010 
0.008986070844399174 0.00491992081678215 0.38263192375249233 0.011953597461727694 0.0010 0.001000762578354971 0.0010 0.0010 0.001009529541256542 9.978439653674611 9.98901456206033 0.0010 9.999540284871786 9.980219081846531 9.985016427409509 9.992012873456162 9.818771915893205 9.992871673893157 9.99807164283158 9.99209513034445 9.998707669964054 0.04667280321419354 0.0010 9.985175643111674 10.0 9.962620286448837 0.0010 9.957304072440126 9.993634807519289 0.0010 9.98400370448778 9.314633183099346 0.01693899874315702 0.0010 0.010127574669222927 9.79604798419857 0.01796203878886482 4.047413639503181 10.0 0.0010 9.985000651006656 0.0010 9.992779346237505 9.620650362950874 9.985602726249153 10.0 0.10951133873295493 0.04480581780347042 0.0010 0.0010 0.0010 
0.057819330787177194 0.603099280764889 0.0013818420447878068 0.0010297684060878486 0.0010009047168888004 0.0010636605239425965 9.36807883321418 0.006463515657651731 0.003967807628137847 5.048215825731238 5.139199278141678 5.055089810344137 9.940888382824303 9.94339918631588 9.94549704570141 9.943581940355742 9.09812750938859 9.985376866588037 9.986116641516075 9.942454283320462 9.949483926975827 9.957288525615537 9.933649305151134 9.943507307864596 10.0 8.76249422618045 9.96081406140278 9.934588186330497 9.566782246497324 4.994647802459053 9.943271496520879 9.94350517599401 1.8531034368899573 9.927395746997918 4.6917159554025885 0.6944385132368196 3.678305288342659 9.947052163385463 9.994787909298863 9.790565839841072 9.943570545776033 9.942160165771828 9.568356785310863 9.938878056700569 9.943349048620714 2.6404795085481427 9.996605798187005 5.091130715478866 9.96929325563295 8.146813030679299 9.996489309994132 
0.0010 0.0010 0.0010 0.0010 0.0010 0.0010 1.4766390361703827 0.0010 0.0010 10.0 9.889008096552566 10.0 10.0 10.0 10.0 10.0 10.0 10.0 10.0 10.0 10.0 10.0 10.0 10.0 10.0 10.0 10.0 10.0 10.0 10.0 10.0 10.0 0.48909437004675804 10.0 0.0010 0.41484123271444506 6.332060700604529 10.0 10.0 10.0 10.0 10.0 10.0 10.0 10.0 0.7335722463007512 10.0 0.0010 10.0 8.21451855892581 10.0 
0.0010 0.0010 0.0010 0.0010 0.0010 0.0010 1.30460758147181 0.0010 0.0010 10.0 10.0 10.0 10.0 10.0 10.0 10.0 10.0 10.0 10.0 10.0 10.0 10.0 10.0 10.0 10.0 10.0 10.0 10.0 10.0 10.0 10.0 10.0 0.0010 10.0 0.8793933475784259 0.0010 0.7390589012360556 10.0 10.0 10.0 10.0 10.0 10.0 10.0 10.0 0.034493842312140366 10.0 0.6849117613628826 10.0 10.0 10.0 
0.0010001264341039004 0.0010174970223903648 0.0011274493205013498 0.0010026961499696408 0.0010000072784591655 0.0010000184147062805 9.895512184396853 0.0010009232282224651 0.006322706156631751 4.0314880725963125 10.0 8.718877738712221 9.992315605068027 9.999999957987075 9.999997117907377 9.999849215696738 9.936531629908895 5.0005 9.99067674655544 9.998714551976235 9.999994848929989 9.512928323493526 8.428416041382794 9.995799031503733 9.99564277853317 10.0 9.983447340630837 9.999995690230957 9.787129255909434 8.191751495639854 9.999995227480925 9.999999964149284 5.799533942693575 8.266442968135205 7.356577776717453 9.449236707524532 5.791700636087256 9.476185124311096 9.99590903629415 9.8385881705482 9.99112894398816 8.847225491697946 9.264026147347536 9.286001028009766 9.999995390161056 7.8591398180229275 8.06286819111925 5.5605036377477814 9.411337877007307 8.829762446837707 8.419284678890193 
0.01639710651051933 0.0010 0.4796027668436415 0.0409685163643668 0.0010497843369737998 0.0010 0.0010 0.0027967120832813625 0.0010 10.0 8.391777142979857 0.0010 10.0 9.990623867448972 5.921755790471736 8.464617516079915 9.998189708050388 5.145114747109341 9.946938038537782 9.989548248734831 9.251259003125847 0.7801647561166618 0.0010 9.88080171842556 10.0 10.0 8.620066864929063 9.14488279189937 2.2997712336450586 0.1960893939704338 8.008223884023607 10.0 4.570448696615475 2.559748643253887 3.659770902822526 3.6457271623441048 0.0010 6.2888556675527685 9.964339582495931 0.09522862861662418 9.869122892405672 0.0010 9.748963987474964 4.409918364153108 9.999127005156462 8.946682076658144 2.436459503821813 9.54895408526896 0.5370857118983574 0.0010 1.99628058988739 
0.0010 0.0010 0.001664429513535552 0.00109258117534392 0.0010 0.001516266809345114 10.0 0.0010 0.0010 5.072858022851634 10.0 10.0 10.0 10.0 10.0 9.673504630643894 10.0 10.0 10.0 9.982131883905542 9.280029315550737 10.0 10.0 9.43080240839402 10.0 10.0 10.0 9.759778850539949 9.586660928052215 10.0 10.0 9.973561311544941 3.7437508701047135 10.0 3.9152742863643577 3.5192452183399014 2.0647946455609065 10.0 10.0 10.0 8.555426361339892 10.0 9.979053031995083 10.0 9.894536481445847 3.386158874747807 10.0 3.293541613163408 10.0 10.0 10.0 
0.0010 2.3721986150666523 0.0010 0.0010 0.0010 0.0010 9.622442336511694 0.0010 0.0034059622161224023 3.0765416762940827 2.931670844032842 10.0 10.0 10.0 10.0 10.0 10.0 10.0 10.0 10.0 10.0 10.0 10.0 10.0 10.0 10.0 10.0 10.0 10.0 3.7853144842345623 10.0 10.0 0.0010 10.0 0.0010 3.562100238674323 10.0 10.0 8.385577396572568 3.906151850516848 10.0 10.0 10.0 10.0 10.0 7.910073925504013 4.212886249816282 0.6363716163029647 10.0 9.176458174129863 4.822614736050134 
0.0010 4.229093532408623 0.0013047873597500084 0.0020141720658450896 0.0012134995213015237 0.001015434099993066 10.0 0.012291514937959387 0.0010 1.2945015065888916 7.777084270296391 10.0 8.771550777699044 9.978240618023076 9.998906441063653 10.0 9.638082725707832 8.498430051394243 8.782857375749872 9.780568383309589 10.0 10.0 10.0 10.0 9.977105680834857 8.781296570338226 10.0 10.0 10.0 9.862816584966348 9.996386799591022 9.973890325616159 3.9091371374862685 8.935905914105083 3.4772978928437 5.38728936322096 6.174074357685021 9.209200405426566 9.965290658894082 10.0 9.996696176333563 10.0 10.0 4.759711792478006 9.994810015632874 5.706176382333487 8.99783862478131 3.521660758885311 9.499572320388285 4.970590093231742 10.0 
0.0010 0.0010 0.002945970364736441 0.0010 0.0010 0.0010 0.3969818826613253 0.0010 0.0010 10.0 6.626724704209056 9.829951440221647 2.4160688421981407 10.0 10.0 10.0 10.0 6.553417925738563 0.0010 10.0 10.0 10.0 10.0 10.0 8.14031221944257 10.0 7.089517166212697 10.0 10.0 9.80905002538399 10.0 10.0 2.8451399815253344 5.932658274120724 5.97506408720565 5.517504950793803 0.0010 0.0010 10.0 10.0 9.772425646361503 10.0 10.0 10.0 10.0 0.0010 3.870112346409587 5.533211182614456 0.8502557986602852 6.541278887836965 4.2779839262220625 
0.0017794341145529434 0.0010 0.004725811379147946 0.0011242382009177398 0.001228302176742905 0.0010 0.0010 0.020568307049799773 0.020481053222437918 9.870013183233482 2.1767974788997035 9.856204656282465 0.0010 9.995609934388778 10.0 10.0 10.0 3.629469474211695 0.0010 9.925453739951099 10.0 10.0 9.9850011024867 9.99217991035745 10.0 10.0 0.5837000079881296 9.987039738837785 10.0 4.153806429397311 9.969128958816617 10.0 6.895556278049822 3.774123586644019 2.6778135911397962 2.5631402240017076 0.04691977951753479 0.0010 8.953787080563263 9.553878375717956 10.0 9.858442938413281 10.0 9.708133864024244 9.968621900416624 9.841002532227195 10.0 4.50055 1.9159946953399882 0.0010 9.98416320649948 
7.632630130701358 10.0 0.0010 0.0010 0.011914822295665158 0.0010 0.0010 5.046574825861261 0.0010 0.0010 10.0 7.641436505149498 9.84444680751959 10.0 4.0237622410627765 3.2377254446478965 1.6662352897109085 5.1363149195743105 9.853551845025464 10.0 2.787805877836079 10.0 8.427332887499954 2.2123144165152757 0.0010 9.471414778024004 1.173481668563236 0.0010 0.0010 7.215162001832752 2.7529305562379216 10.0 10.0 4.88382986700632 6.105568929045238 6.646994523760236 10.0 10.0 1.5940630868542716 0.0010 2.0763087094346298 4.069970185952296 10.0 10.0 0.0010 2.1761122563034254 7.034371922445676 0.0010 7.334822303835157 9.54217921359005 7.286132234529888 
0.0010 0.0010 0.002607200883213817 0.0010 0.0010 0.0010 0.3081863870766206 0.0010 0.0010 9.920968598433868 7.754929291598958 10.0 0.0010 10.0 10.0 10.0 10.0 7.251890959367151 0.0010 10.0 10.0 10.0 10.0 10.0 8.196439479938242 9.979614362893328 6.92623841536019 10.0 10.0 6.6472743578554505 10.0 10.0 3.32976117490863 9.018698397582913 7.967002436713896 4.359282379553772 0.0010 0.0010 10.0 10.0 10.0 10.0 10.0 10.0 10.0 4.985354137271538 4.971303695607937 6.656957818459767 0.5138520361342742 9.798122916657254 3.0597305197166316 
0.0010 0.0010 0.0022781930247742 0.0010 0.0010 0.0010 10.0 0.0010 0.0010 3.774066381257823 10.0 10.0 10.0 10.0 10.0 10.0 10.0 10.0 10.0 10.0 10.0 10.0 10.0 10.0 10.0 10.0 10.0 10.0 10.0 10.0 10.0 10.0 8.731670577779914 10.0 0.0010 0.0010 0.0010 10.0 10.0 10.0 10.0 10.0 10.0 10.0 10.0 0.0010 10.0 2.1668429752628064 10.0 10.0 8.041777049059869 
0.0010 0.22972448264885634 0.0010 0.005100275467105834 0.0010 0.0010 9.965077972290285 0.0010 0.0010 2.7770896697041136 9.583325912963348 10.0 9.984437781886982 10.0 10.0 10.0 9.88287896213985 5.0005 9.983145428378753 10.0 10.0 10.0 10.0 9.914129223979446 10.0 10.0 9.50005 10.0 9.503444214348065 9.896955231099753 9.999676026851123 10.0 8.326276901891788 9.871517522090953 9.256881378056642 6.01268345440552 5.000500000000001 9.98292931646109 9.974884325192336 9.788450217437735 9.997935201677823 10.0 9.923269577601427 10.0 9.999448910441886 5.000500000000001 5.419221332017691 10.0 9.880719902131863 9.7298119515984 9.999945717116965 
0.019622808415716432 10.0 0.030069568605996064 0.006437098592646322 0.0010483077863975413 0.0010 2.7856659733249414 0.0010 0.0010 0.0010 2.3228485365898814 0.5719830417793128 10.0 9.980407854560802 8.177931410801403 6.835020668913348 7.321883484453079 10.0 10.0 9.98332373955605 10.0 9.425298172379108 7.999534228593475 9.904665058161061 9.999572162769617 9.028232605327402 10.0 9.984109126502 8.64897375281511 9.486398771761381 9.85394334543049 9.978825639610495 5.369769084948355 10.0 5.674720969158186 8.899026570366443 9.956038275917585 10.0 10.0 9.287712835405626 9.738545423226936 9.42481029480158 8.580751036416178 9.621983479069659 9.983883879327808 4.802264758900657 9.450174528436683 8.251594909418312 10.0 0.5701087366899653 8.43389384403208 
10.0 2.889662207156242 0.0010 0.006365759629121491 0.0010 0.004654999109877548 0.0010 0.09057585133149594 0.0010 0.0010 1.956869313188605 10.0 0.0010 10.0 0.0010 0.0010 0.0010 0.0010 0.0010 9.835529266306864 4.442773065009356 9.529322034945988 9.471692542066226 0.0010 2.85360594904559 10.0 0.0010 0.0010 0.0010 0.8681439289503432 0.0010 9.924520150421186 0.0010 0.0010 2.782129611237932 0.0010 4.976186292514162 0.0010 4.519298351911735 4.2444098450924255 0.0010 0.0010 9.844944073181711 10.0 0.0010 0.0010 2.5525011521002647 0.0010 8.294503578826255 10.0 10.0 
0.015904963884297504 2.161561728794437 0.007396439365238107 0.0031625028452551235 0.0010236704340968465 0.0015238791685964993 9.296963930017325 0.00392852426837174 0.0019276697115502854 3.3735842083058984 5.746184802034026 9.563626098898494 9.930211842945043 9.989912749797755 9.971433281832551 9.986564435380354 9.982300864297159 9.054155022478817 9.940675332601504 9.985763625554307 10.0 9.971419539644257 9.971433281832551 9.935757897308541 9.917059416201537 8.638959425347212 10.0 9.988355564627309 9.966591722473469 9.296655869160267 9.954829482359603 9.97689342088857 6.57876890361741 9.825283082942068 7.625633938012552 4.836114900905355 4.032118570411234 10.0 9.944674147601273 9.944002669196195 9.9648221081501 8.722489054563628 9.91002514351088 9.935648562388518 9.984340128244245 6.707502233942037 7.394088868594953 7.494753067396142 9.825283082942068 3.7185519659035577 9.950005 
0.0010 0.0010 0.006504039728847877 0.0011996191200291171 0.0013434848662776241 0.0010 0.0010 0.027895541749938375 0.0010 10.0 3.100067778325891 9.433360526507716 1.2313407302264379 10.0 9.981546129879032 10.0 10.0 5.0005 1.214615650670929 9.890330382804935 10.0 10.0 10.0 10.0 10.0 9.986568782213679 2.654526271474245 10.0 10.0 3.7029337592337805 10.0 10.0 8.020740367395094 2.944351135206867 4.3748970555373035 6.109216187720548 0.0010 0.720906488559919 7.836872876374567 8.964489302552828 10.0 10.0 9.992169487240579 9.792584097194476 10.0 9.567676479801897 10.0 5.341221104880256 3.1733858582328285 0.7066647021926586 10.0 
0.012287269760483794 2.108203464212379 0.0010491941073174336 0.005894362612191685 0.001001361910915858 0.0010 6.597513647761938 0.0010 0.001107576751279856 0.23860027497409617 6.2258389792847275 5.0005 9.881306378525158 9.990215464061773 9.998262832314591 9.99914542947564 10.0 9.50005 9.851307621775106 9.977769552821671 9.996936921378177 9.988520205695409 9.990700575100595 9.982326070701946 9.814202296154772 10.0 5.000500000000001 10.0 7.336452751927942 9.980862368191689 9.9962769079702 9.989159819653542 5.000500000000001 10.0 5.000500000000001 5.000500000000001 5.000500000000001 9.87367058674106 9.845460066178825 8.687167516458455 9.993604370414152 10.0 10.0 9.99957252337636 9.998595686132232 5.000500000000001 9.915382769847339 5.000500000000001 9.949142913900923 9.887526962941063 9.977168770670382 
0.0010 0.31055347041317266 0.0010 0.0010 0.0010 0.013875382320315873 0.0010 0.0010 0.0010 10.0 3.8283396648443313 4.406729682730496 1.9274041514389104 10.0 8.99642310922593 9.981626426725276 9.828433017858378 10.0 1.9292999184171071 10.0 10.0 10.0 10.0 9.246128507071965 10.0 10.0 1.9333257866054305 10.0 9.643898389119041 6.388833251287394 9.976078407263113 9.992534607408905 3.58968782641401 4.50055 8.232871981922752 0.38232066872503145 0.0010 1.9333257866054305 10.0 9.859056934471017 10.0 5.000019207493451 10.0 8.473268465606802 9.920192225948329 5.000500000000001 7.763720739545236 9.808594427743325 9.610104337816994 2.338124380890359 5.713161337816317 
0.0010 0.0010 0.0010 0.0010 0.0010 1.254279977150188 1.8437639246832624 0.0010 0.0010 9.60541570306384 10.0 8.497402860871148 10.0 10.0 10.0 10.0 10.0 9.856148420311623 10.0 10.0 10.0 10.0 10.0 10.0 10.0 10.0 10.0 10.0 10.0 10.0 10.0 10.0 0.8721824864972237 10.0 0.37446549296739784 0.0010 0.0010 10.0 10.0 10.0 10.0 10.0 10.0 10.0 10.0 0.0010 10.0 0.7737773653137175 10.0 10.0 10.0 
0.005324870513640869 2.6197911538156697 0.001068650214269991 0.0010183173212073109 0.0010250064706459395 0.004643675477646726 9.169647276983307 0.0016197862390196105 0.05432501561840066 0.8666316068597232 9.999971802027165 9.960336531437408 9.995171642593746 9.994905547279977 9.996788296001602 9.321962184966546 9.995908520779386 9.979488387019545 9.996181680865558 9.99862365717707 9.118775860910812 8.42214914418507 9.067434787446492 9.250466774715024 9.997116430892248 9.987539152847324 9.921624462970046 9.293980037132625 8.033702227604648 9.989137642221165 9.202869512169263 9.994501908590449 9.133362322400403 7.61322856069024 8.645078254772447 8.763251506376442 9.133362322400403 9.99885251435829 9.998122110411044 7.612618353718892 9.284119466636886 9.12658856341347 9.999714463672033 7.652265211599375 9.233698784516445 8.752640267996597 9.954042057208854 8.651123159492478 9.919362072881393 9.71059822640185 8.834706374105236 
0.0010 0.0010 0.0010 0.0010 0.0010000258112029424 0.0010 0.0010 0.0010 0.0010 9.978393466864105 6.259473882327719 4.377465056024872 0.08020237107805073 10.0 10.0 9.933301922673632 9.882018958965888 6.258648666666687 1.3786714344978235 9.373247619599324 10.0 9.906913316681742 10.0 10.0 10.0 10.0 0.0010 10.0 9.970301450901943 7.142457605521555 10.0 10.0 4.088611767692068 5.000500000000001 5.706871390462076 5.709646254375095 0.0010 0.07805528925551686 8.321120831124933 10.0 10.0 10.0 10.0 7.5285308452021535 10.0 0.0010 9.801729428192077 5.428735581647764 5.000500000000001 4.449730375189965 4.686754785082649 
1.6835843824323944 10.0 0.0010 0.0010 0.0010 0.0010 2.8195424488155587 0.0010 0.0010 0.0010 0.0010 10.0 10.0 10.0 8.589652685833764 0.11777945446093607 2.1665399096782427 0.0010 10.0 3.9434874101962234 1.2030296071820148 10.0 10.0 0.0010 10.0 10.0 10.0 0.0010 0.0010 8.997504426666177 0.0010 10.0 10.0 10.0 10.0 10.0 10.0 10.0 10.0 0.0010 0.0010 0.0010 10.0 0.0010 0.0010 10.0 10.0 4.669045701503333 0.0010 10.0 0.0010 
0.0010 0.0010 0.0010 0.0010 0.0010 0.0010 7.726681121492153 0.0010 0.0010 10.0 10.0 10.0 10.0 10.0 10.0 10.0 10.0 10.0 10.0 10.0 10.0 10.0 10.0 10.0 10.0 7.857451373562098 10.0 10.0 10.0 10.0 10.0 10.0 0.0010 10.0 7.996451061229135 10.0 10.0 10.0 9.918456389067636 10.0 10.0 10.0 10.0 10.0 10.0 10.0 10.0 10.0 10.0 1.4733559801520393 10.0 
0.0010089464925942633 0.017262229534894775 0.0010062316461337205 0.0010 0.0013713848300960902 0.00227896821500032 2.8424757100657465 0.0010006895112506019 0.0020021430621534613 9.703087031019738 10.0 9.98666950500779 8.354562292486195 10.0 9.999994744752275 9.978505886430833 9.999984312452769 8.957802489906028 8.395560650560226 10.0 9.951136786677482 10.0 9.999994762855334 9.962006719827695 9.999993002613042 9.999847580068531 7.931153577242453 9.983957977210103 9.97244564390491 9.998080346838838 9.999996123216404 9.998552724839413 0.24760060490153613 10.0 0.2994416794099935 0.25861325554911907 0.11816436520271739 8.190293257434687 9.999644833759806 9.98739232455796 9.903570205367062 10.0 9.998578130767298 9.991595905920791 9.992322616237978 0.18579914083110444 5.000500000000001 0.21191884541273648 8.56956231420326 5.000500000000001 7.670478970350771 
0.0010 0.0010 0.003976011632636414 0.005957011640822071 0.0010 0.0010 10.0 0.0010 5.000772644995555 0.7044672273402419 10.0 10.0 10.0 10.0 10.0 10.0 10.0 10.0 10.0 10.0 10.0 10.0 10.0 4.010847952783659 10.0 10.0 0.0010 10.0 10.0 7.843905406762914 10.0 10.0 9.539848255490828 10.0 9.54627686723278 8.820351917013495 9.489083489642848 10.0 8.89315783667677 1.1806480829865054 4.999848333542389 10.0 10.0 10.0 10.0 8.973145474579567 10.0 9.552304911383066 10.0 9.979513815942873 4.96531439075997 
0.0010 3.4116757358886867 0.0010 0.0010010973315193084 0.0010022982616205577 0.0010 8.728471693836978 0.001521275284086203 0.0010 3.3301556674399206 9.352983955025683 10.0 10.0 9.999842178035703 10.0 10.0 9.874728883420495 9.87018478739992 9.662971543124925 9.998622422174254 10.0 9.89906037852942 9.999963005404398 10.0 9.997303544274617 9.999496343473426 9.515039602751514 10.0 10.0 9.627315285585286 10.0 9.99982152867776 6.666326001277557 9.41329294531898 5.342601555135019 5.137058119110758 6.248486813335654 9.936962911142256 10.0 10.0 10.0 10.0 9.994122523043702 4.54618077417174 10.0 4.846892186801587 10.0 5.268272595388072 9.543959913753046 5.083747336676564 10.0 
0.024211362505136176 9.702737958222594 0.020255785977893324 0.002830424020463553 0.0010187610778913236 0.0010215139512988506 0.4193876780196236 0.0015348590345028714 0.03334661023878678 0.31465630727563143 10.0 0.5583158410290587 10.0 10.0 7.658386236240024 1.1559250464263973 9.977702251890152 7.243166899642112 10.0 9.885016812915584 1.1568163006514198 9.847575545228612 9.546085630517275 1.3134155037459423 8.168675094728995 9.941098470945583 10.0 1.2533241512707511 8.72810436069179 10.0 0.955089366716475 10.0 9.996291664843435 10.0 1.4333227975220715 0.0010 10.0 10.0 5.206251185735519 0.46392170460862436 1.332780783380766 0.43885742032768915 10.0 1.5382398901898255 0.9703533327890663 2.0453334329203368 10.0 1.8509583444687632 10.0 10.0 10.0 
0.0010 0.0010 0.002432549396352329 0.0010 0.0010 0.0010 0.3249415885132185 0.0010 0.0010 9.602697279363719 9.603029770573205 9.603029770573205 0.0010 10.0 10.0 10.0 10.0 9.603029770573205 0.0010 10.0 10.0 10.0 10.0 10.0 8.388008577289948 9.97782806963876 6.54236867163779 10.0 9.84451373333491 10.0 10.0 10.0 0.702515297945717 9.84451373333491 9.603029770573205 4.288583746280472 0.0010 0.0010 10.0 10.0 9.603029770573205 9.84451373333491 10.0 10.0 10.0 0.0010 0.0010 9.603029770573205 0.8429969752887203 9.603029770573205 0.0010 
7.541478690628374 10.0 0.0010406031538950802 0.0010 0.0012019617027759204 0.0010 0.772581796199665 0.0010 0.0010 0.0010 4.823919778421467 0.0010 9.731709671904428 9.999034474218304 0.0010 0.0010 10.0 9.327803052277204 9.786392630521838 9.999410859815395 0.0010 9.986877665524563 9.973552656728682 0.0010 10.0 7.822073591650893 10.0 0.0010 0.0010 10.0 0.0010 9.997160951881963 7.829492897313867 6.755076485436999 10.0 10.0 10.0 9.814964767854265 3.388286977082786 0.0010 0.0010 0.0010 9.831211411132 9.999463483241854 0.0010 10.0 4.900561737485669 10.0 6.318177961610838 0.0010 0.0010 
0.0010 1.5671383618193082 0.025589559019037283 0.0010009756699473162 0.0014808356450453524 0.0014201471799841865 8.644745717281493 0.004425872761037168 0.0224015809034237 2.142258851611202 9.803528741674281 10.0 10.0 10.0 9.945087948174617 10.0 10.0 9.440402611294147 10.0 10.0 9.471607079618796 10.0 10.0 10.0 8.889674023631262 10.0 4.371596197395724 10.0 10.0 8.508595446779596 10.0 10.0 10.0 10.0 6.906702219749908 3.848991437353871 7.021661828874361 9.999807666854231 10.0 9.98213950046231 10.0 10.0 9.98877579068578 9.802908171076862 10.0 2.432977051700806 10.0 5.071036947078829 8.529363711362034 7.958295214181808 10.0 
0.0010 0.0010 0.0010 0.0010 0.0010 0.0010 1.1173876502510245 0.0010 0.0010 10.0 10.0 10.0 10.0 10.0 10.0 10.0 10.0 10.0 10.0 10.0 10.0 10.0 10.0 10.0 10.0 10.0 10.0 10.0 10.0 10.0 10.0 10.0 0.0010 10.0 0.0010 0.9433408669195589 0.0010 10.0 10.0 10.0 10.0 10.0 10.0 10.0 10.0 0.0010 10.0 0.3547614426250193 10.0 10.0 10.0 
0.0010 0.0010 0.0010 0.0010 0.0010 0.004195668720239933 2.07786604936278 0.0010 0.0010 10.0 10.0 10.0 10.0 10.0 10.0 10.0 10.0 10.0 10.0 10.0 10.0 10.0 10.0 10.0 10.0 10.0 10.0 10.0 10.0 10.0 10.0 10.0 0.21015622176926296 10.0 0.0010 0.20467256668257972 0.6789007388803974 10.0 10.0 10.0 10.0 10.0 10.0 9.986274186202841 10.0 0.26432539185273474 10.0 0.0010 10.0 10.0 10.0 
0.0010 10.0 0.0010 0.0010 0.0010 0.0010 0.9008272192001374 0.0010 0.0010 0.0010 9.747629012779807 0.0010 9.884961262330018 10.0 1.3752115050533025 1.4854430098344666 10.0 10.0 9.878279135132741 10.0 0.0010 10.0 10.0 1.1451941230087166 10.0 10.0 9.988504750925024 1.4994654768418272 1.1613526206509968 10.0 0.9850415263690837 9.999093638487896 6.481548057484506 9.729938489911868 10.0 10.0 10.0 9.930566009809025 10.0 0.0010 0.0010 0.0010 10.0 10.0 0.0010 10.0 6.947032576706324 10.0 10.0 0.5390051336297383 1.7920386288485304 
0.0010 0.0010 0.0010 0.0010 0.0010 0.0014576547696753454 0.0010 0.01912689484077037 0.008539089801227882 10.0 0.8952924349029976 10.0 1.8131169797300632 9.999776269728127 10.0 10.0 9.69900774392198 0.001000000000000334 1.67798446273682 10.0 10.0 10.0 10.0 10.0 10.0 10.0 2.223321919892854 10.0 10.0 0.5949686808500223 10.0 10.0 1.6790832833937777 0.001000000000000334 0.0010 0.0010 0.0010 1.67798446273682 9.143724466616373 10.0 10.0 10.0 10.0 10.0 10.0 10.0 10.0 0.0010 2.075791495661981 0.8030649522018329 10.0 
0.0010 0.0010 0.0010 0.0010 0.0010 0.0010 1.2606968303946708 0.0010 0.0010 10.0 10.0 10.0 10.0 10.0 10.0 10.0 10.0 10.0 10.0 10.0 9.682516151508946 10.0 10.0 10.0 10.0 10.0 10.0 10.0 10.0 10.0 10.0 10.0 0.0010 10.0 0.1929709880772564 0.812648252183446 0.0010 10.0 10.0 10.0 10.0 10.0 10.0 10.0 10.0 0.0010 10.0 0.0010 10.0 10.0 10.0 
0.001010066825337492 0.010986879259954542 0.0013751072125908407 0.0010170374076048044 0.0010130777987274844 0.0010 0.24246689768766239 0.0031678458213554713 0.002032680563621491 9.944997253207887 10.0 1.1631695186657622 1.3147449357761283 10.0 10.0 10.0 9.999362214693093 9.983839599031107 1.6571712600878512 9.991855342056082 10.0 10.0 10.0 10.0 10.0 10.0 5.242091818421507 10.0 9.979523604767069 10.0 10.0 10.0 3.1389525456604206 1.687314619146695 8.837830481334239 8.837830481334239 0.0010 1.4067646655722714 9.998743869609068 9.990788691050083 10.0 4.1963223925395425 10.0 9.058166345876733 10.0 3.397525456213419 0.899867135315064 8.837830481334239 0.24875798448573505 0.4150142175645981 1.1631695186657622 
6.706567054800484 9.889729339191238 0.0010 0.0010 0.04841385133357071 0.0010 0.0010 3.441735343847554 1.7484073160478313 0.0010 0.0010 4.128538928526891 10.0 10.0 9.556982882098666 10.0 4.063110879762196 4.919330160034781 10.0 10.0 7.758582106839621 10.0 10.0 9.897823524298758 7.2970636559873 9.88548010354566 10.0 9.926642524287425 10.0 2.276519298616689 9.157505794984866 10.0 10.0 8.935333504332945 1.3679226391604713 10.0 10.0 10.0 10.0 0.4785693672998024 4.115953315649215 7.270384684793806 9.41586849144033 0.0010 4.583949936534412 10.0 10.0 10.0 4.585497202893136 4.965399377542252 9.919880837632912 
0.03382631853987298 2.01793868456357 0.0011016624561586718 0.001098120782050582 0.0023400417953591468 0.0010 9.941402667742729 0.031489619304268454 0.019762019058661453 1.6956631152277746 9.301335455695057 9.957014438902798 10.0 9.999222748708412 9.985938273668488 9.984043373217993 9.987330904431587 9.933695036046007 10.0 10.0 9.98658504818006 10.0 9.98612167343787 9.986150092865778 9.996021653782167 9.9991835215225 9.30699077456978 9.984310139377596 9.986852368897614 9.929770038187367 9.984266502165593 9.999192618026685 5.000500000000001 8.634331028128388 5.376426629244893 6.015821221652951 2.4358372934658563 9.968004250028988 9.91841370003099 9.950369879752051 9.98476977837392 10.0 9.99927124640598 5.0005 9.982710095219444 6.601593206405019 9.556786425941214 5.903891538782682 10.0 5.0005 9.843478021143122 
1.6307423721189571 10.0 0.0010761773723423408 0.0010 0.0013397975865852645 0.005861721706164192 0.0010 0.0010 0.0010 0.0010 6.93292484422776 0.0010 10.0 10.0 0.0010 0.0010 7.911866604034708 0.0010 10.0 9.709350277524836 0.0010 9.996108369682558 10.0 0.0010 10.0 9.709179772819144 10.0 0.0010 0.0010 8.935518696534015 0.0010 10.0 8.497682057396153 10.0 1.5886738244252738 5.314440412025694 10.0 10.0 9.233305027901581 0.0010 0.0010 0.0010 10.0 0.0010 0.0010 10.0 10.0 0.0010 0.0010 10.0 0.03445835820749554 
5.1797546190113435 4.942620852232413 0.0010 0.0040566418049447165 0.0010 0.03287906997203301 0.0010 1.6080808445255097 0.9064531712494139 0.0010 9.63813013113456 5.062157212786715 9.672302813210882 9.577485708257273 5.633746270865877 5.128277449940377 10.0 6.452162596617881 8.543985080015524 9.67272611916883 4.763325629868587 9.204547789659316 9.664912186341658 4.976945534280697 8.521719331321707 10.0 7.386777040928089 5.127374084899104 6.391850626242251 9.628440802207422 5.128008647238842 9.564728377565954 4.871875611817819 5.1291243881821815 5.242189504815349 4.818793317617197 5.6451538843686375 9.66690689953991 5.333492436491986 5.206843094979993 5.154174110702244 4.22568225725173 9.634217040010698 9.524576318634123 5.123158409213769 4.871875611817819 9.829708941185846 4.901191366579338 5.1291243881821815 5.131658782716131 6.246064334939481 
0.0010 6.572410087517707 0.0010 0.009729670981985895 0.00340571881444001 0.0010 0.0010 6.406004394715321 4.046581514818568 0.0010 0.0010 10.0 8.190994999746131 10.0 10.0 10.0 10.0 9.185270286431853 2.5376432298603504 10.0 10.0 10.0 10.0 10.0 10.0 10.0 5.7320544371983715 10.0 10.0 10.0 10.0 10.0 10.0 0.0010 9.633203924869765 2.0817449698644475 1.4422922829383626 9.992480419827922 5.728889055852905 10.0 10.0 10.0 10.0 0.0010 10.0 10.0 0.0010 8.393007092235713 10.0 10.0 10.0 
0.022401882802713623 8.748264121275952 0.0010 0.0010 0.0010 0.0010 3.0676399960262875 0.0010 0.0010 0.45575024459619384 5.3246511544990565 1.6791390853862098 8.547397566057608 10.0 1.6905290189661835 1.6599805355682196 6.899196285340483 1.8983668424952347 10.0 10.0 1.6254943986173052 9.724097006604795 6.838787285975873 1.6456699521430018 10.0 10.0 6.075689829784871 1.6544315577347455 2.3976052701329955 3.783810801267549 1.6384389184592953 10.0 9.176229791996494 6.4682856226278425 5.679310427092934 9.470500256517942 9.439758366373736 10.0 8.585956225614904 1.3221757964013174 1.6512968937523669 1.629891800608545 10.0 1.2931553022158582 1.6440724291781177 7.735584613816438 4.565307598845957 5.862682557431041 1.6976804137339083 4.512969654231108 1.5981287431258777 
0.03529653605304486 5.0453776360184515 0.00743651856433653 0.001223615565658272 0.0018562296186655082 0.0016933738461325676 7.648505849139866 0.025722474847434364 0.1943760468342296 1.3010547954542635 7.07283142462636 6.833627575530009 9.984873350503781 9.70460861122825 9.97300484853626 9.97779812320456 9.868146374310546 9.92954164684746 9.99280993965739 9.868994853445724 8.652253862400395 10.0 9.736309573857875 9.61331162416942 9.96961921954857 9.976552409027079 5.904479868977145 9.977941749355194 9.673177482084693 6.852336486551004 9.997576893490193 9.621557579216406 9.84751850167055 9.983886045666797 9.185853073708186 6.960363190580024 5.19676700752363 9.945368130643912 9.980232139139405 5.971695436414863 9.021890964162763 9.65342056682659 8.093301399494898 8.502530462847325 9.615075737134031 7.112050235898231 9.993513334277838 7.522560344656319 9.7627903565148 7.595303483328914 9.918582089998068 
1.7140424224832598 10.0 0.04481313884860018 0.015414622277632122 0.0010250640576125616 0.0010 0.0010 0.6406716462118407 0.0010 0.0010 0.0010 6.940882467654713 8.217056898345996 9.865310883827703 10.0 10.0 8.284217963973601 4.741025317809741 8.227706321976411 9.763318205048616 10.0 8.257642311182495 9.989840888480474 10.0 10.0 1.5176932096935012 0.0010 10.0 10.0 6.771026161256967 10.0 9.861896287819953 6.6647567259422535 2.0509802445675387 2.656865811622136 6.351282444820818 10.0 8.263828126261632 10.0 4.602898377707046 10.0 7.233739203954775 10.0 9.529535172794201 10.0 3.477255094771521 3.759469102085254 1.9949168141529956 8.360744843325927 2.162995051984895 5.045664133254283 
0.0010 0.0010 0.0010 0.0010 0.0010 0.0010 1.5054746019227327 0.0010 0.0010 10.0 10.0 10.0 10.0 10.0 10.0 10.0 10.0 10.0 10.0 10.0 10.0 10.0 10.0 10.0 10.0 10.0 10.0 10.0 10.0 10.0 10.0 10.0 0.0010 10.0 0.4067457686671337 0.0010 0.0010 10.0 10.0 10.0 10.0 10.0 10.0 10.0 10.0 0.0010 10.0 0.021569065529567097 10.0 10.0 10.0 
0.0010 5.173820213394188 0.0010 0.0010 0.012858729541010826 0.0010 0.0010 1.6202094315894215 0.0010 0.001000000000000334 4.229097462846336 10.0 7.144786131445091 10.0 10.0 10.0 10.0 8.021821660448396 7.314832259020916 10.0 7.993411795486863 10.0 10.0 7.510415667271665 8.946798981570545 9.921760084635027 10.0 10.0 10.0 3.936128714144667 10.0 10.0 8.370166458606127 10.0 4.422396994224152 0.0010 6.152593168765679 7.324357706894753 10.0 3.86187166860436 10.0 6.966220645711245 9.965835636344883 7.9316425227796055 8.284960392347184 4.232232488041311 8.176759661234616 6.414377497882728 10.0 9.821267975073575 10.0 
0.0010 0.0010 0.0010 0.0010 0.0010 0.0010 2.0464341221366733 0.0010 0.0010 10.0 10.0 10.0 10.0 10.0 10.0 10.0 10.0 10.0 10.0 10.0 10.0 10.0 10.0 10.0 10.0 10.0 10.0 10.0 10.0 10.0 10.0 10.0 0.0010 10.0 0.0010 0.0010 0.0010 10.0 10.0 10.0 10.0 10.0 10.0 10.0 10.0 0.0010 10.0 0.0010 10.0 10.0 10.0 
0.0010 9.621802559755846 0.0010 0.0010 0.001040700479788452 0.0010 1.0235837850473057 0.0010 0.0010 0.3791974402441536 9.590944037573374 0.3791974402441536 9.907971729950566 10.0 0.3791974402441536 0.3791974402441536 10.0 9.568137740491775 9.907971729950566 10.0 0.700920162402217 10.0 10.0 0.3791974402441536 10.0 10.0 10.0 0.3791974402441536 0.3791974402441536 9.991037202960413 0.3791974402441536 10.0 4.763266226782209 9.270443221822923 6.755771573209413 9.139467414826399 10.0 9.907971729950566 10.0 0.3791974402441536 0.3791974402441536 0.3791974402441536 10.0 10.0 0.3791974402441536 9.621802559755846 8.289895367951747 9.621802559755846 9.901054731713735 1.0235837850473057 1.1688111456795132 
0.0010 3.3868873188513424 0.0010 0.0010 0.0010 0.0010 6.751970748275665 0.0010 0.0010 3.8564710547568195 4.051685322112611 3.034930697694808 6.718579718565906 10.0 10.0 10.0 10.0 10.0 6.709399369740402 10.0 10.0 10.0 10.0 10.0 9.251012876318356 7.580155118778661 8.021219219008827 10.0 9.992102452934835 0.3053740161086589 10.0 10.0 3.505106055609219 8.565339046926043 8.210639097423696 2.1152667920438764 6.0864895498776725 6.757652928833326 7.346641521084178 10.0 10.0 8.687064326604746 5.979261048916615 10.0 10.0 3.465656558900914 10.0 9.523433892561556 10.0 5.444428699548069 10.0 
0.0010 0.0010 0.0010 0.0010 0.0012931609135254432 0.0010 4.994769354618953 0.0010 0.0010 10.0 10.0 10.0 10.0 10.0 10.0 10.0 10.0 10.0 10.0 10.0 10.0 10.0 10.0 10.0 10.0 10.0 10.0 10.0 10.0 10.0 10.0 10.0 0.0010 10.0 0.0010 0.0010 0.0010 10.0 10.0 10.0 10.0 10.0 10.0 10.0 10.0 1.4288615970602243 10.0 0.0010 10.0 10.0 10.0 
0.02642196622469519 3.852475371351173 0.0010 0.0010 0.0010 0.005808156131915515 10.0 0.0010 0.006514857786111822 1.1875007648228992 9.973411567928773 10.0 10.0 9.410933251104726 10.0 9.979355341622822 9.523960346231183 0.0010 10.0 9.05867107137528 10.0 9.04298917447242 9.099116622608458 10.0 0.0010 9.012612316434149 10.0 10.0 10.0 9.965300196965195 10.0 9.36687590326694 10.0 10.0 10.0 4.5383416638868 10.0 10.0 9.84935137582409 8.665309578734579 10.0 10.0 9.374134372080665 9.534171720305194 10.0 10.0 10.0 1.1432605082063687 10.0 10.0 9.860178665557184 
0.0010 0.0010 0.0010 0.0010 0.0010 0.0010 0.30056763600415093 0.0010 0.0010 10.0 10.0 10.0 10.0 10.0 10.0 10.0 10.0 10.0 10.0 10.0 10.0 10.0 10.0 10.0 10.0 10.0 10.0 10.0 10.0 10.0 10.0 10.0 0.0010 10.0 0.0010 0.0010 0.0010 10.0 10.0 10.0 10.0 10.0 10.0 10.0 10.0 0.0010 10.0 0.0010 10.0 10.0 10.0 
0.0010 10.0 0.0010 0.0010 0.0010154356701756319 0.0010 0.0010 0.0010 0.0010 0.2843230366860824 9.346896105895388 0.0010 10.0 10.0 0.654396324661132 0.25663480643483805 9.84967572254159 9.767709747196887 10.0 10.0 0.2715109909575979 9.948310765403123 9.95463079825136 0.06503574983398508 10.0 9.990952347489756 10.0 0.26371558525555505 0.0010 10.0 0.256737628257627 10.0 4.207485714198305 10.0 10.0 10.0 10.0 10.0 10.0 0.0010 0.020056052399718638 0.0010 10.0 10.0 0.2597250057395559 10.0 7.3155075715506435 10.0 10.0 0.0010 2.8565292365904478 
0.0010 0.0010 0.0010 0.0010723087142252702 0.0013708989990125113 0.0010 7.950928154906855 0.0010 0.0010 10.0 10.0 10.0 10.0 10.0 10.0 10.0 10.0 10.0 9.993228872403858 10.0 10.0 10.0 10.0 10.0 10.0 10.0 9.004096448183944 10.0 10.0 10.0 10.0 10.0 0.0010 10.0 8.252955036945854 5.374010133833157 2.2268099943360466 10.0 10.0 10.0 10.0 10.0 10.0 10.0 10.0 2.70342050978439 10.0 6.143781172752989 10.0 10.0 10.0 
0.0010 5.410010539796341 0.021291555091715684 0.0010 0.0012227651497705252 0.0010 10.0 0.02247467934385327 0.0010 5.739966288817989 7.108049044320483 10.0 10.0 10.0 10.0 10.0 10.0 0.0010 5.590090151278879 10.0 9.50510745821537 10.0 10.0 10.0 9.951489472317794 9.930947879529494 10.0 10.0 10.0 10.0 10.0 10.0 10.0 10.0 4.349605920767706 10.0 2.185545800106226 5.401195504631351 10.0 10.0 10.0 10.0 10.0 10.0 10.0 2.941596251453487 7.996807117050224 6.082212241507085 10.0 10.0 6.866907370080067 
0.0010 0.0010 0.5195704216291571 0.07946626731269171 0.0010382830788603814 0.0010 0.23540352968399958 0.0010 0.010592473712305185 10.0 9.90080598628198 0.9214155716961616 9.501496477402164 10.0 10.0 10.0 9.88684279457202 9.026511918061068 10.0 8.62469304845537 10.0 0.0010 0.0010 8.71559263554375 10.0 10.0 3.3734163645555997 8.710361659491163 7.454738760911875 0.8017251552031861 9.855113859617953 8.709345985922553 0.0010 0.0010 0.0010 9.327472341359867 0.22523263337064114 6.466356304727875 10.0 1.286440198953978 9.996959883321255 0.0010 8.046210557135087 9.292531888242534 9.882573570793735 10.0 0.0010 0.0010 0.0010 0.019785070979918995 3.5018946036781173 
0.0010 0.0010 0.0010 0.0010 0.0010 0.0010 4.160891322077435 0.0010 0.0010 10.0 10.0 10.0 10.0 10.0 10.0 10.0 10.0 10.0 10.0 10.0 10.0 10.0 10.0 10.0 10.0 10.0 10.0 10.0 10.0 10.0 10.0 10.0 0.0010 10.0 0.0010 0.0010 0.0010 10.0 10.0 10.0 10.0 10.0 10.0 10.0 10.0 0.0010 10.0 0.0010 10.0 10.0 10.0 
2.856880376272089 9.812516268706268 0.003593391795959265 0.004835601863030184 0.001676626983248135 0.0765055705484715 0.17602639209995363 2.658145272871526 1.4848268144087784 0.0010 1.924012281149694 8.370023806425166 9.330761776744737 8.595377610458865 8.488068520357032 8.662527258971858 9.400232546638263 10.0 7.278596876549869 8.53186014952395 10.0 8.423582114847429 8.636426955082143 8.317008376954005 9.712203987974945 9.82091986340717 4.729555842532173 8.663536554785882 8.484828394373594 7.772050854443989 8.662012645483602 8.421774167107202 10.0 0.0010 10.0 10.0 6.7607310627482775 10.0 8.211481064774386 6.744934805326835 8.682292138493258 5.681310619922682 8.652910576251118 0.0010 8.62138169221366 10.0 1.8573071580977851 10.0 7.666561618374672 10.0 9.813741345695723 
0.0010 2.142382941486575 0.0010 0.0010698427285440468 0.0010 0.0010 9.880879486178074 0.005677647970784277 0.0021561673140064203 2.4193262523237915 6.079740723345128 10.0 9.839174029997109 9.998210391912162 10.0 10.0 8.90345330421029 9.604138555816473 9.841093346766568 9.986636152200036 10.0 10.0 10.0 9.196369841892665 9.969745137407754 8.730558195436192 3.6720301984563033 10.0 5.353878156865837 9.03535203492563 9.996650725160194 10.0 2.6338547430821166 8.797942050859714 3.356660785068052 0.0010 2.8168234855950125 9.839440766492231 9.7648311266259 8.023142141454287 9.978423854154787 10.0 8.972338604878168 10.0 9.994524973124228 1.7832929212396518 9.709185297243401 0.0010 8.883658142881465 9.897056246360483 10.0 
0.0010 0.0010 0.48271417394241917 0.05383455577867178 0.0010 0.0010 0.0010 0.0010 0.0010 10.0 9.386793948150148 1.9628378511020665 8.401402829388395 10.0 8.123724130909071 10.0 10.0 7.691401501331934 10.0 10.0 10.0 0.001000000000000334 0.001000000000000334 10.0 10.0 10.0 0.11342763105577536 10.0 8.698382165798925 2.32048621635549 9.540676282585382 10.0 4.184517813617572 0.001000000000000334 2.2771263402151503 7.246302784780603 0.8191060015296703 4.88658308788644 10.0 3.0394815525406282 9.459833389930978 0.001000000000000334 10.0 9.164278613975121 10.0 10.0 4.973501921675674 3.812593146495783 0.001000000000000334 0.0010 2.5429678380071286 
0.0010 0.0010 0.0010 0.0010 0.0010 0.0010 0.0010 0.0010 0.0010 10.0 0.0010 10.0 0.0010 10.0 10.0 10.0 10.0 0.0010 0.0010 10.0 9.85243275202038 2.6691961504822013 10.0 10.0 10.0 10.0 0.0010 10.0 10.0 0.0010 10.0 10.0 0.0010 0.0010 0.0010 0.0010 0.0010 0.0010 7.7367076178906 1.675412758843311 10.0 10.0 10.0 10.0 10.0 0.0010 10.0 0.0010 0.0010 0.0010 10.0 
0.017095143550402578 0.672178292789645 0.0010037702366378323 0.0010183688025949946 0.0010398026251133648 0.0037734375982014616 8.744456969606828 0.0015907228578103177 0.009871883566685405 4.708085527755776 9.374282275001491 9.647337330671236 9.659979522875593 9.99997115161695 9.993884809696807 9.990504878475436 9.934534283933901 9.410663891024424 9.67963481172589 9.983918304529178 9.916841918988206 9.992137958999265 9.992868189665376 8.134160166136473 9.99940345133516 9.907991508556897 9.561203369952475 9.983209021391616 9.924959972267972 7.719755019933183 9.987418468291697 9.99986716009136 6.704058315212774 7.712966934332838 3.3816731758576704 1.8687345540812939 6.096965782453433 9.653770442202255 9.796557413030442 9.456624128574443 9.99086017270198 9.998087503724044 9.814312362320695 7.7364374765244595 9.98126575670893 4.917078644180992 9.994730077708775 0.0010 9.578740505323651 9.970633793587012 7.762068379072268 
0.0010 7.560288561739657 0.009119515561330001 0.010601144822911808 0.0010 0.0010 10.0 0.0010 0.11576962713592637 0.02263470735350337 10.0 10.0 9.996571161621798 10.0 10.0 10.0 8.518886224095843 10.0 9.467597140249975 10.0 10.0 10.0 10.0 10.0 10.0 10.0 10.0 10.0 10.0 10.0 10.0 10.0 0.0010 10.0 0.0010 0.0010 10.0 10.0 10.0 10.0 10.0 10.0 10.0 10.0 10.0 0.0010 10.0 0.0010 10.0 10.0 10.0 
0.0010 0.001000000000000334 0.002653082289749101 0.0010 0.0010 0.0010 8.598054697309223 0.0010 0.0010 5.152424921285227 8.318561553048676 8.138160441664443 10.0 10.0 10.0 10.0 10.0 10.0 10.0 10.0 10.0 10.0 10.0 10.0 9.969223504547491 10.0 5.463433202011879 10.0 10.0 8.992354399716131 10.0 10.0 3.007827229377619 10.0 0.9100422347641288 4.384684771565511 6.2378279281807 10.0 10.0 4.957716600151553 9.980477622633794 9.994286001591393 7.349258041839827 5.852304527559791 10.0 7.445757978913958 9.955275940400242 5.402606238202791 9.955223224005216 10.0 10.0 
0.0010 5.2524196608207525 0.001123524155631518 0.0012560402845167389 0.0010 0.001408596162686584 9.180592794254267 0.0010 0.0010 0.001000000000000334 0.001000000000000334 10.0 9.847254618312355 10.0 9.992333439934159 10.0 9.947539449670456 9.940972359010066 9.608865323751031 10.0 10.0 10.0 10.0 9.693989123235239 9.243973575701723 4.801196533240266 10.0 10.0 10.0 10.0 9.882593035235821 9.97758247649678 0.0010 10.0 3.4215991206599248 4.168853921820424 10.0 9.806621698583577 9.948784788788815 10.0 9.727079179348333 10.0 10.0 9.692025259054594 10.0 0.0010 10.0 0.0010 10.0 10.0 10.0 
0.0010 0.0010 0.03460396009912685 0.0010 0.0010 0.0010 7.974251440521806 0.0010 0.0010 3.5611146729024408 10.0 10.0 10.0 10.0 9.98490021669639 10.0 10.0 10.0 10.0 10.0 10.0 10.0 10.0 10.0 10.0 10.0 10.0 10.0 10.0 10.0 10.0 10.0 10.0 10.0 6.116825995885025 0.0010 8.140952965512158 10.0 10.0 10.0 10.0 10.0 10.0 10.0 10.0 1.531356708583441 10.0 0.5700747508393009 10.0 10.0 10.0 
0.0010 0.0010 0.0016161489740978965 0.0010 0.0010 0.0010 0.0010 0.0010 0.12755943463024727 10.0 10.0 9.999975417346977 10.0 10.0 10.0 10.0 10.0 10.0 10.0 10.0 10.0 9.997110309532227 9.99702809331233 10.0 10.0 10.0 10.0 10.0 10.0 10.0 10.0 10.0 0.0010 10.0 0.0010 0.0010 9.814044241508249 10.0 9.984939383816837 9.996763153469335 10.0 9.996737803289518 10.0 10.0 10.0 0.0010 9.83529473493077 0.0010 10.0 10.0 10.0 
0.0010609750913090489 1.7147715505461234 0.003872634731749468 0.001046461639380847 0.00147893483056533 0.013125071712541223 10.0 0.0010036492339089906 0.1185152883130748 1.6473457225383985 9.315237799435613 9.990540956269774 9.918380575136341 9.998639749208182 9.834893613526097 9.712872413706851 9.999980960797291 9.366970422330356 9.92594684370384 9.999994188597652 9.953007124703163 9.851376313105883 9.994286617467335 9.764489370254928 9.828923784281976 9.598915661722291 9.995182380919427 9.770863705729228 8.97574838276929 8.625385348085734 9.77352702022474 9.99925353200885 4.028063408291253 9.933398900805914 3.360867339450384 3.739433522434574 7.366927635408661 9.926622997815713 9.919949409928952 8.951797334374376 9.778049705240209 9.763952394532028 9.998231101039556 9.895221049044283 9.7658334849839 4.740504831967796 6.575777182768851 3.400221097965336 9.92668816661866 4.525512323005796 9.925206168076945 
0.0010 0.0010 0.0010 0.0010 0.0010 1.6365148378558554 1.055170277482386 0.0010 0.0010 10.0 9.973969476467484 9.973320998288061 9.959733132579293 9.999621753658623 9.999494608179683 9.999425179619468 10.0 10.0 9.940937555365506 9.958489471222613 9.997485873354416 9.955672789410105 10.0 9.999190278844376 9.997834267845837 10.0 9.973203794199136 9.999378929959635 10.0 10.0 9.99893514193478 9.999584245722476 0.0010 9.947886274812312 0.0010 0.0010 0.0010 10.0 10.0 10.0 10.0 9.376784384276972 9.999080608010868 9.99515992932521 9.998874274403816 0.0010 9.964433752821469 0.0010 9.911360760401212 9.975947575008137 10.0 
0.0010 0.0010 0.0010 0.0012239000413377856 0.0010123854499359188 0.0010620820228159488 0.6689750142705777 0.0010 0.0010 9.182544127933696 10.0 10.0 10.0 10.0 10.0 10.0 10.0 9.58293987756439 10.0 10.0 10.0 10.0 10.0 10.0 10.0 10.0 10.0 10.0 9.985815341921853 10.0 10.0 10.0 0.0010 10.0 0.0010 0.5094347364341496 0.0010 10.0 10.0 10.0 10.0 10.0 10.0 10.0 10.0 0.0010 10.0 0.5549763366519189 10.0 10.0 10.0 
0.0010 0.0010 0.0010 0.0010 0.0010 1.047123327261281 1.9362790397252185 0.0010 0.0010 10.0 10.0 8.265411101158765 10.0 10.0 10.0 10.0 10.0 9.57344002884119 10.0 10.0 10.0 10.0 10.0 10.0 9.99657936933002 10.0 10.0 10.0 10.0 10.0 10.0 10.0 0.736619278602803 10.0 0.6323620715764502 0.001000000000000334 0.0010 10.0 10.0 10.0 10.0 10.0 10.0 10.0 10.0 0.001000000000000334 10.0 0.957919625527837 10.0 10.0 10.0 
0.0012630537210148833 0.010317814497449854 0.0010012937818692806 0.0012524399352980553 0.001068382484243698 0.001008787379201482 1.340804603425684 0.001000920123186002 0.0010070438264722955 9.974393797974555 10.0 9.995117527283645 9.996106182405423 9.999986102819502 9.999818354821153 9.999818404586241 9.999672385018314 9.996914470960652 9.996113519307706 9.999990653731665 9.99981804758865 9.999688284002566 9.999659053437808 9.999818256260562 9.999809542212901 9.999829183203765 9.37853675913341 9.99981824847837 9.998860528231218 9.931881918907782 9.999818290045585 9.999927114873282 0.002872391467045058 9.996139556883296 0.10311671389575561 0.10268848071501592 0.03888664298092914 9.996106320936065 9.999940542330782 9.979908570877653 9.999818154341535 9.999785615581347 9.999822378354642 9.998515099905187 9.999818073410612 0.003483497351272387 9.974385476431259 0.10245317217340671 9.995410690312434 9.960194650948143 9.994637182145867 
0.0010 10.0 0.0010 0.0010 0.005818454554280241 0.0010 0.0010 8.956916517007475 8.092697077500937 0.0010 0.3588438832680303 10.0 9.3574682952616 10.0 9.753632905836382 10.0 10.0 10.0 0.0010 10.0 10.0 9.723763697863895 9.722894912172181 10.0 10.0 10.0 3.558642896436697 10.0 10.0 10.0 10.0 10.0 10.0 0.0010 10.0 0.0010 2.904325438945687 10.0 1.4820021960730194 9.865200511657223 10.0 9.75413654328456 10.0 0.8669902522626047 10.0 10.0 0.0010 10.0 10.0 8.562896756566543 10.0 
6.720258449895152 2.88323942830101 0.0010 0.0010 0.0010272718405205314 0.0019802066736262377 0.0010 1.769149822242998 0.0010 0.0010 1.3005374006964119 4.124109024071135 9.939223104469454 4.341798609911185 0.7350596492839108 4.3176608195785935 0.7350596492839108 5.136757408377874 9.245858489509743 4.296717626703517 9.105739676153465 6.8989944810751105 6.905333527679069 1.2732478629634436 9.986547980228268 6.115296406230452 4.124109024071135 1.2838430249337254 5.824398938022847 10.0 1.2912364137229433 4.553029352616396 8.727752137036555 4.124109024071135 3.1489718555751165 0.9725580449702247 7.6647384742835545 10.0 9.949493071141466 4.124109024071135 1.2732478629634436 4.124109024071135 4.338322240154747 0.0010 1.2732478629634436 1.6872226147217946 7.570825094253131 8.64873441389146 4.124109024071135 4.206301418045701 10.0 
0.0010 6.158471849939648 0.0010 0.0010 0.02735546910362245 0.0010 10.0 0.0010 0.0010 0.0010 10.0 10.0 10.0 10.0 10.0 10.0 9.966233745998043 10.0 10.0 10.0 10.0 10.0 10.0 10.0 10.0 10.0 10.0 10.0 10.0 10.0 10.0 10.0 0.0010 10.0 0.0010 0.12483154295753973 10.0 10.0 10.0 6.769696061523742 10.0 10.0 10.0 9.288173219118299 10.0 0.0010 10.0 2.949624092068105 10.0 10.0 10.0 
0.016844878233058136 2.711774168138896 0.001119690445504914 0.0011727829524182181 0.002479354785206376 0.00532072295578823 7.3987814143164705 0.0015012398173201475 0.06078827854608607 2.533345481409875 9.985219706782281 9.805420057560447 9.990828734691057 9.98161856828605 9.90479643354996 9.724010568771376 9.94925848663071 9.977111674107434 9.993490820072529 9.98730806948167 9.519919673900167 8.510467519752469 9.011652810539125 9.63932056415444 9.967845061455549 9.94933565152814 9.90428335457765 9.691171728846227 8.030690372437535 9.925393806517768 9.596520182780354 9.985321813151065 5.239300702793136 7.623701674524121 5.229479947574022 7.023619466980072 6.83306219718371 9.99469602566837 9.91602381010927 7.6715891897859345 9.672620793552257 9.544865392709248 9.999617512972332 7.553139557916775 9.629866426384392 6.8489895897599276 9.67942442396609 5.44041385899258 9.899465903910073 9.533726918343435 9.357971782520549 
0.0010 0.0010 0.5142084923438456 0.058895892494033944 0.0010 0.0010 0.001000000000000334 0.0010 0.0010 10.0 9.25199826255118 0.48658855482861263 10.0 10.0 6.9538246450139205 9.256030046772278 10.0 5.314920035618394 9.977261663692463 10.0 10.0 1.0257263151454792 0.001000000000000334 10.0 10.0 10.0 10.0 10.0 0.001000000000000334 0.001000000000000334 8.705652476541342 10.0 5.5363369330617855 3.1932843218112588 4.50858779397632 3.658086501412571 0.6927288334937627 5.6190289775532865 10.0 0.001000000000000334 10.0 0.001000000000000334 10.0 3.29203706134339 10.0 9.715852888997265 1.779283540085359 8.411977229678847 4.476671499303849 0.0010 0.001000000000000334 
0.0010 4.006519325220052 0.0010 0.0010 0.0012557990777366892 0.0010 7.301638457275102 0.0010 0.0010 5.0005 9.865792359274625 9.50005 10.0 10.0 9.471516980998665 9.469989507740454 9.913111966604461 10.0 9.31029536805868 9.873739045652293 9.250487597086758 10.0 10.0 9.466922086272929 9.926574019617831 10.0 7.156950649664546 9.465211372845637 9.438588870347138 10.0 9.468121836913824 10.0 5.8741887265396375 9.922786871236974 5.000500000000001 5.640978197176787 1.5901738781362225 8.860956018212587 9.98145157167724 9.50005 9.468101010902668 9.468999094277269 10.0 10.0 9.466145974724347 5.000500000000001 9.84708270901747 5.000500000000001 9.983114333540454 9.50005 6.828028220768297 
0.0010 0.0010 0.001136655708867295 0.0010 0.0010 0.0010 9.571507298646669 0.0010 0.0010 6.231197162591028 10.0 9.21343654046339 9.735443529747462 10.0 10.0 10.0 9.984770042551654 10.0 9.626251713340862 10.0 9.96563213669676 10.0 10.0 10.0 10.0 9.92662611272039 10.0 10.0 10.0 10.0 10.0 10.0 5.336633467415032 10.0 5.07158985750957 4.808058564637012 0.99546814579549 9.360942953302144 10.0 10.0 10.0 10.0 10.0 10.0 10.0 5.531563887281844 10.0 5.4183310915814715 10.0 6.283797010320186 9.659792865792777 
0.0010 0.0010 0.0010 0.0010 0.0010 0.0010 0.4773920800274223 0.0010 0.0010 10.0 10.0 10.0 10.0 10.0 10.0 10.0 10.0 10.0 10.0 10.0 10.0 10.0 10.0 10.0 10.0 10.0 10.0 10.0 10.0 10.0 10.0 10.0 0.0010 10.0 0.0010 0.0010 0.0010 10.0 10.0 10.0 10.0 10.0 10.0 10.0 10.0 0.0010 10.0 0.0010 10.0 10.0 10.0 
0.0010 3.6991181291156927 0.0010 0.0010 0.0010 0.0010 10.0 0.0010 0.001258877288983979 0.0010 10.0 10.0 4.886989092393415 10.0 10.0 10.0 10.0 10.0 10.0 10.0 10.0 10.0 10.0 10.0 10.0 10.0 10.0 10.0 10.0 10.0 10.0 10.0 10.0 10.0 7.1733415678288335 10.0 9.874513726515822 8.24965939281638 9.998898562122593 10.0 10.0 10.0 10.0 8.33875234876098 10.0 10.0 9.419341714856495 10.0 10.0 6.164747788430213 10.0 
0.0010 0.046356794163978116 0.001012106056016982 0.0010456344689363406 0.001000048114486801 0.0010 2.0487317421052444 0.0010 0.0010193623912139133 10.0 9.680427977966113 9.99001565135081 9.756928947063766 9.997212060579319 9.999644215691184 9.99959981497693 9.999707368168519 9.899104841424698 9.777161835848862 9.995580100385304 9.999925087424598 9.996819792527532 9.996564786023143 9.999791481240367 9.927876412964062 9.955516441674659 9.991418887636614 9.999613583707497 9.997784451898916 9.991181638918329 9.999597973109918 9.996637641093503 0.15322284761985155 9.999335122023327 1.1003842931987462 0.24699367426707483 5.000500000000001 9.81963073728501 9.999932117814708 9.997641963512406 9.999497126301481 9.965468829623697 9.998139430012435 9.997282732391898 9.999609929563189 0.2508642460070461 9.936358256477135 0.11778226252815843 9.99999345797363 9.755632920914218 9.766547281752203 
0.0010 0.0010 0.0010 0.005719430304260926 0.0010 0.0010 7.7002293414872245 0.0010 0.0010 10.0 9.55003955588674 10.0 10.0 10.0 10.0 10.0 10.0 9.938300408978865 10.0 10.0 10.0 10.0 10.0 10.0 10.0 10.0 10.0 10.0 10.0 10.0 10.0 10.0 7.561856541218477 10.0 0.0010 6.721509709476362 0.0010 10.0 10.0 9.976565276910655 10.0 10.0 10.0 1.376865089956703 10.0 9.217030250001798 10.0 5.092667768317358 10.0 7.773816472590254 10.0 
0.0010 0.0010 0.12610735467913398 0.002172302031676444 0.0025172106577264677 0.0027189440309488676 10.0 0.0010 0.09288850999601747 5.850243082608403 10.0 10.0 10.0 10.0 10.0 10.0 10.0 10.0 10.0 10.0 10.0 10.0 10.0 10.0 10.0 10.0 4.602395162585303 10.0 10.0 10.0 10.0 10.0 10.0 10.0 9.87927146987946 0.0010 0.28273496382104124 10.0 10.0 10.0 10.0 10.0 10.0 10.0 10.0 0.0010 10.0 7.928107063311088 10.0 10.0 10.0 
0.0010 0.0010 0.0010 0.0010 0.0010 0.0010 0.24944841330112855 0.0010 0.0010 9.562971724399924 9.73557891133328 10.0 0.0010 10.0 10.0 10.0 10.0 10.0 0.8318848011600117 10.0 10.0 10.0 10.0 10.0 10.0 10.0 10.0 10.0 10.0 10.0 10.0 10.0 0.24944841330112855 10.0 8.066531086538795 0.0010 0.0010 0.0010 10.0 10.0 10.0 10.0 10.0 10.0 10.0 0.24944841330112855 3.7569941469114365 1.4713433348430272 0.8910734265970275 10.0 0.4186877896031671 
0.0010 3.7270987913610747 0.001148123589467028 0.0010 0.0010 0.0010 8.94299748314171 0.0010 0.0010 0.16240888590952363 10.0 10.0 10.0 10.0 10.0 10.0 8.251877680274806 10.0 10.0 10.0 9.976955035776234 10.0 10.0 10.0 10.0 9.98765674867731 10.0 10.0 10.0 10.0 10.0 10.0 10.0 10.0 10.0 0.0010 0.0010 10.0 10.0 10.0 10.0 10.0 10.0 10.0 10.0 0.0010 10.0 8.807752264405035 10.0 10.0 10.0 
0.0010 4.076887321391462 0.0010 0.0010 0.0010 0.0010 10.0 0.0010 0.0010 0.0010 6.612475097501868 9.377246487001624 10.0 10.0 10.0 10.0 10.0 7.447435920137703 10.0 10.0 10.0 10.0 10.0 9.469525972730308 10.0 10.0 10.0 8.873379780914155 10.0 10.0 9.758858018082616 10.0 9.814389253443272 4.037276236850733 0.0010 10.0 7.6153515799912705 10.0 8.178284373370861 10.0 10.0 10.0 10.0 10.0 10.0 1.7882965375969648 2.805827021729461 0.8611037923333713 10.0 10.0 3.2230435476729444 
10.0 0.7018214190847658 0.03906699549912046 0.0027694605545151357 0.0010 0.007374927921560207 0.0010 0.1529149656051105 0.298993599514546 0.0010 0.0010 4.591397372903129 10.0 4.296832261694129 4.579964048160667 0.0010 4.599423768272721 10.0 10.0 4.275307021994904 4.98553313774798 5.760856576946561 4.154020286034556 4.167343010725735 5.81929320513392 2.268961619288022 8.093160062403284 0.0010 4.112523027777868 5.04203024641137 0.0010 4.293103083213483 5.283390535190216 4.2035814666255344 0.0010 0.10889805213076631 10.0 10.0 10.0 1.4690980507162168 4.194548440374744 4.14877072469503 4.153799040831767 3.953651694190841 0.0010 3.825780874295419 10.0 0.0010 8.792687161020352 4.998269868054798 10.0 
0.0010 8.051252887835867 0.0025367826680050888 0.0016489551612752346 0.0010 0.0010079019150670985 10.0 0.0010 0.10583296924955413 9.820519007146059 9.901325324657526 9.852730414169496 10.0 9.923895991683036 10.0 10.0 10.0 10.0 10.0 9.923895991683036 10.0 9.916729499933096 10.0 10.0 10.0 9.975393889306897 10.0 10.0 10.0 10.0 10.0 9.923895991683036 10.0 10.0 10.0 10.0 0.0010 9.923224348633926 10.0 10.0 10.0 10.0 9.923895991683036 8.140991298756386 10.0 10.0 10.0 10.0 10.0 0.0010 9.966416605344428 
0.0010 4.544303105556083 0.05845358466795219 0.005469253152022391 0.0010 0.0010 10.0 0.0010 0.0010 0.5307106366130233 4.21809205667469 10.0 10.0 10.0 10.0 9.893372287448072 10.0 9.180940923820089 10.0 10.0 10.0 8.950078689232171 9.469783947838765 10.0 9.88857254163568 4.190127077487338 9.471563140553979 10.0 8.415920964601687 9.470289363386977 10.0 9.930957458586862 0.5757899371379188 9.500214611895554 3.8634819995459977 0.6596987940235028 4.702893633869767 9.523192021244666 10.0 8.186542626466077 10.0 9.72260704627077 10.0 10.0 10.0 4.190127077487338 9.718641149353926 0.0010 9.470289363386977 5.751257106406522 10.0 
0.0010 0.0010 0.0010 0.0010 0.0010 1.1754516593027815 1.7155902954955247 0.0010 0.0010 10.0 10.0 8.23894683825478 10.0 10.0 10.0 10.0 10.0 9.978896264759259 10.0 10.0 10.0 9.800333760968062 10.0 10.0 9.996176317199275 10.0 10.0 10.0 10.0 10.0 10.0 10.0 0.8058123794003027 10.0 0.7094088110039521 0.0010 0.0010 10.0 10.0 10.0 10.0 10.0 10.0 10.0 10.0 0.0010 10.0 0.8404257156218601 10.0 10.0 10.0 
0.0010 0.7649458200356984 0.04241459998808055 0.005796862994485076 0.0010 0.0010 10.0 0.0010 0.0010 0.0010 8.98550414586827 10.0 10.0 9.655803064552352 10.0 10.0 10.0 9.42626624145664 10.0 9.09482923603085 10.0 9.9254245371735 9.688459725182213 10.0 10.0 10.0 4.276898518842059 10.0 10.0 9.609424964639333 10.0 9.652183055703487 7.691970640353192 7.679847735087936 3.7935566371132943 8.711919318387025 5.065712619877335 10.0 9.201238702647137 10.0 10.0 10.0 10.0 9.972921899000179 10.0 6.016535903426842 8.409364504248883 5.790036808671277 10.0 9.94138682745628 10.0 
5.494349579406519 4.627575165533637 0.004018690702677463 0.005057888064087045 0.0010 0.0010 8.972878072044018 0.08606269606277651 0.06154461341994455 0.0010 4.090668122134189 3.335829279840362 9.322134373032709 10.0 9.971406492065487 9.530351101847254 9.943272428351312 4.796830378846464 9.462061212160501 9.55040492358433 9.897875746780404 9.797852303882387 9.951195688988996 9.966969173890481 8.458465973337354 4.813542799270427 0.0010 9.884598943126031 8.760465629464651 3.4068372569025156 9.993994620247442 10.0 5.000500000000001 3.275209927211054 8.14810254491082 4.873732761456889 7.8826549156711305 8.395527941419846 10.0 5.273711046190685 9.86397701252593 5.9373765401074525 9.981838296302623 9.636156302552216 9.95832575348512 8.988851996823556 5.3078066669002 6.6180581391854325 3.648588995928434 3.164934223326587 10.0 
0.05738280537315944 2.0868689207000575 0.003120194055078962 0.001017800425061695 0.0010 0.0010 10.0 0.023928879739216563 0.2442221028880141 2.218785653883666 5.857614958707458 6.171162508069095 9.905333079064157 9.990994311436893 9.967659214020358 9.967718362112112 9.94361719462684 9.843170129751915 9.86422698642421 9.997874205332002 9.967472959571543 9.94361719462684 9.998862661520029 9.523557509938051 9.996879260864688 10.0 6.01072016622192 9.967427583367833 9.588822299775806 5.971560680940688 9.961828849578765 9.99003642191598 8.812838590738393 10.0 8.350416195802826 8.073965679433186 7.797747923596695 9.85030720497791 9.887179574922017 7.46114239203278 8.814099329948041 9.996062469965368 10.0 9.787561852828667 9.72001263654914 7.997483340586002 10.0 8.707102358522379 9.670147619154875 6.631127837629708 9.911743783557588 
10.0 10.0 0.0011289661133580366 0.0032351360032717557 0.003160995863345866 0.08955829496784382 0.0010 1.7797970473004459 0.0022656145805995034 0.025242261348500022 0.0010 2.283509711698575 5.477879283339478 9.730505266813896 7.68429227766875 9.74343635438613 6.030706758595239 0.0010 6.513780705293239 9.827819816851116 9.933798976183263 7.835258437820548 8.562442459724178 6.0144819404923675 8.750415044046779 2.7355707788682886 5.067845510993891 9.17922120897055 0.0010 0.0010 9.675040544948189 9.888153118570553 4.105189341656165 9.634445875771704 3.7693341747442193 0.0010 9.40313196711142 9.832519682315398 6.337834823967318 0.44688329557101847 9.182049005224643 9.884430866112202 5.450474253996033 0.0010 8.567503754228834 9.044637982515846 7.97452819472703 1.5906760408210026 7.316616576516675 0.0010 0.0010 
0.0010 0.0010 0.0010 0.0010 0.0010 0.0010 0.8905495692789342 0.0010 0.0010 7.852812594890996 10.0 10.0 10.0 10.0 10.0 10.0 10.0 10.0 10.0 10.0 10.0 10.0 10.0 10.0 10.0 10.0 9.961897324909042 10.0 10.0 10.0 10.0 10.0 0.0010 10.0 0.0010 0.0010 0.0010 10.0 10.0 10.0 10.0 10.0 10.0 10.0 10.0 0.0010 10.0 0.3290372196045239 10.0 10.0 10.0 
0.0037857153404889012 3.0423487197658323 0.003041770408529047 0.0014339470581216783 0.0010597023256820382 0.0010 5.539244296061264 0.0010067983782185402 0.0010 5.0005 9.95676007546727 10.0 9.958285524534894 9.9998606777705 9.981187341741395 9.997432813776502 9.994286600705479 9.534035393707923 9.9583196615573 9.99212968489211 9.996364234868725 9.986175375530973 9.985631636904701 9.990087140302807 9.999427132819473 9.999529351444034 9.938884816012441 9.997348991179324 9.985788549913929 10.0 9.996312354137812 10.0 5.000500000000001 9.944135687307826 5.000500000000001 5.000500000000001 5.0005 9.961057665794314 10.0 10.0 10.0 9.984109752980856 10.0 9.505096388345981 9.99981981822247 5.000500000000001 10.0 5.000500000000001 9.936031702328116 9.892868977873334 9.94691214072155 
0.0010 0.0010 0.0018692195906650395 0.0010731725630233283 0.0010000799539672453 0.0010 8.965110470089204 0.0010 0.0016291461690719315 6.936751144283307 2.878588650129235 2.6883284093862043 9.934041400751573 10.0 9.992924304139331 9.997648628898068 10.0 9.9918303607716 9.814438874856974 10.0 10.0 10.0 9.988149457895982 10.0 10.0 9.439048754233923 10.0 9.9869305261211 9.425528796700993 5.6922813212001895 9.996853585107592 10.0 0.1986182129455898 10.0 2.7398473021039007 0.0010 5.697158005894071 9.538081516692683 9.999855030488487 10.0 10.0 9.982272499420217 9.440315587344713 10.0 10.0 1.053283644316077 10.0 4.986260812767673 10.0 9.25875578227075 9.985250384678098 
0.0010 0.0010 0.0016091584432637 0.0010 0.006228489543536527 0.0010 0.0010 0.18891789744972676 0.0010 5.466002934137434 10.0 5.830226093357414 0.0010 10.0 8.423562442355438 10.0 10.0 0.0010 0.0010 10.0 7.607201558520081 10.0 10.0 9.570143267194796 10.0 10.0 0.0010 8.324793810644955 0.0010 10.0 9.42910660597422 10.0 2.016446689208318 7.792978848559908 10.0 0.0010 0.0010 0.0010 10.0 10.0 9.454145842491926 8.603882036418188 10.0 10.0 8.356771509483336 0.0010 0.0010 10.0 3.542914294545189 3.5366549212492404 10.0 
0.0010 4.209119745099894 0.0010 0.0010 0.0016190307438578024 0.001066167221295681 10.0 0.0010 0.0010 1.501973153629799 0.0010 10.0 10.0 10.0 10.0 10.0 9.471948017407637 9.345559678861258 10.0 9.25260760386633 10.0 10.0 10.0 10.0 10.0 9.211305077773392 10.0 10.0 10.0 1.2204751445230855 10.0 9.832954998097284 0.0010 10.0 0.0010 9.289739991988327 7.522975558746466 10.0 3.9366807491519715 0.0398826794147471 10.0 10.0 10.0 10.0 10.0 3.888489545068304 0.0010 2.6405924938630565 10.0 10.0 1.230662292504772 
9.81103538261546 5.0652970971650255 0.0010 0.0010 0.0010 0.0010 9.773397267617984 10.0 0.0010 0.0010 0.5408780156628432 10.0 0.0010 10.0 10.0 10.0 0.0010 4.869425125415134 0.0010 7.64702263081824 10.0 0.0010 0.0010 9.722656913727286 10.0 6.7988288352524275 0.0010 10.0 7.221310069193129 0.0010 10.0 10.0 1.3886936896493585 6.902012842409733 6.0933667769036965 1.7518882830328648 8.539129847974248 0.0010 10.0 10.0 9.972679884689507 10.0 10.0 10.0 8.761818333172014 0.0010 10.0 0.0010 9.996510850684206 0.0010 9.124914416315868 
0.0010 3.6627071903636432 0.0010 0.0010 0.0010 0.0010 8.533373302000525 0.0010 0.0010 7.418595874886756 9.601745365048888 7.587831387496633 10.0 9.977434940114277 10.0 10.0 10.0 9.554819683613147 10.0 9.976743522227057 10.0 10.0 10.0 10.0 10.0 9.310588728315896 10.0 10.0 7.500484028791099 6.362919167715384 10.0 9.976328792453762 4.503941530791524 10.0 0.0010 1.7129293218748793 5.171150887682162 10.0 9.553975935182903 10.0 9.976455158154467 10.0 9.974715486413656 10.0 10.0 4.9796628697697525 10.0 2.9868108411369287 10.0 9.482611876535815 10.0 
0.08888438311747841 5.904289886311075 0.0010 0.0010 0.0010 0.0010 6.298892269177232 0.08889027657350988 0.0010 1.2115616882521678 9.177694044962596 10.0 10.0 10.0 9.908129699110807 10.0 9.254420676711982 6.838028546800549 10.0 10.0 5.876059563752493 9.912115616882524 9.512721816578662 10.0 10.0 9.912115616882524 10.0 10.0 9.9101216655419 9.915970566481642 10.0 10.0 7.707995861641097 10.0 0.7611513249331061 0.0010 0.5822262845222583 10.0 10.0 9.912115616882524 10.0 9.491144515050115 10.0 10.0 10.0 8.35029449068115 10.0 0.7611513249331061 9.994125348521571 10.0 10.0 
1.6789964211858468 4.450767999361295 0.010456614494676365 0.002707245331964079 0.003719835012540329 0.0014176222635548237 10.0 0.001580410490723581 0.009543234864287431 0.0010 8.009055834589594 10.0 10.0 9.999904235918734 10.0 10.0 10.0 10.0 10.0 10.0 10.0 9.274512649893783 9.954325795480447 10.0 9.994273328761453 8.453097509215906 10.0 10.0 8.484600211116703 10.0 10.0 9.953331666197032 3.1497829296834565 9.730191388667915 0.0010 3.2099687804647963 10.0 10.0 10.0 8.022993768951572 10.0 10.0 9.97274864449662 10.0 10.0 9.1084955250723 10.0 0.0010 10.0 10.0 10.0 
0.0018563802809717566 0.0057634713615358 0.0011248964214358216 0.001027587508171264 0.0010030312443220651 0.0010053484559813526 0.5751261533180672 0.0018488986529755043 0.0014139961735986542 8.145382648538943 9.983707455284918 9.993502680235425 9.98276037645902 9.999460673118236 9.999912083599385 9.995812839639239 9.998889722617372 9.993114022682718 9.980468474682574 9.999142792513227 9.998536738296847 9.996758880133779 9.999468553010601 9.99909105987844 9.998953188599604 9.999132737168921 9.915375486870168 9.996074418505474 9.978874122160734 9.999950332516853 9.995485574358101 9.999726734650334 1.8004285560155227 9.996335601418515 0.04928463996063236 1.0756282886696207 5.6046708536898455 9.987069087338112 9.99998931937115 9.985277818759435 9.998945597797647 9.996641086758853 9.999648094024172 9.99503489958901 9.995214972218122 0.6565043984922114 10.0 0.0645604590043159 9.979435192329653 9.981547843092516 9.995161591421397 
0.0010 0.0010 0.0010 0.0010 0.0010 0.0010 1.7138195088610573 0.0010 0.0010 5.432594066105027 10.0 10.0 10.0 10.0 10.0 10.0 10.0 10.0 10.0 10.0 10.0 10.0 10.0 10.0 10.0 10.0 10.0 10.0 10.0 10.0 10.0 10.0 6.6146834562643955 10.0 0.4136690378241336 0.0010 0.0010 10.0 10.0 9.891148144119814 10.0 10.0 10.0 10.0 10.0 0.4136690378241336 10.0 0.0010 10.0 10.0 10.0 
0.005472531516498727 2.7369669046063647 0.0010 0.0010 0.001363772331488503 0.0012928841258973234 7.613054646675458 0.004564002860182482 0.08146281290164946 0.6822261798084606 7.916481699483211 10.0 9.934856549738186 9.877827309945399 10.0 10.0 9.836159106977819 10.0 9.96618703250299 9.945754333576659 9.447307010421861 10.0 10.0 9.663748873568291 9.969935529083987 9.917420720162648 9.308471810337414 9.992382361216581 10.0 10.0 10.0 9.945244525807984 3.753626125883914 10.0 2.918226270900565 0.0010 5.927211768182242 10.0 10.0 10.0 9.696812765748952 10.0 7.056485127663656 9.228284230390543 9.839696369206722 0.0010 10.0 2.8867697413162494 10.0 10.0 10.0 
0.010692729914645066 3.1418541485298173 0.0013935936092856764 0.0010283196548094376 0.0011265237670077992 0.0030068573206077955 7.944046605044337 0.005818532923474326 0.0024943468751699883 2.1726762342214854 8.650803585385674 7.50351031401952 9.930783248662333 9.996266343576634 10.0 9.943452107080587 10.0 9.977616314825596 10.0 9.98653187881632 9.920058478280803 9.995906797428121 9.989186050545525 9.943291883277066 9.99215586360212 9.994992472413303 9.678111539670667 9.943118066225203 9.940093098257227 9.967239239124563 9.943399059558883 9.995903909339201 3.8258043391027865 10.0 8.138330671194609 7.578886631923769 7.876827001265636 10.0 9.989037340810498 9.917844261125042 9.943250432203934 9.94334567059079 9.98947536949104 9.990890617285201 9.942822412688614 7.5004232572177045 9.915365275744579 4.43760761903882 9.932307241156517 9.767216984454441 10.0 
0.0010 0.0010 0.0010 0.0010 0.0010 0.0010 0.2929120817246469 0.0010 0.0010 10.0 10.0 5.154647447700653 2.136048281676367 10.0 10.0 10.0 10.0 10.0 1.5131175446177831 10.0 10.0 10.0 10.0 10.0 10.0 10.0 1.0152619139212469 10.0 10.0 10.0 10.0 10.0 8.03310676773039 4.668124778485265 10.0 3.5511014933038894 0.0010 1.3788721053668684 10.0 10.0 10.0 7.909687935269169 10.0 9.71598921459566 10.0 1.1019646867579767 6.910277782137513 10.0 1.8447395950282042 1.2276323913487266 0.4526745236421963 
0.0010 1.2682927451346133 0.017377413924570515 0.0010 0.0013293678644579526 0.0013389782795779242 8.2006159191931 0.001029664944026757 0.012490419005165601 4.466606797696811 9.145770863962728 9.986788577995421 9.724467788395994 9.99502940544032 9.999999994680465 9.99999682913998 9.999056163034153 9.979227342865586 9.981700208818468 10.0 9.664216922398586 9.885737953175703 9.875589945643366 9.99592432155714 9.152581056874244 9.162020934816638 6.036361021469775 9.99999394370367 9.998215334848645 7.893564280027939 9.999998928114254 10.0 5.500450000000001 9.679309043342272 8.449600404512005 5.433514496555874 6.568280481237562 9.981980478584575 9.9797947817847 9.99979772559848 9.999853278572713 9.71232226567971 9.999864749681945 9.977675142501887 10.0 4.035207411363377 9.843085959303714 6.862598387384229 8.98181503066916 7.361523558761986 10.0 
0.0010 0.03283894083211325 0.036447911307527524 0.0016453472039247446 0.0010 0.0010 1.7612977818069635 0.0014134730253353431 0.0010447543012334162 8.379591976222542 7.145034234556096 7.9116846531151594 4.75109804579264 9.997716759906934 9.870663005523435 9.999063675934867 9.999476696267182 9.951423321557842 0.5775236788767755 9.998810726921382 9.999577160682401 9.948161398795863 10.0 9.990889757528151 9.999700477145256 10.0 5.8309542919520165 9.999258407572828 9.625634039485089 9.826822568230282 9.999451899854833 9.99987849815918 6.56472188956996 7.3306714546728085 9.080581968523811 6.338655215584624 0.0010 0.2729361069827576 9.956777207892435 7.793244610789907 9.98487578466326 7.819688199059778 9.999872922161963 10.0 9.998192300925975 2.912866693061951 3.708839645185324 9.418105830412673 0.29099303583978386 5.700081739387075 3.6342023699442123 
0.0010 0.001000000000000334 0.0010 0.0010 0.0010 0.0010 4.810627851029167 0.0010 0.0010 10.0 10.0 10.0 10.0 10.0 10.0 10.0 10.0 10.0 10.0 10.0 10.0 10.0 10.0 10.0 10.0 10.0 10.0 10.0 10.0 10.0 10.0 10.0 0.001000000000000334 10.0 0.001000000000000334 0.001000000000000334 0.0010 10.0 10.0 10.0 10.0 10.0 10.0 10.0 10.0 0.001000000000000334 10.0 0.001000000000000334 10.0 10.0 10.0 
0.0010 0.0010 0.0010 0.001902993327653456 0.0010 0.0010 10.0 0.0010 0.0010 6.244848588415932 10.0 10.0 10.0 10.0 10.0 10.0 10.0 10.0 10.0 10.0 10.0 10.0 10.0 5.123543053145072 10.0 10.0 10.0 10.0 10.0 10.0 10.0 10.0 1.2511520594248493 10.0 1.484202300276789 5.908686398505847 0.0010 10.0 10.0 10.0 10.0 10.0 10.0 10.0 10.0 4.438013411383046 9.105137703977164 4.008674664822496 10.0 10.0 9.940454896751136 
0.0010 1.643154208452127 0.0010 0.0010 0.0010 0.001063573824218449 6.386581286787172 0.0010 0.0010 0.0010 10.0 7.725657472385002 10.0 10.0 9.85942150516244 10.0 10.0 5.7744368506248245 10.0 10.0 10.0 9.851668899645187 10.0 10.0 9.842371821649907 9.011681856410931 10.0 10.0 8.833956287556155 8.297190476093277 10.0 10.0 7.134952377398576 10.0 7.3062732565622746 10.0 2.7798089796983563 10.0 10.0 8.726559266895295 10.0 10.0 10.0 9.635637959712689 10.0 7.648920059275719 5.610194542400514 5.166977655486946 10.0 4.408149667966336 10.0 
0.0010 0.0010 0.0010 0.0010 0.0010847396352462778 0.0010 8.612564400027349 0.024186830615312606 0.0010 10.0 10.0 10.0 10.0 10.0 10.0 10.0 10.0 10.0 9.56164871329344 9.974641703776086 10.0 9.999918884687657 10.0 10.0 10.0 10.0 10.0 10.0 10.0 9.114817365714933 10.0 10.0 0.0010 10.0 9.02066363819104 10.0 8.265741183926606 10.0 10.0 10.0 9.82397528774226 10.0 10.0 10.0 9.864558251146779 7.071904222450554 9.969998957463739 10.0 10.0 1.5535513239192753 8.732158458646047 
0.0010 0.0010 0.005516337598545506 0.0010012553940789172 0.0011599862114125613 0.0010004388353590063 0.24570797635857922 0.0010 0.0010 10.0 10.0 9.849141469299958 0.0010 9.922076054446682 10.0 9.865267475867523 10.0 9.755920075960093 0.0010 9.980538467043253 9.86696663735393 9.758338189410745 9.999844217861694 9.739488986455935 9.979359402557309 10.0 10.0 9.771867687378611 9.999096655052915 9.70474163566678 10.0 9.902955276576993 0.0010 10.0 0.0010 0.9106304541684453 0.12923540644747655 0.0010 10.0 10.0 9.722137393550398 9.994617798843933 9.861880065814857 10.0 10.0 0.9726564561041477 0.0010 0.0010 0.0010 10.0 0.0010 
0.0010 1.5461929389002225 0.0012354691983368898 0.0025696423914373353 0.0010 0.0010 10.0 0.0010 0.0010 3.453354325954322 8.046418283961012 9.735112986720992 10.0 9.91616887654035 10.0 10.0 10.0 6.569049039293933 10.0 9.8648287191648 10.0 9.913918530785594 9.894389933404678 10.0 8.266766843541912 8.500501823031263 9.931167195532801 9.99980045909312 10.0 10.0 10.0 9.89946030437201 5.084551284508845 10.0 5.176794711599653 6.470953809385362 6.688798293892896 10.0 10.0 10.0 10.0 8.813475515729797 10.0 10.0 10.0 8.299494777454447 7.836090907411405 5.083438741188531 10.0 4.953181661813488 10.0 
0.015029262238644835 6.63531132693678 0.0011643401729269354 0.0010 0.0010 0.02493371939337056 10.0 0.0010 0.2005509902836913 0.0010 9.524311516682651 10.0 10.0 9.99233834576334 9.99228090280369 10.0 7.944818284394122 10.0 10.0 10.0 9.957984980996608 9.992506094103126 10.0 9.99775431928777 10.0 9.988306895003209 10.0 9.983570218387488 8.464272704589472 8.974918654242993 9.977234240516047 9.993229433858287 1.9914126093857463 10.0 10.0 0.0010 0.0010 10.0 9.634239652574122 10.0 9.997840835874321 9.998149265929941 10.0 8.912717198515406 9.829969194246118 0.0010 10.0 10.0 10.0 10.0 10.0 
0.0010 1.342937303131928 0.00496853966402004 0.0013226022640632387 0.0010 0.013250387051518538 6.51509525208642 0.0010 0.021687581079582234 1.1788300940835563 7.156456034026015 5.661246553363201 10.0 10.0 9.97660236173397 9.882325824043523 10.0 9.88397885047925 10.0 9.973828135813232 9.875702384981333 9.930359814063431 9.57299304165166 10.0 10.0 10.0 9.367618982267746 9.884031142086705 10.0 10.0 9.878646843514732 9.995450839375822 4.8629752712649585 10.0 10.0 5.0005 5.384910023866935 10.0 10.0 10.0 9.390057825455074 9.823217407471097 9.770327959887284 10.0 9.903309261798729 5.3463524055652965 9.784917735941775 3.4095503779555965 9.813220403695226 5.5433049866828 9.959166473975841 
10.0 4.875919737290124 0.001044394497662665 0.0010 0.0010 0.0010 0.0010 3.107448877481266 0.0016123137379547975 0.0010 0.03186214212981753 0.0010 10.0 0.08283558152582936 0.0010 0.0010 0.0010 3.665016602663498 10.0 0.0010 6.953300301280876 0.0010 0.0010 0.0010 10.0 0.0010 0.29315088618369645 0.0010 0.0010 0.7359056223199909 0.0010 0.0010 10.0 0.0010 10.0 10.0 10.0 10.0 10.0 0.0010 0.0010 0.0010 0.0010 0.0010 0.0010 10.0 6.658589888730626 10.0 0.0010 0.0010 10.0 
5.61907101879239 3.9349314230347496 0.0010 0.008871698806533315 0.0010 0.006355397084700831 0.001000000000000334 0.11607932275972094 0.0010 0.0010 3.3869696125714723 10.0 0.001000000000000334 9.816374827884788 4.7659004332194685 4.763331658768487 4.708215507271034 0.001000000000000334 0.001000000000000334 9.542873410612101 4.921890640274088 10.0 10.0 4.720510347619073 4.823118616399564 10.0 0.001000000000000334 4.671742697342045 4.7984634646688695 0.001000000000000334 4.700233504246172 9.707434249079485 0.0010 0.001000000000000334 1.1998951294462934 0.0010 4.464374275044018 0.001000000000000334 3.426837121898532 4.3754833735900505 4.736503397741131 0.001000000000000334 9.546688825584729 10.0 4.71982244251202 0.0010 1.8581369934064256 0.0010 10.0 10.0 10.0 
5.763348680717316 6.686242224400058 0.001303705700254955 0.0010265876688052501 0.0011890049914198893 0.0019301231132386742 0.0010 1.6597156728210476 0.5709923232475028 0.0010 4.640276753189438 3.2666084829418187 10.0 4.692039136564085 0.0010 2.0636002789338206 0.0010 2.8814696046948067 10.0 4.8112532643051225 9.159769270859115 7.089321397469327 7.095267649652371 2.8803159134920397 9.987337764661682 6.3001774457029995 6.686242224400058 4.237651319282684 3.3008381090857792 9.896431443473277 4.237651319282684 4.890515453362038 9.415886271123945 4.2771949985014315 0.5312556501272563 0.0010 9.84181083525864 10.0 10.0 2.448219812406859 3.1375455697314094 1.1939245847374764 4.501268033429131 0.0010 4.152311495690186 3.3480177033125518 7.875148466171147 3.7522612982460903 2.932194856107359 5.830906998341748 10.0 
0.0010 0.0010 0.0010 0.0010 0.0010 0.0010 4.6311859979671395 0.0010 0.0010 8.307507985340939 10.0 10.0 8.43168748825652 10.0 10.0 10.0 10.0 10.0 8.45794090863121 10.0 10.0 10.0 10.0 10.0 10.0 10.0 10.0 10.0 10.0 10.0 10.0 10.0 0.0010 10.0 0.0010 0.0010 5.951415502921998 8.45376841905169 10.0 10.0 10.0 10.0 10.0 10.0 10.0 0.0010 10.0 0.0010 10.0 10.0 9.331102345049578 
0.0010 0.0010 0.0010 0.0010 0.0010 0.0010 1.0059431851488747 0.0010 0.0010 10.0 10.0 10.0 10.0 10.0 10.0 10.0 10.0 10.0 10.0 10.0 10.0 10.0 10.0 10.0 10.0 10.0 10.0 10.0 10.0 10.0 10.0 10.0 0.0010 10.0 0.0010 0.0010 0.0010 10.0 10.0 10.0 10.0 10.0 10.0 10.0 10.0 0.09455493152158301 10.0 0.0010 10.0 10.0 10.0 
0.0010 0.0010 0.0010 0.0010 0.0010 0.0010 0.0010 0.0010 0.0010 10.0 10.0 10.0 10.0 10.0 10.0 10.0 10.0 10.0 10.0 10.0 10.0 10.0 10.0 10.0 10.0 10.0 10.0 10.0 10.0 10.0 10.0 10.0 0.0010 10.0 0.0010 0.0010 10.0 10.0 10.0 10.0 10.0 10.0 10.0 10.0 10.0 0.0010 10.0 0.0010 10.0 10.0 10.0 
0.0010 0.0010 0.0010 0.0010 0.0010 0.0010 6.010117902448962 0.0010 0.0010 8.758358513855683 10.0 10.0 10.0 10.0 10.0 10.0 10.0 10.0 10.0 10.0 10.0 10.0 10.0 10.0 10.0 10.0 9.829728538924709 10.0 10.0 10.0 10.0 10.0 0.0010 10.0 0.0010 0.0010 0.633195673771664 10.0 10.0 10.0 10.0 10.0 10.0 10.0 10.0 0.0010 10.0 0.0010 10.0 10.0 10.0 
0.0010 0.0010 0.0010 0.0010 0.0010 0.0010 1.855092250437946 0.0010 0.0010 7.987564516501534 10.0 10.0 10.0 10.0 10.0 10.0 10.0 10.0 10.0 10.0 10.0 10.0 10.0 10.0 10.0 10.0 10.0 10.0 10.0 10.0 10.0 10.0 1.5882578496780484 10.0 1.8693560554649853 0.9104038887268269 0.0010 10.0 10.0 10.0 10.0 10.0 10.0 10.0 10.0 0.0010 10.0 1.804338639157347 10.0 10.0 10.0 
0.009094627305804653 0.018149691955146433 0.4799073745307685 0.022546034614861654 0.0010000571048826448 0.001000787520569498 0.3059335445340474 0.0010171600327711894 0.0010863920919686127 9.958392455417378 9.912016005270551 0.50095 9.998136137004254 9.979975044498987 5.000500000000001 9.991898495546772 9.815483660646771 9.99090389941657 9.99671994543534 9.991633520469591 9.995859669869294 0.5464776862541426 0.50095 9.800497293634798 9.999942293930282 9.960605712399648 0.50095 9.957272917181447 5.000500000000001 0.50095 9.983959665912364 9.316514255823334 0.037004057801896965 0.50095 0.027088347023407594 9.413917081034487 0.038023847325390304 5.0005 9.993559556185847 0.40055007608750487 7.330572431385017 0.50095 9.98915379858961 9.618142615559012 9.985551313714026 9.583925264565025 0.6091165638450609 0.06478233515283996 0.50095 0.50095 0.50095 
0.0010 0.0010 0.0010 0.0010 0.0010 0.0010 1.462907264815402 0.0010 0.0010 9.595146421118313 10.0 10.0 10.0 10.0 10.0 10.0 10.0 10.0 10.0 10.0 10.0 10.0 10.0 10.0 10.0 10.0 10.0 10.0 10.0 9.902718113200205 10.0 10.0 0.23475244904666415 10.0 0.3359729034976793 0.47069130746597754 0.0010 10.0 10.0 9.68636587840264 10.0 10.0 10.0 10.0 10.0 0.0010 9.823109301792513 0.32705262780294486 9.40130381733888 10.0 9.710707429262325 
0.003982424122359655 0.0080199732295103 0.0016116050326618458 0.00102061062049761 0.0010490510508845037 0.02422464196684082 0.08907766858669351 0.0042182039330867505 0.0010652871704824388 9.99298002677049 6.9409655609734795 4.852529047871349 0.0010 9.999787829101846 9.997835780009762 9.926510493066528 9.993685013441226 6.9409655609734795 1.0647950812473392 9.34777816851149 9.999972362036605 9.999310445532432 9.998014253373952 9.999795667657674 9.99981239848013 9.992973411582193 0.44730712593660826 9.999976362330987 9.941142991496287 6.9409655609734795 9.999585933014584 9.999777387857408 5.641208017041239 6.9409655609734795 10.0 9.037498305080648 0.03814342461451735 0.0010 8.023723439671794 9.876846802461028 9.999976011819742 9.992997659750301 9.998835273613764 9.961550800060074 9.99997670826527 3.060034439026521 9.224775117197366 8.51525548382135 5.43228131809008 4.09069756620187 4.758910243686686 
0.0010 1.2052144693772235 0.0010 0.0010 0.0010 0.0010 9.650002862832242 0.0010 0.0010 4.423817938506381 10.0 10.0 10.0 9.806797416664415 10.0 10.0 9.792400415250208 4.631703922668518 10.0 9.707705251556112 10.0 9.65046526488633 9.692754899227259 10.0 6.451313296353064 9.696854618274232 10.0 10.0 10.0 10.0 10.0 9.762524111006549 8.411925025591033 10.0 9.000969543706972 8.977282556215522 7.791921564500654 9.965081407068402 10.0 9.590508776004906 10.0 10.0 9.79537547754254 10.0 10.0 6.186678028237813 10.0 4.963962663385418 9.725469593607695 10.0 10.0 
0.0010 0.47013842760851465 0.0031640157824219233 0.0010 0.0010 0.0010 0.0010 0.0010 0.029983457432115418 9.50906906418493 5.000500000000001 0.50095 3.3178554244261536 10.0 9.615328694614735 10.0 10.0 10.0 0.8037639636660057 9.206228714757371 10.0 10.0 10.0 10.0 10.0 4.982656569030255 3.053004021999466 10.0 9.508341317773148 5.000500000000001 10.0 10.0 0.0010 10.0 9.37846482956866 6.731520870256611 0.0010 2.325872961773471 10.0 8.175094309402274 10.0 10.0 10.0 7.568127880324518 10.0 0.0010 10.0 9.664141267120158 9.994910851581915 4.522267327156501 10.0 
0.1333599826657635 1.278105688344928 0.013081824742305792 0.0017669431332859435 0.0013361321048235204 0.005968506043372119 8.51367368913047 0.008950262405764985 0.001218710220827899 2.011049320415726 9.593471160640142 9.998186782986952 9.579375026257972 9.987895264658729 9.931849930910287 9.947427683377116 9.7920225847185 9.13114203868605 9.24624626226394 9.974429638361679 9.676498604797137 9.847876505978084 9.983258549895423 9.918771355848353 9.972134509430008 9.982860726027521 7.393223546473236 9.968968729504402 9.848032607252419 9.852970172380664 9.882126978666612 9.998056581239082 7.083727394025506 9.622458545954462 5.753330834842345 4.627369859200776 3.3288752311610894 9.044381402459015 9.971061793890488 10.0 9.95646209522864 10.0 9.972392603434768 9.885410668290048 9.912592737073222 3.13736341865825 9.622458545954462 5.963396100013666 9.529582378379066 9.759959563829396 8.093265621794679 
0.6729279905040394 5.099058899960223 0.0010251505647272873 0.001027175067739979 0.001842305722863197 0.0012581588886103065 8.90642530369303 5.001565443597153 0.004910132887835192 0.0010 4.901941100039777 9.674679895008516 9.199229253267305 10.0 9.606910043393135 10.0 9.59748407336416 10.0 9.111116786971277 9.586986243687464 9.967056301624579 10.0 10.0 10.0 9.785297540466402 4.98703687463128 9.97713898093878 10.0 8.444737851889808 4.901941100039777 10.0 10.0 9.506673052982617 10.0 7.3159468132245005 10.0 10.0 9.333344520844964 9.988387582092905 4.929510882615193 10.0 10.0 10.0 6.0808529788408805 10.0 10.0 10.0 9.90288360795645 9.685361018911008 9.56215283079535 9.953385496410062 
0.02013350923953208 5.60554195438891 0.004087889523911819 0.0020303404697382364 0.0023105854721283507 0.005472060928903613 9.191125301913964 0.1429148902874729 0.0010951525473956456 0.8830044812975251 2.685900428238776 3.62821409579625 4.857172030308981 9.99975957946531 9.357032599004128 9.995821638548353 9.880022879085265 9.619343160499513 5.2306171022596 7.876330862863066 9.861522778643277 9.999948576766348 9.943027849989795 9.366185929501725 8.940838793075159 4.989933165686323 3.8125719552347475 9.878389742488894 8.354526959513212 6.6310378386439215 9.938246519827581 9.999695951269437 0.9993533147511093 5.822098016122493 6.995888476958642 8.464330725496136 8.775315378903967 4.63481359402531 9.943539364436234 9.216336466129617 9.932955569493696 5.98132742971884 9.900573615412915 8.666882705549984 9.862037767029783 5.3860635336163245 7.448006743219256 3.6483024226399223 8.827480665785396 3.6504794264462097 5.624221358575603 
0.0010 0.0010 0.0010 0.0010 0.0010 0.0010 3.7760217891421615 0.0010 0.0010 9.233323780905947 10.0 10.0 10.0 10.0 10.0 10.0 10.0 10.0 10.0 10.0 10.0 10.0 10.0 10.0 10.0 10.0 10.0 10.0 10.0 10.0 10.0 10.0 0.0010 10.0 0.0010 0.0010 0.1574090953885996 10.0 10.0 10.0 10.0 10.0 10.0 10.0 10.0 0.0010 10.0 0.0010 10.0 10.0 10.0 
0.0010 0.004636285025609553 0.0010084214658662284 0.0010 0.0010 0.0010 0.0010 0.0010 0.0010 10.0 1.0925382485292015 4.238947296258051 1.0925382485292015 10.0 10.0 10.0 10.0 3.8057280032384666 1.0925382485292015 10.0 10.0 10.0 8.653328501413078 10.0 10.0 10.0 1.0925382485292015 10.0 10.0 0.0010 10.0 10.0 0.0010 1.0925382485292015 1.0925382485292015 0.0010 0.0010 1.138043527927954 9.998579566834184 9.998284502732929 10.0 10.0 5.069809077291493 10.0 10.0 0.0010 9.078608985726696 0.0010 1.0925382485292015 1.0925382485292015 9.109253824852921 
0.0010 0.0010 0.0026478560938492553 0.0010 0.001179128178305015 0.0010 0.25803919169277834 0.0010 0.0010 10.0 7.010054309652464 9.833390900318047 0.0010 9.912984971813758 10.0 9.851196182046198 10.0 6.988319741798442 0.0010 9.978373462905433 9.855044895191435 9.72932920808664 10.0 9.71257010339686 9.993385961892908 10.0 7.037254730343559 9.766362136559831 10.0 7.205510719908347 10.0 9.891521543815083 0.05260216610719442 6.976291732637858 0.0010 0.893137365251777 0.13565304383626542 0.0010 10.0 10.0 9.693170637344727 9.99654976791156 9.849887006489151 10.0 10.0 1.0863817080032891 0.0010 0.0010 0.0010 7.206313244440488 0.0010 
0.0010 10.0 0.03947129592819127 0.004102768131259768 0.008674092392257226 0.0050951936266281405 2.4270856994149828 0.0010 0.00462814116798222 0.001000000000000334 10.0 7.456240396231951 10.0 10.0 10.0 10.0 10.0 10.0 10.0 10.0 7.330855356404415 10.0 10.0 10.0 10.0 10.0 7.718265360569992 10.0 10.0 10.0 10.0 10.0 10.0 10.0 10.0 5.5570519160810505 0.0010 10.0 10.0 4.942037131171051 10.0 10.0 4.194963286977542 7.293192648587991 10.0 5.542845068381465 10.0 0.9210978688642042 10.0 10.0 10.0 
0.037369285264699806 0.21603832262859268 0.004986360290951163 0.0013806788183126748 0.0013332005363420065 0.0010 10.0 0.0010 0.00175137869141894 4.793557603130346 10.0 9.50005 10.0 9.73052301206826 9.999168590638323 9.412004340857255 9.909126783965787 9.980492092884734 10.0 10.0 9.222149005346 10.0 9.919594617066902 10.0 10.0 9.643036695712755 10.0 9.73995221924538 10.0 10.0 9.968869607586697 9.71509724194536 5.249711775798681 10.0 5.000500000000001 0.31527862556208863 7.765747110658564 10.0 9.989833416729887 9.92167853632849 9.190814229236032 10.0 9.827582043640394 9.975368115825887 9.982694056092688 5.000500000000001 10.0 1.5245496717721858 10.0 9.978076896200397 6.153366178449986 
0.003663145537692517 0.0010 0.0010 0.0010 0.0010219789220406738 0.0010 0.5481971867223376 0.0028863982135509283 0.0019582272203555163 10.0 10.0 10.0 10.0 10.0 10.0 10.0 10.0 9.974113847744206 10.0 10.0 9.998763503552036 10.0 10.0 10.0 9.998384629118991 9.999927417025205 10.0 10.0 10.0 10.0 10.0 10.0 0.010215718040669647 9.996994904152041 0.0010 0.0010 0.0010 9.991727652094902 10.0 10.0 9.991133567007351 10.0 10.0 10.0 10.0 0.0010 10.0 0.0010 9.974113847744206 9.974113847744206 10.0 
0.0010 0.0010 0.37509379549808536 0.02396109673163467 0.0010 0.0010 0.0010 0.0010 0.0010 10.0 9.335422128884362 1.5881386902262946 8.648955852842201 10.0 7.309662405274768 9.885336370779934 10.0 7.073937329401012 10.0 10.0 9.878315945399775 1.6732443509160948 1.6733397802489662 9.996598002760159 10.0 10.0 0.0010 10.0 8.788875451933292 0.5674009049179416 9.098939584387757 10.0 4.912385821974177 0.4756326933984294 2.5887002093400677 6.180576482546623 0.32363324950688943 5.301125489759158 10.0 3.4182676553389526 8.941906744185744 1.6733397802489662 10.0 8.498647102434608 9.892192141867524 10.0 5.094704570460662 4.422572771172932 0.0010 0.0010 2.6108492829238816 
0.0010 0.0010 0.0010 0.0010 0.0010 0.0010 1.6443784550965237 0.0010 0.0010 9.858537375786263 10.0 8.845820091242896 10.0 10.0 10.0 10.0 10.0 10.0 10.0 10.0 10.0 10.0 10.0 10.0 10.0 9.229473938781641 10.0 10.0 10.0 10.0 10.0 10.0 0.15302277841359757 10.0 0.0010 0.0010 5.621660124797772 10.0 10.0 10.0 10.0 10.0 10.0 10.0 10.0 0.0010 10.0 0.0010 10.0 10.0 10.0 
8.097937575143254 8.213463857759194 0.0010 0.0010 0.002581172906624915 0.06735025253285136 0.0010 0.049060446560175636 0.0010 0.0010 0.0010 1.4268754813595446 6.8003521588468585 9.894480746152635 9.904320851747814 9.662549098148453 7.971975805526447 0.0010 7.583819043487594 10.0 10.0 10.0 10.0 7.648478174244897 9.692275818144937 5.234587890325933 6.608931243016867 9.472553313469232 0.0010 1.0556013668570143 9.843836160879981 10.0 3.148069956278108 10.0 6.7347455261384415 0.0010 10.0 10.0 8.931556974617218 0.0010 9.54699606306845 10.0 6.685792682385852 1.997016761871992 9.124385955670897 10.0 10.0 2.942948290221487 10.0 3.3003177785940725 0.0010 
8.32793710865011 4.0907470495276685 0.03348129078256663 0.004997795997052068 0.01740266232889719 0.0010 0.0010 1.1316450324129717 0.0010 0.04717881708337689 5.0005 4.361451243291015 9.93399404599172 5.0005 1.3965109482592388 6.951652276071062 5.0005 4.654773296178114 9.948331326352303 5.0005 5.000500000000001 5.0005 5.0005 2.9444756820732785 6.82047984816438 5.0005 5.0005 1.7660219250821587 7.316119347421505 7.635146473535429 1.7313287214910034 5.0005 5.0005 3.7069329313999937 3.603888518672659 1.7258763085298083 8.919601882393241 10.0 5.000500000000001 4.323254291111908 1.3387481559234296 2.3188884957974176 5.0005 5.0005 2.3577402134066365 5.0005 8.321955795462344 2.0419618779421493 4.280795998290233 8.802311919418875 9.406255866721896 
0.0010 0.0010 0.0010391403685280774 0.001006213311487133 0.0010056281137707584 0.0010 0.8229521535988149 0.0010 0.004314756802588944 10.0 10.0 9.920810469874919 10.0 10.0 10.0 10.0 10.0 10.0 10.0 10.0 9.991656665296823 10.0 10.0 10.0 10.0 10.0 10.0 10.0 10.0 10.0 10.0 10.0 0.3633317643178073 10.0 0.0010 0.0010 0.07935753808233968 10.0 10.0 10.0 10.0 10.0 10.0 10.0 10.0 0.0010 10.0 0.30918327643720106 10.0 10.0 10.0 
0.0010 0.0010 0.0010 0.0010 0.0038854293857268204 0.0010761955478447377 2.8402687240091824 0.0010 0.0010 10.0 4.489631257518522 9.513093207351833 10.0 10.0 10.0 10.0 10.0 10.0 10.0 10.0 10.0 10.0 10.0 10.0 10.0 9.824131968663373 6.335536619189234 10.0 10.0 2.925255380962554 10.0 10.0 0.0010 1.594293505837272 0.0010 0.0010 10.0 10.0 10.0 10.0 10.0 10.0 10.0 7.987474476238583 10.0 0.0010 10.0 0.0010 3.3678579096533197 1.6846330936410916 10.0 
6.366584306417622 5.207479363539602 0.01585795972913697 0.002327576026382924 0.0010 0.0010 9.520530918740663 0.03576408117850715 0.0010 0.0010 10.0 3.9019504742128794 9.947820996319555 9.426132245405917 9.645055239815788 9.59363406892243 9.468315287865952 10.0 10.0 9.433171223127301 9.672304019205498 9.21089566285427 8.976625530919597 9.5646680806199 9.970825426425545 8.833911778901793 9.484792770468477 9.660471721910632 3.9019504742128794 4.034134815709175 9.812121400501017 9.441115380312748 5.810759097811656 9.547969909460168 10.0 10.0 10.0 9.760663247551546 9.177967909000467 4.862483943917974 9.380524322923975 9.18294129554459 9.541495391890308 4.034134815709175 9.07913866837535 10.0 9.983367783934934 4.958959460273873 9.462787456345545 9.475014019137719 9.72065865937176 
2.2430788797243038 5.130919059315405 0.02996299018177524 0.004697356604605851 0.0053228916778370605 0.0015489450274430916 9.50005 0.0030182412524957154 0.028700941181238313 0.0010 8.508949987082572 9.627272179243564 9.982519134344797 9.99482209453298 9.900215519044966 9.978119118022413 9.978819543825583 9.92959808866414 9.929505838649675 9.997818972222579 9.98315703483285 8.784448044216267 9.675991461264783 9.977891323176888 9.992750289817193 7.9773726150668445 9.711868246970065 9.976554145150155 8.002870305617003 8.457888632846572 9.988064564816128 9.918307452090595 2.5062962530599386 9.319908198124086 0.0010 2.1834449910691953 9.629101499342024 9.929511578642144 10.0 7.7265855205474105 9.947701420441922 9.709375196254383 9.932950645378938 10.0 9.996674195172467 9.439958051475141 8.002180563861447 0.0010 9.50005 10.0 8.955073503639783 
0.009293857954962625 0.010809352690434593 0.004414454920923006 0.0012354696687093816 0.0012315346177064529 0.0022194717792902246 0.04186177086202214 0.01801691098259719 0.0010 9.887144007898373 4.5848539658794545 8.723947164244402 0.007413271416466194 9.98562617958629 9.792521144372074 9.997589465405914 9.997883984824558 3.835983399910134 0.04186177086202214 9.882513734091312 9.997326717834996 9.99989266045954 9.98729697283226 9.990913989587888 9.99777532098557 9.990740697070484 4.147530404535446 9.986989879974171 9.981496660648034 0.06822465701256686 9.965833761813842 9.99386247858979 6.372703048699492 4.554851770186134 4.50055 4.6664601791440665 0.07462678715351634 0.0010 8.677622204998837 9.204520298712502 9.99630701602009 9.838403160467545 9.98193673053991 9.669889196777275 9.971510188493411 10.0 10.0 4.989697483441426 5.0005 0.04186177086202214 9.239189825255783 
0.0013189404829144344 0.0010 0.0010019473729157545 0.0012351939482351086 0.0011023236824912505 0.0013281779027171116 1.1805231020484517 0.007422888563936689 0.004819756249558408 9.867338501271227 10.0 9.994498387661606 9.99639473363536 9.999986376119434 9.999725916713865 9.996300788452366 9.999414981919868 9.990769053571519 9.99640181707415 9.99995322870845 9.999760375836654 9.998719274674164 9.998620801959289 9.999735607415145 9.999766701968388 9.999665426493694 9.4340926308562 9.996302166341588 9.99849262471407 10.0 9.999754639910535 9.999932437134033 0.0010 9.995846644203066 0.12069086935654263 0.011826639221090007 3.4997517613665257 9.996388762047056 10.0 10.0 9.999391170626694 9.99853419053137 9.999430013684949 9.998544199885334 9.996304930829638 0.0010 10.0 0.10145315354739545 9.99549576787229 10.0 10.0 
0.0010 0.02190965213143483 0.017641144628847243 0.0015163352341076633 0.002476799934740991 0.0010 0.0010 0.048156672280582666 0.0010 6.269128843729048 10.0 6.653239077801796 0.0010 10.0 9.672460066839855 10.0 9.829031495031593 9.934325118071516 0.0010 10.0 9.177952482774923 10.0 9.89963857236802 9.85832570152499 9.999261847761876 10.0 5.87950418299528 9.429029741823555 5.566071907437994 10.0 9.845483135958037 10.0 4.855119566284168 9.594511139315763 9.696232651896839 10.0 0.0010 0.0010 10.0 10.0 9.886847345366329 9.509711607791917 10.0 6.610496070445522 9.457386605944693 3.262744384650487 9.356807976345983 8.9261992845025 3.891667309809809 7.012643583545412 5.000500000000001 
0.0010 2.3127186966990183 0.0010 0.0010 0.001094422034966656 0.05079728976349489 10.0 0.0010 0.0010 3.4269039690686904 8.458659556693773 9.68909202216971 9.705147142569082 10.0 9.778520645729522 9.715637293672875 9.874541268059879 5.0005 9.784257269704906 9.8941214075274 9.701622038348312 9.790875248467787 9.806932286070124 9.50005 5.0005 9.432376307794259 9.786641497775403 9.836343151941541 10.0 9.511837805314004 9.686845494721611 9.821699189594808 5.000500000000001 9.50005 5.000500000000001 10.0 8.755849099802278 9.629808848085506 9.7716966518135 9.175418847924185 10.0 9.76037916435039 9.504846438763938 9.50005 9.692539749766393 7.512336417228777 9.761934069707824 4.384506412822212 9.341267055155186 9.14757386604744 9.50005 
0.0010 0.0010 0.0010 0.0010 0.0010 0.0010 9.805700943891981 0.0010 0.0010 4.991523689329746 4.377186754768659 4.309341455073876 10.0 10.0 10.0 10.0 10.0 9.868260921024659 10.0 10.0 9.99693819363243 9.998965552355068 9.998937548693183 9.997072698797231 10.0 9.993708545981706 10.0 10.0 10.0 4.960949474469898 10.0 10.0 2.609385846913507 10.0 2.101541567128903 3.3105283321653936 4.827192875226401 10.0 10.0 9.920249390576654 10.0 10.0 9.993016632491294 10.0 9.671751401063474 3.3031355287511417 10.0 2.8953189733628952 9.781107586827623 7.431935163881882 10.0 
0.002208630815199996 1.0811959835788303 0.0010298686236899837 0.001005566849665697 0.0010001516432701172 0.0010003455878357303 3.9690620699934955 0.0014801639417306714 0.0010287388894012677 6.996266720948856 9.98273286511999 9.816816693821275 9.4291427242751 9.999468926213423 9.863564465340508 9.863564465340508 9.974196770655707 9.983650506979922 9.988820115286503 9.995073034452579 9.863564465340508 9.99781374391954 9.999995331585573 9.863564465340508 9.99928133361784 9.997671528604497 9.99781374391954 9.863564465340508 9.863564465340508 9.63812548289931 9.863564465340508 9.995913948607074 3.352265290108379 9.863564465340508 3.4438618380139383 3.4359519822668547 4.22551391203681 9.516000625670541 9.99781374391954 9.986843686312502 9.863564465340508 9.863564465340508 9.996784942126299 9.99781374391954 9.863564465340508 1.1594390682891533 9.773909782288019 3.5446389266190224 9.974196770655707 9.028238916150862 9.813456425788084 
0.002115510315392106 0.013708995803643223 0.001000695391326059 0.0010002279429499634 0.0010052866727551693 0.001066706690384393 5.809842407800395 0.0024071921025791143 0.00242138324057513 8.67777808783327 9.99938168618822 9.995733200854623 9.987191726226088 9.999663860901414 9.99533611011681 9.999495585234223 9.994263313293615 9.958432728159387 9.98854241128235 9.999338170393397 9.999584810955675 9.999992311659208 9.999845574097504 9.999967133916968 9.99925849746788 9.995514907370048 9.82264461708922 9.999474827571454 9.995500700186083 9.99058671274984 9.999414219022531 9.999638685644545 0.001835545250539962 9.985658702661452 0.023593382800957127 0.060281279052929126 0.7586893512195709 9.99132191672992 9.99870258808759 9.918272526648598 9.999993189056992 9.999978029689355 9.999632171432518 9.997394921625855 9.99934449460504 0.028553231351369723 9.928212807566068 0.007636066772186207 9.99080863083979 9.981710636026898 9.992182027713248 
2.0111733750686382 0.0010 0.0010 0.0010 0.0010 0.0010 10.0 0.0010 0.3169487580570094 0.0010 9.913892929889663 10.0 10.0 10.0 10.0 10.0 7.722882162507124 10.0 3.131728957567293 10.0 10.0 9.772604392240119 9.80868236469109 10.0 10.0 8.191533447799419 5.5305772286174815 10.0 10.0 3.519892703750189 10.0 10.0 10.0 3.5092992866993216 6.026075262776454 1.4579230592569588 10.0 10.0 3.266484304402044 10.0 10.0 10.0 5.256886826074856 7.379656933784829 10.0 10.0 10.0 0.0010 2.3112099136676263 10.0 7.782472243843456 
0.0010 0.0010 0.0010 0.0010 0.0010 1.1691983488758848 1.6885813457061705 0.0010 0.0010 8.525523710188002 10.0 10.0 10.0 10.0 10.0 10.0 10.0 10.0 10.0 10.0 10.0 10.0 10.0 10.0 10.0 10.0 10.0 10.0 10.0 10.0 10.0 10.0 1.207869051357207 8.483943474551012 1.9691919289160071 0.0010 0.0010 10.0 10.0 10.0 10.0 10.0 10.0 10.0 10.0 0.0010 10.0 0.0010 10.0 10.0 10.0 
0.0010 0.0010 0.0029388978929434893 0.0010391800648693707 0.0010 0.0010 1.2203543599134807 0.0010 0.0010 10.0 10.0 10.0 10.0 10.0 10.0 10.0 10.0 10.0 10.0 10.0 10.0 10.0 10.0 10.0 9.980753363811727 10.0 10.0 10.0 10.0 10.0 10.0 10.0 0.0010 10.0 0.0010 0.0010 0.4989762761533748 10.0 10.0 10.0 10.0 10.0 10.0 10.0 10.0 0.0010 10.0 1.1185224695953067 10.0 10.0 10.0 
0.0010 8.575388561860786 0.0010 0.01915735518802253 0.0010 0.0013156103338804316 9.934688480626772 0.0010 0.008989798830391518 0.0010 9.66487656301306 0.0010 10.0 9.9650380043254 10.0 10.0 9.985713225109857 10.0 10.0 10.0 9.950638216234957 9.982929197244484 10.0 9.97803515359935 9.302146218986488 9.960838573536083 3.7343547730252116 10.0 3.4588159468613693 10.0 10.0 9.96501446003527 5.497790651797878 10.0 7.383671130022119 4.910083194898541 10.0 10.0 10.0 5.8065887535064515 9.973695717948841 10.0 9.696030906178374 10.0 10.0 1.0976640902102281 10.0 3.395844808895992 10.0 10.0 10.0 
0.09240672590033443 0.6472706515395079 0.026675362143527934 0.0010 0.0014435843818881582 0.0014564508526599316 7.961240100125941 0.0010 0.016291792899920474 2.890931427816461 9.910046647523508 10.0 9.649037572832812 10.0 10.0 10.0 10.0 10.0 10.0 10.0 9.54776724360815 9.850625560191913 9.837913572320074 10.0 8.85869736549256 9.900202695075471 4.798354857584508 10.0 10.0 8.223565027499301 10.0 10.0 8.00287549591874 10.0 8.29183415156639 4.910350740497733 5.5204303970727215 10.0 10.0 10.0 10.0 9.612579437934013 10.0 10.0 10.0 3.0270998228124264 10.0 6.5424819227502695 8.883062771014462 8.360867196471826 10.0 
0.0010 5.728802353208875 0.0010 0.0010 0.0010 0.0010 10.0 0.0010 0.0010 0.0010 0.0010 9.757391004941809 10.0 10.0 10.0 10.0 9.574812872707094 10.0 10.0 10.0 10.0 9.753896058934034 9.774881928800191 9.708612061192786 10.0 10.0 9.806574159891197 10.0 7.252239519734953 10.0 10.0 10.0 2.0147394569534836 10.0 5.351965787139604 6.309595423677306 10.0 9.909699060294885 10.0 9.753604048429137 10.0 9.757255235688094 10.0 10.0 10.0 10.0 9.762674813220736 10.0 9.835552748682115 0.1306299555449666 9.768137230832917 
0.0010 0.0010 0.0010 0.0010 0.0010 0.0010 4.214896254432484 0.0010 0.0010 10.0 10.0 10.0 10.0 10.0 10.0 10.0 10.0 10.0 10.0 10.0 10.0 10.0 10.0 10.0 10.0 10.0 10.0 10.0 10.0 10.0 10.0 10.0 0.0010 10.0 0.0010 0.0010 0.0010 10.0 10.0 10.0 10.0 10.0 10.0 10.0 10.0 0.0010 10.0 0.0010 10.0 10.0 10.0 
0.0010 0.0010 0.0010 0.0010 0.0010 0.0010 3.6562211187775 0.0010 0.0010 7.808709640165189 10.0 10.0 10.0 10.0 10.0 10.0 10.0 10.0 10.0 10.0 10.0 10.0 10.0 10.0 10.0 10.0 10.0 10.0 10.0 10.0 10.0 10.0 0.0010 9.574448411390707 0.47040170174028084 0.0010 1.9222034681125892 10.0 10.0 10.0 10.0 10.0 10.0 10.0 10.0 0.0010 10.0 0.0010 9.90295952172236 10.0 10.0 
0.0010 1.300119294001111 0.0010 0.0010 0.0010 0.0010 9.314985646656305 0.0010 0.0010 3.929299966295619 9.962175572566316 10.0 10.0 10.0 10.0 10.0 10.0 10.0 9.229509794057122 10.0 10.0 10.0 10.0 10.0 10.0 10.0 9.04941474016026 10.0 10.0 10.0 10.0 10.0 2.417988711259122 7.573880049938884 2.1665629229643413 0.0010 4.134599888198183 10.0 8.119386249621844 10.0 10.0 10.0 10.0 10.0 10.0 0.7013774578192682 10.0 7.104731831653635 7.389816314272515 10.0 10.0 
0.013289294916918867 0.604460447275506 0.0010468216957010938 0.0010418465641855949 0.0010079988946531061 0.0014378467172756816 5.0005 0.017866562298787324 0.008375078414883674 9.27527016676309 4.920175968409976 9.958291650125435 1.7066792648496412 9.990822349241082 9.990686255749404 9.988215847270123 9.711222654651875 5.0005 5.0005 9.99889939756042 9.998273064098774 9.988039255334598 9.987402350789305 9.962522331062685 9.996725176089925 9.948367080929735 5.0005 9.987086725989599 9.991246469147331 5.0005 9.981450949203952 9.99519906603991 2.3281135591876985 5.0005 0.7765638417393266 1.4678138177673938 0.7245092804267674 3.8878650331067375 9.181616837954666 9.987966270411388 9.984098922157251 9.98725009449561 9.971581699471468 9.60372504391052 9.983371123595017 10.0 9.892384724834542 0.7262510404746614 5.0005 1.0608612203543357 9.991371217492564 
0.0010 0.0010 0.0010 0.0010 0.0010 0.0011264802143824294 0.6244016989487688 0.0010 0.0010 10.0 3.6212260008046004 10.0 10.0 10.0 10.0 9.991880557593724 10.0 4.621313081136955 10.0 9.923824780029387 10.0 10.0 10.0 10.0 10.0 10.0 10.0 10.0 10.0 2.6248192489871753 10.0 10.0 0.0010 6.069185448228007 0.0010 0.0010 2.1078957519519594 10.0 9.883735931892053 10.0 10.0 10.0 10.0 9.707496666232558 10.0 0.0010 10.0 0.0010 5.315857209975531 3.288253134342713 9.583716838442399 
5.390013251418777 5.9144816921464916 0.029106857462836692 0.0010 0.0062478349758977566 0.0010 9.96028030976489 0.1436106281845123 0.058250194482248434 0.0010 4.677064682113764 10.0 10.0 10.0 9.306722617572804 10.0 10.0 9.603359792615624 10.0 10.0 9.594403278107258 9.086335051085651 10.0 10.0 10.0 7.36177274859393 8.583969708910645 10.0 10.0 9.719190179513344 10.0 10.0 0.0010 10.0 5.811853499104689 2.346825284434442 7.236211547887268 10.0 9.254561473815306 4.8938943718159615 10.0 10.0 9.46957901835703 10.0 10.0 6.680292759558756 9.10602250662649 5.0667965021741965 10.0 10.0 9.721678737840769 
0.0010 0.0010 0.0010 0.0014117392141388349 0.0011115316240902066 0.0010 1.7856229709646467 0.0010 0.0010 10.0 10.0 10.0 10.0 10.0 10.0 10.0 10.0 10.0 10.0 10.0 10.0 10.0 10.0 10.0 10.0 10.0 9.132317323987746 10.0 10.0 10.0 10.0 10.0 0.0010 10.0 0.0010 0.0010 0.0010 10.0 10.0 10.0 10.0 10.0 10.0 10.0 10.0 0.0010 10.0 0.0010 10.0 10.0 10.0 
9.514922776134565 10.0 0.0010 0.0012743178248955714 0.07156324781765455 0.0023917437708786114 0.0010 6.412068364839991 2.2172154822322354 0.0010 3.524238178389071 3.5303408255611974 8.915964393621316 10.0 9.43627856536262 10.0 2.83390838162319 1.8078793952012377 8.916015087670534 9.999606075855848 6.90280728427352 10.0 10.0 10.0 5.290067231452015 10.0 9.625024948658542 9.922883056712083 9.766570489549224 10.0 8.848278816258443 9.987575770360271 10.0 7.429693241357535 2.181904196757818 5.654063671893376 0.0010 8.945414791057692 10.0 1.3337937758386103 1.9763876491272196 6.255150052562133 9.176278113310685 0.0010 2.3918053151130287 0.0010 8.090113941695202 10.0 2.557908987082066 4.088768689797237 7.673389202839781 
0.0010 0.0010 0.0010 0.001015285045235161 0.0010 0.0012229052155192507 2.0480427240857457 0.0030354694709357447 0.0010 8.997616310646944 10.0 10.0 10.0 9.999460916905468 10.0 9.998430743478693 10.0 10.0 10.0 10.0 10.0 10.0 10.0 10.0 10.0 10.0 10.0 10.0 10.0 10.0 9.999176397275049 9.998877457525927 2.034842270770331 10.0 0.0010 0.0010 0.7337509857454791 10.0 10.0 10.0 10.0 10.0 10.0 10.0 10.0 0.6921482784013248 10.0 0.0010 10.0 10.0 10.0 
0.0010 0.0010 0.0010 0.0018382747294952008 0.0010018546557991842 0.0010 0.0010 0.0010 0.0010 7.266985384471232 10.0 10.0 9.25133417893509 10.0 9.979000781652575 9.986407477236117 10.0 10.0 9.577299981629299 10.0 10.0 10.0 9.947555263121853 10.0 10.0 10.0 10.0 9.997479348968458 10.0 10.0 10.0 10.0 0.0010 10.0 0.0010 0.0010 0.0010 10.0 10.0 10.0 10.0 10.0 9.94469710456201 10.0 10.0 0.0010 10.0 0.0010 7.540282760042154 10.0 9.97399244610738 
0.0010 0.31992664727520326 0.0010 0.0010 0.0010 0.0010 4.4349964436803 0.0010 0.016582686439024805 10.0 0.0010 0.0010 10.0 10.0 10.0 10.0 10.0 10.0 10.0 10.0 10.0 10.0 10.0 10.0 10.0 8.475539441617583 10.0 10.0 7.6090365513090195 0.6393238763274729 10.0 9.999990179421617 0.31992664727520326 10.0 0.0010 0.0010 2.6509869226136535 10.0 10.0 9.681073352724798 10.0 10.0 8.587392104922108 10.0 10.0 0.0010 10.0 9.259986180733694 9.89436714193201 7.698460586512577 9.831772396712843 
0.799142760259836 10.0 0.054066719184190294 0.008751406349139292 0.001764828068862046 0.0010 10.0 0.02698210036193268 0.0010 0.0010 9.261106345141187 8.941883712069723 9.815548454044913 9.994057921718074 9.57738037538929 9.873392460840016 9.374960243526747 8.022349504139374 9.68135454392252 9.850174331724803 9.900415660999501 9.525122938861857 9.147823193704642 9.79163428917694 10.0 9.283416604925176 7.104910956653825 9.886884646938729 9.197259932710821 9.145169048141927 9.881119747147542 9.926523403782625 10.0 7.717614714941711 0.7341777682294577 0.41801726968469977 0.0010 10.0 10.0 9.257445932801202 9.863022702460984 9.509300786805245 9.054147918032415 9.169316973981058 9.909689646943187 10.0 9.094069237521458 2.1550604510697893 9.768285188087303 10.0 9.115383228047088 
4.78794682414527 1.1037197201397337 0.0028708107966229166 0.0010 0.008680523775439741 0.0010 0.0010 0.24511554799135998 0.0010 0.0010 5.21180924041875 0.16605080667748875 9.70271007734446 5.211893316515371 4.737143606606468 5.213207954147954 5.076109826507205 4.797818777194095 9.702740460409357 5.211227518505366 8.427409770260518 5.2131627058381795 5.212269739151951 4.724700985444912 5.088689589690718 5.2132709331161085 0.8675039828406338 4.452333784036832 0.16624473315109012 8.5124702983693 4.915928165465432 5.209949964524075 1.8689544023602005 4.760106994458362 0.0010 0.0010 8.614252140872084 9.702652958036987 10.0 5.224078209525774 4.9113692759391245 4.811185934256693 5.213238527320297 5.205692969797639 4.480756664672534 7.674359797560738 7.194950650275453 0.0010 0.16623729520958241 9.702726151541157 8.13062664029241 
0.0010 10.0 0.0010 0.0010 0.0010 0.0010 0.0010 0.0010 0.0010 0.0010 10.0 0.0010 10.0 10.0 0.0010 0.0010 10.0 10.0 10.0 10.0 0.0010 10.0 10.0 0.0010 10.0 10.0 10.0 0.0010 0.0010 10.0 1.9695317103328436 10.0 10.0 10.0 10.0 9.268856258481133 7.1650364948257526 10.0 10.0 3.4658797436207154 0.0010 0.0010 10.0 10.0 0.0010 10.0 5.161236813363596 10.0 10.0 1.1081824753284688 0.0010 
0.0032486133007821366 0.0010 0.0010 0.0024920324378597215 0.009315406079882533 0.0010 0.0010 0.008292354872942734 0.0010 10.0 10.0 10.0 10.0 9.99738725745519 10.0 10.0 10.0 9.557860611651567 10.0 9.991256300896532 9.991813122517266 9.999123596383297 9.775213244420458 10.0 9.999999632196415 10.0 10.0 9.912682923721741 10.0 10.0 9.976028257228398 9.998022922949332 0.0010 10.0 0.0010 0.0010 10.0 10.0 10.0 10.0 9.58190902365559 10.0 9.940378068458232 10.0 10.0 0.0010 10.0 0.0010 10.0 10.0 10.0 
0.0010 0.28322609813182514 0.0010 0.0010 0.0010 0.009859805512874659 0.0010 0.0010 0.0010 10.0 0.7607764678555888 5.24164957370912 0.6928747780479316 10.0 9.309584673680924 9.987295478694756 9.877237164853113 10.0 0.814371600678057 10.0 10.0 10.0 10.0 9.481876779838597 10.0 10.0 0.0010 10.0 9.742863698497004 7.516555655259122 9.982711776435112 9.99475156613218 2.5989726711198218 5.191191545447084 8.518580373764006 0.5451073369318116 0.0010 0.37140819175804474 10.0 9.606538491644127 10.0 5.508460107278319 10.0 8.944368406984562 9.929132174628183 10.0 7.371002299433995 8.633956769913674 8.624206662361082 0.0010 6.188663162712823 
0.0023149390814432296 0.6087174687443786 0.0010058789302105282 0.001051350122037853 0.01447412673806445 0.030615747640225385 10.0 0.0010370471543933283 0.0010 5.523156538681423 10.0 10.0 9.999269386930923 9.998610290970019 9.996318946190451 9.990981204816947 9.980514101869282 10.0 9.998615080495258 9.99877795171379 9.984775616409934 9.954626459007875 9.97357741476925 9.988562133075199 9.99878039807536 9.998019196521543 9.900059467463544 9.990013014666117 9.94960133779794 10.0 9.987218675125046 9.998719385283115 1.0646964025769048 9.94960133779794 10.0 10.0 0.0010 9.998166139235067 10.0 10.0 4.51173253571719 9.985683534661357 9.999106916388522 9.58721110104343 9.987677293622056 9.31218340936151 10.0 10.0 9.996239261562689 10.0 10.0 
0.0010 7.385703618062376 0.0010 0.0010 0.0010 0.0010 10.0 0.0010 0.0010 0.0010 0.0010 10.0 10.0 10.0 10.0 10.0 9.281722480927916 10.0 10.0 10.0 10.0 10.0 10.0 6.490405590590489 9.876548934268772 4.291320194599834 1.8255419147336585 10.0 1.79655948688307 6.427123208564645 10.0 10.0 1.6199656719687665 7.427875765726274 0.0010 1.895955657855296 5.125996690614325 10.0 9.463651168912246 2.630323020952985 10.0 10.0 5.020660214423902 10.0 10.0 0.0010 10.0 0.0010 7.556750004838193 10.0 10.0 
0.0010 0.0010 0.0010 0.0010 0.0010 0.0010 4.610747351787292 0.0010 0.0010 10.0 5.500450000000001 10.0 10.0 10.0 10.0 10.0 10.0 10.0 10.0 10.0 9.991632985145783 9.953386249011983 10.0 10.0 10.0 10.0 10.0 10.0 10.0 5.500450000000001 10.0 10.0 0.001000000000000334 10.0 0.0010 0.001000000000000334 0.001000000000000334 10.0 10.0 10.0 10.0 9.951334114406803 10.0 10.0 10.0 0.001000000000000334 10.0 0.0010 10.0 10.0 10.0 
0.0010 0.0010 0.0010 0.0010 0.0010 0.0010 2.138833685966552 0.0010 0.0010 10.0 10.0 10.0 9.30762554212686 10.0 10.0 10.0 10.0 10.0 9.311333432882039 10.0 10.0 10.0 10.0 10.0 10.0 10.0 9.313325479293896 10.0 10.0 10.0 10.0 10.0 0.0010 10.0 0.0010 0.0010 0.0010 9.251565887427294 9.943943239307334 10.0 10.0 10.0 10.0 10.0 10.0 0.0010 10.0 0.0010 9.50322034595439 10.0 9.340062796349649 
0.0010 2.004531653213158 0.0010 0.0010 0.002368331999818936 0.0010 10.0 0.0010 0.0010 1.982909081414273 2.5728061315871713 10.0 10.0 10.0 10.0 10.0 10.0 10.0 10.0 10.0 10.0 10.0 10.0 10.0 10.0 10.0 10.0 10.0 9.90807847500106 2.9094009316037113 10.0 10.0 0.0010 10.0 0.0010 5.173270966553518 8.435110075470337 10.0 8.02395027555881 4.540176684716054 10.0 10.0 10.0 10.0 10.0 10.0 4.835470300775319 2.4514826018282685 10.0 8.934678616666238 4.785005315690934 
0.0010 0.0010 0.0010 0.0010 0.004723076747428619 0.0010 0.0010 0.0015441663794555011 0.0010 10.0 0.0010 10.0 0.0010 10.0 10.0 10.0 10.0 0.0010 0.0010 9.65512166261956 10.0 10.0 10.0 10.0 10.0 10.0 0.0010 10.0 10.0 2.743905890935805 10.0 10.0 2.4724956405448038 1.1428929827878613 6.027231822640394 2.4724956405448038 0.0010 0.0010 9.952009995256471 10.0 10.0 10.0 10.0 9.989674750422417 10.0 0.0010 0.0010 5.860646171844246 0.0010 0.0010 2.568040624829071 
10.0 10.0 0.08752580452482722 0.008079271349124706 0.0010012009358718803 0.001637945942663879 10.0 0.10071122228725168 0.00622975835231722 0.0010 0.0010 10.0 10.0 9.62452280538889 10.0 10.0 10.0 0.0010 10.0 9.992911189909684 10.0 10.0 9.687686326930228 10.0 6.2167847191507395 10.0 5.7160880297070396 8.344644617035991 9.969377623749361 10.0 9.01463160466258 9.620360366066567 1.1012456102573251 0.0010 0.0010 0.0010 5.2824800157831024 10.0 1.462050915354828 10.0 10.0 10.0 10.0 10.0 10.0 2.9586810048041086 0.0010 0.0010 10.0 10.0 1.3617774679632368 
0.0010 0.0010 0.0010 0.0010 0.0010 0.0010 0.0010 0.0010 0.0010 10.0 0.8818722334992568 10.0 0.4097844950764298 10.0 10.0 10.0 10.0 2.542819259058175 0.47579238396242296 10.0 10.0 10.0 10.0 10.0 10.0 9.980169771503338 0.0010 10.0 10.0 10.0 10.0 10.0 0.0010 0.0010 0.0010 0.0010 0.0010 0.40757003256608826 10.0 10.0 10.0 10.0 10.0 10.0 10.0 0.0010 10.0 0.0010 0.0010 0.0010 1.1842490325831339 
0.0010 0.0010 0.26872338723395445 0.02159635306225509 0.0010 0.0010 0.0010 0.017663222698683534 0.03885555247853551 10.0 10.0 0.11548077647739419 10.0 9.997366508139265 10.0 10.0 10.0 10.0 10.0 9.93911002182652 9.981656937971369 0.14810891564270534 0.13091856368471966 10.0 10.0 10.0 0.001000000000000334 9.963328998927413 10.0 0.001000000000000334 9.934673553285297 9.119907753604506 0.750089162267547 0.14909230729704337 0.5211168299244751 10.0 0.0010 4.581009618854692 10.0 0.11538215496214033 10.0 0.1159879519848479 10.0 10.0 10.0 10.0 0.14909230729704337 5.0005 0.001000000000000334 0.14909230729704337 0.11852805298523794 
0.0010 0.0010 0.0018070947159995123 0.0010288709288366498 0.0011944642304792157 0.0010395567438280656 9.727265787763091 0.0010 0.006860879931163478 10.0 10.0 10.0 9.664039216848835 10.0 10.0 10.0 10.0 10.0 10.0 10.0 10.0 10.0 10.0 10.0 9.977507612014042 10.0 10.0 10.0 10.0 10.0 10.0 10.0 0.0010 10.0 0.0010 0.0010 0.0010 9.648711588370722 10.0 10.0 10.0 10.0 10.0 10.0 10.0 0.0010 10.0 0.0010 10.0 10.0 10.0 
0.22133085808321507 0.010360429187089498 0.0016476037479124083 0.001997164026136985 0.0010302349396181234 0.0010157617260036027 9.316351362575553 0.0012600668632774092 0.01713434321249023 5.711559731769979 5.0005 9.983672649016015 9.933150559974198 9.999876483289153 9.995549738243902 9.999224769263668 9.999121171780125 5.186628847984727 9.925063328064667 9.999909156446725 9.944484898732753 9.908569505251645 9.908486852154288 9.925063328064667 9.999897190991044 9.944700016934497 8.86313729321068 9.99918088931103 9.859881942272212 9.99910378742188 9.999892522843375 9.999855594626872 2.7973777608651895 9.925063328064667 5.0005 9.41972886900173 6.122879131001468 9.925063328064667 9.998758812066333 9.999931777945141 9.998912889750436 9.897254310598326 9.967918923805588 9.977804324595018 9.975057093471165 8.567607055153063 9.925063328064667 7.872685363320372 8.684218938919074 9.925063328064667 9.776701912679677 
0.0010 3.0769195676475194 0.0020898726841742095 0.0010 0.0010 0.0010 10.0 0.0010 0.0010 1.1828586864497292 10.0 10.0 10.0 10.0 10.0 9.111102335407717 10.0 9.699260435596761 9.579696735403475 10.0 8.273468709746224 7.236631779917115 8.259520831165148 9.040252664452856 9.90548217848095 10.0 9.980599119828824 9.021352940978995 7.98366781352437 10.0 8.641566931948763 9.999602967343078 5.263349951547937 5.849652392828972 8.152975705443843 8.22439409929562 7.689313034718161 10.0 10.0 6.876892105982726 8.90407139548571 9.092749320646607 10.0 6.340854151972832 9.164585159630185 7.4930592985670526 10.0 7.931895163128107 10.0 10.0 9.382950731163229 
0.0010 3.6121158411744547 0.0010 0.0010 0.0010 0.0010 10.0 0.0010 0.0010 1.4386877418845894 10.0 10.0 10.0 9.982028049128418 10.0 10.0 9.851041272642862 10.0 9.66277045828189 10.0 10.0 9.893206647403085 10.0 10.0 10.0 10.0 10.0 9.99531645776866 10.0 10.0 9.982625910060042 9.98199590117192 9.150263150278342 10.0 1.3542758710719323 3.1487690876883385 3.294075404546544 10.0 9.979467977510415 10.0 10.0 10.0 9.977648055868482 5.57807322545795 9.9863918972014 2.922131915640996 10.0 3.1657897710657914 10.0 7.078868084359004 9.235737292223412 
0.0010 0.012724555093160318 0.0010 0.0010 0.0012130461254275021 0.0012325307572733557 0.8337753487503861 0.0010 0.0037040887367762914 9.492071663175505 9.263528870867663 10.0 9.995433376586602 9.998421825444515 10.0 9.997723144155438 10.0 9.97136168860289 9.962979601224294 9.999966866942115 10.0 10.0 10.0 9.999812798775933 9.999834824817277 10.0 10.0 9.997382195538618 10.0 10.0 9.999826269677001 10.0 0.7370957801239647 10.0 0.19932479669770595 0.0010 2.0466654909249136 10.0 10.0 10.0 9.84846998969896 10.0 9.994065048029992 9.996955025042153 9.995369803455072 0.0010 10.0 0.0721940112133455 10.0 10.0 10.0 
10.0 1.1288375265548154 0.017903473994062863 0.001075507550626496 0.0010 0.004394464038232296 0.0010 0.07403539916657162 0.04986682899563427 0.0010 3.3559207750626743 2.0476922966424462 9.998556324175171 1.6915100053350693 0.001000000000000334 1.747653661817477 0.001000000000000334 8.807754454539824 10.0 1.7719936362572017 9.120900959000139 1.2289703111467034 1.7780257832987187 1.7500165658652014 9.307896743271003 4.166853768958401 1.1024491990194276 1.7564787558048494 2.060834250052574 3.479421387819449 1.7766724614181584 1.6585596942330145 3.3564235910403304 0.3568692686894197 0.02786310093847133 0.0010 9.143056263568273 10.0 5.92509874333485 3.286700097912303 1.7536068656144659 2.221596674550409 1.7623101520169682 6.644750907483862 1.4247989241302834 4.255151397748268 3.836203059156008 0.0010 3.190980736037837 1.6831383087165426 10.0 
0.0017892743227740588 0.0018568049070674993 0.0013026669636347981 0.0010 0.0010 0.001106432572601423 4.61050125254388 0.0023654995669003184 0.0010 9.057568982356974 9.527163304513117 9.888072726165136 9.186732386496324 9.998777778373167 9.981812182956766 9.999785840317822 9.999842472277695 9.459072324075521 9.186732386496324 9.989359521762006 9.99972529885552 10.0 10.0 9.999200204784747 9.999018047808121 9.951128499854228 9.488813660596682 9.999085409210693 9.998469522768984 9.186732386496324 9.997015288195193 9.999479599788627 1.354607470278979 9.52441250898033 0.47437463066011487 1.285912411939437 4.589132777699277 9.186732386496324 9.883793655443743 9.934125634846438 9.999545363521166 9.986030359166742 9.999107158815958 9.908218859887068 9.997455768119508 1.697662743888408 9.996145936871278 1.2506039942431388 9.539757535811166 9.186732386496324 9.929856195017615 
0.0010 4.742424786804882 0.0010 0.0010 0.0025923748015457236 0.0010 10.0 0.0010 0.0018535918457640577 0.0010 5.0005 10.0 9.918718885632956 10.0 10.0 10.0 10.0 10.0 9.928793651274455 10.0 10.0 10.0 10.0 9.107649653684808 9.8853490191953 9.73797814199668 10.0 10.0 10.0 4.495974992141681 10.0 9.98941767982518 1.580902800047264 10.0 0.0010 0.31804501817726205 5.0005 10.0 5.453390508575186 4.462495052695454 8.277993102056298 10.0 9.86040803811569 10.0 10.0 10.0 4.50055 0.001000000000000334 8.178852064335663 1.4987695538006482 3.8525117413157153 
0.0017367507676878812 0.002814145873732095 0.0010514969184557163 0.0010036548007830634 0.001001523389474282 0.0010883490085569821 0.10631093305876496 0.0011556610690295478 0.0010677961432568773 9.99541722137756 5.230889941585744 9.99855144125101 0.33241501784301997 9.998941773529657 9.999430765737605 9.998167432271204 9.972683380683081 4.992482746756878 0.33928603918679046 9.999528722957876 9.995770701063886 9.997697796576938 9.999997964428378 9.996761344430963 9.999787519858286 9.999996283443595 5.025199402058619 9.997318391193364 9.96729395893984 9.988136904531144 9.99932739332878 9.998638681877688 0.048020217936313725 5.232545975991347 0.03766780976472816 0.05615137672099079 0.031083366831816166 0.3318709505293044 9.99961911509925 9.99978601728949 9.99665479074381 9.999946258066691 9.99819027944327 9.994399175067427 9.999328696036992 0.06048660527887737 9.657843667860664 0.051297297041447615 0.3571239961535494 5.224501759508823 5.203195443442181 
0.0010 0.03847723281328133 0.0010 0.0010 0.001000450418691154 0.0010 0.0010 0.0010 0.0010 6.783873186966767 0.0010 7.249858228122906 0.0010 9.999568472668809 10.0 9.980733037898647 8.243928245237083 0.0010 0.0010 9.99870743873832 9.995305240533133 8.622938980122973 10.0 9.995300024366916 10.0 10.0 0.0010 9.98078223917746 10.0 1.6805221686163374 10.0 9.999579945474055 0.0010 0.15251690210708785 1.4204328061605156 0.0010 1.6054776832806084 0.0010 10.0 10.0 10.0 10.0 9.998116210772562 5.483030380520409 9.980881487385409 1.1527204948691385 9.564608421332352 1.1801310048754456 0.0010 0.13180276891422332 10.0 
0.0010 3.9011238140556523 0.006651270384362751 0.0010 0.0021344642201228834 0.0010 10.0 0.0010 0.27792782534037613 0.0010 8.81217106129756 10.0 10.0 10.0 9.61949039563205 9.32057551439187 10.0 8.495444395735701 10.0 10.0 9.888176176216675 9.66651844192986 9.999676002871789 9.437754417325484 9.646539041888769 9.045272629231526 10.0 9.460168247460782 8.351465957807665 10.0 9.460961794173791 10.0 1.4810863437995165 10.0 0.0010 0.7939591830504558 2.5419818303615207 10.0 10.0 8.466781707665293 9.48311278558688 9.451477296322395 10.0 10.0 9.442634991172275 5.016826054109409 9.942340983804641 0.0010 10.0 5.060587340730421 10.0 
0.0010 0.0010 0.0010 0.0010 0.0010 0.0010 1.7670919104783884 0.0010 0.0010 10.0 10.0 10.0 10.0 10.0 10.0 10.0 10.0 10.0 10.0 10.0 10.0 10.0 10.0 10.0 10.0 10.0 10.0 10.0 10.0 10.0 10.0 10.0 0.0010 10.0 0.0010 0.0010 0.0010 10.0 10.0 10.0 10.0 10.0 10.0 10.0 10.0 0.0010 10.0 0.0010 10.0 10.0 10.0 
0.0010 0.0010 0.0060712091923122305 0.006316847958486399 0.0010 0.0010 10.0 0.0010 5.297131338224434 0.0010 10.0 9.758590502831442 10.0 10.0 10.0 10.0 10.0 10.0 10.0 10.0 10.0 10.0 10.0 4.647101950679686 10.0 10.0 3.6898065623955736 10.0 10.0 6.367487437138375 10.0 10.0 10.0 10.0 10.0 9.77125889764281 10.0 10.0 8.261173528101452 4.688451445196589 4.644256491678433 10.0 9.50005 9.509405093777522 10.0 9.201324746180676 10.0 10.0 10.0 10.0 4.964910532251166 
0.0010 0.0010 0.0010286571032382785 0.0010049458457642721 0.0010671674659459703 0.0010 1.925034076633545 0.0010 0.003410284352178344 10.0 10.0 10.0 10.0 9.999282359579931 10.0 10.0 10.0 10.0 10.0 10.0 9.981921711303828 10.0 9.994913550680312 9.992247548563364 10.0 9.982705042596976 10.0 10.0 10.0 10.0 10.0 9.997367062288147 0.29161611774947854 10.0 0.0010 0.0010 0.06030582177010846 10.0 9.977582194447686 10.0 10.0 10.0 9.991592321690437 9.995211165708325 10.0 0.0010 10.0 0.2938753028850212 10.0 10.0 10.0 
0.03003006883463132 0.0010 0.0010 0.0010 0.0010 0.0010 0.0010 0.0010 0.0010 10.0 0.0010 10.0 0.0010 10.0 10.0 10.0 9.776302999700494 0.0010 0.0010 10.0 10.0 10.0 10.0 10.0 10.0 10.0 0.0010 10.0 10.0 0.0010 10.0 10.0 0.0010 0.0010 4.178834364372129 0.0010 0.0010 0.0010 10.0 10.0 10.0 10.0 10.0 10.0 10.0 0.0010 0.0010 0.0010 0.0010 0.0010 0.0010 
0.0010 0.0010 0.0010 0.0010 0.0010 0.0010 2.949682893773699 0.0010 0.0010 10.0 10.0 10.0 7.476887366005769 10.0 10.0 10.0 8.489466708708044 10.0 6.063112329081551 10.0 10.0 10.0 10.0 10.0 10.0 10.0 10.0 10.0 10.0 10.0 10.0 10.0 0.0010 10.0 1.5027524148321663 0.0010 2.4082008614598274 7.215589760575699 8.962489661416441 10.0 10.0 10.0 10.0 10.0 10.0 0.0010 10.0 2.0714712046093213 10.0 10.0 10.0 
5.197673306837939 8.954584525713955 0.0010 0.0010 0.0010 0.0010 0.016219295568171255 5.205327453796511 0.0010 0.0010 5.946362060450671 4.214705939800134 10.0 10.0 4.597434574581704 4.607419211348611 4.560185147655287 6.6919923100854035 10.0 10.0 4.728812494090824 10.0 10.0 4.991686404110509 4.8962943654264555 10.0 3.160927127882082 4.841289665931497 4.727421829971781 6.370387704111338 4.989025557948399 10.0 6.120881999273653 3.8661793252374386 4.667974381758249 8.165888869998934 4.842464513067305 10.0 4.791159041590514 4.790191814513007 4.9800451568847235 4.591368225169494 10.0 10.0 4.818710228135433 0.0010 4.455424116471888 0.0010 6.7693037480518345 2.259412395031964 4.784731657821001 
0.0010 0.0010 0.0010 0.0010 0.0010 0.0010 4.518973497280376 0.0010 0.0010 10.0 10.0 10.0 10.0 10.0 10.0 10.0 10.0 10.0 10.0 10.0 10.0 10.0 10.0 10.0 10.0 10.0 10.0 10.0 10.0 10.0 10.0 10.0 0.0010 10.0 0.0010 0.0010 0.0010 10.0 10.0 10.0 10.0 10.0 10.0 10.0 10.0 0.0010 10.0 0.0010 10.0 10.0 9.945605652128885 
0.0010 0.0010 0.0010 0.0010 0.0010 0.0010 3.652340273839388 0.0010 0.0010 10.0 6.213732221264253 10.0 10.0 10.0 10.0 10.0 10.0 10.0 10.0 10.0 10.0 10.0 10.0 10.0 10.0 10.0 10.0 10.0 10.0 10.0 10.0 10.0 0.0010 10.0 0.0010 0.0010 2.8653181330304243 10.0 10.0 10.0 10.0 10.0 10.0 10.0 10.0 0.7256372740296051 10.0 0.0010 10.0 10.0 10.0 
0.5170193723960299 9.176648951551044 0.0016019635420198852 0.005176502588635333 0.0010082218150441141 0.3075440216140542 0.43174129426176755 5.000500000000001 5.000500000000001 0.0010 5.0005 5.0005 10.0 9.940443803551815 9.50005 9.50005 8.958884207096466 9.444588937660942 4.642341685096299 8.558565990848496 9.131270577169852 10.0 9.965579457371902 9.50005 9.864475687231117 9.946172325679662 3.059033788108244 9.50005 9.50005 9.6890960317324 9.50005 7.357543490112766 10.0 3.9102170007175268 9.706695460565049 10.0 5.000500000000001 10.0 7.5217060840444 9.369781695895025 9.50005 5.0005 9.896729668250599 5.0005 9.50005 10.0 4.838101938352272 2.5834250171288096 5.825189265621064 10.0 10.0 
5.022493310339833 0.616406949256453 0.0010 0.0010 0.0010 0.0010 0.0010 0.23490388162168052 0.0010 0.0010 3.8190004765164702 5.346638170286431 10.0 4.971860964373335 4.880278345164338 4.988961036939075 10.0 0.5166248837356466 10.0 4.95179469200852 4.464345063802606 3.119593630670999 10.0 3.815189609025759 9.232413645302199 4.893339968797739 3.3902617407942666 4.991904504820339 5.082070171461053 10.0 4.990871493149316 4.817331174012259 0.5573374421889907 3.0696000109546775 4.522788780732819 2.7322342640506774 7.448191332187978 10.0 4.572959872667217 0.14926016975146705 4.986009224372389 2.0732350025394366 2.956886346696911 4.525336919095382 3.957215998694834 6.435435664720032 10.0 2.706953160756492 3.203588882769579 0.0010 4.48592789427108 
0.0010 0.0010 0.0010 0.0010 0.0010 0.0010 1.971566482270022 0.0010 0.0010 10.0 10.0 10.0 10.0 10.0 10.0 10.0 10.0 10.0 10.0 10.0 10.0 10.0 10.0 10.0 10.0 10.0 10.0 10.0 10.0 10.0 10.0 10.0 0.0010 10.0 0.0010 0.6736800428020691 1.8530198743832118 10.0 10.0 10.0 10.0 10.0 10.0 10.0 10.0 0.0010 10.0 0.0010 10.0 10.0 10.0 
0.0010 0.0010 0.0010 0.0010 0.0036800632417048743 0.0010 8.064244470624548 0.042083821314521645 0.0010 10.0 10.0 10.0 10.0 10.0 10.0 10.0 10.0 10.0 10.0 10.0 10.0 10.0 10.0 10.0 10.0 10.0 10.0 10.0 10.0 10.0 10.0 10.0 0.0010 10.0 9.215067316527565 8.960817223631633 10.0 10.0 10.0 10.0 10.0 10.0 10.0 10.0 10.0 8.177538647999725 10.0 6.3175313105548225 10.0 0.001000000000000334 10.0 
0.0010 0.0010 0.0010 0.0010 0.0010 0.0010 2.2093671851736083 0.0010 0.0010 10.0 9.757272511840345 10.0 9.759521500895556 10.0 10.0 10.0 10.0 10.0 9.78055212782498 10.0 10.0 10.0 10.0 10.0 9.977732674717966 10.0 10.0 10.0 9.998824872959927 10.0 10.0 10.0 0.0010 10.0 0.0010 0.04272267421444742 5.185357260031528 9.820335772371138 10.0 10.0 10.0 10.0 10.0 10.0 10.0 0.0010 10.0 0.0010 10.0 9.914236833436895 9.757272511840345 
0.07378518272755909 2.2653550505154465 0.02052674948952323 0.0010068756027195034 0.0050745929675425645 0.0014112924397682572 9.382493234516417 0.007956010869378924 0.020420696208628263 1.1499628184840736 9.772937132242117 9.736098548759841 8.735161742155826 9.9533923704785 9.880069848096793 9.921326385422182 9.97167672322812 9.503627503321535 8.735327288089628 9.378396158850515 9.20100214602589 9.988999015871356 9.99140821001403 9.566669603786208 9.045834480413157 8.646672883230591 5.566703927252511 9.924193457225721 9.939810731585148 8.743250442128748 9.922056083750041 9.928620663992405 3.9013935980976813 9.930288684411575 7.130012643132085 8.099190982294505 6.411323375413611 9.772352870978061 9.68138901512272 9.673492348821284 8.906207339534486 9.980390842061746 9.940852532286693 9.752682152613932 9.79647903418877 2.4235956884605163 9.8832896159375 6.653066474204373 8.468483666700402 8.291833706872298 9.989636381083827 
0.0010 0.0010 0.3373298319737541 0.03021934263376779 0.0010 0.0010 0.0010 0.01691814885029704 0.033573862331177644 10.0 10.0 0.0010 10.0 9.993491120553927 10.0 9.995496595670332 10.0 10.0 10.0 9.945125381648483 9.980910717642661 0.0010 0.0010 10.0 10.0 10.0 0.0010 9.96283893934011 10.0 0.0010 9.936907653905408 9.243855559857934 0.0010 0.0010 0.0010 10.0 0.0010 4.955066841846191 10.0 0.0010 10.0 0.0010 10.0 9.983065058778202 10.0 10.0 0.0010 0.0010 0.0010 0.0010 0.0010 
0.0010 0.0010 0.0010 0.0010 0.0010 0.0010995637877616042 3.1370380341723756 0.0010 0.0010 10.0 9.288525665592703 10.0 8.26447493636524 10.0 10.0 10.0 10.0 10.0 8.268909153425813 10.0 10.0 10.0 10.0 10.0 9.902205014039444 10.0 10.0 10.0 10.0 10.0 10.0 10.0 0.3520625314177499 10.0 0.0010 0.0010 0.0010 8.506480079099397 10.0 10.0 10.0 10.0 10.0 9.813416501747206 10.0 0.0010 10.0 0.0010 10.0 8.772874584865129 10.0 
0.0010 10.0 0.004282695125112259 0.0010575637297695803 0.0012513041869265022 0.0010049783612882544 0.0010 0.0010 0.010726867934587976 0.40939186031369573 5.3615418223607145 0.0010 10.0 9.968682663453336 7.794224787935495 0.09953253490055758 10.0 3.0838929829982744 9.990202322161968 9.890681400272452 0.09953253490055758 10.0 10.0 0.09953253490055758 8.36759342434057 10.0 10.0 0.09953253490055758 7.794224787935495 10.0 0.09953253490055758 9.98038692100283 10.0 10.0 0.0010 0.0010 10.0 9.866433700150534 5.433645340046798 0.0010 0.09953253490055758 0.09953253490055758 9.976929943083375 0.0010 0.07760555022721682 3.2283577789210347 10.0 2.3354661677708037 10.0 10.0 5.800318970057349 
0.0010 0.0010 0.0010 0.0010 0.0010 0.0010 0.5288958204838963 0.0010 0.0010 10.0 10.0 10.0 10.0 10.0 10.0 10.0 10.0 10.0 10.0 10.0 10.0 10.0 10.0 10.0 10.0 10.0 10.0 10.0 9.88941303251359 10.0 10.0 10.0 0.0010 9.268474274535475 0.0010 0.12502426731645958 0.14583102084834035 10.0 10.0 10.0 10.0 10.0 10.0 10.0 10.0 0.2149569459021997 10.0 0.0010 10.0 10.0 9.085610898901919 
0.0010 3.3292677392333436 0.0010 0.0010 0.0010 0.0010 5.914633756186223 0.0010 0.0010 5.893339677240183 4.395476453333647 9.524130011490938 10.0 10.0 10.0 10.0 10.0 7.481636457241042 10.0 9.859022385014434 10.0 10.0 10.0 10.0 10.0 10.0 5.998530798106009 10.0 9.519863422106333 9.708613163791117 10.0 10.0 5.0005 10.0 5.000500000000001 4.967790734251738 10.0 10.0 9.96012504002632 5.77559465214497 10.0 10.0 10.0 10.0 10.0 5.23775657439788 8.763811669101448 4.2333130671578525 8.946516282587885 4.831286374857975 7.1003566006694205 
0.0010 0.0010 0.0010 0.0010 0.0010 0.0010 0.0010 0.0010 0.0010 10.0 0.9593966676952883 10.0 0.9593966676952883 10.0 10.0 10.0 10.0 4.783378061449717 0.9593966676952883 10.0 10.0 10.0 10.0 10.0 10.0 10.0 0.9593966676952883 10.0 10.0 0.9384733526992859 10.0 10.0 0.0010 1.5490722849020448 0.0010 0.0010 0.0010 0.9593966676952883 10.0 10.0 10.0 10.0 10.0 10.0 10.0 0.0010 9.643046983223568 0.0010 0.9593966676952883 0.9593966676952883 10.0 
0.0010 0.0010 0.0010 0.0010 0.006319985765719463 0.0030215434553405767 0.0010 0.0010 0.0010 10.0 0.0010 10.0 0.0010 10.0 10.0 10.0 10.0 0.0010 0.0010 9.998690766490094 10.0 10.0 10.0 10.0 10.0 10.0 0.0010 10.0 9.467906262695845 10.0 10.0 9.999629505241236 0.0010 0.0010 0.0010 1.5744036630701217 0.0010 0.0010 10.0 10.0 10.0 9.987724878601808 10.0 10.0 10.0 0.0010 0.0010 0.0010 0.0010 0.0010 0.0010 
0.0010 0.0010 0.0010 0.0010 0.0010 0.0010 2.787324584687142 0.0010 0.0010 10.0 10.0 10.0 10.0 10.0 10.0 10.0 10.0 9.946199296920383 8.388743386069557 10.0 10.0 10.0 10.0 10.0 10.0 10.0 9.608559441386902 10.0 10.0 10.0 10.0 10.0 0.0010 9.036683144828693 0.0010264874504057886 0.0010 0.0010 10.0 10.0 10.0 10.0 10.0 10.0 10.0 10.0 0.0041211324915089165 10.0 0.09017587720671827 10.0 10.0 10.0 
10.0 5.0005 0.0010 0.0010 0.0010 0.006000022272687372 0.2428052022682089 0.12356787028377904 0.0010 0.1836773162843529 1.2741721196187359 5.000500000000001 4.984906625630493 10.0 0.44425869426924164 0.44425869426924164 0.0010 0.0010 4.261516055337347 10.0 5.000500000000001 9.344717563656225 9.264518130071115 0.44425869426924164 3.341149142712145 10.0 0.0010 0.44425869426924164 0.44425869426924164 5.0005 0.44425869426924164 9.896841452327704 5.0005 0.36790569600824685 1.9942127101506166 5.0005 5.424883064642731 4.446616331093744 4.4510772750003165 5.000500000000001 0.44425869426924164 0.44425869426924164 9.784745636584809 5.000500000000001 0.44425869426924164 5.0005 3.8909055305368394 0.03257491792256984 5.000500000000001 9.990633891688958 5.000500000000001 
0.15762756046570897 4.691478387579707 0.038116573289965094 0.0037447071194134287 0.001249544474452812 0.00580357363894676 7.2398771908891675 0.012543653938829419 0.0017747389240502659 2.789323492057055 10.0 8.167763704577759 9.585685289003763 9.847567126363083 9.74527329819933 9.819473498566342 9.081946473252488 10.0 10.0 9.836100804603632 9.586871495490387 9.464135906175274 9.908302939934385 9.865446330673771 9.896797824282826 9.770257353456692 9.369139359734033 9.822330395137156 9.89444266277593 9.499151593445555 9.80409002715815 9.700069234378955 4.4814101504281245 9.925957533442986 4.952446604886253 5.683848798319042 1.3869984442209822 9.13068197217114 9.592098281287416 9.700716296347638 9.8708409225621 9.692228223498889 9.836056607240588 9.753532135690385 9.646974190460437 4.7546718107311055 10.0 5.345093274293887 10.0 9.244622882894614 8.215332548293102 
0.0010 0.6740978077262498 0.0011102936185744335 0.002371304988123283 0.0012849198607214813 0.0015687502888715975 9.618390364909345 0.005129858385052026 0.055309669810895086 2.79748047043889 5.398462360522453 8.957193226649702 10.0 9.992356096160632 10.0 9.855829775639705 9.673055037492972 10.0 10.0 9.960423189999444 10.0 10.0 10.0 10.0 9.925895511353133 5.597264349592335 8.198680456473252 9.880365346302353 6.137497120243799 6.463898363334749 10.0 9.918214731723051 5.609186531546358 10.0 1.316141935738484 6.126814029995899 7.761314534363405 10.0 10.0 6.7389191392909815 9.845792292069477 10.0 9.231634266941578 8.81545472178829 10.0 5.376829388701946 10.0 6.075241835920932 10.0 5.229436163663218 10.0 
0.660054747702492 0.0010 0.15424008048003338 0.02216444871637702 0.028091231062946122 0.0069796553713566845 0.0010 1.0832562401631725 0.2854119188677967 0.0010 2.467658819716565 10.0 9.979359809645056 8.473351182740425 8.624455366417042 8.624450190490192 10.0 8.62444730301278 8.509042960394483 8.459513913176595 8.96687822425338 8.33722862515558 9.990554094031621 8.624454060167993 9.976203556427745 10.0 7.733612440708826 8.624459052063477 10.0 8.129881423316212 8.62445778799574 8.464808795087325 0.257387977610365 9.54739469654508 0.0010 1.7300748837916875 0.769901528115454 9.980761506235877 8.719332399117954 10.0 10.0 10.0 8.308977670557791 9.768333981711523 10.0 0.24599592407239598 8.423131762104623 3.1016777761259458 10.0 2.467658819716565 9.425976316246146 
0.0010 1.1994678005814525 0.0010 0.0010 0.0010 0.0010 9.863430237301936 0.0010 0.0010 3.2693161747973916 4.669187794173641 10.0 10.0 10.0 10.0 10.0 10.0 10.0 10.0 10.0 10.0 10.0 10.0 10.0 10.0 10.0 10.0 10.0 10.0 3.256482985760086 10.0 10.0 0.9652333186195152 10.0 0.9772161202178875 3.90138438130808 10.0 10.0 8.007292868872568 3.7908066432071816 10.0 10.0 10.0 10.0 10.0 8.154903624904861 4.8801309796488015 1.3002370274937576 10.0 9.450148852116216 4.985170849222389 
0.674124420039844 10.0 0.0010 0.0010 0.0010 0.0010 8.459031593508094 10.0 0.0010 0.0010 0.4039315808632684 9.710232753932589 8.742178529753058 10.0 9.597068419136733 10.0 9.597068419136733 10.0 8.656972114631326 9.597068419136733 10.0 10.0 10.0 10.0 9.773856879981052 0.0010 10.0 10.0 8.012571128507888 0.0010 10.0 10.0 8.887865439881036 10.0 7.018999170556666 10.0 10.0 8.871870520498064 10.0 0.6861347491830143 10.0 10.0 10.0 6.168045123715 10.0 9.414932287244472 10.0 9.48542799574937 10.0 10.0 10.0 
0.0010 0.0010 0.0010 0.0010 0.0010 0.0010 9.16048835265551 0.0010 0.0010 4.5005500000000005 4.617485328370919 10.0 10.0 10.0 10.0 10.0 9.449840557162208 10.0 10.0 10.0 10.0 10.0 10.0 10.0 9.96221271874115 10.0 10.0 10.0 8.154968786859394 9.850906598027558 10.0 10.0 0.0010 10.0 0.4209150921878253 5.50045 5.50045 10.0 10.0 9.886655748113297 10.0 10.0 9.949935362177827 10.0 10.0 5.510344733767306 7.991715043138546 9.520165914553843 10.0 5.500450000000001 10.0 
0.0010 0.0010 0.0010 0.0010 0.0010 0.0010 1.5862174390371688 0.0010 0.0010 8.60125511786962 8.748542691707101 10.0 10.0 10.0 10.0 10.0 10.0 10.0 10.0 10.0 10.0 10.0 10.0 10.0 10.0 10.0 10.0 10.0 10.0 10.0 10.0 10.0 0.0010 10.0 0.0010 0.0010 2.2296179472912776 10.0 10.0 10.0 10.0 10.0 10.0 10.0 10.0 0.0010 10.0 0.22933054094563676 10.0 10.0 10.0 
1.362725538700007 3.833814232353208 0.02677177882453988 0.003504499305298384 0.0015635043760240236 0.0034634034745462637 7.087645459359931 0.0010 1.4920814733994248 0.1282470830199982 9.102836392300068 10.0 10.0 9.995317196447397 9.702694527659025 9.287064274979276 8.638274461299993 8.988600261436373 10.0 9.98643750955852 8.58604036301328 9.344277214812525 9.58607373097125 8.37564356536858 9.01778415985259 9.054086683467693 9.50005 9.328684057404267 9.040400961057342 9.04892209521509 9.26863476693381 9.995342826109296 3.403466882616349 9.668757673701291 1.4104086017341508 5.930707609089573 5.515468770016183 10.0 8.638274461299993 7.183067809685349 9.435064769696986 9.243829206907588 9.99890119216221 8.638274461299993 9.272911273128956 5.489591725741872 7.682297543340447 2.3643266339403652 8.638274461299993 4.18760902547978 9.50005 
0.0010 0.0010 0.0010 0.0010 0.0010 0.0010 0.0010 0.0010 0.0010 10.0 1.6186371829996737 10.0 0.0010 10.0 10.0 10.0 10.0 0.0010 0.0010 10.0 10.0 10.0 10.0 10.0 10.0 10.0 0.0010 10.0 10.0 1.8508901581605377 10.0 10.0 0.0010 0.0010 0.0010 0.0010 0.0010 0.0010 10.0 10.0 10.0 10.0 10.0 10.0 10.0 0.0010 10.0 0.0010 0.0010 0.0010 10.0 
2.827252429239753 10.0 0.0010 0.0019896096044921766 0.0010 0.005927946957132422 0.0010 0.011647199110472241 0.022351479029848947 0.0010 4.424285741620295 0.9940375379354015 10.0 9.7876458348407 0.0010 0.0010 8.837788399482948 5.009253734100968 10.0 9.7876458348407 0.0010 9.7876458348407 9.7876458348407 0.0010 9.787679922270652 9.7876458348407 9.789523902688675 0.0010 0.0010 9.226680080203323 0.0010 9.7876458348407 10.0 9.78827235391851 7.162417525160308 9.937069563627595 10.0 10.0 10.0 0.0010 0.0010 0.0010 9.7876458348407 0.0010 0.0010 4.849876860770835 10.0 1.339280265804379 5.053936080172116 9.616030477109252 4.347509669523952 
0.0011833429685261456 0.0010 0.0010003078535370336 0.0010202743667838473 0.0010000001556039078 0.00100027915806767 3.135039749668831 0.0010071896600524718 0.0010 10.0 9.996504437045708 9.116703586073626 9.948671697851706 9.999695959215208 9.99982759130037 9.999406958329287 9.999619303231247 9.945453196656873 9.949278186982953 9.999551638518835 9.999999777305286 9.999663967427864 9.999169527336957 9.999827950608458 9.997180102904334 9.999691626739107 9.999497674708241 9.999362256794019 9.999822007615709 9.999839774080334 9.999197632139502 9.999246129912194 0.028646949142322936 10.0 0.0023348733699140034 0.0010 6.719880566526369 9.949454848068788 9.999890333181817 9.999404810845235 9.999748539402507 9.999885603911437 9.999650528654838 10.0 9.999778861353791 0.052932790884438974 10.0 0.0010 9.94791237059863 9.995048239093997 10.0 
0.0010 0.0010 0.0025953881518918876 0.0010 0.0010506690793802048 0.0010 0.6011897418334804 0.0010 0.0010 10.0 10.0 10.0 9.383424704690153 10.0 10.0 10.0 10.0 9.942471923879268 9.37469669910769 10.0 10.0 10.0 10.0 10.0 10.0 10.0 9.292290510138427 10.0 10.0 10.0 10.0 10.0 0.0010 9.398885292631675 0.0010 0.0010 2.352903818345304 9.36630770000767 10.0 10.0 10.0 10.0 10.0 10.0 10.0 0.0010 10.0 0.0010 10.0 10.0 10.0 
0.0010 0.0010 0.0010 0.0010 0.0010 0.0010 0.0010 0.0010 0.0010 10.0 0.0010 10.0 0.0010 10.0 10.0 10.0 10.0 0.0010 0.0010 10.0 10.0 10.0 10.0 10.0 10.0 10.0 0.0010 10.0 10.0 0.0010 10.0 10.0 0.0010 0.0010 0.0010 0.0010 0.0010 0.0010 7.573556486769747 10.0 10.0 10.0 10.0 3.162249393052463 5.182508628855997 0.0010 10.0 0.0010 0.0010 0.0010 0.0010 
0.0010 7.071637668714981 0.0010 0.0010 0.0010 0.0010 0.6064088708082278 0.0010 0.0010 3.4359294108933067 10.0 10.0 9.71597863398597 10.0 10.0 10.0 10.0 10.0 4.947675564985616 10.0 10.0 10.0 10.0 10.0 10.0 10.0 10.0 10.0 10.0 4.943484080863304 10.0 10.0 3.677312882672722 4.803164960692223 3.3128951297930653 0.09597518043950859 0.5576014081650298 9.51028039829874 4.353163311359021 10.0 10.0 10.0 10.0 4.330490704448241 10.0 0.0010 10.0 0.0010 10.0 9.557139733725794 10.0 
0.010618782538686849 0.00788032905982694 0.001037463648312703 0.0010050672936430442 0.0010000009952098497 0.0010040858238810069 4.762679924335349 0.0010023168875693215 0.0016054707681781863 6.989017478859761 8.838468101268251 9.977930382578535 5.0005 9.991247811456857 9.983168646607746 9.995371223470647 5.0005 8.612468715769076 10.0 9.991244597421733 9.999994921919566 9.987304794276564 9.989053732108259 9.984222000593642 9.999999770098157 10.0 9.981830099075289 9.982852409037239 9.982451577936285 9.983889775113324 9.983370550626768 9.991247783856803 1.7294893737406034 5.0005 0.02952711688968722 0.9679847216825621 5.000500000000001 10.0 9.988371528933179 10.0 9.98318862870771 9.983169963703826 9.991244659503952 9.192039095766816 9.984511235597951 0.7310151018340091 9.982401041873663 0.0010 10.0 9.981443948830616 10.0 
0.001081698952290448 0.001081698952290448 0.0010738006596981108 0.0010059835000753438 0.0010038534691154963 0.001000000023844943 8.24622964499164 0.0010328252315969428 0.0024286760002537097 5.0080961273783355 5.000500000000001 5.0005 9.993974361344103 9.999223497552018 9.999422365482207 9.999803646834556 9.999920551666476 9.979922997396054 9.984231589486736 9.999976946278323 9.999995009523404 9.999874667235195 9.999032856786641 9.999995009523404 9.999942836468374 9.954317387365366 9.99062653618796 9.998931370669785 9.953195069673136 5.000500000000001 9.999738943429223 9.999141620045725 4.759641498067763 9.999323815831701 4.966443948904302 5.0005 5.0005 9.961731296759986 9.99971173605861 9.9999228957213 9.999995009523404 9.998552284393922 9.952905108159925 9.99981681124865 9.777969646544534 5.0005 5.000500000000001 5.000500000000001 9.65389540749126 5.196679781412692 5.000500000000001 
0.0010 2.9628485881048543 0.0010 0.0010 0.0010 0.0010 10.0 0.0010 0.0010 2.7473315389153443 4.609243299743837 10.0 10.0 10.0 10.0 10.0 10.0 10.0 10.0 10.0 10.0 10.0 10.0 10.0 9.999169930817175 10.0 10.0 10.0 10.0 3.458388632846571 10.0 10.0 3.637856787172127 10.0 3.637856787172127 5.0005 10.0 10.0 8.152232574866945 2.7270855205474103 10.0 10.0 10.0 6.363143212827872 10.0 7.95957036340357 3.002680563861448 3.611424259428053 10.0 6.4994104254726555 3.955573503639782 
0.016964212904536254 1.4770018002221839 0.001302044327716198 0.0011646416036741932 0.0010974273862821623 0.005052950502150346 8.278433846558913 0.004896359031008821 0.010497768937638515 2.6307076373343166 9.982897592363916 9.54889672535829 9.571867099405525 9.997307230595124 9.995733560174992 9.99157946442465 9.99630289608867 9.183194913526831 9.5711787840411 9.995785165157304 9.986405663505005 10.0 9.998562276899442 9.995727405858155 9.999992994663504 9.996736991806289 9.55530395178626 9.9837058534577 9.57388929222476 3.1169962478224096 9.99166925462683 9.999991620883055 5.7729375982985145 6.55816097475676 0.5279953364771325 1.0580575839618678 7.2467875211008455 9.574716421456754 9.980860411243587 9.91740953961346 9.99271557571961 9.995790813512988 9.999931069125445 5.762106493540446 9.981607153358883 4.733606845798742 10.0 0.9453559311872242 9.570182154772331 9.58779608188746 6.249730476292027 
0.50095 0.05468065274135325 0.004254719080218069 0.0011094076925175279 0.0012814151742377112 0.004677518189668586 4.1931729368204484 0.0022060594899403225 0.015486651818180947 8.870802819972514 9.787090281997251 9.988534918496777 9.787090281997251 9.920477468826531 9.789005293016737 9.863261621940095 9.50005 9.787090281997251 9.787090281997251 9.999994081743962 9.862207434366457 9.992007155200236 9.996800826533894 9.787090281997251 9.958261473512117 9.707325715696433 9.787090281997251 9.999518619465261 9.821613331040357 9.787090281997251 9.886298092081006 9.993595571270443 7.770915811123595 9.787090281997251 9.027624300702877 9.912543910411925 7.870902819972513 9.787090281997251 9.920735114610578 9.870941959423462 9.438100280014183 9.95423918987872 9.787090281997251 9.50005 9.990951082569117 9.11996182865497 9.950617823624658 8.872163002057263 9.787090281997251 9.787090281997251 9.983781112668048 
0.0010 9.356044600149211 0.03195361726433904 0.04966763595645764 0.0033367476351965613 0.008816332462138476 0.10302006038004774 0.0010 0.0010 0.4290632028594885 5.644457152662327 2.910290051114733 9.704967271454922 9.971080987951746 3.7309711025251784 3.8419492629677325 9.998039451281029 4.984259584091871 10.0 10.0 0.8021860839378325 10.0 10.0 0.08015058492312832 10.0 9.999956751800326 5.152160779892232 0.7834548900948048 4.198538201024908 10.0 0.7890837951629424 9.908668750395247 8.3845256769156 2.7376589049116715 8.382893157868342 7.445477863830917 10.0 9.734184675627931 6.369209648330375 2.3074669295702503 0.2062271765121766 3.3853508082470793 6.147915914949165 4.368078512911311 0.7889498374742585 4.613439811657359 2.66037575535083 7.37075759723615 8.495206410362673 7.794593598862213 1.3734187645902631 
0.0022737562202864285 4.351455900784126 0.0022379174434428405 0.0013439736862101556 0.0010383212847656536 0.0010016946111773713 10.0 0.006920316123906546 0.022562466413058438 2.627362705256261 9.213194079844953 9.077319959559363 9.999604920444321 9.999951620803145 9.999953472847858 9.999773031706013 8.841077357256369 9.681228028055774 9.978563427031919 9.999038602515734 9.259348457351816 9.999377533759723 9.999949697908406 9.872676671361026 9.962157666160904 8.911838720421088 4.664630731380989 9.999929857747022 6.517173969128173 6.089915590424711 9.99996235260485 9.999940132599892 4.7941727138045875 8.40175509227225 0.3590467316782658 5.48484880264627 5.939005002172439 9.995989984505796 6.248710667301519 4.354946195464629 9.96317238402252 9.702977023989561 7.760319995622854 7.0073769531936065 9.999835801979504 6.367140304025995 9.589456562630051 7.991782015336963 9.984125943093796 9.845710275644935 9.972668728185733 
0.0010 0.0010 0.0010 0.0010 0.0010 0.0010 7.795994923133096 0.0010 0.0010 6.486735239426778 10.0 10.0 10.0 10.0 10.0 10.0 10.0 10.0 10.0 10.0 10.0 10.0 10.0 10.0 10.0 10.0 10.0 10.0 10.0 10.0 10.0 10.0 4.9255007899406795 10.0 4.600473045991105 4.3706791979289825 0.9099364361534219 10.0 10.0 10.0 10.0 10.0 10.0 10.0 10.0 2.9313470179193954 10.0 4.629522453866714 10.0 10.0 10.0 
0.0010 0.0010 0.0010 0.0010 0.0010 0.0010 2.952020940062087 0.0010 0.0010 8.7601325155112 10.0 10.0 10.0 10.0 10.0 10.0 10.0 10.0 10.0 10.0 10.0 10.0 10.0 10.0 10.0 10.0 10.0 10.0 10.0 10.0 10.0 10.0 0.0010 10.0 0.0010 1.151110749925775 0.0010 10.0 10.0 9.291645684161152 10.0 10.0 10.0 10.0 10.0 0.0010 6.356153472553434 0.0010 10.0 10.0 6.139154542164646 
0.0010 0.0010 0.0010 0.0010 0.0010 0.0010 5.153186154419559 0.0010 0.004083052582864359 10.0 10.0 9.602607833840395 10.0 10.0 10.0 9.993213809046628 10.0 10.0 10.0 10.0 9.989280021728604 9.981508105800314 9.987063395018307 10.0 10.0 10.0 10.0 9.987841428937653 9.987801204543679 9.919149992865043 9.99722071733282 10.0 0.34422645496232135 10.0 0.09448660710292836 0.0010 0.0010 10.0 10.0 10.0 10.0 9.984624993389971 10.0 10.0 10.0 0.0010 10.0 0.0010 9.974308964675433 10.0 10.0 
0.0010 0.0010 0.0010 0.0010 0.0010 0.0010 2.2927770266407315 0.0010 0.0010 7.460564422384719 9.339429744530387 10.0 10.0 10.0 10.0 10.0 10.0 10.0 10.0 10.0 10.0 10.0 10.0 10.0 10.0 10.0 10.0 10.0 10.0 10.0 10.0 10.0 0.0010 10.0 0.0010 0.0010 0.0010 10.0 10.0 10.0 10.0 10.0 10.0 10.0 10.0 0.7470918299532672 10.0 0.0010 10.0 10.0 10.0 
0.028912491611003455 3.8644583942170816 0.0010 0.0010 0.002262889068966721 0.00935579752874521 10.0 0.09478924588052205 0.025790514536667405 0.0010 7.6888019094668865 3.875590279297973 8.344660458153037 10.0 10.0 9.9016208789482 10.0 9.443565618253311 8.466765596927939 9.999281610817178 9.91673594124417 8.680019247399068 9.611901389163982 9.91507538655794 9.966137396823703 10.0 8.681247762547146 9.924046182376667 8.463773025942778 9.989105974665094 9.905394007441279 9.989650190285003 7.957047870763823 9.513628534287074 10.0 10.0 9.204973942066296 8.329835482760364 9.851387802421028 8.644392438362088 9.691602375928264 8.950197248636403 9.963914217034164 8.20089152451894 9.920408743174859 10.0 8.212930203366765 7.793977539385519 8.04122621164994 9.020837489158973 8.400899924838795 
0.0010 0.0010 0.008491270395263546 0.001010375714843883 0.0010129268627034642 0.0010 0.13097131094144654 0.0010 0.10686575959078273 10.0 10.0 4.331949909228446 1.3277053695084744 10.0 10.0 9.96249345551751 10.0 10.0 1.3277053695084744 9.79927218530983 9.929402641467023 10.0 10.0 10.0 9.523554794624559 4.100601046353552 1.3185373986416522 9.961204720175994 10.0 10.0 9.772958563498417 10.0 0.0010 10.0 9.695854393658797 9.770394750512729 0.0010 1.3277053695084744 10.0 10.0 10.0 10.0 10.0 10.0 10.0 0.0010 10.0 9.647713704749059 10.0 1.3277053695084744 10.0 
0.0010 2.442191062024662 0.0010801297968075759 0.001028908189729351 0.0010096146718564655 0.0017178649597868146 6.923659514066999 0.0010 0.01376856421084333 0.8441149435033584 10.0 10.0 4.050359743975795 10.0 10.0 10.0 10.0 10.0 9.941628321770805 10.0 10.0 10.0 10.0 10.0 10.0 10.0 10.0 10.0 10.0 10.0 10.0 10.0 9.139318577821607 10.0 5.810539083163783 9.13985334919421 7.920064853083532 7.854500955273065 10.0 10.0 10.0 10.0 10.0 10.0 10.0 8.966473291510187 10.0 4.409464470744902 10.0 6.922124193715745 10.0 
0.0852304538871067 10.0 0.08855816433701111 0.007502406382136759 0.0014438942901493852 0.022276032879400796 10.0 10.0 0.04358729849959511 0.0010 10.0 10.0 10.0 9.964681610576132 10.0 10.0 10.0 7.444952828605708 10.0 10.0 10.0 3.302292423204974 1.5720077353317863 10.0 10.0 9.916531343211705 10.0 10.0 10.0 0.0010 10.0 9.989860612019333 10.0 0.0010 0.0010 0.8173836357086783 10.0 10.0 10.0 0.0010 10.0 10.0 10.0 0.0010 10.0 10.0 10.0 0.0010 10.0 10.0 10.0 
0.00969285700727996 0.0010 0.0031065978291481655 0.0011449828303266608 0.0011461460909452889 0.0011845104341363835 6.651627343049261 0.0010000025686230049 0.0010000009358772817 7.246570523736606 10.0 10.0 9.370475907318232 9.995519041514301 9.995614636655736 9.995156466051865 10.0 4.9910520493704 9.399786787181064 9.99999934842513 9.999999058572 10.0 10.0 10.0 9.994488131303614 9.962030586030417 10.0 9.994559839713421 9.903566289919516 9.840410445701082 9.995021158676927 9.99532233725009 3.629976936889676 10.0 0.0010 0.0010 0.0010 9.370168205544044 9.999999965189179 10.0 9.99521567805827 10.0 10.0 10.0 9.994534443453757 2.4810364161364573 5.0005 0.20693746933992746 4.990274922151031 10.0 5.0005 
0.0010 4.960245925523709 0.014686711025648884 0.0016056160087844105 0.0010 0.0010 10.0 0.012387729776356136 0.0010 0.0010 1.6417396871140217 10.0 10.0 9.99881385606792 10.0 10.0 7.64312201747223 10.0 10.0 9.967756723406591 10.0 10.0 10.0 8.031058756440212 9.37868871538268 6.920410750347563 0.8332986958233788 10.0 0.0010 6.839972270411375 10.0 10.0 9.34978491183916 8.297469863087617 8.411814908421848 4.729501094752093 10.0 10.0 9.42881386960503 5.159994164475483 10.0 10.0 7.49397026474148 10.0 10.0 4.44871028485269 10.0 9.802542673602424 7.7920979369802135 10.0 10.0 
0.0010 0.0010 0.35623739975777025 0.026101143161769508 0.0010 0.0010 0.0010 0.0010 0.0010 10.0 8.982732381546622 1.8538434569107705 8.17251632339208 10.0 7.712591751958032 9.898529984640769 10.0 6.8240228074747 10.0 9.99761126533726 9.896446281962564 0.0010 0.0010 9.896848609742774 10.0 10.0 0.0010 9.896543140478357 8.508381585631149 1.0958840399735732 9.213391307654252 10.0 4.853639321484245 0.0010 2.525443567161359 5.790068831793201 0.6449611282212311 4.775776736610287 10.0 3.8711493203664027 9.096488461984531 0.0010 10.0 8.643505098491786 9.896537473429955 9.883218821171843 5.2990543049501015 4.288563661525219 0.0010 0.0010 2.512567867965712 
0.0010 0.0010 0.0010 0.0010 0.0010 0.0010 1.1554186107887974 0.0010 0.0010 10.0 10.0 10.0 10.0 10.0 10.0 10.0 10.0 10.0 10.0 10.0 10.0 10.0 10.0 10.0 10.0 10.0 10.0 10.0 10.0 10.0 10.0 9.998016616091391 0.9190604712876214 10.0 2.023009445013713 0.001000000000000334 0.0010 10.0 10.0 10.0 10.0 10.0 10.0 10.0 10.0 1.0054015703108599 10.0 0.022564120332851267 10.0 10.0 10.0 
0.0010 2.5750199379614065 0.0010 0.0010 0.00117492021331027 0.0051633818009326655 7.667378260660018 0.0010 0.0010049693704647779 2.690185538322999 10.0 10.0 10.0 10.0 9.979049177755154 9.977927606262316 10.0 10.0 9.485535109730778 10.0 9.816754843145509 10.0 9.978814268992435 9.975675303345714 9.974111583234462 9.977928695698482 10.0 9.974419184849268 9.954871189681532 10.0 9.976556239303257 10.0 5.051688499147355 10.0 5.001594716277081 4.833943684132472 0.800779927059434 9.162669969885467 9.999895500024765 10.0 9.976540947473893 9.97720037945133 9.977954688763942 10.0 9.975105431118182 5.20685078879178 10.0 5.193982304523612 10.0 10.0 7.901063675378936 
5.001985580700282 1.990625594334562 0.004439087706259018 0.0013114929965587574 0.0011208410029190604 0.0010 0.26224082302374807 0.5042052306483892 0.036796781408350625 0.0010 4.175596059937788 2.7241111416054347 10.0 4.971424500619224 4.657878345177035 4.94970328035732 9.996039440274691 4.356578747896763 10.0 4.9286592328993395 4.997354924531723 2.7946251774957798 9.845754927976847 4.962210220314264 4.98130163183293 4.651628519113298 1.7380054286891822 4.977551962298006 4.301969074259536 8.669392789337461 4.938194944861336 4.85337999194057 1.7125937542958862 2.661025252940737 8.62425848915594 5.49402483827811 9.441529400356844 10.0 4.117234246807867 2.925310878706898 4.61818658386412 2.7608852680577227 4.978884935276583 4.120744591754026 4.939835873609636 10.0 7.2235832671243765 3.2903413933871355 2.6141207967276925 0.3506076575321222 2.722754291881711 
0.0010 2.712394632011702 0.003954955372804084 0.0024731293501427656 0.003569780152293611 0.0010 10.0 0.0010 0.0010 5.36521391235275 10.0 6.677205587924248 9.553730334624161 10.0 10.0 10.0 10.0 8.796895329545416 9.553730334624161 10.0 9.95585921611913 10.0 10.0 10.0 9.902115848442534 9.971618696644638 9.909350424944286 10.0 8.69243249853576 9.382389826229144 10.0 10.0 6.216501833439586 10.0 10.0 10.0 6.860286978911599 9.553730334624161 9.158915338502815 8.177661896015586 10.0 10.0 10.0 10.0 10.0 5.578489105855138 8.335635215214932 10.0 9.788467219085971 5.213553495451944 8.391196153910755 
0.11524054904576446 0.5752267962234789 0.0010 0.0010 0.0024997224315724685 0.0645221565095662 10.0 0.0010 0.0010 2.3347098105124595 10.0 8.978363767596267 10.0 10.0 10.0 10.0 10.0 10.0 10.0 10.0 10.0 10.0 10.0 10.0 10.0 9.69927465952612 10.0 10.0 3.1595302913297294 10.0 9.981036690316948 10.0 0.0010 10.0 9.679639648752696 0.06987220370300111 0.0010 10.0 10.0 10.0 10.0 9.816228115602271 9.864387630352558 7.814821464793537 9.994029082563086 0.8555339960031271 10.0 5.761431169096298 10.0 10.0 10.0 
0.0010 1.4218443781511878 0.021668827427546566 0.0010015831333682315 0.0014340245864654338 0.001359673257263519 7.327210768317176 0.0042536295623619965 0.019137850345549455 2.759578980094602 9.79084755454329 9.644548386064011 9.969727809059746 10.0 9.95451917647476 10.0 9.996310060272952 9.338675789478314 9.969369985434644 10.0 9.55542203570036 9.748688563025238 9.74897467503195 10.0 9.066917157383516 10.0 5.233702807418243 10.0 9.955230960320966 8.658366890246837 10.0 10.0 9.483760938914122 9.958850044646978 7.256267252606059 4.4669804230659675 5.175619151823293 9.741594352792658 9.986482592610303 9.940441771465748 10.0 9.652388252178618 9.9918479816764 9.835609250489746 10.0 3.2337847864488536 9.65330999820138 5.665948699946763 8.432325424327937 8.088652237645025 9.675825107420488 
0.9512780537814496 4.708464350626027 0.026718839889266526 0.004262008198448349 0.007841333252929735 0.0010 10.0 0.0010 0.0010 0.001000000000000334 7.349855640133872 10.0 10.0 10.0 10.0 10.0 10.0 10.0 10.0 10.0 10.0 10.0 9.972715142442206 10.0 10.0 9.835354134884316 10.0 10.0 10.0 10.0 10.0 10.0 1.6204052871445902 10.0 0.17210303846902697 0.6468098770003907 4.500550000000001 10.0 10.0 10.0 10.0 10.0 10.0 10.0 10.0 10.0 6.706868148697406 0.0010 10.0 10.0 10.0 
0.0010005934649247844 1.267986372113065 0.030548591377825857 0.0010003034706664183 0.001160130184561973 0.0011191343768799636 7.235850013792691 0.012626841207077813 0.0010966657642385031 4.589269081784219 9.755186209360758 9.677464974121305 9.999632579706534 9.912947004410363 9.850976277243733 9.912851930918398 9.999999415315633 9.329037089032122 9.999823543668432 9.913714345683372 9.35837510610831 9.998739949094082 9.998778076432533 9.99999766078152 8.59272005381862 9.994583695106845 4.984957545565297 9.916041686441986 9.946165963960528 8.193940631507013 9.914962572546616 9.912909903685396 5.485147103149563 10.0 5.500450000000001 4.175975010548344 7.935072645353834 9.993790375128166 9.90554912700935 9.551572921782554 9.912851930918398 9.999961403997293 9.900010223342955 9.71882022932153 9.913171009234581 2.458457645723054 9.907248012285185 5.500450000000001 7.73708033376308 7.509936959791179 9.996926892925924 
0.04796491449447553 2.7545555632434473 0.003631516338127702 0.002122681414543549 0.0027177830433739404 0.014759100235785458 10.0 0.033420156808121285 0.04874134512390086 1.1226901835910903 9.238136408956297 9.561507602267168 10.0 9.989943268970302 9.737022175898245 10.0 9.935429605546828 9.574918368320645 10.0 9.69253077202552 9.845211811383074 9.968213868218456 9.866059944168645 9.975982977574546 9.943466949261746 9.895772382578677 8.947828945349316 9.946953052791201 9.834426561038912 7.927757810745601 9.989901716256494 9.997340095113335 2.337714331956229 8.490350742237736 4.820861905286768 6.989669672049062 2.8257160618806814 10.0 9.955184540379372 7.949454957009861 9.257230539865933 8.951547771572452 9.663705530827386 4.348337612272804 9.983306191886973 5.1970118226897375 9.339861256104895 5.443023993745494 9.911670699898059 2.7657011860347382 10.0 
0.0010 2.684137417120324 0.0010 0.0010 0.0010 0.0010 10.0 0.0010 0.0010 2.7114794688083164 4.957588069253389 10.0 10.0 10.0 10.0 10.0 9.726760939862913 10.0 10.0 10.0 10.0 10.0 10.0 9.864521215507125 10.0 10.0 10.0 10.0 8.673754589568379 10.0 10.0 10.0 1.5295890934193181 10.0 3.4365423735560108 3.0898905275160233 5.370425082982808 10.0 10.0 10.0 10.0 10.0 10.0 10.0 10.0 5.362135692469348 10.0 10.0 10.0 5.130129955544967 10.0 
0.0010 0.0010 0.0010 0.0010 0.0010 0.0010 2.4945398733035176 0.0010 0.0010 10.0 10.0 10.0 10.0 10.0 10.0 10.0 10.0 9.680659272360975 10.0 10.0 10.0 10.0 10.0 10.0 10.0 10.0 10.0 10.0 10.0 10.0 10.0 10.0 0.0010 10.0 0.673202303736927 0.0010 1.661661310494595 10.0 10.0 10.0 10.0 10.0 10.0 10.0 10.0 1.1842716640365394 10.0 0.0010 10.0 10.0 10.0 
0.022475293034017005 10.0 0.003380914446564921 0.002211158425505287 0.0022112159655882186 0.006988406979045059 10.0 0.17717927412452228 0.0010 0.0010 0.0010 3.158074175017874 3.882092820349694 10.0 9.172543234884005 10.0 9.88774401175194 10.0 4.540287138873438 7.3336079832977425 9.997325942292255 10.0 9.992843349789016 9.298847777407712 8.581688597745714 0.0010 3.907470517544092 10.0 9.779039204960434 5.507838670737252 9.966793621144422 10.0 0.0010 4.602679295574945 7.957780861601891 9.601849722250696 10.0 3.9629901962677763 9.982810746048159 8.96236627106188 10.0 4.723648862282175 10.0 8.252088761301447 9.936101073974445 6.311480270706953 7.027386694921427 3.494630600111293 8.636172156034243 2.732154921979156 4.566397557162304 
0.0010 2.3126357765864185 0.0010 0.003231342036779907 0.001002104268804835 0.0010 6.750980934926923 0.0010 0.0010 2.374124030866315 5.111213398205598 3.234199818844944 9.93732182333113 9.984897566447584 10.0 10.0 10.0 9.226204946129586 9.987013144912611 9.965604602865179 10.0 10.0 10.0 10.0 9.717506910391066 10.0 4.911314309576573 10.0 5.922877409511013 10.0 9.994248325934128 10.0 5.532098927190161 10.0 5.915048850294115 3.899873835612446 6.332673181711714 9.9499200088699 10.0 8.940362592742805 10.0 10.0 10.0 10.0 10.0 5.630137673836097 10.0 5.847163020209713 10.0 10.0 10.0 
0.06694830029332782 0.2536258494607718 0.009448277050549332 0.001357321177723863 0.001005179264170135 0.0018735558432844946 9.493129819835751 0.0010 0.0010 2.76770738195666 9.238198883529504 9.988130467432137 9.93723434350868 9.999987111963904 9.986239675505798 9.98295896689347 9.922405986080204 9.773954089701851 10.0 9.999970103190588 9.988955100267832 9.98234271812031 9.982579897292279 9.980924319800222 9.984317530160256 9.87793134378191 10.0 9.97768192347953 9.980957916590388 9.558281036916323 9.98163685282724 9.999968747437304 2.9872983474471932 8.652956294696356 2.369399763284973 10.0 2.225496556659224 9.904499919878678 9.999674357483485 10.0 10.0 9.460124464712445 9.998613901739958 4.638455790381324 9.977470861298544 4.833347594849829 9.75469385298385 4.971448346686496 9.506028451030755 3.0033380889705157 9.857119807753373 
0.0010 0.0010 0.003946160028351702 0.0010115199242938092 0.001104775283211718 0.0010023088130029195 0.23753446992698396 0.0010000169482831229 0.0010702227129210607 10.0 7.507832022852256 9.90042065717371 0.5253182095657212 9.949213770032522 10.0 10.0 10.0 5.4457801916591615 0.836299946371375 9.989506034671457 10.0 9.842222312844182 9.999841144975447 9.93150609213747 9.9093472592666 9.990835163214648 7.511236782798301 9.952795127828395 10.0 10.0 10.0 9.93673028602716 0.0010 5.418658079362174 0.0010 0.4887352960935823 0.0010 0.5768760530563286 9.99996093959017 10.0 9.92018469540255 10.0 9.910465249257731 10.0 10.0 0.5002512276588349 2.578990421454651 0.0010 0.28682136762090327 7.504820954294752 2.578990421454651 
0.00886473549785557 4.171431579917611 0.0010 0.0010 0.001555020331886604 0.0014462393758680467 10.0 0.0010 0.12357343389770312 0.3616094779480745 6.292678929337287 10.0 10.0 9.81381542878017 10.0 9.998992292498263 9.749626001541374 10.0 9.930619281929216 9.917313960735669 9.15720162783363 10.0 10.0 9.48683161471126 9.953047046706242 9.873274353462508 10.0 9.9882250666457 10.0 10.0 10.0 10.0 9.006601549672915 10.0 7.6096135534574065 0.8115401044763755 9.055273349909616 10.0 9.999496414135557 10.0 9.52531510183588 10.0 5.512491970775793 4.172004696615395 9.755647564759219 4.481550741080221 10.0 9.368749585491962 10.0 10.0 10.0 
7.386975339871245 8.907224086153828 0.029874406067497992 0.0035329544083864 0.001145979555962441 0.0026905906248061153 8.164179292045894 1.1239285144692666 0.031480216048593065 0.0392300122837041 2.0902283608453383 4.726657906797612 9.15898615550394 9.928627848302009 4.6020431056012425 9.90785955822565 7.993113206694543 1.2405567543184484 9.296287236442991 9.880899842508247 9.818215349779871 9.943606779019682 5.202136696005764 9.786654730904967 7.52585159031456 8.776677934304505 2.1291657127565413 7.999473666428029 6.243159863334801 1.043846790773228 7.870485225687948 9.98069033051616 0.4524202641354145 4.145199455879539 2.030245050103912 1.2645830725927167 2.2092829038912156 9.540662547604565 3.564006647960258 4.7409909853441015 9.89651914198452 9.398058527169082 4.151524665542568 5.9156226783214105 9.8745838328962 0.7927252194198697 3.006486955888012 1.3694825855119115 4.031068469185826 5.380323262089237 1.8863383446628479 
0.0010 1.7662436864948325 0.0010 0.0010 0.0010 0.0010 10.0 0.0010 0.0010 3.176965137930754 10.0 10.0 10.0 10.0 10.0 10.0 10.0 0.0010 10.0 10.0 10.0 10.0 10.0 10.0 0.0010 9.388942253040007 10.0 10.0 10.0 10.0 10.0 10.0 10.0 10.0 10.0 10.0 8.43267414297957 10.0 10.0 10.0 10.0 10.0 10.0 10.0 10.0 4.027998974383441 9.354180394799382 2.841322212876439 10.0 6.106153723651933 10.0 
0.0010 0.0010 0.0010 0.0010 0.0010 0.0010 4.0486628846312 0.0010 0.0010 10.0 10.0 10.0 10.0 10.0 10.0 10.0 10.0 10.0 10.0 10.0 10.0 10.0 10.0 10.0 10.0 10.0 10.0 10.0 10.0 10.0 10.0 10.0 0.0010 10.0 0.8742558469461996 0.0010 3.664860209325453 10.0 10.0 10.0 10.0 10.0 10.0 10.0 10.0 0.0010 10.0 0.5532019321168702 10.0 10.0 10.0 
0.0010001430098606611 0.013659675323651498 0.0010059114148972827 0.0010043200313906465 0.0010000000000050045 0.0010005363806463647 3.1483990876857577 0.001038745826588175 0.0010175545739012767 9.932911609709524 9.911226306529077 9.996267496410354 9.996267496410354 9.998760147741004 9.999999999802084 9.999958569215687 9.99992415151045 9.998665141614774 9.996267496410354 9.999959590435079 9.999821720254586 9.999969324432461 9.999925384336276 9.999991962106058 9.814817168836317 9.99983007023966 9.996267496410354 9.999880074705516 9.996267496410354 9.911226306529077 9.999959477698436 9.999950933475757 0.004840266552406795 9.999984572302377 0.004732503589645914 0.04832080679213818 0.08977369347092379 9.996267496410354 9.993871197055194 9.911226306529077 9.999969909804081 9.999980681089049 9.999689385622746 9.696723379907644 9.999859107721978 0.08977369347092379 9.598322996508085 0.01235338011013334 9.996267496410354 9.996267496410354 9.911226306529077 
0.0010 9.701100707401025 0.0010 0.0010 0.0010 0.0010 0.0010 0.0010 0.0010 0.0010 10.0 0.0010 10.0 10.0 0.0010 0.0010 10.0 0.0010 10.0 10.0 0.0010 10.0 10.0 0.0010 10.0 10.0 10.0 0.0010 0.0010 10.0 0.0010 10.0 9.470491994316426 7.925656554436779 3.243271196054099 8.609278105436085 10.0 10.0 10.0 0.0010 0.0010 0.0010 10.0 0.0010 0.0010 9.390852208337549 10.0 3.6916199986408733 0.0010 10.0 1.2727011006273758 
0.0011855251357075767 0.0037207713211733747 0.0010 0.0011203507868202667 0.0014346424734325172 0.0011577383716875696 7.942847171356315 0.001007626466628576 0.0010285478350511499 8.969907537773622 9.758441402967671 9.99638064918465 9.60068869449759 9.999930513406836 9.953561910623064 9.999871201351196 9.949437913655487 9.74724128178007 9.611446125199155 9.998653783534715 9.999919005261543 9.999978815921237 9.999895193577746 9.999920630172173 10.0 9.998509085935517 9.630666938452555 9.99986375412144 9.956394937882733 9.970005805070238 9.999955547888083 9.99649824262514 1.8376256592177929 9.759727998130392 3.937877343714769 2.101264908385448 2.241611643490489 9.613514636870352 9.999549635057472 9.999508033105467 9.9999148489378 9.999896857861108 9.999754357842544 9.999038189736075 9.999967255031818 3.452712687246053 9.587520709525908 1.529245254420328 9.754926849477702 9.730925165477508 9.581091449856874 
0.0010 0.7760886301279548 0.0010088959586722276 0.001975910099453082 0.0010560163852143625 0.008448958906715782 7.089312782842254 0.01091408153200528 0.0033659419727343765 2.4635252253759674 9.58448486475339 9.44782376099024 9.992050758003943 9.900017642010642 9.904954081245224 9.809055985432627 9.584664610039384 9.333041576096822 9.999725785861646 9.738977522998761 10.0 10.0 10.0 10.0 9.951023956250854 9.87315732096288 5.833489575297004 9.89656210210402 8.761527634540961 9.748696260561003 9.77000558977371 9.895507652295821 4.275047707351496 9.298047123101338 4.908678337776498 4.737952871268926 3.897693967632915 9.890846205803898 9.76085266196404 9.704586080495554 9.914695232781161 9.835485200985422 9.902240535872162 8.437772057086729 9.87069745193658 4.037697225244149 9.110849039753774 5.160451877359233 9.113161472170017 8.652900342324333 9.190560661436468 
0.0012090371460566087 1.9178466564141403 0.2586110954645877 0.0402137207901096 0.0010126478590013956 0.010396831098868915 8.623393090953396 0.004070319876438441 0.0010 9.32205263867812 7.760715141453337 9.676882140260792 9.522445864194605 9.994802319227139 9.992965619689462 9.997872639945053 9.999951004293026 8.025521077106516 9.99187786894037 9.643642427882972 9.932021143659874 9.961270720123284 9.965093122057445 10.0 9.948475185816738 9.452694651400913 9.988872202541 9.998054541867123 9.990282314898225 9.464364947818144 9.990935726783412 9.99221890819232 6.406221269863568 8.08315334358586 0.08583733553746464 7.408229239550455 1.3280327658976558 9.175601339726565 9.634031334444778 10.0 10.0 9.860089039103169 9.996544842525452 4.999956982596246 9.99828409981638 8.573022966546825 8.697507313727062 5.331683110666775 9.994788728783696 7.301312063811638 8.336489159805216 
6.419069152060347 10.0 0.0010 0.0010 0.05497088492284673 0.0010 0.0010 2.723403960596635 1.9594097320829567 0.0010 0.0010 4.5877114903824765 10.0 10.0 9.316119035423625 9.284559788841971 4.461480243734031 5.407908345912684 10.0 10.0 8.64493667614642 10.0 10.0 8.935032764374858 8.118759947795217 9.981120547295914 9.437407500089323 9.327183897335823 10.0 2.3948423024123833 9.225631722131945 10.0 10.0 9.409586954396735 1.273629087035279 6.438305781756414 10.0 10.0 10.0 0.43846781945900215 4.5251480652526865 8.110444458808121 9.498770105821045 0.0010 5.060447071699117 10.0 10.0 6.369449474415832 5.122461925858069 5.488509647149827 10.0 
0.0010 0.02246617931229536 0.3307362136438745 0.031232926695823095 0.0010080624650451954 0.0010 0.2661097570569788 0.01715155038715637 0.0010 9.912296823136376 10.0 3.383211867625513 10.0 10.0 10.0 10.0 10.0 9.989781538771481 9.99718827679576 10.0 9.99679853101188 0.7719256069711458 1.0317346646897585 10.0 9.995725546660893 9.999213819227284 0.7719256069711458 10.0 10.0 0.7719256069711458 10.0 9.634319048074943 0.007474439142401736 0.7719256069711458 0.0070905323432082085 5.6946443457829306 0.0010 5.185756522826092 9.996005615186885 0.7719256069711458 10.0 0.7719256069711458 10.0 10.0 10.0 5.046762765202039 4.983614443862387 0.05954196167250747 0.7719256069711458 0.7719256069711458 0.7719256069711458 
0.0010003680203349945 0.0032377847404097167 0.0010042651089741546 0.0010 0.0010000003644336625 0.001000190106664409 8.371766597653211 0.0010906081855976786 0.0014316343658221757 9.888216490306192 9.999987908427265 9.958154907662367 9.99999457141981 9.984470650643267 9.99999999361127 9.999999987498454 9.997819940980973 9.990482852909256 9.991548945614433 9.999988243875034 9.999999978432273 9.983835539759903 9.980962053452505 9.987381990658676 9.99999951880067 7.580492483272689 9.681841962642045 9.999988348910485 9.994349985924389 9.969652372222157 9.999998142698914 9.984552763379483 0.0010 9.550364714704353 8.831631130397536 10.0 9.897320062951312 9.990674223796011 9.908250665516238 9.999359497977698 9.999703021259393 9.99994262367667 9.999983062379636 9.964158430681028 9.999998354855425 10.0 9.550364714704353 7.087509581169828 9.96791688021335 5.0005 9.928118793288663 
0.0010 0.027856843875085923 0.0010 0.0010 0.0010396260138890963 0.0010 9.37797103751506 0.0010 0.0017074688139934176 5.0005 10.0 5.292435328996638 9.708699795166503 10.0 9.998967603825086 9.999203019938085 9.993343889888544 9.953678730530456 9.253159708321988 10.0 10.0 10.0 10.0 10.0 9.998950146324104 10.0 9.942157668191955 10.0 9.988678447273251 10.0 10.0 10.0 5.264074313875358 9.980703932277107 5.661468217756232 5.397920841997009 0.8630187935942866 9.418020961542842 10.0 10.0 9.998403787765264 10.0 10.0 9.964219182791291 9.998894808135121 4.671153763497877 9.93567676030393 5.000500000000001 9.894994419907704 6.582010996287947 9.729866868297313 
0.0010 0.0010 0.0010 0.0010 0.0010 0.0010 3.442966802961059 0.0010 0.0010 10.0 10.0 10.0 10.0 10.0 10.0 10.0 10.0 10.0 10.0 10.0 10.0 10.0 10.0 9.996859326830728 10.0 10.0 10.0 10.0 10.0 10.0 10.0 10.0 0.0010 10.0 0.0010 0.0010 0.0010 10.0 10.0 10.0 10.0 10.0 10.0 10.0 10.0 0.0010 10.0 0.0010 10.0 10.0 10.0 
0.0010 0.0010 0.0010 0.0010 0.0010 0.660737881374515 2.8022429663487753 0.0010 0.0010 10.0 10.0 10.0 10.0 10.0 10.0 10.0 10.0 9.740909128747175 10.0 10.0 10.0 10.0 10.0 10.0 10.0 10.0 10.0 10.0 10.0 10.0 10.0 10.0 1.4468444580425233 9.087157033776295 1.936965753835606 0.0010 0.0010 10.0 10.0 10.0 10.0 10.0 10.0 10.0 10.0 0.0010 10.0 0.8392663175962379 10.0 10.0 10.0 
5.206387087804612 0.6697689167539869 0.02188483920273244 0.0010055212498814349 0.0010 0.005181530089951309 0.0010 0.0010 0.0010 0.0010 3.2319936682202717 3.7914171947275213 10.0 4.9965126209051105 2.7263014916855095 2.0198774079102666 4.484416888991151 8.578976317377126 10.0 4.778164821259593 9.769153391245577 4.62170706657444 4.783395810307202 2.8345053690596016 9.162282738083583 4.332886795300112 2.5806326138615887 1.4667036419695725 2.4201412452627924 3.6061135087963114 1.8661428170060264 4.990151158307255 3.2640859711999024 2.910672881282383 1.321695422085627 0.4972334094505966 7.019869854453387 10.0 4.976169702669334 3.7049221556103484 1.4363896915276673 3.9304015958052796 4.976586523949005 5.884402358309982 1.9511261047497888 4.771821846245526 3.513473305237348 0.0010 2.440729806788635 1.683646253345228 8.25206041034154 
0.0010007632830744536 4.185313358389994 0.002263076135718097 0.0010185308088295944 0.0012318956813706895 0.0010749818125801549 10.0 0.00208897882758477 0.003041845977953651 0.0010 3.038019177198357 8.805356435395868 9.972960415146128 9.997935642847443 9.999999415383277 10.0 9.67683365522628 6.9277706534669665 9.98761642220288 9.999318920590653 9.999999296129257 9.997614385036716 9.99999983097907 9.366669041027402 10.0 9.838676666442737 10.0 8.654932967341598 9.699053812328822 8.22818903956586 9.712101125481885 9.999428669243247 5.810481611606257 4.438398925930313 0.4521413709263578 9.194411395383401 9.963887269459168 9.973080109561606 8.78315096913178 8.04625130678494 9.999999222779437 9.998180417616066 9.474382066533872 9.884241566257426 9.999999011015774 3.4062388550415332 2.621042849505465 3.643766782420289 9.976417552696862 9.56257775782879 3.551667785955787 
0.549989081524246 10.0 0.0010 0.0010 0.0010 0.0010 0.0010 0.0010 0.0010 0.0010 6.117564103911147 0.0010 9.808233447148927 9.883196033152547 0.0010 0.0010 9.50989451157147 8.965014710267253 9.88283054016501 9.837334590737802 0.0010 10.0 10.0 0.0010 9.782846254390284 9.70798820439466 10.0 0.0010 0.0010 10.0 0.0010 10.0 10.0 10.0 8.95468550199459 10.0 10.0 9.903434978871594 10.0 0.0010 0.0010 0.0010 10.0 5.668356463435883 0.0010 10.0 10.0 10.0 10.0 0.0010 0.0010 
0.08506316846182771 4.703170042897861 0.003768154449110328 0.0048447737083589845 0.0010084247168600112 0.0014782290856902 4.806784307615578 0.009013422132145427 0.0017089135510562259 2.0366626986109173 6.221086219781328 5.772067020246436 9.942988755039705 9.983162559956195 9.99055312508315 9.984112699691496 8.90952931740888 9.883559371238444 9.95039334440133 9.992060344652941 9.990802629151384 9.985756280210778 9.976447339566306 9.988416745727859 9.931889555080463 9.98884910677997 9.947339534198468 9.942876200627488 9.938516506461188 9.99372036596128 9.960307094814015 9.981478797548615 3.222259233886953 9.863282378229968 5.1448365231166 5.228423659477191 7.401514671026373 9.945904812198288 9.804563484388588 9.975883376328083 9.947494682029493 9.989416269630109 9.968789706384648 9.999121505531848 9.985217060876069 6.080586248244215 9.78214860745154 5.266534812608448 9.974407318953848 9.789915863980237 9.869015504421073 
0.0025465207502235994 5.000500000000001 0.0010 0.0010 0.0010 0.0010026811072168429 10.0 0.0025355812577389494 0.0010 0.0010 9.99862441938162 10.0 10.0 9.999998035057938 9.998948284923747 10.0 8.337876100771117 9.992382526751157 10.0 9.920923163635056 8.79806534619156 9.998457868067149 9.998569523881352 10.0 9.999818755762538 9.993626828967173 9.99862441938162 10.0 9.998401062236555 10.0 10.0 10.0 5.000500000000001 9.99862441938162 6.825841678318011 0.018512329274725767 5.0005 10.0 9.999702406962742 9.999128694698722 10.0 9.998945010087732 9.998485955800886 10.0 10.0 0.01746666367997108 10.0 10.0 10.0 9.998176647469082 10.0 
0.0010 0.0010 0.0010 0.0010 0.0010 0.0010 8.526346059188144 0.0010068313483712968 0.0011908849611283814 9.948065031052717 10.0 10.0 9.995023598626066 10.0 10.0 10.0 10.0 9.964088003413977 9.994827959377012 10.0 10.0 10.0 10.0 10.0 10.0 10.0 10.0 10.0 10.0 10.0 10.0 10.0 3.401955425730489 10.0 5.0005 5.0005 3.4533927473908212 10.0 10.0 10.0 10.0 10.0 10.0 10.0 10.0 5.0005 9.875574022925258 5.0005 10.0 10.0 10.0 
0.07589579582558179 2.5925546726395745 0.010659349625063475 0.0028427419591222462 0.002097336857435227 0.0017474106675635912 10.0 0.009393702495662053 2.965440772905353 3.8261376164666823 6.944950740711254 10.0 10.0 9.993768305032017 9.992520593564748 9.992281842859247 8.987332291491946 9.99765320780958 10.0 9.981482104716807 9.986790143181421 9.984469374051734 9.995071931049374 9.122077280502545 9.86886950084827 8.956663274770282 2.8831375730968865 9.993783939076366 5.9832460715816245 9.669378561631925 9.990845315608725 9.389160286350451 6.316780690698262 10.0 3.46100747602185 0.9285888454391736 6.109692017993117 10.0 10.0 7.954187593483302 9.973289261604632 9.929961916068287 9.020353015899232 10.0 10.0 6.959879808776227 9.249498133109716 0.30766396071821633 10.0 10.0 10.0 
0.0012649373320571943 0.005677097903001733 0.001714066070569095 0.0014007506540128225 0.001249266346242019 0.0010668289111439395 9.50005 0.0020288126702917774 0.0021276150633975158 7.075405174171827 9.575575088970051 9.980997686497856 9.50005 9.999297451257016 9.997400021884017 9.999963172129652 9.952201744970427 9.65462338861332 9.035531518572 9.995986037919915 9.99588977206038 9.9993985422223 9.999499382788576 7.752654854462275 9.955323958549261 9.952266656508467 9.50005 9.999639046602915 9.948635737745372 9.68320761622973 9.998422679798654 9.999965495984767 1.2350084187769355 9.662813552277479 3.481457914693809 2.701440407114334 4.979536878810787 9.50005 9.931047221892092 9.97597979773255 9.999152337733175 9.992293959941618 9.99767538384005 9.997120458233326 9.973191107863151 0.0010 9.590108410894453 3.402065188964301 9.56614822289601 9.50005 9.907235207910851 
0.0010 0.0010 0.0010 0.001056652081830583 0.0010 0.005180609013063348 10.0 0.0010 0.13456583463346977 0.0010 0.0010 0.0010 8.824980264043376 10.0 10.0 10.0 10.0 0.0010 8.824980264043376 10.0 10.0 10.0 10.0 10.0 10.0 10.0 0.0010 10.0 0.0010 0.0010 10.0 10.0 0.0010 10.0 10.0 0.0010 0.0010 7.280566433398882 9.952104955520717 10.0 10.0 10.0 10.0 10.0 10.0 0.0010 0.0010 10.0 10.0 10.0 10.0 
0.0010 0.0010 0.0010 0.0010 0.0010 0.0010 2.90670730234994 0.0010 0.0010 10.0 9.90696051404936 9.949384598978709 8.884947580008683 9.997262577598034 10.0 10.0 10.0 9.928989328809939 8.882346035101149 10.0 10.0 10.0 10.0 9.991760876065971 10.0 10.0 8.702364172320497 10.0 10.0 9.993332052535793 10.0 9.997540615330143 0.0010 8.288824223835167 0.0010 0.37333090332892205 0.0010 8.93001840029796 9.999114501638044 10.0 9.999153820266848 10.0 10.0 10.0 10.0 0.0010 9.923098082192013 0.2252924406372543 9.895973146902827 9.908695836932933 9.937729167533453 
1.5880009995720454 3.3004519988278256 0.01182971218071316 0.0017347752159669457 0.004124026907728352 0.0010 6.594285789368652 0.0010 0.0010 0.0010 7.451393247839514 10.0 10.0 10.0 10.0 10.0 10.0 10.0 10.0 10.0 10.0 9.491810178497506 10.0 10.0 10.0 7.9957992113170295 10.0 10.0 8.04788933762375 10.0 10.0 10.0 3.01141481687499 10.0 1.7744429665928552 3.9642337518304 10.0 10.0 10.0 7.55837871023196 10.0 10.0 10.0 6.9530169916698785 10.0 6.024584925741089 10.0 1.7316275109400836 10.0 10.0 10.0 
0.0010 2.242162498770558 0.0010 0.0010 0.0010 0.0010 0.43252582063022693 2.1284842738915675 0.0010 0.0010 10.0 10.0 10.0 10.0 10.0 10.0 10.0 7.766509804634425 10.0 10.0 10.0 10.0 10.0 0.0010 10.0 10.0 10.0 10.0 10.0 10.0 10.0 10.0 10.0 10.0 6.4553811609965095 7.68701043017665 0.0010 10.0 10.0 10.0 10.0 10.0 10.0 10.0 10.0 0.0010 10.0 4.224443164793089 10.0 10.0 9.677893772658908 
0.0010 0.3984703073955863 0.03372562940955049 0.006218580423596558 0.0010 0.002417527282498305 6.31696345639987 0.0010 0.0010 2.7068612680934288 10.0 7.174423438896945 9.931190195084916 10.0 10.0 10.0 9.841304759649738 9.716896833108176 9.33725471954947 9.958757885836778 10.0 10.0 10.0 8.995325923340847 10.0 9.919114558431541 1.537362240352869 10.0 10.0 8.841634264047844 10.0 10.0 5.000500000000001 5.0005 0.0010 0.0010 5.0005 9.59886451272905 9.944214259147008 9.308224729528686 10.0 10.0 10.0 9.024536972920641 10.0 0.50095 4.306416645091709 2.1749891009584257 7.688054716840321 10.0 4.712528436743486 
0.0010 5.3588792015331705 0.0010 0.0010 0.0010 0.00145196896675985 10.0 0.0010 0.0010 0.0010 9.473135759155621 10.0 10.0 9.998065913826506 10.0 10.0 8.852415658952827 10.0 9.890437048568439 10.0 7.841055553994094 10.0 10.0 9.873133496350986 9.991904090472094 10.0 10.0 10.0 10.0 9.107459324322145 10.0 10.0 6.677789051695559 8.267160611841149 8.60499463404522 4.804059052410069 5.061925837335103 10.0 10.0 8.13899766494369 10.0 10.0 9.919857552114738 10.0 10.0 1.3130877821349856 9.918131265231532 10.0 9.778652881357608 10.0 10.0 
0.0010 0.0010 0.0010 0.0010 0.0010 0.0010 6.114848787909383 0.0010 0.0010 9.424529940834681 10.0 10.0 10.0 10.0 10.0 10.0 10.0 10.0 10.0 10.0 10.0 10.0 10.0 10.0 10.0 10.0 9.832118351678194 10.0 10.0 10.0 10.0 10.0 0.0010 10.0 0.0010 0.0010 0.0010 10.0 10.0 9.954488097281521 10.0 10.0 10.0 10.0 10.0 0.0010 10.0 0.0010 10.0 10.0 9.989412930941308 
0.5987599376602022 9.627979990339238 0.0010 0.0010 0.0010 0.005194150526371955 6.085089611891401 5.000500000000001 0.12442321962400035 1.778944179568853 0.7611226319454278 9.947065511568125 5.0005 9.977585723618738 9.996779824915786 10.0 9.99998378283136 5.0005 5.0005 9.949617518722096 9.983463258036776 9.963366086251218 9.703701334287542 9.995287225156245 7.810488120674309 5.0005 9.762028370603744 9.995585377261815 9.99955240895856 5.0005 9.996372216232556 9.943830504110046 5.000500000000001 9.585240533056725 4.592724255348832 5.000500000000001 9.618738251953122 5.0005 9.964013962161706 6.317311005389711 9.996566542442537 9.8555775289952 9.970440358367261 9.772292756318707 9.997584656829718 8.002779209431559 9.67877783282152 5.000500000000001 9.913840400359904 10.0 8.981038677478729 
0.0010 0.0010 0.0010 0.0010 0.0010 0.006466288135609448 10.0 0.0010 0.0010 0.6585965452964921 2.8925218467360474 10.0 10.0 10.0 10.0 10.0 10.0 10.0 10.0 10.0 10.0 10.0 10.0 10.0 8.580515407538151 10.0 10.0 10.0 0.0010 10.0 10.0 10.0 0.0010 10.0 7.477477230703947 0.0010 8.901475546134826 10.0 10.0 10.0 10.0 10.0 10.0 10.0 10.0 0.0010 10.0 10.0 10.0 10.0 10.0 
0.00902919690165032 0.03149816850806027 0.3667957322885357 0.035485044817273395 0.0010070218610550464 0.0010008892577979555 0.23947431119992357 0.02170494140335187 0.001091555292511842 9.926128773527223 9.879061080787096 3.147408875073361 9.706697563058603 9.999310127484422 9.657021411087154 9.992454913401945 9.992432470792128 9.570936506644728 9.983279460697714 9.999551919188564 9.992879182933573 0.6509459241618323 0.8650776785945287 9.992455268951542 9.991419452882315 9.991845430942751 0.66597204085228 9.998689712572173 9.759537729868162 1.0736863800846166 9.916872221287111 9.682791452292875 0.7640157871600144 0.650947606793681 0.43073503216204156 5.979974636099931 0.15797215481040738 5.133091431124328 9.98918772168971 1.178328376142609 9.901964419282503 0.6535543294153316 9.99248124118662 9.843043382059838 9.998649356307189 5.942374092747312 4.988259848826486 0.7640714002533855 0.6801203823605593 0.663661985834926 1.097750165797971 
0.0010008458620682239 4.270851094465355 0.0010 0.0010 0.0010 0.0010830940357397807 10.0 0.002206794587987092 0.002265273087156212 0.0010 5.215239289190764 8.67610889044062 10.0 10.0 9.999999352134054 9.999999264792095 10.0 6.595388583748589 9.986276652688806 9.99924523514657 9.999999219978035 10.0 9.999999812692828 9.298149464128759 9.999973636137378 10.0 9.50005 8.509411226027112 10.0 10.0 9.680953573333829 9.999366857419323 10.0 3.120918806653318 0.50095 10.0 7.161262229687402 10.0 8.70495371332353 9.713102762202258 9.999999138692557 9.99798355843318 10.0 10.0 9.999998904018351 1.2634776875538654 4.113175988151268 5.0005 9.973866186324267 10.0 5.0005 
0.0010 4.469907579180686 0.004683648118009941 0.005156432717617862 0.0010 0.0010 10.0 0.0010 0.0010 1.0558053309397573 5.392150025200985 10.0 9.97168298621817 10.0 10.0 10.0 10.0 8.184235758910592 9.966450810434049 10.0 10.0 10.0 10.0 10.0 9.823139272664895 7.064829569243967 7.350459823358479 10.0 10.0 9.060471409606563 10.0 10.0 8.188506309589796 9.976001438945948 5.960936250594457 4.6117967828870965 6.204483207898345 9.965177382237675 10.0 10.0 10.0 8.316092953290365 10.0 10.0 10.0 9.655445738809087 7.501893915252243 7.155529213261268 10.0 4.933115880984629 10.0 
0.0010 0.0010 0.0010 0.0010 0.0010 0.0010 10.0 0.0010 0.0010 4.944723615019312 10.0 10.0 10.0 10.0 10.0 10.0 10.0 10.0 10.0 10.0 10.0 10.0 10.0 10.0 10.0 10.0 10.0 10.0 10.0 10.0 10.0 10.0 3.303424099099145 10.0 4.4513293091947475 4.31571526299937 5.125568845896103 10.0 10.0 10.0 10.0 10.0 10.0 10.0 10.0 4.708924997219015 10.0 1.9818057337384425 10.0 10.0 10.0 
1.1617610725640874 5.043578324858978 0.016435225807980396 0.0038720317010763894 0.005621236019846413 0.0010 10.0 0.0010 0.007658232431770384 0.0010 8.250625399809879 10.0 10.0 10.0 10.0 9.945184565169013 10.0 10.0 10.0 10.0 10.0 10.0 9.911599590158609 10.0 10.0 9.871050760502406 10.0 10.0 9.667794233192812 10.0 10.0 10.0 3.3496220031388675 10.0 1.06328774174857 2.7860029218898026 5.000500000000001 10.0 10.0 8.331599577742965 10.0 10.0 10.0 10.0 10.0 9.778091161758297 7.977458543717816 0.45924513676570466 10.0 8.392119464242919 10.0 
0.0010 3.2532771238290916 0.0010 0.0010 0.0010 0.0010 10.0 0.0010 0.0010 2.348177097566376 9.862208488492216 10.0 10.0 10.0 9.9236048480233 9.796008071374292 9.795597636888825 8.97238721943502 10.0 10.0 9.795497801463442 10.0 10.0 10.0 9.795375257063032 10.0 10.0 9.795814558916485 10.0 3.246722006232428 9.72016713445093 10.0 0.0010 10.0 3.0211139801111058 4.3024677605478505 10.0 10.0 9.838029791360617 10.0 9.81010713478185 10.0 10.0 10.0 9.79687399085922 7.745784256785965 10.0 10.0 10.0 0.0010 10.0 
0.0010 8.59561070625681 0.0010 0.0010 0.0010 0.0010 10.0 0.0010 0.0010 0.0010 0.0010 0.0010 10.0 9.730330069367675 10.0 9.377174689957164 10.0 10.0 10.0 9.486759113209056 9.376455617590507 10.0 10.0 0.8482528582612405 10.0 10.0 4.776649439054343 9.376845140299187 0.0010 10.0 9.376455588777095 10.0 0.0010 10.0 0.0010 2.361507022691822 10.0 10.0 10.0 1.8403276850873045 0.2602250716267518 9.377075322389778 9.87682416162611 10.0 9.376455588777095 10.0 10.0 5.110218140682534 10.0 0.5764359639784314 10.0 
0.0010 0.0010 0.0010 0.0010 0.0010 0.0010 9.419837427446307 0.0010 0.0010 5.228120307802409 10.0 10.0 10.0 10.0 10.0 10.0 10.0 9.786309891774449 10.0 10.0 10.0 10.0 10.0 10.0 10.0 9.640195915780847 10.0 10.0 10.0 9.77237969219759 10.0 10.0 0.0010 10.0 6.540380423944766 0.0010 10.0 10.0 10.0 9.785952309366579 10.0 10.0 10.0 10.0 10.0 0.0010 10.0 8.525295218007393 10.0 10.0 10.0 
0.009860919510235207 3.6826054791735907 0.0010 0.0010494735249301425 0.0010 0.004505912331472364 9.230982998001743 0.005168262901752015 0.0010 0.8464471862128846 8.994970159922037 8.287557018261591 10.0 9.995249955365248 10.0 9.932625447783414 10.0 10.0 10.0 10.0 9.925892785089559 9.995771338981019 9.984318232468992 9.934886756180365 9.999343511379754 10.0 10.0 9.948964519903601 10.0 10.0 9.932516886002444 9.995591360653302 4.655942123650064 10.0 7.940369329102253 7.30229039586127 8.989595851623374 10.0 9.991698645891262 10.0 9.934991726184903 9.933489094502903 9.990821020927774 10.0 9.933494514921158 8.389812244096372 10.0 3.7544280815586806 9.924883285717659 10.0 10.0 
0.0010 0.0010 0.0010 0.0010 0.0010 0.0010 9.553600591988687 0.0010 0.0010 10.0 10.0 10.0 10.0 10.0 10.0 10.0 10.0 10.0 10.0 10.0 10.0 10.0 10.0 10.0 10.0 10.0 10.0 10.0 10.0 10.0 10.0 10.0 0.0010 10.0 0.0010 0.0010 0.0010 10.0 10.0 10.0 10.0 10.0 10.0 10.0 10.0 0.0010 10.0 0.0010 10.0 10.0 10.0 
0.0010 0.0010 0.0010 0.0010 0.0013692543679734489 0.0010 5.0005 0.0010 0.0010 5.404783725825193 10.0 9.958231452790827 10.0 10.0 10.0 10.0 9.958521770721681 9.958231452790827 9.663402601216813 10.0 10.0 10.0 10.0 10.0 10.0 10.0 9.656497697923529 10.0 9.958231452790827 10.0 10.0 10.0 0.0010 9.9779629995324 0.001000000000000334 4.860464563803739 0.0010 10.0 9.50005 10.0 9.958231452790827 9.958231452790827 10.0 9.958231452790827 10.0 1.9984967160569633 10.0 0.42750625634900885 10.0 10.0 10.0 
0.0010 0.0010 0.0010 0.0010 0.0010 0.0010 0.0010 0.0010 0.0010 10.0 10.0 1.0993077344499227 10.0 10.0 10.0 10.0 10.0 10.0 10.0 10.0 10.0 10.0 10.0 10.0 7.591885308709052 10.0 9.718498881813638 10.0 10.0 10.0 10.0 8.913524073615019 9.14582072679337 10.0 10.0 10.0 6.2722631571373615 10.0 10.0 10.0 10.0 10.0 10.0 10.0 10.0 8.94754701758859 10.0 10.0 10.0 10.0 10.0 
0.0010 0.0010 0.0010 0.0010 0.0010 0.0010 4.521708375919595 0.0010 0.0010 7.94447090631483 10.0 10.0 10.0 10.0 10.0 10.0 10.0 10.0 10.0 10.0 10.0 9.86410092358753 10.0 10.0 10.0 10.0 9.996745375430649 10.0 10.0 10.0 10.0 10.0 2.1795663851855043 10.0 0.23021499561041914 1.120961958532111 4.162042082772105 10.0 10.0 10.0 10.0 10.0 10.0 10.0 10.0 0.48507516709111886 10.0 0.030842987338302486 10.0 10.0 10.0 
0.0010 0.0010 0.004931886419497142 0.0010453513513063017 0.0011044573624682016 0.0034131017757199392 5.152103539254226 0.0010 0.005521543257997443 8.555168982082792 10.0 9.469459632573058 10.0 9.981997254188222 9.497255635537366 10.0 10.0 10.0 10.0 9.94239735613346 10.0 9.955994250586349 10.0 10.0 9.63465058764005 9.999577223927416 10.0 10.0 9.482775888051991 10.0 10.0 9.99438295096152 0.0010 10.0 0.0010 0.8636036263198323 0.938894588872184 10.0 9.564617850171771 9.794632618442922 10.0 10.0 10.0 9.794632618442922 10.0 0.0010 10.0 0.2002559716829344 9.79238670183176 9.708473992749619 9.309880045594191 
0.003074416952165499 0.0010 0.001004488144979765 0.0010228369919207383 0.0010078617830322344 0.0010286300739485944 9.676519365447712 0.004617201982161229 0.0017681827093275473 3.9962920490486544 4.404081038286053 9.327137393370034 10.0 9.998612606057383 10.0 9.98919463666077 9.998720520490705 9.629124806367619 10.0 9.999030949269944 9.990014742039005 9.998910109142331 9.996067846985612 10.0 10.0 9.95719572541448 8.081594976501709 9.99537960012149 9.75747109894499 7.524471543613948 9.990103928455373 9.972766012050688 3.6657588209253724 8.98357162374932 1.6786170152062945 8.317938719129895 5.370649570487941 10.0 9.996216773567387 7.425520079666745 10.0 9.971781246587993 9.54312810409844 9.229883974833506 9.992469237247025 1.8606331502851587 9.804350912817215 5.091925318879595 9.965210507370054 3.186068625397099 9.715642162219316 
0.001002039138970531 0.0010 0.0010 0.0010 0.0010226428238067414 0.001000055290765335 4.889189104725241 0.0025986266418388934 0.0010076938123424679 10.0 3.5367705549226747 9.994547347902389 10.0 9.999999999766668 9.999838314426498 9.999998475934314 9.999902399018355 9.274930263547803 10.0 9.999999980760288 9.999991453746594 10.0 9.999999943747804 9.999991571402434 9.999998885123956 10.0 10.0 9.99999924191168 9.999009461237433 9.99993526813983 9.999837029034488 9.999999996161069 0.0010 10.0 1.4795038664672955 0.023210107916888767 2.021332029403423 10.0 9.992355632048273 10.0 10.0 10.0 9.999983663695716 9.999980796764131 9.99944894016762 0.34608785437094713 9.999908682224223 0.0010 9.933031775238133 3.5367705549226747 9.911065272357666 
0.0010 0.0010 0.0010 0.0010 0.0010 0.0010 4.2272135203911505 0.0010 0.0010 7.989055105201858 10.0 10.0 10.0 10.0 10.0 10.0 10.0 10.0 10.0 10.0 10.0 10.0 10.0 10.0 10.0 10.0 10.0 10.0 10.0 10.0 10.0 10.0 0.0010 10.0 0.0010 0.0010 4.524481515679703 10.0 10.0 10.0 10.0 10.0 10.0 10.0 10.0 0.6967396663848175 10.0 0.0010 9.994282670875712 10.0 10.0 
0.008748482857934468 0.0010 0.5959963471922451 0.055954502290496616 0.0010 0.0010 1.0352697763834953 0.014297200860277762 0.0010 9.748615353934944 10.0 0.0010 10.0 10.0 7.467875954966534 9.999696500068369 9.998251073054837 10.0 10.0 10.0 9.993938936567659 0.0010 0.0010 10.0 10.0 9.98976391343299 1.1245089045883 10.0 9.532396840671018 0.0010 10.0 9.334641215913885 0.0010 0.0010 0.0010 8.330340873762546 0.7996025350744085 8.506455485435822 8.145760270541096 0.0010 9.99937848559624 0.0010 9.999818562116323 10.0 10.0 2.8337562286054037 2.384711889554051 0.0010 0.0010 1.502064169641793 0.0010 
0.14292643536341454 9.511156168266439 0.014958728688925695 0.0025192821508604486 0.0015397057155929956 0.0012235670004189646 2.1370818836153314 0.07397605663488828 0.008557375677643017 0.4994528494829531 4.210708345793786 2.527788880322249 6.684956998207603 9.866281910212269 0.5061895513161865 2.2493821100610645 6.327733017744544 2.198967056233149 8.93550211262527 9.717712520217386 2.436986299098839 8.527963973050436 8.339309811398612 2.5504564260272176 9.802218291369233 9.330395486769746 4.992314969646373 2.5683662396414464 4.024643438618298 4.4194320078778935 1.3196457433775861 9.939604150982337 7.431222871642962 4.993362255508461 5.081184215440625 7.468824013422454 9.90396743819435 7.328327119177869 10.0 3.5062843509823702 2.603379529308898 0.5071096605943719 9.389160861703086 0.29553373959250573 2.6019697809974565 6.257077872545494 4.9959460921566725 6.552047196092481 2.292059443687136 4.686494494102658 0.5039410863822154 
5.351301937254875 2.145452558561456 0.0010 0.0010 0.0011538573926634505 0.001064494990559684 0.0010 0.556749290123839 0.0010 0.001000000000000334 0.0010 4.688631116070055 10.0 4.681788206963433 4.371591112512909 4.832183706440243 10.0 0.08721417222284877 10.0 4.584953689490118 5.000281315895442 4.448568687173766 10.0 0.9245198625596922 5.0002306279929085 4.988296457509848 0.0010 4.441968741949295 4.363947713754819 8.698967608520567 4.4089007981392685 4.6818712886133556 2.753347789969342 0.0010 8.38571709321986 4.984885518562697 10.0 10.0 2.4827566271435737 2.7799138707283673 0.7095242539944122 4.388100874051642 5.0005 4.180297982800066 4.436886449458423 10.0 7.321243153389565 2.73880508923003 0.0010 0.0010 2.6672667137205615 
0.0010 0.9962993507335804 0.0010 0.0010 0.0010 0.0010 8.51844731458261 0.0010 0.0010 3.9245457710885288 10.0 10.0 10.0 10.0 10.0 10.0 10.0 7.825862671863652 10.0 10.0 10.0 10.0 10.0 10.0 10.0 10.0 4.773525140484097 10.0 10.0 7.5607280290048156 10.0 10.0 8.800780146521 10.0 5.671608037344184 0.0010 5.835017483829315 10.0 9.966700464988438 10.0 10.0 10.0 10.0 10.0 10.0 1.1386767071747337 10.0 5.782940943206673 10.0 7.746162813927343 10.0 
0.0010 0.0010 0.01803931402918913 0.0012147077370111966 0.0010 0.0010 6.177947189472575 0.0010 0.0010 4.077440900376289 10.0 10.0 10.0 10.0 9.956584141483008 10.0 10.0 10.0 10.0 10.0 10.0 10.0 10.0 10.0 10.0 10.0 10.0 10.0 10.0 10.0 10.0 10.0 10.0 10.0 3.754177189306656 0.31235795534468114 10.0 10.0 10.0 10.0 10.0 10.0 10.0 10.0 10.0 1.5264315821137746 10.0 1.1097213896311855 10.0 10.0 10.0 
4.066325869985328 7.024801279958361 0.042626334335636035 0.00222309690445535 0.0046530306963086295 0.0010 9.604132413092469 0.0010 0.04744675524217415 0.15125343272834146 6.635389339219173 9.93949259166203 10.0 10.0 10.0 10.0 10.0 8.10321340314865 10.0 10.0 10.0 9.040352922111195 9.718061608529286 10.0 10.0 8.115922630661991 10.0 10.0 9.71407738422987 9.222032539965662 10.0 10.0 4.154883166719782 9.71967920524743 4.5381045279933545 2.453520506173298 6.311901681240366 9.760052405814816 9.40459060236111 5.893530738060253 10.0 9.958617950895288 9.474479006690727 9.527243095616038 10.0 6.236081094037033 8.970278952622108 4.787101789913975 9.852262998002026 9.783137414173689 9.53139738526103 
0.005857354728362685 6.891198449418785 0.0010137122821430606 0.0012986143796725926 0.0010006598994258067 0.0010 6.157688898298833 0.0016036774114238095 0.0011085661672584207 2.356493833215935 5.806742198172579 1.7637146597917992 10.0 9.994629162531702 9.609717861483439 9.13237078218227 9.242350842400842 9.997983737907868 10.0 9.99544873449947 9.998996639962167 9.99557340887146 9.610537276492877 9.99471388751992 9.999393291392145 9.73376876642435 9.991715152873457 9.995649370836372 9.575716829270819 9.993626348718529 9.959960173635576 9.994195455293433 5.000500000000001 9.98741286751839 5.000500000000001 6.300167246757841 5.339549440454121 10.0 9.999060679442024 9.957238828709738 9.960298483311096 9.99101648193668 9.61092670694367 9.608771889902055 9.995583821807386 7.0346425995235915 9.998504017095506 4.9663591550150485 10.0 7.109023953332404 9.680811804573278 
0.0010 0.9543501712028808 0.0010 0.0029333335561606303 0.0010 0.0010 8.065356962268188 0.0010 0.0056330434428308995 1.251110871896211 9.046596429665591 9.382261689381323 10.0 9.793203331404161 9.883405218466615 9.67467058421079 9.714941459377503 9.598339290408854 10.0 9.460245020736618 10.0 10.0 10.0 10.0 9.946633648121987 10.0 4.2847942915935 9.913384636090761 8.064854201076272 9.895289199660708 9.65024680999008 9.786365405891047 6.282410779027517 8.583543887320591 5.589794344624567 6.925997538741871 4.746204182126429 10.0 9.516892017228434 9.761596348968732 9.866511387168304 9.790209869123673 10.0 7.6166332139230954 9.879497717660007 5.000500000000001 8.16094199420322 5.7162057084065 8.638264468163712 7.598187050384791 8.640331799047253 
6.6038491016336405 6.6038491016336405 0.001743671190644407 0.0011472127594704445 0.001000658954424168 0.0010347126344946878 0.02875850813590458 0.17301106705001376 0.0025644766196091314 0.0010 1.7706788233168853 3.3607665389387975 10.0 4.201177015117045 0.7838012399289638 4.079233915596748 4.9207427544419815 3.39715089836636 7.221530503870194 3.9463042430624573 8.214729742523405 2.2998138324807678 0.005986749858731821 3.411236071250263 8.553197794217796 0.0010 4.2863264286104705 3.39715089836636 3.9209675231841628 3.4083197427772443 3.39715089836636 4.177393800524452 3.7499311359838114 3.9451652320191304 6.468014874868851 6.6038491016336405 6.080032476815838 10.0 9.997787912137996 2.9345720519749143 0.8478774206919317 0.22842254405422446 3.39715089836636 3.5031152694472665 3.39715089836636 10.0 5.335766086094631 0.45461833993098144 3.256457042735425 1.4973209521334292 9.998002866977268 
0.0010 1.0226175415776164 0.018136730911178803 0.0028784630757231373 0.0010109206693451412 0.0010134443163859988 10.0 0.0010 0.0010482766003810414 5.674140276448146 5.0005 5.0005 10.0 9.999342187413063 9.754141756984614 10.0 10.0 10.0 10.0 10.0 10.0 9.839213014435568 9.839207070684616 10.0 10.0 9.07943883051473 10.0 10.0 8.146817645055265 5.498621436108681 10.0 9.998286830677387 0.0010 10.0 5.311313175452233 0.08401491546241413 9.950005 10.0 10.0 10.0 9.481555743816783 9.89318107345235 8.695803741498192 10.0 10.0 1.7598522249885318 9.982577109020593 10.0 10.0 7.647299241129567 10.0 
0.0010 0.0010 0.0010 0.0010 0.0010 0.0010 3.302128037857052 0.0010 0.0010 10.0 10.0 10.0 10.0 10.0 10.0 10.0 10.0 10.0 10.0 10.0 10.0 10.0 10.0 10.0 10.0 10.0 10.0 10.0 10.0 10.0 10.0 9.994798590433152 0.0010 9.876972903283043 0.7276980301147241 0.0010 4.922030538580735 10.0 10.0 10.0 10.0 10.0 10.0 9.842249268480806 10.0 0.0010 10.0 0.0010 10.0 10.0 10.0 
5.112792658820406 5.67528155451782 0.1009760461265521 0.0034538085319113015 0.0012496466971488604 0.0020055092195845332 5.0005 1.9305437882077956 0.0356570049704152 1.8038486910037008 1.1687952020025612 3.4059901512137865 4.977505087839064 9.512977213560767 9.692742324176217 9.88914302172058 4.856086584865854 5.0005 4.849123728987148 9.204059748226157 9.830611228066454 4.6018723831819175 9.807083273288702 9.826409484664108 9.980285442308242 9.899095332244517 3.595013831547676 9.850269201255415 9.916358543147332 4.806901160342732 9.869828827129018 9.465756146459837 1.928016501744878 1.0783885216615663 1.9213956117893756 0.7582613495376611 8.711874592191073 4.977505087839064 9.857462650344555 2.4200738242741657 9.86974020968035 9.627828249275405 9.964998858356951 8.185849923496795 9.830597153514342 0.24452500462910914 4.6026293575263795 1.6461473683504728 4.324464952726037 4.929598351166216 2.6456006551662465 
0.0010 0.008176236383506452 0.0010648451844469833 0.0010027959289660908 0.0010 0.0010000685269370318 9.268095449654544 0.005728327079961833 0.0010 5.000500000000001 8.434005359410206 9.997374928174775 9.996761048248686 9.999795011004727 9.999653943364978 9.999727085132989 10.0 9.998520999517671 5.000500000000001 9.999733092611066 9.999883173423854 10.0 9.995085057400654 9.998775079778518 9.999854983725639 9.99877548934528 10.0 9.999732975675498 10.0 5.000500000000001 9.999188300890053 9.99961313397974 9.50005 0.7114479192120645 5.000500000000001 5.000500000000001 5.0005 9.99676523779044 5.350969850565129 9.997974247593362 9.999901921658187 9.997950291030564 10.0 10.0 9.99976342041074 8.622206713161145 9.993366407278764 5.000500000000001 5.000500000000001 10.0 8.620563608835921 
0.0010 8.050639171586747 0.0010 0.0010 0.0010 0.0010 7.5883178475639275 0.5095970483756913 0.001000000000000334 0.0010 9.421420258318296 10.0 9.999715787214132 10.0 9.83987210211676 10.0 10.0 10.0 9.99772334294207 10.0 9.69040103924211 10.0 10.0 9.159351640114942 9.64738805107423 9.50005 9.996204019826335 9.317474658710177 10.0 10.0 9.455183716454327 10.0 10.0 9.996802938531925 10.0 1.4085178720315747 10.0 10.0 10.0 10.0 9.700129020986887 9.793538957175876 10.0 2.019677632858281 9.937102446103525 2.642807120652402 9.995830658501767 5.000500000000001 10.0 9.672471219623333 10.0 
0.0010 1.4741510986872348 0.0010 0.0031429203018929564 0.005802528189811375 0.0015613046908079656 0.0010 0.0010 0.0010 0.0010 10.0 0.0010 10.0 10.0 9.295500120740094 10.0 10.0 10.0 10.0 10.0 7.112102751065232 10.0 9.68712844325222 9.637758918701602 9.9082189162281 10.0 0.0010 8.54947078744547 0.0010 9.668990227689358 9.59176629860453 10.0 0.0010 9.234690051459664 10.0 10.0 0.0010 8.071282358377355 10.0 10.0 9.695314721441777 8.673126905013756 10.0 10.0 8.751978849843846 3.549872628070583 10.0 10.0 10.0 2.9420814071522314 10.0 
0.0010 0.0010 0.0010 0.0010 0.0010 0.0010 6.066518523599015 0.0010 0.0010 6.449914016582302 10.0 9.132852601548338 10.0 10.0 10.0 10.0 10.0 10.0 10.0 10.0 9.980638758593232 10.0 10.0 10.0 9.981688695355059 9.985276523526895 10.0 10.0 10.0 10.0 10.0 10.0 0.0010 10.0 0.0010 2.067517976655331 0.1627094798710762 10.0 10.0 10.0 10.0 10.0 10.0 10.0 10.0 0.0010 10.0 0.20627859629381673 10.0 10.0 10.0 
3.4627556603954472 5.411157440926183 0.0010 0.0010 0.0010 0.0010 9.113071547818846 0.0010 0.0010 0.0010 10.0 10.0 10.0 10.0 10.0 10.0 5.766112852236706 10.0 10.0 9.189498642923189 10.0 7.63607005322765 9.958744474867848 10.0 10.0 10.0 5.735080801750588 10.0 10.0 4.107481364181122 10.0 10.0 7.062329178537235 5.564903998825422 10.0 8.880707011343178 0.0010 10.0 10.0 6.079559830737448 10.0 10.0 10.0 9.41519850550118 10.0 5.4140051224195 5.624149485328855 6.829865234644016 7.912428143910418 6.072337219183861 10.0 
0.0010 0.0010 0.0010 0.0010 0.0010 0.0010 0.10681111113734443 0.0010 0.0010 10.0 10.0 10.0 9.318624978304447 10.0 10.0 10.0 10.0 10.0 10.0 10.0 10.0 10.0 10.0 10.0 10.0 10.0 10.0 10.0 10.0 10.0 10.0 10.0 0.0010 10.0 0.0010 0.0010 0.08674714104169469 10.0 10.0 10.0 10.0 10.0 10.0 10.0 10.0 0.0010 10.0 0.0010 10.0 10.0 10.0 
0.001447529639983202 0.005464447206586127 0.0015090373695375893 0.00100000087591416 0.0010003440226877371 0.5705589764413757 2.605559268808567 0.0010024732402756258 0.0010721209623896781 9.704321026102454 9.984333228163933 9.996469336864292 9.852580002434559 9.999998517368576 9.999970828572799 9.999970489097475 9.81023089257178 9.586883580567541 9.994392633273117 9.999796364207882 9.99994799675303 9.999611157606266 9.980745675539538 9.999970781259423 9.827106340240244 9.999998280052894 9.952255590491115 9.999970524470422 9.99983616357146 9.50005 9.999970617163907 9.926251876420666 1.2361472463555856 9.208995542150522 1.8362515337285745 0.28019775150694404 0.19076910742821962 9.859550309670883 9.99996658826521 9.999873663710543 9.81023089257178 9.996591388151064 9.922101127563737 9.998662723142541 9.99997589481238 0.23029762648794683 9.991719398407326 1.0727952541368564 9.92620496449177 10.0 9.986808897095692 
0.0010002670961318364 0.001005174128642911 0.0010002250566049857 0.0010019515272270214 0.001000003100790665 0.0026110017318651145 1.8729266313816455 0.0010000984679673249 0.0010011279736420909 10.0 9.999994144120839 9.99999450641273 9.999997748928205 9.999999773454205 9.99999867013323 9.999999773056718 9.999999513757862 9.999989050283395 9.999997770396863 9.99999954021562 9.9999999716882 9.998096003531304 9.998145021099724 9.999997773785127 9.999999978750331 9.99999780115186 9.980675710555516 9.999998776593984 9.99999617657023 9.997470124107073 9.999999610442059 9.999943196921148 0.0010 9.980553388109202 0.0035552232142232005 0.0010 0.0011164596731885264 9.999991825073518 9.999995605824088 9.999938040544212 9.99999922657552 9.999911804409994 9.999995638448928 9.99999598132335 9.999999627185476 0.0010 9.999974979127066 0.0010 9.980453086612195 9.999714123659935 10.0 
0.0010 0.0010 0.0010 0.0016179364963757972 0.0011761658216457881 0.0010 2.9965484364389585 0.0010 0.0010 10.0 10.0 10.0 10.0 10.0 10.0 10.0 10.0 10.0 10.0 10.0 10.0 10.0 10.0 10.0 10.0 10.0 10.0 10.0 10.0 10.0 10.0 10.0 0.0010 10.0 0.0010 0.0010 0.0010 10.0 10.0 10.0 10.0 10.0 10.0 10.0 10.0 4.876182911283287 10.0 0.0010 10.0 10.0 10.0 
0.016916743003597412 0.21198915451964417 0.004663982122025931 0.001868837357718972 0.0010 0.004081602381317599 6.698410442239982 0.002115146131214017 0.022056752080236792 2.5278437328347745 8.862211890230517 9.829661486652123 9.905307319790095 9.992352106735183 9.957112891495807 9.994323815737413 10.0 8.579436915559553 9.927320576866173 9.967874768230008 9.67416021610038 9.921876329129924 9.91120777083828 9.67694489616881 9.989881522754647 9.31774708974096 4.914957389878696 9.842161772568353 9.66566474007865 9.105728496085867 9.978660796468967 9.985818552508956 6.530312871335694 9.92702322415429 4.965641898253006 5.39393678718737 5.0005 9.872062829822084 9.851371157093936 5.027920356115276 9.992872661236483 10.0 8.842455841900627 8.834854008648144 9.989364397638646 5.0005 10.0 4.486006731867883 9.951541890852175 9.36050312347258 9.75903629177914 
0.0010 10.0 0.0010 0.054856879372562985 0.0010 0.0010 10.0 10.0 0.0010 0.0010 0.0010 7.360531701747076 10.0 10.0 0.0010 10.0 0.0010 0.0010 10.0 10.0 10.0 0.0010 0.0010 10.0 0.0010 10.0 10.0 10.0 0.0010 0.0010 10.0 10.0 10.0 0.0010 2.8913873014782667 0.0010 10.0 10.0 0.0010 0.0010 10.0 0.0010 10.0 10.0 10.0 10.0 0.0010 0.0010 0.0010 10.0 0.0010 
0.0010 0.2258365259010049 0.0010 0.0010 0.0010 0.0010 8.052257701334694 0.0010 0.0010 3.543842043136082 2.528715173822155 8.856350233312142 10.0 10.0 10.0 10.0 10.0 10.0 10.0 10.0 10.0 10.0 10.0 10.0 10.0 10.0 10.0 10.0 10.0 0.0010 10.0 10.0 9.086251734962335 1.1822446564413074 0.0010 0.0010 6.098076165125271 10.0 10.0 6.431063190545334 10.0 9.41700785350144 10.0 10.0 10.0 5.173209767380767 10.0 8.589685744407527 10.0 10.0 10.0 
0.0010 0.0010 0.0010 0.0010 0.0021042618685785386 0.0010 3.69391871800565 0.0010 0.005862983675486212 0.0010 10.0 10.0 10.0 10.0 10.0 10.0 10.0 10.0 10.0 7.265118070825657 10.0 10.0 10.0 10.0 10.0 10.0 10.0 10.0 10.0 10.0 10.0 10.0 0.0010 10.0 0.0010 10.0 10.0 10.0 10.0 10.0 9.374735355611126 10.0 10.0 10.0 10.0 0.0010 10.0 0.0010 10.0 10.0 10.0 
0.12027232140957776 1.2790067970413648 0.008521525895908925 0.003586266726051815 0.0030053145586384947 0.0022854927478637467 9.741206190708118 0.007823277024647718 4.721851125851358 5.000500000000001 6.641239687114022 9.997783541638848 9.784592418198082 9.990783539945925 9.960242298647191 9.98728254668366 9.766262952895561 9.885361636919276 9.791066616292705 9.989103205039035 9.978598402355145 9.974449811182259 9.991669348670296 9.732947183187564 10.0 10.0 4.05855530236679 9.989703450753145 5.000500000000001 10.0 9.984994456557363 9.027194747728197 4.636870856331616 10.0 3.4123149084218474 0.0010 5.0005 9.792942653408401 10.0 9.52267495138361 9.957059175530858 9.887961893821576 9.879267959814053 9.998752025537428 9.999589981887565 8.528482523795041 8.588107727906415 4.803042673602424 10.0 9.86890332423607 9.760426992791658 
6.876788417712199 9.419018574696919 0.15733824496895876 0.00426694029650386 0.0010 0.006139108889403817 0.001000000000000334 5.030092348214973 0.0010 0.0010 10.0 3.8555987697201966 10.0 10.0 3.3139637414124943 5.0005 4.950981258082327 2.317980510937715 10.0 10.0 5.0005 10.0 10.0 5.0005 5.0005 10.0 4.176455004113321 5.0005 2.187414878507001 2.7627019542953386 5.0005 10.0 10.0 0.0010 5.53818059392964 5.53818059392964 10.0 10.0 4.883775970091864 2.307976680878406 5.0005 3.664058776526617 10.0 9.746189027990456 5.0005 0.001000000000000334 2.0042841045420854 3.7842181004827564 10.0 2.8716891737235795 7.360764731926878 
3.5289206511521307 5.5051840244522445 0.0010 0.0010 0.0019234191324681497 0.004308624160998292 10.0 0.00936734824573172 0.05288509806140111 0.0010 6.8276341051566 10.0 10.0 9.484001840540415 8.817480047648246 9.332798968409417 6.587981142472905 5.804829499951217 9.90868911090155 10.0 9.360869303262252 10.0 10.0 10.0 9.739582720137305 7.9712568935047265 10.0 10.0 9.27370027733723 10.0 9.497395414400314 10.0 9.309189596932432 10.0 10.0 0.0010 10.0 10.0 9.735079717002693 10.0 9.837705962249418 10.0 9.982698585261005 6.322289512365347 9.936309167487474 0.0010 10.0 10.0 10.0 10.0 10.0 
0.0010 0.0010 0.0010 0.0010 0.0010 0.0010 1.3067826455192542 0.0010 0.0010 5.615017109851144 10.0 9.849548836565113 10.0 10.0 10.0 10.0 10.0 10.0 10.0 10.0 10.0 10.0 10.0 10.0 10.0 10.0 9.854710463475898 10.0 10.0 10.0 10.0 10.0 0.0010 10.0 0.0010 0.0010 0.0010 10.0 10.0 10.0 10.0 10.0 10.0 10.0 10.0 0.0010 10.0 0.0010 10.0 10.0 10.0 
0.0010 3.2160029376295016 0.0029610021718539208 0.0015629279305797265 0.0010 0.002264114546189967 10.0 0.0010 0.0010 0.0010 0.0010 0.0010 9.026732980599226 10.0 10.0 10.0 10.0 10.0 10.0 10.0 10.0 10.0 10.0 10.0 10.0 10.0 10.0 10.0 10.0 0.0010 10.0 10.0 5.607182585870404 10.0 10.0 0.0010 10.0 10.0 8.536843367049679 10.0 10.0 10.0 10.0 10.0 9.110565683636615 10.0 1.6336664510321306 10.0 10.0 10.0 0.9986729424273024 
0.0010 0.0010 0.0010 0.0010 0.0010 0.0010 1.4882021278445707 0.0010 0.0010 8.90729183783293 10.0 9.950227751910699 10.0 10.0 10.0 10.0 10.0 9.596599168313043 10.0 10.0 10.0 10.0 10.0 10.0 10.0 10.0 10.0 10.0 10.0 10.0 10.0 10.0 0.0010 10.0 0.0010 0.0010 1.2326716444810222 10.0 10.0 10.0 10.0 10.0 10.0 10.0 10.0 0.6400984947863 10.0 0.0010 10.0 10.0 10.0 
0.002684513896690402 0.0010 0.0010 0.0010 0.0010 0.0010 0.0010 0.0010 0.0010 10.0 0.0010 7.622352912920583 0.0010 10.0 10.0 10.0 10.0 0.0010 0.0010 10.0 10.0 10.0 9.998144781335668 7.989012212560909 10.0 10.0 0.0010 10.0 10.0 2.663530174577365 10.0 10.0 0.0010 0.0010 0.0010 0.0010 0.0010 0.0010 10.0 10.0 10.0 9.998082143707856 8.71012927386459 10.0 9.998939425173365 0.0010 9.841473002067284 0.0010 0.0010 0.0010 9.931571223621468 
0.032249695729774916 1.5683832662922592 0.0010027033925703833 0.001020005037092026 0.0010 0.006199859849714482 8.49352072038411 0.001024190833861463 0.0010 0.8863505938833469 9.62089514294427 9.381015061798339 9.345724986725882 10.0 10.0 10.0 9.876158026975718 8.1746500702789 9.199686962071217 10.0 10.0 9.97399945707302 9.977239891454612 5.550406630065993 10.0 9.949698542777634 8.783002523099174 10.0 8.538980828087022 4.95104443790754 10.0 9.999111327232827 6.834672476030227 4.961664049793179 5.0005 4.091208175605414 9.915650767159196 9.102740409647884 9.470035638051451 8.813749635283054 7.643203157090868 9.994489247792693 9.653755875253516 4.494695032884567 10.0 4.769949166411415 9.999742077846278 4.192167095470517 8.84186615378041 8.90894413981368 5.0005 
1.0813455806195251 5.451103615705243 0.015436206468381123 0.003737224339066125 0.005307490640036288 0.0010031439454290174 9.682237696927192 0.0016115947464417643 0.007389609826052002 0.0010 8.362628152703111 9.964442162535093 9.999524923120646 9.99976289056656 9.977106858194674 9.925603139672956 9.849320804840662 9.976204252854226 9.997212555220353 9.98572780372229 9.983473972766998 9.996781566696791 9.903804229638705 9.9772976861623 9.993401832962522 9.20614344839598 9.997243117070498 9.978082728111065 9.655403230592883 9.600213515139174 9.977297150656467 9.997702535747974 3.2121249193772456 9.941750774883234 1.0209469708626013 2.690352270932472 5.797545671009435 9.988323157001473 9.996531811654247 8.169747690828295 9.965710025325668 9.975136583349864 9.999336589330635 9.935829118021257 9.977927636025969 7.216429012880113 8.093667820449184 0.4601972285122972 9.99771010531834 8.37664266966787 9.982242061380788 
10.0 6.4281263624057665 0.05084484496833281 0.006896154970858856 0.014026755100449156 0.0032878414574886257 0.0010 0.8654519293858841 0.059507195959313926 0.0010 0.0010 9.634083091484756 9.756570299112035 9.27790706197582 9.200846923027143 9.028416017548647 5.59715089165679 0.0010 9.687716471278193 0.0010 3.403794498496379 9.406409439155809 9.104287519372306 9.68365197464344 1.5916235021661143 9.974514302373462 0.0010 4.052557011659468 0.0010 8.150210762710802 2.265093231199875 9.61865725802043 0.204321387335217 0.0010 5.853539554848616 5.000500000000001 1.141933111578159 9.997242943361677 5.0005 10.0 9.668651564762094 9.356378905316177 8.8970123185168 0.0010 9.53098383385072 0.8687276679608962 3.2886411233366273 6.122019453813321 8.601034795054684 8.807134078669314 4.39559869480106 
0.0010 0.0010 0.007367569176547117 0.0010 0.0010106480566041565 0.0010 6.760501212491178 0.0010 0.0010 5.180985058640642 10.0 10.0 10.0 10.0 10.0 10.0 10.0 9.990415301446063 10.0 10.0 10.0 10.0 10.0 10.0 10.0 10.0 10.0 10.0 10.0 8.373884607498578 10.0 10.0 3.970673682162695 10.0 3.230260162264943 3.9009125784280227 3.070591070564727 10.0 10.0 10.0 10.0 10.0 10.0 10.0 10.0 3.195649413593583 9.938388955971734 0.15376293289425913 10.0 9.550458372136502 9.458477745174898 
0.0010 0.0010 0.001626268349073833 0.001514774356870351 0.011051182208386686 0.005338335546220502 10.0 0.0010 0.06820579243398495 0.5712474039057234 10.0 10.0 9.999101860205974 10.0 10.0 10.0 9.729260482042834 10.0 9.987567658549942 10.0 10.0 10.0 10.0 10.0 10.0 10.0 10.0 10.0 10.0 10.0 10.0 10.0 7.447072886259397 10.0 9.388368605665146 10.0 7.7558120164198 9.986995141334653 9.458814931415517 10.0 10.0 10.0 10.0 10.0 10.0 6.4514728442871805 8.502330671630885 10.0 10.0 10.0 8.865486098092623 
0.0010 0.0010 0.0010 0.0010 0.0010 0.0010 2.532961595225774 0.0010 0.0010 10.0 9.958879421840763 10.0 8.44552254733866 10.0 10.0 10.0 10.0 10.0 8.443745198089083 10.0 10.0 10.0 10.0 9.99998694897177 10.0 10.0 8.681756698578479 10.0 10.0 10.0 10.0 10.0 0.0010 8.308886101946293 0.0010 1.822433804002979 0.0010 8.582548630587855 10.0 10.0 10.0 10.0 10.0 10.0 10.0 1.4567562595181078 10.0 0.0010 9.99789532639709 10.0 10.0 
0.0010 1.9930828059438044 0.0031630371059929094 0.0012356455088654598 0.0010061648110126463 0.0010163974508165794 9.984772538959438 0.0010 0.0010 5.143509910295207 0.12998841010406892 1.1066992541528275 9.99876964217511 9.999532793202816 9.973988350458825 9.983278276153353 9.989300929072899 9.97395002091906 9.999356117408883 9.999999922157484 9.97132554083678 10.0 10.0 9.984772538959438 9.999974607588035 9.189167568057524 10.0 9.95987742460425 8.84490163077801 4.998994430641633 9.978805948917154 9.998539663302827 0.6782411948391363 9.975560565224514 5.579363183417154 0.0010 10.0 9.998827721439833 9.968885794834993 10.0 9.984772538959438 9.953097080158699 8.926122628181082 9.988777294886209 9.984772538959438 1.3125619404525954 9.984961537449381 9.828338679419844 10.0 8.474516102779418 9.984772538959438 
0.0010 0.0010 0.0010 0.0010 0.0010 0.0010 0.0010 0.0010 0.0010 10.0 0.0010 10.0 0.0010 10.0 10.0 10.0 10.0 0.0010 0.0010 10.0 10.0 10.0 10.0 10.0 10.0 10.0 0.0010 10.0 10.0 0.0010 10.0 10.0 0.0010 0.0010 0.0010 0.0010 0.0010 0.0010 10.0 10.0 10.0 10.0 5.989584633920478 10.0 10.0 0.0010 10.0 0.0010 0.0010 0.0010 10.0 
0.0010 0.0010 0.0010486203363024539 0.0010615050992464543 0.0010 0.0010 8.026630303810052 0.0010 0.0010 10.0 10.0 10.0 10.0 10.0 10.0 10.0 10.0 10.0 10.0 10.0 10.0 10.0 10.0 10.0 8.533633366167212 10.0 10.0 10.0 10.0 10.0 10.0 10.0 0.0010 10.0 0.0010 0.0010 0.0010 10.0 10.0 10.0 10.0 10.0 10.0 10.0 10.0 0.0010 10.0 0.0010 10.0 8.293076464587468 10.0 
0.0010 0.0010 0.0010 0.0010 0.0010 0.0010 5.957210642473559 0.0010 0.0010 4.353317046530154 9.361040435825904 10.0 10.0 10.0 10.0 10.0 10.0 10.0 9.721709312525894 10.0 10.0 10.0 10.0 10.0 10.0 10.0 9.201854205276435 10.0 10.0 10.0 10.0 10.0 0.0010 10.0 0.0010 0.730266985855105 0.0010 10.0 10.0 10.0 10.0 10.0 10.0 10.0 10.0 0.0010 10.0 0.9742349321139747 10.0 10.0 10.0 
0.0010 0.0010 0.0010 0.0010 0.0010 0.0010 4.869982449647409 0.0010 0.0010 10.0 10.0 10.0 10.0 10.0 10.0 10.0 10.0 10.0 10.0 10.0 10.0 10.0 10.0 10.0 10.0 10.0 10.0 10.0 10.0 10.0 10.0 10.0 0.0010 10.0 0.0010 0.0010 2.8674851769393515 10.0 10.0 10.0 10.0 10.0 10.0 10.0 10.0 0.0010 10.0 0.0010 10.0 10.0 10.0 
0.0010 10.0 0.0010 0.0010 0.0010 0.0010 10.0 0.026293809608282336 0.0010 0.0010 10.0 10.0 8.650848744494155 10.0 10.0 10.0 10.0 10.0 9.946786338839512 10.0 10.0 10.0 10.0 10.0 9.785482188462668 10.0 10.0 10.0 10.0 10.0 10.0 10.0 0.0010 10.0 0.0010 0.0010 10.0 10.0 10.0 10.0 10.0 10.0 10.0 10.0 10.0 0.0010 10.0 0.0010 10.0 10.0 10.0 
9.844724042729265 3.293777364986014 0.0010 0.0010 0.0010 0.0010 0.0010 3.833954482340517 0.0010 0.0010 1.2835082686766743 0.0010 10.0 0.7809673920671684 0.0010 0.0010 0.0010 3.543215479407686 10.0 0.45625831534266104 7.096383048004473 1.0199797037074778 0.7688516829907348 0.0010 10.0 0.3726811797229026 2.78901441457936 0.0010 0.0010 5.1250054219705525 0.0010 0.8003710525128951 10.0 3.1189614773394476 10.0 10.0 10.0 10.0 6.661134355426959 1.7452032880095236 0.0010 0.0010 0.9499972673216495 0.0010 0.0010 10.0 2.5843896388082523 10.0 5.037643050446328 1.8546846050361703 10.0 
0.2697614411739898 10.0 0.2792281063922686 0.021737893631772108 0.002416377182700903 0.06888756417737096 10.0 10.0 0.13688761582002335 0.0010 10.0 10.0 10.0 9.887306338255808 10.0 10.0 10.0 10.0 10.0 10.0 10.0 0.0010 0.0010 10.0 10.0 10.0 10.0 10.0 10.0 0.0010 10.0 9.96767564807274 10.0 0.0010 0.0010 0.0010 10.0 10.0 10.0 0.0010 10.0 10.0 10.0 0.0010 10.0 10.0 10.0 0.0010 10.0 10.0 10.0 
0.0010 0.0010 0.0010 0.0010 0.0010 0.0010 9.776663525177034 0.0010 0.0010 5.500450000000001 6.020741919256169 5.960889928508096 6.130671152413187 10.0 10.0 10.0 10.0 10.0 6.131730569985225 10.0 9.999985329074086 10.0 10.0 10.0 10.0 10.0 6.132843436726034 10.0 10.0 5.755539881943294 10.0 10.0 1.365361142947517 10.0 5.079238440787157 0.0010 4.746826640697311 6.1339803588835835 10.0 10.0 9.999925016217668 10.0 10.0 10.0 9.81256338030927 2.1588951815823583 10.0 4.851378292504543 9.833133934087153 6.359603822910207 8.24128954732532 
0.0010 0.0010 0.0010 0.0014678365831440397 0.0015747999458392324 0.0010 0.0010 0.4237740177431808 0.05117906978595982 10.0 2.298748138798451 10.0 0.0010 9.999184589675767 10.0 10.0 10.0 0.8479968845799672 0.0010 10.0 9.990149186264812 10.0 9.968482964373518 10.0 10.0 10.0 0.0010 10.0 10.0 2.3032193085154558 10.0 10.0 9.084031158747948 2.1009470676294986 2.2870717557438485 0.0010 0.0010 0.0010 7.822817570462822 8.65145489488011 10.0 9.651201807545283 9.413612027262566 9.8968133453131 9.927729384642156 8.657747389211812 10.0 0.1608112544021547 1.8582604711104236 0.0010 10.0 
0.014552319987107801 10.0 0.0032941406099238624 0.0018983375610171086 0.0010219976336399174 0.0010325074495773387 0.010122100477447753 0.011024831904766734 0.003355625226865124 0.0010 9.37326002420499 0.0010 9.729452345293874 9.985132912461102 3.1157027815830918 0.0010 9.985219542903526 9.578781760267889 9.339852744512518 9.981732875162797 0.0010 9.985616985327166 9.986864548733937 0.0010 9.606073283714283 9.976973269895083 9.493999839968955 0.0010 3.0403006203402616 10.0 0.6127409496093794 9.985420636984015 5.061001600310447 9.692704356875367 5.061001600310447 4.925765271207012 8.04402507574278 9.4878260781773 9.058653543570433 2.0520379499872696 0.0010 0.0010 9.846658196284952 4.406650624426927 0.0010 5.061001600310447 5.643762644888233 5.229678322711018 9.850565258784004 4.939998399689554 0.0010 
10.0 10.0 0.0010 0.0010 0.0010 0.0010 0.0010 0.0010 0.0010 0.0010 0.0010 0.0010 10.0 10.0 0.0010 0.0010 10.0 10.0 10.0 10.0 0.0010 9.687577567570893 9.303195177252263 0.0010 10.0 0.0010 10.0 0.0010 0.0010 10.0 0.0010 9.942311828359161 10.0 0.0010 10.0 10.0 10.0 5.032517346626529 0.0010 0.0010 0.0010 0.0010 10.0 10.0 0.0010 10.0 0.0010 10.0 0.0010 0.0010 0.0010 
0.01150649817802631 4.015523801434314 0.011211912507222234 0.001527774772244379 0.0020222674388468784 0.003878348693456834 10.0 0.0010106349903080333 0.0010 1.4504048845683362 4.033481846318736 9.44953741593526 10.0 9.997399949368475 10.0 9.9748530952381 9.986194908912912 9.243940915468919 10.0 9.992545780188786 10.0 10.0 10.0 10.0 9.24185804674648 8.60297558359553 8.333343558228684 9.979989797456813 9.08482135783062 1.611609343426823 10.0 9.999912595623487 3.9898172705282664 10.0 0.8217748427435301 5.486948659755594 8.937106404802337 10.0 8.726043842897633 2.5694412839316563 10.0 10.0 9.810402257197843 9.090088986319712 9.992868371118869 5.65454483507904 4.41865234604715 0.7016239316080926 10.0 10.0 5.820439500936348 
5.500450000000001 0.1693087411889005 0.022114623799474254 0.003896651151148583 0.0010 0.0033368246957377577 0.1955165928230409 0.0010 0.34695386762098773 0.0010 2.3691771538155537 2.3999624409161333 4.182538811282449 4.99406504304316 0.3784073203034106 7.357352143756616 4.50055 8.0165727642678 9.839910736465406 4.992326037690474 10.0 2.8708815562355916 3.7401543100665497 1.4549372289484648 10.0 10.0 4.413656947288561 1.224844537179031 0.0010 0.9615204982609207 0.7066588513644838 4.993987316530597 2.4505109489852774 1.3620084007762303 3.792850594709889 0.6423094173135118 10.0 10.0 4.50055 2.2512021275751666 0.44580557791372577 0.3791505963472419 4.992978797763571 0.0010 1.1455158533709628 4.721002396047379 4.3638909935966534 4.4308122208751906 4.915630599494789 2.9467689910336095 4.487895503972967 
0.04291666700906229 0.0010 0.0010 0.0011533543787131772 0.007587048703441285 0.06825897318066644 0.0010 1.0454738886043722 10.0 0.0010 10.0 9.676433194523492 0.0010 9.829662963350282 9.984330788217289 10.0 10.0 0.0010 0.0010 8.835324202661711 0.0010 10.0 9.979032814825349 9.495427502753339 9.88695338352056 9.105312370601116 0.0010 9.8616650373935 9.937153098863892 0.0010 9.859845451718462 9.596886163910531 10.0 0.0010 10.0 10.0 0.0010 0.0010 0.0010 0.0010 9.900256809096684 10.0 0.0010 0.0010 9.88117181824644 10.0 10.0 0.0010 0.0010 0.0010 9.6131956201693 
5.070513502535318 7.587991559914321 0.0356137740261486 0.0010 0.006923880209137341 0.0010 10.0 0.1589582840195535 0.052418641578750744 0.0010 5.753304990544912 10.0 9.95993893373285 10.0 9.446903573286695 10.0 10.0 9.20265452241951 10.0 10.0 10.0 10.0 10.0 10.0 10.0 7.167619233524428 10.0 10.0 10.0 10.0 10.0 10.0 0.0010 10.0 4.973580007468494 1.2953184261396253 6.957417364779014 10.0 9.761913237220543 5.656413257506796 10.0 10.0 10.0 9.820347082785219 10.0 7.010451766062852 10.0 3.3693321412287607 10.0 10.0 9.82005478040584 
0.0010 8.045125090908858 0.0010 0.0010 0.0010 0.0010 10.0 0.09330829130940968 0.017626833021947584 0.0010 8.599462262112448 10.0 9.831926390112573 9.962714345015955 10.0 10.0 9.659637188572107 10.0 9.196929330519888 10.0 10.0 10.0 10.0 10.0 9.90246380545466 10.0 10.0 9.985771085224235 10.0 10.0 9.955148036022672 10.0 10.0 10.0 2.2927857786840904 3.0314028219488574 3.2013440930136183 10.0 9.87530787595477 10.0 10.0 10.0 9.94752027321604 0.0010 9.964249477370966 7.3462963449891125 10.0 0.007463590738862713 10.0 4.136104158496089 8.994744684145136 
0.0010 0.0010 0.001097329683814156 0.0010124488104013398 0.010429065582206213 0.007609940068982674 0.0010 1.6998499533346467 0.0010 6.514173921289014 9.593142321898126 4.263967205284388 10.0 9.983227129943991 10.0 9.71769269372426 10.0 4.133148242068454 10.0 10.0 9.71890309617314 9.973207779887165 9.98241726844993 10.0 8.972269925101244 10.0 10.0 10.0 10.0 0.33207680141817325 10.0 10.0 0.9292398033558686 10.0 7.836181379469513 0.0010 1.0889052003912194 9.135984164580378 10.0 5.86383431120586 10.0 9.633747581635356 9.944758182385009 10.0 10.0 0.0010 10.0 10.0 10.0 8.334840891222484 10.0 
0.02362759376861946 1.159255973630848 0.0014572767913960552 0.001012817921502919 0.0011155906948521338 0.0012823950838827204 7.425367739183498 0.0013977521066768717 0.002000435817325111 2.8622041003539973 6.885215493598568 4.357739309523522 9.918390149351957 9.988095624672411 9.970792389890759 9.98161845297419 9.984160527459629 9.254746270107528 9.940533369086872 9.983178614018266 9.964550218993258 9.962797543330964 9.97523130789857 9.960956564150477 9.910073336554394 9.99880684582147 4.466676609308504 9.96600077219445 9.830959703686446 7.744140799807956 9.959889708752334 9.992440930385525 2.5801918563381023 8.155252673445775 3.989215894689814 1.6225187118000273 4.340197111224208 9.919075292023118 9.861348001252367 9.771164227433946 9.98265771314077 9.845146069976163 10.0 9.730679950800607 9.9816286527226 1.1041709571610558 9.654115939878032 4.489287276011951 9.928080911613472 6.235923836889451 8.983054113013235 
0.0010 0.0010 0.0010 0.0010 0.0010 0.0010 2.017536638362075 0.0010 0.0010 10.0 10.0 10.0 10.0 10.0 10.0 10.0 10.0 10.0 10.0 10.0 10.0 10.0 10.0 10.0 10.0 10.0 10.0 10.0 10.0 10.0 10.0 10.0 0.0010 10.0 0.0010 0.0010 0.0010 10.0 10.0 10.0 10.0 10.0 10.0 10.0 10.0 0.0010 10.0 0.0010 10.0 10.0 10.0 
0.16982487701734533 0.8217446047185737 0.01168287134888268 0.0015502884335161953 0.0010261429274423042 0.010988799747985584 10.0 0.028877641315589144 0.025247554390825572 3.874299659913344 10.0 10.0 10.0 9.98371577363616 9.931936520133357 9.937348652654613 9.699892655230045 10.0 10.0 9.633905089895396 9.942627219544052 9.948709496831782 9.998964353368123 10.0 9.851481628936508 9.939385184414505 10.0 9.942636653172883 6.9526029795513535 10.0 9.942636653172883 9.985404597675346 3.1670113594971396 10.0 3.8622611120228263 7.043520567590256 6.287892463315595 10.0 9.94263257507886 9.154326979202317 9.942636653172883 9.599027253941651 10.0 9.949020543607753 9.942636653172883 8.576481163350525 8.409340613255658 7.444310080731988 10.0 8.881690553831016 9.347592635344196 
0.0010 0.0010 0.0010 0.0010 0.0016235759197991725 0.0010 0.0010 0.0010 0.03668223009034563 10.0 0.0010 10.0 0.0010 10.0 10.0 10.0 10.0 0.0010 0.0010 9.801127976294287 10.0 10.0 10.0 10.0 10.0 10.0 0.0010 10.0 10.0 0.03987853956387166 9.912787924072514 10.0 10.0 0.0010 3.140819007009748 0.0010 0.0010 0.0010 7.342739132449366 10.0 10.0 10.0 10.0 10.0 10.0 10.0 10.0 0.0010 0.05776683055945386 0.0010 10.0 
0.0010 0.0010 0.0010 0.0010 0.0010 0.0010 5.9473462299087725 0.0010 0.0010 10.0 10.0 10.0 10.0 10.0 10.0 10.0 10.0 10.0 10.0 10.0 10.0 10.0 10.0 10.0 10.0 10.0 10.0 10.0 10.0 10.0 10.0 10.0 0.0010 10.0 1.3933035571968784 2.033425406964697 0.0010 10.0 10.0 10.0 10.0 10.0 10.0 10.0 10.0 1.1940843743114549 10.0 0.0010 10.0 10.0 10.0 
0.0010 0.0010 0.0037956913394790685 0.0010 0.0010 0.0066908391014420966 7.5377101687820245 0.0010 0.0010164734332671584 10.0 10.0 10.0 10.0 9.994694698473882 10.0 9.990138385390285 9.983545167312473 9.98884948229539 10.0 10.0 9.990248279587721 9.895375524460661 9.887860757463566 10.0 10.0 10.0 10.0 9.981300122384186 9.199544367453916 10.0 10.0 9.98780800213241 1.79695354083941 10.0 4.614079241874349 2.0045265120859592 4.6227272514170075 10.0 10.0 10.0 9.848004863903563 10.0 9.545446527609483 10.0 9.930252155005673 3.712081882789232 10.0 10.0 10.0 5.750012355791629 10.0 
0.0010 0.0010 0.0010 0.0010 0.0010 0.0010 0.5444814041937951 0.0010 0.0010 6.437192872002935 10.0 10.0 10.0 10.0 10.0 10.0 10.0 10.0 10.0 10.0 10.0 10.0 10.0 10.0 10.0 10.0 10.0 10.0 10.0 10.0 10.0 10.0 0.5142566581586259 10.0 0.0010 0.0010 0.0010 10.0 10.0 10.0 10.0 10.0 10.0 10.0 10.0 0.0010 10.0 0.0010 10.0 10.0 10.0 
0.0010 0.0010 0.0010 0.0010 0.0010131097968563974 0.0010 4.355235009115465 0.0010 0.008871612887934418 9.494501427390666 10.0 10.0 10.0 10.0 10.0 10.0 10.0 10.0 9.819948486082318 10.0 10.0 10.0 10.0 10.0 10.0 10.0 10.0 10.0 9.993132160822457 10.0 10.0 10.0 0.0010 10.0 0.0010 1.9954338928372044 0.0010 10.0 10.0 10.0 10.0 10.0 9.99791766930134 10.0 10.0 1.0120545693176954 10.0 1.2280835147293008 10.0 10.0 10.0 
0.0010 2.090747230259629 0.008792159320974362 0.0013906214440399345 0.0010 0.0010 8.892379042559757 0.0010 0.0010 2.918478492875999 4.744473939254717 8.619726225445369 10.0 9.997006445093538 10.0 10.0 9.805424817722194 10.0 10.0 9.997407947945407 10.0 9.794549146320982 9.767967620095023 9.176546954192107 10.0 9.980241753574518 9.57766013674018 10.0 8.905603135022936 9.274384037420575 10.0 9.983780477888649 3.1398031300458307 9.640192779088382 2.8043725773357626 2.695188138280681 3.9288080940004297 9.863090295847607 10.0 10.0 10.0 10.0 9.896671375305495 9.309601145086898 10.0 4.826406065293343 9.101518128734696 9.5108797388149 9.787960781041079 5.0005 8.863262188775252 
0.00683394906682569 0.22458951774880576 0.0015933280471451027 0.0010 0.0010 0.0010 5.951737547649364 0.008215102811600964 0.0010 0.0010 1.8524519925376457 1.9853260480011556 10.0 9.99776204201069 9.996965987954225 10.0 10.0 1.5392320992101585 10.0 9.998021168346991 10.0 9.994912021860307 9.995041215955615 10.0 10.0 9.99748318694822 10.0 10.0 9.98225551194561 0.7894284513547984 10.0 9.997735793095941 8.474161408322729 8.605874374404003 9.767044910216372 0.0010 7.300377646079466 9.925579964577732 10.0 9.539157864228551 10.0 10.0 9.982567395080537 10.0 10.0 0.0010 9.987983376260356 10.0 7.218478469810631 3.6629842315173535 9.884042224947308 
0.0010 0.0010 0.0010 0.0010 0.0010 0.0010 0.8519825417104969 0.0010 0.0010 8.232398722935825 10.0 10.0 9.56950290803941 10.0 10.0 10.0 10.0 10.0 9.680210419863865 10.0 10.0 10.0 10.0 10.0 10.0 10.0 10.0 10.0 10.0 10.0 10.0 10.0 1.5777068526278857 10.0 0.7850700010144811 0.38327387518235634 1.6604376472121807 9.718723141964418 9.322312982019877 10.0 10.0 10.0 10.0 10.0 10.0 2.083942212396343 9.588539733234743 0.9885098958388774 10.0 9.753696146423298 9.719528854359911 
0.0010 1.5787646534919801 0.0010 0.0010 0.0010 0.0010 10.0 0.0010 0.0010 4.392464624694567 4.244483123070549 10.0 10.0 10.0 10.0 10.0 10.0 10.0 10.0 10.0 10.0 10.0 10.0 10.0 10.0 10.0 9.700184206987501 10.0 10.0 4.881263977874355 10.0 10.0 0.01940511623236585 10.0 0.0010 4.971651024359037 9.577827375650136 10.0 9.14090215634574 6.0678767719485585 10.0 10.0 10.0 10.0 10.0 10.0 6.546504160174921 0.0010 10.0 8.570729389696751 6.783335060919216 
0.0235807773706946 4.16845073625122 0.0010 0.0010 0.00833058803650067 0.0010 2.999061289222163 2.2765588015922265 0.0010 3.731356860319607 5.085329993902117 6.3204026332008185 6.733639411824651 9.94204033942399 9.991789184617623 9.996821330567087 9.87434489396063 7.623101861836282 6.124571780510113 9.969881082707959 7.541181449377461 9.848916764748473 10.0 7.531242185437301 8.557655385305214 9.705465705030191 6.587218773252737 10.0 9.831868036006428 6.11203382049641 9.99669672917662 9.953463687824106 5.174784801303092 6.340360810804597 2.9891486145073536 5.012369786832899 6.610485264311136 5.098122903201971 10.0 5.55392822436818 9.76915551008614 7.504562469453727 8.991190881236834 7.27272450076457 7.830726182958157 4.970186225466969 10.0 5.100504085828691 6.108455582752013 5.125342329131374 8.309226723399895 
0.0011635940908698735 0.025226256358942045 0.0010356759024384215 0.001029108811736055 0.0010034082079180006 0.0011714156745438974 0.42772213190893327 0.015482626186799358 0.001958331838597876 9.571368067581716 9.91743707493279 9.989025559439785 9.921494397362816 9.997926738183942 9.982324152278833 9.981806017261212 9.864914312702586 9.801230905435792 9.961585311398775 9.999914159528783 9.982251522191296 9.996561140707081 9.995867780154832 9.980131774065484 9.998140325645743 9.998203640295161 9.673860227319944 9.98232646316937 9.999384183915527 9.99949340270343 9.98228121557254 9.997144621912973 0.3348371022158072 9.591738694573175 1.0884057144433683 0.3695493113906565 0.41898711271723954 9.839059079596446 9.66208689531091 9.973897212643173 9.983630837828835 9.999429867237241 9.999706609905743 9.999504776796954 9.999518663194204 0.39616029902860195 9.958590737570097 0.7301896694680754 9.666162897784194 9.900585877414903 9.719323776099568 
0.6398154662938859 0.35226312265219145 0.10718727324341684 0.020164443044268704 0.001688282761236512 0.001430368601059488 4.82780012848689 0.0014150027732599756 3.5601385784433095 6.440861421556691 6.300161476113923 8.137236763185127 9.750160525870735 9.998092251512325 9.354584938437133 9.787363855744653 9.361459018611654 7.032074849550226 9.538242612719463 9.361184533706114 9.92729114132407 7.845367666760869 8.117263456745436 6.440861421556691 9.999998912359398 9.996721795026797 6.440861421556691 9.927288979846843 8.04819235208594 4.56003857844331 9.683219169683321 9.998088449740433 4.601341513539996 8.231021998214706 4.408020775688005 4.248040551750476 3.6902535290658953 8.899916075144336 8.240091333621246 4.56003857844331 6.440861421556691 8.048238942120276 9.930593451804974 8.667302133193703 9.927297474429668 5.387513039000573 7.777375230705868 5.142252600494162 8.614157634164185 7.44852548065629 4.56003857844331 
0.0010 0.0010 0.0010 0.0010 0.0010 0.0010 1.4219351382035992 0.0010 0.0010 8.661156432957569 10.0 10.0 10.0 10.0 10.0 10.0 10.0 10.0 10.0 10.0 10.0 10.0 10.0 10.0 10.0 10.0 10.0 10.0 10.0 10.0 10.0 10.0 1.5482058571106698 10.0 0.0010 0.37830433744073133 9.530262906743207 10.0 10.0 10.0 10.0 10.0 10.0 10.0 10.0 0.7112883135626591 10.0 0.0010 10.0 6.53873291566644 10.0 
0.19833788129917762 0.0010 0.0010 0.012083623518982525 0.0010 0.0010 6.6659942939475325 1.3983855477207765 5.083937408890074 0.0010 10.0 10.0 10.0 10.0 10.0 10.0 9.296884394622502 10.0 4.918433273130225 10.0 10.0 10.0 10.0 3.416042382037031 10.0 10.0 5.305008000106666 10.0 10.0 10.0 10.0 10.0 10.0 10.0 8.150021646678479 6.304077053539851 10.0 10.0 8.980806743439157 4.179353825375475 2.9618241506454464 10.0 10.0 10.0 10.0 9.72088139770419 10.0 0.0010 10.0 10.0 3.6600749911861756 
0.0010 0.0010 0.0010 0.0010 0.0010 0.0010 0.2687061471903869 0.0010 0.0010 10.0 10.0 10.0 10.0 10.0 10.0 10.0 10.0 10.0 10.0 10.0 10.0 10.0 10.0 10.0 10.0 10.0 10.0 10.0 10.0 10.0 10.0 9.942892914594085 0.0010 10.0 0.0010 0.0010 7.287802846509069 10.0 10.0 10.0 10.0 10.0 10.0 10.0 10.0 0.0010 10.0 0.0010 10.0 10.0 10.0 
10.0 8.780464167819297 0.005932392410741656 0.0010 0.0010 0.0010 4.805194948622827 10.0 0.005637063011646648 0.0010 8.04057240532371 8.183792328199331 10.0 9.270918029142543 0.0010 9.22555830950833 0.08802163374221017 0.0010 10.0 9.19566373513384 9.42878703435007 0.0010 0.0010 9.247510037606315 6.227419031162223 9.51394003106882 10.0 9.224675843369862 0.7293060775663034 0.7053943131671057 9.195401493805635 9.277580312987107 8.634519488849953 10.0 10.0 8.005222460938377 7.7389914577701715 10.0 0.8131275977783751 10.0 9.250415573444263 9.19512215806543 9.75323006110986 2.7602883125565105 9.30834851219556 7.99651830176996 0.0010 6.790809447619118 0.0010 0.7894597963062302 0.0010 
0.0010 0.0010 0.0013128323874703268 0.0010 0.0010 0.0010 4.726844484282511 0.0010 0.0010 7.258985264401849 9.094731859755667 10.0 10.0 10.0 10.0 10.0 9.987718876011956 10.0 10.0 10.0 10.0 10.0 10.0 10.0 10.0 9.997005388508017 10.0 10.0 9.992821445535338 7.4666894009270175 10.0 10.0 0.0010 7.101654960675655 0.6456798185412735 1.3404658219404642 2.6012695325391295 10.0 9.891254257701695 10.0 10.0 10.0 10.0 9.901033339239294 10.0 1.0328475560806636 10.0 1.2783456098118782 7.384381557069217 7.477440342961007 10.0 
0.0010 0.0010 0.0010 0.0010 0.0010 0.0010 0.0010 0.0010 0.0010 7.892250823069652 10.0 6.485405693691812 0.0010 9.979569688336326 10.0 10.0 10.0 4.609985899886318 0.0010 9.245044382861833 10.0 10.0 10.0 10.0 8.425357051904685 10.0 4.565777988905836 10.0 10.0 10.0 10.0 10.0 2.1087491769303486 10.0 10.0 2.251422662915583 0.0010 0.0010 8.024554558724128 10.0 10.0 10.0 10.0 10.0 10.0 0.0010 4.506147773559852 10.0 6.292147176767128 3.0636594526194036 7.369846866477385 
0.0010 0.0010 0.0010 0.0011600891357573828 0.0010 0.0010 2.57456469680358 0.0010 0.0010 10.0 10.0 10.0 10.0 10.0 10.0 10.0 10.0 10.0 10.0 10.0 10.0 10.0 10.0 10.0 10.0 10.0 10.0 10.0 10.0 10.0 10.0 10.0 0.0010 10.0 0.0010 0.0010 0.0010 10.0 10.0 10.0 10.0 10.0 9.999932474008494 10.0 10.0 0.0010 9.972324568825215 0.0010 9.999662369885714 10.0 10.0 
0.0015254112229746274 2.0513379711970527 0.0010008898265656636 0.0010008778771227178 0.00108607173263965 0.0029485944058635265 9.858308263055505 0.0011094897477985847 0.14525849318055883 4.040290459093485 4.946562188187351 9.302909816216172 9.996478816317632 9.998284440778406 9.93170996839711 9.973264506938623 9.906744033683731 9.996725362175617 9.997009502731734 9.938364276506933 9.833257556078202 9.81826892331089 9.977159414318418 9.968962175254342 9.999999649775967 9.9821582632132 8.824736204558318 9.974170534878615 9.925106369585892 9.2238354266757 9.97632144242641 9.985050028369736 4.089583572579782 6.052108607881838 3.7764121626203626 1.2151186345917586 5.500450000000001 9.997154133431472 9.793229036897264 8.333549471907663 9.967065955694594 9.97693062430094 9.999973288194514 9.999097510398988 9.978766972733382 1.6875795086399 9.171384989840373 3.3040624557060845 9.948070778237659 8.23272432024649 7.8218273567423635 
0.12795590585270156 1.8713996172086071 0.0011222743734475378 0.0010184816499576972 0.0010240636616217669 0.0021452600266138253 9.877368309254207 0.0651499395794859 0.019326121941601188 5.0005 9.965111537792765 9.824136206078474 9.994462118297518 9.987618347374397 9.994607273174195 9.990853243212863 9.990977490075977 4.933940782891031 9.995037663356475 9.987401816954197 9.873104710833875 9.913338197342247 9.995151856358225 9.948035388355908 4.9204068662080305 9.437907137799293 9.773144127291047 9.944512371385198 9.996617289828631 9.60269932274015 9.926043215581254 9.987769526961797 9.932121757100592 9.536753663510197 9.8454767408157 10.0 5.19519553797678 10.0 9.970937262765645 9.895631902912706 9.949442791417011 9.739480335055326 9.995643453609315 9.78105837314482 9.94135921601158 5.0005 8.967330951918825 5.0005 9.963534436129208 6.432754158878998 9.965192797070971 
0.0010 0.0010 0.0010 0.0010 0.0010 0.0010 0.0937670111633988 0.0010 0.0010 10.0 0.0010 10.0 0.3444670235946896 10.0 10.0 10.0 10.0 1.1626130198227766 0.38896416022172353 10.0 10.0 10.0 10.0 10.0 10.0 10.0 0.0010 10.0 10.0 0.0010 10.0 10.0 0.0010 0.0010 0.0010 0.0010 0.0010 0.4078160124857968 10.0 10.0 10.0 10.0 10.0 10.0 10.0 0.0010 9.63110234982602 0.0010 0.06811674272634605 0.0010 10.0 
0.0010 7.698274021612244 0.0010 0.0010 0.0010 0.0010 9.274385950311153 0.0010 0.0010 2.5173634953355437 10.0 2.6519392737722507 10.0 8.213120309297459 10.0 10.0 10.0 10.0 10.0 5.375902324939123 10.0 10.0 10.0 10.0 10.0 10.0 10.0 10.0 4.327185562967808 10.0 10.0 10.0 7.12731030789456 10.0 5.500450000000001 6.378179561288615 7.996682180818663 10.0 10.0 10.0 10.0 10.0 10.0 10.0 10.0 7.121466824707278 10.0 6.508884615747267 10.0 10.0 10.0 
0.0010 0.0010 0.0010 0.0010 0.0010 0.0010 1.3073996266255152 0.0010 0.0010 5.500450000000001 10.0 8.413806567409285 10.0 10.0 10.0 10.0 10.0 10.0 10.0 10.0 10.0 10.0 10.0 10.0 10.0 10.0 10.0 10.0 10.0 6.472879306434574 10.0 10.0 0.0010 9.869487640398267 0.0010 0.0010 0.001000000000000334 10.0 10.0 10.0 10.0 10.0 10.0 10.0 10.0 0.001000000000000334 10.0 0.0010 10.0 10.0 10.0 
9.719075927737745 10.0 0.0010 0.002019467103664796 0.0013606758617493045 0.06624204845359478 0.0010 3.023180444715378 1.8270057532786832 0.0010 10.0 2.241381371986583 10.0 9.374451272667512 3.5934198127092225 1.4748046937078394 10.0 6.279605142459837 9.574199100654463 9.771039417990066 1.6017371447918105 10.0 10.0 0.0010 6.985545606652169 9.537701814206143 10.0 0.46625456878325444 5.524429715634967 9.116101526311091 1.257689044502905 9.354110304315332 10.0 3.9062619041244924 6.4648296915328345 1.9853927705651375 5.620834466297003 9.574199100654463 1.9713095581218831 3.6124711915352656 1.3727366664306033 0.0010 9.476025525409325 10.0 1.2631372489382264 8.491868431429289 3.03940132581498 2.110173699475194 1.9272705598077708 0.6605268458340374 5.401823217617718 
10.0 2.3246796020369898 0.0010 0.00690256686740858 0.0010 0.0010 10.0 0.0010 0.0010 0.0010 10.0 0.0010 10.0 9.035396715309918 10.0 10.0 10.0 10.0 10.0 6.803845206506221 10.0 10.0 10.0 10.0 9.854536372312536 10.0 0.02847189586930643 10.0 7.479320769729696 10.0 10.0 10.0 0.0010 10.0 10.0 10.0 10.0 10.0 10.0 10.0 9.388536859532405 10.0 9.929143866737714 10.0 10.0 10.0 10.0 0.0010 0.0010 5.000500000000001 10.0 
1.6440519792889567 6.552280479507463 0.0010 0.0010 0.0010 0.0010 9.899368612637009 5.000500000000001 0.06838347261031497 1.4635394207678925 4.751883066630833 10.0 8.445825878200381 10.0 9.675878512537817 10.0 9.341956514817582 9.117842785026447 8.445825878200381 9.15533333150682 10.0 9.93383515601184 9.933525199986564 10.0 9.900137545313374 3.466737282426606 10.0 10.0 5.7374579881176615 5.404663970363633 10.0 10.0 8.764453001488423 10.0 5.034577829760247 6.863796437135088 8.918933735714427 8.445675353145262 10.0 6.07275470589998 10.0 10.0 10.0 3.908878740537534 10.0 7.0356950387611725 9.11811349137971 5.0005 9.11811349137971 8.469631498161856 10.0 
0.0010 9.292542771580386 0.0010 0.012969607751337223 0.0010 0.0010 10.0 10.0 0.0010 0.0010 3.5073486765063033 10.0 10.0 10.0 0.0010 10.0 0.0010 0.0010 10.0 10.0 10.0 0.8571758818747424 0.0010 10.0 7.639035054427846 8.630631327172841 10.0 10.0 1.9060869682097517 1.0732688684389244 10.0 10.0 10.0 10.0 8.995678112949347 2.976551990241646 10.0 10.0 0.0010 10.0 10.0 10.0 10.0 10.0 10.0 10.0 0.0010 0.0010 4.136609046306203 10.0 1.7786821472150258 
0.0010 0.0010 0.0010 0.0010 0.0010 0.0010 6.984611058809409 0.0010 0.0010 8.891729199362025 9.836919612562701 8.398447837396498 10.0 10.0 10.0 10.0 10.0 10.0 10.0 10.0 10.0 10.0 10.0 10.0 10.0 10.0 10.0 10.0 10.0 10.0 10.0 10.0 5.28532293214273 10.0 7.6288362469417965 7.554545584982781 0.27818473050872927 10.0 10.0 10.0 10.0 10.0 10.0 10.0 10.0 9.326940677651974 10.0 5.611499608116332 10.0 2.5246673183978565 10.0 
0.0010 0.0010 0.0010 0.0010 0.0010 0.0010 1.441281663179136 0.0010 0.0010 10.0 10.0 10.0 10.0 10.0 10.0 10.0 10.0 10.0 10.0 10.0 10.0 10.0 10.0 10.0 10.0 10.0 10.0 10.0 10.0 10.0 10.0 10.0 0.0010 10.0 0.0010 1.7134472086003054 0.0010 10.0 10.0 10.0 10.0 10.0 10.0 10.0 10.0 0.0010 10.0 0.0010 10.0 10.0 10.0 
0.011296369161660203 4.1919894025405835 0.13211094685124414 0.011908907634646634 0.0010633030338592332 0.007468692388532493 9.222217240891597 0.001643420947072165 4.061171290857089 1.8399736207043087 9.996716825485878 8.05538211280862 10.0 9.99869230489846 8.925669628704265 9.51521651796495 8.903830963383879 9.151284636814852 10.0 9.997198758530818 8.996645106158867 7.812891276406744 7.76464260570193 5.537644267665689 9.983213821441183 9.965361480634238 5.259447048753741 9.70141052342389 8.055537032925802 6.287683204308004 9.380902979940984 9.998797477524924 7.123269344163623 8.511882514001975 6.1988272309639525 5.000500000000001 5.328143139960707 9.700508654523544 10.0 5.0005 5.6728991283257075 7.820665607354311 9.906922634444243 8.171292661014476 9.933316231010835 6.276348349701605 8.265817738828568 6.607907608281025 7.864712495058686 7.224549293500191 3.648219464124295 
0.0010 0.0010 0.0010 0.0010 0.0010 0.0010 3.162434756037382 0.0010 0.0010 10.0 10.0 10.0 10.0 10.0 10.0 10.0 10.0 10.0 10.0 10.0 10.0 10.0 10.0 10.0 10.0 10.0 6.2649478376008325 10.0 10.0 10.0 10.0 10.0 0.0010 6.683481977656877 0.7026517346602633 0.0010 0.0010 7.525678181322078 10.0 10.0 10.0 10.0 10.0 10.0 10.0 0.0010 10.0 0.0010 7.25661399814968 6.278904568230743 10.0 
0.0010 0.0010 0.0010 0.0010 0.0010092062705186857 0.0012388925219999336 3.468559916869272 0.0010 0.0010 10.0 10.0 7.846972454285672 10.0 10.0 10.0 10.0 10.0 10.0 10.0 10.0 9.985218281538097 10.0 10.0 10.0 10.0 10.0 10.0 10.0 10.0 10.0 10.0 10.0 0.0010 10.0 0.0010 0.0010 1.6413359384685382 9.932714848779968 9.977999452070483 10.0 10.0 9.998382461534561 9.999962493867946 10.0 10.0 0.0010 10.0 0.4636707426177528 10.0 9.163480825168758 9.810731875419187 
8.963196074113927 10.0 0.0010 0.005455930326853292 0.0021427551953218395 0.03653953166971283 0.024704016288522736 2.539594700705406 1.3485936023075376 0.0010 10.0 0.0010 10.0 9.311808385502616 4.5930822720169715 0.0010 10.0 10.0 10.0 9.520970922487493 1.3005363294516679 8.991368983408313 9.45872570353254 0.0010 7.8859982658281655 10.0 10.0 0.0010 5.059697367567319 10.0 0.0010 9.29261725990137 10.0 5.965710805165121 5.218945813138822 8.621505041988645 9.881121686900514 10.0 3.3004908740745855 0.0010 0.0010 2.3254697768039545 9.36192603297711 10.0 0.0010 7.897745997382515 10.0 0.0010 1.3871787753478735 0.0010 8.467278854384537 
0.0010 6.782301679091087 0.03661482164543085 0.04010854085602924 0.0010 0.0010 10.0 0.0010 0.4575549366866548 0.0010 10.0 10.0 10.0 10.0 10.0 10.0 7.431032939914516 10.0 7.855588028607118 10.0 10.0 10.0 10.0 10.0 10.0 10.0 5.251179532426902 10.0 10.0 10.0 10.0 10.0 6.858473685899942 10.0 9.500511127101044 8.611090058164214 10.0 10.0 10.0 10.0 10.0 10.0 10.0 10.0 10.0 0.0010 10.0 10.0 10.0 5.126828050661771 10.0 
0.0010 0.0010 0.0010 0.0010 0.0010 0.0010 0.0010 0.0010 0.0010 10.0 0.0010 5.302532201506569 0.0010 10.0 10.0 10.0 10.0 0.0010 0.0010 10.0 10.0 10.0 10.0 5.736401528899793 10.0 10.0 0.0010 10.0 10.0 0.0010 10.0 10.0 0.0010 0.0010 0.0010 0.0010 0.0010 0.0010 10.0 10.0 10.0 10.0 7.230152139841979 10.0 10.0 0.0010 10.0 0.0010 0.0010 0.0010 10.0 
0.0012928728690437938 0.0010 0.0010030483154043054 0.0010000652662673901 0.001000055150136454 0.0010 0.5114330524556436 0.0010559745650872776 0.0010006102020777572 10.0 9.960771263925345 10.0 10.0 9.999577470824836 9.999555760300488 9.99961357635703 10.0 10.0 10.0 9.999571220933793 9.999590402475434 9.999606121955827 9.999555686930108 9.98258600540109 9.991887607370348 9.999333827832581 9.913786217288687 10.0 10.0 10.0 9.999609570065317 9.999578360197223 0.0010 9.885939068662585 0.0010 0.0010 0.4879094068920617 9.97342339267456 10.0 10.0 9.99664408521264 9.999618647594898 9.999580958531515 10.0 9.996968625052135 0.0010 9.960771263925345 0.0010 10.0 10.0 9.986297563871535 
0.006411290682255043 1.2725262999791616 0.03812460307684812 0.00245375087324469 0.0010 0.0010 6.9778822244745475 0.0010 0.0011623072234050573 5.0005 9.501903005780408 9.29183918313884 9.999790215290112 10.0 9.962591725126252 10.0 10.0 10.0 9.99979523836178 9.99254416011971 10.0 10.0 9.988370665540213 9.4952774770249 10.0 9.790345442776268 9.999865785360358 9.999938342301773 9.944264102244812 9.986778197842547 10.0 9.999921100257772 5.087593107228855 9.999864873806777 5.031352685995106 1.1084829030939982 9.233756014609286 10.0 9.984735540037168 10.0 10.0 10.0 9.695858301485229 8.728385075132923 9.996829451813761 1.1193092249856076 9.999786347060745 2.1300506832177684 9.999774725325379 9.566375790210968 9.999078801159648 
0.14686962642498408 1.839397323485845 0.0010 0.0010 0.0010 0.0010148780568817071 0.0010 0.0010 0.0010 10.0 10.0 10.0 10.0 9.973734154472178 9.854154068747452 10.0 10.0 10.0 10.0 10.0 9.926746577472889 9.985104202832906 9.985873929059482 10.0 9.928650660771408 10.0 9.86504923284464 9.854154068747452 9.854154068747452 10.0 9.854154068747452 9.97372956054755 0.0010 10.0 0.0010 1.52958606649797 0.0010 10.0 9.921006184687457 10.0 9.854362716443019 9.855856849562391 10.0 10.0 9.853866397476995 0.0010 10.0 0.0010 10.0 10.0 10.0 
0.0032290467742827223 0.20713956403881423 0.0010209214986452479 0.0019352090514100848 0.0013925822958421655 0.0010 9.478756158601707 0.0013139942895749562 0.019945745504713005 3.1576023807707507 10.0 10.0 9.938393706629522 9.99115009728142 10.0 9.999264583555556 10.0 9.950791145833369 9.991751022776219 9.991749428931405 10.0 10.0 9.990229142696355 9.99885767285155 9.998542813386155 10.0 9.79699289758192 9.990827833866009 9.985087513971994 9.952448225424009 9.993699410832265 9.989963348584945 1.6027991827718902 9.953312664034588 6.0161617739508895 5.4495136712535475 6.8796678009766 10.0 10.0 10.0 9.983621468300843 9.996754169887591 9.999869199852817 9.924703514295222 10.0 5.600309256921988 9.473687138816697 5.707858641393366 9.964134133083212 6.369071320336844 10.0 
0.0010 0.0010 0.3930950541693062 0.036830289306518126 0.0010 0.0010 0.0010 0.01905637282308311 0.0010 10.0 10.0 0.0010 10.0 9.984533379005889 10.0 10.0 10.0 10.0 10.0 10.0 10.0 0.0010 0.0010 10.0 10.0 10.0 0.5783655950697861 9.963180884415872 10.0 0.0010 10.0 9.265818202526072 0.0010 0.0010 0.0010 10.0 0.0010 3.7209267119652516 10.0 0.0010 10.0 0.0010 10.0 10.0 10.0 10.0 0.0010 0.0010 0.0010 0.5354439895138849 0.0010 
0.0010 0.0010 0.0010 0.0010 0.0010 0.0010 0.40080644175275937 0.0010 0.0010 10.0 10.0 8.35290589728591 10.0 10.0 8.92812625426912 10.0 9.9697026674044 10.0 10.0 10.0 10.0 10.0 10.0 10.0 10.0 10.0 9.203208852602073 10.0 10.0 10.0 9.984429218126294 10.0 0.001000000000000334 8.974809083001166 0.0010 1.8595446420419952 0.001000000000000334 10.0 10.0 10.0 10.0 10.0 10.0 10.0 10.0 0.0010 10.0 0.001000000000000334 8.819917974479438 10.0 10.0 
0.0010 0.0010 0.0010 0.0010 0.0010 0.0010 4.419139287863625 0.0010 0.0010 10.0 10.0 10.0 10.0 10.0 10.0 10.0 10.0 10.0 10.0 10.0 10.0 10.0 10.0 10.0 10.0 10.0 10.0 10.0 10.0 10.0 10.0 10.0 0.9320471997092179 10.0 1.5202844492128262 0.0010 0.18484564595639608 10.0 10.0 10.0 10.0 10.0 10.0 10.0 10.0 0.10617771537389675 10.0 0.0010 10.0 10.0 10.0 
0.0010 0.0010 0.001311137066792883 0.0010 0.0010 0.7509409622617885 2.5536100900164054 0.001235444439887721 0.0010 10.0 10.0 9.29203579278272 10.0 10.0 10.0 10.0 10.0 9.862584704866691 10.0 10.0 10.0 10.0 10.0 10.0 10.0 10.0 10.0 10.0 10.0 10.0 10.0 10.0 1.5078720142272801 6.744028985981522 1.4505560422904442 0.8382846503219838 0.14486697776242208 10.0 10.0 10.0 9.417694841103932 10.0 10.0 10.0 9.26169178129709 0.18288563863903642 8.929666597947834 0.0010 10.0 10.0 10.0 
0.0010432734882155042 0.0010 0.0010 0.0010 0.0010 0.0010 5.248823320774648 0.0010 0.0010 4.2732625224606515 5.977608805580012 4.480820022185004 9.334824138851994 10.0 10.0 10.0 10.0 5.771948249238629 9.334374427265164 10.0 10.0 10.0 10.0 10.0 10.0 9.9984883965714 9.513585988691618 10.0 10.0 4.6740900756443455 10.0 10.0 0.9591298055665374 9.620769129384334 5.010091428117966 1.1748596400418774 2.77749016873705 9.089385117208904 10.0 10.0 10.0 10.0 10.0 10.0 10.0 0.0010 10.0 5.84680821137829 9.59194764545866 9.071243930016292 10.0 
0.04069367619727779 7.195038676667567 0.004009012640072684 0.009577594788092114 0.014117823790460171 0.0018335701632417006 1.355297931564231 0.03541133330050439 0.07719580170435622 2.6187314166822953 10.0 10.0 10.0 9.874643551479227 9.450810190128582 10.0 9.558772835114901 9.179026896994516 10.0 10.0 9.18707951879388 9.866529422378871 9.872631056214772 9.18707951879388 9.960809391508244 10.0 10.0 9.18707951879388 10.0 10.0 9.18707951879388 9.872843564040862 1.60649722340868 9.15068524786263 0.0010 0.0010 7.661975893105046 10.0 9.781473672054224 10.0 9.18707951879388 10.0 9.860791451897505 10.0 9.18707951879388 0.3403005009242377 10.0 0.0010 9.948637481308026 10.0 9.18707951879388 
0.0010 0.0010 0.0010 0.0021552811819648067 0.0010 0.0010 4.090757010701373 0.0010 0.0010 10.0 10.0 10.0 10.0 10.0 10.0 9.871612548409741 10.0 10.0 10.0 10.0 10.0 10.0 10.0 10.0 9.940138178368153 10.0 10.0 10.0 8.702982121791763 10.0 10.0 10.0 10.0 8.976608443506727 0.0010 0.0010 0.0010 10.0 9.984525837725808 10.0 10.0 10.0 10.0 10.0 10.0 0.0010 10.0 0.0010 10.0 10.0 10.0 
0.0010 0.4008805397691919 0.0010 0.0010 0.0010 0.0010 9.311232728395616 0.0010 0.0010 5.092125735743914 4.888454564455326 4.787704650904377 10.0 10.0 10.0 10.0 9.096868745450756 10.0 10.0 10.0 10.0 10.0 9.989599081212841 10.0 10.0 9.599132102210337 10.0 9.990516432683352 9.59913127293445 4.780504338216265 10.0 10.0 1.773838236019425 10.0 4.678360329467896 0.27987996518202785 3.550689744426089 10.0 10.0 9.698169278314706 10.0 10.0 9.600279182587716 10.0 10.0 2.6402986337201897 10.0 5.1331934403175214 10.0 8.046829519998182 10.0 
0.0010 9.009980393514837 0.016495398460217848 0.01932296072118207 0.0010 0.0010 10.0 0.0010 0.19479746487157412 0.0010 10.0 10.0 9.993456356290643 9.697198363272369 9.700180310590417 9.810138653182397 6.870619862474056 10.0 8.983954844242607 9.697198363272369 9.697198363272369 9.697198363272369 9.697198363272369 9.712354956144054 10.0 9.697198363272369 9.697198363272369 9.906479265671972 9.702572499343564 10.0 9.807716033200128 9.697198363272369 0.0010 9.697198363272369 0.0010 0.0010 10.0 9.697198363272369 9.826444190761784 10.0 9.917714930774482 9.697198363272369 9.697198363272369 9.697198363272369 9.708731635069801 0.0010 9.697198363272369 0.0010 9.697198363272369 9.697198363272369 9.697198363272369 
0.0021676897695359415 2.2137144553247654 0.0010223266063254305 0.0024328074884152964 0.0017452105690794254 0.06902383247401317 9.57560321626495 0.04021156852134661 0.0153434185230501 1.305240679140221 8.989402718704966 9.989189612935922 9.99869812525343 9.998614545493266 9.999110061551242 9.817607209658583 9.998899355704449 9.394810164904879 9.998967920842837 9.999614770664481 9.762857946695496 9.575591769355214 6.231224829277895 9.79839164613114 9.99900349651337 8.989402718704966 9.692605386335977 9.810081169086187 9.471100193648121 9.891915976302249 9.785574205423448 9.99850058552502 9.565843342485733 9.270999271430718 6.922900868389813 9.865139258777612 9.957125447566888 9.999687605399444 9.999475275316154 9.357768411746195 9.807428331507841 9.266018859550792 9.999905786810809 9.368460784147901 9.793866306686366 4.194660830315789 8.989402718704966 7.178257249021502 9.977910923363988 2.832223928622173 9.686557030005192 
0.0010 0.0010 0.0010 0.0010 0.0010 0.0010 8.310747903023024 0.0010 0.0010 4.830196053103181 3.9001677408344912 10.0 10.0 10.0 10.0 10.0 9.797545149648345 10.0 10.0 10.0 10.0 10.0 10.0 10.0 10.0 10.0 10.0 10.0 7.972629095342645 10.0 10.0 10.0 2.843311435721821 10.0 0.0010 5.6532970103258675 5.773542025980308 10.0 10.0 10.0 10.0 10.0 10.0 10.0 10.0 6.477984798564091 10.0 8.191874521149797 10.0 2.60304051566471 10.0 
10.0 4.020527719660411 0.0011719023414904226 0.011463166230102812 0.0020732385689079553 0.007834996201501673 0.0010 0.06740575604205601 2.6773766043813767 0.09014553797040033 1.0700443454275934 6.752406164312276 3.6993439770542453 7.3915653015691785 0.0010 0.0010 0.0010 0.0010 3.6994074619752793 8.512289738724547 4.368016745696315 9.207405779574216 6.689559721793579 0.0010 5.059793147226579 8.896045781922314 0.052654890242831875 0.0010 0.3948030205740049 0.0010 0.0010 8.558698681852109 0.0010 0.0010 4.913675690976543 1.2861104330572735 5.363883999484892 4.470670928697712 4.438262059052698 2.816077977797164 0.0010 0.0010 7.556072158476266 5.110393729630715 0.0010 2.9141267243920437 0.5934535018914278 0.0010 8.139566629684582 9.381904142430958 9.112954576752761 
5.020505918179837 1.306054679813264 0.0010 0.0010 0.0030814444121649368 0.0010 0.0010 0.0010 0.0010 0.0010 2.637478673761006 0.0010 10.0 4.988451043944727 4.5107772527537024 4.534769091503021 4.9954059786770495 4.706141835153666 10.0 4.971920247776839 8.70082910730793 4.999684229659839 4.991323246555379 4.545300485435343 4.992678406226108 4.9997141640254705 3.468572427479872 4.57406263750854 1.8524362537660597 8.836477422428153 4.590478184688983 4.9613478601216885 1.5774413305364985 2.646583292346195 0.4214323980379726 1.6102191952971352 9.353882547683687 10.0 10.0 7.613840870982056 4.6724589125523055 2.4158513577819534 3.836248959797019 0.502637024812298 4.635896654595609 7.332899392423368 7.129059913933142 0.0010 3.4484944523756305 10.0 7.897771082530291 
0.001043658973808613 3.2185969189792596 0.0010230227652674724 0.00100315589312378 0.0010076821455172814 0.001135105568473331 9.624013496168445 0.0010238212816519913 0.0028712287471933185 2.900380251410204 7.731388269609231 7.898414412683382 9.886159250972119 9.999613575346165 9.99544631825791 9.996425768240316 9.997268039771832 9.903897663009776 9.88211579265205 9.946405667927253 9.846111282293045 9.99993318801093 9.976887680565016 9.534611672457396 9.862278244432446 9.978316239187274 9.710292496134402 9.783900708941477 9.94921258966548 7.831178619218019 9.79833645293409 9.99965752837815 7.779242601129404 9.835940240575082 7.129850002195523 2.016904833630984 7.7656699378502285 9.843787198680554 9.929800109045983 9.635722954966532 9.99468458245658 9.994760656600489 9.99042066044803 6.924555491400927 9.903479793304086 2.046147059825387 7.6126045694023485 6.735786795775855 9.844175562018664 7.826532997128364 7.730874302105456 
0.0010 0.0010 0.0010 0.0010 0.007049136152906304 0.0026555207268070978 9.520457508750958 0.0010 0.0010 0.20581542330655428 10.0 10.0 9.795184576693446 9.964278230469906 9.549704103115419 10.0 10.0 9.795184576693446 9.795184576693446 9.92847924011153 10.0 9.733605127234467 9.958598239336782 10.0 10.0 7.4339288640150345 9.795184576693446 10.0 10.0 10.0 10.0 9.955542384205042 3.666690917907887 9.795184576693446 5.239717132615148 6.4186306023169015 5.3483941304750156 9.795184576693446 10.0 10.0 10.0 10.0 10.0 4.626964837074324 10.0 4.919890294137543 5.981845485354997 6.179615546180749 9.795184576693446 6.631153913932429 4.969019143475688 
0.0011002646490058607 0.0010 0.005518674536400909 0.0020885392656204245 0.0010 0.0010 7.713912569424133 0.0010 0.8905278583292864 1.1691192257474174 10.0 10.0 10.0 10.0 10.0 9.972067064930764 9.731706373325405 10.0 10.0 10.0 10.0 9.960078678529575 10.0 9.719006651178406 9.731706373325405 10.0 10.0 9.967874653628543 9.990981648430598 10.0 9.968339196738771 9.999245056382907 2.944935907023412 10.0 0.0010 0.0010 0.3440156831474037 10.0 10.0 10.0 9.704133327205513 9.92793081239926 10.0 9.884058625214754 9.96902223546513 0.04927157000489224 10.0 0.0010 10.0 10.0 9.732816291406536 
0.0010 4.462799772132223 0.0010 0.003576948003785025 0.0010 0.0010 6.466307767262482 0.0010 0.0010 0.8885464882056064 7.586249218655138 6.994614353389819 10.0 10.0 10.0 10.0 9.236207159287744 10.0 10.0 10.0 10.0 10.0 10.0 10.0 10.0 10.0 10.0 10.0 10.0 10.0 10.0 10.0 3.5869513631846575 10.0 9.885904193099563 9.750340306705727 10.0 10.0 9.941749703447371 10.0 9.973467374840611 10.0 10.0 9.98016404763483 10.0 10.0 9.95368151848683 4.910161060586286 10.0 10.0 10.0 
0.0010 0.0010 0.0010 0.0010 0.0010 0.0010 0.3797160071434611 0.0010 0.0010 10.0 10.0 10.0 10.0 10.0 10.0 10.0 10.0 10.0 10.0 10.0 10.0 10.0 10.0 10.0 10.0 10.0 10.0 10.0 10.0 10.0 10.0 10.0 0.0010 10.0 0.0010 0.0010 0.0010 10.0 10.0 10.0 10.0 10.0 10.0 10.0 10.0 0.0010 10.0 0.0010 10.0 10.0 10.0 
0.20447258258981066 0.18603116445584766 0.0029615960373683995 0.0013897684583765665 0.0010 0.02541107911082549 3.1537316138843012 0.013480275480513785 0.006929409062225065 5.635269746278438 9.839002343120896 10.0 3.8452776686279284 9.916008774489432 9.978629836540728 9.848654280368613 9.86247590986902 6.892965024123651 5.700832860224393 9.997003213586016 9.845424808945296 9.99859831262164 10.0 9.417507440575955 9.989540339135363 9.897580065490834 9.379581178773936 9.850442072907635 9.963242018175999 8.536997571967078 9.814784135229566 9.882175787335994 5.082709921552049 8.712967996077747 9.10242919528099 5.000500000000001 4.9951932882057895 4.734942171091206 9.834821907175279 9.687426090377492 9.969819050220405 9.987374364128597 9.887825420895865 8.750006960205528 9.865872264957002 8.28609757272039 9.8557284262106 7.111179264135435 10.0 9.769063342911362 8.402305033437134 
4.675633106706129 5.140695047006692 0.005353037108732799 0.0012417989500520333 0.0034053928607699737 0.005226759833653547 10.0 0.01913895149550012 0.07713079813193813 0.001000000000000334 7.818000766348216 10.0 10.0 9.345520513784283 8.465944244180442 10.0 7.514023129590341 4.805934473138207 9.888765735787361 10.0 10.0 10.0 9.992607645881794 9.997836150973626 9.670873931940088 9.268580590822744 10.0 10.0 10.0 10.0 10.0 10.0 8.74381857708861 10.0 10.0 0.0010 10.0 10.0 9.670688378209826 9.797583644012178 10.0 10.0 10.0 7.177017849446822 10.0 0.0010 9.50005 10.0 10.0 10.0 10.0 
0.0010 0.0010 0.0010 0.0010 0.0010309332123151858 0.0010 3.983477544247982 0.0033792545644453897 0.0010 10.0 4.943465663583566 10.0 10.0 10.0 9.99978918621867 10.0 10.0 9.130361796644857 10.0 10.0 10.0 10.0 10.0 10.0 10.0 10.0 10.0 10.0 10.0 10.0 10.0 10.0 0.0010 10.0 2.081270002102654 0.0010 2.7597995897736887 10.0 10.0 10.0 10.0 10.0 10.0 10.0 10.0 0.47217655844546325 10.0 0.0010 9.922777377816253 4.966561376678556 9.923448941072415 
0.016047823848848498 0.7548265148348996 0.0012361863535320984 0.001589737013362314 0.0010618484424812947 0.0010076811014977346 9.79697604888326 0.004192976508473903 0.001139055256742985 4.227407677169431 9.938468560441903 9.993281345491704 9.990573914171797 9.999804826778291 9.990586746748047 9.99609289692822 9.994093446973643 9.319270681598713 9.990759350180404 9.988415738064973 9.999920081847888 9.999928916934007 9.994966241828353 9.991566553491857 9.99964656142171 9.443797428005585 9.677166152313657 9.999547276574418 9.802569928772284 9.955252904614417 9.999651671151089 9.999880048295115 5.212499250649808 9.987940502580123 4.615299065248623 0.026424963704746753 5.585880012506088 9.992296330096005 9.999915037098166 9.982794056658184 9.99997007400532 9.939741821846882 9.981212143745406 9.994945554756047 9.999986620633026 1.7785960677617503 9.983301201222835 6.444927780005137 9.979303028779395 9.983869910592498 9.983234973233548 
4.317458876727443 7.031284024082944 0.0010 0.014971043223551136 0.0010 0.0010 0.1994361280332957 5.814165732694905 5.00430572918781 0.3929439543073636 4.689500521969355 10.0 7.091985136048602 10.0 10.0 10.0 9.941244078999631 5.761327926001894 4.957427774981949 10.0 9.999618274588146 10.0 9.994119594180816 10.0 10.0 10.0 6.198633328412521 10.0 10.0 10.0 10.0 10.0 7.219161412615403 4.70796086938573 5.006274260547013 2.9639311280038094 0.0010 9.99722121820906 4.956460479165248 10.0 10.0 10.0 10.0 4.9955768766229385 10.0 8.088464905128234 4.991665765211146 5.1595814776280005 10.0 9.94741753975334 5.193053353998901 
0.0010 0.0010 0.0010 0.0010 0.0010 0.0010 1.726681576305939 0.0010 0.0010 10.0 10.0 10.0 10.0 10.0 10.0 10.0 10.0 10.0 10.0 10.0 10.0 10.0 10.0 10.0 10.0 10.0 10.0 10.0 10.0 10.0 10.0 10.0 0.0010 10.0 0.25116340394245373 0.0010 0.0010 10.0 10.0 10.0 10.0 10.0 10.0 10.0 10.0 0.0010 10.0 0.466587556836525 10.0 10.0 10.0 
0.0010 0.0010 0.0010 0.0010 0.0010 0.0010 8.63036025136296 0.0010 0.0010 10.0 10.0 10.0 10.0 10.0 10.0 10.0 10.0 10.0 10.0 10.0 10.0 10.0 10.0 10.0 10.0 10.0 10.0 10.0 10.0 10.0 10.0 10.0 0.0010 10.0 0.0010 0.0010 0.208722341758957 10.0 10.0 10.0 10.0 10.0 10.0 10.0 10.0 0.0010 10.0 0.0010 10.0 10.0 10.0 
0.0010 0.0010 0.0010 0.001081749075769068 0.0010 0.0010 4.515783340855642 0.0010 0.0010 8.44547716840391 10.0 10.0 10.0 10.0 10.0 10.0 10.0 10.0 10.0 10.0 10.0 10.0 10.0 10.0 10.0 10.0 10.0 10.0 10.0 10.0 10.0 9.999112073566462 0.3233271754953549 10.0 0.2312901752518552 1.5011919641247011 0.6973224465608753 10.0 10.0 10.0 10.0 10.0 10.0 10.0 10.0 0.41066901410227985 10.0 1.9661615224339788 10.0 10.0 10.0 
0.0010 0.0010 0.0010 0.0010 0.0010 0.0010 2.71757743633824 0.0010 0.0010 10.0 10.0 10.0 10.0 10.0 10.0 10.0 10.0 10.0 10.0 10.0 10.0 10.0 10.0 10.0 10.0 10.0 10.0 10.0 10.0 10.0 10.0 10.0 0.0010 10.0 0.0010 0.0010 0.0010 10.0 10.0 10.0 10.0 10.0 10.0 10.0 10.0 0.0010 10.0 0.0010 10.0 10.0 10.0 
0.739305657180299 10.0 0.0010 0.0010 0.0010 0.0010 6.737232900808014 0.0010 0.11828562149850341 0.0010 0.0010 10.0 10.0 10.0 10.0 9.765267165477127 10.0 10.0 10.0 10.0 9.262428742320312 10.0 10.0 9.844276510348926 10.0 10.0 10.0 9.558114092970492 10.0 10.0 10.0 10.0 10.0 0.0010 10.0 0.0010 10.0 10.0 10.0 10.0 10.0 10.0 10.0 10.0 9.45870407933792 2.862613798122924 10.0 10.0 10.0 10.0 10.0 
0.001000000000000334 9.548152181886064 0.0010 0.0010 0.001285664548383934 0.0010 0.0010 0.0010 0.0010 0.3632220896215896 7.752020138151407 0.0010 10.0 10.0 0.0010 0.0010 8.282116404757588 9.012889457448889 10.0 7.574660088701451 0.0010 10.0 10.0 0.0010 9.165366289668965 9.914315838005187 10.0 0.0010 0.01734735082812211 10.0 0.0010 10.0 4.134773588910154 8.655201105856356 5.000500000000001 5.617921264925647 10.0 10.0 9.7904068785859 0.0010 0.6225028503349458 0.0010 10.0 10.0 0.0010 10.0 7.555945361771686 10.0 10.0 0.0010 4.50055 
0.0011180483296525394 0.31004834042173396 0.0016630742947874178 0.001045227381373528 0.0010160505961272863 0.01116486075651126 9.517288518060571 0.0011263454491490883 0.001004482599539321 8.942460115197889 9.923026494944422 9.548941349639671 9.974592468633338 9.968182577605255 9.981013975090772 9.990569020947458 9.95582776417704 8.824494012397102 9.974772029530106 9.952732253462335 9.988202285210747 9.939348567166109 9.949266887880455 9.966031601353805 9.400316813799803 9.980378026385345 10.0 9.990170703009884 9.978931389826664 9.991740319964643 9.98764471359581 9.96043165864777 3.695901621902619 9.958922804750602 7.570232511298097 8.844600736476021 2.526460535519936 9.968377818955345 9.997606922006112 9.966923798391322 8.641662909379194 9.976503609965553 9.959660738211408 9.785225440391695 9.99003265842617 7.909482717238148 9.97366255004356 7.37941100207205 9.966676675461024 9.990967762371513 9.980411723610068 
0.0010 0.0010 0.0010 0.0010 0.0010 0.0010 6.768173009753426 0.0010 0.0010226495006857913 10.0 10.0 9.99421905222021 10.0 10.0 10.0 8.333137589109965 9.98908365767857 10.0 10.0 10.0 9.999103437923885 9.993761977695309 9.994327293322485 10.0 10.0 10.0 10.0 10.0 9.038998443803855 10.0 8.333137589109965 10.0 0.38543822915866865 10.0 0.7294270173966977 0.0010 0.0010 10.0 10.0 9.994167101114767 8.333137589109965 8.395495290241595 8.333137589109965 10.0 8.333137589109965 0.0010 10.0 0.5225638131609411 10.0 10.0 9.994043860348333 
0.0010 0.0010 0.0010152724583314277 0.0011044258945872743 0.0010 0.0010 5.0005 0.0010 0.0010 7.889342767121978 5.000500000000001 6.0166912159072785 10.0 10.0 10.0 10.0 10.0 9.889481237848525 10.0 10.0 10.0 10.0 10.0 10.0 10.0 10.0 10.0 10.0 10.0 7.027068537202673 10.0 9.997580248748093 0.0010 10.0 0.0010 0.0010 5.125402632863357 10.0 10.0 9.943395794777308 10.0 9.983612446631705 10.0 10.0 10.0 0.0010 10.0 1.1188462167778148 10.0 10.0 10.0 
0.0010 5.0005 0.0010 0.0010 0.0010 0.0010 9.846274043044865 0.0010 0.0010 1.3675628127798243 9.954705476072727 9.93511230820241 9.815170997398859 10.0 10.0 10.0 10.0 9.856827715228267 9.817445570403665 9.914136023239749 9.759155878112747 10.0 10.0 9.632909179344791 9.772056357327797 10.0 9.86620284668258 9.652759100250426 10.0 10.0 9.67401186858613 10.0 10.0 9.787710700289276 9.077909107076705 0.0010 10.0 9.834355374339323 10.0 10.0 10.0 10.0 10.0 5.276192051218592 10.0 0.0010 9.798328165166454 7.851677866299087 10.0 10.0 10.0 
0.018514130567562428 0.3341561914407988 0.0010 0.0010298696922758695 0.0010580750457784987 0.006298014598493446 7.043761062881111 0.0010 0.005644851196138178 2.568064968569036 9.423404848633417 10.0 9.535591144002161 10.0 10.0 9.984184355115202 9.88598555913874 10.0 8.335383962372292 10.0 9.841403434764697 9.983255772953243 9.989682295480481 6.366729617919841 10.0 10.0 9.966823441281338 9.970073147647819 10.0 7.543175529101139 9.978626615524606 10.0 7.107638137961245 7.7441253311484015 2.9361667343153774 1.3006272609266016 7.412185472132716 9.458727837922304 10.0 9.238417661600565 10.0 9.999712410829234 9.64508863755026 7.111567948193308 9.966517534986183 6.738659043521125 9.710031358583468 1.8648113181156054 8.53573749005989 9.940751508518918 9.88242032443267 
1.9395151903661652 2.0140706720404498 0.00541396633526692 0.001380755314448139 0.0011778030914024518 0.0010492052990901904 4.8492774892692045 0.01207255978778991 0.009942302645671076 0.1640660149742763 4.337203255716119 6.435288434493992 6.353863616059322 9.92365723043734 9.917221490222458 9.923556112730658 9.791555519195118 0.9489374668282935 6.359310647883015 9.377821311787423 7.257646636589164 9.910057408039906 9.90944164071046 9.906142749353341 9.514727995758074 9.906121274166756 4.678887637152114 9.741589708605181 0.9753527628346874 4.272761079595976 9.675866011762862 9.923670491991118 4.20485883464435 7.951195329712028 9.551617713092956 5.961705150495348 0.8083291957388932 6.361500032179531 8.739136319367002 7.347925496520904 9.917031684702298 9.913201978508033 9.916132732927972 4.900969224828785 9.92314927526658 4.50055 4.610388798129897 9.508346067848537 8.977020673242007 7.370279999266307 7.982473861122532 
0.0010 0.0010 0.0010 0.0010 0.0010 0.0010 8.434647266650787 0.0010 0.0010 8.076228843982474 10.0 9.602895563791837 10.0 10.0 10.0 10.0 10.0 10.0 10.0 10.0 10.0 10.0 10.0 10.0 10.0 4.998687289927733 10.0 10.0 10.0 10.0 10.0 10.0 8.64915963684727 10.0 0.0010 8.350581582186857 7.004528756320226 10.0 10.0 10.0 10.0 10.0 10.0 10.0 10.0 8.082735963536948 10.0 0.0010 10.0 10.0 10.0 
1.844871642187401 10.0 0.004137159987978231 0.005406331364063657 0.0019482958845872898 0.08240192610724609 0.0010 2.611239698529248 1.5893245805865985 0.001000000000000334 4.99009022354237 8.428940445178663 10.0 8.977510782205602 9.583522318376039 9.77723805743992 10.0 10.0 7.211744472479078 8.428449103677854 9.487901931529773 8.693913626624944 8.808487460318311 9.393670754071653 10.0 10.0 5.597194028587431 9.782524620390042 9.606491220789177 8.750954713987136 9.77610795826025 8.323224816760113 10.0 0.001000000000000334 5.242896447225849 10.0 6.531734162964466 10.0 9.309051793837586 7.570386897073617 9.804925851224988 6.591369166998308 8.840768280975697 4.994965997125875 9.690708929825544 8.440454810282436 0.001000000000000334 5.172430455211794 7.498905113461452 10.0 9.713377626209109 
0.0010 0.0010 0.0010 0.0010 0.0010 0.0010 10.0 0.0010 0.0010 7.103659923514564 0.08641180791255376 3.0893908419928566 10.0 10.0 10.0 10.0 10.0 10.0 10.0 10.0 10.0 10.0 9.98117612940806 10.0 10.0 8.929916843659328 10.0 10.0 9.79578858840609 2.863144075267958 10.0 10.0 0.560930661117264 10.0 5.12999780992745 0.0010 9.819479976381734 10.0 10.0 10.0 10.0 10.0 8.210393086255891 10.0 10.0 0.18102262700717464 10.0 10.0 10.0 8.455662177773771 10.0 
0.0010 0.0010 0.0010 0.0010 0.0010 0.0010 5.335367949878455 0.0010 0.0010 4.145073748405201 10.0 10.0 10.0 10.0 10.0 8.43874969000019 10.0 10.0 10.0 10.0 8.548511755268407 10.0 10.0 8.58498650694389 10.0 10.0 10.0 10.0 10.0 10.0 9.93260222633223 10.0 0.0010 10.0 0.0010 0.0010 10.0 10.0 10.0 10.0 8.387739942957523 10.0 10.0 10.0 8.530298592783454 0.0010 10.0 10.0 10.0 10.0 10.0 
0.050995000000000054 1.3658480710036485 0.0010993824916048574 0.0014205522100150393 0.0010754533649330932 0.03543229319909621 8.635151928996352 0.48630948018351616 0.50095 8.635151928996352 10.0 9.914062542288779 9.99985409165214 9.762180500387718 9.950005 9.950005 9.877974460701871 7.635251928996352 10.0 9.756756786077792 9.950005 9.789509942921928 9.81704187287146 9.950005 8.121584007257152 9.726837927640238 10.0 9.950005 9.950474920970276 9.744051644282623 9.950005 9.782045222894588 3.7192091868981683 8.635151928996352 8.568461227265933 9.732252499823499 2.5720511355578504 9.912145478797528 9.950005 9.999820963923302 8.016302697905596 10.0 9.776425081939967 10.0 9.950005 7.8108142885145675 9.908932169938977 6.8852215848180265 9.636164759045323 9.950005 9.950005 
0.0013578904102206466 0.0027089129241116604 0.0010352347219181465 0.0010075832918509564 0.001001157469859526 0.0011009283420379324 2.3534760124443306 0.0012774630045266026 0.001030418586981552 9.437145698513016 9.058296766989866 9.744579547056453 9.981450273442595 9.999906261995518 9.99929949910026 9.998797614002692 9.99402153008347 9.752518906045077 9.872206432072671 9.999723173884318 9.998942474856543 9.999624018087697 9.999481800376856 9.99882407773543 9.999084037197758 9.99958251294337 9.179431850125134 9.998504587556065 9.99380373879401 9.999657119489218 9.998446789066767 9.999780435759863 0.2749776104960602 8.7700816109901 0.011560522529175207 0.12063090650593866 2.601679412973852 9.984963999815449 9.999581978416819 9.998521253165412 9.99879337509316 9.99869537037372 9.999492261535478 9.998841429216581 9.998740358758356 0.459972881955807 8.659041226892688 0.2089387988128817 9.200490393795354 9.263497961216414 9.990666496911729 
0.0010 0.0010 0.0010 0.0010 0.0010 0.0010 3.146744474890512 0.0010 0.0010 8.01092674628474 9.314957592966667 10.0 5.947943838283467 10.0 10.0 10.0 4.989998471706978 9.191701638625176 10.0 10.0 10.0 10.0 10.0 10.0 10.0 10.0 10.0 10.0 10.0 10.0 10.0 10.0 1.0976922047903868 4.719385695092378 0.0010 0.826258720164895 5.8889900762330045 10.0 10.0 10.0 10.0 10.0 10.0 9.52422887210121 10.0 0.36978370069818833 10.0 0.0010 10.0 10.0 10.0 
0.0010 1.866599394601457 0.0010 0.0010 0.0010 0.0010245422219000557 3.3598048110677947 0.0010 0.0010 6.641195188932206 9.408080119355585 9.701479938838999 10.0 10.0 10.0 10.0 9.789009505606998 3.5389268312353868 10.0 10.0 8.676022692443699 10.0 9.871873280092803 10.0 10.0 10.0 10.0 10.0 10.0 10.0 10.0 9.999769259861791 9.005617011481226 10.0 7.362053201948663 0.0010 0.0010 10.0 10.0 10.0 10.0 9.836628906353237 10.0 10.0 10.0 2.495554556744135 9.645262115961419 5.429513054361228 7.4503326429567895 10.0 9.711998945731136 
0.0010 0.0010 0.0010 0.0010 0.0010 0.0010 8.401288972320733 0.0010 0.0010 10.0 10.0 10.0 10.0 10.0 10.0 9.616462346805902 9.616472463802943 10.0 10.0 9.64789319798157 9.626778708017046 10.0 10.0 9.619402387093347 10.0 10.0 9.551326320865758 9.619216386439545 8.70835159838614 10.0 9.61872552100455 10.0 2.0193266450081158 9.875207901779419 3.2296281684926145 0.0010 0.0010 10.0 9.815308759706058 10.0 9.61860429160039 9.706559560707216 10.0 9.758516336729329 9.3868303558065 0.0010 10.0 0.0010 10.0 9.940422801039043 10.0 
0.0010005046642287527 0.0010011721351380425 0.0010 0.0010 0.0010 0.0014131227204514756 1.155214686592391 0.0010002645170030652 0.0010 9.974899790877902 9.939089271058338 10.0 7.68997017763719 9.995749693837354 10.0 9.992731464029312 10.0 9.866010423334918 7.802805935337815 9.998943257557077 9.992919429741367 9.986780302596703 9.999999550281034 9.98596071854587 9.999675810356328 9.999999345058209 10.0 9.988588290145286 10.0 9.88734837180209 9.999998830507309 9.994701453278653 0.0010 9.852000418204538 0.0010 0.0010 0.0010 7.713606574795655 10.0 10.0 9.98501372002099 10.0 9.992667533229104 10.0 10.0 0.0010 7.4505184631431 0.0628165604523776 7.60583604707199 10.0 7.129401808808471 
0.1396958991173815 0.807549339485858 0.0015514697882866052 0.0010 0.0010 0.001152539863994291 5.942596379608037 0.0025780720349339323 0.0032840396835937145 1.6550182114954248 3.2645326793585316 1.8849327399174438 10.0 9.975976620036379 9.981989504792423 9.857573031061467 9.877990471450293 4.755231132865344 10.0 9.99374850732708 9.82750391225211 9.99918877956053 9.977638346282586 9.77099152365636 9.98492300015191 9.900956328692885 10.0 9.811839567828368 9.705552053969779 0.8237275025550872 9.938355972345484 9.9952193081088 1.744622944691999 8.857986327909858 5.807173666510905 0.0010 5.301376207223401 10.0 9.461660078651864 9.901013171227635 10.0 9.797376400706545 9.995588265862953 10.0 9.810599840961705 0.0010 10.0 7.2296154448325405 10.0 10.0 9.337233758681009 
0.002043276879213552 0.4001412722894664 0.001004664362060349 0.0010407413513089043 0.011690415314135338 0.024536861798434496 9.632300072563826 0.0010293933309646504 0.0010 6.419731298005663 10.0 9.99459836892203 9.999420329250704 9.998897400404115 9.997079440116398 9.992844459012874 9.984539826006102 9.998791131762255 9.998901200428781 9.99903042297527 9.987920925293086 9.964000487236886 9.979036236241427 9.99092515974423 9.999032363926377 9.998428424175307 9.920706861357306 9.99207629384591 9.960013539972518 10.0 9.98985925590323 9.998983956181574 0.8463186324046095 9.960013539972518 10.0 10.0 0.0010 9.998545008994903 10.0 10.0 5.6382354835180735 9.988641270541997 9.999291424601939 9.672491965327595 9.9902231252878 7.290934013973493 10.0 10.0 9.997016218077487 10.0 10.0 
0.0010 0.0010 0.0010 0.0010 0.0010 0.0010 0.3382087667875622 0.0010 0.0010 10.0 10.0 10.0 10.0 10.0 10.0 10.0 10.0 10.0 10.0 10.0 10.0 10.0 10.0 10.0 10.0 10.0 10.0 10.0 10.0 10.0 10.0 10.0 0.0010 10.0 0.042177752907881505 0.0010 0.0010 9.989717684563487 10.0 10.0 10.0 10.0 10.0 10.0 10.0 0.0010 10.0 0.0010 10.0 10.0 10.0 
0.006053778733805896 1.8310699137459638 0.1875847956339619 0.028824490858151725 0.009193204017247965 0.008251263368452607 7.005502182906545 0.42776602159345023 0.009766987587787145 8.933473894016611 6.415892113353169 7.745540405587754 9.465595724059023 9.869122278022884 9.996463863898052 9.989550003072283 9.908388408326129 7.973241456621849 9.794765726369361 9.54915703253887 9.936414461138648 9.843891450978218 9.857553247422358 9.989226010923593 10.0 8.979067894696676 9.78925383142727 9.987313296797216 10.0 7.59807250629833 9.989081360594653 9.857827788932584 5.4759946700079825 8.469302295709127 0.8863603362730363 5.000500000000001 1.691901407156033 9.227142628483557 9.720063723287188 9.77941516202076 9.951741197727257 9.895789455812025 9.260101140199756 6.11377916115136 9.994818568285535 6.979560996637636 9.093771733104434 6.113865811942622 9.722587342850488 6.407060620409996 8.643303057938704 
0.0010 0.0010 0.0010 0.0010 0.0010 0.0010 0.0010 0.0010 0.0010 10.0 0.0010 10.0 0.0010 10.0 9.9730385201756 10.0 10.0 0.0010 0.0010 10.0 10.0 10.0 9.9894580983114 10.0 9.9556244798885 9.974651438033026 0.0010 10.0 10.0 0.0010 10.0 10.0 0.0010 0.0010 0.0010 0.0010 0.0010 0.0010 9.917963980731589 10.0 10.0 10.0 10.0 10.0 10.0 0.0010 8.728754178875102 0.0010 0.0010 0.0010 9.987635580087698 
6.061572981277651 0.5238758107868122 0.024265911588480307 0.0011271889774522115 0.0010 0.0010 0.0010 0.0010 0.0010 0.0010 3.7987439045921354 4.471892931284629 4.024729154979268 4.4728648535037605 4.4971718963930245 5.194027466863085 4.659136160144086 6.0580894477492055 10.0 4.472413333374212 10.0 4.4729090177094095 4.480023087852675 4.903791996930502 10.0 10.0 3.6253078480942014 4.971192295988428 4.967097766819044 4.717938077148038 4.97111102353188 4.472905550692269 2.3869700237852705 2.6214616399816904 2.2218749571964613 0.0010 7.7714581086513075 10.0 2.9568542495372396 3.5317703503178413 4.970495843155169 2.8472450272699 4.484260899952781 0.0010 4.961924635996932 3.655263090902934 6.239138762516119 1.5763220531984752 4.913247444753972 4.520771068193814 4.680987066139505 
0.06539558137560801 0.2836706602747201 0.006962492177142698 0.049972760121805494 0.002215179626262648 0.0011120833917322816 10.0 0.3206484517325015 5.000500000000001 0.0010 9.35340346431907 10.0 10.0 9.337885722593459 9.45839564738173 9.454736767377948 10.0 10.0 10.0 7.57906887997613 9.510308499580146 10.0 9.97471459864054 5.0005 7.410977081936353 8.725378432034686 10.0 9.489628845651318 9.511058309381516 9.36406907787728 9.441152549935984 9.067987948109481 5.000500000000001 10.0 9.369198904727227 8.121986840722336 10.0 10.0 9.25740266055263 1.5398692315168017 5.0005 9.43444347550847 9.509765751012358 10.0 9.50005 10.0 9.535933611020312 9.369198904727227 10.0 10.0 10.0 
0.0010 0.0010 0.0010 0.0010 0.0010 0.0010 1.0612395663141263 0.0010 0.0010 10.0 10.0 10.0 10.0 10.0 10.0 10.0 10.0 10.0 10.0 10.0 10.0 10.0 10.0 10.0 10.0 10.0 10.0 10.0 10.0 10.0 10.0 10.0 0.0010 10.0 0.0010 0.0010 0.0010 10.0 10.0 10.0 10.0 10.0 10.0 10.0 10.0 0.0010 10.0 0.0010 10.0 10.0 10.0 
0.0010 0.5872214647364704 0.0015059129031856366 0.0022346142927331717 0.0010152490034860992 0.0010059733504345033 10.0 0.0010 0.0010026922878946488 1.7202087864803013 10.0 9.938673983724643 10.0 10.0 9.999295475934188 9.999887736771317 10.0 10.0 10.0 10.0 9.995714073985598 9.99959825828988 9.998392788407866 0.12633860193521773 9.998220719080384 9.983093688083072 10.0 9.991406877079498 10.0 10.0 10.0 10.0 0.0010 10.0 9.38963284471923 9.413452465607982 0.10195791117313141 10.0 10.0 10.0 10.0 9.998270938421802 9.302093181162883 9.995852848017678 10.0 10.0 10.0 8.362262828549193 10.0 10.0 10.0 
0.0010 0.0010 0.0010 0.0010 0.0010 0.0010 2.3777192794772963 0.0010 0.0010 8.647061434867425 10.0 10.0 10.0 10.0 10.0 10.0 10.0 10.0 10.0 10.0 10.0 10.0 10.0 10.0 10.0 10.0 10.0 10.0 10.0 10.0 10.0 10.0 1.1579720613375182 10.0 0.0010 1.2150790942701608 1.1583163159000653 10.0 10.0 10.0 10.0 10.0 10.0 10.0 10.0 0.7972597678890585 10.0 0.9986042520679321 10.0 9.234008422952762 10.0 
0.016975262380665625 3.3578233181615946 0.0011383434405334372 0.001017040645233049 0.0010131280473573581 0.0010 5.000500000000001 0.002079332976544865 0.0012241444019797604 5.0005 10.0 5.0005 10.0 9.991781971564873 10.0 9.991142600087612 8.222435759348967 10.0 9.999684659535518 10.0 9.999976804181879 9.999313722808091 9.999316353161468 10.0 10.0 9.92507989515932 9.997199626536743 9.990038848737633 9.864384876766392 9.999280137216035 9.990873416465218 9.99112176867726 2.8763191368239855 9.997299399610379 4.0788943092967 5.000500000000001 1.8056872355692717 9.998400110840432 10.0 9.998282211274736 9.990466640444652 10.0 9.999631032416117 10.0 9.99112087176725 5.000500000000001 9.99827218710859 4.791329330888765 9.998366978455419 7.8152669621918704 9.999415894003054 
0.0010 0.0010 0.0010 0.0010 0.0010 0.0010 5.213013197991339 0.0010 0.0010 3.57754574709819 10.0 10.0 10.0 10.0 10.0 10.0 10.0 10.0 10.0 10.0 10.0 10.0 10.0 10.0 10.0 10.0 10.0 10.0 10.0 10.0 10.0 10.0 0.0010 10.0 4.247156037624963 0.0010 10.0 10.0 10.0 10.0 10.0 10.0 10.0 10.0 10.0 0.4793971366151088 10.0 0.0010 10.0 10.0 10.0 
2.4160013582978377 4.4803140907032715 0.04481529545396107 0.007210789410482257 0.005971769252098436 0.0010 8.497245742671254 0.026417534015098987 0.010903189110008892 0.11137880269155209 6.398402210465249 10.0 9.993179461871348 9.999951575506644 9.92814107047326 9.86294328698106 9.99218812386433 9.933257431063998 9.992540645296055 9.999762515634492 10.0 9.894794884602407 9.702093207372712 9.992181361363928 9.99510663482433 9.782404336597244 10.0 9.98144963205239 9.195785255747523 9.877608756821644 9.967243274078026 9.999894406434825 5.0005 9.910731984215692 5.0005 2.6986438435882394 5.000500000000001 9.947266865466256 9.995848082157714 8.601616556865887 9.992185497202119 9.875644271011483 8.613619227835901 10.0 9.992183906478754 5.038830419325444 5.76589317298944 0.9930633521613785 9.890656713771046 6.609920394681648 9.884306010342138 
0.0010 2.615446068547734 0.02058653422963571 0.008621590089629058 0.0010 0.0010 7.078159068030134 0.0010 0.0010 0.50882167432361 0.0010 10.0 10.0 10.0 10.0 10.0 10.0 6.003947564497333 10.0 10.0 10.0 9.868701730724895 10.0 10.0 9.61913575160344 4.855061171341211 10.0 10.0 10.0 6.7593422115479616 10.0 10.0 10.0 9.435384176038967 7.091705471663669 0.0010 10.0 10.0 9.744651369008135 3.459515227071727 9.91945228116721 4.424585013515234 10.0 10.0 10.0 10.0 0.0010 0.0010 10.0 0.0010 10.0 
0.00634260161382455 5.91917859451307 0.0010007599493640376 0.0010017992137571826 0.0010001955112606802 0.001021926922330116 8.969401776790567 0.002131557271680659 0.0016365191177099318 5.266565249743617 10.0 9.985085329104397 8.881855261019945 9.999670100278658 9.996993337862715 9.995361196782586 10.0 9.997642007605675 9.997294046552929 9.991272533573207 10.0 9.996662866637044 9.998667476897207 10.0 9.998940129112333 10.0 3.39157903921876 9.995911719660603 3.732758273836981 3.39157903921876 9.995946360447926 9.999698589745897 5.570608868297311 10.0 5.080041394545977 8.900780513086302 5.22812582057355 9.036669093963349 5.268635880080414 3.39157903921876 9.995903583857029 9.995896925431493 10.0 10.0 9.9959189637509 5.230258282551242 9.999790831031591 4.037158587532122 9.979672483087652 8.986595598575542 9.958826022678563 
0.19704660717865533 4.516675785426954 0.0010948600453622361 0.04772808647564665 0.0010067131511683487 0.0018858410508596252 10.0 0.0022154873257703737 0.0010 0.0010 9.764578243785815 9.925262238076801 9.992400148822481 9.986700306781676 9.960986965536264 9.631487052637445 9.748946349101962 9.86478953686473 9.77053199378963 9.79493459612869 9.688960335257294 9.999995778606369 9.99999188528445 9.77053199378963 9.646251482833156 9.982335992492002 8.931833539926314 9.171140833911583 9.802808007501339 9.77053199378963 9.19739552754013 9.98563796981736 10.0 9.909111640800575 10.0 1.7893191028918598 10.0 9.979205416066188 9.77053199378963 9.77053199378963 9.77053199378963 9.980351983541395 9.902436362102225 4.219015027160786 9.902031276301564 0.7934092519055717 9.893814508948097 10.0 9.887803646503462 9.833913244637753 9.77053199378963 
0.037522278143695686 1.314140956790042 0.0010 0.0010 0.0010877838395597801 0.007318094309125263 8.277340462567217 0.0010092931122681094 0.019878453520795196 1.230380358011561 9.713264995500065 9.486243804080896 9.287394836560047 9.999991772013136 9.986110003489125 9.978428140130454 9.859249758724777 8.702784722420667 9.331920484500863 9.999986192757097 9.96748532906244 9.98224820905898 9.983809945498646 5.746886004495186 9.998817017820171 9.895114382595986 9.049057365984758 9.961727611016912 10.0 5.0005 9.978584169541657 9.999825691732049 7.422908291143946 5.0005 0.06661834197496486 0.6713744149258276 9.520606608503257 9.27269596042082 9.5363272000249 9.022462339631257 9.979624549872554 9.99634937962696 9.717055295669878 5.0005 9.957343775813772 6.017131877570823 10.0 0.21090411230512185 9.097226047882401 9.196375146327691 5.0005 
0.0013425593193130629 0.01024197192475396 0.001170871295904717 0.0011954155613216305 0.0010 0.0010 2.196733881493675 0.0010 0.0010 10.0 9.980517150882989 9.97306653974853 10.0 9.999939987104979 10.0 10.0 10.0 9.99461562588624 10.0 10.0 10.0 9.996639546441425 9.997868244897726 10.0 9.998867408126259 10.0 10.0 10.0 9.983797031325146 10.0 9.99997681639324 10.0 0.025288570273481144 10.0 0.0010 0.0010 0.0010 10.0 10.0 9.995781677225375 10.0 10.0 9.99992132120544 10.0 10.0 0.023412665291870943 9.969664163616846 0.0010 10.0 10.0 10.0 
0.0010 1.2550626667782439 0.030427494440926232 0.0010 0.0011515987891315442 0.0010 8.920194473157753 0.012518414700600923 0.0010 1.023194968825802 9.756267662044367 10.0 10.0 10.0 9.938376380677642 10.0 10.0 9.33371684049913 10.0 10.0 9.360994606493929 10.0 10.0 10.0 8.660464095612488 10.0 3.7028863480781267 10.0 10.0 8.237869023995382 10.0 10.0 10.0 10.0 7.800184521476499 4.111214395374315 7.654655892715616 10.0 9.992726942159784 9.944158444892635 10.0 10.0 9.987210599774203 9.77997458049322 10.0 2.402866177197895 10.0 5.662704461961519 8.223427311620421 7.543605488263467 10.0 
4.7294645141840785 2.811277508113133 0.00236898409621482 0.0010 0.0010 0.0019321787138470705 0.0010 0.6903229357580193 0.05453628251275019 0.0010 2.0581818198557094 3.493345630635842 10.0 3.1969718099005178 5.271535485815923 0.0010 10.0 1.8308136185735893 10.0 3.974048653520247 6.799951087492102 3.175610608770495 10.0 0.0010 9.268415778721069 4.189672773417705 0.949971619874189 0.0010 5.271535485815923 10.0 0.0010 3.093710488445831 2.3969778194955698 1.5578426739477758 5.252215683455153 0.0010 8.37711591249027 10.0 0.7833123958453614 1.6418501562438406 0.0010 1.492605273327285 2.8295489658974726 5.271535485815923 0.0010 5.664570348920271 10.0 1.015155695890451 0.0010 0.0010 3.3869174856254185 
0.0010 0.0010 0.0010 0.0010227183543866068 0.0022565783385288174 0.0010 9.100953370010735 0.0010 0.004568814768667695 2.349765438377701 10.0 10.0 10.0 10.0 10.0 10.0 10.0 10.0 10.0 9.404825140164574 10.0 10.0 10.0 10.0 10.0 10.0 10.0 10.0 10.0 10.0 10.0 10.0 0.0010 10.0 2.2724269175209733 5.500450000000001 0.0010 10.0 10.0 6.999022705458179 9.306910672666449 10.0 10.0 10.0 10.0 0.0010 10.0 0.0010 10.0 9.936240418637498 10.0 
0.0010 0.46068692699121094 0.0010 0.0010 0.0010 0.003022987836007236 8.796376452300256 0.013237110855844378 0.05546433604994046 3.9886549787518706 1.3308338264672464 10.0 9.838736317038409 9.950954913834806 10.0 10.0 9.996015477819858 10.0 9.990371375677473 9.813570670354999 10.0 10.0 10.0 10.0 9.998911743828119 9.99301306387334 10.0 10.0 10.0 10.0 10.0 9.964893180397766 0.0010 10.0 0.0010 7.1584446341979415 8.796376452300256 10.0 10.0 10.0 10.0 10.0 10.0 10.0 9.999369826182742 0.2789298630735413 10.0 0.4385002471090216 10.0 10.0 10.0 
0.0010 2.5065293900705425 0.0010 0.0010 0.0010 0.0010 8.490235939969361 0.005069053679265028 0.017921327195800238 1.5107640600306391 10.0 2.0453219546462926 10.0 10.0 10.0 10.0 10.0 10.0 10.0 10.0 10.0 9.972695474542771 10.0 10.0 5.385612242515376 10.0 10.0 10.0 10.0 10.0 10.0 8.439957103251851 10.0 10.0 10.0 10.0 10.0 10.0 10.0 10.0 10.0 10.0 10.0 9.969961967198438 10.0 10.0 10.0 10.0 10.0 10.0 10.0 
0.0011367824059995172 0.3567170557745176 0.0010 0.0010 0.0010 0.0010 9.458152427732536 0.0010 0.0010 4.896432786921129 4.89217525550198 4.691029301075125 10.0 10.0 10.0 10.0 9.065163083861714 10.0 10.0 10.0 10.0 10.0 9.99010306404516 10.0 10.0 9.590951225049508 10.0 9.996936920215601 9.595082665834568 4.90588152454183 10.0 10.0 1.5866721898879301 10.0 4.695711005118966 0.2592152393384761 3.43054338280433 10.0 10.0 9.781580862435675 10.0 10.0 9.618962064003203 10.0 10.0 2.467229911697518 10.0 5.136718979382666 10.0 7.985052327792621 10.0 
0.0010 0.0010 0.0010 0.0010 0.0010 0.0010 4.881632667027153 0.0010 0.0010 8.267625009198525 10.0 10.0 10.0 10.0 10.0 10.0 10.0 10.0 10.0 10.0 10.0 10.0 10.0 10.0 10.0 10.0 10.0 10.0 10.0 10.0 10.0 10.0 0.5604892514963025 10.0 0.40925350432315755 1.7226190541777515 1.0464415369072424 10.0 10.0 10.0 10.0 10.0 10.0 10.0 10.0 0.6613911574323681 10.0 2.3236298369193147 10.0 10.0 10.0 
2.5242675463362967 5.371901623872089 0.0010 0.0010 0.0010 0.00529967319156506 7.944084801905788 0.0010 0.07032416859165495 0.0010 7.457055720780722 10.0 10.0 10.0 10.0 10.0 7.632384733826945 6.580637948384984 10.0 10.0 10.0 10.0 10.0 10.0 10.0 8.965443875149528 10.0 10.0 9.20552310385425 10.0 10.0 10.0 7.714198267096319 10.0 9.495910668663182 0.0010 10.0 10.0 10.0 10.0 10.0 10.0 10.0 7.275569651393251 10.0 0.0010 8.639734733171741 8.049061410895 8.836761676017284 10.0 10.0 
0.028907727420236562 0.0010 0.5063004651909351 0.07999490473278752 0.0010427760741222906 0.0010 0.3017443591198905 0.0015248817906540388 0.0010 10.0 10.0 1.3332056725192176 9.656722212875081 10.0 10.0 10.0 10.0 9.194520975804387 10.0 8.60822530418313 10.0 0.001000000000000334 0.001000000000000334 8.634082306062062 10.0 10.0 3.767243970149308 8.620578546378766 7.559279628876449 1.016410219658197 9.780112903829203 8.700101555395579 0.001000000000000334 0.001000000000000334 0.001000000000000334 9.431842024766762 0.3212783379058644 6.66914942027422 10.0 1.5676824373343976 9.997998666607428 0.053307342713318384 8.035540144482086 9.355518821379864 9.807851504905603 10.0 0.001000000000000334 0.001000000000000334 0.001000000000000334 0.29560751055565415 3.9407886171376694 
0.18243086089483734 4.170255115140828 0.0010063843447785964 0.001122932067915033 0.0012559918103445297 0.0069454659486412286 7.159941599570849 0.011504157559157093 0.0017787123156333177 2.9057637941347245 9.677551179190141 9.71221313970062 9.999727703477902 9.818549540870807 9.805405907735224 9.799935126776026 9.840751260373063 9.81800513410317 9.657363749070068 9.818570793303769 9.49537334826546 9.518083667892444 9.966311351530345 9.835414640527274 9.872772142563896 9.772322713805611 9.835621184026794 9.791869041221725 9.820498131835231 9.825561407992401 9.79684866386634 9.81854723136234 5.250365208128359 9.818552370535839 5.223459907173764 5.592845789606799 0.8461411562855076 9.431009373954394 9.818495017095014 9.804021872207109 9.838147949004059 9.790602955303505 9.802835436491506 9.851306902944902 9.55211779914818 5.358564643656887 9.811163751088547 5.350154507482439 9.84154954164577 9.683084797480413 7.949962890804802 
0.0010 0.0010 0.012408904513757407 0.0010 0.0010 0.0010 6.425041432126673 0.0010 0.0010 5.9503365272518245 5.457440368848472 9.997975514272913 9.016209836011544 10.0 10.0 10.0 10.0 5.850660873165994 9.044226480456462 10.0 10.0 10.0 10.0 10.0 9.997975514272913 10.0 5.0005 10.0 10.0 9.989829853212251 10.0 10.0 5.142053867061964 5.0077653708829475 5.0005 5.0005 5.0005 8.958054835331808 10.0 9.973788224556236 10.0 10.0 10.0 10.0 10.0 5.0005 10.0 5.0005 7.975017252938062 10.0 9.973752307814692 
0.0010 0.012048066500104707 0.0010 0.0010 0.0010 0.0010 0.0010 0.0010 0.0010 10.0 10.0 10.0 10.0 10.0 10.0 9.999043300386399 9.999304683940824 10.0 10.0 10.0 10.0 10.0 10.0 9.796298557676247 10.0 10.0 10.0 9.999237307349777 9.844160098045132 9.945592746736338 10.0 10.0 0.48983119050796103 9.772956268075568 0.0010 0.0010 0.0010 10.0 10.0 10.0 10.0 10.0 9.99275237659394 9.88786287930048 10.0 0.0010 10.0 0.333873752955219 10.0 10.0 8.719630921349076 
0.0043657754743539725 0.12663098444153312 0.0013053971980314454 0.0011592363714534744 0.0010 0.0010 4.639464022387834 0.005159508856633155 0.0010 2.0316864368884997 3.0347891329427 1.1741142977455685 10.0 9.99870522407476 9.99832753388062 10.0 10.0 2.0992494230127603 10.0 9.998855150468353 10.0 9.997060891945628 9.997135239816844 10.0 10.0 9.99857117119925 10.0 10.0 9.989734179156159 1.1741142977455685 10.0 9.998690084864593 4.89396239221175 9.194343880260877 5.6787651303837245 0.0010 4.24214622125087 9.957213750859932 10.0 9.733698376770203 10.0 10.0 9.990002410188673 9.996169361895499 10.0 0.0010 10.0 7.330404038349267 8.393332928223156 6.337132650067793 9.933835494336456 
0.0010 0.0010 0.0010 0.0010157672070537748 0.0010002391886619318 1.688162691396636 1.185425967762578 0.0011022734408179787 0.00419109040333019 10.0 9.986359539898448 9.98414833890482 9.992603890524755 9.99960940702345 10.0 9.999405257598772 10.0 9.936772136941087 9.99493576150216 9.95717582790823 9.997404905221778 9.839384262462929 9.994718392381579 9.999163402899567 10.0 10.0 10.0 9.999357636225712 10.0 10.0 9.998901109587543 9.999570714015727 0.0010 9.955776443910711 0.020038944519242985 0.08144512828746453 0.05193632187586261 9.994739776162977 10.0 10.0 10.0 9.37105522109309 9.999050354795799 9.996726354267846 9.998836418592862 0.0010 10.0 0.0010 9.968202323750893 10.0 9.984150494692349 
10.0 10.0 0.03403820662679144 0.0016771830847897074 0.002600861864511249 0.0010267254193377722 0.0010 3.288691844643709 0.0010 0.0010 0.0010 0.0010 9.84699789256095 0.0010 0.0010 0.0010 0.0010 10.0 9.620906087204165 0.0010 7.024000336190364 5.422265012953135 0.0010 0.0010 6.420578185280605 0.0010 0.0010 0.0010 9.097505037394535 0.0010 0.0010 0.0010 10.0 0.0010 10.0 10.0 10.0 9.808676769371399 10.0 0.0010 0.0010 0.6801169681730164 0.0010 0.0010 0.0010 7.771940595250561 0.0010 10.0 8.566063058572853 6.721768392192687 4.788349259809525 
0.024774752147779924 5.000500000000001 0.0010 0.0010 0.0010196203374793335 0.0010000074175793407 9.7949437297116 0.0010 0.0010 1.29184460072252 9.982747135816478 1.3815921802023006 10.0 9.987746361830977 9.985543139793123 9.986756012694656 7.349422648836527 10.0 10.0 10.0 10.0 10.0 10.0 9.985600769816667 9.984925818885076 9.896154281093093 10.0 9.98512495749644 9.734755812579929 10.0 9.986386641176868 9.9872078857988 4.27650193326524 10.0 6.075761852164968 8.496228814284965 2.678355246485312 10.0 10.0 10.0 9.98615598174757 10.0 10.0 10.0 9.985054761040354 8.039024473856553 10.0 7.1417385229011625 10.0 6.7340247413599 10.0 
0.0010 6.592848573183237 0.027218281914261733 0.005372035447484468 0.03013943692988144 0.004604668902513909 10.0 0.6020503337177014 0.22823697234678147 0.0010 10.0 10.0 7.118397361682737 9.960224415557612 10.0 10.0 10.0 10.0 8.803189718417814 9.868544491678495 10.0 9.533563391507888 9.907101288436522 10.0 9.83416494150309 10.0 8.653192992898452 10.0 10.0 10.0 10.0 9.951474939576748 10.0 8.817456453812806 10.0 10.0 3.518308115266522 7.006106924488678 8.985023648969843 10.0 10.0 10.0 9.887522329092713 10.0 10.0 9.616909674124992 8.77518400106474 10.0 10.0 9.995141477574206 10.0 
1.590159219733891 5.052949293070911 0.0268067907849438 0.004845187290113007 0.007234211529957116 0.0010 9.388913977581169 0.02154467987787348 0.009996978777214284 0.001000000000000334 7.638379773944335 10.0 10.0 10.0 9.986200879481345 9.927361882188903 10.0 10.0 10.0 10.0 10.0 10.0 9.880552855319506 10.0 10.0 9.82845881091928 10.0 10.0 9.551172129236702 10.0 10.0 10.0 2.2697800661517396 10.0 1.9363798499912772 3.7232454483149606 4.5005500000000005 10.0 10.0 7.745557701280328 10.0 10.0 10.0 10.0 10.0 5.129132639629555 7.2670151239307215 0.5828503031771739 10.0 7.835562796810436 10.0 
0.0010 1.9177201506196395 0.0010 0.0011061871564883377 0.0010 0.0010 8.40822071779622 0.0010 0.016220887491843805 4.121779705846839 2.8654640725720237 10.0 10.0 10.0 10.0 10.0 10.0 10.0 9.999085384144108 10.0 10.0 10.0 10.0 10.0 10.0 10.0 10.0 10.0 10.0 3.5928189398060333 10.0 10.0 0.24743676113854374 10.0 0.18911577600637097 4.759326977802676 9.019250490720282 9.998719958589193 9.363635775208294 5.293016636531521 10.0 10.0 10.0 10.0 10.0 5.2535780969879236 5.765905631415362 0.22899151566418768 10.0 8.571633833448603 6.195672509755949 
0.0010 0.0010 0.0010 0.0010 0.0010 0.0010 5.000500000000001 0.0010 0.0010294983425573204 8.65638228936493 10.0 10.0 10.0 10.0 10.0 10.0 10.0 10.0 10.0 10.0 10.0 10.0 10.0 10.0 10.0 10.0 10.0 10.0 10.0 10.0 10.0 10.0 1.1545460034530275 10.0 0.0010 1.159038585102541 5.163112127666253 10.0 10.0 10.0 10.0 10.0 10.0 9.917329549057344 10.0 1.2727239451132157 10.0 1.0752609368351005 10.0 10.0 10.0 
0.03013259861988403 9.764772585371773 0.005405112361531641 0.0016971781803734123 0.0012672644253306133 0.007933134586935984 0.1997019994198196 0.0038095957884459 0.012211146237134155 0.5652325660545987 4.384581245911635 0.22231204541255956 10.0 9.972661348454112 6.8834570328045395 0.3202707217530163 9.823901739755112 3.0913391012303517 9.132976742183772 9.892696527996797 0.3202707217530163 9.929991704856917 9.930383379433962 0.32010713922252876 8.607212279471705 9.82635257592526 5.999471564137026 0.31945376999305264 6.8834570328045395 10.0 0.31558078030341097 9.97419825400305 9.497898741197528 5.000500000000001 2.838357391216726 2.193413153231445 9.770746252031682 9.233008154204265 4.706354397102729 0.5675278904940791 0.3202707217530163 0.30756821463598083 8.745194984660625 0.19126633753452005 0.2967731541441685 3.6030073915537404 8.764872585371773 2.1172933934123215 9.727457151449947 9.73280616779649 5.182755440188887 
0.02954154497335872 3.441266911450497 0.0023455992295829007 0.0010 0.0010 0.0010265259716284792 9.089273440726506 0.022809081416399132 0.048524596200952744 1.8881162053090172 6.049701703545102 9.242516648467022 9.81182334175048 9.979306525137956 10.0 10.0 9.83386224449042 9.821434535358707 9.778921027115352 9.941205767592889 9.70020190895157 9.984582950499266 9.966189710824885 10.0 10.0 9.871795511169603 7.1467694359727325 10.0 10.0 9.363944923031575 10.0 9.943822796042845 3.7752882655308726 9.950005 2.16985299026539 6.166230609477927 5.022688210847552 9.974164370277476 8.58521848471363 7.730590536424915 10.0 10.0 9.945171746687729 10.0 10.0 5.008615375314714 8.42603907979686 5.555029643150482 9.600485944393926 9.689440479585363 9.618877567839133 
0.04094646346243249 10.0 0.09649160728563579 0.011414346473389729 0.0011392643771974608 0.009154024066430845 0.0010 10.0 0.0010 0.7353104840166476 10.0 8.965769831277544 9.997367622548206 9.99056082316982 9.235084682450143 9.99734764839909 9.948219060858696 0.0010 9.972751874420007 9.990325309203174 9.994793411222995 8.85486021398607 8.85486021398607 9.761787844970067 9.998552187137834 9.964795018989077 9.146638491477844 9.993820151157713 9.717269860710983 8.85486021398607 9.975439923144172 9.993634594599602 10.0 9.060199767573309 3.7202274699476154 0.8065565549894566 5.438728462222935 9.92618625480931 10.0 3.7539487664391347 9.669321985064046 8.85486021398607 10.0 9.953034682789028 9.995450243332789 3.0027947095109218 8.965073527567377 6.579974680456722 8.9520836523427 9.816277744905053 10.0 
0.0010 2.1613260494906896 0.0010 0.0010 0.0036151334098020703 0.0010 9.874191030956684 0.0010 0.0010 0.0010 8.61007170819331 10.0 8.752750702634602 10.0 10.0 10.0 10.0 8.698806256532313 9.041172806942884 10.0 10.0 10.0 10.0 10.0 9.924544075129253 10.0 9.435593331956143 10.0 9.937306516824595 10.0 10.0 10.0 0.0010 8.289757152024977 10.0 10.0 3.8270369821262697 9.015105662353381 10.0 10.0 10.0 10.0 10.0 0.0010 10.0 10.0 8.629987445186986 10.0 8.823998692924684 10.0 9.84839713769327 
0.0010 0.0010 0.0010 0.001045459485312311 0.0010 0.0010 3.469871901957412 0.0010 0.001839029390395 9.714415830209632 9.896126524902249 9.424724316554475 10.0 10.0 10.0 10.0 10.0 10.0 10.0 10.0 10.0 10.0 10.0 10.0 10.0 10.0 10.0 10.0 9.741880986217396 10.0 10.0 10.0 0.02739172622105901 10.0 0.09187686704412368 0.15240761603914743 10.0 10.0 10.0 9.787407289864275 10.0 10.0 10.0 10.0 10.0 0.061794975313994804 10.0 0.08444660438959462 10.0 9.892618211661407 10.0 
3.6284113604917474 10.0 0.0010 0.06468553989795145 0.0010 0.001396244092683873 1.501313319013716 10.0 0.0010 2.9569990007181737 0.0010 4.555370274776145 10.0 10.0 0.0010 8.647357810419606 0.0010 0.0010 10.0 9.998566721725473 8.873585374839067 0.0010 0.0010 8.627949556265643 0.0010 2.1055694963987452 6.952358705761534 8.669830364748712 0.0010 0.0010 8.73570960546184 10.0 8.710943139340989 10.0 0.0010 0.8636038620900655 8.606395014411035 10.0 0.0010 10.0 7.6230341223221725 8.775244899168005 9.99986478284657 7.044377374202584 6.487497691869463 2.1543115374289505 0.0010 0.0010 0.0010 9.6448091545689 0.0010 
0.06199155137573564 0.25765425107065454 0.009473946985827632 0.001344351330427121 0.0010 0.0018858695612903394 5.748670597291381 0.0010 0.0010 2.7227266999498956 9.232340085486832 10.0 10.0 10.0 9.9954903842247 9.988675052771086 9.928690054682532 9.779253311687508 9.789422013902048 10.0 9.995901449376962 9.987410601793208 9.988401466554219 9.98755718827924 9.984092462508464 9.875986078306703 10.0 9.987189007292775 10.0 9.551410004164392 9.988641271426147 10.0 2.9664938326180863 8.640133472732003 2.287648772440456 10.0 2.2387639526107046 10.0 9.999759943271734 10.0 10.0 9.46164221590985 10.0 4.558928948326075 9.98678524481414 4.886758138267482 9.755890455257276 4.933858532659091 9.563932980992108 2.952796469936284 9.85508663749432 
0.01215245354796568 0.0010 0.0010678093299634022 0.001006567067073518 0.0010 0.00101569749951719 9.976587157355803 0.009846139495031714 0.0010 5.154723052795234 10.0 9.99890448237466 9.99028271074832 10.0 9.99867941016374 9.999281552244682 9.989400543398986 9.993851153489436 9.990140844716365 10.0 10.0 9.989953840448534 9.989858526062982 10.0 10.0 9.996129345003817 10.0 10.0 9.995521132019034 9.9888875410948 9.999326505553237 10.0 3.373374569179259 9.995484846630143 4.645286106572141 4.504647308855908 5.144228970881189 9.98953178400891 9.999632977094027 9.998304328399769 10.0 9.99869000456518 9.996906896114131 10.0 10.0 4.910434167817069 9.998877160427103 2.0804651905224 9.998426178566827 9.9888875410948 9.99803663332659 
0.8052451877041364 0.0010 0.0010 0.0010 0.0010 0.0028481399048052997 10.0 0.0010 0.10684112914548276 0.0010 9.04956402048148 10.0 10.0 10.0 10.0 10.0 3.033304782961409 10.0 10.0 10.0 10.0 7.214160383051777 10.0 10.0 8.205839042858226 2.6021851601796637 10.0 10.0 0.5889299863432844 10.0 10.0 10.0 0.0010 10.0 5.368567409227744 10.0 10.0 10.0 10.0 10.0 10.0 10.0 9.935485492561254 5.864658051950175 10.0 0.0010 0.0010 4.9642163017503815 10.0 10.0 10.0 
0.0010 0.01518412315351917 0.0010285176764175633 0.0010103411015902103 0.0010 0.0010001235517113941 1.3437384545761626 0.0010 0.0010000007128757424 8.549892488321861 5.000500000000001 9.984853288654092 9.999737805510744 9.993910048133882 9.993719183735609 9.994639088947014 9.994665483032518 10.0 9.999994307650535 9.993821996795356 9.99637899494348 9.993709730388394 9.993713049025134 9.9940427745316 9.997287235252937 9.999922434730667 9.987291474771693 9.991938656648584 9.99365485370165 9.997294984318243 9.99209827041315 9.993823308134807 0.525350089125137 9.9805739774424 0.027602833492468684 0.4887231660429775 6.749659696336697 9.999946553243381 9.978421230215972 9.993812583402434 9.994054878564373 9.993705672744982 9.99381801089892 9.994939940752214 9.994604947580463 0.8024270175014493 9.981301164175239 0.04686875063806392 9.991246399331828 7.961964645435403 10.0 
0.0010 0.7261206135774899 0.0010 0.0010 0.0010 0.0010 7.282271450617944 0.0010 0.0010 2.010443481258354 2.503366225514533 7.563372165809182 10.0 10.0 10.0 10.0 10.0 10.0 10.0 10.0 10.0 10.0 10.0 10.0 10.0 10.0 10.0 10.0 10.0 3.659517039180425 10.0 10.0 0.0010 10.0 0.0010 3.7294460411750814 10.0 10.0 7.895029351909727 5.001853582867968 10.0 10.0 10.0 10.0 10.0 8.494821559945876 2.710324608453091 0.0010 10.0 8.08822819470572 6.27308803045998 
4.33776782480849 3.39863134698631 0.0010 0.0010 0.028954710550001567 0.0027243737727297105 9.288610782645652 0.9727128112538368 0.009175337148084722 0.0010 4.859065508488725 10.0 4.213373337242373 10.0 10.0 10.0 5.656171184317838 6.733748403608415 4.203824996622517 9.317534594602558 10.0 10.0 10.0 9.918896534641647 9.673043284760892 8.92991265067724 5.656171184317838 10.0 9.109585279383332 10.0 10.0 9.986626831035686 0.4904315666955499 9.112318168055348 3.3093356799168068 0.0010 5.787626662757628 6.110008354042116 9.443052906848568 10.0 9.991559820205028 10.0 10.0 10.0 9.640521356765777 0.0010 10.0 0.0010 10.0 5.787626662757628 9.109585279383332 
0.0010 0.6564572674784068 0.008973830071066497 0.0010 0.0010 0.0010 10.0 0.028210826459070394 0.0010 0.0010 2.4340861724551943 5.298664528840811 10.0 9.235807494092505 9.28307003401708 9.43406495583638 9.298716905082845 7.168840498668807 10.0 9.18224142106286 10.0 9.027004733242595 9.534496360337958 9.962364529042276 9.743075481570646 8.011835455908956 0.0010 9.487582727050501 7.929646295088887 0.0010 9.475959440565672 9.088034650077756 4.829724740557812 10.0 3.5449533325536073 10.0 10.0 10.0 9.787099017278294 6.137224300545801 9.013390201890736 10.0 6.388641864783048 5.5627471702260305 9.487021959108137 10.0 7.882536331470873 10.0 10.0 0.04778445491147787 10.0 
0.014177982709329663 3.3457993809664925 0.015931278779438274 0.0010008919087210312 0.0013322907279351985 0.005635038774539225 5.121552653916503 3.3457993809664925 0.0014192656021928475 6.655200619033508 7.17410090785069 7.10317486532541 7.050414802009264 9.987324033402903 9.619586205268781 9.98998107279916 9.992896582143166 9.50005 5.460915643448199 9.990025377408493 9.997676405012648 9.993796118163692 9.99415186003923 9.684525713702898 9.99860286876695 6.655200619033508 9.842786790275108 9.989095343785943 10.0 6.655200619033508 9.682840170783386 9.826841384289736 1.7174685788120367 9.842786790275108 5.0005 2.4651188448738477 3.3457993809664925 8.480677813620352 6.655200619033508 6.655200619033508 9.999647062097036 7.110837301434163 9.999901066144346 9.357885189119607 9.988826700601512 5.0005 9.664874127294885 2.8978251346745907 9.50005 9.842786790275108 9.664874127294885 
0.0010 0.12569762510706478 0.0010 0.0010 0.0010 0.001010656162040842 5.621407156309019 0.006083235245165215 0.0010 1.5035580227817553 10.0 7.654609970414356 10.0 10.0 10.0 10.0 9.877648214164067 10.0 9.53122564792315 10.0 10.0 10.0 10.0 9.307859310566744 10.0 10.0 2.736152129416568 10.0 9.684143924259203 8.30949350314505 10.0 10.0 8.34151528170108 0.0010 1.1511079826206596 0.9549800960830183 0.0010 9.478300831330786 10.0 10.0 10.0 10.0 10.0 9.67610396478329 10.0 0.0010 1.0424145164704859 2.670306710035558 8.202513404101108 10.0 5.997274875035573 
3.949413175433783 10.0 0.23916996409431557 0.020559089466776818 0.003798814992571274 0.0010 10.0 0.0010 0.0010 0.0010 7.072796612562333 0.0010 10.0 10.0 10.0 10.0 10.0 10.0 10.0 10.0 10.0 10.0 10.0 10.0 10.0 10.0 10.0 10.0 9.382125113499773 7.809190008636462 10.0 10.0 6.825985136182546 10.0 0.0010 0.7322327267096481 10.0 10.0 10.0 9.628203464494929 10.0 10.0 10.0 10.0 10.0 10.0 10.0 0.0010 10.0 10.0 10.0 
0.0010 0.0010 0.0010 0.0010 0.0010 0.0010 0.0010 0.0010 0.0010 10.0 10.0 10.0 10.0 10.0 10.0 10.0 10.0 10.0 10.0 10.0 10.0 10.0 10.0 10.0 10.0 10.0 10.0 10.0 10.0 10.0 10.0 10.0 0.0010 10.0 0.0010 0.11413098711795877 0.0010 10.0 10.0 10.0 10.0 10.0 10.0 10.0 10.0 0.0010 10.0 0.0010 10.0 10.0 10.0 
0.0010 0.0010 0.0011335429833276732 0.0010522834242840905 0.0010 0.004045848881184331 5.12228502188346 0.0010 0.003542550597914197 4.2679444509792575 10.0 9.49491936131033 9.620238463428558 10.0 9.987571359672764 9.910168592075571 10.0 10.0 9.62995691126957 9.915588043901126 10.0 9.98049660801075 9.977575616110956 10.0 10.0 10.0 9.610391895723227 9.820443020647918 9.812121257076344 10.0 9.952868009664712 9.999619274110707 8.967588098872914 10.0 4.816266359861171 5.3732033328946756 5.335419070689356 9.612897527816239 9.787817559254686 10.0 9.999053758190914 9.97137014641233 10.0 9.814356982668139 9.857067368708263 10.0 9.58825530258667 4.611861405029992 9.6456562237741 10.0 6.553016278388725 
0.05133127161252238 6.155626845624212 0.04241206253025619 0.006514408092080183 0.0010 0.0010 10.0 0.0010 1.57606566035732 0.0010 10.0 10.0 10.0 9.802284377968357 10.0 9.796712741416155 9.7327612698443 7.232159077419516 10.0 9.657391003671535 8.7265962531638 9.69689572220009 9.82493997342241 8.790946644442831 7.161973859354054 8.98134397590474 0.0010 9.804083174055071 9.830420419299573 10.0 10.0 9.97948053443217 10.0 8.937679092976841 3.512734293671523 10.0 10.0 10.0 10.0 10.0 8.251778985344572 10.0 9.801311909047696 1.0217510518512833 9.798687537198122 8.86700250524773 10.0 10.0 10.0 0.0010 10.0 
0.0010 9.570552381313448 0.2400228041516362 0.013320541631667585 0.0010 0.0010 0.0010 8.254762554490966 0.0010 0.0010 10.0 10.0 10.0 10.0 10.0 10.0 9.482561927394652 2.7317105858247714 10.0 10.0 10.0 7.206084108461934 7.190281483055802 10.0 10.0 10.0 10.0 10.0 10.0 10.0 10.0 10.0 8.869150992957604 9.18309397287904 3.0036261796279886 4.06400096501697 3.4760237756795362 10.0 10.0 3.3665718534041913 10.0 10.0 10.0 7.289959543564452 10.0 4.434433509499352 10.0 8.791043913612809 10.0 9.915075664052146 10.0 
3.18491167495165 10.0 0.12641740095232795 0.017239545015271973 0.03419250953160664 0.0017643613797087548 10.0 0.0010 0.0010 0.0010 2.4006787567087753 9.338608690726591 9.411982264060509 10.0 10.0 10.0 10.0 10.0 10.0 10.0 10.0 10.0 9.871210328645486 10.0 10.0 10.0 10.0 10.0 10.0 9.338608690726591 10.0 10.0 0.0010 10.0 0.0010 2.9197759120070463 10.0 10.0 9.094546481417153 10.0 10.0 10.0 10.0 10.0 9.447459856135682 10.0 7.614495950838267 0.0010 10.0 10.0 10.0 
0.0010 0.12017323563480425 0.0010 0.006047717885675553 0.0010378427743068933 0.0010 10.0 0.0010 0.09618078585149255 8.086621287770129 10.0 10.0 10.0 10.0 10.0 10.0 10.0 3.1190699911286943 9.95078053340176 10.0 9.740522956325426 10.0 10.0 10.0 10.0 10.0 10.0 10.0 10.0 10.0 10.0 10.0 5.661764514232285 10.0 10.0 10.0 2.7729345045377856 10.0 10.0 10.0 10.0 10.0 10.0 10.0 9.881018134722648 10.0 10.0 10.0 10.0 10.0 9.95078053340176 
0.0010 0.0010 0.0010 0.0010 0.0010 0.0010 4.760541934856922 0.0010 0.0010 2.6159816760334573 1.534049997685298 7.363962844713239 10.0 10.0 9.846420538646695 9.810091399922841 10.0 10.0 10.0 10.0 9.764592886955338 10.0 10.0 9.772923084838522 10.0 9.981722473800792 10.0 9.780151699309963 9.815286481179642 1.3681251696809493 9.764635270224273 10.0 10.0 0.0010 0.0010 2.8317366459521396 10.0 10.0 10.0 7.732993310058324 9.775798035978767 9.807033218462015 9.892873433181258 10.0 9.77964142155905 7.213291418800735 10.0 10.0 10.0 9.79227299201526 10.0 
0.0010 9.617227639467176 0.0010 0.0010 0.0013021046537723417 0.02965312864582488 2.7081563181048462 0.0010 0.07337884757326751 6.293476290488534 8.399149109861272 6.96173877553867 10.0 10.0 10.0 10.0 10.0 8.725311001741623 10.0 10.0 10.0 9.999240829370743 9.949860335945012 0.0010 10.0 4.075011205636912 10.0 10.0 4.567368620990322 6.933931117819313 10.0 10.0 10.0 0.0010 10.0 10.0 6.111876048855171 10.0 10.0 0.8115614459719511 7.979756729303635 10.0 9.30784005093504 10.0 10.0 5.68606442766982 10.0 10.0 10.0 7.314679293285481 10.0 
0.0010019987415488193 0.014643913803386227 0.0010124642856830098 0.0010352591112809866 0.0010001977571257147 0.001000676380183392 2.2963537983654634 0.0010000086230544573 0.0010000825281463474 9.86275738151583 9.981784788484912 7.134601965562583 9.942119754042812 9.999977202003612 9.999999982999967 9.999999990426662 9.999999382914863 10.0 9.941897424754362 10.0 10.0 9.999883024215139 9.999883024215139 9.999982424996642 9.999999989212794 9.999999971291986 9.99887404563406 9.999982244507223 9.999968269557229 9.999884051681628 9.999997201721676 9.999346393747917 0.004095973407166401 9.999883024215139 0.08876626504740529 0.004482091337891889 1.3749168679318409 9.945196944999301 9.999958153281368 9.986322050824398 9.999999964463443 9.996474718300869 9.86838760064182 9.999990119098749 9.998844358008986 0.003581901663926375 10.0 0.021406648596278992 9.7270514650375 9.990807190189862 9.94893543422582 
0.0010 3.9081092177355377 0.0010 0.0010 0.001009692192741926 0.0010 9.055520055772163 0.0010 0.0010 1.6687263977000368 8.72582036858677 7.0582862690000105 10.0 10.0 10.0 10.0 10.0 9.933304692076197 10.0 9.999861182509342 10.0 10.0 10.0 10.0 10.0 10.0 10.0 10.0 10.0 10.0 10.0 10.0 4.847462828919758 10.0 5.000500000000001 8.538724485798301 8.593166451897542 10.0 10.0 10.0 10.0 10.0 10.0 10.0 10.0 8.607821800730378 10.0 4.836648982944894 10.0 10.0 10.0 
0.0010 6.3871325503674 0.0010 0.0010 0.0010074798262288734 0.0010 10.0 0.004685677135478577 0.009381913554924641 0.0010 0.0010 10.0 10.0 10.0 4.579531771967499 10.0 10.0 9.788732800056826 10.0 10.0 10.0 10.0 10.0 10.0 10.0 10.0 10.0 10.0 10.0 9.741227052597651 10.0 10.0 0.05170175001821289 10.0 0.5023654736818911 0.0010 10.0 7.337383867712507 5.800346033345926 9.876639775869222 10.0 10.0 10.0 10.0 10.0 3.0272277617401473 10.0 1.721601165053273 10.0 10.0 10.0 
0.0010 0.0010 0.0010 0.0010 0.0010397167548846483 0.0010 2.0847470123439438 0.0010 0.0010 10.0 8.166944950394189 10.0 7.795187271965861 10.0 10.0 9.972655954995862 10.0 8.526983786877405 7.814473350057624 10.0 9.953266158320277 10.0 10.0 9.952052426532413 10.0 10.0 7.007138854073528 9.987141651963148 10.0 10.0 10.0 10.0 0.0010 10.0 0.17009656757118002 0.0010 0.8102241761270861 7.531967869531501 10.0 10.0 9.859735162679081 10.0 10.0 10.0 9.993693886003356 0.0010 3.9651098095884985 0.0010 8.069924201096658 4.676480718617897 7.352383931987452 
0.0010 0.0010 0.0010 0.0010 0.0010 0.0010 2.426035670673179 0.0010 0.0010 9.98294565974329 9.75492551187934 9.809082804495405 9.981188603777232 10.0 10.0 10.0 10.0 9.772696478045669 10.0 10.0 10.0 10.0 10.0 10.0 10.0 9.83341430170695 10.0 10.0 9.97692269275844 10.0 10.0 10.0 0.6916839644537847 10.0 0.9801956283996578 0.0010 5.354631000520097 10.0 10.0 10.0 9.996220775353382 10.0 9.992546026444078 10.0 10.0 0.06532195465763957 10.0 0.11163138933167716 10.0 7.9446778500454664 9.99939111214705 
7.337194942585191 7.02949983492482 0.0708735090747188 0.005945123515290721 0.0010 0.001069300963384857 10.0 0.012856991195244194 0.0015527074935301384 0.0010 10.0 0.0010 9.330604055928513 8.42618536571209 9.443455855023245 9.44016879031157 9.832622977241535 6.057278412722786 9.48633160509175 8.579224933971249 10.0 10.0 9.448316261077762 9.442242333977143 10.0 9.576771467556355 10.0 9.623746745906567 2.1792203663598464 0.0010 10.0 8.463549684806376 7.192904875121119 10.0 5.595800190939075 9.133251655011877 10.0 10.0 10.0 0.8485665364249906 8.881362756223268 7.46001666037111 9.286633888808135 2.4106748222381134 7.830002301281891 9.651035695024147 6.295039431093039 6.7770410193561865 9.695314268271003 10.0 9.921721243665504 
0.0010 0.0010 0.0010 0.0010 0.0010 0.0010 10.0 0.0010 0.0010 9.724023599424426 3.500002077232426 10.0 10.0 10.0 10.0 10.0 10.0 3.102462700468482 10.0 10.0 10.0 10.0 10.0 10.0 10.0 10.0 0.0010 10.0 10.0 0.0010 10.0 10.0 8.920753859855923 10.0 9.832154833283488 2.650604191158399 0.0010 10.0 10.0 10.0 10.0 10.0 10.0 10.0 10.0 0.0010 10.0 3.0336758455971613 0.24933261755280745 3.09853847714507 0.7938212327352239 
0.0010 0.0010 0.0010 0.0010 0.0010 0.0010 3.352522711179851 0.0010 0.0010 10.0 10.0 10.0 10.0 10.0 10.0 10.0 10.0 9.834215390441761 10.0 10.0 10.0 9.999616977309195 9.999400025299126 10.0 10.0 9.793379316543646 9.831635555931369 10.0 10.0 10.0 10.0 10.0 0.4692095683608417 10.0 5.2009404838698465 4.628306587806531 1.8929839066270837 10.0 10.0 10.0 10.0 10.0 10.0 10.0 10.0 6.613817791762846 10.0 1.3585560465765476 9.827889513337912 10.0 9.703229362028802 
0.027862775290138364 0.5144755458752057 0.002375345125423871 0.0012003211091856745 0.0010176529830239183 0.0011057632455583645 5.0005 0.0017321933549621401 0.0017949683196180138 9.917382944051646 9.820823855462269 9.658653370035156 10.0 9.995392398915309 9.97548892021719 9.996844486786264 9.985690316070503 10.0 9.99179811418254 9.994464182617603 9.977554066427123 10.0 9.97877035544784 9.996046663970505 9.98913106212896 10.0 9.957097312643036 9.989087711077502 9.936848857256555 9.922342368319093 9.988634475917534 9.994753484772417 1.7816121540016292 9.972924145657633 2.9904007229693965 5.0005 0.0010 9.71937872584933 9.976771037757896 9.772885305167124 9.996358625091494 9.996083238480589 9.943911306579844 7.354208187373965 9.996342739699786 1.7819932501002969 6.228052282028057 2.831387597883521 9.762510043897294 10.0 9.931385375201726 
0.06056278417519986 2.005531455014408 0.0010 0.0010038985764038847 0.0015867266853937052 0.0014818539282670303 4.866317620067985 0.02451111452967848 0.025285318112404802 4.782694709880131 9.67475084970868 9.466976695021875 9.959469173234567 9.999908075473796 10.0 10.0 9.931532260618994 9.054942715415084 9.958854480884552 9.999993265902075 9.347693542093047 9.663552919703175 9.663859910819873 10.0 8.690843068416067 9.95475643602288 4.463172372974714 9.943488452204225 9.882804380185117 8.14661805161959 9.942630300838228 9.999907047202703 5.537827627025286 9.885209153640488 5.537827627025286 5.537827627025286 4.819084220093929 9.653916857866378 9.922560265249311 9.85369370042121 10.0 9.477507662424253 9.988947193896335 9.737265431927097 9.942851794482268 4.234138896568971 9.476295062660963 5.537827627025286 7.876782007324713 7.3868230778210675 9.516187739430496 
0.0010 0.8140342839301524 0.0010 0.0010731268027590701 0.0010 0.0010 10.0 0.0010 0.0010 4.156285959957265 10.0 9.979150455564023 10.0 9.822658209970312 10.0 10.0 9.804329782838188 4.755655067265723 10.0 9.719933309888974 10.0 9.664362439567881 9.708514831442132 10.0 6.6082225237201255 9.712722939674755 10.0 10.0 9.996435303686956 10.0 10.0 9.785311597908278 8.64879778500152 10.0 9.113405210589084 9.129944502444257 7.7627228871991045 10.0 10.0 9.622109260576423 10.0 10.0 9.810674119342794 10.0 10.0 6.109822449154068 10.0 5.148021399269104 10.0 10.0 10.0 
0.41282176699247713 0.489715225092862 0.021848150791850263 0.004511404306510283 0.0010 0.0010 4.661822658486341 0.0010 1.4444596354011805 6.511040827511336 8.48597954791891 8.757964982589153 9.91010274183976 9.75312614283944 9.956896294961176 10.0 9.903291811661207 9.611427670846858 9.906952937606047 9.765860449710425 10.0 10.0 10.0 8.68676433937157 9.474192271675552 9.753823589782035 9.663854005733235 9.797781563777233 10.0 9.217989192293397 10.0 9.851017731891618 6.3058562803217875 10.0 4.748439781419732 0.0010 4.691015050591746 9.617341705605673 9.926382869848348 10.0 8.792422316245059 10.0 9.809218785277796 8.301461892300699 10.0 0.0010 10.0 4.427296405398973 10.0 9.00470557235391 6.363722823480003 
0.0010 0.0010 0.0010 0.0010 0.0010 0.0010 9.7821903190345 0.0010 0.0010 6.091442670714121 10.0 10.0 10.0 10.0 9.945758107108047 10.0 10.0 10.0 10.0 10.0 10.0 10.0 10.0 10.0 10.0 10.0 8.829963911574392 10.0 10.0 10.0 10.0 10.0 3.1060619655355763 10.0 6.501305209419782 0.0010 10.0 9.932554620377942 10.0 9.636463292123942 10.0 10.0 10.0 10.0 10.0 0.0010 10.0 10.0 10.0 10.0 9.922429460424894 
0.0010 0.0010 0.0010 0.0010 0.0010 0.0010 0.0010 0.0010 0.0010 10.0 10.0 10.0 10.0 10.0 10.0 10.0 10.0 10.0 10.0 10.0 10.0 10.0 10.0 10.0 10.0 10.0 10.0 10.0 10.0 9.563787023089699 10.0 10.0 2.5355303902514437 10.0 10.0 4.561667717389364 6.481507476573966 10.0 10.0 10.0 10.0 10.0 10.0 10.0 10.0 5.21082365424141 10.0 1.716994355832918 9.559720018740041 10.0 10.0 
0.013543633746465701 6.050181017980178 0.0010 0.0010 0.0059142455341544 0.031180005758674377 10.0 0.12513029327360808 0.2133544520759161 0.0010 4.364057549904709 10.0 8.696554517681092 9.996847348862017 10.0 9.782493011899545 9.9866704720865 7.976905666612988 9.615419011797117 9.993778007446515 9.994984523266252 10.0 10.0 10.0 9.62285855607787 6.079334447223327 10.0 9.80525660583911 10.0 10.0 9.987027938599269 9.984208499602445 7.936192453513854 10.0 7.380175404387254 1.617198020379763 9.423048557002094 9.943477693199089 10.0 10.0 10.0 10.0 9.969841640914469 9.820254979957374 9.786945571124487 2.247996702097649 10.0 7.385408292725934 10.0 8.47392231235951 10.0 
0.013456707835176142 5.08977042581757 0.0010 0.0010537559581587916 0.0010 0.0010 9.164229259171378 0.0010 0.0010 1.02294407965766 8.597052381464644 7.577939537085751 10.0 9.993418057645815 10.0 9.905129165811406 10.0 10.0 10.0 10.0 9.900273810133232 9.996996583784492 9.980600479951613 9.931117577260963 10.0 10.0 10.0 9.928259547229208 10.0 9.867416588634033 9.905010475775736 9.994062866606823 4.430989473062922 10.0 7.581105295515461 6.350619102522231 8.87437649340761 10.0 10.0 10.0 9.908379861314938 9.906389318996636 9.987452923768346 10.0 9.916714671437568 8.849334743323602 5.810355813105225 3.4931639410049486 10.0 5.91334281051316 10.0 
0.04094160816784487 2.929852556233362 0.0010152449912263631 0.005843186963975511 0.0010000676454618598 0.0010128090224640876 7.248089404490624 0.0011911068970900315 0.02648740163165149 5.440478374282836 5.630703541400109 9.487814149899146 5.000500000000001 9.97921119181949 9.999654411185297 9.976713369426953 9.998095837804964 9.896525156690473 5.000500000000001 9.915857401717595 9.773497737556733 9.999917077521422 9.999928700475076 9.985003386379521 9.999898664866942 9.999433102639827 7.548875752189983 9.94681581330385 9.997505911975502 9.580311065893962 9.949963650525607 9.942598548472906 5.83572298501679 9.964659376318373 1.2201752570304956 6.349522611229693 5.0005 6.9604618593502305 9.37472405574513 7.4470073516039355 9.974455686825543 9.999936605510003 9.999247725737495 6.171145655326322 9.999917330273327 7.622060839872812 7.015899502887656 5.703123047366548 7.0355880335932355 9.182691428403317 7.095937206671508 
0.0010 0.0010 0.0010 0.0010 0.0010 0.016759705009279653 10.0 0.0010 0.0010 7.7882359135441686 10.0 10.0 10.0 10.0 10.0 9.753744399290843 10.0 10.0 10.0 10.0 10.0 10.0 10.0 10.0 10.0 10.0 10.0 9.724801413769294 9.93138508996131 10.0 10.0 10.0 0.7459964247825033 10.0 3.803306457638432 8.807182329394708 3.1362627573831405 10.0 10.0 10.0 7.301284305578905 10.0 10.0 10.0 10.0 10.0 9.167869639324932 5.454080195000588 10.0 10.0 9.572322401592833 
0.00919690222154477 4.8970979214787285 0.0010063142639154816 0.0012474586231753042 0.0010 0.08893158039659527 10.0 0.0012588211545288565 0.7333365643043643 0.0010 9.763045950716712 10.0 9.953401584633598 10.0 10.0 10.0 10.0 9.763532455357206 10.0 9.999460864199797 10.0 9.99983596486903 9.998983498227293 10.0 9.923830015073689 10.0 9.429388618753054 10.0 2.501630268336988 10.0 10.0 10.0 0.5694593289805872 9.999964113085236 10.0 0.0010 3.8142799075755907 9.916491282600065 10.0 10.0 10.0 9.999574232771625 10.0 5.865772062707498 10.0 3.8130586574145475 9.830963091393153 9.003000546463248 9.816142117608766 9.843638352628973 9.962460460937034 
0.0010003131523173725 0.0010002457045335876 0.0010000129760348731 0.0015095909859163398 0.0011007452363710835 0.0010001485391301131 0.8566153927170242 0.0064447078167193545 0.0010000070929935727 9.50005 9.50005 9.86431655349541 9.998556710607538 9.998876162493573 9.999999853304761 9.999999978765317 9.999999945259749 9.984163008655699 9.975300281558201 9.999999983691241 9.999999986423807 9.99559469389995 9.889118968604075 9.999999976618367 9.999999986369588 9.999999984692716 9.995972075120738 9.999999973512065 9.999999730308028 9.50005 9.999999974778358 9.98144482694986 0.50095 9.50005 0.08238859293955114 0.50095 0.50095 9.901936289727347 9.99904887100093 9.50005 9.891237252273083 9.88520378844188 9.995890314077515 9.998556710607538 9.998556710607538 0.50095 9.858215956965038 0.0010582462960995126 9.998556710607538 9.998556710607538 9.995500293031736 
0.0010 0.03653304182883267 0.0010 0.0010 0.0014403265997637758 0.0032467134817600342 2.7805584153537763 0.0010 0.0021979153514641602 7.765421066159565 10.0 9.956236667100557 9.022646951602333 10.0 10.0 9.97881983865997 10.0 8.7595794388571 8.140825951178876 10.0 9.938600120608154 10.0 10.0 9.961399930839448 9.961368164682561 10.0 7.438236698638198 9.990095645604432 9.9774860362469 10.0 10.0 10.0 0.5317721592044524 7.10875876903812 0.0010 0.0010 1.287262624348994 8.874850707172529 9.999416059338722 10.0 9.794372546824148 10.0 10.0 9.977627495568013 10.0 0.0010 4.339258792254774 0.0010 7.103749559546595 4.968524136344443 7.2396873520405585 
0.0030968761930217675 7.0204402009684905 0.0019458850438210556 0.0010641552704235195 0.0017396416902076932 0.002577951119563279 5.999629102367745 0.024065829941453322 0.08736127859648943 5.101514742313632 9.50005 5.543671989382721 9.78793881035272 9.99933067776743 9.989998390431065 9.999705989356936 9.98050133732348 9.519044710036841 9.764650626246977 9.99845142493745 9.940076859990862 9.999774555638176 9.999241587533538 9.916581300766964 9.999901890060539 9.958494129289724 5.844917619409691 9.823482250415994 9.99164275103919 9.614135123151051 9.961785074027775 9.99927959243876 8.034922808116097 9.815031681739097 6.758887970637562 8.384986260786677 7.68674035115884 9.790664595546781 9.71088840719615 9.996341312305372 9.999445194753047 9.999800484233862 9.999448335881274 9.751489533508078 9.999625120507245 1.3016602866485878 8.801444517624931 6.849180584413898 9.83810341350842 5.421370577255992 9.093560418465037 
3.985033344047422 7.326070770815756 0.02271705429713448 0.0010 0.004727475082511953 0.0010 10.0 0.10269074034571608 0.04615518809040826 0.0010 6.167039679491717 10.0 9.92584970271397 10.0 9.50005 10.0 10.0 9.50005 10.0 10.0 9.710989526014869 9.341189164378854 10.0 10.0 10.0 8.126427222823834 10.0 10.0 10.0 9.50005 10.0 10.0 1.0913772552392187 10.0 4.786125911438407 2.394712778506644 6.719883841078298 9.946501398664958 9.385660708461462 6.367052990217295 10.0 10.0 9.488409143756183 9.50005 10.0 5.888715259817758 9.182194247328054 4.3130692042735115 10.0 10.0 9.683812449167782 
0.0010 0.0010 0.0010 0.0010 0.0010 0.00836770887687881 1.9888429154537173 1.0403780836694536 0.0010 6.841833641788169 10.0 10.0 10.0 10.0 10.0 10.0 10.0 10.0 10.0 10.0 10.0 10.0 10.0 10.0 9.878721866778031 10.0 0.0010 10.0 10.0 10.0 10.0 10.0 10.0 10.0 10.0 10.0 8.74651208360292 9.996033121747969 10.0 8.876453650425312 10.0 10.0 10.0 10.0 10.0 8.565255269659657 10.0 8.877936376786366 10.0 10.0 2.861909161191932 
0.001170838398690663 7.4273239440191325 0.1334115521863932 0.008870725221161415 0.0018060450733001707 0.012092877163067287 0.2795776201233515 5.414770375100165 0.003209764561146589 0.8499604382182036 9.09237796544606 9.849635679938109 9.201319952992446 9.940695351920809 9.99464037806656 9.933369475755855 9.367975242862855 3.659699619406842 9.202234428834691 9.903062739334947 9.92888532580868 8.116601431645762 8.162374585488296 9.888813529068948 9.69558806121002 9.855739582645947 8.8786838172019 9.907442074140228 9.998904774486599 8.279814517314655 9.999084140299201 9.943749122750798 9.22442348307365 8.213875963559426 3.7439739974860764 0.25741224789813527 5.048699013273154 9.155886488970484 9.819263462288083 4.492256054996477 9.868119765345016 9.985814958172357 9.980897939391244 8.17621075962926 9.995435231776957 2.6152352387623754 8.795369777729835 7.100722178606101 9.2017611108291 8.671519684406892 9.19896014923154 
0.0010 0.0010 0.0010 0.0010 0.0010 0.0010 10.0 0.0010 0.0010 5.520961603351645 10.0 10.0 10.0 10.0 10.0 10.0 10.0 10.0 9.919167841690788 10.0 9.975759763237427 10.0 10.0 10.0 10.0 10.0 10.0 9.348666730491038 10.0 10.0 10.0 10.0 5.652295705727465 10.0 6.647492749261752 4.198238538960796 0.1546384628306967 9.817233418599043 10.0 10.0 10.0 10.0 10.0 10.0 10.0 4.827841816468242 10.0 5.287881820703334 10.0 6.4697659150836095 10.0 
0.0010 0.0010 0.026852682076714613 0.0010 0.0010 0.0010 10.0 0.0010 0.0010 5.48812831317869 10.0 10.0 10.0 10.0 10.0 10.0 10.0 10.0 10.0 10.0 10.0 9.957134244370518 6.427517746981564 10.0 10.0 10.0 10.0 10.0 10.0 10.0 10.0 10.0 0.0010 10.0 10.0 0.0010 0.0010 10.0 10.0 10.0 10.0 10.0 8.517067738119142 10.0 10.0 0.0010 10.0 10.0 10.0 0.0010 10.0 
0.0010271742670462563 8.917811960028871 0.005481955746338468 0.001747235801011029 0.010809680595001672 0.0016160858251744637 1.9223452863421104 0.10375015192034595 0.03985813897942118 0.5357140778473624 5.990336554636588 7.6091292740138226 9.212468436846935 9.993089898436267 9.999994600280026 9.999999319373162 9.99707719171521 9.871921215586026 9.642915424490113 9.025874430426523 9.999999758658378 9.920291923724522 9.984124401377601 9.999999467545072 9.971457892263755 9.99999168103433 8.016644445222243 9.999999892526969 9.990181008633822 2.15848658385829 9.99999999814867 9.991707195118638 2.4392764405151457 8.335595476566494 5.805171302907206 2.2096495652290447 8.35764874789594 9.198388542001842 1.8614664366124518 2.2096495652290447 8.905950766508246 9.99999499200149 9.980515623216458 9.999913535966112 9.999999995723352 9.918234998616365 1.1025731994826775 2.2096495652290447 6.975045644382952 2.1472634899709413 2.2096495652290447 
5.000500000000001 5.117677660652835 0.003422393246832026 0.0018595440197115602 0.0012597804988871949 0.001000006467824875 10.0 0.04201553935299682 0.003045693636299416 0.0010 9.624021466624923 9.960345691605658 9.942447945299392 9.99983301533081 10.0 9.964072302607862 5.0005 9.952248545971681 9.939646592354011 8.669079658756164 9.936756317525361 6.117652609665557 9.93202327739368 9.999554310242134 9.973202460380135 9.999536912494305 4.529022354593439 9.964072302607862 10.0 5.0005 10.0 9.999759449380248 8.181408336381939 4.370060850551419 10.0 8.825699102704382 0.0010 9.939622040245373 10.0 5.0005 9.960654156396506 9.903508757407346 9.999143170545032 10.0 9.936756317525361 6.464350634699306 5.0005 5.000500000000001 8.34675976824265 5.0005 7.621161829168651 
0.004142846493194994 0.01652298221312163 0.0020381260234932017 0.001094312503099651 0.0010659588973998017 0.0013452599416591724 5.407350773783473 0.006493171370978628 0.0010037656504693045 6.27471124795181 8.529541023729282 9.706585013814353 10.0 9.993796810914858 9.931206123969432 9.997827445179604 9.98978986134386 9.784939501919606 10.0 9.962841618706433 9.997706495478242 9.999579187254703 9.998652118197779 9.995653947694999 9.95894873436905 9.739209666237931 8.86103512595536 9.99419650114662 9.970771670015736 9.168645413745097 9.988843113021545 9.99525175856423 0.4861303088001378 8.801945822858228 4.149162741434525 0.9311370680555684 2.531006551378552 10.0 9.62414877577145 9.819914084372765 9.997873084327807 9.999146864510525 9.999343319476631 9.954471337505307 9.991339898891797 1.5311065513785511 9.878369047842325 5.27949138781759 10.0 8.469893448621448 9.847768130379976 
0.0037605950698163656 1.9618960148187365 0.042762784428003645 0.002017224695695233 0.0016718244594869044 0.0015869722240188502 8.597547532614152 0.008574517787643657 0.03111238792314347 1.7628179184717068 9.721983912255972 10.0 9.98879971495811 9.999915193059872 10.0 9.998971999920252 9.988193561742005 9.213825448962327 9.991256839393856 9.99094398531365 9.268327157399021 10.0 10.0 9.980040171932062 8.43741782284328 9.999027412432616 3.5991758357884995 9.990386229195217 9.961482246303293 8.519169513294777 9.997863797533011 9.991432398050602 10.0 10.0 7.003646693846021 5.000500000000001 6.650304368668677 9.971522012819388 9.992902783634698 10.0 9.983840076137758 10.0 9.96297288737865 9.722099260208656 9.998498304186645 2.0746445123627257 10.0 5.397913232191828 9.218736945280995 7.082634961981547 10.0 
0.0010 0.0010 0.0010 0.0010 0.0010 0.0010 10.0 0.0010 0.0010 8.781761149193159 2.1746009078506896 10.0 10.0 10.0 10.0 10.0 10.0 10.0 10.0 10.0 10.0 10.0 10.0 10.0 10.0 10.0 10.0 10.0 9.997234703609733 10.0 10.0 10.0 0.0010 10.0 0.0010 7.464618844873848 8.345299380966493 10.0 10.0 10.0 10.0 10.0 10.0 10.0 10.0 10.0 10.0 0.0010 10.0 10.0 8.434841305892395 
5.629451131209024 0.3409699425063128 0.03067930937989545 0.005095341238259276 0.0011178565586083414 0.009360517726857916 0.0010 0.0012500464573394399 0.5221889731904831 0.0010 1.900871431185845 0.3819567300178694 5.3143565318090005 4.371548868790977 4.529925346536363 4.371548868790977 4.371548868790977 4.907799427643462 10.0 4.7955565845972155 9.672495146907632 4.371548868790977 4.371548868790977 4.371548868790977 9.848836376251176 10.0 5.3143565318090005 4.371548868790977 4.325258248015055 2.312875119150589 4.371548868790977 4.371548868790977 0.0010 4.43378636761886 0.0010 0.0010 10.0 10.0 4.396192119657323 4.891181851068737 4.371548868790977 4.371548868790977 4.371548868790977 5.458223077887527 3.4560130956970383 5.67187317410408 4.371548868790977 0.0010 4.442726196479969 3.064164150842915 4.371548868790977 
3.338052446264793 5.426920222781149 0.001460816956697831 0.001043779293625471 0.0010 0.0010 9.378599357811906 0.0010 0.0010 0.11934355464065405 9.203427161144472 9.960149008476188 10.0 10.0 10.0 10.0 5.896526036810929 10.0 10.0 9.093293684689815 9.894569705583521 5.0005 9.9156692496429 9.984607584585357 10.0 4.871246500160676 5.877132760031294 9.975693094590364 9.990307265198652 5.0005 9.548673010203714 10.0 7.608110119926741 5.533281376039584 5.159644027084885 6.696620856838035 0.11831120017336993 9.994410163156106 10.0 6.187769326556083 10.0 9.961256212863063 9.965971399984419 9.444813506863289 9.956178349378753 5.0486911785754085 5.855171988749445 7.3308122447762 8.025214634182982 6.189838657787961 10.0 
5.000500000000001 5.0005 0.0010 0.0011703655783293875 0.0010795060218373711 0.0010 0.0010 5.000500000000001 5.000500000000001 0.018388921549352788 0.0010 5.000500000000001 6.87414337721151 10.0 10.0 9.786297959979965 9.989346168493272 4.609298431357671 5.0005 9.989933381837211 9.938325652794628 9.99072389451458 10.0 9.66622746239609 10.0 10.0 4.8817353669283134 9.757100185221796 10.0 10.0 9.740420756352423 10.0 6.4743194048632855 4.496257575783527 6.799047062849231 1.3255247589807753 4.823762192338212 10.0 3.7544769146826495 5.000500000000001 7.163496267667997 9.899653999057573 10.0 3.205540978125097 9.09220958512395 7.419707114154632 3.1079283153053696 6.7228394237706794 9.995311993930967 4.692230867981768 5.885760142650474 
0.0010 0.0010 0.0010 0.0010 0.0010 0.0010 0.0010 0.0010 0.0010 10.0 0.0010 9.861796276121062 0.0010 10.0 10.0 10.0 10.0 0.0010 0.0010 10.0 10.0 10.0 10.0 0.7421765989415143 10.0 10.0 0.0010 10.0 10.0 1.2434652464182894 10.0 10.0 0.0010 0.0010 0.0010 0.0010 0.0010 0.0010 10.0 10.0 10.0 10.0 2.96370237805793 10.0 10.0 0.0010 10.0 0.0010 0.0010 0.0010 10.0 
0.001064324188352431 0.0010 0.0010 0.0011991597141668418 0.001013446312181383 0.0010702106116639734 1.0967853976344917 0.0010 0.001190226552583655 9.184656950151421 9.999119692504305 10.0 10.0 9.999961358259783 10.0 10.0 10.0 9.63283452951391 9.999988904836114 9.999194121007138 10.0 9.999923392525792 9.999936338323876 10.0 9.999711846411982 9.999933536207669 10.0 10.0 9.958492170677246 10.0 9.999438773041591 9.992048682047182 0.0010 9.993441943764253 0.0010 0.5856111851480676 0.0010 10.0 9.999867561121405 9.97756624613582 10.0 9.999948168144186 9.999941260721425 9.990777772018218 10.0 0.0010 9.99584982260752 0.4846135488953607 9.9988041888639 10.0 9.994823875838017 
0.0010 0.44315247336185787 0.0010 0.0010 0.0010 0.012030875699557636 0.0010 0.0010 0.0010 10.0 4.998573211912819 5.256785552934735 0.0010 10.0 9.10248923473263 9.990942602518862 9.847044426362345 9.999435615130135 0.0010 10.0 9.999619253617514 9.998978238851844 9.998962603423397 9.363551822833653 4.955691086075093 9.968399931668554 4.50055 10.0 9.682040595865805 6.951526209597921 9.979033573825356 10.0 4.50055 5.0004578566415905 8.151146581601806 4.998384093112066 0.0010 0.0010 9.999760165664206 10.0 9.79865346656545 4.993907442248548 10.0 8.682632074839887 9.911589528281624 10.0 8.026338327147116 8.308422125165423 9.42033492922975 3.209346849502583 6.550743953637236 
0.002183273460345813 0.01928605007741669 0.005042136835424967 0.0016277711550229089 0.0010 0.0016360614476291534 8.369332992172422 0.0010 0.0034064572744716263 0.0010 9.603820427454101 8.874850679246135 10.0 9.999999877891128 9.999671887535982 9.999652279089922 9.971379392896342 10.0 10.0 10.0 9.991398459163449 9.999391486640121 9.999478125590505 9.999651264237668 9.991992510077111 9.98533589341373 9.783427281757685 9.999652165106719 9.976934333753254 10.0 9.999649236581144 9.999838493398588 0.4073881783245036 10.0 2.6695608092074945 0.1864479586425638 3.661621080697187 10.0 9.996153204825696 9.963466617845645 10.0 9.999251036862955 10.0 9.999636128579093 10.0 3.982215962974982 10.0 0.0010 10.0 10.0 10.0 
0.0010 0.0010 0.0010 0.0010 0.005478169932278255 0.0010 0.0010 0.21091368473501404 0.0010 5.1591054066220465 10.0 5.913398651199301 4.364085816879304 9.946923606899805 8.139139899189031 10.0 10.0 0.8449537864865402 4.335437880675454 10.0 7.201318142370128 10.0 10.0 9.551410174452377 10.0 10.0 4.315297798502653 8.044639171589896 0.8449537864865402 10.0 9.354896915870938 10.0 1.480757965647852 7.500379376225996 9.84405378648654 0.0010 0.0010 4.299023363805719 10.0 10.0 9.513813499209041 8.370244513977955 10.0 10.0 8.903186742989536 0.0010 0.8449537864865402 9.84405378648654 4.733118779789689 4.914426879160678 10.0 
0.022637269361951484 0.022450273017124888 0.005169366796631047 0.001340150613806443 0.0010369533552772089 0.0010004278071881806 6.928976989806291 0.0019306176744655393 0.0030329279077570626 6.768836452355766 9.40676450657513 9.978562417261408 9.999932946728007 9.9996580494541 9.999772987199588 9.999787193544945 9.9999708370901 9.999997743438062 9.946026218900949 9.999288114440487 9.956470567036481 9.999635668770539 9.999684604759214 9.997798626260163 9.999422884438204 9.999747739120608 9.999507041463989 9.565112753532006 9.988771796620735 9.981629064532262 9.999685965190757 9.999619423127028 3.786333047592875 9.999091655934349 4.493580228733929 3.0597086416336765 0.10743843216711668 9.878012859944656 9.999124200152986 9.979779718040467 9.997799674008359 9.999737511747309 9.99969515666035 9.99958429062482 9.999734550725734 3.450763679006318 9.999180413709873 3.5714959924524696 9.999644032581182 7.557996888390227 9.464636530773635 
4.701152776337577 4.701152776337577 0.0013356450719826918 0.0010600293529116171 0.0010 0.0010 10.0 0.03427053831367381 0.00269654747788665 0.0010 10.0 1.4084612867412991 10.0 9.709692568420577 9.827004230039957 9.797566253516136 9.71024086120392 10.0 10.0 9.71110616246301 9.79890014152254 9.739933009805306 9.709535387736919 9.779873673160301 9.911398095307486 9.155758793974355 10.0 9.79490093538141 6.087732662026552 1.4084612867412982 9.92829661439021 9.717259532899371 8.405062224841926 10.0 10.0 10.0 8.592538713258701 10.0 9.073096332439544 5.299850800008134 9.715511515949046 9.813922243179778 9.67365055049657 5.29976822727664 9.537119512005416 10.0 10.0 10.0 10.0 10.0 10.0 
0.0010 0.0010 0.0010 0.0010 0.0010001383260906517 0.001044646140143448 4.885016669283081 0.0010089057804725078 0.0010685225578903005 9.976572745014918 10.0 9.974407461261576 9.983934273464499 9.999768213724238 9.999992944007897 9.99999747327343 10.0 10.0 9.944654166520921 10.0 9.999999082389674 9.999994868499899 9.999977463505886 9.999994087058983 9.998720054889906 9.992350497220066 9.988046282996892 9.999989718832614 9.992104953821151 9.99448873771536 9.999990824972365 9.999729346839533 0.04664699861393462 10.0 0.03902884507822435 0.03584070427083064 0.0010 10.0 9.982273542692258 10.0 9.999993272490807 9.995266418808265 9.999995374303028 9.99324059459499 9.99998833426659 0.038992541683173565 10.0 0.003011263994219915 9.999056586078224 9.998468040737228 9.987988401471421 
0.039997596643963844 0.5258284188284625 0.0010024875434856743 0.0010001958506269358 0.0010002970775738241 0.001277156594262381 3.998019069858807 0.32859845239905144 0.009097852508596595 6.11054911656466 9.71992988701071 10.0 10.0 9.998464928327765 9.998441102000776 10.0 10.0 9.707817048781008 10.0 10.0 10.0 9.774985554366838 9.980344193100075 10.0 9.792577028527464 9.672479160589194 10.0 10.0 10.0 9.867543459096026 10.0 9.996239919629476 1.7739085841946793 10.0 0.0010 1.3856442770003974 5.2492841882846255 10.0 10.0 9.773462679946785 10.0 10.0 9.997857363847508 10.0 10.0 1.3181938427753963 9.986677728816487 0.0010 10.0 10.0 10.0 
0.0010 4.047659475721103 0.06644886440145599 0.0010 0.003237715515602142 0.0010 7.997464562751378 0.0010 0.0010 8.650643959481144 10.0 9.426550006307577 10.0 9.981369047483229 10.0 10.0 10.0 9.542180634029743 7.905903000977899 10.0 10.0 10.0 10.0 10.0 9.595717871265585 10.0 5.468645184108429 10.0 10.0 10.0 10.0 9.88124371047054 3.201757589084018 10.0 1.6771792342539116 10.0 10.0 6.595252448579291 10.0 9.426550006307577 10.0 9.426550006307577 9.92445919430619 8.634983922474781 10.0 10.0 5.939563368048503 7.244244433077189 10.0 9.433668442834971 10.0 
0.0011855089228133937 2.7757256693858325 0.0019237919508825873 0.0011245522175331152 0.0010410586734265444 0.0012551996580297867 9.501427126814107 0.0014914473116762281 0.003204246211710108 5.220539189105311 7.075848312215642 7.011038967845699 9.954909554243624 9.99362571636748 9.597491459201901 10.0 9.997429856161094 9.50005 9.961778058684516 9.996148741013375 10.0 9.99999630494049 9.987931225005543 6.814942671715511 9.607556341708586 9.202036575011128 6.490303895992279 10.0 7.246786616570683 9.71074563275106 6.8649966972751875 9.959428667368233 2.8918614689460718 10.0 0.50095 0.3830325074935742 0.182921681962263 9.974454631358231 10.0 10.0 6.81151213645159 6.8250667185398575 9.733882116081253 6.916139643269143 6.8122989351650896 0.3433777907796983 9.999921092423147 0.35449372705698035 6.947839740939999 9.931772674795214 10.0 
4.9938517833477665 5.310593481595413 0.0010 0.006721714311074791 0.0010 0.0010 0.6453684901919834 6.034507811273661 5.994826350015984 0.0010 0.6267112313392253 10.0 8.29643576590643 10.0 10.0 10.0 10.0 4.778276880663967 3.9562947331350813 10.0 10.0 10.0 10.0 10.0 10.0 10.0 7.210721461914105 10.0 10.0 10.0 10.0 10.0 5.5075384201883635 0.7170336646800388 6.86708666499169 0.6427513977238597 0.9762668878183449 10.0 4.332709249310915 10.0 10.0 10.0 10.0 3.5619466564584643 10.0 5.784332562722013 0.0010 4.702877145714715 10.0 6.229356896748396 5.850155320663154 
0.0010 0.0010 0.0010 0.0010 0.0010 0.0010034259219157552 2.8309809968041852 0.0010 0.0010128061458812244 9.939798165103898 9.994129551314781 10.0 9.993308132602523 10.0 10.0 10.0 10.0 9.98912424462128 9.99329631806838 10.0 10.0 10.0 10.0 10.0 10.0 10.0 9.971686990901357 10.0 9.99105050726778 9.983426148366005 10.0 10.0 0.04426754908656639 10.0 0.0010 0.0010 0.0010 9.993316812800092 10.0 10.0 10.0 10.0 10.0 10.0 10.0 0.0010 10.0 0.0010 9.993594401301863 9.975684882434999 10.0 
0.0010 1.9447535634904882 0.0010 0.0010 0.0010 0.0010 5.895473484648625 0.6761152056997415 0.0010 1.4022020112431681 5.704524146528669 3.76655898929792 10.0 10.0 10.0 9.942699008129397 10.0 9.996007043570838 10.0 10.0 10.0 10.0 9.974250943580603 10.0 10.0 10.0 10.0 10.0 10.0 8.389281186574072 10.0 10.0 0.0010 10.0 0.0010 0.0010 0.0010 10.0 9.312038623809054 9.58831890193149 10.0 9.96064241760883 6.231435436271853 9.342314265288643 10.0 0.3260065982241027 9.96467963981678 0.0010 10.0 9.03260065982241 10.0 
0.001015825702763718 0.0020824394826836875 0.0010557060833270386 0.0010000692739619346 0.0010003760273406142 0.0010000082173765423 5.0005 0.001077295685323546 0.0014414890005252775 5.612042583102072 9.998129492844562 9.361255962592256 9.983315256547174 9.99998324292842 9.9993006753674 9.999984174297236 9.99922140076039 9.998632417590809 9.98469276659848 9.999984174297236 9.999948082735655 9.999984174297236 9.999995417486025 9.999541963567431 9.999984174297236 9.999984982458622 9.9977440450059 9.999984174297236 9.999984174297236 9.997371983107598 9.999984174297236 9.999983444042979 0.01651836196270967 9.997984645583715 2.854717989159076 0.016684033431166805 5.000500000000001 9.986645916935368 9.99926985987152 9.998660171394707 9.99954415872179 9.99993346016177 9.999898915371794 9.999969171289488 9.999973666382182 0.17118358815882861 9.984455882032565 0.014593991923595086 9.984239660616598 9.991958584379324 9.984270122785652 
0.03929174557449164 1.7662699409156903 0.03527582052320141 0.003208448302117736 0.0011857494873146965 0.0011381936477765616 4.571477673183375 0.2856209802615414 0.9202146100135478 2.815900235472115 9.389787950408103 9.602472899954487 9.578368673824919 9.899020154312938 9.82713518850709 9.874610181738655 9.83927446189957 9.220334942439662 8.905384077144669 9.83629645751018 9.255492021062963 9.998536598770492 9.93496879320994 9.080894807014209 8.343281910594982 8.739845815330543 3.2382307830236727 9.878310238449684 9.913253836594793 7.90500485090472 9.877058486526687 9.898977118164327 7.831545166489101 9.423688007339358 7.792089617757293 5.762995357039013 9.165402206139573 9.974243646099243 9.264791167286129 8.56073050205255 8.979807391306906 9.975655540254799 9.884013643720042 9.67383664622017 9.87498030661387 3.930063440919238 9.892005108319866 8.060176872911114 6.756863733364054 7.081615021005937 9.077332773771193 
0.0010 0.0010 0.0010 0.0010 0.0010 0.0010 4.807758252394907 0.0010 0.0010 10.0 10.0 10.0 10.0 10.0 10.0 10.0 10.0 10.0 10.0 10.0 10.0 10.0 10.0 10.0 10.0 10.0 10.0 10.0 10.0 10.0 10.0 10.0 0.0010 10.0 4.597390609036785 4.474991169748466 0.22905682188226661 10.0 10.0 10.0 9.173033201146087 10.0 10.0 10.0 10.0 4.487445075731146 10.0 4.335060078850272 10.0 10.0 10.0 
0.0010 5.0005 0.0012101123467954053 0.0010 0.001159521896902487 0.0010 5.000500000000001 0.0010 0.0010 5.000500000000001 9.952099510977856 8.42924314950049 9.999691523678958 9.497207079734721 10.0 10.0 9.742016204093119 5.0005 9.018314605506516 10.0 10.0 9.554986404993585 9.613193824832717 10.0 6.028692920454704 9.42248656526739 9.740537273393826 10.0 10.0 10.0 10.0 10.0 8.718709186898169 5.000500000000001 9.331184284511647 9.401624831800262 7.550628825638199 9.81425984267096 10.0 10.0 10.0 9.028123294565102 9.527322670627349 9.990933124213074 10.0 5.371670200823464 8.415488686236255 5.000500000000001 10.0 10.0 10.0 
0.0010 0.0010 0.0010 0.0010 0.0010 0.0010 1.625246892027691 0.0010 0.0010 10.0 5.105734691871349 10.0 9.11778912468738 10.0 10.0 10.0 10.0 9.992610130831125 7.576605258560057 10.0 9.999934535194004 10.0 10.0 10.0 10.0 10.0 5.7130431246143685 10.0 10.0 8.200782533486722 10.0 10.0 0.0010 6.035507785559459 1.693097117146979 0.0010 0.0010 9.535830021838127 10.0 10.0 10.0 10.0 10.0 10.0 10.0 0.0010 5.009966193170652 1.5506206893444467 8.115623208507232 9.535830021838127 9.780405647722283 
0.0010 0.0010 0.0010 0.0010 0.0010 0.0010 4.4747764410129705 0.0010 0.0010 10.0 10.0 10.0 10.0 10.0 10.0 10.0 10.0 10.0 10.0 10.0 10.0 10.0 10.0 10.0 10.0 10.0 9.950748793030042 10.0 10.0 10.0 10.0 10.0 0.0010 9.950437033669484 0.0010 0.0010 0.0010 10.0 10.0 10.0 10.0 10.0 10.0 10.0 10.0 0.0010 10.0 0.0010 9.950181398407828 10.0 9.96078983008126 
0.0010 0.0010 0.0010 0.0010 0.0010 0.0010 0.3484135427459636 0.0010 0.0010 10.0 10.0 9.99890502103712 10.0 10.0 10.0 10.0 10.0 10.0 10.0 10.0 10.0 9.99999946959357 10.0 10.0 10.0 10.0 10.0 10.0 10.0 10.0 10.0 10.0 0.659292923693859 10.0 0.20929273836811335 0.0010 0.0010 10.0 10.0 10.0 10.0 10.0 10.0 10.0 10.0 0.04994967557554908 9.551397145930562 0.0010 10.0 10.0 10.0 
0.0010 0.0010 0.0010 0.001000529242718564 0.0010 0.0010 5.170544863759547 0.0010 0.0010 9.533880404986775 10.0 9.67482515629554 10.0 10.0 10.0 10.0 10.0 10.0 10.0 10.0 10.0 10.0 10.0 10.0 10.0 10.0 10.0 10.0 10.0 10.0 10.0 9.99954358939728 0.9687693433733076 10.0 1.9395867966003935 0.0010 0.0010 10.0 10.0 10.0 10.0 10.0 9.984377823307376 10.0 10.0 0.0010 9.999128830366786 1.5657090823092459 9.98270607372395 9.998046129153119 9.998853556050305 
0.0187923795041271 0.8980711356314367 0.004349482672944396 0.0020637443120277207 0.001128458869885269 0.0012077460822254732 6.709003797643455 0.0036316696284071455 0.022197581013106413 2.5472302784126635 9.785408892022177 8.52121003657569 9.783608655543782 9.979333425478552 9.904972119587729 9.978916292256097 9.997802626786989 4.9013873875071186 9.965058571042695 9.979326922970888 9.935881602816272 9.744124085146838 9.843040793841668 9.97646312888389 9.540733591043342 9.413591932372778 8.070325435244763 9.978614589324096 9.240022404218966 8.654507188465569 9.979524875808483 9.974774184907771 7.189745374369981 9.839239131419015 6.6946561262466515 8.075018624791513 2.7038823786524775 9.8685625469357 9.943097348719249 9.249803737971487 9.978497516735958 9.806735204426403 9.947736675269322 9.764306678738516 9.955035740671681 6.035959202040303 7.657651592534799 7.203023277332852 7.933747216186084 6.815420351827925 9.681025984602064 
0.0010 3.4014393409564976 0.0010174876007253831 0.0011641628551086042 0.0010 0.0010 10.0 0.0010 0.0010 2.0371668883745375 8.192094995605915 10.0 9.485707156529967 9.982294986696251 10.0 9.996416553511146 9.720843111337086 9.44465309171624 9.487111773118777 9.970302606359887 10.0 9.893554494789933 9.97235406711833 10.0 9.997718515068462 9.00143046581476 9.596592187731893 10.0 9.904680330821527 9.565430014306441 10.0 9.97939656151983 4.94993544733494 9.882151735520667 3.7528591116978025 3.4519222667220415 5.835744947960182 9.539546371408507 9.997711944408723 10.0 10.0 10.0 10.0 5.9950733425682685 10.0 4.405607691090001 10.0 3.6109785781304575 9.931393836463954 6.722742300314026 10.0 
0.0010 0.025605239355689383 0.0010 0.0013193718411105577 0.0010 0.0010 1.842380564208439 0.0010 0.0010 10.0 10.0 10.0 10.0 10.0 10.0 10.0 10.0 9.904469359497167 10.0 10.0 10.0 10.0 10.0 10.0 9.999672356979334 10.0 10.0 10.0 10.0 10.0 10.0 9.993402691060256 0.3508047052811798 10.0 0.4040698559075603 1.060887406158352 0.0010 10.0 10.0 10.0 10.0 10.0 10.0 10.0 10.0 0.0010 10.0 1.3389804596710988 9.925171816931107 10.0 10.0 
0.0010 0.0010 0.0010 0.0010 0.001346140249419106 0.17121321449480426 10.0 2.0631756520407087 2.650718988718003 10.0 10.0 10.0 9.508558897058982 10.0 10.0 10.0 10.0 8.121244975707535 10.0 10.0 10.0 10.0 10.0 10.0 10.0 10.0 10.0 10.0 10.0 10.0 10.0 10.0 2.2504375140715402 10.0 10.0 7.784090291283902 0.0010 9.985716290416995 10.0 10.0 10.0 10.0 10.0 10.0 10.0 10.0 10.0 10.0 10.0 10.0 9.739795866313957 
0.0010 0.35587529668752205 0.005415320527949207 0.0010 0.0010 0.0010 10.0 0.016216497474187387 0.0010 3.2954663079354125 5.744840405951604 7.373934356897769 9.960013652121999 9.572653664896812 9.59908322029789 9.683535108557923 9.607833570155982 8.367534544421257 9.95961671967227 9.542709983779778 10.0 9.455898436570411 9.739677973983987 9.978971622109583 9.85632415468218 8.888206089652734 2.577371808342751 9.713461677162373 8.84085297897379 2.480754980767355 9.706963787366206 9.463232953590202 2.6897114617238946 9.730198805227287 2.025374503948691 7.016555751103279 8.936883977191028 9.971386402590685 9.880931371890874 7.845838184283397 9.448278294656621 10.0 7.987270281416953 7.521836194915295 9.713150880329374 7.588529777208287 8.791235725196183 8.842768174423748 10.0 3.9148073762939877 10.0 
0.0010 0.0010 0.0010 0.0010 0.0010 0.0010 2.414614641173483 0.0010 0.0010 6.726083075790505 10.0 10.0 10.0 10.0 10.0 10.0 10.0 10.0 10.0 10.0 10.0 10.0 10.0 10.0 10.0 10.0 10.0 10.0 10.0 10.0 10.0 10.0 0.0010 10.0 0.0010 0.0010 0.0010 10.0 10.0 10.0 10.0 10.0 10.0 10.0 10.0 0.0010 10.0 0.0010 10.0 10.0 10.0 
0.004934311472952771 0.3811228424968442 0.0011630065148960998 0.0010007672363228283 0.0010007077112843745 0.01197717130893607 0.0010 0.001106418423730064 0.0010536000909684338 9.665293015882499 3.876352467939676 5.552352819406206 0.44372838997379205 9.999991188672125 9.226883788238245 9.991641467082541 9.87381205748217 9.159008413543024 0.6584264877738697 9.999964666283002 9.98959300067425 9.99908205643919 9.999082091745397 9.458647988962445 5.735005113712788 9.947588711136 0.0010 9.958236572620297 9.738741604338845 6.420365428809274 9.97051562587378 9.994610336782776 4.760620234774739 5.000500000000001 7.030784513974041 0.9252151251221439 0.041633648445957974 0.20423222159393983 10.0 9.491442546170624 9.83399211313984 5.3825349311873145 9.97993986059955 8.910869873344577 9.927288260066083 10.0 8.703635107477242 7.75990168962428 6.275422801570005 0.3048776991582287 7.489433671871609 
0.0010 0.8094125288665435 0.0010 0.0010 0.0010 0.006397330312627135 10.0 0.0050678025605269085 0.0010 2.8304459529468327 0.9829421723488316 10.0 10.0 9.999658495501073 9.525226845141738 9.97501411718856 8.562495689063203 10.0 10.0 10.0 9.990660874175141 10.0 9.935104034076602 9.67786485749858 10.0 10.0 10.0 10.0 6.238173396661906 9.285068085432101 9.991555250414288 10.0 0.001000000000000334 10.0 0.0010 8.917940206447984 9.286028933501107 10.0 10.0 10.0 9.999992413628929 10.0 9.834459703161883 9.41809835257385 9.955833374522154 6.057635712178938 10.0 10.0 10.0 0.001000000000000334 10.0 
0.045059528299816826 1.4194636497388307 0.0010 0.0010 0.0014056479625275484 0.015360112640330322 10.0 0.029229058804813687 0.03865108293706704 5.842734657939801 10.0 8.649796876093474 9.861275175721284 9.988193461323393 9.31101745739231 9.709182331091469 9.78479303585496 10.0 9.784056263929166 9.591420683495096 10.0 10.0 10.0 5.0005 9.901768916398268 10.0 5.784578411795684 9.623481093807484 6.624048375641287 10.0 9.771476117258118 9.961911284879445 4.359726752868773 10.0 7.826971412218266 7.420662773263462 5.244512412608508 10.0 10.0 8.244023868827675 9.023581990547573 10.0 9.592047801149562 9.344805322093347 9.751522745451215 10.0 10.0 8.785262858247899 10.0 9.348167274883874 6.521369255656625 
0.1542905333600872 1.9860526843146635 0.019533544704696208 0.003359500550142811 0.0011840110858576144 0.024278075769344435 10.0 0.0010 0.025893734592381236 10.0 10.0 8.314926811446314 10.0 9.986559746129801 9.824999764193178 9.952842362867706 9.938508823681973 10.0 10.0 9.723137034963742 9.960225360590286 9.863908436077773 9.889071469133983 9.896806562430273 8.392751163721783 9.145886906578786 9.724668778677547 9.968598633189174 10.0 9.673285990842457 9.925933528601037 9.904890437816778 3.3845858926353882 10.0 10.0 10.0 0.0010 10.0 9.039093758808967 9.845415912018145 7.074221673312597 9.719933213100695 9.9395428388261 9.754396347574094 9.982707179408497 9.800635628797398 9.80754480698973 10.0 9.945321852958052 10.0 9.724863818370022 
0.5444627601693992 7.86257058301226 0.002715040894470643 0.0011663801400399827 0.0996080651891072 0.004123309063199658 0.3527010749326872 5.796608151030905 0.07753764899355867 1.5171608590881138 9.292592304952718 4.255121721020448 9.521332177747057 9.473412534451532 9.205245342094537 9.336697606608205 9.811165597683607 1.7884009974252353 9.50005 9.483901954509184 9.81045494543405 9.495115658782577 9.51119178756441 9.148133459115142 9.781308957598362 9.24337381488531 9.186717362895976 9.182015776068075 9.055039554283326 9.567394247258862 9.184740584394607 9.494993907970201 7.6083241086049425 8.05518862223347 4.7459782789795515 4.7459782789795515 9.538569993093832 9.348115578907443 9.544505743854343 4.340745645646241 9.085916400790152 9.05421816949293 9.51637024735472 9.366771908076876 8.416551882249438 8.79445578855945 8.702753438200002 7.6213993849785515 8.938087381267726 8.361168955597673 9.663433867904413 
0.0010 0.0010 0.0010 0.0010 0.0010 0.002207215391343964 10.0 0.0010 0.0010 6.579205787521989 9.82424030079014 10.0 10.0 10.0 10.0 10.0 10.0 10.0 10.0 9.989185672003131 10.0 10.0 10.0 10.0 9.825438188018701 10.0 10.0 10.0 10.0 10.0 10.0 10.0 1.7083072896497007 10.0 9.492172711602963 0.0010 10.0 10.0 9.963918398226769 10.0 10.0 10.0 10.0 10.0 10.0 0.0010 10.0 6.665344655187811 10.0 10.0 10.0 
0.0010 1.7534743979636809 0.0010 0.0010 0.0010 0.0010 9.197448669060261 0.0010 0.0010 4.157546361324893 3.0342416727019743 10.0 10.0 10.0 10.0 10.0 10.0 10.0 10.0 10.0 10.0 10.0 10.0 10.0 10.0 10.0 7.975505471633433 10.0 10.0 4.971947992966238 10.0 10.0 5.663255417233524 10.0 2.5301382053849606 4.55429414731889 1.4433423377346597 10.0 10.0 10.0 10.0 10.0 10.0 10.0 10.0 5.092397272998246 10.0 7.67202517427722 9.923510683863416 6.283720111383113 9.913879598572251 
0.0011721682904264439 3.669275371732761 0.0011487159409026644 0.0010 0.014580966990231637 0.0010 10.0 0.0010 0.0010 0.0010 9.152706727073834 9.28552005934382 9.547046281260972 9.999989193344526 9.999870487173366 10.0 9.9821489071504 9.986509938027687 9.545756596101633 10.0 9.99989021986073 9.999009515195233 9.998918666734513 9.999857965740398 9.895636783196833 9.663557014779904 0.0010 10.0 9.99349433228383 9.032242389852472 9.999709900316427 10.0 0.8395026864835915 9.80317454274795 0.8502343327427991 10.0 3.9662765204135977 9.552291934954036 9.630334383062591 8.32239498814555 9.99932092908922 9.818462953328726 9.437772911833916 9.631661482710639 10.0 0.599360033108487 9.999589779877816 2.400023988162678 10.0 9.330822788868767 9.99903040982198 
10.0 4.224708417597342 0.0010 0.0010 0.0013245949584414698 0.001136954142163948 0.0010 1.0775081758926153 0.0010 0.0010 0.0010 9.688131116070055 9.65805985029857 0.0010 0.0010 0.0010 10.0 0.0010 9.65805985029857 0.0010 0.19397231922068325 9.235031801514308 10.0 0.0010 0.1749117002135554 0.1506435706670901 0.0010 0.0010 0.0010 10.0 0.0010 0.4371030316607589 5.165654702283739 0.0010 10.0 0.0010 10.0 10.0 0.0010 5.6855827285092335 0.0010 9.145267534033248 0.17545946805159307 0.0010 0.0010 10.0 10.0 0.5825008540401537 0.0010 0.0010 5.486965781011478 
0.001492125461870378 0.8930674126520487 0.0010 0.0017580732481209057 0.0012587074859656123 0.0010 5.0005 0.0015532363670119505 0.0012788792590699002 8.443464408039738 9.758314029210432 9.228081547895904 5.000500000000001 10.0 10.0 9.989372069868768 10.0 7.357262806673609 5.000500000000001 10.0 10.0 10.0 10.0 10.0 10.0 9.999555499111949 5.000500000000001 9.989223445982594 10.0 9.987309157761628 10.0 10.0 2.7953444726984866 9.97791415763076 5.0005 5.0005 5.0005 5.000500000000001 9.997555092988886 10.0 5.000500000000001 9.99973803837551 10.0 9.656901917738214 9.988550677926408 5.0005 5.000500000000001 5.0005 5.000500000000001 7.226166223021652 9.9728061772775 
0.0010 0.0010 0.0010 0.0012025639741769128 0.0010 0.0010 1.7516523043750984 0.0010 0.0010 9.628942222675166 10.0 10.0 9.994335567799187 10.0 10.0 10.0 9.999757829639652 9.938645006296364 9.999972639285913 10.0 10.0 10.0 10.0 10.0 9.999760108066667 10.0 10.0 10.0 10.0 10.0 10.0 9.995831766506727 0.223881003492926 10.0 0.3090954580666091 0.668807317719188 0.0010 9.99892152091024 10.0 10.0 10.0 10.0 10.0 10.0 10.0 0.0010 10.0 0.9045993440823821 9.937535091232364 10.0 10.0 
0.0010 0.0010 0.0010 0.0010 0.0010 0.0010 3.8338297291362933 0.0010 0.0010 10.0 10.0 10.0 10.0 10.0 10.0 10.0 10.0 10.0 10.0 10.0 10.0 10.0 10.0 10.0 10.0 10.0 10.0 10.0 10.0 10.0 10.0 10.0 0.0010 10.0 0.0010 0.0010 0.0010 10.0 10.0 10.0 10.0 10.0 10.0 10.0 10.0 0.0010 10.0 0.0010 10.0 10.0 10.0 
0.0010 0.0010 0.0010 0.0010 0.0010 0.0010 0.0010 0.0010 0.0010 10.0 10.0 10.0 10.0 10.0 10.0 10.0 10.0 10.0 10.0 9.554473292735914 10.0 10.0 10.0 10.0 10.0 10.0 10.0 10.0 10.0 10.0 10.0 10.0 0.0010 10.0 2.057892905639958 0.0010 0.0010 10.0 10.0 10.0 10.0 10.0 10.0 10.0 10.0 0.0010 10.0 0.0010 10.0 10.0 10.0 
0.0010 10.0 0.0010 0.0010 0.0011994974513656906 0.0011678917372639783 0.0010 0.0010 0.06465955416749543 0.0010 0.29500675802125453 0.0010 10.0 10.0 0.001000000000000334 0.0010 9.710217618590429 0.8886329985934882 10.0 9.857342795507504 0.0010 10.0 9.210200061312376 0.0010 3.9908665675707344 9.802139313617834 10.0 0.0010 0.001000000000000334 10.0 0.0010 10.0 10.0 10.0 4.746807659716435 2.4278729804341284 10.0 10.0 0.09734934003235729 0.0010 0.0010 0.0010 10.0 0.0010 0.0010 8.580678138148308 3.107112152896428 2.2098513144436582 10.0 0.30706250571547766 10.0 
0.0010 0.0010 0.0010 0.0010 0.0010 0.0010392254761272721 5.920479250114157 0.0010 0.0010 8.140795813961658 10.0 10.0 10.0 10.0 10.0 10.0 9.991226384555478 10.0 10.0 9.997605881684022 10.0 9.99966664037762 9.99951848349372 10.0 10.0 10.0 10.0 10.0 9.524248297021794 10.0 10.0 9.99778181812062 0.7372687029921596 10.0 0.261407341425812 2.2486286461107046 2.815828312964786 10.0 10.0 10.0 10.0 10.0 9.99944704129163 10.0 10.0 0.023129025044751256 10.0 5.480080856010925 10.0 10.0 10.0 
0.0010 2.888089026243158 0.0010 0.0010 0.0010 0.0010 10.0 0.0010 0.0010 1.885910079820254 10.0 10.0 10.0 10.0 10.0 10.0 10.0 10.0 10.0 10.0 10.0 10.0 10.0 10.0 10.0 10.0 5.00353355120218 10.0 6.376528242633699 9.34602200605517 10.0 10.0 3.666098545529732 10.0 5.959691324164061 0.0010 8.160823317385198 10.0 10.0 10.0 10.0 10.0 10.0 10.0 10.0 0.0010 10.0 4.173276197732868 10.0 10.0 10.0 
0.0010 0.0010 0.0010 0.0010 0.0010 0.0010 10.0 0.0010 0.0010 10.0 5.6584806737249815 10.0 10.0 10.0 10.0 10.0 10.0 5.035031873513971 10.0 10.0 10.0 10.0 10.0 10.0 10.0 10.0 0.0010 10.0 10.0 0.0010 10.0 10.0 10.0 10.0 10.0 4.21900714677577 0.0010 10.0 10.0 10.0 10.0 10.0 10.0 10.0 10.0 0.0010 10.0 3.9071471115843686 0.0010 4.963534039760481 1.414460334432592 
0.0010 0.0010 0.0010 0.0010 0.0010 0.0010 10.0 0.0010 0.0010 10.0 0.0010 10.0 10.0 10.0 10.0 10.0 10.0 0.0010 10.0 10.0 10.0 10.0 10.0 10.0 10.0 10.0 0.0010 10.0 10.0 0.0010 10.0 10.0 7.67047363408631 10.0 10.0 0.0010 0.0010 10.0 10.0 10.0 10.0 10.0 10.0 10.0 10.0 0.0010 10.0 0.0010 0.0010 0.0010 2.1705292232925615 
0.0010 0.0010 0.0010 0.0012895225263706974 0.0010 0.0010 2.655796764331181 0.0010 0.0010 9.447403430737673 10.0 10.0 10.0 10.0 10.0 10.0 10.0 10.0 10.0 10.0 10.0 10.0 10.0 10.0 10.0 10.0 10.0 10.0 10.0 10.0 10.0 9.995156216225569 0.24457067377828365 10.0 0.0010 1.0573247732395383 0.0010 10.0 10.0 10.0 10.0 10.0 10.0 10.0 10.0 0.0010 10.0 0.7635311216735148 10.0 10.0 10.0 
0.0010 0.0010 0.0015890684572149633 0.0010 0.0010 0.0010 2.872307318427218 0.0010 0.0010 7.45033072838981 9.995576025355444 10.0 9.656412252668286 10.0 10.0 10.0 10.0 9.707593406598525 9.653380941726235 10.0 10.0 10.0 10.0 10.0 10.0 9.981790138315816 10.0 10.0 10.0 10.0 10.0 10.0 0.0010 8.001370856696134 1.9871356233090074 0.0010 0.0010 9.612536716541515 10.0 10.0 10.0 10.0 10.0 10.0 10.0 0.3362397771533603 9.180618056718846 0.0010 10.0 10.0 10.0 
0.0010 0.023805071565791813 0.0010308601794271136 0.0010 0.0010 0.0010 10.0 0.001000000000000334 0.0010 4.814672125758291 10.0 6.456946865131858 10.0 10.0 10.0 10.0 10.0 10.0 10.0 10.0 10.0 10.0 10.0 10.0 10.0 10.0 4.972393699166681 10.0 10.0 10.0 10.0 10.0 1.380371468095361 10.0 0.001000000000000334 4.227181684349542 4.169296122174417 10.0 10.0 4.789025964769201 9.978157544681947 10.0 4.988800398944766 4.636238343174732 10.0 10.0 10.0 6.3318505711267905 9.970361696708517 10.0 10.0 
0.0010 0.0010 0.0027119969217786807 0.0010 0.0010554353571228649 0.0010 0.578828838089807 0.0010 0.0010 10.0 9.656258063763653 10.0 9.336563670857185 10.0 10.0 10.0 10.0 9.463269073776457 9.327198323640781 10.0 10.0 10.0 10.0 10.0 10.0 9.74396604018059 9.599056592758359 10.0 10.0 9.744611067690007 10.0 10.0 0.0010 9.694301836545177 0.0010 0.0010 2.5033141511695662 9.318290197714264 10.0 10.0 10.0 10.0 10.0 10.0 10.0 0.0010 10.0 0.0010 9.524168880978023 10.0 10.0 
0.023699604009090682 0.021574995603019773 0.00140311367422555 0.0010392110057633748 0.0010683472746113429 0.0010588851553786926 8.71317065837766 0.004727915222307658 0.023258626964330068 9.952594743564694 8.863188242351518 9.966301673414454 9.786321818540221 9.992849294579262 9.99253459034795 9.992005111281271 9.979854795102822 9.947680916190599 9.998054842869886 9.979510825451237 9.979854795102822 9.988935212995605 9.989103293967279 9.995979989414545 9.979758613714322 9.99844269089973 9.979854795102822 9.979533584457208 9.978030472462532 9.960860653689553 9.979827002834973 9.994122447293831 0.021915986414403996 9.977098599934028 0.04056916065014541 0.02114520489717752 0.013503365102008575 9.815230178853419 9.979854795102822 9.995568363738052 9.988085769471166 9.989907109907483 9.991117481389537 9.979841690273133 9.994169478340229 0.005517609175779171 9.979854795102822 0.046219510802272025 9.980190964121357 8.852530198757101 9.97962844258543 
0.0010 0.0010 0.0010 0.0010 0.0010 0.0010 3.993295396948708 0.0010 0.0010 7.432283459376284 10.0 10.0 10.0 10.0 10.0 10.0 10.0 10.0 10.0 10.0 10.0 10.0 10.0 10.0 10.0 10.0 10.0 10.0 10.0 10.0 10.0 10.0 0.0010 9.50005 0.8161851234617898 0.0010 2.3235231366657443 10.0 10.0 10.0 10.0 10.0 10.0 10.0 10.0 0.0010 10.0 0.0010 9.886816543584 10.0 10.0 
0.019100681820122326 0.22591646748096056 0.0028102289585886834 0.0011698843504122122 0.0010007373343265042 0.0010 9.394269645542863 0.004052338497836136 0.002288906865780467 0.0010 10.0 8.493856822219017 9.540664734635243 9.982366247362773 9.973778430591391 9.972251336956965 9.706519002779046 10.0 9.538395754740911 9.982644472778333 9.97420261723158 9.696437222432342 9.926721864862786 9.973931368672284 10.0 9.55760911242398 9.517300823174747 9.970310152886796 9.886341111281038 4.053467837706275 9.971096614594245 9.97895177097402 0.0010 9.535568405890825 5.2338366865577886 0.0010 10.0 9.538190035364735 9.863940868600709 9.825483158796741 10.0 9.919164930835233 9.516169916268323 10.0 9.972733055812592 0.04841921545876182 10.0 5.720127485461582 10.0 10.0 9.780658387228456 
0.0010 3.673682751388496 0.029651384212363942 0.0028249901543697256 0.0010 0.0010 2.546046857702144 0.0010 0.0010 6.257185958376811 7.402675543409408 10.0 10.0 10.0 9.809239039550812 10.0 10.0 7.734272753043218 10.0 10.0 5.320197358043104 9.378648328273215 9.392909262788926 10.0 10.0 10.0 10.0 10.0 10.0 10.0 9.947612614083832 10.0 10.0 9.254604685770214 7.675837738374666 3.882031088345876 10.0 9.74607412899002 10.0 10.0 10.0 9.327540624332253 10.0 10.0 10.0 7.021408706639022 9.69582802775269 10.0 9.432749204210337 10.0 9.540188297280151 
0.0010 4.786256961153386 0.09614177542970131 0.015410512048167332 0.0010 0.0010 9.676221013560479 0.0010 5.008419854301015 0.27198056716487606 10.0 8.500798412504224 10.0 10.0 8.615510235626518 9.412135708543428 8.615045614160179 8.869895197702164 10.0 10.0 8.71181540848274 7.186713686733757 7.155825173310971 4.73984775827497 9.981942391429921 10.0 4.408117970662434 9.654060406427444 8.24950589335092 5.881663146640468 9.201692093665082 10.0 8.615446779112716 8.07730533542082 5.033243362681549 4.651609900253702 5.938814247041883 9.634918462051301 10.0 4.089818242796599 4.625543109882414 7.197770073985186 9.944873086742522 8.383794950502683 10.0 7.207448355661122 7.731685217767927 6.318507780459777 7.234399045297587 6.784955682341698 4.766250318733689 
5.89369167576766 1.7770561993773604 0.0010 0.0010 0.0010 0.0010 0.0010 0.796433081534226 0.0010 0.0010 2.4173742517513626 0.5450104408854015 10.0 4.999107808454855 0.0010 4.993045345839719 0.0010 6.473129905925781 9.529480658440118 4.97097574127885 9.220551426622047 4.96429017459162 4.969901192639369 0.0010 10.0 6.7863485057465684 0.523358645317237 0.0010 6.0786089467824675 7.927410726903309 0.0010 4.997295530013809 9.12745947512062 0.0010 5.451231375121627 9.995779383289383 10.0 10.0 9.972900440218762 0.0010 0.0010 0.0010 4.998711285482551 0.0010 0.0010 7.256584122368099 5.354517286992438 10.0 0.0010 1.2712834698885045 9.204651088963864 
0.0010 0.0010 0.020522521897627315 0.0036865345055163397 0.005314149761300504 0.0010 10.0 0.0010 0.0010 4.360302070225979 10.0 5.4238912740055145 8.972568124229642 9.961594799745582 10.0 10.0 10.0 8.012343086176442 10.0 10.0 10.0 9.955617939830004 10.0 10.0 10.0 9.906857946822416 10.0 10.0 9.025462015779397 9.744777182688651 10.0 10.0 10.0 10.0 10.0 8.896837427166414 10.0 8.943796270337705 9.083133352145566 7.539514147972662 10.0 10.0 9.991446831429492 10.0 10.0 7.989320863432382 9.814482028118965 10.0 10.0 0.0010 6.68769583822092 
0.0010 0.0010 0.0010029520700956317 0.0010014090937280726 0.0010 0.0010 2.81989413156242 0.0010 0.0010 8.111276579507381 9.947589930551999 9.934981078510917 8.441844122133919 10.0 10.0 10.0 10.0 9.877693736911038 8.441182461842432 10.0 10.0 9.99997493636717 9.999986781759198 10.0 10.0 10.0 9.512148425057235 10.0 9.996634676476937 10.0 10.0 9.932846568568817 0.15917506483929045 7.963276112794354 0.4251070181058272 0.06325414498446746 2.075177712172671 8.564750331463493 10.0 10.0 10.0 10.0 9.997026810437259 10.0 10.0 0.843827269990439 9.965657333539776 1.9763133886291009 9.92191311316279 8.701629817438093 9.966659447953766 
0.0010 0.0010 0.0010 0.0010 0.0010003929036111717 0.0010 8.468031701951508 0.0010 0.0010 10.0 10.0 10.0 9.9811186693565 10.0 10.0 10.0 10.0 10.0 10.0 10.0 10.0 10.0 10.0 10.0 10.0 10.0 10.0 10.0 10.0 10.0 10.0 10.0 0.0010 10.0 0.0010 0.0010 0.0010 6.081102676704006 10.0 10.0 10.0 10.0 10.0 10.0 10.0 0.0010 10.0 0.3101240911032509 10.0 10.0 10.0 
0.16479435901699135 3.6463334943541157 0.002581055887261735 0.0010551871822704942 0.0023350315599637546 0.008895699476401729 5.073735456702136 0.0916125931018315 0.02496102235262416 0.04286534935231585 7.736416462849287 3.6792438732751434 6.724401157387707 9.886052887890434 9.820454785176892 9.794396280622964 9.844410055868018 9.44064519723688 6.240154865419083 9.884890634850267 9.844450602122333 8.639872344825495 9.513227313730944 9.795271579343087 9.957110230298142 9.919019314238229 5.471407070441129 9.770704302771927 6.119616963458308 9.899985205735062 9.786362004309858 9.875879576038919 8.01100957488311 9.40831669844934 9.866958732363866 9.838049615675674 5.782291035725049 6.265878431937665 9.802934240806104 8.634608823421653 9.583207372709401 8.866913501452794 9.851540323588438 8.262518916671388 9.762267455091656 9.427457888043731 8.213111172712637 7.811822109597108 5.64962999306185 5.520959642872948 8.497983802854288 
0.0010 0.21539729638146554 0.0010 0.004557424014119833 0.0010 0.0010 5.9049240401693694 0.0010 0.0010 1.569710644703266 8.924955907184849 8.03730013320847 5.822125550231026 10.0 10.0 10.0 10.0 7.383967214971687 5.868889854752643 10.0 10.0 10.0 10.0 10.0 10.0 10.0 6.2318796539796 10.0 10.0 9.254587394075068 10.0 10.0 5.0005 5.000500000000001 5.66581586503522 9.489759715315483 5.000500000000001 6.216548610473835 9.400262725830371 9.094845727708154 10.0 10.0 10.0 10.0 10.0 5.000500000000001 5.000500000000001 7.383176888115132 10.0 6.548927491616804 10.0 
0.017359129222050677 2.775272538153647 0.0010 0.0018039917874047614 0.0010 0.004946412323083492 8.934420947753726 0.04431716299753913 0.025367163362892818 1.6870188623978488 9.012798555886405 8.104680039587254 9.461393789713213 9.981356831061325 10.0 9.936101449074176 9.98828390977863 9.946225907343328 9.461393789713213 9.979635370783479 9.935193196373142 9.45804355696955 9.871437794807221 9.934395122327334 9.978002927838844 9.963861568116902 9.695258286579586 9.951851913480954 9.325946116018342 10.0 9.937549029281259 9.973602437871698 4.451981339360594 10.0 6.952527723014546 7.245345812315631 7.935914248929262 9.461393789713213 9.925054428976473 9.461393789713213 9.843655811943675 9.570446262787673 9.962466735085052 9.139780058921096 9.938216758768142 7.7531237318159025 9.461393789713213 4.513227112333999 9.401881221868368 9.722739778131718 9.461393789713213 
0.0010 0.0010 0.0010 0.0010 0.0010 0.0010 5.0005 0.0010 0.0010 5.000500000000001 10.0 7.121568288743905 9.50005 10.0 10.0 10.0 10.0 9.50005 9.50005 10.0 10.0 9.571869753289736 10.0 10.0 10.0 10.0 9.436916127131271 10.0 10.0 10.0 10.0 10.0 1.1045156429687095 9.50005 3.9767564351811044 0.0010 5.0005 9.50005 9.830031273633107 9.610609742605758 10.0 10.0 10.0 10.0 10.0 0.0010 10.0 3.6528637080694173 9.50005 9.50005 10.0 
0.0010 0.0010 0.0010 0.0010 0.004381293615406225 0.0010 6.1842129697282955 0.006046020025521161 0.0010 10.0 10.0 9.949882913348365 10.0 10.0 9.893388535953775 10.0 9.948673805937576 10.0 10.0 10.0 10.0 10.0 10.0 10.0 9.741344033849186 9.993511241342533 10.0 10.0 10.0 9.911813427377611 9.935100331028671 10.0 0.0010 10.0 0.0010 0.0010 0.0010 10.0 9.897000679723966 10.0 10.0 9.938620486115534 10.0 9.860152416683935 9.947148309590762 0.0010 10.0 0.0010 10.0 10.0 10.0 
0.0010 0.0010 0.0010 0.0010 0.0010 0.0010 3.187500180174897 0.0010 0.0010 7.266309662535958 10.0 10.0 10.0 10.0 10.0 10.0 10.0 10.0 10.0 10.0 10.0 10.0 10.0 10.0 10.0 10.0 10.0 10.0 10.0 10.0 10.0 10.0 1.833054365709361 10.0 2.0523894542147225 0.6839438545161068 1.285641717575471 10.0 10.0 10.0 10.0 10.0 10.0 10.0 10.0 2.206819698609317 10.0 0.31240308109662945 10.0 10.0 10.0 
0.0550402375894134 1.9271955033332033 0.02868842551722555 0.0030719887603320234 0.0010 0.0054727088805762766 4.925918848604142 0.0010 0.01946825831573267 6.973590468974681 9.214286968835129 9.12240848027417 9.999439919937743 9.985006365261299 9.705092850578406 9.860393523440305 9.877847508478979 10.0 9.670573707639598 9.98990878040242 9.799077004994759 9.656098467944247 9.350843617022973 9.768031997399621 10.0 7.879611127463654 9.28854948398119 9.64461433270528 9.4946846176375 9.992146698348767 9.594823672460143 9.985768841386193 2.9644454896711228 9.178718730986558 4.052803502750292 3.230771746343552 2.926567734639002 9.986420579240768 9.965931901871311 9.906030682099027 9.909459449292807 9.366579523780837 9.6700679210025 9.11479536243403 9.872701356509772 3.435920982891515 9.43828282875213 3.8944174939610434 8.95997164480922 7.603005695290012 9.663303512017515 
0.0010 0.003093691281752492 0.0011478048240465845 0.0010011956186525026 0.0010018014816950732 0.001020877929611023 0.7429922390611611 0.0010000634696098428 0.0010 9.642628764566052 9.99220887255953 10.0 9.993683877435783 9.999933462049611 9.999466830987442 9.999562068013304 10.0 9.998855077538623 8.774047150750475 9.999756599669976 9.999702888214166 10.0 9.999959911096614 10.0 9.999981045872236 10.0 9.983496286075043 10.0 10.0 9.996572971272483 10.0 9.999999580860894 0.0039033655801092443 9.989916467378263 0.0040679687613751625 0.0010 0.005290431149044095 9.990814145392434 9.999871560581916 9.998214495159315 10.0 10.0 10.0 10.0 10.0 0.0010 9.7041695662086 0.3284141918221062 9.987330995527156 9.986936931756814 10.0 
0.0010 0.0010 0.0010 0.0010 0.0010 0.0010 1.5751894451662527 0.0010 0.0010 10.0 10.0 10.0 10.0 10.0 10.0 10.0 10.0 10.0 10.0 10.0 10.0 10.0 10.0 10.0 10.0 10.0 10.0 10.0 10.0 10.0 10.0 10.0 0.0010 10.0 0.0010 0.0010 0.0010 10.0 10.0 10.0 10.0 10.0 10.0 10.0 10.0 0.0010 10.0 0.0010 10.0 10.0 10.0 
0.0010 0.0010 0.0010 0.0010 0.0010 0.0010 8.14507825126616 0.0010 0.0010 2.4507894728204995 10.0 10.0 10.0 10.0 10.0 10.0 10.0 6.925979481297285 10.0 10.0 10.0 10.0 10.0 10.0 10.0 10.0 3.6560487404895157 10.0 10.0 8.97298009130364 10.0 10.0 9.131892732503042 10.0 6.068343497044933 3.8322216951250025 7.193003973487874 10.0 10.0 9.482520271902338 10.0 10.0 10.0 10.0 10.0 0.17625562004548456 10.0 6.339006590788749 10.0 7.4085246894064625 10.0 
0.0010 0.22284323579508203 0.0010 0.0010 0.0010 0.0010 10.0 0.017132243676642653 0.0010 10.0 9.68747446182245 10.0 10.0 10.0 10.0 10.0 10.0 10.0 10.0 10.0 10.0 10.0 10.0 10.0 10.0 6.358461322729163 10.0 10.0 10.0 10.0 10.0 10.0 0.0010 10.0 10.0 10.0 0.0010 10.0 10.0 10.0 0.8869890424552258 10.0 10.0 10.0 9.999578425572937 10.0 10.0 10.0 10.0 10.0 10.0 
0.0010 2.077593951229529 0.0037136069509068207 0.0012198544742870433 0.0010054649428188438 0.0010122720684320426 10.0 0.0010 0.0010 5.632355573860757 4.982802672381019 2.5870915671738137 10.0 9.99960185784207 9.978491091764583 9.979655942733812 10.0 10.0 10.0 10.0 9.966445977883879 10.0 10.0 10.0 10.0 8.980469803472536 10.0 9.95055114523211 8.59412281878462 4.251434647192112 9.974329013923429 9.99824589212069 0.14346356503876212 10.0 5.989332529748986 0.0010 5.257137119254219 10.0 10.0 10.0 10.0 9.9561505581013 8.648926076953853 10.0 9.982341092269765 0.6780753051640764 10.0 7.045355591834229 10.0 8.159643536676695 10.0 
3.8335672304968553 4.260074398512377 0.026307588680879037 0.001129348252064896 0.006777299959902603 0.0010265670335408447 7.4169066082516455 0.5045205624108692 0.1355724714069628 6.106346475528132 5.025704715092167 9.72909438452785 7.8170824240976 9.939206512554135 9.451466962698197 9.998660942928618 9.994298535715362 8.655963379335121 8.016988574198802 9.91584435685211 9.655188561612773 9.223492967459405 9.8580914179036 9.997720614778332 9.767926830395991 7.7724570006663 7.56927470472629 9.99825328642434 9.972318223614819 9.732752736776673 9.99852458591833 9.936284295327106 0.6166639081093975 8.804756085688304 4.532863905261055 2.2409937613141935 5.286536022587097 8.00984334330259 9.368846132126405 6.127359723613763 9.998094802407957 9.766421483883482 9.486324107223789 9.997256277671404 9.996166317123903 4.834309413346979 9.065907644469744 4.5228803623452265 8.054703850222149 8.794852032536717 9.109360199694743 
0.0010 0.0010 0.0010 0.0010 0.0010 0.0010 0.0010 0.0010 0.0010 10.0 7.5668571148202926 2.622470143599326 0.0010 10.0 10.0 10.0 10.0 10.0 0.0010 9.3870530513953 10.0 10.0 10.0 10.0 10.0 10.0 2.638306806463978 10.0 10.0 8.064938569897398 10.0 10.0 5.885392250032198 10.0 7.228054340900321 7.569635567264029 0.0010 0.0010 7.539635424981599 10.0 10.0 10.0 10.0 10.0 10.0 0.0010 10.0 10.0 0.0010 4.501047309862179 0.0010 
0.001046253886029523 0.0027466124998084263 0.12726336077470296 0.0021831697406795476 0.002531277275361566 0.0031697616746966906 10.0 0.0011279666970829317 0.0010 6.3580447938464175 9.99753321677204 9.999961582937608 9.99999990014538 9.999953816357058 9.999949951961842 9.99994794358243 9.9999537040121 9.999948667492339 9.999877789381818 9.999953670200515 9.999988960509812 9.999953839119007 9.999961998616627 10.0 9.999953809394393 9.97175451444563 5.098666633992588 9.99985553704917 10.0 10.0 10.0 9.999953802239396 9.549772275144601 9.999953609201876 9.993229397053508 3.4914234178417827 0.23619827522486153 9.999999674197745 9.999947404088182 10.0 9.877556725974818 9.99990492996695 9.999954973282192 10.0 10.0 4.183264311565135 9.999769356242126 7.840156969857505 10.0 10.0 10.0 
0.0010 0.027045210749446286 0.0010 0.0012580397214248475 0.0010123654063527898 0.0010 4.130469548268071 0.0010 0.0010 7.247622044260764 9.711608510788599 9.973954789250554 8.632652416173041 10.0 9.973954789250554 9.973954789250554 10.0 9.974371826662031 7.630232644734899 10.0 9.973954789250554 10.0 10.0 9.973954789250554 10.0 10.0 9.984446037294955 9.973954789250554 9.973954789250554 10.0 9.973954789250554 10.0 0.0010 9.973954789250554 5.0005 4.078945727832585 5.16656683131578 8.583115689912013 9.988813190275252 9.954828258162598 9.973954789250554 9.974332582597263 9.968992112122008 9.973954789250554 9.973954789250554 5.0005 9.973954789250554 1.3370138224668064 10.0 10.0 9.974914383549484 
0.0010 8.652801529672878 0.0010 0.0010 0.0010 0.0010 4.516101403898722 0.0010 0.0010 0.0010 10.0 4.9942126351010705 10.0 10.0 5.164382431112162 4.9857963673513925 6.7935597088763675 4.771532800550642 10.0 10.0 9.987614825002941 10.0 10.0 9.954046038603288 10.0 10.0 10.0 9.939705349554693 4.981475411827346 10.0 9.917436665144857 10.0 7.23305432387526 10.0 1.073787020816626 0.0010 10.0 10.0 10.0 4.95232973625802 9.978506042299333 5.724758205027782 10.0 4.9460654289142125 9.928457409630218 5.975295627240423 10.0 0.0010 4.54641977968969 10.0 8.96041908629225 
0.0010 0.0010 0.0010 0.0010 0.0010 0.0010 10.0 0.0010 0.0010 6.3491369727347955 2.108854932707143 10.0 10.0 10.0 10.0 10.0 10.0 10.0 10.0 10.0 10.0 10.0 10.0 10.0 10.0 10.0 10.0 10.0 10.0 10.0 10.0 10.0 1.0213608380431076 10.0 2.1701122643780444 10.0 8.466248416156683 10.0 10.0 10.0 10.0 10.0 10.0 10.0 10.0 9.776874063925694 10.0 7.219308995268623 10.0 10.0 10.0 
0.35858413879962314 2.6059726266073326 0.14103064840372087 0.002827414396582982 0.0022857047683235415 0.014804797888236104 9.50005 0.00205972439358368 0.029607310227476827 6.980082241468225 5.000500000000001 9.500018398373964 9.963560182252298 9.998052224574355 9.99050036180658 9.988775874284157 9.768694516379739 9.569881203694829 9.963320040823424 9.963601461970352 9.987670853187295 9.500012028359071 9.500018740308825 9.99641344442457 9.994163346589895 9.635664050991693 5.468245003179404 9.987290678364552 9.569722066921873 9.50005 9.9955765364255 9.942864540988747 5.000500000000001 9.500011839230734 8.980550089285503 2.457982783349767 5.0005 9.500049731997182 9.647172808115183 9.50005 9.895127483475143 9.499971796008214 9.355455281340266 9.739189956248177 9.990559654986178 4.193251550154729 9.49986027394261 7.350803164845844 9.50005 9.510827889046322 9.50005 
0.0010 0.0010 0.07310212444598402 0.0010 0.009299692782024917 0.00367415118048271 9.614522648358994 0.0010 0.0010 8.474139703369186 5.6651157390739515 10.0 10.0 9.791630577651414 10.0 10.0 10.0 10.0 10.0 9.873506069856855 10.0 10.0 10.0 10.0 8.258053456603822 9.938926331174867 4.266011688354377 10.0 10.0 9.910097249340543 10.0 9.817040024049202 5.5985790935278406 10.0 6.039841487690804 3.370699394769222 10.0 10.0 10.0 10.0 10.0 10.0 9.831575841428188 9.692270062851412 10.0 4.065020495174535 9.151050595274182 6.459004389264251 4.647843247691673 8.744918165496848 9.847906600896438
[truncated: 190,714 more chars]
