# Supplementary material for: A Pareto approach to resolve the conflict between information gain and experimental costs: Multiple-criteria design of carbon labeling experiments
Source: PLoS Comput Biol. 2018 Oct 31;14(10):e1006533. doi: 10.1371/journal.pcbi.1006533 (PMC6209137; doi:10.1371/journal.pcbi.1006533)
Supplement: S1 File — ZIP archive containing Pareto scatterplots for 3D- and 5D-MO-ED scenarios and scripts to reproduce Figs 7 and 8. (ZIP) [file pcbi.1006533.s007.zip › Scatter/Scatter_5D_GCMS/variables_SMPSO_GLCMS_3_iter_6940.txt]

10.0 1.7624561882111238 0.0013110970954081408 0.007088514833845977 0.003188181522392558 0.004266053321892273 0.0010 0.33459472907033583 0.0010 0.0010 5.72774172196842 5.497245971342592 6.218514924369428 0.12659710172496474 4.235833485354628 0.20581736411605256 0.18201454051874855 4.620308550024121 9.896662884089409 9.739939841516252 0.0010 4.813101388639463 9.99258526307984 0.5777999753777534 9.85412763753117 0.0010 0.0010 0.18721361996195718 0.46952859081401854 1.5395102451380858 0.18620047115528138 0.0010 6.55555718909159 0.19874786725903704 6.224723939124665 5.16725291212725 4.61444823382277 4.738809406632303 0.0010 0.0010 0.6918874672119086 0.0010 0.5252011521014719 2.7148695630136923 0.0010 1.9343070969391656 0.0010 6.941752736990147 0.36662189552508195 0.0010 4.660249595985593 
10.0 0.7685377224739732 0.001158771656557583 0.001000204092095661 0.0064840210088258875 0.0010006572551683848 0.0010 0.002803838579674257 0.06307734844739975 0.0010 0.07449984336262316 0.0010 3.7590821469790594 4.638626326291181 4.089237317683911 4.638417733503335 1.77366231868019 0.0010 9.649044695169232 9.469192549979457 1.451270945274306 4.317070630948816 2.6503320272556685 1.928196335743924 4.554697792953825 1.8763666993645007 1.3793173430108543 0.7527811304758958 3.163660787642676 2.1072104984602458 0.5306752254332421 4.043362603234588 5.529685929891535 3.9849140202915265 6.016085979708474 0.0010 2.8991583552775353 7.632075314352279 3.905537158514118 3.09816160052178 2.21799994367921 2.382687895717482 2.220397707711578 7.757807159619803 1.4395989837553829 5.894782412297835 0.0010 4.978616136228171 1.2133501592308857 3.8732437500752477 3.9849140202915265 
10.0 1.3333793435578478 0.0010 0.0010 0.0023449790011437627 0.0010 0.001000000000000334 0.2723682517061121 0.0010 0.0010 5.729794149092046 6.7354228225228585 2.401295225761703 2.7298545341592453 2.6255792832559157 2.734600353227651 7.544050962868137 5.414982514517742 10.0 8.337736937995315 2.7305130912574223 2.734600353227651 10.0 4.7576915615444735 9.963019699214446 0.0010 0.0010 3.6090695607313537 0.0010 3.9856169137658894 3.6684818173260707 4.923680002796281 5.500450000000001 10.0 1.0232019481591825 9.99874091981476 6.266499646772349 2.734600353227651 10.0 2.734600353227651 2.734600353227651 3.5619397655292917 2.734600353227651 2.686475787572019 3.081783283379603 5.000500000000001 3.0412343866972726 3.680161127946609 2.734600353227651 7.463772123871172 8.513550251065569 
0.0010 0.0010 0.32732558666351397 0.0010950099921776778 0.0010 0.0010 0.0010 0.0010 0.0010 10.0 10.0 0.0010 10.0 10.0 9.687784398270704 10.0 10.0 9.810929007817807 10.0 10.0 10.0 10.0 0.0010 10.0 10.0 10.0 10.0 10.0 10.0 10.0 10.0 10.0 10.0 10.0 10.0 0.0010 10.0 10.0 10.0 10.0 10.0 10.0 10.0 10.0 10.0 10.0 10.0 0.0010 10.0 0.0010 10.0 
0.0010 0.0010 0.0010 0.004747869502335051 0.0010 0.0010 0.0010 0.0010 0.0010 9.807346907279664 10.0 10.0 10.0 10.0 10.0 10.0 10.0 6.200408169761463 0.0010 2.7161969188480013 10.0 10.0 10.0 10.0 10.0 10.0 10.0 10.0 10.0 10.0 10.0 10.0 8.00045651353534 10.0 10.0 5.768543146338471 10.0 2.8105808058937463 0.0010 9.646198659010594 10.0 10.0 10.0 10.0 10.0 1.3452229118220327 10.0 0.0010 0.0010 5.612285898172101 9.978139741349377 
0.0010 0.0010 0.26663748275030646 0.0010 0.0010 0.0010 0.0010 0.0010 0.0010 10.0 9.364990480839168 0.0010 10.0 10.0 10.0 10.0 10.0 9.909466102311127 10.0 10.0 10.0 10.0 0.0010 10.0 10.0 10.0 10.0 10.0 10.0 9.555238083390494 10.0 10.0 10.0 10.0 10.0 0.0010 10.0 10.0 10.0 6.493258041405623 10.0 2.2581489562032457 10.0 10.0 10.0 10.0 3.2758861376780497 0.0010 10.0 0.0010 10.0 
0.0010 0.0010 0.0010 0.0010 0.0010 0.0010 0.0010 0.0010 0.0010 10.0 10.0 10.0 10.0 10.0 10.0 10.0 10.0 10.0 10.0 10.0 10.0 10.0 10.0 10.0 10.0 10.0 10.0 10.0 10.0 10.0 10.0 10.0 10.0 10.0 10.0 10.0 10.0 10.0 10.0 10.0 10.0 10.0 10.0 10.0 10.0 10.0 10.0 10.0 10.0 10.0 10.0 
5.01252452401724 2.8096193532156204 0.0010 0.01698414056539143 0.005346654394452931 0.0010742943495015832 0.0010 0.0010 0.0010 0.001000000000000334 3.959895719127551 6.8194845112425835 4.909701836861223 4.967675135819095 4.559492057241903 4.929849473985279 4.82084515966507 2.7253938581955426 9.844990802593253 10.0 4.928272008992983 4.930974000514129 10.0 4.969614396408388 9.874122803316382 4.9440986738870825 3.3446026862086184 4.952518509346031 4.57502212529189 3.500765432828597 4.729476878185177 4.980074848172701 4.573544960251016 4.806790416842785 4.034217423621329 5.11011329390111 4.775859228237906 4.963974263736236 4.950618324854985 4.910374298868253 4.934528233762447 2.8095317776247297 4.645821042264308 4.822084205267484 4.883394539067809 4.244785832151657 2.9052292038807837 5.248576877319645 4.0307451593837085 0.0010 4.748299109924729 
0.0010 0.0010 0.0010 0.0010 0.0010 0.0010 0.0010 0.0010 0.0010 10.0 10.0 10.0 10.0 10.0 10.0 10.0 10.0 10.0 10.0 10.0 10.0 10.0 10.0 10.0 10.0 10.0 10.0 10.0 10.0 10.0 10.0 10.0 0.0010 10.0 0.0010 0.0010 10.0 10.0 10.0 10.0 10.0 10.0 10.0 10.0 10.0 0.0010 10.0 0.0010 10.0 10.0 10.0 
0.001011023471774866 0.02514124630751696 0.07823610338529885 0.001000967220071349 0.0013704910559566752 0.0012152868016192726 6.096012513710874 0.00228430818705735 0.0019164140496506486 9.317800183248439 9.829575556309578 7.743958750931867 9.988184370977235 9.999398110536285 9.887530325584024 9.993613449454871 9.997386834594636 9.312740087036016 9.50005 9.50005 9.999402749390022 9.966194024777304 7.743638786782842 9.998616099154296 9.99751244730788 9.99761626814002 9.50005 9.998653604053532 9.983549561074819 9.50005 9.996149656851228 9.999434079629447 0.50095 9.764148902018356 3.2394650447430964 1.0488711858730269 9.50005 9.50005 9.50005 9.865030901753286 9.998533013153427 9.895719228123482 9.984638136824666 9.932421758472225 10.0 5.153769278948546 9.833247324614845 5.396962467589666 9.50005 5.000500000000001 9.50005 
0.0010 0.00840368542853908 0.6334091444102938 0.0010 0.0016394279298708385 0.0010845635854511996 2.5521227320056257 0.0010 0.0018413471447173172 4.657206679874209 9.978372007789956 9.853452920804989 9.948440816424355 10.0 10.0 10.0 10.0 10.0 10.0 10.0 10.0 9.996371867365765 10.0 10.0 10.0 10.0 10.0 10.0 10.0 9.887503117393653 10.0 10.0 5.078954851984116 10.0 5.123081921942292 5.090896046166815 9.991146834223134 10.0 10.0 10.0 10.0 9.991442535793846 9.996988897880147 10.0 10.0 6.146740057176876 10.0 5.133211158047364 9.791974719046944 9.915227441367996 10.0 
0.0010 1.383873706192015 0.0010 0.001427880731871696 0.018348549706108743 0.003694800195744672 10.0 0.0010 0.08795158993827729 3.0000693577490214 5.001142379334195 10.0 9.966432941997784 9.95135579929529 9.986681137180076 9.747463997804125 10.0 10.0 9.86729607187666 9.969087784854336 9.827788448656737 9.50005 10.0 9.914068573341586 9.50005 10.0 5.329225025369937 9.854028227649353 6.436720232706748 10.0 9.87810428453457 9.82911632863865 5.0005 9.902057518167487 5.0005 5.0005 10.0 9.96508163540833 9.94970532374002 9.956029822686462 9.899416300785747 10.0 9.975466627311704 9.661863933010212 9.965690334174376 1.217890310453986 10.0 0.9762917622909217 10.0 10.0 10.0 
0.05506249636508542 0.0010 0.0010 0.0010 0.0010 0.0010 0.0010 0.0010 0.0010 9.7960927856035 10.0 10.0 10.0 10.0 10.0 9.345699036735292 9.524118760709927 3.2997205071445004 0.0010 0.0010 10.0 10.0 10.0 10.0 10.0 9.927195919443726 6.751201038510212 10.0 9.776646943829856 5.356108812992433 10.0 9.793586519268908 7.160430682685 7.425277611887523 9.787976616191402 1.401112911063399 6.323624084590587 4.919048764216652 0.0010 9.914207555398098 10.0 9.062468614129076 9.774158830378363 10.0 10.0 0.0010 7.425277611887523 0.0010 0.0010 5.4694444488768745 8.0276917024179 
0.0010 0.06800836467725418 0.03447626352340249 0.0010 0.009702615595681887 0.0010 0.059863328225153056 0.0010 0.005435238037482056 9.432627615069283 9.622434605109694 10.0 9.98949690799126 10.0 9.736498936814865 9.93727553147038 9.973171801740392 0.867285920496303 0.0010 1.4922548072886561 9.99842254368396 9.659361111564712 10.0 10.0 10.0 10.0 5.241177707151448 9.977685115311484 9.918284321020748 5.578215163188862 10.0 9.998457844397624 9.918284321020748 9.535193543612452 9.354617778078342 2.2426564229610824 5.0005 5.531852629508084 1.5838601442390026 9.918284321020748 9.936678173064399 9.93414147941879 9.933649895515634 10.0 9.99977221211444 5.0180323066205235 7.192458233626802 3.639958216463709 4.8398692449001635 8.245059845600501 7.667624095900955 
3.184602598921508 3.39568064051904 0.0010 0.0010 0.0010 0.0010 8.541558540099828 0.0010 0.001012622505871515 0.0010 4.814207050209473 9.475229802113915 9.871345089573438 10.0 10.0 8.010486680857591 9.972926760964649 9.874191767128956 8.718414361201123 10.0 10.0 10.0 10.0 10.0 10.0 6.923385245855711 0.0010 10.0 10.0 10.0 10.0 10.0 4.860834121055778 4.997639725019577 0.0010 7.833445050396925 9.974195975449721 10.0 10.0 10.0 10.0 1.4712792207997256 10.0 3.8537723177856984 10.0 9.028430294288215 4.997254554094838 7.138881360450538 9.094918713152452 4.993918879490342 6.622345267654188 
0.0010 0.0010 0.001000000000000334 0.0010 0.016429442371900395 0.0035425412173433904 0.17108607677946708 0.0010 0.01646204944266645 9.417528180182913 10.0 9.274994202276535 10.0 10.0 9.751202720807179 10.0 10.0 0.0010 0.001000000000000334 0.001000000000000334 9.952339288704577 9.630325007360353 10.0 10.0 10.0 10.0 0.9706007188140893 10.0 10.0 4.618341005710885 10.0 10.0 10.0 10.0 9.397152197222407 1.4965606430429892 4.830053523007801 6.5284590565901865 1.795416734695265 10.0 10.0 10.0 10.0 10.0 10.0 5.0005 10.0 3.297450499009783 0.001000000000000334 7.159804039390107 7.922540362612093 
0.0010 0.001000000000000334 0.0010 0.0010 0.010398314722662581 0.0010 0.05452842296166249 0.0010 0.01843060180632841 9.48144197887668 10.0 10.0 10.0 10.0 9.719924404970687 10.0 10.0 0.0010 0.001000000000000334 1.967001743340985 9.946255092078067 9.5836162202305 10.0 10.0 10.0 10.0 5.00045765080188 10.0 10.0 5.069505801398259 10.0 10.0 10.0 10.0 9.398147284903654 1.5492088655559013 5.0004848565120055 6.101669291360375 1.8862159773573959 10.0 10.0 10.0 10.0 10.0 10.0 5.553039679981866 6.54886444703924 3.621172653785782 4.697143268924029 7.931046274455048 7.657338968033827 
0.001111904928107965 2.0694404081628126 0.001004171735444182 0.0010001723051987334 0.001000573458682539 0.001000085595322893 5.375548465809492 0.00128129808714419 0.0011192927174442267 0.50095 1.5130301783013502 9.999180686036205 9.997402550074812 9.987218916923284 9.998241351295832 9.999948093107225 9.997948729343396 7.797518145241605 9.999805183018191 9.99999962793995 9.999769865561035 9.999634724106457 9.999607995559355 9.833348081822342 9.999746929316835 9.778914854719636 5.000500000000001 9.999656356271878 9.49334858127791 5.869646753404203 9.999242823699328 9.97955954763773 5.0005 9.929570857213873 0.11092576705956048 9.50005 9.69150936032936 9.999966520133537 9.999987943355485 3.139395809313867 9.820829324014982 9.257592099418467 9.99913377863007 9.999814154071982 9.999804384149174 4.302025502045233 7.419030777774825 10.0 9.999471417733394 9.99921499171063 9.999998601798236 
0.0010 0.0010 0.40130112360057213 0.0010 0.0010 0.0010 0.14167007307585777 0.0010 0.006661969439970761 10.0 6.493214717175347 0.0010 10.0 10.0 10.0 10.0 9.998315229942522 10.0 10.0 10.0 9.999084757231008 10.0 0.0010 10.0 9.995773598903343 10.0 8.716657384348927 10.0 10.0 9.865645576734938 10.0 10.0 9.784265971062675 10.0 9.755513775915754 0.0010 9.997925806052997 10.0 10.0 8.619120065445783 10.0 8.92722363475583 10.0 10.0 10.0 10.0 6.206844238040312 0.0010 10.0 0.0010 9.998733772393892 
0.0010 1.3728464001464085 0.38274864742766 0.0010 0.0010 0.0011226349680277846 1.5392602492472682 0.0010 0.0010 8.537118346253706 8.656324217625743 0.046492285278062484 10.0 10.0 9.980714728800535 9.996359502513707 10.0 9.965564260351616 10.0 9.967890657716907 9.994304028065962 9.991545343990737 0.043288503291506464 9.991269758008167 9.993517661248074 10.0 8.701207075459369 9.990863746463448 10.0 7.08724854766676 9.99744713004471 10.0 9.333455666859091 9.872196051456172 9.621703466896271 1.4207590397282095 9.965220112034604 9.99702761435807 9.72631734773224 8.708534340344634 10.0 9.926270235064424 10.0 10.0 9.988616453264203 9.724400741736572 8.388299926298144 1.4807074681493644 10.0 0.049970400180433194 9.946129409339642 
0.042213422411972006 0.8037158097195181 0.33138297670929984 0.003404809962160928 0.0010 0.0010889042590834868 0.8553883188794603 0.019124481075679794 0.006096709875803466 10.0 7.028324133004359 2.992291832925853 9.77341104093003 10.0 9.936826343695884 9.9840471510285 10.0 9.963139178023853 9.990828699569258 9.864942809938494 9.99898041666328 9.979284268034911 1.3218364275936718 10.0 9.980007724963908 10.0 9.522020924277266 9.968279104178668 9.782342329923706 5.295056992900826 9.992856063331478 9.992366257308017 8.105969144589393 6.832598202288353 7.85843254201149 1.4116363407603418 9.509769017475318 10.0 10.0 9.761546178481149 10.0 7.598132688463007 9.613372500927372 9.882946337714968 9.941436807822361 8.717742335190744 7.127319554733161 1.1920674239792517 5.587543187771773 2.5939263581500045 9.60570933622073 
6.247702663106875 1.607591345114277 0.0010 0.02177242440055284 0.0010 0.0010929926858472194 0.0010 0.9506798969885082 0.0010 0.13256653656093167 4.428149885668846 6.3516433632336025 3.7559058200662356 3.8763843924340735 6.042074797005988 3.873326537754731 5.57987206798285 3.386267560978496 9.618107344431461 10.0 6.5089356225241355 3.8763843924340735 9.797519511718843 5.953232881999192 10.0 4.400748406682831 0.0010 6.519919965134509 3.7587409846201063 5.5996701196986365 6.118779490794995 3.8740851705349106 5.916491106083844 6.196864607975226 9.100852601036914 4.95575761815313 5.542210413100008 3.8763843924340735 5.76264496664831 5.0773625711647155 6.4834001080606845 3.3869570184908984 5.332439897530671 6.558027230187633 6.008700135970532 2.161118331973107 3.857256305342962 6.824330114251748 5.284141366015405 0.0010 5.614554196589167 
0.0010 3.871223046995916 0.0010 0.0010 0.006745209608347196 0.0016135868765738727 10.0 0.0010 0.0010 0.0010 0.0010 10.0 10.0 10.0 10.0 10.0 10.0 4.14645713359548 9.031223033828221 9.031654320897976 10.0 10.0 10.0 9.636694896121174 9.985010798126561 9.495365887961716 0.4383291675541505 10.0 9.074326067286286 0.31655146142921 10.0 9.958143029537457 0.19921128798279053 9.108103512913818 0.0010 10.0 8.420533234814831 9.031580886381482 9.03162840399488 0.0010 9.65998513618438 8.727033101967772 10.0 9.643795626869476 10.0 0.0010 4.673896375770101 10.0 10.0 10.0 9.29604220857913 
0.3952247926420624 2.2326451495646222 0.0010 0.0010 0.0010214716350759163 0.0010 9.36232922237237 0.0010 0.003551494902298542 0.0010 8.52312520063742 10.0 10.0 10.0 10.0 10.0 9.94832579053045 10.0 9.99986354268384 9.347151936471233 10.0 10.0 10.0 9.991748842977588 10.0 9.92195713204398 6.581271696268592 9.999147932070018 7.326510719039989 10.0 9.999731727037506 9.850452228996334 0.0010 10.0 0.05277751064314651 6.798674111825827 10.0 9.950005 7.551608090481872 6.454982136191941 9.689833327945822 10.0 9.703165953475668 9.997094533776599 9.999852232001379 0.0010 9.304811503507963 7.901114181093364 5.0005 10.0 8.577330938175313 
0.0010 0.0010 0.401830063898421 0.0010 0.0010 0.0010 0.29683408953277635 0.0010 0.0010 10.0 8.616309822687246 0.0010 10.0 10.0 10.0 10.0 10.0 10.0 10.0 10.0 10.0 10.0 0.0010 10.0 10.0 10.0 10.0 10.0 10.0 10.0 10.0 10.0 10.0 10.0 10.0 0.0010 10.0 10.0 10.0 4.797324535025286 10.0 4.715658466307024 10.0 10.0 10.0 10.0 2.541684051203095 0.0010 8.96934842280276 0.0010 10.0 
0.0016111600555963664 2.3095210988558 0.3463230875876161 0.001003211574706599 0.0016724494178518058 0.0012087153919014988 2.3039484110823523 0.0010 0.0029048438815845457 7.352113656076141 8.263951157503433 0.0010 9.967123412430482 9.998629550870472 10.0 9.98034601084686 9.109816605657652 3.808824227695862 9.251313298556711 9.47287756305072 9.983377287892894 10.0 0.705574848077205 9.996317345998602 9.917130486709063 9.999752192527584 7.83026380976939 10.0 7.529325077137635 3.700490306111865 9.917590650665876 9.992598892563691 9.537436589558165 8.383104807316851 9.223918348817014 3.303977049475356 8.679500375309338 7.224191649792121 9.111014538956347 10.0 9.987631052881959 6.49058012555181 9.925725505603035 9.90626876263519 10.0 10.0 2.0308600169721167 2.5464279018422626 3.5422580778906863 0.5302654599082278 5.867149660146643 
0.026865501515131878 0.46914810129020523 0.04212718456476851 0.0010 0.001184120658021931 0.003978354930307909 10.0 0.0010 0.014297255195456979 2.431676764751481 10.0 9.449994085540567 9.992381527657692 9.973048975987325 9.932229955479718 9.979640732327972 9.599300739191658 9.169805615534004 9.630505653635485 8.974233555167277 9.952982065816943 9.77766268123567 9.438040393308544 9.954424543345974 9.859908337091184 9.952261442758006 5.401036878569328 10.0 10.0 10.0 9.95020560564733 9.975382605369223 7.431156482467363 10.0 1.3787839132187028 6.6897968532051495 10.0 9.854570525456403 10.0 10.0 9.98937533629921 6.437121811329905 9.978388108025282 9.941737180238865 10.0 1.9765694767599156 10.0 3.7248512696585676 9.91602498859594 9.12884887418441 10.0 
0.032927436994186605 5.145585451306813 0.0010 0.0010 0.0010 0.0010 10.0 0.05739672937466066 0.02965559571250459 0.8620706664525999 10.0 10.0 9.972085152483904 10.0 10.0 9.990084268643304 8.929983657261872 10.0 10.0 10.0 9.958069396777553 10.0 10.0 9.966137539413385 9.961990116418841 10.0 3.9728557755134464 9.966041461495738 4.949181867897015 4.3461756431902545 10.0 10.0 3.6571397860636017 10.0 2.5856080203080536 10.0 10.0 10.0 10.0 4.45812795355948 10.0 10.0 9.92106752443511 9.931197088397614 9.955497435018755 6.013111768966926 10.0 1.7439532514185965 8.015106201140085 10.0 10.0 
0.0010 0.0010 0.7752044009307175 0.0026022395407769338 0.0010 0.002534663192477125 4.044356709565426 0.0010 0.0010 10.0 9.795207594256532 10.0 9.04010597481503 9.980538496821701 9.972570798114429 10.0 10.0 10.0 10.0 10.0 10.0 10.0 9.0257031413912 10.0 10.0 10.0 9.50005 10.0 10.0 10.0 10.0 10.0 5.000500000000001 10.0 5.78473770065977 5.0005 9.539223861060359 10.0 10.0 10.0 10.0 10.0 9.916637678637127 10.0 10.0 7.063832783605392 10.0 10.0 9.11538156790759 10.0 9.837610263168356 
0.0010 10.0 0.09522817189555087 0.0010 0.0010 0.02246403552475786 0.0010 9.531104411729622 0.0010 0.0010 10.0 7.442540827115031 9.984741168101833 8.31554070050231 10.0 10.0 10.0 10.0 0.0010 10.0 10.0 10.0 6.733351364798146 10.0 0.0010 0.0010 0.0010 10.0 0.0010 10.0 10.0 10.0 0.0010 10.0 0.0010 10.0 10.0 0.0010 0.0010 0.0010 10.0 0.0010 0.0010 10.0 10.0 0.0010 10.0 10.0 3.6558195585463915 3.0988890095039863 10.0 
10.0 1.5147465001236888 0.0010 0.0010 0.010357836906007712 0.0010 0.0010 0.32216309774941276 0.3272391509506527 0.0010 0.0010 8.396292604890679 9.637670548986716 9.545057558395877 8.837033250407423 10.0 0.0010 0.0010 9.968327173088229 4.861618103258847 9.239703304250767 6.857867108094442 8.642255265922207 9.01936312070223 7.9411795057010535 0.0010 0.0010 9.504149940491558 10.0 10.0 9.783231454861046 9.944905887734624 0.0010 0.0010 0.0010 9.195117501551504 0.0010 10.0 9.966035633943441 10.0 10.0 3.115003772700916 10.0 8.673419651730253 9.932130369012174 0.0010 0.8930484526091658 10.0 0.0010 8.836234904692484 0.0010 
0.0010 0.0010 0.30776543163808834 0.0010 0.0019221368588712628 0.0010888561967436544 0.0010 0.0010 0.031108796309204774 10.0 10.0 0.0010 9.72700665794162 10.0 10.0 9.99717867117068 10.0 4.5639141572968995 9.86330772884135 9.285836565899514 10.0 10.0 0.0010 10.0 9.994431218698738 10.0 10.0 10.0 10.0 1.9947045449218082 10.0 9.99541766251051 8.262264573336271 6.667970478088533 8.96176204969324 0.0010 10.0 10.0 10.0 10.0 10.0 9.539847123588615 10.0 10.0 10.0 8.1052605936777 7.88713923684142 0.7379424291982106 0.0010 0.0010 10.0 
0.0018736365096445045 1.9992810658679727 0.0010 0.0011253611644414132 0.0010806326745284346 0.0010 8.114838010800346 0.00863226464328572 0.0010 5.105860310673501 7.477611261464656 10.0 10.0 10.0 9.734366276247064 10.0 10.0 9.854367231806846 9.99126184675675 9.999667913603066 10.0 10.0 10.0 10.0 10.0 9.93417818746327 7.049968026291424 9.991743601750738 8.847259351767924 10.0 9.943642044742585 9.994391832983686 3.2720589884908957 9.508335887905325 0.0010 4.014142844971904 10.0 10.0 9.998538696817235 6.080911948346431 9.93095982896423 9.980342324251446 9.923126469610086 9.793267123302165 9.998410891676741 2.413139298325505 10.0 3.8904993005080057 9.670848211593725 10.0 9.686714634672258 
0.1545393522573802 0.810936458478646 0.011231152620751621 0.001060839908699506 0.0010097065252498993 0.001519168016559469 7.010575268606224 0.0016196842108931616 0.0016425416260631414 3.10888835170885 8.500183697311888 9.760586532993175 9.995901256214983 9.999656743110194 9.996479166878164 9.983474220695845 9.97753371801109 9.91572826339142 9.998543305201032 9.968623795644305 9.99305376065853 9.995184206261998 9.762393921614237 9.995399993622595 9.87116412293348 9.789943156967444 4.757700874713276 9.997446357662957 9.222634341775963 9.235054145782994 9.98193013027334 9.992101470768505 4.285671626157174 9.108882897321326 3.263723062347805 7.116718057838746 9.953166704327627 9.960593930680103 9.949112564829981 9.951742871755755 9.996220028498639 7.967098780165712 9.990441733035436 9.967444593211605 9.994381259149982 5.506353039766523 9.124327545709127 7.161269214219775 9.898689913498242 9.78337279285245 9.94782891197323 
0.0010 0.0010 0.0010 0.0010 0.0010 0.0010 5.3135138966491535 0.0010 0.0010 10.0 10.0 10.0 10.0 10.0 10.0 9.937530472101983 10.0 10.0 10.0 10.0 10.0 9.999706462040102 10.0 10.0 10.0 10.0 10.0 9.968431646557873 10.0 10.0 10.0 10.0 1.1059407829419472 10.0 0.0010 0.001000000000000334 9.857423036625756 10.0 10.0 10.0 10.0 10.0 10.0 10.0 10.0 1.0863306773653472 10.0 0.001000000000000334 10.0 10.0 10.0 
1.648192636601012 5.0055199191301325 0.015316733688083173 0.00241736204429234 0.0014791915412617662 0.0010166756011858557 9.966994263298536 0.006579576691338586 0.0429015398040548 0.0010 4.834433586102319 7.937063369660647 9.943020674680152 9.982552684852973 9.979063824233858 9.980577139680024 9.130453413763195 9.781258457632667 9.674659593645657 9.977659037896844 9.316402732354375 9.989405612380061 8.605967021983806 9.460401029329537 7.919960962431286 9.509896156239726 4.9085641101630095 9.459094025442289 6.82822069099387 9.929859589557978 9.467707186760915 9.934757314246808 5.0005 8.522265808968351 5.0005 10.0 8.6321379396435 9.987915021700498 7.1047454227239895 8.231413580202636 8.30691686063684 9.732980196554315 8.746332182056767 9.743415914284533 9.481906120748647 1.8436249288089135 4.622731417368838 10.0 9.382567482574016 9.740628277207666 9.53444034128671 
0.0010 2.2444140697477475 0.0010 0.0010 0.0010 0.0010 8.400804986993577 0.0010 0.0015661247311333725 0.1967976386877509 7.078911803309649 8.275626964718453 10.0 9.990388546716193 10.0 10.0 9.647816585221436 2.934650219966756 10.0 10.0 10.0 10.0 8.289863488906622 10.0 10.0 5.151745062759568 0.6865342263199868 10.0 8.186209224271824 8.049482748365678 10.0 10.0 3.2370032582262493 0.6028492730830011 1.5206314903110956 6.537780451712232 5.143568255896401 9.924742626213625 5.2020906869856205 10.0 10.0 8.221281181927647 9.994813021494844 10.0 10.0 3.3214091939126735 8.25663734840651 6.182579026068795 0.0010 7.3899632327212315 9.301862668417263 
9.758658268097221 8.12691717890057 0.0010 0.06578838252140153 0.0010 0.0021278920695430685 0.0010 1.63556462135384 0.0020476920568417794 0.0010 0.0010 7.221171246216221 10.0 8.83604893154577 4.588578578924981 8.773919306137374 0.0010 0.2449386871772079 0.001000000000000334 0.001000000000000334 7.784569514822682 0.0230378477047255 4.636632877805934 8.707500899437557 6.691994381009905 0.016243187093313516 0.0010 8.852594204190947 6.846379626496529 0.8756203805431211 8.796186510437275 10.0 2.509923409585046 0.0010 9.565710366470087 5.0015821095155495 0.001000000000000334 0.001000000000000334 0.001000000000000334 8.813347903037634 8.74170981418798 0.0010 5.6000462435065135 0.3407801026844899 8.812201623578556 0.22778004234231553 2.52854534477492 9.65400031625008 0.44287582627024324 2.3089830421058215 0.0010 
0.0010 0.0010 0.3080756211708457 0.0010019698214023464 0.0010956843793238538 0.0010 0.0010 0.0010934800217885137 0.0010163708855067315 10.0 5.329356994686707 0.0010 9.757317294813424 9.985573920518151 10.0 9.97786397450359 9.591420612099345 5.500449999999999 9.981549969023485 10.0 9.986312186098687 10.0 0.0010 9.997299131285832 9.886798094516287 9.998508272514586 10.0 9.888400339018322 10.0 3.8410567884833133 9.791454825043964 9.878058492510702 10.0 5.500450000000001 10.0 0.0010 6.817514308378318 9.862121145750347 9.998710823516962 10.0 9.998281348806632 7.743267224640216 9.379538354926174 9.954337859004811 9.976922713289163 4.50055 4.621573524276085 0.0010 3.8134627034972945 0.1880626828995684 9.663381733346393 
0.0010 3.032932355747911 0.0010 0.0010664508764754548 0.0010861485744514544 0.0010 10.0 0.010994795480530638 0.0010 1.376353021360916 5.059199023020875 10.0 10.0 10.0 9.600603224535703 9.996600059034288 10.0 10.0 10.0 10.0 10.0 10.0 10.0 10.0 10.0 9.900696979693128 3.8980186793223153 9.991243930760701 8.345969620638787 10.0 9.92156954697287 9.99177623642726 6.041447733238835 9.656466926896378 0.24885988620513189 5.7711450388666545 9.985699578210479 10.0 10.0 9.968782105913837 9.917137973024346 9.77455457077226 9.891564353980772 10.0 9.998289971412913 4.039252315503235 9.462476880385022 6.059106996843829 10.0 9.12545404211718 10.0 
0.021686893696497858 1.1112663286342332 0.40605810262677894 0.0012195624225522514 0.0016375357429124003 0.0013599960912616218 1.3869701868372408 0.007106359222561919 0.0010 9.935948857541774 6.66120816239523 0.0010 9.87874218170365 9.950545619511903 9.748100941652266 9.915153010071936 9.972200509490962 6.871667914588278 10.0 10.0 9.94340604378054 9.927101007835017 0.0010 9.943243441669349 10.0 9.901833507036434 9.837918409629161 9.943243441669349 9.412132997358034 6.048639434303315 9.943243441669349 9.964249267662426 7.653903829458911 7.512481443388613 9.90817968591994 0.48428383734341185 9.65444152635223 9.76859662655688 10.0 9.818774949823993 9.943410662683563 6.117378260668256 9.687534481633541 9.943243441669349 9.94349801493966 8.314582268597508 3.352946257138853 1.039279676007876 8.69498199909409 0.5685349159750701 10.0 
0.0010 5.075994034356514 0.0010 0.0010 0.0010 0.0010 9.378280294272326 0.0010 0.0010 4.288885431061135 9.06051336380479 10.0 9.987554499492685 10.0 10.0 10.0 10.0 10.0 10.0 10.0 10.0 10.0 10.0 10.0 10.0 4.217193810576623 6.381105376889048 10.0 10.0 10.0 10.0 10.0 4.796125281230505 10.0 4.755685890188198 5.593978921045747 10.0 10.0 10.0 10.0 10.0 10.0 10.0 10.0 10.0 3.555670732216466 10.0 5.549879177060983 10.0 10.0 10.0 
5.164353864670665 1.3918872028914866 0.003003887880013233 0.0010121809258322664 0.0011176413394785292 0.0016818085354098618 0.0010 0.4578254600364613 0.0017543213025672938 0.029810373083518193 3.2821575563115384 10.0 4.9945055509020735 9.999993184484989 4.96049891051629 9.941749375463631 4.83524296462802 5.0005 10.0 9.276902531289226 4.908537479514588 4.83524296462802 10.0 4.655983728248491 10.0 4.740528882320658 0.0010 4.997142011035895 4.837400952053332 9.74820055158425 4.915856575017167 4.853441058729923 0.5208057798544666 4.929451738854438 5.000500000000001 0.9891036889054527 4.8395879281615946 4.90504190822394 4.90805414881176 4.979753581359856 4.922450381074431 4.564962412054519 4.98880878384639 4.837856643962522 4.999864436331323 6.224214167007812 5.0005 8.41177075548133 4.979438901781382 10.0 4.891211309304409 
0.0010 0.010667488531292846 0.5198381703693855 0.0010 0.0015283289429390183 0.0010977894607216022 2.519880210580094 0.0010 0.0017059010595014707 5.532229753473498 9.977586413522603 10.0 9.954560897499881 9.998104631734622 9.997089569611083 10.0 10.0 10.0 10.0 10.0 9.998103879807033 9.991967062697176 10.0 9.996479239607845 10.0 10.0 10.0 10.0 10.0 10.0 9.999161754107412 10.0 7.460279651464719 9.9920278622779 7.728001657937764 8.488935786585653 9.975505336533828 10.0 10.0 10.0 10.0 9.98787515229516 9.993755177386182 9.997158206277298 10.0 7.8422396358152255 9.961802313653406 8.626766190154513 10.0 10.0 10.0 
0.0010 0.0010 0.0010 0.0010 0.0010 0.0010 0.5112925067075703 0.0010 0.0010 10.0 10.0 10.0 10.0 10.0 10.0 10.0 10.0 10.0 10.0 10.0 10.0 10.0 10.0 10.0 10.0 9.999024046358397 10.0 10.0 10.0 10.0 10.0 10.0 0.0010 10.0 0.0010 0.0010 10.0 10.0 10.0 10.0 10.0 10.0 10.0 10.0 10.0 0.0010 10.0 0.0010 10.0 10.0 10.0 
0.0046144240495077735 0.0010 0.0010 0.0010 0.001080732562767249 0.0010 8.09656738827902 0.0038049575677850302 0.0010 10.0 10.0 9.877510398250607 9.981614890936184 9.999590723180676 10.0 9.986493488286948 10.0 9.719880911902798 9.975082394218422 9.907554372002624 10.0 9.977636216886426 10.0 9.88187321497367 9.966490322768154 9.96952734627905 10.0 10.0 9.960450903728397 10.0 10.0 9.996334729686994 0.0010 6.9583301848882675 0.0010 0.0010 10.0 10.0 10.0 9.653938610997553 9.859121587244374 10.0 9.992110371095205 9.955921521229753 10.0 0.0010 9.835851747797602 0.0010 10.0 10.0 10.0 
0.022967720704370323 2.3539547640910117 0.2504880005764617 0.011370130984405279 0.001398408693514256 0.0016883162337674544 2.332932343355893 0.025148746744965797 0.007555574388545426 7.303948038670953 7.830623464204651 1.004150525832769 9.835559324120672 9.99538251853998 8.776792563514011 9.97798767335222 7.523397093723627 6.475141193703365 9.992508674583597 9.904526140355378 9.925043833530513 9.837683178729188 1.071899007990906 9.854537361850626 9.6257768382576 9.969218531111178 7.58094247326437 9.918036630707528 9.728998885007282 6.344782837460482 9.944642907974302 9.990876021442396 8.946208718426483 6.664215470207491 9.072880069187763 0.9603311319637163 7.248266343047946 9.982567699265864 8.241775746975527 9.272931499003926 9.926688057854731 7.294987094557458 9.958142661789335 9.640591335043702 9.940782137061504 7.65126876141718 7.920010953614676 1.248744859117014 7.333683710095524 0.7449321699050451 7.368248530196556 
0.0010 3.087857204583526 0.0010 0.0014158233921968285 0.0012727191664005577 0.0010011613489457683 10.0 0.022882872235595052 0.001002556656623358 0.001000000000000334 5.50837817139522 10.0 10.0 9.9996891127944 9.126625159281758 9.50005 10.0 10.0 10.0 10.0 9.9814416006383 9.997267900336107 10.0 9.984876591711263 10.0 10.0 1.6218152784133464 9.95128238374077 10.0 10.0 9.799164666345428 9.968078641985025 5.803378951205202 10.0 0.9180799865954619 4.562923789206607 10.0 10.0 10.0 10.0 9.74998431210774 10.0 9.717616339792134 10.0 9.993940992286067 2.047734987784784 10.0 4.061595162678969 10.0 10.0 10.0 
0.0010 0.33824313165652664 0.3757466193058849 0.001015522941792276 0.0011305890055414397 0.0019073388566104008 0.47776080067518356 0.0010 0.0010 10.0 9.229366258194103 0.026997405354967308 9.951625782328833 10.0 9.351464406936314 10.0 10.0 9.215079217465968 9.99821345759047 10.0 10.0 10.0 0.0010 10.0 10.0 10.0 9.821089586514214 10.0 9.880130911204095 8.12511477648971 10.0 10.0 9.233532579922631 9.307066014818178 9.590256831677937 0.021515613614691342 9.885619459787598 10.0 10.0 10.0 10.0 8.890666965803463 9.962449498385805 10.0 10.0 9.278660861048802 7.783848997124138 0.27350506596036284 9.77940344759781 0.07276003720320112 10.0 
2.2508791539785182 4.992332521881439 0.005489461365498518 0.0010 0.0010 0.0010 9.645238543679826 0.0010 0.0010 0.0010 0.2785206626232671 9.652667714019143 9.988103329304607 9.93062896499873 9.675463203560176 10.0 10.0 9.783150432019037 9.996672733923395 7.384781308239939 9.611953814408087 10.0 9.650868459616557 9.72697318674837 9.94181586004142 7.636579752784435 0.36046859123873704 10.0 7.085091812575482 5.0005 9.869732486792 10.0 5.0005 9.35364656202822 1.3894981004386158 10.0 10.0 4.260641516526685 10.0 3.2332743385703475 10.0 8.158843957034343 9.94689983587433 10.0 9.913743261570906 5.0005 1.4528225054324606 10.0 3.161600624100886 9.648886361094346 10.0 
0.13945521386771323 2.807355330353421 0.0011276909887105572 0.0010021825325622613 0.0014636597771810758 0.003057789965520431 10.0 0.0010392918017255053 0.00592853579124687 0.0010 8.813635803449726 10.0 9.616899753497915 9.824144813859524 9.945451064999146 10.0 9.027050062455887 9.71572182427299 9.677123083816547 9.910125539198235 9.947686132305483 9.47695683468494 9.995704255458067 9.94780698418906 9.690014340134457 9.895218638376344 0.9600085301671473 9.950022414650322 9.967874272456203 9.991584530909847 9.946112343720433 9.728480844038906 4.077075186444596 9.961567784858227 0.0010 10.0 9.231093369397188 9.281976672851549 9.27672148276055 9.695755493794636 9.930290740448307 2.9094260527269977 9.940396284652493 9.998711021547688 9.951101332217789 6.158856942778481 9.97539027613733 10.0 9.986328419358511 10.0 9.993859469467994 
0.4936143441414522 5.037776117180733 0.0010 0.0010 0.0018156655933378473 0.0010567325383134968 10.0 0.0010 0.01064904005663584 0.0010 9.459108563133965 9.649748112972116 10.0 10.0 9.984505321504237 9.988027405530282 7.922614200279703 9.076842047423451 9.48671475185348 9.409688719000233 9.97470678640277 9.412048964906266 9.714168719757676 9.958319912832538 9.153557238942202 9.416508651931643 1.017441864193814 9.965224934524684 9.677578204943106 9.891807922909601 9.908040394970179 10.0 0.1333418825715833 9.507385790433545 0.0010 10.0 8.327365038149157 9.940874500078868 8.95217836469839 9.408767192275139 9.85193951166016 4.369444367722955 9.494238497053246 9.507655250391572 9.899955952651325 5.033398727609434 9.507406864179181 10.0 9.507424123985349 9.665035371098988 9.507385782393316 
3.855083594742518 10.0 0.27936935366732457 0.0010 0.0010 0.07131930956112789 5.008996636133826 10.0 0.15807769168301522 0.0010 10.0 0.0010 10.0 9.98370743566451 10.0 10.0 10.0 10.0 10.0 10.0 10.0 10.0 0.0010 10.0 6.122158068770437 8.986229484303971 9.656287669524492 10.0 10.0 10.0 10.0 10.0 10.0 10.0 10.0 0.0010 10.0 10.0 10.0 10.0 10.0 10.0 10.0 10.0 10.0 6.575835934022155 10.0 4.140037202567388 8.348314414567772 0.0010 10.0 
6.584529651073577 0.0022037687586231257 0.0010046639355246894 0.023028687750003107 0.0010095475869741218 0.00907173367244669 9.906529584241438 6.584529651073577 0.0015506997799362566 1.4986324479311706 0.50095 9.999909707116403 9.990359856711738 9.999522796650524 9.999996653691957 3.416470348926423 9.984633381654595 9.999999943009785 9.999535744503993 9.999999256009488 9.999709786370678 9.872663164979803 9.999973878255044 9.999994166980018 9.998845916602999 3.416470348926423 1.8637065157204942 9.999449684972962 9.999921206620222 8.128164899697097 9.999999999894111 9.999890716348965 0.001090292883596457 9.938400887899075 0.001090292883596457 8.49938322326644 9.999999686438521 9.642777095239639 9.999999730121175 5.000500000000001 9.998796231241377 9.999998359159381 9.794222190652327 0.8792054905919274 9.998796231241377 0.0032583322603702207 9.778757161712443 9.382231697742952 9.9999999718323 9.913548103015174 9.342525798149213 
0.0010 10.0 0.06488114331975432 0.0010 0.0010 0.008450026569288761 0.0010 3.186284452938416 0.0010 0.0010 10.0 8.649108954028666 9.983580401744545 8.83102379234477 9.982800030249495 10.0 9.777871567604508 9.78391023498847 2.6401476330243345 10.0 10.0 10.0 8.756869796956213 10.0 1.3586513276253296 6.206336172538311 0.0010 10.0 2.095017685191994 9.233119923933968 10.0 10.0 0.0010 10.0 0.0010 10.0 10.0 0.0010 1.4226503929714465 0.0010 10.0 0.0010 0.0010 10.0 10.0 0.0010 9.783855450427572 10.0 6.093803851206371 7.633682903080923 9.806600013877105 
0.0010 0.7535264301047006 0.2652827784830543 0.0011384017157659646 0.0010 0.001188671763741341 0.6239860706075894 0.057305834717865184 0.05729561917731188 9.805041785266376 10.0 0.0010 9.997876338674661 10.0 9.138736387091567 9.907154717304767 10.0 10.0 10.0 9.752900800183287 10.0 9.990578010254056 0.08470353070911434 10.0 10.0 9.997310108077922 9.717207220468246 10.0 10.0 10.0 10.0 10.0 10.0 10.0 10.0 0.0010 9.67781557241029 9.686859433655785 10.0 10.0 10.0 9.957206938670886 10.0 9.63655608839914 10.0 10.0 10.0 0.0010 10.0 0.0010 9.9155195200956 
0.002698793581610746 0.018176418473468698 0.38780608187249554 0.0011427415358003297 0.0013302616130575436 0.001016859053021232 0.5411295974772836 0.0010090850479020231 0.0044011994221367125 9.961929847879706 9.110436406686812 0.7476408015559303 9.938387982728342 9.985099263411296 9.992631658245553 9.998958246764177 8.1727509309042 4.480301492009862 9.999112980727173 9.999205296233637 9.975537851579137 9.996525199582612 0.769662252143338 9.976254616427582 9.9755927725863 9.858058232284096 9.980045823810327 9.975479265719578 9.7903972842779 3.6670070682674236 9.97542905190409 9.996342302766873 9.077795258279721 2.8712704148441017 9.173925920901581 0.28784488239654105 7.181135754899455 8.670827339708492 9.331844582223523 9.864385618402308 9.472677220502616 9.994677900642927 9.120233517057038 9.581394659888456 9.97542905190409 9.352773296789383 3.7765068863287734 0.20208916942787908 4.670056516724898 0.7945240629636022 6.138814537495465 
0.0010 0.11135093528453308 0.303464686389004 0.0010 0.0010 0.0010 0.0010 0.0010 0.0010 10.0 8.828491338096875 0.727490767725965 10.0 10.0 10.0 10.0 10.0 10.0 10.0 9.951620961624798 10.0 10.0 0.460802699649804 10.0 10.0 10.0 10.0 10.0 10.0 5.948977303762525 10.0 10.0 10.0 10.0 10.0 0.0010 10.0 10.0 10.0 10.0 10.0 10.0 10.0 10.0 10.0 9.730744769176484 9.464078673846501 0.0010 10.0 0.9732935151438502 10.0 
0.0010 0.0010 0.0010 0.0010 0.0010001901072115692 0.0010 6.104323739516788 0.0010 0.0010 3.3399250803210228 10.0 9.840246158920554 10.0 10.0 10.0 9.914494471927382 10.0 10.0 10.0 10.0 10.0 10.0 9.853433338427694 9.991854357046707 10.0 10.0 3.6032157965647906 10.0 10.0 10.0 10.0 10.0 1.77214848584347 9.99959339697597 0.0010 10.0 10.0 10.0 10.0 10.0 10.0 6.397785605012116 10.0 10.0 10.0 6.719615836042095 10.0 6.869422667362219 9.913116746090514 5.0005 10.0 
0.0010 0.242621601272001 0.3806246231650501 0.0010 0.012096590890236235 0.0010 0.4788739835703897 0.0010 0.0010 10.0 3.997393400322506 0.7074835631330663 10.0 9.993822575969817 9.886925235948226 9.909806533373686 4.29235488139473 5.503067152632958 10.0 10.0 10.0 10.0 1.0926006520625418 10.0 10.0 10.0 7.443090132668258 10.0 10.0 2.8213076229193357 10.0 10.0 6.568372898772424 2.754186920203666 9.076531652690806 1.7907929888007341 4.62667471643733 10.0 9.861567664455787 9.404001582430544 9.929295632899919 8.561080532211564 10.0 9.758930674585256 10.0 4.667405678768357 1.8951390910878692 0.45059141081329 2.79161639843526 1.728648809012713 4.549248533540152 
0.0010 0.9016009686431752 0.004123459249385883 0.0012937353086318146 0.0010 0.0014355481296077636 6.7699341644075 0.0010 0.0026626182099690103 4.867130519151702 6.026965274240073 10.0 10.0 10.0 9.515538364857436 10.0 9.940205691030338 9.936901386605566 10.0 10.0 10.0 10.0 10.0 9.937585933950592 10.0 10.0 7.230047921654302 9.976453994994237 8.538674124180414 10.0 10.0 10.0 3.0561113282475505 9.472990632056904 2.051438011913334 2.2970514473146126 10.0 10.0 10.0 9.983060133837231 9.84900607205695 9.878056623566792 9.792615406743725 9.874838598017792 10.0 2.2154868120932196 8.562741748308055 5.662362546794007 10.0 10.0 10.0 
9.660778839552771 1.0176716548628657 0.0010 0.0010021128602472095 0.0010 0.0010648727563224013 0.0010 0.09108479936441263 0.0010 0.0010 2.2181247602514262 10.0 0.7044520770950646 10.0 0.0010 10.0 0.0010 0.0010 9.996702554837407 9.407107160772258 0.0010 8.391533675198493 9.381686156630305 0.7136635655748589 9.936848199717208 7.857073077941822 0.5533885831186378 0.7856507438364861 0.0010 9.533933807830495 1.1739032222625876 0.7233011321364031 0.34865750353784364 0.21399088025588375 3.3046261705026416 1.55973254661904 0.0010 4.005605025346476 1.8835946746388736 0.0010 0.0010 5.258629071612617 0.8050103240076112 1.6936843169266818 0.0010 4.396065087813826 2.2989604127261107 10.0 4.263261967283206 8.879001661804484 2.323583963114701 
0.0010016014619421802 0.4176006353065276 0.006328936816074944 0.0015225868009447483 0.0010642291579945982 0.0011559887203493545 9.703768285242505 0.02493769293222886 0.0010 5.096186359788187 10.0 9.995881007127428 9.999784106205713 9.97107488008631 9.90501792919326 9.931482704527104 9.986584477534214 9.996994990316523 9.935473320784183 10.0 9.997935337691274 10.0 9.995215390531817 9.999983617240986 9.293631773350866 10.0 4.589745148184829 9.999981222677198 9.646224664059094 9.997581944928282 9.999946387793436 9.999994476787665 3.5507853667466076 9.969797663220112 0.01748658586420171 4.893305776074464 9.999624302823126 9.99964698852583 10.0 2.4002238282974595 9.994803014997721 9.239533241177343 9.999779849060653 9.707401347052166 9.992502737795999 5.606247211820887 9.777027153035247 4.903282092882471 9.997236548034223 9.996338142016251 8.214680300159085 
0.0010 0.0010 0.45330163118071154 0.0010983910558109138 0.002420792622552445 0.0010 0.5457909688076941 0.0010 0.0010 10.0 5.06832299434125 0.3419474245191634 9.987643083967244 9.9855417010497 10.0 9.966186390699558 5.357467087015073 6.323207659256727 9.376551715560034 9.830374710503989 9.999822331444472 10.0 0.0010 9.999902662766043 10.0 9.94293353130412 9.266959748483739 9.999905769582224 10.0 3.75764103210964 9.999767203498722 9.9998496772988 5.607355873170034 3.2020424545397184 8.893806771103861 0.4118198889128055 6.01773585118409 9.808656093873681 10.0 10.0 9.999816694022794 8.832818725960735 10.0 10.0 9.994775454096638 5.5252769291776005 2.299269234346776 0.0010 3.7541086506631816 0.09141023466568932 5.511003636264945 
0.0010 0.0010 0.0010 0.0010 0.0010 0.0010 5.372583780036615 0.0010 0.0010 6.117284024067969 10.0 8.488801077825437 10.0 10.0 10.0 10.0 10.0 10.0 10.0 10.0 9.458771949715658 10.0 8.845112564369392 9.558618073810509 10.0 10.0 10.0 9.432277912172076 10.0 9.591461689256402 9.525997405409552 10.0 6.618055600457638 10.0 4.758573353029427 6.09821150659007 10.0 10.0 10.0 10.0 9.434460798063384 10.0 10.0 10.0 10.0 4.59697960287231 10.0 5.78169569422428 10.0 10.0 10.0 
0.0010 0.0010 0.0010 0.0010 0.006716181832865205 0.0010 10.0 0.0010 0.0010 5.513716479436925 10.0 10.0 9.995958135086104 10.0 9.827337963743172 10.0 10.0 10.0 10.0 10.0 10.0 10.0 10.0 9.617169287615301 10.0 10.0 8.69304152995106 9.965525512061232 8.84694758196464 9.924820887413246 10.0 10.0 0.0010 10.0 0.0010 0.5185882205720269 10.0 9.89534338998566 10.0 9.67559471491456 10.0 10.0 9.478915198614484 9.871956897972309 10.0 10.0 10.0 8.812600497663423 10.0 10.0 10.0 
10.0 1.0260134094941922 0.0010 0.0010 0.005187507783073144 0.0015224736153407405 0.0010 0.596826901739912 0.3301069248177306 0.0010 2.4570967220882034 5.000500000000001 10.0 8.360501823943787 8.105905724138296 8.331891006223803 0.0010 0.0010 10.0 4.879660653930861 8.393193738758066 8.37447201216113 5.8575370625946315 8.238624338014095 8.401775137379119 0.0010 1.4011360988912918 8.340479464665515 8.443470823302388 8.263726267339544 8.368408673533532 8.435299699397657 0.1914914434598467 0.0010 0.0010 8.209595521578128 0.0010 6.797427389646167 6.251369460017848 5.000500000000001 8.354842485797581 3.357861350088616 5.8225648618682255 8.28886246381663 8.303708708738696 0.0010 1.7827056694214538 5.000500000000001 0.0010 5.000500000000001 0.48072028894590346 
0.0028121017927454526 0.17397912795566609 0.31900258442217916 0.0010 0.0015376940132265523 0.0012140462655284194 0.1666941065428477 0.004343015990939196 0.0011159493378910198 9.54181697371962 10.0 2.4916227442748786 9.9982098841303 9.962847630526934 9.323553594431365 10.0 10.0 10.0 9.990604326003774 9.93028537430908 9.948553579516044 10.0 0.8538168644178608 9.99762744842428 10.0 9.998268429772084 9.215040966622713 9.996142795025062 9.885680818842983 6.478800960517898 9.944750397785254 9.995551764989498 9.391211235800986 10.0 9.704407054149257 0.3380358302473035 10.0 9.994234897320517 9.939912635032378 10.0 9.997886488557773 9.350727657842732 9.995851815165155 9.96437003381184 9.994571983521485 7.888810883574402 7.574193175894011 1.2918102543382055 10.0 0.0010 10.0 
7.364058948344805 1.7838431681944886 0.0010 0.001369346011149061 0.003592959165156091 0.0010 0.0010 0.004255739701433114 0.0010 0.0010 4.716183226691665 7.300671271405109 4.99500936400212 4.984869577858999 4.944456459056831 4.9966557241432445 8.38001146449812 4.974014005214792 9.9452566411054 8.749792303836987 4.992149397522318 4.977848619071666 5.309323431794019 4.998987406932712 10.0 0.22109487787798976 1.211441621898527 4.999095922536207 4.960311291781475 4.597338164459088 5.000157028430583 4.99545611729232 4.938689682710391 9.665899985489238 4.68198544654163 7.254706637701527 5.7226096933459285 4.943279435472117 9.958552245000897 4.748609557829075 4.998606631340297 4.441414294083004 4.979175173253828 4.710485569594044 4.977023882156009 5.305106619237576 4.596900815562184 2.4845203636067854 4.982966253519774 9.102254456610996 5.987887848170197 
5.0330945507984275 3.7732067531255242 0.0015534036915010319 0.01880529962969767 0.003840180619948136 0.0022889006591833017 0.0010 1.0619072484249705 0.13621473138526152 0.0010 2.8616656035626145 5.081447478353561 4.9976556917318655 9.895467329243374 4.001970002606494 9.872769594974308 4.939549965029195 4.995300245879707 8.645073975866893 7.958925990020971 4.922003340362761 5.000499898947575 5.081619809519434 4.994735445182921 9.713564352508802 4.987138243977436 1.4070075472638202 4.995039454553333 4.837900625482896 9.885372880317284 4.917378003327193 4.324587816909987 5.0005 4.9958979817340134 5.0005 5.0005 5.0005 4.899278384697975 4.925928837857378 4.6258953833116445 4.506144581027653 2.629881492025241 4.994389182478337 4.739975425770809 4.9900273295162405 5.0521011072785456 5.7779122619377095 8.608809005312171 4.7438850037512035 9.245807286252813 4.846488684073949 
0.2679137517725336 2.6457658549979417 0.0423613757141943 0.0010 0.0017635689534940477 0.0010 10.0 0.0010 0.0010 3.5132909112885584 7.0643066437969475 8.551390890894321 10.0 10.0 10.0 9.854140583143407 10.0 10.0 10.0 10.0 10.0 10.0 9.50005 10.0 10.0 9.536105640322269 6.721419446961081 10.0 10.0 9.697240205492513 10.0 10.0 5.000500000000001 10.0 5.000500000000001 9.739658919731001 10.0 10.0 10.0 10.0 10.0 5.508920103336177 10.0 10.0 10.0 5.000500000000001 9.749897516330774 9.498451656123844 10.0 8.551863666557809 10.0 
0.0010 0.0010 0.48695053550718626 0.0010066592757725513 0.0011960801404432475 0.0010 2.7139284518491085 0.0010 0.0010 6.339761670199076 9.959271500163899 9.69768719864667 9.992733481624098 9.999255387938764 9.993893712676632 10.0 9.936450723496478 10.0 9.990823342787138 10.0 10.0 10.0 9.161033124163442 9.963069109654514 10.0 10.0 10.0 9.998605579378044 9.982760595567093 10.0 10.0 10.0 7.72022270941157 10.0 9.443421354778714 8.949089656025201 10.0 10.0 9.98769187909837 10.0 10.0 9.959892997108879 10.0 10.0 10.0 9.654870315604288 10.0 8.194684540881116 10.0 9.762730138164974 10.0 
9.932214571473626 5.6808305986128005 0.0010 0.0010 0.0010 0.0010 0.0010 0.0010 0.0010 0.0010 0.0010 10.0 9.566170563824443 9.642931991834077 2.5031738952177207 8.543936221903794 0.0010 0.0010 10.0 0.2536428477206787 4.311331745201739 1.600929989064129 10.0 3.968561896939428 3.806739869962782 0.06296892347092431 1.7729029711661424 4.564582216151497 9.988524715455332 5.009867517109868 10.0 10.0 0.0010 0.0010 5.371348647909134 10.0 0.0010 10.0 10.0 10.0 10.0 0.060673942529152924 10.0 2.6852308361048447 4.5666457603742545 0.0010 0.0010 10.0 0.8463145829647418 10.0 0.4781942876410463 
0.0010 10.0 0.1665085951564444 0.0010 0.002032017131383495 0.0010 10.0 0.0010 0.009073247000567221 0.0010 8.347422844685521 0.0010 10.0 10.0 10.0 10.0 10.0 1.435655795636582 8.223564724120909 8.762339240151789 10.0 10.0 0.0010 10.0 9.775202805138107 10.0 0.0010 10.0 0.6455197933513639 0.0010 10.0 10.0 10.0 9.532411221057298 10.0 9.374408562676287 9.908040567111552 0.0010 8.028220363770945 10.0 10.0 0.8470381706216772 10.0 10.0 10.0 10.0 0.0010 10.0 0.0010 0.0010 1.6257619253079918 
0.0010 0.0010 0.0010 0.0010 0.001023660335537184 0.0010 4.40839587772949 0.0010 0.0010 5.679770008629823 10.0 10.0 10.0 10.0 10.0 10.0 10.0 10.0 10.0 10.0 10.0 10.0 10.0 10.0 10.0 10.0 10.0 10.0 10.0 10.0 10.0 10.0 5.2962209602561 10.0 5.358918691112294 10.0 10.0 9.970518732011833 10.0 10.0 10.0 10.0 10.0 10.0 10.0 4.8225098890414735 10.0 10.0 10.0 10.0 10.0 
0.016451198883199097 0.10243374913770409 0.02133859020824292 0.0027853593516942573 0.0010012325176400742 0.0010208803858124471 9.128642643614423 0.016720608726865614 0.004364938411163654 4.175348750424025 9.974019629560326 9.089637787294434 9.999986924404574 9.998577877707383 9.936739707489236 9.668025776582908 9.977933247530405 9.820370901349344 9.869503980680223 9.960878364863843 9.995073635701235 9.985251888822315 9.50005 9.954877629474893 9.994133884318071 9.952979895167816 9.968842648797619 9.997711707273695 9.982449803092921 9.758762899807959 9.9995684315747 9.999894542586302 7.329815902911237 9.944513660427505 0.7673764809637973 5.379261814945473 9.97345772083643 9.981723549197907 9.911493601064388 10.0 9.999932048717156 9.986460347305606 9.998752947918575 9.976551525266618 10.0 5.344258006781857 9.898385076070344 7.6137775207338825 5.674268491380692 9.086306637066999 9.998836547834806 
0.0010 0.0010 0.0010 0.0010 0.0010 0.0010 5.324189316203089 0.0010 0.0010 2.2866998250040056 10.0 10.0 10.0 10.0 10.0 10.0 10.0 10.0 10.0 10.0 10.0 10.0 10.0 10.0 10.0 10.0 4.60506708072879 10.0 10.0 10.0 10.0 10.0 0.001000000000000334 10.0 0.001000000000000334 4.367216675095857 10.0 10.0 10.0 10.0 10.0 4.606506140317659 10.0 10.0 10.0 0.001000000000000334 10.0 2.078840933685295 10.0 10.0 10.0 
0.0010 0.0010 0.0067174108257287216 0.0010049747042534195 0.0010017428002666786 0.0011413166999945665 0.2304230015245654 0.012777790413527099 0.001043986896904733 10.0 9.9987520045842 9.636730078045563 10.0 10.0 9.999736825796642 10.0 9.381202306161759 9.958717765089744 10.0 9.39218917888861 9.95438558470132 9.999896037899246 9.512185123978533 9.931841441258145 10.0 9.393190156106423 9.76892523064255 10.0 9.3979042615403 9.393578230639665 9.999270958211794 10.0 0.0010 9.383114462337065 0.0010 0.24349333426995345 10.0 9.384133171249827 9.390131737008991 9.982539149564234 10.0 10.0 10.0 9.997703281348315 10.0 0.17693059194979216 9.382203452839514 0.0010 9.319453440264386 9.39870114194019 9.381682459563168 
5.120453135433001 10.0 0.2652441535513857 0.0020224860630069868 0.002189491808717539 0.0010 0.0010 2.6699872943212184 0.4510087932858497 0.0010 5.0005 5.0005 9.286833751329768 9.981435564944011 10.0 4.984545815081428 9.991321098012332 8.864823473646867 4.021870037244253 10.0 10.0 9.60139727964107 3.275343969776264 10.0 10.0 4.995324614679006 5.0005 10.0 8.218802400478092 9.713856906046756 10.0 9.922177377110119 5.000500000000001 0.0010 0.583019437695097 0.8970795000925014 9.924158144720757 10.0 10.0 10.0 10.0 4.76245350708139 10.0 0.0010 10.0 5.438367897681902 0.0010 10.0 2.6455549009521673 4.50055 0.0010 
5.001293448636195 4.210210797603387 0.0010 0.0010 0.018649739538453225 0.052131363273671204 10.0 0.0010 0.011674742542611243 0.001000000000000334 3.355607412854469 10.0 10.0 9.995570625796612 8.864236748866395 9.373686616646935 8.070394767338076 10.0 10.0 10.0 10.0 8.136923447846204 10.0 9.954351937289182 10.0 4.6520011625559485 0.0010 10.0 4.997899881688693 10.0 9.964533911757433 9.925608044485447 10.0 9.3172480107521 0.001000000000000334 10.0 7.1269852384722086 9.578978717058838 9.878008305704617 10.0 8.00692355249622 3.8259013782070124 8.770657290936509 8.646215424599669 9.693222056384007 8.877523523586538 4.968011517256188 9.050779403056922 4.980156837715984 10.0 8.745182356838908 
0.0010 0.0010 0.0010 0.002800309655358735 0.0010079926341881773 0.0010116464510279948 5.749228258475824 0.002618020325510722 0.0017181100848412622 9.50800173929895 9.985248703044432 9.490898376006431 9.96755657185577 9.984536898181412 10.0 9.868230910460259 10.0 10.0 9.99908460377292 10.0 10.0 10.0 7.7178411861494265 10.0 10.0 10.0 9.644511456348985 9.977007584012247 10.0 10.0 9.98853771837645 9.986560881804536 1.3066447160824863 10.0 0.0010 0.5009500000000007 9.834079698187256 9.984529560823676 9.615467557041006 9.984529560823676 9.985359643199264 7.322227468435692 9.98578974590407 5.136643978844847 10.0 0.0010 10.0 0.0010 9.794852933154136 10.0 10.0 
1.3144377730331978 10.0 0.0010 0.0010 0.0010 0.0010 0.4776334909753918 0.0010 0.0010 0.0010 4.790639272052926 5.98252882144838 10.0 10.0 3.096483568007268 10.0 0.0010 3.264203699252058 10.0 0.0010 2.9024174090679598 10.0 10.0 2.8538777262365356 0.0010 8.496696528544078 10.0 2.8903548087857627 8.725163028089499 4.7651266621978365 2.3922874690174067 10.0 4.946054483348965 0.0010 0.0010 9.4426067165741 2.364862408571572 10.0 3.1296801565058 4.980998033246198 2.6815402248633657 8.94392366679308 1.802863376891552 0.0010 2.314985710622966 3.322856206455992 2.4435819326457757 2.91986511949976 4.327851578039943 3.5346454896940642 2.3723354441418345 
0.0010 0.0010 0.0010 0.0010 0.022679517845770932 0.004462410655077954 0.0010 0.0010 0.0010 10.0 10.0 9.99340988183631 10.0 10.0 9.621360838491338 10.0 10.0 0.8966459392931734 0.0010 0.0010 9.929900091170142 9.425832595574072 10.0 10.0 10.0 10.0 4.999061179266961 10.0 10.0 3.557143373548989 10.0 10.0 10.0 10.0 10.0 0.0010 4.982927291427866 6.030438909892049 0.0010 10.0 10.0 10.0 10.0 10.0 10.0 4.471617331743503 10.0 1.611424250917059 0.0010 7.876725063191946 6.811573339267981 
0.0010 1.6098706087522043 0.0010 0.0010 0.0010 0.0010 10.0 0.0010 0.0010 2.259935543900836 4.395648514443814 9.828226529412316 10.0 10.0 10.0 10.0 10.0 10.0 10.0 10.0 10.0 10.0 9.822393406968825 10.0 10.0 10.0 6.562293189483329 10.0 10.0 10.0 10.0 10.0 1.092698431513795 9.765180343154064 1.320381224958711 2.385460882223663 9.843155672900073 10.0 10.0 10.0 10.0 10.0 10.0 10.0 10.0 1.6838328171762649 10.0 0.0010 10.0 10.0 9.762666299052762 
0.0010 0.0010 0.0010 0.0010 0.0010 0.0010 6.651633240617105 0.0010 0.0010 2.3363143055042546 10.0 10.0 10.0 10.0 10.0 9.885486313088302 10.0 10.0 10.0 10.0 10.0 10.0 10.0 9.98907634296886 10.0 10.0 2.3798663463502114 10.0 10.0 10.0 10.0 10.0 0.5834931072439251 10.0 0.5924443649321054 8.545414878912887 10.0 10.0 10.0 10.0 10.0 6.392827042110426 10.0 10.0 10.0 7.71838573663902 10.0 7.106968056243096 10.0 4.123560633519176 10.0 
0.0010 0.47894990214812594 0.30795702949989945 0.0013734644847787033 0.0030289210625200937 0.0012567600607096144 0.3938408342630607 0.003094399855542096 0.004987459660424565 9.956495686477748 8.85848505007318 1.9095184124670936 9.918883088359099 9.968671499745266 9.498523689950467 9.923372275258629 9.80368391075438 7.659417826073603 9.8229573968086 9.647646727233491 9.93305062770707 9.963460508004012 0.5826375836318102 9.984238522086752 9.950321733645419 9.99957696645084 9.082423893305016 9.966773028284075 9.551470055585652 8.183599555564651 9.708232094298769 9.997744872923331 10.0 9.789418564499314 9.535545905894864 2.0188364901545555 9.77087370231397 9.976718327791591 9.962631161254453 9.947901012278205 9.945608506793649 7.685999991851865 9.61208828646799 9.825164273708062 9.893713860440798 9.684919298453703 7.858776390188894 1.5880986511971793 8.930889726883695 0.6962789739898433 9.736117305010515 
0.004305912933216647 5.000500000000001 0.030412087619125484 0.00110653212244483 0.0010057694376346528 0.019815683117999784 9.50005 0.0028080226185770232 0.0031757006350393215 1.0074935767118012 5.0005 9.456214259521689 9.99935345352835 9.864110547525488 9.957322489544014 9.944339589920903 9.965861592816582 9.718545630731592 9.999896383742653 9.993839648450244 9.997471316893915 9.998516097968237 9.457369614791398 9.998579681865964 9.973572838596944 10.0 5.0005 9.99539505415116 5.0005 9.762569163897393 9.995458005895491 9.999293078205847 5.173028916058138 9.986296224830138 0.41489617740373236 9.29169054550486 9.972154985799055 9.998027765291205 9.953244496787569 9.818300695412635 9.995843519572755 5.0005 9.937205589384897 9.99565284721943 9.997579488127704 5.000500000000001 5.0005 5.000500000000001 9.581606698680934 6.759906691035862 9.999531696225715 
0.006373295916074434 0.0011319582769634146 0.306895524688997 0.0013421774572772572 0.0020268665244116903 0.001005598595042351 0.17905922543327302 0.014927805921209035 0.03006425601159223 9.841323031023899 7.144861184158977 0.47809952504601305 9.973596130703264 9.974428675267752 9.9999517465062 9.999207901780679 9.424843021395889 9.211428906986333 9.971068472762385 9.848561402325032 9.991453818836574 9.959886314537327 0.3947855688726418 9.96657833082037 9.999830465033067 9.9997008198092 9.861079497051389 9.993573523599354 9.983460527177835 8.818374014448281 9.990753057353963 9.975664256982645 9.24468063350667 7.183212537099796 9.852507488385962 0.23757976619945687 9.15392574294448 9.843070217855153 9.961620270870243 9.49790848003183 9.992382066368814 8.613911004100121 9.931395327404388 9.983810563523939 9.961239586301643 9.262656934014778 5.432101638145904 0.21093531013865865 6.459991937602688 0.6075301362707717 7.908276598101548 
0.025363545809733393 0.2809178247521441 0.41071223499218884 0.0024264730408094406 0.0010717956422561532 0.0012059545627802009 0.49363887676097984 0.0010 0.005486322385638608 9.80154784382684 10.0 1.669084333519293 9.998924842914958 9.94297260432399 9.477088308385763 9.255075134873021 10.0 9.28949139276391 10.0 10.0 10.0 10.0 1.669084333519293 9.998008021490714 9.976817753186046 9.379629018625925 9.842046608845177 9.99379601562247 9.695842458003948 6.7873149793556875 9.994414220175374 9.999149329919923 10.0 10.0 9.085952346892523 0.6002575710706352 10.0 10.0 10.0 9.981308885439235 9.987966246401198 9.391653275900918 9.9390128979553 9.951293010344125 9.991502632564698 10.0 5.216132368420689 0.3045585654507495 0.7677242499835275 0.0010 10.0 
0.002239995441434127 2.404188960849498 0.0035808530868531516 0.0011134874013209247 0.0011405685780610567 0.0010961115128458646 10.0 0.002630339768613217 0.003110820274632567 3.136741409878489 6.778669846261302 9.951421102816402 9.996453265053063 9.997344138011181 9.00191834013645 10.0 9.998328035073389 8.860603254047343 9.99249801124336 10.0 9.999263897541764 9.999774695913024 9.963846412304322 9.98995944633309 9.999710834570102 9.991677145650334 3.5057250646518283 9.942056106182996 5.687724085315724 9.589082752149467 9.734528067954303 9.927898366398411 7.256482393041986 9.37543155762536 4.8888418617563625 5.09983180678194 9.998667911195154 9.992962277933804 9.783922988659342 10.0 9.644820526510799 9.706391487458168 9.504833765715095 9.963591614502686 9.978479518259745 5.073762718493068 7.125512872966012 6.365805721213839 10.0 9.943003967239354 9.98605919018467 
0.0010 1.5414390535052358 0.023030344661847415 0.0010 0.004273156989731001 0.0016012087482774624 8.000245384095388 0.0010 0.0010 2.60539187566916 10.0 10.0 10.0 10.0 10.0 10.0 10.0 10.0 10.0 10.0 10.0 9.916835890835415 9.777848207011251 10.0 10.0 10.0 8.24321634368737 10.0 10.0 10.0 10.0 10.0 4.738526002112034 10.0 1.9880512327961277 4.057770380086412 10.0 10.0 10.0 10.0 10.0 9.001716567784172 10.0 10.0 10.0 6.566831735035082 8.196949836848018 4.123041404591613 10.0 9.356753875818711 10.0 
0.0129566513637994 0.35369884528194123 0.2754004920754603 0.0011203275691938901 0.0013541290439328514 0.0016770887339101165 0.375127881281865 0.004299766972445534 0.004458382992531956 8.807902282630529 7.7641604290298725 0.8045240619602446 9.937484615107406 9.9999883538197 9.435042164543598 9.985916467421973 9.895546527576574 8.073937427242237 9.99867805987921 9.961109780756047 9.997244267540735 9.999329169548417 0.8890804240850824 9.998638049536085 9.992862020420489 9.979633841836486 9.549023879481306 9.99851108536063 9.724300325902313 7.5984736466587055 9.999369018038369 10.0 8.959290071401224 8.449183805914508 9.656729982403196 0.30587044063698227 9.550651294745032 9.95776187666054 9.981045014157292 9.355616431144943 9.999086449657456 8.213336580688592 9.931794276366377 9.95222355380868 9.999097420361133 8.916306391702472 8.257233862621229 0.08201916520325761 8.381360066431858 0.7440391378745208 10.0 
0.09799013551652275 0.7074753490311135 0.0010 0.0010 0.0010 0.0010 9.959318354514378 0.0010 0.0010 3.7867409592639287 10.0 9.889824849985935 10.0 10.0 10.0 10.0 9.919946392888345 9.42538874488768 9.99705460285232 10.0 10.0 10.0 10.0 10.0 9.90290378748416 10.0 4.468676962239381 10.0 10.0 9.186235342910752 10.0 10.0 6.854551332802977 9.765866629942128 3.0037664178639814 6.838452588971256 9.90290378748416 10.0 9.90290378748416 9.90290378748416 10.0 6.8699398951351025 9.99729086614126 10.0 10.0 4.409333489958135 9.831768006561921 6.318911533770297 9.90290378748416 9.90290378748416 8.979357010980307 
0.0010739225682865478 1.273261413716456 0.0033918162484468904 0.001020274935586366 0.0010390648078039656 0.010312171869093043 4.337392107241077 0.0041483761402568795 0.0012842437927305566 5.576465757652473 9.919477337306311 9.19121182915376 9.99991258411189 9.999999841950002 9.998399295402844 9.580084129299095 9.965844706752835 9.795494252180337 8.650449445798127 9.816237311357925 9.965272459145432 9.998473176481761 9.557646575765247 9.965236709874986 9.965236719195719 9.99125767287872 8.630493705591372 9.970226688684017 9.775930483531997 9.746420186041046 9.987952122849881 9.932079929019691 4.390416234867513 9.977801124120147 1.5655564330194869 4.424534242347527 9.849555225211391 9.769399867540645 9.858313687507426 9.890222272688318 9.994230954686865 10.0 9.853893558124167 9.965562859549317 9.966312131385296 4.424534242347527 9.997302201253287 5.127974369817159 9.831237306606175 9.780333215163788 9.992690406336944 
0.0010 0.6849699106785273 0.3496301846419443 0.0014142897783347673 0.0010 0.0015707874585483717 0.6482909277740329 0.0010 0.0010 10.0 8.980412574154169 1.6755943716406636 10.0 9.999219908108987 9.787038722792914 9.905860245278776 9.752798131499194 5.53732606208332 9.798741875878886 10.0 9.921070327132671 9.952562479124516 0.9493760070731362 9.978178429694864 10.0 10.0 8.938315372762448 9.998788578568297 9.307173790665875 8.216557070242926 9.573861420254497 10.0 9.50005 10.0 8.676955607677737 3.1342147655797277 9.494468601725185 10.0 10.0 10.0 9.911747450057177 6.868845365347003 9.825425701903567 9.995627359844269 9.9986927311627 10.0 5.000500000000001 2.135458403771082 9.502039929774044 1.5209821986314762 9.355035600897498 
0.5307544960206849 4.50055 0.0010 0.0010 0.0010 0.0010 8.176242943451987 0.0010 0.0010 0.0010 5.828213251252379 10.0 10.0 10.0 9.998760937118963 10.0 9.497014559613323 5.197806782723438 10.0 10.0 9.983663195210749 10.0 10.0 9.92047390581562 9.12210304725564 10.0 0.0010 9.98829831328074 4.430772763398895 3.794865660893918 9.861761358941987 10.0 5.694090021104828 5.342231781129548 5.849495221368375 5.968211463489715 5.3835486596128925 10.0 8.820343066918047 5.325508776542859 9.687091782354157 2.2428589768153593 8.424541338361529 10.0 9.98640183251077 7.181744730347102 5.707931440017498 6.094898501258084 1.7747310847523017 10.0 5.774735199687369 
0.0010 0.0010 0.0010 0.0010 0.0010 0.0010 5.597269449412865 0.0010 0.0010 10.0 10.0 10.0 10.0 10.0 10.0 9.786043754278797 10.0 10.0 10.0 10.0 10.0 10.0 10.0 10.0 10.0 10.0 10.0 10.0 10.0 10.0 10.0 10.0 1.0229402357069555 10.0 1.030503923111259 0.0010 8.171461281634613 10.0 10.0 10.0 10.0 10.0 10.0 10.0 10.0 1.0497884496502676 10.0 0.0010 9.146789347121532 8.37766475388278 10.0 
0.003236602627456602 0.027444872290439903 0.396056653605273 0.003459000876416243 0.001053275950853772 0.0010 0.23731909556017738 0.0014832591182855313 0.0010 10.0 8.277451480336591 0.9214091267485516 9.708282765104586 9.992900098996747 10.0 9.987327953592262 10.0 9.80179482714648 10.0 9.999219407223263 9.997809293473933 9.989323353080133 0.8483853252146611 9.994056531262178 10.0 10.0 9.988598264515293 9.998020624433263 9.62306458998664 2.6655830500620503 9.997683497126337 9.995450793129283 9.867864216997704 6.732311235364408 9.979709973742878 0.5155808467417604 10.0 9.769168996487025 10.0 10.0 10.0 7.7005008232267596 9.479129860290358 9.969412495708427 9.977020170922216 9.963147815067803 6.307542262613227 0.4028378320646402 4.239406489754073 1.305188671304469 10.0 
0.0010 0.0010 0.0010 0.0010 0.0010 0.0010 0.0010 0.012308745127414145 0.0010 10.0 10.0 10.0 10.0 10.0 10.0 10.0 10.0 10.0 10.0 10.0 10.0 10.0 10.0 10.0 10.0 10.0 10.0 10.0 9.73669832854463 10.0 10.0 10.0 0.0010 10.0 0.0010 0.0010 10.0 10.0 10.0 10.0 10.0 10.0 10.0 10.0 10.0 0.0010 10.0 0.0010 9.682825360152977 10.0 10.0 
0.0010 0.590184111493206 0.35348615330797406 0.0010 0.0010 0.0010 0.8863122019801808 0.0010 0.0010 9.701474642529508 3.598923940641364 1.1452963797616151 9.974866121571692 10.0 10.0 10.0 6.7807133605035705 6.3697427094162595 9.962789697990585 10.0 10.0 9.835267827040875 1.0856486217700825 9.950568113666659 10.0 8.465797264248776 9.99556259632226 10.0 9.656214322103432 4.840179039371545 9.986252126628543 9.977003035101125 5.979289952086127 4.830201229345183 10.0 0.18037489716655575 6.4758151013243825 10.0 9.947009295029192 9.980210411165883 9.988225309096414 5.94101850953953 8.563893196591561 10.0 9.31298464448219 5.574860464616902 3.752709349176113 0.0010 5.368431437384958 2.131590333501677 6.829626547757201 
0.00208405761643441 0.18256681831949614 0.36347900890842577 0.0010013390579203623 0.001065602017013898 0.0010000824554132017 0.5232954903083205 0.0010926271789018771 0.0010213806712424498 9.71323284668081 6.11321547540374 0.1705072608379131 9.778715676626327 9.980473752227034 9.988462808265535 9.984952918348336 9.727675277225305 5.0005 9.999880144036927 9.999209432493172 9.990462614069793 9.9970217633519 0.17285003474765767 9.992507816472092 9.99998654574757 9.998985927130743 9.949212776908414 9.923893199718893 9.387480640361025 5.027119927644356 9.857997757522925 9.916864527099952 8.40674572870688 5.000500000000001 9.68900153036644 0.4356348437943892 5.895777920767111 9.906140367195249 9.998919066195167 9.404766091925815 9.998831682541987 6.525060895594316 9.535944354515388 9.963529614307832 9.98431309046203 5.0005 5.082766058299925 0.0391531780408505 5.000500000000001 2.069075426402639 9.191656776779267 
10.0 1.3947961136185452 0.0010 0.008475704733529007 0.0010 0.0010 0.0010 0.34001605514576416 0.0010 0.0010 5.422650803969314 5.435455112305659 5.332501855052808 5.0005 3.530996704825429 5.0005 0.0010 4.8039943858763 9.928508528296936 10.0 0.0010 3.974785917537516 9.452185691341715 0.0010 10.0 0.0010 0.0010 0.0010 2.6773493438510725 0.11221344135256572 0.0010 4.733040756559913 5.000500000000001 0.0010 6.756982627985182 5.0005 4.01105849640162 4.741478193283453 0.0010 0.0010 0.0010 4.2296634945036855 0.0010 1.6025016622104236 0.0010 1.7386872126254875 0.0010 5.622367828073131 0.0010 0.0010 4.069131997408844 
0.0010 0.0010 0.0010 0.0010 0.0010 0.0010 10.0 0.0010 0.0010 7.952971036916981 10.0 10.0 10.0 10.0 8.519721002102854 10.0 10.0 10.0 10.0 10.0 10.0 10.0 10.0 10.0 10.0 10.0 10.0 10.0 9.478540342863674 9.579533464412073 10.0 10.0 0.0010 8.460280009842712 0.0010 0.4593652810892017 10.0 10.0 10.0 10.0 10.0 10.0 10.0 10.0 10.0 10.0 9.647013856322555 9.172120334513558 10.0 10.0 10.0 
0.0010 0.0010 0.0010 0.0010 0.01162048865439998 0.0010 0.0010 0.0010 0.014217597431363633 10.0 10.0 10.0 10.0 10.0 9.802967675990532 10.0 10.0 0.0010 0.0010 0.43462808957708976 10.0 9.50005893861124 10.0 10.0 10.0 10.0 6.020073015394023 10.0 10.0 5.52879181236636 10.0 10.0 10.0 10.0 9.384006895773043 0.8578742971204418 5.399873344480316 5.334615357241804 0.39131372850453605 10.0 10.0 10.0 10.0 10.0 10.0 4.639892345523311 7.506802845914307 3.1684065858621437 5.301960449799941 9.42884753934501 7.5879812980175565 
0.0014405550874100944 0.09228569494317551 0.32805233437796855 0.0011840857688937482 0.0011789096931416874 0.0010125121475248384 0.0010 0.0012640964171499328 0.0011265750990071197 9.967564541928814 9.515612948183264 0.15349064464182538 9.999763802405433 9.998058606289215 9.703694830085434 9.984866518326575 9.835712701058794 9.459048990854349 9.855920323202993 9.837061159124376 9.998760762260767 9.994858435499928 0.10152908678388228 9.999445891377885 9.999437309747991 9.97936739200332 9.935521949734046 9.997590452516878 9.99254441406149 9.419379750742856 9.99829670387362 9.999376099333936 9.587483903627188 9.682187314068122 9.698538146363436 0.029289169883506716 9.751805465649785 9.865304897199195 9.852242758040182 9.816736315515652 9.998830049514261 9.581543284246703 10.0 9.995766760606148 9.992446900419578 7.184152024752378 8.60893760688396 0.0010 9.645194345050562 0.1030286833276115 9.708331425045754 
0.012593798190571298 0.0010 0.4302322187411031 0.001136667075173196 0.006676676939901784 0.0010 0.8547484108599416 0.006225998894596591 0.0074860120824846495 9.851170981155231 4.802941726234192 0.37057698493032043 9.985865901129 10.0 10.0 9.984168010107116 5.502107932697703 6.6783496269009355 9.366175118903035 10.0 10.0 10.0 0.17131841990251995 10.0 10.0 10.0 8.742044750240309 10.0 9.923061427392353 3.68151017053198 10.0 9.996138219762246 5.980942766453058 3.522086228549844 9.027461627264561 0.692282236379318 6.260404903026771 9.77711525693038 10.0 9.903977365629055 10.0 8.979152205326518 10.0 10.0 10.0 5.792567619039955 2.827104486130209 0.2749114972833414 4.080190328567691 0.4021075907461018 5.626664706820615 
2.7173867544450063 5.000500000000001 0.24511478251383623 0.002962375303171079 0.0010734452729263965 0.04829894272194551 6.146822543312509 5.116958000763694 0.10705467264012364 0.0010 9.695631502895484 5.0005 9.94212335569654 9.963849167146957 10.0 9.995573837706614 9.965184268841485 9.674812307193758 9.859891670738138 9.74783857572601 9.967407552586275 9.859322744559664 5.0005 9.796137856388407 7.257181104074574 9.165887273653633 8.80927888050476 9.988030009863255 9.868016409060294 9.64794526278174 9.969359052757449 9.9938529094123 5.000500000000001 5.081950743793744 5.000500000000001 5.0005 9.966519645599895 9.978933746754093 9.921074096230374 9.932738337616735 9.78248070765049 9.50005 9.987667268394496 9.856021507115099 9.973683781209804 4.918282301715874 9.58952256833928 2.9831471513834416 8.691959997249588 5.0005 9.973309482634418 
0.0010 4.0947588657682905 0.0010 0.0011550249010164047 0.0010913418198691422 0.00228275448292301 9.555154753825436 0.001000003041185955 0.001690537328077349 1.5575067225925108 5.34307357463395 10.0 9.958573111546048 9.999115394231424 10.0 9.965761857539595 10.0 9.993757168218895 9.552059695920477 9.421127635938127 9.993141870899388 8.508603993208625 10.0 9.999875328931218 10.0 10.0 0.7131590913227752 9.934215574418962 10.0 10.0 10.0 9.92011096613798 1.1871080251602568 10.0 0.0010 9.619437959258187 9.995451830473966 10.0 9.99453822623749 6.471516934093605 9.99078552407644 5.808284533016231 10.0 6.244093193830789 9.98315745664737 5.604910185702024 9.955149599176327 4.529491808218391 9.996139948349086 10.0 10.0 
0.023306576430105613 0.13174469523960997 0.3060754920512391 0.0015230931749690662 0.0018438591182023674 0.0010901736332732646 0.07096756602711407 0.01233591717935819 0.028164940522909618 10.0 9.446884171613174 0.06014272506789076 9.751811404774575 9.993676858050092 9.958208068952745 9.995886810121089 9.973096593332793 4.342620977492383 9.865527847513013 9.193616367074469 9.999136939504522 9.99952563871104 0.0811627745725989 9.99932361911127 9.896245099115845 9.994876669620421 9.90085521558637 9.99915713673161 9.988443099308817 2.042698538372914 9.999121962067594 9.99524727086157 8.132423195630686 6.3390872484680685 9.039391933929991 0.026220494527330857 9.446884171613174 9.977987502792626 9.996863345131551 9.974412594974565 9.999165982896873 9.222851043940008 9.995720578461315 9.99833293676475 9.999224219658513 8.02494816034704 7.070829947994147 0.7138032553735658 0.4308798598857564 0.0823233173631639 9.990604157070585 
0.1029117780705752 0.11752004597107346 0.3681307313729077 0.0010361075720094557 0.0011607921771081275 0.0010352636335283255 0.11534672723747175 0.0029452982590468108 0.017496769395578135 9.873129794501178 9.867931725097346 1.655387153831918 9.9955079173278 9.998896086993975 9.9211393975372 9.999299811686216 9.968926585259666 9.948868197456969 9.941269512012234 9.998143969561323 9.99996590406102 9.994408200441034 1.6142908638955333 9.99965876492424 9.998762222271134 9.998803968669536 9.796760441124306 9.999380326755924 9.996896198520952 9.890188931875127 9.99805646958827 9.999268085680246 9.541162099802671 9.986846155482809 9.316910529640184 0.11210741072402985 9.986465082670346 9.999242976012294 9.998665045779354 9.951271787900765 9.99665880815417 9.910522539752849 9.998530668439967 9.965473498200424 9.963706878887752 9.605617072439788 9.962349697071366 0.09589956709104186 9.983228278949438 1.6229657604923844 9.98941412136199 
6.435593487429329 8.48890249446171 0.2333714906986033 0.001615425111378148 0.0010 0.13335993114724373 8.732624157817895 4.8455187397869794 0.21155337161224141 1.751213272796037 7.735501618860399 1.7111797705026492 9.934762081574409 9.70488367821626 9.803600143072284 9.91824278337038 9.489754108380453 9.073643390395619 9.926255883032551 9.943680274283338 9.753321115556243 9.478357589333436 0.8544636209390655 9.83266447075018 5.131828944117839 3.4998819997961608 2.761114804854947 9.753838765613741 9.618808894653503 5.96343684088956 9.777632019583217 9.951541401316083 8.873011939398015 5.221993408376376 9.511819594845965 8.125642802030814 6.475608941101386 9.606354514955832 9.945656655478647 10.0 9.770892004426832 10.0 9.937121272459983 8.789328081581187 9.870844916054049 0.6738600964778647 10.0 8.563872159687538 2.9616181912325272 1.6017834089335028 5.181574922868027 
0.0010 2.5180181668321104 0.0010 0.003703196806318869 0.0010 0.0010 6.058822458076796 0.0010 0.0010 1.3760520071788367 8.802271080086067 6.040879161636358 10.0 10.0 10.0 10.0 10.0 10.0 10.0 10.0 10.0 10.0 6.167417604981221 10.0 10.0 10.0 4.521313355792862 10.0 10.0 10.0 10.0 10.0 2.5569815302035748 9.219007488661784 0.0010 10.0 10.0 10.0 10.0 9.559535922782404 10.0 7.324388634911994 10.0 10.0 10.0 0.001000000000000334 8.17795199840795 6.081651365360811 9.446837770868786 6.0768176718698115 10.0 
0.0010 1.9211706405373452 0.0010 0.0017281438283265203 0.0010 0.0010 10.0 0.0010 0.0010 1.1352539078286954 8.375607462381414 7.54198590111608 9.989894726129332 10.0 9.997569923827871 9.99187075848199 10.0 10.0 10.0 10.0 10.0 9.890317468773736 8.33466163361792 9.995062561910762 10.0 10.0 2.9222649331913937 10.0 10.0 10.0 9.986832746250352 9.98549209336221 3.4871287081782993 10.0 3.470777683788328 6.063708955644094 10.0 10.0 6.891138036222647 9.7598376553868 10.0 9.37810974463288 9.98766857323381 10.0 10.0 1.263827592634751 10.0 8.348953861968134 10.0 7.523120200651362 10.0 
0.0010 0.0010 0.0010 0.0010 0.0010 0.0010 5.427460823214036 0.0010 0.0010 8.454472772126811 10.0 10.0 9.999533466811389 10.0 10.0 10.0 10.0 10.0 10.0 10.0 10.0 10.0 10.0 10.0 9.693592074537207 10.0 10.0 10.0 10.0 10.0 10.0 10.0 0.0010 10.0 0.0010 2.558718235967598 10.0 10.0 10.0 10.0 10.0 9.82869645667573 10.0 10.0 10.0 0.0010 10.0 2.384841817299966 10.0 10.0 10.0 
0.0010 0.0010 0.0010 0.0010 0.0010 0.0010 2.971330670543355 0.0010 0.0010 10.0 10.0 10.0 10.0 10.0 10.0 10.0 10.0 10.0 10.0 10.0 10.0 10.0 10.0 10.0 10.0 10.0 10.0 10.0 10.0 10.0 10.0 10.0 0.0010 10.0 0.0010 2.2496245322585935 10.0 10.0 10.0 10.0 10.0 10.0 10.0 10.0 10.0 0.0010 10.0 0.0010 10.0 7.418864542059921 10.0 
7.73336733646663 8.367217013824005 0.0010004510397158307 0.0037079492755997725 0.008702037214153358 0.36293497762774335 0.14335957641982308 5.133114751944222 0.001820069890575793 0.13981387297902 4.240435016760287 2.677195920058738 9.723834241867506 9.921083090203178 2.766771640234301 9.897188433493206 0.13922241133521066 4.612489199217398 9.679813299442086 1.9281475949186087 7.349060973909654 4.498393617108391 2.6829175872397903 2.408453695756721 7.372551139702578 0.9523300944316484 2.8253078127579556 2.25199223997828 4.139995056318327 6.772026711812684 7.606940009821093 9.718122244610264 5.260786089390455 0.13979037419522997 7.483154069104085 4.459716827017676 0.13981387297902 9.100605941611724 2.667075512561239 0.13307456277865407 0.13981387297902 4.612206294886406 1.7201069388862247 2.5038040613447796 7.490079059067957 0.07936993510348164 2.8472684944585596 9.993469295220109 0.1396063833867802 2.6836646679885345 0.13949806764846706 
0.007686629879033001 0.592162846822388 0.3490818278214566 0.00216170527482417 0.0010693425721662018 0.001091225423390176 0.5931010521274198 0.0018926751049938941 0.0012327781684009311 9.914711892351555 7.54679451901653 1.232379566091771 9.824478303496893 9.998241928093275 9.9739300137937 9.990024131389811 9.913042036383278 8.817928523596471 9.970525183460353 9.877989632570358 9.99727900735974 9.986659276014459 1.4972647142436026 9.994048055542216 9.994502444869198 9.98512511061739 9.710444964646982 9.980679452064374 9.843154963392651 4.771765430413395 9.995708604315626 9.993894526268287 8.326011349317177 7.259415608978585 8.271631127968663 0.707932265028914 9.534601331369702 9.80888673773817 9.995318938667321 9.676643113044525 9.99639737734154 8.319122520032344 9.781779363016092 9.787589112437205 9.967947306534265 8.851950235801391 6.433875484280177 0.5925849672748142 6.076421948219924 1.5499501292615636 9.38949815194815 
0.2347416886237021 2.6182692053322563 0.41298538257592576 0.0010 0.0021827023289768223 0.0010 2.99609804798113 0.0010 0.11974219359621761 10.0 4.929852858731317 0.0010 9.951194674936522 10.0 9.066518433733236 9.275764082925019 10.0 10.0 10.0 10.0 9.926089176134871 9.512193309234162 0.0010 9.847381157453494 9.588460133558081 9.715757709528642 7.342991881834191 9.862256469291468 9.19844823851766 0.001000000000000334 9.869180599602451 9.671855792592654 10.0 7.430836549212695 10.0 0.0010 10.0 10.0 10.0 10.0 10.0 2.756747378007389 10.0 4.744487534334676 9.555032005079235 10.0 0.0010 0.0010 10.0 0.0010 10.0 
0.0010131450745892525 0.10083453789318875 0.3907903610402934 0.0010062158830181796 0.0012976779805371234 0.0020522671096631392 0.20294723734677333 0.0018834924869928658 0.005079800626387873 9.891311526681237 10.0 0.0010 9.91390128788296 9.99889955771141 9.951857145727926 10.0 9.995001324906266 9.985299508683017 9.987855798250816 8.75858926289585 9.998488839619517 9.970828475663339 0.0010 9.999997639435406 9.997007005102438 9.99962348483291 9.996558786610443 9.999517318430076 9.989695796599348 8.360357839453458 9.996947946318313 9.997954274017179 10.0 10.0 8.884389943755505 0.07546551274222986 9.552713043587332 9.913111089720408 9.73354608662373 9.737853697850174 9.997760006237828 9.903116228806 9.99994150163183 9.678563503524098 9.999982092060987 10.0 9.852259566565746 0.11889963344934379 9.48902641955506 0.0010 10.0 
1.1684266713398124 8.314657540320121 0.0010 0.0010114292260611753 0.0012949993091105005 0.0011658924931973744 0.0010 0.0010705611058548165 0.054538476765439166 0.0010 5.92137746178201 10.0 9.954003485058298 9.941591356331063 1.5467285709632161 9.958905361201449 2.5577671720286954 5.875456150017525 9.612798347173658 2.4854338298015617 1.5467285709632161 9.987068896162429 10.0 0.3789053462323331 0.12683029198523066 1.5467285709632161 9.089599661322548 1.5467285709632161 1.5467285709632161 6.677690064459393 1.5467285709632161 9.976635563100709 0.0010 5.927496880615658 0.0010 7.081831247489541 5.96654284747286 9.961596957066792 1.5467285709632161 1.5467285709632161 1.5467285709632161 9.552363574559234 1.5467285709632161 1.5467285709632161 1.5467285709632161 0.0010 5.702268588581502 8.454271429036783 6.106185444893086 10.0 5.648367708424331 
0.0010 0.0010 0.2862233873732844 0.0011862495516112646 0.0017803378421150985 0.0010 0.0010 0.0010 0.003934880348992493 10.0 4.363257553749563 0.6870028454583968 9.752792736250976 9.923990112739837 9.661450375023238 10.0 5.122056823986234 6.80717818451956 9.903730067962261 10.0 10.0 10.0 1.2011033424388444 9.860718844592357 10.0 10.0 10.0 9.992747492483065 9.721695303398226 7.874947237146117 9.996454688797487 9.957713249914667 10.0 8.425360135081739 10.0 0.0010 5.8621815311181535 10.0 9.88294944849312 10.0 10.0 9.856088517490548 10.0 10.0 10.0 10.0 9.170664718735493 0.0010 6.705073702882935 0.49732422393582054 6.414425806428307 
2.5084829390275107 10.0 0.0010 0.001021735814308817 0.03914723660784987 0.0043490389362345 0.15769057719045776 10.0 8.63649433484612 0.0010 0.0010 0.7943977990660054 9.995342141447345 9.748918929613671 6.37361460378623 9.384416132597584 8.094825610013801 10.0 9.99993777978797 7.595001554697978 9.810936468059362 7.5791117981026455 10.0 9.50416760407376 0.0010 6.710588725843208 0.0010 9.722614673734633 9.999943610874391 6.20386130282771 9.921067146585404 9.722264889190114 9.182967487768364 8.652721212996877 8.675228932006487 0.031845573116966404 8.410404744989359 8.683244253333159 9.850420990550932 10.0 9.765459646970015 10.0 9.510909434213298 9.897735449831272 9.451839827996375 9.600175805892398 10.0 0.9981491900050348 8.445164418126357 0.0010 8.451377925892404 
1.982284484290441 5.093940197646339 0.008187854990895544 0.0040999519988443355 0.001524376623444589 0.001205357028508291 10.0 0.010170424323488343 0.03563694091690024 0.03945001431486972 5.102307414235788 9.153961001116347 9.83976351889088 9.995275114666677 9.988294652593648 9.954968978657075 9.24008352667795 10.0 9.743026919892499 9.99912236737251 9.351801683472647 9.999971677031224 10.0 9.540988672975931 8.22306615999506 9.580151454597152 4.015390704063766 9.553028757934538 7.471476647053745 10.0 9.547657973271331 9.948771233862285 0.014039371263629696 8.812894816237108 0.0010 8.285484583389302 8.825822525376559 9.9984893789637 7.761777383333774 8.604581887248246 8.560628636569692 9.573765486302566 8.93067931747986 9.550863955216261 9.565597398324812 0.6015133379430568 5.447887307121146 9.435640123841136 9.715595578085187 10.0 9.743013178440432 
0.0010 0.0010 0.0010 0.002173766138450739 0.0010 0.0010 6.788471473551398 0.0010 0.0010 4.409767493011391 3.3126096902232343 10.0 10.0 10.0 10.0 10.0 10.0 10.0 9.917129333231935 10.0 10.0 9.875922375237115 10.0 10.0 10.0 10.0 8.6445889893081 10.0 10.0 10.0 10.0 10.0 0.0010 10.0 0.0010 5.317436082196853 10.0 10.0 10.0 9.823527301281942 10.0 10.0 10.0 10.0 10.0 0.0010 10.0 5.188318264084699 10.0 10.0 10.0 
0.9550579056156037 10.0 0.031655305327490675 0.001003456364405511 0.0010 0.0010 9.413606157491037 0.007135234708777356 0.0010 0.0010 5.317137578832314 9.259856583707888 9.874718309335632 9.968048994066514 9.996254332158765 9.972476787097971 9.943312893056051 6.836720319252422 10.0 9.948074211427485 9.997030216713721 10.0 9.259856583707888 9.960897251291396 9.175760673194485 9.944822880491834 0.0010 9.999925976252621 6.050787231467746 8.011053173963996 9.990415167604803 9.942153154025329 0.0010 6.043021120231838 5.824982468647867 9.386901736746237 5.870591338971831 9.638128905363423 9.979721792212034 6.031213806920148 9.984181344492114 3.4566226299426575 9.981176367022625 9.974736014590864 9.976574570469234 0.0010 7.029232845282083 10.0 6.002727194663714 9.259856583707888 5.83164639564521 
0.011177246937120758 0.28491796698566785 0.30549949906434787 0.001491672539426814 0.0034368051736306665 0.0010856951960131502 0.3134612296234384 0.002558752927588143 0.009101218020022197 9.39508647469934 8.850808667045756 0.6493069998457358 9.868267877234809 9.989844149484048 9.840185738264205 9.993194216517661 8.620249070020577 7.813631521589768 9.998528786704018 9.708094460844222 9.967581117438503 9.990651428462959 0.7075052501912621 9.96720847512173 8.679957650555401 9.967705241587131 9.626425238139715 9.967803879762362 9.790963325356332 7.4875117154793625 9.971696648387411 9.99884111511922 9.387405461286216 7.660136162499126 9.129647785617635 1.345073503201728 8.423793242417755 9.85565970525382 9.756478368888967 9.413754434537141 9.963391792339031 9.397344087941393 9.983038384546777 9.971158337590467 9.966077153083871 6.195252443506538 6.231516255098171 0.8464013444232752 8.406739436676554 0.6507299274479993 8.049769244739615 
0.0010 0.0010 0.0010 0.0015113685133282036 0.0010 0.0010 4.363007732907613 0.0010 0.0010 10.0 10.0 10.0 10.0 10.0 10.0 10.0 10.0 10.0 9.980912951064223 10.0 10.0 10.0 10.0 10.0 10.0 10.0 10.0 10.0 10.0 10.0 10.0 10.0 0.19795239144870724 10.0 0.0010 0.0010 10.0 10.0 10.0 10.0 10.0 10.0 10.0 10.0 10.0 1.9610056519358205 10.0 0.0010 10.0 10.0 10.0 
0.005543763949202154 2.9931956710272214 0.009410583733361686 0.0010015892971302395 0.0014582748490176304 0.0010625463030825184 9.576154476445499 0.0012322668169594676 0.006304347841770603 1.0945109737756908 5.394165737812306 9.551403197431975 9.992374531524838 9.999500173498474 9.992803404941165 9.998983030651017 9.96799606127138 9.740565583203432 9.737594947539087 9.979520952276527 9.996809304509933 9.582546990983335 9.551694039831771 9.973022359846073 9.974270298850612 9.996786679304954 0.6799526220332497 9.994194454938807 9.850740145807999 9.86917718996176 9.993080846418847 9.940387037533236 1.4177691981177039 9.958270276043002 0.45103874528487453 9.510645066426436 9.984663601074544 9.996911568485812 9.609152368434463 6.633587666563722 9.994123186502843 8.17571555573317 9.993719069943445 6.838869838739772 9.994363150664194 4.318641968960686 9.70959748862127 6.512027149509629 9.973959756032356 9.55058586263395 9.968931219558268 
0.0010 0.5836949823806862 0.3628578457289364 0.001527136121453318 0.0010079543005459028 0.0010 1.0079708227806239 0.0017039089864787664 0.0010 8.451041624885416 4.345333029094159 0.6949371092171956 10.0 10.0 10.0 10.0 7.8936679791202025 5.500547623184257 9.957307487628068 9.086503358005208 10.0 10.0 0.934709444700868 10.0 9.80522428436006 10.0 8.583731695696091 10.0 10.0 4.904558345032871 10.0 10.0 9.73911854565549 4.976064591713053 8.75214244924329 0.6525789496910988 6.325245163662875 10.0 10.0 6.391923869884228 10.0 8.7795946994471 10.0 9.972176054686125 10.0 4.147806577924421 4.920428042558072 0.6900985425583235 6.561568562424395 5.043400142066611 7.037392476073366 
0.0010 0.14435443607230236 0.36815919087970084 0.0012552701547052176 0.0010 0.0014420666246937944 0.06443334068590634 0.0010 0.0010 10.0 10.0 0.0010 10.0 9.977691498360771 8.831939058454816 9.473876664670547 9.649309725683596 10.0 10.0 9.543169943452599 10.0 10.0 0.0010 10.0 10.0 9.054910548639414 10.0 10.0 9.82770464060651 10.0 10.0 10.0 10.0 10.0 10.0 0.0010 10.0 9.645931803480652 10.0 9.52237339506138 10.0 10.0 9.979070760121463 9.484561794757209 9.983387448535847 10.0 10.0 0.0010 10.0 0.0010 10.0 
0.3959667620617296 8.573127877646465 0.0010 0.012860370261773661 0.002264147091773132 0.040126778485306165 10.0 0.0010 0.05874671201874582 0.0010 10.0 10.0 9.93658589499594 10.0 9.138461967927766 9.419445386941083 10.0 10.0 9.266332990240258 9.901388886481145 9.844461029279623 9.435798135352844 10.0 9.970782509432803 9.883318966852983 10.0 0.0010 9.94727124155275 7.798218940683119 10.0 9.794170898000989 10.0 10.0 10.0 0.0010 4.6202456232515114 10.0 8.844858152870193 8.76426343797506 10.0 8.687540784462593 10.0 9.02689452089802 10.0 9.596361739909183 2.0555331445933476 10.0 6.888566959562482 10.0 10.0 10.0 
0.0010 0.0010 0.0010 0.0016872188603920743 0.0010 0.0012523029467420002 6.540145865506746 0.0010 0.008040597841068099 5.946438135094335 10.0 8.267230377532364 9.935415110822653 9.986069401015003 9.964520613552466 10.0 9.805762286466218 10.0 10.0 10.0 10.0 10.0 8.238227556755445 9.930014192252514 9.96325058116717 9.845027474614215 10.0 10.0 10.0 10.0 9.981378869968834 9.554507006541721 1.4900443713762903 10.0 1.7360737157649249 8.155953752998006 10.0 10.0 10.0 10.0 9.99910048595729 10.0 10.0 10.0 10.0 5.036074898468016 10.0 5.573620252508096 10.0 8.602060646313827 10.0 
0.0033175609685770296 0.0010 0.0010 0.00129343191290566 0.0010 0.00224574118499806 5.1216196725095955 0.0010 0.0010 10.0 10.0 10.0 10.0 9.99991320658091 10.0 9.984589894951673 10.0 10.0 10.0 10.0 9.959449349064833 10.0 10.0 10.0 10.0 10.0 10.0 10.0 10.0 9.97473864073166 10.0 9.999473606183365 0.011252351640096858 10.0 0.055905046400376746 0.3906833366864447 10.0 10.0 10.0 10.0 9.943453553725007 10.0 9.970478811352711 10.0 9.953057687766101 0.12564677268660984 10.0 0.9378702919384083 10.0 9.842696492439044 10.0 
0.0010 3.352987497178809 0.0010 0.0010 0.0010 0.08164330865092538 10.0 0.0010 0.0010 1.3111374099156554 9.941816049822405 9.802616666739464 10.0 10.0 10.0 9.094654473078558 10.0 10.0 10.0 10.0 10.0 10.0 8.77863060697109 10.0 10.0 10.0 0.40649901060933313 10.0 5.000256954725489 10.0 10.0 10.0 7.32522955451319 10.0 0.0010 5.778123673345344 10.0 10.0 10.0 10.0 10.0 8.325129554513191 10.0 10.0 10.0 6.402725715816696 10.0 7.618884923587673 10.0 10.0 10.0 
0.38732954853787116 2.209911588730536 0.0014987480009190993 0.001058514663078805 0.0017027882180007262 0.0010 8.70852596048437 0.0010272069321638428 0.0030138987506291713 0.0010 6.279184827537611 9.974089585783203 9.976931730608072 9.999999999972424 10.0 9.999997792938562 9.937358193444993 9.557829615571674 9.558100860990388 8.918663347338784 9.997895129407324 9.986005111715896 9.98695793839497 9.980160698844537 9.999971584870435 9.923485299504227 6.3357598152842005 9.99911670310203 7.380118205259439 9.765904521459921 9.999726270241197 9.853436557556957 0.4719570617605541 9.995220620735154 0.49605503136356155 6.124803309827775 9.772010094298304 9.7976340650848 7.303986676287366 6.501692929293991 9.696090527210194 9.726783053770856 9.708563885982842 9.969103067849485 9.99976576396813 0.23996552921462233 9.314576896924821 7.921501922526293 5.0005 9.88099053547467 8.515764035176339 
0.0010 0.5728198316437909 0.35422327479451954 0.003359973522415712 0.0010 0.0010 0.4157659176168499 0.0010 0.0010 9.950005 6.6049217213493145 0.0010 9.752486796111533 10.0 10.0 10.0 10.0 8.724417790954098 10.0 10.0 10.0 10.0 0.0010 10.0 9.950005 10.0 9.471668177864384 10.0 9.495742078660925 4.833919084741505 10.0 10.0 10.0 6.330865790783559 10.0 0.9727080041109967 9.493457574363713 9.663898652440007 10.0 10.0 10.0 8.287753566809887 9.626319575538963 10.0 10.0 10.0 6.1906734974206685 0.8769782326382988 3.7848521739148904 0.0010 9.68268577794715 
0.0010 0.0010 0.0010 0.0010 0.0010 0.0016965831489376207 10.0 0.0010 0.003206876711264977 7.825988892235785 10.0 10.0 10.0 9.997844701288772 9.96959648985886 10.0 10.0 10.0 10.0 10.0 10.0 10.0 10.0 9.961681195999496 10.0 10.0 10.0 10.0 9.77807829639514 10.0 9.992175356623552 7.218689444210502 1.7637392569633814 7.949475575548112 0.0010 1.017021236762199 10.0 10.0 10.0 10.0 10.0 10.0 9.888532059255402 10.0 10.0 5.31460891253734 9.820800462772844 0.0010 10.0 10.0 10.0 
0.0306445017487351 0.2898902053835675 0.0011459204108330047 0.0011983249560348522 0.0010017356919360336 0.0011274888560934909 5.396881051506962 0.014698596895696261 0.005678075031462934 1.6375279217577956 5.059619353704055 9.707713750191637 9.997076436983011 9.994079667173061 9.997030932748995 9.998012960035116 9.938712096053965 9.816214469801281 9.998037349336286 9.99955718546353 9.999200802325491 9.997347853654476 9.70699798210147 9.99524863567064 9.975910334165304 9.99910112551747 2.4406378887015627 9.997901643872119 9.993265125612522 9.772935907132672 9.999327712114221 9.991300519043827 1.0258193168796614 9.999316204588835 1.3886845872855371 5.330538471750291 9.983425907738248 9.989623784545545 9.99797033397471 9.998935832089694 9.995818304453882 8.621941664295745 10.0 9.999360848305587 9.998732573638257 5.3107698841683115 8.230744430353571 4.822548909421316 9.99854546255508 9.280111977234032 9.939941412294289 
0.0010 0.21929453301820775 0.31931423982931795 0.0010 0.0010 0.0010295422788603164 0.23807259613042908 0.0010 0.0010 10.0 5.848779352882116 0.11760384553003789 10.0 10.0 9.724874337454885 9.880203004608495 9.953616540038423 8.278887726037997 9.973739684011903 10.0 9.991868997305378 9.99555170075064 0.9446411402195355 9.999997250043316 10.0 9.82225051616966 9.49401473579465 10.0 9.912631523080456 4.733068995544901 9.911542972023359 10.0 9.408255860933027 9.151733062312159 6.322680303611142 0.6721364353346839 9.93264557990757 10.0 10.0 10.0 9.986027180755267 4.820938783556212 9.878848341353653 9.881713383539608 10.0 6.409448204216916 3.6007281480565876 0.2056138706463022 9.00089611830841 0.08889288805759499 9.195660436355727 
0.0018936036795657377 0.2347119319184664 0.32050705547054925 0.0011204166099091333 0.001067722201967102 0.0010216955954565439 0.058925225022733764 0.00915110649078766 0.001005246282831501 9.912834423130446 8.261580933638397 0.7721659423227047 9.987629640611821 9.997393294886608 9.98817070072461 9.99112849137381 9.930508566914575 8.10766349217596 9.99256765957986 10.0 9.99222022784531 9.991204176676758 0.6933569231199808 9.998362176161603 9.98289230292055 9.95836467836059 9.916946803889331 9.950108704874255 9.940849615590187 5.156061538579586 9.954890408886582 9.999952910292016 9.890826704653241 9.339568546047499 9.520912333301474 0.17465911635367082 9.99460600726934 9.939495404318215 9.994969008553852 9.665094312045973 9.911076837167604 9.884615338021309 9.980968223643648 10.0 9.983122866709623 8.627429142957604 7.145149331791453 0.2390744565659657 8.684892667969788 0.8087978601796744 9.764930141816587 
0.0010 0.3360983079425332 0.3514135304049937 0.0012250278073811687 0.0010 0.001491156346988507 0.2547842480941326 0.0010 0.0010 9.873251153486546 10.0 0.22870325922719262 10.0 9.973634075217104 8.37844731015463 9.284881579032342 9.494487848010285 9.48782770887091 9.988256873499681 9.557217938207257 10.0 9.922466472594266 0.25465458857141576 10.0 10.0 8.80818930909739 10.0 10.0 9.64988471736983 10.0 10.0 10.0 9.053377692032532 10.0 10.0 0.09263365456286804 9.481428246877654 10.0 10.0 9.538553818518016 10.0 9.892886131726973 9.963294635749968 9.359862795749393 9.991227015007626 10.0 9.679758844751756 0.08817638830687513 9.504573088802061 0.1300322557598857 10.0 
0.0010 3.6939901110968614 0.029972178879542632 0.0010 0.0010 0.0015205078069718807 10.0 0.0010 0.0010 0.0010 4.571895789764555 10.0 9.995696639849074 9.98881673953025 10.0 9.992332148798603 9.737476760567839 9.439075182773657 10.0 9.942008474610171 9.995451463074883 10.0 9.808174764517446 10.0 9.990317070919648 10.0 7.717489207994286 10.0 10.0 10.0 9.995401819828588 9.989141361374159 4.080905974298806 10.0 5.0168232928041085 10.0 9.829944516523721 9.94996684677711 9.94263606594617 10.0 10.0 4.950389961590873 10.0 10.0 9.996473965615827 4.322854051257076 9.70466404996853 10.0 9.55869286260799 9.961200047405553 10.0 
7.1364839251167 0.9573024306131983 0.005290175399139391 0.0010 0.007756817737959481 0.0017396998504773395 0.0010 1.0201726951330896 0.5675689403754057 0.0010 1.7132992261956823 2.9984883545505685 10.0 7.1862464921991975 6.729658419328576 7.141276514912609 2.9984883545505685 2.9984883545505685 10.0 2.573990551917914 7.215751295063748 7.285979349020256 2.9984883545505685 6.972020586409414 7.24965170871385 2.998404521031518 0.0010 7.1458717821280695 7.041515419742968 7.015211580037688 7.195036765865464 7.313828240441497 0.39023890556441354 2.9984883545505685 0.027648479184516593 10.0 2.9984883545505685 4.52638858680729 3.7954116280105774 2.1258190253273175 7.170623982902567 2.9984883545505685 2.9976945572903198 7.934321899698002 7.083880703588755 0.331935293175402 2.9984883545505685 7.058814874761174 2.9984883545505685 2.9984883545505685 2.9984883545505685 
2.145447008577208 10.0 0.0010 0.0010126392698167797 0.0015413876285603517 0.0012907376617460253 0.0010 0.0010 0.0991443169105138 0.0010 3.5056403084104755 9.049952363316155 9.919919886261361 9.892818519998194 1.9583902532403723 9.924392261055406 0.0010 3.353989017265513 9.623441960411878 0.2676494735469088 1.966722538680612 9.975340860336372 9.026237054035878 2.0124100911404876 2.225550401570181 1.9480750828389635 7.319721394806794 1.9664982164820288 0.6349538066362581 4.8276555119052755 1.9753099147991917 9.95732167038876 0.5304601783924835 3.449585425817248 0.0010 10.0 3.5213110560510508 8.993392879741249 0.0010 0.0010 1.9641839512373882 8.00753006949476 2.0171313712465277 0.0010 1.9795434933684182 0.5389333795108566 3.0358514990402994 10.0 3.9968551642855537 9.018079630920003 2.9368380820190576 
0.0017021197657984702 1.6488731246716353 0.0010 0.0010009965575047198 0.0010007052260055569 0.0010 1.9886091486000703 0.0035021526367602636 0.002901499549833943 0.0010 10.0 10.0 9.999295608156116 9.999981900252305 9.999190061465796 10.0 10.0 10.0 9.999807193360061 9.999509686490834 9.999313764964405 10.0 10.0 9.999307461267081 9.999349619596435 10.0 0.1479477545501071 9.999312942599092 7.037952843221828 10.0 9.999314698265477 10.0 1.6492325406844182 10.0 0.0010 6.31557016394526 10.0 9.999852743371031 9.999859255983758 9.997928242986855 9.999333417552167 10.0 9.999388302747935 10.0 9.99931311670272 0.0010 10.0 10.0 10.0 10.0 10.0 
0.0010 2.490797449017057 0.005551687090464247 0.0011101922717383507 0.0010010050589337603 0.0010 5.1846222692787105 0.0012032040938971598 0.0011142568367090132 0.498653948737517 5.412873311846426 9.583177872232985 10.0 9.99952854848577 10.0 10.0 10.0 10.0 9.999481251757393 10.0 9.991237660185382 10.0 9.432146994502283 10.0 9.998518582797077 10.0 6.950093440647777 10.0 10.0 9.930434748917436 10.0 9.999426613938766 5.674184293391196 9.95459112037696 9.121544358784885 9.054953856968584 10.0 9.992315670533145 10.0 5.287569214067783 10.0 4.228374566226537 10.0 9.997186047591704 9.999571281975983 4.418446924470845 9.982297154368172 9.880650868223626 5.546354507042279 8.90904188345649 10.0 
0.002326970073933352 3.68674691700317 0.0028598961983788973 0.0011904115862956365 0.0011291528073385118 0.0010234694414849234 9.50005 0.012592678037346337 0.0010518052057143827 1.0475189670195193 5.466796540315019 9.898235251596088 9.999012961253106 9.99997400205776 9.590316272459738 9.999168553004187 9.991389045097323 9.667640807633603 9.986727583237156 9.999495592611083 9.999739377104328 9.999455625021216 9.899474751123906 9.99903924824476 9.99566246340188 9.90002297925503 4.00043214160475 9.986636390584856 8.037679893034932 9.969594380727834 9.912130447168265 9.982727953902288 5.861625643812023 9.253209365709628 0.08130911246557782 5.823204006927745 9.953031411198813 9.99559440645736 9.997780420608494 7.74742035591152 9.891324438010514 10.0 9.867621263477517 8.734381111696655 9.997208398643867 4.166272822162146 9.987670635504278 7.182388207811496 9.50005 9.88849911766584 9.524149575021363 
0.06589140348270472 0.1559322416221116 1.4110139008444313 0.0010 0.0010 0.00151247153311801 4.50055 0.07220562504227601 0.0010 1.2070912088182757 8.204205083115934 10.0 9.686798588807008 10.0 10.0 9.990820744775535 10.0 10.0 6.221015376013981 7.0118195018979055 9.944599753347761 9.944431664089775 9.673838214497094 9.996941377176922 10.0 10.0 5.778813749662977 9.997960461123272 10.0 10.0 9.963508231733002 10.0 5.2670942337664535 10.0 9.43409476983335 10.0 10.0 9.878048973875536 6.7831840927392815 9.920230489195477 10.0 10.0 9.97436977625964 9.8775998921814 10.0 9.314544416540304 10.0 10.0 4.90001326933436 10.0 10.0 
0.001008348451036024 0.7998156209328766 0.03236929100985208 0.001005065200366058 0.001169003375775292 0.0030844614483847197 9.304743980824794 0.0011010717941326914 0.0021433040867879743 2.3655404806063034 9.378849783527109 9.68424163517142 9.995215530373557 9.99943032045337 9.968566668133784 9.999730820257401 9.715850592747284 9.934083239549603 9.565370334259441 9.983766832599153 9.985599746001544 9.862594741090007 9.684299860823785 9.986284926279334 9.920291564871839 9.98467219775942 4.880452684651767 9.9865066740461 9.999993858289017 9.815615096401281 9.985083463552995 9.998623891732901 6.544825226670869 9.925987895683244 2.2690101920237997 7.730581054030611 9.755230118997632 9.899293310625747 9.797340571443774 9.970032523832604 9.980421388523666 7.133133497617855 9.993120200533594 9.978408246259406 9.987257391373795 2.8034722087060984 9.929828128017391 4.271167661227218 9.966079552753085 9.429700108639285 9.968475993130685 
0.0010 3.8620071610448132 0.0010 0.0010574479365511394 0.0010 0.0010 7.454506422149958 0.0014516053394511906 0.0017564813165376423 1.2091099633409517 8.640951499084446 7.469063824988801 9.992940818869219 9.98440047766834 10.0 10.0 10.0 1.66358584670321 9.992125773822865 10.0 10.0 9.997934351000449 7.726125827814309 10.0 10.0 4.6717495033824585 3.027709758355642 10.0 10.0 10.0 10.0 10.0 3.9584130614577306 0.0951197426344148 3.693555169160912 5.71665761825996 0.0010 9.700536282952294 5.0005 9.441612871370683 10.0 9.128914998798496 10.0 10.0 10.0 0.07645399003385922 9.997501430783506 8.244725464208955 0.38448901946806835 8.974018458035058 9.640527125538158 
0.0010258688087433317 3.7333458891179543 0.0016093654424213567 0.001000320210332168 0.0010 0.0011582733259456442 6.955736474458751 0.0010 0.0010 0.33349708984769233 0.0010 9.962677318264292 10.0 9.99999146411139 10.0 10.0 10.0 9.969679612332973 9.993363684523587 9.99536607211486 10.0 10.0 9.962677318264292 9.977423163228792 10.0 9.998306189397741 0.1821031151944359 10.0 5.0005 9.962677318264292 9.97039602359507 10.0 0.03971336485981367 9.99696531936369 0.03832503572739048 9.690938525571113 10.0 9.962545369320232 9.990256421347597 10.0 10.0 5.0005 10.0 10.0 9.95833519989824 6.239141058499919 0.0010 9.667502910152308 9.959819707263591 9.962677318264292 9.968638751510003 
0.047436521863742774 1.7151154047351358 0.6699891466615915 0.0010 0.0014852839537269824 0.0010 2.038827685346887 0.0010 0.005996456430938945 10.0 5.055610949161964 0.210663136785048 9.93244277978009 9.999623383981817 9.388478397389719 9.869627877361784 8.968794632748534 7.6969084952751485 9.459468323233201 10.0 9.99537086150868 9.627777633409748 0.0010 9.983862244095501 10.0 9.74478306052049 6.446776636086263 9.953309583611388 9.367521083494166 0.6054811234495207 9.957513209842105 9.976762113659463 10.0 4.63712305372702 9.99903326165164 1.0151860312881333 9.242495742174913 10.0 10.0 9.803202856963225 9.955254312002664 4.402174257468369 9.884176025628882 5.743546402375106 9.961508880485509 10.0 2.938164981899592 0.0010 4.436114296867408 0.0010 9.376228302108283 
0.0010 0.3509215594747571 0.35413622246142934 0.001187310101884676 0.0010 0.0010 0.6490891449773022 0.0010 0.0018749621807808612 10.0 6.307841298416649 0.0010 10.0 9.952406931571707 9.818776450192296 10.0 10.0 9.386852917648712 10.0 10.0 9.932700296409205 9.951610508368649 0.3522533377853765 10.0 9.901212657535527 10.0 10.0 10.0 10.0 3.453080523481602 9.920736279884066 9.920505632494306 9.894405043396002 6.068528960561271 6.776076357345325 0.0010 8.100528050699312 10.0 10.0 10.0 10.0 4.676713181610166 10.0 9.622376949239957 10.0 7.782668828499009 4.660278142932886 0.0010 9.010364342503589 0.0010 10.0 
0.0010 0.0010 0.0010 0.0010 0.0010 0.020344431404469204 10.0 0.0010 0.0010 6.2975184525015555 6.1933285615288804 10.0 10.0 10.0 10.0 10.0 10.0 6.940519466460521 10.0 10.0 10.0 10.0 10.0 10.0 10.0 10.0 0.0010 10.0 10.0 10.0 10.0 10.0 10.0 10.0 1.9962404151705522 3.91236839684667 10.0 10.0 10.0 10.0 10.0 10.0 10.0 10.0 10.0 6.585099786769457 9.776309511563845 3.6943352618359477 10.0 10.0 10.0 
0.022097366116220308 0.7436540650313053 0.29766731171272665 0.0019901962742320204 0.0013914812128756162 0.0015652814483626105 0.7789598245718596 0.01791512424981477 0.005014753871936626 8.677558359773549 7.120211599584068 1.0368142320695806 9.89261456570812 9.998820465932061 9.403143768297177 9.979030822659665 9.060802545746432 7.826956250979462 9.989607144328282 9.80207921981425 9.969723674148167 9.960224815524557 0.8651616406436831 9.932542846118357 9.836503174756334 9.978715673824148 9.279145679743923 9.958348858650414 9.728864850161532 7.319830816827235 9.9763504796544 9.989446945325811 9.108004332628916 7.843334271506129 9.638324521780236 0.5376368928686772 8.832708127807019 9.992829274334564 9.823139056538595 9.341629487953599 9.963007928973536 7.755536511325011 9.938279433711589 9.824294383611946 9.97149698352944 8.660728891684325 7.596164306910295 0.3500298468523737 7.782227282557491 0.6695650510468951 8.995871638327111 
5.000500000000001 3.968965456128957 0.011356462196819444 0.0010017566416666945 0.0011113962503174946 0.05993260752295176 9.742916222600822 0.0010299342828267515 0.010256872716497023 0.0010 5.0005 9.997957770006092 9.999999622331071 9.999809345188782 9.87118822074866 9.999999530529301 8.092012699442595 10.0 10.0 9.647657481509242 9.9996407724264 8.003209473026619 9.997957770006092 9.99974808264479 9.99861966409998 5.0005 0.50095 9.991849718921905 5.000500000000001 9.997957770006092 9.99599855543771 9.999999718710226 5.313771880863399 9.36745101033643 0.8833465414646884 5.2185406216688 6.613809144397915 9.99987340414508 8.552607992774478 10.0 8.291183583585918 5.0005 9.330551393318583 9.55490464750537 10.0 4.242158766888313 5.0005 10.0 5.0005 9.997957770006092 7.9715928713060995 
10.0 10.0 0.0010 0.017236179696026303 0.03240884383403924 0.0053809048072372325 0.49608557196153846 2.9315373223798384 4.737763636958578 0.0010 1.600634545286426 5.6566019081287795 10.0 9.773719238563501 8.947932789206419 8.933055260845993 10.0 10.0 9.208775137417932 9.967432381877405 9.71788111387103 7.819663672043276 9.931589910618671 9.910124386072187 0.0010 9.973097382815727 0.037612626008996744 9.791835322346335 2.6452255402670293 10.0 10.0 9.532258182211041 10.0 6.563833847729276 10.0 9.950561813359341 5.769032228202471 9.491839391757596 7.100569220813847 6.032214038280722 7.824211271609431 7.039957149822105 8.863823337527688 7.774237284088908 9.777151082796069 10.0 0.0010 9.991210154988828 10.0 9.999888742300046 10.0 
0.0010 0.0010 0.0010 0.0010 0.0010 0.0010 10.0 0.0010 0.0010 7.581516455333055 10.0 10.0 10.0 10.0 10.0 10.0 10.0 10.0 10.0 10.0 10.0 10.0 10.0 10.0 10.0 10.0 10.0 10.0 10.0 10.0 10.0 10.0 0.0010 10.0 0.0010 3.473049959729722 10.0 10.0 10.0 10.0 10.0 10.0 10.0 10.0 10.0 0.0010 10.0 0.0010 10.0 10.0 10.0 
10.0 10.0 0.5173706281436283 0.0015819411028306178 0.11281431984662652 0.0029837278661391186 0.3153612054747592 10.0 0.03446061473285844 0.0010 0.0010 0.0010 9.322799620858255 9.861149558563874 10.0 8.745179673351705 0.0010 0.0010 9.767873877221092 9.983151764373146 10.0 5.736904974972298 0.0010 9.65920149394822 5.568350551954278 0.0010 0.0010 9.98234750105688 8.103149443152983 0.0010 10.0 8.903675444230077 10.0 0.0010 10.0 5.147752798181791 0.0010 9.937017721099474 9.657783915266036 9.882423345847993 9.37735241281806 0.0010 9.940796642314076 9.875275496218293 10.0 10.0 0.0010 0.0010 0.0010 0.0010 0.0010 
0.0010 0.0010 0.005086048959483486 0.0024623352544089734 0.0031044841967608665 0.009138813444291845 4.287462518317651 0.5604134098186453 0.05056642501201416 9.214000819472803 9.317890812218272 10.0 10.0 10.0 10.0 9.703370320733791 10.0 10.0 7.804365209010275 10.0 10.0 10.0 9.607555930203825 10.0 10.0 10.0 8.313666709729722 10.0 8.180817724889529 10.0 10.0 10.0 4.670705523404462 10.0 1.1964702137489849 0.9497834123501727 10.0 8.86610966939728 9.376932349541852 10.0 10.0 10.0 10.0 10.0 10.0 1.518324040376352 10.0 3.465875106202889 10.0 10.0 10.0 
0.0010 0.0010 0.0010 0.0010 0.0010 0.016103372888772782 5.875746030590594 0.0010 0.0010 7.935251970259559 9.924563876204314 9.763807997370748 10.0 10.0 10.0 10.0 10.0 10.0 10.0 10.0 10.0 10.0 9.763688313012363 10.0 10.0 10.0 10.0 10.0 9.918798105873213 10.0 10.0 10.0 0.0010 8.150792632146626 0.0010 6.111760607849492 10.0 10.0 10.0 10.0 10.0 10.0 10.0 10.0 10.0 9.725063056214195 9.810527734997219 4.506190155812735 9.694306643323465 9.662539156877918 10.0 
0.0010 0.0010 0.0010 0.0010 0.0010 0.0010 7.209619828108245 0.0010 0.0010 4.961258988089168 8.051152690383857 9.424477670624853 10.0 10.0 10.0 10.0 9.857397549012418 8.204465081998993 9.424477670624853 9.424477670624853 10.0 10.0 9.424477670624853 10.0 10.0 9.850686053262148 9.424477670624853 10.0 10.0 9.424477670624853 10.0 10.0 4.967249113202461 4.996986873377094 10.0 6.15885823417749 9.424477670624853 9.424477670624853 9.424477670624853 9.424477670624853 10.0 9.424477670624853 10.0 10.0 10.0 6.135253033290307 9.649641091424392 6.125779495570077 9.268022213118158 9.424477670624853 9.424477670624853 
0.0010 0.0010 0.0010 0.0010 0.0010 0.0010 0.08365508469616767 0.0010 0.020813128519852345 9.571487903558396 10.0 10.0 10.0 10.0 10.0 10.0 10.0 10.0 10.0 10.0 10.0 10.0 10.0 10.0 10.0 10.0 9.63439035093387 10.0 10.0 10.0 10.0 9.917902798771996 0.0010 10.0 0.07327148384373317 1.833496808696096 10.0 10.0 10.0 9.952418805463337 10.0 10.0 10.0 10.0 10.0 0.04991351039189773 10.0 1.7517218038048723 10.0 10.0 10.0 
0.008230423385264914 0.0010 0.0010 0.0010 0.0010185186362293224 0.0010 1.989684726262273 0.0010 0.0034855512840699164 9.71578723200633 10.0 9.989256390466396 10.0 9.862588903054409 10.0 10.0 9.99290730019635 9.983612696910011 10.0 9.992022505320852 10.0 9.896793783350692 10.0 9.994606505616156 9.991550554874637 9.992324736102793 10.0 9.998447887496154 10.0 9.97382628085555 9.99827474305099 10.0 0.0010 9.989330169521311 0.0010 0.0010 10.0 9.991926538131867 9.99221303992231 9.771159971309945 9.99863242545784 10.0 10.0 9.810985185397964 9.996847545252434 0.0010 10.0 0.0010 10.0 9.97305671478856 10.0 
0.035487227723170006 3.8349460688908175 0.0010 0.0010 0.0011074077759075911 0.0011825038923602316 10.0 0.009259650522841615 0.0010 0.19908641076723166 5.413633086057324 10.0 9.996837487674618 9.999628549042116 9.97555234675074 9.997563930956131 10.0 10.0 9.823444720701797 9.946665217529821 10.0 9.934142745933258 10.0 10.0 9.961299159887778 9.872557627090387 4.94354389875114 10.0 8.021269285255434 10.0 9.906079155801706 9.989427854439203 6.769417585402243 10.0 0.0010 5.149862274311062 10.0 10.0 9.864123437096938 9.839907200161376 10.0 9.499328967945424 9.867739514791605 10.0 10.0 4.2753080920751305 10.0 5.302103742679731 10.0 9.677545393052299 10.0 
0.0010072414504790164 0.6767902829931394 0.0010084809704009972 0.0013333871117482258 0.0010002851377411083 0.0010442524203767897 10.0 0.004670062103823589 0.0010063580234534982 6.730722374652491 9.581521495128465 9.860946966076694 9.999993308394313 9.999963338893433 9.916071917134289 9.999994250394707 9.966274755341251 9.706668058046569 9.999999523827379 9.999856015924284 9.99316849183841 9.98067038826851 9.999044337225632 9.99999933013306 9.196159576276782 9.999894132647833 6.945072525026926 9.985822348989565 9.561815424468081 9.593488535860606 9.969232763824271 9.999968064158157 3.202892343596821 9.841948779937225 0.6487796964715196 3.1565835843474614 9.993999044221239 10.0 9.999862904103058 0.7354429852348745 9.960848515800516 8.656467287726612 9.946444695145304 9.999988594083026 9.988445880624363 6.94518202090012 9.551467359979423 2.9710802539280756 9.976255790767404 9.999342579861127 8.924413217026999 
0.002179704726545612 0.8180391013595559 0.37569632231195055 0.0013158681092977711 0.001329589642905105 0.001171425501063823 1.1520006444421358 0.0036668108064062707 0.0016012704626769461 9.486599969207482 7.221720232849949 0.716315148096461 9.9795266701259 9.974778141683585 9.827966068673604 9.946549510917313 9.826090952617685 7.575752587969392 9.920479753696053 9.9601316890995 9.933660831871482 9.945797958632983 0.9546945025894062 9.978766498250025 9.929116227677511 9.98872613960859 9.280213336392071 9.985490323914973 9.745066685606746 5.7576780557845595 9.807992382864306 9.969244894493327 9.40597922196673 7.69863135670383 7.95187820680532 1.6647796266895123 8.646107823608707 9.973639087836865 9.967009954620162 9.990166999180897 9.956071258923242 6.0818038869907145 9.929832669299126 9.840458041336705 9.985367012103374 8.026782975027555 5.741235789962927 1.3953806328200051 8.01618426721034 0.8260665091066851 9.90123967921781 
0.0010 2.826609037070661 0.0010 0.0010756397628330586 0.0010 0.0015695764914104378 9.861524429595809 0.0010 0.0010 0.768543811873565 5.544087275327609 10.0 10.0 10.0 10.0 10.0 10.0 9.147322719183478 10.0 9.145519014017669 9.849166406462524 10.0 10.0 10.0 10.0 10.0 3.8107436402483503 10.0 10.0 10.0 10.0 9.80818944490989 5.628404010838374 10.0 10.0 9.05844757821139 9.147552802572033 9.159052974222826 9.859967783703638 4.700435760233526 10.0 0.9966544293408957 10.0 10.0 10.0 4.759554037656515 10.0 10.0 5.5394083505458385 9.841717709367812 9.016419037603246 
1.0255181063673455 5.000500000000001 0.0036954213494075983 0.013182653703851462 0.006611059867529267 0.0027237599943898444 8.114300564986692 0.011581026407347397 0.005663353517098099 2.99677749346535 5.0005 10.0 9.914914351017142 9.949502524145316 9.995896036526256 9.912924913243344 9.750932820719765 9.831623721710757 5.860524095725909 6.863925489655106 9.99520419541247 9.336912379562156 10.0 9.993530937436327 9.898904063130223 9.930175186835944 4.236221773283105 9.993968912517575 10.0 9.98591301230962 9.98750817737791 9.963895317610623 3.5431989207347963 9.940961127370619 1.4677949495721725 8.704938023318475 9.799480169987058 9.640157148110838 7.611816951184863 4.078144257850606 9.980473608268262 9.50005 9.93937660285028 5.0005 9.988011893573438 0.0010 9.945455039642802 8.40964786530308 9.941118971694594 10.0 9.940944159704424 
0.0010 0.3088338410238045 0.0010 0.0013570793698495464 0.0010 0.0010239618738512946 10.0 0.004264152064158523 0.0010 7.28386717799493 10.0 9.877890757189299 10.0 10.0 9.911383075531349 10.0 9.972487462912886 9.689071417834615 10.0 10.0 9.997663605502394 9.986570839321537 10.0 10.0 9.08192090778756 10.0 5.267761047434095 10.0 9.798370191175772 9.562387444213075 10.0 10.0 3.1275474319669128 9.839880716134243 0.2770861755977352 3.995788155627765 9.996648513815819 10.0 10.0 3.3255988550410196 9.982829815007623 8.755136929806282 9.944755536048142 10.0 9.99382587590399 5.039440818559798 10.0 4.30487250649021 9.987774301653936 10.0 8.827946461350324 
0.0010 10.0 0.0010 0.0010 0.0010 0.0010 0.23239058210627225 0.0010 0.0010 0.37124799808953746 7.145420478890854 5.274130769169942 10.0 10.0 2.0100147791356258 10.0 0.674294082367372 10.0 10.0 0.0010 0.0010 10.0 9.891186437766445 2.237699674457744 1.617481978225891 7.969194152184181 10.0 0.06857665968206295 10.0 3.646643224219818 1.6108076075076991 10.0 6.9955337584125585 1.1708403362874102 0.10131896210699907 5.989788112947266 3.529909627345223 10.0 3.0460303348680324 5.572421998557993 0.0010 8.120706834777208 4.376781667428249 0.0010 2.038056560603824 3.566298334225773 2.8345321302311186 2.4348424931578947 4.810102366561633 5.274130769169942 3.529263110771489 
3.844011200682263 4.816734170494844 0.0010 0.0010 0.0010 0.0010 10.0 0.0010 0.0010 0.0010 5.35611463907904 10.0 10.0 10.0 10.0 10.0 5.644918435466595 10.0 10.0 10.0 10.0 6.887024276405778 10.0 10.0 7.6868529856143235 10.0 0.0010 10.0 9.190048856013984 7.0337871164094565 10.0 10.0 3.1834962962100746 10.0 0.0010 10.0 5.980535237653165 10.0 10.0 10.0 10.0 5.382297902667102 10.0 10.0 9.903001942235992 4.61149451355157 5.385561112942396 10.0 10.0 9.889620614428903 10.0 
0.0010056239609220392 2.479065663697748 0.001108143869693787 0.0010000564693266665 0.002086802664568518 0.001529891647448598 8.307415130300312 0.0010 0.01623644439122627 2.6006577671967035 9.992967971249609 9.989684393312132 10.0 9.999985551770578 10.0 10.0 10.0 9.99545605775381 9.341721151956255 10.0 9.996548389121862 8.828079694245176 9.997044075891601 10.0 10.0 10.0 2.9678906252721573 9.991960906062737 9.937781623859738 9.948656180851005 10.0 9.999976962498497 1.2506123051315683 9.995845652143716 0.0030696160563658814 7.934841224292105 9.994387743701882 9.986542758631817 9.990518714831106 8.654056885349142 9.978187558298947 3.8897697401422775 10.0 10.0 9.993832324036504 8.618194202158978 10.0 8.189817398577881 9.994731355024053 10.0 9.995107361717073 
0.0013228756110536758 2.6100346327983774 0.004858528789296032 0.001272669785619388 0.0033041324975985084 0.0012357291924796163 8.171336528517388 0.004732577095100803 0.001095363021761582 1.8929200466606417 9.87988567291737 9.962480091565588 9.999681798133086 9.999703895130594 9.999671955307457 9.99892188631701 9.079715054992098 8.647750685567429 9.84503661862579 9.32318878091054 9.99967593115204 9.999682673151822 9.962480091565588 9.999686415070716 9.997595533691367 9.99583342641495 5.117966956439845 9.999684887430455 9.999466478586722 9.997862990284231 9.999703895130594 9.999613784612212 0.4341103342003128 9.40862895472158 0.03851990843441188 8.127873384097809 8.661786830286102 8.658743748890899 6.673837107096432 9.989583450505089 9.999703895130594 9.989024460236465 9.99968822591946 9.287411750239428 9.999685057635025 1.48905800539539 9.974424100785795 8.037321680472012 7.990311371709123 9.962480091565588 9.739937564548812 
0.0010 0.006915002969861787 0.0010 0.0010 0.0010 0.0010 5.254639993120498 0.0010 0.0010 10.0 10.0 10.0 10.0 10.0 10.0 10.0 10.0 10.0 10.0 10.0 10.0 10.0 10.0 10.0 10.0 10.0 10.0 10.0 10.0 9.617463422628964 10.0 10.0 0.0010 10.0 0.0010 0.0010 10.0 10.0 10.0 10.0 10.0 10.0 10.0 10.0 10.0 2.2712178754172023 10.0 0.0010 9.945909833640988 10.0 10.0 
0.0010 0.0010 0.0010 0.004696818271611146 0.0010 0.0010 10.0 0.0010 0.0010 10.0 10.0 10.0 10.0 10.0 8.494560091744404 10.0 10.0 10.0 10.0 10.0 10.0 10.0 10.0 10.0 0.0010 10.0 0.0010 10.0 6.558267726737325 10.0 10.0 10.0 0.0010 10.0 0.0010 0.0010 10.0 10.0 10.0 0.0010 9.72388104706313 10.0 9.431525225953393 10.0 10.0 3.0668264191540406 10.0 4.2078897017104175 10.0 10.0 10.0 
0.0010 0.0010 0.0010 0.0010 0.0010 0.0010 10.0 0.0010 0.0010 4.3845434631353415 8.113924552979796 9.31502299853024 10.0 10.0 10.0 10.0 10.0 10.0 10.0 10.0 10.0 10.0 9.332355391663851 10.0 10.0 10.0 8.524500088836945 10.0 10.0 10.0 10.0 10.0 5.765781324472712 10.0 6.617039888652002 9.321384528297035 9.98603271508117 10.0 10.0 10.0 10.0 5.497054867686117 10.0 10.0 10.0 5.482840085323382 9.640783074287244 10.0 9.817078213944265 9.31555679678185 9.919807252341517 
0.0010 2.6256628912015954 0.01905144692918155 0.0010 0.0010 0.0010 10.0 0.0010 0.0010 4.863259086071919 9.047996639391569 10.0 10.0 10.0 10.0 10.0 9.910047639015925 9.7390521289325 10.0 10.0 10.0 10.0 10.0 10.0 10.0 10.0 5.967524407115111 10.0 10.0 9.342406363726193 10.0 9.991822359586354 6.1678800175037605 10.0 6.5545035403922665 10.0 9.715488255287596 9.788659329980957 10.0 10.0 10.0 8.490657016291582 10.0 10.0 10.0 5.835193788348404 10.0 10.0 10.0 9.913295189069663 9.740640332093054 
0.0010 0.0010 0.0010 0.0010 0.0010 0.0010 5.80321519997186 0.0010 0.0010 10.0 10.0 10.0 9.993036137119116 10.0 10.0 10.0 10.0 10.0 10.0 10.0 10.0 10.0 10.0 10.0 10.0 10.0 10.0 10.0 10.0 10.0 10.0 10.0 0.0010 10.0 0.001000000000000334 0.001000000000000334 10.0 10.0 10.0 10.0 10.0 10.0 10.0 10.0 10.0 0.001000000000000334 10.0 0.001000000000000334 10.0 10.0 10.0 
0.0010 0.0010 0.3843902037326946 0.0018132244011067604 0.0013927550130728176 0.0014127975790096015 0.26985851415423223 0.0010 0.0010 10.0 9.966392703995298 1.769095305374071 9.957398416852433 10.0 9.999495765353108 9.999933949296022 10.0 4.042589753280572 10.0 9.264942533461742 9.999907446900737 9.940787330205403 1.7510553661070558 9.999545346138278 10.0 9.991369334139934 10.0 9.999900690838906 10.0 4.187387664388515 10.0 9.999854354389655 7.179977814728916 9.972819072328221 9.36872794856292 0.0010 10.0 7.670910191843069 9.948063192345085 10.0 10.0 9.964606536003233 9.992472405439665 9.496133113973075 9.996336431903794 6.67262270106177 4.086865193899391 0.0010 10.0 2.0918989571705104 9.961881979271501 
0.0010 1.538115020696582 0.3432243422345883 0.0017424276972287352 0.0010051584569022044 0.0010 1.5337568346731825 0.0010 0.01732204875498296 9.822250630083865 6.421203582933742 0.0010 10.0 10.0 8.256183252357756 10.0 9.998890402873167 10.0 9.9039703357268 9.99995618579615 10.0 10.0 0.0010 10.0 10.0 10.0 8.940666363864311 10.0 10.0 10.0 10.0 10.0 10.0 10.0 10.0 0.0010 10.0 9.979377743938326 9.999948230082248 9.924544251397961 10.0 10.0 10.0 10.0 10.0 10.0 10.0 0.0010 10.0 0.0010 9.99307021918934 
0.001171253647439152 0.0010 0.0010 0.0010 0.0010 0.0010 1.6870589675594885 0.0010 0.0018055634044771075 6.8815442998591365 10.0 10.0 10.0 10.0 9.945160535519538 9.999997731790623 10.0 10.0 10.0 10.0 10.0 9.98362006510579 10.0 10.0 10.0 10.0 10.0 10.0 10.0 9.708573787218818 9.97594969276914 10.0 0.0010 10.0 0.0010 0.0010 10.0 10.0 10.0 10.0 10.0 10.0 9.999862892589482 10.0 9.943881247526715 0.0010 8.865857643694907 0.5287684555109976 10.0 10.0 10.0 
0.0010 1.1213881407029835 0.38499845243448116 0.0015593012928473546 0.0021449994777028056 0.0010 1.127477800630299 0.0010 0.0010 10.0 6.85641425120548 0.0010 10.0 10.0 9.088632428488715 10.0 10.0 10.0 10.0 10.0 10.0 10.0 0.0010 10.0 10.0 10.0 9.327202871024197 10.0 10.0 10.0 10.0 10.0 10.0 10.0 10.0 0.0010 10.0 10.0 10.0 10.0 10.0 10.0 10.0 10.0 10.0 10.0 10.0 0.0010 10.0 0.0010 10.0 
1.5465228802259499 10.0 0.0010 0.0066155159987363685 0.0010 0.0021158952998423853 0.0010 5.000509769991068 3.563618175851976 0.0010 4.584111969273242 7.922382107759339 9.611322245598613 8.743202891456574 9.661246476439317 8.092889290589863 9.572336250210846 5.0005 3.489699313698584 10.0 6.460063444352313 6.328880797220382 10.0 8.449900176901128 5.0005 5.0001866358105405 5.0005 4.9940053842791 6.731099945501641 9.573378497978414 4.994859453837887 9.48582359376202 5.511081756941895 5.0005 0.0010 4.649541423642837 9.579415035655027 9.044997501281868 10.0 10.0 9.956738705542016 8.497077288596543 9.456995013580226 9.41937325204129 7.875877090053688 0.0010 4.747550934483285 6.91346843292108 5.037887235325076 4.438813776214817 9.970761267376023 
0.0010 0.0010 0.0010 0.0016831983055636292 0.0010 0.0010 1.7839998582267085 0.01281362028037993 0.0010 10.0 10.0 10.0 10.0 10.0 10.0 10.0 10.0 10.0 10.0 10.0 10.0 10.0 10.0 10.0 10.0 10.0 10.0 10.0 10.0 10.0 10.0 10.0 0.0010 10.0 0.0010 0.0010 10.0 10.0 10.0 10.0 10.0 10.0 10.0 10.0 10.0 0.0010 10.0 0.0010 10.0 10.0 10.0 
0.012826624501023613 5.231792759858974 0.0010 0.0010 0.0010 0.0010 10.0 0.01660423680664108 0.005387157224632214 0.0010 5.500450000000001 10.0 10.0 9.988918927848697 9.047973334006219 10.0 10.0 10.0 9.839608319544515 10.0 9.974200124431327 10.0 10.0 10.0 9.96013148232373 10.0 4.50055 9.950270457507688 6.563902632537167 9.900249093063344 9.753445718249177 9.980682203951867 7.5486496449836 9.348464611017768 7.831484755966375 5.500450000000001 10.0 9.932391932572129 10.0 9.536746858918287 9.690115633435397 10.0 9.551823763871724 10.0 9.977710760523815 4.278311798877792 4.984186412876215 5.500450000000001 10.0 10.0 9.933056367083308 
0.0010 0.0010 0.0010 0.0010 0.002209652144007867 0.001257118851966854 3.92449895898891 0.0010 0.011100877247388213 10.0 10.0 10.0 10.0 10.0 10.0 10.0 10.0 9.759852007740816 10.0 10.0 10.0 10.0 10.0 10.0 10.0 10.0 10.0 10.0 10.0 10.0 10.0 10.0 0.0010 10.0 0.0010 0.0010 9.869755983649252 10.0 10.0 10.0 10.0 10.0 10.0 10.0 10.0 0.0010 6.074857000440447 0.0010 10.0 10.0 10.0 
0.0010 0.12801464679790664 0.3092470003961203 0.0011409278069141647 0.0013301173677606212 0.0011508846465137067 0.24241632361800725 0.001038126967194051 0.0036684961176850625 9.539193449064829 9.198398659758785 0.8216324864102084 9.94327747124769 9.985206795418325 10.0 9.99341277372251 8.508869370031515 5.651046203907249 10.0 10.0 9.975620416613092 9.988141797952307 1.9989153382213316 9.845500768496153 9.977913814210822 9.893855023936368 10.0 9.991642349125154 9.820790551086274 5.000500000000001 10.0 10.0 8.17844886918293 8.684600286273039 8.463216823589635 1.0272179213943748 7.74102165896252 8.964917007859995 9.98228891195036 9.860831681341297 9.853620000950489 10.0 9.963685230721895 10.0 10.0 9.120181177373336 5.000500000000001 0.8805528621560802 5.471762769583675 0.863787733298147 6.932230694137578 
0.02849711804967734 0.5833146335474174 0.33991857144560006 0.001155864474899797 0.0011052908888117712 0.0018643500600798771 0.8471261659322431 0.0012449463306769921 0.029465209930791016 9.17611759531742 5.0005 0.3498908080729719 9.989220589137332 9.9993480688747 9.996915103573283 9.998588948588313 7.835849510367314 5.000500000000001 9.998979617410997 7.293204799636302 9.999993372139137 9.970236817229582 0.6522818668339818 9.987297972209127 9.913665774974797 9.798666456728286 9.334523583749263 9.999558563560628 9.984426061834794 5.0005 9.995600078805474 9.997987401575992 5.000500000000001 7.062210055241649 5.000500000000001 0.8553507123225347 9.809762609627407 9.981212778638175 8.702453986578517 9.928295322746942 9.97761746362642 8.330653028512419 9.996293178951449 9.934672923765746 9.998691423630042 9.183538674228988 5.876796723505552 0.43461927238504816 5.004206826847799 0.7055388623575581 5.0005 
0.0010760369753860758 0.6195946594123027 0.0033945206381457427 0.0010002764230653796 0.0011193181217100108 0.0010175834046874483 9.73376671182466 0.005813363877844625 0.005783057232060509 4.521140294669655 8.542811002701528 9.314112092775467 9.999657016143674 9.999861032997808 9.996412292753014 10.0 9.932855653967676 9.996761288672612 9.999181438941125 9.997408804374757 9.998574993805065 9.999271373500475 9.402780237598062 9.998888552818775 10.0 10.0 8.16596812197313 9.998880658602756 9.98940738069272 9.976591372399506 9.998793006507988 9.999535742813208 5.409421723680326 9.997384950025172 5.729384738813458 5.000500000000001 9.878105408571516 9.999101893640171 9.999102277310989 9.999351724510602 10.0 7.435582210668867 9.99741080823195 9.998933209880406 9.998485902937858 6.294989432726633 9.62021020509594 10.0 9.714195906635695 9.446274985431296 9.842769884266156 
0.013415533963504228 0.5926936927739969 0.3347547821843663 0.0011683844317704208 0.0014984306182147266 0.0010275112240851678 0.7923289626058859 0.02197508772447032 0.010931427138405773 9.761687426661899 6.824231356368832 0.3101416344210449 9.99290280467761 9.950226885445083 9.752988225283449 9.996044960366921 9.708518844252389 9.575302117233276 9.985401862762613 9.988142239087052 9.853505690627843 9.952948872466308 0.5785808560421567 9.992007490772952 9.931671619129622 9.988679125380127 9.66733977218031 9.967469296547648 9.95407052582299 4.661338976978248 9.93258789612125 9.937671793111674 9.589976584910731 6.5759341101624145 7.512462333861552 0.34616470182408865 8.59527548523364 9.995703809726464 9.98521148466537 9.964365026531443 9.996170742395005 6.08185131775042 9.958093957557919 9.714020602533484 9.983876711488346 8.17790728685986 4.487191297755742 0.3320359573684678 8.610097692647825 0.34623370817710275 9.248970905903281 
0.0010 0.0010 0.0010 0.0010 0.0010 0.0010 2.6614426963151607 0.0010 0.0010 10.0 10.0 10.0 10.0 10.0 10.0 10.0 10.0 10.0 10.0 10.0 10.0 10.0 10.0 10.0 10.0 10.0 10.0 10.0 10.0 10.0 10.0 10.0 0.0010 10.0 0.0010 0.0010 10.0 10.0 10.0 10.0 10.0 10.0 10.0 10.0 10.0 0.0010 10.0 0.0010 10.0 10.0 10.0 
0.0010 0.00964232955237428 0.0010 0.001450114298479751 0.0010 0.0010 5.950230944738283 0.0010 0.0010 4.725796956465328 10.0 10.0 10.0 10.0 9.929934306967688 10.0 10.0 10.0 10.0 10.0 10.0 10.0 10.0 10.0 9.073157594980104 10.0 4.50055 10.0 10.0 10.0 10.0 10.0 3.167684538714412 10.0 0.0010 5.500450000000001 10.0 10.0 10.0 4.975721530236524 9.996034764675157 10.0 10.0 10.0 9.9928991143582 6.681845117886397 10.0 5.525845193251189 10.0 10.0 7.6596206841964225 
0.0010 1.7378617959250013 0.0010 0.0010 0.0010 0.0010 10.0 0.0010 0.0010 2.823705544970787 0.0010 10.0 10.0 10.0 10.0 10.0 10.0 10.0 10.0 10.0 10.0 10.0 10.0 10.0 10.0 10.0 6.188204796142287 10.0 10.0 10.0 10.0 10.0 1.3454190904118013 10.0 1.5322156915631868 2.690948141980931 10.0 10.0 10.0 10.0 10.0 10.0 10.0 10.0 10.0 1.9208930271368687 10.0 0.0010 10.0 10.0 10.0 
0.0010 0.5291043164331606 0.0010 0.0010 0.0010 0.0012696563299593767 3.5102753243404097 0.0010 0.0010 5.960186789444921 9.208809739342513 9.208809739342513 10.0 10.0 10.0 9.990756078361091 10.0 9.093807456807994 9.193309351510003 10.0 10.0 9.900495656204855 9.208809739342513 9.978132385318208 10.0 9.951330087299338 9.079219026065749 9.978481182872885 10.0 8.998971505930957 9.980712203378422 10.0 0.7921902606574882 8.457132519645235 0.7921902606574882 9.693000059892771 10.0 9.995832933445172 9.36885507974795 10.0 10.0 4.303881117066268 10.0 9.334376950227167 9.985431720902211 2.7148672475755 6.083181607692171 9.693000059892771 8.314671865171483 9.208809739342513 10.0 
0.011313057409441427 0.08394129349144647 0.3321963584407068 0.0010913354884739927 0.0023920475203973598 0.0011864186769370288 0.0010 0.0010 0.006016867182828914 10.0 9.993135652925176 0.43298092984788683 9.273126937312101 10.0 9.746585754534651 9.988132377292771 9.992112824877864 7.639194727387018 10.0 10.0 9.97823845274813 9.893237947334923 0.4545401319741622 9.886849089027354 10.0 9.569998518662787 9.498042717225472 9.961249667111183 9.582389601904824 7.720527126970699 9.965139875410767 9.990911817478924 9.856774463608573 8.463935180268441 9.90187814778244 0.4189092622369778 8.72119840700776 9.384388853285033 9.926675951423285 10.0 9.958364529079345 10.0 9.954744087165416 9.9201996548427 9.96042379344117 7.925203472377662 7.188770584606909 0.0010 10.0 0.44783464753764834 9.994774423469423 
0.006866673743616965 1.148649161340665 0.3141054366788639 0.0010005074371761174 0.002167615061365904 0.0028978840351675294 1.2814690245751503 0.033734426364103474 0.01699516096865227 9.530238558695277 10.0 2.0939140847683433 9.459383386690615 9.991030325259903 9.998642850380397 9.90926902692599 9.756497097012351 3.9854638020475517 10.0 10.0 9.652643056385408 9.717475092559715 0.19166836027114478 9.93375839347381 9.832448790306454 9.936517689404734 10.0 9.981847787974186 9.993921117823094 5.780041848431231 9.994642748624392 9.99512359668159 9.597087986828384 8.893870331240283 10.0 1.6477888517856039 9.45585725936224 5.305998050804662 9.710988594194848 10.0 9.985271564599067 10.0 9.903779880433252 9.406052179006027 9.97811329335685 7.043163607296602 3.8127650776611555 2.087170261131392 7.451859913073495 1.065114803064518 8.50445442196219 
3.635832261746091 10.0 0.0010 0.0010 0.003580261601871528 0.0010 10.0 0.0010 0.0010 0.0010 0.0010 10.0 9.539454771207325 10.0 8.071085303441292 10.0 6.727104912866835 10.0 10.0 10.0 10.0 10.0 10.0 10.0 10.0 10.0 0.0010 10.0 0.0010 10.0 10.0 9.590723405894003 0.0010 10.0 0.0010 10.0 5.717951080616313 10.0 7.053356853464026 3.566552575100329 5.960800423940484 2.0077535135026006 6.52466738959874 10.0 10.0 0.0010 10.0 10.0 10.0 10.0 7.763904132194215 
0.0010 0.26596694099883567 0.31289040766916715 0.0010 0.0010 0.0010 0.6247796837252053 0.0010 0.0010 9.60260559387951 4.517195157915687 1.3597809177851774 10.0 10.0 10.0 10.0 4.730829612579844 6.773108705517286 10.0 10.0 10.0 9.485412062672996 1.7852187889764064 10.0 10.0 6.600509184690667 10.0 10.0 10.0 4.978734450025511 10.0 10.0 5.1682151808932115 4.579467090522957 9.794104593960025 1.008878669167009 4.504872076512123 10.0 10.0 10.0 10.0 6.580483380374062 10.0 9.8425090909675 10.0 4.999497125142024 4.665255819807304 0.6723799240591326 4.465754606700126 2.0231771616567604 4.903924099114192 
0.0010 0.0010 0.0010 0.0010 0.0010 0.0010 0.6164235380767908 0.0010 0.0010 10.0 10.0 10.0 10.0 10.0 10.0 10.0 10.0 10.0 10.0 10.0 10.0 10.0 10.0 10.0 10.0 10.0 10.0 10.0 10.0 10.0 10.0 10.0 0.31584769813425595 10.0 1.6648921406013395 0.0010 10.0 10.0 10.0 10.0 10.0 10.0 10.0 10.0 10.0 0.0010 10.0 0.0010 10.0 10.0 10.0 
0.0010 0.0010 0.0010 0.0010 0.0010 0.0010 10.0 0.0010 0.0010 6.878343041338286 10.0 10.0 10.0 9.999877396312312 10.0 10.0 10.0 10.0 10.0 9.893799859806268 10.0 9.914550073270012 10.0 10.0 10.0 10.0 10.0 10.0 10.0 10.0 9.994904149981346 9.993783983670648 1.4295342596500569 10.0 0.6588558235056331 5.639089462860784 10.0 6.551914816207331 10.0 9.907512753084232 10.0 10.0 9.953867829266754 9.988539686733862 10.0 2.2283249323560317 10.0 0.0010 10.0 1.9830761029261743 10.0 
0.0010 3.474377783085607 0.0010 0.0011836659448608172 0.0011236152707914467 0.0010 10.0 0.01095270080563196 0.0010 0.5326978419649483 5.416154719405315 10.0 10.0 10.0 9.60271346339774 10.0 10.0 9.699475522578133 10.0 10.0 10.0 10.0 10.0 10.0 10.0 9.9040779859881 3.405267741054666 9.98717820856372 8.138599364987066 10.0 9.915026552687257 9.98468179930159 5.529653176931477 9.75987544028133 0.0010 6.423194148005537 9.964912279878993 10.0 10.0 9.861023107658486 9.895005533225083 10.0 9.874957285978033 10.0 9.997361190814551 3.949560908207152 10.0 6.787579609462238 10.0 9.977139923014327 10.0 
3.6301312194760387 10.0 0.039491176162260416 0.00885233917215617 0.0018023509482019077 0.0023750461850738968 9.42555360754664 4.314802688086511 0.050965723395620915 0.0010 0.0010 4.8312604240862225 9.95011569990468 9.794461629900404 9.847808109776562 9.730846783381988 7.292552505867326 6.513876926208707 9.63674051028107 8.155946512715726 9.126663514725578 9.840193721782308 1.7446695806592505 7.987960571759491 7.468458111856413 7.651919452060971 0.0010 7.618287904933959 1.8553210540972556 5.509059698274624 9.230234806717359 9.934072170724518 4.656764829989224 4.659322065296647 0.0010 10.0 6.6456968345269924 9.764491686040396 5.484314357216998 6.188215899647886 7.956356383622875 6.57849026818836 5.634028409966285 5.26998068520162 9.246358639970696 0.29271409104385937 0.0010 9.26373648488109 6.2332726158726075 1.1657006090274955 7.58129948255133 
0.0010 0.0010 0.0010 0.0027143997175570634 0.0010 0.001004582404017001 0.46303545930155604 0.0010 0.0010 10.0 10.0 10.0 10.0 10.0 10.0 10.0 10.0 5.748983118354761 0.001000000000000334 0.001000000000000334 10.0 10.0 10.0 10.0 10.0 10.0 10.0 10.0 10.0 8.523192598844272 10.0 10.0 10.0 10.0 10.0 4.741454013776473 10.0 4.2668270841539995 0.001000000000000334 10.0 10.0 10.0 10.0 10.0 10.0 4.017665711176016 10.0 1.694368461295836 0.001000000000000334 5.0005 9.389831085968304 
0.0010 0.0010 0.23503877871180306 0.0010 0.0010 0.0010 0.0010 0.0010 0.06348528061652388 10.0 0.0010 0.0010 10.0 10.0 9.615772762000397 10.0 1.867783752244268 0.13019137123472047 10.0 9.97384282184731 10.0 9.884756266122508 0.0010 10.0 9.764223527521768 10.0 10.0 10.0 10.0 0.23672827003475816 10.0 10.0 10.0 0.8454198549663212 10.0 0.0010 1.5673453363292742 10.0 10.0 10.0 10.0 9.927710681697787 9.90828052366841 9.971038434950763 10.0 7.840101336190229 3.512271040872809 0.0010 1.0054574376372178 0.0010 2.8850301590663783 
0.0010 0.0010 0.0010 0.0010 0.0010 0.0010 0.9286949057233089 0.0010 0.0010 10.0 10.0 10.0 10.0 10.0 10.0 10.0 10.0 10.0 10.0 10.0 10.0 10.0 10.0 10.0 10.0 10.0 10.0 10.0 10.0 10.0 10.0 10.0 0.0010 10.0 0.0010 0.0010 10.0 10.0 10.0 10.0 10.0 10.0 10.0 10.0 10.0 0.0010 10.0 0.0010 10.0 10.0 10.0 
0.0010 0.0010 0.0010 0.0010 0.0010 0.0010 6.6544477836997595 0.0010 0.0010 9.783633821165271 10.0 10.0 10.0 10.0 10.0 10.0 10.0 10.0 10.0 10.0 10.0 10.0 10.0 10.0 10.0 10.0 10.0 10.0 10.0 10.0 10.0 10.0 0.0010 10.0 0.0010 0.0010 10.0 10.0 10.0 10.0 10.0 10.0 10.0 10.0 10.0 2.607045816420203 10.0 0.0010 10.0 10.0 10.0 
0.0010 0.0010 0.0010 0.0010 0.0010 0.0010 2.298823433567372 0.0010 0.0010 10.0 10.0 10.0 10.0 10.0 10.0 10.0 10.0 10.0 9.986136974358875 9.90858179037638 10.0 10.0 10.0 10.0 10.0 10.0 10.0 10.0 10.0 10.0 10.0 10.0 0.0010 10.0 0.0010 0.0010 10.0 10.0 10.0 10.0 10.0 10.0 10.0 10.0 10.0 0.0010 10.0 0.0010 10.0 10.0 10.0 
0.0010 0.0010 0.0010 0.0010 0.0024563778078821106 0.0010 10.0 0.0010 0.0010 10.0 10.0 10.0 10.0 10.0 10.0 10.0 10.0 10.0 10.0 10.0 10.0 10.0 10.0 10.0 10.0 10.0 10.0 10.0 10.0 10.0 10.0 10.0 9.44082751693261 10.0 5.772854052850036 10.0 10.0 10.0 10.0 10.0 10.0 10.0 10.0 10.0 10.0 9.746095159665277 10.0 7.399010205604533 10.0 8.439522999895287 10.0 
0.19127042744080835 1.8027226839223462 0.0010 0.0010 0.0010 0.0010 7.545436204376341 0.0010 0.0010 1.8773095352908382 9.938516120055834 10.0 9.992892038543637 9.998588436158954 9.764696844299577 10.0 9.973505360987994 9.875705256132916 10.0 10.0 9.897446287654377 10.0 10.0 9.816538198870795 10.0 10.0 3.2709468035337905 9.99859719349119 8.403495346157538 9.15723082708616 9.998609694473132 9.938158532641088 3.365831234366143 9.727467320784196 5.340454057204237 7.846649993470619 9.99370539624301 10.0 8.689959504849794 8.383146515452765 7.607038899628694 10.0 9.612724442873661 10.0 9.9988548159913 2.8221078420301104 10.0 10.0 10.0 10.0 10.0 
0.0010 0.0010 0.0010 0.0010 0.0010 0.0014424189876997553 9.251490474552517 0.0010 0.022326762268221702 4.421081748734156 3.5098847710932928 10.0 10.0 10.0 10.0 9.99712192199983 9.991085121005622 9.859100859923952 10.0 10.0 10.0 10.0 10.0 10.0 10.0 10.0 4.344916499621015 10.0 10.0 10.0 9.983801890149007 10.0 8.04366830071736 10.0 1.5389111012539871 9.193266053497968 10.0 10.0 10.0 10.0 10.0 10.0 10.0 10.0 10.0 9.43718045620271 10.0 8.68469201345233 10.0 10.0 10.0 
0.01387216560700221 0.14652307349410942 0.3877302573771635 0.0017589568073169816 0.0010381722114540378 0.0011090613022705048 0.2574361223846211 0.0010 0.00338045055511063 9.895947037151213 10.0 0.8888030374526792 9.999434670210485 9.969783908948138 9.572737578016563 9.603729302832546 10.0 9.625721496763763 10.0 10.0 10.0 10.0 0.8888030374526792 9.998946007492288 9.987754941116567 9.669852169056348 9.917017942124197 9.996783250483771 9.838486683424165 8.305491327046754 9.997051598767293 9.999549100159468 10.0 10.0 9.514873377075409 0.31278559893917046 10.0 10.0 10.0 9.991673699187393 9.993732415880473 9.694500819194745 9.967573537083116 9.974392666030006 9.995499117306455 10.0 7.473607812218998 0.16085076189648922 5.092957415031064 0.0010 10.0 
0.0010 0.0010 0.0010 0.0010 0.0010 0.0010 0.0010 0.0010 0.008180870671429561 8.931205204939303 8.733314543823923 10.0 10.0 10.0 10.0 10.0 10.0 0.010677019753465883 0.0010 0.0010 9.991551531043749 9.764734693155749 10.0 9.999709475542929 10.0 10.0 3.0524768123782766 9.996745701215659 9.87561313600335 4.51370298451779 10.0 10.0 9.29590671000604 8.318654579907449 7.702718604552907 3.3427308773923343 5.18233844925007 5.971879051283758 0.0010 10.0 10.0 9.253611913682429 10.0 10.0 9.994277171731023 2.1130238346702677 8.806750525922462 0.0010 0.0010 7.455582596566995 6.337144754085057 
6.501598937170922 2.07820718515623 0.0010 0.0013268948942477946 0.00311832149817732 0.0015132028445678219 0.0010 0.4376536673797478 0.0014726346907454322 0.0010 5.310033994275393 7.280956447647 4.985944815005239 4.996040689968521 0.6944758693458768 5.0005 8.667302376777844 4.653907939438269 9.952169374054867 8.99094257723919 0.8626439472314837 5.0005 10.0 4.257881773173912 9.86177194304069 1.5554123361484278 0.598978522633856 2.502808367161909 5.0005 2.874087174137884 2.414193835300145 4.996756132697391 5.570590589544409 10.0 1.3879117313768168 10.0 6.529454995027978 4.978063006563359 9.964353963584713 2.349074307439252 0.8691942383382205 1.4805477504465125 0.8691942383382205 0.889400430167476 1.4255934308416363 5.0812581717284315 1.3606093218559825 2.8150595863291445 1.78491566548894 8.448217070032037 6.750250472046299 
0.004225221038128939 2.981258802681172 0.015602325399414751 0.001071153973597062 0.0021161617726136715 0.0015757525240051435 7.808888972389022 0.006687115188892728 0.01911329246728854 2.244203073055081 9.493023886757117 9.749494410884138 9.998774650433756 9.999143678022069 9.939875144538469 9.999000085518558 9.961661553168847 9.839339811841112 9.338815756333437 9.952958996436355 9.992322959368806 8.785149185676023 9.756847902326015 9.996585268045314 10.0 9.931320098950087 3.2447904750538417 9.98854324816765 9.433635096747022 9.345675643190255 9.996000001468074 9.994527584838242 1.445388742450338 9.89901281230801 0.08822523669827165 7.609799961561761 9.84597378926594 9.9836396792206 9.490576690710556 8.162967780484824 9.969029524540739 5.0005 9.992432440109253 9.993061830216881 9.989349819330666 9.115952745718985 9.936325590969258 6.743453251418597 9.897619946365253 9.839862637529459 9.870873310259833 
0.0010 1.025616161820614 0.3950243507153309 0.0012589569564411761 0.0016632881160088106 0.0013690736891347152 1.3984494164060526 0.0010 0.0010 9.979146485335688 6.7123366171426415 0.6089044610208427 9.880162510412868 9.94915034008179 9.740864528880728 9.913916863015974 9.99807555911294 6.923076480541038 9.996831396199859 9.987171582057671 9.940442022944167 9.917427637404812 0.6210159513061333 9.941019586493121 10.0 9.896924023145033 9.924620821760493 9.940910642949945 9.414650689201881 6.110338086646922 9.941112981401885 9.962373969287682 7.6321656108490465 7.569522044413143 9.373069379807816 0.5102264757410278 9.732249592039578 9.844744592243782 9.996132523104393 9.816640328117197 9.950921725707426 6.068105289020944 9.738032595260718 9.963970561735199 9.942964024778266 7.151466017360446 3.3778371718208686 1.0249162099775895 8.769582191975415 0.5999820939146083 10.0 
0.0010 0.0050394364595430785 0.35290547039172454 0.0010 0.0010324986381109404 0.0013825277501448652 0.17229137217407958 0.0010 0.0010 9.779384483915981 10.0 0.0010 9.960830434275566 10.0 10.0 10.0 10.0 4.495299155885946 10.0 9.372154374040296 10.0 9.946739287912397 0.0010 10.0 10.0 10.0 10.0 10.0 10.0 4.609509126076483 10.0 10.0 10.0 10.0 10.0 0.0010 10.0 7.833721236493646 10.0 10.0 10.0 9.710043705554629 10.0 9.535476672904267 10.0 8.799858882420862 4.574893375412512 0.12502317130204735 10.0 0.0010 9.796910977096076 
0.0010 0.0010 0.0010 0.0010 0.0010 0.0010 1.075188632364637 0.0010 0.0010041562274042744 10.0 10.0 10.0 10.0 10.0 10.0 10.0 10.0 10.0 10.0 10.0 10.0 10.0 10.0 10.0 10.0 10.0 10.0 10.0 10.0 10.0 10.0 10.0 0.0010 10.0 0.0010 0.0010 10.0 10.0 10.0 10.0 10.0 10.0 10.0 10.0 10.0 0.0010 10.0 0.0010 10.0 10.0 10.0 
0.0010 0.0010 0.0010 0.0010 0.0010 0.0010055044943118947 1.4438098403908746 0.0010 0.0010 10.0 10.0 10.0 10.0 10.0 10.0 10.0 10.0 8.041901605319334 10.0 10.0 9.997654510643365 10.0 10.0 10.0 10.0 10.0 10.0 10.0 9.997751861229737 10.0 9.998144187974672 10.0 0.0010 7.995067171390366 0.0010 0.0010 7.743685000453143 10.0 9.97478750192945 10.0 10.0 10.0 9.994579196062396 10.0 10.0 0.0010 8.388884854726456 0.0010 10.0 10.0 10.0 
0.0010 0.5044733354970496 0.3370622398478367 0.0028639604595621137 0.0010 0.0011173117253400703 0.586888743755992 0.004045705386905983 0.0030643344197608963 10.0 7.898828198961806 2.525301971430088 9.813338940308968 10.0 10.0 9.984617187028972 9.810014297702178 9.233987115213537 10.0 9.889392292377794 9.993834811428403 9.989021295486095 1.1930885038760444 10.0 9.977385944397064 10.0 9.57029217931028 9.978716492276103 9.770935366155951 5.230691081800975 10.0 10.0 8.34959317604386 6.972699982053944 8.183381515985875 1.4025830369902907 9.186457229710097 10.0 10.0 9.974695115781364 10.0 8.39848702293821 9.68737741894131 9.936650533669567 9.954027933824774 8.913997900535193 6.79327956170514 1.1431502303184438 5.486262708114732 2.189692622165823 9.838010312178373 
0.0017562993962314155 3.617126070840916 0.03090848969288046 0.0010 0.0029909399522949215 0.0010 10.0 0.0010031252297261696 0.0163670770397833 0.3831506846571111 9.999885155346176 9.999917172218035 10.0 9.994357192502129 10.0 10.0 9.999968951698303 9.989955554977987 8.805998669614604 9.998296434362683 9.998302372302534 8.059471049377994 9.999906567428736 10.0 9.998829566238363 10.0 0.0010 10.0 10.0 9.988361835531117 9.99871264923951 9.985457025893067 1.9497721369779155 9.983804315680596 0.03090848969288046 9.950084017042629 9.993588769649039 10.0 9.999764338450372 10.0 10.0 5.0005 10.0 9.970754551733497 10.0 9.167907599112773 10.0 10.0 10.0 9.97009151030712 10.0 
0.03264628874088782 3.117547460058289 0.00118936922801338 0.001377104598272175 0.0010 0.0015740669301131827 10.0 0.010656565295269482 0.0015448007497779036 1.7740365283987642 9.60154775383814 10.0 9.956930234931079 9.997154852053914 10.0 9.8860739906713 9.985312599452945 10.0 10.0 9.999386095735149 9.970960323256557 10.0 10.0 10.0 10.0 10.0 0.007339543396587156 10.0 9.731586254333509 9.504649229407894 9.987527659380405 9.981276217516612 4.77382013063104 10.0 0.05934291810226 5.074797041749421 9.97691094802953 9.995423909084709 10.0 9.964688224943796 10.0 9.79085940267045 10.0 9.97190429251338 10.0 5.245252441645777 9.943101303827692 4.693682487799804 10.0 8.205653891918612 10.0 
0.001773760799698316 0.0010 0.3533056347867202 0.0010 0.001014039995759768 0.0013877260615213854 0.1541199190325513 0.0010 0.0010 9.785352935050216 10.0 0.0010 9.96041212980679 9.99999998999237 10.0 10.0 10.0 4.472532633261199 10.0 9.363958873977426 10.0 9.950355329669822 0.0010 10.0 10.0 10.0 10.0 10.0 10.0 4.593252163827198 10.0 10.0 10.0 10.0 10.0 0.0010 10.0 7.805416853419327 10.0 10.0 10.0 9.737541107974266 10.0 9.533240914989644 10.0 8.806395746940325 4.543261795767842 0.1219978511385047 10.0 0.015304241985338248 9.797892842567133 
0.012439249581783244 0.6848029341183868 0.37004336445797376 0.0010927375173850897 0.0012619910256876949 0.0010548693086411402 0.707580719420343 0.0036562625038910244 0.0031546766855980964 8.52621979873622 10.0 1.1382040772929654 9.946529323738144 9.9948494131368 9.44955699390177 9.987284962805463 10.0 9.169134455049743 9.975793319931794 10.0 9.995580635455909 9.960600362416667 0.6818898874302314 9.969837112454783 9.99393221396376 9.889482890067155 9.301505380134236 9.995193897543022 9.864506322148765 9.838315564510689 9.995810998728132 9.995720600019297 9.702164732824299 9.898196922021786 10.0 0.690653565716593 10.0 9.873933126223738 10.0 9.991787017869402 9.99560638985385 10.0 10.0 9.98519236035809 10.0 10.0 8.25505824299717 0.6994946198657637 9.74698028930664 0.5662444076650596 9.983472013139542 
0.0010 0.0010 0.03827606044845303 0.0010 0.014081151785986928 0.0010 0.0010 0.27794045354760183 0.0010 10.0 10.0 0.0010 9.33050036938228 9.99550495712832 9.286281171588774 10.0 3.477821872445945 0.0010 10.0 10.0 9.211048955136064 10.0 0.0010 9.604755900781539 8.32191169844977 10.0 10.0 9.992611806685339 10.0 10.0 9.418170504660171 10.0 0.0010 1.9093906570788173 0.0010 0.0010 0.09060689346708362 10.0 10.0 10.0 8.580689493326732 10.0 9.353853252066312 10.0 9.364025334677214 0.0010 0.0010 0.0010 2.1455716023196114 0.0010 5.518752943298601 
0.06129780258669637 1.8536870398992962 0.5287867669450662 0.0010 0.0014522143148479921 0.0010040801449788508 2.774893554173482 0.0036482334770305256 0.007357280837858936 9.439363928409678 5.458316590675951 2.102169183812489 9.925810849465833 9.999416728022032 9.537312602307075 9.894774602417321 9.22137859105221 7.741592791853852 9.581889890807824 9.97280548499323 9.993471752502147 9.712866165938712 1.8865016428503596 9.98508328079633 9.98903064401558 9.782973230054212 6.093147883981475 9.963320619895967 9.556517264007319 2.403956668753981 9.96673736606518 9.979546267163867 9.639587537338713 5.687504669010672 8.772111260070035 1.2223466646015595 8.869201031945146 9.988981161328802 9.999834831313185 9.808915759555981 9.960305222516208 5.199050843904921 9.907255557885536 6.798472172609891 9.969934032582696 8.730843498370318 1.7991955580197994 1.1576134083114402 7.359974184796906 1.9056558964728265 9.024344697329672 
0.0010 7.032758245638871 0.02327574111793551 0.0010 0.0010 0.0010904622095943594 5.506158041888737 0.0036003587637610593 0.00845895122619755 2.9952520039103314 2.8225257745868895 6.8307393514330865 10.0 10.0 8.773744204561728 10.0 10.0 10.0 9.564385533187492 8.320657919191744 8.016009574284258 10.0 6.932149825564674 10.0 10.0 10.0 2.9601109192866373 8.26279058413763 4.674104485057701 10.0 8.997753375758187 10.0 7.945024929959682 10.0 8.144378041070453 7.191890598821393 10.0 9.928141890220218 9.968556063894804 9.141245315803276 7.656311175334279 9.037239163165395 9.806250022465505 8.281924301215746 9.50780375760491 4.121294475781922 4.820774401675915 7.0984695535694815 10.0 6.87432178212346 10.0 
0.020953843050744846 4.327828589709361 0.0010 0.0010 0.014454117950601631 0.0035956883315724436 10.0 0.0014441010986682835 0.004583046513542646 0.0010 10.0 10.0 10.0 9.99879498054066 9.989474048832168 10.0 10.0 10.0 9.986218350599728 10.0 10.0 9.639536828374396 10.0 10.0 10.0 10.0 0.0010 10.0 10.0 10.0 10.0 10.0 3.00075519947812 10.0 0.0010 10.0 9.99582105555466 10.0 10.0 10.0 10.0 8.865832816454727 10.0 10.0 10.0 0.0010 10.0 7.625511706434944 10.0 10.0 10.0 
0.0010 0.0010 0.0010 0.0010 0.0010 0.0010 4.543405841028754 0.0010 0.0010 6.641230811231945 10.0 10.0 10.0 10.0 10.0 10.0 10.0 10.0 10.0 10.0 10.0 10.0 10.0 10.0 9.685983324876142 10.0 8.536260546631866 10.0 10.0 10.0 10.0 10.0 0.4465348754686893 10.0 2.655007875743368 0.05532249397256628 10.0 10.0 10.0 4.198312729041034 10.0 10.0 10.0 10.0 10.0 0.5077370402974459 10.0 0.3337584494842707 10.0 10.0 10.0 
0.04250474047780044 0.37783929649368897 0.35897477809656947 0.0022840401862306826 0.0010668803016078722 0.0020360848502675006 0.6567193576906212 0.02407775312849253 0.02798479955678075 9.698994741174051 9.775979949970457 1.742379986197255 9.993514111242801 9.935217193407281 9.491731048983096 9.325360856202982 9.997176119199443 6.4103914275977045 9.99972965206447 9.996767404496085 9.968238073116423 9.981129830871254 1.7211259426210588 9.982057591905146 9.92693520387565 9.406855746401497 9.733670691625226 9.941721225456071 9.703641041132116 7.187275182963667 9.942259607160004 9.991023037727246 5.000500000000001 9.825505190757928 5.000500000000001 0.6610131246183888 9.876599893541854 9.974839054890962 9.994575859652048 9.930846439119236 9.947497330506895 9.229041678951624 9.894011728497674 9.945534469414376 9.96952206332825 7.172256136581646 5.487213904402381 0.40216812386582346 5.0005 0.29029489810019854 9.997638945473446 
0.0010 0.0010 0.263649002236998 0.0020606392264728695 0.0010 0.0010 0.0010 0.0010 0.007687861852696944 10.0 7.577611246564368 0.0010 10.0 9.971347799298279 10.0 9.99317388209659 10.0 8.395832349421662 10.0 10.0 10.0 10.0 0.0010 10.0 10.0 10.0 10.0 10.0 10.0 9.45947001099052 10.0 10.0 10.0 10.0 10.0 0.0010 10.0 10.0 10.0 8.711181979207819 10.0 2.4045755182723996 10.0 10.0 10.0 10.0 5.11212866715566 0.0010 10.0 0.0010 10.0 
0.50095 5.000500000000001 0.0010 0.004720395740207477 0.00147761145158005 0.0010 8.652749543278343 0.0010 0.0010 7.360836806387914 9.814869716447177 8.80190080495466 9.297755560276975 10.0 10.0 9.50005 10.0 10.0 10.0 10.0 10.0 9.50005 8.832720784850423 10.0 10.0 5.0005 5.0005 10.0 10.0 8.036957071288082 10.0 9.50005 3.8934074165219963 9.50005 5.18500866601373 3.341398528259335 10.0 10.0 10.0 10.0 10.0 10.0 10.0 9.50005 10.0 4.963802814748457 10.0 3.738316872644419 10.0 9.116666969742635 9.518130077805502 
0.0010 0.18794867414387065 0.3463486507415253 0.0010 0.0010 0.0010 0.4275830835169897 0.0010 0.0010 9.270370482748874 10.0 0.0010 10.0 9.998828791839495 10.0 9.989439532680846 9.748179687534579 4.0119720085601935 9.233615034804021 10.0 9.996895135815535 9.979734507384308 0.0010 9.552065066703706 10.0 10.0 9.50005 9.997565859213669 10.0 5.167924121328676 9.999484200632732 10.0 10.0 10.0 10.0 0.50095 10.0 5.4386442982548155 9.907495428661706 9.744580856439462 10.0 10.0 10.0 9.989759653438096 10.0 9.447022786488898 3.8721221323589408 0.50095 8.925347451391303 0.0010 10.0 
0.5426413613908481 10.0 0.001012905515620833 0.003865134209605158 0.01843749520463167 0.007021401883049188 3.209923298750696 0.025863912217038106 0.0010 0.0010 2.873930001902463 10.0 9.875090627304766 9.965518666685744 2.873930001902463 9.765790893425915 2.873930001902463 9.918907985982745 9.22185528113994 2.873930001902463 2.873930001902463 8.170060838183831 10.0 2.873930001902463 2.873930001902463 2.873930001902463 3.3735741823255214 2.873930001902463 9.903420018880773 3.0726522865588457 2.873930001902463 9.888569305657976 0.0010 2.873930001902463 0.0010 9.287393000190246 2.873930001902463 9.966900231665786 2.0811932119193286 0.0010 2.873930001902463 8.847048851918878 2.873930001902463 0.0010 2.873930001902463 0.0010 2.873930001902463 9.626216706148021 3.010984897987186 10.0 2.951223761040551 
0.006815421615961603 0.0010 0.0010 0.004951469444724121 0.0010 0.0010 0.0010 0.00900400305098939 0.001066058023866046 9.820627467775562 10.0 9.995826673714857 10.0 10.0 10.0 10.0 10.0 6.2032475096268325 1.970018799733558 2.684632253774491 10.0 10.0 9.991852135378371 10.0 10.0 9.99190210857817 7.667511884175205 10.0 9.996917971973543 10.0 10.0 10.0 8.048169076067632 10.0 10.0 5.790972464444392 10.0 2.781163030040797 2.11532528237409 9.644288053486992 10.0 9.993831761332059 10.0 10.0 10.0 1.3133928064108533 10.0 2.1926867623230875 1.8073936897551643 5.580957406471152 10.0 
0.0010 0.0010 0.0010 0.0010 0.0010 0.0010 6.985501008163634 0.0010 0.0010 7.628859577971479 10.0 10.0 10.0 10.0 10.0 10.0 10.0 10.0 10.0 10.0 10.0 10.0 10.0 10.0 10.0 10.0 6.104973685914089 10.0 10.0 10.0 10.0 10.0 6.763504666128998 10.0 7.526791010228027 5.845052597557955 10.0 10.0 10.0 10.0 10.0 8.382038988869963 10.0 10.0 10.0 6.94216222902153 10.0 5.498964505920206 10.0 10.0 10.0 
0.0010 0.0010 0.011294525181704524 0.0010 0.0010 0.002450033765218602 7.6719326468994975 0.0010 0.0010 8.283343306928513 10.0 10.0 10.0 10.0 10.0 10.0 9.965967520245536 10.0 10.0 9.990703650881041 10.0 10.0 9.710923375473877 10.0 10.0 10.0 10.0 10.0 10.0 10.0 10.0 10.0 0.0010 10.0 0.0010 6.710377636690635 9.971083278650848 10.0 7.129965629165757 10.0 9.868245078408222 9.997988027873706 10.0 10.0 10.0 0.0010 10.0 6.92298578562762 7.984028798651459 10.0 9.965131910355696 
0.0010 0.0010 0.0010 0.0010 0.0010 0.0010 10.0 0.0010 0.0010 8.204366706483107 10.0 10.0 10.0 10.0 10.0 10.0 10.0 10.0 10.0 10.0 10.0 10.0 10.0 10.0 10.0 10.0 7.505450741707545 10.0 10.0 10.0 10.0 10.0 5.53012385964918 10.0 7.866605082763932 8.091701786682005 10.0 10.0 10.0 10.0 10.0 8.543028070481139 10.0 10.0 10.0 7.064481903528326 10.0 6.48289183360483 10.0 10.0 10.0 
0.0010 0.0010 0.0010 0.0010 0.0010 0.0010 1.8491953550464988 0.0010 0.0010 9.897231160402997 10.0 10.0 10.0 10.0 10.0 10.0 10.0 10.0 10.0 10.0 10.0 10.0 10.0 10.0 10.0 10.0 10.0 10.0 10.0 10.0 10.0 10.0 0.0010 10.0 0.0010 0.0010 10.0 10.0 10.0 9.83111693449221 10.0 10.0 10.0 10.0 10.0 0.0010 10.0 0.3738453280679067 10.0 10.0 10.0 
5.029527913964841 1.8987896639037318 0.0010 0.0010 0.0010 0.0012214229726588343 0.0010 0.0010 0.0010 0.0010 0.0010 1.9058519253653374 5.000244401566218 8.72969072797244 4.994324046823524 8.604613511945821 4.974499600363109 4.6849902689370575 9.948162264013416 7.535567710300446 4.999939613309544 4.977865231426789 4.944048324378234 4.55217679154397 10.0 4.30452484637608 0.31164376259916526 4.596683044096442 5.0005 10.0 4.9987452934344345 4.797090312754862 2.196637384935217 0.3514276090899484 2.108479776328586 2.0261832831964943 4.976832343149574 4.995717437922033 4.811924825569341 4.899509655087999 5.0005 0.09355910924515953 4.315327555695542 4.8474241702478205 4.610319998642184 6.277725366299702 0.386645974334189 10.0 0.36606289206244913 4.952859009941955 4.97589708607518 
0.05586231668659741 0.6263734336269261 0.3549801818483549 0.00112003838110483 0.0010628218541371582 0.002106582442192451 0.8556492218618439 0.0013415362610002127 0.01764207950930498 9.475474686181837 4.799561372561979 0.6454651545252346 9.948594953883532 9.998798540056747 9.968398998003204 9.989267291548597 7.638678612706497 5.887139420482459 9.982529347876866 8.416229809323067 9.994002693374345 9.884682118064267 0.8039273742984683 9.953889894001756 9.947857948176999 9.292065854623791 9.440260786145242 9.994632159560249 9.832002216083252 5.368186456619695 9.990659904610203 9.989405419246085 5.664636581792848 6.62946772957702 7.060187750632044 0.5193052690486568 8.67711748269298 9.901578540469963 9.21027037766137 9.77673925424537 9.971174941595597 7.649275239116184 9.54336662198804 9.93936451428152 9.776553912574036 7.983047936379759 4.9893301553517695 0.3291875106416222 5.451157600130224 1.3594591949593098 6.004812664504646 
0.0010 0.0010 0.0010 0.0010 0.0010 0.0010 3.5177017444854317 0.0010 0.0010 10.0 10.0 10.0 10.0 10.0 10.0 10.0 10.0 10.0 10.0 10.0 10.0 10.0 10.0 10.0 10.0 10.0 10.0 10.0 10.0 10.0 10.0 10.0 0.0010 10.0 0.04743095085056427 0.0010 10.0 10.0 10.0 10.0 10.0 10.0 10.0 9.480688225106991 10.0 0.0010 10.0 0.0010 10.0 10.0 10.0 
0.0010 0.0010 0.0010 0.0010 0.0013435197079647817 0.0010 6.071113513363305 0.0010 0.0010 7.101001154719227 3.4860092673922995 10.0 10.0 10.0 9.988171621586945 10.0 10.0 10.0 10.0 10.0 10.0 9.99999819808382 10.0 10.0 10.0 10.0 10.0 10.0 9.976734484528544 10.0 10.0 10.0 4.003395851934788 10.0 0.0010 10.0 9.999999962892462 9.999985752913785 10.0 9.964164077995614 9.997782639650996 9.99998678193636 10.0 10.0 10.0 5.417403642054993 10.0 3.7813517898158775 10.0 10.0 10.0 
7.001923376827067 0.7276766563624397 0.0010 0.0010 0.0010 0.0010 0.0010 0.0019072777422382003 0.0010 0.0010 3.3569010143677276 4.452577754587455 5.0005 4.972158240856287 4.986597321315915 4.66466110985995 5.0005 2.350474350279949 6.136034824832409 6.416694205347478 5.0005 4.6844406352763395 5.0005 4.537247743833521 4.505342844920252 4.042496484186192 1.068368421963995 4.55876753914595 5.0005 5.0005 4.866002931121963 4.839337674198993 4.488063412247288 3.0851091443463496 5.505243229573858 0.3425107742843956 5.0005 7.014508367832718 3.8274608600025832 5.0005 4.998957413610312 0.2955641235946658 4.7051965615797675 6.8576966089155675 4.822285034222609 6.589684621573372 3.3469993950339574 4.485316440084854 0.12543104043330988 4.299559443775971 5.0005 
0.0010 3.6188841344968488 0.0010 0.0034380131319045304 0.0010 0.0010 9.671548012337242 0.0010 0.002017003870593365 0.0010 4.7815805578257855 10.0 10.0 9.995907909842936 10.0 9.995710232708433 10.0 10.0 9.986546177300148 9.764476144665291 9.8903225801659 10.0 10.0 10.0 10.0 10.0 4.8507345370770905 9.912660768202416 10.0 10.0 9.901804562085394 9.924155789485182 3.971608602466153 10.0 9.18876047940416 10.0 9.788417477140905 9.963722090265673 9.597677706779537 4.613118138877478 9.984179253306598 4.083520230492291 10.0 10.0 9.924025536743429 3.758701081332408 10.0 10.0 4.185602796164627 10.0 10.0 
5.477804829871891 4.095069750326475 0.0010 0.0010 0.0010 0.0432693384548431 10.0 0.04055760680817008 0.010372150210077218 0.0010 3.61045861186659 10.0 10.0 9.998623443710459 9.05969531475181 10.0 8.313075865811761 10.0 10.0 10.0 10.0 8.059788792705453 10.0 9.962209675673774 10.0 5.000466146676193 0.7768758795794335 10.0 4.521895083033853 10.0 9.970276257677593 9.937987726131622 8.386484655228784 9.486027585906083 0.50095 10.0 7.551777402292694 9.603759890138369 9.952073637500495 10.0 7.851696003258927 4.9955084596599155 8.983235302642392 8.86164920221304 9.74635033627643 7.349493166165653 4.967909816360018 10.0 5.0005 10.0 9.616296840546877 
0.0010 0.0010 0.0010 0.0010 0.0010 0.0010 5.249720119010405 0.0010 0.0010 8.03074657283148 9.50005 10.0 10.0 10.0 10.0 10.0 10.0 10.0 9.991425098042301 9.924392491079995 9.989131659000446 10.0 10.0 9.988789989804587 10.0 10.0 10.0 10.0 9.622502586626931 10.0 10.0 10.0 0.001000000000000334 10.0 0.0010 2.4886988004326764 10.0 10.0 10.0 10.0 10.0 10.0 10.0 10.0 9.989373858283587 0.001000000000000334 9.763411308545981 0.001000000000000334 10.0 10.0 10.0 
0.02027387751852351 0.0010 0.3512194242391142 0.0010014853738100724 0.0010 0.0010 0.3395158205545146 0.0010 0.0010 10.0 5.161668151349085 0.8589552756731275 10.0 10.0 9.995538922497163 9.998007857551695 10.0 10.0 10.0 9.996891820215232 9.986123924562166 10.0 0.32342985500181887 9.999855337017308 10.0 9.996402256634564 10.0 10.0 9.999087097871517 5.496483432649684 10.0 10.0 7.518571591575897 4.653453373396505 8.841405012980776 0.0010 6.755444441335545 10.0 9.999425183102536 10.0 10.0 8.266454158875092 10.0 9.998852502253307 10.0 10.0 5.037067784829102 0.0010 4.710353745871956 0.0010 4.853363413317202 
0.0010 0.0010 0.0010 0.0010 0.0010 0.0010 1.7870460788915516 0.0010 0.0010 10.0 10.0 10.0 10.0 10.0 10.0 10.0 10.0 10.0 10.0 10.0 10.0 10.0 10.0 10.0 10.0 10.0 10.0 10.0 10.0 10.0 10.0 10.0 0.0010 10.0 0.0010 0.001000000000000334 10.0 10.0 10.0 10.0 10.0 10.0 10.0 10.0 10.0 0.05099500000000003 10.0 0.0010 10.0 10.0 10.0 
0.0010 0.0010 0.0010 0.0010 0.0010 0.0010 5.937984188494033 0.0010 0.0010 9.39680851876522 10.0 10.0 10.0 10.0 10.0 9.914160518952746 10.0 10.0 10.0 9.97407286122278 10.0 10.0 10.0 10.0 10.0 10.0 9.945197221176274 10.0 10.0 10.0 10.0 10.0 0.2067267195015665 10.0 0.0010 0.5698655221291897 9.853649459697424 10.0 10.0 10.0 10.0 10.0 10.0 10.0 10.0 0.37792090623380625 10.0 0.7620493308986385 10.0 10.0 10.0 
0.0010 0.0010 0.0010 0.0010 0.0010 0.0010 9.366727619799422 0.0010 0.0010 6.765275923268787 10.0 10.0 10.0 10.0 10.0 10.0 10.0 10.0 10.0 10.0 10.0 10.0 10.0 10.0 10.0 10.0 9.411803481262773 10.0 10.0 10.0 10.0 10.0 0.0010 10.0 5.314495568567543 10.0 10.0 10.0 10.0 10.0 10.0 10.0 10.0 10.0 10.0 4.112741519892612 10.0 7.167316694485317 10.0 10.0 10.0 
2.824937961692785 5.736213129782536 0.0026181378288449844 0.004807291089727482 0.0010 0.0010 9.93592555669064 0.025934479735054417 0.008163420457771173 0.012701597558092699 5.0005 9.956828919575292 9.805311984506254 9.999935737787395 8.065970283253389 7.9729433246038255 8.668603811954394 8.639392659138322 9.999942644834855 9.984138252611112 9.998713152276357 8.377457180107996 9.956680673969323 9.998720366488735 9.99870234047998 5.121692514584319 0.0010 9.998720331740815 5.0005 10.0 9.802720098818028 10.0 5.000500000000001 8.698079597802813 5.000500000000001 9.85112231121547 7.968804375960671 9.696974484869594 9.892638841345276 6.786094667831888 8.246623096199478 5.765044186670301 8.669919375647492 8.646453520705625 9.86577843795353 5.000500000000001 5.0005 9.988396108561885 5.49268560162734 9.988209151838984 9.111432863812265 
0.0010 0.0010 0.0010 0.0010 0.0010 0.03342540023322822 10.0 0.0010 0.0010 7.601168096228367 10.0 10.0 10.0 10.0 10.0 10.0 9.767387372265802 10.0 10.0 9.956004041492314 10.0 10.0 10.0 10.0 9.767087725142702 9.737008167407577 10.0 10.0 10.0 10.0 10.0 10.0 4.467553989217034 10.0 0.0010 7.037470430365297 9.72014501321939 10.0 9.680265275508768 8.7215855876708 10.0 10.0 9.49707380938476 10.0 10.0 2.2253858682763874 10.0 0.0010 10.0 1.1281775992284224 10.0 
0.0010 0.0010 0.0010 0.0010 0.0010 0.0010 0.4689412392193818 0.0010 0.0010 10.0 10.0 10.0 10.0 10.0 10.0 10.0 10.0 10.0 10.0 10.0 10.0 10.0 10.0 10.0 10.0 10.0 10.0 10.0 10.0 10.0 10.0 10.0 0.0010 10.0 0.0010 0.0010 10.0 10.0 10.0 10.0 10.0 10.0 10.0 10.0 10.0 0.0010 10.0 0.0010 10.0 10.0 10.0 
0.0010 0.0010 0.0010 0.0010 0.0010 0.0010 2.376453026253635 0.0010 0.0010 10.0 10.0 10.0 10.0 10.0 10.0 10.0 10.0 10.0 10.0 10.0 10.0 10.0 10.0 10.0 10.0 10.0 10.0 10.0 10.0 10.0 10.0 10.0 0.0010 10.0 0.0010 0.0010 10.0 10.0 10.0 9.905187182287804 10.0 10.0 10.0 10.0 10.0 0.0010 10.0 0.23111079084244235 10.0 10.0 10.0 
0.0018724287846698352 3.4423230800671383 0.0839784580724931 0.0010042351925297719 0.0010876357548585385 0.0012353859191612032 9.966375430397377 0.0015302488681238383 0.001240758962272857 3.468199660798616 4.14929617369509 9.993361096569963 9.999692065704803 9.999956865923632 9.997335647952285 9.999975685974972 9.993190037545332 9.968526660988507 9.999974830535558 9.999601088299492 9.998665846615966 9.992101698715967 8.065146696829522 9.999277610368699 9.999536311310878 9.996442360723709 3.895030233830596 9.998577927816005 4.52639992847866 9.971102723352695 9.998105744137254 9.998808942441848 4.66799822667524 9.913372828664725 4.4796872570274004 9.873943100888857 9.978213858869148 9.999859132795255 9.977093984516987 9.993407919235628 9.991493575487938 4.770687267069709 9.992586398404809 9.64844494108814 9.996372627000687 4.519468074086407 3.6392090568889475 3.649321079277788 9.920123438603344 9.97372279321717 9.989617024942833 
0.0010 6.521070932596075 0.0010 0.0010071481131539225 0.0010 0.0014974097752109975 7.324635926582574 0.0018683387768419894 0.0014067495897009908 0.0010 0.0010 9.537981931940605 10.0 10.0 10.0 10.0 9.163077514733594 2.8952169370394047 10.0 10.0 10.0 10.0 8.55849081757724 10.0 10.0 10.0 0.0010 10.0 1.2943331396764588 3.3699685920381404 10.0 10.0 7.259500152467337 5.6114893828271555 8.92888188468305 10.0 5.731417971986056 10.0 9.952625857032189 9.991105763069477 10.0 0.0010 9.997068934236694 9.685578814089789 10.0 6.247864529602783 0.0010 6.747964005404409 3.4027057399195035 9.546752739995735 6.102387880667289 
0.1499270335786267 0.7145693949015977 0.029006142220739734 0.0010102610688053752 0.001167523650418783 0.002860424441337938 9.339163541436196 0.0012843535255965338 0.002026267105707395 2.2498255359356927 8.320742133800355 9.715972354144121 9.995555780080716 9.999424440301595 9.763866542314402 9.999629916906107 8.634075763595684 9.374764749456006 9.508581123471206 9.984106117094765 9.987146822675406 9.870958990203196 9.707869433965957 9.987764587607398 9.928513019405276 9.98629555045239 5.114758786010384 9.977866215976782 9.999127273910261 9.254917709327515 9.980394578795167 9.998657098825705 5.000963227721156 8.827867164655437 2.4495643001693583 7.097857092001831 8.689163142090838 9.910006701970719 9.818967192073448 9.972734805026189 9.982230938507499 7.4221053806123685 9.993729001054529 9.978595624948401 9.988559957495164 2.7573547105070273 8.896740996491037 4.0794964325146985 8.929071606848908 9.48889336649744 8.889496163145864 
0.013761470070863813 0.7167043399136895 0.33985941100853734 0.0010 0.0010 0.0010 1.0516975119441545 0.0010 0.0010 9.531421123751755 4.123596738546227 1.117604605315885 9.973614186985943 9.999919700585098 9.914153875936055 9.98871921251394 7.033197009121713 6.647877667857204 9.962835648250342 9.979404429462209 9.98419018731891 9.74701447048253 1.0680852133559153 9.922616331092472 10.0 8.531177157515677 9.736754598226783 9.98296725737001 9.692985713088989 5.244119637504702 9.982731194485405 9.974677062394147 5.963411274030545 5.374365428236997 9.93228026353307 0.4466979322389122 6.7843985115880665 9.905356257427725 9.94679649140647 9.93112856749866 9.980804530458776 6.244255617169946 8.718879662700658 9.932757550689713 9.37651812656391 6.0263621641179155 4.264510615366189 0.023175648097594426 5.726238631824767 2.0052488587110804 7.027372805078123 
2.385663445032308 10.0 0.0010 0.0010 0.0010 0.0010 10.0 0.016440300798786372 0.0010 0.0010 0.0010 10.0 9.691680780573098 9.924483217569431 10.0 9.924579734356746 10.0 2.7098400085448238 9.991483642251566 9.847221264281004 9.995355796927381 9.970670833188334 10.0 9.900969733867628 7.913114551754743 9.860424305084956 0.0010 10.0 0.0010 5.308904030086507 9.976296683047087 9.855311382491227 0.0010 0.0010 0.0010 10.0 0.0010 10.0 10.0 0.0010 9.960318375062354 0.0010 9.953732248847508 10.0 9.940850810351554 3.4506325387440215 2.5362110097799206 10.0 0.0010 10.0 0.0010 
0.0010 0.0010 0.25971320735990844 0.0010 0.0010 0.0010 0.0010 0.0010 0.0010 10.0 4.027761560155577 0.0010 9.999454115959328 10.0 10.0 10.0 3.9605230263529956 3.700626506043094 9.700452873444734 7.667889221688504 10.0 10.0 0.0010 10.0 10.0 10.0 10.0 10.0 10.0 4.839558048590941 10.0 9.999320563232772 8.610116076528898 5.0005 9.234368571398036 1.675211283441657 3.8320599088014147 10.0 10.0 10.0 10.0 10.0 10.0 10.0 10.0 8.33795597621986 4.288546112194238 0.0010 3.528346907336604 0.0010 4.999801874207615 
0.0010 0.0010 0.3241349490880975 0.0010 0.0010 0.0010 0.0010 0.0010 0.0010 10.0 8.351269517639436 1.833208198902489 10.0 10.0 10.0 10.0 10.0 10.0 10.0 10.0 10.0 10.0 1.833208198902489 10.0 10.0 10.0 10.0 10.0 10.0 5.086253296821479 10.0 10.0 9.738800796562984 10.0 8.701924860983688 0.0010 10.0 10.0 10.0 10.0 10.0 10.0 10.0 10.0 10.0 8.18309524646045 10.0 0.0010 8.842286492582655 1.833208198902489 10.0 
0.0010 0.0010 0.0010 0.0010 0.0010 0.0010013382493204508 10.0 0.0010007408448710175 0.0010 6.533125200029083 5.000500000000001 7.140626429858053 10.0 9.99991694118183 10.0 9.999625755789863 10.0 9.999807433105095 10.0 9.999810695802795 10.0 10.0 7.057462533174965 10.0 10.0 10.0 0.7877222362223995 10.0 9.999910420936562 10.0 10.0 9.999948972562937 1.4038946818195486 10.0 2.7679808430141177 0.0010 10.0 10.0 10.0 9.983960408010212 10.0 9.989455512050402 10.0 9.988416327432022 10.0 2.5691915799409966 10.0 0.01966626968690863 10.0 7.165958656019706 10.0 
0.0010 0.0010 0.02087238112838089 0.0010 0.0010 0.0010 9.675497670736217 0.0010 0.0010 8.212987220772067 9.996981676984563 9.665096117394883 10.0 10.0 10.0 10.0 9.793061528077471 10.0 9.999693306785822 10.0 10.0 10.0 10.0 9.98148210363676 10.0 10.0 10.0 10.0 10.0 10.0 9.98185571736666 10.0 7.882812999902207 9.676540815995256 0.0010 9.907913117773273 9.997807162905447 9.996935467092293 10.0 9.996891019076076 10.0 9.986481623116081 10.0 9.988877984253646 10.0 9.341929188917083 6.582615784068507 0.668041813649725 9.998493236939428 10.0 9.839578443712389 
0.0012282063427310728 0.0010 0.017175027354764623 0.0010 0.0010 0.0010 9.611583554972638 0.0010073982212084713 0.0010 4.453558003681635 7.198482123111637 8.635375696061164 9.996321705581394 10.0 10.0 10.0 9.951025888764125 9.80208654498181 9.980783730498477 9.934319825761191 9.999980810694149 9.999881274943332 8.65952751703785 9.999958870388648 10.0 9.998132906850937 7.944921732314189 9.99998063878113 5.0959726577898055 9.843494276808899 10.0 10.0 5.000500000000001 9.83426478577704 7.14494919108448 8.638643285144948 9.883752665641726 9.999361364698858 10.0 10.0 9.99998071345135 5.0005 10.0 9.990376051019204 9.999976395645756 5.000500000000001 9.285720570733288 9.583921887222454 9.5138166110062 8.636067453871334 9.845085661066596 
0.0010 0.0010 0.7180187757153589 0.0017558568029790887 0.0024218031053461755 0.003067883837462123 2.814296043998671 0.0010 0.007482972612261617 10.0 10.0 8.306763688223727 9.561606221562283 9.992460093170077 9.295420647196098 9.959519148094813 10.0 10.0 9.882212522119648 10.0 9.986833574020109 9.98565027192027 7.357917508974256 10.0 9.954999170300779 10.0 10.0 10.0 10.0 10.0 9.998074820328245 9.951593340550447 6.682372310068501 10.0 7.633616229201214 0.020249590662575256 10.0 9.892486622596126 10.0 10.0 9.984601207291464 10.0 10.0 10.0 9.990780729606772 10.0 10.0 0.0010 10.0 8.30096888253291 10.0 
5.536422623222097 4.929562668139178 0.0010 0.0010 0.0010016530108031968 0.0010 10.0 0.3011802432990726 0.0010 0.0010 3.086413205981075 10.0 9.982525020026937 10.0 9.999802208898652 10.0 6.575696069537845 7.901819536347868 10.0 10.0 9.999847233727488 9.61918698854915 10.0 9.999852486702533 5.664076321605697 6.253432637730704 0.0010 9.999844230870666 9.999491444035764 10.0 9.999851767809824 9.999831438678878 0.794282572525812 8.235857449856578 0.0010 10.0 8.041110396028497 10.0 10.0 10.0 9.999834656047893 2.392949450109121 9.99984744716795 10.0 9.99984752854367 0.0010 6.325709819971714 10.0 10.0 10.0 6.716772012927629 
0.0010 0.0010 0.0010 0.0010 0.0010 0.0010 5.50045 0.0010 0.0010 7.134013540215096 5.047806318946018 10.0 10.0 10.0 10.0 10.0 4.981130437243606 7.934382442031576 10.0 10.0 10.0 10.0 10.0 10.0 10.0 10.0 9.806698609504672 10.0 10.0 7.480218026557194 10.0 10.0 0.0010 4.746302406334358 0.0010 0.6520355033428258 5.105473064974673 10.0 10.0 10.0 10.0 10.0 10.0 10.0 10.0 0.0010 5.022336343826693 1.0831550235846081 5.535320540870866 10.0 4.9329141968066965 
0.0010 5.6747538203406656 0.1591045157260378 0.0010 0.0010272873549226984 0.0010 10.0 0.0010 0.0010 0.7118111924542604 7.957328496137766 8.464256133609855 10.0 10.0 9.534045860794237 10.0 9.198742912251136 10.0 10.0 7.906980252190033 10.0 10.0 7.5559813884125155 10.0 10.0 10.0 3.9382145805563087 10.0 10.0 7.1352104159970695 10.0 10.0 8.723635102889762 10.0 7.109111924542605 5.970116209593754 8.881610789947382 9.852070310355321 8.347061522620589 9.267881749363042 9.959750082388164 0.0010 10.0 9.957175987287364 10.0 7.109111924542605 10.0 10.0 10.0 10.0 3.7304942216021697 
0.0010 0.0010 0.0010 0.001000572162630089 0.0010 0.0010 9.988646691394523 0.0010 0.0010 5.000500000000001 9.868990188924935 9.182696403727608 10.0 9.99245521965151 9.860737845808268 10.0 9.871002137239795 9.978754642062102 10.0 10.0 9.987166616409327 10.0 9.352984334761402 9.997401506998605 10.0 10.0 5.000500000000001 9.997094576576398 9.957286947511626 10.0 9.986863543170218 9.998215163829544 3.297260457315203 9.980765399520573 4.137608647166187 5.0005 9.75522819269543 10.0 10.0 10.0 9.999718170225757 6.147805542358314 10.0 10.0 9.996029764920078 4.338394863594018 8.781073024551091 10.0 9.436215725652662 9.436516370242432 9.697591406645355 
0.060102518608024715 1.7524626591579597 0.019893831635591344 0.0011745615645025742 0.0013393606489057602 0.0010548245129142564 5.383024542573531 0.0024850482333999505 0.037584031612426114 5.0005 7.4221113665957485 9.999383936192531 9.979019064830778 9.991754623394499 9.999979122862113 9.995427524865285 8.888352488243825 8.07561611791373 9.63396544979461 9.683723147519324 9.978620259583165 9.968963096572535 9.47128778763539 9.97238081021931 9.615663237072363 8.468777687812514 5.0005 9.975429014565774 7.213970556280612 9.518223517477697 9.978995260907737 9.976345518278588 5.000500000000001 7.390567143726201 4.865311049376228 4.30728754577139 8.624154050715305 9.981563907247443 9.809952477334562 9.670517169172347 9.983907263364147 9.999748077299168 9.223068150475077 9.49674615336961 9.597893196524858 4.730811519086012 8.588637243567767 6.568654461064719 7.258229331060596 9.47691837707904 8.171133727796356 
0.0010528655050632762 5.349754317929917 0.0028424800815716983 0.0010 0.0010 0.0010181371182597905 7.513283754396779 0.0010 0.0010007542092337202 6.297673594311699 9.948122767817233 9.957710181475745 9.943626951423507 9.999904594848134 9.999836340171072 9.991750096755021 9.98088436656241 10.0 10.0 10.0 9.999971235312568 9.999150587942669 9.964046823187743 9.999722590552262 9.999776411575423 9.98855874871744 9.913690551366749 9.99976018810877 9.99991124868163 10.0 9.99991348861845 9.99537753571848 8.413143973982741 9.998363723088612 2.837971087869995 3.7033264056883013 9.974969635807481 9.947464044046987 10.0 10.0 9.999915814324462 9.972123073599928 9.992382406016443 10.0 9.99665401303686 8.679811951192418 9.97796616032236 5.76072505666684 9.914648835481383 8.163415166916087 9.970656793307679 
0.032826871164010125 2.7616856418202858 0.0010 0.0010 0.0010 0.001205696440444204 10.0 0.0014892201527754196 0.0011588670004204864 0.0010 1.3768220478513786 10.0 9.99664024883573 10.0 10.0 10.0 10.0 10.0 10.0 10.0 9.9993185824697 9.989306534625442 9.550970101462136 9.999714807782007 9.999346366418477 10.0 0.0010 9.999316204901314 1.943506541009738 9.995040361498171 9.998095303900527 9.995286183022769 3.266560193581023 9.757450485614239 0.0010 10.0 9.975652426647418 10.0 10.0 10.0 9.988655323486476 4.27436042481758 9.991195911783622 10.0 10.0 7.670180912543349 1.943506541009738 8.927728996209575 10.0 10.0 10.0 
6.428011317583378 5.000500000000001 0.0010 0.09652541205045422 0.031153791221901324 0.011671535925481834 0.0010 2.1451615291282855 0.0010 0.001000000000000334 3.024499541068031 5.303662722688269 6.645307801099458 9.516379836906653 5.0005 10.0 5.0005 4.217918343881192 8.05933398908647 4.982792788650488 5.266117188586774 5.0005 5.412732760763268 4.956739449472557 4.799070522752946 4.711868611772219 0.001000000000000334 7.013755086910935 7.479973967890436 10.0 7.552206615004933 7.55970181531289 0.07297696147079957 4.481554678074191 3.3598647931212944 9.857402485327183 5.0005 7.0320842153447725 7.139137537823769 9.373057053540546 7.028286289260529 0.001000000000000334 5.0005 5.0005 9.14324815396884 0.17225352718310827 5.0005 9.934210532124919 1.4661206663629542 5.5920746061566415 5.0005 
4.532581676880471 10.0 0.009802225759273427 0.013446687749696113 0.0021736453214476147 0.0010 10.0 5.650275420682623 0.0010 0.0010 0.0010 5.1734923924843015 9.952338436248372 9.774054611106635 9.878668337122921 9.592494856428827 5.764251763481107 4.531700267918339 9.436750396544761 7.0512383978831625 8.671269623360566 9.93300633822306 0.15536314929626216 6.789958883673031 7.2402229340760975 7.550286552099388 0.0010 6.2149863765849505 2.8844377895063937 4.071009289580413 8.826885632403673 9.911252260339957 3.876215988042692 2.682707816042775 3.7851129414178533 10.0 5.836314197182667 9.755240656827098 3.0913983672963354 3.80497888273291 6.750556572766804 4.443210917166546 3.0822365789237853 2.7513879910195156 8.819922096930242 0.0010 3.221729646977143 10.0 4.6906592674417595 0.0010 7.441801552370408 
8.863587150457807 3.3711460102921382 0.009892519316374391 0.0010 0.0010898313459862218 0.05108498012575012 10.0 0.0010 0.008895651859299185 0.0010 2.5682620312484143 10.0 10.0 10.0 9.415900518948206 10.0 8.380373797186358 10.0 10.0 10.0 10.0 8.299401522564837 10.0 10.0 10.0 4.998656578443971 0.0010 10.0 6.551624028880354 10.0 10.0 10.0 5.174825265458692 9.71418736275888 1.0491077974925442 10.0 7.457998630526443 10.0 8.771776580768362 10.0 8.548070754802556 1.5000986087163337 9.277029084881237 9.620982622004504 10.0 3.8173785538775733 4.287586678565348 10.0 5.0005 10.0 8.24201249359772 
0.0010 0.0010 0.0010 0.0010474844574978963 0.0010 0.0010 7.880637490356998 0.0010 0.0010 3.8615164666746153 6.522851431233523 10.0 10.0 10.0 10.0 9.999560502254576 7.399489390221731 4.967771302108418 10.0 8.442815271399331 10.0 10.0 10.0 10.0 10.0 10.0 7.442469163849073 10.0 10.0 10.0 10.0 9.485643607257582 4.409741574584254 6.147641841209317 1.2540839152436756 10.0 6.632538867595144 10.0 10.0 9.298191131048808 10.0 9.646418289905967 10.0 10.0 10.0 4.019004856398686 6.404142892189104 4.738890868653812 6.0682903078576205 5.138509237068189 6.754541031792267 
0.0010 0.0010 0.0010 0.0010 0.0010 0.0010 3.816743189734199 0.0010 0.0010 10.0 10.0 10.0 10.0 10.0 10.0 9.862614155413347 10.0 10.0 10.0 10.0 10.0 10.0 10.0 10.0 10.0 10.0 10.0 10.0 10.0 10.0 10.0 10.0 0.0010 10.0 0.0010 0.001000000000000334 8.833779345775257 9.997597103451405 10.0 10.0 10.0 10.0 10.0 10.0 10.0 0.0010 10.0 0.001000000000000334 9.069799062162955 10.0 10.0 
0.0010 0.0010 0.0010 0.0010 0.0010 0.0010 9.965722026331393 0.0010 0.0010 2.985896155592351 6.662407925312074 8.755883031702623 10.0 10.0 10.0 10.0 9.782325490224027 6.896114935644883 8.755883031702623 8.755883031702623 10.0 10.0 8.755883031702623 10.0 10.0 9.772387328507282 8.755883031702623 10.0 10.0 8.755883031702623 10.0 10.0 7.983060350120393 2.3732539498182255 10.0 9.464155057076704 8.755883031702623 9.518880382567025 8.755883031702623 8.755883031702623 10.0 8.755883031702623 10.0 10.0 10.0 9.426618591592964 9.113932895943837 9.411553982596674 8.507091042661287 10.0 8.755883031702623 
0.018163176412167005 1.824657583755054 0.012648811031083129 0.001467270042842771 0.0010235067336157879 0.0010 10.0 0.0010 0.0011735827758032078 2.460555182347938 10.0 9.853634200983839 9.965631863513032 9.99660744738827 9.992254078647889 9.99889172084815 10.0 10.0 10.0 10.0 9.998220787359134 10.0 10.0 9.995854444199715 10.0 10.0 0.0010 9.999555322789789 9.983927217708615 10.0 9.991641958650964 10.0 0.0010 10.0 0.0010 10.0 10.0 10.0 8.300870683728878 10.0 9.997670696007411 10.0 9.982864685676484 10.0 9.999065140359969 0.0010 10.0 10.0 10.0 10.0 10.0 
0.0010 0.0010 0.03770731582699498 0.0010 0.0010 0.0010 9.10683309131584 0.0010 0.0010 4.7126997297977 7.115783819748367 10.0 10.0 10.0 10.0 10.0 10.0 10.0 10.0 10.0 10.0 10.0 10.0 10.0 10.0 10.0 2.6096888843533383 10.0 10.0 10.0 10.0 10.0 0.0010 10.0 0.0010 5.407109065687046 10.0 10.0 10.0 10.0 10.0 7.255734088865514 10.0 8.04452800918282 10.0 0.0010 10.0 1.6741517848572616 10.0 9.870284520967862 10.0 
0.0010 1.4780488949093122 0.007814534810747925 0.0010 0.0010 0.0022273232472813003 10.0 0.0010 0.0028749055993977277 5.32245238732383 8.90300704054827 9.358742365287616 10.0 10.0 10.0 10.0 10.0 10.0 10.0 10.0 10.0 10.0 9.457640815655113 10.0 10.0 10.0 5.000500000000001 9.990707010878436 10.0 9.68870968275068 10.0 10.0 5.000500000000001 10.0 6.675377799287213 10.0 10.0 10.0 10.0 8.90300704054827 10.0 8.182183386525736 10.0 10.0 10.0 4.0311282280633165 10.0 9.255724268050605 10.0 9.452046122480597 10.0 
0.0010 0.0010 0.0010 0.0010 0.0010 0.0010 7.751916462649296 0.0010 0.0010 10.0 10.0 8.521463155099717 10.0 10.0 10.0 10.0 10.0 10.0 10.0 10.0 10.0 10.0 7.697086510582176 10.0 10.0 10.0 10.0 10.0 10.0 10.0 10.0 10.0 4.967280734411058 10.0 4.679394217808555 5.033719265588943 10.0 10.0 10.0 10.0 10.0 10.0 10.0 10.0 10.0 5.228326405387001 9.836252735173378 5.272594099646582 10.0 5.655503458406489 10.0 
0.0010 0.0010 0.0010 0.0010 0.0010 0.0010 0.31555950570705943 0.0010 0.0010 9.802202900207433 10.0 10.0 10.0 10.0 10.0 10.0 10.0 10.0 10.0 10.0 10.0 10.0 10.0 10.0 10.0 10.0 8.925586081452165 10.0 10.0 10.0 10.0 10.0 0.0010 10.0 0.0010 0.0010 10.0 10.0 10.0 10.0 10.0 10.0 10.0 10.0 10.0 0.0010 10.0 0.0010 10.0 10.0 10.0 
0.012155975209123659 0.9213531534083996 0.2888728590729969 0.00100574997426063 0.0010339994543835651 0.0010063091379999944 0.9189964119443772 0.001694841843698789 0.0021304801268632453 9.078608512819468 6.916970961557428 0.50095 9.998745406851882 9.994527656574835 9.998529158891047 9.999491800862819 9.790903659801703 9.705615598890072 9.995864169111362 9.994595957820692 9.998863872777347 9.996931636541985 0.50095 9.998450671031096 9.996992197056246 9.991231748132252 9.058379829610004 9.999271125412882 9.999784452935822 9.568886284974676 9.999545609788182 9.998800807454796 10.0 9.50005 9.50005 0.9381066349148233 9.848135307901153 9.99687938051441 9.998248062870923 5.67802202080064 9.999473489128608 5.0005 9.999759519123122 9.08077504439719 9.948070113430438 10.0 4.998320432829254 0.949266832424505 9.621836487989016 0.50095 9.819472938021375 
10.0 9.914913340893408 0.014176728266779626 0.0021173664111548115 0.0010 0.004010354893931808 10.0 0.002132883037563456 0.10650627283389798 0.0010 2.1165032739039553 10.0 9.968442625938641 9.382544200427958 10.0 9.562855821660266 0.0010 0.0010 7.287629196541115 0.0010 9.989097295428758 9.828227077926126 10.0 10.0 0.0010 0.0010 1.2732614080285747 9.979163626916106 0.06359901747338048 3.9692079079010547 7.22187628384577 9.064191415767299 0.0010 0.0010 0.0010 10.0 0.0010 8.864179325210081 10.0 0.46781104916280514 7.034141816399238 0.0010 0.0010 0.0010 7.475571805437713 0.0010 0.0010 10.0 0.2234791497012325 9.534085981991336 0.0010 
0.0010 1.9567160823075938 0.030136810841020906 0.002298709896246624 0.0010 0.0010928003058059028 8.007232226434922 0.0010 0.0010 3.345332772227426 8.274407977144259 8.121997454173547 9.984489923341421 10.0 9.864663632241033 9.996633277960948 9.835165115577912 9.706397307707796 9.997649049589112 10.0 10.0 10.0 8.954599509255369 9.993276322838787 9.98328803654276 10.0 8.178875388862235 9.996917934503474 9.926943027593447 9.28467232385404 9.996522124714106 9.99989038511426 6.010263414563369 9.721728630719912 5.9525385745153105 7.8913797035332305 9.810346861804803 9.961210921489295 9.782891931481982 9.843003807024784 9.98003530423176 6.167476917430493 9.958379431467593 9.977934282491116 9.993448937925514 5.841607749284025 9.665850265065021 6.639792325185873 9.658722028537264 6.701287014663417 9.816621683867782 
0.8021970212530074 5.49847946827197 0.0248542237277167 0.0010841931174264531 0.0015398877494872051 0.0010371937688614828 5.032953205024209 0.6290429740413894 0.07378486148665703 1.9050152346489324 5.1761252256210435 7.995325504139108 9.96784113746708 9.939580624106261 9.280300491523324 9.198816034817384 9.84164661097582 9.61218868497424 9.19880031555394 8.366529466630137 9.732140412708068 9.81437503421814 9.350693127285057 9.801737049606965 9.769697344956432 8.924078239878334 2.3923295092617995 9.993462203235984 6.327867533521952 5.832513796850307 9.910277491669811 9.981949135264486 2.831952728896507 6.305058597793756 0.8871764901417021 9.090240046701918 9.71565547851927 5.750704746843249 9.985826509046047 5.512678368318867 9.821653092605054 9.518557385579154 9.446675515004149 9.170164861888136 9.783170798850827 5.577741164233554 4.545767374178704 9.966417363204492 4.408158375069923 9.61803780126318 9.625253505493944 
0.32486208337641087 10.0 0.0010 0.0018249766401438835 0.011438726293305067 0.004612508096151107 0.6138311268989762 0.00714411048598078 0.0010 0.0010 3.392619420100189 10.0 9.925396883593992 9.980040348913013 0.0010 9.859433086953743 0.0010 10.0 9.53322779348076 3.161270394540053 0.0010 8.902830920537795 10.0 0.0010 0.0010 0.025698005379777733 7.524887339240134 0.0010 9.949716200265643 0.0010 0.0010 9.933229986028621 0.0010 0.0010 0.0010 10.0 0.0010 9.980737379084532 5.20889419674811 0.0010 0.0010 8.529027662647 0.0010 0.0010 0.0010 0.0010 0.0010 10.0 0.7783132838456268 10.0 0.0010 
5.004327125301434 1.6801166034906427 0.0010 0.0010 0.0010339714163928894 0.0010924793948800427 0.0010 0.2694206064887779 0.0010 0.0010 4.967684241676641 9.998447360711397 5.0005 9.996439190577462 5.0005 9.973406990747272 5.0005 5.0005 10.0 9.551251307998408 5.0005 6.841785690970569 10.0 4.996732406462706 10.0 4.997673777858554 0.0010 5.0005 4.992829660465056 9.99071114510253 5.0005 5.0005 0.50095 5.0005 5.000500000000001 0.0010 5.0005 4.996076372883915 5.0005 4.9854083955016035 5.0005 4.96209684638671 4.997020556841078 5.0005 5.0005 5.000500000000001 4.963590249036165 10.0 4.979765531572915 10.0 5.0005 
0.0010 2.5206406190814534 0.0010 0.0010 0.0010 0.0010 7.334411115069678 0.0010 0.0014750902906426767 0.0010 7.057333662194448 8.69633453104974 9.98935750726262 9.98994270114366 10.0 10.0 9.71661309870008 2.864324220009091 10.0 10.0 9.996283406562792 10.0 8.82606101019682 9.971078068739306 9.996432902175188 0.0010 1.61841239367183 9.999054638909396 9.951827302075047 9.400458639601458 10.0 10.0 0.0010 1.0327865782329342 1.2631834507904984 10.0 0.9629628297448116 9.804429770224178 0.0010 10.0 9.974004137034674 8.568681068992229 9.993843322275762 10.0 10.0 0.0010 8.364991855601 10.0 0.0010 8.69633453104974 9.413177894016423 
0.0010960399575765181 0.3569148625905857 0.32093538579193326 0.0010 0.0010050320771052218 0.001020055836328034 0.456035317686609 0.004794286123786739 0.0020676234519858457 9.606332621979977 5.055103813663331 1.5615748431532532 9.999865739956867 9.999615159934411 9.760890721232405 9.89368402383791 10.0 9.052228776837676 9.992621664077731 10.0 9.997539879044114 10.0 1.532722219617499 9.997525408118724 9.997468036374702 9.816156120465523 9.436500089861397 9.997423078036402 9.995307601056375 3.85049518721456 9.997538900587566 9.99965025209925 9.045260692116873 9.097967832478169 5.371680101059779 0.4837468288354654 10.0 9.976923661560958 9.951947834045514 9.999942429638509 9.997736998983449 4.1470162494115055 9.909828267905837 9.853339303922052 9.997491864978437 5.216450535236474 3.354185887723981 0.08556784310283128 8.869909477644395 1.5607022497240282 9.181815237432462 
0.0010 0.0010 0.0010 0.0010 0.0010 0.0014614236040437413 1.43092793321606 0.0010 0.0010 10.0 10.0 10.0 10.0 10.0 10.0 10.0 10.0 10.0 10.0 10.0 10.0 10.0 10.0 10.0 10.0 10.0 10.0 10.0 10.0 10.0 10.0 10.0 0.0010 10.0 0.0010 0.0010 10.0 9.94183456302351 10.0 10.0 10.0 10.0 10.0 10.0 10.0 0.0010 10.0 0.0010 10.0 10.0 10.0 
0.027084461683875766 0.13644960986265878 0.3166938127371284 0.008471964214206398 0.0010283341865409145 0.0012943244726626637 0.18372544970435742 0.0027678537002761346 0.0010013209740172434 10.0 6.800117738609469 1.0401917286949345 9.988421735256626 9.989077726388818 9.61776289359661 9.85932257797592 9.885023908239505 9.430383998965583 9.998727873235637 9.879571674894283 9.99366180800263 9.95872321033691 0.0010 9.979396961035196 10.0 9.735366689628616 10.0 9.979481597758006 8.293479075446324 4.028226735223396 9.96911700799553 9.968011781894916 10.0 6.934537960845191 6.774790717714739 0.0010 8.45556416197716 9.886309370958596 9.981874499266606 9.880882653592554 9.976618600062364 5.019941699046481 9.896898542882687 9.780345966038912 9.977266841171488 8.020201734813918 5.608516962633213 1.948201192482605 9.979645069856051 1.5821174249115622 9.950980429509546 
0.0010 0.0010 0.008646871475801822 0.0015025316126366654 0.0010 0.001317524847392228 4.6592363629642035 0.0010 0.0010 10.0 10.0 10.0 10.0 10.0 10.0 10.0 10.0 10.0 10.0 10.0 10.0 10.0 10.0 10.0 10.0 10.0 10.0 10.0 10.0 9.998118988000286 10.0 10.0 0.0010 10.0 0.0010 0.0010 10.0 9.967708270632704 10.0 9.999247228405066 10.0 10.0 9.999850184103902 10.0 10.0 1.2734333489425562 10.0 0.0010 10.0 10.0 10.0 
0.0010004551005147763 0.3473422836877044 0.0010 0.0010179029116367158 0.0010 0.001000118485755476 9.317184394976076 0.0010038083134625481 0.0010 2.3443968819205088 10.0 6.149319022052765 9.99993316517568 9.999722911721097 10.0 9.999960555312558 10.0 10.0 10.0 9.440297831299839 10.0 9.998205650772302 10.0 10.0 9.983963193399363 10.0 9.86718895602766 10.0 9.999788818401619 10.0 10.0 9.999889440189607 3.759813280458471 10.0 0.0010 5.508872001044918 8.41925199197144 9.999415746803532 9.999999252173813 10.0 10.0 9.925893656518161 9.99999782624582 9.998969697734822 9.99999957572339 5.799346048230246 10.0 1.0265682781085532 10.0 3.8227236450018687 10.0 
0.04858824785594507 10.0 0.0010 0.0010 0.0010 0.0010 10.0 0.050268555105097895 0.050281387713541945 0.0010 2.174514596491462 9.016579071112108 10.0 9.999388674816782 10.0 9.999481163246047 1.3742728856814992 0.0010 7.701836243934718 5.14190407859243 10.0 6.909392543187818 9.116496808932242 9.53593326057595 7.824791156929538 10.0 0.0797464480730119 9.678593592977458 10.0 1.8918085869903871 9.450124845277296 10.0 4.171511930037702 10.0 6.488983124886202 10.0 2.1961133577131067 0.668658785261695 0.6629277716974342 10.0 8.940606183522322 0.0010 9.753437294130922 2.7606707587438737 9.388982912011897 3.535686159899468 2.166559288568725 7.5289030065901 1.2277481784926265 7.465640986666819 4.262450060245209 
0.0010 0.0010 0.008120864778825593 0.001342187669080913 0.0010 0.0010 10.0 0.003419890603581387 0.0010 3.9027305664551397 10.0 7.95585710943911 10.0 10.0 10.0 10.0 10.0 10.0 10.0 10.0 10.0 10.0 10.0 10.0 10.0 10.0 0.521950923761243 10.0 10.0 10.0 10.0 10.0 1.4061348262944415 10.0 5.208198848556125 8.00509999300072 10.0 10.0 10.0 5.760786467002482 10.0 10.0 10.0 5.038467425780536 10.0 1.7106981711054994 10.0 4.572989919938076 10.0 9.937616620391129 10.0 
0.0010 2.3754633435206514 0.0010 0.0010562555905458894 0.0010 0.011312691968419327 10.0 0.0010 0.016996318748053473 0.4156917797458166 10.0 10.0 9.981577964996388 10.0 9.73795868663018 9.828851220572542 10.0 10.0 10.0 9.970696291369725 9.95649513107963 9.675216529882759 10.0 9.991117877046147 9.965214008067326 9.687375622654416 4.128274017476809 9.984520881436513 9.337844680037996 10.0 9.942721306721376 10.0 6.87777174605574 10.0 0.0010 10.0 10.0 9.681072068558205 9.668413089818655 10.0 9.638922570184823 10.0 9.723247236136839 10.0 9.88847942849265 4.281331513989948 10.0 10.0 10.0 10.0 10.0 
0.0010 0.0010 0.0010 0.00101722408203476 0.0010 0.0010 10.0 0.0010 0.0010 7.1189075884862305 10.0 10.0 10.0 10.0 10.0 10.0 10.0 10.0 10.0 10.0 10.0 10.0 10.0 10.0 10.0 10.0 7.436981931704722 10.0 4.900204406603091 10.0 10.0 10.0 10.0 10.0 3.4690158233654813 9.267608687939461 9.900741311642456 9.996582974739928 10.0 10.0 9.515921304694537 10.0 9.997866470707129 10.0 10.0 8.183251236205765 10.0 10.0 10.0 10.0 10.0 
0.13401656594051273 1.6235641335952047 0.3069543371739522 0.002555845613475296 0.007244441454295479 0.0011761761270011148 1.6553179604459345 0.01877426172801508 0.003850324804024209 9.830378541108832 6.442261449797611 0.7312761755493932 5.000500000000001 9.989674793231814 9.187800339925674 9.97246686281988 5.000500000000001 5.000500000000001 9.977250334186174 9.86895488535199 9.731400364822813 9.84147148398156 0.6156693141991296 9.632794593852262 9.881275405713644 9.874163834003163 9.616469708297984 9.63930027765667 5.000500000000001 5.000500000000001 9.701497244484457 9.88177136409977 9.441462942075667 5.000500000000001 9.208090832937126 0.15431304455683376 5.000500000000001 5.000500000000001 5.000500000000001 9.950520495567416 9.731737046281726 9.85721576205467 9.642166221532072 9.662972623999377 9.757878820604917 8.065881352704846 5.000500000000001 0.280412235648959 5.000500000000001 0.6069287192299113 5.000500000000001 
0.0016012617983189397 0.0010158336936013307 0.0022607780937733057 0.0010000094693302691 0.0010001195049427925 0.0010013696161250702 1.0026905861099755 0.001013499955920348 0.0010259267913840745 10.0 9.936872068795648 9.873408672993483 9.921848894170065 9.999893416901775 9.99712136569883 9.999254554306564 9.998264394501264 9.983742742514917 9.999998741277894 9.997751740110674 9.999444185808622 9.999810058583568 9.837347877385643 9.999734151353751 9.956117678751317 9.99999788809547 10.0 9.999758657293096 9.994332931853469 9.984027278805025 9.996902181239628 9.99997094969651 1.555476238954585 9.999729881936346 0.9538853105621236 0.06795946719543242 9.996714833319581 9.74390092227605 9.999518177998285 9.938859598107854 9.996124873781353 9.947367517969752 9.999692587142452 9.998342448765918 9.999946817026938 1.0827865018596567 9.967702349824206 0.10314518509994297 9.930306515236953 7.100150521074162 9.995342795509647 
2.205818072935344 10.0 0.0267223786044119 0.0036661553201923873 0.0010098683445386365 0.013435638968838159 10.0 0.0016061377718770815 0.0010004212656960065 0.0010 10.0 10.0 9.996001198510983 10.0 9.86364876853535 9.95450317023949 0.0010 10.0 5.672620369220088 9.920600185774797 9.999228607737653 9.66600460539249 10.0 10.0 9.997619757177326 9.271914057278838 0.0010 9.993910210050979 10.0 7.882079650134551 9.990059230486272 9.96321614241003 10.0 10.0 5.0962471389199955 10.0 8.653762967757885 10.0 6.40063507094081 10.0 9.687552849938692 0.3855970993299902 10.0 9.926154473745981 9.992090233073947 10.0 10.0 10.0 10.0 10.0 9.191556503176553 
0.0010 0.0010 0.003955494598100976 0.0010 0.0010 0.0010 4.43166267198387 0.0010 0.0010 10.0 9.899689197667257 9.991891024287638 9.999667506135708 10.0 9.990795875637954 10.0 9.995907831696588 10.0 10.0 10.0 10.0 9.995666246499315 9.994854864827566 10.0 10.0 10.0 10.0 10.0 9.763616271233605 9.997729474897868 10.0 10.0 0.0010 10.0 0.5119815279684463 0.3680825798277587 10.0 10.0 10.0 10.0 10.0 10.0 10.0 10.0 10.0 1.6855297970490104 10.0 0.0010 10.0 9.914038699302367 9.997815458725958 
0.0010 0.0010 0.0010 0.0010 0.0010 0.0010 5.2332331055776375 0.0010 0.0010 5.228398100953558 9.304267274356464 10.0 10.0 10.0 10.0 10.0 10.0 10.0 9.980173533260936 9.826691395880408 9.974740142495747 10.0 10.0 9.973940203162368 10.0 10.0 10.0 10.0 9.45823527123244 10.0 10.0 10.0 0.0010 10.0 0.0010 5.052226389208148 10.0 10.0 10.0 10.0 10.0 10.0 10.0 10.0 9.97749981026634 0.0010 9.45080990014547 0.0010 10.0 10.0 10.0 
0.00525770692160369 1.785604053658643 0.47684891696653264 0.0010 0.0010 0.0010 1.905863551308415 0.0010 0.0010 10.0 6.320475179888777 0.9180588072050506 10.0 9.999078032025318 9.726530237448317 9.96538100377384 7.440278399634065 6.4184182788921245 10.0 9.929566485793384 9.979221696505016 8.95324251717474 0.3985222101523349 10.0 10.0 9.953687595210905 8.46962912597632 10.0 9.82340476725393 4.70863367899254 10.0 10.0 10.0 6.283185291208184 9.117431919412914 2.202037275520604 5.943264917923274 10.0 10.0 9.72074225176211 9.982249761003175 4.699344435364089 9.94029781431379 9.856371236238681 10.0 10.0 4.353987849132936 1.5653258857148062 7.358923362747996 0.017643698409540498 6.8703276225768555 
0.0010 0.0010 0.0010 0.0010 0.0010 0.002001977746294543 10.0 0.0010 0.0010 7.032703207005172 0.9429393899620961 10.0 10.0 10.0 10.0 10.0 10.0 10.0 9.813590731896472 10.0 10.0 10.0 10.0 10.0 10.0 10.0 8.573363344787124 10.0 9.197554790046404 10.0 10.0 9.999883686741285 0.0010 10.0 0.0010 10.0 10.0 10.0 10.0 9.281819269528977 10.0 10.0 10.0 9.524726039893439 10.0 0.0010 10.0 7.344028276846528 10.0 10.0 10.0 
0.04141633899748391 0.9378898883989747 0.0010 0.0010 0.0010 0.0010 9.071143068599234 0.0010 0.0010 2.018773839567528 9.50005 5.073886231228278 9.979401893554641 9.997196894658803 10.0 9.95362399413074 9.980108171604119 10.0 9.998315701822955 9.326242598597522 10.0 9.995478319959915 10.0 9.998615174584973 9.979339484425775 10.0 10.0 10.0 10.0 9.75208561323609 10.0 9.991250901402752 3.331952006142812 10.0 0.0010 5.728959969215318 8.034584787298408 9.992546561116852 10.0 10.0 10.0 10.0 10.0 9.972514587858004 10.0 5.606792188889989 10.0 0.09115222678231039 10.0 2.8803721709018753 10.0 
0.0010 1.254838706179974 0.0010 0.0010 0.0010 0.0010 10.0 0.0010 0.001183123314569473 3.335899240039346 8.315884471363537 9.428208350808722 10.0 10.0 10.0 10.0 9.941362590601317 10.0 10.0 10.0 10.0 10.0 9.422982228032211 10.0 10.0 10.0 7.0494581136487975 10.0 10.0 10.0 10.0 10.0 5.57706954546893 10.0 6.171186591493797 9.130345103076202 9.893287445085871 10.0 10.0 10.0 10.0 6.1764200058929575 10.0 10.0 10.0 6.033833928497977 9.681600316999116 8.877529536574771 9.749781704126057 9.423704980887546 9.886500140395095 
0.0010 0.42794682814334717 0.01248955642203882 0.0010 0.001208592890150939 0.0027275508830982825 10.0 0.0010 0.003295377898310741 4.210294364793972 1.5649058100009525 10.0 10.0 10.0 10.0 9.894668680544282 10.0 10.0 10.0 10.0 10.0 10.0 9.911470015844436 10.0 10.0 9.935857350997868 1.7581057204781039 10.0 8.13725175343915 10.0 10.0 10.0 0.10930013630116076 10.0 0.05871141348047537 10.0 10.0 10.0 10.0 9.106381670341053 10.0 9.348540231599628 10.0 9.351388295787043 10.0 1.5125544629644114 8.934974745212639 7.486543906874312 6.321700755572559 10.0 10.0 
0.0010 4.569256380309325 0.0029510839027435745 0.004223613939287827 0.0015805952867076463 0.0010509254075846827 8.038709731868632 0.0010 0.0010 6.594921848107564 10.0 10.0 9.834485678898801 10.0 10.0 10.0 10.0 10.0 9.997713922268192 10.0 10.0 10.0 10.0 10.0 9.997175555559354 5.885237913457802 5.8472675731547294 10.0 10.0 10.0 10.0 10.0 4.127261476048943 10.0 4.742410562082288 3.52793151890654 10.0 10.0 10.0 10.0 10.0 10.0 10.0 10.0 10.0 4.662515804250037 10.0 3.8048791852131223 10.0 9.895166449290537 10.0 
0.0010 1.2457447207993066 0.3544135469411258 0.0010057746056554443 0.0010518797367745794 0.0010087925440491778 1.223884083912873 0.0016800217856349762 0.002435378999841896 10.0 5.6983496046155775 2.240326012927804 10.0 9.99204517209825 10.0 10.0 9.83773682253975 9.566204236472451 9.99169118535777 9.989538171466368 10.0 10.0 1.8909895560915917 10.0 9.995896762786629 10.0 8.705628725077453 10.0 10.0 9.470037664619454 10.0 10.0 9.50151261306037 9.421590176305877 9.603267804892232 0.0010 9.784742813875368 10.0 10.0 4.994243849159482 10.0 3.513841984878641 10.0 8.669824566990057 9.943655907956432 10.0 4.845800122574192 1.5216318737738073 9.559103361423986 2.2467162898432935 9.767239065449756 
0.0028437561618282828 0.23617194785820939 0.3675213918821444 0.0015761639025532953 0.0011547437442686406 0.002590250894255127 0.6345237743134415 0.002256219860416785 0.0010425058064692148 9.233965243552003 7.9369063351151565 0.8362754272792983 9.971077768834746 9.998934873174564 9.85399552116838 9.876891914132251 8.649316490175607 4.909956652852344 9.994881165575478 6.930653597731047 9.999737743459189 9.897237374739694 0.7698260668559014 9.997545727554407 9.995097223230818 9.999769883750776 9.744228684156353 9.999361200328192 9.920271165614169 7.843715151955723 9.998796560777102 9.999945286763793 5.1609088727558134 6.123984917294958 9.281335098135735 1.2696250185481825 6.500759311113476 9.994048951354845 10.0 9.992624122076302 9.998980677366136 9.641136793357656 9.975873829954324 9.993104176175128 9.997178549411013 5.896907072192044 3.5462041572486536 0.21434203744493097 5.945140034404933 1.1567976891092213 9.020564943073786 
0.0010 0.0010 0.0010 0.0010 0.0010022736421642343 0.0010 3.6064748091294963 0.0010 0.0010 10.0 10.0 10.0 9.997450563944923 10.0 10.0 10.0 9.993363466138836 10.0 10.0 9.979224352944435 10.0 10.0 10.0 9.998230447105364 10.0 10.0 10.0 10.0 10.0 10.0 10.0 10.0 0.0010 10.0 0.0010 1.0937427893416034 10.0 10.0 10.0 10.0 10.0 10.0 10.0 10.0 10.0 0.0010 10.0 0.0010 10.0 8.494337267963008 10.0 
0.0010 0.0010 0.0010 0.0016029631565820496 0.0010 0.0010 0.9867459957214635 0.0010 0.0010 10.0 10.0 9.265011671328924 10.0 10.0 10.0 10.0 10.0 10.0 10.0 10.0 10.0 10.0 10.0 10.0 10.0 10.0 10.0 10.0 10.0 10.0 10.0 10.0 0.0010 10.0 0.0010 0.0010 10.0 10.0 10.0 10.0 10.0 10.0 10.0 10.0 10.0 0.0010 10.0 0.0010 10.0 10.0 10.0 
0.0010378188679218648 0.02734330075168048 0.788896126525185 0.0025768198789015147 0.0010030735211026295 0.0025136497512004263 4.564929217756047 0.003244915663700776 0.00642591983240173 9.425358946049904 10.0 10.0 9.057868468569193 9.980899812637327 9.941464436283077 9.996356249042586 9.644518883708574 10.0 10.0 10.0 10.0 9.999630142072416 9.451580301651912 9.909650498122112 9.99999830373195 9.99983392763449 9.499480284115299 9.999997882811943 9.999997949767877 10.0 9.999980256942276 9.905261188812203 4.499519643622222 10.0 5.270180942263133 5.501470149673158 9.190857372146262 9.987711410393043 9.999996708659127 9.999881956831851 9.99999986083645 9.99195106515741 9.9181899866476 9.985950461994156 9.999994928826382 6.5138865810790385 10.0 6.358347273652232 9.473024480160527 10.0 9.4843590426073 
0.005691814408950442 4.836947463283162 0.0010 0.0013915235759373536 0.0010 0.0013899732609102976 6.853920494675851 0.001301680665927661 0.0010 2.6204581699359 4.498664414401231 6.853920494675851 10.0 9.99881576384653 9.487264139613448 9.995679112356278 9.130641414849991 10.0 10.0 10.0 10.0 10.0 6.641720680207959 9.997694826494428 10.0 9.827241637943372 1.600923024860649 9.983849248359572 7.684016638985954 10.0 9.902262870812999 9.974062586339743 5.499476774438908 10.0 3.9775471282676014 8.294993212498959 7.995242257519011 9.993841844133517 9.924992326573358 9.913423496766374 9.844295110259608 9.937233388351416 9.81986358213607 9.986713878323451 9.99649377712883 4.472765043394415 3.0784171766661776 6.577760325462274 10.0 6.641720680207959 10.0 
0.0010 0.0010 0.0010 0.0010 0.001318854819241497 0.0010 10.0 0.0010 0.0010 6.513358273909773 7.079139376097313 10.0 10.0 10.0 9.702838243523404 10.0 10.0 10.0 10.0 10.0 10.0 10.0 9.545803200779222 10.0 10.0 10.0 3.8030945565300103 10.0 10.0 10.0 10.0 10.0 5.547669137320485 10.0 2.816015265368392 7.203678237381451 10.0 10.0 10.0 9.476145347571084 9.904815396971737 10.0 10.0 10.0 10.0 9.957678452119222 10.0 4.597391217336324 10.0 10.0 10.0 
0.0010882557991914593 0.6367984124646259 0.037635798125631136 0.0010115914739118929 0.0012856332461433629 0.0029548458499183907 9.50005 0.001030986645086006 0.015129535667297432 5.000500000000001 1.1349003943699594 10.0 9.949981145967579 9.946489783491547 10.0 9.956080530238328 10.0 9.072764437567667 10.0 10.0 9.999954375440735 9.99966835334313 10.0 10.0 10.0 10.0 5.0005 9.99963527584424 9.895714642819872 10.0 10.0 9.953377874605845 5.0005 5.000500000000001 5.0005 5.0005 10.0 10.0 10.0 9.72390633135849 9.999525648194718 10.0 10.0 9.876329793525997 9.943882244185744 5.0005 10.0 5.0005 9.840810907827933 9.993640950853912 10.0 
0.0010 0.0010 0.37313258918749126 0.001013319329436373 0.0010300713302664089 0.0010 0.5357205236991378 0.0010 0.0010 9.105528534053398 7.597914395534732 0.24173551201455123 9.982880144737754 10.0 10.0 9.843931277301758 8.216314047278011 3.4982226223135013 10.0 5.943215875532863 10.0 9.999413336947816 0.07531815903970873 10.0 10.0 10.0 10.0 10.0 9.9846327364487 7.8397257503799 10.0 10.0 3.9545324637416703 5.088156108445114 10.0 1.7290103330862556 5.409385369701906 10.0 10.0 10.0 10.0 9.894459548965957 10.0 10.0 10.0 4.912683550299814 0.2646233997943179 0.0010 4.70376919827908 0.616574131434234 8.717223749701779 
0.0010 0.0010 0.3474710441549067 0.001204356533068371 0.0010 0.0011662814163118165 0.22346399014609908 0.0010052619111720164 0.0020275446258885485 10.0 6.440671791004104 0.0010 9.998691700068271 9.947834753145058 9.803019576676204 10.0 10.0 9.326799777043888 10.0 10.0 9.926761822304153 9.95038662309717 0.3412934539440783 10.0 9.940847958459639 10.0 10.0 10.0 10.0 3.3042224107311915 9.913262056659192 9.91285806879937 9.99835911465134 5.6897744966349215 6.556557555031064 0.0010 7.9209778703136005 9.998718842966596 10.0 10.0 9.999916804462092 4.515941062812234 9.999761149598346 9.625968852247198 10.0 7.642724710160332 4.624284643352738 0.0010 8.914065178053365 0.0010 10.0 
0.001477048920344004 0.024114332882028813 0.05514206579589057 0.0010022267926641465 0.0010009137174797353 0.00100697114453417 0.023369697152047248 0.02855146061181396 0.001004157850695474 9.981069240328893 9.897580722406762 0.7898682428253867 9.94208717917532 9.999971478896713 9.98879232330105 9.999311335889338 9.852197945803116 5.025785553087212 9.995738191002486 9.996670439506506 9.979460634685593 9.999181233240272 1.0389462522309794 9.999590483232783 9.880516247342284 9.903025555640909 9.981069240328893 9.986489643900063 9.93337849121525 9.829726562091448 9.996900263954604 9.9992052809693 0.1789916346239144 9.886663016076133 0.19229753056253251 0.3990378445052293 9.271484287827148 9.99515752142619 9.995335372584275 9.985416097835094 9.991752759523072 8.928119090731375 9.995130614778908 9.996151932794135 9.999356710734927 1.195505601131102 8.56013348863562 0.08106784813112346 9.676352162336928 0.9592067866608311 9.877837434954253 
0.0010 0.0010 0.0010 0.0010 0.0010 0.0010 2.749816263299821 0.0010 0.0010 10.0 10.0 10.0 10.0 10.0 10.0 10.0 10.0 10.0 10.0 10.0 10.0 10.0 10.0 10.0 10.0 10.0 10.0 10.0 10.0 10.0 10.0 10.0 0.0010 10.0 0.001000000000000334 0.001000000000000334 10.0 10.0 10.0 10.0 10.0 10.0 10.0 10.0 10.0 0.9089005882094163 10.0 0.21254385428390465 10.0 10.0 10.0 
0.0010 0.008749822762173187 0.00249569840688 0.0010 0.0010029748391767255 0.0010 7.255859614897943 0.001772577018759598 0.0010 3.6995989680549126 9.875493224875322 10.0 10.0 10.0 10.0 10.0 10.0 9.978598348375707 9.997301486776417 10.0 10.0 10.0 10.0 10.0 10.0 10.0 4.503018285371015 10.0 10.0 10.0 10.0 10.0 4.20880247668225 10.0 7.011623300950731 10.0 9.988321457167963 10.0 10.0 10.0 10.0 10.0 10.0 10.0 9.606562410293707 3.7121856334688004 9.981552160328967 4.212978946549057 10.0 10.0 10.0 
0.014979747662319298 0.8156822791388793 0.3554994346220237 0.0022561310649666564 0.0010768939397497424 0.0013144271973300173 0.7170777172665785 0.01767345156616714 0.004266670167618271 9.324984867614353 9.247111890974592 0.48416108017120163 9.902481977022543 9.939194588036829 8.793652724592517 9.303062770570522 9.454627732883825 10.0 9.979604656759056 9.767072250416808 9.988748656762697 9.859811469939347 0.5695817179258132 9.964086700571345 9.96833033118883 8.930747329413137 9.330421929916723 9.976749328331048 9.513368093354206 4.946586615862331 9.986368018458542 9.937421842992435 9.954988860325681 9.765195065395549 9.953333632319483 0.5250334617949922 9.961204266026995 10.0 9.97419195554385 9.454104629250907 9.99995715731154 10.0 9.832607908445583 9.579609227758535 9.988756944766545 10.0 10.0 0.0010 2.1268518668520957 0.5639665199317052 9.609728741374077 
0.0010 1.8647232683935302 0.0010 0.0010 0.0010 0.04262676922705948 5.402439819002456 0.0010 0.0010 6.430449592837174 10.0 10.0 10.0 10.0 10.0 10.0 9.64835023450285 10.0 10.0 9.933612316929588 10.0 10.0 10.0 10.0 9.728223939623323 9.707880050379353 10.0 10.0 5.471675123571388 10.0 10.0 10.0 4.858362097451744 10.0 0.0010 6.968968366191413 9.57867749671152 10.0 10.0 9.095734209316973 10.0 10.0 9.600348560506598 10.0 10.0 3.2690099231835577 10.0 3.1689265847758454 10.0 4.99635512521662 10.0 
0.0010 0.0010 0.0010 0.0010 0.002885252685005349 0.0010 0.5234520008473944 0.0010 0.013219147903040953 10.0 10.0 10.0 10.0 10.0 10.0 10.0 10.0 9.625720360869433 10.0 10.0 10.0 10.0 10.0 10.0 10.0 10.0 10.0 10.0 10.0 10.0 10.0 10.0 0.0010 10.0 0.0010 0.0010 9.797033579712295 10.0 10.0 10.0 10.0 10.0 10.0 10.0 10.0 0.0010 4.0773625101613336 0.0010 10.0 10.0 10.0 
0.0010 4.741324066571742 0.0010 0.0010 0.0010 0.0010 10.0 0.0010 0.04855354032382233 0.0010 10.0 10.0 10.0 10.0 10.0 10.0 8.229077222911318 10.0 10.0 10.0 10.0 10.0 10.0 10.0 10.0 10.0 3.79504069334698 10.0 4.6009536309631995 4.723357281272233 10.0 10.0 3.2710996504865992 10.0 1.4928575291854385 10.0 10.0 10.0 10.0 4.999734531204575 10.0 10.0 10.0 10.0 10.0 7.278321732281032 10.0 4.504601732282816 6.781271748249574 10.0 10.0 
0.0010 4.469828945978183 2.8701503549940433 0.0011116466047028685 0.0021788264544107196 0.0015212343818860894 7.782839336548463 0.005675630596935284 0.004976693434487012 3.260036845113458 5.773556018090267 7.343515542660246 9.9910120678189 10.0 9.520135831397129 10.0 8.31286622890622 3.6430715685335033 9.957445251991338 9.778186834823977 9.958842172521106 6.76137008316116 7.343515542660246 9.98924191198094 9.538753989691099 7.182668222493371 3.487776999733143 9.993599295118738 9.84698775672684 2.2547721900076234 9.877859590841771 9.978153651806787 4.908448438528346 5.923824712581855 3.3098551253110817 5.292587233329684 8.95936619199513 9.981688789946112 9.806893248899994 9.6141214974654 9.974155934907577 6.523211307843969 9.6228594412135 9.477601862731493 9.994940805452867 3.7911701082166718 5.1025383056611435 5.966178228604299 10.0 7.961275183418662 9.700832919914301 
0.0010470569947759808 7.027024029759454 0.0010647078417338046 0.001001273264309938 0.11067676574177869 0.012887436182599167 7.389813540059199 7.027024029759454 0.0010278887569399567 2.9739759702405455 4.466097928392694 9.964356436161811 9.995011456557844 9.999996816132914 9.902019394208184 9.999887957627493 9.998171881188695 7.748440247539941 6.719999458321981 7.522788645612756 9.980524836879933 9.857302119901282 9.994200624700685 9.998516851575495 9.998321727261132 9.99957035099988 1.737107125430371 9.989592316585385 9.98644861368409 8.398826454806642 9.997381771101619 9.906721732799443 4.759388635856428 9.945517941754217 2.5133329627223944 7.027024029759454 8.75624335028173 8.382721937864563 7.5256446412157505 9.994044711409252 9.998079117546942 9.996167637566607 9.997971718218368 9.9980903880209 9.9976023871319 1.1460128395074685 9.981986949409249 7.425325959514737 7.499497794301474 9.44017095640014 9.16199762694014 
0.0010 0.0010 1.0017628014249158 0.0010 0.0010 0.001362995466617959 4.41164705650145 0.0010 0.0010 1.4635145518592463 10.0 10.0 9.854454021199619 10.0 9.996511488486545 9.991757287764134 10.0 10.0 7.328191169920619 7.764377592252 9.960747336039109 9.960637729075916 9.368084018505103 9.997795417266522 10.0 10.0 9.140306266237467 9.998431399131011 10.0 10.0 9.998829603947948 10.0 10.0 10.0 10.0 10.0 10.0 10.0 7.633465592503263 10.0 10.0 10.0 9.980383948758833 10.0 9.998475734016134 10.0 10.0 10.0 1.7326038911994908 10.0 10.0 
0.0010 0.0010 0.0010 0.0010 0.0010212456347252835 0.0010 8.129585466940748 0.0010 0.0010 10.0 9.72455187785112 10.0 10.0 9.999649979222838 10.0 10.0 10.0 10.0 9.999454324654456 10.0 10.0 10.0 10.0 10.0 10.0 10.0 10.0 9.999899761792022 10.0 10.0 10.0 10.0 4.600657025020115 10.0 1.8444672747266564 6.221912739988211 10.0 10.0 10.0 10.0 10.0 10.0 10.0 10.0 10.0 6.096811788175456 10.0 6.276335001693342 10.0 10.0 10.0 
0.039711606371939726 2.0771741965720483 0.03210670823709656 0.0010032360219352139 0.0015209182628166695 0.001689320283983413 9.639251903731298 0.0012042966802014265 0.006448524147987677 2.179188972532222 4.555746364135702 10.0 9.993499590166326 9.999552138395467 9.976639354940355 9.960042151881554 9.928458065616228 9.798282226605252 9.497776565760171 9.795192148980176 9.978663715150656 9.616878208998068 10.0 9.937664072643773 9.952779817110182 9.939090575098058 1.2434957288783526 9.977344274885127 10.0 10.0 9.994075638726382 9.94929644933664 0.705728326291561 9.89094245550421 0.0010 9.486022820963461 9.972355938355234 10.0 9.357868454616545 6.804462434200322 9.994707287369822 8.657632043120381 9.994261165479948 7.020766672547488 9.97637166138593 3.244327870135731 10.0 5.985450544411285 9.597485462791143 10.0 10.0 
0.021213316095361288 6.285464601166142 0.9892794149642525 0.0010 0.0010143000215463616 0.004951344560726225 0.6518807813396794 5.000500000000001 5.000665256071636 0.0010 3.404995190579151 9.97010499192762 10.0 9.99576940403229 8.394938065962437 10.0 10.0 10.0 4.997802760104636 10.0 9.999324269151451 5.542158233426997 10.0 9.985675485633548 5.0005 10.0 2.200508522650879 9.999231841562445 4.972727046107061 9.975996235112591 9.99936569416519 10.0 10.0 10.0 1.2956787906456793 3.415043596348929 10.0 9.979959192691906 9.930176948302568 10.0 9.996933271963757 7.182036770764604 9.7865555449723 4.941554159268736 9.988936779481447 2.1702141379941224 7.020503135914525 10.0 10.0 10.0 8.413836773024558 
0.0010 0.0010 0.2920120395378104 0.0010 0.0010 0.0012535934401510737 0.0010 0.02753784005442971 0.02121780320166592 10.0 8.652150001774125 0.0010 10.0 10.0 10.0 10.0 10.0 5.17758476642431 10.0 10.0 10.0 10.0 0.0010 10.0 10.0 10.0 10.0 10.0 10.0 10.0 10.0 10.0 10.0 10.0 10.0 0.0010 10.0 10.0 10.0 10.0 10.0 9.236741038638957 10.0 10.0 10.0 10.0 10.0 0.0010 10.0 0.0010 10.0 
10.0 1.8712005590199974 0.0010 0.03298396863158306 0.013367269312998885 0.0010 0.0010 0.7360373289417718 0.0010 0.0010 0.0010 10.0 8.868460937079195 9.835351014425163 7.064476269169856 10.0 0.0010 0.0010 9.13953220349157 1.8599910959819161 8.392165364391804 4.03267430858107 10.0 7.469472618434197 8.014195779452743 0.0010 4.259510751565815 8.967874263551057 9.29625439700289 8.704849756804938 9.151280009255808 9.17483847037413 0.0010 0.0010 0.0010 10.0 0.0010 8.920653924788615 9.150467218781086 10.0 9.112515666149823 0.2905463565861486 7.4666931336526465 6.091368882156883 9.705952771879875 0.0010 0.0010 10.0 3.3607786357017573 10.0 0.3368117257191603 
0.0010 0.0010 0.0010 0.002974670191890015 0.0010 0.0010 5.855059369581888 0.0010 0.0010 10.0 10.0 10.0 10.0 10.0 10.0 9.99519121250597 10.0 10.0 10.0 10.0 10.0 10.0 10.0 10.0 10.0 10.0 10.0 10.0 10.0 10.0 10.0 10.0 0.001000000000000334 10.0 0.07601730018693686 0.0010 10.0 10.0 10.0 10.0 10.0 10.0 10.0 10.0 10.0 0.394208922565932 10.0 0.0010 10.0 9.689862619598571 10.0 
0.0010 0.0010 0.039170674265187916 0.0010 0.0010 0.0016809740022115255 9.999427773236805 0.0010 0.030872425541587173 5.0005 4.597778153939047 10.0 9.940910726183768 9.970745593309198 10.0 9.969739444908702 10.0 10.0 9.8780655342472 10.0 10.0 10.0 9.89565215966603 10.0 9.804686299419718 10.0 4.539566921219337 10.0 10.0 9.7880210697503 10.0 9.974523832689346 5.504958990361793 9.545776600764025 5.0005 9.715739728277075 9.847812388872923 9.95665271834675 10.0 8.109376068271503 10.0 5.0005 10.0 10.0 10.0 7.0118705579162395 9.415095913480302 9.429661425046314 9.648879776369064 9.857028858359634 9.667902745485893 
0.15654715001689895 1.8968957063954437 0.35880010693410463 0.0028181746084214336 0.0048201908327085135 0.0011672025185446384 1.8710415318349127 0.02178658468007062 0.004333182392033402 9.817909558414213 5.839384148394309 0.3040703387911462 9.91043607797003 9.987924909199336 9.071196079085384 9.967803216395904 5.49603180676022 9.39199442211292 9.974807664760101 9.846890912886785 9.906531398834506 9.831074886124476 0.16887048606165891 9.83788219943451 9.867153508764986 9.852845913645009 9.576451670435889 9.871652697370074 9.903776240340584 10.0 9.943638185117488 9.869779689444979 9.897775036125239 5.439346600142236 9.624851142005276 0.1553139818248916 6.392484039259628 9.641662986704969 9.954339789397054 9.967117213254843 9.907201280200718 9.83664191186306 9.923510804846744 9.871173780345655 9.988292251764218 8.289060586756573 9.37784320028447 0.30359365083370027 9.103276789332135 0.1586485395542969 6.343353136500514 
0.0010 4.779245799574632 0.06883814343539739 0.0010 0.0010 0.008447656944059039 5.410243082972926 4.898203314625171 0.03038872528093593 5.248421321181713 7.433427231808734 7.58911498104463 10.0 10.0 9.522175420042537 10.0 8.857858048001582 9.726397706502956 10.0 8.878178084683023 9.522175420042537 3.4102675558974203 8.748716924466546 9.522175420042537 8.753644565420887 7.301792741677856 5.2217542004253685 8.41134339882805 10.0 9.522175420042537 9.522175420042537 10.0 4.779245799574632 8.917010445224458 8.237378052072863 9.184391600481547 8.878178084683023 9.390309707055964 9.517868279887335 10.0 8.642859838534855 5.2217542004253685 5.2217542004253685 9.522175420042537 8.059040085824915 4.779245799574632 8.216864228653963 5.456822229635164 8.9194264330535 9.280693944554853 8.85051346997698 
0.0010 0.0010 0.36597833432620525 0.0010411524239510098 0.0010 0.0010 0.0010 0.0010 0.0010 10.0 10.0 0.0010 9.9985292732347 9.999876337157671 9.704275378679258 10.0 10.0 9.7994288351 10.0 10.0 10.0 10.0 0.0010 10.0 10.0 10.0 10.0 9.999623488842145 9.995986110718864 10.0 9.999375591246233 10.0 10.0 10.0 10.0 0.0010 9.972141032048345 9.999342803153372 10.0 10.0 10.0 10.0 10.0 10.0 10.0 9.167126709283803 10.0 0.0010 10.0 0.0010 10.0 
9.621891924051496 10.0 0.42462194241803936 0.0010 0.0010 0.07114244221891759 0.0010 7.232387011611552 0.13529430212940383 0.0010 6.8431631659773835 0.0010 10.0 10.0 9.860887877745007 6.994194540863194 10.0 3.929462168328767 10.0 10.0 9.906395247124603 7.760989149102656 0.0010 10.0 5.859220655037423 1.590687211289459 0.0010 10.0 8.969617589513497 0.0010 9.936232435507492 9.952778059594095 8.30146229362388 0.0010 0.0010 1.7940874790464874 8.55519338991158 2.271703172371514 10.0 3.2122270003769913 8.218480664962097 8.380085735086187 8.698818260955111 10.0 10.0 1.732914205237792 0.8568620479711149 10.0 5.9345069276242155 0.0010 8.257565515153724 
0.0010 0.5369182050426988 0.3133868929811221 0.002771023057370381 0.0010 0.0010 0.4105382928334165 0.0010 0.0010 10.0 7.444881773136368 0.3903123780519451 9.811861299248614 10.0 10.0 9.997647245596204 10.0 9.04206671552384 10.0 9.978203097971367 10.0 10.0 0.10101781101180585 10.0 10.0 10.0 9.575702378397033 10.0 9.59879043351835 4.388240423670995 10.0 10.0 8.592531174606973 7.283686284421736 8.461559063351134 0.7851796260023478 9.583753785106497 9.686777936352224 10.0 10.0 10.0 8.368431469594592 9.678421829946158 9.96555880717634 9.98880721856216 9.655563640066955 6.864704507490317 0.6998044946352144 4.653534414916573 0.9186265588148395 9.74925888949688 
0.0010 0.06082338787796204 0.354893867844149 0.0010225529862983964 0.001217341229789119 0.001982862907214 0.138926424855486 0.001635713114873333 0.004810407101520491 9.921982580139835 9.525256988011895 0.08482441611539482 10.0 10.0 9.987952078539209 10.0 10.0 10.0 9.9937623062854 8.840313190686347 10.0 10.0 0.34677728834271243 10.0 10.0 10.0 10.0 10.0 9.991011611144913 9.790896093884843 10.0 10.0 10.0 9.820923834831014 8.309389809075897 0.06640125629408525 9.649040768702452 10.0 9.827725031528484 9.760263294077882 10.0 10.0 10.0 9.739220257519856 10.0 10.0 10.0 0.10737086651865907 8.726578099257136 0.0010 10.0 
0.0010 0.0010 0.3854242201970159 0.0010 0.0010 0.0010 0.0010 0.0010 0.0010 10.0 9.819060335582876 0.0010 10.0 10.0 10.0 10.0 10.0 10.0 10.0 10.0 10.0 10.0 0.0010 10.0 10.0 10.0 10.0 10.0 10.0 4.640454241100386 10.0 10.0 10.0 10.0 10.0 0.0010 10.0 10.0 10.0 10.0 10.0 10.0 10.0 9.97917367418406 10.0 6.9798699119911625 10.0 0.0010 10.0 0.0010 9.877982419325697 
5.000500000000001 5.044664821045361 0.14482917117468322 0.0020794720763253945 0.0017166210572418569 0.020750916587007198 3.4601643563357665 5.204255285217924 0.06071138810910315 0.018226831164074392 9.75940061907485 4.821819276119031 9.9918459027798 9.966598183690794 9.889589414531912 9.982933718314527 10.0 10.0 9.930460604754687 10.0 9.826369236913154 10.0 5.0005 9.980681755874803 8.531566173176557 4.903327593329403 5.9027149630447315 9.979600376359224 9.316071643857164 10.0 9.97828284944757 9.98121813651456 6.034071800475578 5.000606395045342 6.533819213545488 2.836013148990898 10.0 9.868880379685885 10.0 8.99030451013101 9.978508605740972 7.27740933132366 9.927350146736806 9.782491698615713 9.957761572249884 3.6156411782060656 10.0 5.9260486382453585 6.815874676801142 4.783949212704538 10.0 
0.0010 0.4925294083892028 0.38019214287129255 0.0014469979284751878 0.0016844670308962758 0.0013622915109060287 0.3891742403324028 0.001595185062007011 0.0010 10.0 8.743938431706905 0.8739955605852958 9.971276003956913 9.985004675143108 9.811337676788078 9.908152476669843 9.755798161086483 6.994322739076177 9.850276102838958 9.948894763343429 9.942171478995364 9.967992981632516 0.3342701563785251 9.984290150369874 9.95539593892098 10.0 9.137325789802986 10.0 9.474194783697135 7.765724866388756 9.671510369177094 10.0 10.0 10.0 9.388276343216667 2.2699700236355627 9.98173846162205 10.0 9.955559997934241 10.0 9.935070490722767 7.7670573190661285 9.870778257259344 10.0 10.0 9.431813199343361 7.731295076063438 1.6701060034734818 8.978600713337812 0.7590878115608474 9.892225315428357 
0.0010 0.0010 0.0010 0.0010 0.0010 0.0010 0.03003103392182315 0.0010 0.0010 10.0 10.0 8.542779160479512 10.0 10.0 10.0 10.0 10.0 10.0 10.0 10.0 10.0 10.0 8.542779160479512 10.0 10.0 10.0 10.0 10.0 10.0 10.0 10.0 10.0 1.5912249109621133 10.0 2.0237054119057944 0.0010 10.0 10.0 10.0 10.0 10.0 10.0 10.0 10.0 10.0 0.0010 10.0 0.0010 4.759787018935747 9.88927986484796 10.0 
5.004591536492155 3.1246096901964453 0.0010 0.0010 0.02210013666963789 0.0010 0.0010 0.7023806290498184 0.7214397147341324 0.0010 2.5082829479960456 7.0045679012505575 9.800214519431423 8.99601094474851 7.441748131109339 10.0 2.5990954159247774 1.786128189280003 9.914493482261332 3.6939611385002467 8.298547118045061 4.999035280706074 7.9093347353151415 7.861724042503601 5.39074675580997 4.851278985877777 4.077631744554531 8.88798587400164 10.0 8.174794512642542 9.514573965321537 9.938328861321674 0.0010 2.428149924747571 0.0010 10.0 2.5187133496380936 9.931659955627959 9.851983244295923 10.0 10.0 4.6180147888243335 10.0 7.058431984107607 9.849691752159089 0.0010 2.3296093372348947 10.0 2.65614140915402 7.853238320070851 2.693828688638211 
0.0010 0.0010 0.6042020396226225 0.0019358294623544967 0.001044673303127079 0.0010 4.449988943729523 0.0010 0.0010 10.0 7.575483460585773 2.3704215563741 10.0 9.960299923942333 9.424730697008085 9.479391280321284 9.998985631042684 9.49280054717054 9.999459481443536 9.990808581379891 10.0 10.0 4.688699900018434 10.0 10.0 9.601385378518765 7.960326795066132 9.996399430134383 10.0 7.704014015212946 9.996579832185246 10.0 10.0 9.99902618713376 7.450401322245009 0.745943601626025 10.0 10.0 9.992714749295438 10.0 10.0 10.0 9.952932403915131 7.960326795066132 10.0 8.499418129576416 6.587010339312732 0.0010 4.834735299597226 4.296582679506613 9.992122277763775 
0.0010 0.027132012075543405 0.0010 0.0010 0.0010 0.0010001226809373692 0.20868912084280034 0.0010 0.001018176865303249 10.0 10.0 10.0 10.0 9.999612863473985 10.0 10.0 10.0 10.0 10.0 9.992499032200543 10.0 10.0 10.0 10.0 10.0 10.0 10.0 10.0 9.983840156241973 10.0 9.999369970324082 10.0 0.0010 10.0 0.0010 0.0010 10.0 9.999360457237097 9.996130735820183 10.0 10.0 10.0 10.0 10.0 10.0 0.0010 10.0 0.0010 10.0 10.0 10.0 
0.0010 3.158151233342539 0.0010 0.0013356165747007674 0.0013351957158981116 0.0019214180224094756 10.0 0.009556366773593445 0.0013881644678674786 1.6260443222066208 9.650952449021494 10.0 9.963579630368665 9.998937584902947 9.994757185685716 9.916148245738373 10.0 10.0 9.878467860695984 10.0 10.0 10.0 10.0 9.97323074208806 10.0 10.0 0.001000000000000334 9.962716895386212 9.804022635785946 9.358973430931622 9.966557856011649 9.998142700529504 4.687226664280461 10.0 0.0010 5.025863192928103 10.0 10.0 9.935112288645826 10.0 10.0 9.648550435702127 9.61218130358927 9.98834554221191 9.948956094004215 5.156506115068005 10.0 5.025863192928103 10.0 7.906372913898406 10.0 
0.0010 0.0010 0.1948452622999362 0.0010 0.0010 0.0010 0.0010 0.0010 0.0489160202613903 10.0 1.9335451859431183 0.2172448427196132 10.0 10.0 10.0 10.0 3.1970001442206692 1.9326688711991933 9.997247930063253 8.748183427515016 10.0 10.0 0.001000000000000334 10.0 10.0 10.0 10.0 10.0 10.0 2.5590612156750008 10.0 10.0 10.0 2.4155370097339466 9.526163153129271 0.8434388637846442 2.842552306173931 10.0 10.0 10.0 10.0 10.0 10.0 10.0 10.0 8.326652432466997 4.252328105380743 1.0348063893304533 2.5243880033858854 0.001000000000000334 3.822032131596642 
0.0010 0.0010 0.0010 0.0010 0.0010 0.0010057236379533967 0.7293080638160857 0.0010 0.0010 10.0 10.0 10.0 10.0 10.0 10.0 10.0 10.0 8.95937257529176 10.0 10.0 10.0 10.0 10.0 10.0 10.0 10.0 10.0 10.0 9.99766235885426 10.0 9.998070304819903 10.0 0.0010 8.9831447941619 0.0010 0.0010 8.711458551542558 10.0 10.0 10.0 10.0 10.0 9.994363384282522 10.0 10.0 0.0010 9.279958955186581 0.0010 10.0 10.0 10.0 
0.046130607631833534 0.4943930950896512 0.0010 0.0010 0.0011840029719311698 0.0010 7.414787574360256 0.0010 0.0011896764264016017 2.9690859121926643 10.0 10.0 10.0 10.0 10.0 10.0 9.928778823592337 9.620958635710219 9.999690846427239 10.0 10.0 10.0 10.0 10.0 9.859227316076042 10.0 3.499539103369411 10.0 9.387287163173822 9.233045275552916 9.997341892869494 10.0 0.0010 10.0 0.0010 4.916219897367316 9.596063430320863 10.0 10.0 8.988241467562938 10.0 6.004575699921841 10.0 10.0 10.0 0.0010 10.0 3.4697357383104386 9.310568915912484 10.0 9.311405048342017 
0.0010 0.1701310182576966 0.38089271074655984 0.0010 0.007897685504317367 0.001000462871458894 0.9241104750241181 0.0156633470487171 0.0014952581175501634 9.98999392541433 4.479996131651697 0.8688711754944248 10.0 9.99518337080167 9.97270466542665 9.88813919818815 5.427913389703041 6.3143980242900275 9.45509917192899 10.0 10.0 9.995967243968648 0.17021997760297167 10.0 10.0 10.0 8.499327524777247 9.999396543283924 9.999339919879363 4.104423635157796 9.999978139527306 10.0 5.586238617990651 2.749759279244617 8.910412886391985 1.4440980382672404 6.017206858335638 10.0 9.917426632888949 8.940029669803693 9.940562684253914 9.071150241545952 10.0 9.813632740213084 9.99986848640393 4.768639976843234 1.9118700244409434 0.9703939945056987 3.9004293033378086 0.18417597248189743 4.123124620346545 
0.015676372844879487 2.106353416223442 0.0010 0.0013577886769069656 0.0010 0.0010 10.0 0.0027715553641858835 0.0028465948394318244 5.627482006373208 9.95905784040174 10.0 10.0 10.0 10.0 9.98627405526713 9.98034494345933 9.922045234615613 10.0 10.0 10.0 9.98520197566713 10.0 9.992079347406317 9.874415528439478 9.99125017415157 9.55374479405297 9.981980300692618 9.82751480757055 10.0 10.0 9.994485479391905 1.898236993600909 9.52609630115025 0.0010 7.247542871528454 9.926663748365383 9.992718093654096 10.0 9.96893341550103 9.982995391090853 10.0 9.977830667978413 9.996146420910522 9.980588671826812 2.9574715500342723 10.0 3.3088135590383154 9.248799412114789 10.0 9.871873282434874 
4.800345675858843 3.0025288322545753 0.14370885726066907 0.01291576867415234 0.0031271947231654475 0.0019645562528972753 0.057508163457319184 0.7332958404032132 0.09182949191127401 0.0010 4.443367228147856 5.000500000000001 6.102296479135626 9.915000748914165 5.344608834902971 9.920508588483326 5.141590759839765 5.620706909666415 9.08796783064005 8.612889679145212 5.902720616063402 5.079861933201979 5.000500000000001 5.566011911991337 9.79709085812407 5.023311384982085 2.836201517562137 6.080367414042661 6.026616724133371 9.691279442353895 6.108580023078903 5.977333590540944 5.0005 5.347564262475804 5.962404015571728 2.9389993358051654 5.181753594895931 5.460458171103709 5.352300790071826 5.785423425869132 6.0361220656768815 3.618660487571079 5.560736268572349 5.970212020185925 6.107522651182655 7.023325061268979 6.049545673473508 8.625895426399557 4.348899746781067 9.473087402944632 5.351969182679165 
0.0010 0.0010 0.3217948418260436 0.0010 0.0022720817643240897 0.0010 0.0010 0.0010 0.02760434207344908 10.0 9.536653335940965 0.0010 9.605781089052627 10.0 9.920995070884558 9.995852435010532 10.0 4.555689484196797 9.840259091433925 9.630896123346195 9.996609803718128 9.98341667445708 0.50095 10.0 9.99636212976772 10.0 10.0 9.988490442039364 9.602178768519137 0.8599000471434541 9.973157729024297 9.994525010589415 7.66646827912265 7.681936754055693 8.043389957094426 0.0010 9.529623747681661 10.0 9.999390705772893 9.767786608467095 10.0 9.490839930895353 9.94842853997423 10.0 10.0 6.876639659557709 8.896214581464843 0.7721525568193434 0.0010 0.50095 10.0 
0.021899764930102615 0.1344973934374356 0.357596464998103 0.0010194428718001136 0.0010088867752452294 0.001000090703768994 0.3618028580556629 0.0010002281364012975 0.001000153243960351 9.811999208658275 4.149351610200886 0.9060152016165919 9.999971766713035 9.99999447775238 9.999901940735842 9.999999646360946 9.997587803559929 9.945590814007103 9.991464711776427 9.90948762610656 9.99291572274924 9.99827071779757 0.3819495257387917 9.999642053727818 9.996656414311158 9.999998916371082 9.929527409760773 9.986232591777712 9.99602413195814 5.333169357545713 9.993503187584725 9.999995595233361 6.963747539956699 3.964579308997048 8.76200437291275 0.18900079134172643 6.09780908940543 9.996321809356903 9.993266070973025 9.99271817265197 9.99446532202063 7.885909835955506 9.999977478695582 9.876027509291621 9.999765984848933 10.0 4.158164964435453 0.13510363339095433 4.025918666096828 0.18900079134172643 4.754838079564598 
0.0010 0.0010 0.035269232209497514 0.0010 0.0016146347480480274 0.0010 10.0 0.0010 0.0010 9.620614156570902 10.0 10.0 9.988674614299986 10.0 9.991213986080167 10.0 9.894405331474253 10.0 10.0 10.0 10.0 10.0 10.0 10.0 10.0 10.0 10.0 10.0 10.0 10.0 10.0 9.999629383680825 0.8610908820322449 10.0 3.889709986023586 2.2765053504878683 9.997027636250628 10.0 9.793469931342264 6.549074549071835 9.984830669433757 6.501773709180283 9.493369412544016 10.0 10.0 3.220999577022548 10.0 0.0010 10.0 10.0 9.612597362791002 
0.0010 1.644865703362377 0.026410249870166987 0.0010 0.004433510994101424 0.0019415417394496627 8.148628926386486 0.0010 0.001961987695818162 2.555933690185002 10.0 10.0 10.0 9.999872880249406 10.0 9.994537634618748 10.0 10.0 9.985818966910323 10.0 10.0 9.875285512631626 9.802820726266193 10.0 10.0 10.0 8.141223047898514 10.0 9.991773709420423 9.82806733931375 10.0 9.995416288635868 4.637594955420277 9.99457963819455 1.824530540633003 3.884271612029547 10.0 10.0 10.0 9.998400898113843 10.0 8.958011033996714 10.0 9.994937506903295 9.986853937827084 6.858259481711858 8.181088897236362 3.975893565360702 10.0 9.288767289914155 10.0 
0.0010 0.0010 0.005229968996613842 0.0010 0.0010 0.001178174511643323 6.673160951507526 0.0010 0.0027279014949149415 7.4363535409894554 10.0 9.031184387656412 10.0 10.0 9.999109032670678 10.0 9.788746264636647 10.0 10.0 9.945256114375528 10.0 10.0 10.0 10.0 9.993252252826323 9.98657277258394 10.0 10.0 9.962681471164284 10.0 9.999854027681634 10.0 3.906889661918032 8.392453695497096 6.102061493897561 5.964717225384203 9.78038127679756 10.0 10.0 10.0 10.0 10.0 9.985648124358486 10.0 10.0 4.160283243947851 9.953581987236973 6.963092446846025 9.81640617839188 9.884204219461287 9.80841989057289 
0.0010 0.0010 0.0010 0.0010 0.0010 0.0010 0.0010 0.0010 0.0010 10.0 10.0 10.0 9.67955570471747 10.0 10.0 10.0 10.0 10.0 10.0 10.0 9.538922377468493 10.0 10.0 9.788848405727625 10.0 10.0 10.0 9.812957015367676 10.0 7.560272615517283 8.266636069873984 9.920894006373095 8.170076539482286 10.0 8.991381764893909 6.253825794502579 10.0 10.0 10.0 10.0 10.0 10.0 10.0 10.0 9.446268932093012 10.0 10.0 8.680014968141021 10.0 10.0 10.0 
0.0010 1.484275422948131 0.21869660327995022 0.0010 0.0016427707802549277 0.0010 10.0 0.0010 0.0010 4.365055619331837 10.0 10.0 9.422703176133226 10.0 10.0 10.0 10.0 9.830946737209201 9.836100613636669 10.0 10.0 10.0 10.0 10.0 10.0 10.0 0.0010 10.0 0.1735780701576468 10.0 8.863417478615835 10.0 10.0 10.0 10.0 10.0 10.0 9.998344476531384 9.930717980995018 10.0 10.0 10.0 10.0 10.0 10.0 2.7566343275697536 10.0 10.0 10.0 10.0 10.0 
0.0010 10.0 0.0010 0.0010 0.032409388113644036 0.027618564401626577 0.0010 4.74585417306898 1.8171983400192464 0.0010 10.0 10.0 10.0 8.932397992048264 10.0 9.055754792622821 10.0 10.0 8.469387392878978 10.0 9.042896753147097 10.0 10.0 10.0 10.0 8.435783774436366 0.0010 8.185086418870727 9.760821566487046 10.0 10.0 9.63984286844335 0.0010 10.0 0.0010 0.0010 10.0 8.155175364077373 10.0 0.7004092817792763 5.360116750855786 10.0 9.633631504596023 7.291938541540875 5.492735848427492 0.0010 10.0 10.0 10.0 10.0 10.0 
0.0010 0.0010 0.0010 0.0010 0.0010 0.0010 10.0 0.0010 0.0010 5.690494622965684 10.0 10.0 10.0 10.0 10.0 10.0 10.0 10.0 10.0 10.0 10.0 10.0 10.0 10.0 10.0 10.0 9.483573386569935 10.0 10.0 10.0 10.0 10.0 0.0010 10.0 5.301096239262311 5.1938379067605505 10.0 10.0 10.0 10.0 10.0 10.0 10.0 10.0 10.0 5.3843430668355365 10.0 6.536288758209229 10.0 10.0 10.0 
0.0010 0.0010 0.0010 0.0010048241759714764 0.0010 0.001000155117543409 0.28740062496692076 0.0012357429585579138 0.0010015056951188522 10.0 10.0 10.0 10.0 10.0 10.0 10.0 10.0 10.0 10.0 10.0 10.0 10.0 10.0 10.0 10.0 10.0 10.0 10.0 10.0 10.0 10.0 10.0 0.22150274857989619 9.991482438756291 0.0010 0.0010 10.0 10.0 10.0 10.0 10.0 10.0 10.0 8.944933163522192 10.0 0.0010 10.0 0.0010 9.779497251420105 10.0 10.0 
7.645575601495542 8.049979401560599 0.5340884218251355 0.0010 0.001112658201645973 0.003604443465813532 7.282327616979963 0.03864749603198806 0.266215870868951 0.0010 0.0010 7.282327616979963 10.0 10.0 10.0 10.0 0.8609426688988666 0.0010 9.5078112964541 3.1341288255891944 10.0 10.0 7.282327616979963 10.0 2.766107766224538 2.2317841306871906 0.0010 10.0 0.0010 1.1802054545193297 8.208781157347454 10.0 2.718672383020037 1.8256400380314517 2.718672383020037 10.0 1.3389669994592222 10.0 7.75640325441828 0.0010 4.245809952365339 10.0 0.0010 0.0010 7.8552899651796935 2.718672383020037 0.0010 10.0 2.158721901660497 7.282327616979963 2.1518347236657065 
6.52259715839506 10.0 0.7121380537706778 0.014847632124231121 0.11802476152809263 0.11249740474324901 0.0010 10.0 2.0039841977057087 0.0010 10.0 6.673434128180011 7.713212999154205 7.712759690783329 7.84646120519837 7.059367353381246 10.0 10.0 8.770834215425758 8.172214227237152 5.810615848387723 7.843459740033975 9.799940378470211 7.726707630926265 5.451858953120692 0.0010 0.0010 6.245025845434831 8.025995525002267 10.0 5.889041046634131 8.506736288635802 6.146003346513675 0.0010 1.1864017915320164 0.0010 2.43600496569138 8.014021332081466 10.0 10.0 5.889354809849566 10.0 6.002419055458505 6.318797967332386 6.252304989599503 1.3049099996948805 9.963478094113178 0.0010 6.953658500625871 8.59840067975515 9.240873338012747 
0.0010 0.27657424599937713 0.38397701282518554 0.003502297061754184 0.0014865084158904784 0.0010 0.657719810534307 0.0010 0.0010 10.0 5.918872394885278 0.26197044736420155 9.90794404869958 10.0 9.99988340680763 9.999879679759736 9.1021465783267 4.919908556236496 9.520423238773827 8.244808831747632 10.0 10.0 0.2624390623724762 9.999448766431307 9.999379066086943 9.957993671624383 9.99420799703047 10.0 10.0 5.837658984167874 9.999469368567613 10.0 9.740764571375673 6.187843274017734 10.0 0.0010 7.844164238138602 10.0 10.0 9.771728781420551 10.0 10.0 10.0 9.76788534201088 10.0 9.358279485762372 4.6427052981730945 0.0010 4.290027571549539 0.26068104241818685 9.16271054627407 
9.477188998374368 8.556532164688178 0.35596643043144627 0.0013820768803780642 0.0012435178569010917 0.04901169418672 4.50055 5.089972925834437 0.060076725541089 0.0010 9.68056216133386 2.131636408003196 10.0 10.0 9.881661991352683 8.113057333549543 9.81567370330759 4.589838512375449 10.0 5.246292866499473 9.897657440991358 8.543298941377813 0.6992004488822499 10.0 7.484115434030729 2.087021329498756 0.0010 10.0 9.233865446816857 3.1184204849548793 10.0 10.0 6.712420021384701 1.654002341284964 0.0010 5.0005 7.661535696924833 5.399597649051601 10.0 4.659666260865429 9.030971893816023 9.551679414446241 9.318088350533941 9.446691961439395 9.95857804995742 0.0010 3.169969309530613 6.972946884860017 5.485868284446806 2.0784700823209614 8.085161392880698 
0.0010 0.4333765721458567 0.29361673118429565 0.0025161570598886767 0.0012520165199020323 0.003653635751380521 0.3870188674268149 0.005764308900173442 0.010907556375296425 10.0 6.913259021957476 0.7625005769884652 10.0 10.0 10.0 10.0 9.351127755659599 8.267584412896714 9.987968335232214 8.939742448722079 10.0 10.0 0.46612536952174133 10.0 10.0 10.0 10.0 10.0 10.0 3.6741801295839682 10.0 10.0 7.993943732515841 6.10379728403003 8.482479435351598 0.024953170289407606 8.757887285537308 9.958308199044081 9.053148106704361 10.0 10.0 9.37193786433407 10.0 10.0 9.711802458298614 9.016687085242506 6.0616419624384 0.16155101611702063 4.454037813873564 1.1474045944163043 8.616302929754172 
0.0039380418073137035 2.9121653759530135 0.008671421556387691 0.0012363671086948148 0.001122293797365674 0.0012384159815090143 9.955742037319927 0.0013713902863420895 0.0014808434176142944 2.563490726431865 6.006018871153991 9.773048178572576 9.99874938995219 9.999073803440359 9.670132078956103 9.996330230457804 9.999619127531082 9.624451866106996 9.998527865359542 9.999706747897479 9.999563765576822 9.99992642516075 9.775878655591814 9.998027875242514 9.999934128312468 9.895170708837576 4.8139527558600985 9.987023561921745 8.502134777894899 9.765828846094507 9.93406296082788 9.982675668488145 6.202467126656314 9.712130267863598 1.6839971333435142 5.211653881953463 9.95611643144678 9.994358479987323 9.952705925686189 9.803759254348662 9.905707715288411 9.781354183349851 9.877252713056127 9.99170619463782 9.997038717012083 4.640667779854962 8.990073997740737 5.436276710418941 9.988781427510526 7.828160524532532 9.996824293040733 
0.05150667988909722 0.0010 0.07105670425206576 0.002414807009613751 0.0010 0.01291541893416533 10.0 0.010848086381462639 0.010174302339699674 2.9402421438047592 5.890463960374401 10.0 9.928742327638382 9.977175860804396 10.0 9.970391430737402 10.0 10.0 10.0 10.0 10.0 10.0 10.0 9.954929095059232 10.0 10.0 0.001000000000000334 10.0 10.0 10.0 9.957610281678733 9.945295894358953 0.0010 10.0 0.0010 10.0 10.0 10.0 4.996948041972014 10.0 9.99752124891411 10.0 9.977103423720532 10.0 10.0 0.0010 10.0 6.337241908292033 10.0 10.0 10.0 
0.0010 10.0 0.023180238371136228 0.0010 0.0010 0.0010 0.0010 0.0010 0.0010 0.0010 4.3502634877215085 1.2474483289790212 9.977612489842436 10.0 0.795725064254345 10.0 0.7796796246010551 10.0 10.0 0.9251072963259412 0.0010 10.0 9.279329431931904 0.0703064975562473 0.0010 6.728675553953844 9.265059926249613 0.0010 10.0 0.9196247587606141 0.0010 10.0 7.713717111381863 0.0010 0.7018629949925292 8.577719417662266 0.7985248994590002 10.0 1.3445144062187464 1.2184081054639164 0.887549790672753 5.399329097095862 0.9744030620099071 0.0010 0.0010 5.275288046899817 0.824831680331048 0.0010 2.000546385727692 1.2474483289790212 1.1010187931511948 
0.0010 5.386914546676638 0.0010 0.0010 0.0010 0.06868667410659418 10.0 0.0010 0.0010 0.0010 10.0 10.0 10.0 10.0 10.0 9.222553536947075 10.0 10.0 10.0 10.0 10.0 10.0 10.0 10.0 10.0 10.0 2.461712387160678 10.0 4.3422928574159965 10.0 10.0 9.999722527007528 6.8204167140460195 10.0 0.0010 8.378472108601882 10.0 10.0 10.0 10.0 10.0 10.0 10.0 10.0 10.0 0.0010 9.99470023709153 8.891098723454578 10.0 10.0 10.0 
0.0010 10.0 0.0014444743360660095 0.0010 0.030070678982940306 0.0010 5.000500000000001 5.274412919898834 0.0010 0.2164264504762717 5.000500000000001 9.991613342239736 9.998636379704118 9.99951129385716 6.730265694494441 9.991354606025679 6.425916772002532 9.995953820653796 9.996620708077046 5.913185960131638 7.4787589963588825 9.994154815168796 9.99270778081698 7.272554871931623 6.228235496037528 6.55637939633435 5.0005 7.518706488320577 9.998685949036277 6.385606202801446 7.5370746528359 9.970625184923575 7.987491119026458 7.56884923400496 0.008871828982459418 8.825749098929585 7.207515377145614 9.931238547657227 5.039148332235069 5.000500000000001 7.341128568678297 10.0 6.046286497238995 5.000500000000001 7.4081445495640805 0.008206750572459676 5.669641882044996 9.690604849727865 5.000500000000001 9.990488321904909 6.893909087495096 
0.0010 0.11362432941978007 0.3240603182348986 0.0013397331150762418 0.0022519003289908574 0.0010375246233306178 0.0010 0.0010 0.008134047400974237 9.958435689416078 10.0 0.054525330786606964 9.772566149192693 9.997685178210919 9.633324522264214 9.968386697821503 10.0 10.0 9.962645600859462 10.0 9.997817344689464 9.851833193897468 0.0846060070273511 9.860398021857673 9.992689987252296 9.389226702239382 9.35023366734595 9.996231151821283 9.405091690507147 10.0 9.996734262608234 9.995023994910449 10.0 10.0 10.0 0.028639479357820012 10.0 10.0 10.0 9.948895324905822 9.997553621374903 10.0 10.0 9.952544481095634 9.994386586147066 10.0 8.924914227933932 0.0925852322678915 10.0 0.09228739280495665 10.0 
3.968416208942077 10.0 0.0010 0.0010 0.0017751120922610563 0.0010 0.0010 0.005890598087175111 0.1663217872832961 0.0010 3.1923576310976722 10.0 9.872382963071331 9.80985818468725 2.798003960983128 9.935467794699644 3.1687471942562 1.7091831670157922 9.149499145734165 3.1511049814730936 3.0437592022242237 10.0 7.248606390407098 3.1112416501874915 2.4208059716649566 2.5794241288036637 3.2674085975530303 3.0974118387902476 2.102436586573841 1.7363368887957638 3.0166200976983033 9.926029668408853 4.884207558539584 2.8424904462367366 0.0010 6.971401811368933 2.86688878251286 8.293072423523821 2.66482855184962 3.113657266047219 2.5797354733461115 7.860491144655098 2.706382113733622 3.167842362936827 2.9581058950757195 0.0010 2.731521869894845 7.997682895938327 2.8944828677241548 9.468508365917154 3.026163733611371 
0.0010 0.0010 0.3240165846776886 0.0010 0.0010186321667484417 0.0010 0.0010 0.0010 0.0048711621657446195 10.0 10.0 0.0010 10.0 10.0 9.57291324497769 10.0 10.0 10.0 9.945084892809433 10.0 9.934232984439188 10.0 0.0010 9.97207474106919 9.997480695505274 9.861811030736362 10.0 10.0 10.0 8.631141089412678 9.943043683677967 10.0 10.0 10.0 10.0 0.0010 10.0 10.0 10.0 10.0 10.0 10.0 10.0 10.0 10.0 10.0 10.0 0.0010 10.0 0.0010 10.0 
10.0 2.6659903297184813 0.0010 0.0010 0.002155337445986577 0.0010 0.0010 0.23224428036530592 0.0039013999461922273 0.0010 0.0010 3.364123924284785 0.0010 9.244699131137928 0.0010 9.172593784998313 0.0010 0.0010 9.934790230418146 8.407275955477727 0.0010 6.783472109111893 3.354198013303615 0.0010 9.56673033602811 5.1675626319418875 0.0010 0.0010 0.0010 10.0 0.0010 0.0010 0.0010 0.0010 3.455725415042887 3.0583047296675065 0.0010 0.0010 0.0010 0.0010 0.0010 0.0010 0.0010 0.0010 0.0010 6.148770882368794 0.0010 10.0 0.0010 5.629282103046373 0.0010 
0.50095 0.25412198797935404 1.7635331468651092 0.001505300462453078 0.003788801702496138 0.0010 4.255944237285048 0.0010 0.5052553245282247 4.69595858151124 7.841331508298216 7.508365562130547 9.60999497055905 9.848591095650692 9.472121007567141 9.789120301343788 9.4600172009442 9.482327312074045 5.490794721860056 5.621416334267276 8.886263363991391 10.0 6.515686010149555 9.304326220719258 9.957215015742682 9.994802497728758 5.997874029342931 8.95469927637762 9.231558236815358 10.0 8.91051377265488 9.937177863156249 4.952029052905351 9.50005 5.000500000000001 9.044435313113462 9.636126223132008 9.728612298017364 5.262455636192424 9.285774781848405 9.467949723478247 8.26026890041136 9.381813174786666 9.269442825804592 9.229654929944349 7.341009615062868 9.275125987620378 6.928265143979287 5.0567016269172536 5.423827005085478 9.998924896397563 
0.001000032570246575 4.435603222257787 0.04909590082000727 0.001000876363550187 0.0010008004761721714 0.0011221164721209806 9.410994521497766 0.017293489773384123 0.008082747909908162 1.3743137152661153 9.844810053131956 9.7184287472903 9.983175169479653 9.99702687900739 9.838779392041348 9.976719820028148 9.456990044551388 9.661856752884137 9.973446321096445 9.99995531895773 9.750650085875579 9.602713972146596 9.97278377683638 9.999911939773034 9.955817429510041 9.998724942989563 3.5418729338209345 9.984211484666076 6.700543490263066 9.984403277381084 9.997138811884422 9.992985393696843 0.8856261820629382 9.998424561020268 0.29887024228324094 7.915065137334956 9.581911802543596 9.998533323608033 9.495750302398639 9.945881417215576 9.98532803692929 6.838606930051803 9.991141635007688 9.02087774060511 9.997146424057831 4.982767665925046 9.986175071523148 8.04799463157616 9.989208018308585 9.73514728544593 9.991702343207328 
0.0010 0.0010 0.0010 0.0010 0.001001892321174197 0.0010033221489663265 5.615648836658973 0.0010 0.0010 8.408711690284912 10.0 10.0 10.0 10.0 10.0 10.0 10.0 10.0 10.0 9.999109070420012 10.0 10.0 10.0 10.0 10.0 9.997866156250259 10.0 10.0 9.99952584077412 8.140009981506246 10.0 10.0 0.0010 10.0 0.0010 3.1932007699391978 10.0 9.999181447191997 10.0 10.0 10.0 9.980221365282185 10.0 10.0 10.0 0.03554597286578964 10.0 0.0010 10.0 10.0 10.0 
0.004841511427278044 0.5955501491671902 0.43050373736589165 0.0010074400358502426 0.0011008159190454801 0.001005229628763535 1.0345348742857667 0.003021627244543374 0.0052405299936033045 9.737360197129348 5.739950348652286 1.9592512507312612 9.996035722705972 9.999570841123171 9.950054925107017 9.998863011907249 6.882068364858734 4.772390192932639 9.998936373083572 9.713903456991309 9.989590574604016 9.790058253953212 0.9447021904777871 9.988179555574678 9.993013490379857 9.95220836834466 9.959329986489198 9.989767616628303 9.956459007045654 4.5282476700492875 9.998636594786884 9.998902414004922 7.578787041768263 4.79383264699041 8.166085274062098 0.5783459934053389 7.043976014408708 9.99851328194712 9.989270419876837 6.439393503409185 9.988814200187914 7.623905681772106 9.990645285360745 9.98745151165834 9.984694189327074 6.099396538228326 4.104426492494215 0.19315849484828562 4.772390192932639 0.9739818026934007 5.235005040403524 
0.0010 0.0010 0.0010 0.0010 0.0010 0.0010 2.710570732153626 0.0010 0.0010 10.0 10.0 10.0 10.0 10.0 10.0 10.0 10.0 10.0 10.0 10.0 10.0 10.0 10.0 10.0 10.0 10.0 9.753091874891842 10.0 10.0 10.0 10.0 10.0 0.0010 10.0 0.0010 0.0010 10.0 10.0 10.0 10.0 10.0 10.0 10.0 10.0 10.0 0.9964323369771012 10.0 0.398948795749263 10.0 10.0 10.0 
0.3076822276502589 6.1897828532244645 0.0010 0.0010 0.0021425996835522745 0.001239325098491604 8.29176242576071 0.005380202889521429 0.0026525145992896027 4.051602499372719 0.5200304854284612 10.0 9.930613255762973 9.974853103855079 9.838673440870073 10.0 8.889881302591368 10.0 10.0 9.033171302357228 9.509115174848567 10.0 10.0 9.451489231108205 9.828041704320748 9.625067165992471 8.866839701745912 9.427037320634204 10.0 10.0 9.932541425064757 9.975214288790454 0.0010 9.195233172174692 1.0099895299384212 1.5015683457445896 9.421089478586886 9.839817343265391 8.80157967606299 9.240997885828127 9.7648631557439 3.080448833473243 9.800043355344888 9.432891545849104 9.444277827651558 0.0010 10.0 3.746800118547121 8.820084324770596 10.0 9.947276510406747 
0.006950935732419075 0.0010 0.31539350008572825 0.0010 0.002284845789902072 0.0010 0.2122420641468689 0.018302035411243006 0.03232670887205225 9.806214062791147 7.651714273007837 0.5283828281743509 9.966796114883627 9.978452789394552 10.0 10.0 9.65120172610939 9.436483216338619 9.966105361295881 9.956851547253674 9.989485632446225 9.949531075167997 0.407691216701086 9.958546521974961 9.999978044110403 10.0 9.830959049740999 9.992701830515875 9.979917947063651 9.171970894203117 9.989292222271377 9.969390496196231 9.261903936660547 6.823419455473428 9.917439215096312 0.2957415677244181 9.311266540907779 9.801797123718721 9.95230958258239 9.871177767308431 9.990374492284227 9.328238660529461 9.913280886140601 9.979614080910395 9.951007145654417 9.114835992682032 5.876993315732329 0.2525596933317021 5.938211331696356 0.6351648057273199 7.736764510151317 
0.05749277596571442 0.8969158024574775 0.36526358794310076 0.0010 0.001958683513836326 0.0031657659759732975 1.0421615250266107 0.01688697152772939 0.02135228976064757 10.0 8.272743096610785 0.0010 9.886199931538629 9.956614383018739 9.732448732912564 9.898036420756965 9.99680220277567 7.199733015554051 9.986670142323653 10.0 9.914879663179155 9.947202220100483 0.0010 9.974679244034114 9.945207930916329 9.982654355203616 9.200729125223553 9.986722939452608 9.137903784689371 6.4091703806141 9.633877341858053 9.994827468141949 9.243132342939344 8.815251426122021 8.642224602894501 1.510639859435518 9.888110697620414 9.947599293116042 9.906588311198986 10.0 9.920144922223978 4.928012372764599 9.695689923493585 9.995190080096085 9.983070657639512 8.698290038074434 4.414650231162772 0.49194128187149055 8.47339531997464 0.9282046259762096 9.961815947700543 
0.0013529360473264651 1.2817224730085826 0.03860234077615539 0.004191147812873636 0.0013690428072058551 0.011156955438575252 9.995021220763054 0.01626739076189649 0.02436158757816537 5.12290201469137 10.0 10.0 10.0 9.999581893926866 9.491838546590186 9.904226598964256 10.0 8.205836996684809 10.0 9.964811459160481 9.497436412840077 10.0 9.088391274614233 9.99669835166711 10.0 9.953740999649805 10.0 9.49766657435138 9.49780386762536 10.0 9.950170657940527 9.998066434615566 0.0010 10.0 2.150308057529527 4.882687492270649 10.0 9.995921281342918 9.9916931233446 10.0 9.497788747051022 10.0 9.507848290131541 10.0 9.49742162427641 6.180321545682663 10.0 5.403779018486636 10.0 7.523823931798345 9.962280124447016 
0.0010 0.0010 0.0010 0.0010 0.0010 0.0010 4.467173635724069 0.0010 0.0010 6.21105189058833 9.888244077577095 10.0 10.0 10.0 10.0 10.0 10.0 10.0 10.0 10.0 10.0 10.0 10.0 10.0 10.0 10.0 9.463369823747609 10.0 10.0 10.0 10.0 10.0 4.186707190681218 10.0 2.2954258333220405 1.7408888243382403 10.0 10.0 10.0 10.0 10.0 10.0 10.0 9.9960489266342 10.0 1.2493212497517927 8.738310948165827 1.629398159689714 10.0 10.0 10.0 
0.01372165499153626 7.619359776694379 0.0010 0.001019133327804692 0.0015871146871581678 0.03481935611174587 2.8793877292173695 0.006789939108156858 0.0541336238564683 0.0010 9.441496469897016 10.0 9.990288753123908 9.990558021032593 9.292354345201602 9.415287435128 9.99782866816148 9.981013947946579 9.969869757435434 9.846771317754325 9.983804569960803 8.839395941407108 10.0 9.98709068370865 9.998130977827735 9.15037072046849 0.0010 9.991170661726697 10.0 10.0 9.70208196849886 9.999420034461343 6.269239456613269 9.853858319716322 0.0010 10.0 8.62153130035855 8.91480586125478 9.994806274855875 10.0 8.847091464260446 10.0 8.797895827355834 9.890659762926356 9.881952619203052 6.3023740496753575 10.0 9.808592921969698 9.962729977197444 10.0 9.992406735994937 
0.0010 0.0010 0.0010 0.0010 0.0010 0.0010 5.500450000000001 0.0010 0.0010 4.50055 10.0 8.022698657155505 10.0 10.0 10.0 10.0 10.0 9.932550788778613 10.0 10.0 10.0 10.0 10.0 10.0 10.0 10.0 4.50055 10.0 10.0 9.953969698737378 10.0 10.0 0.0010 9.993069770520854 6.290034322341169 5.6997906398454505 9.887922233901431 10.0 10.0 4.544263877190983 10.0 10.0 10.0 4.161034307453846 10.0 0.0010 9.925290937832262 5.0857832925216275 9.93352132170513 9.993562986878704 9.926804937189974 
0.0010 0.0010 0.0010 0.0010 0.0010 0.0016318360360762564 9.826789641239053 0.0010 0.0010 10.0 10.0 10.0 10.0 10.0 10.0 10.0 10.0 10.0 10.0 10.0 10.0 10.0 10.0 10.0 10.0 10.0 10.0 10.0 10.0 10.0 9.999628934769925 10.0 0.0010 10.0 0.41718922902230027 1.075405148468124 10.0 10.0 10.0 10.0 10.0 10.0 10.0 10.0 9.999480235528221 2.7309563976876694 10.0 0.1065240612538414 10.0 10.0 10.0 
7.347797554641112 8.642142205598486 0.0010 0.00141218875818296 0.0010 0.15747245592551107 8.56166086425808 0.00688170739005383 0.05087062195340411 0.0010 0.0010 0.3376964050763691 10.0 10.0 10.0 8.615017433270882 2.4353260026742074 10.0 10.0 10.0 6.749995811072215 2.5814199445615786 0.3774759396966063 5.4502052271720824 2.6280749557804226 8.973058690322555 0.9441083531015257 6.553721898519344 4.711147505858656 1.8993055950003228 5.9469088784499045 9.687775279750808 8.415106781573225 10.0 4.980480690309766 5.80448338923677 2.426587589405808 10.0 5.418535298779686 8.814861382674689 5.624349724734371 0.0010 10.0 9.126717746590648 9.418422370852689 0.3010414074640151 0.0010 9.238052923393628 10.0 0.19394293594116885 10.0 
0.0010 0.0010 0.0010 0.0010 0.0010 0.016891188789845135 10.0 0.0010 0.0010 3.9811385574328972 10.0 10.0 10.0 10.0 10.0 10.0 10.0 10.0 10.0 10.0 10.0 10.0 10.0 10.0 10.0 10.0 9.944163897205442 10.0 10.0 10.0 10.0 10.0 0.0010 10.0 0.0010 2.417936283248794 10.0 10.0 10.0 9.076847500952955 10.0 10.0 10.0 10.0 10.0 0.0010 10.0 1.7229080551040838 10.0 10.0 10.0 
0.0010 0.0010 0.0010 0.0010 0.0010 0.0010 0.5470029424073966 0.0010 0.0010 10.0 10.0 10.0 10.0 10.0 10.0 10.0 10.0 10.0 10.0 10.0 10.0 10.0 10.0 9.996806865820924 10.0 10.0 10.0 10.0 10.0 10.0 10.0 10.0 0.0010 10.0 1.0245525486444738 1.007440008238719 10.0 10.0 10.0 10.0 10.0 10.0 10.0 10.0 10.0 1.805355919905585 10.0 1.1246765754278165 10.0 10.0 10.0 
0.0010 0.0010 0.0010 0.0010 0.0010 0.0010 2.8583300446404096 0.0010 0.0010 10.0 10.0 10.0 10.0 10.0 10.0 10.0 10.0 10.0 9.98121287595349 9.95199224161918 10.0 10.0 9.708970858103461 10.0 10.0 10.0 10.0 10.0 10.0 10.0 10.0 9.99818547371308 0.0010 10.0 0.0010 0.0010 10.0 10.0 10.0 10.0 10.0 10.0 10.0 10.0 10.0 0.0010 10.0 0.0010 9.957692451049462 10.0 10.0 
0.0010 0.0010 0.0010 0.008854306538136621 0.2683854023456599 0.0010 7.8890403372150875 0.008449768720247608 3.45978520245329 10.0 10.0 10.0 10.0 10.0 9.929486586795019 10.0 10.0 7.830390568100359 8.940547995905991 10.0 8.57472813335769 10.0 10.0 9.153980339624525 10.0 10.0 10.0 7.3944823931482535 10.0 0.0010 7.924027840774679 9.186242096751405 0.0010 0.0010 0.0010 0.0010 10.0 10.0 10.0 9.596119325461961 9.55390264098147 0.0010 5.557498329112416 8.640164822893887 8.90297868816699 0.0010 0.0010 0.0010 0.0010 10.0 10.0 
0.0010263790699649017 0.9328445352668409 0.00565157574881268 0.0014578821053333536 0.0010044368913625936 0.0010 10.0 0.006613287093081756 0.0010843623866191037 5.0005 9.718260374318147 10.0 9.999885884864618 9.999876907177132 9.87982823307392 9.998547602602546 9.947516346738544 9.599642150653983 9.999904053351758 9.999654700588177 9.989605276115157 9.97722751048627 9.498600009413654 9.999864372968286 8.891995507749686 9.997272789960046 5.0005 9.979954532714032 10.0 9.883165699038303 9.955780235543907 9.999855622934136 2.9713282953714804 9.740967349266034 0.0010 1.7028461274468105 9.988743123425266 9.999665147148862 9.999648638531085 5.0005 9.947772054479834 8.006397606735137 9.918965946361045 9.998126194354484 9.982339505750078 7.451141672470931 9.261519973384484 2.7396752660523793 9.662866610359558 10.0 8.352031225054015 
0.0010 0.0010 0.03260664200315013 0.0010 0.0010 0.0010 10.0 0.0010 0.0010 6.119452208115067 10.0 10.0 9.988249383222264 9.948484677665487 10.0 9.908098049476845 9.98805345473575 10.0 10.0 10.0 9.985508118035922 9.98704420856248 9.99145439629883 10.0 10.0 10.0 6.587904063631083 10.0 9.630408872094486 9.931071814732038 9.99344886626977 10.0 0.0010 9.98568657787166 0.0010 5.2800249417667775 10.0 10.0 10.0 5.144528053525909 9.97125973990141 9.201006448481037 10.0 10.0 10.0 5.077129470399533 10.0 3.786676615568051 10.0 10.0 9.985523980330733 
0.0010 0.23411399723962945 0.3504261203671173 0.0010 0.0010 0.0010 0.41863125762530373 0.0010 0.0010 10.0 6.333768188499902 2.054358321621387 10.0 10.0 9.891130944012383 10.0 10.0 9.47861475868707 10.0 10.0 10.0 10.0 0.09430949428388757 10.0 10.0 10.0 10.0 10.0 7.955685570250616 3.437302453415009 9.9732260692323 9.98745784089296 10.0 5.988926403657397 6.882913293747663 0.0010 8.214903005035485 10.0 10.0 10.0 10.0 4.908220436414122 10.0 9.934017635582476 10.0 7.902289097348869 4.622887733178182 2.1997763335233476 9.351209351927928 2.5303305797373294 10.0 
0.0010 0.0010 0.0010 0.00103306011658777 0.0010 0.001017938081419337 10.0 0.0010180758401409913 0.0010194154866313484 6.161318287665735 9.716691610300655 10.0 9.990099112460593 9.999852949844541 10.0 10.0 10.0 10.0 9.993820637179734 10.0 9.994029362804303 9.999069654096354 10.0 10.0 9.997739772727945 9.999878821070617 5.142539939706343 10.0 9.993852927971707 9.9914348500116 9.999857800305117 10.0 5.000500000000001 10.0 1.0689881577944638 9.923858494391103 10.0 9.997603123411613 10.0 9.996271221837391 9.997889260327213 8.038051134613971 9.99456720128621 9.975231365648249 9.999808405118392 2.3860046722552815 10.0 3.0547244929557236 10.0 10.0 10.0 
3.0296811432505497 4.9855777279031885 0.0012260327934713801 0.0010 0.003090445703785753 0.04624234106778082 9.919146712663133 0.005073171406307019 0.001620689464886625 0.09330837358216737 8.589467508861219 9.996209316268413 9.999440944098348 9.999440828482857 9.931258023153998 8.310645845265459 9.993016184478272 9.317702456237141 9.991291516058558 9.469588947519144 9.997218094171368 9.989593567830635 9.985769198768986 9.997677293543536 9.996738578120565 8.96673513230608 6.955091843717025 9.99803897778565 9.681984243706294 9.986135052423109 9.968498315469361 9.999633558261799 0.08789592145341008 9.00126813754379 0.0902332927490761 5.410149829719676 9.073715035618438 9.991753441680096 9.462892743062284 4.914264389346807 9.961907579823128 4.994684674332306 9.2450386298012 9.990084048553323 9.99392595901975 3.1063180366689087 9.68973583642747 5.118979112623837 9.993078274660853 8.941417467391402 9.915830914948957 
10.0 1.321304395000925 0.027094949944735904 0.02249779797028699 0.008606534622451197 0.0010 0.0010 0.38365824103052315 0.0010 0.0010 0.2916577260932174 8.657889169640303 9.266047066190604 9.968492686200229 8.217262478743516 10.0 0.0010 0.0010 9.566141672042642 4.311470140497828 8.981375200067525 6.203057458975862 9.322424199426365 8.333579543756976 8.913856643037587 0.0010 6.524016528807656 9.372264823403405 9.732093545805073 7.319368884191063 9.49640889492257 9.507693498220867 0.5329452368716234 0.0010 0.0010 10.0 0.0999279641617763 9.452106288454369 9.61750445479116 10.0 9.464128734731773 2.9360036477064257 8.349235719865709 7.486586492615236 9.93226053662651 0.23816762809575565 0.3466184429788477 8.115553893363494 3.9560885440559703 8.163629041866612 1.808115760021169 
0.0010 0.0010 0.006506471970671961 0.0010 0.0010 0.0010 5.831847640973145 0.0010 0.0010 9.551139359084459 9.894493463217472 9.758395598344197 10.0 10.0 10.0 10.0 10.0 10.0 10.0 9.53922476305755 10.0 10.0 9.78743446041959 10.0 10.0 10.0 10.0 10.0 10.0 10.0 10.0 10.0 0.0010 10.0 0.33856398603621507 0.0010 4.315308339388563 10.0 10.0 10.0 10.0 10.0 10.0 9.875970411342783 10.0 0.0010 10.0 0.4795341390215633 8.821789306834336 9.165283200462955 10.0 
0.1149742021570107 10.0 0.0010 0.0010 0.0010 0.0010 1.6632301369410758 0.0010 0.0010 0.0010 10.0 10.0 10.0 10.0 10.0 10.0 10.0 10.0 6.362859658834217 10.0 10.0 10.0 10.0 9.707459925556911 8.696348109086022 10.0 10.0 10.0 9.52212735015945 10.0 9.635941999273678 10.0 10.0 10.0 0.0010 6.0317894622874855 10.0 10.0 10.0 10.0 10.0 10.0 10.0 10.0 9.888046780332921 7.5571258844182525 10.0 9.415141128121526 10.0 10.0 10.0 
0.0010 0.7884574323128621 0.4222833976926651 0.0010 0.0010 0.0010526754120349705 1.1338517947102642 0.0010 0.0010 10.0 6.235368207667012 0.7249800762513341 10.0 10.0 10.0 10.0 10.0 7.574979626594507 10.0 10.0 10.0 10.0 0.7415618976146684 10.0 10.0 10.0 10.0 10.0 10.0 4.68058594573641 10.0 10.0 4.596030190588196 8.41346201197993 7.600516242174329 1.337033035808659 10.0 10.0 10.0 9.941225300898118 10.0 5.457216333767764 10.0 10.0 10.0 6.087408560171635 4.858201025019486 0.05098601260221436 8.494267473006998 5.359801103235494 10.0 
0.0010 0.0010 0.0010 0.0010 0.0010 0.0010 1.60310160709449 0.0010 0.0010 9.266344886229321 10.0 10.0 10.0 10.0 10.0 10.0 10.0 9.818752582346548 10.0 10.0 10.0 10.0 10.0 10.0 10.0 10.0 9.98878239911951 10.0 10.0 10.0 10.0 10.0 0.0010 9.808662914167062 0.0010 0.0010 9.88791772378389 10.0 10.0 10.0 10.0 10.0 10.0 10.0 10.0 0.9052186604282184 9.768778898406563 0.0010 10.0 10.0 10.0 
0.0012840782157170503 0.9157674037194105 0.8815364452554164 0.001358471787199387 0.0034285895591084055 0.0010060459888080115 2.701331887094622 0.002508901710558991 0.0012644757863068063 0.7505541358288383 1.5866450372262537 7.377104866649493 9.99754054455875 9.945646134202045 9.996946225193112 9.90842955141159 9.999967470510287 6.627254845939978 9.998489236856411 9.926132374291532 9.999735975186788 9.975561242108348 6.064775111047987 9.998804070376805 9.860450190623236 9.841314422435591 8.224813647591292 9.998488093362614 9.999297328296546 5.020193475032617 9.996369856719047 9.996771509306763 1.2681081623718473 7.525880742213312 1.2645099527605728 5.552296315210305 9.999612822466508 9.999864736015486 9.315846273540368 9.946819849679917 9.999979963733164 6.811862858348921 9.99708943017737 9.998492024615809 9.999838506956667 3.060843309834219 2.632179842647498 6.872986920320917 6.995971207664318 6.158936815017012 9.999942225437133 
0.0038198578602252776 8.39065619747116 0.0010 0.0010213468938554161 0.0010 0.0157923366631268 10.0 0.009188113955069334 0.023823245959088406 0.0010 0.0010 10.0 10.0 10.0 9.092250959372706 9.391028045809165 10.0 10.0 9.999902207835891 9.866225116393768 9.811134058589072 9.554477491663805 10.0 9.81162356088071 6.398607998416937 10.0 0.0010 9.849896591540876 3.5648264424099074 10.0 9.58001542546905 9.99289295264259 3.5899143639701263 10.0 0.0010 10.0 10.0 10.0 9.579160101166341 0.18128437899829564 9.681099537397916 5.749125211473702 9.741302467975958 0.0010 10.0 1.792328178847109 10.0 10.0 10.0 10.0 10.0 
0.14511046442408648 2.7090118400450853 0.0010 0.0010 0.0010 0.0010 4.914734838533112 0.0010 0.0010 0.0010 10.0 10.0 10.0 10.0 10.0 10.0 9.776244550636292 4.982008779287814 5.801861398606218 9.834656365641735 10.0 8.477279994634614 9.91325184773031 10.0 9.013860107477027 9.795381315043151 3.6215881852734446 9.999853268442862 10.0 8.614055041786754 9.999924763255587 10.0 2.673710639396166 4.969062649884797 0.0010 8.659983518067234 5.0005 10.0 6.664738222122989 6.956286516711854 9.999778921778663 5.426042964832094 9.941658559207601 6.317984664415931 9.999866707779775 1.74589118272845 9.504521207934674 4.218758050407707 6.577761580207287 10.0 9.967964158708805 
0.019754451509522906 1.747226779290647 0.01280200226098926 0.0012109744343639156 0.0010294409947986197 0.0010 10.0 0.0010 0.001115871402517599 2.031188621039264 10.0 9.86657900529853 9.9586578438772 9.995471411877341 10.0 9.999026567154946 10.0 10.0 10.0 10.0 10.0 10.0 10.0 9.997443543837681 10.0 10.0 3.653652185639481 10.0 10.0 8.750948239947684 10.0 10.0 3.226055074522642 10.0 5.0005 9.845876771071893 9.985267339690942 10.0 7.925770179757153 10.0 9.994813349042309 10.0 9.98374272404103 10.0 10.0 3.2186611388250492 10.0 9.831820858581093 10.0 10.0 10.0 
0.0026659704169913405 0.008074354357994865 0.0010 0.0010026580626156364 0.0010 0.0010 5.592736821897301 0.0010 0.0010 9.97117349652322 10.0 7.46550211841156 10.0 10.0 10.0 9.999124721516791 9.999696743437658 9.999377247403112 9.997988652656165 9.999236732157854 9.99959078159584 9.99756298953734 6.071960892754595 9.998235506244209 9.998908008514857 9.999330878716826 9.972721737747664 9.999565939540238 10.0 10.0 9.998837895530622 10.0 5.294591892703497 10.0 5.000500000000001 5.000500000000001 9.999655587649368 10.0 10.0 9.999763388801568 9.999675555569855 9.989417629788955 9.99967619162195 9.999145522328085 9.999676533154789 5.000500000000001 9.8003833329285 5.000500000000001 10.0 5.0005 10.0 
9.618179647467112 1.961379971223247 0.0010 0.001026882268183438 0.0010 0.0015694281317496306 0.0010 0.32647133624072516 0.0010 0.0010 0.0010 10.0 0.39766180537964324 10.0 0.0010 10.0 3.5235627822788063 3.7317255364501807 10.0 9.703190409793764 0.0010 4.280619903936687 10.0 0.0010 9.824233650524238 3.141467687359783 0.0010 0.0010 0.061323956882676 10.0 0.0010 0.3906112520275258 0.0010 0.0010 0.0010 0.0010 0.0010 0.13295162619816736 0.0010 0.0010 0.0010 1.5782145180229143 0.0010 0.0010 0.0010 5.303022342377379 3.7862502553289783 10.0 3.836244945947259 10.0 0.0010 
0.014873948163502008 1.8362006726763345 0.008188231985970637 0.0015560520896349172 0.0016578620174234173 0.0013431960175715179 8.271657865690837 0.001787280357053353 0.00205781172157321 2.391806243309688 6.420154668291456 9.985656918757195 9.99642318840811 9.999438017681952 9.825369135820731 9.99946110867808 9.904268273149558 9.895394855565247 9.982846982521119 9.997022843528967 9.6079510474618 9.959424110912298 9.985560657112275 9.622962483968914 9.637690330117287 9.848747628289974 2.260319770444072 9.627391936698702 9.359130068917302 9.698847421938753 9.629718620726234 9.999506814758144 3.4452927160305005 9.95760280392144 1.3702605994224482 7.710142597620751 9.960803113020422 9.996887520133233 9.756413480368 6.882289098989704 9.617939450856749 9.698847421938753 9.773700560924237 6.2964711414558385 9.632421341997242 2.860660899806064 9.993504411979712 6.764292954883951 9.952961777555684 9.985068015673221 9.559474748545473 
0.0010 0.4318162330839881 0.002178273441623785 0.0010 0.006620523195472993 0.0027164428988228385 7.175818601868145 0.0010 0.0010 0.0010 0.0010 10.0 9.999243588524303 9.999785361355057 10.0 9.995179829650361 10.0 9.97822566409792 10.0 10.0 10.0 9.930488412628634 9.975650835838112 9.996446540788694 10.0 9.841568818957722 0.0010 9.993635928230981 9.938354849907286 9.854103604784088 9.999705487845686 9.993003484718967 10.0 9.753979595110383 0.0010 10.0 9.620007311511861 9.842080981622177 9.998836569662537 10.0 10.0 10.0 9.99223131282435 10.0 10.0 10.0 10.0 10.0 9.748792491068297 9.936113420926596 10.0 
5.093793506714609 8.789127049355859 0.1346457448616539 0.001648738747331279 0.0010 0.1298532963128223 9.133513998180195 4.7175852800331946 0.20607512276621748 1.3375076870476992 7.690098796814524 2.298436776715442 9.935407674560036 9.712668718605993 10.0 9.925838921412657 7.997174829546001 8.457897317418968 9.79693761163706 9.77843477726172 9.780665531411522 9.335536163535487 1.4644600738988771 9.848041753862605 5.136839794061748 4.978602623498513 2.237666392160171 9.778465386122145 9.563572319270113 5.43792802420879 9.771727625536831 9.96236456950073 8.34506509820869 5.716064404499589 9.46151219957319 8.542643486367966 6.600850634856426 9.362164189977994 9.575587877067477 9.93673504307557 9.725644471179967 9.367350430755701 9.791911338792442 8.800979730477207 9.849594726365414 3.195460223342784 9.367350430755701 8.969241111453181 3.2020245461942016 2.1919440755237574 5.431117335105279 
0.0010 0.0010 0.0010 0.0010 0.0010 0.0010 0.4144471942031078 0.0010 0.0010 10.0 8.896937818268936 10.0 10.0 10.0 10.0 10.0 10.0 9.921894400700301 10.0 10.0 10.0 10.0 10.0 10.0 10.0 10.0 10.0 10.0 10.0 10.0 10.0 10.0 0.8302555866844541 6.358371395045435 0.8967755314915173 0.0010 10.0 10.0 10.0 10.0 10.0 10.0 10.0 10.0 10.0 0.9723079690051737 10.0 0.0010 6.761339757412118 10.0 8.096229209646125 
0.014536818409471146 0.1590210873015648 0.3755361459286556 0.0010 0.001013670146509936 0.002075734751509146 0.3914137682115768 0.0037622497200721834 0.0037619463140228498 9.707044384242977 7.207613571811237 0.0010 10.0 9.999905168212692 9.751150516656477 9.986299745932113 9.999870511194308 9.99462257079776 9.969219957909132 9.427980205836525 9.959271486875 9.977069753182837 0.6354143288502223 9.984517864480344 9.998669765979116 9.90866447113811 9.705028091864724 10.0 9.999060703483558 6.994955824300555 9.967822709153621 10.0 9.047449126658734 7.0805554243921955 9.595989269954227 0.12409430041994227 8.160498903943001 9.970374610897354 9.999181684986151 10.0 9.991110845057571 9.087297333088403 9.998570196443543 9.999050539352886 10.0 10.0 7.236707007996232 0.2959719081352763 7.160098663636785 0.795328476417329 7.55800779761582 
0.021574588867130918 1.0968380111008877 0.401752031707339 0.0012183704639739416 0.0016289520238632112 0.001359167250836911 1.5107794684674074 0.007073209072490854 0.0010 9.820860019379827 6.703326711713622 0.0010 9.879064944242291 9.95081409702446 9.75061735771926 9.915505085595422 9.978631204890359 6.9683133561105235 10.0 10.0 9.944169116653562 9.927496761252433 0.0010 9.94400870695422 10.0 9.902006023234 9.874387684746532 9.94400870695422 9.419053217016593 6.1403844761465285 9.94400870695422 9.964443350928567 7.502402447259165 7.537987050161647 9.727570660504302 0.591730726737758 9.690157566508496 9.795797320384493 10.0 9.820798090124608 9.944173673278565 6.169242672509075 9.690912431679862 9.94400870695422 9.94425984773863 8.222091523650677 3.429950474708503 1.152438610650415 8.784227615816928 0.7343787661735923 10.0 
0.0010 10.0 0.0010 0.0010 0.0010 0.0010 3.268400589722173 0.0010 0.0010 0.0010 2.8196788590051516 10.0 10.0 9.921305401981995 10.0 10.0 10.0 10.0 9.88370854748442 10.0 10.0 10.0 10.0 10.0 10.0 10.0 0.0010 10.0 9.031014152379798 10.0 10.0 10.0 0.0010 10.0 7.7827044127618255 10.0 10.0 7.348704898595957 10.0 0.0010 10.0 0.40544756892344225 7.831030985596757 10.0 10.0 0.0010 10.0 10.0 0.0010 10.0 10.0 
0.0010 0.0010 0.0010 0.0010 0.0010 0.0010 9.194624338995435 0.0010 0.0010 8.290154227143105 10.0 10.0 10.0 10.0 10.0 10.0 10.0 10.0 10.0 10.0 10.0 10.0 10.0 10.0 10.0 10.0 2.733236012713749 10.0 10.0 10.0 10.0 10.0 0.0010 10.0 0.0010 0.0010 10.0 10.0 10.0 10.0 10.0 10.0 10.0 10.0 10.0 0.8825374956246606 10.0 0.0010 10.0 10.0 10.0 
0.0010 0.8635517337270944 0.40506964768913445 0.0010116471332236364 0.0010 0.0011075759206917704 1.1545103206203318 0.023598153771743763 0.0010 9.982878064963934 6.51511224139238 1.212392175252031 10.0 10.0 10.0 10.0 10.0 7.426724499965973 9.962057729084647 10.0 10.0 10.0 1.9487517781433237 10.0 10.0 10.0 10.0 10.0 10.0 4.996059169054623 10.0 10.0 5.337156998580049 8.4198566939136 7.831472562145539 1.4006836044460123 10.0 10.0 10.0 9.91512443309878 10.0 6.1580267271940095 10.0 10.0 10.0 6.2910172720085935 5.461900398995866 0.4780141206209174 7.822193561376036 5.0005 10.0 
0.3243219032381181 7.2173290113480135 0.0010 0.004100405248568321 0.009645887847886602 0.0010 5.521800069421715 0.028990313387372985 0.0010 0.0010 0.0010 10.0 9.966844616186313 9.98088446426331 2.1679574215337425 9.997018495670359 10.0 10.0 8.886361448287285 10.0 7.521053632713866 10.0 10.0 7.702228114991838 9.823742459930838 9.81631981697626 0.0010 9.558858146159814 0.0010 10.0 9.798013773708039 9.191559593858988 0.0010 0.0010 0.0010 10.0 10.0 8.659062177543381 0.0010 7.0816002807102425 1.7459997967325966 0.0010 8.826535885550854 0.0010 9.979432020919475 0.0010 0.0010 10.0 10.0 3.1757118355896496 10.0 
0.0010 0.0010 0.0010 0.0010 0.0010 0.0010 0.016801112794925466 0.0010 0.0010 10.0 9.478447746048086 10.0 10.0 10.0 10.0 10.0 9.773929928889151 10.0 9.500143182571748 10.0 10.0 9.997431091456107 10.0 10.0 10.0 10.0 10.0 10.0 10.0 9.374830216001625 10.0 10.0 0.0010 9.818269481226098 0.0010 0.0010 9.913778892604803 10.0 10.0 10.0 10.0 10.0 10.0 10.0 10.0 1.2848874286008778 9.994836891120032 0.4844995707167934 10.0 7.05254558782215 9.984885040283011 
0.0710244137481627 0.3057755453114689 0.0010 0.0017020870553158302 0.001036641638976915 0.0029251996196011034 10.0 0.0010 0.0032910864781905214 4.505685854267407 1.437795648126186 10.0 9.942500839997477 9.972124913904054 9.920205921341264 9.619852886453057 9.943660737400673 10.0 9.633719544094953 10.0 9.945386863721794 9.952762850252801 10.0 9.941756590683243 10.0 9.662208649618753 1.6704581565236953 10.0 8.1287682552865 10.0 10.0 9.941763627276455 0.0010 10.0 0.0010 10.0 9.942408556765184 9.942408556765184 9.918839326409639 8.809229539229767 10.0 9.673653821252302 9.91159728536864 9.080522741123488 9.939345461417613 1.1682189872227065 9.033368702848975 10.0 5.81448820086235 10.0 9.93368219528832 
0.0010 0.0010 0.3619854137578339 0.0010 0.0010 0.0010 0.0010 0.0010 0.0010 10.0 10.0 0.0010 10.0 10.0 9.684344323043854 10.0 10.0 10.0 10.0 10.0 10.0 10.0 0.0010 10.0 10.0 10.0 10.0 10.0 10.0 10.0 10.0 10.0 10.0 10.0 10.0 0.0010 10.0 10.0 10.0 10.0 10.0 10.0 10.0 10.0 10.0 10.0 10.0 0.0010 10.0 0.0010 10.0 
0.0010 2.0247289286747074 0.33231220422320185 0.0010 0.0011681619836100207 0.0010359463689080654 2.1329359124274236 0.0010 0.0010 7.522771182438838 8.481835949132735 0.08184462220994515 10.0 10.0 10.0 10.0 9.091400654368204 4.327099403156018 9.20599979095844 9.43499036299853 10.0 10.0 0.4261946225623836 10.0 9.915521150386384 10.0 8.024164952271951 10.0 7.460000014137729 3.6175475907130084 9.97677662638007 10.0 9.77502485617497 8.321999130864459 9.499574832631048 3.199704277413516 8.631631179632393 7.1692881753895055 9.116984875552443 10.0 10.0 6.445716702375348 9.954064176628277 10.0 10.0 10.0 4.319206731627671 2.3801243555905702 4.507667157309656 0.2383386273537793 5.638674539604413 
0.004084012921537084 0.6477023351202427 0.3306642183240093 0.001589331849584136 0.0013838333085740176 0.001489324407716841 0.6664996225100952 0.0021026499963778815 0.002193208951389714 9.759556223835654 7.2551216939277445 0.9337630239290966 9.990336758056696 9.965841067250913 9.847329761710672 9.928847915038322 9.826512978863803 7.053601868049122 9.925038945449334 9.572091683462101 9.937474231051956 9.933463460810042 1.376484321222002 9.983289877258683 9.94542059038339 9.991027186890486 9.733350147376939 9.98872911472973 9.769571675735818 5.16337493140411 9.79314493233355 9.969912430686735 9.59003256971914 7.351785460126368 7.969911756155742 0.8892331780235676 8.60068828324664 9.914466910073005 9.982566315694733 9.99577649744839 9.9570344591173 5.755506768616684 9.80469145112318 9.752464266348763 9.985341632064506 7.671763923255183 5.217180409970634 0.8217021148787392 7.751027525969014 3.0035452284219306 9.959155092916115 
0.005074533072067712 0.682157213318249 0.0010 0.0010 0.0010584437171601972 0.014893327399713285 10.0 0.005091210526401893 0.0010 0.0010 8.281981781155402 9.515897276057439 9.99800137402486 9.999331685516525 10.0 10.0 10.0 10.0 7.061269148249524 10.0 9.999840906518749 9.999403161015506 10.0 9.999598775528622 9.999730788421523 9.994923578311216 4.375002822066408 10.0 9.996721279517152 10.0 10.0 9.999423490137692 1.1404221312336134 10.0 1.5213001618653887 2.691612505612048 10.0 9.20302604752007 10.0 10.0 10.0 9.993977618992128 9.999465778908226 9.987831452495337 9.999321707104077 5.194105897708355 10.0 2.2765936980536643 10.0 10.0 9.79592448813853 
0.0010 0.0010 0.0010 0.0010 0.0010 0.0010 0.8359971410034044 0.0010 0.0010 9.833151233534188 10.0 10.0 10.0 10.0 10.0 10.0 10.0 10.0 10.0 10.0 10.0 10.0 10.0 10.0 10.0 10.0 7.698344068666823 10.0 10.0 10.0 10.0 10.0 0.0010 10.0 0.0010 0.5780152665919696 10.0 10.0 10.0 10.0 10.0 10.0 10.0 10.0 10.0 0.0010 10.0 0.8436767230844122 10.0 10.0 10.0 
0.0406169850052196 0.7225170844689447 0.2917676808895999 0.0018956901709713957 0.0013898467126056122 0.0015510153103257182 0.811962580089217 0.018687525591693673 0.008576443742097492 8.658147984876972 6.635198183095865 1.004916969789425 9.905850319392714 9.998689472288747 9.477519566085366 9.977992763376314 8.561536752063878 7.468290561416709 9.990722734926607 9.680611156912596 9.971396130960445 9.959914378046504 0.8582212682088675 9.940728734390854 9.856855532857855 9.963614469434502 9.238933580097271 9.960982265788694 9.714613218760697 6.853315648569419 9.979225922740529 9.989904219998923 9.089398151376407 7.428742750398553 9.552767513490764 0.6462681513055895 8.284857883833025 9.99256548153271 9.665575977757065 9.424465117872302 9.963961119688063 7.854986412731272 9.943841942588517 9.843454747578301 9.971760349719176 8.698589466359937 7.245545852819198 0.43718331610216943 7.333410453657143 0.7163784641836397 8.479569985445814 
0.0010 0.0010 0.0010 0.0010 0.0010 0.0010 1.9450722464823258 0.0010 0.0010 9.887494852661558 10.0 5.060170651790847 10.0 10.0 10.0 10.0 10.0 9.781310818934903 10.0 10.0 10.0 10.0 10.0 10.0 10.0 10.0 9.41633425209021 10.0 10.0 9.97211023713868 10.0 10.0 0.2408523804891547 10.0 0.5425933121034978 0.5638071872959953 10.0 10.0 10.0 10.0 10.0 10.0 10.0 10.0 10.0 0.0010 9.568197542769289 0.0010 9.529172291645438 9.794224425028295 10.0 
0.02796434971608637 3.2683286967474374 0.0010 0.0012484204827363013 0.0012376156547561838 0.001670844416834956 10.0 0.007048967294085929 0.0015389854618499989 2.685359224143986 9.714981810674203 10.0 9.973083102524615 9.999239554808296 9.971623054092175 9.940675320818984 9.862624935005465 9.41935015303708 9.912767467464613 9.88865704027095 9.962299212127334 9.854581894938628 10.0 9.979477516555052 9.85157217100003 9.970979792326077 0.0010 9.97364965164111 9.855865764877635 9.814109174889508 9.974400258057388 9.986738897460052 3.423824597990807 10.0 0.0010 10.0 9.656032136480269 9.84402434812467 9.953969972352175 9.832381688235797 9.979286452024962 9.667250113895841 9.725937147252965 9.554870845369013 9.963930023991404 3.7554376498559767 10.0 10.0 9.91642327732519 8.409217817123329 10.0 
0.0010 1.1373617725549283 0.0010 0.0010 0.0010 0.0010 9.476902971034214 0.0010 0.0011625203803080483 3.9869560362156014 8.490291679048509 9.476359808541645 10.0 10.0 10.0 10.0 9.946940187443593 10.0 10.0 10.0 10.0 10.0 9.476022753250342 10.0 10.0 10.0 7.285875463890635 10.0 10.0 10.0 10.0 10.0 5.055739595241188 10.0 5.502925815303938 8.643765363598574 9.905106226998466 10.0 10.0 10.0 10.0 6.568747181164062 10.0 10.0 10.0 5.4732957788479135 9.698843987476431 9.678516735308293 9.777421678109045 9.476672683787697 9.86575537806134 
0.0010 0.7423546725797854 0.34419783178743585 0.0010 0.0011842783754956619 0.0027235966345887245 0.8260432611198737 0.0010 0.0010 10.0 8.497276219194026 0.05772039851086913 9.88625508005054 10.0 9.764684083568916 9.904865846687871 10.0 7.343350196012475 9.999179174450646 9.863570970371006 9.918176955184396 9.968198727634219 0.0010 10.0 9.993434786646533 10.0 9.554814604104148 9.992890305478122 9.289618400780494 6.774476865229207 9.66915430081998 10.0 9.294662528593538 8.877814924161079 8.51771716046963 1.3044230431134078 9.83820526203517 9.8660422599327 9.979361276445564 10.0 9.931763252230503 5.557926897788024 9.725173669982262 9.949520180823363 9.990433605955578 8.745927310634645 5.117512018500953 0.3714658890860898 8.37874108628764 0.8561947834877702 9.93927472260833 
0.0010 0.0010 0.0010 0.010595075740709144 0.0012345437393878579 0.0010 0.10241538188862798 0.004696255523367891 0.007658071658390408 10.0 3.7561191323164467 9.938595427247746 10.0 9.999449318770683 10.0 10.0 8.962137658853454 9.542518863810649 10.0 10.0 10.0 10.0 9.990618435494833 10.0 10.0 10.0 10.0 10.0 10.0 10.0 10.0 9.999207526839294 0.0010 9.492496022382923 0.0010 0.0010 9.601568768429425 10.0 10.0 9.429026012520744 9.980933629004932 10.0 9.997919810007883 10.0 10.0 0.0010 10.0 0.0010 9.806067618666452 8.415960129213113 5.000360042919897 
0.03592248512710675 0.31685779530322156 0.35327448582887405 0.0011297602872399354 0.0015465912566021151 0.001142072798321485 0.4857736584846356 0.0039062494086024957 0.001330667619451239 9.257889087081066 9.517000401174634 2.22747681915951 9.995505722559923 9.969541550602772 9.39381844890132 9.978776081867867 9.944125307543136 9.175239000602215 9.851592871537987 9.83748554167561 9.938851394990392 9.979816379869117 1.0140362746291163 9.988954809711007 9.989625732206147 9.997981711502565 9.032068173718542 9.982629376591605 9.627265487133707 6.225009302283726 9.846777771894303 9.995417717851426 9.147893501267763 9.868074924596012 9.392807548944033 0.5872108769508074 9.918631252191634 9.925365864466723 9.877833027949107 9.853829987250698 9.975221248769813 8.24941992416148 9.906630952603251 9.655608545889411 9.992737513505247 8.073917766113132 6.134013870207375 1.3239321465956362 9.517667960812645 0.34986410077900404 9.913402565961098 
0.0010 0.2424209546948997 0.3501186204143941 0.0018514765339413485 0.0010880658642886377 0.003317911228711957 0.7090784706995998 0.002054208513185796 0.0010641863397185323 8.917948952793285 8.401435446402512 0.369330838700753 10.0 9.999663677953407 9.945811176621973 9.859422032369729 8.04504900065614 4.445863452798847 10.0 5.4861926414537345 10.0 9.859376556188087 1.0537379083859544 10.0 9.993136482073645 10.0 9.681843955362014 10.0 10.0 8.63139141182759 10.0 10.0 4.943251524323762 5.804439434414351 10.0 1.6679706250464117 5.4871660486715825 10.0 10.0 10.0 10.0 10.0 10.0 10.0 10.0 4.755182411821595 2.4259529105736513 0.0010 4.3487711039187795 0.6832712016831683 8.577207817193115 
10.0 8.09799942998671 0.0010 0.0010 0.03579114594316035 0.00672452588328967 0.0010 2.107957109028497 2.3676199731954437 0.0010 0.0010 10.0 8.960029178472324 7.493170431313297 6.426721258272538 8.327848257966348 0.0010 0.0010 9.93062188982508 0.0010 6.643035700272241 0.0010 10.0 6.312597309023896 0.0010 0.0010 0.0010 8.815400719245059 10.0 10.0 9.862291274261985 10.0 10.0 0.0010 4.371277445475906 10.0 0.0010 10.0 10.0 10.0 10.0 0.0010 10.0 2.615365843720251 9.329781052720772 10.0 0.0010 10.0 0.0010 10.0 0.0010 
0.20091675771929518 0.10904084641505385 0.37253300162625635 0.0010 0.0028948791311302954 0.0011859379458113886 0.044067898050912824 0.0010 0.0010 9.945507556267577 9.940765616359155 1.448970101562555 9.99590209476758 10.0 9.733208107874399 10.0 9.971534541071438 10.0 10.0 9.940689728249689 10.0 10.0 1.4114800024127199 9.535489763606801 10.0 10.0 9.875839597565228 10.0 9.497218556447041 9.899824782136585 10.0 9.993834128207938 9.148461411991818 10.0 9.438096414751733 0.0411128308792863 9.975283165511028 9.880776096286112 9.992430563983817 9.947472761808458 9.99695199202672 9.887673119423658 9.975708385345282 10.0 10.0 9.701469019225708 10.0 0.026327222111528492 10.0 1.7467912586127086 9.989599880049058 
0.006187004324071634 0.26680222838212847 0.3170660049602467 0.0019232501808672253 0.0010180380079318886 0.0010666213631963964 0.3426542147126038 0.004343218821697969 0.0032350564146288075 9.94320015947098 8.940074329697843 1.3118284208649633 9.902272501062981 9.968212054548957 9.992934050594972 9.963156645503476 9.900858113530132 7.069563095830695 9.999940225413525 9.944592520490197 9.992138639279917 9.98918760883355 0.6471768475935847 9.995253065165993 9.986684198697159 9.995161483891481 9.770461076918183 9.984704835883514 9.851380348426714 5.040777665234238 9.995230922192322 9.995135891948145 9.12157961679863 8.289498232236356 9.039677260170432 0.7267323807833609 9.593679389104386 9.994808537647975 9.994369917112465 9.981943453431166 9.995244740521473 7.117716220446697 9.840393276259688 9.96469346777016 9.972498630649499 9.450349479932825 6.045034537924571 0.6061265537091179 7.761692514317332 1.1372212355684006 9.91453079857239 
0.08184880723205104 1.824478716306077 0.021362479031346263 0.0010 0.0038698149900525786 0.0015218959232366927 10.0 0.0010 0.0010 2.777220789684947 10.0 10.0 10.0 10.0 10.0 10.0 10.0 10.0 10.0 10.0 10.0 9.912927968520625 9.580317053935309 10.0 10.0 10.0 8.106996671279044 10.0 10.0 10.0 10.0 10.0 4.527436671785811 10.0 1.8175058079122604 4.23089647619004 10.0 10.0 10.0 10.0 10.0 9.104854566661032 10.0 10.0 10.0 6.344404844410739 7.853423964783791 4.123413270251091 10.0 9.219939082104682 10.0 
3.4722501490688416 6.132779594606517 0.0010 0.003738001358318481 0.013524484546865417 0.0017953569646317654 0.0010 6.058973300113209 2.625318990870514 0.0010 6.833144786678739 10.0 9.33571467289421 9.369667462676551 9.104539145105567 9.006733211695309 9.380990260859162 10.0 5.995474348074377 9.995718521393263 5.731215232738567 7.450413418017769 10.0 8.477508700300305 4.418681428590604 4.437339711733502 0.0010 5.765510883898822 9.330141868065805 10.0 6.712820477147353 9.256357231733233 0.0010 10.0 0.0010 3.674687605697189 10.0 8.929196501861531 9.872319086318207 9.864473218646836 9.087554623599347 10.0 9.42473368214416 9.617645014558361 8.112698994389756 0.0010 10.0 5.500248852578652 10.0 10.0 10.0 
0.0010 1.1397091396502719 0.3608076281088684 0.0011321122371080205 0.003140872665595187 0.0010 1.4564804551863786 0.007479561978189219 0.0010 9.320355219219543 5.711509653792543 0.0010 10.0 9.96380410870648 8.844547190634916 9.976485927042473 9.845000482536243 9.530920977312014 9.819790485392728 10.0 9.950476539632742 9.038726300318107 0.0010 10.0 9.927466814869716 9.990582129160051 10.0 9.98518230895849 10.0 2.413671627999868 9.900744325159023 9.932545493190727 10.0 5.1878113515762205 8.463303600895777 0.0010 7.641853209618106 10.0 10.0 9.96748489572577 9.92767030474849 6.861275757716512 10.0 8.608182488366927 10.0 6.564329917610618 4.895748090325806 0.0010 8.873427488810652 0.5723803883682365 9.031441723688639 
0.0010324174732976052 0.22914048260696263 0.005489577396068406 0.0010050270338990228 0.001010593074889082 0.0010548033510649733 9.486998002020801 0.0012040245447517855 0.0013211508610524191 6.72584714474372 5.877833187855803 9.690279727390642 9.993870154817348 9.998561032355363 9.959323273758708 9.985655098635045 9.994468703189277 9.98633235866478 9.981915705962415 9.98747861239592 9.909066671948448 9.997536400630985 9.695821317321316 9.999307382173518 9.990585421786529 9.998848783300568 4.573544096976609 9.999778111251302 9.868664296686534 9.968161504240769 9.998584287826242 9.994150910214913 5.834292449108607 9.993357670322581 0.07596666405041463 8.457367389111665 9.962876760259729 9.991068109371186 9.986418260042699 9.959746961939906 9.9954512760699 5.8943872228509155 9.90386363590223 9.666033681674174 9.998501458011397 4.931991879518035 9.991611071717486 6.9260160275914044 9.981401044664166 9.949173837406436 9.9930925311199 
0.0010 0.0010 0.0010 0.0010 0.0010 0.009610695289434168 6.4942113553893215 0.0010 0.0010 6.845492568375539 10.0 10.0 10.0 10.0 9.995171379987836 9.999980672398049 10.0 10.0 10.0 10.0 10.0 10.0 10.0 10.0 10.0 10.0 8.253797831909385 10.0 9.991174954169391 10.0 10.0 10.0 4.258640199994586 10.0 0.0010 1.7873954849297469 10.0 10.0 10.0 9.404867128144868 10.0 10.0 10.0 10.0 10.0 0.6287288313658423 10.0 0.8026773189222531 10.0 10.0 10.0 
0.0023980123422714383 2.7522022169134144 0.014284630232293365 0.0010028445869953643 0.001033645484587778 0.005534933116666922 10.0 0.0014382634694450058 0.0011093430237759847 1.819950411866537 5.346937903296763 9.684422895843243 9.999983927213696 9.957991398142715 10.0 9.999874680507979 10.0 9.998932688919206 9.999981953178336 10.0 9.756290830375011 10.0 9.684422895843243 9.625036551625405 10.0 10.0 3.824529116777521 9.855609989818712 7.589961690560607 9.6465432593243 9.88159858096793 9.999999877930014 4.941882875477031 9.688086957269299 3.1472269484789335 10.0 10.0 9.999333810690315 9.998423093243673 9.999979412496952 9.855533139701251 4.769466643643286 10.0 10.0 9.960189384635171 6.396959757190848 7.120565920472192 10.0 9.87148468329633 9.684422895843243 10.0 
2.469455305171258 3.132037863965447 0.0010 0.0010 0.008758500606474137 0.0010 10.0 0.0010 0.0010 0.0010 3.430656884149605 10.0 9.445627563604585 9.999991488802033 9.975543845867055 10.0 9.275246860367819 8.04171742454934 9.547625533128937 9.025167989109596 9.971053915915231 9.628205896987986 10.0 9.971053915915231 10.0 10.0 1.0504362705957657 10.0 9.976818591142472 9.956198583535041 9.970785556304808 9.971053915915231 0.26078493771665023 10.0 2.041668272446003 10.0 7.938981041031739 7.774553629463957 4.997262877229654 10.0 10.0 4.675467967948202 9.628205896987986 7.787141330770256 10.0 0.0010 4.019465618073602 10.0 7.2717946666667235 10.0 10.0 
0.0010 1.7802561679562714 0.019044876144304744 0.0017522274791898457 0.0010170084514491778 0.0010 10.0 0.0010 0.0010 1.581899597297253 8.564003653500308 9.257669557843736 9.979208216010415 9.994499433008045 9.989490432903834 9.98381156017033 10.0 10.0 10.0 10.0 10.0 9.876904223154348 9.568927633610704 9.988313691339894 10.0 10.0 0.0010 9.997839940832913 10.0 10.0 9.986590665322304 9.975244376048469 2.445290799168257 10.0 0.0010 10.0 10.0 10.0 7.2897907806728846 9.79014543665848 10.0 9.437372120367419 9.980377817847534 10.0 10.0 1.8095902323749418 10.0 10.0 10.0 9.675991968815332 10.0 
0.0010 0.0010 0.0010 0.0010 0.0010 0.0010 1.088271601136284 0.0010 0.0010 10.0 8.93280993258154 10.0 10.0 10.0 10.0 10.0 10.0 10.0 10.0 10.0 10.0 10.0 10.0 10.0 10.0 10.0 10.0 10.0 10.0 10.0 10.0 10.0 0.0010 8.408057654564647 0.10073733859788714 0.23873780254712193 10.0 10.0 10.0 10.0 10.0 10.0 10.0 10.0 10.0 0.0010 9.927218870165383 0.32880455953306675 8.408057654564647 10.0 9.13991942557957 
8.379446565965743 6.90361412473656 0.0010 0.0010 0.002217192822971103 0.0010 4.736351023861886 8.610197341795743 0.0010 5.467983291371056 5.961752218987655 1.9805386777746867 10.0 10.0 9.877245810733662 10.0 9.587006752324543 9.46986736595734 9.987117488388613 9.508126767035124 10.0 9.771844926105462 1.3908026582042567 9.895349790940218 1.5394220139073642 1.7132889672521583 3.312565158197199 10.0 9.972597212740306 10.0 10.0 10.0 5.156095321051564 4.53996437482276 5.133719500750606 5.256918384019669 9.58640375838416 9.968864329306937 9.982480946506127 10.0 10.0 3.1868300614057072 10.0 10.0 10.0 5.096485709211298 7.920635516105302 4.579336427496001 4.494760312343212 1.3908026582042567 2.7749765314502954 
0.0010 0.0010 0.0010 0.0010 0.0010 0.0010 2.5690842326273478 0.0010 0.0010 10.0 10.0 10.0 10.0 10.0 10.0 10.0 9.612880486625087 10.0 10.0 10.0 10.0 10.0 10.0 10.0 10.0 10.0 10.0 10.0 9.495469017813859 10.0 10.0 10.0 0.0010 10.0 0.0010 0.0010 10.0 9.995138569609962 10.0 10.0 10.0 10.0 10.0 10.0 10.0 0.0010 10.0 2.224392820007708 5.9944194803287445 10.0 10.0 
5.19696777202708 9.642234999060772 0.0010 0.0010 0.00900971124976039 0.17341174640655252 10.0 0.0010 0.0010 0.0010 10.0 10.0 10.0 9.997852429976025 10.0 3.635412922151117 10.0 10.0 10.0 10.0 10.0 10.0 10.0 10.0 10.0 10.0 6.504038330816741 10.0 10.0 10.0 10.0 10.0 0.0010 10.0 0.0010 6.704472638360302 10.0 10.0 9.722012554488328 0.0010 10.0 0.0010 10.0 10.0 10.0 0.0010 10.0 3.5270476776478317 10.0 10.0 10.0 
0.009159101991600676 0.46856555536842803 0.39487455641058167 0.0023814500992503963 0.0010 0.004237606086588143 0.6341231837831436 0.0010 0.0010 10.0 6.751236102025093 0.0010 9.891126316173803 10.0 10.0 10.0 10.0 8.13578044239558 9.958273956312219 10.0 9.989410086052716 9.748987544352312 0.0010 9.992190083392531 9.93739048037926 10.0 10.0 10.0 10.0 4.432000415531403 10.0 9.995865242110817 8.095851385471391 7.853242932005161 9.218514660704821 0.22485636848303692 9.162527545129162 9.727729741449732 10.0 9.242219004782719 10.0 7.434385778806052 9.765605252336037 9.380756864596584 9.994380657327456 9.732102816267119 5.404931708284965 0.10062424298002615 5.580908189638652 1.1049877372745738 8.976948591935153 
0.0010 2.8055880002589326 0.0010 0.0010230267358676728 0.0010 0.03735079037055618 8.493992380170223 0.0010 0.0010 2.6502266302840667 10.0 8.87415486225061 10.0 10.0 10.0 9.555487781063599 9.934618078009954 9.81524807763939 10.0 9.841460065264803 10.0 10.0 8.896224796902116 10.0 10.0 10.0 3.239968336342293 10.0 6.709954171818115 9.951643684033868 10.0 10.0 5.000500000000001 9.85037143450785 0.35660648959825203 5.484245887518526 9.860183654407377 10.0 10.0 10.0 10.0 10.0 10.0 10.0 10.0 5.000500000000001 9.737082525419638 5.8850685705081975 9.800063140762374 8.882667147493299 9.953628616131345 
0.17628998765351378 1.6709266862772654 0.0010 0.0015469417638877124 0.0024482022998341783 0.0015175251222599106 10.0 0.02361174910621002 0.010100421836561301 3.9372149421483345 9.167252652222217 10.0 9.999492076742115 9.99982439321161 9.953627890916165 9.996436335375003 9.699446599973916 10.0 9.964541890824277 10.0 9.989143444906164 9.84907440594702 10.0 9.997790749075671 9.997245398726307 9.981154134005843 0.0010 10.0 9.974552156693479 10.0 9.981003343456576 9.928907216830162 0.0010 8.731291250304094 0.0010 1.6097018940984196 10.0 10.0 9.999473652109794 10.0 9.958381640511439 8.954828145623829 9.980439400899394 10.0 9.992835969237102 0.0010 10.0 3.0077324934810097 9.82352370232201 10.0 9.97224470909961 
0.0010 0.0010 0.1176149067393724 0.0010 0.001784784546204208 0.0011956494239432685 5.1746229207417 0.3624969344512734 0.15385206070683016 9.424054010466158 10.0 8.592010009156827 10.0 9.697539199719314 9.928846670726976 9.95522351247977 9.96946012376516 9.946005513308664 9.818704906253968 9.941919199640365 9.941919199640365 9.889977078553768 9.449251378233955 9.941919199640365 9.651786173413488 9.941919199640365 10.0 10.0 8.775223085033778 9.280004671586953 9.95456318152919 9.937766033226195 2.3237795430694987 9.968501247129375 0.0010 6.775742964271261 9.941919199640365 9.942279391259845 7.740665967976249 9.531736649098283 9.942631993396127 10.0 9.941919199640365 10.0 9.941919199640365 0.0010 10.0 5.893037774012336 6.88768846098114 8.350925217290936 9.902839893578815 
0.03975624068553721 2.8751485790091253 0.04041188919230812 0.0020201623534374523 0.001488133836684184 0.0010 10.0 0.015457834131961015 0.013133169358157906 2.2121693507355262 8.094514694288844 9.039242980462626 9.96054728698144 9.98243168326162 9.961371876395592 10.0 9.952163455169547 9.977075651352559 9.989989286421329 9.958996774923623 9.986985321447206 9.857673283258698 9.416596852133774 9.963183530396874 9.972638493950127 9.980261397697449 0.0010 9.994486184803286 6.025602555341252 9.962968251209958 9.994705713233088 9.961350905404103 2.2649085157824915 9.854094573365808 0.0010 9.50005 9.97104314716496 10.0 6.906153562256714 9.731020867747214 10.0 10.0 10.0 9.973176821489824 10.0 2.2869422032583486 9.97893163281186 9.50005 9.953326832354117 9.561197853248908 9.97116120700832 
5.64109588783781 5.646648198191512 0.01580317735114029 0.0015894934628444103 0.0010463483907477242 0.002342257791633371 10.0 0.0016177365681439195 0.048211844281701284 0.0010 4.378449933178069 10.0 9.9840185392579 9.724259073660408 9.997841242070937 9.802670266426787 4.359709518130457 4.397122104149589 8.785702120441636 3.293881180531473 9.992205733651913 10.0 10.0 9.999668630988761 4.355618589351644 4.040036875181894 3.669510491207375 9.987952620063277 4.45883749416698 7.264280985868108 8.760435114072276 9.54822327419591 0.0010 0.0010 0.0010 10.0 4.297106516004094 9.492944819397875 9.41579287099163 4.06320003780406 8.543653211447177 3.9822674763357555 4.34035447139045 4.3538031570110896 8.874470699721558 0.0010 4.2290546778390965 10.0 3.896441667764407 9.750718818396912 3.3836623285956726 
7.927421265842891 8.385307100457034 0.5702219944845089 0.006145499194931503 0.002605412211236903 0.1420767212288992 0.0010 10.0 0.27552189980544106 0.0010 10.0 0.0010 9.989413592415236 9.978012785853618 10.0 9.988046713887936 10.0 4.995693766809377 5.00032414673317 4.999622090553577 9.997643529629089 10.0 0.0010 9.990812910291442 0.7636177997587499 10.0 3.17491121186137 9.949861631180312 10.0 10.0 9.821084373191594 9.980553821757658 5.464150915879499 10.0 10.0 0.0010 10.0 10.0 4.5663927754588665 10.0 10.0 10.0 9.911713486691037 9.61036850606345 9.992426282556387 2.5295034494833777 10.0 0.0010 9.773873101053443 0.0010 10.0 
0.011475372372276322 0.5582067160563459 0.40732025814296696 0.0010197928622712124 0.001078078853689373 0.001256330399090973 0.6492405064364365 0.007005504337286155 0.0020982595263138934 9.228952254729254 9.418770182631695 0.6229058052335954 9.941464970878773 9.998926481381206 9.864029369484419 9.961072456948447 9.891931294380848 9.616616794880866 9.994714947383486 9.97263874945488 9.980974802919773 9.935393514317 0.6532833642247348 9.957228613911381 9.906969128558352 9.980470491394318 9.341841066453522 9.976002399448975 9.869454168390565 1.7352667430069846 9.984836794002097 9.989633689578156 9.372510485276115 9.655772507008312 9.380679776272235 0.6375154302161276 9.859930355503959 9.978915554192149 9.98125032330028 9.79060474789844 9.979997669404272 9.415199807320747 9.976709811557582 9.880015263220207 9.977260711140714 9.367929983140229 9.543735841357075 0.6038815848287673 9.65342935504132 0.6062996463310251 9.87852615348343 
0.0010 0.0010 0.29248574297199575 0.0010 0.0010 0.0010 0.0010 0.0010 0.0010 10.0 2.89047989962999 0.0010 10.0 10.0 10.0 10.0 10.0 3.7006845298339472 9.928261012449605 9.014185720087632 10.0 10.0 0.0010 10.0 9.365306626208449 10.0 10.0 10.0 10.0 3.3858322968858774 10.0 10.0 10.0 3.928621064217908 10.0 0.0010 4.695081726689241 10.0 10.0 10.0 10.0 7.173424034904039 10.0 10.0 10.0 10.0 3.2313084915928316 0.0010 3.90671467568447 0.0010 10.0 
0.0010 1.4145900153543551 0.04323668176935175 0.0010 0.0010 0.0010 10.0 0.0010 0.0010 3.8568978396959315 8.19799623877954 10.0 9.73460829488965 10.0 10.0 10.0 10.0 10.0 10.0 10.0 10.0 10.0 10.0 9.98461037181265 10.0 10.0 6.795220840341193 9.985839686051339 9.942764646488346 10.0 9.983568935175503 10.0 4.5665900612346535 10.0 4.785874345927961 9.856047948457539 9.389246974279276 9.717145803751652 9.904988629013372 10.0 9.984660072887335 5.484959067131204 10.0 10.0 9.985164465103093 5.447392618624049 10.0 10.0 9.734016365261196 10.0 10.0 
0.0074189426058130295 0.7091439852682858 0.41374342963900973 0.0010035024167082069 0.001019758277244809 0.001028408667398831 0.9747442203264782 0.0014240585203904802 0.0016568224499965184 9.72879555760264 6.66789265512381 1.7506935787211573 9.999069841008998 9.996828688529936 9.783702479280635 9.90599782816345 9.844055542704318 8.657703613521829 9.98986839919552 9.980689947955993 9.990405084758459 9.994674273809157 1.5518609367979117 9.999077679838702 9.998006892566165 9.856469049960879 8.933053573683013 9.999540089876124 8.624815054681644 7.11400492322422 9.93077257581837 9.998812528946788 9.550093845065716 9.053016481840825 8.074525475725391 0.7100063339663968 9.857824102653959 9.997925128876453 9.998575477547925 7.526331380890067 9.98865050891609 4.50055 9.902795696162677 9.372512809288976 9.970213817055063 9.235569036007005 4.49930312633443 0.752459111515322 9.004475883337973 1.7661534600465867 9.270021752105848 
0.0010 2.4320370957084387 0.0010 0.0010 0.0010 0.0010 10.0 0.0010 0.0010 5.06669426222484 9.723414390067076 10.0 10.0 10.0 10.0 10.0 10.0 10.0 10.0 10.0 10.0 10.0 10.0 10.0 9.789780975502657 10.0 0.0010 10.0 10.0 10.0 10.0 10.0 0.0010 10.0 0.0010 4.378026695581968 10.0 10.0 10.0 10.0 10.0 10.0 10.0 10.0 10.0 0.0010 10.0 4.691567644860458 10.0 10.0 10.0 
0.0010 4.620512868862515 0.02413652606401572 0.0010 0.0010 0.0010 4.5245721857752095 0.012396059562392583 0.0010 5.066443015950485 9.865068539592402 9.4780483987816 10.0 10.0 10.0 10.0 9.975737487402279 10.0 10.0 10.0 10.0 10.0 9.501933481414266 10.0 10.0 10.0 10.0 10.0 10.0 10.0 10.0 10.0 1.3622277873377073 9.92029125179155 8.895380801790136 4.66562714299522 5.730792049599231 10.0 10.0 9.802256133848738 10.0 10.0 10.0 10.0 9.998632739268563 7.931499541347386 10.0 2.7573022917650163 10.0 9.50825038764628 10.0 
0.0010 0.0010 0.0010 0.0010 0.0010 0.0010363984571452002 6.546477173555392 0.0010 0.012222060571463494 2.6756789806956127 3.083923746091246 10.0 10.0 10.0 10.0 10.0 10.0 10.0 10.0 10.0 10.0 10.0 9.88373801220245 10.0 10.0 10.0 1.9171309212453105 10.0 10.0 10.0 10.0 10.0 7.064422086478148 9.952701867644707 0.0010 7.286347207828246 9.967161046627572 10.0 10.0 10.0 10.0 9.963278701744073 10.0 10.0 10.0 6.227550220643565 10.0 8.567491976441282 10.0 9.723527709005706 10.0 
0.06562259713979189 3.0554523495876817 0.0010021985429089805 0.0010007552939800867 0.0010000044116634547 0.0010001219055639674 9.922666353950413 0.00974001165280412 0.003425345526300175 2.211473831583759 7.416795169319213 9.94098455182271 9.98158480597937 9.992185155793335 9.51152861397517 9.998091150421352 9.955698788572844 9.69258392167522 9.816014030258357 9.998457085749656 9.985243708294199 9.992690887516426 9.999895754790066 9.998447532515701 9.926123797876892 9.993278663180439 4.222533452426736 9.972985958019537 8.241882845030627 9.512683904727387 9.872317881930709 9.990115893421768 6.4918637088372115 9.540368600047875 5.66353895141474 6.455155121974133 9.946867793727789 9.723197748597952 9.687216828767033 9.709503016420829 9.835562788480086 8.311024316263456 9.767562047549688 9.998847706937948 9.987017241208719 4.592700450631323 7.343584836238941 6.2438403197859 9.946473475010492 9.66547231909061 9.201363869063213 
0.0010 0.0010 0.0010 0.0010 0.0013114578025808848 0.0014330494688430753 10.0 0.0010622596197334324 0.0022854026906896714 7.916986500412403 10.0 10.0 9.99338175648826 10.0 10.0 9.984151634014001 9.763277236912757 10.0 9.769094804701885 9.804427162795147 10.0 9.798330123607684 10.0 10.0 10.0 10.0 10.0 10.0 10.0 10.0 10.0 9.970672525897049 8.285080991341749 10.0 0.0010 10.0 10.0 10.0 10.0 10.0 10.0 10.0 10.0 10.0 10.0 10.0 10.0 5.409492251212668 10.0 10.0 9.817363975549044 
7.153838791513453 3.290850990698581 0.0010 0.0010 0.02108286336338547 0.0012944044604540845 0.0010 0.6332051881170693 0.7583736896135402 0.0010 1.8898061079490625 9.201891015554262 10.0 8.953594696638604 8.211461694462193 10.0 3.429159780898879 2.5874511868617764 9.994982150322864 4.088649236026965 9.223540916418466 3.624028311093525 9.33599387311423 8.766037762748804 5.4052585017741634 3.08514219245388 4.27252262958424 9.804352055794816 10.0 10.0 10.0 10.0 0.0010 2.5390769094450922 4.37756730156529 8.934468012354765 2.429119224141656 10.0 10.0 10.0 10.0 2.2729283497901007 10.0 7.906894672371441 10.0 0.0010 2.712961117997784 10.0 2.787129159341966 9.472676001252545 2.520478919261493 
0.0025764082919206123 0.0024030881578116755 0.0012086643743774146 0.0010481879370671516 0.0010002289932307285 0.0010263306575332535 0.7453231309115937 0.002030231433489049 0.003305501112196323 10.0 8.509257804224925 10.0 9.981468780263707 9.996564872619084 9.999943638513791 9.99733748557464 10.0 9.998289878335079 9.996941797397357 9.999319948181418 9.999971451123194 9.999891292116383 10.0 9.999998153564887 9.999958170120177 9.999977278619678 10.0 9.999987263206293 9.979541359699073 9.972517876905716 9.99998680474111 9.999808809156725 0.0010 8.03569894668677 0.015724253932814264 0.4566604485735618 9.999967870310272 9.980115661585964 9.98444979453114 9.986873900756292 9.99999738640132 9.97924521356993 9.999586437929695 9.99842960628363 9.999983897919643 0.0010 9.858776024466339 0.25257101963359063 8.03553174597091 9.9225901200734 8.938466710691268 
0.020924585763515583 0.4870393547585749 0.26695578847401913 0.0010 0.001001600388929706 0.003800719864716699 0.4852829016398522 0.0010 0.04743123106353596 9.035576920650556 4.3277801086753716 1.7853634742485278 10.0 9.999841244704761 10.0 10.0 5.0005 4.360861678766486 10.0 8.557718950783627 10.0 10.0 0.0010 9.996094027224242 9.99576268318142 10.0 8.86374430642206 10.0 9.69716609867893 3.8830159562225637 9.980005172297709 9.997059740883133 9.68953554921427 4.051466563769297 10.0 2.034613375507183 4.597418078154015 9.915406526391427 10.0 10.0 9.885288874770012 9.701158922628995 9.98267934971062 10.0 9.964039070724937 10.0 3.8279324892040476 0.9032226793953786 3.488057943734015 0.0010 5.0005 
4.678568573155875 2.53795652361341 0.18421622261524864 0.016253886766087643 0.003504983520529771 0.0020634195434578078 0.0010 0.9162302882029518 0.11732871429979833 0.001000000000000334 3.7682417835864905 4.439401076295553 6.474220547138657 10.0 5.942518581807684 10.0 4.919994015986078 5.658711678161138 8.829622281170163 8.548853533306282 6.154629956602566 5.6024044216875675 4.948633467133804 5.845307399109518 9.745996281499288 5.10648640685037 2.720026297686132 6.410514459887801 6.818678185378306 10.0 6.923974520868638 6.320694409365586 4.516531452967247 5.000296967338643 5.136685120931618 1.852188253422995 5.028294764698357 5.785103548469028 4.999407018002368 6.260367387476634 6.31603900673426 3.4660151326906976 5.676505433454224 6.746216379832509 6.4037511677770365 5.722421176690445 6.848134470974672 5.495684264639296 4.290382269877303 9.733891578743025 4.951818334422776 
0.0010 0.0010 0.0010 0.0010 0.0010 0.0010 0.5160388795523633 0.0010 0.0010 10.0 4.66421303619717 10.0 10.0 10.0 10.0 10.0 10.0 10.0 9.82400027660671 10.0 10.0 10.0 10.0 10.0 10.0 10.0 10.0 10.0 10.0 10.0 10.0 10.0 0.0010 1.761623150812393 0.0010 0.9845741364733971 10.0 10.0 10.0 10.0 10.0 9.588982078683218 10.0 10.0 10.0 0.0010 9.783782502746318 0.36752059356262723 2.6288223957825076 10.0 5.917030806412603 
0.0010 0.0010 0.22139731541331242 0.0010 0.0010 0.0010 0.0010 0.0010 0.05396101322525276 10.0 5.173339930574225 0.0010 10.0 10.0 10.0 10.0 4.638843955193331 5.370546519181561 10.0 9.183916891382399 9.998267069351067 10.0 0.0010 10.0 10.0 9.999927142310813 10.0 10.0 9.99876710054289 3.9369365039117694 10.0 10.0 10.0 4.922446315386654 9.84560107215681 0.0010 4.258094117927395 10.0 10.0 10.0 10.0 10.0 10.0 9.999646482029497 10.0 10.0 4.606166234110921 0.0010 4.735761765115991 0.0010 5.491728735674213 
0.008747160128591891 0.015887864497759308 0.011236461594248737 0.0010001157870298779 0.0010000779759709556 0.0011151887064108756 7.120189375467307 0.001005644822011118 0.002073610214952136 6.769652793589076 9.827179442960349 9.075420403915576 9.999860410162585 9.999568977716079 9.997869292424033 9.961458235627676 9.827179442960349 9.827179442960349 9.999988515689763 9.951972171326528 9.999916310625963 9.99914658633272 9.827179442960349 9.995519394537306 9.994198285003433 9.99072931502363 9.946048939140937 9.99997345053835 9.974489873419037 9.827179442960349 9.998987959752899 9.678963705112524 1.9223595606503343 8.73130218531782 6.732857072765935 6.820002207305901 9.827179442960349 9.999718788861871 9.999653057669558 9.99951339571981 9.999827675638286 9.976225651090475 9.989547166647615 9.999971715911391 9.99995450886146 5.0005 9.827179442960349 5.023165790635534 9.827179442960349 9.796492312830399 9.827179442960349 
0.0010 0.8986358118971083 0.029934646532755585 0.0010 0.0010087184914709607 0.004942919736197949 6.317687774231672 0.0010 0.011199423637811264 2.132997396007174 9.653055340638181 9.184903396159047 10.0 10.0 10.0 10.0 9.419903636251625 10.0 10.0 10.0 10.0 10.0 9.462072565180357 10.0 9.93610579702937 9.213221749936995 2.818613956932065 10.0 9.536432234199818 10.0 9.943326920457533 10.0 5.99244234218426 9.994856660870106 6.877347135503852 9.263722571742393 10.0 9.971580826452236 10.0 10.0 9.849333406099408 9.267189792255145 9.828318085988533 9.873574092098362 10.0 5.593567918684074 8.860580153619633 5.896115652295891 10.0 10.0 9.868823780737051 
0.035952276879381795 0.26167562308719894 0.3640206674113544 0.0015937695297195478 0.0011625573756935527 0.002601942849237788 0.5442993898986508 0.003344975099674949 0.001020737140738724 9.184249907906302 7.852825308520723 0.7699626803898845 9.958341109718743 9.965812241829298 9.836506395761953 9.845955414193439 8.61098863018965 4.879986072913615 9.995789499743028 6.93237739263497 9.966118749732285 9.880085054894474 0.7184266336549894 9.965905707897466 9.999123574417498 9.968716636420417 9.690977672522063 9.96638973848114 9.888688498805566 7.8935295403201735 9.965844919398867 9.966715647272325 5.250551227851246 6.075812534815712 9.361879156282173 1.2645597586274007 6.475665071463746 9.976404367154458 9.966396949730536 9.863239589771574 9.96775335839292 9.496052161388832 9.944986106803073 9.949027896904452 9.962439656493014 5.940948084740764 3.5297917044700045 0.2543177014840341 5.991518102954469 1.0582634761977618 8.99874498413008 
0.0010 10.0 0.0010 0.0010 0.0010 0.0010 0.0010 0.0010 0.0010 0.0010 2.9986799213125197 0.0010 10.0 10.0 0.0010 10.0 0.0010 10.0 9.999347130820546 0.0010 0.0010 9.997746207363702 9.404459785714126 0.0010 0.0010 0.7371506863729183 5.631299298374602 0.0010 9.699793584614524 0.0010 0.0010 10.0 10.0 0.0010 0.24070084069328634 8.286909570165637 0.0010 10.0 0.0010 0.0010 0.0010 0.0010 0.0010 0.0010 0.0010 4.098597316129385 0.0010 0.0026371612224216356 0.0010 0.0010 0.0010 
0.0010013122934017934 0.7221365563502213 0.3784130905265713 0.001318282708916024 0.0016529945018809596 0.0010007342860323557 0.7167139563443736 0.0010374625488402045 0.0010078553141271126 9.66837209233674 8.290743086001282 1.4184603069554034 9.99994703862092 9.999999767310458 9.480976862564582 9.999933691088987 8.948193528079289 6.286068247771526 9.999994948928173 9.999497497858362 9.999549701540206 9.65477599048662 1.2695858253651071 9.999579284001978 9.669984597564877 7.6301757005644 9.481861319747733 9.999562729215764 9.999924714974656 5.427523082911724 9.999579904498509 9.999998761385376 9.174017687060879 8.256855631691629 8.003919859632193 0.7595215590403592 9.9994322133128 9.999494092347685 9.999577163109516 9.752384346389961 9.999557711861087 8.221939161533088 9.729637858447711 9.664789542489043 9.999579968098365 8.545286215780509 7.214363881486202 0.0012335492536750987 9.736189043850555 0.005346005925656474 9.999547748846489 
0.0010535846955236686 0.37547444909573185 0.4100300358048494 0.001000245833389926 0.0010380614639109288 0.0010370293913015416 0.503256393123599 0.0033310473932263076 0.001111742722403487 9.945744102552943 9.994557985155419 2.0370923242417134 9.99908171012061 9.984357153982048 9.798707217483104 9.999998403443238 9.931201231005604 9.23574835503877 9.989943690372096 9.997639352920014 9.944329306767115 9.998826588659341 1.1155080848662435 9.99976700936922 9.984359452887116 9.998702182079448 9.462962957799066 9.99711404031088 9.99937529916876 6.37941690498399 9.973060598332884 9.999980500630368 9.50005 9.75830356863947 9.50005 0.26148194514217243 9.909486154367215 9.999614282770697 9.99995314993398 9.752870243114971 9.999755011387924 9.447063208372178 9.999761047267814 9.997102372050557 9.997709261647115 5.0005 9.944671388390214 0.5883404734880847 8.734444639001456 0.50095 9.315124240254612 
0.0010 0.0010 0.1850808157811064 0.0010 0.0010 0.0010 0.0010 0.0010 0.07821219820333275 10.0 3.029154414975962 0.0010 10.0 10.0 10.0 9.988968278091786 3.7166068936291143 2.427553008011795 10.0 7.484420733256536 9.995172520283486 10.0 0.0010 10.0 10.0 10.0 10.0 10.0 10.0 1.7576414978368713 10.0 10.0 10.0 2.398082643483197 10.0 0.0010 3.788294675866805 10.0 10.0 10.0 10.0 10.0 10.0 10.0 10.0 10.0 2.7033440524661483 0.0010 2.278024147510094 0.0010 3.7192025210701147 
0.0010 1.2404696769180612 0.0026572309217856504 0.0016690699702649591 0.0010 0.0016420812515960414 9.141191477938891 0.005035566928154742 0.0010 3.2122285943034954 9.91394724180753 10.0 9.983457143284742 9.999173864259838 10.0 10.0 10.0 10.0 9.96573120231765 9.983538109280753 10.0 9.916437074435423 10.0 9.99199301753329 9.983031113575091 9.982059250714245 3.334019817950292 9.99834637975407 9.47762447544728 10.0 10.0 9.997443606465248 4.409831480565318 10.0 0.0010 2.5894715192641 9.991913869319232 9.999898306307058 9.74167066146842 8.368572400910963 9.998656582054329 10.0 10.0 10.0 10.0 4.409831480565318 10.0 8.558893241596804 10.0 10.0 10.0 
0.0011024042823482446 0.31671938736093513 0.060336777988927545 0.0010602513135779747 0.0010555127072262493 0.0010038412112928813 9.731698390501201 0.0010 0.0010 3.5426925378028438 7.455338848003029 6.695508790727475 9.999320136057047 10.0 9.914063505833232 9.946815353905148 9.95147444282752 7.5701709014224825 9.959952013879967 9.968426726918494 9.99576493004188 9.975232865765996 6.695508790727475 10.0 10.0 9.950911601877664 10.0 10.0 10.0 10.0 10.0 9.99989129201058 6.530764916905198 7.933993243485 9.934302744431395 8.871912496736366 10.0 10.0 9.954064512249518 9.598363882144934 10.0 10.0 9.994226201096133 10.0 10.0 7.011021762158981 10.0 7.0653088187214985 10.0 6.746652537598521 9.913262829396706 
0.0010 0.07023251194767699 0.0034443541046056403 0.001591165023652937 0.00179449227689415 0.0015270119181591108 9.765484237344753 0.0073469531795025455 0.008264052952187977 5.854111412450907 9.91643724261929 10.0 9.94415275233035 9.984342081856047 9.975641309927566 9.999042483000183 9.83031215475349 9.962568403295174 9.941160938595333 9.999167279468132 9.999965409679307 9.999977973470262 10.0 9.943593250835129 9.972599859669419 9.87453807450663 9.784254420618144 9.999700654801233 9.940917919133451 9.999811435723215 9.984405400241286 9.622177988784458 0.3749357584062727 10.0 0.04833809202951167 7.521454769208473 10.0 9.916458081544102 9.918698504935312 9.98919699521452 9.99922875074603 10.0 9.999903365499401 9.909826647526145 9.99975293176523 4.723284524889514 9.983263755470558 7.405628906877778 10.0 9.844276863347282 10.0 
0.0010 0.0010 0.0010 0.0021862744479470004 0.0010 0.024042497436698375 10.0 0.0010 0.0010 3.422628252581792 0.0010 10.0 10.0 10.0 10.0 10.0 9.94730025767886 10.0 10.0 10.0 10.0 10.0 10.0 10.0 9.996041983935465 10.0 4.674677686971649 10.0 10.0 3.5804027930695956 10.0 10.0 0.0010 9.90593325976465 0.0010 6.568136763564956 10.0 9.98076732537032 10.0 4.782785603098217 10.0 10.0 10.0 1.2982561319358947 10.0 0.0010 9.820044844174683 9.595933122297701 10.0 10.0 7.745142907573435 
0.7550078539921237 5.2337294066953 0.0010 0.0036133174849079623 0.004922865147907993 0.002359839298672477 10.0 0.01261905547882776 0.0037498745703401014 0.0010 0.0010 10.0 9.933574601619299 9.960571739914833 10.0 9.933118313446535 10.0 9.95600302370791 6.816433377044425 7.606992560889409 10.0 9.53736800553982 10.0 10.0 10.0 10.0 0.0010 10.0 9.97035953790533 10.0 10.0 9.971165335542418 0.0010 10.0 0.0010 10.0 10.0 9.72459713507467 8.237036779370694 5.046694710326713 10.0 10.0 10.0 2.9642295600676984 10.0 0.0010 10.0 10.0 10.0 10.0 10.0 
0.0010 0.0010 0.023183233861943972 0.0010 0.0010 0.0010 5.000500000000001 0.0010 0.0010 5.000500000000001 9.496667107819338 9.666121198945708 10.0 10.0 10.0 10.0 9.813271021030047 10.0 10.0 10.0 10.0 10.0 9.983925802225798 10.0 10.0 10.0 5.000500000000001 10.0 10.0 10.0 10.0 10.0 7.127137852758429 9.677579933580516 0.07332901608218655 9.396840372589992 10.0 10.0 10.0 10.0 10.0 10.0 10.0 10.0 10.0 9.873636572231597 6.215050503113115 5.0005 10.0 10.0 9.860255552976202 
0.0010 0.0010 0.001004993363481085 0.0020295120539010492 0.0010 0.001002176392831481 0.8347424410789168 0.0010 0.0010 10.0 10.0 9.733034825337118 10.0 10.0 10.0 10.0 10.0 10.0 10.0 10.0 10.0 10.0 10.0 10.0 10.0 10.0 10.0 10.0 10.0 10.0 10.0 10.0 0.0010 10.0 0.0010 0.0010 10.0 10.0 10.0 10.0 10.0 10.0 10.0 10.0 10.0 0.0010 10.0 0.0010 10.0 10.0 10.0 
3.1019636067260308 5.072259476025888 0.0010 0.0010 0.0031065021074048803 0.04732203596566031 10.0 0.0010 0.0010 0.0010 8.718819872374379 10.0 10.0 10.0 10.0 8.27019523303832 10.0 9.307496148717856 10.0 9.465341982689457 10.0 10.0 10.0 10.0 10.0 8.952915082635192 6.885403072419905 10.0 10.0 10.0 9.988334883742807 10.0 0.0010 9.13587741449765 0.0010 10.0 9.05371224862945 10.0 9.458454092141144 4.952207360084395 9.99030499842301 4.078511785080574 9.2556457280449 10.0 10.0 0.07218891601054356 9.896650597440676 10.0 10.0 10.0 9.916219689363801 
0.19218541618350182 4.336508585518156 0.322632266369865 0.001332686856770038 0.0030685881709879427 0.017929286552822773 7.2601082616616655 0.030522555424686588 0.0226344019947164 2.095478143356622 3.3421567563604775 8.065685893191075 9.995989688451518 9.984075288886281 9.23607219717001 9.994002580752557 9.988607606337649 9.997159543152343 9.724275214230714 8.99167313658026 8.804575431826928 9.97203211250192 8.11455945017404 9.983355952686749 9.991948982661686 9.956505122884098 2.270556485365848 8.958339102528488 6.57245110036812 9.944520599485529 9.374377836904856 9.938037808832002 4.938090406185106 9.959950941381285 8.390351599880338 7.820745390107099 8.469966690957953 9.935253002367046 5.176555118725516 8.986497821679096 6.6507152207335745 7.547489537752256 9.873486035706847 8.923919765611002 9.691596601745767 3.5375978825033565 6.762444540596029 7.764877769035532 9.984487064622225 8.08538113930504 9.866830873132113 
0.0010 0.0010 0.0010 0.012058367211984389 0.0010 0.0010 0.0010 0.0010 0.0010 10.0 10.0 8.743683199488844 10.0 10.0 10.0 10.0 0.0010 0.0010 10.0 10.0 10.0 10.0 10.0 10.0 10.0 10.0 10.0 10.0 10.0 0.0010 10.0 10.0 0.0010 0.0010 0.0010 0.0010 0.0010 9.275307170260485 10.0 10.0 10.0 10.0 10.0 10.0 10.0 0.0010 0.0010 0.0010 0.0010 6.8329842151364115 0.0010 
0.0010 0.0010 0.0010 0.0010 0.0010 0.0010 4.769034025035591 0.0010 0.0010 10.0 10.0 10.0 10.0 10.0 10.0 10.0 10.0 10.0 10.0 9.562486582310212 10.0 10.0 10.0 10.0 10.0 10.0 10.0 10.0 10.0 10.0 10.0 10.0 0.0010 10.0 0.0010 0.0010 5.0005 10.0 10.0 10.0 10.0 10.0 10.0 10.0 10.0 0.527042641567876 10.0 0.0010 10.0 10.0 10.0 
1.1497842624943782 4.113830570920785 0.0010 0.004983114921927259 0.006850308393971902 0.0030413774536054055 10.0 0.01871003398910096 0.0041114966266787584 0.0010 0.0010 10.0 9.898900130574642 9.940004798780889 10.0 9.897814148559714 10.0 10.0 5.147311295849789 7.305435600469604 10.0 9.294816143921961 10.0 10.0 10.0 10.0 0.0010 10.0 9.97862936392214 10.0 10.0 10.0 4.025776512122758 10.0 4.00192647423654 10.0 10.0 10.0 7.32446525053532 5.910868919059407 10.0 5.613084624997742 10.0 4.995109583865484 10.0 4.353138966235883 10.0 10.0 5.926504494014987 10.0 10.0 
0.7102675630921296 4.889878237686841 0.0010 0.001011899797704399 0.0010 0.0010 9.50005 0.0013540491996965442 0.008464117053294744 0.0010 7.706496289563939 9.50005 8.920876361263451 9.234190896599193 9.417582537600504 9.50005 8.029137462665323 9.070276260743729 9.0119224142899 9.364177160012778 9.42096152802521 8.709309675404157 9.49355566328226 9.421144232750144 9.031411505977262 9.341640802831778 5.0005 9.424493536054781 9.451482099852491 9.487327434825163 9.418582263407846 9.089565436284618 5.000500000000001 9.441947907684469 0.50095 9.50005 8.337611564731422 8.414537299657667 8.406592466431777 10.0 9.394663052649223 4.140651157374134 9.409940685231273 9.498101313338232 9.426124651198016 5.000500000000001 9.462844846915438 9.50005 9.479381208529075 9.50005 9.490766702887907 
1.5899502105043557 8.849043402159918 0.0203257295778146 0.011311381384496328 0.0010 0.003335751011835425 0.0010 5.006848534953146 5.0091320007869085 0.0010 0.0010 6.489823478586619 10.0 7.63577523039222 10.0 6.321112122411342 10.0 2.586081565736518 4.828887581147147 9.911178478778382 4.930661526582559 4.362663099484879 9.50005 8.291744676864845 4.924202855875655 4.897613884290686 1.0798223978820323 4.990633058995695 6.031724242071642 9.50005 4.9542962110200515 10.0 6.512555831001055 3.7496719477044866 0.0010 4.5912916050798644 10.0 8.14578778335215 10.0 10.0 10.0 10.0 10.0 4.666388662848406 7.085992790528038 0.0010 2.0603832614012747 4.730524905538506 5.0005 5.0005 10.0 
0.0010 5.635861424682542 0.005022909374126872 0.0010 0.0010 0.0010 5.0005 0.0010 0.0013833240682714415 1.161199582296323 4.813738567222177 9.876470795995145 10.0 9.934448260825294 9.16252513029787 9.999935091118674 9.954580456420153 10.0 10.0 8.239798647184925 9.68575132830577 9.993180704585159 9.876565760601816 9.791975519664444 9.931246483963895 9.798155946422563 2.052590998071181 10.0 9.078972279393422 5.0005 9.898162815188789 9.998770051764089 1.8120936383555792 9.76775145532234 1.0086216866659137 9.847211273030211 10.0 4.938001237557658 9.996019398629134 4.617142492020059 9.88269912535749 10.0 9.336869972140345 9.965323021147983 9.757283193879282 4.998076193993397 5.0005 10.0 4.4160634043434905 9.876620650979005 9.893649974180844 
0.0010 0.0010 0.0010 0.0010 0.0010 0.0010 6.6707102881174585 0.0010 0.0010 3.3289347464410017 10.0 10.0 10.0 10.0 10.0 10.0 10.0 10.0 10.0 10.0 10.0 10.0 10.0 10.0 10.0 10.0 5.0727884498708695 10.0 10.0 10.0 10.0 10.0 0.0010 10.0 0.0010 0.0010 10.0 10.0 10.0 9.987365886346701 10.0 10.0 10.0 10.0 10.0 0.0010 10.0 0.0010 10.0 10.0 10.0 
0.0010 1.7580404044298605 0.0010 0.0010 0.0010 0.0010 5.318989546065282 0.304813225830479 0.11644705011181422 5.698016674355007 6.384710761955683 8.815300017319077 10.0 10.0 10.0 10.0 10.0 10.0 10.0 10.0 10.0 10.0 9.994609647635931 10.0 9.792723717651018 10.0 0.0010 10.0 10.0 10.0 10.0 10.0 2.3718255849259817 10.0 0.0010 0.0010 10.0 10.0 10.0 10.0 10.0 10.0 10.0 10.0 10.0 0.08561264570991778 10.0 0.0010 10.0 7.0758469715169445 10.0 
0.001598599640847719 1.0494917460687372 0.06755429760346698 0.0010280380892929383 0.0016968354732159248 0.0015219580404207738 8.344523235160523 0.004467711408067839 0.001100118568187332 3.295464121930692 4.620598762458314 9.96773600183767 9.995960474164686 9.967818394062443 9.761753931927176 9.835492567649332 9.91736455655599 9.903196075513948 9.076642158671898 9.557594868407266 9.927212202962203 9.834695221257576 9.967760805186154 9.951985639093184 10.0 9.952642778690315 5.3819135661193735 9.991457506973516 9.759441203199703 8.512268976333775 9.98168947341643 9.997912105204987 6.811593638355579 10.0 0.9596400878526165 7.19984167890921 9.84843627602227 8.684130786391272 10.0 8.63241310971365 9.979104412934452 9.439788268975393 9.832800426434423 9.657691886305281 9.938151564110637 6.592398666600737 8.69420466105948 7.225356498811851 8.600002139504113 9.967775141739548 9.994056600043919 
0.0010 0.0010 0.0010 0.0010 0.0010 0.0010 3.732992960204204 0.0010 0.0010 10.0 10.0 10.0 10.0 10.0 10.0 10.0 10.0 10.0 10.0 10.0 10.0 10.0 10.0 10.0 10.0 10.0 10.0 10.0 10.0 10.0 10.0 10.0 0.1989412761247289 10.0 0.0010 0.17662136356056823 10.0 10.0 10.0 10.0 10.0 10.0 10.0 10.0 10.0 1.078215647759622 10.0 0.0010 10.0 10.0 10.0 
0.0010 1.380031602993759 0.0010 0.004911536437289106 0.0015416660109015177 0.013185380369704465 9.31266635588759 0.01510006711913893 0.027345310684954327 5.186032107991481 8.929343499525707 9.31266635588759 10.0 10.0 9.374070307593282 9.895365938524318 10.0 8.726966146481384 10.0 9.972865502305357 9.432582089077394 10.0 9.31266635588759 9.989752669909189 10.0 9.952750942539142 10.0 9.386093360745246 9.364181617521627 10.0 9.939700175237883 9.998325742057363 0.6883336441124106 10.0 1.4200097759591204 5.753850238936219 10.0 10.0 10.0 10.0 9.386963955363656 10.0 9.388304272092453 10.0 9.387169956735871 6.736678270889729 10.0 5.000500000000001 10.0 8.180291543259482 10.0 
0.04794452670690308 2.0908745861158344 0.0010 0.0010 0.0010 0.0010 10.0 0.0010 0.0010 2.442700574839541 5.479994925021235 10.0 10.0 10.0 8.80626220676484 10.0 9.967961649178553 10.0 10.0 10.0 9.959488887148847 9.713817183215912 10.0 9.95253513652958 9.946085632700596 9.951721209338693 5.17491493012406 9.958970593066496 4.992021660218085 9.1366271099328 9.646604618140376 10.0 5.369236431662152 8.122562787163657 0.6292486357823373 5.9491155158532 9.935237221134049 10.0 10.0 6.9792205035816135 9.50517010043441 10.0 9.204570423425105 9.951721209338693 9.904600227164623 2.155121613585389 5.503118721565267 5.364193011747393 10.0 10.0 9.977029239646503 
0.0010 0.5175849569155169 0.29066094175374957 0.0010 0.0010 0.0010 0.6393573803510055 0.0010 0.0010 9.846387911420093 3.9282790015580566 0.0010 10.0 10.0 10.0 10.0 9.939248796379532 10.0 10.0 10.0 9.885884120694207 10.0 0.0010 10.0 9.83039136027843 9.872922341316647 10.0 9.998424899046064 10.0 2.317265665413729 9.865771438157806 9.956684101405582 10.0 4.6324820337398815 7.371803513422336 0.0010 7.5148395798626355 10.0 10.0 10.0 9.997864398787144 2.6405764924832766 10.0 9.359979558101667 9.99952770675259 10.0 3.2614582550494977 0.0010 10.0 0.0010 10.0 
0.0010 0.0010 0.0010 0.0010 0.0010 0.0010 3.2332361609117086 0.0010 0.0010 10.0 10.0 7.376228436360393 10.0 10.0 10.0 10.0 10.0 10.0 10.0 9.903631385938468 10.0 9.974486683094849 9.071531707529633 10.0 10.0 10.0 10.0 10.0 10.0 10.0 10.0 9.997833453285953 4.576001047250934 10.0 3.647087189765995 0.0010 10.0 10.0 10.0 10.0 10.0 10.0 10.0 10.0 10.0 3.607176384715909 10.0 0.0010 10.0 9.338938410524932 10.0 
0.001851235902729593 0.44681293688298895 0.0010 0.0010 0.0010 0.0010 10.0 0.0010105703952292613 0.0010 2.5751325753404504 10.0 9.158265496836009 10.0 9.994805840341657 10.0 9.998692068200766 10.0 9.999569118649893 8.765743361525452 9.907672385118161 9.999129208653322 9.99938992027074 10.0 9.950503601711201 9.999396990117475 9.991022508721167 9.51797325459869 9.999144186236622 9.806019862887132 10.0 9.996139995069766 9.999366699989022 8.301864108163741 10.0 0.9030194470848871 7.42586742465955 9.999624888482101 9.907571572812408 9.902669871481125 9.933732584562513 9.998967511446379 10.0 9.923896398335886 9.999851159797432 9.999105970647305 7.92519719965914 10.0 7.42586742465955 10.0 10.0 9.99468071000801 
0.0010 0.0010 0.0010 0.0010 0.0010 0.0010 1.9823195739180708 0.0010 0.0010 8.865670753530198 10.0 10.0 9.771205189009432 10.0 10.0 10.0 10.0 10.0 10.0 10.0 10.0 10.0 10.0 10.0 10.0 10.0 10.0 10.0 10.0 10.0 10.0 10.0 0.0010 10.0 0.0010 0.0010 10.0 8.707173665483632 10.0 10.0 10.0 10.0 10.0 10.0 10.0 0.0010 10.0 0.0010 10.0 7.600299106387962 10.0 
0.0010 3.3997007154731436 0.0010 0.0010 0.0010 0.0011426332925403562 10.0 0.0010 0.0010 0.0010 0.0010 10.0 10.0 10.0 10.0 10.0 10.0 10.0 10.0 10.0 10.0 10.0 10.0 9.979063895981248 10.0 10.0 0.0010 10.0 0.0010 10.0 9.972656333486226 10.0 0.0010 10.0 0.0010 10.0 10.0 10.0 10.0 10.0 10.0 3.3867550193434504 10.0 10.0 9.961459400153933 6.195479491440887 0.0010 10.0 10.0 10.0 10.0 
4.243603707670159 10.0 0.0010 0.0010 0.0010 0.0010 0.0010 0.0010 0.0010 0.0010 3.974171081084125 10.0 9.846980855097387 9.825513073391367 2.095204851193442 10.0 2.1636652467552437 0.0010 8.972150114295694 2.252420310967611 1.6349928892164114 10.0 6.691318778798793 1.7839727933389138 3.043051321926866 1.7572281548160422 4.088224849815243 1.7191874240628744 0.4573774900884158 0.8591341650710093 1.5779936221729625 9.971798897940513 3.860797368116187 1.647102341595088 0.0010 8.445605433245046 1.7298972705277411 8.227880162569793 1.1690005894777982 1.6777208916991244 1.085014910046338 7.4220755519570725 1.2938980746005149 1.765627775055262 1.610687310877734 0.0010 1.2165543402688874 9.447346096111396 1.755545198676755 10.0 1.9130915579238335 
0.020663541374308158 0.496625575876457 0.302031917720068 0.0011175310229626868 0.0013958379198575285 0.0014198848680665765 0.5513768367495822 0.013598949500727552 0.0039292861489291135 8.938776405646845 6.934152124610448 1.1777975093782955 9.942317123189495 9.99971113396602 9.514269609238845 9.9780185605242 9.197947223929972 7.990536973781753 9.989382117433221 9.763871869755997 10.0 9.997339723654335 0.8671501013604029 9.98878262154328 9.984085277886459 9.982835267979805 9.585740360755478 9.98848670572518 9.760817035154714 7.263356303204006 9.99873316786158 9.990125476326224 9.099111846543263 7.895876677377102 9.758366950047902 0.37034277007244865 8.970238003589655 10.0 9.980770389169582 9.448466737666061 9.98937755197149 8.117047612558178 9.932785850330896 9.948822322489269 9.993991430317466 8.793309688335682 7.521688677679274 0.1287453798290096 7.550428225530405 0.7632487602220928 9.172644169349404 
0.08147129290169938 1.5861563123866258 0.5309710740021014 0.0010 0.001936164142974193 0.0010 2.1912574457359772 0.0010 0.0010 10.0 2.4057754726366296 0.0010 9.92610097755656 9.999946796886707 9.427013183081241 9.867991087545091 10.0 7.669081674749612 9.345290211752925 10.0 9.96377390370387 9.968256430466116 0.0010 9.917347543956387 10.0 9.729460247002526 6.084972681770018 9.924026882216094 9.502214328155821 0.0010 9.930484559525125 9.925338206116484 10.0 5.4680912208532355 10.0 0.0010 10.0 9.94277593192253 9.93143226515767 10.0 9.939318436067737 0.9995394281783501 9.877080050057053 4.675365267530505 9.93923622642527 10.0 0.0010 0.0010 7.772805171291118 0.0010 10.0 
0.0010 8.08472326982346 0.026523452339358475 0.0012117552590504193 0.001125167256897107 0.0010 9.291255697055378 0.15351091478863177 0.02504563888513503 0.0010 0.0010 9.068673143674717 9.978830775466129 9.975903955160225 8.992901503435956 9.933452677920172 9.95477812139532 9.376987587390493 9.762271060907944 9.405625646233808 8.900220553543928 9.93039161745241 8.895061058813878 9.496549861014929 9.834517880787667 10.0 0.0010 8.960270038301033 0.0010 9.200272205444932 9.0819195343167 9.998721368156815 0.0010 9.674634921725701 2.9401610513509944 10.0 9.666960744510018 9.973840640611733 9.880265804737753 10.0 8.790894064491775 0.0010 9.960409702954891 8.742202974256728 9.174519317336308 9.81464422552196 0.0010 10.0 9.014412657921062 10.0 9.80235331613617 
0.0010 0.0010 0.0010 0.0010 0.0010 0.0010 5.8556154827772 0.0010 0.0010 5.266026186471276 10.0 9.745485362805546 10.0 10.0 9.40773566634394 9.984109894407313 9.628556211969686 10.0 10.0 10.0 9.861943304293693 9.902700550192709 9.745485362805546 10.0 10.0 10.0 10.0 9.87944866978249 10.0 9.745485362805546 9.86523780782248 10.0 0.0010 9.391026495695346 0.25551463719445433 0.0010 10.0 10.0 10.0 10.0 9.889222985585974 10.0 10.0 10.0 10.0 0.0010 9.745485362805546 6.302346709494571 9.745485362805546 9.745485362805546 10.0 
0.0010 10.0 0.0010 0.0010 0.0010 0.0010 2.183043990738284 0.0010 0.0010 0.0010 0.9734505687288708 9.831653767026157 10.0 10.0 0.3569837163989398 10.0 0.8958222474387059 10.0 10.0 1.310092239378303 0.33417161280210284 10.0 10.0 0.33417161280210284 0.3361923995829921 1.5989232014217438 8.867722596371767 0.33417161280210284 10.0 0.664434263877669 0.33908974218012844 10.0 0.8878016937657964 1.340183003506211 0.0010 10.0 1.5416245915631075 10.0 0.33417161280210284 0.33417161280210284 0.3409281455164903 7.388103513869783 0.33417161280210284 0.40226364577701723 0.3433778128168701 0.266876416244919 1.5295766365418508 7.8355544067524425 0.8454826635118531 9.911913810005531 0.5431899615225477 
0.0010 1.9952863815184085 0.0010 0.0010 0.0010 0.0010 5.96335704460993 0.0010 0.0010 0.9328047958606733 6.630847745735871 7.339440129139378 9.890138869337397 10.0 10.0 10.0 10.0 8.087140997076649 9.984248391604622 10.0 10.0 10.0 7.655558777222909 10.0 10.0 10.0 5.590967362964397 10.0 5.07075373590438 10.0 10.0 10.0 6.451885221413361 6.516896251998007 0.0010 6.573897168405734 9.415149417171243 9.520500165292123 9.987938772113225 7.987365592091671 10.0 7.760826143424422 9.550461710450879 10.0 10.0 2.205259978743663 6.525786737585919 5.463472049229474 6.7906792836721275 9.14331428181237 9.568974111320749 
0.0010 0.0010 0.0010 0.0010 0.0010 0.0010 4.030370697483749 0.0010 0.0010 10.0 8.732064717872788 10.0 10.0 9.999809725717869 10.0 9.972983398053778 10.0 10.0 10.0 10.0 9.994229522661797 9.992392778348837 10.0 10.0 10.0 10.0 10.0 10.0 10.0 10.0 9.916313788877984 10.0 0.0010 10.0 0.10388087858890152 0.0010 10.0 10.0 10.0 10.0 9.876018135447273 10.0 10.0 10.0 10.0 0.0010 10.0 0.0010 10.0 10.0 10.0 
0.0010 0.2651830560732183 0.3227972182300886 0.0010 0.0010 0.0010 0.3060034228830698 0.0010 0.0010 10.0 6.689334575408887 0.37915954518205874 10.0 10.0 9.619760050809514 9.834316626997584 10.0 10.0 9.981489866832915 10.0 9.990068059362015 10.0 1.5216326988035602 10.0 10.0 9.864729980373058 9.320341581661177 10.0 9.90137690482392 4.760581192547237 9.876976750609312 10.0 9.590117772015413 10.0 4.993007487530522 0.9083163486480806 10.0 10.0 10.0 10.0 9.989808714526564 4.248890496740414 9.835199299778763 9.903976981093212 10.0 5.486668024898892 3.6264313524172094 0.0010 10.0 0.3300366655938307 10.0 
0.0010 0.0010 0.0010 0.0013355046116181103 0.0010 0.0010 4.593606339990292 0.0010 0.0010 9.37636063873349 10.0 9.831561123317373 10.0 10.0 10.0 10.0 10.0 9.920884842348881 10.0 10.0 10.0 10.0 9.917391143806505 10.0 10.0 10.0 10.0 10.0 10.0 10.0 10.0 10.0 1.7547050221459335 10.0 1.3235568196439256 0.0010 10.0 10.0 10.0 10.0 10.0 10.0 10.0 10.0 10.0 0.0010 10.0 0.0010 10.0 9.921840891492977 10.0 
0.0010 0.0010 0.0010 0.0010 0.0010 0.0010 10.0 0.0010 0.0010 0.873870100588925 10.0 10.0 10.0 10.0 10.0 10.0 10.0 5.271199977627495 10.0 10.0 10.0 10.0 10.0 10.0 10.0 10.0 10.0 10.0 10.0 3.526132150667786 10.0 10.0 10.0 10.0 10.0 10.0 10.0 4.472565849352912 10.0 10.0 10.0 10.0 10.0 10.0 10.0 9.765613355090489 4.461464781915807 10.0 10.0 10.0 10.0 
0.022507686869085625 2.1928922262358643 0.032537986245101166 0.0010 0.0044805459934699485 0.0010 8.619293593894414 0.0010 0.0010 3.3820876523353975 10.0 9.989495908344187 9.997716629979779 9.998767760644615 9.98079676841948 10.0 9.976881748208058 9.979462069893628 10.0 9.980944617529726 9.977022057659678 9.816736633775458 9.936611688210496 9.976248128955527 9.97710996269173 9.979051328758414 8.427309824103274 9.977049694299597 10.0 9.7650168336989 9.989426096212815 9.992464984865267 3.78724456440409 9.968026098532063 1.7746815054780196 4.615045843000928 9.979605720189952 10.0 10.0 9.984082879841257 9.990644161730263 8.599810260474058 9.98965822319238 9.969887523951325 9.959712962598287 7.836591385468035 7.574436838044532 3.4970837616386756 9.954800157285536 9.051103455740233 9.977631833515428 
0.0010 0.0010 0.010272573262192572 0.0020914635228022047 0.002774837397745135 0.0010147605311950682 8.64350773705056 0.002530374632700246 0.004039796871045605 2.929826918337882 10.0 10.0 9.99134060966146 9.99994249603223 9.930557049475707 9.998891883043957 9.812922802856495 9.548964379751926 10.0 10.0 10.0 9.924648106877354 10.0 9.998227221162782 10.0 9.911650666319387 3.781873364234329 10.0 10.0 10.0 9.99929635187039 10.0 6.7132394887528966 10.0 0.33081657470316356 6.172315406459332 10.0 9.99959145510253 10.0 10.0 10.0 10.0 9.9982527310539 10.0 10.0 4.4505071588005105 10.0 6.129406472725593 10.0 10.0 9.01200825044462 
0.0010 0.0010 0.0010 0.0010 0.0010 0.0012017485702833018 0.7550623549741508 0.0010 0.0010 10.0 10.0 10.0 10.0 10.0 10.0 10.0 10.0 10.0 10.0 10.0 10.0 10.0 10.0 10.0 10.0 10.0 10.0 10.0 10.0 10.0 10.0 10.0 0.0010 10.0 0.0010 0.0010 10.0 9.929605146647871 10.0 10.0 10.0 10.0 10.0 10.0 10.0 0.0010 10.0 0.0010 10.0 10.0 10.0 
0.0010 0.0010 0.0010 0.0010 0.0010 0.0010 0.0010 0.0010 0.004570754029500277 8.887598357179622 10.0 9.65982381118916 10.0 10.0 10.0 9.998504723902935 10.0 2.1249574741854276 1.1134016428203788 1.1150107261292006 9.995571382303645 10.0 9.548150502423736 9.999478854246748 10.0 9.9994971657874 6.006438885905556 9.998211996341212 10.0 3.8991325443223532 10.0 10.0 8.887598357179622 9.888284433471304 8.721733290830118 1.752759416734773 5.5060349683232275 6.067389441655258 1.1134016428203788 9.996607979930813 10.0 10.0 9.97898550187555 10.0 9.997015745631519 0.0010 10.0 0.0010 1.2792667091698822 3.8882608345434546 6.051698460454073 
0.6834280157059125 0.50095 3.5202119449296476 0.0013222987290829702 0.012055142236400637 0.0029765545653597614 8.629225655206332 0.2653852890599172 0.35548435946386353 6.042067260089242 9.092753922608946 9.010947052389831 9.85645274964002 9.849418429582018 9.241906909912732 9.94657852045564 9.343000336465535 9.138547090201909 9.50005 9.324967290302899 9.627113560576998 9.281099062033423 9.081509684471508 9.695295419283811 8.991754303877567 9.584866125131414 7.1629352211734165 9.906279210396772 9.638525787328673 4.7901748890652085 9.838524005999979 9.875610519159169 1.1307954386749905 9.226027707318856 0.6999118926058765 0.0010 8.386592013544732 9.734854179812677 9.50005 10.0 9.987334646080607 10.0 9.840499765457496 9.856398135542143 9.944314962078336 5.686076150822937 9.084543053422312 9.714033184227437 9.25596840959943 9.178947315073005 9.52970501031616 
0.0010 0.0010 0.009805967213541544 0.0010 0.0011596846185438388 0.0010 10.0 0.0010 0.0010 6.562198863608909 10.0 9.840137422109189 10.0 10.0 10.0 10.0 9.881126283600437 9.940393185393903 10.0 10.0 10.0 10.0 9.840206405652543 10.0 10.0 10.0 10.0 10.0 10.0 9.873626101840097 10.0 10.0 6.1038772362848706 9.815888249927356 0.0010 10.0 10.0 10.0 10.0 10.0 10.0 10.0 10.0 10.0 10.0 7.953717933736378 8.059019807549001 0.26019048821258206 10.0 9.5554967114076 9.881606052308165 
0.0010 0.0010 0.0010 0.0010 0.0010 0.0010 7.944529007393529 0.0010 0.0010 10.0 10.0 10.0 10.0 10.0 10.0 10.0 10.0 10.0 10.0 10.0 10.0 10.0 10.0 10.0 10.0 10.0 10.0 10.0 10.0 10.0 10.0 10.0 0.0010 10.0 0.0010 6.2477163931125235 10.0 10.0 10.0 10.0 10.0 10.0 10.0 10.0 10.0 6.238762529390982 10.0 6.187383004214114 10.0 10.0 10.0 
5.000500000000001 4.633761110712702 0.052769008693646625 0.0011335676157458326 0.0027586815325114887 0.002891412198909732 6.279807576735387 0.008411323095685102 0.005744840311675582 0.0010 7.27724326141303 7.861852033367969 9.973388583421956 9.991286168478759 8.622076864246754 6.382175861113591 8.58053566025507 5.0005 9.955860453891859 8.722361557346517 8.622311871318795 9.749817958331288 6.502827356693681 8.695765556305044 8.687276496280411 9.552780012512608 6.424554793993548 8.697536700121251 8.67579766331762 5.454035252863447 8.687105862804332 9.937411387060497 4.419391559939992 8.48799875875048 5.496063655862423 10.0 8.60725701101755 5.0005 8.65123180498926 5.0005 8.700136153139358 4.989758969196944 8.68017570780171 9.917910273775615 8.698872696755721 5.047290414072577 6.441704908451219 8.749866106981198 8.513523883843467 6.28630920062731 8.633389336158817 
0.001141432767212838 0.5767177825425627 0.3387845338030527 0.0011847908850825953 0.0017054832136351814 0.001021944613315662 0.5607612723614555 0.0010840152401721823 0.001049657870010579 9.03886215507588 9.45190717900919 0.03168064378510049 9.973775854836173 9.999974015686485 9.604225164154041 9.999993813190118 9.845671218033354 9.034618874747949 9.998522123812483 9.034618874747949 9.988584073049038 9.999861310317185 0.03168064378510049 9.988555987679025 9.988576817517906 9.99992228524363 9.329857644680121 9.988632330451077 9.999154381721373 9.951373711272806 9.988611766450282 9.999982206188985 9.870633179041288 9.560836737388971 8.874981637807029 0.5741349017787303 9.357655894004402 9.999843589642632 9.988582047877856 9.988541918441717 9.988586732710408 9.531871082198597 9.99374628971599 9.988474743508998 9.988560892085905 9.862733124403263 9.332345879856057 0.575071840171995 9.034618874747949 0.03168064378510049 9.98334133985604 
0.0010 0.0010 0.0010 0.0012526432657908254 0.0010 0.0010 5.615190033371327 0.0010 0.0010 9.809473919001833 10.0 9.798833982119117 9.999348936165335 10.0 10.0 10.0 10.0 9.914823488234969 10.0 10.0 10.0 10.0 9.862984875082212 10.0 10.0 10.0 9.962034190705756 10.0 10.0 10.0 10.0 10.0 0.0010 10.0 1.2704376873970216 0.0010 9.990116737023905 9.991880231875118 10.0 10.0 10.0 9.987809977814736 10.0 10.0 10.0 0.02838752467718443 9.984741658002822 0.0010 9.996675152664777 9.862984875082212 10.0 
0.001358933057413289 0.30545158038372505 0.328295866202565 0.0010010099918020274 0.0010054364986942627 0.001032972620656757 0.33725796154959875 0.004831119178105275 0.002044292458806852 9.945743282109367 4.9885186963861985 0.11448795318396465 9.999639812683322 9.999639513788825 9.760147486316125 9.890850680907278 9.978075108709236 8.977909413508788 9.992343031873865 9.985988865077752 9.998920895209883 9.999640993383553 1.1046584682452387 9.998915318813856 9.9989001623012 9.8151988413528 9.539566519639807 9.998853280568444 9.999159864886096 3.671756797672697 9.998915658361796 9.999642386577174 9.141596304366924 9.025562996040446 5.537324179697535 0.4631790030324501 9.998920895209883 9.986495938149497 9.966390457568423 9.999355877944588 9.998709671453726 4.214215786259194 9.910136132582796 9.852018962041145 9.998821278089881 5.32336261671114 3.174601118065109 0.0010 8.795163419097127 0.1724410505792573 9.159355309980908 
0.11149610192388368 0.0010 0.0010 0.0010 0.0010 0.0010 0.0010 0.08596667563373483 0.043592226025472816 0.0010 0.0010 1.9248178874157982 10.0 10.0 10.0 9.930554097517147 9.89972457903831 0.0010 0.0010 0.0010 10.0 9.949421009603595 6.5909316012176555 10.0 9.93479274913023 9.989932378843582 10.0 10.0 10.0 1.3408180443198536 10.0 10.0 10.0 2.262896030699099 10.0 10.0 9.938585315706888 9.984094387370865 0.0010 0.0010 10.0 0.0010 10.0 10.0 10.0 10.0 9.98805304755366 10.0 0.0010 2.05035230046589 9.810350691419167 
0.0010 0.0010 0.0010 0.0010 0.0010 0.0010 4.807787919029374 0.0010 0.0010 7.713824495272107 10.0 10.0 10.0 10.0 10.0 10.0 10.0 10.0 9.99338383529078 9.842024628161592 10.0 10.0 10.0 10.0 10.0 10.0 10.0 10.0 10.0 10.0 10.0 10.0 0.0010 10.0 0.0010 2.6856548816453785 10.0 10.0 10.0 10.0 10.0 10.0 10.0 10.0 10.0 0.0010 10.0 0.0010 10.0 10.0 10.0 
0.0010 4.411707926671152 0.0010 0.0010 0.0010 0.0010 10.0 0.0010 0.0010 3.0190626570297594 6.291266755025509 9.306619688545396 10.0 10.0 9.95455865686388 10.0 10.0 10.0 10.0 10.0 10.0 10.0 8.289370824849636 10.0 10.0 9.2926897063562 3.474801518282023 10.0 5.572911686223226 10.0 10.0 10.0 7.042137387392372 9.98042803649763 1.4323723291926216 6.0452978332365745 10.0 10.0 10.0 10.0 10.0 10.0 10.0 10.0 10.0 7.037844538659602 7.379589824898579 6.15194085217661 10.0 10.0 10.0 
0.0010 10.0 0.0010 0.0010 0.23575691765360302 0.0010 0.1520244855381629 8.270255319050296 4.399771977317339 0.0010 0.0010 6.121286934503065 9.769978967584606 9.936353717483387 9.941064273880066 9.980696390049195 9.817704387613126 8.730838124257811 9.664870990043788 9.954024817744925 9.76756030289892 9.783686940149506 10.0 9.774144540042034 0.0010 9.776163907172972 0.0010 9.774105474200299 10.0 10.0 9.778889466418583 9.779399606538545 5.683468644069371 10.0 7.950479824242391 0.23636522159247872 10.0 9.817111055528986 9.773000980683564 9.819615869925402 9.775426950400592 10.0 9.812223402737716 9.866020671459376 9.77512774121888 0.0010 10.0 10.0 9.774030020249599 5.871149845336727 9.787260781861997 
0.0010 0.18449256059468255 0.26257959951431126 0.0010 0.0010 0.0010 0.17219710005144956 0.0010 0.035187983610085204 9.4978149231396 4.250460795429263 0.0010 10.0 10.0 10.0 10.0 4.803184593105495 4.691710818503592 10.0 8.766272946257494 10.0 10.0 0.0010 10.0 10.0 10.0 8.81268898758933 10.0 10.0 3.2564498316852326 10.0 10.0 9.525906683476546 4.242418129749947 10.0 1.8047787321160609 4.191100567397226 10.0 10.0 10.0 10.0 9.589147210533708 10.0 10.0 10.0 10.0 4.538432490524512 0.0010 4.007570275359229 0.0010 4.60927365546347 
0.0010 0.001000000000000334 0.0010 0.0010 0.001228191414090748 0.0010 4.168743476823361 0.0010 0.0010 5.000500000000001 10.0 9.534189780387932 10.0 10.0 10.0 10.0 10.0 10.0 10.0 10.0 10.0 10.0 10.0 10.0 10.0 10.0 10.0 10.0 10.0 10.0 10.0 10.0 0.0010 10.0 0.0010 3.8579165827031945 10.0 10.0 10.0 10.0 10.0 9.451030674549775 10.0 10.0 10.0 0.0010 10.0 0.0010 10.0 10.0 10.0 
1.4016834964370364 5.021876916942564 0.31904025175144557 0.004551491923729076 0.0010638217847214646 0.004669079821354967 6.8431760395990615 1.2342320417857289 0.014542357941474172 1.8444124055781366 5.117801845882658 7.069892069067441 9.998039728042096 9.998164703903548 9.998131177002978 9.997469967124502 8.411631675596672 8.297723295114974 9.885446369047582 9.519921641745562 9.996793716718502 8.865939871081892 6.6923413441779855 9.994186138093141 9.154116943525434 9.989651751967575 2.995730342838655 9.996743013910914 7.450776471608883 5.7172378824102035 9.996905145962648 9.997987454112604 6.565346430287585 8.407003232976976 5.90088628033968 9.784029735171181 8.35887609461598 9.999174389225132 9.616151937591532 9.881657087991034 9.997758577341404 7.140125290194563 9.804413592144313 8.630215991521359 9.961902329803225 7.472169888890738 5.03710729695421 9.436102271511091 6.405549428865352 6.655303729321811 9.998330413668931 
0.0010 0.17641505839461014 0.3593161327405578 0.0010 0.0010638074483820337 0.0010 0.46959889135016564 0.0010 0.0010 9.741436528448238 6.176262385116008 0.0010 9.783311002743337 9.980784818884405 9.990041319985401 9.98523383625594 9.736247835133623 4.789803698583053 10.0 10.0 9.991702830457504 9.999310291333527 0.0010 9.993690208558496 10.0 10.0 10.0 9.926161420841305 9.401670933674385 5.090448536320944 9.861308776635951 9.919421616897758 8.600024977037513 5.795789696165313 9.83282099644313 0.4177520094578345 5.9397976417671075 9.908689527597625 10.0 9.415538515618229 9.999942878897528 6.584718744636026 9.545318843996837 9.962932137219882 9.985625734889155 5.0005 5.145535368170794 0.027952161541703664 8.206086299284232 1.8966671086064868 9.192830356224276 
0.0010 0.0010 0.0010 0.0010 0.0010 0.0010 7.1106467613016235 0.0010 0.0010 5.0355454210906245 10.0 9.997448273892829 10.0 10.0 10.0 10.0 10.0 10.0 10.0 9.853536759755308 10.0 10.0 9.996322938246266 9.853872024810716 9.820435215705622 10.0 10.0 10.0 10.0 10.0 10.0 10.0 1.304223387336713 10.0 5.000500000000001 10.0 10.0 10.0 10.0 10.0 10.0 10.0 10.0 9.844245050544062 10.0 5.008841506230864 10.0 6.142451760471103 9.50005 9.88584342675147 10.0 
0.16960146110567328 0.7031591705459763 2.284593425320373 0.0010967096308311603 0.003625617747520974 0.0012351405308253208 10.0 0.1575737926760961 0.21804041976333746 4.167948304242719 9.837298172455704 10.0 9.914744052524894 9.927488615511667 9.748250497948113 9.971622273178989 10.0 9.961553286348064 10.0 10.0 9.802300186990175 9.581998161719328 10.0 9.840969019584762 9.511878276900019 9.826664118950621 9.985978438054204 9.977236586915414 9.988378647551375 7.256848145966155 9.938873161141034 9.955671344177892 0.0010 10.0 0.0010 1.1727902820202118 9.399168992943556 10.0 9.971510545274203 10.0 9.981196775704316 7.679571995259063 9.996204404856979 9.40118738968911 10.0 3.9725462791257544 10.0 10.0 10.0 10.0 10.0 
0.0010 0.50095 0.3356090649896455 0.0011907344962092093 0.001727895421851805 0.0010 0.50095 0.0010 0.0010 9.50005 9.576966731132856 0.0010 9.97763065551472 10.0 9.647283131173541 10.0 9.854268717380084 10.0 10.0 10.0 10.0 10.0 0.0010 10.0 10.0 10.0 9.50005 10.0 10.0 10.0 10.0 10.0 10.0 10.0 8.870027819666088 0.50095 10.0 10.0 10.0 10.0 10.0 10.0 10.0 10.0 10.0 10.0 10.0 0.50095 9.942859047884568 0.0010 10.0 
0.00781928075157526 0.48328893606442613 0.36439374752732234 0.0012315893579585733 0.0012235065921383697 0.0013947517868263448 0.6215941977539345 0.0034344589309578313 0.0010331723146955703 9.865425636873894 8.911279108588467 1.3778609928261552 9.955834736474324 9.969784943237412 9.188769328200465 9.643852094486691 9.775516824468873 8.990909644736693 9.991239423546858 9.715730604549668 9.981484410103615 9.96764863691724 1.2812499281126408 9.981443745663254 9.999997733154025 9.378066778822909 9.882101648462347 9.981263839563525 9.665516122924217 8.723726750808448 9.97340231469874 9.988216199837538 8.748028265374312 9.183072191663818 9.42785339361344 0.2723409973873918 9.901131829004967 9.710514318477285 9.997493493395682 9.633550081589025 9.981496512287197 8.68370554735082 9.884510814116956 9.659961184373211 9.971158205061414 9.021605966092325 7.822460676388299 0.4622898678249685 9.584956246352982 1.2702664450665297 9.999859202862172 
8.126531545442447 9.013585884204131 0.0010 0.010767705397222386 0.2163898222194988 0.019962724795702772 0.0010 6.274285837170217 2.9998491434760317 0.0010 0.16743729625377152 6.187367849131961 10.0 10.0 8.976136855244581 10.0 10.0 4.7099914344343485 8.96363726588676 9.493689107401146 10.0 10.0 10.0 8.826303578746753 1.0454982787556966 3.7835499032042046 0.0010 8.660605369843173 9.74168518299538 10.0 10.0 9.31878375029406 5.088012747148735 10.0 5.196677642372672 0.0010 8.467407800059533 9.790118663307155 9.213752921963064 10.0 10.0 7.756529368730379 7.156251977506311 6.031910118590149 8.633402152537036 5.018887319792621 5.194252959711535 10.0 4.753043175494724 6.2127734435430195 10.0 
0.025139508402724352 2.474863478348621 0.045532723237754334 0.0015151804673977874 0.010059076333699289 0.0010 9.951244941026273 0.003503944288784435 0.0017766670988143493 1.2141430316348985 8.821687032608422 10.0 9.99590482418378 9.999705817659699 10.0 10.0 9.599065692371564 8.691503959539608 9.53060487364592 9.65870150216384 9.996154857617455 9.978589085503108 10.0 9.986742434317655 9.931945608518001 9.93342418910421 4.410274664891376 9.98406291597435 9.98306097833483 10.0 10.0 9.998577503878234 4.000356950415486 6.952588265990205 7.250084456583074 6.683368464504872 7.522656459035639 9.659406112240266 9.381264378795725 9.554295179780002 9.982879364779913 7.652815835689722 10.0 9.756988888348557 9.997667806715892 2.6659023930283463 10.0 7.674954588194476 7.946134044210957 10.0 8.750003195189121 
0.0010 0.02336008412541679 0.0010 0.0011430118355463881 0.0022710024797566643 0.0010 3.508650255172536 0.0010014581153660342 0.0010319154622888797 9.181141324140693 8.022039619635905 10.0 9.999730662388854 9.999989586339296 10.0 10.0 9.938973508182361 9.788011591234664 9.279168009532565 9.37053134153025 10.0 10.0 10.0 10.0 10.0 10.0 9.84787122415241 10.0 10.0 10.0 10.0 9.999999759586878 0.18512430781996572 5.952970065962346 0.0010 0.2264299489553372 10.0 9.36521143714567 9.484513770143668 10.0 9.99865439681987 9.937039889259333 10.0 9.994555546973046 10.0 1.0382356476979748 9.793206552740426 0.8255132759070529 5.811307923004489 10.0 7.936293105078943 
0.11849896763377954 1.0666465370548235 0.3287102816801588 0.0010 0.002586659981857266 0.0017348754401731309 1.1993657252086032 0.0015138968726566386 0.001201169978566927 9.94321664874997 5.696958465055653 0.9529506928314326 9.999699417743617 9.999994793982419 9.94720542152014 9.999595281766961 5.746441258250137 7.636394645804366 9.984318908611401 8.987447727962406 9.999958140818293 9.994296942622187 0.40176988662490776 9.999852131743463 9.98432992899339 9.882513746667513 9.967559124476693 9.999997570544691 9.98933774075226 5.0005 9.997908542212963 9.999736560144706 9.230094966743444 6.932514913994172 10.0 0.058164758191289856 6.930991138397144 9.97220140310558 9.983817676188734 6.557222536532744 9.997583697229526 9.951667543856853 9.983080425159974 9.698627530567391 9.998069113116646 5.889673822597399 7.487425874618569 0.3271927159492262 5.0005 0.6093620350034498 7.60143245164204 
0.0010 2.3312424307408928 0.0010 0.0010063720426021975 0.0011911402444503376 0.0010 7.6681390218244605 0.0010 0.0010 2.645398001660621 10.0 10.0 9.998491072124727 9.998706205138474 9.942244282080228 9.995749016218356 10.0 10.0 9.975168865946543 9.950135260989754 10.0 10.0 10.0 9.950089697243214 9.962015275619956 10.0 7.018929686567574 10.0 9.973458103773272 10.0 9.940787669130675 9.999616536979914 0.32880774395953916 10.0 0.0010 5.824720780719744 10.0 9.97962469260308 9.95083352752202 9.946510397626222 10.0 10.0 9.942694271713272 10.0 9.955338101544164 1.943864392719168 10.0 5.4039928146744005 10.0 10.0 10.0 
0.0010 0.050771308655133546 0.0010 0.0010 0.0010 0.0010 4.160921308323703 0.0010 0.0010 10.0 10.0 10.0 10.0 10.0 10.0 10.0 10.0 10.0 10.0 10.0 10.0 10.0 10.0 10.0 10.0 10.0 9.92552231027949 10.0 10.0 10.0 10.0 10.0 0.44582604194287934 10.0 0.0010 0.6227080067745918 10.0 10.0 10.0 9.988456544472195 10.0 10.0 10.0 10.0 10.0 0.621446928196499 10.0 0.0010 10.0 10.0 10.0 
0.0010 0.0010 0.0010 0.0010 0.0010 0.0010 5.0005 0.0010 0.0010 7.223743133188803 5.823927598013385 9.995183231964626 9.999384735045174 10.0 10.0 10.0 5.823927598013385 8.296506264922403 10.0 10.0 10.0 10.0 9.996114554453815 10.0 10.0 10.0 9.124071592589171 10.0 10.0 7.774879691044209 10.0 10.0 0.0010 5.823927598013385 1.2783327945259808 1.2326476915100244 5.844151750856472 10.0 10.0 10.0 10.0 10.0 10.0 10.0 10.0 0.0010 5.823927598013385 1.3800135868105468 5.823927598013385 9.994974883463334 5.823927598013385 
0.0010 2.523683705075228 0.0010 0.0010048746822041467 0.0011061401118174798 0.0010 10.0 0.007663296119981226 0.0010 0.4315681326880443 7.510876733231168 10.0 10.0 10.0 10.0 9.999996766431261 10.0 10.0 10.0 10.0 10.0 10.0 10.0 10.0 10.0 10.0 5.154185320436723 10.0 10.0 10.0 10.0 10.0 3.8162832866755787 10.0 4.280886446330603 10.0 10.0 10.0 10.0 10.0 10.0 5.2615159854311555 10.0 10.0 10.0 3.8162832866755787 10.0 10.0 10.0 10.0 10.0 
0.09590643098536708 6.308058469008534 0.042841027399597435 0.0030923166812357604 0.0012859766239393393 0.0012814857371961578 8.75862321521483 0.10672406017693763 0.010418722907363466 1.127475583840298 9.608458007531539 8.945486285675413 9.999810316079618 9.999469501645578 9.96422190717393 9.99135213049584 9.961717710377386 9.990747657271688 9.701923139524776 9.964330383856826 9.964315080850744 9.999868054823358 8.945455550766075 9.964145375766806 9.963314993759472 9.964310800752623 1.180211860282423 9.96425929529977 1.5045198541314027 9.954599320766649 9.964320530326495 9.999028512131021 1.0869685077306364 9.964320036196128 1.102549855014357 6.89010544797964 9.963637710677917 5.5594031264955435 9.964262244836226 9.423793750200522 9.964169837207105 0.8966412515636549 9.964349398206332 9.964321953186568 9.964294975223728 1.270963252688789 9.113527813856532 0.2436867502768424 9.857211756193276 8.92712516856951 9.961770496920558 
0.0010 0.0010 0.0010 0.0010 0.0010 0.0010 5.82039266576561 0.0010 0.0010 5.1554898053275355 9.539487369574768 5.870546659721177 10.0 10.0 10.0 10.0 10.0 10.0 10.0 10.0 10.0 10.0 5.83275141044104 10.0 10.0 10.0 9.18427483037481 10.0 10.0 9.79768884376913 8.964642468639596 10.0 0.46347554486183906 10.0 4.927871117617797 5.552393352553008 10.0 10.0 10.0 10.0 10.0 10.0 10.0 10.0 10.0 2.7412911568839418 8.705570270839045 5.036757244523728 10.0 8.269520150598062 10.0 
0.0010 0.0010 0.0010 0.001525183760279701 0.0010 0.0017824666102673453 3.836070424516947 0.0010 0.004184989859511498 5.309847054465131 4.757559703749875 10.0 9.77907109555418 10.0 9.919948183158093 10.0 9.881965638747706 10.0 10.0 10.0 10.0 9.961313159072615 10.0 9.885533952184495 10.0 9.99916634516728 10.0 10.0 10.0 10.0 10.0 10.0 0.0010 10.0 0.0010 0.0010 10.0 10.0 9.992501525916586 9.763362873553145 9.999982769180182 10.0 10.0 9.716345116287536 10.0 0.3440073216999879 10.0 5.129612531636909 10.0 10.0 9.937560504072035 
0.0010 0.0010 0.0010 0.0013183810896569474 0.0022103320524160287 0.06687530511859235 10.0 0.0010 0.059859206797604855 0.0010 8.990135837525882 10.0 10.0 9.97888045671277 10.0 9.860620253652053 9.694455125172682 9.060763664832974 9.84763492496209 9.252409807946547 9.908864475555713 10.0 10.0 9.45172647009444 9.519262088357314 8.724945056293222 0.0010 9.90917977018328 6.310842694042594 10.0 9.980142201447055 9.984293397267395 4.643846960379696 10.0 0.0010 10.0 9.065143643939662 9.98408165420354 9.414168684457389 3.6413477867229505 10.0 10.0 9.96560300542602 1.6816659346027865 9.971781137784863 4.643846960379696 10.0 10.0 9.13549945147996 10.0 10.0 
0.0010 0.0010 0.0010 0.0010 0.0010 0.0010 0.0010 0.0010 0.0010 10.0 10.0 10.0 10.0 10.0 10.0 10.0 10.0 10.0 10.0 10.0 10.0 10.0 10.0 10.0 10.0 10.0 10.0 10.0 10.0 10.0 10.0 10.0 4.579644405751681 10.0 7.708851515938415 0.0010 10.0 10.0 10.0 10.0 10.0 10.0 10.0 10.0 10.0 6.402850119064306 10.0 0.0010 10.0 5.763237019837767 10.0 
0.0010 0.0010 0.0010 0.0010 0.0010 0.0010 1.986979372236081 0.0010 0.0010 4.8429227780557405 8.235267238661466 10.0 10.0 10.0 10.0 10.0 10.0 10.0 10.0 10.0 10.0 10.0 10.0 10.0 10.0 10.0 10.0 10.0 10.0 10.0 10.0 10.0 0.0010 3.396482031376718 0.31379042037589444 0.0010 10.0 10.0 10.0 10.0 10.0 10.0 10.0 10.0 10.0 0.0010 10.0 0.0010 4.162167765009798 10.0 6.552996780119187 
0.0010 0.0010 0.0019345517004524509 0.0010 0.0010164284320238691 0.0011156075395078483 9.033951362001392 0.0010 0.0010 7.302974066865509 8.313213419295401 10.0 10.0 10.0 10.0 10.0 10.0 10.0 10.0 10.0 10.0 10.0 9.973133134192954 10.0 10.0 10.0 6.909757693451718 10.0 9.769092948733546 10.0 10.0 10.0 5.35846896299546 10.0 5.347880476177849 7.348663947044115 10.0 10.0 9.989780526580518 9.827843264159489 10.0 9.14305855107806 10.0 9.825118675686271 10.0 7.077914077098294 10.0 6.40924124562871 9.69333416548111 10.0 10.0 
0.5311681396952374 9.627628498504862 0.0010 0.002447683106419812 0.0010 0.006532929653243341 2.053613597510071 0.011106447898788778 0.0010367075795634974 0.0010 5.000500000000001 9.96229869487127 5.000500000000001 10.0 0.3758758766373983 9.757973448323485 0.2892093826845144 9.804783841657114 8.88959515989512 5.000500000000001 0.37762711316403363 8.3486290158608 9.977709956879561 0.377316400794239 0.37809963736483093 0.4185004219353736 6.734415763334284 0.37731302107185877 9.901653592179859 0.0010 0.3775371140754815 9.890484259978498 0.0010 0.0010 0.33215275852879367 5.000500000000001 0.28649647004470435 9.717756082603964 7.1298193467245845 0.381563643094423 0.37763473223410216 9.334485157547055 0.8294000673995384 0.37803577258032905 0.3777065409122741 0.14542489720842508 0.0010 9.624039249624483 0.0010 9.95492599677454 0.0010 
0.35605768809430927 3.990357915587402 0.021018221751008502 0.0011437154196536335 0.0010 0.0010 7.150930000511996 0.0010 0.0010 0.0010 9.798085065295043 10.0 9.98892856890538 9.995472873232117 9.421376889425702 10.0 9.439095573135 2.395050848854897 10.0 10.0 9.776788697310934 9.979111451917102 10.0 9.597012885155388 10.0 9.981586878968045 2.290371471154703 9.981750841604079 7.701814042268749 10.0 9.990852778143758 9.851589436233493 4.173228480204325 8.727310238105101 6.082209778073367 7.450119564076799 9.768343226251117 9.949287519354456 7.281774517800769 8.710175562242497 4.972374671866023 3.5418124766591186 9.18923314446371 10.0 9.99917180517038 4.55500893047114 10.0 10.0 10.0 10.0 10.0 
1.4937739048754777 6.424174635345652 0.24360835108927104 0.0031362709914904254 0.04993403610680838 0.005963791141041737 0.44980396599556194 5.30616368414239 5.029237437151722 0.26465757352888364 2.2593218157520143 2.309181629806374 9.351310658594064 8.281436601040015 6.917570878807574 7.727969930876682 8.507226095124523 8.951757210587996 9.903624738310619 9.812425443578016 8.507226095124523 9.016718369190373 9.930525439485505 7.99220571799575 4.866718682617553 6.172139414284045 0.49387390487547655 8.452804839682022 5.772324803727354 8.507226095124523 8.223003348689394 8.49888250157267 7.962405250848468 8.507226095124523 7.28279950421429 1.0398946566421765 8.953607127372091 7.378083514349949 8.507226095124523 5.7102809811274575 8.507226095124523 6.176035314409839 8.507226095124523 8.526416048310507 7.985039784548361 7.824364250845327 8.507226095124523 3.1966724117037577 8.507226095124523 0.49387390487547655 8.964141977244475 
1.2341150168736617 4.987678550977504 0.012909042126273189 0.002064316175071263 0.00135565876539897 0.001012302864458858 8.880626690975772 0.0010 0.03328929513547224 0.0010 4.219709143592729 8.282981664742215 10.0 9.982524756914353 10.0 9.977394843895917 9.34216114163087 10.0 9.63231205228007 10.0 9.596342112254211 10.0 9.061549008861578 9.639260383772722 7.875681998637341 8.880626690975772 5.37683835420894 9.661822853999578 6.331217425337048 10.0 9.601807466891826 9.937697745674557 5.529473011298839 8.519064192651653 5.0617968336777865 10.0 8.880626690975772 10.0 6.862273349815824 7.901353987983066 8.257417303663393 10.0 8.8210805684117 9.138040571347133 9.609344152687896 1.788161467317297 3.963791001708689 10.0 9.677803282781147 10.0 9.971092691665348 
0.3529422489132908 0.0010 0.025534422252289253 0.0010 0.0010 0.017125901423909223 10.0 0.01131481585627588 0.010128875264940393 3.2705493424936196 6.861648906536241 10.0 10.0 9.971514575835469 10.0 9.98506315237328 10.0 10.0 10.0 10.0 10.0 10.0 10.0 9.940181067598807 10.0 10.0 0.0010 10.0 10.0 10.0 9.964850942467702 9.926066986557819 0.0010 10.0 5.316437042688973 10.0 10.0 10.0 4.267552271290022 10.0 10.0 7.886339503311114 10.0 10.0 10.0 5.282027177715518 10.0 8.034680847867735 10.0 10.0 10.0 
0.0010 0.0010 0.0010 0.0010 0.0010 0.0010 1.3618657223557804 0.0010 0.0010 10.0 10.0 10.0 10.0 10.0 10.0 10.0 9.973584683820237 10.0 10.0 10.0 10.0 10.0 10.0 10.0 10.0 10.0 10.0 10.0 10.0 9.11605348155895 10.0 10.0 1.970020453849611 10.0 0.0010 0.0010 10.0 10.0 10.0 10.0 9.995972830224964 10.0 10.0 10.0 10.0 1.7305711984341805 10.0 0.0010 10.0 10.0 10.0 
1.3815291355291872 5.318341344394353 0.003856379802616033 0.0057917561304341005 0.0010 0.0029129396621825586 0.41260395940742556 5.005637314015256 3.1880147480227743 1.0332526372614899 5.0005 5.000500000000001 9.703378531593492 8.882757963703774 9.800502902480432 8.436495957586121 9.952461378221065 4.649791481964761 5.0005 9.73777658587299 6.840198700419553 6.74341581226553 5.000500000000001 8.60911013237107 5.0005 5.164719051310169 5.0005 4.996625511379075 7.189709678740789 8.382569001961773 5.413277652214499 9.587042051690114 5.0005 3.9674415017710616 5.0005 5.000500000000001 9.834879931824004 8.77689382915694 10.0 9.899010608905979 9.960657769784184 9.990364303814856 9.699820129739745 9.523799878706313 8.097914846391712 5.0005 3.083001941565855 5.000500000000001 5.573409176319595 0.8925615046083576 10.0 
0.0010 0.0010 0.0010 0.0010 0.0010 0.0010 2.210299602416459 0.0010 0.0010 10.0 10.0 10.0 10.0 10.0 10.0 10.0 10.0 10.0 10.0 10.0 10.0 10.0 10.0 10.0 10.0 10.0 10.0 10.0 10.0 10.0 10.0 10.0 0.0010 10.0 0.0010 0.7956607807272533 10.0 10.0 10.0 10.0 10.0 10.0 10.0 10.0 10.0 0.001000000000000334 10.0 0.001000000000000334 10.0 10.0 10.0 
0.0012749578554838415 0.007273043306146754 0.4030907352187958 0.0010010334623850742 0.0010156533868382878 0.0010021799979640215 0.001652288365828758 0.0024475986495455637 0.0011471227417907603 9.985730540951543 9.810633857154919 0.007708125643964836 9.999921638088603 9.999898598260526 9.969396630839846 9.99972543920291 9.997433098874918 9.99714336696341 9.999707983290177 9.99877557781294 9.999169599260359 9.99873805036144 0.008707165609187495 9.998532224968729 9.998681436562078 9.998510151910068 9.995034643084281 9.998698944919 9.997281523935095 8.568195138692138 9.99881390521833 9.999958966189205 9.983717025104864 9.994173727019028 9.985914540538532 0.017136398917179996 9.992792618635207 9.999957013516283 9.70832461070327 9.999694030266488 9.998866620931002 9.99409707490365 9.999019618368676 9.99874402777142 9.99870023665143 9.991952529657048 9.998419861077146 0.008962385084116287 9.993240871018003 0.005544990176577835 9.993692233463198 
1.871658095511148 2.1984847186092296 0.20999102937635017 0.0011886450220324435 0.00235482330603735 0.005893423053947344 6.611791722991795 1.819648698462943 0.2876943467034535 4.849591275715231 9.332614447565286 7.122371652958249 9.87567690592085 9.761919084354377 9.934892006651408 9.822476411476545 9.589999164828491 9.71194108250881 9.845517174696926 9.98709285895624 9.991697750922853 9.904454455676388 7.181451301537057 9.993008794911525 9.573380859600285 8.181351301537058 5.215268467022735 9.991695914206952 9.691518714052037 8.249456343664619 9.866466080247989 9.922376581773861 6.494655146760279 9.58619560433161 4.429733796545414 5.486122454832771 9.266566306178197 9.874561320777834 9.890548684679999 9.653718349111587 9.991794678122895 7.9159186620948985 9.988300478435875 9.880859537065065 9.840380547071689 5.18344648640937 7.091239606333872 5.2075269370629576 9.334062598219713 7.129385022407536 8.966359883408904 
0.08482262855915715 0.9862289743041883 0.0010 0.0010 0.0010 0.0010 6.1902078724736604 0.0010 0.0010 1.4332742579359077 7.885619554340001 10.0 10.0 10.0 9.880750805808448 10.0 10.0 9.489900772850499 10.0 9.954050526354376 9.991204768477658 9.98820384029224 10.0 9.990538237672705 9.758380264201223 9.985267948972764 0.25176572729689095 10.0 9.166370528189855 10.0 10.0 10.0 6.826188916436262 9.479121624918037 0.0010 6.268956887919172 10.0 9.959033955893341 10.0 8.318849388313389 10.0 3.785658080747143 9.99622820017241 9.981681146375685 10.0 0.8075855199295728 10.0 6.2938233169581155 10.0 10.0 10.0 
9.962129940600665 10.0 0.18612149817567653 0.00176577599254906 0.0018382170271206808 0.001013805915497398 0.0010 1.8582532683649648 0.3152118590158299 0.0010 0.0010 2.7150239583633793 9.502906589402158 9.987079822139332 9.937661319697833 2.713621161510095 9.633283122697557 8.81493657910735 5.286119727260919 9.507722463113735 9.990330066399455 9.451807125952248 4.548278848746319 9.929679343772408 9.494855260350375 0.21192641692447634 0.0010 9.988481178844438 8.106000609285399 8.628761555423065 9.993401518226305 9.944759042124875 3.9400662248663783 0.0010 0.9258920689996875 0.06302840217025096 9.098176825273132 9.837183554023042 9.973593276036068 10.0 9.98850498925166 0.0010 9.92409581245071 0.0010 9.964200126254049 4.616195897999018 0.0010 10.0 3.598102244802524 5.55823908329732 0.0010 
0.0010 0.0010 0.0010 0.0010 0.0010 0.0010 4.143327242035879 0.0010 0.0010 9.409319930421368 10.0 10.0 10.0 10.0 10.0 10.0 10.0 10.0 10.0 10.0 10.0 10.0 10.0 10.0 10.0 10.0 9.363503353248522 10.0 10.0 10.0 10.0 10.0 0.0010 10.0 0.0010 0.7381267274658835 10.0 10.0 10.0 10.0 10.0 10.0 10.0 10.0 10.0 0.0010 10.0 0.0010 10.0 10.0 10.0 
10.0 1.9917859850962074 0.0010 0.009682039574659422 0.0034226092333787196 0.005186331086736813 0.0010 0.37097912885098333 0.001221568859716448 0.0010 6.11271948443853 5.057678280820577 4.61698387181619 4.135756858582941 2.610402082930105 4.014676572058276 0.0010 2.864070845470623 9.891345905162378 8.822217179833482 0.0010 3.077835241244188 9.98557788781217 0.0010 8.614574791995045 0.0010 0.0010 0.0010 0.0010 5.632494772304991 4.142837628890581 4.095829836128318 6.861602492708637 2.820012395603056 6.675056295706289 4.697416640746517 2.8932290605715876 5.665431037393823 4.0912841029345355 5.248632802130552 4.148902492507151 3.698514036868509 4.176084938855858 4.075776585949887 0.0010 0.5628251723330018 5.780032204974384 6.638317358475381 0.0010 4.08055889322891 2.90820730118502 
0.0010 0.0010 0.4127288466123421 0.0010 0.00959884877681408 0.0010 0.7716361484374081 0.0010 0.0010 8.593349537766438 3.9982415057951473 1.4895370667685581 10.0 9.993911766731504 9.966802715202055 9.94455142895344 4.436960486465634 7.148711132719841 9.298267636507266 10.0 10.0 9.994976229813169 1.4925697267211886 10.0 10.0 10.0 8.905476016624206 10.0 10.0 4.4204728102182225 10.0 10.0 5.487812186479298 1.6721423659863204 5.11496781889382 0.37842114021610396 6.6967859279033455 10.0 9.91431547213568 8.781983465481034 9.923453031626378 8.82393560711205 10.0 9.761284090593714 9.999856992432266 5.501972334108741 4.099815088008234 1.1277105147898103 3.9916183308084925 1.4745950489539323 4.247349700321213 
0.0010 0.50095 0.02586064970879881 0.0010 0.001198437607201813 0.0025426943988133823 10.0 0.0010 0.01193971283164337 5.391007235616123 2.1053499176987307 10.0 9.965232086351456 9.957487725946024 9.941717300316666 9.965105181709061 10.0 10.0 10.0 10.0 10.0 10.0 9.50005 10.0 9.830172361167493 9.953804058689885 5.947056392622687 10.0 9.722125989619876 10.0 10.0 9.963668107970491 0.0010 10.0 0.0010 2.6258973814924547 9.893223764492848 10.0 10.0 9.806780330913098 10.0 9.67318279558666 9.95031600494125 9.93887973890107 9.955618931255984 0.0010 10.0 5.0005 9.50005 10.0 10.0 
0.0010 0.10316352091410694 0.0010 0.0010 0.0010 0.0010 0.0010 0.0010 0.0010 10.0 9.40647289568568 9.703156387139684 10.0 10.0 10.0 10.0 10.0 10.0 10.0 10.0 10.0 10.0 9.46298170525916 10.0 10.0 10.0 10.0 10.0 10.0 9.893352242326374 10.0 9.397696486912418 0.0010 10.0 0.0010 1.6743582739153904 10.0 9.915686051070791 10.0 10.0 9.017315280636657 9.896879540671376 10.0 10.0 10.0 0.0010 10.0 1.6387671887613324 10.0 10.0 10.0 
0.031024949866473184 0.8013836017546039 0.9367188147796712 0.010171357895565548 0.0010493686919381762 0.0013414822634994126 6.386475732031481 0.05182325915078807 0.005185266406835678 0.9513407694853541 8.316882465084767 8.837235214107665 9.943579566503981 9.998255909189911 9.996311192444614 9.990037167992847 9.856377508788386 9.97005579343832 7.460128371988678 8.04313439793734 9.89561285531856 9.92746102171531 9.26114744011418 9.943022937984624 9.79408726253488 9.559456457902453 5.1825047240646445 9.855650747663567 9.686066950956851 9.952150308987903 9.92172940886938 9.988951672432668 5.070559091660391 9.846575094434616 7.503878338241364 8.364709828559143 9.800331181888037 9.948618392673206 6.618077948489216 9.7058723136488 9.832428975168577 9.400250202533115 9.85555221038737 9.951698521252231 9.932423514716199 6.424440220254431 9.075785685008551 9.086489038661819 6.5623980203163805 9.010929123418276 9.926952947789175 
0.001655989710082538 0.0010 0.006091909041531918 0.0010230700845902181 0.0010005372545504555 0.0010402465575626411 3.153224477365952 0.0010047878174051113 0.0015094088677316468 10.0 10.0 10.0 9.998721843630138 9.999848958316235 9.988181010000034 9.99936990832886 9.979668587995956 9.925368197909755 9.999708746355498 9.995506123727449 9.99106544735217 9.999597600902849 10.0 9.99780028428006 9.854585318769882 9.999995933653054 10.0 9.991203363703551 9.993380386689827 10.0 9.998793976848267 9.999884757070742 0.0010 10.0 0.0010 0.0010 9.982864410406506 9.998138245978538 9.999963348497769 10.0 9.990486653177662 10.0 9.995718587951552 9.991236666219226 9.992892497576573 0.0010 10.0 0.13890895490114108 10.0 10.0 9.920342721830693 
0.00101816186867438 0.009980942749004743 0.2634316898834814 0.0010000047838317433 0.0017229018987033433 0.0010949279591564152 0.03557554547653094 0.0010 0.02725121923207753 9.962863028219786 5.000500000000001 0.22273335238377423 9.759105208266426 10.0 5.880108378739367 10.0 9.607982699009476 5.0005 9.855347748491994 9.244077988706504 10.0 9.99993832862562 0.22302794176539942 10.0 10.0 9.999985816774236 9.991489662229013 10.0 10.0 1.8450444767754415 10.0 10.0 5.000500000000001 5.000500000000001 5.000500000000001 0.04092682886109464 7.7995006798729944 9.999973998258476 9.998201240547 9.991627195553196 10.0 9.382870713117352 9.999997712584321 10.0 10.0 7.797431335425257 7.993705690418617 0.8093139635391131 5.0005 0.22308222829170576 6.51388782456282 
0.020507723710949687 2.6545643435328676 0.5467592864000629 0.0010 0.0012905464255278092 0.0010 5.0005 0.0010 0.0010 8.530644708013794 9.77619153003747 5.0005 9.915418161563805 9.992336236705174 9.182502211387758 9.97495282951979 9.986381661916669 8.719097826907412 9.955458467802718 9.98896065576935 9.989756845221224 9.92590841490775 5.0005 9.951617780389366 9.975944161168695 9.827207858300874 10.0 9.990294434417923 9.877893563928556 9.73484065061843 9.991278040810844 9.992340097258733 10.0 9.85027040703223 10.0 5.0005 10.0 9.797927810233325 9.994974842980792 9.867816045028395 9.991078634129803 9.957656922408766 9.972832511053848 9.933610926256456 9.996247805017127 7.1465162584702835 7.42176850000015 5.0005 9.893315833152846 1.0525912044940968 9.975665608293305 
10.0 10.0 0.05624193725344917 0.0015800745019724108 0.005468701574090223 0.015484246965333364 5.068657587536826 10.0 0.8180258336902106 0.0010 10.0 7.934894338022054 9.569070123968462 9.439543083914854 9.808790180759345 9.534396774115804 10.0 6.704807971025209 9.737981301606123 10.0 10.0 9.696161948696707 7.987693380869162 10.0 7.210727201177599 0.0010 0.0010 10.0 8.570348242053825 10.0 10.0 9.97333048568744 0.2867335552345196 6.754456778150167 2.337888071725181 10.0 10.0 9.071572196579503 10.0 8.713660423211124 10.0 8.387737898458619 9.738269202961213 9.141103688408462 10.0 0.8535373683435972 9.75191602044266 10.0 10.0 8.892709610162662 10.0 
0.0012093094433695422 0.6067797413940698 0.4198801648006639 0.0010187823625757949 0.002376884408217212 0.0010388172448118332 0.9146126965767094 0.001061018951426777 0.0023241237101290614 9.878087613937698 6.620233085817037 0.17193264980592043 9.997862398882114 9.99743219992313 9.811026394342916 9.994236915120364 6.094346861974012 8.464038900240611 9.873380700813323 9.2747649143844 9.997116305453147 9.998830447085306 0.3310476235947424 9.99996691407473 9.958571330326018 9.942965640726335 9.876287688049633 9.997128040611452 9.997341802970517 5.097798722156192 9.999765651650872 9.999960341908661 7.775368963496611 7.324032529834349 9.755900361562071 0.12291238606230215 7.738087638281607 9.966948875627907 9.998075840649387 7.432992595738757 9.997095333847405 10.0 9.997112402189734 9.998223500986755 9.997467987332342 7.331814927749457 6.408777576550287 0.4473372570093188 5.425540705629894 0.024950367785698625 7.533806927984625 
0.0010 0.0010 0.0010 0.019443903136739913 0.008273615879469322 0.0010305025612694597 10.0 0.0010 0.041971961518718806 9.166981624491104 10.0 10.0 10.0 9.992420578235873 9.793490684567447 9.985003193164529 9.488859286707363 10.0 9.990850564719212 10.0 9.931124979433397 9.833796448140543 10.0 10.0 10.0 10.0 9.873665976333529 9.978447984646584 9.988759248472135 10.0 9.995060440836095 10.0 6.24402710589113 10.0 8.883453246043079 8.136328278339343 10.0 10.0 9.995016028058702 10.0 10.0 10.0 9.992743280985007 9.40806471214844 9.992783106032906 6.509681234852019 10.0 6.22105242353466 10.0 10.0 6.242191006567506 
0.0010 0.3853164040821388 0.2950507112135241 0.001216858045883838 0.0012057532134184825 0.0010 0.4609986147411791 0.0010 0.0010 8.025389568047853 5.883091077928177 1.5293471030555965 10.0 10.0 9.995558527198488 9.997778030474299 8.910187877800919 5.896525171531058 10.0 9.3094715081711 10.0 10.0 1.8170973514146374 10.0 9.98856883356683 10.0 9.488691279949874 10.0 9.593800204822566 4.507988283957552 10.0 10.0 7.503921853208449 6.580886401546858 9.420383226805416 0.16983194753290465 9.333799599601889 9.932175487122874 9.608236535501897 9.239301612289568 10.0 6.881819821770853 10.0 10.0 10.0 8.315813234174355 5.063530768705952 0.0010 6.491611237145134 1.5397573086236274 8.361825504939894 
0.0010 0.0010 0.8547381834714638 0.0033081973726143397 0.0010 0.002988041118253038 4.221120681136715 0.0010 0.0010 10.0 9.626523427252245 10.0 8.744515828626382 9.979069168660027 10.0 10.0 10.0 10.0 10.0 10.0 10.0 10.0 9.356910802535605 10.0 10.0 10.0 9.66192934669218 10.0 10.0 10.0 10.0 10.0 4.365535159250185 10.0 5.0005 4.8131942203903355 9.522212501369603 10.0 10.0 10.0 10.0 8.63558848925978 9.984639329015353 10.0 10.0 5.942144792853578 10.0 10.0 9.01651081766271 10.0 9.689046419473005 
0.002642894389090035 0.0010 0.0010 0.002341548440241859 0.0010056994582824164 0.029553946702309 10.0 0.0010328771476926675 0.0010 3.7456888872475043 4.826124990893844 9.881757154411659 9.995335928992013 10.0 10.0 9.996629891422396 9.940871538512397 10.0 9.997117932725434 10.0 10.0 9.993619814362084 10.0 10.0 10.0 9.99731225931928 4.124841037242356 10.0 10.0 5.0005 10.0 9.996693242746236 0.0010 9.87096076538558 0.0010 6.118889105243795 10.0 9.968144945968762 9.991149448627574 4.9669996855557335 10.0 10.0 9.998508286509532 5.0005 10.0 0.0010 9.592890546697145 6.221555642092358 9.986725594109222 9.908640992525045 7.204546563318832 
0.0010 0.0010 0.0010 0.0010321190680612272 0.0010 0.0010 0.3379088636695311 0.0010 0.0010 10.0 10.0 10.0 10.0 10.0 10.0 9.994315983193816 9.829447130528886 8.983861376212133 10.0 10.0 10.0 10.0 10.0 10.0 10.0 10.0 10.0 10.0 10.0 10.0 9.999846239885155 9.999137952681423 0.0010 10.0 0.0010 0.0010 10.0 10.0 10.0 9.999680359225167 9.99986169218756 10.0 9.999932310175733 10.0 10.0 0.05064119445304005 9.13194158924006 0.0010 9.339321456361606 10.0 10.0 
5.000500000000001 5.06579036124251 0.018771447322174707 0.0010 0.0053767118204217325 0.08635538357471212 10.0 0.06830671001355046 0.08179826876990207 0.0010 3.0291206808635893 9.936994587940712 9.999058189935418 9.998904259724076 9.08008222812372 9.998410107160813 7.240574602576063 9.999535572749458 9.979683101563966 10.0 10.0 7.1086078073159875 9.995094395005752 10.0 9.934634220105563 4.949499328573109 0.0010 10.0 4.541788744905511 9.962262692914955 10.0 9.996174655118407 6.999329339699486 9.507348428501496 1.854477145986037 10.0 5.687812111502392 9.999989230936334 7.9341807328215275 10.0 7.758871947461042 5.0005 8.878571859158725 10.0 10.0 4.543588504433996 5.0005 10.0 5.0005 9.92841526455277 7.21361917248185 
0.0010 0.0010 0.0010 0.0010 0.0010 0.002974040891793319 10.0 0.0010 0.0010 7.708049437845544 10.0 10.0 10.0 10.0 10.0 10.0 10.0 10.0 9.447137631556398 9.496755772697222 10.0 10.0 10.0 10.0 10.0 9.96645473188563 7.724193218862618 10.0 10.0 9.187557059211125 10.0 10.0 4.8549612736823216 10.0 0.0010 2.885138378400378 10.0 10.0 8.605347803319884 10.0 10.0 10.0 9.970759638468053 9.089036332159555 10.0 3.094351658425812 10.0 2.8949924192408227 10.0 10.0 10.0 
0.08437085930213745 0.0010 1.9444403838756998 0.001086592307793613 0.0010002578590111698 0.0010448742581813787 3.1845752789638637 0.0010 0.0010145049811756339 6.257181105754223 9.343560285070232 7.342590050370488 9.547956930574351 9.983765406682442 9.960796468769546 10.0 9.947490516137195 10.0 4.593203219649242 5.640015038091592 9.956183511199997 9.938689922829244 8.591896059170113 9.994901721344188 9.904401196297536 9.928747646989507 5.748658163678641 9.97349218986008 9.932797853720167 7.813643128794416 9.912019895178855 10.0 6.462629465259342 9.757003389707661 10.0 9.589792862440659 9.863502101298257 9.966628383097005 5.4652785410263265 10.0 9.94636546364395 10.0 9.934485986544892 10.0 9.999260079711787 10.0 10.0 9.562329923874438 3.1987240041752916 8.738027772742816 9.925489547060739 
0.0010 0.0010 0.0010 0.0010 0.0010 0.0010702322517591133 8.67167119747936 0.0010 0.0010 10.0 10.0 10.0 10.0 10.0 10.0 10.0 10.0 10.0 10.0 10.0 10.0 10.0 10.0 10.0 10.0 10.0 10.0 10.0 10.0 10.0 10.0 10.0 0.993329333041232 10.0 7.501908701842081 10.0 10.0 10.0 10.0 10.0 10.0 10.0 10.0 10.0 10.0 3.9290435142578644 10.0 7.601964762719403 10.0 10.0 10.0 
0.02087120471440377 0.7760307294682596 0.02949311880710498 0.0010227856573637804 0.0010080036576403952 0.0014013950953170808 9.85529841675669 0.0010318924833348949 0.0024508387774910666 5.000500000000001 9.364814706452913 9.50005 9.996737495798339 9.998660471467243 9.99784086299899 9.997784413308581 9.98651430741565 9.963527963961651 9.99693361335246 9.85526398465532 9.998290420528766 9.990993549145763 9.50005 9.973817661473467 9.997465406581584 9.981790153091483 8.746133273929184 9.997966852529357 8.819958803040397 9.861305641836143 9.994951310123579 7.86691855851738 1.6468288670856202 8.489984120811815 0.50095 5.0005 9.994755495271406 9.99995044997145 9.3929754119237 8.996349159853906 9.875833291023541 9.925671011875123 9.80094094296524 9.97570770414965 9.999958411923659 4.333933568478761 9.504862690383142 5.0005 8.670149570097914 9.50005 9.661412698582067 
0.0010 0.0010 0.0010 0.0010 0.0010 0.0010 0.0010 0.017455194827030947 0.0010 10.0 10.0 10.0 10.0 10.0 10.0 10.0 10.0 10.0 10.0 10.0 10.0 10.0 10.0 10.0 10.0 10.0 10.0 10.0 9.34824682053933 10.0 10.0 10.0 0.0010 10.0 0.0010 0.0010 10.0 10.0 10.0 10.0 10.0 10.0 10.0 10.0 10.0 0.0010 10.0 0.6976581831432129 9.630766669245771 10.0 10.0 
0.0010 2.8117263413317293 0.18436986385008597 0.0011053861259232413 0.0010237686308459783 0.0010021157402763327 4.9332931826169775 0.0010 0.0010 10.0 7.249735386220962 7.122088528548233 9.992237581024176 10.0 9.791136023207763 10.0 9.937798455724328 9.641096598318171 7.661330152233643 9.876977959480918 9.967832693583428 10.0 7.335946213029267 9.987262591617196 10.0 9.93182044529365 9.738270251992958 10.0 10.0 9.080282770196202 9.973412106769118 9.996884512639017 2.404937982877159 9.74322105204608 5.982168714816353 3.922242510521099 4.999565012336537 10.0 10.0 9.738442184169202 10.0 10.0 10.0 9.983263354222808 9.998229980589182 9.427467526564245 9.670530141871746 4.454566277393288 8.301394811482558 7.05996858131628 9.908820919120505 
0.0010 0.0010 0.0010 0.0010 0.0010 0.0010 0.08869325935192407 0.0010 0.0010 10.0 7.28789289261033 10.0 10.0 10.0 10.0 10.0 10.0 10.0 9.910539471863334 10.0 10.0 10.0 10.0 10.0 10.0 10.0 10.0 10.0 10.0 10.0 10.0 10.0 0.0010 5.812611541195986 0.0010 0.50095 10.0 10.0 10.0 10.0 10.0 9.791079897140134 10.0 10.0 10.0 0.0010 9.890155238954568 0.18730214434943274 6.2820719014600375 10.0 7.936955906588977 
5.0005 1.6169366880006353 0.001005084703046494 0.0010286904575444677 0.0010 0.0010 0.16359009578448497 0.0010 0.0010 0.0010428343887889518 6.248584777183934 10.0 5.0005 10.0 3.264574011935947 10.0 5.000500000000001 5.000500000000001 9.99777531261797 7.818468551687242 3.145342016474305 8.443565698544148 10.0 2.97127384712432 10.0 5.000500000000001 0.0010 3.4249941333983527 4.038199248029538 10.0 3.5967278320920473 3.6237200597573347 0.8154072534619955 5.000500000000001 6.027310755678066 3.4289392254326847 5.000500000000001 3.3372659951704513 3.566042501610955 4.440815533238187 3.6362865260661943 6.983688006312627 3.9243107050517874 3.3217091661268854 3.5807834184095872 5.000500000000001 5.1516977011237985 10.0 5.000500000000001 10.0 5.000500000000001 
0.0010 0.0010 0.43315372937500585 0.00369827389932008 0.0010 0.0010 0.3578018538328456 0.0010 0.0010 10.0 8.336060833745961 1.2591654263778747 9.700256312460066 10.0 10.0 10.0 10.0 10.0 10.0 10.0 10.0 10.0 1.2121446696377074 10.0 10.0 10.0 10.0 10.0 9.650199744288775 2.510083418724581 10.0 10.0 10.0 6.721780141093113 9.78693117412314 0.7400756435976223 10.0 9.722840063271487 10.0 10.0 10.0 8.026461227290701 9.453514160718699 9.941985072191395 9.9814891231753 10.0 6.677712376174933 0.4942199251222936 3.8471558546457176 1.5953322553195441 10.0 
0.0010046083752189492 0.0010 0.0010 0.0010424009444306567 0.0010 0.0010 0.5845327504779523 0.0010 0.0010 10.0 9.91137139409573 10.0 10.0 9.997044696135555 10.0 9.994253747085015 9.52096920932207 10.0 10.0 9.929455212776524 10.0 10.0 10.0 10.0 10.0 9.99679833005958 10.0 10.0 9.999976039363768 9.994417075698715 10.0 9.99918305471141 0.0010 10.0 0.0010 0.41171831567351524 10.0 10.0 10.0 10.0 10.0 10.0 10.0 10.0 10.0 0.10920737688907059 9.915453753930167 0.15115134754067325 10.0 10.0 10.0 
0.027206407874581454 0.8892542394188157 0.17160329708091798 0.001115184768641643 0.002147813943049947 0.012873886329156401 3.9233298712114912 0.005657264632557948 0.007597956568237862 5.8731797611220475 9.646436898173883 7.920590226861028 9.994393088939004 9.953470739362205 9.437214743127354 9.989575850537959 9.979911077998688 9.14282419572255 9.723132261532157 9.887617189948667 9.934669976076092 9.503829026070179 5.3394349451186525 9.997240582747423 9.992095888887333 9.98473897085983 6.710934411721976 9.98729232784766 9.967068845438888 9.652872912713317 9.959769008043157 9.986973584339 5.155605003772527 10.0 7.5163167072837584 3.2566714884265155 9.613252506243 9.927848603199442 9.916353977967251 9.636977131251827 9.985841867264124 9.746592793240254 9.989866587379835 9.933657544782436 9.988604872422785 8.91985162829459 9.59368739451873 4.793045036198157 9.937275854650322 5.149034391173023 9.926306144295776 
0.2560347899673993 5.548653243557956 0.015803267435859795 0.0010 0.0010 0.0010 10.0 0.0010 0.0010 0.0010 6.738852029106145 5.0459474512706235 10.0 10.0 10.0 10.0 7.8896354139923375 10.0 10.0 10.0 9.82929784901164 10.0 5.040292092272372 9.852510350080275 9.169302683881709 9.877353778915928 5.0005 9.835892083376933 10.0 5.90990605438886 9.830281777763119 10.0 5.0005 10.0 5.0005 10.0 8.509017353873014 9.888203927938235 7.988679503684973 10.0 9.818411842646924 5.386941956732096 9.942403834006022 10.0 10.0 5.0005 5.000500000000001 10.0 10.0 5.000500000000001 10.0 
0.0010 0.0010 0.0010 0.0010 0.0010 0.0010 5.983392957814572 0.0010 0.0010 4.396417315599304 10.0 10.0 10.0 10.0 10.0 10.0 10.0 9.348948986285883 10.0 9.650462671612672 10.0 10.0 10.0 10.0 10.0 10.0 9.33629857962852 10.0 10.0 9.961095440084206 10.0 10.0 2.9260073991778697 9.942531628727455 0.0010 5.788335482203954 9.971115351679597 10.0 9.25107398149379 10.0 10.0 10.0 10.0 10.0 10.0 3.200962421311848 9.943172447128886 4.884034900438962 10.0 10.0 9.133017396683847 
0.0010 0.0010 0.0010 0.0010 0.0010 0.0010 0.4276406935707575 0.0010 0.0010 10.0 8.362354810675297 10.0 10.0 10.0 10.0 10.0 10.0 10.0 10.0 10.0 10.0 10.0 10.0 10.0 10.0 10.0 10.0 10.0 10.0 10.0 10.0 10.0 0.0010 7.469902463545804 0.16564069054166602 0.0010 10.0 10.0 10.0 10.0 10.0 10.0 10.0 10.0 10.0 0.0010 9.93227555899826 0.0010 7.472610341168611 10.0 8.634408554332698 
0.02546274111045098 0.10335926249902386 0.01644650743009312 0.001352493823350262 0.001035021008093045 0.001032842760055373 9.587124235374857 0.003816216762579448 0.003420215928156498 3.2935111623620634 9.973748316516067 8.287147696432307 9.996744850968154 9.99738507779265 9.974932219888677 9.998177660337607 9.975266295443255 9.975422065225985 9.999886517812868 9.975189616878296 9.996408568994275 9.984177678253069 9.834105897670602 9.994888693314433 9.98745059938986 9.975463842273804 1.9803278388073644 9.997450238435263 9.9975210293705 9.748961548811595 9.997326162888108 9.999148619372901 0.0010 10.0 5.0005 7.962536752760401 9.975451880145943 9.971409949004867 9.999033547752644 6.059741877493044 9.998678288347834 9.972296201605959 9.99038527820924 6.102932701940748 9.998140974065965 2.0896167393654226 9.975265618918725 5.857295334777229 9.97533020496954 9.745227419305344 9.975273639807819 
0.0010006678055449409 0.9163204682929644 0.36564551189215305 0.001130387912562721 0.002412609281653856 0.0010002702852444504 1.2550601217642066 0.00736853470752789 0.0015922675254654694 9.330986569458046 5.913142716041495 0.8487779378035454 9.999999366019985 9.970203518657707 9.216994881560982 9.977223837848998 9.047249382249133 8.362914785973548 9.880214680435634 9.999928975584924 9.958948153887741 9.30275576333646 0.9171502334938162 9.999999943528811 9.916914633681818 9.986604846289818 9.020357026049634 9.984722831611123 9.999247536205907 3.6257816819592117 9.929288895595713 9.951495544515582 9.0138177955944 5.785690569972408 7.800475868454118 0.9686454397899107 8.016970719162803 9.99725078749703 9.989879519167228 9.778663106878428 9.944721515806961 5.896935614981066 9.999999109368856 9.064213952094875 9.99580399504093 6.9073223222278575 4.5040831509511 0.8699335678637179 7.88354758458666 0.70609909417038 8.108430716122136 
0.0010 1.790489949542759 0.0010 0.0010 0.0010 0.0010 10.0 0.0010 0.0010 1.2188635317705128 8.96994468617913 10.0 10.0 10.0 10.0 10.0 10.0 10.0 10.0 10.0 10.0 10.0 10.0 10.0 10.0 10.0 9.087889711187756 10.0 10.0 10.0 10.0 10.0 6.690584264595987 10.0 7.0944543275034055 10.0 10.0 10.0 10.0 10.0 10.0 4.8406055755668564 10.0 10.0 10.0 6.517583592511089 10.0 10.0 10.0 10.0 10.0 
0.0010 5.616730150603133 0.0010 0.0010 0.0010 0.0010 10.0 0.0010 0.004827177447298808 4.408215178786076 5.642905901514539 10.0 10.0 10.0 10.0 10.0 10.0 10.0 10.0 10.0 10.0 10.0 10.0 10.0 9.959269992747425 9.044500934794977 4.403902206085009 10.0 4.438807955065566 10.0 10.0 10.0 9.787560346784687 10.0 2.39344798591718 5.549607332504169 10.0 10.0 10.0 10.0 10.0 10.0 10.0 10.0 10.0 6.891195852593032 7.404217925503069 9.437687046704454 10.0 10.0 10.0 
0.0037257146234835545 0.5248348223160355 0.3943561935476808 0.0014725192168720486 0.0010074553075733815 0.0010088264906423507 1.0183067311176004 0.0017286809345177581 0.0010765700437917246 9.126110327745046 4.784089085997415 0.8748896722549536 9.989901234051533 9.977206895687024 9.901471771452513 9.906346813074366 7.666871438717138 5.309589732090754 9.961833319615543 9.886296463014695 9.944582924069037 9.994869978325788 0.8748896722549536 9.994203794775178 9.82351691757909 9.995797912103171 9.808832637521245 9.841110344174686 9.660087962619073 5.0005 9.99427844164138 9.997354537740899 9.160618994585343 5.0005 8.868346623704888 0.8748896722549536 6.254314173628199 9.979106028754375 9.921825332730583 6.178787590326662 9.96763579429879 8.328646095791191 9.99533590595271 9.548880898537929 9.963117634654974 4.401053927738615 4.4225142502441495 0.8748896722549536 6.256017744974325 4.53190151843031 6.891097991331305 
0.0010 0.0010 0.0010 0.0010 0.0010 0.0010 7.008573043927675 0.0010 0.002411413028168109 10.0 10.0 9.689925680205409 9.997688179627442 9.999927362484934 9.981344516240792 10.0 9.967192580858132 9.672654828582226 10.0 10.0 10.0 10.0 10.0 10.0 9.485250847107713 10.0 10.0 10.0 10.0 8.712494886421942 10.0 10.0 0.35874562229245477 10.0 0.17237626541241058 0.001000000000000334 10.0 10.0 10.0 10.0 10.0 10.0 9.978782925897127 10.0 10.0 0.0010 10.0 0.0010 10.0 9.953656194419997 9.775332215433375 
0.01267301957100636 0.6697819860747556 0.09895200522442708 0.0010949149250296683 0.0010 0.0010 10.0 0.013030299094156253 0.0019075104676443632 4.127051023790557 1.5906152687269641 10.0 9.979638664637667 9.995760131169085 9.987838493184547 9.839115483677896 9.773943567611495 10.0 10.0 10.0 9.989061705094088 9.998288325667094 8.902307503360145 9.989207454500043 9.933776988055836 9.957105456833176 7.531250546571275 9.988978101595094 9.95689838056706 10.0 9.989762601626817 9.996891194496891 0.0010 10.0 6.751772625603112 0.7483596175372884 9.521801341996738 10.0 10.0 10.0 9.845362369098511 9.625904397262586 9.746323147320517 10.0 9.98921584894591 0.0010 10.0 0.0010 10.0 8.741117123184134 9.09965087230535 
0.009132899511202983 0.0010 0.0010 0.0010 0.0010 0.0010 7.538479047898669 0.0010 0.0011365660664834451 2.379172040438102 10.0 10.0 10.0 10.0 10.0 10.0 10.0 10.0 10.0 10.0 10.0 10.0 10.0 9.993598100857655 10.0 9.992846579325347 3.1363059324141016 10.0 10.0 10.0 9.994166412192499 9.993584866753459 2.806455737950797 10.0 0.06346469113402531 10.0 10.0 10.0 10.0 10.0 10.0 6.743371762163177 10.0 10.0 10.0 5.572546267613218 10.0 7.621827959561899 10.0 4.867362560710228 10.0 
0.0010 0.6339107257772225 0.39779552917810757 0.0010 0.0022078045990531997 0.0010 0.804578234324626 0.0010 0.00193381941100977 10.0 6.493355513161137 0.1468020533420531 10.0 10.0 9.798874893302262 10.0 6.691009335399434 8.324141356249665 9.972799517381848 9.27734103526558 10.0 10.0 0.0010 10.0 10.0 9.949889081110163 10.0 10.0 10.0 5.16579453574141 10.0 10.0 9.661983136809322 7.714418194666209 9.919082997685937 0.0010 7.718470413152095 10.0 10.0 7.471255387739101 10.0 10.0 10.0 10.0 10.0 7.960790145525186 8.074761309796981 0.0010 5.5772395637892185 0.0010 8.21147690662521 
0.0010 0.0010 0.2524962621380139 0.0010 0.0010 0.0010 0.0010 0.0010 0.03196057820281671 10.0 4.279133450408308 0.0010 10.0 10.0 10.0 10.0 4.973663571311029 4.26412042774639 10.0 4.629893240809786 10.0 10.0 0.0010 10.0 10.0 10.0 10.0 10.0 10.0 2.7389316211850367 10.0 10.0 9.436173627350662 4.314505296116199 9.688689746569738 0.0010 10.0 10.0 6.275704058713357 9.892545684908217 10.0 10.0 10.0 10.0 10.0 7.817147279782786 7.173909070111055 0.0010 2.8241622774604016 0.0010 4.404718047366242 
0.0010 0.0010 0.394782303700978 0.0010 0.0010 0.0010 0.4208806463930074 0.0010 0.0010 9.761868398974235 4.581189868849761 0.0010 10.0 10.0 10.0 10.0 10.0 9.94651239021754 9.988868744175155 9.910421560118621 10.0 10.0 0.4353202597008711 10.0 9.999221564422353 10.0 10.0 10.0 10.0 4.827864952102262 10.0 10.0 8.098414819806582 4.98000222894377 10.0 0.2289304031543009 4.990748556943518 10.0 9.992376154444244 10.0 10.0 7.57245322367568 10.0 9.853997808020837 10.0 10.0 4.385788326243115 0.0010 3.203321656678672 0.17999126333761278 4.924433657055741 
0.0010 0.6216279946323329 0.33124964644340427 0.001464237733116331 0.0016254820847142605 0.0013373193201016954 0.5709395640704376 0.007147957185477935 0.0055191759125919546 9.888966711300766 8.852177537063724 0.922642345858499 10.0 9.987077826180652 9.754592232231277 9.902051684756866 9.781796773771053 7.126246690130319 9.774590686494275 9.844209582041415 9.947179663752793 9.999773996715067 0.4305105891010508 10.0 9.964346208384768 10.0 9.209855569663656 10.0 9.62652396103866 7.96283056374407 9.69997040205113 10.0 10.0 9.999994874585646 9.883554327199187 2.202327060382376 9.935993135308658 9.903341460934215 9.870048246208153 9.955038264753078 9.940691508694375 7.960051556017036 9.828621974943283 10.0 10.0 9.858170615618889 8.004401539576863 1.5285019477212254 8.978445409209707 0.4882744294571463 9.907624507091134 
1.885516376176067 3.777007499203683 0.0010 0.0010 0.006079215043614947 0.0014689350869347745 10.0 0.009285446541699126 0.0011306536732628631 0.0010 4.430419947673677 10.0 9.629482172121682 10.0 10.0 10.0 9.3429047482793 8.491015102818455 9.686880433835242 9.168750282855544 10.0 10.0 10.0 10.0 9.994939899068058 10.0 1.9752816904330888 10.0 10.0 10.0 10.0 10.0 0.0010 10.0 0.0010 10.0 8.402797781802366 8.274115344663619 3.909755550808611 10.0 10.0 4.760968855231702 10.0 8.458367428586444 10.0 0.0010 4.527705363700311 10.0 7.939268003252519 10.0 10.0 
0.0023065005751868577 0.0010 0.0010 0.001004011605552674 0.0010 0.0010464399556467257 9.747553977090712 0.0010 0.001227669263776456 4.306444325951989 10.0 10.0 9.996583497686963 10.0 10.0 10.0 10.0 10.0 9.871733531717117 9.335762386593903 10.0 10.0 10.0 9.981649464109914 10.0 10.0 6.130448070155915 9.623357666278677 9.856710365489839 10.0 10.0 10.0 0.0010 10.0 0.0010 10.0 10.0 9.78464442296163 9.866782163141469 9.895973100825227 10.0 10.0 9.999493079815469 10.0 9.983971299860839 3.6416123729289445 10.0 8.265104416455117 6.504199190746928 10.0 10.0 
5.000500000000001 5.000500000000001 0.023210631097424404 0.0024781390981552503 0.0011827983177773948 0.0010 10.0 0.001022102641667143 0.013512258850660892 0.0010 5.0005 10.0 9.998137481154025 9.999964962732184 9.074895079094336 9.999979591509467 7.431840390824329 9.948619660066013 9.996297138656107 9.997012165490293 9.999947280972284 6.803206922996913 10.0 9.999842843392418 9.99973904159618 5.0005 5.0005 9.999805508904922 5.0005 8.861105467097051 9.999997119999968 9.999574873378512 5.0005 9.544937000531379 5.0005 10.0 5.964315848361991 9.960091011318596 8.052397774234771 9.999987626033933 7.700827549798417 5.0005 8.854985419097773 9.39974700565696 9.999786271573749 5.0005 3.375014922667848 10.0 5.0005 10.0 7.207176595846036 
0.0010 0.0010 0.2797909496256353 0.002291691831496429 0.0010 0.0010 0.0010 0.0010 0.008288111727351407 10.0 7.357794807980742 0.0010 10.0 9.965179156886459 10.0 9.992775054788677 10.0 8.305015604182397 10.0 10.0 10.0 10.0 0.0010 10.0 10.0 10.0 10.0 10.0 10.0 9.78115916942721 10.0 10.0 10.0 10.0 10.0 0.0010 10.0 10.0 10.0 8.516214175021666 10.0 3.2921538303430244 10.0 10.0 10.0 10.0 4.4254660136533035 0.0010 10.0 0.0010 10.0 
0.8417318586350337 5.0005 0.0010 0.0010 0.0010 0.0010 10.0 0.0010 0.0010 0.0010 5.000500000000001 9.544971425715474 10.0 10.0 10.0 10.0 9.89364797293681 5.000500000000001 10.0 9.981174824794163 10.0 10.0 10.0 10.0 9.31276188052035 10.0 0.14458384336478275 10.0 5.000500000000001 5.000500000000001 10.0 10.0 5.0005 5.000500000000001 5.0005 7.336956214999441 4.999889639498188 10.0 10.0 4.803926816685235 10.0 2.5716691078928906 10.0 10.0 10.0 6.6945892103166935 5.000500000000001 6.946150478449116 2.418764347767886 10.0 5.0005 
0.0010 0.0010 0.2099789331075361 0.0010 0.00102332608437081 0.0010474037648227489 0.023402074602230927 0.0010 0.06994323098618531 9.973460575426877 3.8644168153624863 0.0010 9.996997725973602 10.0 10.0 9.990596849096471 4.478183601103861 2.6650487135093544 10.0 7.6845062072514665 9.996629835616877 9.99382499720225 0.0010 10.0 10.0 10.0 10.0 10.0 10.0 2.0058046890999464 10.0 10.0 10.0 3.3009105847179896 10.0 0.0010 4.542089972719498 9.739067383729944 10.0 10.0 10.0 9.991026773703462 10.0 9.94274912555898 10.0 9.934527368027442 2.8019185100614195 0.009997106127682814 4.572102525063326 0.0010 4.455241600954668 
1.7763965653846505 5.000500000000001 0.0010 0.002758937461481192 0.01005760376329939 0.001612180066621278 0.0010 4.360065754936723 1.8895044709275013 0.0010 2.4977432150271177 5.684155022621834 9.899070032737347 9.532635811020178 9.903896925655351 9.322684887896592 9.93099231476236 6.823738691409726 7.291075300424676 9.999739240813154 7.495976048356003 8.752898448646759 9.91389639365722 9.44586883154487 5.984025867044924 6.746406648768421 0.0010 7.475141465318347 9.087044898536652 8.468099433159376 8.096394558542617 9.797789470188201 6.832241368911298 6.5781906783550195 1.7096881283647427 2.6331866377220807 9.911983373279055 9.499309899841073 9.907458399289018 9.971656625128428 9.921232197284754 10.0 9.799655289270719 9.699126251788698 9.200182740026488 1.4079263393015342 4.335205204198344 2.6450084609019893 7.274409609476207 2.7674861956995054 9.979633484723873 
0.0010 0.0010 0.0010 0.0010 0.0010 0.0010 2.1826109724578884 0.0010 0.0010 10.0 10.0 10.0 10.0 9.999932000568492 10.0 9.990797224991939 10.0 10.0 10.0 10.0 9.998048049450134 10.0 10.0 10.0 10.0 10.0 10.0 10.0 10.0 10.0 9.969798145785605 10.0 0.0010 10.0 0.0010 0.0010 10.0 10.0 10.0 10.0 9.956729482066773 10.0 10.0 10.0 10.0 0.0010 10.0 0.0010 10.0 10.0 10.0 
0.0014381166083700103 0.5585212218897897 0.3463103509949926 0.0010017276351206984 0.0010003841667533756 0.0010 0.7026157424240762 0.0010916548925789145 0.0014066727566998186 9.639058115692677 5.416383229692622 2.4144839894710626 9.999861584533472 9.999990989390895 9.99964850902365 10.0 4.520642728178184 3.0095132432524894 9.999989482340828 9.999805469030353 9.99986654368535 10.0 0.0010 9.99987165617455 9.99965118132818 10.0 10.0 9.999084500004972 9.999676492567161 4.336207374701463 9.999975013338823 9.999988357932986 7.953442865224789 2.7999373394057256 8.414663014387692 0.3106662503079156 5.870565418123638 9.999992462937682 9.998989614131936 4.261166481100902 9.999056094725024 7.8549002532021515 9.999538359895132 9.999530528884497 9.999751893457619 4.235903655142197 3.6611625382273227 0.7062586188692501 2.757170395415404 0.0010 3.9380976173600244 
0.0010 0.0010 0.0010 0.0010 0.0010 0.0010 2.0429969914826387 0.0010 0.0010 8.140052882017848 10.0 10.0 10.0 10.0 9.889669595811654 9.993939284853536 10.0 10.0 10.0 10.0 9.967090555812767 9.983718605583304 10.0 10.0 10.0 10.0 10.0 9.970356195051178 10.0 10.0 9.975032288795534 10.0 0.0010 10.0 0.0010 0.0010 10.0 10.0 10.0 10.0 9.974528468131421 10.0 10.0 10.0 9.973372242843892 0.0010 10.0 0.4370442200168041 10.0 10.0 10.0 
0.0010 1.210053141269098 0.05706858399063542 0.0010 0.0010157329706679832 0.0014707460706057363 5.000500000000001 0.2812910235383921 0.0010 8.884449871466728 7.969099719813097 10.0 10.0 10.0 10.0 10.0 10.0 9.022932464597515 9.678513478603543 10.0 10.0 10.0 10.0 10.0 9.740891348263922 9.726850168434936 8.762108978828646 9.978894348905499 10.0 10.0 9.989109927713653 10.0 0.0010 8.393010773131895 0.88219065590435 2.2014861048608876 10.0 10.0 9.956002568807387 9.9426210620333 10.0 10.0 10.0 10.0 10.0 2.0662603452913078 8.22557633522965 0.4056519084503529 10.0 5.000500000000001 9.946234219416466 
0.0010 0.0010 0.0010 0.0010 0.0014150283086490191 0.0010 10.0 0.0010 0.0010 2.670558342027594 10.0 10.0 10.0 10.0 10.0 10.0 10.0 10.0 10.0 10.0 10.0 10.0 10.0 10.0 10.0 10.0 10.0 10.0 10.0 10.0 10.0 10.0 3.26115446321688 10.0 0.0010 10.0 10.0 10.0 10.0 10.0 10.0 10.0 10.0 10.0 10.0 5.088659138805541 10.0 0.0010 10.0 10.0 10.0 
0.0010676764420137878 0.6494577157654104 0.39031816391874785 0.0013321548653786818 0.0013123993288374131 0.0011889802853888502 0.6450319232569814 0.0012854723689311994 0.001399940838164625 9.74472747210175 7.228186083633597 0.7456274721017522 9.986147652080009 9.973869432891961 9.854447218884287 9.94269897665326 9.824948638126376 7.753564922723348 9.927361897686334 9.961979314542951 9.938835878460779 9.94135832500566 1.4154396604619208 9.985112340556833 9.950250590053718 9.993975814391558 9.715027879521127 9.992246313910327 9.752074871472848 5.790798365930702 9.803680214650472 9.968537757252584 9.756233321291019 7.6597158211307566 8.06694231036576 0.7714193819570898 8.567179118135014 10.0 9.989832476900819 9.996310680949241 9.960581911589593 6.251332251753921 9.931705630773351 9.843736649144649 9.992072249459891 7.828717989404039 5.7732731931097 0.6947428985820583 8.137373976714413 2.9907707808959954 10.0 
0.002166987907658338 0.7989720615359489 0.0035522159832322726 0.0010220944626813634 0.001004554200142628 0.0011771718412501527 9.823928665542024 0.0011287707723058986 0.001152576545582413 3.0121599574341626 8.740331250183598 9.999828954280774 9.999942641643797 9.999830936646365 9.999905241936125 9.998344696990408 9.999922142950787 9.759061962595723 9.998818135007584 9.758498018819646 9.95740183388551 9.999593168789715 9.998963051438805 9.999997745930697 9.995818615832713 9.99999348067303 7.686351227360735 9.99999801228497 9.999969175054597 9.999449358666268 9.9999664370407 9.945782553360834 1.5935883778686046 9.999747740356945 8.175128029019573 7.79630475490151 9.758873455166215 9.762313566615628 9.959937220916776 8.502595598593288 9.99996350836067 7.446872900158651 9.9996975434113 9.999456891997124 9.99999622357284 5.224715761365356 9.999391568826153 9.476358352042414 8.740003116210811 9.955150864618494 9.72215448016016 
0.005200265323922877 0.8649480432495738 0.3073123957755727 0.001417314146857116 0.0010 0.0011501540520539471 0.865755993624586 0.0015512211055074528 0.0010 8.549919806914483 4.1242031465188855 0.8541106668981033 10.0 10.0 9.841774461836463 9.906383494607779 8.00382726856775 5.115230828489479 9.942494904519247 9.929657476172318 10.0 9.988251545802521 0.8587601874492359 10.0 9.841398707476682 10.0 9.643299948237305 9.867656049810945 9.575239102878214 4.607656520402983 10.0 9.996418913315313 10.0 4.492249563568768 10.0 1.432507985060238 6.483097156453444 9.963401196777538 10.0 6.42424242845075 10.0 8.489515197419736 10.0 9.474803618536388 10.0 5.623331394871333 3.5507543203143075 1.4406653370008722 6.453935047889992 3.8051148239268944 7.262201796246181 
0.0010 0.0010 0.1555223472210734 0.0010 0.0010 0.0010 0.0010 0.0010 0.0010 10.0 10.0 0.0010 10.0 10.0 10.0 10.0 10.0 0.0010 10.0 10.0 10.0 10.0 0.0010 10.0 10.0 10.0 0.0010 10.0 10.0 10.0 10.0 10.0 0.0010 10.0 0.0010 0.0010 10.0 10.0 10.0 10.0 10.0 10.0 10.0 10.0 10.0 0.0010 10.0 0.0010 10.0 0.0010 10.0 
2.2496618363325327 7.580602055650613 0.0010 0.0011937652554779657 0.0010 0.04826867117359499 10.0 0.002817539326248007 0.01340894151043424 0.0010 6.324685814716377 7.3114059608391475 9.960749823500377 9.999823600824081 9.98331041216145 9.577485063069798 7.5641923432894975 10.0 9.555250515577084 9.77913227788062 9.014360961603195 7.7536518489616 7.301253779563733 8.61832253296721 7.762968588362318 9.616986960260842 3.8607132305057084 8.954778409104227 6.767861401753862 7.788910523431807 8.773481316891155 9.854513541911746 6.609610848245283 10.0 1.2779329179177856 10.0 7.8666450288442125 10.0 7.628957648860842 8.352333894353409 8.478622995601047 6.978926165599785 9.811007491438719 9.713150736288169 9.823943013791203 3.5918995896378623 7.576096307679084 10.0 8.352682293632325 7.258774367023989 9.870998235255582 
0.0010 0.56993171595714 0.30628110966682226 0.0011896955560915118 0.0015727412306755333 0.0010 0.6744408633638969 0.02173988426138211 0.008187534269603728 7.305578948608223 6.4973564078232755 1.280816113963851 10.0 9.953980493157433 9.740292215236797 10.0 9.692954490318712 9.616383161362299 10.0 10.0 9.914178896023651 9.97306205288657 1.6960258779100856 10.0 9.94667363702838 10.0 9.742238250450253 10.0 9.95060527234278 4.6042499759226105 9.935088333569244 9.928032259245478 9.614475725168901 6.145410048684631 7.58689535240773 2.0310197315812895 8.407584006540594 9.99546224654766 9.983652213712935 9.977274946875793 10.0 5.5146174867187066 9.954194434460454 9.749276538982473 10.0 7.919585268224391 4.738524327964799 2.2682933413591106 8.456766784358654 2.6342427937264437 9.162752701084166 
0.0010 0.0010 0.0010 0.0014851223440113168 0.0010 0.0010 9.018787894103689 0.007987488980929922 0.0010 10.0 10.0 10.0 9.892321663974593 9.998285547551724 10.0 10.0 10.0 10.0 10.0 10.0 10.0 10.0 10.0 10.0 10.0 10.0 10.0 10.0 10.0 10.0 10.0 10.0 0.0010 9.618315007077769 0.0010 1.4664599702972796 10.0 10.0 10.0 10.0 10.0 10.0 10.0 10.0 10.0 0.02521667550230644 8.114850342656812 0.0010 10.0 9.035353801788263 10.0
[truncated: 235,908 more chars]
