# Supplementary material for: A Pareto approach to resolve the conflict between information gain and experimental costs: Multiple-criteria design of carbon labeling experiments
Source: PLoS Comput Biol. 2018 Oct 31;14(10):e1006533. doi: 10.1371/journal.pcbi.1006533 (PMC6209137; doi:10.1371/journal.pcbi.1006533)
Supplement: S1 File — ZIP archive containing Pareto scatterplots for 3D- and 5D-MO-ED scenarios and scripts to reproduce Figs 7 and 8. (ZIP) [file pcbi.1006533.s007.zip › Scatter/Scatter_5D_LCMSMS/objectives_SMPSO_FLCMSMS_2_iter_400.txt]

3.0 -6952.726838981604 20757.580540798055 -862545.4076658317 -0.026635469311316 
0.0 -6123.8823013503525 36556.0836558336 -1403144.1369195732 -0.12043396504460306 
1.0 -2.4411852437305557 1710.9641050344335 -12092.131629033565 -2.0256852475778782E-4 
2.0 -4669.731865321702 40840.79531249093 -434500.47815452603 -2.0005575473867045 
0.0 -6255.189876177658 36543.64039967457 -1422546.4843737867 -0.11284076546927574 
2.0 -4641.218507843622 40832.28418756684 -435336.1340306479 -2.0124823745673197 
0.0 -11.308687747356196 1942.0016692977197 -11828.884325358185 -0.0016965421931155343 
3.0 -5488.856522322796 16312.307967112372 -313467.2141424044 -1.3879091217865633 
1.0 -417.25102074381863 5536.803516146408 -127318.81701634642 -0.10516281269752498 
2.0 -4996.369722976228 17851.729605985805 -714241.009255266 -1.1244261345025475 
0.0 -2767.4022522033147 19868.121253560807 -629035.9872147072 -0.3333487403525375 
2.0 -4426.497550348673 40613.41522158146 -450188.839349732 -1.7376057769108795 
2.0 -4288.900421943689 40611.86595946266 -447026.0671522486 -1.8104876953651527 
2.0 -3877.6554482359365 40369.5010016324 -376127.6055293468 -1.9389870311873996 
2.0 -3092.4611772804333 37443.95595738826 -260805.25371122145 -1.5740911224455552 
2.0 -4582.802057708474 40567.31266201069 -442776.49599388684 -1.9892123028087707 
2.0 -4225.822946956741 39742.00503806771 -398069.3985513129 -1.6562839804673253 
3.0 -6373.789779671815 20219.032690995005 -808097.2006328916 -0.011862930163881923 
2.0 -2774.3035820848727 36858.40845153958 -227338.9267162314 -1.4919997118221695 
3.0 -6833.170479991366 20851.226459805912 -862829.1061160711 -0.014730901002169682 
3.0 -6539.818855584603 17873.90904636737 -606713.5947245734 -0.5684465792763915 
2.0 -3519.60946246961 37903.17110603105 -336613.184149906 -1.58333932843576 
2.0 -3236.737823574267 38695.31134207705 -268074.22492847545 -1.6867830431599735 
2.0 -4117.925423989645 39041.52262565919 -410752.23436148354 -1.8173977719390022 
2.0 -4152.308559754685 39514.42384062969 -372994.80659474543 -1.7056452134468436 
2.0 -4079.106200580462 38777.71491845226 -414898.6637286253 -1.616468645871118 
3.0 -6603.61596500499 20709.522487404836 -874417.8855505692 -0.01701302988319963 
2.0 -3026.961191567344 37328.929275307215 -235308.88709476846 -1.5445700505733395 
2.0 -4273.433560279789 40155.323124927614 -405552.1348035117 -1.7172686768039784 
2.0 -4309.174299982789 40413.8597310119 -431813.218884046 -1.9118780939451359 
2.0 -3163.2191743697163 38035.672687073755 -253188.3771247033 -1.6016186630417915 
2.0 -4766.204726527842 40800.105824628765 -473812.2010202597 -1.8823556904113539 
3.0 -6702.337095397077 20693.052452811637 -869671.2042760203 -0.014055354381107459 
3.0 -6754.432753926113 20496.338472979718 -861154.3862432902 -0.012843561761117 
2.0 -3805.434325805519 38617.444824208134 -358541.29707942076 -1.6442055255885242 
2.0 -3903.703782973452 40456.763934164774 -371525.34642994363 -1.920740027663777 
2.0 -3254.02240452338 38125.46737641243 -276928.89632059995 -1.6348998289801786 
2.0 -3053.2720637875705 37221.11428250628 -252261.4385314828 -1.5379805019877104 
2.0 -4314.86004634506 39630.97012573397 -387540.99163412425 -1.8313219809796268 
2.0 -4120.925714558533 39906.94453732671 -389540.50060277665 -1.7102442716597963 
2.0 -4479.170397550706 40618.18788285653 -444136.9300389976 -1.876180466798934 
2.0 -3675.268429243882 40208.22643275263 -312580.02639827965 -1.8470313795461593 
3.0 -5261.128162606855 35947.258830108054 -261128.79212196 -1.474587346042746 
3.0 -5816.450892597096 16954.454910855544 -331104.1834293863 -1.45048557236393 
2.0 -3994.1333811993845 40604.538809291866 -444680.5094133943 -1.5177179099911875 
3.0 -6549.250260601928 20425.099896477648 -842953.1572177769 -0.016021764843832383 
2.0 -3677.668871170401 38335.216657797544 -442142.3976808656 -1.5058041045467747 
2.0 -3991.4323538433314 40354.42198543592 -321845.7780426937 -1.8572972985895675 
2.0 -3656.9530617752853 37210.44858699274 -378519.65970518434 -1.4465824202157935 
3.0 -5280.742176149604 16308.983264666274 -304993.6437614128 -1.3812363938758496 
2.0 -3190.5102446267433 16711.990293025654 -303545.2745558593 -1.2779285540645684 
3.0 -5961.088787616442 16926.257711382306 -287225.8372644882 -1.343385775121871 
2.0 -3582.324121360031 38315.41507234732 -438833.6438341599 -1.5124453934751716 
3.0 -6334.361728237818 20236.788209069815 -805087.6327435835 -0.017495684577949498 
2.0 -3896.9006605274844 38136.889943815135 -324970.690807641 -1.4223414239255798 
3.0 -6717.753226979 20724.05188222664 -859065.9938756257 -0.016176199189600227 
3.0 -5099.553246875488 16547.744522787936 -322426.2440263578 -1.368145249378181 
2.0 -4463.375012811245 40746.78528876854 -436154.9426332386 -1.9946491301543898 
2.0 -3237.70784041965 35637.83269744679 -323718.4059833418 -1.4783943084658158 
3.0 -4819.91901079235 14678.82840706489 -270386.90962107456 -1.2713707018752334 
2.0 -3869.854775260436 38366.01877496229 -339809.24730276264 -1.3983004882753822 
0.0 -6031.140453547241 36558.90847288871 -1232273.5512721955 -0.12143259041200988 
0.0 -3204.6625292594094 29682.107875737755 -1071168.6681272765 -0.07216255058214235 
0.0 -1109.5014407569545 5962.005878443225 -79203.76373918855 -0.2090509481041625 
0.0 -3883.0691949370257 28113.516090132063 -590382.8039279758 -0.5022810824173264 
0.0 -825.0863006706844 3236.1181764227017 -125760.09144680786 -0.021146138218627278 
0.0 -3799.18527080684 29040.438455311923 -1042772.2243537533 -0.1816367056085445 
0.0 -2877.6682919807536 12493.621322842393 -208970.9858764442 -0.842809906578041 
0.0 -1079.5233637828655 5642.50820643138 -334042.22450283676 -0.07395508877156973 
0.0 -1942.4322704190129 9980.327714035238 -237442.0493175821 -0.3086034803452108 
0.0 -6176.940788303111 17250.08551602899 -383755.63105185516 -1.2415665594567598 
0.0 -4069.901017293873 24483.577364312372 -798921.2686194079 -0.3671528972948779 
0.0 -4074.729678895912 29576.263660638117 -1065818.4785322037 -0.18231337891732102 
0.0 -4874.283338136417 27465.194882354608 -922182.426465704 -0.4006181495982307 
3.0 -1965.1135508458115 8106.1571562285035 -113055.93649003538 -0.5240315837707034 
2.0 -1901.9278124393231 12667.393621677928 -209391.42829039093 -1.0002137833136973 
0.0 -3627.3179589621745 30075.747720534386 -1087339.0535715555 -0.17209642294590827 
0.0 -2806.8096591302415 22950.6496065989 -469394.3609921456 -0.4569644913130178 
0.0 -2686.673749629468 13004.319320030168 -199760.83004799054 -0.9104526087114206 
0.0 -3974.9990419345554 23958.179448888084 -788389.4854621191 -0.34967107895352945 
2.0 -563.1963859029079 6144.220153787702 -75474.04201281865 -0.2271351928340749 
3.0 -2628.5433353513235 9803.510568696349 -150731.38591973175 -0.7622127585889646 
0.0 -4949.550639219447 28765.69880715704 -976835.1982068041 -0.40292982587904924 
3.0 -5390.950224992444 16452.139077670538 -315751.46480737976 -1.4099766742788848 
0.0 -2991.4565647841428 24367.066363342477 -429373.7017035651 -0.7148712163743722 
2.0 -2733.175283704498 35205.71152413813 -230013.01293108828 -1.3642250715581055 
0.0 -4783.896281954482 31378.75409091664 -1103019.197931601 -0.30669480785665704 
0.0 -257.3354559657298 3420.9043875519997 -28594.780030620095 -0.05482499089353432 
0.0 -3417.666511448983 26002.070812198188 -500843.35739782517 -0.5850549354365315 
0.0 -5603.387885030156 34764.72002646636 -1318610.9992928298 -0.11983769572634423 
2.0 -4435.584167877882 17515.0433432564 -574509.2176427419 -0.865757847650232 
0.0 -3593.749568243493 25236.59787868605 -445203.2579714253 -0.8260866901528082 
0.0 -5032.771651459051 30627.617147195277 -1068199.674711623 -0.3309286814463571 
2.0 -3906.217702882207 16994.72996205672 -296481.242581637 -1.355529063102311 
0.0 -4921.32179712321 34456.521513749634 -1305188.9888080128 -0.0980030096753397 
0.0 -4497.5696623468975 26311.870469268186 -879090.688122751 -0.39401046633160836 
0.0 -6169.182472333762 36377.53409992155 -1407721.6351104474 -0.11028093576682496 
3.0 -3678.6597553524907 13912.474644996772 -246130.62178132962 -1.1824675194661682 
0.0 -2817.4822126131103 12069.014403190964 -177272.56403528922 -0.7962338166019234 
0.0 -4055.807195155516 14806.194191065095 -293256.4693643374 -1.052483529101465 
0.0 -4858.293740426846 35094.70358436452 -1340113.603827137 -0.0880882278878806 
0.0 -5045.666174365257 29964.99516281703 -1037326.4044549146 -0.3121990847411148 
2.0 -5479.5917193428795 18049.70715039428 -728013.3212096123 -1.1967185561980815 
0.0 -1272.2423329448882 6478.329130363007 -92161.37455029084 -0.25106683584590306 
2.0 -4590.395473790658 18549.783642644077 -761168.6337780433 -0.6945365271385534 
2.0 -5269.030100667462 17948.83007268467 -673709.2615855156 -0.9685078192060279 
0.0 -6049.903353352802 36551.77518436203 -1218577.165007238 -0.12113972186366312 
0.0 -5333.219681850688 31982.32075364052 -1131525.1753495939 -0.2884666966828583 
0.0 -4620.761991472937 27983.586380155826 -955203.5372894945 -0.3624930401714601 
0.0 -4420.862997640002 15911.483329112903 -317483.48773936543 -1.11475412565598 
0.0 -4107.704564502003 26572.12839010749 -900702.6462293373 -0.338866957955248 
3.0 -2256.810688168794 8508.317421708083 -121706.71245210947 -0.6838571705576252 
0.0 -3024.147083333444 20804.82820117749 -665357.5664070515 -0.40848051119843476 
0.0 -1762.7890459652012 6576.962856821576 -344393.27487840416 -0.09867830073794383 
0.0 -2853.061662396498 22228.054686482086 -480496.0790669938 -0.4549806422928673 
0.0 -1938.4255293112822 24053.32083084997 -853759.5873323734 -0.07023346710160917 
0.0 -3750.846409610577 27281.2554535627 -543617.3342608192 -0.5806662488417886 
0.0 -2613.2895488889785 15522.30324313553 -549121.9682112872 -0.4481641620797082 
3.0 -5786.544266506129 16811.30114360988 -323485.8872543346 -1.4316807855397007 
0.0 -5397.864393299501 30474.325359820883 -1046732.3809881279 -0.35174118408798116 
2.0 -4431.065348716799 40190.285098259395 -431765.02146821393 -1.82583032157455 
0.0 -5447.573873806014 31531.245590983453 -1109642.3004305558 -0.2973740407087492 
2.0 -3263.284456756616 15668.547470273394 -269529.93870942143 -1.253526307458222 
3.0 -1062.318446537571 6273.789470079294 -78702.58407672787 -0.373777709788366 
0.0 -5801.333841237363 35527.15675923156 -1362504.9219619918 -0.1124156724037832 
0.0 -3153.687562699455 22089.06989142619 -725047.2429113603 -0.3048724052470764 
0.0 -1147.3783102544082 4603.39936707658 -311221.02745849837 -0.04890540888432942 
0.0 -679.072531834026 4861.505937744364 -274185.6669960482 -0.07847697304715931 
0.0 -4572.341915314227 27122.639137906528 -919476.1772551787 -0.3503611287969911 
0.0 -1165.138794743488 6767.4859701709975 -98353.69689884501 -0.2631601102922344 
2.0 -2108.71062259023 13077.25499784758 -184541.90752776596 -1.0395363276220322 
2.0 -4354.551723088716 40735.67528727257 -454500.3237853957 -1.8536730199537481 
0.0 -4803.0066777099755 15553.60930386183 -333645.2694097414 -0.9471641162568516 
3.0 -2008.0638651485738 8291.186075847832 -118045.38589685594 -0.5607313949370822 
0.0 -5643.435939832909 35487.329640169184 -1331067.7772747257 -0.12952100606368044 
0.0 -5090.231717780174 33906.733209608785 -1275861.0526660096 -0.11946088447489517 
0.0 -3735.464232746057 29500.845667276495 -1062773.63093031 -0.17041627430121287 
0.0 -624.5618237073044 4337.985217526774 -291869.2265048813 -0.03693662444328623 
0.0 -2116.037610838932 23450.820442993856 -825744.4522640742 -0.08602527683527206 
0.0 -5665.659610632836 34140.25768202022 -1229952.4451192727 -0.19736606326185951 
0.0 -2360.1743458868227 18911.61632990209 -609541.7562119734 -0.3236173598456571 
0.0 -2063.648660122663 9534.157353771438 -145892.45933275056 -0.5478659825336032 
0.0 -5455.532731446654 31223.188810268734 -1075749.4252384682 -0.3371584937820873 
0.0 -3849.802718806997 28682.852065502702 -1021268.70526168 -0.22018000701533097 
0.0 -3044.094103077118 20638.23545970081 -661611.9170799283 -0.3843118275648204 
3.0 -5913.521609935929 21450.823442967205 -431101.56286117464 -0.9599891413032349 
0.0 -2162.2290860939793 23089.822632021067 -821935.7261536156 -0.058578441233660905 
0.0 -4455.263166286556 26328.060694384774 -883700.9046136929 -0.326257124962217 
0.0 -5498.665707122366 32876.08629073981 -1177352.560625757 -0.2443742127482727 
0.0 -1875.8705315289938 21706.797762078044 -777062.6076858668 -0.04985224873823474 
0.0 -5873.684962099232 35779.66223325319 -1379301.3853524167 -0.10677023469881605 
0.0 -4843.784769289843 35897.77352896205 -1390169.0411044937 -0.08408732068202547 
3.0 -2537.1718917977723 9736.986059000315 -153334.70827760597 -0.7211884369960524 
2.0 -476.34977476794256 5337.005876094728 -61195.198471169046 -0.18106167834271802 
0.0 -5563.2360306284645 32419.90203412566 -1152544.7164313004 -0.26940780766758043 
0.0 -4136.312966530187 28550.018547964304 -614271.0484927373 -0.473821680650359 
0.0 -4328.439512452033 15110.362138239778 -306356.88310720085 -1.012265088614909 
3.0 -5365.167772216144 15829.324478874732 -274980.0023706759 -1.286270792572585 
0.0 -1178.2991722885824 4428.962187585757 -366029.50571105507 -0.027301488168366347 
0.0 -2791.9963318778823 11357.3845674071 -165387.30552287225 -0.7794071470287924 
0.0 -989.8673193927679 4145.5237178838 -166611.49323906595 -0.06382620309492604 
0.0 -5081.127833602105 34990.00275085376 -1335654.1544806627 -0.09973023194930769 
0.0 -2909.4971016589043 25452.27369982266 -876673.4040086255 -0.1570630175835276 
0.0 -5924.623352250337 35971.65606001013 -1375670.4108719858 -0.11950216172883514 
2.0 -773.6825616875805 7671.921801038261 -85364.67888402409 -0.34509288125158355 
3.0 -1037.1910852046706 6010.517629502378 -74935.71901678274 -0.31985072416979404 
3.0 -4881.881722040296 15321.615499873378 -282492.5307949638 -1.3381928078351624 
0.0 -2585.22309413257 20040.27264575553 -658650.0757506622 -0.2066693403056402 
0.0 -5228.330111331539 32532.218628096096 -1161879.7708931756 -0.24554432564989262 
0.0 -1698.7017216164181 9895.917513894166 -408357.7024689498 -0.1262513667079549 
2.0 -3832.5700034280094 16657.87825302934 -264890.1192542998 -1.3212325287296163 
3.0 -789.9411024495201 4541.337582903659 -45138.96629187666 -0.1888660664429213 
0.0 -4712.046886365964 28068.172776392057 -960002.0992251486 -0.3530164530692307 
0.0 -5529.928530113568 32709.63828744115 -1168913.102317446 -0.2601099402520214 
2.0 -116.81450344567038 2006.7470315776193 -44040.90482468978 -0.0019077860185815138 
2.0 -5058.5516578702845 18018.523525371253 -736087.4024160765 -1.1399273562674925 
3.0 -2653.805479579243 10407.778841771702 -170529.3372782624 -0.6639300338507075 
2.0 -4709.189238635647 18309.686901743607 -760138.0384086216 -0.6263696956519412 
0.0 -4245.620063677858 30337.747593508568 -1099874.0879795167 -0.16130108477895547 
2.0 -453.2785931900055 4688.008624050772 -49070.44050407767 -0.13848209019443142 
0.0 -4522.641849021482 33026.22554157704 -1227667.014902522 -0.10325263984806601 
3.0 -2154.100067227178 9490.922782528185 -152657.63725679868 -0.7780681647428702 
0.0 -5241.213443173917 34623.823170634736 -1309148.296911286 -0.11617808100975502 
0.0 -4852.856237306468 31910.220600828914 -1129142.4522684466 -0.26698198315491317 
0.0 -2133.627887761059 6103.0860342911155 -457969.02082937554 -0.041455129210558786 
3.0 -5382.116141255255 16362.882744721997 -314907.5536626461 -1.4048326705726841 
2.0 -1441.246976521645 10105.052002142993 -148958.47286809894 -0.6158188035358688 
0.0 -4513.117180052036 32626.598095131445 -1207474.4060662605 -0.12388502722278644 
0.0 -5523.799203377518 36022.154196973475 -1399675.2620957051 -0.09598656599652333 
0.0 -4656.662497686303 27008.52273050711 -911702.4216069026 -0.32197366458468885 
0.0 -1203.1407649587231 6339.033309662736 -87016.25670357689 -0.2246256786650149 
0.0 -4373.805000876961 26274.658797405344 -887413.1149205397 -0.3552325640384997 
0.0 -1754.8431541105165 21290.151499931217 -743585.771007398 -0.04028781231681576 
0.0 -5124.786543352155 33299.39698742918 -1205739.14207884 -0.20298660721201034 
0.0 -1376.2027366810964 6415.789002653534 -232554.37335427105 -0.12834229660923946 
0.0 -2504.844801895939 15685.83593524003 -551387.5899652484 -0.36439575557467563 
0.0 -4677.930048509401 29286.028704149747 -997935.7776402371 -0.31508343894133195 
0.0 -3805.619483262645 27509.415966951165 -554256.0813228227 -0.5157617852352097 
0.0 -2017.5165270120833 21354.833831942182 -765052.7576927228 -0.05748224907147357 
0.0 -4903.75051022042 32782.41763732779 -1172364.1714224424 -0.2313561669947291 
0.0 -334.98009445226216 3063.0104858028585 -101714.43782256942 -0.010315388169391863 
3.0 -5193.342894749306 16509.97356663673 -320299.0618131342 -1.3556647730699622 
0.0 -103.50195517562622 2693.604371801324 -16540.105813740556 -0.016577269966569667 
2.0 -3559.105141138261 16576.630035650618 -302549.813803328 -1.328506768291932 
0.0 -1549.5192963945576 19038.091542213864 -691616.1722793801 -0.03277049628396973 
0.0 -3494.3518665089455 26231.432314590016 -528308.0394723066 -0.4707403483885065 
0.0 -2764.783583459902 19094.68325440349 -616107.5181385517 -0.43114941882698493 
2.0 -5406.782448318948 17983.61606663974 -716623.4948858212 -0.9751809466609256 
0.0 -4731.056551448614 34692.563202645455 -1299515.796657477 -0.12156408553474103 
0.0 -1608.7616611837977 9239.50585161512 -126754.53100617793 -0.5088176056378421 
0.0 -544.0564746337163 6226.062053169897 -285664.54971410346 -0.08149491372321747 
3.0 -3352.409924987126 11587.284139305137 -192875.48804929914 -0.9538926168178945 
2.0 -5626.184490414525 18166.225508787327 -740097.2902342209 -0.9567781080331788 
0.0 -5634.611142243574 34921.127345248075 -1327893.4583605928 -0.11350639158989934 
2.0 -2012.4660176814423 12603.68878383033 -172013.62379890552 -0.9272051395202121 
0.0 -2826.847001841204 20296.48627569835 -656295.72826449 -0.3871720666177043 
0.0 -4359.593208484155 27686.205094907524 -933011.2404515587 -0.34067005223578306 
0.0 -3315.6910966183723 27082.730838831645 -969582.5845128369 -0.19155327385063614 
2.0 -726.6021674240094 7639.668506446411 -103820.96068749546 -0.346167834890651 
0.0 -3920.1337166468147 30843.48646754426 -1126301.529348881 -0.13569954987192637 
0.0 -3843.7175213251885 26142.405925527906 -881107.2769484402 -0.2907554153654003 
0.0 -2984.944211757369 22296.51401580521 -390542.7984754813 -0.7322394894162987 
3.0 -3757.0139559167947 13412.480843674155 -233041.22790407747 -1.1100399076666867 
0.0 -3374.6824785358344 22017.324130265086 -722565.875034763 -0.3824475957796704 
0.0 -1403.2996185855764 17674.50107434075 -640191.5052701983 -0.011581924824369268 
0.0 -4400.870296840535 28902.727408988867 -993441.7060695007 -0.27989404857928263 
0.0 -1029.803561835476 5170.237901877363 -65530.237411291906 -0.16828881268370952 
0.0 -2488.0873165812504 18440.12323853067 -577657.9687283076 -0.36985497530804545 
2.0 -2171.5894366388593 13700.076843111066 -224923.13426102517 -1.0567058490817067 
3.0 -1642.1703882742254 8546.978273897405 -124221.80848071484 -0.6395100855753304 
2.0 -2854.7653494345204 14565.302890053867 -233759.31038312672 -1.1732127588004306 
3.0 -2237.9662459883357 9142.419645441589 -179940.92621826453 -0.5731737556089203 
0.0 -5609.3159292350865 34374.61280644462 -1247040.534497967 -0.18492702410538742 
0.0 -4138.194016785587 16844.81631146783 -354526.30415800767 -1.168806259331063 
0.0 -3439.513396792191 23571.749251658046 -386095.4417376205 -0.8878090987748009 
0.0 -3641.6170297377494 27163.545539799652 -558647.3319124132 -0.527821265202701 
3.0 -3971.284562108901 14188.357768986394 -250063.25703737832 -1.209870793819733 
0.0 -1688.4239354122358 9274.746099859434 -135587.5477619065 -0.48891287250311327 
0.0 -4096.7727431449575 25688.494953933412 -846331.2864741392 -0.4066083816814503 
1.0 -880.338888260306 8874.093717746524 -194364.0818534953 -0.27281956570864707 
0.0 -2611.064138086571 20123.979619841375 -637417.9086124251 -0.41848961770164006 
0.0 -3520.3043131961394 27236.37437768884 -948469.187625146 -0.1921701734954968 
0.0 -522.1696046896853 4196.747129272686 -48840.07093319694 -0.06849019080232138 
2.0 -4687.2062466304715 18030.14809947939 -726966.7125285941 -1.1630881429790545 
0.0 -5290.460839487111 35133.16359700428 -1315139.8102594551 -0.1367820251366309 
0.0 -3738.233852499926 12371.119246312846 -369823.0352205525 -0.5422877016111369 
0.0 -3434.248789266208 25709.95053537296 -473294.7325232948 -0.7279526252414699 
0.0 -4545.550907134783 26796.108153750254 -905037.0508780114 -0.3597986669601767 
0.0 -5934.2564394812325 17140.556016247338 -380521.729449411 -1.2210793092565217 
3.0 -1018.951972168362 5086.605212626345 -56547.177223368984 -0.26998990920346766 
3.0 -5723.007251756461 16518.73444851054 -241019.90654426249 -1.3179559499510973 
0.0 -2164.590796157714 13996.974572977944 -505734.7109707242 -0.2647579936998946 
0.0 -3014.218206708188 23249.424838231258 -406149.73283639393 -0.695151073114171 
3.0 -5759.935372086569 16904.7172385175 -328317.2689607458 -1.4460039900060466 
2.0 -1349.4203654305547 10365.623662155496 -144115.96476623736 -0.6208512541391249 
0.0 -1008.5803110634346 6675.924179157956 -95004.82184416451 -0.24659226646366617 
3.0 -5897.802372641061 21592.047535294827 -422215.93791572936 -0.9851161090449272 
2.0 -1218.889772620946 7965.307700442928 -229503.51257075643 -0.22512335901076713 
0.0 -5218.010192846041 34335.52945316171 -1295011.7480673823 -0.10619361270095139 
0.0 -1788.0118494689402 5471.70179798533 -463052.9634861289 -0.015027147396853315 
0.0 -4215.677864338224 15073.847817913045 -301335.7186255926 -1.0596157456300945 
0.0 -5067.81995714684 31597.5255066545 -1113143.4628833872 -0.2657704809661736 
0.0 -5418.807130141069 35596.60259058799 -1373501.8156620506 -0.09711807618077517 
0.0 -3549.4765864222254 26452.2160542683 -509814.07668385346 -0.6229587531192038 
0.0 -3345.336130043069 25330.776269429538 -463487.1102770489 -0.6878124938240286 
0.0 -4343.899947013406 25360.95435614169 -832289.8941613375 -0.3807280870122561 
0.0 -1720.5279912137858 10448.541051957562 -156796.1720049594 -0.6334709814197496 
0.0 -4792.211508813736 29963.031909085446 -1033969.1177573784 -0.3350357164488891 
0.0 -5293.363475463296 33002.04581158056 -1189072.2216360483 -0.2345353281949212 
3.0 -326.8163661096344 3734.815357367092 -34248.27842654432 -0.0926283172545157 
2.0 -738.072231438171 8331.322596920587 -113825.98434831889 -0.3994283136668676 
0.0 -2895.4194107335547 12436.185857368415 -203936.242968401 -0.8204870921370805 
1.0 -763.8133803871343 6950.613080781588 -235051.05873344778 -0.18373917375901155 
0.0 -3489.2464066788134 27651.031853382163 -568157.8733169321 -0.4851327933562313 
0.0 -3813.855840903777 28504.50016698023 -1017055.9559336253 -0.203208400576826 
0.0 -3790.712214302994 23162.360270144432 -705931.5656191589 -0.40830567896390085 
2.0 -1744.0179403993584 11183.624094024926 -174819.45902277817 -0.784703390445311 
0.0 -4997.7943156734 29815.903262538384 -1022548.3861714205 -0.3483887543408519 
0.0 -5320.401438274183 31566.739182431236 -1108101.6854037908 -0.30522065202815735 
0.0 -1413.2554067481515 6875.257367642671 -102620.6127363072 -0.27532621064805046 
0.0 -5353.901258183355 34205.11186556323 -1272521.695757147 -0.10683352764860238 
0.0 -5151.726163637831 30739.96367180741 -1072798.4315427425 -0.3152220389476684 
0.0 -4719.282013695748 32261.922333613365 -1155740.977617706 -0.1430507042677857 
0.0 -3405.9869695380917 23743.62012607163 -395218.1264599347 -0.8543053370883633 
3.0 -4306.374583260704 13621.228128825738 -242718.39640207065 -1.1350854809128195 
0.0 -4488.135948182057 25649.81984464277 -839596.010192402 -0.4127772357192035 
0.0 -3274.008038675969 25545.274647370876 -492387.9151180639 -0.5530363054868526 
0.0 -800.5350591262899 6609.759099941401 -242365.08817393595 -0.14143033557640255 
0.0 -1489.3502183215937 7765.308435950302 -97388.42082433027 -0.3280157666045562 
0.0 -1164.6013293666124 10965.05518923475 -157934.2203656428 -0.6768605467933786 
2.0 -82.17314120676596 2136.154158961131 -31873.467631001608 -0.004027352594473283 
0.0 -2499.5448350057795 23418.618581534753 -834705.8165198985 -0.07698988063151692 
0.0 -641.9900608728361 4130.229936756971 -38870.506990074864 -0.0934040176528328 
3.0 -5737.483187411315 20388.785817838005 -856771.2898047266 -0.016623334840896495 
0.0 -3847.222113272933 26821.01993313441 -516542.5782376236 -0.6789536441081183 
0.0 -6021.269120266854 17160.458150799484 -381486.5880805189 -1.2340780951676509 
2.0 -29.158575541568233 1874.4395969498298 -13958.507334872682 -3.153574703419347E-4 
2.0 -2379.92500376436 13673.099014758962 -202066.70080995516 -1.06502534764792 
2.0 -3910.589753668691 40343.6413889168 -313410.23061142844 -1.852143256403374 
0.0 -3819.053268243206 27937.05565661219 -580765.3660731582 -0.49299204731110924 
0.0 -1975.5901849755842 10911.63389475239 -403713.8407513885 -0.17447838091646783 
0.0 -3835.4469685917334 33124.53071432596 -1242627.6284279192 -0.08680870327477294 
0.0 -2920.4822947995913 24457.20256708286 -488310.29562999954 -0.46645008680935846 
0.0 -3178.267481175856 23795.189319489516 -461033.7055397813 -0.5893374742942823 
0.0 -705.8852661546873 5726.679559069589 -59703.1054855109 -0.19696776273816083 
0.0 -5465.041821559054 16438.20227099693 -339113.0437958711 -1.1843185316228033 
3.0 -4932.671753848034 15269.368119249162 -283878.6097751869 -1.3147942155499843 
0.0 -5247.8451015733735 30164.704912097503 -1029522.9263937516 -0.33219334274102624 
0.0 -2601.3190506101464 21933.613457258267 -449100.5950735098 -0.4645320315711541 
2.0 -4829.880743011082 19182.499942590326 -772739.4782941937 -0.4989280005115374 
2.0 -899.6705868209017 9128.097931343775 -134345.33268646486 -0.4825791340201664 
0.0 -2748.3922931387947 19570.891606322653 -626635.2796244161 -0.43768114488967824 
0.0 -2318.4702968396637 26388.54763057614 -945445.690039129 -0.08518806189042452 
0.0 -3826.5808721902126 27344.760396829442 -546473.3454919475 -0.5634441147658193 
0.0 -925.2752185916197 5506.493825435329 -71077.08481646916 -0.1813943692707758 
0.0 -508.7862919100237 3130.689747186707 -125201.97613971343 -0.009472683752704096 
0.0 -4124.059558808953 29862.356915910324 -1078748.2491245868 -0.1681027883262967 
3.0 -2692.027029496797 10046.270156066888 -160639.62834140874 -0.8305009024857538 
0.0 -3733.5973721944238 13432.921257398022 -249576.02680540358 -0.902113477872657 
0.0 -2181.1478725525 8609.494851409192 -264161.64294262166 -0.24234032326870536 
0.0 -196.60990887935031 3576.11925450217 -20912.98941031869 -0.05973125376755577 
3.0 -6114.6910593431885 16964.828993286344 -289252.7196920681 -1.391300392238986 
0.0 -4983.713069108318 33248.81880179628 -1236702.0297418816 -0.1322186709493966 
0.0 -600.3569178704626 2600.958027884472 -126248.43051849792 -0.0032282456719054326 
0.0 -3398.3214982272534 23696.81893440602 -393681.5692768969 -0.8814079746518506 
3.0 -4407.2328706165035 14264.613594386441 -219064.07565643924 -1.1884765857392487 
0.0 -5042.18929905576 35357.23671795735 -1359335.225670713 -0.09099057186113338 
2.0 -4725.256512589336 17714.50807766524 -732141.4126867686 -0.6124349230253952 
0.0 -5617.067986311417 32337.608489674552 -1149421.0761884025 -0.27654156051918627 
0.0 -1590.9938850559884 9203.407326126895 -128250.81866077617 -0.47801186394950834 
2.0 -5172.223278835723 17935.968502671065 -695312.2642857026 -0.6986564405108588 
0.0 -2423.8424544297445 11156.73439227505 -155648.1157099539 -0.7576220515866303 
0.0 -4321.6046386126145 29089.759513079625 -1001618.1926346641 -0.254395971276272 
0.0 -2442.487392935843 22852.36723929612 -802949.724156571 -0.07538241826944483 
0.0 -2824.049427403989 19792.34612449833 -623281.173631302 -0.4209426408146172 
2.0 -667.5121744885096 5392.764549896434 -60714.1859165069 -0.18172800814275175 
0.0 -5844.7227094732725 35459.10070834357 -1356713.805703106 -0.11766951339433904 
3.0 -2436.1105612598008 10137.95096921672 -175308.9294324187 -0.6891896423381098 
2.0 -1049.996942324898 7935.600303075731 -111398.56478499633 -0.3805844887026569 
0.0 -3411.5076726696866 25504.412682480324 -457050.54755085305 -0.7318246470968004 
0.0 -4689.474270789314 27051.49170398017 -893574.0879546026 -0.425005977476151 
0.0 -4959.722041156064 28461.03031746555 -971680.2640701057 -0.3606918398114567 
3.0 -5013.306637840964 15805.55881068234 -288316.6684513769 -1.2960592444501429 
0.0 -3147.0297210855792 24220.815240269356 -417844.729230199 -0.6927934746949809 
0.0 -3565.5775663600743 25826.30593037912 -470534.95942993346 -0.7876693469230118 
0.0 -2882.394748284719 20919.528958525807 -674626.3729927525 -0.3273485770274541 
3.0 -5885.899962851653 16723.932157453404 -323251.6809658962 -1.3872559055660467 
0.0 -4752.976888974344 29214.981238084205 -999511.4215039012 -0.2779839866460948 
0.0 -2745.81899130018 21004.522947530582 -683680.1248144973 -0.2307210132145126 
2.0 -188.50086155376403 2492.4271901399347 -64382.09040016513 -0.0076952498776332486 
0.0 -5704.1821485402415 33443.580976869336 -1185252.3708305147 -0.24503258449013174 
3.0 -5649.699959403783 16881.711914041975 -324054.16460395197 -1.4397911278453097 
0.0 -2435.6658252831153 15190.027200785102 -540205.2914046827 -0.36653184025939367 
0.0 -244.85892288855442 2419.367051298606 -57485.758083480934 -0.005394896117480896 
2.0 -143.9721234305822 2893.5463273424098 -19765.8201086789 -0.02474046501853048 
0.0 -4400.258679547448 34064.59439328904 -1249787.344289199 -0.15125090942094413 
0.0 -2780.55621136023 22725.137687226154 -421525.5099326391 -0.5300210609579395 
3.0 -2340.1350030379845 9375.742160203317 -154992.71756003067 -0.7136322093346084 
2.0 -2231.734836213179 13287.682074241917 -221446.7693661935 -0.9922077422174751 
0.0 -3519.337261436934 24847.080619453336 -818596.4127100913 -0.21303446836342577 
0.0 -2725.3329160724666 28265.334956903294 -1011744.0594945515 -0.1254509973463149 
0.0 -3723.2483218405787 26680.831259853032 -525960.5286931274 -0.5932997555746715 
0.0 -4195.164172213967 24986.882824174358 -829282.0625836968 -0.39771067796115545 
3.0 -5115.136393046638 15448.823800480572 -209973.6994750972 -1.2450753898453568 
0.0 -2297.277208308742 22969.051396084295 -783500.1689858524 -0.09922167852437674 
0.0 -4774.393479349925 32762.773364121254 -1203444.2481566784 -0.13966519422450624 
0.0 -3784.8473509988303 28159.776080870168 -1004269.7025744704 -0.2110085560280161 
0.0 -5559.0130586781215 34290.040882239016 -1253599.1155225427 -0.19388754110178555 
0.0 -3067.7590106063594 19680.917614513426 -592755.2139937639 -0.31585388720025187 
2.0 -5485.9101151484365 18425.462049080736 -749975.0336903536 -1.013742330009995 
0.0 -2645.0888416416633 12720.90171269293 -191399.89704529595 -0.8570124451562671 
0.0 -168.41568978986453 2252.479903502432 -72558.44445796392 -0.0018515600497018801 
0.0 -5302.140852525959 32593.110394667117 -1166089.4377126675 -0.252696376968746 
0.0 -5841.484475656317 33770.63099252879 -1221651.0819375745 -0.2286508764737829 
0.0 -4045.6893052832684 30373.474855360266 -1093615.9714995627 -0.17711471420343286 
0.0 -3277.8986497366927 24165.972263646712 -812186.6083332545 -0.2347311965857692 
2.0 -1928.9821216726589 12191.007731806474 -163863.32646736898 -0.8829997331718398 
0.0 -6291.056214447627 36535.30813568489 -1417934.9730300368 -0.1122474990971297 
0.0 -1357.8897869291918 19241.171201426936 -689181.7256976345 -0.03521185338323056 
0.0 -3218.0866042852326 26469.51102295235 -937135.6516023955 -0.15425876367040758 
0.0 -4799.141555696941 33827.018221864586 -1262499.0891572838 -0.11010680233603654 
0.0 -5023.3399027344585 16131.219331058874 -312944.28799669835 -1.158639135908286 
0.0 -4700.087300775386 27401.981149425596 -928322.7174964717 -0.3879528044046867 
0.0 -4444.085395212025 15783.562356658507 -320587.6162512372 -1.1071531742356084 
3.0 -1596.1681323077034 7461.913691510654 -120069.43224996018 -0.36558481328767045 
0.0 -2813.172977586957 22258.831530418076 -390441.51938584965 -0.6585409716135903 
0.0 -3644.883746618122 26862.450237017543 -522212.8623228436 -0.6071598735549357 
3.0 -2952.0515328287984 11981.084858161734 -207617.4044676922 -1.008225068757169 
3.0 -5004.386600939772 15385.567050447986 -269390.40267988894 -1.2598228384252912 
0.0 -6031.910496652575 17230.614104441796 -378269.66230329603 -1.213767981542094 
0.0 -3919.375232968559 33469.60985006926 -1256758.2385113742 -0.09538478964679553 
0.0 -4507.197030295032 32677.582870589264 -1212415.454595057 -0.11480938141944172 
0.0 -5971.818890450562 36454.31536836569 -1369178.0350464117 -0.11975800874315017 
3.0 -1984.8021552414277 8234.480125365062 -116598.08014236297 -0.5395972844301091 
2.0 -430.8131728851681 4276.04363738766 -39575.595655726225 -0.10508677185498291 
2.0 -3711.4515918398683 15847.476772067099 -578090.2590640561 -0.5451484477256567 
0.0 -4168.60860474122 14014.307022953411 -280525.9678888875 -0.9428792035444504 
3.0 -3529.881427271355 13239.831305837037 -229508.00663387787 -1.0969274583126225 
3.0 -4672.543337223763 14876.690982011063 -270734.4021237168 -1.3070599824561608 
1.0 -165.71272731276377 2646.706942741918 -90103.78154476936 -0.009041897829290896 
3.0 -5542.618374983204 16053.269014355226 -271414.1285618909 -1.3329450708239636 
0.0 -3079.1136188884075 25602.923502631664 -498563.01226966357 -0.49834926449635775 
0.0 -2997.855795487337 11646.065570992809 -341564.1945145272 -0.435334681785128 
0.0 -2948.3044520612093 26052.24602240959 -926558.3286930075 -0.15368392544182233 
2.0 -4900.6252145768985 19344.89894617553 -780872.9189685486 -0.44219712826054824 
0.0 -4666.334496026766 16209.152559530514 -350364.64727377484 -1.0706747648467831 
0.0 -960.6198724295741 4926.8320127962725 -58669.569253941656 -0.14429874014093041 
0.0 -1258.2426691930948 7185.693311952608 -106455.01874098767 -0.28549843293426447 
0.0 -3945.0065588929556 30250.14933909673 -1098134.2561465395 -0.16497516399629036 
0.0 -3513.1003613330454 26181.253624896777 -510835.141943321 -0.5939246962603978 
0.0 -2030.074077749042 17443.215688816803 -619666.8826656463 -0.08462109295868112 
0.0 -1812.11046243238 5276.4812258052925 -348212.3736195326 -0.061545092091124964 
0.0 -1967.823409184786 10694.035235264084 -138901.34320448624 -0.6670394153922691 
0.0 -5693.221028027199 35176.389324855714 -1323562.3493959296 -0.1308778502725897 
3.0 -4714.513919210544 15355.613464173086 -284190.2674123235 -1.2997588731238345 
0.0 -4237.901426610736 31115.335116687085 -1135093.1431657271 -0.14833519844592644 
3.0 -3359.0747558242633 11779.52830239732 -197807.05721489515 -0.9793516361255115 
0.0 -5741.602714683453 33765.980019865376 -1215075.2084377597 -0.21798454258562805 
0.0 -287.0975513873251 3898.0566787932876 -30417.181647246947 -0.08259852211736562 
0.0 -1709.0269682426974 5873.347886568769 -283700.0382442142 -0.06663119766370659 
2.0 -3125.9261657881857 15226.899895308297 -247280.39115173407 -1.2299278268109333 
0.0 -5859.284315711797 35435.1471130784 -1325689.4474435765 -0.122482956432656 
3.0 -1761.81683159992 8620.3677670194 -138522.45741800178 -0.645926884876887 
0.0 -5487.867222003484 31667.63449792661 -1116065.1636362965 -0.2957998109149054 
3.0 -2977.9595342961256 11031.45958425862 -186203.1080213501 -0.8974277989955058 
0.0 -2216.4823481443723 10529.956128184844 -162069.85812115044 -0.6543195032682866 
0.0 -2193.4389395136955 22429.209786187344 -775079.490812237 -0.08813292484466839 
0.0 -4146.050660378228 30255.88709902758 -1084963.976434887 -0.1698124299988057 
2.0 -856.9612937114987 8412.133118556945 -120745.80790248944 -0.43442936936305176 
1.0 -313.7015267875814 3516.2431116448424 -105550.52220836366 -0.03361484221355618 
0.0 -4083.5555440060552 30192.468536893986 -1082660.431371123 -0.16052745262302268 
0.0 -3645.9491590640073 27832.77002646214 -964319.2363173219 -0.21648655387395344 
2.0 -4541.051073288591 18632.077853708397 -766768.4474275587 -0.7014459713058963 
0.0 -1972.0015329661283 14617.333015562435 -530219.6184678947 -0.21983811322946864 
0.0 -5687.633357744649 33532.76506213865 -1193082.3878250718 -0.23093872061478965 
2.0 -657.6547783765068 5779.762378735652 -67777.16180499429 -0.20655689769221408 
0.0 -1480.6983968175382 4757.7114279402 -346368.10732480395 -0.05349365028547763 
0.0 -3703.5848038625727 27566.636153586223 -573883.6342749407 -0.4594077459425666 
0.0 -3808.813187312874 28295.345190989552 -597158.9441119306 -0.44822343590778296 
0.0 -1823.94603293062 26954.630036573886 -967104.9283666073 -0.0906294687210945 
2.0 -783.1862395353189 5567.433676118757 -80869.30260968364 -0.10179585293271019 
0.0 -4181.935713041358 31635.491781486642 -1164702.3563422526 -0.11855515414836207 
0.0 -3939.8591433697898 14229.641585584985 -277751.5677042597 -0.9628031546607686 
0.0 -3705.5962962773788 25886.194933732833 -467116.04263018374 -0.8034525396106709 
0.0 -4258.919207367874 30907.110032106666 -1122894.7413417192 -0.14760749277304402 
0.0 -849.6602638978615 4002.742565903852 -167964.95696453121 -0.019966597327412343 
0.0 -4758.618298431579 28844.93092927537 -982311.5137484592 -0.2992225325879462 
0.0 -4166.127724726618 24686.87608440544 -816666.5527645594 -0.3715225951771709 
0.0 -5145.000955324608 30587.47614887036 -1059864.5045405673 -0.31489830233524396 
0.0 -3460.288804150611 26517.21520042169 -894574.0120149056 -0.2142379161680243 
0.0 -5751.99854948465 33152.892795192034 -1184190.6136995421 -0.25058235285759634 
0.0 -6084.578741385043 17246.440067926545 -380600.417084621 -1.226110091127205 
0.0 -3777.671074134899 14305.734389098852 -285075.32464990066 -1.0059221665315066 
0.0 -2455.135546381738 11214.265956555473 -182931.28585842712 -0.6717923137719919 
0.0 -3120.8575250944073 25281.732340670907 -485373.18274308566 -0.4919952683673391 
0.0 -5655.259864281687 34823.07832936412 -1289419.0200325132 -0.14727456064761013 
0.0 -2127.1613369222255 10224.294525328747 -158345.31013182257 -0.598640591358828 
0.0 -2294.780263425493 17313.33968583661 -565901.4342557553 -0.35935608304179156 
3.0 -2590.3042878741776 9581.551751971212 -131867.4745423914 -0.7715456364195115 
2.0 -4386.910348770276 17892.34480268809 -748173.0854333439 -0.8183614189112933 
0.0 -3325.991435384065 26631.598892113965 -513983.92125089123 -0.5977780087516797 
0.0 -4416.363990575904 27899.511228533614 -950722.3871306764 -0.2706784200603204 
0.0 -5156.846832348852 28362.40234167764 -963710.061966934 -0.4297053872846967 
2.0 -1213.1984834203722 7870.867920267999 -226194.66090640138 -0.22006028678202294 
3.0 -4742.615768805112 14994.590199165415 -278993.7802593816 -1.3050030426035173 
0.0 -5502.693978891143 34724.22499237525 -1312783.3484778467 -0.11693686976803766 
0.0 -5592.618061680956 36229.809041787674 -1393169.8847815439 -0.11369782917072516 
0.0 -5307.82274342638 31269.73635496124 -1089535.8785153464 -0.30083380193813325 
0.0 -2410.702783213212 23325.86161474889 -768464.4271859586 -0.11426177603995308 
0.0 -4157.730411285429 30522.26570717459 -1106928.842521847 -0.16393279688728662 
0.0 -3266.7662774994546 26215.433953947297 -536761.5190118061 -0.4516283338222725 
0.0 -2327.8654552666158 22728.311127492107 -794734.929359874 -0.07753215728740136 
0.0 -2549.185390244426 19418.295958776933 -617444.8914180475 -0.3568080473444337 
0.0 -4940.8356545833085 16249.069230255252 -322519.5746127852 -1.1448681985287228 
3.0 -4146.767747109483 13666.51706908775 -236521.20905487507 -1.1761381664737072 
0.0 -3630.557226597863 21983.107034426954 -701864.665315957 -0.4116409400743094 
0.0 -2350.738212893305 18644.44416886965 -392858.7461260951 -0.5183767386771869 
0.0 -4627.387151299507 26349.044954499863 -867387.1734190126 -0.40947954559927996 
0.0 -2788.4625724651796 19966.962333529314 -649206.8724771058 -0.39185565131166034 
0.0 -1739.579462603445 6358.780394924005 -352012.1543428634 -0.06695534104072443 
0.0 -6196.246487226925 36491.50921440051 -1420800.1331892996 -0.11072574095888418 
3.0 -2736.141388855317 9855.320984471678 -160167.96892873102 -0.813922089005699 
0.0 -1387.416668658728 5031.190661989369 -349951.4760247 -0.056650853279044344 
0.0 -2669.787822391631 20589.46468415204 -671085.050927136 -0.3020937218782509 
0.0 -3296.839991715456 26541.839408864773 -941640.7723727522 -0.18427938013367406 
0.0 -3129.707415052613 25089.00161090372 -474424.3318051552 -0.48018550773810964 
3.0 -5981.202454197107 16944.809032500554 -293305.4800773502 -1.4020346420828416 
0.0 -5429.445896629521 35187.76617473257 -1343793.6975355127 -0.11137436735685699 
0.0 -1492.6336362719017 8373.162831322765 -140503.32324051004 -0.37820456646634626 
0.0 -5575.380362869307 16629.870573092554 -353817.712268509 -1.1489142011391884 
2.0 -4210.053074546852 17587.021029879816 -720376.5397669965 -0.42918661361089605 
0.0 -4010.188868977706 33637.18564273527 -1264687.7430486497 -0.08465438374570562 
0.0 -3071.3936135669624 11671.858027568946 -344790.9321618982 -0.4443778416594043 
0.0 -2902.414790463174 22048.031557081227 -439660.31027294695 -0.5254222237710306 
0.0 -1247.9881538627405 7811.769017219098 -102742.47617328764 -0.32772891463002823 
0.0 -653.9340128768498 4075.153979674222 -82458.40313671035 -0.05264675567864435 
2.0 -2838.807587051595 14495.44695420001 -247146.521950783 -1.1922502683929697 
0.0 -90.86561336633551 2967.4370400185203 -16501.771336517853 -0.0279495556563363 
0.0 -3790.784849782946 23009.21169452176 -758883.8822730577 -0.36094386426437597 
0.0 -3574.4034627329333 26622.902478857755 -503654.5049381373 -0.6316101983399389 
0.0 -5679.407921626569 17061.931932322674 -374209.21172751236 -1.2041047480845601 
0.0 -68.81883766346125 1888.3705383252116 -32065.269646249024 -5.185228362567778E-4 
0.0 -2756.8934670715576 18968.62276074046 -610146.7891641515 -0.38324682497141394 
0.0 -3485.219519310219 27594.452435934876 -562821.3326560188 -0.4606465924965392 
2.0 -5581.312967966291 18081.993576856636 -712207.4547080664 -1.0214399728780164 
0.0 -5154.50231844644 33208.71141802302 -1190750.552859507 -0.2151133373777839 
2.0 -122.62311311733833 3152.604852959486 -26149.198041337677 -0.029364912112455364 
0.0 -2519.4024328550313 24958.465266881954 -889736.9750434508 -0.12968268900896024 
0.0 -4203.397532254428 13421.321822106676 -359983.6277830756 -0.7102618109978862 
0.0 -3124.4261023568215 13122.786260196079 -294987.5412490093 -0.6511263718491511 
0.0 -5505.783358882337 31789.59057926216 -1113324.5955630827 -0.3170650739354775 
0.0 -2575.0281578560516 20077.95016001416 -651179.292974326 -0.2215326110895432 
0.0 -5856.8917874723165 36283.73647874771 -1409606.8356570313 -0.10250991112407892 
0.0 -3501.8026735303547 21441.339877688188 -694071.7405055746 -0.27287989121783585 
0.0 -53.928625847458 2206.8498553329 -15709.640197318493 -8.603928917944397E-4 
0.0 -4222.640127367307 14423.478100351393 -298829.59966732067 -0.8600827133201225 
0.0 -4544.223317600182 32470.912165276357 -1199291.67112854 -0.1276331092469269 
0.0 -3601.6247043767366 26076.826654438042 -475980.8963142772 -0.7225212464394333 
0.0 -2299.375649025873 18373.548400191714 -598054.2837573362 -0.16656076672639653 
0.0 -4368.765095533238 25054.4937255845 -814378.3068651073 -0.415418826803018 
2.0 -2307.422122272253 12843.8325226344 -198792.69286899501 -0.9888022338904313 
2.0 -2398.4498749074373 13742.456879934603 -219652.0828208379 -1.083320839085208 
0.0 -1888.6679620253744 8916.821946773385 -223239.84410721285 -0.2773857464554871 
0.0 -373.6343277799974 3686.4793116935007 -28426.64335150575 -0.06574358016396764 
0.0 -590.0495977738783 5814.0458018963345 -90542.97239534746 -0.09923998830844102 
0.0 -2309.5637901683663 9666.970525019546 -378991.24526513176 -0.2844081362990135 
0.0 -3619.8649202887127 24725.114162500777 -424063.73291904136 -0.8851330809339075 
0.0 -1730.720812740501 20452.205647298157 -715287.7414237569 -0.03167219310041615 
0.0 -4928.501516341785 27160.553997740924 -914510.136033764 -0.4396354498666374 
3.0 -3541.5763774239654 11868.74660861286 -190274.54215857014 -1.0284381095662918 
3.0 -3814.097349920656 12240.657609789425 -213524.24889045267 -1.0759832895419645 
2.0 -3231.123689081021 35337.67210312688 -331094.0624307749 -1.3951422459209963 
0.0 -3169.3748432758716 24805.659462993593 -462133.1192934814 -0.6231055523656481 
0.0 -3274.1841112366096 25983.6703092841 -490150.22255404294 -0.5917658255363685 
0.0 -4644.925217064577 32109.49632346451 -1180817.6083541855 -0.1322098751080245 
0.0 -6322.564755862847 36550.64287901111 -1416836.9350205509 -0.11263333169097028 
2.0 -3060.4472018251777 15431.99204557561 -569800.0413344741 -0.4620058394324106 
0.0 -3451.7129302856515 25746.500686510746 -471225.2706399709 -0.7043765126585375 
3.0 -2274.2732781424133 9239.808159893577 -136686.54550541725 -0.6371416854747864 
0.0 -575.4580955843029 3634.6041719265777 -120184.74169445284 -0.03823714240376617 
3.0 -3611.7908093777637 12786.85444874834 -221834.1134326148 -1.073780136509505 
3.0 -3622.0995371326667 12120.285468842618 -206590.485980282 -1.0166670468576036 
0.0 -3388.9796810412126 13363.032254286187 -240343.4417404939 -0.921019735739288 
0.0 -132.52797687480182 3560.965774034959 -21946.36784341229 -0.06288169888564929 
0.0 -385.06548474799433 3848.6845294543623 -36265.55277864089 -0.055433434347156606 
0.0 -1834.9772512794304 8158.803328385204 -130419.93625697802 -0.38691897475493603 
0.0 -4303.0033142007915 16798.315872060048 -370563.21950781427 -1.1011859223001117 
0.0 -1529.8952024278287 18708.556707259777 -699035.9412592523 -0.012065221928589893 
0.0 -1985.605630043166 22483.617896008855 -801656.4586595703 -0.05654677779769354 
0.0 -4112.0508601338815 28805.42943238469 -1031485.890731863 -0.19883143996521885 
2.0 -1316.0646277214098 10764.173409572579 -158189.60155316786 -0.7070066475300233 
0.0 -5257.480300278262 33261.86019010126 -1232564.616926866 -0.1331733348445519 
0.0 -5184.383249282917 33725.76630122471 -1225830.5114286304 -0.17532609418091283 
0.0 -3870.3445323996434 23851.179315431404 -790405.9984562135 -0.35909911707392445 
0.0 -5804.748849655415 36312.21434020972 -1410986.7922987551 -0.09654230329370936 
0.0 -6133.2304659435395 36125.35567046882 -1395030.5385646042 -0.11337706242817377 
0.0 -151.1768264860436 3042.283553075686 -18481.03904882959 -0.03773375937783016 
3.0 -3856.2939317155183 13691.262745458202 -242787.26819578573 -1.122466871707236 
3.0 -2934.300256463383 10281.381351590331 -159630.37215344253 -0.7948388538872666 
2.0 -3016.98042197741 16749.613247918016 -304041.2236777597 -1.2653990840007203 
3.0 -6176.689278040263 19921.30063603335 -770876.3532176628 -0.013600355173662202 
0.0 -3768.572976476023 26904.562227288396 -524374.0573101698 -0.6141902237980339 
2.0 -4604.795044671341 17283.506632637098 -692595.7440015787 -0.7086747492085579 
0.0 -4015.676924269322 28398.78009418962 -1014828.5258725167 -0.19491071657052755 
3.0 -2246.136930467872 8755.196877967659 -132608.96664695174 -0.5432265033194974 
0.0 -534.8493331061819 4033.7610226305546 -40920.17245948074 -0.0898743685522251 
0.0 -3093.1764549849568 12323.593861329236 -196131.68685592042 -0.7795015782993218 
0.0 -3686.82197398606 27730.408084303537 -952301.228213598 -0.20004074458415994 
0.0 -2535.282278591314 12349.31518813849 -186760.2248502799 -0.8376599569367933 
1.0 -748.6311405140489 6676.37006883918 -259145.09680080862 -0.14795485375626943 
0.0 -3854.11982486888 13653.421236205977 -256226.27667725016 -0.9066948187222417 
0.0 -301.9741428197512 3350.0645735552034 -25609.01309592059 -0.045596905255479034 
0.0 -4637.8917952775155 33677.41645759536 -1267510.1748292595 -0.10365412432776304 
0.0 -3717.763122394911 22633.67033899805 -742009.0385111313 -0.35278779252682846 
0.0 -5539.185982044722 34969.26973382453 -1278207.5249582964 -0.15978985158065512 
0.0 -5236.541799763714 30395.09517395345 -1039999.3445635942 -0.30390002333924865 
0.0 -5995.7881717850105 35744.91167515525 -1350210.3309558053 -0.12081138443169354 
0.0 -3039.3476447060452 24760.269565465976 -495671.5301374494 -0.4866911679351348 
0.0 -6099.489030960331 36490.66129644613 -1414015.794756731 -0.11599612627700008 
0.0 -5513.485623361046 34535.3204070351 -1258751.3616131463 -0.1734495557215422 
0.0 -4472.572837651778 15610.033202585626 -312860.7014553868 -1.079336299924902 
0.0 -3337.0042761424966 21122.235037171773 -685101.5732368503 -0.3545565155676108 
0.0 -3047.785494021978 24443.937945780646 -821333.6162177714 -0.15318161436810004 
0.0 -1803.97134585233 7049.003738505107 -319891.83963590726 -0.12750275980197032 
0.0 -2461.4804826382647 18932.194359749217 -606607.2222275607 -0.41367970008751265 
0.0 -4597.52838321693 32023.94841203931 -1179090.631485654 -0.13186560318852325 
0.0 -2844.047278289804 20150.35880776346 -654598.5250030095 -0.3045170250831245 
0.0 -3209.6518436233723 24272.00656556672 -433465.72815637034 -0.5547021987972546 
0.0 -4530.716915102604 26924.411066234996 -909170.8840057002 -0.31393124495878655 
0.0 -3297.618197961731 25119.563790036478 -519781.5016781351 -0.4535183895490451 
0.0 -2141.277115862589 17393.899612874324 -622058.5195366868 -0.06070270373287753 
0.0 -4387.1476407995615 27371.691335962812 -929833.623169638 -0.37087279120755523 
2.0 -2040.8989975918755 11736.32494625925 -169066.70750818425 -0.8110274867840389 
0.0 -1562.1679793835606 4996.108856815233 -376722.57739949255 -0.042159305557741944 
0.0 -3930.852008312949 28835.130754375525 -1025562.9371546147 -0.20505044740161837 
0.0 -4296.117339243452 33980.481504222 -1282993.6175800683 -0.08888664714505909 
1.0 -489.0967933404892 4777.913645367858 -239315.076920105 -0.054063398157604754 
0.0 -2728.1306860361256 19752.94446990857 -643177.2384558627 -0.2809477433550192 
0.0 -5344.405021709893 31251.435868150096 -1080936.7779449741 -0.3009016630070987 
0.0 -5697.756965350985 35836.665374350225 -1371424.0487892006 -0.1073674100328465 
0.0 -4290.899982517896 32055.46757068004 -1175341.5854305816 -0.15158391008896488 
0.0 -4090.723202217004 28695.737359158906 -1027137.7457267578 -0.19474789385825292 
0.0 -3821.4935525573005 13791.047504499864 -269994.61569951463 -0.9150768467336883 
3.0 -3651.388989415151 12963.07666077384 -221533.48483891913 -1.0453352539219782 
3.0 -4827.222718352686 15746.958179867064 -293164.7919723382 -1.211311656920691 
0.0 -1567.0272184068033 22587.99115358849 -810724.9801701757 -0.018750942299541697 
0.0 -3784.1705681471644 13572.220180589897 -267889.6297204279 -0.8768166018400129 
0.0 -3821.0011323936124 13555.514037930281 -275795.7084213334 -0.8478422793441218 
0.0 -4102.756940634637 14982.871340074475 -311317.7140648055 -0.9819505777767451 
0.0 -5513.709461117347 32229.86713512865 -1144297.1612708145 -0.27180961205802945 
3.0 -2764.5150738453644 9417.460810255005 -129893.05220471245 -0.8011557111259862 
3.0 -5949.6486546067 16748.709254168374 -320028.981201628 -1.4266332465028446 
0.0 -1649.9530609209087 23795.409404037302 -837071.0058023969 -0.025854005450866274 
0.0 -3999.945375239564 24570.997164726454 -793078.191035503 -0.38542091589600874 
0.0 -4559.216655575174 34198.88140792521 -1286973.9528137594 -0.09533972152163903 
0.0 -1666.476913676982 24309.406636823063 -865409.2360399087 -0.024588366072367394 
0.0 -3929.7745450242246 29364.390316523783 -1056393.0959267265 -0.18636498122233075 
3.0 -905.7191453621292 3302.7026700077336 -205988.41976710505 -0.009996558964020507 
0.0 -3644.5503935383153 27180.588728445444 -561610.0885823068 -0.5207010050108065 
0.0 -2636.586106763635 27069.38290140725 -939672.2064375356 -0.18777789796472996 
0.0 -5237.057305487674 16381.695654889747 -329203.5621317705 -1.1562178098082583 
0.0 -3329.743088327804 25787.22584790979 -481707.80970289063 -0.5651865312546765 
0.0 -2426.1262063385852 19300.49271120906 -633232.405740763 -0.24137058425081195 
0.0 -2124.573616675126 25870.32242226055 -917231.7326961724 -0.047267233306924644 
0.0 -4042.016698261607 14336.778320220483 -273785.1164248244 -0.9766307650303219 
0.0 -1416.179971597864 5624.52156245194 -361786.76629070874 -0.05198841488190397 
0.0 -1535.7319816403208 11889.316272710827 -455434.94836189516 -0.1172638812256191 
2.0 -1232.3683215843675 8955.076176039287 -111788.99397424613 -0.4922890126779562 
0.0 -2404.92192926685 23856.88143353344 -850932.9740661617 -0.0830386324223772 
2.0 -1826.9879460059692 13481.990085701646 -183139.10655687205 -1.0902965033596481 
2.0 -3221.908180297776 15065.879641854244 -189399.79868186152 -1.199952353855262 
0.0 -2065.6822515188114 27711.092160684828 -995730.6213739793 -0.08009365872570202 
0.0 -3964.557809035172 29442.751479467497 -1058416.9750480966 -0.1881747832507678 
2.0 -4028.4991159758147 17809.033959649736 -745554.8723112592 -0.5175740120611255 
0.0 -3548.870391765627 26373.59439740714 -486754.4346948076 -0.6175589487017625 
0.0 -3087.7890198534733 21165.47876132072 -690405.5830960734 -0.25787019812641454 
0.0 -2674.1616999764906 18807.268404932365 -601510.9468724639 -0.44117349534407757 
3.0 -215.88452425700424 2790.3587299859455 -18413.54525072052 -0.035339378788912267 
3.0 -363.2750184066556 3525.5416544862683 -63543.85052873701 -0.04455714212053631 
2.0 -2101.6485754286045 11484.821587483922 -169147.8218728025 -0.7831062395371959 
3.0 -4401.822834479914 14543.319068954568 -261815.62888531035 -1.0822878102738902 
0.0 -1429.1489312952333 9393.979578988818 -141796.17147303262 -0.49632910403902286 
0.0 -3083.803254633103 25582.98142608712 -898126.7923031882 -0.14111695854406586 
0.0 -4968.784134206413 15945.692497269034 -336546.6838270252 -1.085940205711346 
0.0 -2073.1684096232816 13827.516902331501 -212503.18087671857 -0.9674899246420343 
0.0 -3582.8000584269175 26781.27581623857 -535100.6758306242 -0.5325843398589443 
0.0 -3664.646397997347 29057.69418363135 -1051123.2425264244 -0.14975281930582873 
2.0 -3997.7570454737843 17355.153872738145 -698308.2148292745 -0.6813229855404499 
2.0 -4110.58209355707 16292.263652881687 -582234.9433345436 -0.9183962696617374 
0.0 -5823.434483013863 16931.195702195513 -362932.82414643996 -1.2053417136504847 
0.0 -5219.748088638003 32189.807676493463 -1142927.6939887735 -0.2823175547007013 
0.0 -6216.038184150205 36520.55354967426 -1420070.910677401 -0.11453210469746407 
2.0 -942.8800949666316 9336.582515601867 -131167.30151693648 -0.5213858400200497 
3.0 -1497.3585175622509 6730.378504346838 -83282.70881714855 -0.3519037452591555 
0.0 -2481.5819296094746 21524.22510137679 -413287.65389312024 -0.5411442547434031 
0.0 -2894.1512143062355 23358.34556390113 -424952.3354307422 -0.5576086424546471 
0.0 -3243.4363654138742 23605.094401361417 -414298.6206069841 -0.7996181101594171 
0.0 -1292.8583302346433 11942.47325137503 -401861.7925339273 -0.20031262676290346 
0.0 -4264.567417005995 30964.773324644295 -1123961.2554278423 -0.15448352967148074 
0.0 -3175.4259337909643 23904.743296630935 -416422.6753238947 -0.7411075095407892 
0.0 -3865.3588810728706 28255.20223793909 -1007750.6484820527 -0.17587918393001462 
0.0 -272.13284379632904 2444.3037741400476 -50472.41844403063 -0.009049689806703804 
0.0 -4640.409520611509 14939.16726299782 -335434.94445511815 -0.8785381183568792 
0.0 -493.34677881496026 2944.8991704730947 -143322.58541597074 -0.008642825386121024 
2.0 -5206.665703981479 17972.22209901798 -751872.4616924828 -0.7431383467878131 
0.0 -6133.593234230318 36172.87783374126 -1398058.1216875415 -0.11297170555188685 
0.0 -6079.357602059616 36472.58451811923 -1420158.6454096076 -0.1108635702917701 
0.0 -2567.157934112217 19831.556880251883 -644952.2610797702 -0.2374322386635563 
0.0 -3886.811627237482 14867.3777575678 -300106.5611155282 -1.0413940364788483 
0.0 -2866.5668834023522 23292.23501794853 -445761.55499205267 -0.5557863658475846 
2.0 -771.347500653223 6324.661724823425 -77352.46744221631 -0.2382698892388942 
0.0 -3268.291206786298 27762.22579793595 -988723.4712698758 -0.1673332698956097 
0.0 -3807.523635127151 30700.508513658537 -1119452.8661446718 -0.12987758371993624 
0.0 -2664.054164880819 19476.996781498376 -619450.2353910316 -0.29188403769443383 
0.0 -4408.478973097062 32406.963838226467 -1158522.740417113 -0.14682020717051986 
0.0 -3010.269426094398 21892.39637351278 -704386.3743210882 -0.33008221648631597 
2.0 -1844.4812020287743 12924.217209796445 -211947.41091935762 -0.9900664751652255 
0.0 -4740.843629841035 32382.181881937046 -1196379.447025543 -0.1266922340394853 
2.0 -2961.2693865697347 14902.517243242262 -533004.0987927296 -0.537084480816489 
0.0 -5111.459085514869 16150.959940456773 -327893.0580104403 -1.0325668623505349 
0.0 -4974.0762571302985 28400.03916721601 -965940.7581065098 -0.3244365290897175 
0.0 -1328.2224321690317 10489.250436328182 -285934.6118143139 -0.3326420429252215 
0.0 -4477.162978363425 31428.165714231505 -1133985.2428747173 -0.14193068413495363 
0.0 -1301.5799014022816 4200.292969066568 -266105.8682536627 -0.0086009256745346 
0.0 -932.420714600897 4396.69207527417 -336545.27808652446 -0.030542860345195537 
3.0 -6091.691698911211 16958.777725350832 -333148.0186255502 -1.4353991429153585 
3.0 -405.56262791621685 3314.585302853267 -24218.627061102066 -0.07730046204879501 
0.0 -618.2854587022917 5048.9782159195165 -54066.63071488048 -0.14663420847863642 
0.0 -2319.901045477258 18767.43460806873 -588141.60339047 -0.29668170479374345 
0.0 -3382.727966708407 26732.14583165577 -544865.7412460368 -0.47217008707763203 
3.0 -5826.307980124381 16725.42476621557 -325721.88364593283 -1.4177824944569366 
0.0 -231.78943855893795 2351.8544947436944 -46776.426482999566 -0.007076754962593078 
0.0 -1285.2038044872609 6457.344778855152 -86652.97225686743 -0.23716163454761666 
0.0 -4172.88231875825 29394.151934306574 -1049708.243010678 -0.18039036108053003 
0.0 -2895.6071149611116 22734.63740964901 -420016.78582967835 -0.6004676399268312 
0.0 -2941.10686764871 20218.247615771605 -630557.7515441634 -0.4231635431745846 
1.0 -2375.594964344115 19531.257117128454 -757357.7068418525 -0.013079512324009512 
0.0 -3340.309807785373 12901.48354795483 -231507.11751875418 -0.894202165759346 
0.0 -1909.7611961220168 11088.064617222304 -401810.46727105 -0.18093780372269036 
0.0 -3484.6206667137926 27012.413221925453 -957203.3311517829 -0.1764958942256037 
0.0 -5349.133119016647 34578.34029620242 -1307119.0008792984 -0.10729667142483058 
0.0 -4897.496708091443 31001.507115403085 -1088949.8392094774 -0.27873395809692464 
0.0 -5547.436210431462 16613.425741083327 -355446.4713096049 -1.1283218624380118 
0.0 -719.5570365345766 5319.255775475856 -94009.06675384066 -0.09471478985557072 
0.0 -3106.859031433012 21095.272558607063 -646846.1921264657 -0.4030555876208926 
3.0 -2225.580534508681 8709.775885302655 -123510.10902577962 -0.7060609557307433 
0.0 -4339.323072880965 25922.101849346338 -844088.3341540387 -0.40155446094027203 
0.0 -2396.087019764057 16966.950923019467 -594789.0298487878 -0.1462309141545839 
0.0 -4042.4681205272964 15472.612828694606 -321106.52790543076 -1.0246403354287936 
0.0 -3138.140116257482 26922.152506603055 -908769.2015269094 -0.18605722606634886 
3.0 -2055.5700303636117 8111.30382974065 -108832.44845521677 -0.6045053000976621 
0.0 -4278.9997156991785 16852.53625239515 -366467.2170609713 -1.1442038517637978 
0.0 -866.6739221257047 7312.915407162876 -228912.6431724418 -0.15896531898896177 
3.0 -2596.8173883942454 11211.179284821212 -257059.0040882913 -0.5832524468857687 
0.0 -4370.214401036316 25938.07996897493 -871672.1385815775 -0.36314587085805394 
0.0 -2701.618570343513 21801.49860743835 -438538.7380737339 -0.49141923020628236 
0.0 -5224.897034783703 31152.135809537376 -1096373.6916925963 -0.30367597558252 
3.0 -3827.039880884945 14112.312339459393 -253483.10699886258 -1.1300989608197956 
0.0 -3035.957899650412 25425.252968300196 -849414.1821073402 -0.18016904540467138 
0.0 -1630.2226446903887 19364.73685942749 -716828.9055156864 -0.01917162418849617 
2.0 -2162.2627956858355 14281.016648593852 -243735.53025738464 -1.0694397704188054 
0.0 -1789.658825124067 22583.6399135031 -804299.6100431278 -0.023692811505707158 
0.0 -5835.074635717984 17086.98727677214 -379972.92795035057 -1.2017464462561567 
0.0 -3163.5399636470797 22529.917067734717 -737681.1543838993 -0.1445123339912404 
3.0 -297.5995595746222 2268.2520434285675 -41821.320488995385 -0.001050118634240238 
0.0 -3602.297727836697 25000.283906029035 -452678.3746595483 -0.7933674206841612 
2.0 -1521.5200704463332 11435.304437900342 -175306.396261881 -0.7666905358516493 
0.0 -4384.329968278369 15263.61100216282 -289010.4494347292 -0.9391939929784994 
0.0 -4613.410929050977 33409.72092138316 -1246190.0753923955 -0.10627261292691231 
2.0 -4181.646986733937 18210.31072882546 -755189.6133577976 -0.6660613257565896 
1.0 -949.8885119381875 8650.156997838892 -204458.2073135863 -0.26307633295120525 
0.0 -4886.028750575698 29116.613980189424 -986480.2214786255 -0.3847065991460106 
0.0 -3887.634716150584 26697.988935493606 -503318.8780729783 -0.7371021630514327 
0.0 -1675.708810406092 21749.650978814025 -778702.8802807074 -0.014347089231406832 
0.0 -3159.6751884259957 21957.097177887517 -718653.7566188659 -0.29363845644608877 
0.0 -2216.8461133859164 24913.68552129139 -891413.4554342729 -0.04195211503218402 
0.0 -868.6795385399125 5683.497234122182 -76544.56249571487 -0.19279873477459245 
3.0 -1425.200544426001 7277.549489603435 -95855.27796559605 -0.46622307854729694 
3.0 -4836.898432817704 15171.444455681745 -281945.3212313192 -1.3287959570321326 
2.0 -5286.311839588509 17967.394930564657 -730109.7889822415 -1.036844117813735 
0.0 -2719.90107645949 20903.911300734315 -687574.5214346708 -0.21234342923017316 
0.0 -3329.4915229530525 23522.102144784873 -388134.7037074271 -0.8689914651280646 
0.0 -5688.690416069178 33609.38272751002 -1211271.8895792 -0.23282893229663257 
0.0 -5402.243267805205 31477.133532046344 -1106173.7889105673 -0.2952361581616383 
0.0 -4413.705795186507 36063.07435074001 -1405487.185348782 -0.08126092039708843 
0.0 -42.32656667785626 2101.1028173850086 -12579.998636910384 -6.672047126201427E-4 
0.0 -5437.986826008841 34024.91214043735 -1224635.922255479 -0.17424418383848783 
0.0 -1044.6786485409589 3810.826783452128 -216442.88556412625 -0.01155127012719074 
0.0 -4362.891974032505 30560.685489193656 -1091742.793048991 -0.16777684808329946 
0.0 -4790.83908328878 29144.983376788747 -992199.2716708208 -0.3491242422391214 
0.0 -4269.047599725915 31327.197676242195 -1146345.4799574092 -0.14063985646460342 
0.0 -5180.17189045929 34882.21350410025 -1324541.962764077 -0.1091251607383377 
0.0 -5870.378020853982 36401.65054970186 -1412831.5902782583 -0.1083607638973472 
1.0 -1124.299425454386 10620.950342901371 -201449.70209626373 -0.4101514344925824 
0.0 -3054.476458077446 12279.31386448647 -330419.7208556452 -0.47588616619801777 
2.0 -4213.750773415433 17781.538257426793 -719654.1452828245 -0.8493816948502957 
0.0 -5591.875198891831 35698.72785835056 -1353991.908036922 -0.11908889714031773 
0.0 -3984.897190564602 31171.892950888345 -1141812.7197834912 -0.13800502371381998 
0.0 -3980.233845786992 31044.40539668518 -1128001.3365902668 -0.16151528803467674 
0.0 -5078.075114775285 34113.1652424487 -1282803.0337740155 -0.10396287247551433 
0.0 -1918.3445501647673 16789.326866951706 -570936.7632977882 -0.08823418560393556 
0.0 -3302.7818278487102 25410.13224096409 -853466.479855742 -0.15837588209629483 
2.0 -5162.089082043926 17639.08423780249 -693689.3257491287 -0.9551728903313511 
0.0 -234.60440124181778 3193.0960768605396 -23499.2770524118 -0.03850949286361464 
0.0 -6135.685234515681 36490.82435429134 -1420961.2192415218 -0.10972108417785056 
0.0 -4802.370773012509 17041.933407839755 -317792.73213427997 -1.237433370216949 
0.0 -4695.377015318614 32949.709271155174 -1222742.4990436484 -0.12474709172161022 
0.0 -5352.113314409169 35851.6130027758 -1386783.6408361301 -0.10376470440079023 
0.0 -2903.4707598985033 21602.540894345988 -707667.8665493334 -0.13064130017406334 
2.0 -5135.478739930834 17913.63914480044 -732868.2201725786 -0.9450062889857715 
0.0 -5040.159814787422 16957.98581482975 -375232.85948046204 -1.1521072118202473 
2.0 -3890.406550337012 17191.395119977293 -695924.5909808382 -0.5564670506476872 
2.0 -3120.9291921319 15614.155745426626 -259241.52082828604 -1.2668630126420464 
0.0 -1625.0843502684866 11751.791835896369 -438199.16887034173 -0.11907780445804411 
0.0 -1713.4397502903264 21233.945767019934 -764814.5113814992 -0.03596835048720827 
0.0 -5952.344247765258 36098.96261946038 -1366382.870270664 -0.10990943246568315 
0.0 -2769.24604008235 11266.949408681894 -329685.8062194693 -0.36395968567180215 
0.0 -4993.707887881881 34004.908462580875 -1251369.3139627024 -0.12271786154252193 
0.0 -5101.737698894382 34181.26678512876 -1240638.4248236788 -0.1652488690112227 
0.0 -5714.369342543269 35874.51831351639 -1382504.7473227286 -0.10327741839646387 
0.0 -2612.871325478194 12147.653684555125 -201177.8356631555 -0.7545667578992927 
0.0 -3561.348252139491 26101.143121128593 -511938.9983007869 -0.5715920382510139 
2.0 -349.0154478402234 4768.974356397288 -49534.64390507676 -0.13470134233949435 
0.0 -4487.132885217672 33342.00794029247 -1238517.4782850887 -0.1319056191994723 
0.0 -4551.608297226095 32442.839715833332 -1195778.080212778 -0.13566263478978102 
0.0 -2540.803106510775 12226.61317324517 -189274.95738584563 -0.7687262684065239 
0.0 -2531.4275267197463 15008.943328530428 -533059.1825794162 -0.37021119479521575 
0.0 -3475.7141628488935 26336.85826967429 -496343.3874069693 -0.6037508916001686 
3.0 -978.3964924351778 4919.338309795708 -51417.54378232178 -0.2477776954046429 
0.0 -3775.5003903760544 13341.63083802298 -284694.5475778931 -0.7634122396543261 
0.0 -5365.185892608437 29385.152178603657 -1007082.9664183351 -0.41679498304334295 
0.0 -3959.0909169047263 31883.29803871502 -1169039.3098293168 -0.1518208824172631 
3.0 -5596.343727921026 16436.770575673836 -317002.1123503226 -1.4005342873940752 
0.0 -3963.6603126869713 15328.932591123901 -271723.2504977795 -1.1045380817757615 
0.0 -2758.03487658967 11488.287100620819 -171370.31881520795 -0.7753470234536894 
0.0 -1871.1084565520873 8809.54680130529 -362417.2628032562 -0.1879508336233517 
0.0 -3145.451461204351 27495.588876086862 -983331.6528981721 -0.14960019861940618 
0.0 -392.76535530996995 2838.3243711935415 -79818.35651864775 -0.013728284445875753 
0.0 -5018.595762432073 32102.322683128143 -1140179.4548141565 -0.23202847652236858 
0.0 -5750.92668585724 35042.33263307131 -1302833.1694367488 -0.14825891824373993 
0.0 -4055.1441364555876 31059.083312532675 -1138276.7591214697 -0.12270121914212619 
0.0 -6265.005009469743 36542.88605142537 -1418825.4033817812 -0.11346850738068362 
0.0 -2935.3595402188803 20710.743355558712 -669231.3715576528 -0.3904074093323353 
0.0 -1861.8204010806533 13491.45649623857 -451327.0721659401 -0.14103090420463454 
0.0 -2515.7403169177996 19627.909389911307 -631861.2687102674 -0.32061682965080696 
3.0 -2679.351726174113 9785.145335699937 -147175.2121631998 -0.7274015727396819 
0.0 -1355.5874099025161 7134.215745208674 -123680.55882568781 -0.2012270443069337 
0.0 -2926.261275376205 24636.417709941903 -813512.4977239539 -0.1690551915732772 
0.0 -4313.4101406166565 14743.13120878418 -299591.67685469583 -0.90008952936787 
0.0 -2968.9980683953822 25179.697853007754 -856337.8976310211 -0.1402897739147823 
0.0 -2426.4680111028833 11418.634892129901 -167841.63246599163 -0.7441385121343731 
0.0 -2447.55188977717 18235.741942228655 -575588.4433769376 -0.3554853390110492 
0.0 -2096.7132479223283 19990.707300701004 -652953.6486022819 -0.09230640782450936 
2.0 -1470.365198456086 9366.88376539849 -141045.06154166433 -0.5104996199299654 
2.0 -1340.3651632501196 10740.572531689962 -157380.58033605514 -0.704002426918177 
0.0 -5460.678723139462 31727.217483836066 -1105120.9841028166 -0.3084821777294386 
0.0 -951.4074650317538 9008.293272823146 -117522.7254742108 -0.4383052090586256 
0.0 -3111.380468684753 12760.027770702318 -222083.38293845553 -0.8530205353558575 
0.0 -3003.5574380596045 12594.254624939416 -254817.22607360475 -0.7490013488830756 
2.0 -2080.3038661649543 12606.052201307602 -171156.73643740336 -0.9359077129846202 
0.0 -2643.884342935722 21823.033495623735 -427865.1856814672 -0.500350797652697 
0.0 -2287.8065315551 13907.029025247088 -505466.00247792865 -0.3179375991410852 
3.0 -2204.5439772686523 9050.28457851283 -137973.17735514132 -0.6085353490185454 
3.0 -3767.6698138867464 13459.524789276433 -242337.7610578505 -0.8930866589097409 
0.0 -5201.78674302371 34485.79738765048 -1296949.9412543173 -0.11947963833464326 
0.0 -2349.5756366348646 17360.439776432577 -586197.1332029126 -0.2857555447551887 
2.0 -6.193689870076087 1778.4190138497256 -13655.349429674452 -2.3654751344414217E-4 
0.0 -2478.645401477101 9624.101132717105 -137193.82288544718 -0.5342234868541558 
0.0 -3309.5437011867507 11693.025090351217 -357041.4639753761 -0.4525474699091989 
0.0 -2388.1444728996844 10721.318105694378 -155928.39847826734 -0.6528357585380764 
0.0 -2219.174357226541 21755.880269670346 -710195.2646308469 -0.22412795009858877 
0.0 -2324.153419111619 22804.572797884124 -803850.7371834734 -0.06567685868353983 
1.0 -2278.7672996377455 17552.095857395372 -680215.265158281 -0.01724557144617565 
0.0 -3347.6912870152682 25679.258044911152 -478651.9929710254 -0.6417825824299868 
2.0 -318.21209928939993 3939.3982524003063 -35054.28621698561 -0.09179146631923221 
0.0 -6307.596301268928 36553.931632692416 -1419101.908797146 -0.11687697352337745 
0.0 -4277.24297651865 16005.097925527087 -318441.6286044013 -1.1494786365520953 
3.0 -1583.6999127457188 7242.815050761815 -93357.97346205487 -0.3919344474900731 
0.0 -4023.0661626452825 13838.002301184924 -237421.02678250964 -0.8893179718026534 
0.0 -2956.5643011453512 12873.59497194833 -243068.36453045649 -0.8719673881199081 
0.0 -3699.362489094335 13137.786266125133 -252958.0065815 -0.8341528711429793 
0.0 -2575.972489998249 19656.18953910077 -635312.6919647473 -0.3334619735328338 
0.0 -3102.6473648920905 23772.578300669848 -431697.9662715334 -0.5764330859157065 
0.0 -5905.755930837264 36363.38405941944 -1404225.8205142978 -0.1047337412264087 
0.0 -1657.3664110697966 19229.791269176363 -677770.6599159396 -0.026283885981899055 
0.0 -3692.008447698526 22740.606530593443 -734135.6461243232 -0.3893555106537842 
3.0 -2226.338078486722 9092.956709062699 -188046.2283039182 -0.5366075034568034 
0.0 -1504.8095647910607 7069.678814941753 -101889.72261398408 -0.28821697206293057 
0.0 -5054.862914822662 29139.3656814318 -980142.6938279985 -0.37130522383172404 
0.0 -4874.310289773215 32560.15453022299 -1201827.832441086 -0.1416857300223685 
0.0 -4659.943518317627 29842.77254739929 -1035160.6975603527 -0.24888017894147324 
0.0 -4023.6398917233737 25200.74192953491 -827806.0023468197 -0.40401291247923515 
0.0 -5587.254898064088 35587.72004180627 -1365353.504474645 -0.11118365567817884 
0.0 -16.665301401869623 2072.513319539707 -11833.275419474488 -0.0030583784855304106 
0.0 -3394.597495509268 26200.496310265193 -493779.4161217666 -0.6090511025947184 
3.0 -4135.960975408852 16081.35620865618 -299226.73677084054 -1.233327527600185 
3.0 -3406.6647180695277 12530.173229996977 -215632.57973622787 -1.0313185700457606 
0.0 -3862.8219737974055 14500.507213100562 -287243.9253159946 -0.9949755690289107 
2.0 -4754.481850950152 18345.417829523278 -753260.6986669214 -0.7672299711670847 
0.0 -3534.0837741134214 14093.037613958371 -239815.62718452836 -0.9639495372384774 
0.0 -4003.717450499423 14347.654275011086 -295898.48109127465 -0.8071899426400646 
0.0 -4927.884446991127 34042.48475475855 -1280043.1594217557 -0.09386309998258421 
0.0 -57.29766364006034 2505.444508729813 -13375.044928274261 -0.01707845550685827 
0.0 -2946.347744492357 24152.878680266473 -466631.101491149 -0.5328940137437139 
2.0 -3492.563653184805 16038.61264253587 -281910.849051815 -1.2887304626286458 
0.0 -1029.7547670247257 5265.335184237269 -69428.51787195423 -0.1770410562233661 
0.0 -3029.095931263592 14445.388543662513 -239670.74045898003 -1.0199930143219946 
2.0 -3235.2676328330167 15400.58567763867 -254232.03922657706 -1.2478328097551326 
3.0 -5584.0569691449955 16648.47557178384 -321092.43407500355 -1.4145359209126884 
0.0 -2262.4759596383656 10344.382333565029 -141660.23640988788 -0.49915759951508015 
2.0 -2939.7488053360958 15200.798766948812 -235542.63665030038 -1.259014584037876 
0.0 -3183.7713509317055 21031.690715340406 -681866.4920117684 -0.3298940943995402 
0.0 -2121.3612095661883 10579.63738686218 -289950.22867884906 -0.350302733281031 
0.0 -5713.120103300913 35311.31813541162 -1348654.2815255325 -0.11190986905940806 
0.0 -1604.9916467618164 20889.52228532473 -700205.9127041458 -0.04072496812131481 
0.0 -2970.331841716687 23588.028434232303 -415550.62041013944 -0.6739004619525792 
3.0 -1673.2098943309359 7566.350527363448 -103325.4244599233 -0.538918905099758 
0.0 -3364.274675858267 24550.290556629385 -423052.11751778226 -0.751740725841187 
0.0 -5618.908364798928 35250.80693893219 -1346262.3245702216 -0.10806940969125353 
0.0 -3273.0405142667673 24112.47745880718 -413703.53994578635 -0.7465005168745327 
0.0 -5554.351724163677 35021.31371864838 -1301671.2457530918 -0.13920866768265688 
0.0 -1921.5703487847998 19434.54663425889 -639322.3477944179 -0.07497732553524133 
0.0 -3473.2610533079096 25752.005127839027 -518662.88605503115 -0.5164374255799533 
0.0 -4544.882554392038 15256.195546721867 -270557.9062077939 -0.934062552678917 
3.0 -2038.2438516948625 8457.818985797327 -127728.45718921305 -0.5774338574358109 
0.0 -3366.661689314388 12574.252868890895 -237316.1775369153 -0.8081808420833319 
3.0 -5055.821697455151 16024.786523550014 -295327.9541784566 -1.2929515497056148 
0.0 -695.5851283189496 4707.110006138855 -51914.32309328138 -0.08732516289175069 
0.0 -2081.373417228481 18783.849624639555 -612555.2084885223 -0.32076702412111263 
0.0 -5374.404369761355 34804.014710767384 -1290707.4465103927 -0.1335546227803746 
0.0 -2474.7605748709084 19594.49682823565 -425236.4333011391 -0.5000567422755056 
0.0 -3569.5843667778827 21212.78251924035 -682090.9981949616 -0.3682358813886948 
3.0 -1467.8118876687222 3973.845132003457 -223055.24879579904 -0.01868863045697884 
0.0 -1967.1652421360227 22388.55473662983 -767371.3073757576 -0.06215368429597625 
0.0 -974.1520490360771 4254.730142702224 -297502.38679812336 -0.014382702388102363 
2.0 -1908.0095727555415 13251.771453771995 -217177.63223130128 -1.0300463410337999 
0.0 -1320.83850697491 7388.494297382311 -105992.494206951 -0.23593780598001712 
3.0 -5943.60210179873 16938.291131538565 -331869.98317343486 -1.437631416301807 
0.0 -2677.887828919017 11134.464744486968 -309246.9358723258 -0.42114291961999084 
0.0 -1133.5673918270656 5082.305127874332 -354025.9922268929 -0.04565692081970628 
0.0 -5487.999697357543 34487.74004978826 -1268300.5216602322 -0.15726007860188784 
0.0 -3641.2029287043665 27358.82795610995 -974240.0347886664 -0.211700328755016 
0.0 -1991.589353932539 7392.757468818046 -308303.3652873559 -0.17925342587617102 
0.0 -5105.986481129362 32276.560337507766 -1146867.2869680747 -0.23327297374818054 
0.0 -5378.954627200476 33584.316114626876 -1217451.0440341947 -0.20420506633123392 
2.0 -362.53057190764275 3268.745570395196 -181968.9355157888 -0.007042462782201565 
0.0 -3960.6693558699085 13184.571839619113 -356346.56916861434 -0.6288544920527586 
0.0 -2286.546804742668 17417.634657086346 -584344.7926080876 -0.34139835617120995 
0.0 -699.1194571488791 3666.4430566540655 -115222.16630057113 -0.047447375524015 
0.0 -4127.819497564205 14701.03515708679 -273995.2331189623 -0.9972558949296144 
0.0 -4115.822088057686 13184.65099082384 -365407.8755820884 -0.6411832807327917 
0.0 -1228.9553351616385 6987.878519017602 -241536.53156853587 -0.10934425431956141 
0.0 -5108.894293822456 33878.68291718378 -1244301.8685165558 -0.09372762770123645 
0.0 -4887.4179652403445 32912.62875604241 -1216305.9756527594 -0.13895598141351964 
0.0 -5456.049051707912 32143.7274683994 -1136422.029006115 -0.2803378209910713 
2.0 -5581.704948178414 18108.6584618765 -733662.7751906468 -1.0351388537424906 
0.0 -1660.5985987696097 19500.369076790288 -676753.9664930319 -0.03941116913337499 
0.0 -3622.012086062304 28197.643461951153 -989932.8057869067 -0.2127605938311386 
0.0 -5816.037633071319 17105.171023016803 -380420.20329742495 -1.1426718182767854 
3.0 -2833.46874247221 11009.20369381244 -197020.6912707568 -0.735807722394457 
0.0 -5898.518482616186 35940.05168834923 -1383984.5599697775 -0.10933398431173602 
0.0 -2147.5778139044805 17859.86487222462 -602905.9146064164 -0.21020274532629046 
3.0 -4333.115772445385 14601.785377085704 -266609.4874417722 -1.247813642740352 
3.0 -2558.619520749636 9790.054162551201 -133026.77297483743 -0.7474193509287128 
0.0 -5774.693988358267 35661.02205112189 -1352320.0440172208 -0.12112749408765615 
0.0 -5645.552303555265 35291.624277683695 -1337860.7430129969 -0.12124419176640303 
0.0 -1582.9045718649554 20540.397317291805 -726617.5497960799 -0.014904512315572337 
0.0 -2710.7370082752277 29742.66842469166 -1071858.408872499 -0.11155892863131756 
0.0 -3718.4661437859563 25209.896890456926 -830307.511813449 -0.34246265837048306 
3.0 -1996.462473854091 9397.113355363452 -130586.33555652178 -0.7408445094038527 
0.0 -3637.4024819654037 26732.304377974844 -511856.59508192353 -0.5974582691640042 
0.0 -2449.8301716366823 11565.311219935224 -215926.59301470837 -0.5811161191931228 
0.0 -1854.0392450415225 17829.974001080824 -634292.9218239461 -0.03337085182279076 
0.0 -5684.272566504488 33372.254792478016 -1172068.6116556353 -0.2572031232415053 
0.0 -5158.909694808538 31823.853608357997 -1122199.678852899 -0.2744679150784952 
3.0 -2674.503932305941 11058.516690492668 -186209.77668914478 -0.9249602601117688 
0.0 -1650.0770054819502 7406.999766677647 -109414.09951961979 -0.3028847002539235 
0.0 -3474.1935599062917 24619.783492250448 -426556.7428006607 -0.8584549314703349 
0.0 -3694.6159768251932 21518.81214505992 -670473.5966156456 -0.43683609194032436 
0.0 -5137.711417468134 31718.11562600918 -1119960.8484483443 -0.2916087783379858 
0.0 -1445.3319914518938 4639.020653819323 -358429.21209284157 -0.03109720298876449 
0.0 -2175.489886285705 18224.480793285107 -600780.8331971018 -0.22231945677473974 
3.0 -2206.636189130621 9261.265486927903 -125988.30543078503 -0.7254823673558634 
0.0 -3437.50484047283 24222.580368872525 -409652.2651774137 -0.8687984580013701 
3.0 -1513.101600799902 7531.967481902906 -264680.23053460056 -0.2549207126959312 
3.0 -3464.0165324540617 11602.048868130858 -325844.1291488621 -0.43472017072201324 
0.0 -3390.421992785665 24549.063403483524 -429191.91522577003 -0.7349889335366044 
2.0 -4197.216349877354 17865.19570667019 -740049.5293474259 -0.6556566006948974 
0.0 -4959.591479414788 16936.94163615501 -372509.7732682641 -1.217873549128317 
0.0 -5302.715580409594 30428.51709228406 -1052484.2539701795 -0.34176195274131477 
0.0 -4748.119439968084 27717.562120121424 -943060.0710208592 -0.3562706433863868 
3.0 -3208.252872473757 14382.280402531534 -256030.42134389986 -1.0877182237410306 
0.0 -3910.9651319707405 14148.568623831832 -320314.09284991556 -0.7734217659433351 
0.0 -6229.74254799183 36523.79602592659 -1422426.832011891 -0.11101954454781843 
0.0 -2814.036205218532 10844.099588425062 -331696.8828936304 -0.3406888700624614 
3.0 -613.2302630460815 4021.462707795793 -37400.175438674894 -0.12577394231351957 
0.0 -4882.617449819633 34225.04280665035 -1291731.6771897608 -0.09877408697649342 
0.0 -1257.8335342571788 4487.181997559319 -325420.89169134747 -0.037294201117030516 
2.0 -2241.58664682893 13562.625945990394 -204148.13802972788 -1.094151409821046 
0.0 -3243.281931359827 21031.32447475943 -604853.4705978388 -0.3724456126417952 
2.0 -5283.182078888582 18066.901307999175 -731483.0237477835 -0.8302759991349322 
0.0 -2838.103931067635 20527.07482298948 -653526.0588404329 -0.3755904164068158 
0.0 -4244.824589667328 15880.217006592133 -313731.72009524435 -1.1258690403471185 
3.0 -2058.843682660569 10409.529581980903 -202541.05654018433 -0.5134519427477093 
0.0 -4696.5453972050955 32322.161823554627 -1170833.5449112747 -0.14452223735167888 
0.0 -427.10612968496 2787.7947992814593 -80062.98601556582 -0.013720607232617237 
3.0 -4478.197404599918 14717.385700045003 -297838.67026128503 -1.0473221789630351 
0.0 -3563.1728334688323 23292.89424230899 -762625.3418002806 -0.35737224216386954 
0.0 -1122.3779153943851 9304.748030459446 -239427.34919919516 -0.2869428897347972 
0.0 -4980.348550850476 17043.24998545718 -340217.9173811777 -1.2157250926622054 
0.0 -6246.502112145058 36532.16735917988 -1421905.162880219 -0.11162729756815941 
0.0 -6013.563718927105 36436.21447337215 -1418242.6614763336 -0.10203300752856032 
0.0 -3395.1576082120205 25660.00899349664 -482345.2445278057 -0.5313142097767314 
0.0 -3247.3195823053848 12785.913491813844 -227850.32360764442 -0.8514249240177498 
0.0 -2087.5623984663903 19737.88865938126 -645619.423278347 -0.10432215408565071 
0.0 -6001.606981751485 35761.206115677705 -1351589.8149272292 -0.12049971026168532 
0.0 -2037.6248090718248 12003.688046959542 -450630.3080021174 -0.2233725659328205 
0.0 -5771.984453397708 35260.28782457746 -1345090.5156421822 -0.11740752573164176 
0.0 -4179.110784647564 14718.520065196804 -333593.16730088304 -0.7917241931778075 
0.0 -4934.160430840977 29744.108925075085 -1028852.1321462311 -0.33327763599358107 
0.0 -5539.887488083595 34258.25953605882 -1285363.870311207 -0.12364536241295218 
0.0 -5049.479777964367 34271.309598217726 -1260143.3065387073 -0.154089549908356 
0.0 -1664.7959531292581 7525.197870533842 -211732.47776831253 -0.20868123800851773 
0.0 -4355.889089466865 30428.248965553852 -1055102.223370917 -0.18678358933621442 
0.0 -1557.2304959118019 12856.983603707802 -477948.6459345897 -0.13427108095751009 
0.0 -228.6336164752818 2314.71561639125 -49138.79355139032 -0.005859941303793301 
2.0 -1881.1807956418 12185.96880842977 -157323.83377008117 -0.9170297240061467 
0.0 -888.3851903224016 5803.195469982406 -69380.76280013565 -0.20874696480223312 
0.0 -4015.0267584645417 14060.808670601084 -281984.27216979896 -0.8329132142338604 
0.0 -2050.0326916606527 17603.546484305763 -629279.9845954999 -0.05981173989089769 
0.0 -2736.801984171847 11826.081893949755 -187090.0732430385 -0.793567111040359 
0.0 -3750.884694401882 26489.608032789594 -500234.9177969816 -0.7015594705642627 
0.0 -1452.39724060688 18023.066406852602 -645936.9028551343 -0.020629184482289654 
0.0 -3083.833108262904 21870.02752559579 -708385.1512620983 -0.24952811968249577 
2.0 -2368.4220436518112 14404.540115334252 -202666.14162434847 -1.125321671464473 
2.0 -1669.008151536554 11856.254943499074 -181152.93400406488 -0.8712833667585679 
0.0 -5462.7500992787955 31844.794093045813 -1124829.6076573061 -0.2885086802992153 
0.0 -2280.9426585395872 23397.62295300852 -774808.7521322987 -0.11555601513071453 
0.0 -3398.889388023606 22611.68594831445 -746252.9540362355 -0.3535374353152553 
0.0 -281.9324885161075 2801.837924627003 -51943.83319670659 -0.016573273995300702 
