# Supplementary material for: A Pareto approach to resolve the conflict between information gain and experimental costs: Multiple-criteria design of carbon labeling experiments
Source: PLoS Comput Biol. 2018 Oct 31;14(10):e1006533. doi: 10.1371/journal.pcbi.1006533 (PMC6209137; doi:10.1371/journal.pcbi.1006533)
Supplement: S1 File — ZIP archive containing Pareto scatterplots for 3D- and 5D-MO-ED scenarios and scripts to reproduce Figs 7 and 8. (ZIP) [file pcbi.1006533.s007.zip › Scatter/Scatter_5D_LCMSMS/objectives_SMPSO_FLCMSMS_3_iter_400.txt]

2.0 -19.276325888771115 1600.1176007803324 -13723.260206877027 -2.788634426361606E-4 
0.0 -6313.426325806936 36680.89530137334 -1420083.317205113 -0.13230867529702475 
3.0 -6920.719523254942 20872.694504911222 -871511.9289986901 -0.01558001668353266 
0.0 -29.521519208111467 1714.1659281172147 -12606.458874387985 -0.002391970773617932 
1.0 -13.461645355676353 1630.6690678183606 -13702.913918636204 -2.6895063239262156E-4 
0.0 -6419.892770541441 36714.764045825614 -1391511.8286478787 -0.13249814727844295 
2.0 -6555.888863672146 27649.66449364404 -1016014.5518801204 -2.0325145299332013 
0.0 -6360.919079853723 36701.090978057146 -1420901.9558175316 -0.13255637845662205 
3.0 -2000.156717329434 9471.577676616578 -148836.36322599382 -0.5919979263235697 
1.0 -1557.216275619722 11447.256993276176 -450350.7944776782 -0.08942937048728063 
0.0 -1791.6420149767198 19360.10811484818 -666525.8167975008 -0.0391769690357258 
2.0 -4814.2633184337965 26702.986931632106 -1026894.223783187 -1.7063139140288004 
2.0 -6645.768202045798 26988.502423605365 -979098.4450371687 -1.9882618330482433 
2.0 -6768.398427520277 25985.690603121224 -948517.0086573666 -1.9050220445833412 
2.0 -6423.885855960217 27144.770496634144 -1055442.1758363002 -1.9306008321756705 
2.0 -6418.970069760357 26302.42632193966 -956686.5842489355 -1.9515609842340889 
2.0 -6674.060887456444 26998.44369471847 -983029.1037093708 -1.9795539521040357 
2.0 -6581.9107333307375 26834.756827443656 -977072.1845448468 -1.9674135208402919 
2.0 -5865.7441292069525 26371.854534105994 -1020317.9012183255 -1.8215048454788412 
2.0 -5812.516802850222 25590.00764213315 -938343.1949047758 -1.597396572643373 
2.0 -5747.737432052133 26978.235453077086 -1037987.8793908942 -1.7953424083997365 
2.0 -6129.964331535621 25467.49940255988 -921054.2652251457 -1.8259730141258634 
2.0 -6382.9020969895855 25869.508769943583 -944358.1541441353 -1.8999678278176733 
2.0 -4993.462849080146 23565.60470434254 -884031.9526262132 -1.399483437784269 
0.0 -412.64614814699473 3902.2346899275985 -34964.69386427982 -0.08307976106279893 
2.0 -6089.81176864369 26120.451154458216 -1008936.4077929255 -1.8493545306719432 
2.0 -3806.2808313352034 21580.80650287156 -769440.9736900667 -1.2323949976423827 
2.0 -5249.414655534813 24685.388905803582 -953504.9300051434 -1.6656716236694296 
2.0 -4657.863566369091 22561.439623262642 -775084.9178521339 -1.2624048781439625 
3.0 -6734.770028342866 20801.03287735063 -857459.238138435 -0.012994864819667835 
2.0 -5783.774689934457 26389.508865180273 -1019049.5304701552 -1.8382560400397796 
2.0 -5996.8907597025445 27091.785171348194 -1024556.4307862134 -1.9367768715779137 
2.0 -4887.570265164182 22881.61963418661 -748624.7791165011 -1.4600267435547354 
0.0 -2383.0362849713824 17356.533401395707 -552695.7717797323 -0.31034623892753915 
0.0 -1170.456439529558 5375.059089437405 -379402.2624306135 -0.07403530154801316 
2.0 -4329.092399480834 26770.461855366237 -1028623.1264880497 -1.6097517479040309 
2.0 -6101.447512419591 26866.803976261544 -1027883.8109986717 -1.866792980282499 
2.0 -5676.529330291995 25338.951657598573 -933399.7508884268 -1.7430540099566785 
3.0 -6691.436888792145 20450.909759846214 -835920.501844676 -0.02154405059478707 
0.0 -137.19544748159123 2108.3283187967827 -26896.011485816347 -0.0065965147875495286 
2.0 -4945.922248205887 17993.598825467143 -741700.5034825958 -1.171426817737646 
2.0 -5905.532451663494 24781.819876767073 -885796.4462351556 -1.7826292369913417 
2.0 -6193.790777872355 27087.975911534122 -1053582.7094799336 -1.9112005488179156 
2.0 -5784.070993103261 23951.86625229987 -875957.883962622 -1.7141686381113705 
2.0 -4588.679224212977 23310.323197555437 -872005.9058600148 -1.442682552779191 
2.0 -4910.004775552797 25798.835358117532 -989855.6037721824 -1.6561454513512457 
0.0 -6046.192515711036 36337.458287191424 -1397853.9282802623 -0.12288225848080125 
2.0 -5244.486281569688 23759.647618020826 -830948.450683404 -1.62236673070724 
2.0 -4761.1496928144115 25089.570039454098 -974048.821347237 -1.3623458592616584 
1.0 -3088.606918051496 26517.341898038696 -916594.2489635404 -0.4458855013526145 
0.0 -2089.4317267050405 10127.41587032683 -171948.93684572508 -0.6037373966914572 
0.0 -4749.437915750726 17053.752254215295 -318673.34653882484 -1.2482108328910058 
0.0 -3432.624639816383 14203.896073156064 -269208.175338726 -0.8876703013502221 
0.0 -1427.0824197374532 10863.410494932148 -221697.41682357356 -0.524373760884977 
2.0 -4464.540599640409 23222.1607591672 -864574.5136709794 -1.4118066700119574 
0.0 -660.6551727499954 4873.804914379696 -57040.585215355946 -0.12545823007839255 
3.0 -6597.4609903323935 20798.946236149117 -836051.8333557774 -0.01928398098638901 
0.0 -3856.48648236574 28023.732565666985 -567934.2752741766 -0.552218582977 
0.0 -160.89523974035248 2880.1631131634854 -20072.34944399931 -0.03736802037585174 
2.0 -5628.496141764178 24120.08701476552 -910848.0817015982 -1.6402401782884402 
2.0 -2808.008546985014 15579.494537582781 -580407.6818072188 -0.6792331764482412 
2.0 -3594.3330211721454 22840.736089509322 -812192.7217546701 -1.391942428475597 
0.0 -1727.793103115523 22203.780357509953 -789895.8968553573 -0.042576379602572045 
2.0 -5529.947204393634 26918.959788811568 -1032362.0482089162 -1.7513591747362431 
0.0 -764.3768417732124 5199.832108934741 -60492.80240889202 -0.17172351320554863 
3.0 -1806.0707257679828 8074.1361883228665 -118620.97640479269 -0.49242561539204815 
0.0 -2454.7166891641523 12295.533648460047 -190199.06185754275 -0.8398563221859923 
0.0 -5200.177429548892 30808.82124729934 -1068496.6885691555 -0.3759881803557089 
2.0 -6028.553223503088 26267.66640498091 -1018075.7210737942 -1.8466781452665293 
2.0 -4228.653339338143 22648.72540068726 -843303.373486311 -1.3129436859594181 
2.0 -5141.201945170674 26959.34619834598 -1033857.7421422309 -1.875145067726814 
2.0 -5034.2791316572775 26907.902286203025 -1042482.9903697507 -1.634617329404591 
2.0 -4406.180257424936 22806.287114291914 -856100.7641178782 -1.376376025535544 
0.0 -976.4881962336698 5937.970564308016 -73945.74074218798 -0.2101021329103483 
2.0 -5220.217123917239 24201.957986654867 -935850.5059912698 -1.6133739924379955 
2.0 -4652.932969906168 22963.042251006354 -835820.7281843277 -1.4504398657382631 
0.0 -1991.5664468082862 9922.014827224262 -156950.61643719967 -0.6093717725449482 
2.0 -6225.515523214372 27115.4903303702 -1051030.3951021428 -1.8890835313085574 
0.0 -3822.164772200817 27968.046011203245 -576141.0381819593 -0.5615376373864738 
0.0 -440.09867705279044 3946.935713091573 -38476.49119760892 -0.0846479392697199 
0.0 -3545.3955569742657 13639.826549100928 -246003.5460675672 -0.913703934842232 
2.0 -5708.034146971415 24609.428220392052 -949529.1507086481 -1.6822926368207682 
0.0 -3738.709108230616 28133.971471396857 -1001590.7581787127 -0.2158937071611335 
0.0 -742.0633456772051 4947.241381149857 -202369.36618469597 -0.07181547438599056 
0.0 -688.2057080363469 3306.359058649205 -241292.2510364246 -0.03032299131079446 
1.0 -1294.5729148839798 15144.877928410346 -399315.8783092055 -0.643759208425114 
2.0 -3885.2204755424746 22117.01327460541 -812234.7819155221 -1.2435837213998402 
2.0 -5603.655209834709 26564.419414358574 -1025327.6330693169 -1.7913197506879008 
2.0 -4734.469556081472 23247.910700267377 -808778.945991008 -1.4307915111416092 
0.0 -2561.2177871415715 20109.55077228021 -386840.36362612166 -0.6321343392397493 
0.0 -987.8287883178167 6039.868451211407 -82897.78335199741 -0.12837817829504344 
2.0 -5500.033854231838 18080.294023176244 -749473.5749819641 -1.28036411680336 
0.0 -2833.7327085189067 21909.106643721003 -446363.23954819195 -0.5450247873054277 
0.0 -4791.2183286463105 27781.782098452684 -936279.1830804432 -0.3229165603337828 
0.0 -276.8321906882983 3171.857668245693 -24547.94776972195 -0.044667245253419946 
0.0 -3306.946456784007 26624.70622374859 -499666.3521555574 -0.6364918229362364 
0.0 -5696.496021975386 34988.357294345114 -1317980.8083113066 -0.1415570861091322 
0.0 -1846.4872872301557 10472.5175739521 -129043.3496725712 -0.671605369607956 
0.0 -2710.494842698827 22332.97136180366 -484187.9168902686 -0.46460466220586183 
0.0 -2609.590492210071 21808.342042151504 -382425.3510136572 -0.6557176582899036 
0.0 -1755.781178295043 9208.253213707741 -146643.26992967777 -0.5139998979176671 
0.0 -5339.043705211464 30588.15776105674 -1061760.7326400564 -0.34119587723223266 
0.0 -1267.1217635673404 6811.672201084737 -81885.50489797656 -0.25396285573567773 
0.0 -4827.090580953641 27887.406202127637 -942431.0052811721 -0.43452732264203375 
0.0 -353.7294115647701 2173.159452845089 -94298.41503445689 -0.005265123720946517 
0.0 -3379.3754799049543 27553.009156513224 -558643.0054648047 -0.4494131149549085 
0.0 -5323.132085411326 29462.47294503945 -1011313.037751509 -0.40273142009054785 
0.0 -3520.7195041858286 26788.32703440473 -517129.7823505651 -0.6517226707505908 
2.0 -4430.451436098305 22688.098870878177 -828775.4131774096 -1.3493138063055943 
2.0 -3654.160550328576 21452.032155935245 -778547.8902083874 -1.110690842188205 
2.0 -4700.0379846142005 22646.874217101165 -781368.6664944189 -1.2887702471355615 
0.0 -3768.435370747325 27822.466212511154 -564437.0922734975 -0.5581257956391511 
2.0 -4517.34847215989 23130.563980209314 -776234.1724981972 -1.5041524210708046 
0.0 -5816.044544996436 34609.7873194689 -1265216.865512345 -0.21188957946187337 
0.0 -891.6963073523217 5588.573147363661 -62843.72295854435 -0.18369821621390514 
2.0 -6268.768640128879 27124.43184894177 -1052357.8530516813 -1.9239871187466053 
2.0 -3576.8750838458063 20063.998936894706 -763563.7152476029 -0.05639919472391179 
0.0 -1410.1534986251409 5246.944518268398 -246233.95895708574 -0.10260397766321563 
0.0 -3254.822036431744 24523.76240345783 -455037.9010692205 -0.6634469692386465 
2.0 -4053.5849112169212 25402.310956307003 -971148.62660365 -1.5110315853736092 
0.0 -5360.364346061753 35371.287940437905 -1322157.4125738675 -0.14266304759658996 
2.0 -5080.632886367065 23835.150213912573 -852634.0799880632 -1.5862654852559332 
2.0 -2095.9956669343765 17384.78444456414 -653031.9480294504 -0.9008963767428542 
0.0 -224.40785814684443 2062.0530313162867 -80127.3317316134 -0.004498061835923076 
0.0 -3298.3174038202355 24846.30098683653 -462827.3344531518 -0.6277672297316244 
0.0 -3758.343950208886 13529.068826441544 -250854.05537359256 -0.9060757576646139 
0.0 -2423.9124397478327 10715.19273619577 -155126.3844315384 -0.698783379281088 
0.0 -3290.999421415893 23809.44549987174 -403407.80059606023 -0.7954397014646035 
0.0 -5593.910280917524 30894.443454876055 -1065925.0724941879 -0.36659228373624486 
0.0 -4291.903235032887 14670.005492916514 -291390.7052760371 -0.9218049027757054 
2.0 -2638.3160530170744 14953.102611452883 -546509.1012192321 -0.5197657376513742 
0.0 -731.6253209976028 5040.980470819999 -55324.63866872846 -0.1515644821342255 
0.0 -307.24729783186757 4381.221592612466 -40534.262117147875 -0.11761717560200222 
0.0 -2504.6372956615546 10303.779626697658 -159599.1681409598 -0.6388910722712919 
0.0 -1323.5644584940978 4223.522816698138 -353628.1729972425 -0.041753135909542466 
2.0 -5309.90442365247 23958.98771666973 -927387.2765936067 -1.6472377124020428 
0.0 -2405.7485399904713 10799.324306574072 -181969.836857828 -0.5860387751684162 
2.0 -3510.299866488716 21124.577886467687 -758740.4894676348 -1.062902057484371 
0.0 -2881.357109892424 18358.401772383248 -573110.8009307156 -0.36231942671417044 
0.0 -1374.6629489166255 7929.845338033329 -337174.9496856364 -0.16370165361141417 
2.0 -4753.22641709896 23509.891222303806 -858522.0879576121 -1.5662853627155418 
0.0 -1591.8385631130282 10032.91711928714 -117921.92254447595 -0.6160164868028207 
2.0 -4005.1004752625586 17751.78502832126 -738262.0081398375 -0.9680372210980274 
0.0 -5370.631336866765 31526.912648200705 -1105599.7424079394 -0.3401241511170383 
0.0 -3827.018298842822 28199.717742829387 -593522.9245860762 -0.516501711920905 
2.0 -5057.084618935441 25495.402855409764 -961396.6009296606 -1.720673527536662 
0.0 -4576.644579640907 16828.971488675405 -351485.8680536001 -1.125982186335637 
0.0 -1491.191840640711 7850.523734248643 -120919.73664797533 -0.34551492137169226 
0.0 -6111.012113403797 36389.86497961316 -1393094.6141870786 -0.12842881959801605 
0.0 -1683.737376587359 8432.654620824282 -123497.60177497537 -0.43260224220369803 
2.0 -3944.2762868421155 22618.135498015312 -836502.2892824287 -1.3299484796875227 
0.0 -1398.3446206866 8125.987084342595 -104448.04898576044 -0.41618363722551976 
2.0 -5213.216188807293 18012.813964209417 -743950.0364836906 -1.1206730677312593 
0.0 -6084.097946729545 36136.87741750908 -1388347.4764349128 -0.1329591545573955 
2.0 -2253.925566677073 17469.81473739582 -701890.2759973301 -0.9175698287058829 
0.0 -4465.50350173898 34157.440705490066 -1245125.7818436255 -0.18811393685484384 
0.0 -1290.4831530793522 7579.5502703519305 -110130.43983602084 -0.3449388156943812 
0.0 -3328.3443443749743 25215.268195534914 -430553.0683472336 -0.7606038803478635 
2.0 -6573.589872440825 26928.584664758087 -980783.3306611592 -1.9162421053087684 
3.0 -6303.736192103543 20984.529815789017 -798475.0900583393 -0.023150557182819262 
2.0 -3456.573686172271 17718.188026353615 -537286.4198804853 -1.05819839835547 
0.0 -3900.012416503982 29217.448392076625 -1045715.436418279 -0.21375021924507487 
0.0 -1924.818367869849 14864.079682031936 -523387.50610702025 -0.2340155963627097 
2.0 -5150.621043844823 24150.37384915501 -929900.729748627 -1.5767518557064784 
0.0 -5445.402643219732 33495.88266951956 -1203710.8719671157 -0.2567660574580214 
0.0 -2408.351513837929 9689.100088373305 -164769.36605340033 -0.5413800072797688 
2.0 -5351.216603909353 25165.170811515105 -890117.6442422839 -1.7081044893725579 
2.0 -5117.0641728346955 23456.559636627546 -815743.2489056019 -1.5541503122981255 
2.0 -3914.0645907091885 17802.3505497679 -625846.4010145338 -1.0921524123545192 
0.0 -1453.3405849529806 10026.014560684223 -415558.1950548569 -0.07910380824055721 
0.0 -3277.899751572876 24252.610126152653 -390293.00051018305 -0.8453167685637347 
0.0 -2700.1345357967116 19012.73567376953 -616598.0516797332 -0.3945267315796772 
0.0 -5076.594286333642 33429.386451302424 -1239801.547854242 -0.14481832071188355 
2.0 -5090.641887604458 25918.755517394035 -992139.7237622644 -1.535970370091833 
0.0 -1660.233880092915 7184.963403257793 -109019.70333342598 -0.31208859387408183 
0.0 -117.25562688044917 1997.7232469845571 -17767.460960921675 -0.005850938995839038 
0.0 -5855.391908182049 32660.11657404396 -1158162.0944944436 -0.31314545637936664 
2.0 -6209.459886223723 25776.72207409163 -926090.1491001841 -1.482290467721798 
0.0 -3213.7098151901687 19269.34623720971 -563936.6644105617 -0.3149768761922601 
0.0 -5570.267303251095 33015.18995529074 -1179752.2303313 -0.2717253360372111 
0.0 -5497.031589236235 33168.574821715585 -1187288.9072647397 -0.27570871721210677 
2.0 -4837.880262203562 27036.502075046683 -1038367.7758768493 -1.7316010362625054 
0.0 -853.1513799054966 5105.873968312089 -58012.474398281614 -0.1585752312320277 
2.0 -5345.464886588687 24022.455175998843 -920046.3966707919 -1.328198633000317 
0.0 -4179.4004774811 30444.14451153953 -1094701.9962791803 -0.1978857276895166 
0.0 -5906.503526388286 35584.15463879221 -1355028.1837981162 -0.13704247666795255 
2.0 -5009.866957325123 25680.991113907246 -994876.8209323843 -1.5238985367701918 
0.0 -5947.695303733901 35913.58760294304 -1357715.7666975956 -0.13261094642725682 
0.0 -3700.482727178575 21529.81416590624 -694529.5842820146 -0.4234588463069662 
0.0 -5605.772204174588 34720.07699884884 -1297538.3081681249 -0.14439675420080136 
0.0 -1345.9356892149192 6745.605037440542 -222227.19546753116 -0.1870499729816821 
0.0 -818.8657685746299 3591.9215823058844 -167052.23500468343 -0.05786255839324554 
0.0 -296.1603128602829 3700.958161950381 -28786.77091245172 -0.07654147468565442 
0.0 -4480.474406578252 15494.272936466203 -304187.62418797513 -1.0397417201049406 
0.0 -5653.43296548015 35527.30410326364 -1350737.5239522401 -0.12871192328278025 
0.0 -3195.958451031557 13486.918902268273 -256258.73438757588 -0.8305657878976633 
0.0 -2760.3787848273637 20405.52378821551 -657223.3164497784 -0.38899675221528607 
0.0 -4696.51014734501 28259.46570594521 -958380.956874502 -0.2965539168296939 
2.0 -5747.587847028086 25817.928120877255 -972437.3746847877 -1.739262497225465 
2.0 -4940.372941445191 26705.547767828342 -1036316.7023579653 -1.5500752252440546 
0.0 -2679.2490133210413 18282.629708703425 -585594.6686189574 -0.3641614455124351 
0.0 -3261.953780601928 25062.563168755558 -433226.6618422834 -0.8082611961541857 
2.0 -3332.1184282990735 21478.84149060427 -751354.9929018527 -1.1549304764172805 
2.0 -4973.289256358369 17957.13723620648 -722367.5587314407 -1.0262057971833394 
0.0 -3329.080154814988 13150.58790780089 -244918.4939558455 -0.9086155936643125 
0.0 -3779.333674682147 14046.373354113 -253418.8128534201 -0.932782406446087 
0.0 -3382.8799321413017 26176.399478122894 -456727.624779604 -0.6965344500745511 
2.0 -5561.211594652758 27071.29362156287 -1026330.5440645518 -1.8815372684400387 
0.0 -3084.4276683568387 13266.101325483018 -277295.9747416235 -0.7682767573413956 
0.0 -6343.833928673861 36507.671382669745 -1379201.9755606165 -0.1332855713124943 
0.0 -5336.759075588631 16935.335910059523 -363787.33186333027 -1.0192537718548222 
0.0 -3346.2005837480087 27237.810387219844 -968665.7104775129 -0.20801043410658818 
0.0 -2939.750758447499 29691.115457021897 -1073875.1709774013 -0.1552915967850044 
0.0 -3294.1859578014523 25311.749301059037 -444540.2673577182 -0.8032890542991977 
0.0 -2824.908497426468 11359.272515959998 -193680.42962657174 -0.7340082408026772 
0.0 -4089.426778587346 16181.441238100631 -293766.06044404634 -1.1514473039261843 
0.0 -2577.1000385903526 10396.92113730787 -229584.5041318325 -0.4430987234827533 
0.0 -3711.923441334616 28493.251601684562 -608327.7744910145 -0.48520204619247487 
0.0 -2057.7911723224584 9587.101982453061 -166533.98643359967 -0.5692366663793456 
2.0 -5163.049492543668 27034.353394162637 -1042899.3824082215 -1.6734416021092848 
0.0 -5404.76491901688 34098.777949252064 -1270045.0673291315 -0.14895126831646843 
3.0 -1942.1608736982173 8790.62658315801 -143197.9589019757 -0.42485073360647885 
0.0 -3531.267392192302 32547.79903470238 -1200648.643134987 -0.09689967589987139 
0.0 -1510.6922061369332 19618.7241648677 -708308.6227268667 -0.03333273555773801 
0.0 -5544.80619626266 35447.596719614114 -1330712.566337173 -0.1435557593583191 
0.0 -2344.795692045697 10343.282303047888 -233859.19904908782 -0.4606048262835363 
0.0 -2684.7116849820545 14136.268101910124 -226841.59177814433 -0.9906000181473397 
2.0 -3141.895710644888 17265.87747210258 -505566.9456142994 -0.9829274638057531 
2.0 -1822.7904367170704 14747.16741530792 -479068.7282928991 -0.7311166189112028 
0.0 -2626.3755863336946 13734.945262528352 -227462.81943594545 -0.9565520672462493 
0.0 -3115.161382794275 24429.956641402514 -436310.77169135556 -0.7365118369793534 
0.0 -2786.1150952191665 20269.064012178063 -650358.8449041966 -0.3545233605255259 
2.0 -5299.092126294168 18048.337567694063 -747686.4451133646 -1.1606822128568433 
2.0 -2587.7515729684446 15207.876091302885 -556380.2629070268 -0.6369878692339448 
1.0 -1212.0104689022953 16026.632044816455 -527454.5341217181 -0.3740021640526845 
0.0 -1836.6700151555267 22981.044146853914 -785827.0923550514 -0.04976071516483546 
0.0 -1305.5882892072989 7678.91421151836 -112018.14575459757 -0.3195967144498909 
0.0 -1183.9312403548008 6457.074590122729 -266152.57958567515 -0.12076138563765035 
0.0 -3967.556835018877 16078.864575677913 -280605.7560600382 -1.1357676183899168 
0.0 -3929.6312768555777 15926.77860713691 -302821.1441176154 -1.1011456069186014 
0.0 -2302.547954157967 9566.218749177728 -161032.24792359985 -0.5112030826969732 
0.0 -2733.7610123537384 19801.13930348994 -636308.0304874283 -0.3322842693809118 
0.0 -1015.69006693974 3525.695535985669 -263354.1207535025 -0.011236426563850457 
0.0 -4999.55200107919 33855.21401413487 -1261547.1830885205 -0.13794215335674267 
3.0 -618.9845624628845 5894.237372892772 -30589.88839441054 -0.2190936769886767 
0.0 -383.53422680921653 3800.139317543949 -36747.155735159235 -0.0697214212494289 
0.0 -5126.701342522815 31153.80466902562 -1084811.1100329114 -0.2849073613420995 
0.0 -862.3758766238927 3993.5860461094244 -189340.99552592382 -0.05797502869635753 
0.0 -4056.4468955845637 14267.12505163654 -254999.95356663843 -0.8833702140823747 
0.0 -5773.931074179895 36019.61432607676 -1382177.6571670005 -0.1309673617315968 
0.0 -2715.7047614801513 18149.344492637545 -529770.8039064104 -0.30654223128841684 
2.0 -5044.513154000575 23054.45352407515 -778182.7948752553 -1.3852066234592502 
2.0 -4550.33287845387 22370.87400422643 -825293.1973562406 -1.27312155196709 
0.0 -5282.3693468390475 29636.503962385985 -1014994.6117927934 -0.40717325037775887 
2.0 -3686.8462646201883 25675.11301568662 -985421.0937169547 -1.4730280075907003 
0.0 -1227.8677509727802 7339.451946205051 -100899.96195997742 -0.3133774485567431 
2.0 -3976.253763298684 21999.484609880445 -757257.8828396272 -1.3689366543748778 
0.0 -5390.508783398488 29589.4081320284 -1016438.2064043372 -0.39760610286300796 
0.0 -4390.050027741853 27405.188008636553 -905996.652171492 -0.3716846235618692 
0.0 -5957.225356552068 36466.97661794639 -1396382.42510444 -0.12604554086141428 
0.0 -2121.4359181800514 9740.616684172604 -150211.1125912861 -0.5835039522758945 
2.0 -3653.4080047441294 21086.244975900107 -771288.7965238092 -0.5376422175276759 
0.0 -3717.919489977209 13590.169822706885 -254482.4587311985 -0.8373752459244108 
0.0 -2844.36314892918 11585.848229864008 -169501.08419669856 -0.7074875162549712 
0.0 -4963.137180334914 16845.936731041562 -330894.6417662694 -1.1917656760808164 
0.0 -1883.354844053929 8511.727792068019 -340769.4503976286 -0.17618060613747544 
2.0 -2541.890277408627 15349.510293459261 -489742.6870594208 -0.8791736825672083 
0.0 -946.8155682465317 4538.762121861713 -260048.03980261594 -0.051922474860024354 
0.0 -6291.70331180478 36645.66219115504 -1415513.220534908 -0.12931581332373246 
2.0 -4744.162865360659 21919.331422363597 -737174.4893187525 -1.335851241747013 
0.0 -1959.5320829221926 8326.03743791678 -275074.31202867173 -0.26373835063647 
2.0 -4730.124137177849 23762.91596131628 -903229.3415425211 -1.5562631031346195 
0.0 -2469.561413555038 12487.355418128353 -215224.34967610825 -0.8670599755484638 
2.0 -4164.001127422477 21758.742428058824 -800412.5194286685 -0.6195907835509458 
2.0 -4594.001835044889 17930.722069702864 -714607.3792001521 -1.2047124463569716 
0.0 -2745.0599594737864 19179.699241733688 -613065.5015990146 -0.40136235967194367 
0.0 -377.95355101174243 2998.2056417222784 -199425.000109343 -0.02556540365975197 
0.0 -2865.374863231357 12510.56596172424 -213275.3162822699 -0.7983768330781721 
2.0 -4152.307963409979 22070.56957788713 -806879.3569416321 -1.0732308372931068 
2.0 -4877.583232722823 25984.940816522645 -998682.9161583477 -1.6500622628537298 
0.0 -4957.860834408284 31992.38795903345 -1130364.6656727968 -0.2520762633089366 
0.0 -1219.0228654246994 7298.087135358912 -94472.72878887701 -0.3299402404469946 
0.0 -207.76933539160973 3358.9670837605854 -23560.863537470377 -0.05349404099338882 
0.0 -5883.478379207601 35681.35196816145 -1361820.5806255203 -0.1352695219203536 
0.0 -3953.792715007529 29142.052015813886 -1044053.7940501929 -0.22147574909848125 
0.0 -2244.7072423339414 18227.68549891572 -602574.0725333324 -0.16113794199565318 
0.0 -4361.630900502263 27618.145460067073 -919123.3864339923 -0.4050968286709292 
0.0 -4135.317051941537 31377.006474104164 -1141565.466080423 -0.173740295997174 
0.0 -5461.878485977887 32618.754448659645 -1151836.8951208193 -0.30064546000917236 
0.0 -1708.1719608309143 19902.85101324879 -712312.4394143575 -0.03592101238775822 
0.0 -3237.454850813316 24638.807468330255 -441894.40601619147 -0.7125547474750432 
0.0 -3808.8835489914645 27427.772235522505 -534532.4499086598 -0.623202885055955 
0.0 -516.7066303215258 4317.205423132718 -43485.20657274631 -0.11156330365007558 
2.0 -3773.882315150038 26008.755173215894 -1000012.055134005 -1.4876982652482067 
0.0 -3538.5761672141043 26828.883439391473 -515724.8137120049 -0.6925413610298952 
2.0 -1855.7221963263414 17091.276202092766 -654905.3373784879 -0.5987010057054949 
0.0 -2358.8655064071163 12155.397713733875 -210006.60216438805 -0.8328810559462796 
0.0 -3767.8122044628485 29939.516257814896 -1078594.995217387 -0.20374343065988332 
2.0 -3641.672635136239 23618.665874148726 -904133.585191878 -1.3815065189557645 
1.0 -907.0429326888694 10950.355711963484 -424235.5796567453 -0.12475968412079494 
2.0 -3728.172093684311 21737.41090270441 -787857.4737168031 -1.1380308693814736 
0.0 -4108.0351170436925 14992.500386670039 -264469.3493187237 -1.0461459366615915 
0.0 -1675.305447664204 17495.39807495779 -622976.02012436 -0.06340491305969412 
0.0 -5170.00820030484 34667.001781512256 -1305521.4147286725 -0.1365404541722277 
0.0 -1629.694637579845 8863.490712722636 -134187.63395343523 -0.47274873743014023 
0.0 -5540.353258746967 35230.4404447628 -1308128.0506592141 -0.1689477171958741 
0.0 -4345.433512246416 16866.68540311652 -334926.23621956864 -1.2006903108172775 
0.0 -5065.699038630798 34481.57499700094 -1301791.4773151856 -0.11523300646316187 
2.0 -4891.772824139132 26258.396034984562 -1010687.0176120306 -1.6776576802499532 
0.0 -4863.335763397834 29054.915961462382 -997108.5191732618 -0.3609625039356064 
0.0 -4534.953577429524 15895.58270627262 -295387.905853238 -1.0055319354867207 
0.0 -3810.567684873504 16698.042452359212 -355066.49073932285 -0.9939514280643751 
0.0 -2608.7523727051935 10765.565753345885 -180925.17860385097 -0.6495135504406546 
0.0 -2976.020749012156 22527.942927902885 -412641.2655195688 -0.6749067535971351 
0.0 -4930.8777026631515 33299.034195820284 -1226148.6734230346 -0.15290721091183251 
0.0 -582.1097902784539 4493.287648806876 -50207.60928515358 -0.11274412765980095 
0.0 -3981.8745162910113 16140.99666566547 -309076.57558488415 -1.1394937672050296 
0.0 -254.4135250698316 3440.860181966644 -26587.386977011814 -0.06031153758661251 
0.0 -2535.5601116648186 12341.817536386261 -220775.65972751228 -0.7909537071942961 
0.0 -3794.8166136991003 28366.63922592692 -599118.641724099 -0.500492910481952 
0.0 -635.5686333362911 3126.405816459211 -126522.47978029028 -0.03759497643595436 
2.0 -3665.8657838488075 25502.668244437482 -980157.6398347244 -1.4692742763716993 
0.0 -2177.559795351454 20024.796118263606 -668596.694740099 -0.08443196142104363 
0.0 -1132.5026531514754 7145.8531131407735 -89004.92121529291 -0.31768068057400456 
0.0 -5899.97419401769 35806.69483135302 -1374542.5699143067 -0.12609271629376229 
2.0 -4549.935807785484 23583.105165044195 -894639.2600479593 -1.517037812915259 
0.0 -4622.903352032207 31185.569911717026 -1114681.2712940872 -0.1897925515220522 
0.0 -4501.2758367740125 17044.18420815563 -310845.41011483624 -1.2298249241357238 
0.0 -4983.436411192535 34330.07257345737 -1287926.2187932644 -0.1333205893810933 
2.0 -5516.0652089016785 24421.231670698937 -940417.0847764823 -1.4932950509858232 
2.0 -6264.024650940148 27108.98365467922 -1052251.2444663013 -1.8881856054314952 
2.0 -3349.965917978256 22766.778727544643 -842197.4739233688 -1.3169257846720281 
0.0 -5488.8690199814455 32064.426689664175 -1132148.6395184032 -0.3092258229729094 
0.0 -925.427426442204 3735.967323359589 -238016.3133731888 -0.03946919462367561 
2.0 -4485.23902516841 23064.88980662986 -834778.8052139462 -1.4773842206288292 
0.0 -2237.7105465385916 12740.798717192505 -410777.22636267863 -0.279007539617949 
0.0 -5644.757138510083 32796.88070285968 -1164706.2180170743 -0.2775493850099075 
0.0 -2003.6020422730303 11295.995436465575 -144307.0817976688 -0.7433777447049807 
0.0 -2909.783308952705 11393.351570431698 -264694.32502237504 -0.5652952509521242 
2.0 -1911.4948333543955 12807.68488808795 -417985.486240008 -0.3485586609749224 
0.0 -4158.1287949362395 13776.561596512794 -331071.76704271074 -0.7182261070486444 
2.0 -5047.182145712778 27078.51674713162 -1040624.6869883334 -1.7746221261121051 
0.0 -835.5419979077882 5500.037947042827 -178834.0021637338 -0.11202039961853794 
0.0 -5318.47524243427 35211.400888101336 -1313892.0185902733 -0.14701391074377398 
0.0 -4091.8454623897255 28724.414076397163 -608100.9787997355 -0.4956759469470169 
0.0 -1608.3207192070336 9286.948768559503 -124864.90338324264 -0.5337677850690766 
0.0 -364.25475568192724 2623.320472337435 -65491.612095379656 -0.0177463027259784 
0.0 -588.8998232028989 2579.2496590423775 -185436.1603390539 -0.00861336174535408 
0.0 -4509.273744447787 15115.992859174912 -328150.8309330491 -0.8761183935281344 
0.0 -4528.00714902506 14580.95987341503 -344739.4362794415 -0.8456535132574104 
0.0 -2013.845741489554 9079.730674288967 -131763.59832382057 -0.5033627303897397 
0.0 -1739.4626280329724 8640.452728236702 -134783.39004856197 -0.46623552881361763 
0.0 -2600.0178166668666 18556.887353124595 -599731.7929299334 -0.33033123782142887 
0.0 -5916.294684214335 33984.9598903599 -1221963.731154423 -0.25607475335972574 
0.0 -784.7787812631831 4712.928177817433 -184155.28934868588 -0.06991267430447673 
0.0 -5097.330931939258 33222.32213456687 -1216063.5480124084 -0.1568776743441424 
0.0 -4379.563890885334 26047.53372278902 -859414.5094552378 -0.42144636409369496 
0.0 -3913.270150923771 29848.213165817546 -1070639.4496809957 -0.20512951932664092 
0.0 -2990.3911279620756 12682.378447349742 -252970.4586424819 -0.7910125776225201 
2.0 -4872.950248958272 23717.800706072423 -880207.1937229661 -1.4971481283039298 
0.0 -2266.540953494228 9511.853708315308 -154212.77600534292 -0.5697375171844865 
0.0 -3305.985796412209 20729.52730098461 -620913.2689962776 -0.3919706254018065 
0.0 -3924.28469404277 16432.498785445856 -314853.3922805029 -1.1320758030314213 
0.0 -2151.001511521824 8192.447729156975 -288383.1838231588 -0.20345643434918093 
2.0 -4619.080717089061 22745.668692747997 -840144.7029758337 -1.2973336245098332 
0.0 -5734.967657668826 33703.2010343113 -1197101.346216837 -0.24787753568257817 
0.0 -2431.5690762689355 21406.181639964692 -432381.99817358487 -0.5280185375047216 
0.0 -2886.0357392736296 19862.617268417867 -630965.8032571626 -0.4398044394851588 
0.0 -2420.9985373887685 19965.50154367065 -647185.9336767602 -0.23098678555639984 
0.0 -527.2659929315959 4258.050936653372 -41332.95552910091 -0.09894730520007446 
0.0 -2945.81264535572 12889.126279429067 -228449.43257592942 -0.8973663008099093 
2.0 -4414.278178299922 22702.399114231892 -839686.3450611715 -1.3407918331500182 
0.0 -5259.340335895982 33400.607817034375 -1234050.105753622 -0.1606239191834607 
0.0 -4738.034330816359 16596.303326537363 -331954.30827732367 -1.0890689599137247 
2.0 -5021.013371215951 18006.71036621899 -695955.4835257345 -1.0771670246453073 
2.0 -4211.276435342189 22923.280173522784 -870128.4784609325 -1.3090973057104556 
0.0 -5160.6004779915565 16978.85266008519 -338226.7346397151 -1.2241058137150578 
2.0 -2464.7875622353904 15392.013814727487 -496153.88888234086 -0.8113534960524693 
2.0 -3479.326861116817 17596.021478080347 -661923.1817183442 -0.9599697847448146 
0.0 -5503.317822356164 31910.960421634565 -1120722.0266791475 -0.3502633902362826 
0.0 -5253.897498543655 33911.38106268081 -1257044.270405612 -0.14600379785341328 
2.0 -4563.417776066177 22432.13198947201 -824625.8866884316 -1.2748257151598006 
0.0 -3554.246319986497 13912.99635183513 -248888.9432821332 -0.9468198810702226 
0.0 -2437.9558036575395 27152.961357164397 -955661.6779194728 -0.045387668178178915 
0.0 -4441.3355671909385 30154.498114469356 -1030183.0804685022 -0.2592388750800141 
0.0 -4037.74011383631 16289.46536768849 -297903.53426664707 -1.1456575294762925 
0.0 -2617.2243158102438 21235.06257056918 -419688.7452066024 -0.5496678415430866 
0.0 -1856.0018986127152 20502.34316241096 -686233.0365955876 -0.11845548388076177 
0.0 -4065.5496871922237 31248.92373802212 -1138581.1761762681 -0.17257957640267554 
0.0 -3339.290829494878 12853.362157569905 -243000.32242240472 -0.8129355859952413 
0.0 -3680.601868439623 14295.29192390943 -280431.06883681816 -0.8720859937044596 
0.0 -4017.1515724796545 30050.599650301312 -1081323.962424584 -0.20050853866463883 
0.0 -1769.7517072781673 19562.464092128666 -632372.0275598839 -0.06947545456806148 
0.0 -4115.393202023746 30392.956410318588 -1097363.9745609704 -0.19890290816226391 
0.0 -3134.8905906634427 12545.100301381368 -227617.6611356572 -0.8218622050492073 
2.0 -4669.892886991337 23175.088802585735 -827564.4059299711 -1.4442559575157556 
0.0 -5013.598352251256 31674.304090351074 -1111985.722068688 -0.28793313260394715 
3.0 -1916.1776123068194 9375.037996691122 -140780.1632494027 -0.5711083509587096 
2.0 -3489.2880335601003 21981.921636912622 -781758.8203440597 -1.2648060878614662 
0.0 -182.96736787900576 2922.404863188348 -18700.61058202078 -0.033646409104374386 
0.0 -4857.707351779314 16356.416716133665 -325222.2264244077 -1.1069824284314183 
0.0 -3951.6474760644696 13364.965325475196 -333257.4727026551 -0.666354773192251 
0.0 -1872.5992550163414 6172.401111547927 -372738.58006730897 -0.07211887860464417 
0.0 -3175.055777326094 24887.28673109011 -472452.3359348728 -0.5760420590237689 
0.0 -2766.4672954748894 13325.409414477233 -235322.98218504092 -0.9394506318145657 
0.0 -559.6274991748463 4434.724070951847 -48420.32130243484 -0.11029072799596668 
0.0 -333.0885199919755 2247.7067824130813 -86763.87211063605 -0.010046412888317209 
0.0 -393.1956487500666 3701.947145700231 -33105.942598455644 -0.08027125890030573 
0.0 -4522.698533806041 27478.0201809328 -924463.7739957693 -0.3903183819704247 
2.0 -4539.789951257724 25279.863233843083 -976224.1020236408 -1.2169649111616336 
0.0 -5482.795211936981 34924.22732454593 -1291473.3913604396 -0.16368391208611893 
3.0 -1476.544599567536 8954.870188657495 -113240.56767887957 -0.6020389915501903 
1.0 -1386.219071547143 15811.044940544103 -524879.2192070812 -0.4677106561237777 
0.0 -2621.702755419981 17647.75002811865 -571122.0228476592 -0.441400145252701 
0.0 -2914.2059731499244 18836.15480769092 -582544.900842495 -0.33658294665258076 
0.0 -2316.176892762757 13016.109718806912 -467763.8037669789 -0.17943124922529124 
0.0 -4074.075398503681 14361.32939916874 -274100.0850053725 -0.9413565625715234 
0.0 -3073.234285318735 12408.753763231118 -216800.02194596393 -0.7871251849779473 
0.0 -2495.36082686977 19077.81646410064 -409662.7779826784 -0.5779940308357832 
0.0 -601.6550883766096 3054.6217039980847 -130605.50980155576 -0.03214567789657591 
0.0 -718.3773197264029 3263.3798517426467 -150471.85546545364 -0.03438131197695597 
0.0 -1391.136808452919 7759.693475266775 -375570.336782594 -0.10623342859423512 
2.0 -2737.672121512594 17464.334807283216 -638858.8006752043 -0.9360047724264084 
0.0 -3801.1222965191355 28557.529956663726 -1005397.4095380767 -0.22413713487433246 
0.0 -2874.522405029436 11205.855150278381 -177874.5231647222 -0.4883473595382781 
0.0 -1899.2625996705053 9109.703275290552 -138089.12144890678 -0.42724381719865717 
0.0 -5563.62740167448 35168.931945245575 -1333187.939438363 -0.12699928753031003 
0.0 -4272.261354677143 15217.773802455016 -286904.84822353366 -1.0286992943975397 
0.0 -5434.838034740591 32467.932771528434 -1150197.3722091995 -0.30852169535732155 
0.0 -2291.132725753895 14082.89738964214 -497655.76558164385 -0.3162527243360701 
0.0 -3189.9919976920237 12454.482886279568 -204804.062093739 -0.7458431750306076 
0.0 -3365.659727650259 13233.440974337738 -311981.00988388265 -0.5925510618946037 
0.0 -4906.998057069977 29020.516073714654 -995985.5745490754 -0.3521385364734396 
0.0 -3438.991555269985 23883.20317428537 -385244.97930128174 -0.8944109634128352 
0.0 -2926.3750128991474 22035.111820003876 -377646.2642256249 -0.7750600714259199 
0.0 -1074.8863893180346 6308.825897202352 -81166.52770779147 -0.22286556301129418 
0.0 -2814.6856915160283 21719.923500912886 -453205.67607273516 -0.5304364280953795 
0.0 -1956.072414930721 11863.409318053897 -405932.03516013833 -0.279638490032628 
0.0 -5973.522629193817 36446.598153036175 -1404698.5097293654 -0.11978670643137698 
0.0 -4109.83199241657 14627.256158167671 -271887.0015205448 -0.9767532736037119 
0.0 -5730.459073166722 35279.58932483038 -1337163.3686035953 -0.1384070139150237 
0.0 -5618.926189699311 33111.42675733401 -1176840.5191214562 -0.2880902726638629 
0.0 -239.2017217096171 2508.140648076966 -21978.996174678487 -0.01279742004355288 
0.0 -3204.6821780475766 21191.85958443428 -671523.9868609647 -0.37913508306300653 
2.0 -4276.119110909187 22422.834573486423 -817879.0505474216 -1.3044937743884875 
0.0 -467.5250058148506 2727.8977979495494 -97195.64704868959 -0.027028427555221213 
0.0 -1696.2318226604882 4824.764393329186 -388433.45551479486 -0.0568686440325896 
0.0 -5539.857041781523 34859.451821156246 -1279708.5806595501 -0.16672706467048531 
0.0 -2963.1736177904236 13938.397160432389 -211572.51836254768 -1.0010153274443638 
2.0 -4213.992990232062 22177.86270260723 -783852.3002507027 -1.3534854325283616 
0.0 -4392.10743165585 30327.635049441236 -1091470.6783633512 -0.19976098487801502 
2.0 -5523.567745511381 24597.695564977836 -951092.9832148317 -1.6999587265182055 
0.0 -5111.421014795545 31777.064277861875 -1116048.02595801 -0.2891853205465203 
3.0 -711.7502421351203 7421.166647729899 -115576.05860837674 -0.2441249289675616 
2.0 -4817.64173181483 23606.354172307725 -862923.3468532969 -1.575867421166513 
0.0 -2212.376305615346 10255.230968982783 -392339.85807055037 -0.25314607416945684 
1.0 -1200.4118607780474 15039.91840591598 -465918.12413728534 -0.3427793969695281 
2.0 -3864.820312664929 17494.614307813867 -698735.5933996805 -0.9211274092224853 
0.0 -2450.08424385719 11239.970275806152 -186667.9628434744 -0.7263143609603793 
0.0 -1619.5124579996163 7644.850263581567 -257155.55674605048 -0.1596458824423968 
0.0 -2661.1861498572207 11108.725533424642 -187599.06988317132 -0.6734383989416755 
0.0 -4400.494855364115 31069.797291388375 -1125958.1513531874 -0.19254635034833584 
0.0 -4572.693450144428 26220.209941386747 -879442.6661905976 -0.41416944612105583 
0.0 -3705.782616439265 30102.74923676464 -1086049.3302236367 -0.1958139499304931 
0.0 -5721.167684556614 35975.88723049544 -1379502.3986818332 -0.12690195657165843 
0.0 -4250.40440609904 31001.782033952877 -1127707.6996142883 -0.17722864091497073 
2.0 -5414.641780690154 24868.33865639809 -956140.6392177297 -1.6902039875309294 
0.0 -4835.5362920994985 32882.117856805286 -1213390.6263609105 -0.16201037662040882 
0.0 -3409.4956738946134 26334.542336883507 -532286.621152376 -0.5280885295318076 
0.0 -5773.158063387544 17130.377601493667 -366519.28127102787 -1.1965542662284547 
2.0 -4597.789204628712 23933.42336297538 -912403.834063968 -1.5839395273927317 
2.0 -3850.4855138210787 21730.421357639312 -810819.6142575425 -0.8909814326632954 
0.0 -4804.1230357446975 28832.869074792394 -981165.4600442192 -0.3934825700226665 
0.0 -4387.28016125032 15278.293641690856 -286274.982260315 -1.0231730868949085 
2.0 -4463.644520174347 17896.70622540427 -716652.4848197233 -1.1990013643932937 
2.0 -5511.147832976755 26463.816241818226 -1024218.0749491946 -1.4914113174613335 
2.0 -5936.726877986568 24757.528707545338 -889311.0881997233 -1.5396480621882196 
0.0 -176.5974728918834 2405.6630425365934 -39895.78549947437 -0.015512963483959055 
2.0 -3098.373354533244 17792.666619796102 -718960.2412131822 -1.0085273431498105 
0.0 -42.29804925836005 1852.8035670545478 -13825.848989175885 -0.003082507763947208 
0.0 -4745.750540751804 16482.071660293885 -296839.58643380366 -1.1572905039304913 
1.0 -1236.9640134593685 18393.4174721645 -427716.43300133385 -0.5593358289189521 
0.0 -1040.6659317210488 4288.146196538182 -97858.79057113573 -0.06429890190942836 
0.0 -1976.4022580840085 8253.757817209678 -132933.32556196552 -0.4027089698080882 
2.0 -3995.8367280937982 21590.630287443877 -753611.6145721144 -1.2933527224942574 
0.0 -3667.167968110417 16634.169517627044 -304723.5955818264 -1.1481533962199748 
2.0 -4801.712860734008 25776.73334851083 -963821.6418894712 -1.7189478426703304 
0.0 -4779.80222734937 33080.04441189812 -1221213.9301089891 -0.15480619925389164 
0.0 -4281.664910344804 35760.69632680414 -1376914.4011112016 -0.11369254573529684 
2.0 -3819.556762957538 17820.298524271053 -648895.7047202113 -1.1177381843383682 
0.0 -2647.414696295332 25932.50654664902 -892796.958961132 -0.18523264723673113 
2.0 -2168.720152575986 16664.600206829928 -560834.2238286491 -0.7196296335700682 
2.0 -1565.5316360493293 16550.095458843814 -606346.0890235527 -0.061325500454875836 
0.0 -1606.3184196129423 6644.458669270379 -272171.19354789297 -0.17743092593006088 
2.0 -4719.855686501478 25673.238590862173 -988265.9633710333 -1.3672821700729367 
0.0 -3569.783261197637 25705.43294293993 -442970.59402811324 -0.8266573877679161 
0.0 -3120.119498514771 11742.054902537588 -218474.08188203222 -0.6079068254198051 
2.0 -4001.1074504619883 21754.832585532462 -801795.4739525754 -1.0858643112560866 
2.0 -4634.92769403957 17944.696596861355 -547962.3702196521 -0.9974087094410056 
0.0 -3031.6063650086426 12012.870686947512 -183142.67982716224 -0.7515923212040332 
0.0 -502.9280431298506 4931.82960200377 -52182.009192836274 -0.13947639474105755 
0.0 -2232.642258103237 12911.877472179209 -469788.8163477941 -0.22489343669143386 
0.0 -5625.658380948887 31733.20490581149 -1099928.6808975493 -0.35978899360939043 
1.0 -751.3000176711771 11097.108805453792 -438529.6629537319 -0.04525758335320822 
0.0 -4016.761513060577 25510.642191446583 -846996.3398021103 -0.36882851786441817 
2.0 -3065.08245589839 17434.879260262464 -673075.3586534536 -0.928003518523201 
0.0 -2932.890849688414 29365.603802181122 -1058593.1989349534 -0.09480282779745852 
0.0 -2528.1915464106205 23104.64518329421 -803822.7973204764 -0.07679146920234219 
0.0 -1473.6494609267534 18944.667541867504 -691101.995758868 -0.020718356984066988 
0.0 -3579.8044518205784 26755.481075037038 -493282.534380383 -0.6913014237027826 
0.0 -1199.905772946573 8379.539020935765 -341757.5429567771 -0.15403763789778227 
0.0 -6011.682403778346 36112.61690109711 -1387612.3097910113 -0.13245598822021065 
2.0 -56.78641046177124 1958.9873191760482 -14280.913525158561 -4.4996385033811535E-4 
2.0 -4555.482799474327 23787.872260906326 -908750.4663375433 -1.5409821859739998 
0.0 -3389.348324801597 24284.930106195647 -393721.435230216 -0.8514214041737396 
2.0 -5081.869905325812 23905.94152916235 -886854.9344940201 -1.6176938824365048 
0.0 -4810.299515288842 33946.27158656655 -1237715.2959545988 -0.15729579882565017 
0.0 -4239.1174059851 29317.26263396255 -1046377.408059684 -0.23856224316646832 
0.0 -880.3440996572563 5460.376018952982 -64300.500923929816 -0.18294810264955264 
0.0 -1362.7876764729688 7053.8030603033985 -92050.21948301482 -0.2871398946258218 
0.0 -1472.9447877159776 11133.274482128725 -426035.5818542125 -0.16304207000750798 
0.0 -6174.204179419328 36620.433551189286 -1418792.4385778245 -0.12927062697513353 
0.0 -2509.870180043717 20670.715417798005 -666297.6832274699 -0.21939535854688416 
0.0 -2967.4943635075997 18441.341345713925 -555354.5693718642 -0.29927196001826545 
2.0 -4847.623307889072 21964.77004652527 -736127.461748322 -1.3566854568009812 
3.0 -1506.2910865546282 9307.478552016619 -45250.94272366518 -0.6600368927295388 
0.0 -1788.2944184679493 5180.912670776886 -368510.8743727746 -0.0667515866878595 
0.0 -469.67730740851874 2833.3446692826324 -90602.85687880122 -0.03187128175499654 
0.0 -5024.836868491786 34062.79722180154 -1275927.2925466439 -0.1347321238855726 
0.0 -2799.5316995935973 12567.386741129674 -195911.94349700373 -0.8746064495069493 
0.0 -5228.378481003115 16754.836648517445 -348421.89739172655 -1.034505590890642 
0.0 -1776.146345454771 9126.959375149856 -139831.5902849031 -0.5051523521665652 
0.0 -1416.6797403243456 17871.043591043872 -628926.3287703553 -0.020070964819048874 
0.0 -5272.375191866189 32834.02590988881 -1169822.8232734795 -0.2779373060861338 
3.0 -69.4797555561904 1868.3451080030932 -17369.714515291074 -0.0021008109611801214 
0.0 -4731.148476703105 32272.714868427913 -1181579.9471527527 -0.15761059866767296 
0.0 -4849.381271511758 31717.196730291853 -1117863.5515488277 -0.24238819561804983 
0.0 -5805.634052596711 33712.724427132496 -1209453.6766260092 -0.27007540009608366 
2.0 -3828.6305844780804 22053.713836495826 -746370.2442636677 -1.42035041758858 
0.0 -3191.371768891845 25734.995774419927 -486961.4168547006 -0.6129551492437684 
0.0 -546.8359220601591 4142.890566048839 -37457.17784451587 -0.09367456404599672 
0.0 -5357.164041913137 32991.239098997285 -1173042.030154479 -0.2749482980206722 
0.0 -1975.6271009767609 24064.172635362364 -830378.0872566934 -0.06588886482235802 
2.0 -4374.32485435632 22862.754298443127 -821013.6730449352 -1.415983472688732 
0.0 -4935.012994719647 33238.475947355066 -1230599.4313907905 -0.150912963171213 
0.0 -4562.010678537017 16397.04801118392 -299679.7003812609 -1.164169613017858 
0.0 -3355.5354767273943 23366.84741979993 -382694.5686777076 -0.750768596039182 
0.0 -1032.4821342176783 6280.761017404524 -77108.84468258415 -0.24346270122407299 
0.0 -5874.794475513422 35642.982218805584 -1356353.0746199093 -0.13300424159739657 
0.0 -2919.202681059373 20341.77218308437 -648688.2701265658 -0.4370834459595341 
0.0 -2547.6258580987314 10606.604502758217 -177248.0959514463 -0.6664605260841185 
0.0 -509.02239187537475 3451.839025414814 -68955.13040254718 -0.05415670988976238 
0.0 -456.37596671730734 4079.8398996897176 -41595.81336259224 -0.09301864887430586 
0.0 -6248.363279910642 36573.785809667395 -1400279.877732647 -0.1325172966449335 
0.0 -704.2265069877076 3496.768027383621 -71558.76426183952 -0.06959170505100196 
0.0 -2484.9609906300725 18817.049026457124 -614868.2520834807 -0.3219175533760752 
2.0 -4440.372127006395 23257.87860832708 -850163.0867408778 -1.5295717326482634 
0.0 -4217.994595346437 29373.95634037375 -1048601.0936437952 -0.2366337402008481 
0.0 -3888.0256348249063 28666.063778552456 -618866.1299721712 -0.47443763692922913 
0.0 -2987.20380534867 21369.683637620437 -688567.6206847655 -0.21710981908035473 
0.0 -5450.0141038577085 34213.37976726722 -1247391.2336912502 -0.21718724897833994 
0.0 -5512.616521744359 33520.60209670299 -1207162.1375461472 -0.25447965548859786 
0.0 -2551.52841268222 11171.115111304118 -174143.03016215633 -0.7031323310316591 
0.0 -2187.276421885999 7816.261475574444 -357446.0899585832 -0.12414907803531508 
0.0 -1736.5433371896045 8005.360862252278 -127933.89011189823 -0.36526790674741877 
0.0 -3477.2464449854697 21277.62355660757 -682653.6575276944 -0.33426429465083135 
2.0 -1815.3943818246423 15417.112949982778 -509127.58995838265 -0.7580511561150993 
0.0 -3837.708771821076 28900.89221933406 -1033766.5996298621 -0.22882407849683034 
0.0 -5938.076160099168 35869.16052037639 -1372178.666619477 -0.13396955355099344 
0.0 -3504.8583086398016 25483.53232194515 -451540.55858877813 -0.8174996926305171 
0.0 -3101.931046503142 23439.28824596092 -473691.8348606016 -0.5482862462323898 
0.0 -4003.689236377945 30951.228161883177 -1122967.9433421555 -0.17852459694654038 
0.0 -2027.1736005098444 21668.140468468242 -734073.789523565 -0.06722310634756101 
0.0 -2217.8547016228845 12537.310067136477 -459614.70601671125 -0.17297345841125986 
0.0 -3748.8607682695088 13361.491102932518 -239374.84530181173 -0.9270698863165105 
0.0 -3891.1594673291347 14416.992923033617 -299734.43103505124 -0.8357667313786837 
0.0 -5467.284952043914 16941.765074098814 -367607.2449108944 -1.1736833617601699 
0.0 -4772.008118476028 32119.552137598883 -1161651.2343683229 -0.172928175205129 
0.0 -5828.0346828663905 34033.75254731155 -1232510.7579106195 -0.24061196981734015 
0.0 -2142.693471263195 10947.793263371164 -140881.87082198824 -0.7137044085593764 
0.0 -378.4263213104278 2374.7966372239425 -75324.02637918624 -0.0014195591887288125 
0.0 -4080.911232606837 31574.16780883958 -1153958.7774908585 -0.1655204410789066 
0.0 -965.9816183636509 6528.782395502686 -71464.30729680808 -0.26192356652054694 
0.0 -5423.723692985097 33806.11258534945 -1223402.4594950331 -0.23644730817404896 
2.0 -5823.967167162339 26440.533193259438 -1022568.8303168823 -1.8488387702804698 
3.0 -3165.1129602342035 20089.883025975607 -796484.266039963 -0.011320292880669961 
2.0 -5501.740655101387 25266.32563844786 -970127.7484543467 -1.6961512491679842 
0.0 -2004.4875586364137 15986.170511424338 -544068.2673511329 -0.2179507460526584 
0.0 -5928.611936730566 35815.42504559341 -1361056.2854644207 -0.1340388146124554 
0.0 -3933.7206336284175 30250.40884854019 -1030476.0782224252 -0.2613241515412291 
2.0 -4545.725741426569 22472.51543547908 -834907.1208131346 -1.2137000819676058 
2.0 -3561.5717104074847 13884.953726268273 -513602.0927676557 -0.009422788861734402 
0.0 -2671.756549805452 11009.671645390501 -224232.68184953355 -0.5600579821609869 
3.0 -5814.190334717866 19517.055584233956 -761681.1497785595 -0.01463987447526413 
0.0 -1535.0434189045116 7455.860336029719 -110554.6308584805 -0.3291542580509731 
0.0 -5760.7161580783795 35841.868937734194 -1365014.3021124746 -0.12971515719476912 
0.0 -2102.653988610367 11482.233252307395 -160439.82069833248 -0.7789281705970622 
0.0 -1051.58303808417 4626.966786452317 -380675.8694837655 -0.043790520986628424 
0.0 -1141.5729914581532 6713.696543434481 -90128.9666431297 -0.2729403027449363 
0.0 -3921.628043513459 28574.52673724478 -611243.3997824732 -0.4826003154651036 
0.0 -5176.774745928388 33349.982864241014 -1218987.5574506763 -0.15677587256196643 
0.0 -3647.3405491815556 27348.966440121094 -541583.9990361007 -0.5819376954038016 
0.0 -2725.4432779451986 19823.546259425453 -643548.9161675604 -0.3956917166217332 
0.0 -4236.927899127584 30307.95237991489 -1088212.8126070832 -0.2076695997645096 
0.0 -3548.4050250418604 13056.347984915128 -285323.8313585645 -0.5957554781403429 
0.0 -4166.298940504918 24395.63640619746 -808484.9274374372 -0.41320992521179434 
2.0 -5354.357212834072 25019.060118405163 -966121.0550298081 -1.6922339614519433 
2.0 -5144.44967375483 23765.898064258625 -886734.2341802968 -1.5720299457477727 
0.0 -2371.6892370017536 15542.389480129517 -502896.5453351958 -0.3241597793990869 
0.0 -3607.852512838934 14091.175672122412 -258717.45198427275 -0.951768253514778 
0.0 -1664.679148702493 19344.625176556292 -684784.2400457914 -0.026166049763021205 
2.0 -3036.6170774038856 17738.850190776422 -728894.3459753897 -0.9879679097961434 
0.0 -3883.086946948375 30445.71854763517 -1102502.8532119745 -0.18248840838458263 
0.0 -1636.561936442122 4658.834190708546 -395322.04644476186 -0.04854683364952905 
0.0 -3021.158235517313 11982.705187405674 -208468.63686250642 -0.731878766915832 
0.0 -3418.9411881546407 26370.328985557033 -519944.4227039164 -0.47750143356820174 
0.0 -4670.951595135346 31818.846491831693 -1153555.3309129395 -0.18180289293989305 
2.0 -3513.486347419013 17234.310531911087 -633946.3184750002 -0.9736185125062766 
2.0 -3011.9622066704305 15648.825622485167 -584324.0791613329 -0.6830938609783428 
0.0 -2769.6509254547664 28087.590259905584 -993720.1261201492 -0.11649522675148931 
0.0 -1420.1277018035382 8583.258093547043 -120548.8748626745 -0.44401981091762854 
0.0 -4522.314672795695 15287.665231155192 -307005.41581438127 -0.9499077207289526 
0.0 -5769.193889659686 32414.945397390497 -1145453.5780131998 -0.3227667147215686 
0.0 -3444.605864543718 26402.336035673354 -490540.4390763377 -0.6461041263726219 
0.0 -4490.378097495892 14900.037258806691 -317711.6255571714 -0.888240760709198 
0.0 -4926.833942931862 33258.44984556115 -1193518.3338761432 -0.17677565706517456 
0.0 -4191.42387785783 25435.0267007212 -831145.0141948559 -0.4099022805402804 
2.0 -2952.4911256561113 23472.019359904847 -888152.0397699515 -1.070085215012621 
0.0 -5473.358214914287 35298.003270202265 -1346974.839756848 -0.12884543592501538 
0.0 -3607.5080682705416 15787.833772194683 -267872.3430555234 -1.106019003623297 
0.0 -1107.2513755095504 5825.988695270713 -77807.48819012094 -0.20228226974681868 
0.0 -4684.320816207074 31441.379201995736 -1136752.4911207473 -0.19818452121215918 
0.0 -6399.206837817274 36688.02154409838 -1419516.5769692045 -0.1320368490336482 
0.0 -1443.619457121599 19477.501298332907 -703321.425679946 -0.03233490977262331 
0.0 -5669.901190769917 34774.40665267938 -1273017.9937309576 -0.18880906578303364 
0.0 -3042.3572616427623 19104.440441235507 -561423.7597890509 -0.29393690356042473 
0.0 -3866.3524125135423 22508.080030539906 -731083.09285117 -0.4155888759843286 
0.0 -2331.696327531209 11380.186301200929 -197771.32654625396 -0.7277751941428494 
0.0 -5182.411403277797 16807.33987568905 -343465.61229148635 -1.123798153166605 
2.0 -4078.666859680567 22104.576183941957 -774186.8323765247 -1.2778777340302316 
0.0 -3844.3628777889567 15079.000799237943 -242003.8833255369 -1.0500674970045312 
2.0 -2283.5362233108413 17163.570733363318 -674445.9815169096 -0.8570052722675596 
0.0 -101.0755747240694 2594.595561949644 -18351.42827248206 -0.019332748073446704 
0.0 -4602.087308068662 30708.164240262828 -1066582.4600748525 -0.24722627277052261 
2.0 -2885.3258629926395 17530.066578045302 -663748.5720608634 -0.9720108950363 
0.0 -3671.842544077264 13836.43272199992 -303541.41032739525 -0.7561447322645847 
1.0 -1825.6671208781813 18714.486308111984 -727493.937928722 -0.012046436476884862 
0.0 -3496.656339340856 28693.82326554382 -1013094.265048222 -0.23013353288749347 
0.0 -1529.5191474092983 5726.330716340553 -354855.2106942216 -0.0811842239191404 
0.0 -3079.085377804044 12204.688209372698 -320557.8996131295 -0.4762184091479508 
2.0 -4028.185573910004 17780.515349280995 -715110.931460062 -0.9534215889231861 
0.0 -2711.266599685063 19683.178215098415 -632659.5457730681 -0.43660768030121744 
0.0 -5741.637277726177 35115.63786751485 -1328478.3887475445 -0.14069203131929847 
0.0 -3908.200545083674 14520.31620982678 -279095.2600591994 -0.984985605630829 
0.0 -4419.295783327317 31327.68325679582 -1140493.9240022956 -0.18048813179864193 
2.0 -5280.408452209942 23642.076442565325 -833100.4218767401 -1.582038777456533 
0.0 -1890.5079938921285 10531.076294228282 -135457.91738971276 -0.6669480653406328 
0.0 -2630.343322190133 18602.97505466522 -597245.7021916916 -0.3872958717310848 
0.0 -1558.853629341651 7034.33329559299 -106443.12161778609 -0.2864505285187039 
0.0 -5800.723028017975 32483.081301723123 -1149252.382975566 -0.3206367624790247 
0.0 -3160.615791848888 26879.092386726443 -520401.14267848944 -0.5391980970408569 
3.0 -2217.603869799358 9726.512245712753 -102824.07489820517 -0.7540685869750893 
0.0 -2354.017594297475 11912.346752243488 -370335.2698245225 -0.18537252555995576 
0.0 -3365.8781182089815 12623.046019793197 -231803.6859057802 -0.7974010425263249 
2.0 -4456.018908256134 23190.163822853938 -837530.5319162579 -1.4828280233926359 
0.0 -4498.247154073135 31431.86622665146 -1143828.5143636316 -0.1847627048377964 
0.0 -6020.758449504245 36263.29562156182 -1390466.6701391195 -0.12234750751533185 
2.0 -4183.604181275681 16907.49447082634 -640137.0751372591 -0.829889311476349 
0.0 -3367.3159894297683 25641.41882694883 -464010.84679382667 -0.5801931782124012 
0.0 -5030.690369146799 17023.12202460214 -346476.38756435073 -1.187800778374003 
0.0 -1061.9088191978185 6596.30746507197 -85356.92247998524 -0.26105817838437706 
0.0 -1188.7178437164982 6893.079921456711 -100431.37112297503 -0.26222760776161047 
2.0 -4929.5558058512925 25808.37420927135 -986777.1342038607 -1.561746172209534 
0.0 -6218.082517158781 36500.26696593159 -1385553.747052129 -0.12991900698271247 
0.0 -2257.949672876583 12456.675971899365 -199527.60089111372 -0.869514913237356 
0.0 -5104.090482458226 34906.018235612755 -1319723.6137472817 -0.1231460507105677 
0.0 -603.7542183835697 2695.353100112356 -107543.05882266592 -0.006500824525189516 
2.0 -4032.9697983121373 22028.52023680216 -819559.6705863759 -1.141899284311008 
2.0 -5036.7522750809785 27069.870597313165 -1040619.675553334 -1.7694365316886966 
2.0 -5136.378443244185 23808.16327709364 -896936.8486061211 -1.5808087381637117 
0.0 -2509.8579085816514 22217.75742901749 -706175.0513228616 -0.22948320044718612 
0.0 -5585.809365981609 30494.418422846098 -1054230.6470294318 -0.38239868997323057 
2.0 -3639.684309815146 17583.17713178159 -645694.8819314921 -0.9815575564768435 
0.0 -4440.801190731475 16308.082416419275 -319716.60024436173 -1.0960614390172623 
0.0 -5153.9096787232065 34390.37928219122 -1267219.9454950972 -0.15198810811278096 
0.0 -2028.4530336377788 9432.137671945116 -150891.55787496892 -0.4706014116655901 
0.0 -5763.595018182931 32757.273649015762 -1163252.6435990839 -0.2938101168481563 
0.0 -5979.79827980089 36556.585126717735 -1414362.1300900963 -0.1295057410464904 
0.0 -1316.9292802053542 19173.997286426842 -676135.7446645631 -0.031312103221762824 
0.0 -4925.077281237285 28442.3403308805 -965150.7861144664 -0.42917436454036306 
0.0 -5792.461259450262 36415.48488980441 -1402112.392859238 -0.12178599131713465 
0.0 -1583.6149554327667 9004.64820741431 -344019.4699009036 -0.16043366435297773 
0.0 -5089.495451529558 33680.88682677583 -1252233.6246309374 -0.14831461179703626 
0.0 -1572.1387000093964 6390.960076382246 -345506.86268070556 -0.09164791485691132 
0.0 -4631.906799079436 32193.83996293812 -1166355.0464121029 -0.17217835769147335 
0.0 -2419.8099355993436 19754.212564616006 -639418.7298644345 -0.1556132453943064 
0.0 -2348.9103792603028 25148.844433935246 -872968.987613867 -0.09199762041610932 
2.0 -4710.242175853507 23296.728400884713 -881823.4931883909 -1.4226844055284429 
0.0 -1352.0139858331702 7979.579311810885 -115687.21430433563 -0.3530144599534837 
0.0 -5290.757570032754 36345.49852778335 -1405888.372884747 -0.11430424738596254 
0.0 -6162.4303042202455 36591.09944006526 -1411558.3031736526 -0.13017935200944278 
0.0 -3202.5495429001876 14843.912298572532 -274774.1477238443 -1.0529156328312443 
0.0 -5397.628716443084 34783.8799792646 -1312091.0440191994 -0.12680535157419587 
0.0 -1087.6011421190742 16745.426036090204 -583970.421143108 -0.010946021250811518 
0.0 -2142.9978604779235 13987.29660170267 -492087.8131087024 -0.2429571589337893 
0.0 -1871.5140290946006 18886.063612069156 -659824.9511816739 -0.05104198909324545 
0.0 -5849.46118238411 35481.89459100986 -1349124.731797259 -0.13758758573939964 
0.0 -1864.4822748454978 8926.60907569632 -138546.32575884782 -0.4595251862054511 
0.0 -5375.837807579616 16999.742543150143 -344851.23667928134 -1.2086021025598996 
0.0 -5567.141093609676 33580.98774642928 -1208216.267031365 -0.25852075849263345 
0.0 -5266.2635544132 34284.26662057426 -1281654.6630901317 -0.14014879193982488 
0.0 -4869.844760845778 34917.67798152724 -1325362.0543027164 -0.09768932678545268 
0.0 -1715.4756980748841 17214.78886375946 -591583.7616294015 -0.03902193824996429 
0.0 -4640.208895954945 32561.137855939993 -1190847.9359761686 -0.144496026143333 
0.0 -5418.270751068783 36214.997013087195 -1407656.6455574015 -0.09334056520196997 
0.0 -2840.017921334662 23049.132833792184 -472086.71441550826 -0.5067883212737834 
0.0 -3631.8356207289385 13301.382715615295 -338736.00128550193 -0.6618990672833577 
0.0 -3563.079807830738 27304.474776066 -536501.6440923901 -0.616075706565522 
0.0 -4819.538075010711 16908.74971305255 -332762.60604024405 -1.1775426420686828 
0.0 -3709.556100827459 26735.609681384427 -480102.3697218665 -0.72267310182102 
0.0 -1746.9254434493687 19453.672243631572 -709897.4696345645 -0.031644377089826974 
0.0 -3661.340299497451 27461.193293257522 -549591.0312539857 -0.6079175471375715 
0.0 -5233.412666250075 34422.46920074904 -1254793.9599385092 -0.16990863716743415 
0.0 -5174.52952207413 29774.19978254867 -1020763.7104158046 -0.3859844347861525 
0.0 -4123.107849217846 14489.77639732119 -311869.0804688864 -0.8592919884007442 
2.0 -2308.0642681489685 20561.578962608666 -754830.9006248896 -0.27770544670530506 
0.0 -5712.697272300011 35082.8324503644 -1294754.3484240777 -0.17596169401387973 
0.0 -84.71643408571475 2513.383907347665 -16520.610567364965 -0.02121299835894699 
2.0 -4620.824061113192 22139.97214971198 -776021.6384613443 -1.3447192417195235 
0.0 -4347.061445347474 29994.76201849414 -1070858.5560198457 -0.22109757490377652 
2.0 -5411.788070796004 23261.630270385125 -850847.4193610853 -1.543043652905666 
0.0 -2312.8210771328877 9758.237688419924 -247744.41505980372 -0.3747682843909398 
0.0 -2046.0395399280646 16056.651804973339 -539360.4232245283 -0.2729086544049636 
0.0 -3126.695687305282 24101.13004071943 -418136.22448445327 -0.7881850269349597 
0.0 -3245.6551829588993 24789.755521047937 -440603.2820795094 -0.676656164607351 
1.0 -1868.2644356339988 19434.789656332086 -724405.8505863921 -0.011610714431229574 
0.0 -5619.934470924707 33462.86491201018 -1199419.5960977976 -0.28083768384485597 
0.0 -2361.717856431472 11032.735861118887 -152549.49812713172 -0.7353931249986005 
0.0 -2816.9821831187014 20189.105864072597 -643153.8986597931 -0.38356174795128367 
0.0 -4314.339806059536 14968.068179907283 -283514.4371655404 -0.9629532248285273 
0.0 -5662.2329037331 35692.64983987171 -1338150.700118719 -0.1437089479792193 
0.0 -2372.926323239707 24347.08640633984 -848139.0689120096 -0.08692224964503056 
0.0 -6372.475950306839 36706.80588783712 -1369800.3475200166 -0.13222593012434697 
2.0 -5713.159018413168 24634.877672431503 -932180.9108801839 -1.6767480148300256 
2.0 -4524.3016062782035 23548.501519655318 -867044.1452317458 -1.5464208936672361 
0.0 -5553.91483024718 33673.56746797985 -1210432.728172406 -0.25637240934190836 
0.0 -336.9013290602266 3388.4604148803687 -25274.540848448618 -0.05164371661694101 
0.0 -1482.6047596009532 5843.579003543193 -237059.2491004025 -0.11564925352875537 
0.0 -2493.6916060015155 16233.2649260429 -520773.0196884844 -0.3851083798032907 
0.0 -2735.4432564159524 18504.371103180783 -588960.1007663362 -0.43087775332136724 
0.0 -4312.179949103665 27050.83666081732 -899865.2305311734 -0.3289573267950979 
0.0 -2899.371777877318 20220.883590009296 -645006.1497351049 -0.41115572065662154 
0.0 -1395.1339984084448 9975.937845482465 -415276.2896498919 -0.08065190306320963 
0.0 -3399.554795289098 23854.387226286814 -393248.0741781668 -0.7642056613468396 
0.0 -2984.265553836928 11925.556324192972 -209893.09122321228 -0.6871564199432687 
0.0 -2076.896571029538 24994.835073135237 -868648.119518971 -0.04696919132842365 
0.0 -3053.437941877789 20228.47481942371 -590702.5006845755 -0.2684194432531967 
0.0 -5383.819585230998 35185.047899439895 -1299962.2260807934 -0.16963316736159095 
0.0 -5687.934435862078 35722.12198761281 -1368068.9685986803 -0.12308348000202123 
0.0 -1551.4051345155824 10206.96424534105 -286421.61651260644 -0.3689986697150527 
0.0 -4449.556897228716 15979.819144468462 -307357.6893965832 -1.0483714081213922 
2.0 -3568.1860684699504 17668.221134843538 -726074.9538270239 -0.8278640116163539 
0.0 -5131.015509976009 28774.010519234762 -973541.5724629143 -0.40434881592634797 
0.0 -5311.856065056899 32940.0718018894 -1176042.6321218992 -0.2829366655156061 
0.0 -2849.0018933533734 11820.653586467175 -322961.1206548675 -0.36407960043674037 
0.0 -645.8153991308214 4562.572095321358 -49025.3219215864 -0.10190977935635301 
0.0 -3178.7928135863012 13086.262938295098 -241907.9042598938 -0.8557685913016537 
2.0 -4303.77771297703 21528.938690760115 -770494.8226741811 -1.184548276842647 
2.0 -1699.6807013065775 14474.208461170028 -474849.93735999166 -0.7004974135916953 
0.0 -1119.811265118301 6879.859813083865 -90833.19729809758 -0.28222245055291917 
0.0 -3400.9502019421416 27308.959772134396 -944894.5642993214 -0.2085319643260123 
0.0 -5845.418382272084 34362.398677782076 -1248857.6612299639 -0.23565831393959025 
0.0 -5538.689503134504 35058.35906848622 -1327874.8110740636 -0.13522576456961288 
0.0 -4916.5092931074505 16399.349577451885 -315209.33951726323 -1.0665374875765876 
2.0 -4199.945272972722 22072.787482722182 -784366.6389484261 -1.2108413714790947 
0.0 -3383.362649859275 25237.29127964618 -508226.5337230646 -0.5100614324695449 
0.0 -4825.580493459642 15675.184637631935 -315571.8813777105 -0.9863631444370731 
2.0 -2757.520427665582 17605.807333226705 -495264.41343122977 -1.032405308702023 
0.0 -2691.877630141944 16513.1868588715 -494698.5524644196 -0.2914402712411779 
0.0 -250.4401942346086 2474.5880143752033 -147296.4168401361 -0.0105821942354181 
0.0 -1121.6586315680054 6089.338275666508 -136348.62246497782 -0.12938073712853154 
0.0 -4202.238404847529 24695.25767797827 -816924.3983146463 -0.4195352916870426 
0.0 -4473.889229680842 30724.648467732288 -1106913.641501881 -0.2096386181444255 
0.0 -2161.540178056909 18678.207054190192 -604548.1322169723 -0.14375094647040831 
0.0 -3141.137767299499 20166.716231770275 -588633.0425892884 -0.2988522368465686 
0.0 -3168.1002499399697 25548.35481626221 -485437.95641783695 -0.6261761472048075 
1.0 -1611.7942595317127 17708.842823988358 -678394.3730534845 -0.01728545707185561 
1.0 -2995.8786637543585 18164.86936281352 -705712.4440535632 -0.0278325086966058 
0.0 -3003.706873849142 22739.435175303206 -378704.4185605278 -0.7784078530313798 
0.0 -3009.745123459379 23409.597099062554 -437999.8832874755 -0.5999256346504078 
0.0 -2698.282706194672 11970.929567243806 -173804.0456980675 -0.8063939542445295 
0.0 -5078.602178526152 28632.10096901806 -975457.9412144175 -0.3994458824513348 
2.0 -5052.3487916632375 26029.485524005846 -1005678.6474932748 -1.6378532922765756 
0.0 -4128.557164797246 31284.58166807718 -1130224.1885030405 -0.16257134729711242 
0.0 -5238.391621536571 34560.16854617111 -1304289.630990906 -0.12804838669106305 
0.0 -4352.33045387031 32033.825949332702 -1166974.5441722954 -0.1458631037032691 
2.0 -4112.370656356412 21631.681288763695 -770588.0087864638 -1.2681775207061277 
0.0 -4049.4015482283303 14469.25755295652 -301786.21056064527 -0.8415975540860394 
0.0 -4561.3605194291185 33623.331372213295 -1212637.01255595 -0.21546646986077853 
2.0 -6097.719845684361 27117.00878917244 -1047732.1370697492 -1.930586133209025 
0.0 -1297.967649806553 6945.467367264114 -86375.9098890862 -0.26622635635018216 
2.0 -5062.294347206612 27042.004979277513 -1040826.9103572546 -1.758168139764411 
0.0 -2067.4054299489403 9354.099757884353 -122708.58402857117 -0.4676592142686841 
0.0 -1547.650583227616 5067.773407726433 -347123.86323207116 -0.06762225814076037 
0.0 -2478.4589014597786 10330.262698378967 -176612.7435516158 -0.45495637723807547 
0.0 -1646.0680556813413 7118.006229723036 -251538.9119772325 -0.22811119830033316 
0.0 -1436.1453099773532 7530.6064382777495 -308910.2703903304 -0.15054058915939988 
0.0 -3246.361594308931 26079.438445752676 -506481.8570113019 -0.5631251570936067 
0.0 -3118.0471898187325 20606.17624497781 -660185.5533948418 -0.45362943383360244 
0.0 -2773.7873720244515 12389.457604023679 -300112.0103355453 -0.58735672640267 
0.0 -2282.2233301636456 23889.013988778483 -821421.7030210383 -0.09091333106919806 
0.0 -3058.841145501983 23864.870689971456 -449339.4912927129 -0.6051628965499671 
0.0 -6234.489913035762 36610.81289802295 -1413385.13821257 -0.1283428999505444 
0.0 -21.835359767766988 1778.724971193192 -13633.451032973719 -4.133037873412757E-4 
0.0 -1706.784374993756 9246.576113495148 -147922.38163216744 -0.44946483641417534 
3.0 -936.5359478384024 7125.899009182578 -55702.020891656364 -0.30274740716678616 
0.0 -6142.247307349667 36490.429727725714 -1410399.4255531218 -0.13068585270745875 
0.0 -4811.198859634857 16928.12987956475 -339776.9701676591 -1.2216887329930728 
0.0 -2519.2280323217087 16098.623478244233 -489540.9762228097 -0.2727910020942831 
0.0 -4330.446197058446 16037.44450727364 -285043.97367371584 -1.0817799761029887 
3.0 -60.47213352955582 1676.9751829108943 -15303.156226231073 -9.8532024918971E-4 
0.0 -890.6524197943645 6051.783049081134 -79437.08079568748 -0.19483714306511482 
0.0 -2749.2085592765216 11649.049359236977 -194709.81961823214 -0.7048371115740295 
0.0 -81.82231130297282 2276.163480321847 -13926.168393318027 -0.011352678185809085 
0.0 -5762.696384320269 35738.27985522836 -1341382.1214267558 -0.1521281398582649 
0.0 -4365.854988660445 28010.77111939244 -951405.4022477906 -0.29777207698060604 
0.0 -3414.082469412386 23696.39155351103 -388577.0700424649 -0.7390204075514044 
2.0 -6311.937413719951 27132.53802962805 -1053822.8490157593 -1.9193565475736998 
0.0 -3620.2547333871776 26682.57641592533 -487265.60587695177 -0.7267328488106605 
0.0 -843.5226511438361 5482.959039385115 -66727.98088305007 -0.1913891143057903 
0.0 -6149.818479015484 36584.69104272103 -1416861.8630693469 -0.12355994929917452 
0.0 -5648.475959227087 31632.51403618732 -1108646.2356071 -0.35171902993747833 
1.0 -2040.8636310615254 17833.338161569704 -610524.0862212813 -0.01002834658270548 
0.0 -2263.587464553264 15750.250962309285 -452267.59959373856 -0.3579643051330335 
0.0 -3210.526556104548 25579.505320403678 -476811.39481494663 -0.6349299140633938 
0.0 -1644.3953082784128 8733.262509540233 -165473.3672184555 -0.2841852024920528 
0.0 -2844.0734085105923 12059.96488242691 -206786.96826081607 -0.7559994280142407 
0.0 -5329.915873918037 31002.23654199479 -1077831.7361616737 -0.35367852742048866 
0.0 -3112.357779276131 18428.421057453226 -541465.2888610723 -0.3271715282074012 
0.0 -2859.1504895508456 20305.284538019616 -650841.8148426408 -0.3875493167476114 
0.0 -1100.323331046189 3562.380573593433 -301385.29923467844 -0.022118572759258805 
0.0 -3088.3010962505546 12970.580132407062 -273708.10650428134 -0.7213297769375726 
0.0 -197.57701245359374 3158.600810673067 -24189.1815647809 -0.04908317917784524 
0.0 -5582.300377482485 34513.05897089086 -1254154.6952453903 -0.20198559880484035 
0.0 -2203.932601029513 18763.028375184287 -611054.016369448 -0.14216234300635883 
2.0 -5841.603238906271 26076.54363217681 -999620.3180347085 -1.7680807783187016 
0.0 -3371.408555877193 25451.058324968995 -422853.31022477907 -0.8145952341118452 
0.0 -1797.261187518222 4729.397131875936 -374185.0436143872 -0.061974388566183716 
0.0 -3958.635812793484 15465.705230841038 -293003.74862296815 -0.9842435356199971 
2.0 -4776.112696833116 17978.74535273601 -704999.84157765 -1.2454615383591654 
0.0 -1521.8830077429532 5777.552639129784 -360707.20155077823 -0.08429413019425983 
0.0 -4399.247157876942 30022.31764845631 -1076418.702297348 -0.2278638820587568 
0.0 -4888.945067657622 28300.055872985555 -959834.1168871458 -0.43167053311374826 
0.0 -2870.435209462892 13933.312017665767 -249775.15796779995 -0.9431513438548897 
2.0 -5498.60744996055 26977.81212156415 -1008746.2111866956 -1.867640328962358 
2.0 -4314.936762584516 23796.0279436889 -853194.340544188 -1.5826130243724519 
0.0 -3995.073009846591 29737.86408932963 -1052529.1677373622 -0.2145460033203816 
0.0 -4149.790938615481 16786.978975332935 -326029.6714986875 -1.1944073479299187 
0.0 -2324.8554332988883 9860.910363207866 -322191.231211887 -0.20598885433388903 
0.0 -2363.9663454780343 10944.514353405622 -177739.65384018907 -0.6587802624294792 
2.0 -4259.783906458375 17815.206196324216 -745422.5156963997 -0.9762685082373356 
0.0 -2796.1450516142663 11801.318578704735 -207392.69295207463 -0.7504164845942949 
0.0 -4607.10705269946 15603.646470730355 -315023.2287387148 -1.0027942397112621 
0.0 -4647.820778613945 16793.868524751786 -352531.43932806054 -1.0109440449958735 
0.0 -5237.288805679738 16226.989034844504 -335256.68084718427 -1.0128492004302507 
0.0 -3228.5277512963025 23306.021055419937 -398044.4640284199 -0.7833631334377649 
0.0 -918.8175142632496 11462.40779793592 -429183.4027347717 -0.03407875511089268 
0.0 -4099.957262530268 15619.543174244624 -266581.93428194383 -1.0820480519293887 
1.0 -2894.1328785990327 24566.012948025695 -898203.025149139 -0.015192565585423166 
0.0 -3373.2513515015053 24542.015047781304 -404476.85173497396 -0.8624196005156763 
0.0 -3469.9656402342935 26273.609239985657 -490018.0932754957 -0.6852472120075636 
0.0 -5862.455775471473 36065.08868238207 -1378749.9623552684 -0.12447700326492273 
0.0 -4405.487225867333 15745.214985011973 -298054.63964146574 -1.0642498531554518 
0.0 -1935.6520534393467 11519.115604365892 -397469.4799786833 -0.2630874747357721 
2.0 -4112.068866182723 21995.799838554816 -753247.8175472455 -1.3006069407036902 
0.0 -2753.001516731674 21172.97639987906 -690456.1604163637 -0.22616793929363022 
0.0 -2021.1903689387727 10542.599791796298 -167895.7205432581 -0.6593836592398008 
2.0 -3218.854692923639 17783.317305216773 -600775.5633253116 -1.103880618393482 
0.0 -4928.5400447605625 32704.230030729083 -1185817.4764167236 -0.16557587915705696 
0.0 -450.84746592874853 2700.301461944412 -96058.06062908695 -0.01839745201558832 
0.0 -5456.599988304878 36289.89811983848 -1403128.918038841 -0.11087885301296774 
0.0 -1985.7371898076515 8745.172764432435 -120122.85726639505 -0.48078307378006213 
0.0 -4511.075438092226 15552.405571838104 -292436.0002516423 -1.0556663818447296 
0.0 -5755.462938872526 34815.525321917485 -1273792.8542947704 -0.1957586859868632 
0.0 -3437.1864536365456 26656.60166240034 -511390.6827847627 -0.4793640599663342 
0.0 -5708.997332490117 17194.41923194175 -376353.76728263474 -0.93120475596732 
0.0 -1155.9539406379881 5665.309270603035 -360942.36985583534 -0.09021190714559334 
0.0 -4046.5301260883743 16375.466512842315 -318458.82665986684 -1.1307732801782144 
0.0 -3394.577315532658 25044.483999907192 -420810.33617294545 -0.8528767377325733 
0.0 -3657.6875281142384 28348.11937590866 -1007485.4073698418 -0.22707405726080726 
2.0 -6099.862077013747 24310.979845937578 -887775.6855566301 -1.7649042974023923 
0.0 -3814.9658156707933 14791.910818067887 -263714.1302053791 -1.0361533259256401 
0.0 -1504.749975753044 18645.691860002935 -664175.214033564 -0.011348723537129169 
0.0 -5189.444392518933 30632.862984277494 -1064024.334707102 -0.37485721739131195 
0.0 -1016.732884183964 3669.353588321001 -250830.5279535215 -0.029871829994425888 
0.0 -953.4445340503117 6358.672012070385 -84243.61880248162 -0.2355119215737374 
2.0 -4421.617710084159 22942.59818953353 -837363.7532155177 -1.3388659310500943 
0.0 -5829.2387625707615 33311.97019501109 -1190981.1154828363 -0.2796524007353738 
0.0 -1021.3528112698848 5665.797645969352 -67829.3604355002 -0.20561544896959266 
0.0 -2524.9129847707673 15868.306229966278 -465368.8373032714 -0.2691836820185088 
0.0 -1245.0898743420519 17233.33351899002 -594991.5527965168 -0.010846629954898906 
0.0 -3591.2631895263494 23530.31650635956 -756933.6350566136 -0.3975796335724495 
0.0 -2302.8212106916744 21039.11381448785 -680637.1931120553 -0.2300264828410482 
2.0 -5197.060370455616 24963.498181983945 -964781.1418722011 -1.6485460492828847 
2.0 -5694.503145772927 25810.0056387965 -979872.7890766647 -1.7329505355871582 
0.0 -5304.616022845906 34285.662538718956 -1285908.9539535427 -0.1350307464048815 
1.0 -2064.1147108812747 18610.71647512072 -720240.7058644212 -0.01343240890038522 
0.0 -5176.037735291599 31872.863601043464 -1120523.6305528379 -0.3119197529802571 
0.0 -5267.242038006492 32225.67841163831 -1134412.4041238774 -0.3070329927687188 
0.0 -1065.1953678290852 4171.134852153274 -326420.7707483857 -0.03761811093653215 
2.0 -5751.979698229384 25953.927613651 -988362.2489386344 -1.5004782592180597 
0.0 -5680.037594914995 32292.633162941675 -1134585.339868645 -0.3359681878452863 
0.0 -1159.1808249526516 6143.796212253914 -224472.64345263527 -0.12780301691349227 
0.0 -4980.9164905674315 28396.915700639194 -962022.0756211246 -0.3799375792589833 
0.0 -3351.7933811044186 26283.56739843108 -504591.9795927932 -0.5901830816049565 
3.0 -3086.19193970502 11610.257690349956 -195541.1415908074 -0.9246698088117496 
0.0 -2195.5426080271072 17565.883513216675 -568629.440710931 -0.2650749587204685 
0.0 -3624.267688554509 13234.372584889094 -231075.50436924354 -0.8643180884236188 
2.0 -5005.91533728218 23928.41485487192 -920554.2714457633 -1.5136505926875383 
0.0 -2304.655571469013 21633.550641281665 -696937.4451091902 -0.10875685277132949 
0.0 -4820.460102638718 33813.81348308989 -1259659.6593779137 -0.1387088955674517 
0.0 -571.2164462795424 4109.364569426696 -279305.4091183705 -0.0354904231962118 
0.0 -4451.847867657695 31477.227355433148 -1147008.685461856 -0.1772912797495858 
2.0 -5388.321932848882 24287.066421258667 -866701.1469826248 -1.755611485711282 
0.0 -3121.184867362601 25545.773071034713 -509619.611306936 -0.49924259320983533 
0.0 -3417.4377497915625 13118.699651987912 -240443.58892400292 -0.7479649499659335 
0.0 -5399.232437334495 32021.726337803182 -1124560.98379928 -0.3262455833628676 
0.0 -1627.4036955738925 6967.362601543026 -188879.15946655424 -0.18916711463872016 
0.0 -624.6045449061045 4749.133510707306 -48687.14755458749 -0.13777773966592938 
0.0 -1410.696607115011 6560.088332317824 -175498.532914754 -0.16745043984486013 
0.0 -2229.305494365932 9164.106348631627 -347881.99830632814 -0.1398214604776084 
0.0 -4305.967830702718 26567.789117615637 -894802.4401626195 -0.3808021031094652 
0.0 -2346.025716338718 20947.39117011109 -679365.8088530687 -0.05389700794742655 
2.0 -5474.967000645837 26849.776121521383 -1038054.6851161438 -1.5319249577466114 
0.0 -490.67364785975656 4091.6426463044895 -32182.082461739767 -0.0914888493066652 
0.0 -3876.4128301813844 29334.21328275892 -1046656.3460763326 -0.21360855672302298 
0.0 -1049.4768568534028 7518.440700682005 -284386.9698603027 -0.23732842297146495 
0.0 -962.3905664314829 4419.65361097352 -151141.36722798296 -0.058141582459131196 
2.0 -4707.93697373417 22816.602166686138 -848659.3983726451 -1.3076216729127759 
2.0 -5027.719770379298 25480.050594345576 -988403.4387987731 -1.3225943892116732 
0.0 -1258.3316329020251 6229.077512097706 -230552.8627842341 -0.12908336934380132 
2.0 -4140.009606637485 22156.413941980685 -817786.0851521776 -1.0367175080460687 
0.0 -2158.8144230362686 20755.51778312388 -672752.3115150569 -0.30305426062869384 
2.0 -3394.1491901283193 17565.275186369734 -653088.8505957712 -0.9649111865597245 
0.0 -2931.9947442684725 23089.394764618406 -481791.4647888929 -0.4683738081725404 
0.0 -5424.688508017821 31602.351456443466 -1098026.811213647 -0.32050456574286157 
0.0 -2181.091078667655 16323.173883256248 -530739.779198798 -0.32434328766135734 
0.0 -5197.98921951463 17045.336802433398 -358361.4360783828 -1.1833900926673646 
0.0 -5281.300337451912 36153.359126750816 -1408629.8641304877 -0.08658330242749976 
2.0 -4714.234065541382 23183.445081318754 -857348.0158403071 -1.3208524984999084 
2.0 -5235.38336616308 25546.57868163283 -984132.6033161477 -1.4284829148462976 
0.0 -3173.7616094045948 26200.826048620343 -511097.9230471416 -0.45292786601352564 
0.0 -1890.1124513912769 8761.924777398193 -321456.3692927946 -0.25007420069774955 
0.0 -4058.709684935327 15126.85771623763 -279496.0664900013 -1.0161053102798214 
0.0 -4701.327206961516 32363.614959479324 -1170505.2221465302 -0.16298528191692063 
0.0 -5364.7178234189 34524.92227257949 -1292956.5277181354 -0.13898933800441302 
0.0 -801.5758979889002 3379.8978380317953 -193738.7184305606 -0.032182927662033206 
0.0 -5008.678273319571 31104.477297101774 -1080619.088193113 -0.3215525090153165 
0.0 -5750.080524279579 35749.92603508401 -1344651.7158353403 -0.14205680662970843 
0.0 -4078.345645465802 30642.711632323895 -1109741.738868406 -0.1821097526789307 
0.0 -1847.1882654013723 7745.232116422527 -316988.85774576286 -0.23678512522084394 
0.0 -4844.77416320037 32675.707796711224 -1174831.3386047361 -0.16496277222530964 
0.0 -3244.2127807412116 25445.62833099074 -447900.243920363 -0.7422047900568507 
0.0 -792.1281623438813 6352.204916736161 -87019.20408590251 -0.15670003136518557 
0.0 -484.304344724045 4162.776914814704 -40808.85130145205 -0.09538959703127556 
0.0 -2639.4264330682777 22026.40763534081 -408454.9414671903 -0.5872030567660951 
0.0 -1910.0980986541338 9045.866603969882 -186525.18487686265 -0.26388216616820614 
0.0 -2694.919411671231 12185.506510755917 -300517.8085895543 -0.4583071963362555 
2.0 -4453.136502218174 23170.206860723792 -866079.58205298 -1.414338995703627 
0.0 -5077.957561471857 34189.612649710376 -1284074.00788486 -0.13148939946279875 
0.0 -2156.915836235104 9857.621431974103 -167689.18290037592 -0.5820121520158384 
2.0 -5843.631425247314 26033.18620708511 -989404.8874300834 -1.7624356392037215 
0.0 -5143.886252473571 28950.02377839555 -986404.7874629084 -0.3826818719170004 
0.0 -2855.824246244632 11673.899781932945 -205762.47066864726 -0.75989020979672 
2.0 -1361.123179797579 11524.420770777577 -289374.6154520299 -0.2836705038712901 
0.0 -3273.9848808004017 12542.593654861765 -226074.63766548832 -0.7847143123304403 
0.0 -5695.2473797532475 32708.650953770328 -1161459.1818755898 -0.2905538721661451 
0.0 -3448.284252078802 13136.349216412289 -290259.29574702727 -0.7072704736805697 
2.0 -4846.270073848502 22829.90418757127 -796680.732032142 -1.4242059361523718 
2.0 -5406.797724704208 25046.445913416992 -965913.6601977125 -1.7026784242726145 
0.0 -3011.355249718207 12203.094939652912 -225402.8452323699 -0.7710925323729765 
0.0 -554.8101276110779 4580.3499950587675 -51865.03138490132 -0.0984274003536239 
0.0 -2110.783210970149 10323.995596935236 -179407.33411355305 -0.4044692575768457 
0.0 -2081.00070470977 9454.004787090302 -142496.49106731024 -0.5606923660112818 
0.0 -4097.609845594793 30265.131297478005 -1090120.5219331814 -0.20574152218227174 
0.0 -2981.774311265921 22792.514807604384 -735873.0025716191 -0.24481593566666743 
0.0 -1554.6483571981898 9675.061978182901 -405088.25267606665 -0.18809903410025533 
0.0 -5682.894004971448 32348.66709007593 -1136817.9923490873 -0.3344077316259956 
0.0 -5587.410543592322 30754.14512544068 -1064089.9653460418 -0.3742879777166398 
0.0 -3046.194326980604 19152.479203430084 -601567.3938407004 -0.38007754012640643 
0.0 -788.5701784575244 5448.5854747246285 -66125.08336375846 -0.1868375732987714 
0.0 -2569.894037018314 16376.899038843589 -483073.6969570702 -0.2651021056881235 
0.0 -2836.463691864725 11696.320699145981 -207526.0467003927 -0.7398447676534989 
0.0 -1254.1724600595435 5648.699014688366 -206685.27373518157 -0.126418001545671 
0.0 -3227.0834013580243 21305.5876769303 -684993.2678354082 -0.1853536027146344 
0.0 -5996.150261101873 36274.48872618422 -1398887.197166616 -0.12427311364815169 
0.0 -4266.396939112921 24967.423595570563 -827988.0010413548 -0.41885780717353593 
0.0 -2953.9842638794203 22502.839361465853 -395870.8444556534 -0.7281733034345146 
0.0 -2958.5525607505265 24990.652666867354 -477081.776011582 -0.5067612774925307 
0.0 -1258.2156859680122 5766.804007434521 -279675.641990169 -0.10115043693037794 
