# Supplementary material for: A Pareto approach to resolve the conflict between information gain and experimental costs: Multiple-criteria design of carbon labeling experiments
Source: PLoS Comput Biol. 2018 Oct 31;14(10):e1006533. doi: 10.1371/journal.pcbi.1006533 (PMC6209137; doi:10.1371/journal.pcbi.1006533)
Supplement: S1 File — ZIP archive containing Pareto scatterplots for 3D- and 5D-MO-ED scenarios and scripts to reproduce Figs 7 and 8. (ZIP) [file pcbi.1006533.s007.zip › Scatter/Scatter_5D_LCMSMS/Paretoplot.m]

% Evaluation runs over all dimensions p = 21, 20, 19, 18

for j=0:1:3
    
    clear Data Index h pair DataOPT DATAOPT;
    scrsz = get(0,'ScreenSize');
    
    Names={'\phi_{Costs}';'\phi_D';'\phi_A';'\phi_E'};
    
    file='objectives_SMPSO_FLCMSMS_2_iter_400';
    Data1=importfile_Auswertung([file,'.txt']);
    file='objectives_SMPSO_FLCMSMS_3_iter_400';
    Data2=importfile_Auswertung([file,'.txt']);
    % Combination of two runs
    Data = [Data1;Data2];
    
    % ID=find(Data(:,3)<=10^5)
    % Data=Data(ID,:)
    
    fileToRead1=strcat('variables_SMPSO_FLCMSMS_2_iter_400.txt');
    fileToRead2=strcat('variables_SMPSO_FLCMSMS_3_iter_400.txt');
    var1 = importfile_Auswertung(fileToRead1);
    var2 = importfile_Auswertung(fileToRead2);
    Data_var = [var1;var2];
    
    Data(:,2) = -Data(:,2);
    Data(:,4) = -Data(:,4);
    Data(:,5) = -Data(:,5);
    Data_all = Data;
    
    Index    = find(Data(:,1)==(0+j));
    Data     = Data(Index,:);
    Data_var = Data_var(Index,:);
    
    h3D = figure(90+j);
    scatter3(Data(:,2),Data(:,4),Data(:,5), 50*ones(length(Data),1),Data(:,3),'.' );
    colorbar;
    set(gca,'FontSize',20,'FontWeight','bold');
    xlabel(Names{2},'FontSize',24,'FontWeight','bold');
    ylabel(Names{3},'FontSize',24,'FontWeight','bold');
    zlabel(Names{4},'FontSize',24,'FontWeight','bold');
    title(['Pareto Front p = ',num2str(21-j)],'FontSize',24,'FontWeight','bold');
    box
    axis tight;
    %axis([7 20 2400 4500 1700 3000]);
    saveas(h3D, ['Pareto_5D_LCMSMS_3D_p_',num2str(21-j)],'png');
    saveas(h3D, ['Pareto_5D_LCMSMS_3D_p_',num2str(21-j)],'fig');
    
    % 3D LCMSMS
    DataDOPT = Resultfile3DLCMSMS();
    DATAOPT  = NaN(length(DataDOPT),5);
    for i=1:size(DataDOPT)
        DATAOPT(i,:) = DataDOPT{i,3};
    end
    INDEX = find(DATAOPT(:,1)==(0+j));
    
    h=figure(1+j); %('Position',[1 scrsz(4) scrsz(3)/2 scrsz(4)]);
    
    % if(size(INDEX,1)>10)
    if(size(INDEX,1)>2)
        
        % 3D
        DATAOPT          = DATAOPT(INDEX,:);
        [~,INDEXsort]    = sort(DATAOPT(:,2));
        DataDOPTnew      = DATAOPT(INDEXsort,:);
        DataDOPTnew(:,2) = -DataDOPTnew(:,2); % D
        DataDOPTnew(:,4) = -DataDOPTnew(:,4); % A
        DataDOPTnew(:,5) = -DataDOPTnew(:,5); % E
        
        % 5D
        Datanew               = Data(:,[3,2,4,5]); % C, D, A, E
        
        % phi_C                    phi_D                    phi_A                    phi_E                    Glc#000000               Glc#100000               Glc#010000               Glc#001000               Glc#000100               Glc#000010               Glc#000001               Glc#111111               Glc#110000               Glc#100001               MS_23PG                  MS_6PG                   MS_AKG                   MS_ALA                   MS_ARG                   MS_ASN                   MS_ASP                   MS_CIT                   MS_CYS                   MS_DHAP                  MS_E4P                   MS_F6P                   MS_FBP                   MS_FUM                   MS_G6P                   MS_GAP                   MS_GLN                   MS_GLU                   MS_GLY                   MS_HIS                   MS_LEU                   MS_LYS                   MS_MAL                   MS_MET                   MS_OAA                   MS_PEP                   MS_PHE                   MS_PRO                   MS_PYR                   MS_R5P                   MS_S7P                   MS_SER                   MS_SUC                   MS_THR                   MS_TRP                   MS_TYR                   MS_VAL                   MS_Xyl_Ribu
        
        DataDOPTNEW = DataDOPTnew(:,[3,2,4,5]);
        
        for i=1:4
            n=(i-1)*3;
            for jj=i+1:4
                subplot(3,3,n+jj-1)
                scatter(Datanew(:,i)/max([Datanew(:,i);DataDOPTNEW(:,i)]), Datanew(:,jj)/max([Datanew(:,jj);DataDOPTNEW(:,jj)]), 50*ones(length(Datanew),1),Data(:,3),'.');
                box on
                
                hold on;
                line(DataDOPTNEW(:,i)/max([Datanew(:,i);DataDOPTNEW(:,i)]),DataDOPTNEW(:,jj)/max([Datanew(:,jj);DataDOPTNEW(:,jj)]),'LineWidth',2,'Color',[0.8 0.8 0.8]);
                scatter(DataDOPTNEW(:,i)/max([Datanew(:,i);DataDOPTNEW(:,i)] ),DataDOPTNEW(:,jj)/max([Datanew(:,jj);DataDOPTNEW(:,jj)]),50,[0 0 0],'+');
                
                xlabel(Names{i},'FontSize',14,'FontWeight','bold')
                ylabel(Names{jj},'FontSize',14,'FontWeight','bold')
                zlabel(Names{3},'FontSize',14,'FontWeight','bold')
                box on
                % if i==5
                % l=colorbar;
                %    set(get(l,'ylabel'),'String', 'Costs [�]');
                % end
                
            end
        end
        saveas(h, ['Pareto_5D_LCMSMS_2D_',num2str(21-j)],'png')
        saveas(h, ['Pareto_5D_LCMSMS_2D_',num2str(21-j)],'fig')
    end
    close(h)
end
