# Supplementary material for: A Pareto approach to resolve the conflict between information gain and experimental costs: Multiple-criteria design of carbon labeling experiments
Source: PLoS Comput Biol. 2018 Oct 31;14(10):e1006533. doi: 10.1371/journal.pcbi.1006533 (PMC6209137; doi:10.1371/journal.pcbi.1006533)
Supplement: S1 File — ZIP archive containing Pareto scatterplots for 3D- and 5D-MO-ED scenarios and scripts to reproduce Figs 7 and 8. (ZIP) [file pcbi.1006533.s007.zip › Scatter/Scatter_5D_LCMSMS/variables_SMPSO_FLCMSMS_2_iter_400.txt]

0.0010 0.0010 0.0010 0.0010495962803411972 0.0010 0.0010 6.136262105149874 0.01097713829065112 0.0010 1.0812630494605755 3.866597425725474 5.07019377405774 9.903391108952016 6.833928660356543 10.0 9.996723869993684 9.99749393033131 5.0005 10.0 0.0010 3.3822290727379922 9.819700635698194 5.500450000000001 10.0 5.105432825344164 2.034590667236603 10.0 1.1039562210281053 10.0 8.018104527941981 10.0 0.0010 0.001000000000000334 10.0 10.0 6.572053728836988 5.720460373502223 10.0 0.0010 5.164751170105474 10.0 9.293507325528044 10.0 8.645730605938766 10.0 7.0847265854647095 9.758622912672147 9.966618948046717 
0.0010 0.0010 0.0010 0.0010 0.0010 0.0010 0.0010 0.0010 0.0010 10.0 10.0 10.0 9.877456474207303 10.0 10.0 10.0 10.0 10.0 10.0 10.0 10.0 10.0 10.0 10.0 0.5481475910845244 0.0010 10.0 0.21888267286596186 10.0 9.387842415622808 10.0 10.0 0.0010 9.352484942061748 10.0 0.15662781934227815 10.0 9.548970466875968 10.0 9.625649755588523 9.784565995849352 9.757436352401262 10.0 10.0 10.0 10.0 10.0 8.320747999394664 
10.0 0.0010 0.0010 0.0010 0.0010 0.0010 0.0010 0.0010 0.05237068848010473 0.0010 4.381519561385821 10.0 0.0010 10.0 0.8359572176136965 10.0 10.0 0.0010 3.06700562781678 8.857928258231265 0.0010 0.0010 4.522442913473737 0.0010 10.0 0.0010 10.0 2.1219191253142613 0.0010 0.0010 0.0010 0.43507682904054823 1.0166031305813208 9.142895189648343 3.002775017563481 10.0 1.4066176463786473 10.0 0.013129213277964347 6.327916006021161 10.0 0.0010 0.0010 0.0010 3.3781677461290984 4.139135110052633 10.0 9.931337678227319 
0.0010 0.0010 0.0010 0.0010 0.0010 5.00113103642653 0.0010 0.0010 0.001000000000000334 0.0010 0.001000000000000334 10.0 10.0 10.0 10.0 5.000438337682268 4.779278685334741 10.0 10.0 0.6949635207837215 5.0005 10.0 2.400639384722284 10.0 4.50055 10.0 10.0 10.0 0.0010 4.947206905158574 5.00019388754509 0.0010 8.250011923319725 10.0 9.606830162798385 1.9337299754221133 4.900892334372155 10.0 6.320269973638753 4.984592975359617 10.0 9.943437157527717 10.0 10.0 10.0 2.96701954997092 10.0 10.0 
0.0010 0.0010 0.0010 0.0010 0.0010 0.0010 0.0010 0.0010 0.0010 10.0 0.0010 3.631685102526082 10.0 0.0010 10.0 10.0 10.0 10.0 10.0 0.0010 10.0 10.0 1.1501555030006383 10.0 9.738765888105846 10.0 10.0 10.0 10.0 10.0 10.0 10.0 10.0 10.0 10.0 0.0010 10.0 10.0 10.0 10.0 10.0 10.0 10.0 10.0 10.0 10.0 9.456690647954037 10.0 
0.0010 0.0010 0.0010 0.0010 0.0010 5.000578186647153 0.0010 0.0010 0.0010 0.0010 0.0010 10.0 10.0 10.0 10.0 4.9215244506752445 4.9985185757662824 10.0 10.0 0.1325105568780831 4.960406971083198 10.0 1.8730774516809743 10.0 4.239653584180458 10.0 10.0 10.0 2.0931337147359317 4.7926383102341426 4.9000457067624374 0.0010 8.814958534865681 10.0 9.81442980198751 1.699801719933899 4.57017855054298 9.441417879661287 6.147332990873439 4.795164677300388 10.0 10.0 10.0 10.0 10.0 2.179100176176233 10.0 10.0 
8.878111900411866 0.07989586246491277 0.0010 0.0010 0.0010 0.0010 0.0010 0.0010 0.13532166815949243 0.0010 10.0 1.656055348019223 2.8066715350599463 10.0 2.8231834400522633 4.0613594207363315 6.225259568993312 4.408925785940634 0.0010 10.0 0.0010 0.0010 7.968188202652701 1.60265203748627 0.0010 1.673899158432226 10.0 2.4116040195631 5.34882024983852 10.0 4.99092849771107 0.0010 2.2786990811427197 2.754534911101933 10.0 8.230879187072006 10.0 10.0 10.0 7.766954646817596 0.0010 0.00960391476248379 2.730858682990756 0.0010 0.9744569087771255 0.04601740185191883 4.953705353071121 10.0 
0.4322759573881523 0.0010 0.0010 0.0010 0.0010 0.0012070751443818463 0.0010 0.0010 10.0 0.0010 10.0 10.0 8.990564130513162 10.0 10.0 10.0 10.0 10.0 0.0010 10.0 10.0 0.0010 0.0010 10.0 3.944751913214083 8.86278866961415 10.0 10.0 0.0010 10.0 10.0 0.0010 5.91511289370797 10.0 10.0 0.0010 10.0 10.0 10.0 1.7231408088199065 10.0 0.0010 10.0 0.0010 4.6091198367564585 8.41091959419341 10.0 10.0 
10.0 0.06246542187986483 0.24161860604367968 0.0010222003101578313 0.003443490347383346 0.0037424211685034145 0.0010 1.223574347368822 3.0911648007082357 0.0010 6.9871477411377185 10.0 0.0010 10.0 0.0010 9.686419673169326 9.911653258772798 6.472115951723229 0.0010 7.408418217775154 0.0010 0.0010 2.9581915448753393 0.0010 10.0 6.899565998721924 9.031675953977917 1.9678347740900772 0.0010 0.0010 0.0010 9.009999222819673 7.022247175175598 9.63889709549463 7.369927959224295 10.0 6.795469584057392 10.0 7.7740280762348855 4.077887941237622 9.604995919147441 0.0010 0.0010 0.0010 0.8571130214476419 10.0 9.254416638095293 9.629662398608914 
0.07040751117598013 0.005772396731241123 0.0010 0.0010 0.0010176624693217435 0.0010 8.21105760855873 0.015766923426783593 0.0010 0.0010 9.623055522519413 10.0 9.930465861140672 9.228962467616796 9.997665953415588 7.43229489677979 10.0 9.829567883523541 9.933285852142934 5.000500000000001 0.4700751669957004 10.0 0.07661367464382796 9.995821456731258 4.575634177943621 1.5252919867532588 10.0 4.7564013629015705 9.935151535176296 9.995880888095359 9.99522760326876 0.21393314449778167 5.0005 10.0 9.278673332537235 1.8069310299870405 3.3920212611848752 9.649429203838388 0.009190147195239227 2.3399967815175837 4.167935101262802 9.934914295864852 5.323397365794912 9.933367760922884 10.0 0.0010 10.0 10.0 
0.0010 0.0010 0.0010 0.01757882446639916 0.0010 0.0896864783868114 4.997236907284147 10.0 0.0010 8.725224105748072 4.927454590256773 1.5271662255348502 10.0 1.440548317697497 10.0 10.0 10.0 9.579003559973927 10.0 7.132916724587035 10.0 10.0 0.0010 10.0 0.0010 10.0 7.204388962703931 10.0 10.0 10.0 10.0 0.0010 7.879627674286149 10.0 8.299125642526848 0.0010 10.0 1.0410617142027538 0.0010 10.0 8.481114249146009 10.0 10.0 10.0 10.0 5.407623588349175 9.997213887244802 10.0 
0.0010 0.0010 0.018076320259492712 0.034537381936843074 0.0010 5.001143369096357 0.0010 0.0010 0.0010 0.001000000000000334 4.166345264608851 6.3740464973295925 4.875109555526582 5.721600165243354 10.0 4.992069172227924 5.000389122802912 10.0 10.0 1.1654994733081185 5.197603859921226 10.0 0.1420508866632022 10.0 5.203763951764126 10.0 10.0 10.0 5.500449999999999 4.50055 5.500449999999999 1.5949826754842764 7.991519774368166 10.0 10.0 0.0010 4.50055 9.527438446476076 0.001000000000000334 4.068997768509521 10.0 10.0 9.81722064957431 10.0 10.0 1.5738291636885946 10.0 10.0 
0.0010 0.0010 0.0010 0.0013235968904986336 0.0010 5.004146671918131 0.03404351805632457 0.0010 0.0010 0.001000000000000334 2.6002946745425284 10.0 6.706857321582242 4.032395727094679 10.0 4.99636618683486 4.988014504181312 9.123075086783885 9.755759077294307 0.0010 5.7556104624647695 10.0 0.0010 10.0 4.41708713784923 7.645348956407847 9.824097457857881 9.913300707130993 5.633588141404371 4.501787837530872 4.9638865007349535 4.107216470421377 10.0 9.912261459070526 9.931176299543049 0.5922023347346 4.50055 8.985577284922387 4.523828492501528 5.0005 4.89670138124725 10.0 7.321908843146624 10.0 10.0 4.2892213808033395 5.783038646333862 6.539069879069873 
0.054520922338771705 0.0010 0.0010 0.0010 0.0010 6.822676258274123 0.0010 0.0010 0.0010 0.0010 0.0010 9.814973128367878 10.0 10.0 10.0 4.08343804789271 4.981649938390988 10.0 9.982653643767994 0.0010 0.8104137065329535 10.0 0.0010 10.0 1.4311044898691856 9.426103510410105 10.0 9.711117137305477 0.33803248223662763 1.4311044898691856 1.4052161209811507 0.0010 9.656097815634832 9.971674217123223 9.976242680259988 0.0010 0.0010 10.0 0.4405216906324414 0.33803248223662763 10.0 9.982653643767994 10.0 9.974889475707476 10.0 0.4405216906324414 10.0 10.0 
0.8934145201008875 0.0010 0.0012299742622235471 0.0015979231793197383 0.0010 10.0 0.0010 0.0010 0.0010 0.0010 0.0010 10.0 9.244312715005274 10.0 9.091843555211454 0.32322792846051573 0.0010 10.0 9.197343537057945 0.7894445837700348 0.0010 9.231749869756122 0.0010 10.0 0.0010 9.56865008924838 9.404005821387557 10.0 0.0010 0.0010 0.0010 0.0010 10.0 9.303849820524208 10.0 1.4792423917367339 0.0010 10.0 0.0010 0.0010 9.997142141786265 9.240218074880977 10.0 9.198001454375214 10.0 0.0010 10.0 10.0 
0.0010 0.0010 0.0010 0.0010 0.002377285404596304 5.0005 0.05473341630928215 0.0010 0.0010 0.0010 0.0010 10.0 10.0 9.946935063174696 10.0 5.000500000000001 5.000500000000001 10.0 10.0 0.055201404902033124 0.6411233647903479 8.036287649440526 0.0010 10.0 5.165257755294071 5.0005 9.338329639337697 10.0 5.000500000000001 5.000500000000001 5.000500000000001 3.187340074854808 10.0 9.96223219612894 9.947877825616848 3.437273215248465 4.32667772243903 10.0 2.473329286803015 3.787853286974509 10.0 9.894521032231763 10.0 10.0 6.984348756510551 5.053323592457464 9.994043268251414 10.0 
0.0010 0.0010 0.0010 0.0010828199362599906 0.0010 5.000500000000001 0.23704338903464273 0.0010 0.001000000000000334 0.0010 4.767544794160181 7.3559385676292095 5.261584266968399 5.851624961625973 10.0 5.0005 5.0005 10.0 10.0 0.0010 4.789403096129757 10.0 0.8930285506227147 10.0 4.1450200328434414 10.0 10.0 10.0 5.0005 5.0005 5.0005 1.2286895735051777 8.583769571640662 10.0 10.0 0.0010 4.503632138850348 8.504459425985006 0.0010 3.4036440496015263 10.0 10.0 9.825231226405052 10.0 10.0 0.8107917270974214 10.0 10.0 
0.0010 0.002884251111791196 0.005820815289757018 0.0024404588894674267 0.0019928605616221767 0.0012326368628968079 5.107189514080464 0.21336768068524936 0.0010 0.8657436884977301 0.6334023440243506 6.0458866640563365 10.0 9.285969052808257 10.0 10.0 9.994243216016548 1.5666030481430235 10.0 1.5303032769744638 0.21336768068524936 10.0 9.633968995988734 9.50005 10.0 1.6976068318629434 9.787632319314751 4.096696877489545 10.0 9.606113175475361 9.405135511759852 0.6086900384361824 0.21336768068524936 9.787632319314751 9.360952113747992 6.058845629167314 4.972874469645468 9.180398405772326 4.244087647000321 3.883758080280406 9.787632319314751 10.0 10.0 10.0 10.0 9.787632319314751 9.787632319314751 9.770551271705664 
1.0611739823533592 0.0010 0.0010 0.0010 0.0023362035459580936 10.0 0.0010 0.0010 0.0010 0.0010 0.0010 10.0 7.459160068687884 10.0 10.0 0.0010 0.0010 10.0 6.834259276026554 0.0010 0.0010 7.060021054246092 0.0010 10.0 0.0010 10.0 10.0 10.0 0.0010 0.0010 0.0010 0.0010 10.0 7.670163956533714 10.0 0.0010 0.0010 10.0 0.0010 0.0010 10.0 6.955662865705517 10.0 6.906625890994656 10.0 0.0010 10.0 9.847612576683657 
0.0010 0.002416334003203167 0.0014286653215428947 0.06402356090478309 0.0010346042542033363 0.0011499612339620304 8.893185936619854 0.0010 0.0010 1.5379041974343615 10.0 9.020317394187703 10.0 0.7341095714181289 9.989880984361266 9.994346348146621 9.999497135767728 2.692196184039673 10.0 0.0010 8.208071638379487 10.0 0.0010 9.944951054036727 10.0 9.641836869271879 10.0 10.0 10.0 9.921248989885909 9.945439547097353 1.1078140633801459 5.319159223604777 10.0 6.306111830247962 0.0010 4.056616677537562 1.1078140633801459 2.568047260600281 10.0 10.0 10.0 9.910934101187921 10.0 9.226518941086724 5.0005 10.0 9.980802156979006 
0.0010 0.0010 0.0010 0.0010 0.023262540060336383 0.014093745233211203 10.0 0.0010 0.0010 0.0010 0.0010 0.0010 10.0 6.545532975533354 10.0 10.0 4.15680842208258 0.0010 10.0 0.0010 0.0010 10.0 0.0010 0.0010 10.0 10.0 0.0010 10.0 10.0 10.0 10.0 0.0010 10.0 10.0 0.0010 0.0010 0.0010 0.0010 0.0010 10.0 10.0 10.0 10.0 10.0 0.0010 10.0 10.0 0.0010 
0.3813916531009989 0.0010 0.004222560147806739 0.0010 0.0010 5.000523543706898 0.0010 0.0010 0.001000000000000334 0.0010 0.0010 10.0 10.0 9.873243359465064 10.0 3.9342310254099866 4.9566135767612165 10.0 8.115927959712632 0.0010 3.2009309272454347 8.724677773547498 0.0010 10.0 0.001000000000000334 5.501646601617789 7.360719529978443 10.0 3.97809615636301 3.6423431983955856 4.9564585402398 4.50055 8.525923883589174 7.513627650427867 10.0 0.001000000000000334 1.9500157755510048 10.0 0.001000000000000334 1.149086514520591 10.0 7.7007478878529625 6.32043291610329 7.702099835668467 8.82406026473286 0.001000000000000334 10.0 10.0 
0.5226602823991239 0.0010 0.0010495620441590971 0.0010 0.0010 10.0 0.0010 0.0010 0.0010 0.0010 0.0010 10.0 10.0 10.0 10.0 0.0010 0.0010 10.0 8.097967896539078 0.0010 0.0010 8.384870117352468 0.0010 10.0 0.0010 10.0 8.812053805321769 10.0 0.0010 0.0010 0.0010 0.0010 10.0 8.889740437102716 10.0 0.0010 2.907865763156429 10.0 0.0010 0.0010 10.0 7.919413157153821 10.0 7.919994678475734 10.0 0.9299637295428647 10.0 10.0 
0.23124943291813235 0.0010 0.0010 0.0010 0.0010 5.000784935354553 0.001000000000000334 0.0010 0.0010 0.0010 0.0010 10.0 10.0 10.0 10.0 4.51955844877804 4.865846555429505 9.015779365591719 9.769750567081868 0.0010 0.0010 9.769750567081868 0.0010 10.0 0.7796970481969074 10.0 10.0 10.0 5.0005 4.978447153733598 4.50055 0.0010 10.0 9.607865026848787 10.0 1.730028212906058 0.0010 10.0 0.0010 0.0010 10.0 9.769750567081868 10.0 9.769750567081868 10.0 5.0005 10.0 10.0 
0.001000000000000334 0.001660697101789788 0.0010 0.001493979840569854 0.0012807527681870361 5.0128787550219736 0.2856374997268261 0.0010 0.0010 0.0010 2.2931873592782033 5.000500000000001 7.997091797078887 4.742674308516624 10.0 5.0005 4.269009168175699 9.594670209368942 10.0 0.0010 4.50055 10.0 0.0010 10.0 5.000500000000001 7.878654269034028 7.628343865057634 9.958249121453626 5.0005 4.9684520178414475 4.50055 0.001000000000000334 10.0 10.0 10.0 0.001000000000000334 5.030904103228392 8.718119462776473 0.001000000000000334 4.799966353551382 10.0 10.0 9.834651775909812 10.0 9.421736899988732 0.0010 10.0 9.992687294999982 
0.26860818053159463 0.001581623548145571 0.0010001205993434667 0.001001471603846151 0.001045392247138236 5.000500000000001 0.0018794360338112701 0.0010 0.0010 0.0010 0.0010 10.0 10.0 9.973126444033323 9.997958561204713 5.0005 5.0005 5.000500000000001 9.560085432170869 0.13275054055721047 0.0010 9.559602322783503 0.0010 10.0 5.0005 9.973126444033323 10.0 7.044827538862055 5.0005 5.0005 5.0005 0.0010 9.482319967029252 9.54227173150914 9.965040735587346 1.9714702516463334 0.11174301608535404 8.663523143822385 0.08728895391615361 5.0005 9.99919679129357 9.559602322783503 10.0 9.560447459899601 9.942668111122545 5.0005 9.999772007036002 10.0 
0.0010 0.0010 0.0026075894954331216 0.0010 0.0013618499411635666 0.0010 10.0 0.0010 0.0010 1.7380053181304196 3.6751073832225507 10.0 10.0 3.722156452942753 10.0 9.972037679537175 10.0 6.72771442234127 10.0 6.523071211567943 8.464647000892263 10.0 5.033154379666105 10.0 5.798334781869256 5.087968310562745 9.988841580512263 3.1398727628011303 10.0 10.0 9.636419932916771 0.0010 4.9162959881517345 10.0 1.8795626708555564 1.0312775740605384 2.9596982107282077 0.0010 0.0010 10.0 10.0 10.0 10.0 10.0 2.7206545407436455 1.7171472403136718 10.0 10.0 
0.9298564451029193 0.0010 0.0010 0.003885588812986812 0.0010 10.0 0.0010 0.0010 0.0010 0.0010 0.0010 10.0 8.939690656992616 10.0 9.632760965643737 0.0010 0.0010 10.0 10.0 0.0010 0.0010 10.0 0.0010 10.0 0.0010 10.0 9.839765838825258 10.0 0.0010 0.0010 0.0010 0.0010 10.0 6.151401056862147 10.0 0.0010 0.0010 10.0 0.0010 0.0010 10.0 10.0 10.0 10.0 10.0 0.0010 10.0 10.0 
0.0010 0.0010 0.0010 0.0013136898323761297 0.0010743295626562688 5.000980106152388 0.13586085016710125 0.0010 0.0010 0.0010 4.877168215620441 7.9652336068275 6.965218662699191 4.904736227881557 9.331431351698281 4.777603719770137 4.870428531326529 8.182942299029534 10.0 0.0010 5.052080995648613 10.0 0.0010 10.0 5.088240831280105 10.0 10.0 9.57090789929656 4.627831986546231 4.874879788812618 4.721207547750065 0.0010 8.577625125239088 10.0 10.0 0.02879546771577131 4.989338286393308 8.227780332506683 0.0010 3.5474027808451627 10.0 10.0 8.390600534721894 10.0 9.207466313008407 0.951140253121852 9.99160158773428 10.0 
0.046235447624859205 0.0010 0.0010 0.0010 0.0010 5.0007558743533345 0.0010 0.0010 0.0010 0.0010 2.233568434851459 8.369622010839722 10.0 10.0 10.0 4.976398526073303 4.944019075117878 8.767331565148542 10.0 0.0010 0.0010 10.0 0.0010 10.0 0.35629459856313606 8.767331565148542 10.0 8.767331565148542 5.053111450941465 4.410201015783671 3.860844407121448 4.208168592001889 8.767331565148542 9.562779821116218 10.0 2.233568434851459 0.0010 10.0 1.2336684348514586 2.99210738442478 7.7674315651485415 10.0 10.0 9.780957933336186 10.0 4.901748814143871 10.0 10.0 
0.7073965936359926 0.0010 0.0010 0.0033216916297487695 0.0010 9.892764195770205 0.0010 0.0010 0.0010 0.0010 0.0010 10.0 9.182485026544434 10.0 9.738750197762048 0.0010 0.02343382624830026 10.0 10.0 0.0010 0.0010 10.0 0.0010 10.0 0.0010 10.0 7.856639811580468 10.0 0.0010 0.2969847277066241 0.4899724662926339 0.0010 10.0 6.919433400662812 10.0 0.0010 0.0010 10.0 0.0010 0.0010 10.0 10.0 10.0 10.0 10.0 0.0010 10.0 10.0 
0.0010 0.002242386571160957 0.0010 0.0010 0.0010966738013373574 9.73525987809031 0.0010 0.0010 0.0010 0.0010 0.0010 4.3567932493095665 10.0 10.0 10.0 0.3029470423655036 0.2655573421785338 10.0 10.0 5.427955421327903 0.0010 10.0 0.25004590064882104 10.0 10.0 10.0 10.0 10.0 10.0 10.0 10.0 0.0010 10.0 9.114041761183344 10.0 0.0010 0.0010 7.101091731335245 0.0010 0.02219904155593433 10.0 10.0 10.0 10.0 10.0 0.3853172055875076 10.0 10.0 
0.0010 0.0010 0.0010667091907456457 0.0010408167175289737 0.0010 0.0010 5.4307393448184405 0.0010 0.0010 0.9258407603352596 5.0005 5.0931453887584786 9.926149915409319 7.868681470906882 10.0 9.998964876477311 10.0 0.0010 10.0 0.05538189981537015 3.85738203606162 10.0 9.153439829237826 10.0 9.821251782682067 2.251286123275177 10.0 0.0010 10.0 8.463282880250166 9.999944054132104 0.0010 0.0010 9.986250630384603 9.187566802517148 5.547345159801785 6.469425958366228 7.2707033804997145 0.05080569396536576 5.240054124464836 9.403147859960729 10.0 9.50005 10.0 5.451257992942101 5.651366883708295 9.987421030161892 9.645976063506236 
0.0010 0.0010 0.001094746128905552 0.0013413130014645913 0.0010 0.0010 5.44377932618335 0.007995697909218356 0.0010 0.8379073548930656 0.0010 4.70053136401922 9.932585632127372 10.0 10.0 9.99769958464662 9.9979037664285 0.0010 10.0 0.0010 3.5237059318486237 9.873874817117951 10.0 10.0 10.0 2.6625432002400524 10.0 0.0010 10.0 8.618207748159326 9.992218320992755 0.0010 0.0010 9.986438657045925 10.0 6.444723489404476 5.851004487080622 9.481508909544123 0.0010 4.766455460880841 9.563703989219675 10.0 10.0 10.0 10.0 9.098719188965084 9.98776921567769 9.976725507415257 
0.22408430921407163 0.0010 0.0010 0.0010 0.001197613191831101 5.004646614929644 0.12776800110318648 0.0010 0.0010 0.0010 4.782915368943805 5.485213120098985 7.382734883433268 7.229126888591384 9.47452311362645 4.882177402865543 4.800925447778144 9.747867543018145 10.0 0.0010 6.279200740803365 10.0 0.0010 10.0 6.83455136809631 10.0 10.0 10.0 4.6212341419800635 3.345213347458383 2.8836836396949126 0.0010 7.7586059218935635 10.0 10.0 0.0010 6.488230346969203 8.155038974938975 0.0010 3.963542817478621 10.0 10.0 9.885665054877771 10.0 7.935015436940899 1.246435103315723 10.0 10.0 
0.0010 0.0010 0.0010 0.0010 0.0010 6.716637856161278 0.06457637412006001 0.0010 0.0010 0.0010 0.0010 9.877837760522102 10.0 10.0 10.0 4.145729218146502 5.0005 10.0 10.0 0.0010 1.0821500965509854 10.0 0.0010 9.800827339355358 0.0010 10.0 10.0 9.551133035991892 0.0010 0.0010 0.0010 0.0010 9.50005 10.0 9.757385923593892 0.0010 0.0010 10.0 0.0010 0.0010 10.0 10.0 10.0 10.0 10.0 0.0010 10.0 9.92769239414056 
0.6970011943921989 0.0010 0.0010 0.0010 0.0010 10.0 0.0010 0.0010 0.0010 0.0010 0.0010 10.0 8.954552678951137 10.0 9.78234754937423 0.0010 0.0010 10.0 10.0 0.0010 0.0010 10.0 0.0010 10.0 2.0168825338840852 10.0 10.0 10.0 0.0010 0.0010 0.0010 1.3462093674464555 10.0 9.005703899786738 10.0 0.0010 0.0010 10.0 0.0010 0.0010 10.0 10.0 10.0 10.0 10.0 0.0010 10.0 10.0 
0.9630778564275435 0.0010 0.0010956874744970022 0.0024184503835868437 0.0010 10.0 0.0010 0.0010 0.0010 0.0010 0.0010 10.0 8.937696000847724 10.0 9.283346563352907 0.0010 0.0010 10.0 10.0 0.0010 0.0010 10.0 0.0010 10.0 0.0010 10.0 8.273137407519393 10.0 0.0010 0.0010 0.0010 0.0010 10.0 7.940261452404766 10.0 0.13343133152369324 0.0010 10.0 0.0010 0.0010 10.0 10.0 10.0 10.0 10.0 0.0010 9.826790603707037 10.0 
0.0010 0.0010 0.0010 0.0010 0.0010 5.000501476764386 0.267074427492027 0.0010 0.0010 0.0010 0.0010 8.861689231315703 10.0 10.0 10.0 4.9977842020104974 5.000401251414224 10.0 9.371521032432222 0.0010 3.5493244382362237 10.0 0.0010 9.955047967710293 2.674993127122325 9.945171487307313 9.663813236529773 10.0 5.0005 4.734195614355936 4.985046579363947 0.0010 10.0 10.0 10.0 0.0010 0.0010 10.0 4.182490696446022 2.4417290751422183 10.0 9.840426043836253 10.0 9.713271065812659 9.962789920042418 1.3071506464774165 10.0 10.0 
0.0010 0.0010 0.0010 0.001584078376450854 0.001116634069559012 5.002610211897674 0.19715616197791302 0.0010 0.0010 0.0010 4.900632204411116 6.164222601391411 6.654533244241584 6.327104554258771 10.0 5.0005 4.82428273294951 9.561684534473638 10.0 0.0010 5.549497351482633 9.993276680164092 0.0010 10.0 5.694662561061469 10.0 10.0 10.0 4.683783032579622 4.993184252970003 3.2157745367136696 0.0010 7.903934940821086 9.999309252634308 10.0 0.0010 5.248660600953978 8.13989417598991 0.0010 4.742568223595547 10.0 10.0 8.710569283533752 10.0 9.425717759597651 1.4947367318814972 10.0 10.0 
0.013654250940125245 0.002221823815947245 0.001001308293486736 0.0013321277835604954 0.001185636933049109 5.171355970246597 0.0010 0.008250838881409359 0.0010 0.0010 0.0010 9.985196727210747 7.312451326806803 5.000500000000001 9.359653412127129 5.0005 5.0005 10.0 10.0 0.02486652422174926 5.0005 10.0 0.0010 9.985171804215847 5.0005 10.0 10.0 9.641821508916616 4.7294675146624146 4.951627117049447 5.0005 0.40462037309461607 9.966480441551354 9.985115427687358 9.97289675146624 0.02810324853375855 4.992718512099711 8.749068842147407 0.20267604349251922 4.0253703336632976 10.0 10.0 8.52746589768779 10.0 9.976678587744027 0.0010 9.992114777259323 9.998086518417843 
0.12269085301554886 0.0010 0.0010 0.0010 0.0010 10.0 0.0010 0.0010 0.0010 0.0010 8.689744360747522 7.976757939077785 10.0 10.0 10.0 0.0010 0.0010 10.0 9.926765161288472 0.0010 0.0010 10.0 0.0010 10.0 0.0010 10.0 10.0 10.0 0.0010 0.0010 0.0010 0.0010 10.0 10.0 10.0 0.0010 0.0010 10.0 0.0010 0.0010 10.0 10.0 10.0 10.0 9.58522983977241 0.0010 10.0 10.0 
0.05636126560301117 0.0010 0.0010 0.0010 0.0010 5.001397844309859 1.2275416042153529 0.0010 0.0010 0.0010 4.50055 9.294865736153865 10.0 9.428833642966 10.0 4.554130525821037 4.927550928279936 9.111633368108885 9.96668302175303 0.0010 4.398129818560256 10.0 0.0010 10.0 0.0010 7.188930901818452 10.0 10.0 4.3928304056454115 4.3928304056454115 4.592987752720249 1.37854139166389 10.0 10.0 8.797706127236953 0.0010 0.0010 8.943366731559124 0.0010 1.6820494683948857 9.070772235655824 10.0 10.0 10.0 10.0 0.0010 10.0 10.0 
0.0010 0.0010 0.004361164557510024 0.0010 0.0010 0.0010 0.0010 0.0010 10.0 0.0010 10.0 10.0 10.0 10.0 10.0 10.0 10.0 10.0 0.0010 9.956611516685047 10.0 0.0010 0.0010 10.0 3.934654807266173 9.98046812650681 10.0 10.0 0.0010 10.0 10.0 4.073203635737697 9.988227631463943 10.0 10.0 0.0010 9.987415863981484 10.0 10.0 0.0010 9.922703886584493 0.0010 10.0 0.03633248910094218 0.4790656110053515 10.0 9.903160591967378 10.0 
0.0010 0.0035054195456793507 0.0010 0.0010 0.0010 5.065982822698502 0.0010 0.0010 0.0010 0.0010 1.8294033854141585 8.723494748020233 6.361165982582099 5.473647053242427 10.0 4.935629670357415 4.959918887625379 9.442156882504172 10.0 0.6095446034412084 5.325791057735839 10.0 0.19388557876853785 10.0 5.0005 5.801436445031664 5.000500000000001 9.163175339297096 4.844542148524145 4.539570265348976 4.573267749487778 0.50095 8.198220216162031 10.0 5.000500000000001 0.0010 5.68226892343085 7.773156093923356 0.0010 4.912998818173299 4.763589579145779 10.0 8.585828532433705 10.0 5.000500000000001 4.389582241262218 5.0005 5.191885409700844 
0.0010 0.001878916304041236 0.001154145996695967 0.0016478643215564752 0.0010 0.0011125736723257838 4.774661972957923 0.020229301776175667 0.05180387213523126 0.7490091200212537 0.34438086589304284 4.665001141045187 9.912363697430418 10.0 10.0 9.993852138681218 9.99638420002124 0.0010 10.0 0.0010 0.0010 9.13154194150155 9.270479111081048 10.0 10.0 2.807366641388641 9.978387526748355 0.0010 10.0 8.798580333171829 9.957501934697063 0.0010 0.0010 9.982382740387058 10.0 6.336425284886065 5.1563188254306 9.545059994014744 0.0010 1.0442088952787387 10.0 9.98145404849735 10.0 10.0 10.0 9.03927665399288 9.97363889452023 9.96756329554658 
0.2986528907271866 0.0010 0.0010 0.0010 0.0010 4.51096888437271 0.0010 0.0010 0.0010 0.05099500000000089 2.20613700169151 8.963440509965803 6.638856152594818 3.1495845206424553 9.99139567614042 5.601099052660546 5.667689234578129 9.363108353653244 9.085824091737488 0.0010 5.435735179893475 10.0 0.2795851705274987 10.0 2.924512941654661 4.631452751063776 9.629518501370834 10.0 6.330327540284234 6.125043019970185 7.389790492973654 6.551164813676449 10.0 9.79014933540932 10.0 0.146967584576017 2.8387477410693744 10.0 5.500450000000001 6.191365009884789 5.0005 9.517331879109214 4.801194522613841 9.475060925317413 10.0 6.823150578650139 4.50055 4.900221684677731 
0.0010 0.0010 0.0010862254833340838 0.0010 0.0010 9.016160410740426 0.15799571088820627 0.0010 0.0010 0.0010 0.0010 8.905668205813651 10.0 10.0 10.0 2.8968614171704212 0.9848398729146517 10.0 9.637364996090934 0.0010 5.585505989416751 9.997178242181027 0.0010 10.0 0.0010 9.859023316939238 9.802175217645727 10.0 0.0010 4.029663342279233 2.8305695782830997 0.0010 10.0 10.0 10.0 0.0010 0.0010 10.0 5.585505989416751 4.360551492907067 10.0 9.59731733540207 10.0 9.668858008304774 10.0 0.23463858211614408 10.0 10.0 
0.5064436712864024 0.0010 0.0010 0.0010 0.0010 5.004600687909126 0.0010 0.0010 0.0010 0.0010 0.0010 9.50032558638938 9.596627430666198 10.0 9.74199200278617 4.756569857474875 4.931264285785841 4.415661426292607 10.0 3.0801911886422717 2.839151816853972 10.0 0.0010 10.0 5.208681256797273 5.950350541256704 10.0 6.297521172121286 4.281774219551518 4.556424868497255 4.692191166229292 0.0010 9.74031647317042 10.0 9.961497817350505 2.199724946451159 3.1697335082243514 9.510871957888142 0.09196628815472607 4.426274850605386 10.0 10.0 10.0 10.0 10.0 4.910870620967775 6.117441651572193 10.0 
0.0010 0.0010 0.017040927050671062 0.0010 0.0010 0.0010 0.0010 0.38671564572566675 7.387365026492932 0.0010 10.0 3.6203820240816187 10.0 9.804070828992941 10.0 10.0 10.0 9.468787505130296 0.0010 6.268134703864919 10.0 0.0010 0.0010 10.0 0.0010 10.0 10.0 10.0 0.0010 10.0 10.0 1.8087000615787199 10.0 10.0 10.0 0.0010 2.5869595050664986 10.0 10.0 5.8916614860628655 5.784662094580006 0.0010 10.0 0.0010 0.0010 10.0 9.018829814869296 10.0 
0.007150675798769778 0.06468005832970797 0.006644619618871372 0.0011190384494577745 0.0012499841730031621 0.0010 0.0010 0.0010 10.0 0.0010 10.0 9.97644404305995 3.2607690432272305 9.98488303650372 4.521139181337252 10.0 10.0 9.934554887400694 0.1876643314263564 9.820092926623762 10.0 0.28943037146374717 0.0010 9.985514986905647 0.03576231331082047 10.0 10.0 10.0 0.0010 6.669900663842965 8.449983146193485 0.28943037146374717 10.0 9.99384932420123 10.0 0.0010 10.0 9.711569628536253 9.747301908950476 0.0010 9.711569628536253 0.0010 9.891984427245502 0.0010 0.0010 3.0373646097876046 10.0 4.820749764230366 
0.004465499922960525 0.0015504405704395005 0.0010 0.0010 0.0010 0.0010 0.0010 0.0010 8.288825639778336 0.0010 8.901064010927257 9.450405765849649 9.742028674743649 10.0 10.0 10.0 10.0 6.512994658080106 0.0010 5.536479701146556 6.616960985597446 5.087298261880333 6.125624409523172 9.648390728102456 10.0 10.0 9.660119128839865 9.660119382857541 0.0010 10.0 9.706106296141405 5.2314962057552705 3.755235097174018 3.882988477780978 10.0 10.0 5.26524581427271 10.0 0.0010 8.437150466134108 1.1957831762943174 0.0010 10.0 0.0010 9.554598314017532 10.0 10.0 9.878453750552175 
0.3340649707244108 0.00916194091437372 0.0010 0.0010 0.0013331025920361387 5.146220982713683 0.0010 0.0010 0.0010 0.0010 1.2983510709508708 9.095782436772122 6.152942809654109 3.3793942998826667 10.0 4.9858518905215865 5.058434893652619 10.0 10.0 0.001000000000000334 4.950504654322508 10.0 0.0010 10.0 2.101617906133685 4.07764048322374 9.805171517179804 9.572217217596352 5.8195681505367025 5.584057902209366 7.032509524657263 6.277533594713599 10.0 9.762030636968072 8.91060822888239 0.0010 2.023291042374418 9.001839089845728 5.073467461169938 5.673781734056454 5.144403791590781 10.0 4.216037133426932 10.0 10.0 6.552832100892695 5.0005 4.295396313219831 
0.0010 0.0010 0.002111633105938653 0.0010 0.0010 0.0010 10.0 0.45684369603981345 0.0010 1.742836452293834 6.116219168074872 10.0 9.20071625414494 4.773890318959548 10.0 10.0 9.758138259101287 5.6066008675922925 10.0 5.432411116908086 6.388421903112516 10.0 3.358050390153734 10.0 3.616366567121652 10.0 10.0 4.673722716410231 10.0 10.0 10.0 0.0010 10.0 10.0 4.517595305624171 0.0010 5.588214444117145 0.0010 0.28446482197364253 10.0 10.0 9.483676815043662 10.0 7.953089435619361 3.8368144861471007 3.579632213419188 10.0 10.0 
0.0010 0.0010 0.0010 0.0027912614209927413 0.0013704528412543083 5.000984551631737 0.6436406768797918 0.0010 0.0010 0.001000000000000334 0.0010 5.50045 8.172954288993957 5.318478955617334 10.0 5.000412027300686 5.000219239828085 10.0 10.0 0.0010 4.263930113741003 10.0 0.0010 10.0 5.4301989108656175 7.069729426414263 8.21165043171052 10.0 4.965970829790545 4.936887775680888 4.987862522842616 0.001000000000000334 6.999511173565108 10.0 9.07987834846587 0.0010 5.71591611529846 4.5005500000000005 2.9830408266885 5.439569708698241 10.0 10.0 10.0 10.0 10.0 0.0010 10.0 10.0 
0.0010 0.0010 0.0010 0.002084685557373475 0.0010 0.0010 5.971855660514851 0.0010 0.0010 1.0139892702924813 2.797215763511322 2.9669431425768487 10.0 10.0 10.0 10.0 10.0 0.649003754302381 10.0 0.0010 2.883325408356523 10.0 4.29044908658114 10.0 6.214639831501552 0.0010 10.0 0.44608262468348503 10.0 6.355879642129214 10.0 3.0222406296000877 10.0 9.99993968253849 10.0 7.647063729305199 6.751034395298674 8.069802764647232 0.0010 3.135484615118547 9.610405727824467 10.0 10.0 10.0 10.0 9.821367810851159 10.0 10.0 
0.05871967334512453 0.12507591204400675 0.0010 0.0010 0.0010 0.0010 0.0010 0.0010 10.0 0.0010 2.8200168988654957 10.0 8.563470436750524 10.0 10.0 10.0 10.0 10.0 0.0010 0.0010 10.0 0.0010 0.0010 10.0 0.0010 10.0 9.7920805652427 10.0 0.0010 9.474915383186413 10.0 4.125822385430646 10.0 10.0 10.0 0.0010 0.0010 10.0 0.0010 0.0010 10.0 0.0010 4.170075278290159 0.0010 10.0 5.326408102360639 9.952061529889226 8.924895813605385 
0.0010 0.001753661193911273 0.0010 0.0010 0.0010 5.0025434724791635 0.0010 0.0010 0.0010 0.0010 1.7570891865667133 9.336355971314218 10.0 10.0 10.0 4.145839030066774 4.9705744801811536 10.0 10.0 0.0010 0.3439587638818118 8.64874457756774 0.0010 10.0 3.1528214290258108 5.902660891943422 9.988901072599154 10.0 4.141395869157728 4.6508932942445655 4.996148887375031 1.8366019102153341 10.0 9.999377822076111 10.0 2.2153084295944447 2.736057196692985 10.0 1.6509166278531717 2.2694333931170085 10.0 9.737116778767124 10.0 10.0 7.928114390878893 3.6974984308656973 9.889708504281126 10.0 
0.7415603534742893 0.008051458371005196 0.004367883313226193 0.0010 0.0010 5.0075564101746926 0.0010 0.0010 0.001000000000000334 0.0010 0.001000000000000334 10.0 10.0 10.0 10.0 4.982627656784337 4.926629319537002 8.910802267771311 7.306634306145625 0.0010 0.0010 7.694936399367417 0.0010 10.0 0.0010 10.0 8.315978751912718 10.0 4.667243354190091 3.9517211020662453 4.951522454952774 0.0010 10.0 8.409639893684174 10.0 0.0010 2.735791231524195 9.030361495656383 0.033343798172304866 0.001000000000000334 9.50005 7.041804178393313 10.0 7.042666542791226 10.0 0.0010 10.0 10.0 
1.8092123086356413 0.0010510341980398499 0.0010 0.0016789848172049323 0.0010 0.0010 0.0010 0.0010 10.0 0.0010 7.709355205347948 7.350818271075708 9.238137601863215 10.0 10.0 10.0 10.0 10.0 1.0173047810164721 7.636997407833228 9.406216301244333 0.0010 0.0010 10.0 3.6071972807221355 10.0 9.246266760447742 10.0 1.1573659742391031 10.0 10.0 4.880928864572786 10.0 10.0 10.0 3.135054385154993 10.0 10.0 5.274865618179816 5.434239272621386 10.0 1.0022738482016313 10.0 0.93016193920581 2.6186326521642775 10.0 10.0 10.0 
0.02530570235912687 0.0010 0.0010 0.0010 0.00131689391394014 5.000762390082077 0.532030973571751 0.0010 0.0010 0.0010 0.9518396444520505 5.0005 7.207305784117169 5.675900356769018 9.973256419186876 4.984019447389689 5.0005 9.511979287358175 10.0 0.0010 3.979450474126468 10.0 0.0010 10.0 4.94249054778668 7.198388147424168 7.661936362673403 9.934088338358809 4.999934526486814 4.972786425720423 5.0005 0.0010 7.064003506736629 10.0 7.956193360627312 0.0010 5.178419964985685 5.000500000000001 2.9217631584794423 4.950228432789893 10.0 10.0 9.745928774414597 10.0 10.0 0.0010 10.0 10.0 
0.0010 0.0010 0.001849147883161004 0.0020502096199822746 0.0010 0.0010 0.0010 0.0010 0.0010 10.0 7.301149815058906 0.9734702667344335 10.0 0.0010 10.0 9.686750736934425 10.0 10.0 10.0 3.5580365361916053 10.0 10.0 10.0 10.0 10.0 8.43256613588737 10.0 10.0 10.0 10.0 10.0 10.0 6.899185762244581 2.9508237516227096 10.0 9.070381541861222 10.0 0.574510498175278 9.960807277757915 10.0 10.0 10.0 10.0 10.0 10.0 10.0 10.0 8.987504786292703 
0.0010 0.0010 0.0010 0.0010 0.0010 0.0010 5.636441826131408 0.0010 0.0010 9.769038836299853 5.380568891619626 2.469925838373246 10.0 6.486725350514412 10.0 10.0 10.0 5.095435776992705 10.0 0.0010 10.0 10.0 2.5717806638177403 9.488469994590487 6.052269006993794 3.0487447188563417 10.0 4.247154395831628 10.0 10.0 10.0 6.952255281143659 10.0 10.0 10.0 0.0010 8.164563861915171 6.911574770213981 8.954613787352288 10.0 5.617373749983873 10.0 10.0 10.0 0.0010 10.0 8.880810770036302 1.3985742631386122 
5.4995676708382515 0.0010 0.052267931717534286 0.0010089442673738755 0.001361317285221534 0.0010 0.0010 0.0010 1.8824073820941072 0.0010 4.7896918154364965 3.124485063986947 4.444453064309781 10.0 3.938576814680494 10.0 9.450383409836896 9.024412616960031 10.0 4.049342777155511 2.997710775735988 10.0 4.575663277136543 10.0 2.739780752803328 5.316130610859264 6.747385541621591 8.15331298154109 10.0 10.0 4.025099328818179 6.197824374767573 9.510372142295365 10.0 6.265718388421905 4.956914778201799 4.575663277136543 10.0 0.0010 8.985135526824315 10.0 10.0 3.851224496011274 10.0 5.87514505353101 7.842830945881929 5.655043490588117 10.0 
0.0010 0.0010 0.0010988821635248397 0.0010114922890327568 0.0017356784317564943 0.0010 0.0010 0.025729739467307368 7.538697709051311 10.0 0.5953415644457294 10.0 9.99918797203604 2.0898849213683173 10.0 9.99992146346967 10.0 10.0 10.0 2.6284420147344276 10.0 9.990885542526044 6.92222292032041 9.988960452198251 9.891078892760543 7.465986197156753 8.060419363288212 8.642314646417258 10.0 10.0 9.99834377927507 5.750125001071895 5.973409566433002 10.0 8.296114825368216 0.0010 9.80368432498539 5.8388662257969575 6.115626804393185 10.0 10.0 10.0 9.999995437560614 10.0 5.287921890637368 4.84745779822316 9.752871905529927 10.0 
5.000500000000001 1.555619306956331 0.003979823417421943 0.0010 0.001000062463769932 0.0010 0.0010 0.6364928689326481 0.0010 0.0010 0.0010 3.5219648730931974 4.904811793691187 3.769038016734373 9.630151379276501 4.997273137427878 10.0 5.000500000000001 5.0005 10.0 2.555753316291978 5.0005 7.15477329573975 5.0005 9.54358029043603 0.0010 5.0005 0.4001391663624977 9.913078618618664 3.002708826818096 4.996945473477225 5.000500000000001 0.2365368608795464 5.0005 1.728878997839959 9.819719931250704 10.0 9.122145205678397 3.2389599041529187 10.0 3.7259716931268096 5.0005 10.0 5.0005 9.011150408158931 9.417792415335713 10.0 10.0 
0.0010 0.0010 0.0010 0.0010 0.0010 0.0010 6.3863096004690245 0.0010 0.0010 9.743727315793654 0.0010 9.71308248218296 10.0 0.0010 9.605475184596386 10.0 10.0 0.0010 10.0 5.974986109264673 10.0 10.0 10.0 10.0 0.0010 5.0005 10.0 4.69729894843656 10.0 10.0 9.940710406146648 0.0010 5.000500000000001 10.0 4.986052056240115 0.0010 0.0010 0.0010 0.0010 10.0 10.0 10.0 9.978132260426568 10.0 5.181226901031662 9.087866454587317 10.0 10.0 
4.347113806074915 0.0010 0.002022842744441318 0.0010 0.011657166744901769 0.0010 0.0010 0.0010 10.0 0.0010 10.0 0.7160300656968701 5.449289659775835 10.0 5.543362218644939 10.0 10.0 10.0 3.978413147202472 9.802979832495733 4.757264707857126 0.24104152733499973 0.0010 10.0 3.192570438278408 10.0 10.0 9.920119859075767 5.9985782740682865 10.0 9.985175234521469 9.13123849741639 10.0 10.0 9.9599458548777 5.412764265975956 9.359410239250902 10.0 2.722603213359002 0.6913449598526045 9.60931401621491 4.117521396014305 5.955214057587183 4.553477005185323 9.353024832495734 10.0 10.0 10.0 
3.339277567853637 6.828991161573731 0.0010 0.016751296763871833 0.010151479257089962 0.0011271676330622986 0.0010 6.7101233703597325 0.0010 0.2097754888347925 0.0010 4.454804491414243 6.432723119426773 0.0010 9.443454776608252 7.573620721681393 10.0 2.7891593975165683 1.3524484918483552 4.233828867907838 5.145807184168378 3.8359790773359386 6.7799090853724575 3.3006160754926928 6.1524331860246075 8.847475186293808 10.0 1.6829500493349485 9.791224511165208 3.2305879323701747 6.737235104272406 4.403041022939916 9.791224511165208 10.0 10.0 4.204944397653865 9.440762037359502 9.4951576171002 6.488562530073329 3.4620524546438523 4.146327225752707 1.4873429508631513 6.160672701783177 1.208544171008394 0.3240834011399325 7.852253730257752 5.900159545530487 10.0 
4.188429418119634 0.0010 0.0037964551027550573 0.010976817538819735 0.0010 0.0010 0.8530018205552916 3.935050762813858 5.955510029399973 0.0010 10.0 0.0010 10.0 8.330867966292972 6.762278952711754 10.0 10.0 10.0 5.444584862651216 10.0 9.214537596513 6.64478097308485 10.0 5.090176021742353 9.961882580862406 10.0 10.0 10.0 3.323692313814811 10.0 9.443667434650447 2.384908600499693 10.0 0.0010 10.0 2.8904957366147492 10.0 9.816342034260884 0.0010 0.0010 1.4542628409292564 7.3666228295866105 2.3032343664327026 7.2760229711805975 10.0 0.2760873744075707 8.755585838281942 10.0 
0.0010 0.0010 0.013024622620761171 0.0010 0.0010 0.0014084749567427387 0.0010 0.0010 10.0 0.0010 0.0010 8.942023314565304 10.0 7.89063912121238 8.969386598126508 10.0 10.0 10.0 10.0 6.427983381932454 10.0 10.0 0.0010 10.0 10.0 7.0942374849068 10.0 10.0 10.0 10.0 10.0 10.0 10.0 10.0 10.0 7.949782149426374 7.569611247000182 10.0 10.0 10.0 10.0 10.0 10.0 10.0 10.0 10.0 10.0 10.0 
0.0010 0.05079771477383784 0.015267174635318261 0.0011112685483123243 0.0012057363202590786 0.0010 0.6250673408951792 5.000500000000001 0.030704887817754368 8.034168915068216 2.6316649577999556 10.0 9.956754826821903 0.001000000000000334 9.92076887787061 10.0 10.0 10.0 10.0 1.672433661582005 8.536648856732384 10.0 0.0010 10.0 10.0 8.867256634378899 10.0 8.988772707343257 10.0 10.0 9.897414994649013 5.887172240263494 10.0 9.957910528677175 8.758583041618952 0.001000000000000334 3.881274337322285 8.202342192862522 7.266064845947651 9.9421892395128 10.0 10.0 10.0 10.0 10.0 1.981475652585087 9.840962082294093 10.0 
0.0010 0.00698512327734104 0.0010 0.0010000418344215454 0.0010 0.0010 5.987823857065917 0.0010 0.0010 10.0 0.0010 0.0010 10.0 0.019681646279130383 10.0 10.0 10.0 5.379475302819147 10.0 0.0010 10.0 10.0 5.635430313510496 10.0 9.222456680251348 5.989186094075959 10.0 4.728385544489564 10.0 10.0 10.0 6.545709362581246 8.464623270185184 10.0 4.720118126349968 0.0010 10.0 4.063242906357335 9.333286535860628 10.0 10.0 10.0 10.0 10.0 10.0 10.0 10.0 10.0 
0.0010 0.0010 0.03246389463749846 0.0010099748195448895 0.012880709847850265 0.0010 0.0010 4.272404049119256 0.0010 10.0 0.0010 9.767282465354308 10.0 0.0010 10.0 10.0 10.0 7.955225287258869 10.0 0.0010 10.0 10.0 3.9572036330527363 10.0 10.0 10.0 10.0 10.0 10.0 10.0 10.0 8.319307409550976 9.09499718982339 10.0 9.553963317507836 0.0010 10.0 8.813739809386043 7.653646591875928 10.0 9.485551153950663 10.0 10.0 10.0 5.809180998383496 5.121991107346862 10.0 10.0 
9.589079571508247 0.0010 0.0010 0.0010 0.0010 0.0010 0.0010 0.0010 6.827743680109293 0.0010 4.3538387556045794 6.950875428148714 7.555967558582969 3.2634430939717083 7.091472370073761 10.0 9.755966229652202 3.805360595375366 0.8315755320889 5.635569255736661 3.5541274488157084 1.1883939622449962 2.276689340251791 10.0 9.52938348841834 10.0 9.455531233160528 4.7707633697578276 1.2142258799514494 8.218383397494936 10.0 7.40175574438199 6.276068505336745 4.749423588469467 9.546682447971605 10.0 9.34959774681595 9.696664934994894 1.2384499909055862 2.6783170299794854 6.289896790025551 0.0010 7.43267888054146 0.8315755320889 8.222395481644394 4.231901552302719 10.0 10.0 
3.7025835315289592 0.034532186855121466 0.010417732496528841 0.0012384201865303117 0.0010 0.0010 0.004838083173002144 0.007290233866093793 9.76420483792774 0.0010 3.1232477920164072 4.944889307365458 4.38713276298721 6.832863868336844 4.081421284896675 9.541956800588437 10.0 9.287531284944029 0.0010 4.5367363141444885 8.875988612815199 0.0010 0.6354049606767233 6.850952837745972 5.349623105204659 4.529386134915277 9.99635517473055 9.764394879625302 0.0010 8.860451727836235 9.370549763760824 6.7043916524990115 5.0005 9.993719155475027 10.0 10.0 8.860451727836235 9.993775136720096 8.860451727836235 5.581884510111901 7.01755441696041 0.0010 1.5619331991652485 0.0010 0.0010 9.304452300617939 9.99611232208186 10.0 
0.0010 0.0010 0.0010 0.0010035749038134892 0.0010 0.0020697746794088256 5.162674807114089 0.0010 0.0010 10.0 2.554663892825529 8.412865698956182 10.0 0.0010 10.0 9.843510266389409 9.99872339162728 6.059742403439549 10.0 8.824139434194892 4.141420840263131 10.0 10.0 6.333434270765045 6.571161793877302 3.6398547479697614 8.768412761681603 0.0010 10.0 10.0 10.0 6.687744904549985 2.865112588022143 10.0 6.513673371570857 0.0010 3.4468434484399904 0.0010 4.974373988667676 10.0 6.697062945708893 10.0 10.0 10.0 10.0 4.45980194635694 9.449175223614258 4.033151490779947 
0.0010 0.036413398438033776 0.0010 0.0010 0.020583922798492433 0.0010 7.688423625512538 0.0010 10.0 7.372408747223664 10.0 10.0 10.0 6.972643369343562 10.0 9.991080498703312 10.0 4.958962586195693 10.0 0.6313198658485875 10.0 10.0 0.3818935735113595 10.0 0.0010 10.0 9.912432457169965 5.843741183282628 10.0 10.0 10.0 3.6548052129022004 10.0 10.0 4.882821296814823 0.0010 0.0010 8.69546943040223 0.0010 6.915287721733578 10.0 10.0 10.0 10.0 1.7451634187649208 1.194548494167278 5.165211408632271 9.897610752708246 
3.547320662195374 0.08598543051149025 0.0010 0.0010770973739663466 0.0010 0.0010 0.0010 0.0010 10.0 0.0010 9.988462281989154 6.380672743884276 9.253002176620004 10.0 9.51981529316123 9.142521453494549 9.981507205322092 9.956210263794985 3.85768145869493 10.0 9.570592993080025 0.0010 0.0010 9.961403438552933 0.780319294713587 10.0 8.954366822698077 10.0 1.672594188299152 8.35519908740957 9.522761683968795 4.222976791886805 8.677436474972982 9.085193396947263 10.0 3.0874010738473503 8.997675633559734 10.0 5.7586294854211895 3.384750820736329 9.098380424170058 3.8532350336206025 9.243297535429233 3.8807042865731676 1.5435646371151057 10.0 6.3341031602069116 10.0 
0.0010 0.0010 0.0010 0.0010 0.0010 0.0010 0.40847199774422027 6.986115132238304 0.0010 10.0 4.871446337632587 6.387208908657356 10.0 4.294144148485382 10.0 10.0 10.0 7.262604409546774 10.0 9.592528002255781 5.341365408738636 10.0 10.0 10.0 5.86372753294538 3.519231738387818 10.0 9.592528002255781 10.0 10.0 10.0 9.795151203748965 9.592528002255781 10.0 9.592528002255781 0.0010 0.0010 3.0816451284835273 7.607188656023546 10.0 9.592528002255781 10.0 10.0 10.0 9.948736522938857 8.752487336645581 9.592528002255781 10.0 
10.0 0.0010 0.0017157809456941962 0.0020869572213764783 0.0025590903807580726 0.0031639913421206045 0.0010 0.0010 4.166986090599682 0.0010 9.203801665621256 5.669132701240782 0.0010 10.0 0.0010 10.0 9.967375695545474 3.681456414351244 1.610803658936144 0.0010 0.0010 0.9549568076165764 0.0010 2.4039301374579445 6.417355725173667 4.952765366990885 10.0 3.026706547980214 0.0010 0.0010 0.8120350391156634 7.8393698209296385 5.515536181217113 10.0 10.0 8.040169231582196 8.621503080573289 10.0 10.0 10.0 5.432850508896072 0.0010 2.2874920112296584 0.0010 0.6094518880693984 10.0 10.0 10.0 
5.500450000000001 0.12717734630071761 0.00433174198033018 0.0018014032241591826 0.001501714475630875 0.005135224617723233 0.01861423265454517 0.11912690880271824 6.0630165403436855 0.006352003758987756 8.503873805788984 4.915097008331677 8.606388463832431 9.787117685336538 9.659133722997234 9.950005 10.0 9.750397380578898 1.4971261942110154 9.790078274851709 4.50055 2.786533131894117 4.107940216078455 9.950005 7.359821300584654 6.895170947573264 9.950005 9.872338516946536 0.8938604313864369 9.950005 9.950005 7.1828617688891905 3.5115025418289942 6.881047187351034 7.185450269101248 7.503973805788984 8.242643408472924 9.750397380578898 8.43134986601917 3.682304213510636 5.217157258420849 1.4971261942110154 7.872187916960762 1.4971261942110154 4.163926591889346 9.164737800318555 5.350763229294138 9.750397380578898 
0.0010 0.0010 0.0010 0.0010 0.0010 0.0010 0.0010 3.3667975485562653 0.0010 10.0 0.0010 10.0 10.0 0.2480423819652371 10.0 10.0 9.66998625983479 0.0010 10.0 0.0010 10.0 10.0 10.0 10.0 10.0 0.0010 10.0 7.319624693709743 10.0 10.0 10.0 1.0788986156307698 8.03825182458589 10.0 10.0 0.0010 9.906097181314681 0.0010 1.4805950294757095 10.0 10.0 10.0 10.0 10.0 10.0 10.0 7.131907789150615 10.0 
0.2984205677880487 0.0031222329590794044 0.0010 0.0010 0.0010 0.0010 0.0010 0.0010 9.806702848123724 0.0010 10.0 10.0 9.841115034323298 6.42241417477272 9.913419432803078 9.998083425733778 10.0 9.209365929590177 0.8207247684533234 10.0 6.832666210914095 0.6684348853529976 0.0010 10.0 2.200099209870783 10.0 10.0 10.0 0.8207247684533234 10.0 9.860761052858857 0.41060052460105734 10.0 9.790582478430812 9.798284714699294 0.4347718765501236 8.687964742819393 10.0 9.924760268967006 0.0010 9.828284811258083 0.8207247684533234 10.0 0.8207247684533234 3.113263044858594 7.609205875748627 10.0 9.984404344970974 
0.0010 0.0010 0.02700943418994938 0.0010313969992445243 0.0010 0.02987620229794489 1.39237527593367 0.0010 10.0 6.849680602959378 0.0010 8.287380625165294 10.0 10.0 8.070811004467672 9.721304712807257 10.0 10.0 10.0 0.0010 9.584224596117572 10.0 4.489066944377759 10.0 8.378415423591445 6.593710823387454 9.770255976531253 10.0 10.0 10.0 10.0 0.0010 1.0149761231502055 10.0 10.0 10.0 9.895732523965828 10.0 0.0010 9.986936523016254 1.0425001054407828 10.0 0.0010 10.0 9.659523838676705 0.0010 10.0 9.72347708674623 
1.6320391272736203 0.0010 0.0010 0.0010 0.0010 10.0 0.0010 0.0010 0.0010 0.0010 0.0010 10.0 7.581225186865483 10.0 9.429400498103746 0.0010 0.0010 10.0 10.0 0.0010 0.0010 10.0 0.0010 10.0 3.0831000980873804 10.0 10.0 10.0 0.0010 0.0010 0.0010 0.0010 10.0 7.728220725731101 10.0 0.0010 0.0010 10.0 0.0010 0.0010 10.0 10.0 10.0 10.0 10.0 0.0010 10.0 10.0 
0.02408655426118772 0.0017001743353931553 0.0010518195373319585 0.0010000002824104345 0.0010000001046654374 0.0010 0.0010 1.8836285414104912 0.0018232448388267202 9.951673277637436 0.0010 9.794322992323728 9.97683039637937 0.3845921491444754 9.977149457769366 9.996988294488974 9.998944650460523 5.000500000000001 9.975422131375925 0.023739302116709018 9.977260697883292 9.974590853242711 9.50005 9.970105709725823 5.000500000000001 9.882642021950762 0.50095 5.000500000000001 9.975311170993075 9.977260697883292 9.977189670209558 0.50095 0.50095 9.99637678308065 0.4952957456023743 0.023739302116708993 9.62402044160523 0.50095 0.01104148147077924 9.965416744862083 9.984016481192954 9.975454266486803 9.977260697883292 9.975475792684835 5.0005 5.000500000000001 9.99999920780127 9.996304569291855 
10.0 0.0010 0.0017985692254738005 0.0010 0.008731187175457848 0.0010 0.0010 0.0010 1.2318594873237778 0.0010 10.0 0.0010 0.0010 10.0 0.0010 9.933991993176875 9.837190546362981 0.0010 7.686094016779581 0.0010 0.0010 10.0 0.0010 0.0010 4.583094375693802 0.0010 10.0 0.0010 3.01096327997453 0.0010 0.0010 10.0 0.0010 10.0 10.0 10.0 0.0010 10.0 10.0 10.0 0.0010 10.0 0.0010 5.8110646254621905 0.0010 10.0 10.0 10.0 
0.0010 0.0010 0.0010 0.007353933786590937 0.0010 0.0010 1.279400994859624 0.0010 10.0 9.593924907705254 3.002116115946663 7.6760518745070865 10.0 0.3360559812105217 10.0 9.922032969298247 10.0 10.0 10.0 0.5054068578338522 8.885684486872936 10.0 0.0010 3.676303026367914 10.0 8.44566265110276 10.0 10.0 10.0 9.200953035229926 10.0 3.4365397366691406 2.4414037347354562 9.940634398402159 10.0 3.5776868250142404 8.569829639851335 10.0 10.0 7.594415224288683 9.839047859305204 8.972703134639792 10.0 8.951258616668774 8.231530862179337 0.0010 10.0 9.310827701098411 
0.0010 0.0010 0.0010 0.0010 0.0010 0.0010 1.0549644851655893 0.0010 0.0010 10.0 0.001000000000000334 10.0 10.0 0.0010 10.0 10.0 10.0 10.0 10.0 0.04750309514859463 8.47124182661118 9.975511975402268 0.0010 9.999331426900174 10.0 10.0 10.0 10.0 10.0 10.0 9.999955621710946 10.0 9.4982970420729 10.0 8.39334563690593 0.3843478251402521 9.449934082683642 4.974849560602126 7.657242241948496 10.0 10.0 10.0 10.0 10.0 10.0 5.36399627947588 10.0 10.0 
0.2818463450944151 0.0010 0.0010 0.003309978604056853 0.0010 0.0010 5.094348102607996 0.0010 0.0010 0.13432761579695285 0.2761229040974431 5.000500000000001 9.719153654905586 4.463739899519817 5.602286624319076 10.0 10.0 0.0010 10.0 0.0010 6.927628266778873 10.0 0.0819089236374772 10.0 10.0 6.079692794979948 9.09439792506704 2.488715166700243 10.0 10.0 10.0 0.5883640692841512 8.155733888058494 4.748194302988005 10.0 0.6916444886168582 1.4623095272858615 9.993609113598339 0.5495905762315774 3.636535274519983 6.132020146461151 6.994688141125929 10.0 1.7759290196985562 9.736695416730491 1.4802228755967737 10.0 10.0 
0.0010 0.0010 0.01515565894165092 0.0010 0.0010 0.0010 0.0010 0.0010 10.0 7.217685044265783 2.1054500526645485 3.1215092017121013 10.0 10.0 10.0 10.0 10.0 10.0 9.997145332068994 3.3473727050588 5.6576015172575875 10.0 3.433968529067964 9.996617808283641 10.0 4.778267835456782 10.0 10.0 9.997136512340656 10.0 10.0 5.732564902424242 7.971783406235798 10.0 10.0 10.0 1.0679334661466005 9.007974111189181 5.134906503173625 10.0 10.0 10.0 10.0 9.997145180957489 10.0 3.6263900829687334 10.0 10.0 
0.0010 0.0010 0.006740308624353606 0.0010 0.0010 0.0010 0.0010 2.3301101240674678 0.0010 10.0 7.393622964686056 10.0 10.0 4.328448557756271 10.0 10.0 10.0 10.0 10.0 5.027952807891841 9.913492404146158 10.0 0.0010 9.835164333549846 10.0 10.0 4.859005552135842 10.0 10.0 10.0 10.0 0.0010 4.2164976043782145 10.0 0.0010 0.0010 2.8635634263364835 0.0010 7.433007354516264 10.0 10.0 10.0 10.0 10.0 4.493914841728137 0.0010 4.8800853474238926 10.0 
0.001000000000000334 0.0010 0.0010 0.02136112896279403 0.0010 0.0010 0.0010 0.0010 10.0 0.0010 10.0 0.0010 10.0 10.0 5.000493583613669 10.0 9.50005 10.0 0.0010 10.0 10.0 10.0 4.993689981708603 10.0 0.0010 6.047791205379579 9.50005 9.50005 0.0010 10.0 8.77041180927769 4.996833337273782 10.0 7.984985874740876 10.0 10.0 4.993787495830362 10.0 10.0 10.0 5.000493727154901 0.0010 7.658603534092193 0.0010 10.0 10.0 7.648652852327944 9.469304347625041 
0.0010 0.0010 0.0010 0.0010 0.0011211218427617652 0.0010 1.05932056717533 0.001000000000000334 0.0010 10.0 0.0010 10.0 10.0 0.001000000000000334 10.0 10.0 9.923081544998151 0.0010 10.0 0.0010 10.0 10.0 9.454072682078454 10.0 4.421160415953197 5.149457785838021 10.0 1.7935720153198806 10.0 10.0 10.0 0.0010 0.0010 10.0 5.3010870051316274 0.0010 0.0010 0.0010 0.001000000000000334 10.0 10.0 10.0 10.0 10.0 5.613657769128392 5.34334457618165 10.0 10.0 
0.02082204305213861 0.017459598441362124 0.006775888505962873 0.0010467090752867008 0.0012758200058916244 0.0028108782182895255 0.0038094861718206375 5.0005 0.014759959831721507 9.966718122219177 1.3363510658831883 9.132268722827298 9.980531840209242 0.9302456198788063 9.967833683172133 9.995929543243344 9.999271006508271 9.90414985999416 9.994736351009287 1.3730260656746736 9.98017795694786 9.998634269463166 0.02082204305213861 9.98017795694786 9.975297345777218 9.792633834807962 9.893329088521913 9.904973842009225 9.991980505619047 9.980332347639912 9.943777792846696 9.56682291966587 9.98023200735797 9.98017795694786 5.1307768650720424 0.02082204305213861 5.000500000000001 5.341740575483708 5.000500000000001 9.661055079139658 9.986806033279931 9.996171763713248 9.226913664551683 9.995610715116483 9.988673917929972 6.099914915346314 9.983903858067364 9.977976201013588 
0.0010013698857114408 0.01059149672012738 0.0010007298222863322 0.001055333247353818 0.006051982278742553 0.0010 0.055107759187327354 0.002431307861338994 0.0011606476664216322 9.873875837461505 1.6857850205278373 9.854534966125392 9.50005 5.879988093129847 9.893612871037002 10.0 10.0 9.57903404811155 9.991112881472358 0.8298819692156236 9.086514824450651 9.907597149467206 0.8532526781212404 9.999997135936907 7.884767853746723 9.565965409855554 9.998313295746067 9.565965409855554 10.0 10.0 10.0 6.397223739165833 9.111868481737528 9.99999999993607 9.956596540985556 0.09423111137473905 9.50005 9.98490709332225 10.0 10.0 9.921621809486659 9.990793387734623 9.71834336425301 9.989972114524303 9.826964793499313 1.3196669245892219 9.999363207652241 9.895439305362384 
2.3702852034705835 0.002946291185895193 0.0010 0.0010 0.01677538098731142 0.0010 0.0010 0.05752132662405749 10.0 0.0010 10.0 10.0 4.798126389773884 10.0 10.0 9.995686795788336 10.0 10.0 0.0010 10.0 10.0 0.0010 0.0010 9.987295116889955 0.0010 10.0 10.0 10.0 0.0010 0.0010 10.0 0.0010 10.0 9.519485683854931 10.0 0.0010 10.0 10.0 0.0010 0.0010 2.5550467138258988 0.0010 9.895750426563154 0.0010 5.48931210975486 0.0010 10.0 10.0 
4.994366711084008 0.0010 0.0010 0.0010 0.0010 0.05099871628558208 0.0010 0.0010 9.950005 0.0010 5.061367762117184 5.000500000000001 4.826487598559308 10.0 8.872050002714658 5.542122463581842 9.946962678383542 8.94660194610982 4.939632237882816 5.283301929139289 8.585517994200416 4.648108329897208 0.0010 10.0 5.0005 4.692214977303743 10.0 10.0 5.0005 5.521527124732256 9.950005 0.0010 5.067822969297047 8.451881683804043 10.0 5.0005 10.0 10.0 10.0 5.0005 10.0 4.6796867769945925 10.0 4.939632237882816 5.0005 9.952707085801855 10.0 10.0 
1.700747091952627 0.0010 0.1155120078712654 0.0010 0.0010 0.0010 0.0010 0.0010 10.0 0.0010 6.344445022228519 9.949654914935131 10.0 10.0 10.0 10.0 10.0 10.0 10.0 5.379744205346369 6.062154484543987 4.380084553472698 4.991913600031939 9.714866769820034 6.584848185134528 10.0 10.0 10.0 10.0 10.0 10.0 0.0010 6.184794274314382 7.20666654000567 10.0 2.8027416316309757 1.7460643672366598 10.0 0.0010 2.2175673244677734 7.250538608715955 8.79260122933942 4.799069738048753 10.0 4.503465887979993 1.1684146036183676 7.814856259064226 10.0 
0.0010 0.0010 0.0010 0.0010 0.0010 0.004559965539177099 0.6507068672648584 0.0010 0.0010 10.0 0.0010 2.923682709391724 10.0 0.0010 10.0 9.753764872590242 10.0 0.0010 10.0 0.0010 10.0 10.0 10.0 10.0 0.7572882549910313 8.563312964811418 4.253155640723174 2.081785627909767 10.0 10.0 10.0 0.0010 5.9471786770934285 10.0 4.405373092920903 0.0010 8.86398357299079 0.0010 0.0010 10.0 10.0 10.0 10.0 10.0 9.19296578259445 0.0010 10.0 10.0 
0.006982930413719224 0.006140375323686609 0.0010 0.0010134951860422377 0.0010019489893974816 0.0010024634452034588 0.0010 2.0162043825214213 0.0011997274892921322 7.50510183922381 0.2724759110058521 2.2313981552359907 9.991809347574193 0.5179775044944845 9.993468704867672 9.997126897926073 9.999640854828177 6.786486934307378 10.0 0.0010 7.817818509322165 9.623391945114147 2.657034660649737 9.991725445923215 7.215309110058524 10.0 9.707644784879035 9.285556818432791 10.0 9.993628170955686 9.994105477878271 6.176011117573323 9.608997206500803 9.995611811492562 7.430472345632888 1.8695556566463867 6.386325935984914 7.125501794457526 4.911466738777485 10.0 8.693609101489841 10.0 9.991457376174456 10.0 7.2771232021024055 4.257459587326042 9.979767734192672 9.591039163126911 
0.0010 0.0010 0.06345627719786247 0.0010162227337376824 0.002277922336119889 0.0010214651583328959 10.0 0.0010 0.0010 0.0010 10.0 4.566752917019444 10.0 9.970675369758345 10.0 9.628510440439973 9.550880722385683 0.1900414622265821 10.0 0.0010 9.45634086565861 10.0 1.917180994424276 9.99796196180446 0.0010 10.0 10.0 9.934222513956144 10.0 9.996350108878163 10.0 0.0010 4.868585386275865 9.834928781362578 9.865236855508709 0.0010 0.0010 9.220160232074523 0.50095 5.0005 5.0005 10.0 9.77177926798952 10.0 7.417702323057734 9.913121203585277 10.0 5.722826390449418 
9.096346597173039 0.0010 0.0010 0.0013236369659619799 0.0010 0.0010 0.0010 0.022172355852653747 3.9265436647817813 0.0010 10.0 1.2098986142553563 1.7107005280918421 9.44854562993279 5.000500000000001 10.0 10.0 5.000500000000001 7.129775004655281 5.000500000000001 1.9719531975436293 7.863157152239231 0.5683501492456302 10.0 3.9286727228831664 9.271219761632405 5.000500000000001 7.143564838914406 7.965328201073898 10.0 5.000500000000001 0.0010 7.4026851466144485 10.0 10.0 2.4226034699504293 5.0005 9.59842970531346 5.0005 9.092142382428527 9.241722729771388 7.252506356687883 5.000500000000001 7.072311446922482 4.484540481752913 9.3611049394256 7.853790201085522 9.994037591220373 
0.0010 0.0010 0.0010 0.0010761761774862287 0.01721306490842237 0.0010 10.0 0.0010 0.0010 0.33929277431100635 5.375573483606222 8.588978677923892 10.0 5.637595361489016 10.0 9.898394326761581 9.997447722617054 0.0010 10.0 5.242008845503942 6.9312029131828385 8.942174455279453 1.9856470914385898 9.6535596676731 1.5007193684899622 3.8815685182681112 10.0 1.0749895580180757 10.0 10.0 10.0 6.4390114020699905 6.31761821618522 10.0 2.3848562969214946 0.0010 1.71273355675461 3.0725254196442524 5.133357456156603 6.391239469261647 4.188987385386128 10.0 3.8869145592585292 10.0 6.622590071103571 0.21191825421995913 10.0 10.0 
0.0010 0.0010 0.0010 0.0035060338152800626 0.0010 0.0010 7.529783205817942 0.0010 0.0010 0.0010 1.5156166029089713 10.0 10.0 2.4779871699805716 7.529783205817942 10.0 9.996247474016718 0.08817486680684539 10.0 0.0010 10.0 10.0 0.0010 10.0 10.0 6.295497232097003 10.0 0.0010 10.0 10.0 9.925220906228002 1.2365404760060885 7.529783205817942 7.529783205817942 10.0 0.0010 3.497703368038362 9.98614179681925 0.028729084176145392 0.5523934189030069 7.21889037689911 8.438888704526486 10.0 0.515716602908971 10.0 3.343063991829183 10.0 10.0 
0.0010 0.0010 0.0017109487435294673 0.0017184414255775673 0.0010 0.0010 0.0010 0.0010 0.0010 10.0 6.140180859717178 0.0010 10.0 0.0010 10.0 9.781027720570377 10.0 10.0 10.0 0.0010 10.0 10.0 10.0 10.0 10.0 10.0 10.0 10.0 10.0 10.0 10.0 10.0 10.0 0.0010 9.869094865191817 10.0 10.0 0.0010 10.0 10.0 10.0 10.0 10.0 10.0 10.0 10.0 10.0 9.321169735008736 
0.0010 0.0010 0.0010 0.0010 0.0010 0.0010 0.001000000000000334 1.0879853189336168 0.0010 6.422285176133317 5.000169430003415 10.0 10.0 8.069148839207452 10.0 10.0 10.0 0.0010 10.0 0.0010 5.36199496861621 9.941721905199355 5.112223565383014 8.527179387833922 9.903834952248706 9.062670186842938 9.082021679193868 5.0005 10.0 10.0 10.0 0.0010 3.6673826620756387 10.0 10.0 0.0010 0.04463840408758468 2.293225206349106 0.0010 9.784693596728962 10.0 10.0 9.402342931961456 10.0 10.0 10.0 10.0 9.765359612400083 
0.0010 0.0010 0.0010 0.0010 0.0010 0.0010 0.0010 3.8420202120105884 0.0010 10.0 6.270993910273985 9.396457486034095 10.0 4.053779667998945 10.0 10.0 10.0 10.0 10.0 5.551348745006574 10.0 10.0 1.5778555418416582 10.0 10.0 7.781354568888851 2.950245830943606 9.42465659263553 10.0 10.0 10.0 3.854861275590122 4.799520446542981 10.0 4.786676566693054 0.0010 0.8106315661020007 4.7569413605851105 6.991765800780291 9.930494067323526 10.0 10.0 10.0 10.0 2.6248291254017664 3.024669909956777 4.324177852354566 10.0 
0.7150596041406879 0.008246431673439105 0.0010 0.02317088225832182 0.0028770711568595585 0.0028039958856446467 0.0010 0.0010 9.613137820977197 0.0010 5.998930923717662 5.563955352335596 10.0 6.955631714034336 9.738810199367546 9.997253471703138 9.999291680731341 7.480150721862245 9.157948360753815 1.6529464447797562 7.74694568246152 6.3423444979914025 3.3842689694226147 10.0 5.750364868221334 10.0 10.0 9.995221895758112 8.055665148579063 10.0 5.76015353788066 2.2988285141197444 6.982757839233287 10.0 10.0 0.4529191834577757 3.954311955152799 9.43596490554233 0.0010 4.991515899747268 10.0 6.871127451990747 5.351735942603584 6.830599324078502 3.9950939226206126 4.389937931482946 9.181391795323378 10.0 
0.0010 0.0010 0.012132672250654598 0.0010 0.0010 0.0010 0.0010 4.675715750696684 0.0010 10.0 4.801015972334707 10.0 10.0 0.0010 10.0 10.0 10.0 10.0 9.700816809260829 0.811992400126937 7.968105723913317 10.0 0.0010 9.523093047332877 10.0 10.0 0.0010 10.0 10.0 10.0 10.0 0.0010 9.144602891701917 10.0 0.0010 0.0010 0.0010 0.0010 2.2995843718864064 10.0 9.970123614553584 10.0 10.0 9.700716421808286 0.0010 0.0010 0.4287687087433527 10.0 
10.0 0.0010 0.0010 0.0010 0.0010 0.0010 0.0010 0.0010 7.76586270684165 0.0010 10.0 0.1059313071570065 9.529157524505834 10.0 10.0 10.0 10.0 10.0 0.0010 10.0 0.0010 0.0010 3.7161949260784795 10.0 10.0 3.791152783954943 10.0 10.0 0.0010 10.0 10.0 8.556061406946021 0.001000000000000334 4.9968777048817214 9.943028369383718 10.0 7.7586076750563935 10.0 8.167487305330907 0.0010 4.913282058778818 0.0010 10.0 0.0010 6.325675565595732 10.0 4.518552288151947 10.0 
0.0010 0.0010 0.0010 0.0010 0.0010 0.0010 5.028322824127694 5.008798905464696 0.0010 5.500450000000001 4.763182310079819 3.767543656694106 10.0 4.794599850926551 8.799264184252973 10.0 10.0 0.0010 10.0 0.0010 10.0 9.296630316728091 6.820817239241415 10.0 9.028914578899716 8.680787831461041 10.0 5.731094048996536 10.0 10.0 10.0 4.704784121331126 8.695508866116949 10.0 4.511467586433109 3.317333324651911 8.893356691216413 5.0005 4.874167308532644 10.0 10.0 10.0 8.684376133841754 10.0 10.0 9.035053141899517 10.0 10.0 
7.395162236762344 0.0010 0.04421026577721622 0.0010 0.010466161374379277 0.0010 0.0010 3.61288937196279 2.63788661909215 0.24508617308070127 10.0 1.0972183585646897 2.646350150033787 5.769416592944095 4.796086744249322 10.0 10.0 8.274024182314918 8.934688395348468 5.792954818738757 6.778456861438096 8.653358923586602 0.001000000000000334 10.0 2.977308400956704 10.0 7.128181738505202 10.0 9.580007611448593 10.0 5.919051080369407 0.0010 10.0 9.651892465635669 10.0 0.4431218403621857 2.5421916900280808 10.0 2.685415474916097 9.309105335962846 10.0 9.501558268310461 2.521642135278012 7.306474189981039 0.4176562319799588 8.492628035154722 9.897739536865691 10.0 
0.0010 0.0010 0.016488999276134945 0.0010 0.0010 0.0010 9.984879247990815 0.0010 8.161550224529595 5.86221553547728 6.430766964256891 1.4212047139175747 10.0 2.0011793484632325 10.0 10.0 9.992602033064601 10.0 10.0 0.0010 10.0 6.824684311797926 0.0010 10.0 10.0 10.0 9.495450956439042 10.0 10.0 8.12954930484663 9.905644409503363 0.0010 1.3966785696214532 10.0 10.0 0.0010 10.0 8.546186834464823 8.664894051891396 10.0 10.0 10.0 10.0 10.0 10.0 3.3281850367923935 10.0 10.0 
0.017521535652646386 0.0016553023639632358 0.001102146037827727 0.00107628514382984 0.0013500873417178812 0.0010288315096057656 6.528630812022527 0.0010 0.037831287411938246 3.4723691879774736 0.03276206749458986 5.0044531596066815 9.989140345196748 2.5298577520361984 9.992196106871143 9.85598380261975 9.999742212944858 1.7722252176258504 9.966222540744589 0.030393099727931187 4.1616816107424635 9.964910676402225 5.907422358731248 9.595851856786325 3.8922159653495485 1.9496225983729363 0.7693615804270288 0.10851718579997272 9.966222540744589 9.949899638401 9.999500520557708 2.8856111792276216 2.978033431902464 9.989958764259635 0.0010 0.07174588179716641 3.2910231065798414 0.0010 0.0010 9.979385095783023 3.4723691879774736 9.966222540744589 3.4723691879774736 9.966222540744589 9.987442870985836 4.7192554307132495 9.999992879669396 5.338134946683591 
0.0010 0.0010 0.0010 0.0010 0.007663445741519341 0.0010276215327917346 0.0010 0.0010 8.957729679944554 10.0 0.0010 0.0010 10.0 1.4441044788056674 10.0 9.9692998580827 9.98849646059735 10.0 10.0 0.0010 10.0 9.751925018509631 0.0010 9.645904286573524 10.0 0.001000000000000334 10.0 9.935923370479488 10.0 10.0 10.0 10.0 10.0 10.0 10.0 0.0010 9.24348466065964 10.0 10.0 10.0 10.0 10.0 10.0 10.0 1.0147277841171052 10.0 10.0 9.957956716394635 
0.0010 0.0010000000001853773 0.0010 0.0010 0.0010 0.0010877584358882939 9.813043789856057 2.5235865221305698 0.0010 0.0010 10.0 7.462095328997679 10.0 0.0010 10.0 9.998568764197625 9.990468970963775 5.5464729825786865 10.0 0.0010 10.0 10.0 7.4095829290420525 9.894800806880683 0.0010 0.0010 10.0 9.771735066990056 10.0 9.118411508883172 9.894800806880683 0.0010 2.9035940566917295 10.0 0.0010 0.0010 0.0010 0.0010 0.48559972943721297 10.0 10.0 10.0 10.0 10.0 0.0010 6.0289388905118555 10.0 9.969385409036336 
0.0010 0.0010 0.006462535386151362 0.0010 0.0010 0.0010 0.0010 0.13488506980996498 10.0 0.0010 10.0 5.000500000000001 9.983519608040485 10.0 10.0 10.0 10.0 9.768901172485482 0.0010 10.0 10.0 3.127923801511842 0.12254929498844434 9.959691832251492 4.309497610457362 9.858336140028944 10.0 10.0 0.0010 10.0 10.0 3.9632197201298953 9.656496376172464 10.0 9.722226444389879 0.2244019409225908 6.09796533444937 10.0 9.542812854575457 5.0005 7.529006670993023 0.0010 10.0 0.0010 5.0005 9.50005 9.615856599406932 10.0 
0.0010 0.024848205741429496 0.013227493522637072 0.0010 0.003361964129728582 0.015623833472531408 0.0010 2.293470627091785 0.0010 9.250197371817737 0.001000000000000334 8.011353284022565 10.0 1.333749256867791 10.0 9.855490896852778 9.980909340658384 10.0 10.0 0.0010 10.0 9.740965375799895 0.0010 10.0 8.881108234881857 9.241907385952704 10.0 9.751787631836258 10.0 10.0 10.0 10.0 10.0 10.0 10.0 3.086578117169286 9.647243177108844 9.958263264638083 10.0 10.0 10.0 10.0 8.462534632944502 10.0 10.0 0.6854793914785207 10.0 10.0 
0.0010 0.07441600288925194 0.0010 0.0010 0.002544926496427511 5.0005765269292874 0.02487103207534691 0.0010 0.001000000000000334 0.0010 0.0010 10.0 10.0 10.0 10.0 4.973223084256636 5.0005 10.0 9.50005 0.0010 4.791721047044274 7.124684953643137 0.0010 10.0 5.699745896331382 5.50045 9.748550768674441 10.0 5.0005 5.0005 5.023557062487957 2.307297659137629 10.0 10.0 9.622379224328933 2.6096242424827674 3.805954345961706 7.938587523217558 1.546264891323264 4.13904855884681 10.0 9.372459493635313 10.0 9.50005 5.853292887601617 4.7690414394674265 10.0 10.0 
0.0010 0.0010 0.0010 0.0010 0.0010 0.0010 0.0010 1.9409294942794395 0.0010 10.0 0.0010 2.5132655749055255 10.0 0.7924158293450674 10.0 10.0 10.0 10.0 10.0 0.0010 7.1694930533719825 10.0 0.0010 10.0 10.0 10.0 10.0 10.0 10.0 10.0 10.0 6.033793867215276 9.021922962479524 10.0 7.0519919510450695 0.8600239462672521 7.725698068200068 9.505896333307101 5.2339533582103375 10.0 10.0 10.0 10.0 10.0 10.0 3.5224247363988086 10.0 10.0 
0.6774606599445872 0.18169471833686116 0.0010 0.0010 0.0010 0.0010 0.0010 0.0010 9.132954719827055 0.0010 7.420907915311495 1.8238231314397364 10.0 10.0 0.001000000000000334 10.0 9.586172405824623 10.0 0.001000000000000334 10.0 9.175994240250894 10.0 0.7211235273910206 10.0 0.001000000000000334 5.961380786167562 10.0 10.0 0.001000000000000334 10.0 7.9055397066837 0.0010 10.0 9.087656096958206 10.0 8.217861723692177 0.0010 10.0 6.802019469614725 10.0 2.4926810821880716 0.001000000000000334 10.0 0.001000000000000334 10.0 10.0 9.609657566464268 9.663942805810851 
10.0 0.0010 0.0010 0.0010 0.0010 0.0010 0.0010 0.0010 4.313000611054115 0.0010 10.0 0.0010 5.2822098634092525 10.0 9.370233558772593 10.0 10.0 10.0 0.0010 10.0 0.0010 0.0010 10.0 10.0 10.0 0.23348328099797744 10.0 10.0 0.0010 10.0 10.0 10.0 0.0010 0.0010 0.0010 10.0 2.191774992815927 10.0 3.9700118662131456 0.0010 0.0010 0.0010 1.7675697201962786 0.0010 0.0010 10.0 0.0010 10.0 
0.004183698429836454 0.0010 0.0010 0.0010 0.0010 0.0010 0.5395230010234525 0.0010 0.0010 9.91997058790635 0.0010 9.852524851898131 9.995851148735381 0.0010 10.0 9.993648275553172 10.0 8.758821481292006 10.0 0.0010 8.716974400114024 9.993753466080506 0.0010 10.0 10.0 8.796507086646528 10.0 10.0 10.0 10.0 10.0 8.364752314614044 10.0 10.0 8.677681483892377 0.42076288275640084 7.862862035814607 4.699933598688148 7.840307280589739 10.0 10.0 10.0 10.0 10.0 10.0 4.024905146015596 10.0 10.0 
0.0010 0.0026533172994254563 0.015340930917937722 0.001010868507512908 0.0010 0.0010 0.0010 4.796171268499778 0.001000000000000334 5.4612565502046335 0.0010 10.0 10.0 0.001000000000000334 10.0 9.975201637502012 10.0 0.001000000000000334 10.0 2.602566657207041 10.0 10.0 10.0 9.291853013440816 4.3547221784097285 10.0 1.482004235727361 4.924325822645568 10.0 10.0 10.0 6.781822319261972 0.001000000000000334 9.91748103645991 0.001000000000000334 0.0010 4.547982259422908 4.539743449795368 5.500450000000001 10.0 9.79387526285604 10.0 10.0 10.0 0.6121969289150844 0.0010 5.500449999999999 9.529922336932076 
5.05422417356139 5.000510074364744 0.018177433373544896 0.01579010882939124 0.0033488886898911034 0.0010080957869267855 0.0010 5.1010802723239 0.001000000000000334 0.0010 4.50055 2.0479282046038447 4.508291634207205 4.665180267331432 4.406824138736118 7.66666482212465 10.0 0.001000000000000334 5.149796063407212 3.399772946782445 4.727615724680898 3.0824041604695553 3.935425571570661 4.254368622771959 0.0010 10.0 9.537417919591082 4.531143205115163 5.149796063407212 4.579863065684589 4.982737072837131 4.90369495759763 5.169033240141738 6.496854330094289 10.0 3.3856200241364247 7.4532727230144475 10.0 5.045974801810846 1.1675498469920282 3.9830331958190195 5.206128441566295 2.2025465582340678 5.149796063407212 1.8114317225273444 5.100349223074861 4.9090268879591035 8.804542996663919 
8.477973477088838 10.0 0.9703865377030805 0.0010 0.0010 0.0010 0.0010 5.813471629150486 0.0010 0.0010 0.0010 10.0 7.034248180820415 0.6244859400045835 0.1775431223546759 10.0 9.040967562448735 0.0010 0.0010 3.088389591756257 0.44679678599970535 0.0010 9.376514059995417 0.0010 0.0010 0.0010 10.0 0.0010 10.0 5.850417578234617 0.0010 10.0 0.0010 10.0 8.492585717665168 10.0 8.998323989406256 10.0 3.492144730717867 10.0 5.434856074698841 0.0010 0.0010 0.0010 0.0010 7.441175925550122 0.5674489196053516 7.5370092134069715 
0.0010 0.0010 0.0010 0.0010 0.0010 0.0010 0.0010 4.441422594747238 0.0010 10.0 0.0010 3.1933689733411788 10.0 0.0010 10.0 10.0 10.0 8.64599424451161 10.0 0.0010 10.0 10.0 0.05450805286384486 10.0 4.042017241937379 10.0 10.0 9.094421194647326 10.0 10.0 10.0 5.34746458099225 10.0 10.0 9.145510856387553 0.0010 8.599690772510733 7.4800419477307605 5.02984263067731 10.0 10.0 10.0 10.0 10.0 10.0 1.2938860723046606 10.0 10.0 
8.740582500862915 0.0010 0.025302225762537604 0.0010 0.0010 0.021598203475065265 0.0010 0.0010 3.9414696009373533 0.0010 10.0 3.9444014677854238 1.4245900126256252 9.61842324435219 1.3118131611499262 10.0 9.364058780952421 8.326193358886654 10.0 8.503301723367727 0.0010 10.0 0.0010 10.0 5.0005 9.304606081133803 7.929581875152989 8.38427200387519 10.0 10.0 1.3524323661352469 8.247023899014184 8.384674486053976 10.0 6.314730164836613 4.891589515727558 2.4185974074826486 10.0 0.0010 10.0 10.0 10.0 0.5758942546488672 10.0 7.481686929395973 8.990252608511353 7.120660905531338 10.0 
3.305781929909674 0.0010 0.0501069084717264 0.004760497339331293 0.0010 0.0010 0.0010 0.0010 10.0 0.0010 8.380510255820075 5.724087380490101 10.0 6.119943589813945 3.6046423030218486 10.0 10.0 10.0 0.0010 2.9022819302372973 0.0010 0.0010 0.0010 10.0 10.0 8.891472787918666 9.675267885081713 10.0 0.0010 10.0 10.0 6.362235407942177 10.0 2.9084960591259277 10.0 7.734436245786147 7.84393948206873 10.0 7.930138718536732 0.0010 4.503109340444848 0.0010 6.857490967159597 0.0010 6.752662085206844 2.5591198221934723 1.795470929832602 10.0 
0.0010 0.0010 0.0010 0.0013528023552276795 0.0010 5.000643532271853 0.0010 0.0010 0.0010 0.0010 2.9727457355779032 9.511182288374943 7.627334254791198 4.498629084028196 9.630832130447374 4.995536660675271 5.00003095741947 9.298014760846605 9.922486088959047 0.07851391104095207 5.500450000000001 10.0 0.0010 10.0 4.911853800584104 7.671836215754363 10.0 9.78794773413811 5.197518573133488 5.005548127162498 5.026759659815529 0.0010 9.922486088959047 9.922486088959047 10.0 0.07851391104095207 4.400398103135707 8.810287519309334 0.0010 4.406764836345785 5.500450000000001 9.922486088959047 6.9513241400268395 10.0 10.0 4.8209877953374045 6.389599321755275 7.288142535942821 
0.0010 0.0010 0.0010 0.0010 0.0010 0.0010 0.0010 1.2475325154352783 7.84955051582638 0.0010 10.0 0.0010 6.337174683001428 5.081316867706898 0.0010 10.0 10.0 10.0 10.0 10.0 8.599406218622311 7.077663941327563 1.4651688826056144 10.0 0.0010 10.0 10.0 10.0 10.0 10.0 10.0 0.0010 0.9756319177560209 10.0 10.0 10.0 6.486220309686926 10.0 5.127974262340481 10.0 10.0 10.0 10.0 8.215412492255098 8.341546274347643 10.0 10.0 10.0 
9.626092204251798 0.0010 0.0010 0.0010 0.0010 0.0010 0.0010 0.0010 7.208856316584804 0.0010 5.157140585154802 6.403138897749472 7.3409787375174504 3.8031808437148005 6.665710603117448 10.0 9.772536513916913 4.881231802412869 0.0010 5.370791592308587 0.0010 0.0010 2.5824714409215375 10.0 9.922139567114518 10.0 10.0 4.76070808288322 0.0010 8.500969102845545 10.0 6.621917103516168 10.0 5.437356171909347 10.0 9.620998455970145 10.0 9.633234143246518 1.7167120118211012 3.2351653376871474 5.542253839222059 0.0010 7.189304254828028 0.0010 8.249112326212922 2.2562354253777626 9.828777959996767 10.0 
0.0010 0.0010 0.0018804723952667907 0.0010 0.001113530581215598 0.0010 0.0010 0.34785274162373037 0.019576602770868555 10.0 9.170376544604762 0.0010 10.0 4.368067632276565 9.992501958231937 10.0 10.0 9.712975303493383 10.0 7.917190097106089 7.065801429542959 9.918386980076903 6.0814997361956555 10.0 4.134118067095196 3.9948509798817735 10.0 10.0 10.0 10.0 10.0 10.0 8.032799376049827 10.0 10.0 1.971197037417178 6.590088162635993 10.0 10.0 10.0 10.0 10.0 10.0 10.0 7.754788028737132 5.731265126408893 9.978433765663869 10.0 
0.0010 0.0010 0.0010 0.0010 0.0010 0.0010 1.5798294719669999 0.0010 0.0010 10.0 0.0010 10.0 10.0 0.0010 10.0 10.0 10.0 10.0 10.0 0.0010 10.0 10.0 10.0 10.0 1.8628233041637627 0.0010 1.46734494219163 10.0 10.0 10.0 10.0 10.0 10.0 10.0 10.0 0.0010 10.0 0.33078237269496336 10.0 10.0 9.562198866346565 10.0 10.0 10.0 9.240350026532784 0.0010 10.0 10.0 
0.0010 0.0010 0.0010 0.0010 0.0010 0.0010 5.403129369266975 0.0010 0.0010 9.128463259481851 1.6645335658689442 6.368243386756406 10.0 0.5734118937370116 10.0 10.0 10.0 9.744601913956512 10.0 2.273584469274838 7.367683871802395 10.0 9.584443366843626 10.0 6.583847173889966 6.34034113181276 3.9112082725124298 2.879728065049755 10.0 9.65919167020485 10.0 1.8671104433051298 1.6017187091972023 10.0 4.71747514684919 1.215238116666817 5.786486669578017 2.4119491557177763 2.456585412946324 10.0 10.0 10.0 10.0 10.0 6.032877025067741 7.759101204369294 10.0 10.0 
10.0 5.000500000000001 0.14497969908405575 0.0019063379784162067 0.0011518019397107127 0.001010623527767174 0.35971139897495186 5.000500000000001 0.0010 0.16650833613548066 0.0010 9.043989404176248 0.9570105958237525 1.017163601432273 0.9570105958237525 9.64421540237684 9.837915693062248 0.0010 0.37009578090851614 9.366491510797754 0.0010 0.6443144780345063 10.0 0.9570105958237525 4.284227729975755 0.0010 10.0 0.0010 7.959396760627972 0.7550874323583532 0.9570105958237525 7.2129633617038875 0.35205670583512294 9.527627799846549 8.785705698256136 7.543468967707428 10.0 9.758105818891929 9.043989404176248 9.043989404176248 0.9570105958237525 0.6394777935339442 0.0010 0.6400992234901874 0.520668687675375 9.828114663176128 5.0005 9.306689529680298 
0.0010 0.06801934023431748 0.0010 0.0030428860608970616 0.0010 0.0010 5.131992119108163 0.0010 0.0010 2.3190342056542237 0.001000000000000334 10.0 10.0 3.699586343729699 10.0 9.981776788618998 10.0 1.2751352785284213 10.0 5.671549553369251 7.6715015193660925 7.670960923840575 5.782323071933268 10.0 3.343706870578205 5.0005 4.979659515451268 4.454976346070285 10.0 9.324174381835194 9.313829901288914 5.372493856310602 3.4081019060208546 10.0 4.997890446936084 0.0010 0.0010 3.3016814692156222 0.0010 4.489060687768102 5.0005 10.0 2.592358085364772 10.0 10.0 3.2111551543118173 10.0 9.919432765015957 
0.0010 0.0010 0.007502108986722648 0.0010 0.025164219738304187 0.01240718489738575 0.0010 0.8482866356461815 0.0010 10.0 0.0010 8.67299942729591 10.0 0.0010 10.0 10.0 9.997000038130118 10.0 10.0 0.0010 10.0 10.0 0.0010 10.0 10.0 10.0 10.0 10.0 10.0 10.0 10.0 10.0 10.0 10.0 7.071010854045302 0.0010 10.0 6.567299393086026 10.0 10.0 10.0 10.0 10.0 10.0 10.0 0.0010 8.957336026883903 9.315154715018153 
0.019363649528614742 0.961404058515143 0.0010110957194115172 0.025595580476272417 0.0010077555953417578 0.0010816463606367862 9.9531548356137 5.000500000000001 0.01819378107296422 5.000500000000001 2.841208770142676 9.986825014513904 9.985412409011298 3.989350224995161 9.98136004100721 10.0 10.0 0.0010 9.954371167901988 5.0005 8.531747233511666 9.953276049365932 4.644815119169853 9.223765765759266 9.543463225726203 9.974224544484661 8.69788177616988 0.04306177128741716 10.0 9.98898355084068 9.681175839762325 0.02640439273162818 5.000500000000001 9.998845753214297 0.03960135079797552 5.0005 1.9400892321563172 0.048412414813054125 0.018835449529662814 9.835863843276481 5.000500000000001 9.954377016978654 5.000500000000001 9.953027371423683 5.0005 0.025134714481479383 5.0005 10.0 
10.0 0.2938253108271616 0.003542666723694781 0.0028310547690177366 0.0010002715026438856 0.0010 0.0010 0.0020565802818384594 10.0 0.0010 9.388374529536103 0.0010 10.0 4.932764157113189 7.200982906228181 10.0 10.0 4.953466745851388 2.984453661828076 9.933526176647142 10.0 2.965842587203325 3.426066053252602 4.837752257425203 10.0 3.6790175185971075 10.0 9.360729370267602 10.0 10.0 10.0 4.3944117818253 0.0010 10.0 10.0 10.0 10.0 10.0 10.0 10.0 8.697494037705678 3.0569815747981295 7.991104536112911 2.984453661828076 3.097988416604638 10.0 9.51271823473528 9.876675844621213 
0.0010 0.0010 0.0010 0.0010 0.0010 0.0010 0.0010 2.1226306263992676 0.0010 10.0 0.0010 0.0010 10.0 0.0010 10.0 10.0 9.541670199390857 10.0 10.0 0.0010 10.0 9.901002895026771 9.734050480084818 10.0 10.0 10.0 10.0 10.0 10.0 10.0 10.0 10.0 10.0 10.0 8.443276116599767 0.0010 5.709955218501881 4.373414852501968 10.0 10.0 10.0 10.0 10.0 10.0 10.0 6.164637621239568 10.0 10.0 
0.0010 0.0010 0.004246975044497436 0.0023837758932559725 0.002536097746415547 0.0010 7.001229174894549 0.0010 0.0010 9.333193954543404 4.869116538688604 7.931435027526545 10.0 2.0917117858949315 9.529159129559623 10.0 10.0 9.54993164054363 10.0 9.266938865924326 10.0 10.0 10.0 9.963351338187561 4.605080950032041 1.9950891408532336 10.0 8.355065811832882 10.0 10.0 10.0 10.0 8.384060152642062 10.0 9.939852869278042 0.0010 8.296029797819747 0.242346714110524 9.339838171287969 10.0 10.0 10.0 6.244105040316624 10.0 10.0 8.329573094679496 10.0 7.182423980273562 
0.0010 0.0010 0.0010448622787371598 0.0010 0.0010 0.0010 5.361166880287628 5.774328098073117 0.0010 6.117570970866303 0.7822771466079326 5.0005 10.0 5.0005 10.0 9.98116574616624 10.0 0.0010 10.0 5.0005 6.857960262241865 10.0 5.000500000000001 10.0 7.978310802556752 6.660639586824231 10.0 10.0 10.0 10.0 10.0 0.0010 10.0 9.50005 3.4037704597927574 0.50095 7.6967547557374685 5.0005 10.0 10.0 10.0 10.0 10.0 10.0 5.51628922046729 10.0 10.0 10.0 
0.0010 0.001000000000000334 0.0010 0.0010 0.0010 0.9115907110223409 5.000500000000001 0.0010 0.0010 0.0010 0.0010 10.0 9.480620724989016 0.0010 10.0 9.498438427930635 8.818894386906488 10.0 9.822005313420377 0.9825261109344341 7.8981838222487095 10.0 2.851560203975919 9.761828421054602 0.0010 9.474758177390825 10.0 5.0005 1.3679207315871214 4.995551404901456 6.064154575203612 0.0010 10.0 9.71760211707285 9.052195107336146 0.2305790619317114 0.0010 7.698152012998972 2.4843419841607854 5.794767085039791 9.769304195029454 10.0 9.114795073925368 10.0 4.903490948434608 0.0010 10.0 10.0 
0.0010 0.003016831744753687 0.0010 0.0018517157482627069 0.001051945021108024 0.0018375586049107367 10.0 0.005664705403522565 0.0010 3.975588044296226 2.8022351350748638 8.607323072897476 9.997628461673328 3.198809397069147 10.0 9.215349619011544 9.999838399666096 1.970990204077347 10.0 1.147405158358266 0.6654063216280228 10.0 1.628588506458877 9.998220632770751 0.9951264034704654 0.9260730556397209 9.995626797118208 3.45705950853605 10.0 9.998893722943992 9.990099007988071 5.889253115365302 10.0 9.996174722172524 1.4217104705567092 0.0010 5.341026433421279 0.0010 2.4940315756084495 10.0 5.544993136503422 10.0 4.852908735664753 10.0 9.086300157448505 10.0 9.96493290084715 4.330815911580674 
0.0010 0.0010 0.0010 0.0010 0.0010 0.0010 0.0010 5.07910390097258 0.0010 10.0 10.0 3.995882530705023 10.0 9.225503808600246 9.840618604744588 10.0 10.0 7.541833424780612 10.0 10.0 3.7584328417923145 9.801961112548055 10.0 9.801961112548055 0.315345125180577 2.0985437307748183 10.0 5.1508725624425615 10.0 10.0 10.0 9.38482131824317 3.82461463198649 10.0 9.801961112548055 1.984088465365231 1.9333860637100635 7.474950265463923 10.0 10.0 9.801961112548055 10.0 9.801961112548055 10.0 9.801961112548055 10.0 9.801961112548055 10.0 
0.0010 0.0015029807519486957 0.0020739415541059705 0.0010043862340995476 0.0010000000034657305 0.001000725203563331 0.0035778494001667944 1.3215019185836403 0.0010 10.0 1.4105608968610326 4.833135907278879 9.849725800558787 2.8898009782457796 10.0 10.0 9.999986990850775 8.63708119165643 10.0 0.648211196111399 7.535776774760712 10.0 2.525857225924641 9.713915292140793 8.332210737710547 7.366230865109107 9.995869802243504 8.835046723799524 10.0 9.962564593744581 10.0 5.852742446992125 6.656056462779199 10.0 7.610903894492578 0.4124733278505157 6.061205863851402 5.317268974038748 4.855436875794421 10.0 10.0 10.0 9.978331935623869 10.0 9.310969751879375 4.487793853990415 10.0 9.916124644393797 
0.0010 0.0010 0.0010 0.0025587156167296427 0.0010 0.0010 6.269622482544101 0.0010 0.0010 1.6340245519251944 1.8318990066403429 10.0 10.0 2.270434214319139 10.0 9.755754315529263 10.0 3.274064858480756 10.0 4.486053834075316 9.963695134753628 8.808839791802086 5.109970015079347 10.0 4.857234169983529 5.499575822485832 4.671147402657587 4.5673949989761775 9.755754315529263 10.0 10.0 4.959462011920984 4.344549721509583 9.755754315529263 4.452738350355466 0.0010 0.0010 0.0010 0.0010 4.529095404665457 5.55164721728731 10.0 4.74142923930269 10.0 10.0 0.0010 10.0 10.0 
0.0010 0.008318894090251872 0.0010 0.0010 0.0010 0.0010072052574854524 0.37073298004867616 0.0010 0.0010 10.0 0.0010 0.0010 9.994137807210127 0.0010 10.0 9.99530892124731 10.0 10.0 10.0 0.0010 10.0 10.0 0.0010 9.998621028357242 10.0 9.944586841322387 9.668782175499183 10.0 10.0 10.0 9.999852937971713 10.0 0.4407776444684002 10.0 9.5703995151332 0.0010 10.0 9.561343249954579 2.949746243076807 10.0 10.0 10.0 10.0 10.0 10.0 10.0 10.0 9.979400012771135 
0.0010 0.06205925910843446 0.0010 0.0010 0.0010 0.011187836413142499 0.0010 0.0010 0.0010 10.0 0.0010 10.0 10.0 0.0010 10.0 9.888905735996293 10.0 0.0010 10.0 0.0010 1.6494589982701613 10.0 7.673169675682416 0.0010 10.0 0.0010 5.628522664212314 0.0010 10.0 10.0 10.0 10.0 0.6053321694312324 10.0 7.958012918984798 0.0010 0.0010 5.794801304140828 0.0010 10.0 10.0 10.0 9.65259472712699 10.0 0.0010 0.0010 2.310224854975779 7.113258676019996 
8.925105086451136 0.1163849911260294 0.01108323231572839 0.0013572015409153441 0.0016840529478750145 0.02059917317987629 0.022465936687776702 0.2928839922034554 9.840794667011723 0.01624594293637473 3.5412789330551138 3.48878185712109 7.0107398071776625 7.238609016855539 9.755011626906366 9.88666520904363 9.98816069838811 9.846701043928942 0.1765705263313322 9.882350972887748 3.090837257795248 0.14490580760959235 2.836841965942926 9.879878057819953 6.98096723732708 8.669882118838416 9.859425461142862 7.36195934387601 0.17651897330252384 9.905645924585922 9.83859468933764 7.583640087715297 2.9902245497766233 7.549859448082365 9.927272358359332 5.083656806875918 9.474801769660504 9.693081998121128 0.1507737900198352 7.07797517744833 5.889491550634601 0.18252679653940793 5.194727911978069 0.3706932326370945 7.936251091354535 3.4768762960455404 9.726333048340582 9.988825101409425 
10.0 0.0010 0.0010 0.0010 0.0010 0.0010 0.0010 0.0010 3.2163681705391207 0.0010 0.001000000000000334 8.620880377934691 2.733621466103359 8.675020872298994 3.0296464515940382 9.966104271329085 10.0 1.5339284853434831 0.0010 0.0010 0.0010 4.0102838608263145 7.9020824848278695 0.0010 7.691076701866233 3.52304782613702 10.0 2.9768380056090336 0.0010 0.0010 2.2792103456801183 5.437103474250416 1.8709937427648127 10.0 4.813160595534374 10.0 1.8656456487595032 10.0 10.0 8.836731842807989 10.0 0.0010 2.5157670410848394 0.0010 1.8080091708352777 10.0 9.738055811429081 10.0 
0.0010 0.0010 0.0010 0.0010083156993547242 0.0010 0.0010 0.0010 1.5412127090784256 0.0010 10.0 0.0010 3.027797189768162 10.0 0.5547499430637387 10.0 10.0 9.998680365210532 9.755828380987692 10.0 0.04750309514859474 7.414134957301712 9.975511975402268 2.350115757537134 9.995323231369332 9.976907808331347 10.0 10.0 10.0 10.0 10.0 9.99968956724375 5.527786097565724 9.4982970420729 10.0 7.539914912008409 0.3843478251402521 7.482034209138214 8.979533079504808 5.256200739643839 9.988658516961367 10.0 10.0 10.0 10.0 10.0 4.0310400732944265 10.0 10.0 
0.0010 0.0010 0.0010 0.0010 0.0010 0.0010 0.0010 0.0010 7.032339494716803 10.0 0.0010 10.0 10.0 4.927618440372817 10.0 10.0 10.0 10.0 10.0 0.0010 10.0 10.0 0.0010 10.0 10.0 10.0 10.0 10.0 10.0 10.0 10.0 10.0 10.0 10.0 10.0 0.0010 10.0 10.0 10.0 10.0 10.0 10.0 10.0 10.0 10.0 0.0010 10.0 10.0 
1.118170396389772 0.0010 0.0010 0.0010 0.0010 0.0010 0.0010 0.0010 7.765677833395841 0.0010 6.795450208591903 1.9548822766013245 8.06084599092787 8.989663292517772 4.950505000000001 10.0 10.0 10.0 10.0 6.840558102294878 0.9936642406326728 5.593264553730682 4.528508543360167 1.7325693460716138 4.688381196134377 8.26882144266131 10.0 9.94768380794828 5.44830168499204 10.0 10.0 0.0010 10.0 10.0 10.0 5.164336420056286 4.258510874676355 10.0 4.735805190246821 4.305253813542531 10.0 10.0 10.0 10.0 8.808621479792041 10.0 10.0 10.0 
0.7410810138593266 0.004089496070314033 0.0010071868580469928 0.0010064298171146829 0.0010412764658620187 0.0014148615430517727 0.0033830299563896325 0.0021921317002661367 9.301418611313261 0.0033296103208747627 5.290220270488479 9.837882873845547 9.32027514486361 8.899961827981318 9.242679875368735 9.986477702995051 9.82989369933168 9.192971873556077 0.0919853702106335 5.7552391026626175 8.81391222521596 0.09395965254571106 6.609726144733987 9.344329333771356 9.80006059174859 4.912896802339204 9.983138863194897 9.242122936663938 0.09483564762661015 9.368889876285987 9.283087416178553 4.34933117601436 3.654466566729487 5.856695032763472 9.502483755062595 9.710692884791179 9.680742701160266 9.973148003289717 4.78790254876768 9.586617348708856 5.956837780993717 0.0955823102771675 8.952671096587345 0.09525215546782001 5.0005 7.8800926759522385 9.928409549071683 9.992630936389249 
9.464314663416971 8.751097709896914 0.021110910915536463 0.024706303438492727 0.0030281044914874516 0.0010 0.0010 10.0 0.0010 0.0010 0.9156806117970544 3.249572205709227 0.873074265299854 0.3560816023464115 1.7224285990591985 4.76033778106554 10.0 0.0010 10.0 7.804905765961779 0.0010 3.096967712472231 10.0 0.4890421426730809 5.45706091599585 0.2588851837312829 1.1924087173227855 5.582908659157987 10.0 0.8991276994291084 1.0553485624553876 10.0 0.0010 10.0 6.4004276893295735 0.0010 5.264524951522252 9.998820147600421 1.5588025661136493 10.0 10.0 10.0 0.46986212868591615 10.0 0.0010 0.7825130398629496 0.0010 4.789050697983741 
5.995096604354754 0.0010 0.012457109055020264 0.0010 0.0010 0.0010 0.0010 0.0010 10.0 0.0010 10.0 1.776280158860473 9.079544459987204 10.0 10.0 10.0 10.0 10.0 6.197499154059854 0.0010 3.5146146600642876 8.42184054683438 0.0010 10.0 4.305560210914861 10.0 10.0 10.0 5.667547756037101 10.0 4.243141931499279 3.3767256660840275 8.553663522861061 0.0010 10.0 0.8120825889261711 4.27928153084677 10.0 0.0010 10.0 10.0 5.885457191635365 10.0 6.0400603623125155 10.0 6.448318704153069 10.0 10.0 
3.377146781087942 1.7071686423470498 0.0010 0.0010 0.0010 0.0010 0.0010 0.8414551611906725 0.20605365522521524 0.0010 3.620171788028069 5.596168525270041 6.166495580930215 10.0 5.0005 4.997157050885725 9.791847291901243 0.7439256979076836 4.430155320969928 1.7700207305407192 0.001000000000000334 6.006440318498291 5.0005 5.0005 10.0 5.0005 5.0005 10.0 5.229065532927806 5.047513826121077 6.173496504328159 8.98626621394632 5.0005 5.600249491663694 6.181413040326575 10.0 9.450533160892281 8.557037548749832 5.47161618945231 6.101568822913093 4.50055 5.229065532927806 0.07884425995422228 5.229065532927806 3.9557987542747393 5.000500000000001 5.0005 4.978130543031411 
0.0010 0.0010 0.0010 0.0010 0.0010 0.0010 0.7420717188513848 0.0010 0.0010 10.0 0.0010 10.0 10.0 0.0010 10.0 10.0 10.0 0.001000000000000334 10.0 5.037114733244871 10.0 10.0 10.0 10.0 2.5158662634475215 2.269269192133442 10.0 2.859660164413447 10.0 10.0 10.0 1.3292199119323156 3.5806465627893287 10.0 4.969554608256069 0.0010 0.001000000000000334 0.0010 0.0010 10.0 10.0 10.0 10.0 10.0 4.50055 10.0 10.0 10.0 
0.0010 0.3300321359240479 0.0010 0.0018452816324337068 0.0010 0.008997395714966785 6.048924284013792 0.1618009492572725 0.0010 5.016547241690762 0.0010 6.284985813030358 10.0 4.794618504390212 10.0 10.0 10.0 0.0010 10.0 0.0010 0.0010 10.0 10.0 9.668958995072584 8.908230262499412 2.6573024359395916 9.522170120432374 0.0010 10.0 9.402591500478328 10.0 4.099327632085476 0.15038595729217352 10.0 9.585680361364489 3.331687057167967 4.546605544197244 7.517160825776044 0.0010 3.712234068898609 10.0 10.0 10.0 10.0 10.0 5.571220476730865 10.0 9.587692752414144 
0.0010 0.0010 0.0010 0.0057611212845641285 0.0010 0.0010 0.32276149281607935 0.0010 0.0010 10.0 5.959511561750097 4.478513794137643 10.0 5.245393984812701 10.0 9.875483736566684 10.0 4.562748131037531 10.0 10.0 4.735924994386518 10.0 4.823692572982453 10.0 9.559109217245826 8.693421913990337 8.545640457386892 9.304339093101046 10.0 9.72617511370455 10.0 6.314714138269295 2.384658416105801 9.84078217950501 10.0 5.3072734132141495 8.706518654117005 9.6770205109372 8.689624772702995 9.87123780308901 9.894046345902403 10.0 10.0 10.0 10.0 6.512030809929301 10.0 10.0 
9.069214429431804 0.0010 0.0012747893427416676 0.0010 0.0013930749659535073 0.001257835804733174 0.03614522261612109 0.0010 5.850985392409991 0.0010 5.645911709181052 4.852554685831048 2.568342681007722 10.0 3.075353965924986 5.025120547206695 9.99741443151017 4.799534255406459 0.0010 6.916322703692627 0.0010 2.3510093671645897 5.2602823581825895 4.20508768387951 8.366934239071957 4.814213682788139 7.319446014201942 5.217979711145137 0.0010 4.150014607590009 4.327740211608173 8.0262245028117 6.807473912105902 4.150014607590009 7.905519978737954 10.0 5.591239410465131 10.0 7.909332633920617 4.150014607590009 8.845703300724407 0.0010 2.382989933407243 0.0010 5.422843721121415 10.0 7.280377483580388 10.0 
5.029528512186758 0.0010 0.0010 0.007678580564770693 0.0010 0.014121507010313283 0.0010 0.0010 1.9548343147095242 0.0010 10.0 4.689905582560628 4.972160771778532 10.0 4.868450475577016 10.0 9.531522387202104 1.5102031141534171 0.0010 1.5102031141534171 4.3375961035504185 0.0010 0.10483543823053186 4.90699751412884 0.0010 4.986835517486202 10.0 4.551480311415342 0.0010 4.998816262446295 4.998242508274692 5.88695222197942 4.8842692800300265 10.0 10.0 5.005759766296568 8.514989488200895 10.0 10.0 0.0010 4.479918904811256 0.0010 4.72411696015705 0.0010 0.0010 10.0 4.689765084482343 10.0 
1.1474338739943999 0.0010 0.030149946894151475 0.0010 0.0010 0.0010 0.0010 0.0010 10.0 0.0010 10.0 2.807346314950541 10.0 10.0 10.0 9.82801421014671 9.793644273155744 10.0 0.0010 7.502220883479469 5.098607768811879 0.0010 0.0010 10.0 3.315375579659694 10.0 10.0 10.0 0.0010 10.0 10.0 1.1280418503790182 10.0 10.0 10.0 0.0010 0.8517584340363927 10.0 8.411027607752791 6.990268633629184 6.543990632620149 0.0010 10.0 0.0010 2.918655786328975 10.0 8.911367730567488 10.0 
0.0010 0.19193167798007013 0.009809452488521478 0.00396306089347845 0.002683555730863575 0.008105973654656219 9.527657765921834 1.4371805588594864 0.0010 2.4849843534592573 0.0010 10.0 10.0 8.754084829463892 10.0 10.0 10.0 0.0010 10.0 0.0010 0.0010 10.0 10.0 10.0 10.0 0.0010 9.914782534903374 0.0010 10.0 10.0 10.0 5.914758984026527 0.0010 9.908543229038159 8.627772830487741 3.080356713258638 9.486941292455068 8.146146954650451 4.393434686855656 9.496795964640018 9.57085651211699 10.0 9.651214371919991 10.0 7.688656377944479 10.0 10.0 9.361790607264341 
0.0010 0.0010 0.0010 0.0010 0.0010 0.0010 0.10849382649566053 1.1567907297174622 0.0010 8.424728030477006 0.0010 9.137137141348106 10.0 0.0010 10.0 10.0 10.0 9.955106484830589 10.0 0.36430851090053284 10.0 10.0 4.475602666827415 10.0 7.358362704375379 8.116055830187943 10.0 9.260941583136407 10.0 10.0 10.0 10.0 7.745119754417635 10.0 3.3402136243340257 0.0010 1.7492744693173625 3.0689783354343385 1.534562005682238 10.0 10.0 10.0 10.0 10.0 10.0 0.8721653197276007 3.173286662201506 10.0 
0.0010 10.0 0.0025725018122899 0.0010 0.0010 0.003908683961088897 1.2489249995056064 10.0 0.0010 2.5599489382682883 2.9627309604770593 5.407451979596335 10.0 0.0010 9.588979206478125 10.0 10.0 8.74792003672692 10.0 0.0010 2.460843361734524 10.0 0.0010 0.0010 0.0010 10.0 10.0 3.860306843172198 10.0 8.373462606163656 10.0 10.0 0.0010 10.0 10.0 0.0010 0.0010 6.1489897810423315 0.0010 4.154595084911999 0.0010 10.0 0.8005462098075506 10.0 7.735763896386972 0.0010 0.0010 10.0 
0.13948147722350868 0.0010 0.0010511873958525923 0.0010004899020605211 0.0010 0.0076187118130713275 0.0010 0.0016087820800382905 8.257594022723566 0.0010 6.058965519708524 8.41402287697479 9.670607126032746 10.0 7.418260769226364 9.371399928006177 9.643605220870688 8.371499928006177 1.8917755124291045 5.345976095862878 9.355766285625979 0.0016029277076324289 6.2918687785339085 9.371399928006177 9.504002041966478 4.269799183206738 10.0 9.791762647790422 1.8917755124291045 9.447351029779966 9.371399928006177 4.820870163761705 3.7459887278750914 4.758770286787804 9.371399928006177 8.944624490071417 7.6593092017885445 10.0 3.3067187372329454 8.340986693037937 6.579088414655995 1.8917755124291045 8.83316677526179 1.8917755124291045 6.332657750290377 8.820442363990125 8.879079795817061 9.324201443250406 
9.022302719899079 0.0010 0.0010 0.0010 0.0010 0.0010 0.0010 0.0010 1.8986188489651719 0.0010 8.125212889700519 1.4321150864447318 10.0 10.0 10.0 10.0 10.0 10.0 0.0010 10.0 0.0010 10.0 0.0010 3.0526866211715626 10.0 10.0 4.786384847936843 10.0 0.0010 4.565693521587511 10.0 10.0 0.0010 0.5298845713820786 10.0 9.695799843344158 9.562664285826765 10.0 10.0 1.5604703352552036 3.4082027951930494 0.0010 10.0 0.0010 7.037212893257686 10.0 0.9840422331552361 4.964127181734544 
0.0010 0.0010 0.0010 0.0010 0.0010 0.0010 0.0010 2.7933635722909522 0.0010 7.388116589623374 1.1066850220865891 8.581929748533618 10.0 3.3394075591916 10.0 10.0 10.0 10.0 10.0 0.7863342986668478 8.938540404745929 10.0 0.0010 10.0 10.0 6.372405503954174 10.0 5.777598187129142 10.0 10.0 10.0 7.244165589670764 10.0 10.0 9.555237070029873 0.0010 0.19264964546863617 2.73718745213021 0.0010 10.0 10.0 10.0 10.0 10.0 9.460908387938986 2.6425995497639176 3.4330082920564804 10.0 
0.0010 0.0010 0.0025177022314054756 0.0010 0.0010 0.0010 0.0010 1.398352658915864 0.0010 10.0 0.3736765869147187 4.577246660749835 9.789929151248192 1.2216241995441814 10.0 10.0 10.0 8.11692155499495 10.0 0.0010 8.823769120885487 10.0 1.4300858577893067 9.574902959131673 7.773399192723014 8.003614262901966 10.0 10.0 10.0 10.0 10.0 7.048372905562914 7.424743817100867 10.0 7.392584666724318 0.6158087956241578 7.5804430571007115 5.298606939921532 5.810690376633831 10.0 10.0 10.0 10.0 10.0 9.899809344831425 5.538385590424484 10.0 10.0 
10.0 0.5913150408611452 0.0013967308349341872 0.0014056666158665226 0.0025981232590353803 0.0020054058403700397 0.0010 0.5111993284798654 0.0010 0.0010 1.7495858958121975 0.0010 0.0010 10.0 0.0010 5.887911155395047 9.977952164766712 0.0010 0.0010 10.0 0.0010 0.0010 10.0 0.0010 10.0 0.0010 2.2904964438499595 10.0 0.0010 0.0010 0.0010 10.0 0.0010 0.0010 1.199697785042439 10.0 10.0 10.0 10.0 0.7717382452179584 1.9877938200948586 0.0010 0.0010 0.0010 10.0 10.0 4.128822751284134 4.090106554695616 
0.0010 0.0010 0.0010 0.0010 0.0010 0.0010 10.0 0.0010 0.0010 0.0010 8.76982226735974 10.0 10.0 10.0 10.0 8.176848511076187 10.0 9.48025898845902 10.0 5.440922348541006 0.0010 10.0 0.0010 10.0 5.7090793851861354 2.69958204721748 10.0 4.468661391361157 10.0 10.0 10.0 1.3358199049528907 4.94279585596604 10.0 10.0 1.2325504364224191 3.6298811976360796 9.141193283221506 0.0010 3.357982275567727 0.0347455068775977 10.0 5.157361930151402 10.0 10.0 0.0010 10.0 9.723105318499304 
7.427048035797825 0.09367962280810996 0.0010 0.0011987700360271772 0.0010 0.0010 0.0010 0.0010 10.0 0.001000000000000334 10.0 9.19683214901325 8.519403872352221 10.0 8.890402354148147 9.906400115702603 9.971714552334042 10.0 0.001000000000000334 10.0 8.727278225192023 0.001000000000000334 10.0 1.6890647036096924 0.0010 0.0010 9.906362438565887 0.0010 1.842537055957873 1.8737991767082285 8.97345223231346 9.86427141496952 0.0010 8.84189486562499 10.0 1.7971335407850801 10.0 9.757420336741989 1.1934906879629903 0.001000000000000334 10.0 0.001000000000000334 9.018940636915602 0.001000000000000334 10.0 10.0 9.909093013443865 7.348316124469607 
0.0010 0.0010 0.0010 0.0010 0.0023421670804681005 0.0010 10.0 0.0010 0.0010 0.24624480089384349 0.910396072741698 10.0 9.309315353020914 0.0010 10.0 10.0 10.0 3.4670991260785775 10.0 0.0010 0.0010 10.0 0.0010 10.0 10.0 1.8028018511473611 9.650696358936111 0.0010 10.0 10.0 9.705449396547213 6.887046286417837 10.0 10.0 0.0010 0.0010 10.0 0.0010 0.0010 10.0 0.0010 10.0 9.608359831007457 10.0 4.666208672201581 10.0 3.6869599502356296 0.0010 
0.0010 0.0010 0.0010947030486918882 0.0010125862055238943 0.0010 0.0010 4.962602655240635 0.0010 0.0010 10.0 0.0010 10.0 10.0 0.0010 10.0 10.0 10.0 7.636192677059631 10.0 0.0010 9.606119669715317 10.0 4.947639447881078 10.0 5.038397344759366 8.902261885779115 9.906313169028271 5.510100306231427 10.0 10.0 10.0 4.883530932071456 5.173697106585761 10.0 9.816713447193393 0.0010 2.580524471970699 0.0010 3.8543117637638025 10.0 9.946953187546304 10.0 10.0 10.0 10.0 9.72046827095123 10.0 9.908982850525522 
10.0 0.0010 0.0010 0.0010 0.0010 0.0010 0.0010 0.0010 2.4462647195075853 0.0010 0.0010 8.12034723065873 3.710937892713576 10.0 3.9269865878223302 10.0 10.0 2.6164921079553354 0.0010 0.0010 0.3438523237455261 4.642687771924351 6.753289764072781 0.0010 7.199040249622171 4.196662157565056 10.0 3.8884452605527082 0.0010 0.44843246409914483 3.379293827441122 5.557837953365188 0.017824563645224112 9.559843344861441 4.898617775364901 9.753471530390868 3.101701420924654 10.0 10.0 8.1651870190369 9.559843344861441 0.0010 3.551940623713115 0.0010 1.4532504315451005 10.0 10.0 10.0 
0.0010 0.0010 0.0010 0.0010 0.0010 0.0010 1.254682913838629 0.0010 0.0010 5.989040390034633 0.0010 10.0 10.0 3.6109093213895203 10.0 10.0 9.88855661813272 0.0010 10.0 0.0010 8.349190569595192 10.0 10.0 10.0 2.282826520501172 4.249683732437698 10.0 0.0010 10.0 10.0 10.0 0.0010 0.0010 10.0 5.323761452478236 0.0010 0.0010 0.0010 0.0010 10.0 10.0 10.0 10.0 10.0 5.495788749203119 3.374050136016514 10.0 10.0 
10.0 0.0010 0.011110187898312779 0.0013304392485884852 0.004064023800277414 0.0010 0.0010 0.0010 10.0 0.0010 10.0 0.0010 0.0010 10.0 10.0 10.0 9.999887707409576 10.0 0.0010 10.0 0.0010 0.0010 0.0010 10.0 10.0 10.0 10.0 10.0 0.0010 10.0 10.0 10.0 9.228776441349467 10.0 10.0 10.0 10.0 10.0 1.2489017102150517 5.533450696003619 10.0 0.0010 0.0010 0.0010 7.519977689581129 10.0 10.0 10.0 
0.0010 0.0010 0.0010 0.0010 0.0014659967426487743 0.0010 0.6221329077758516 0.0010 0.0010 5.773597180345494 5.0005 5.241143773686051 10.0 1.5498869470950298 10.0 10.0 10.0 8.8798019477781 10.0 4.720328732316383 5.574654956203904 10.0 5.000500000000001 7.113079580660036 10.0 8.584921116082 6.950216155187631 7.951728599938999 10.0 10.0 10.0 5.0005 8.250428569844205 10.0 4.613656066324702 0.0010 4.947939000182091 5.0005 5.0005 10.0 10.0 10.0 9.909192234714581 10.0 5.0005 8.882850866555177 9.509067974140969 10.0 
0.0010 0.0010 0.00775266288299286 0.0010 0.0012218517920988907 0.0010 0.0010 1.6736921754232215 0.0010 10.0 6.027274710917686 3.3817061704218383 10.0 1.1261515437018845 10.0 10.0 10.0 3.62302932584312 10.0 3.5156394629144385 10.0 10.0 9.50421920723662 10.0 0.4484594143603937 10.0 10.0 0.7921134142098634 10.0 10.0 10.0 1.2703382264106589 3.9435413012076026 9.845180285463101 2.0623509398238165 0.0010 2.8821491985134156 0.0010 1.5848160874539774 10.0 10.0 10.0 10.0 10.0 10.0 0.8986723153065146 10.0 9.658722287451054 
4.822885062100936 0.002286843544028491 0.0027886845141111855 0.0010246294297294363 0.0010 0.003960587825146177 0.23046220104530024 5.375400498041909 1.379719134100971 0.0010 10.0 0.14808762996561553 8.818418260294528 10.0 8.835602210352796 9.994252821756465 9.946832292068013 10.0 9.648896478012492 10.0 0.0010 9.452333460230427 3.1762018124084705 10.0 0.0010 0.0010 10.0 10.0 9.498886583190675 9.619921396703749 6.904343194005922 5.136508348810517 9.027970707732143 10.0 10.0 0.7553365174419538 0.0010 10.0 10.0 9.973201765356531 9.774530875504054 9.6162011428295 8.877860177197386 9.510507398476225 7.045143282330294 10.0 9.775070928434918 10.0 
0.35588793424409065 0.0010 0.0010 0.0010 0.0010 0.0010 0.0010 0.0010 10.0 0.0010 10.0 10.0 9.848380883744731 10.0 10.0 10.0 10.0 10.0 0.0010 10.0 10.0 0.0010 0.0010 10.0 0.0010 10.0 10.0 10.0 0.0010 10.0 9.734645255533984 0.8067100652947479 10.0 10.0 10.0 0.4827843598891879 10.0 10.0 2.0535533226855893 0.0010 10.0 0.0010 9.70214413022555 0.0010 2.0920071141650327 5.1152904410607825 10.0 10.0 
8.156550993661103 0.0010 0.0010 0.0010 0.060155105025211694 0.0010 0.0010 0.0010 10.0 0.0010 1.5590688474087342 4.837640425255443 2.1664516716357753 10.0 4.584359468019627 10.0 10.0 2.450295029371195 0.573097746228183 3.7654928522234856 4.407028404963787 0.0010 7.367556262140844 4.579058652080055 10.0 5.712496863630781 10.0 10.0 0.5029664171349637 5.0005 4.699464320433845 4.791899613310026 3.973311422771567 10.0 10.0 7.209123822374181 9.130225565757176 10.0 1.7042861697510598 4.928157930782105 10.0 0.27262112247686243 4.943326990486631 0.6243787733589459 4.113251161877339 6.311006871126209 6.877615924777281 10.0 
0.0010 0.0010 0.0010 0.0010 0.0010 0.002471896690519326 2.506202517651486 0.0010 0.0010 10.0 0.0010 10.0 10.0 0.7380809640360788 10.0 9.832636214832931 10.0 7.008641269408459 10.0 7.8502431360891585 4.518166122526997 10.0 10.0 10.0 5.7810487674346795 6.319696649121459 10.0 5.218099577228166 10.0 10.0 10.0 1.079131792541185 8.867403571382177 10.0 6.1895710098039345 1.4760342108455495 5.4606684900367135 0.0010 0.0010 10.0 9.279029501024713 10.0 10.0 10.0 2.526287252150936 1.7154272020149604 4.066129385022843 10.0 
0.0010 0.0010 0.0026016811485803934 0.0010 0.0010 0.0010 0.13714238032956527 0.0010 0.0010 10.0 0.0010 10.0 10.0 1.583984694286118 10.0 10.0 10.0 8.126030763957875 10.0 4.158221803642437 10.0 10.0 0.6866935118842141 10.0 6.0669901674577895 1.4827743837383744 10.0 8.266653156208731 9.994985072428063 10.0 10.0 7.28496267572084 5.272894885877408 10.0 1.542337501244869 0.0010 0.0010 0.0010 0.0010 10.0 9.146238679720692 10.0 10.0 10.0 10.0 8.14408730926088 5.000484304965142 9.23164788158951 
0.0010 0.0010 0.0010 0.0010 0.0010 0.0010 0.0010 3.9401762264234366 0.0010 8.593571234373538 8.937582064827682 5.3872818618246665 10.0 9.375181756914237 10.0 10.0 10.0 8.298650150101626 10.0 10.0 2.8008820065469306 10.0 8.213794419503419 10.0 1.1326497875545858 4.099658592433881 10.0 6.498813385892092 10.0 10.0 10.0 7.2139094789373726 5.500450000000001 10.0 10.0 1.344726661055983 1.3065595592978 8.165972130395815 7.891111605521344 10.0 10.0 10.0 10.0 10.0 10.0 9.154514413612898 10.0 10.0 
5.341882015366091 0.0010 0.06882505632203302 0.0010 0.0013939748512813463 0.0010 0.0010 0.0010 2.0775551723148453 0.0010 4.522851476620479 2.3713095168487333 3.898490739408726 10.0 4.079859423529612 10.0 10.0 10.0 9.96597147924442 4.260507126000839 3.127422062447292 7.549214427173865 5.124924940477415 10.0 3.311284119576176 5.922685692403077 6.115129675127934 8.069573110550522 7.425811201480127 10.0 3.3667178292839477 6.666968942619236 10.0 10.0 5.330355609570025 4.115925645664562 5.004446691810138 10.0 0.0010 9.51540049457445 10.0 9.964468582243818 4.526670485454996 9.975765233156723 6.1081637101633195 9.302785811808423 4.728627510609695 10.0 
0.0010 0.0010 0.0010 0.0010 0.0010 0.0010 0.0010 5.000500000000001 0.0010 10.0 8.288218526851129 8.253759079932518 10.0 4.66354125956209 10.0 10.0 10.0 10.0 10.0 0.8042150459844493 10.0 10.0 6.07832031905742 7.264108498126578 0.1562366585020912 6.587345345725504 7.414801138514058 10.0 10.0 10.0 10.0 1.1828140521609072 9.105876042848116 10.0 9.119298867217875 0.0010 0.0010 0.0010 3.5416429464529706 10.0 9.91757754224477 10.0 10.0 10.0 7.354467678252859 0.03423256003145087 7.362246105603253 9.978232662346274 
0.14959581899190777 0.0010 0.0010 0.0028948948297688615 0.0010 0.0010 5.2079666023012665 0.0010 0.0010 1.354123093703485 3.977204798346496 7.407451743952867 10.0 3.733089951039319 8.690763491217318 10.0 10.0 2.5353867758656 10.0 5.33915911103238 6.337413315737832 9.33248058728862 4.718373658266432 10.0 5.617166039221127 5.354532077581797 4.9747257240488265 4.574138191412419 9.912661882338437 10.0 10.0 4.648301959500089 4.238855339959486 9.83431107577472 4.714011309483225 3.3239672300006076 0.0010 4.853821023279511 0.0010 4.390039954037209 4.615665202522372 10.0 4.190525921425278 10.0 10.0 0.0010 10.0 10.0 
0.0010 0.0010 0.0010 0.0010 0.0010 0.0010 0.0010 1.104466570048749 0.0010 10.0 0.0010 7.437801240800914 10.0 0.9631829021070111 10.0 10.0 10.0 10.0 10.0 0.3910230340326673 10.0 10.0 4.754378420274355 10.0 7.339916312464062 7.712180280671883 9.996755347246594 5.335084067398794 10.0 10.0 10.0 10.0 6.9794830126699825 10.0 4.5726824157794885 0.0010 1.902313107266417 4.647875764753478 1.6593759238585888 8.811056396918566 5.309167634980624 10.0 10.0 10.0 9.4016776451478 4.642237342974616 1.9465544179782461 10.0 
5.500450000000001 5.051752599195657 0.03023035729448151 0.022978692307642674 0.004496613129617987 0.0010 0.0010 4.6392964227011415 2.6981613099258706 0.0010 5.000500000000001 4.396663474397913 4.5582137546471495 5.066101729809082 4.484334814285968 6.0136895871163905 10.0 4.649028005819053 6.127828477450992 2.7896662448934215 3.6238553799192337 4.5155839316561535 3.8842802094557314 5.0005 2.3344568579589478 10.0 10.0 4.401834034717473 5.377827386289827 4.6886669399005365 4.586863843966321 4.103343450993483 5.2861136197629435 4.516522213350998 6.578337333817339 5.172831697111334 9.142595340966707 8.185081798203386 7.088020012053136 4.710950125925923 4.366298055964017 5.520207568049224 5.0005 5.4724058950532095 3.237284747543927 7.076619203240699 5.056885242094863 7.9764326259011336 
0.0010 0.04012783130742868 0.0010 0.0010 0.0010 0.0017893677774436197 10.0 2.3280304185160183 0.0010 0.0010 10.0 5.000500000000001 10.0 0.30828154885844505 10.0 9.983587277412044 10.0 5.0005 10.0 4.370537454957691 10.0 10.0 5.000500000000001 10.0 3.1540626945937147 0.50095 9.50005 10.0 10.0 8.783847677142406 9.956325122367527 5.0005 2.112256689513212 10.0 0.0010 0.0010 1.5390297268924433 4.370537454957691 0.9832680384946446 10.0 5.000500000000001 10.0 10.0 10.0 0.0010 6.649479138795163 5.000500000000001 10.0 
0.0010 0.0010 0.0010 0.0010 0.0010 0.004424694725150351 0.0010 1.576249584367199 0.0010 5.204309796831078 0.0010 10.0 10.0 4.821147979192855 10.0 10.0 9.996124423840698 5.6115812718549325 6.9792531394956 0.5974045219238153 6.730337105177872 7.301798888410781 4.803964763591192 4.92887627980944 10.0 3.4030273872358756 5.88341026377732 3.959711472794452 10.0 8.979850487925178 10.0 9.130354669984579 7.762562879473016 10.0 9.259902450352392 0.001000000000000334 0.0010 5.917417563897155 10.0 7.611547266805598 8.44463205593135 10.0 9.996447908887342 10.0 6.060889208525967 6.064772213755489 4.104010349528053 9.125384568776049 
0.0010 0.0010 0.009890652712897149 0.0015712854005269354 0.0010013724493885441 0.04409059891999546 0.20090320680818902 0.0010 8.4619929567257 10.0 0.0010 4.847626152811304 10.0 9.908635011916811 10.0 9.941895206530335 9.866014294264632 10.0 10.0 0.0010 7.59039573212607 10.0 6.9664732290373905 10.0 10.0 4.293862035942735 9.466619800456503 10.0 10.0 10.0 10.0 4.707884730230061 10.0 10.0 8.917761772808548 9.689439684720126 3.315410729564772 8.945737335799967 0.0010 9.501096351044414 10.0 10.0 10.0 10.0 10.0 0.0010 8.164774542626349 9.597490931165122 
0.0010 0.0010 0.0010 0.0010 0.0010 0.0010 7.237916743938451 0.001000000000000334 0.0010 1.6016068315188132 0.0010 2.778782221754379 10.0 5.000500000000001 10.0 10.0 10.0 0.02765336442478894 10.0 2.494896116301073 5.0005 10.0 10.0 10.0 6.539766125351216 0.49225055202670287 10.0 0.001000000000000334 10.0 8.33696176244393 10.0 0.0010 2.8268577180956482 10.0 10.0 5.000500000000001 6.436026144514294 8.399919319850826 0.9124568259220345 5.0005 10.0 10.0 10.0 10.0 10.0 9.854828919797889 10.0 10.0 
0.0010 0.0010 0.008556614826498719 0.0010 0.001237129466997374 0.0010 0.0010 1.2803089139093258 0.009074703605535757 10.0 6.181055331598692 3.2163029559336875 10.0 1.1133765092077854 10.0 10.0 10.0 3.441767717518412 10.0 3.8980565903576263 9.728793551504 10.0 10.0 10.0 0.0010 9.559078382241239 10.0 0.31092193347914243 10.0 10.0 10.0 0.8400633355058851 3.837689929095838 9.826130037171973 1.4028472776477519 0.0010 2.7056293162430087 0.0010 1.5448282830408726 10.0 10.0 10.0 10.0 10.0 8.505940876677663 0.4686106637126741 10.0 9.921285412133596 
10.0 3.3719019514969535 0.0010 0.0010 0.0010 0.010546088254110643 0.0010 2.9304201141559068 0.0010 0.0010 10.0 0.0010 0.0010 6.152115822482266 0.0010 0.0010 6.725817550675208 0.0010 4.953306327552162 0.0010 0.0010 0.0010 5.121665986209947 0.0010 3.956599667765904 3.8234287978543824 0.0010 0.0010 3.29764187000908 0.0010 0.0010 8.300344809382931 10.0 0.0010 3.7567927172966455 10.0 0.9325511660480476 10.0 10.0 0.0010 2.9541801531490246 3.802399977067935 0.0010 4.312167926690892 2.427796856452429 1.4294394171878153 0.0010 0.0010 
0.05287318405501808 0.1638449985094278 0.0010 0.0010055151756203128 0.0010 0.0010 0.0010 0.0010 10.0 0.001000000000000334 1.6367340131693013 10.0 8.154303247812042 10.0 10.0 10.0 10.0 10.0 0.001000000000000334 0.0010 10.0 0.001000000000000334 0.001000000000000334 10.0 0.001000000000000334 10.0 9.62826607369297 10.0 0.001000000000000334 10.0 10.0 4.351660663075834 10.0 9.765537308909225 10.0 0.0010 0.001000000000000334 10.0 0.0010 0.001000000000000334 9.674051164331726 0.001000000000000334 5.0005 0.001000000000000334 10.0 6.3101983131310355 10.0 8.574979610799806 
7.186915428905861 0.0010 0.0031821447285091584 0.0010723402976336666 0.0010 0.0010 0.0010 0.0010 0.45787624234442337 0.0010 4.671877387000452 9.021112975906613 5.0005 9.191763478662546 5.0005 9.73136365106827 10.0 0.01836104051272458 3.2599745251267036 5.000500000000001 3.6558276660619518 3.4802580051027343 5.000500000000001 5.0005 5.000500000000001 2.219862253761687 7.597838805328879 2.5222900436777627 0.0010 5.0005 3.443583107930615 3.5101112886663044 5.0005 9.605981763195807 4.134435140169271 5.000500000000001 3.691233091566652 10.0 0.9454647965647639 5.000500000000001 9.265755391653265 3.6519433583840835 1.9747727594683706 3.500591503496822 5.0005 5.000500000000001 10.0 10.0 
0.07100983909060901 0.0010 0.0010 0.0010 0.0010 0.0010 0.0010 0.0010 6.187928770586503 0.0010 10.0 9.663321612436818 10.0 8.470984715796464 2.799456012206794 9.732364980256165 10.0 10.0 0.0010 0.0010 10.0 2.66034828145615 0.0010 10.0 0.0010 0.3775807497277057 10.0 10.0 0.0010 9.935728029222972 9.81427734272598 7.423864184357515 10.0 9.204466640375047 10.0 0.0010 0.0010 10.0 5.3028944488534 10.0 8.377015979460895 0.0010 6.359087833656622 0.0010 0.0010 0.0010 9.115982762725451 10.0 
0.0010 0.13438445753184022 0.0010 0.0011251025371513857 0.0022019351764966666 0.0016321158008235283 9.832488145773958 0.0010 0.0010 0.6852751865432776 8.109156976067723 4.115167366001398 9.936114735623148 0.0010 9.96455491112804 9.976566458861416 10.0 1.277025284677923 9.654409042476303 9.787678750200369 0.9671295554140094 9.654409042476303 10.0 2.022978193088217 10.0 8.850192551465451 1.37645710159067 7.7391404628749765 9.654409042476303 9.59156812421841 9.950407109225923 0.9329925709530742 4.189508111507912 9.66471670569987 1.4388415442834743 0.0010 8.185416703604524 0.8549559419480852 9.741043114355826 9.848727250854795 9.259734108697149 9.654409042476303 9.762131218009568 9.654409042476303 0.0010 10.0 8.974553230882444 9.985048197638724 
0.12084917400533951 0.043668017351121746 0.00964973866660172 0.0010147426349825137 0.0010224460178568635 0.0011504852209071649 1.6851842381832922 0.04379280961315968 8.949652533008672 9.90619844749598 0.6112686580358666 4.7272238726948785 9.86752031372007 9.760180403610626 9.862029411433197 9.942353203916406 9.883454626805984 9.487471282290645 9.86828356481189 0.24404960887089222 9.972853462656419 9.881873796937374 3.6316031861663447 9.921222387906992 9.274677248841583 1.4398340541075594 9.87511267552074 9.3754757873063 9.868282049837411 9.855498909997909 9.881873796937374 5.19665149420431 6.33022284840272 9.874070716374789 8.712886168194006 6.736461940565372 2.495703217229244 6.421660123201393 0.5252461865391096 9.849113587187828 9.819009266988832 9.868247836851696 9.783770507981732 9.868279714900787 9.304590583307485 2.2844636967938774 9.812909361430519 9.927668041029385 
0.0010 0.002982009786489329 0.0010 0.02558297097976575 0.0010 0.0010 10.0 10.0 0.0010 8.042888108376825 10.0 10.0 10.0 0.0010 10.0 10.0 10.0 5.1629431605469325 10.0 0.0010 10.0 10.0 0.0010 10.0 10.0 7.5186136462534305 10.0 10.0 10.0 10.0 8.718946238303534 4.887832614855052 10.0 10.0 0.0010 0.0010 4.448388721227861 0.0010 0.0010 10.0 10.0 10.0 10.0 10.0 0.0010 10.0 10.0 10.0 
0.0010 0.0010 0.0010 0.0049030620351637536 0.0010 0.0010 6.770070552568614 0.0010 0.0010 0.001000000000000334 0.0010 10.0 10.0 0.6006068315393822 10.0 10.0 10.0 1.2120624557379673 9.926134417921205 0.0010 9.800023867419306 10.0 0.057523287363956344 10.0 10.0 5.152436143858158 10.0 0.0010 10.0 10.0 10.0 0.9373244307332502 6.656122980165257 10.0 10.0 0.0010 4.891706886845515 10.0 0.0010 0.001000000000000334 10.0 10.0 10.0 0.001000000000000334 10.0 4.515160523740081 10.0 10.0 
0.0010 0.010027312988018714 0.0013440086975891581 0.0010100570649014954 0.001594549681799783 0.005267873877807208 0.9778667689996148 0.0010 0.0010 10.0 10.0 10.0 8.495648964188339 0.0010 10.0 9.687334041385206 10.0 10.0 10.0 5.97530709510981 10.0 10.0 10.0 0.0010 0.0010 0.0010 0.725049761198957 0.0010 10.0 10.0 8.971618575089751 10.0 0.0010 10.0 10.0 0.0010 10.0 0.0010 10.0 10.0 10.0 10.0 10.0 10.0 4.907336594215503 10.0 8.774845748478148 9.02344648956906 
10.0 0.22579877029593465 0.014356763559531709 0.0015630941426325216 0.0010 0.0010 0.0010 0.0010 9.543865703818248 0.0010 4.415312432308652 4.20168166375069 4.970612738540122 10.0 0.9637362564401171 4.7105176624085585 10.0 9.904820589343455 4.754724505726635 0.27952551577195717 6.132663313981245 4.7007893066863 0.9647911122742086 8.529420816675563 10.0 4.895734507529966 9.833333347318082 8.257114644885132 5.215507396721688 5.00659855974891 9.836628158741561 9.662245823867586 4.612731007314407 8.438432407278308 9.9252685350951 10.0 7.710364998636075 10.0 9.916549883368132 3.6350531937268675 9.303395064697803 4.434934652347035 0.75073449731266 4.426260935916227 5.043086927411892 9.898775644972645 10.0 10.0 
10.0 10.0 4.186573252426312 0.0010 0.0014172981293839744 0.0010 0.3955109574633232 10.0 0.8665873561735424 0.0010 1.594864425439293 10.0 7.632256253476339 1.198571719558025 0.0010 10.0 10.0 0.0010 0.0010 8.98730136101025 0.17726280634973487 0.0010 9.1185629152605 0.0010 0.6318645702041658 0.0010 10.0 0.0010 10.0 10.0 0.0010 10.0 0.0010 10.0 7.08931926329441 10.0 10.0 10.0 5.1287371435957745 10.0 0.0010 0.0010 0.0010 0.0010 0.0010 5.824698484720328 0.0010 0.47149420187220503 
5.243805760635304 0.5785773387573123 0.0010 0.0010 0.0010 0.0010 0.0010 0.0010 10.0 0.0010 5.8072357890344275 10.0 4.757194239364696 10.0 7.108545689008303 9.210922439085959 10.0 10.0 0.0010 10.0 9.169756371316664 0.0010 0.0010 10.0 3.9820545366516162 6.224128579062314 10.0 10.0 0.0010 10.0 10.0 0.0010 10.0 10.0 10.0 3.191023149408223 10.0 10.0 10.0 1.720631153478113 10.0 0.0010 10.0 0.0010 0.0010 10.0 10.0 10.0 
0.0010 0.0010 0.0010 0.05440646889795116 0.0010 0.0010 10.0 0.0010 0.0010 0.0010 10.0 10.0 10.0 0.0010 10.0 10.0 10.0 3.275460427769035 10.0 0.0010 7.509493178033612 10.0 0.0010 10.0 9.686600169307162 10.0 10.0 10.0 10.0 10.0 10.0 0.0010 10.0 10.0 6.720731311818648 0.0010 4.296826679491766 0.2345274013369849 0.0010 10.0 10.0 10.0 10.0 10.0 9.029401896212466 0.0010 10.0 10.0 
0.0010 0.014545212930625967 0.0010 0.0010 0.0010 0.0010 0.9109084842843446 0.0010 0.0010 10.0 0.0010 3.5719249269986793 10.0 0.0010 10.0 9.996091623922148 10.0 10.0 10.0 0.0010 10.0 10.0 0.0010 10.0 10.0 10.0 9.41950917328005 10.0 10.0 10.0 10.0 10.0 0.6289921809229542 10.0 10.0 0.0010 10.0 10.0 4.815517221491472 10.0 10.0 10.0 10.0 10.0 10.0 10.0 10.0 9.97036780123351 
3.851701665448499 0.0010 0.0010 0.0010 0.0010 0.0010005211256804917 0.001105807856753462 0.0010 9.94269840311318 0.0010 10.0 4.136337671804989 10.0 9.999287020611067 5.500514303907706 10.0 10.0 10.0 0.047831768835889577 5.996325536592908 4.769832352342688 0.0010 5.590052123103102 5.792427975842652 6.514386380258284 7.279264873898288 10.0 9.999830806151513 0.04652283246345057 5.832957732059885 5.646053524471781 3.1946639543842164 6.948310072356479 2.659789956851303 9.992997639744942 3.7839899311167122 9.97163410973945 8.740354561211047 3.423165811503625 3.6101711144008135 0.06745397627475214 0.03205613730939216 5.680487389731371 0.03269428053925871 8.30754565942659 4.879295442359322 10.0 10.0 
0.0010 0.0010 0.0011851110751893573 0.0010194359535078037 0.0011721201826085023 0.0010 5.000500000000001 5.63302989728398 0.0010 5.646906656946699 4.437446580948691 4.621915096466599 10.0 0.07736085038611713 10.0 10.0 10.0 0.35326034378387017 10.0 0.0010 10.0 9.616239156229206 4.174305459179226 9.746928862069918 5.58285353798015 7.350126808282079 10.0 5.70479651583358 10.0 10.0 10.0 4.21480957954276 6.55562272122875 10.0 4.375454996207141 0.0010 6.306655121191677 0.0010 5.522135923693403 9.594686506001079 10.0 10.0 10.0 10.0 10.0 9.952496031189007 10.0 9.888739621268032 
0.0010 0.0010 0.0010 0.001785091771008816 0.0010 0.00588140001858915 0.2140526520743896 3.009245925512654 0.0010 7.745976894644603 0.0010 3.5297482593013845 10.0 2.985058952450773 10.0 9.331828055070677 10.0 10.0 10.0 0.9318549820368229 9.383498642278056 8.044339977670543 4.2364791560149095 10.0 10.0 6.490800946817249 10.0 8.740563282250022 10.0 10.0 10.0 10.0 7.1280173071609205 10.0 2.985058952450773 0.0010 0.0010 2.968414155605128 0.0010 8.204117336695628 10.0 10.0 10.0 10.0 10.0 6.401209856773661 0.0010 10.0 
0.0010 0.0010 0.0010 0.0010 0.0010 0.0010 10.0 0.0010 0.0010 10.0 0.0010 10.0 10.0 0.0010 10.0 10.0 10.0 0.0010 10.0 10.0 10.0 10.0 10.0 10.0 0.0010 0.0010 10.0 0.0010 10.0 10.0 10.0 5.994265368378732 0.0010 10.0 0.0010 0.0010 0.0010 0.0010 0.0010 10.0 10.0 10.0 10.0 10.0 0.0010 10.0 10.0 10.0 
9.121905886820173 0.0010 0.0010 0.003525942358367196 0.005081300310545784 0.0010 0.0010 0.0010 5.918479014419137 0.0010 10.0 3.7306049213533004 0.9419595629028441 10.0 0.5980913125191272 10.0 10.0 8.44226428506693 1.8380158878324941 0.0010 0.0010 0.4806528910946595 0.0010 1.1884791094740077 10.0 5.372179940699185 10.0 0.0010 0.0010 0.8632244983707116 0.868612414057937 10.0 5.224583923682603 10.0 10.0 10.0 10.0 10.0 9.579690310517247 10.0 6.191244013117833 0.3687340257056242 0.0010 0.35118213310413804 0.0010 10.0 10.0 10.0 
0.0010 0.0010 0.0010 0.0010 0.0010 0.0010 4.119058779875496 0.0010 0.0010 9.876602045151 0.0010 7.666401326334059 9.005458576011064 0.0010 10.0 10.0 10.0 2.3655390470182445 10.0 0.0010 9.203746296732167 10.0 5.45661504914066 10.0 4.389592568056636 0.0010 4.850931926320674 0.8507073350790408 10.0 10.0 10.0 0.8521969027923593 0.8033204900499573 10.0 2.8427058552239117 0.0010 6.948352833943009 1.2524634437742952 6.814873291133313 10.0 9.203746296732167 10.0 10.0 10.0 10.0 8.664595726351875 10.0 10.0 
0.0010 0.0010 0.0010 0.0010 0.0010 0.0010570395013933464 0.10765962023155673 5.010552835019036 0.0010 10.0 0.9272251467096506 3.882045047982479 10.0 0.0010 10.0 10.0 10.0 0.602264479290219 10.0 0.001000000000000334 10.0 9.985390011752878 9.474892350833661 9.745278479109757 8.135034303646034 8.077789062732087 5.0005 6.9440327398321955 10.0 10.0 10.0 1.7033127242400676 8.995298865245775 10.0 0.0010 1.022105784531538 7.477530898499213 3.3130731772238997 8.929283741311275 10.0 8.98744393509815 10.0 7.347360273739637 10.0 4.788317114341028 7.765000204458389 7.222422944928247 4.966864666102102 
0.0010 0.0010 0.0204608314751134 0.0012168728471637226 0.020462261722770544 0.0010 3.980617544693084 0.039195588183097096 10.0 4.860088913582132 1.1298267287204466 8.968140741021395 9.890763418585856 4.638700388220322 10.0 10.0 9.80100506885132 3.0693844600671727 10.0 6.35422199369121 0.0010 10.0 0.0010 10.0 10.0 10.0 10.0 9.217006330852955 10.0 10.0 10.0 7.816467742805183 10.0 10.0 5.955831012338944 10.0 10.0 10.0 0.0010 10.0 10.0 10.0 10.0 10.0 10.0 1.5333755331270333 10.0 9.418217717741188 
3.029971004109675 0.0010 0.0010 0.0010 0.011032688601761244 0.0010 0.08145934501441474 0.0010 9.950005 0.0010 10.0 6.1537583891074945 6.074191776908945 10.0 10.0 10.0 10.0 4.663213755751074 0.0010 10.0 5.6505299086218805 0.0010 5.013285222920422 10.0 2.345623868318409 4.300972449506407 10.0 10.0 0.0010 3.8241396633351536 8.078469407165688 0.7878007828040863 10.0 10.0 10.0 5.0005 10.0 10.0 0.0010 4.890060653627118 10.0 0.0010 10.0 0.0010 3.4884196055353707 7.672260333979448 10.0 9.986512634421988 
0.0010 0.0010 0.002835482964086367 0.0010 0.0010 0.0010 0.0010 9.012808306997183 0.0010 10.0 0.0010 0.0010 9.690111768606982 0.0010 10.0 10.0 10.0 3.0898784911028216 10.0 0.0010 10.0 10.0 0.0010 7.529548982687942 10.0 4.988003202764146 10.0 10.0 10.0 10.0 10.0 10.0 1.9031102033351956 10.0 0.0010 0.0010 10.0 0.0010 7.562140167529685 10.0 10.0 10.0 10.0 10.0 10.0 10.0 10.0 10.0 
0.0010 0.0010 0.0010 0.0010 0.0038873118983888816 0.03277621617324854 10.0 0.15747291790294013 0.0010 0.0010 0.0010 9.83426433605053 10.0 10.0 10.0 9.137202786438566 9.968469796995459 0.0010 10.0 0.0010 0.0010 10.0 0.0010 5.0576529758747775 0.0010 0.0010 10.0 0.0010 10.0 9.694783796578285 10.0 10.0 0.0010 10.0 0.0010 2.971197016396333 0.0010 0.0010 0.0010 10.0 0.0010 10.0 0.0010 10.0 10.0 10.0 10.0 0.0010 
0.005610571186725789 0.0010 0.0010 0.0010 0.0010 0.0010761419176905764 0.0010 3.229506931322442 0.0010 9.967164959153248 2.1106777366099534 4.984256938817235 9.976790091720668 0.8997271460990355 9.995384787409764 10.0 10.0 2.646140905246702 10.0 0.0010 9.947268928858648 9.760390985400669 7.720447960278669 9.809999468746556 7.890322263390047 9.101272853900966 6.384439559778587 6.405819596810552 10.0 10.0 10.0 2.4645532703944784 9.402113342171866 10.0 0.0010 0.8997271460990355 6.881655192266628 1.777981544891651 7.775971419138264 10.0 9.207537464262622 10.0 8.251798294339467 10.0 5.0005 7.354859094753298 8.015959233884184 5.1410887049199445 
4.372932835799029 0.0010 0.0010 0.0010 0.0010 0.0010 0.0010 0.0010 1.113941582539732 0.0010 0.0010 0.0010 4.462131254057864 10.0 10.0 10.0 10.0 4.582984195656264 10.0 2.9645837003466946 10.0 0.0010 0.0010 5.374722643554541 10.0 10.0 10.0 10.0 10.0 6.33996221163585 10.0 0.0010 0.0010 10.0 10.0 6.1986586802906 8.256338467682486 10.0 8.727129244112033 10.0 10.0 10.0 10.0 10.0 10.0 10.0 0.6209878527931274 10.0 
0.551036572810144 0.0010 0.0010 0.0010523451995385611 0.002235406860793731 0.0014645767961279275 5.000500000000001 6.173784078400273 0.0010 4.755588087787929 0.0010 0.14428488778637227 10.0 0.0010 9.832099497455033 9.782286418606086 9.981800843588704 6.342034303743079 10.0 5.2829008369339725 10.0 10.0 5.000500000000001 9.37486297143705 7.7683115316749145 10.0 8.107078488029929 6.542526309941005 10.0 9.976698092127648 9.94583518479009 4.573491964810271 10.0 10.0 9.759637089735062 6.080674438589459 9.42936941852017 1.3745665449695266 6.012467347051504 9.968714936824039 9.996947290423092 10.0 4.566685819461555 10.0 9.50005 8.01362523030117 9.955066981579236 9.985955186929463 
2.5201674989132608 0.07015256427469974 0.00129378154513553 0.008692103499823689 0.0010 0.001484059704649902 0.0010 0.0010 10.0 0.0010 1.1669703419383746 7.926292774078776 4.341120371942603 6.193204328140553 4.4882899099973095 8.179516123674249 10.0 9.322845206957286 0.0010 9.162456590008743 5.1306305483516415 0.0010 0.0010 10.0 7.7052782870652194 0.0010 9.457225655732291 9.827245127536187 0.0010 4.463208237521332 10.0 6.996045069969373 5.1797864891538605 10.0 9.597640224243454 10.0 6.80343873437314 9.309787116199287 7.1456995631493445 1.2881187551005011 5.0005 0.0010 4.353327714908754 0.0010 2.4850400010949927 10.0 9.228887865347769 9.693668855328248 
8.160099206981648 0.0010 0.0010 0.0010 0.0010 0.0010 0.0010 0.0010 6.702859845317983 0.0010 10.0 0.0010 1.9022828919430959 10.0 10.0 10.0 10.0 5.429329205780515 0.0010 6.429229205780515 0.0010 0.0010 0.0010 10.0 5.23054850814748 8.435041759401713 10.0 10.0 0.18228332174555373 10.0 10.0 6.522649110762575 0.1727116146172234 4.989683894006114 10.0 8.695441806943986 4.443850231200977 9.488990064301003 4.50055 0.0010 1.564316489866159 0.0010 1.8033138486005384 0.0010 9.99457462110584 9.922381915566566 10.0 10.0 
1.6716164584589728 0.24181725483495053 0.0010 0.0010 0.0010 0.0010 0.0010 0.0010 10.0 0.0010 10.0 0.0010 9.549065813582063 10.0 0.0010 9.635978673927605 9.611978924099144 10.0 0.0010 10.0 10.0 9.42330725436047 0.0010 10.0 0.0010 5.6367439969404005 10.0 10.0 0.0010 9.861636786649145 6.992637030768997 0.0010 10.0 7.569561980875506 10.0 10.0 0.0010 10.0 7.2411830695738315 9.612513042140437 0.0010 0.0010 10.0 0.0010 10.0 10.0 9.276459234100273 10.0 
10.0 0.5767659503921951 0.06087539596920802 0.0010 0.00406564321910863 0.055025655027832604 0.0010 1.7721266103959086 10.0 0.0010 0.0010 0.0010 6.604636771603996 10.0 10.0 9.739009085955407 10.0 10.0 0.0010 1.7575171417259579 0.0010 6.61210196513832 8.56402072509563 10.0 10.0 7.430442283264497 10.0 10.0 0.0010 10.0 10.0 10.0 0.0010 10.0 10.0 10.0 7.418526948589807 10.0 0.0010 10.0 1.958792460224974 0.0010 0.0010 0.0010 10.0 4.882260872201577 10.0 10.0 
0.0010 0.0010 0.02579593676688588 0.0010 0.0010 0.007769567714239152 0.0010 0.7386654992106085 0.0010 10.0 1.3169999900282061 8.394554701854082 10.0 1.12005538985282 10.0 9.83876432574648 9.978763666763362 10.0 10.0 4.850384206071234 10.0 10.0 1.1831515081787085 10.0 9.47084467545669 9.094258308773313 10.0 8.121555980703729 10.0 9.965790459137928 9.729414749009608 7.033995937056504 6.21188149468566 10.0 10.0 3.272381179189332 10.0 8.536259408825169 10.0 10.0 9.737300148776539 10.0 8.09757798819313 10.0 7.033995937056504 1.0611219406947543 10.0 10.0 
0.0010 0.002984563874031079 0.0831273575824249 0.0010014502114346234 0.0010 0.002129777990091803 0.0010 0.0010 10.0 0.0010 10.0 3.8255522137741034 9.877886412304886 10.0 9.849472015640467 9.99787153157605 9.985161126003204 10.0 8.612485499905185 7.811451272967323 1.421055351636423 0.0010 5.9495709531157575 6.110289471734043 4.041494631952489 8.763067807564735 9.969155777937198 9.31402628026377 8.551491618298954 7.737906639389746 9.99072987711508 0.172445062104154 1.9462819236665778 9.813483960629627 10.0 6.734048402303587 0.8051281377757653 10.0 0.0010 0.6428038335575121 6.545392349421945 8.551846757141092 1.8127089646574515 8.552593279106862 8.167395170228325 5.160914964638482 9.957888024536974 9.990222501951292 
0.0010 0.001383226087886193 0.0013766042256767638 0.0039030191292557547 0.0011604022465688132 0.0010134771700589216 0.4592226847506813 0.0010 9.179738444662283 4.775639425050182 3.97459696204484 5.4526932127743075 10.0 5.327663522185307 7.26165899480231 9.960145626071776 10.0 10.0 10.0 2.3713944577394304 5.78652885317993 10.0 0.0010 7.113005371139326 7.419852815705447 10.0 9.833048706276141 10.0 10.0 9.62437155103106 9.537897589816815 4.85443131879691 10.0 9.972825645730769 9.592080501705139 4.137528345671217 10.0 10.0 10.0 8.389230187393958 9.759407771891992 9.530931898006036 9.714025380091664 9.521357353210181 10.0 4.067569306677936 10.0 9.813747948736559 
0.0010 0.0010 0.0010 0.0010 0.0010 0.0010861610960035202 0.7940611555713557 0.011160723927288535 8.444477409804167 10.0 1.51682821336402 9.727390859981256 10.0 3.4005953464764165 10.0 10.0 10.0 10.0 10.0 3.6153951401542646 9.939944531799304 10.0 8.994693547090447 10.0 10.0 6.396645184275977 7.8079559136567935 7.194710626049896 10.0 10.0 10.0 3.7429946417488478 0.0010 10.0 7.053346741188466 0.0010 8.704143913171025 4.199215262171225 5.999260962176443 10.0 10.0 10.0 10.0 10.0 4.2327028025740185 7.5545091100822015 9.739326497347568 10.0 
2.1538614271806313 0.0010 0.0010 0.005231323418897508 0.009103455850001007 0.006485502396571633 0.0010 0.027243827578653578 10.0 0.0010 7.447479898435377 8.388382514892117 6.550537780874029 10.0 9.059452053700205 9.950846948842598 9.913673235524401 9.062681288418645 1.268828039207613 9.325919948455928 5.08482131128182 0.0010 0.0010 8.73754803415735 2.0235139099910944 10.0 10.0 10.0 0.3253022153675029 4.508870763292121 7.281319669360875 0.0010 10.0 9.71369965977555 9.662073809104008 4.212264050785607 8.060524958654103 10.0 7.283613129612289 0.0010 8.973459746633969 1.7665975543864296 10.0 0.0010 6.246395205667224 0.0010 10.0 10.0 
5.50045 0.0010 0.05457696077936252 0.01257910235368194 0.007268938651039201 0.01856025508331027 0.0010 0.0010 5.000500000000001 0.0010 9.50005 5.000500000000001 4.5005500000000005 9.508026801874413 10.0 10.0 10.0 5.903015238277966 8.492018263907104 5.50045 4.5005500000000005 0.0010 9.76542836339923 10.0 9.420146742222606 10.0 9.927534149349288 10.0 4.960881556913613 10.0 10.0 1.1932420457792947 10.0 7.967037806714753 10.0 5.50045 5.50045 10.0 0.001000000000000334 4.50055 10.0 4.5005500000000005 0.0010 4.5005500000000005 5.355422488048682 0.011912708292182494 10.0 10.0 
0.0010 0.024909775509964923 0.002934420903689905 0.013071998022027877 0.0010859267500084042 0.0033649158007745977 0.43609981847700063 5.396057366893556 0.0010 10.0 7.580481418812226 10.0 9.254732936798735 0.0010 10.0 9.930693281211628 9.887525025220643 9.278948734851113 10.0 10.0 10.0 10.0 9.49358135416768 7.955153152393319 8.447139709578865 3.132428058310822 5.578743262172232 2.566939537791021 10.0 10.0 10.0 10.0 6.5368975865554875 10.0 5.148673640437409 1.106136641009034 8.299878017216592 5.615324849140691 10.0 10.0 10.0 10.0 9.199731048993247 10.0 10.0 6.257842844443833 10.0 8.558289285748636 
9.812671328936542 0.01066697193941231 0.001153066575018691 0.0010 0.0010591674189391828 0.0010 0.0010065204505923955 3.348827290408667 10.0 0.0010 10.0 2.8367645593562565 0.1883286710634593 10.0 0.1883286710634593 10.0 9.996774500904406 9.812671328936542 0.1883286710634593 9.812671328936542 8.694781538126556 0.1883286710634593 0.0010 10.0 0.001000000000000334 1.589600921831495 10.0 9.812671328936542 0.1883286710634593 0.009484585244445398 4.44228478965227 0.0010 10.0 9.018832867106346 5.78316828933897 9.812671328936542 9.812671328936542 4.737068000241242 9.812671328936542 0.1883286710634593 10.0 0.1883286710634593 10.0 0.1883286710634593 10.0 9.812671328936542 8.021678608021004 10.0 
0.0010 0.004155271080539601 0.0010633987359728546 0.0010 0.0010 0.0010125329662434139 10.0 10.0 0.0010 9.627770083600659 0.0010 0.001000000000000334 10.0 0.37322991639934155 9.987874602740455 9.999860608540859 9.974642303114255 7.919286798675854 9.627770083600659 0.48737219412303734 10.0 9.627770083600659 10.0 10.0 9.627770083600659 10.0 9.445680623543282 10.0 9.627770083600659 7.81229983217427 9.801223976651322 7.351983135552875 10.0 9.651018152531712 8.627688817148565 10.0 10.0 1.0032970033353954 10.0 8.407056723352792 10.0 9.627770083600659 0.001000000000000334 9.627770083600659 10.0 10.0 10.0 10.0 
0.0010 0.0010 0.008055121601100933 0.0010 0.12023297283501 0.0010 10.0 0.0010 0.0010 9.817501109503866 0.0010 6.794139371305288 9.383968239623723 3.5453095752157333 10.0 10.0 10.0 10.0 10.0 0.0010 8.447076008547596 10.0 9.140234998010605 9.931927519397178 10.0 10.0 10.0 10.0 10.0 10.0 10.0 0.0010 10.0 10.0 10.0 0.18343392060252484 2.1894954470027423 0.0010 0.42201618771567073 10.0 10.0 10.0 10.0 10.0 9.42075972534518 0.0010 9.829312365827626 6.557641094385753 
9.754962245895806 0.0010117351876982356 0.01003002615314109 0.0010146885068362378 0.001000013195099529 0.012134781139977808 0.0012233238880359069 0.11485975083767878 1.6843731665868782 0.010699092059842093 9.863453124970812 0.2733203187251379 0.728727484993075 9.990361471021115 1.4161501232825087 9.984229747313803 9.680843559587585 4.360277919085935 8.65225034929752 3.283185942890184 1.8797955504355908 8.60013684255291 3.2238168641021523 9.957048683320103 1.0035250051062632 2.7649796739475296 2.791871396571352 9.995255367999324 8.701893147223732 9.999970760490294 1.3827186282498982 5.872020721182363 9.903634152558377 9.267967802916393 9.988786198812802 2.2990361042943253 1.4380330451904753 9.988089948582644 7.7949170156967345 8.522906234226893 9.373524182753405 8.652281298341837 0.11934658222526245 8.65223109197827 2.9088551167175902 5.374986750613426 5.769275558871128 9.994444721962179 
0.0010 0.0010 0.0010 0.0010 0.0010 0.0010 10.0 0.0010 0.0010 0.0010 10.0 10.0 10.0 10.0 10.0 7.27495600568183 10.0 10.0 10.0 8.250198060015766 0.0010 10.0 0.0010 10.0 5.842609154540817 2.3158981539955787 10.0 5.778665686292288 10.0 10.0 10.0 2.234255313027049 5.817009775424208 10.0 10.0 1.86842676374976 3.6145754053962453 10.0 0.0010 0.0010 0.0010 10.0 2.5035262006318613 10.0 10.0 0.0010 10.0 9.707749706177351 
0.0010 0.0010 0.0010 0.0010 0.0010 0.0010 0.0010 0.4210318955876139 0.0010 10.0 6.17862283057477 10.0 10.0 2.6874032760110227 10.0 10.0 10.0 5.630174830265482 10.0 2.5422997272802896 7.132538737838346 10.0 7.618054263690858 8.927004946570491 5.34010297136984 0.0010 10.0 5.505967568508526 10.0 10.0 10.0 4.258023261536282 1.8068499445600246 10.0 8.68699566551187 0.0010 6.535916806145957 0.0010 4.854189928060835 9.437402038139489 10.0 10.0 10.0 10.0 7.170238177886784 6.440793300985467 10.0 9.70571914248796 
0.0010 0.0010 0.0010 0.0010 0.0010 0.0010 0.0010 5.35462820271843 6.970613762391213 0.0010 10.0 1.4169686677064066 10.0 8.89465186116955 4.263291186082647 10.0 10.0 10.0 9.687267484277836 9.715690710634167 9.00075499063836 9.88903299733245 0.0010 10.0 2.292373020549408 10.0 10.0 10.0 9.836541556051728 10.0 10.0 4.605209338101543 10.0 10.0 10.0 0.5920505368899738 0.0010 8.667074728806782 0.34183265641507266 9.820046600354338 8.463296042424506 9.836563419032679 9.287953783753231 9.836563419032679 9.970355943119724 7.6140383776760965 10.0 10.0 
0.0010 0.0010 0.0010 0.0010 0.0010 0.005833781198013835 0.0010 0.0010 10.0 8.37395721069811 5.037381881173459 10.0 10.0 4.155007493492357 9.83769713991947 10.0 10.0 0.0010 10.0 0.0010 10.0 10.0 0.0010 9.989253573551547 10.0 0.0010 10.0 8.723133808938528 10.0 10.0 10.0 0.0010 0.0010 10.0 10.0 0.0010 0.0010 10.0 0.0010 10.0 10.0 10.0 10.0 10.0 0.13313727639607187 0.0010 10.0 10.0 
0.0010 0.0010 0.0010 0.0010 0.0010 0.0010 0.0010 3.5672950898878355 0.0010 7.6181853080196875 0.0010 4.667546052833616 10.0 0.0010 10.0 10.0 10.0 8.311278409255536 10.0 0.0010 10.0 10.0 0.8136729619268283 9.998552658985107 6.6085526167199 9.694412291956816 9.770505639796383 8.297365909557474 10.0 9.756191852960782 10.0 8.625763100792343 10.0 10.0 8.782108738456659 0.0010 7.311500986107986 6.309559723807204 6.039404203184294 10.0 8.68294766002982 10.0 10.0 10.0 9.314172077096144 2.969817012472079 10.0 9.484672104709453 
0.0010 0.0010 0.0010 0.0010 0.0010 0.008386062368843369 0.0010 0.0010 10.0 0.0010 0.0010 0.0010 10.0 9.687350089495684 10.0 10.0 10.0 9.140382911991626 10.0 10.0 10.0 10.0 0.0057725223793374525 10.0 10.0 5.9295591200632485 10.0 9.882934037009138 10.0 10.0 10.0 0.0010 3.599739978917126 10.0 10.0 10.0 0.0010 9.687350089495684 10.0 10.0 8.047721551175238 10.0 10.0 10.0 10.0 10.0 10.0 10.0 
10.0 0.0010 0.0010 0.0010 0.0010 0.0010 0.0010 0.0010 2.6142794803730594 0.0010 10.0 0.0010 7.763415586031445 10.0 9.515815601323933 10.0 10.0 10.0 0.0010 10.0 0.0010 2.1473471031032973 6.240358302668815 10.0 9.760043704661346 6.435403980033506 10.0 10.0 0.0010 10.0 10.0 10.0 0.778354927182102 4.943803356912599 5.3090137552479355 10.0 7.157925478120374 10.0 7.9794182047015 3.6384478641446885 2.453967386472299 0.0010 6.873532068547968 0.0010 4.640008095641241 10.0 2.351222705602292 10.0 
0.2986146333388935 0.0010 0.0010 0.0010 0.0011602828396056202 0.0010 0.0010 0.0010 10.0 0.0010 9.159983857456025 10.0 10.0 10.0 10.0 9.408853912555237 8.496829579396561 10.0 0.0010 10.0 9.304897559175586 0.0010 6.061464995219078 10.0 10.0 10.0 10.0 9.245589947322047 0.0010 9.28676955857649 9.106465261904821 5.747701967919572 0.0010 0.0010 10.0 10.0 10.0 10.0 0.0010 10.0 0.0010 0.0010 10.0 0.0010 10.0 10.0 10.0 10.0 
0.0010 0.02707721869360613 0.004631636762617981 0.0010 0.0010 0.0010 10.0 4.729951897397658 0.002230769987552875 0.0010 5.919389724019204 5.0005 10.0 0.0010 10.0 9.883796644841649 9.850334968340091 0.0010 10.0 0.3602472320004163 5.0005 10.0 5.000500000000001 9.604909141111694 4.611574728115042 0.2509280154994622 10.0 5.000500000000001 10.0 4.069304004271203 10.0 1.7473230722707946 4.01310621602156 9.80293186220678 0.0010 0.0010 2.6384151468763783 0.0010 0.0010 10.0 8.003684642970315 10.0 8.95099684445351 10.0 3.461004759726316 4.712884406958839 8.241378305182023 6.822854856906387 
0.0010 0.0010 0.7509960440205214 0.0010 0.0010 0.0010 3.319302128397679 0.0010 10.0 6.434065221338807 1.3497525906070091 7.035595575747092 10.0 10.0 10.0 10.0 10.0 10.0 10.0 4.7592438912936705 10.0 10.0 5.983067703291431 10.0 6.515965290721189 1.4576493713061192 10.0 10.0 10.0 10.0 10.0 6.343638246011475 5.0005 10.0 4.686941552644602 0.001000000000000334 0.0010 4.585346589731544 2.1962399904822227 10.0 10.0 10.0 10.0 10.0 7.134793552937523 4.5644276997712305 10.0 10.0 
0.019002720868543516 0.0010254962184777939 0.004268707941281737 0.0010 0.0010 0.0010046455218337294 0.0010 0.0010 10.0 0.0010 10.0 9.827375668382464 9.982244509927824 10.0 9.917393861633071 9.999535386427606 9.999194497573791 10.0 0.0010 10.0 9.865957528010492 0.0010 0.0010 9.963428439397507 3.7751234959277946 9.998684938053882 10.0 10.0 0.0010 9.99955305187913 9.99865724605259 0.27514150249885194 9.94918452343488 9.742775332165737 10.0 0.0027715840378379486 10.0 10.0 10.0 0.0010 9.76950325942003 0.0010 9.966181416493447 0.0010 1.7840190571713714 9.927753561630851 9.805264425874048 10.0 
7.299304275345225 0.11685659121318953 0.05364069796407547 0.0012169937695675282 0.0011154680135125326 0.0010 0.0010 0.12577976462836304 9.769238926553303 0.002369463138623854 5.0005 0.0010 5.0005 9.825529744191604 0.0010 5.0005 9.808619034885632 9.814241960660423 0.0010 1.4745120339917968 10.0 0.0010 0.0010 9.20290079182993 10.0 5.0005 10.0 9.462816663445665 0.0010 6.688917837407588 9.89327829045658 10.0 5.0005 9.270736735314536 10.0 9.736806206185857 10.0 10.0 10.0 0.0010 9.669318653623318 0.0010 1.8983846635597157 0.0010 1.2443974591439746 9.928205041899007 10.0 10.0 
10.0 0.0010 0.020827252207233377 0.0010 0.0010 0.07604245445016411 0.0010 0.0010 4.50055 0.0010 10.0 0.0010 0.001000000000000334 8.354607054389177 4.984488018806133 10.0 10.0 2.1545759352556377 10.0 0.09332393284733931 1.1902306661639963 10.0 0.0010 10.0 2.760555379667369 5.783348484435092 4.96018196481542 7.180387690449443 7.559563401440313 10.0 1.8653149552802812 0.0010 10.0 10.0 10.0 4.683002363884889 1.6383635626946498 10.0 0.0010 3.9942552674713507 9.131984927858127 9.290598951047778 1.2172810423038554 9.992331140122689 4.123949417539833 4.024898587559442 10.0 10.0 
0.0010 0.0010 0.0010 0.0010 0.0010 1.0078947799216254 5.325473385206748 0.0010 0.0010 0.0010 2.818228625631293 10.0 9.428674151785582 3.831770588424601 10.0 9.51143281848536 8.693192948528962 10.0 9.9434431732676 1.411055258424219 7.874095865286742 9.74396603388703 2.2911420492738674 9.75129238100815 0.0010 9.505230890924397 10.0 5.024291445104801 0.6405212709462651 4.99923516991237 5.766020188486735 0.0010 10.0 9.702608892334542 9.475084906172775 0.9143221731602305 0.8722066358322875 8.250035401797081 2.5089913975582268 5.592722330425801 9.895642058318238 10.0 9.270655526848532 9.746101905991608 4.973237176689788 0.3408885099653274 10.0 10.0 
5.711502288551053 1.6527007168873835 0.034631620106144845 0.005834958460641847 0.0063626049795799215 0.0011942431563816331 0.50095 4.738396449165722 5.000500000000001 0.0010 1.9653660336084515 5.000500000000001 0.06410222458455106 2.722055345152808 0.50095 8.034563415504044 9.997313155167932 10.0 0.0010 5.288035265014424 6.456684983280085 0.0010 5.0005 6.547806883636999 9.666835468688626 0.4196560943580001 9.997832061090975 9.50005 0.50095 3.921832359152267 6.547806883636999 5.000500000000001 9.50005 5.000500000000001 6.565457737252539 9.591271055843727 9.602153056087712 9.50005 6.4909148034351585 0.0010 5.073953816266705 0.0010 4.554177289126758 0.0010 1.9877779962939344 9.97827918602788 6.598651477620214 8.5555550456867 
0.0010 0.03824357710842783 0.0010 0.0010 0.0010 0.0013680175666975463 1.189098389063213 0.0010 0.0010 10.0 0.0010 2.2032992597326166 10.0 0.0010 10.0 10.0 10.0 10.0 10.0 0.0010 9.604627041129053 10.0 0.0010 10.0 8.600177338453674 10.0 9.84176741048522 9.878579408492225 10.0 10.0 10.0 1.3646284906894914 9.819373010884261 10.0 9.479894995572979 0.0010 1.7789063088893124 5.47684919753719 8.954336676814075 7.703461262394658 10.0 10.0 10.0 10.0 5.492311417246976 8.26460106016168 7.903914801357295 8.930135536448836 
5.578174896791153 1.5244340479835286 0.1488826819712717 0.0022595174313999105 0.0059293089887979935 0.18303262489556898 0.05222266447922249 7.956185397252979 0.3035827910062751 0.0010 10.0 5.707821827625042 4.896543440000726 10.0 0.0010 9.434337158963896 9.978345235192226 6.852082740203953 10.0 0.39096020915044605 3.6080633334842025 10.0 2.3074385162526676 10.0 5.432969908792428 8.442229811038693 6.875624089847386 8.210014873816034 10.0 8.860266930760243 4.390450817038131 7.1871011148976525 9.216740045119836 10.0 9.015469277281438 0.9589223579479771 4.7606876552323 10.0 7.8578024404305475 7.959673035019516 9.952142760434997 10.0 4.290053115332609 9.608924889214551 1.9981535040639518 0.0010 8.997322231816012 9.96012252174389 
1.1137779371846266 0.0010 0.09096383405018402 0.0022575624282510256 0.0010 0.0010 0.0010 0.11062198049839289 8.013613108843714 0.0010 5.423461365221644 8.361222763361345 9.985063070429796 10.0 10.0 10.0 10.0 10.0 10.0 5.5244816043684795 5.4571121971742285 4.921674369497709 5.7991515816923 9.813259205741769 7.110633397604639 10.0 9.994142998269753 10.0 10.0 10.0 10.0 1.639777236638655 6.584901850205547 8.16974648548177 10.0 1.8353465456892577 2.756080628340579 10.0 0.0010 3.8244787063434567 8.121732789851146 9.102022091357377 4.968807896559709 10.0 4.6766942354318815 2.154097102361596 8.556094201805443 10.0 
0.0010 0.0010 0.0010 0.0010 0.0010 0.0010 0.0010 1.8382163292799807 0.0010 10.0 0.0010 10.0 9.949417402199693 4.946525851205318 10.0 9.935577672805609 10.0 8.944861206500978 8.358017155648499 5.000500000000001 4.822642211529813 10.0 5.326170884564189 10.0 5.000500000000001 4.864820496906184 8.858630518170948 7.342702625866945 10.0 10.0 10.0 5.976005397913729 5.24114723249568 10.0 3.6847975954688064 4.663906657519573 0.0010 0.001000000000000334 0.0010 9.80150897023982 10.0 10.0 10.0 10.0 5.876298172372692 0.0010 4.406904037704548 10.0 
0.0010 0.0010 0.0030917033939624897 0.0010 0.0010 0.0010 0.3977307589301904 0.0010 0.0010 10.0 0.0010 10.0 10.0 2.293409489759024 10.0 10.0 9.99216110387607 10.0 10.0 3.835687989796846 10.0 10.0 0.7522248141540266 10.0 6.357443694877883 0.8918041484201993 10.0 7.82740110678038 10.0 10.0 10.0 10.0 4.985664876903151 10.0 1.9558075451675294 0.0010 0.0010 0.0010 0.0010 10.0 8.932535112510632 10.0 10.0 10.0 10.0 7.551900337264458 5.519772505296303 9.358236818354076 
0.0010 0.005239960020002328 0.1278448133405312 0.0011469952014704272 0.0048938976447967086 0.0010 0.49865481772821896 0.0010 10.0 10.0 2.4318021923621966 10.0 10.0 10.0 9.861300715223377 9.98429442050663 9.998829816149366 10.0 10.0 4.891497624384002 10.0 10.0 4.876499323946866 10.0 10.0 4.436449003267737 10.0 10.0 10.0 10.0 10.0 10.0 0.0010 9.969640389618688 3.7311615237566746 0.08249444986733505 5.0005 0.0010 0.001000000000000334 10.0 10.0 10.0 10.0 10.0 8.809435754600978 0.0010 10.0 9.994282592560848 
0.0010 0.0010 0.008730031643631097 0.0010000310621188938 0.0010046234012153852 0.0031710394484921653 0.5988617158726441 0.0011873451450977123 7.331671047879995 5.879318729526851 0.0579434062636871 10.0 10.0 8.97758915044832 10.0 10.0 10.0 8.429440841309054 10.0 5.0005 9.511812313332065 10.0 8.454235778371606 10.0 5.000500000000001 5.000500000000001 10.0 5.000500000000001 9.932791131879165 8.041582293609027 10.0 5.809650082333598 5.000500000000001 9.928748155919873 4.855432064806933 0.3344863247924501 5.0005 4.569662307477771 5.0005 9.997525685950295 7.997086956501185 9.960431498211292 9.499987892766812 10.0 9.825474278374655 5.000500000000001 9.999999997368342 8.505667801356102 
0.0017194376705357397 0.004385913715732853 0.035735057124995334 0.0013646721077787837 0.0023928497482062607 0.005419589972691004 0.028456370850784507 5.721349834288668 0.07328029788834076 9.910505858261098 0.025902617941989697 9.705389402527958 9.994599142138167 1.2609702835814733 9.892035817670566 9.997174617638748 9.997756644365165 8.646824040745765 9.996256226187178 0.025902617941989697 9.991394739038915 9.999568597130605 3.8757895817202206 9.990921458849904 9.970248026462826 9.905959924744387 9.997197566786053 9.992291677665238 9.992462099670986 9.993104727657446 9.841450129537956 7.404699652856633 8.124563424586135 9.99346143396683 8.581744568786702 0.2592878390531929 7.889054381927062 8.97786727220705 9.668830995579787 9.813743138273336 8.917761402367162 9.995579420361311 9.813743138273336 9.995415827713447 3.525212511782248 2.8378613873749017 9.995534373386477 9.920297153582858 
7.718244454058431 0.0010 0.0010 0.0010 0.028930508533064662 0.0010 0.0010 0.0010 10.0 0.0010 10.0 0.0010 0.8820670856603701 10.0 3.7443257562492085 10.0 10.0 10.0 3.6599340166712735 10.0 3.375529920990523 0.0010 0.0010 10.0 1.498868017424365 10.0 10.0 10.0 4.094903739547698 10.0 10.0 10.0 10.0 10.0 10.0 6.594917919285601 10.0 10.0 0.98470395147231 0.0010 9.871100343533069 3.577629517163582 1.966326609362513 3.5460957315074624 6.43133229472539 10.0 10.0 10.0 
0.0010 0.0010 0.0010 0.0010 0.0010 0.0010 0.3756362885819051 2.5041027758274073 0.0010 10.0 0.0010 10.0 10.0 0.0010 10.0 10.0 10.0 9.499279402425326 10.0 0.0010 6.3708577555765995 10.0 9.281237405438834 10.0 5.126491400013327 5.629720458635923 4.558163648859856 9.569934987367795 10.0 10.0 10.0 4.652907913671243 4.592786551206722 10.0 5.2593239732135695 0.0010 9.415988060862883 0.0010 5.4324742721882995 10.0 10.0 10.0 7.785347771538561 10.0 4.002948217792922 10.0 10.0 9.623615971707927 
0.0010 0.0010 0.0010 0.0010 0.0010 0.0010 0.0010 1.2345229382867982 0.0010 10.0 0.0010 10.0 10.0 0.5573482776093444 10.0 10.0 10.0 10.0 10.0 0.0010 10.0 10.0 0.0010 7.986711843174629 10.0 10.0 10.0 10.0 10.0 10.0 10.0 10.0 10.0 10.0 1.7340113295317314 0.0010 0.0010 0.0010 0.0010 10.0 10.0 10.0 10.0 10.0 8.288996474317454 4.588346878746247 1.7598273177529544 10.0 
10.0 0.004438674978783074 0.0010 0.0010255191802958576 0.0010 0.0010 0.15862525008310416 0.0010219919854439008 1.4733964396629213 0.0010 9.866937008998232 0.0010 0.0010 10.0 0.2533552828097101 8.97494303265006 10.0 0.0010 0.0010 5.0005 0.0010 0.0010 4.910790321854496 0.0010 3.74510089873859 0.0010 9.87081640574593 0.2520798383695513 0.0010 4.499442971474042 0.0010 10.0 0.34270548893180064 8.979439506280201 9.801378873933604 9.804057490150969 8.776047904122443 9.749651617397543 9.900839794475138 4.784602292974323 0.0010 0.0010 0.0010 0.0010 0.2513483826024565 5.177205336337192 7.679691952630374 9.991988130422223 
10.0 0.005571698618308199 0.024071067813584576 0.0010 0.0011671910601060772 0.011393161172515083 0.0010 0.0010 8.06523239066804 0.0010 6.011063382302777 7.192564687990885 0.0010 10.0 0.0010 9.7827090765226 9.679345613093133 0.0010 0.0010 0.0010 0.0010 0.0010 10.0 0.0010 10.0 0.0010 8.984420672329147 0.0010 0.0010 0.0010 0.0010 8.043142324087247 0.0010 8.940899769486782 7.45977687713021 10.0 2.472373558447955 10.0 10.0 6.577408577076529 9.220343439809193 0.0010 0.0010 0.0010 0.0010 10.0 10.0 9.956888153572022 
4.255774059131185 0.0010 0.0010 0.0010 0.0010 0.0010 0.0468575749186515 0.0010 9.50005 0.0010 9.50005 9.143644193641919 4.812545487817107 10.0 6.716163404665738 10.0 10.0 8.85110300008103 5.0005 10.0 8.37902900004143 5.0005 4.9790973394540226 10.0 4.179398509453958 9.50005 10.0 8.704348816505155 5.0005 7.723703319560281 7.476478328616636 1.9855512378246307 9.600104203419606 9.527739065300654 10.0 2.930504462085768 10.0 10.0 10.0 0.39762933300107495 10.0 5.0005 7.592576548763255 5.0005 2.709467190661462 10.0 10.0 10.0 
10.0 0.5907697269512666 0.0010 0.0010 0.0010 0.0010 0.0010 4.19593428559288 5.785130549413404 0.0010 10.0 10.0 0.0010 10.0 0.0010 10.0 10.0 10.0 0.0010 0.0010 0.0010 0.0010 0.7195423964894854 0.0010 10.0 0.0010 9.78780760484263 10.0 0.0010 0.7175895777248265 0.0010 10.0 0.2131923951573709 10.0 10.0 10.0 10.0 10.0 9.322275776394044 10.0 8.725191807545576 0.0010 2.352372383208534 0.0010 0.0010 10.0 8.22609206201298 10.0 
0.05830681813178496 0.013588818233858144 0.01367611544536106 0.0019745825446156285 0.0010 0.0010 0.0010 0.0010 8.015022077787576 10.0 9.19870051172489 8.88966718465691 10.0 0.0010 10.0 9.917760109144266 9.998839882225809 10.0 9.975902768812546 2.991508807150903 10.0 10.0 5.390366514641997 10.0 1.8187797607751142 9.879298967272472 4.166319021203829 10.0 9.942194751163017 10.0 9.928042240629491 10.0 10.0 10.0 4.486008767212583 2.438991395811318 6.814927882664361 5.106048942844711 0.0010 10.0 8.582884076568185 9.968660359313265 9.620100065458834 9.969666351445214 2.1980602228240453 0.0010 5.860109308168001 10.0 
0.0010 0.0010 0.0010 0.0010 0.0010 0.023742075853492715 7.631336678210702 0.0010 0.0010 10.0 2.4073307362853322 6.456325504016538 10.0 4.9581456639896455 10.0 10.0 10.0 10.0 10.0 10.0 10.0 10.0 10.0 6.7570281199186155 0.0010 2.295777029831483 10.0 10.0 10.0 10.0 10.0 0.42309293718938434 5.416634866978519 10.0 10.0 0.0010 10.0 0.0010 6.20837491236419 10.0 10.0 10.0 10.0 10.0 7.22119117159945 1.239243359701774 5.055758576068948 10.0 
0.0010 0.0010 0.07349288289671316 0.0010 0.0205180639127031 0.23186331526920018 0.0010 8.169942377983777 0.0010 10.0 1.2642059765104432 7.3970970235829565 10.0 0.0010 10.0 9.912718315445156 9.773217958682318 10.0 10.0 1.593304945236246 10.0 10.0 2.4948748452181797 10.0 10.0 10.0 9.463905812286963 10.0 9.773217958682318 9.773217958682318 9.773217958682318 4.367767707401486 9.072391199947209 10.0 10.0 0.37656984875291905 10.0 10.0 10.0 9.726724141277794 10.0 10.0 10.0 10.0 6.112847734540041 8.396162520605321 10.0 10.0 
2.7673756749423912 0.1037742825162927 0.027768212977728832 0.0010 0.0010 0.0010 0.0010 0.0010 4.719418779862598 0.0010 0.0010 1.1544805558594256 1.143023983762429 3.3399959341870993 0.10768254941144328 8.49999709390266 10.0 10.0 0.0010 2.469295919686172 6.365411645287642 1.971615020544076 0.0010 1.171213665427382 7.762936943983461 8.150521923875681 10.0 10.0 0.0010 6.2179244974913 9.468316650789205 10.0 8.418986008066897 10.0 9.66303698595038 9.625385355437416 7.814585520663961 10.0 10.0 10.0 7.220784745453244 0.0010 4.597493229007298 0.4045433469825046 0.0010 10.0 10.0 10.0 
0.0010 0.0010 0.0010 0.0010 0.0010 0.0010 0.0010 2.768211703857278 0.0010 10.0 4.373756981016175 10.0 10.0 0.0010 10.0 9.074331251995195 10.0 10.0 10.0 2.0235192184809216 10.0 10.0 10.0 10.0 0.5868478100400467 0.0010 6.264940134539135 9.464848929379107 10.0 9.701088287518026 10.0 2.8578561972639056 10.0 10.0 10.0 0.0010 0.4053985358590881 0.11434702164796429 3.895989494861733 10.0 10.0 10.0 10.0 10.0 10.0 6.691928916802535 5.7938639677959305 10.0 
0.0010 0.0010 0.0010 0.0010 0.0010 0.0010 0.0010 1.7977000481165994 0.0010 9.497356437954679 5.881062044371613 10.0 10.0 0.0010 10.0 9.559460651331904 10.0 10.0 10.0 1.1295216147843243 10.0 10.0 10.0 10.0 2.3455480354316345 0.0010 7.490550945905924 9.664432132308779 10.0 10.0 10.0 1.8637166123752165 10.0 10.0 10.0 0.0010 0.0576622453626463 2.4787974909595905 2.6282252948997176 10.0 10.0 10.0 9.943163517065404 10.0 10.0 5.169523629578521 7.541687366870589 10.0 
5.552258066346207 0.0010 0.0010 0.0010 0.0010 0.0010 0.0010 0.02549240386903412 2.6938532657398984 0.0010 10.0 0.0010 5.0005 9.882297934167113 3.2779497570848886 10.0 10.0 5.0005 7.641183427716437 4.01775144590095 0.3019701893582418 8.515071032959664 0.0010 10.0 2.0044129696365625 10.0 4.967714527094496 6.427538909261032 8.734912172297985 10.0 4.946928015497476 3.3207248975413917 6.322901937202268 8.661769358738429 10.0 0.7260490005786471 5.135562888690822 10.0 4.2575437832878915 10.0 10.0 7.689725469923526 5.0005 8.144294297098767 4.826700272232421 9.081230087591695 8.352488705763474 10.0 
0.0010 0.305891846495989 0.0016805346656998724 0.005495482911560916 0.0010 0.004750154668393311 0.9356878408259363 0.0010 0.0010 10.0 3.1219237474491583 10.0 10.0 5.0005 10.0 10.0 10.0 10.0 10.0 0.0010 10.0 9.730150984907093 0.27906663344376176 10.0 9.769461466548549 8.26099074299475 10.0 8.631907274615207 10.0 10.0 10.0 9.706550650359588 10.0 10.0 9.767879623499416 0.0010 10.0 4.264133161532848 10.0 10.0 10.0 10.0 9.89054707480806 10.0 7.239062500029292 5.0005 9.746254538987769 9.69129113464478 
0.0010 0.0010 0.0010 0.0010 0.0010 0.0010 0.0010 2.3104285652472916 0.001000000000000334 10.0 0.001000000000000334 0.7992953619400875 9.997482319929894 2.3370919417819387 10.0 10.0 10.0 5.064140115753322 9.999380231790317 0.0010 7.331888627884776 10.0 2.103193194172722 10.0 10.0 10.0 9.813059058120285 10.0 10.0 10.0 10.0 5.199987565099617 8.635087543725165 10.0 5.15069821819114 3.320566531788633 7.143005688991561 5.559304049491289 6.267828240330227 10.0 10.0 10.0 8.671999161724488 10.0 10.0 4.792736515416467 9.537179815815097 9.441683114746311 
0.05682607267185363 0.0010 0.010635424025313284 0.0010 0.0010 0.0010 1.3574972777099164 0.0010 0.05099500000000004 5.0709426896618215 5.45274352778825 9.695211122947347 10.0 4.7626361303194145 9.787648465160151 9.858317964901671 10.0 4.10612254092628 9.950005 0.07722958199592911 10.0 9.951538180838694 9.202307080315933 10.0 8.298612893578738 9.840617655609657 10.0 10.0 9.8021070735435 9.994506835567371 10.0 9.541623201583704 10.0 10.0 10.0 0.50095 10.0 6.710270787203653 5.368161654867395 9.841079292476474 7.046767106158638 9.950005 9.81657880737621 9.950005 0.3769762674611705 8.924021711166281 10.0 10.0 
0.0036067090806126204 0.0010 0.0010450008733371133 0.0010 0.0010463476047757937 0.002447963905866042 0.0010 0.0010 8.732029009515692 4.742304015838613 8.732029009515692 10.0 10.0 5.697243546550872 9.951850548254399 10.0 9.999997769336053 6.15678292828421 10.0 0.04266724164157909 6.330658280608037 10.0 0.0010 9.996811919756308 6.202342254485847 0.0010 10.0 5.375908490451311 9.211851184231941 10.0 10.0 0.8741029009515704 0.0010 9.999689460259821 10.0 0.0010 3.3084981705569105 9.92875197949602 0.003388833697956251 10.0 9.99114162948704 9.19581654282863 10.0 9.999686505640318 6.405475628244309 3.9018588385197797 10.0 9.739056674344432 
2.92686542439357 0.0010 0.002172401702253865 0.0021113121274755095 0.0010 0.0010 0.0010 0.0010 10.0 0.0010 10.0 10.0 7.041522913269077 10.0 8.93512653387399 10.0 10.0 10.0 0.0010 10.0 10.0 0.0010 1.155755638126685 10.0 0.0010 10.0 10.0 7.811079152357476 0.0010 10.0 10.0 7.470415510837165 9.847566073352857 9.608085074938918 10.0 3.6757060004518025 10.0 10.0 10.0 0.0010 7.73978524498342 0.0010 9.856038317335893 0.0010 9.714754411975115 9.71462987601035 10.0 10.0 
0.0010 0.0010 0.040480045176875076 0.0014681894434495641 0.010432729493510467 0.0010 0.0010 5.314962866961919 0.0010 9.378969734972216 4.814367848001549 5.3237682240414905 10.0 0.0010 10.0 10.0 10.0 9.748256171596086 10.0 5.061622655794492 10.0 10.0 3.046314421222192 10.0 10.0 10.0 9.993575485249059 9.974580943444847 10.0 10.0 10.0 9.105141069659352 10.0 9.262512534167506 10.0 0.0010 9.982441816103368 10.0 10.0 10.0 10.0 10.0 10.0 10.0 4.810089981554598 10.0 10.0 10.0 
0.004549444827619936 0.005870602600454852 0.01480410606791239 0.0010214250055255321 0.0011314661652096828 0.010604194970681914 1.3361677437234831 0.026529504897589068 6.613975244069733 6.15786580564402 0.0010 9.688864994778779 9.999630137705207 8.813537144726386 9.968886499477879 9.99940246895921 9.947191415554112 7.577260519206238 9.89279999283347 5.097423206696918 9.252774679584169 9.968886499477879 8.770354551476869 9.993027849887925 5.369370047840895 4.848634797611133 9.979310050760496 4.6927198028141435 9.931400936459347 7.993626169786995 9.998212465204958 5.915542773940313 4.996646482681447 9.911477289349875 4.788772641812256 0.5507514118833934 5.15032479195246 4.272436237025949 5.079356842725622 9.714795994180536 8.02235781251313 9.95935012396725 9.368647770837912 9.999375569277742 9.661281724396561 4.7292361583189315 9.968886496815829 8.80174558217651 
10.0 0.9647254357002115 0.0025572012980895967 0.0010083612225908816 0.002493492272439359 0.07742719106718131 0.0010 4.672896329261134 5.000500000000001 0.0010 5.318328574669996 9.988112339347978 0.0010 5.000500000000001 4.50055 9.999257134379489 9.694728972178014 9.770695436880658 0.0010 0.35810487793901835 0.0010 0.0010 4.585574210015493 0.0010 10.0 0.0010 8.881286872393087 10.0 4.50055 0.09526876823464736 0.0010 10.0 0.25037382111579903 9.915099201363002 6.166690661784665 10.0 9.50005 10.0 5.000500000000001 9.642895122060981 8.361584639583423 0.0010 2.4262226037011265 0.0010 0.38787667256988506 5.000500000000001 6.300161475695303 9.643306266235005 
9.50005 0.01972884076685702 0.03842027745314953 0.0010280082940237615 0.001002834744150594 0.001967256488151069 0.0417731807649783 0.0019048781382968666 5.789380781684535 0.025824064467916144 9.962462807771331 0.50095 8.792859936417504 4.79794897597369 7.178562478659494 10.0 10.0 10.0 4.016538096580717 5.984461903419282 0.50095 4.016538096580717 5.149960977190027 7.49465340727846 9.660196275464193 5.589989633283778 9.986305199007246 10.0 6.532226193161434 9.978483391151999 10.0 4.016538096580717 3.468773806838566 3.468773806838566 9.961390641237223 9.206715260021955 3.016638096580717 9.702875309181293 5.984461903419282 6.550349819509316 4.626771700868735 4.016538096580717 9.95001909458734 4.016538096580717 7.812319957671859 10.0 3.468773806838566 9.894408783993944 
6.4811910721627495 0.2950116540882675 0.0018625460154395766 0.0010 0.0036633540964368357 0.0034729242561353218 0.0010 0.0010 10.0 0.0010 5.315647135914276 0.4026359035621736 4.163987084192874 7.829174041258508 4.8218633808400275 10.0 10.0 10.0 0.001000000000000334 10.0 10.0 0.001000000000000334 0.0010 10.0 5.136503898821232 10.0 10.0 10.0 2.1824028490815257 10.0 10.0 9.983048866218148 6.534825450104815 10.0 10.0 0.22684257119345475 10.0 10.0 10.0 4.99896983741806 10.0 0.001000000000000334 10.0 0.001000000000000334 0.001000000000000334 10.0 4.982356931487593 10.0 
9.725694521241607 1.0673365985169614 0.010303901663127966 0.0024700555823812358 0.0010 0.0037950731505354465 0.0010 0.36885322931506065 0.0010 0.0010 10.0 4.682336177618591 0.37894979015717833 10.0 0.07924251895168322 4.2430594067445675 8.875324471929202 0.0010 0.0010 9.803745422621613 0.0010 0.0010 10.0 0.0010 2.2662815355370065 8.249825630301693 0.0010 4.441946219114049 0.0010 0.6567335293246721 0.13171508747010563 8.97019706364764 0.0010 0.0010 0.0010 10.0 10.0 10.0 7.277300665152982 0.0010 0.0010 0.0010 0.0010 0.0010 10.0 10.0 0.0010 3.2535384686609414 
0.0010 0.0010 0.0010 0.0010 0.0010 0.0010 7.647407104521341 0.0010 0.001000000000000334 3.258440189124198 5.320540609352792 9.899578096036482 10.0 7.769381426595869 10.0 9.840123801204028 10.0 0.30421647352076925 8.126713827938481 0.24441018970428274 4.250581969323197 10.0 5.000500000000001 10.0 0.008286336800369831 7.900064923591199 9.730119630412162 3.9578416155864637 10.0 10.0 9.97249578531423 1.5676526914162854 4.870937596940915 10.0 9.916673078813915 0.0010 1.5204492558096048 4.724929016074768 0.001000000000000334 10.0 5.281834626975502 10.0 7.34751676690791 10.0 4.816961523023347 1.0956656433136187 10.0 10.0 
10.0 0.0010 0.0010 0.0010 0.0010 0.0010 0.0010 0.0010 1.4827198004027864 0.0010 10.0 0.26774270823261204 10.0 10.0 0.0010 9.549084199990812 8.75629633313482 10.0 10.0 0.7466090993763055 7.942224135216193 0.0010 10.0 10.0 0.0010 8.345736870207011 10.0 10.0 10.0 10.0 10.0 10.0 10.0 10.0 9.877897088612192 2.5445989147431765 10.0 10.0 0.8571050805412446 8.414914871614744 10.0 9.254390900623694 7.683444436335445 10.0 10.0 0.0010 10.0 10.0 
0.001000043449977465 0.001004413872897765 0.0010 0.002311768840855905 0.0010 0.0010014797447846148 10.0 0.0010 0.09853236411664223 1.6112611066157791 1.5542808294140618 10.0 10.0 2.9365480117411336 9.850733285737437 10.0 10.0 1.9906041186362462 10.0 5.000500000000001 9.999843316214516 7.403293082131882 4.944426661094586 10.0 4.273862291175339 1.9319935401005486 5.668185252959706 4.954415702350723 10.0 10.0 10.0 7.022231304192795 4.6144784487953885 10.0 0.22604169818430275 0.0013989555029321654 0.20349134688851178 0.0010 0.40936214458038034 4.4745072252933635 5.082963275723131 10.0 4.545402305579018 10.0 10.0 0.0010 10.0 10.0 
0.0010 0.0010 0.02014415973174674 0.0010 0.0010 0.0010 0.0010 0.0010 10.0 10.0 0.0010 10.0 10.0 10.0 10.0 10.0 10.0 10.0 10.0 10.0 10.0 10.0 5.130162441486586 10.0 10.0 8.032877654684007 10.0 10.0 10.0 10.0 10.0 3.4300660114794472 10.0 10.0 10.0 1.567343915560417 3.305189488712048 8.348150781328743 0.0010 10.0 10.0 10.0 10.0 10.0 10.0 0.0010 10.0 10.0 
0.0010 0.0010 0.0010 0.0010 0.0010 0.0010 0.0010 0.0010 10.0 0.0010 0.0010 0.0010 10.0 10.0 7.402748910515383 10.0 10.0 10.0 10.0 9.075631459734678 10.0 10.0 0.0010 10.0 10.0 8.1056788505016 10.0 10.0 10.0 10.0 10.0 0.0010 10.0 10.0 10.0 10.0 0.0010 10.0 9.930628876230614 10.0 10.0 10.0 10.0 10.0 10.0 10.0 10.0 10.0 
10.0 0.48719328036659904 0.0031081387043816917 0.0010 0.0010 0.005490029930209967 0.0010 0.0010 0.0010 0.0010 2.511757408276038 8.958162193761925 2.6271160877138944 10.0 5.375113447000265 2.6339781476119644 6.134065249715628 0.0010 0.0010 4.607305227266077 0.0010 0.0010 4.625886552999735 1.755801970097044 1.397087624022261 3.935153236682882 3.5431707484137442 0.0010 6.443486463799471 5.5325022083990945 5.375113447000265 2.3268527188769816 2.6361807355180544 2.7165971101691073 0.0010 10.0 10.0 10.0 9.103373802925148 10.0 2.711740247946888 5.6053323273544 0.0010 0.0010 0.0010 5.656791097377446 9.615093727029947 10.0 
2.3519780926804903 0.03923773604028997 0.03316084834644594 0.0010 0.001955773763677421 0.014246732540795372 0.0010 0.5082688966764977 10.0 0.0010 10.0 5.457747220703063 10.0 10.0 0.0010 10.0 8.991088350779833 10.0 0.0010 10.0 6.655376976136692 8.947487466335968 0.0010 10.0 0.0010 5.979863423521605 10.0 9.89020647750419 0.0010 10.0 5.476626013476869 0.0010 10.0 7.073269311881222 10.0 10.0 0.0010 10.0 1.8390989037744 10.0 0.0010 0.0010 10.0 0.0010 5.781376271898169 9.669352606679617 8.213104030001384 8.580517789762034 
0.0010 0.0010 0.0010 0.0010 0.0010 9.362880861194595 0.1672563076346325 0.0010 0.0010 0.0010 0.0010 9.041003548441799 10.0 10.0 10.0 2.5939855335619946 0.6381194358461205 10.0 9.541543630025043 0.0010 5.583582612822135 9.997069718195817 0.0010 10.0 0.0010 10.0 9.842468502979896 10.0 0.0010 3.6869234756081717 2.4862621077135603 0.0010 10.0 10.0 10.0 0.0010 0.0010 10.0 5.927741450445863 4.018244204213191 10.0 9.504106924371383 10.0 9.575604762793969 10.0 0.5052604719241518 10.0 10.0 
0.009680092116951412 0.0016310932511144586 0.00342143344953566 0.0013332197777994837 0.0010101011168220692 0.0242784038798603 0.09550954715941073 0.0010 6.266803188945646 8.10677455805832 0.031332518290060056 5.135672157681875 9.989792256618552 5.2062048284455535 9.992056793826256 9.952090996704248 9.955070306539268 9.46149783970745 9.982309554972932 0.0010 10.0 9.984351733236167 6.1791020610089555 10.0 9.74773051167022 1.8144211336555185 9.303673079475033 5.059629638897307 9.967854679755455 9.975856738473823 10.0 8.002733202747686 8.890277028386821 9.969791084274753 10.0 0.0010 10.0 4.086080998244676 5.256320644907192 9.960649938053834 8.72804545879792 9.981630567014578 9.843100799691687 9.982829649945751 9.44513597341268 8.108117060731624 10.0 9.44513597341268 
0.0010 0.0010 0.0010 0.0010 0.0010 0.0010 6.605665418273398 10.0 0.0010 0.0010 0.0010 10.0 10.0 0.0010 10.0 10.0 10.0 10.0 10.0 0.0010 10.0 10.0 0.0010 10.0 10.0 10.0 10.0 10.0 10.0 10.0 10.0 0.0010 10.0 10.0 0.0010 0.0010 0.0010 10.0 0.0010 10.0 10.0 10.0 8.9851638163664 10.0 10.0 0.0010 10.0 10.0 
0.0010 0.0010 0.0010 0.0010 0.0010 0.0010 1.9489727445493514 0.0010 0.0010 10.0 2.1328215044589656 10.0 10.0 0.0010 10.0 10.0 10.0 0.0010 10.0 0.0010 10.0 10.0 10.0 10.0 0.0010 0.0010 10.0 0.0010 10.0 10.0 10.0 10.0 0.0010 10.0 10.0 0.0010 0.0010 0.0010 0.0010 10.0 9.530031366804723 10.0 0.0010 10.0 0.0010 0.0010 0.0010 10.0 
0.0010 0.0010 0.0010 0.0010 0.0010 0.0010 2.214445855630945 0.0010 5.094175415449961 4.387334198811742 7.879470555874271 4.141057051315854 10.0 5.021627138518787 10.0 10.0 10.0 10.0 10.0 0.0010 6.713524632313597 4.991737780884514 5.839051388232672 10.0 8.703428999487883 7.747006299272291 10.0 4.92234828324784 10.0 10.0 10.0 3.630617049443191 10.0 10.0 10.0 0.0010 3.7244521882585504 6.211143466256019 0.0010 4.997136482807655 10.0 9.617797767317713 4.9995891928739224 10.0 6.896050081913683 4.560545412049232 10.0 10.0 
0.0010 0.0010 0.0028624433535049502 0.009954002814725242 0.0010672509355838602 0.03676059966820463 4.078948819131144 0.0010 7.507312359500364 5.621864804051809 9.878836518448392 10.0 10.0 10.0 10.0 10.0 9.937902954114993 5.8167898784447605 9.175294731523739 10.0 5.306733363463373 10.0 0.1211703810164817 10.0 9.132472446247366 10.0 8.192359729044425 10.0 9.657590896222278 10.0 10.0 0.0010 7.793814850258618 10.0 10.0 0.0010 10.0 7.1139050100779 6.6493671182796525 6.162219291322236 10.0 9.75683967114939 10.0 9.768100580109706 10.0 8.0417348823363 10.0 10.0 
10.0 0.0010 0.0010 0.0010 0.0010 0.0010 0.0010 0.0010 3.390585507702393 0.0010 1.457542560975938 5.289061706242686 0.0010 6.141121912585548 10.0 10.0 10.0 0.0010 3.5303560560959246 10.0 5.347068795867744 2.4101881101745692 10.0 10.0 10.0 7.8029305920556515 10.0 6.417134890273522 0.0010 10.0 10.0 3.750713775863898 0.0010 0.0010 6.909249510322068 10.0 10.0 10.0 5.609318176218085 9.565836340861258 0.0010 3.5303637794565126 0.251537534388647 4.245502215565052 10.0 10.0 7.679622919681374 9.998037664637101 
0.5444743720022521 0.0010 0.020956107864665237 0.0010 0.001230378595348103 0.0018338603537969107 0.00115780334806272 0.0010 10.0 0.0010 1.2490471586723495 8.435149250983972 10.0 10.0 8.295268865431147 10.0 10.0 10.0 7.794050243626998 8.351216206462965 10.0 7.9469181031431795 0.0010 10.0 10.0 7.705086942781726 10.0 10.0 7.827629854230439 10.0 10.0 10.0 9.446830295278753 9.892610014330373 10.0 10.0 10.0 10.0 10.0 10.0 10.0 7.961977641856803 10.0 7.833797358037842 8.396296959804951 3.287693771207496 10.0 10.0 
0.8004232252555117 0.025504280883423158 0.004174015942659236 0.0037799004066390125 0.0010 0.0010 0.0010 0.0010 6.364034667657705 0.0010 10.0 8.787504015872925 9.901707677174329 10.0 9.720272095706733 10.0 10.0 9.748086662105223 0.0010 9.86498555812397 9.953332414831296 0.0010 0.0010 9.720272095706733 3.826507774589136 7.383400351310775 10.0 9.761996936184286 0.0010 9.87670221664531 9.936929937499674 5.50457956932794 7.6924441165184465 10.0 10.0 3.9929522936784765 10.0 10.0 10.0 0.2438135315863308 9.981364293087264 0.0010 9.465434727540371 0.0010 0.0010 9.839781485539111 10.0 10.0 
0.0010 0.2191744732147712 0.0090508315327966 0.0010 0.006625327351408843 0.0010 0.0010 2.4258724084666654 0.0010 10.0 0.0010 10.0 10.0 0.001000000000000334 10.0 10.0 10.0 10.0 10.0 1.0710267888460292 9.847326617145042 10.0 0.0010 10.0 9.50005 7.90663585606736 10.0 5.350507353118173 10.0 10.0 9.894806019136864 10.0 10.0 10.0 10.0 0.0010 5.0471207327469 10.0 10.0 10.0 10.0 10.0 9.90337210945175 10.0 10.0 0.0010 8.792970425719409 10.0 
0.0010 0.0010 0.0010 0.0010 0.030587296442696983 0.0010 9.815973302412125 0.0010 10.0 6.165973002234913 8.003619400867807 8.194576297409986 10.0 10.0 10.0 10.0 10.0 0.0010 10.0 2.6890563381524277 10.0 10.0 0.0010 10.0 4.183083477998786 10.0 10.0 4.887907377496663 9.592627433353025 10.0 9.767852562536985 2.9974397816620297 10.0 10.0 0.0010 2.2616526698505894 0.0010 10.0 0.0010 6.2416333079293285 10.0 10.0 9.310200746958444 10.0 0.0010 0.0010 3.1784163483232653 10.0 
0.015819607413246395 0.0010 0.0010 0.0010 0.0027501871301211303 0.003362712508175327 9.950005 0.015819607413246395 0.0010 0.772806339839426 0.7329329428832758 4.6779328803584255 10.0 8.735394774174315 9.94886790370094 9.985180392586754 9.81574969767639 1.3140722618886982 9.94886790370094 0.7068829709848137 3.413531842397661 9.807220699407875 1.1570223353952027 9.985180392586754 8.943856631908526 3.955120819188208 10.0 3.4049525838575203 9.94886790370094 8.665784286134587 10.0 0.956074137198649 0.9949697158335806 10.0 4.600825022198076 5.000500000000001 1.429637292715923 3.8287285847879957 0.5886837541313614 5.109565679400291 3.414906812201836 9.94886790370094 9.314265261785373 9.94886790370094 8.698857704558115 3.34785733115358 9.99664068543872 9.954543946002337 
10.0 0.0010 0.0010 0.003195052790395088 0.0010 0.0010 0.0010 0.0010 10.0 0.0010 9.767875615588428 10.0 0.0010 10.0 0.556191218958782 10.0 10.0 0.0010 0.0010 0.0010 0.0010 0.0010 1.7937536868701405 0.0010 0.0010 1.4900562790118737 10.0 0.0010 0.0010 0.0010 0.0010 10.0 0.6617197389693835 10.0 10.0 9.894095097242523 9.403677190417714 10.0 8.031555902321681 10.0 10.0 0.0010 0.0010 0.0010 5.887356190430588 10.0 8.34263381267674 9.858675667416525 
0.055611591728089244 0.0010 0.0010 0.0010 0.0010 0.0010595365392886134 5.657698390225297 5.4189003226573815 0.0010 4.757394682552482 0.0010 4.752479937065838 9.932332421310976 0.0010 10.0 9.825189515367981 9.946831206735935 6.1139883649277875 9.82117286658781 5.4371263353766475 9.968648501018599 10.0 10.0 9.580856054196245 9.331639042052531 10.0 9.57282443658805 8.409057086111611 10.0 10.0 9.94034608210245 5.0005 10.0 10.0 8.735469067706182 5.3292838781374785 10.0 2.0693464777553943 6.161656907328169 10.0 10.0 9.865759827458879 4.0309173765476425 9.828138322177747 10.0 5.000500000000001 10.0 10.0 
0.0010 0.0010 0.0010 0.0010 0.0010173412678930662 0.0010 10.0 0.001887336164135581 0.0010 8.860526120763296 3.6252466868528677 10.0 10.0 7.109073062989007 10.0 10.0 9.990376458632815 0.0010 10.0 0.0010 3.777321336927194 10.0 9.900682937153206 10.0 0.0010 8.108760368820532 1.9853261490899898 0.0010 10.0 10.0 10.0 0.0010 2.904833235152279 10.0 0.0010 0.0010 0.0010 0.0010 0.0010 10.0 1.0370558659983977 10.0 7.474534422026778 10.0 3.2054517911280582 0.0010 10.0 7.765751712667169 
0.0010 0.0010 0.009739679474797664 0.0010 0.0010 0.0010 0.0010 0.0010 8.899073846447394 10.0 0.0010 4.341475683629181 10.0 10.0 10.0 10.0 10.0 10.0 10.0 0.0010 7.913393164389138 10.0 6.127578707279221 10.0 10.0 4.246756661038122 9.543994794296292 10.0 10.0 10.0 10.0 4.581624252978362 10.0 10.0 10.0 10.0 4.099831040758758 10.0 0.0010 8.976751950815672 10.0 10.0 10.0 10.0 10.0 0.0010 7.946485084520305 10.0 
7.281405142379759 0.03410537683149213 0.0010 0.0010 0.0010 0.0010 0.0010 0.0010 2.2724661373977657 0.0010 6.732535656233754 3.3921340071308768 4.240920750361887 3.8920173478944946 4.845961034411071 10.0 9.722352957219227 4.5507290167568355 8.941415991395044 2.936032729349413 0.0010 7.040224772743157 5.005980802890747 10.0 1.589863655629518 7.612888229041875 5.62726992010357 6.043387851134142 8.872681786200145 8.34601148907078 3.0434760903388787 3.523442781331174 10.0 10.0 10.0 3.537319928719177 3.9965216953920484 10.0 2.9291692882592484 7.626375098520623 10.0 8.581140773388665 3.4659586807748357 8.501673624907855 1.0441165187757244 6.700391555893785 8.4321793914482 10.0 
9.928862896513984 1.6177559202116896 0.005463852825400378 0.0021510052013062955 0.003551769967926761 0.005446676563762657 0.10383465142676584 1.4551639489978827 0.0010 0.1402148810583126 7.1825148491569015 0.28751056438807354 0.620822608086466 5.094212302527964 0.5653108660959423 4.479662985021538 8.435977278579749 0.0010 6.914796634073565 1.165244335524494 0.43552675893406734 1.8569432396968297 7.460902537851194 0.0010 6.592024910393004 3.491620741174393 0.9009026193113154 4.095658627064739 6.914755816362083 4.245038336618311 0.7543133565158593 8.313565341011795 8.08957694371696 3.7515164277994275 3.660673791830116 8.308961320827832 5.421370569244949 9.372040733714853 9.869079410898475 3.527059634703119 6.28982111585753 7.020418829309223 0.0010 7.04705277117145 6.699267974614094 5.913112172897625 2.62981636791749 3.577580973344598 
0.0010 0.0010 0.0010 0.0010159032218968135 0.0010 0.0010 5.572741583331391 0.0010 0.0010 10.0 0.0010 10.0 10.0 0.0010 10.0 10.0 10.0 6.834820332194806 10.0 0.0010 10.0 10.0 4.43127711716736 10.0 4.61532232079632 9.354040439362121 10.0 4.695731579690629 10.0 10.0 10.0 4.944118273085298 4.821437028438446 10.0 10.0 0.0010 4.50055 0.001000000000000334 4.012668165600558 10.0 9.933878535968294 10.0 10.0 10.0 10.0 9.965406485762513 10.0 9.881144286847205 
8.399604918028041 0.0010 0.2517616581099283 0.0010 0.0010 0.0010 0.0010 0.0010 10.0 0.0010 0.0010 10.0 10.0 10.0 10.0 10.0 10.0 1.3324784218861452 0.0010 0.0010 0.0010 0.0010 0.0010 10.0 10.0 0.0010 10.0 10.0 0.0010 10.0 10.0 10.0 10.0 10.0 10.0 10.0 7.105638582599035 10.0 0.0010 0.0010 8.190738295436745 0.0010 10.0 0.0010 0.0010 0.0010 10.0 10.0 
3.0588981029153866 0.2335783551816236 0.0010 0.0010 0.0010 0.0016782510253451678 0.0010 0.0010 10.0 0.0010 0.0010 1.2403578190497777 7.668751982334161 10.0 7.941254539457874 10.0 9.531292272619558 6.507726845049194 7.481818893322498 9.279815949955191 9.400308505695984 5.0662477539253326 1.7210840500448086 8.846122075041908 10.0 8.163090297056103 9.61830602634423 9.538282605156326 7.48087414261502 8.452245818637572 9.132287876901316 2.0062673639717064 7.678561003582416 9.50005 10.0 10.0 3.927570389676439 10.0 8.101534299611458 8.78040597432293 10.0 7.477337862664384 7.610929109541697 7.477354394329 9.53487892489721 8.355985886390961 8.069204849651424 9.97331734326089 
5.110475462562102 0.003361624456947065 0.0010 0.0010 0.0010 0.0010 0.0010 3.330650904789141 5.005642895995787 0.0010 6.0237438555331515 5.0005 5.47328948892809 8.536744390198066 5.751606965900109 10.0 10.0 6.763111650823785 4.9562127709694925 6.382354049707773 9.695920935108829 5.0005 3.9484149243628517 10.0 5.968264965433911 9.517452517026152 10.0 9.171915495505118 4.973635475006643 10.0 10.0 5.000500000000001 6.985142276689206 4.984840669826169 8.159178174885568 6.8678136277447415 5.000500000000001 5.000500000000001 5.495999704368893 4.605405539261446 4.511472201108387 4.956366865476283 8.682260911266354 4.947420566101189 9.95320158188088 5.000500000000001 10.0 9.991676795539046 
5.013924539071954 0.06930888433663301 0.0010776295980074937 0.0010392502628720785 0.0010 0.0010 0.0010 0.0010 0.6947831326215859 0.0010 10.0 1.081338592587886 4.711080388483519 10.0 4.259534670506651 4.972328089491291 6.086065988668331 0.0010 0.0010 8.833713047074722 0.0010 1.5031241712703762 9.513451056733494 4.288823779997391 4.50055 4.50055 10.0 4.295886346133966 5.399180111537586 9.692498745377732 4.730589886981478 0.0010 0.7401813938342983 1.3106467660064975 10.0 7.473642975381549 10.0 9.950235230059814 5.500450000000001 10.0 0.0010 0.0010 3.6747531738877575 0.0010 4.4319228572679785 0.8163619902540997 4.389334769358711 10.0 
0.0010 0.0010 0.0010 0.0010 0.0010606104487902346 0.00166279254943312 0.0010 0.0010 10.0 0.0010 5.487730510980688 10.0 10.0 9.309969800150816 10.0 10.0 9.766236173476194 10.0 0.0010 5.992475058003539 10.0 0.0010 7.266223481498549 10.0 10.0 5.525878270575232 10.0 10.0 0.0010 10.0 10.0 4.638525183337092 3.319447899914336 4.235244901023522 10.0 10.0 10.0 10.0 4.930753525395128 10.0 4.271754132034271 0.0010 10.0 0.0010 6.5804103002914855 8.338324764208602 10.0 10.0 
0.0010 0.0010 0.0010 0.0010 0.0010 0.0010 2.104761083994036 0.0010 0.0010 10.0 0.0010 10.0 9.363428442247326 0.0010 10.0 10.0 10.0 0.0010 10.0 0.0010 10.0 10.0 10.0 10.0 10.0 10.0 5.587625917285521 9.626007587332564 10.0 10.0 10.0 0.0010 10.0 10.0 10.0 0.0010 10.0 0.0010 0.0010 10.0 10.0 10.0 10.0 10.0 10.0 10.0 10.0 10.0 
5.000500000000001 0.36439663826771285 0.007609014074876922 0.0010 0.004433124882372677 0.004600820539553463 0.001000000000000334 0.5373098554074637 0.0010 0.001000000000000334 7.507781359661765 8.105226985862007 4.963804557614611 7.557451127672087 4.975087416284052 8.214559212910892 10.0 5.795287303764421 4.97157917316309 5.000500000000001 0.50095 4.771482183622262 5.1323697221369216 5.71129111252067 8.51403346059718 4.205146179010525 10.0 3.9970488754163886 4.829344319887704 4.855778684359094 4.856276721275786 2.532977053094819 4.9883582808646105 7.327819629444818 4.730023379586686 8.187311701399109 4.515592193632969 9.561445350287268 2.0481587825288736 5.0005 9.899195136799294 1.8720306148313801 4.987841895297346 4.929024506365924 4.9861384549471035 0.001000000000000334 10.0 10.0 
0.001000000000000334 0.0010 0.009444287382577755 0.0010 0.0010 0.0010 0.0010 0.0010 10.0 5.222144845975124 6.170061246184764 3.778780003850775 10.0 10.0 10.0 10.0 10.0 6.287429813689878 10.0 5.35841882753836 5.356718511071211 10.0 4.797806644718793 10.0 4.548402880966772 4.47253968945952 9.597102277427012 10.0 10.0 10.0 10.0 5.640597730536131 9.736819696674427 10.0 10.0 5.038225347934881 3.8231883882626034 10.0 0.0010 9.207920123827007 7.366854470101899 10.0 7.373950426550679 10.0 10.0 3.00719669651854 7.450201480999231 10.0 
1.8360013528658015 0.0010 0.0010 0.0010 0.0010 0.0010 0.0010 0.0010 8.610477620128012 0.0010 10.0 2.1412381571856605 9.032296805807292 10.0 10.0 10.0 10.0 10.0 0.0010 9.266637223523933 0.0010 1.4562008505648718 0.0010 10.0 10.0 10.0 10.0 10.0 0.3394184073027615 10.0 10.0 6.227658228442934 0.0010 2.5618244816310716 10.0 9.158908536248154 10.0 10.0 0.0010 7.1575469166505155 2.016119057897983 0.0010 10.0 0.0010 10.0 10.0 9.68100370298855 10.0 
0.0010 0.0010 0.0010 0.0010 0.0013547177733661177 0.0010 0.4774128218965595 0.0010 0.0010 10.0 0.0010 10.0 10.0 0.0010 10.0 10.0 10.0 0.0010 10.0 4.939099519832447 10.0 10.0 8.906810946545855 10.0 0.0010 9.71121191314483 10.0 0.0010 10.0 9.959280720923214 10.0 0.0010 0.0010 10.0 0.302766665833869 0.0010 0.0010 0.0010 0.0010 10.0 10.0 10.0 8.154179931492783 10.0 10.0 0.6883861529650943 10.0 10.0 
0.0010 0.12294276835703988 0.0010 0.0010022383477358396 0.0010 0.0010 10.0 0.0010 0.0010 0.0010 0.0010 10.0 10.0 0.0010 10.0 10.0 10.0 0.0010 10.0 1.3683108136298423 10.0 10.0 1.9938735172313442 3.6999952429765424 10.0 0.0010 10.0 0.0010 10.0 7.97772676057836 10.0 10.0 0.0010 10.0 0.0010 0.0010 10.0 0.0010 3.534155606818308 0.0010 10.0 10.0 7.99525516547269 10.0 0.0010 0.0010 10.0 10.0 
0.0010 0.0010 0.0010 0.0010 0.0010 0.0010 0.0010 1.576571938127314 0.0010 10.0 1.0424784748515252 4.611606777651231 10.0 0.0010 10.0 10.0 10.0 10.0 10.0 0.0010 9.11428934423093 10.0 0.0010 9.897085140895154 9.605302454020933 10.0 10.0 10.0 10.0 10.0 10.0 8.378581432167099 7.837971260494788 10.0 10.0 0.6663714852494378 7.619905706096668 9.229882101771793 7.1480126298119355 10.0 10.0 10.0 9.845356798180434 10.0 7.603592929987446 1.289789155989026 9.355007511693815 10.0 
6.24284115675457 0.0010 0.06669018160491845 0.013746348760209387 0.00865036796991634 0.04158182421196266 0.0010 0.0010 5.500450000000001 0.0010 7.229370043089304 4.297108581969043 3.8869364636008896 10.0 10.0 10.0 9.981345759833802 5.0005 8.78586427006325 6.114063536399111 4.2925706988993975 0.0010 5.669465359296824 10.0 10.0 10.0 10.0 10.0 4.4519243114934195 10.0 9.891244004758294 0.5330233554383845 9.951162670480164 7.505392248700983 10.0 6.114063536399111 5.086099332480172 10.0 0.2681462614403456 5.216798426531781 10.0 3.8869364636008896 0.001000000000000334 3.8869364636008896 4.936164047482994 4.936858144789498 10.0 10.0 
0.0010 0.0010 0.0010 0.017014364919798873 0.0010 0.0010 10.0 0.0010 0.0010 0.0010 7.147221017819566 0.0010 10.0 10.0 10.0 9.444326885417656 10.0 1.2963475076270998 10.0 0.0010 0.0010 10.0 1.0715104422352288 10.0 10.0 1.8989220185916624 9.180415817318817 0.0010 10.0 10.0 10.0 0.0010 8.446708262495697 6.119998337607033 9.624210935461551 0.0010 0.13791376891266705 0.0010 0.0010 1.1763349689112816 10.0 10.0 10.0 10.0 10.0 8.265539025427437 10.0 9.568859537146125 
6.3582477989948085 0.0010 0.010651101956833539 0.0010 0.0010 0.0010 0.0010 0.0010 10.0 0.0010 6.882939490274795 6.745362100434291 8.407496574435424 10.0 10.0 10.0 10.0 10.0 4.186808410969411 0.6806229670371304 0.3150102594997267 4.187001530276318 0.0010 10.0 10.0 5.916483150710922 10.0 10.0 3.08689137524666 10.0 10.0 7.464715825038321 10.0 4.196119194419575 10.0 10.0 4.692585927980799 10.0 0.0010 7.950195645348078 8.136151322895426 4.185858712198209 10.0 4.185978680511701 2.0225879289697923 5.004500010051649 10.0 10.0 
0.0010 0.008903300566513714 0.0010 0.0010 0.0010 0.0010 0.0010 3.109741639102289 0.0010 10.0 2.40348062712305 1.8987877751222415 9.976441447269966 0.0010 10.0 9.98662178952941 10.0 1.8987877751222415 9.716916874502733 0.0010 10.0 10.0 8.102212224877759 9.99703144219915 7.597519372876951 10.0 6.232074491855882 6.293545818529909 9.983098651771362 10.0 10.0 2.6847500829188853 9.240348062712306 9.999067035105096 0.0010 0.0010 7.597519372876951 1.8987877751222415 7.597519372876951 10.0 9.240348062712306 9.99703144219915 8.102212224877759 9.983701513250331 3.2154757211237603 8.102212224877759 7.396326717332252 4.7344166727180355 
0.0010 0.002370206819002266 0.0013977271919041552 0.061357188948113935 0.0010 0.00114378659252741 8.785321102964414 0.0010 0.0010 3.0719863541252934 7.960939588723119 8.391106085001308 9.983402240581823 0.6430960471232384 10.0 9.973259754906294 9.99852904924834 3.095068839513799 10.0 0.4027294469883784 7.680079097629286 10.0 1.158114677042379 9.913813115208189 9.682374105003577 9.677182630111014 9.988909955406527 9.33638308465056 10.0 9.90373442275598 9.953477991745077 1.684653317253216 5.516655686090265 10.0 6.560255040517463 0.0010 4.464434325151214 1.6598321316598332 2.4527299861999787 10.0 10.0 10.0 9.965954001702759 10.0 8.350384285338414 4.657404185941762 9.981335330716645 9.981588909553125 
0.00238742754193985 0.004728413847936268 0.027950823368314684 0.013832268159409206 0.0010351805397161029 0.0023892753527396736 10.0 10.0 0.06973531492934576 9.1986719388956 0.4630826497207037 9.312646850706543 9.990161432157562 0.01599364433110316 9.997398538103736 9.999397780493542 9.989095459478266 9.312646850706543 9.998612572458061 5.000500000000001 9.99973875851525 9.999625325355627 5.0005 9.981944064767537 10.0 9.517035505130222 9.738442449267078 9.983992447289717 9.998612572458061 9.999998476153753 6.536830011731789 3.8322648286206893 9.940648892101516 9.999998476153753 0.0010 0.06973531492934576 9.752463252550198 0.9423764242078397 5.0005 9.995590138762596 9.85839374354945 9.999966606973 9.950005 9.998612572458061 5.0005 0.9288238965157438 9.737119972477585 9.85283176629965 
8.395253045605951 0.0010 0.0012970196119462631 0.00229609319956188 0.0010 0.0028934417714459666 0.0010 0.0010 2.554711505158318 0.001000000000000334 5.0054131677735985 10.0 4.997533277745043 5.541553470969152 5.0005 10.0 9.99981559221152 5.931384891963361 1.4491355894786055 5.006682803540093 0.001000000000000334 3.9166059462027376 5.500450000000001 5.0005 7.278149183960486 5.497821280573376 9.946727723981555 4.475904862391703 1.4491355894786055 5.0005 5.0005 5.055799231971675 3.9250138346483388 10.0 5.0005 10.0 3.995657429153331 9.971427652830098 6.380251929793744 10.0 9.786985503314103 1.4491355894786055 5.0005 0.001000000000000334 6.1760520543361 9.162497964575646 9.082336492797866 9.990102470342284 
0.0010 0.0010 0.0010 0.0010 0.0010 0.0010 0.6289508936658579 0.0010 0.0010 10.0 0.0010 10.0 10.0 3.7005164918746862 10.0 10.0 10.0 10.0 10.0 0.0010 10.0 10.0 1.173553611306514 10.0 10.0 10.0 10.0 10.0 10.0 10.0 10.0 10.0 10.0 10.0 9.10858035945191 0.0010 10.0 4.3183286636202105 8.27822115119768 10.0 10.0 10.0 10.0 10.0 10.0 5.860278920169883 10.0 10.0 
7.73779759079883 0.3606488879705889 0.03839894578955837 0.001226911909816661 0.0031918262432565465 0.034740599871838626 0.3642816521111999 1.1074018778647785 9.6367183478888 0.0010 0.6966439188592828 0.0010 7.97344260495505 10.0 10.0 9.836349166109617 10.0 9.900461718970444 0.3642816521111999 3.41221668773682 0.0010 7.98586755811864 7.73779759079883 10.0 8.639685905386756 4.933156947002454 10.0 9.6367183478888 0.3642816521111999 10.0 10.0 10.0 1.51888170009809 10.0 9.6367183478888 10.0 8.380441286106002 9.6367183478888 0.0010 10.0 4.967276851469634 0.3642816521111999 0.0010 0.3642816521111999 10.0 6.9016816448550085 10.0 10.0 
8.169136366080679 0.0010 0.0010 0.0010 0.0010 0.0010 0.0010 0.0010 5.500450000000001 0.0010 7.140609381833068 4.50055 4.6480347215424995 7.1636744568117185 6.331864929745441 10.0 10.0 6.545531071594231 0.0010 5.480608406243329 4.671567001554394 0.0010 0.0010 6.331864929745441 5.160368406559124 8.191962528326277 10.0 6.8763360785113665 0.0010 5.87176368258382 5.599487661759841 9.406846477632357 6.263754197573269 10.0 10.0 10.0 7.952303558851078 10.0 4.040448752838379 10.0 9.958798382262966 0.0010 0.0010 0.0010 6.303655265866771 10.0 10.0 10.0 
0.0010 0.0010 0.0010 0.0010 0.0010 0.0010 0.26275251089695395 0.0010 9.951668043266384 7.943540460495792 0.016420879592488096 4.727450367919965 9.98650914857932 9.522274686410578 7.49495741128246 9.928306309234534 9.916467708952897 9.598436102578745 9.984389935226814 1.5468136548856282 7.237150594002656 9.984389935226814 5.0005 10.0 9.905025767630454 5.410191129140819 10.0 9.902598762577197 9.984389935226814 9.99172388357155 9.987585812053428 5.0005 5.000500000000001 10.0 5.000500000000001 5.000500000000001 5.000500000000001 5.000500000000001 0.01367997301484774 9.991191125079595 7.722170340364736 9.984389935226814 7.352120966671457 9.984389935226814 9.984745873445574 5.13221092692516 10.0 10.0 
0.0010 0.0010 0.0016636650825840654 0.009245982910984232 0.002221377881523248 0.001319263522789837 0.0010 4.567269493731433 0.0010 10.0 0.0010 8.51562820698393 10.0 3.3538844326126243 10.0 9.943065695281112 10.0 10.0 10.0 10.0 10.0 10.0 7.323217068682439 9.963152839914569 10.0 9.750065830197151 9.839226953463546 1.9911981151765885 10.0 9.728803464142539 9.24180951872682 0.10563860608358111 0.0010 8.961503144376277 9.637592951019634 10.0 10.0 10.0 0.0010 10.0 8.950442457047538 10.0 10.0 10.0 10.0 10.0 10.0 9.724489460307538 
0.0010 0.0010 0.0010 0.0010 0.0010 0.0010 0.0010 3.5598742188601706 0.0010 9.897498750994572 0.0010 0.43480420729314506 10.0 0.0010 10.0 10.0 10.0 10.0 10.0 0.0010 10.0 10.0 0.001000000000000334 10.0 9.043589118083604 10.0 10.0 10.0 9.600816678933231 10.0 10.0 9.298418734693104 10.0 10.0 7.892149108099357 0.0010 9.152884683958135 10.0 4.644112601992093 10.0 10.0 10.0 10.0 10.0 10.0 1.6971073190929515 10.0 10.0 
0.8185033363022365 0.0010 0.008091967947400469 0.0015662897385243352 0.0010 0.003228707865759721 0.0010 0.0010 10.0 0.0010 5.07712092194211 7.448640622595846 4.183940977903279 10.0 10.0 10.0 8.917785859517991 10.0 0.0010 9.902650961756349 0.0010 0.0010 0.0010 10.0 9.935888610265335 10.0 10.0 10.0 0.0010 10.0 10.0 10.0 10.0 10.0 10.0 10.0 10.0 9.900378741475757 0.0010 10.0 10.0 0.0010 4.289374823289903 0.0010 9.772239302251679 0.7640562650445029 10.0 10.0 
0.3817175409855247 0.0010 0.0010 0.008240879563125728 0.0010 0.0010 0.4874743400156842 0.0010 5.771824379623103 4.2437683911684125 6.994403829927562 4.0290902646236475 9.603600484457118 3.7321638834351205 10.0 9.866503784371126 10.0 5.137491216123798 9.927428813860715 10.0 4.157289154809253 9.207781438758278 4.2546296378892725 10.0 10.0 9.223582469417597 8.633834364140169 9.994769918213752 9.15395041424358 9.49429542909479 9.858463588031654 4.926809464310426 5.351549447842249 10.0 8.795425002647642 4.076749361306623 9.696182081375781 8.060116735437475 8.768933511554042 9.159892201938273 10.0 9.154192406839591 9.533430226125416 9.154670025908093 9.440546831089899 6.894755654128323 9.660604069252594 10.0 
0.0010 0.0010 0.0011550997447539863 0.0010 0.0022077233714471152 0.0010 0.0010 0.0010 7.42033301273597 6.108099017239791 0.0010 8.408369906771958 10.0 0.6151163977523888 10.0 10.0 10.0 10.0 10.0 3.454535661641104 10.0 9.853543485500607 8.494139530130266 10.0 10.0 5.960344251574877 7.535878348605292 10.0 10.0 10.0 10.0 7.306669675103397 6.656713527001914 9.859941554194684 7.930230864699916 0.3669350312261974 10.0 5.0005 5.958855476002578 10.0 10.0 10.0 9.882507411721384 10.0 4.7394881953976205 3.0418908675531133 9.721225246281794 10.0 
0.0010 0.0010 0.025417990780390136 0.0010 0.0010 0.0010 3.4278672568956807 9.705337651073645 0.0010 10.0 9.4181941891458 10.0 10.0 0.0010 10.0 10.0 10.0 10.0 10.0 1.80748628504519 5.663994802385449 10.0 0.0010 8.956376493555922 10.0 10.0 0.2697553706270712 10.0 10.0 10.0 10.0 5.324989104722459 10.0 10.0 1.5049032688101074 0.0010 4.40265684170687 0.0010 6.441525885241209 10.0 10.0 10.0 10.0 9.91425257067722 5.216800128357038 0.0010 0.0010 10.0 
0.1137292742793601 0.038378549846682306 0.0010 0.0010 0.0010 0.0010 0.0010 0.0010 10.0 0.0010 8.118951767235508 10.0 10.0 10.0 8.307153114845336 9.99082156343519 9.891609715835804 10.0 1.6462320477527557 10.0 9.801796564004524 6.247368192311031 0.2526560638321124 9.997049817966424 7.409410585936527 3.9989795825119687 10.0 9.983220408151023 1.2645117856593333 10.0 9.537121951906194 0.0010 5.299279279527902 9.709829803988812 9.628530128890855 1.637214385269191 10.0 10.0 5.550673349936654 4.3830172440674735 10.0 1.6868065052760441 9.988256773536511 1.6728755955751569 8.360904997101219 5.171220559649765 10.0 10.0 
0.0010 0.0010 0.0018580291214782643 0.0010 0.0010 0.0010 0.0010 3.1127535955786865 0.0010 10.0 0.0010 9.484269570588548 10.0 5.472817478880413 10.0 10.0 10.0 9.91612747840756 10.0 5.703252917322063 5.923776653465779 9.970167080898513 0.8678183179534829 8.23202920565959 8.276419308829883 0.0010 10.0 2.0739619865647567 10.0 10.0 8.798881467077805 9.258990910159746 8.539728769232083 10.0 10.0 6.489182544705818 3.549091220691076 8.926969427485611 5.750146328908062 7.044677175571341 1.4366311327208097 10.0 10.0 10.0 10.0 6.4412194945292205 5.08180669472671 10.0 
0.0010 0.0010 0.020004032490650782 0.0010021789282005072 0.0010 0.0010 0.09185168193760868 10.0 0.0010 10.0 0.0010 2.9589947224583373 10.0 0.0010 10.0 10.0 10.0 6.3060393583014855 10.0 3.048860626083969 10.0 10.0 8.829017070350233 9.779751572550245 10.0 1.7422325249938773 6.573759778009471 0.0010 10.0 10.0 10.0 2.7417561421038563 8.904579824086905 9.484993179154216 1.348195880947272 3.554412392253251 0.0010 4.2143681123361745 0.0010 8.652524726233834 0.0010 10.0 10.0 10.0 1.8953452747950221 4.343963606587431 0.8599428307837833 5.644497598201167 
10.0 1.4581392928096317 0.001474998551364799 0.0016458489137231402 0.014281561092087992 0.03179230781546519 0.0010 0.7255709870874057 0.001000000000000334 0.0010 1.0760056547437227 0.0010 0.001000000000000334 9.847521247959468 0.001000000000000334 6.939377348056112 10.0 0.001000000000000334 0.0010 9.851788007293631 0.001000000000000334 0.0010 6.92621068251462 0.001000000000000334 10.0 0.0010 1.106209284671511 10.0 0.0010 1.2819088150770144 0.001000000000000334 10.0 0.001000000000000334 0.0010 0.001000000000000334 10.0 10.0 10.0 10.0 0.9900251368761112 3.322369746368413 0.0010 4.992903108109362 0.0010 10.0 8.72164169969419 4.0870350071524015 5.0005 
0.0010 0.0022873884217497957 0.0010 0.001132632035775938 0.0010015456150039251 0.0010 0.0010 1.1520725040375859 0.0010 10.0 8.802118044178284 5.323153769438091 9.77861680065365 8.505535169436847 10.0 9.874906232880688 9.998802001882083 10.0 10.0 9.205044257238356 8.81070951541917 10.0 6.219461635376211 9.866187297670713 5.183984738246832 4.156751028184432 9.89749936641296 5.021155130837639 10.0 9.83852479498255 9.887293349555954 10.0 2.8919229969324842 9.149410479320473 9.801629127883627 0.0010 10.0 9.624546622879103 10.0 9.865159675563802 9.76520849494433 9.764840511522532 9.819477930785299 10.0 9.930616528200472 7.310983420642648 10.0 8.492032201367307 
0.0010 0.005063298936929982 0.0010 0.0011774260025204917 0.0013821373648880266 0.002263122347662152 0.0010 0.0010 10.0 0.0010 10.0 10.0 9.409226583426925 9.348695534565167 10.0 9.979191224518143 9.625544842589239 10.0 0.0010 10.0 7.2859696395994975 0.0010 0.0010 10.0 0.0010 10.0 10.0 10.0 0.0010 10.0 10.0 0.0010 9.989745878523944 10.0 10.0 0.0010 10.0 10.0 10.0 0.0010 10.0 0.0010 10.0 0.0010 0.0653222188579008 5.8612327765823 9.698197101814745 10.0 
0.0010 0.054014518217541566 0.0010 0.0010 0.0010 0.0010 10.0 3.003631501206787 0.0010 0.0010 6.056532305138397 4.023484115887182 10.0 0.6306572979820579 10.0 9.980326303500622 10.0 5.234946422908158 10.0 5.365911755512995 9.595993032850117 10.0 6.144173674553102 10.0 1.8322657310956707 0.0010 9.363043729167746 8.41478829682433 10.0 8.841062736754443 9.992276300535158 5.309573347698947 3.9057546945685084 10.0 2.777090665599098 0.0010 4.311792324012445 3.266706871923338 0.33670871205678776 10.0 3.930715859335881 10.0 10.0 10.0 4.814864312060096 6.251471927538133 4.763537355036465 10.0 
10.0 1.2459309740513993 0.0010 0.0010 0.0010 0.0010 0.0010 0.569456355756592 0.0010 0.0010 0.0010 3.6247976724630098 0.18641107897053466 2.59218799404863 9.784583194594372 5.000370799429647 10.0 5.641479570603039 0.0010 10.0 2.845359423504976 3.9845112216157896 6.325274791568345 0.0010 10.0 0.0010 0.9487076325625781 0.0010 9.929978958138273 0.0010 1.9797403139321363 10.0 1.5139322308499135 4.952259189917361 1.9802425925519902 10.0 10.0 8.910758485924699 3.9902242210307177 10.0 3.6084711542797114 0.3316709472570887 9.946076455194262 0.0010 8.6125688930363 8.794705254858853 10.0 10.0 
10.0 0.0249821496446601 0.0010 0.0010 0.032834147431134234 0.0010 0.0010 0.0010 0.7717598426417137 0.0010 2.933084968539915 10.0 0.0010 10.0 0.0010 10.0 9.865883125055834 0.0010 0.0010 10.0 0.0010 0.0010 0.0010 0.0010 10.0 0.0010 10.0 0.0010 0.0010 0.0010 0.0010 10.0 0.0010 7.727191628445922 0.0010 10.0 0.0010 10.0 10.0 10.0 10.0 0.0010 10.0 0.0010 8.56421911928487 10.0 0.0010 10.0 
0.009885090218265374 0.0021003332889967617 0.0010457127211370215 0.0010086363380335782 0.001439403907946542 0.001029776648473706 0.008479769431401041 0.7237177110775033 0.0013496177638176758 9.967924096618878 0.15278782696159904 8.460427705789463 9.947737123113024 0.6476120848236456 9.982030468245641 9.998676323343949 9.999396056356055 2.4124518248187643 9.989790224302228 0.0010 6.202853108177246 9.982221405595224 9.308899817518123 9.98855904440832 2.3670953422002188 4.279083164749408 6.36520836504723 2.4124518248187643 9.990452301145002 9.991286777075775 9.991254881955294 6.05293805086915 0.6921001824818764 9.998547301723448 4.728643843105067 3.0663384960494415 4.180202152094544 0.6921001824818764 0.5047892459556513 9.985200814632327 9.985168337148826 9.989786264545359 4.315259536727999 9.62136458373087 2.412451824818764 2.0292401078503026 4.323953346749376 9.987770308849722 
0.0354432075262099 0.02303510363833965 0.03906911732732673 0.0010484097819341495 0.0428078781679395 0.0031007631776784777 5.000500000000001 0.038171865333467093 7.790075594648599 5.0005 0.9453223462537788 8.531860696133924 9.675393456573518 5.000500000000001 9.986381840606834 9.915004652464198 9.524170651159292 5.0005 8.839366890018074 5.000500000000001 5.0005 8.878590764251005 3.045900918230134 10.0 9.443071032819594 4.253978366080423 9.50005 7.018763571815251 8.879170658082057 9.928484021545069 9.989022628684683 10.0 6.686076014549436 9.99514006901059 3.1043714218158893 5.000500000000001 10.0 10.0 5.0005 9.89994626907838 9.996141408593777 8.868461707204029 9.83954852236946 8.841440079211665 10.0 5.000500000000001 4.66881128208198 8.83080673774978 
10.0 0.17973213848875483 0.018747961776802807 0.0010 0.002062951440991716 0.01855938167892961 0.0010 0.4726094969020898 10.0 0.0010 4.787920162703096 0.0010 5.0005 10.0 9.922370190061779 9.856978577048213 10.0 10.0 0.0010 10.0 0.0010 0.0010 5.000500000000001 10.0 5.0005 7.802364832966909 10.0 10.0 0.0010 10.0 10.0 9.693651267147136 5.0005 10.0 10.0 10.0 9.307304829596816 9.47588015078741 0.0010 8.051008982316077 10.0 0.0010 2.964784506125377 0.0010 7.185015065246368 5.0005 9.73308903562523 10.0 
1.545825428501172 0.0010 0.0010 0.0010 0.0010 0.0010 0.0010 0.0010 5.000500000000001 0.0010 3.7509237572866803 4.587112615884375 2.5576663008974365 8.96639335760331 4.8495074042582145 9.130381640455504 9.999597309758192 8.914460658655315 0.0010 6.339080793591657 8.743278417501486 0.3710775634127712 0.0010 9.181697261711829 6.333270455732823 4.985181414745999 9.995911627065482 9.522699176747794 1.5010305407204578 9.489306711585927 10.0 10.0 5.000500000000001 9.719152628475324 5.000500000000001 10.0 10.0 10.0 6.382981494407055 5.0005 6.848738259351528 1.5010305407204578 3.248764539292549 0.0010 0.0010 8.670872728420516 10.0 9.99937992935227 
0.0010 0.0010 0.0010 0.011925704905755265 0.0010 0.004600626645362534 0.41002926815601104 5.991903532399839 0.0010 10.0 5.462228176017625 9.27512560852416 10.0 0.0010 10.0 9.936824290878324 9.827618442181706 7.446344301402056 10.0 5.635745918617491 9.838648872753216 9.86555493475423 10.0 6.601051290385884 8.060059065032647 2.0040133242612725 2.938441139365521 1.4323772177454437 10.0 9.96190962691251 9.815159675879736 8.97459264153719 3.6743264180519093 10.0 1.958401529370906 0.0010 6.046806411660698 2.2785541512492924 7.032062217289125 10.0 10.0 10.0 8.809430759172287 10.0 9.037667232436736 2.5750568157754095 8.93649767293077 7.888092138252825 
0.0010 0.0010 0.0077607929391646496 0.0010 0.0010 0.0010232733472548068 7.7811240457740745 0.0010 0.0010 10.0 2.783800662502234 9.34481155206269 10.0 0.0010 10.0 9.978152960833354 9.994907788987389 2.2198759542259263 10.0 7.7811240457740745 7.2171993374977665 10.0 7.881248050147089 7.7811240457740745 2.2198759542259263 7.2171993374977665 2.889850669310153 2.2198759542259263 10.0 10.0 10.0 9.311520284256309 10.0 10.0 6.4391673759174175 0.0010 2.2198759542259263 0.0010 9.611541094790892 2.2198759542259263 10.0 10.0 10.0 10.0 10.0 0.0010 5.380484895771876 2.2198759542259263 
0.0010 0.0010 0.009070606896308214 0.0010 0.004399233830625507 0.0010 0.75485044370369 0.0010 9.516251140548214 10.0 0.0010 10.0 10.0 7.104324224531696 10.0 9.591185344839873 9.969599055716 8.536483855861897 10.0 0.0010 10.0 10.0 4.538471118125619 10.0 9.44946958518079 10.0 10.0 10.0 10.0 10.0 10.0 1.4403043541769458 7.746145813531718 10.0 10.0 0.0010 7.733350544015525 4.643698295395865 1.1287625601963072 10.0 10.0 10.0 10.0 10.0 10.0 5.028667814344923 10.0 10.0 
0.0010 0.0010 0.0010 0.0011396765395374961 0.0031317182142920437 0.002689538796809139 0.0010 6.184660417798367 0.0010 10.0 4.145550965374177 2.833135259004891 10.0 4.665717543830277 10.0 10.0 9.979106884279227 10.0 10.0 3.4519734409029645 9.658895623507025 10.0 5.163879474479456 9.178553091982351 10.0 10.0 9.335285801933718 9.900263998226738 10.0 10.0 10.0 10.0 5.26823654280404 10.0 4.293367601569848 0.0010 10.0 4.317894379825666 9.068390020347339 9.421516526299111 10.0 10.0 10.0 10.0 10.0 6.491489043964381 8.950998180599159 10.0 
1.1767381201816849 0.0011700828470381011 0.0010 0.0010 0.0011029023196677955 0.008837142686674777 0.0010 0.0010 10.0 0.0010 4.6200707809343795 5.532275988139275 9.262861227679272 10.0 10.0 9.01967004046756 8.048958721261977 10.0 0.18953281121582677 10.0 10.0 0.0010 10.0 10.0 10.0 10.0 10.0 8.01867338370756 0.18953281121582677 9.922728937176895 8.712521955880767 10.0 8.909358550148967 0.12105523040307808 10.0 10.0 10.0 10.0 4.6498488309508925 10.0 0.01981080963093529 0.18953281121582677 8.85898496207235 0.18953281121582677 10.0 10.0 10.0 9.819545459152842 
0.5527445419592181 0.0010 0.06540629121851807 0.0010 0.0037404090271873055 0.0010 10.0 0.06104468432396308 0.0010 4.7662935993007425 0.0010 6.5332639234321395 10.0 0.0010 10.0 10.0 10.0 10.0 10.0 0.0010 2.5241208059542455 10.0 8.301370142889429 10.0 6.793368516623202 8.528255670217174 2.0985683960744224 6.113790728132497 10.0 9.836283404604853 10.0 0.0010 2.526270362160373 9.976677253024892 0.0010 0.0010 4.465642870609558 0.0010 0.0010 6.2170565685473544 10.0 10.0 10.0 10.0 8.353338842167727 4.409342589238436 10.0 9.809700007195252 
0.0010 0.0010 0.00432731945271325 0.0010353547752256125 0.0010 0.027837303002804188 2.531304460904706 0.0010 0.0010 10.0 4.543479624149231 10.0 10.0 2.5904907895526037 9.99949300414076 10.0 10.0 5.8918578503386865 10.0 5.2817328657864175 6.8989809158445725 10.0 10.0 10.0 8.15694272369343 5.0005 7.251095592442088 6.391086665052143 10.0 10.0 10.0 5.236443420573574 9.792565652338261 10.0 6.846412600963431 0.0010 10.0 2.1885274077108816 5.000500000000001 9.448243570707232 9.996740587013987 10.0 10.0 10.0 7.19347432731227 0.5727444713873711 10.0 10.0 
0.001000000000000334 0.0010 0.0010 0.0010 0.0010 0.01066777408507305 8.317072272172592 0.0010 0.0010 10.0 5.913998196086064 4.520197560277735 10.0 5.809679873003212 10.0 10.0 10.0 9.145815431111519 10.0 6.570163497797184 9.915941129117964 10.0 10.0 10.0 1.9935699233239186 4.619215912675305 10.0 9.522762024792737 10.0 10.0 10.0 4.238727965810021 3.3245425070705097 10.0 10.0 1.154662785413132 9.55906765608171 1.3121004598693018 5.88526964859821 10.0 9.597936487557606 10.0 10.0 10.0 7.102747836277063 3.7493670894346263 9.157005867259528 10.0 
0.0010 0.0010 0.0010 0.0010 0.001882024918372532 0.0010 0.0010 0.7965532876775048 0.0010 10.0 10.0 0.0010 10.0 7.070709748848499 10.0 10.0 10.0 10.0 10.0 10.0 0.0010 10.0 10.0 10.0 0.0010 10.0 10.0 6.847585186526807 10.0 10.0 10.0 10.0 10.0 10.0 6.612814362857669 0.0010 10.0 10.0 10.0 10.0 10.0 10.0 10.0 10.0 10.0 0.0010 5.321607301145895 10.0 
0.0010 0.0010 0.013829502347592806 0.0025181098591085848 0.0010 0.012938565768430728 0.0010 5.02277554119032 0.0010 3.9923494270849456 5.730077207829987 4.399804926125284 10.0 5.595704090402109 10.0 10.0 9.981719546396336 5.3858411944535804 10.0 3.8651071706749858 5.117749764303156 10.0 4.701133481139524 10.0 10.0 8.718503146448466 8.910742442829978 10.0 10.0 10.0 10.0 8.195900776033332 7.044014903853173 7.013680818664232 2.352187257036183 6.1563772989491055 8.335328525088297 9.625648573798552 3.5714633927894885 10.0 7.984984185862183 10.0 10.0 10.0 8.948890352400564 4.630226543736866 9.940632228315343 10.0 
0.0010 0.0010 0.0010 0.0036350366016364524 0.0010 0.0010 10.0 0.0010 0.0010 0.2152382805410031 0.0010 8.771018524736474 10.0 4.383905739132834 10.0 10.0 10.0 1.6461798994375507 10.0 0.0010 0.2152382805410031 10.0 1.6570262774231808 10.0 6.100898303100514 0.0010 10.0 0.0010 10.0 7.043073599083923 10.0 0.0010 10.0 10.0 8.527769481574971 3.6993146333137052 10.0 9.785761719458998 0.0010 8.560105517318492 10.0 10.0 9.164617989943755 10.0 10.0 9.501562057637805 10.0 10.0 
3.4536308771193447 0.0010 0.0010 0.0010 0.004604921042698507 0.0010 0.0010 0.0010 9.115473202387115 0.0010 6.0080427901794575 3.4929950072708005 10.0 6.122416924199426 4.266055831108339 9.994937602980228 10.0 10.0 4.594013989988244 8.248735832738486 4.638963094790491 4.367804026478635 0.10775400183566305 10.0 3.992504819454725 4.050663648044835 9.990167357432403 10.0 4.594013989988244 10.0 10.0 4.5266739535772 4.822406555768318 4.353495165404565 10.0 6.838812200893271 0.0010 9.074364452852471 4.018156329497247 4.637700276873199 3.828747991042549 4.594013989988244 4.218251356690156 4.594013989988244 3.4422774555399 4.792692400703497 10.0 10.0 
6.946651847969575 0.32117180584328764 0.0021128314183742145 0.002800086510467993 0.0010 0.006394149077262039 0.0010 0.48129260036446114 0.0010 0.0010 7.653723295374637 7.549986870239537 3.0543481520304256 7.737674802666444 3.0543481520304256 8.399134783183467 10.0 6.159818596161157 1.392357445438795 9.075695107615461 0.0010 0.47314121720912783 4.607986726542356 6.159818596161157 7.8209068953339065 3.5254774756219933 10.0 4.549660887524683 3.0543481520304256 3.142007017137649 3.0543481520304256 2.7877053796883913 5.143145152328414 7.69907704524354 5.205972380771998 8.317091207309192 4.529620479842727 9.607295043165385 2.3700766034833767 3.0543481520304256 9.382645470460893 0.0010 3.0543481520304256 2.4521635909973645 0.0010 0.0010 10.0 10.0 
0.0010 0.0010 0.0010 0.0010 0.0010 0.0010 0.0010 1.215502786610044 0.0010 8.574753383418596 0.0010 9.311947665371994 10.0 0.0010 10.0 10.0 10.0 10.0 10.0 0.2562943610105348 10.0 10.0 4.579948438188195 10.0 7.281222243241542 8.167870386600576 10.0 9.405208417196546 10.0 10.0 10.0 10.0 7.742048983888788 10.0 2.879686566307698 0.0010 1.7238676236467256 2.6319655834097127 1.403290498912421 10.0 10.0 10.0 10.0 10.0 10.0 0.6821137958238435 4.089442373535735 10.0 
0.0010 0.0010 0.0010 0.0010 0.0010 0.0014300338865586787 0.0010 0.8690704819866941 0.0010 8.614574701406038 0.0010 10.0 10.0 2.0417173744084947 10.0 10.0 10.0 10.0 10.0 1.692997931645337 10.0 10.0 0.16603241991863005 10.0 9.418527347151123 10.0 10.0 9.278723380877974 10.0 10.0 10.0 7.146383453819547 10.0 10.0 10.0 0.0010 10.0 9.691351406851851 10.0 10.0 10.0 10.0 10.0 10.0 8.964620090965361 4.099417649228539 10.0 10.0 
0.0010 0.0010 0.0010 0.003425085384136103 0.0017391143931925778 0.0010 5.000500000000001 0.0010 0.0010 10.0 5.2521580871772215 7.064270507650132 10.0 2.6216234157465887 9.4234128847747 10.0 10.0 5.832656250681003 10.0 5.128548879758641 9.50005 10.0 5.411518621092283 10.0 3.372486016269991 5.0005 9.993091984336525 6.334001681008461 10.0 10.0 10.0 9.881951761442165 8.113423714807277 10.0 6.9410480880349645 0.0010 10.0 5.0005 10.0 10.0 10.0 10.0 4.6401790775357155 10.0 10.0 5.076484712478022 10.0 7.882219680860832 
0.0010 0.0010 0.022680839151128368 0.0010 0.0010 0.0010 0.0010 6.457608056347062 0.0010 10.0 0.0010 0.8775021622625099 10.0 0.0010 10.0 10.0 10.0 1.4670192726747324 10.0 3.130127865261796 0.0010 10.0 10.0 1.71071632128133 0.0010 0.0010 10.0 0.0010 10.0 10.0 10.0 1.6270333775821026 0.0010 10.0 0.0010 0.0010 0.0010 0.0010 0.0010 10.0 10.0 10.0 10.0 10.0 10.0 0.0010 10.0 10.0 
4.4654338047617035 0.014289177297963515 0.01985929593169708 0.006462146068911835 0.0010 0.0022349639240286517 0.0010 0.0010 10.0 0.0010 10.0 0.0010 2.439614725238646 10.0 3.548180406802369 10.0 9.977289835586205 10.0 0.0010 8.258864475670453 4.633462505088431 1.600698777153493 0.0010 7.735304087797077 8.605977251469412 10.0 10.0 10.0 0.0010 9.567895171316462 6.475188672411614 1.1493456477670527 10.0 0.0010 10.0 9.522118316248255 10.0 10.0 3.01284220332496 5.091182573707706 2.88319417953972 0.0010 10.0 0.0010 10.0 10.0 0.0010 9.9942921866297 
0.0010 0.0010 0.0010 0.0010 0.005979571983942741 0.0010 0.0010 0.0010 0.0010 9.673298001660129 0.0010 10.0 10.0 6.425344606325167 10.0 10.0 10.0 10.0 10.0 0.0010 9.05525292891904 10.0 0.0010 10.0 10.0 10.0 10.0 10.0 10.0 10.0 10.0 5.885604171364976 9.546630941838227 10.0 10.0 0.0010 10.0 10.0 10.0 10.0 10.0 10.0 10.0 10.0 9.865371634249675 0.0010 10.0 10.0 
0.0010 0.8765697694609238 0.0025162725129591686 0.0024158893595435118 0.009340213141084346 0.0010 10.0 0.0010 0.0010 1.5145201689597716 0.0010 10.0 10.0 0.0010 10.0 10.0 10.0 0.0010 10.0 2.7979357893853147 0.0010 10.0 10.0 10.0 2.7342750447606288 9.396291993570614 9.248559128741103 0.0010 10.0 10.0 10.0 0.0010 0.0010 10.0 1.8247050931888122 0.0010 0.0010 0.0010 10.0 10.0 0.0010 10.0 0.0010 10.0 0.6483425428012239 0.0010 10.0 9.917132633986645 
0.0010 0.0010 0.0010 0.0010 0.0010 0.0010 5.821253252752303 0.0010 0.0010 5.0005 5.16284653429045 5.0005 10.0 9.243697082950586 10.0 10.0 10.0 4.20397222626541 10.0 2.628007264970825 1.4974652606435228 10.0 5.000500000000001 10.0 7.165412010830561 2.8841587702533866 10.0 0.0010 10.0 8.720274181246705 10.0 5.0005 0.0010 10.0 5.312629252891732 5.229829566533909 5.000500000000001 5.000500000000001 0.50095 4.564924080360659 10.0 10.0 9.977749662554439 10.0 10.0 8.669636396129563 5.788272875123828 10.0 
0.021376680882914206 0.0010 0.0010175320044206798 0.0010 0.0031002330952903823 0.0010 1.5090537340631376 0.0010 0.009291970443108113 10.0 0.0010 9.994809291748549 9.980542258817906 3.858370963711347 9.985881645340813 9.687232224764886 10.0 8.35356125970372 10.0 6.071624687862959 3.235101443850476 9.989744277640009 7.7083753040989835 10.0 7.469733249440687 7.468440202300922 10.0 0.0010 9.994628693613828 9.868015798265953 9.984445280401358 1.259474940818011 10.0 9.976888926358061 10.0 0.0010 6.028052057893859 0.001000000000000334 1.1171390285045621 10.0 10.0 9.987035455571673 9.794112987320647 9.985321737658513 1.7599273459089009 1.224763502092423 4.586893949172865 10.0 
0.7376621799091867 0.0010 0.04252196949490135 0.0010015755754907384 0.0012384811905126853 0.002256017778431893 0.0010 0.0010 10.0 0.0010 0.0010 10.0 10.0 10.0 8.051612053493136 9.652799254518335 10.0 10.0 6.363532782204064 10.0 8.139593275610162 6.871878309554372 0.0010 10.0 10.0 9.736156285139183 10.0 10.0 6.174617264524711 10.0 10.0 10.0 10.0 10.0 10.0 10.0 8.577437979871101 10.0 7.117253730163071 10.0 10.0 6.220470888145366 9.323655716348307 6.669609074892751 7.689014474143163 1.894219436987373 10.0 9.755021203808134 
0.001000000000000334 0.0010 0.0014505212893832988 0.0010 0.0010 0.0010 0.0010 2.143902856463239 0.001000000000000334 5.01238805488965 0.001000000000000334 3.851233882068345 9.678837651751447 0.0010 10.0 10.0 10.0 10.0 10.0 0.001000000000000334 10.0 10.0 0.02305092186000568 10.0 9.754375420705411 6.676464179436655 10.0 10.0 10.0 10.0 10.0 8.642107163091152 8.219600597517854 10.0 6.008898009504888 0.001000000000000334 9.45835996779645 5.0005 6.743369125159057 10.0 10.0 10.0 10.0 10.0 10.0 6.325624313059283 10.0 10.0 
0.7621540868900909 0.00642560020731546 0.0012442206309901218 0.016805798322528237 0.002336887010888142 0.0022815614708344535 0.0021869855461771337 0.0021869855461771337 9.01559027282935 0.0021869855461771337 5.227127215295727 5.0005 9.988618962318045 6.364687005459675 9.186653966009095 9.996785518120024 9.999409592396148 8.01569027282935 9.236790550247916 0.622062292957382 7.323818889462178 4.995800904955602 4.213309193014483 9.884832215864606 7.3146874930300285 9.24919329606556 9.998813014453823 9.990022468126085 8.114585559186526 9.801801981196622 6.988569878093486 1.4297297977657684 8.701431138086871 9.999947253344782 9.998813014453823 1.1674855351414788 2.958940915663878 9.063421259125008 0.4062158352040418 4.744580651086551 9.998406863386913 7.711349829661447 5.000399880430426 7.748272097463154 5.474271111036084 5.451871310883619 9.9803487348971 9.998813014453823 
10.0 0.06128844104203779 0.0010 0.0010 0.0010 0.010488769126675006 0.6114835816811033 0.6459159224224521 5.4971019818254145 0.0010 4.795410139318759 9.35958827705287 0.0010 7.909297447648761 0.948706774280641 9.812589718981672 9.983451684889992 5.872219112719574 0.0010 4.7673216407921135 10.0 0.0010 0.0010 8.866523773314286 3.4486536648878183 1.9745533255382306 8.448285401738628 7.04799058134768 0.0010 7.659015956584502 8.58917009291013 2.0186639084635147 10.0 9.683960971320644 8.098728092691342 4.121578888396453 10.0 9.666149877447287 10.0 0.0010 10.0 0.0010 9.973949447440452 0.0010 2.566835193610874 0.8685896626735292 7.906856798908084 10.0 
0.0010 0.0010 0.03411246720106123 0.0010903022941125319 0.03678689432017422 0.0010 5.000736375259305 0.0010 10.0 5.081752100755115 4.613571720920334 7.498935490439539 9.867938751428168 4.873489538838318 10.0 10.0 9.63817952852377 4.505853118191035 8.174823449226894 4.3108489926851945 4.982637698698205 9.179140311473535 3.1562028083550935 10.0 7.058479332929894 5.0005 10.0 7.447656619996341 9.393173648730954 10.0 10.0 9.84330035748214 7.957191894354976 10.0 4.963111859834918 9.009553996240328 8.376040282111077 10.0 4.581923310202585 10.0 10.0 8.173784806789289 10.0 8.174823449226894 10.0 4.505542675246505 4.738142358987391 9.060331111970095 
0.0010 0.0010 0.020366257255686217 0.0010 0.0010159566980428353 0.0010 0.009811027515849391 0.03849731232146516 9.649302264110187 10.0 0.0010 4.025198731988674 10.0 10.0 10.0 10.0 10.0 1.8349077053717506 10.0 0.0010 8.21538799276519 10.0 7.467609516525586 10.0 10.0 6.2461956685056705 9.266767443627982 9.898693677210124 10.0 10.0 10.0 3.7538569389581475 10.0 10.0 9.992184929282374 10.0 3.760111652588054 10.0 0.0010 10.0 10.0 10.0 10.0 10.0 10.0 0.0010 5.6152551567322435 9.999868562474592 
5.008359533118622 0.0010 0.003933877710083312 0.0011254406419503615 0.0010 0.0010 0.0010 0.0010 10.0 0.0010 10.0 0.0010 0.0010 10.0 10.0 9.952942946208639 10.0 10.0 0.0010 10.0 0.0010 0.0010 0.0010 10.0 10.0 10.0 10.0 10.0 0.0010 10.0 10.0 10.0 10.0 10.0 10.0 10.0 10.0 10.0 0.0010 10.0 10.0 0.0010 0.0010 0.0010 10.0 10.0 10.0 10.0 
1.0764751153422107 0.0010 0.0010 0.0010 0.0010 0.0010 0.0010 0.0010 9.564395495391352 0.0010 4.764692665437898 5.705540322558024 9.303916816518752 9.116959177165807 8.822869270361268 10.0 9.798581338010907 9.340703059491911 0.0010 5.677786138662626 7.976774444914399 0.0010 6.493098786504931 9.810783631087826 9.838069304163692 4.556463876060179 9.71476491686651 9.184809635713426 0.0010 9.751137948316739 9.678446350312493 3.5248602737228394 3.6966383343222162 6.614107018286023 10.0 9.870228656248607 9.81288179918877 10.0 4.433446328734227 7.758219022183022 6.852326358489419 0.0010 7.566934993448353 0.0010 4.136884239020332 8.400467921185307 8.945943344032186 10.0 
0.0010 0.0010 0.048025028549294 0.0010 0.0010 0.002680992750013704 0.0010 0.0010 10.0 0.0010 0.0010 2.9094792834525913 10.0 10.0 5.904031787409762 10.0 10.0 10.0 8.489272105349917 10.0 10.0 10.0 0.0010 10.0 10.0 2.9518926030848758 10.0 10.0 10.0 10.0 10.0 10.0 10.0 10.0 10.0 10.0 10.0 10.0 10.0 10.0 10.0 10.0 10.0 10.0 10.0 10.0 10.0 10.0 
0.0010 0.002578364230282176 0.0010 0.0010 0.0010 0.0010 1.6346924060021752 0.003090281988307994 0.0012158006458999847 10.0 0.002580155354834826 9.997511768307584 9.99777878318581 0.0010 9.99821821709281 10.0 9.987965973737483 0.0010 9.997314152271258 8.366307593997824 10.0 9.997314152271258 10.0 9.998114889278222 0.0010 0.0010 0.9313599314254466 0.0010 9.997314152271258 9.997712276636815 10.0 2.6548046108883487 0.0010 9.998486533307043 0.0010 0.0022972629058878647 0.0010 0.003531692611057198 0.0033564344435252727 2.7476536453093 10.0 9.997314152271258 10.0 9.997314152271258 0.0010 4.648833762711636 0.9313599314254466 10.0 
0.0010 0.0010 0.0010 0.0010 0.0010 0.0010 2.43916548055664 0.0010 0.0010 10.0 0.0010 10.0 10.0 0.4818318781843484 10.0 10.0 10.0 4.845521078552973 10.0 5.000500000000001 9.582336935655496 10.0 5.000500000000001 10.0 3.040986974013344 4.818296475735518 10.0 4.084014979452996 10.0 10.0 10.0 1.048223128931503 4.596336516045196 10.0 3.498864402064295 0.0010 2.386357115154502 0.001000000000000334 0.001000000000000334 10.0 10.0 10.0 10.0 10.0 0.0010 10.0 10.0 10.0 
0.0010 0.0060980943088705716 0.05261968649576346 0.005753478975062721 0.0010 0.06097240856464951 0.0010 0.0010 0.0010 10.0 8.747911632420697 6.6323977657979984 9.856612684112864 4.626505366949224 10.0 10.0 9.929177933857856 10.0 10.0 4.021979905894107 3.547318797462063 9.907072882938898 10.0 10.0 10.0 4.731024297070862 5.166009196819477 10.0 10.0 10.0 10.0 0.004935000998711914 10.0 9.946649783725478 10.0 2.405196101099742 9.892153731440244 5.926818940758384 8.599812308011249 10.0 10.0 10.0 10.0 10.0 10.0 9.798384891613086 10.0 10.0 
10.0 0.0010 0.0010 0.0010 0.0010 0.0010 0.0010 0.0010 7.474063305405975 0.0010 5.408230142631403 6.645552985502219 7.143120618428804 4.745285082208391 6.430829654863311 10.0 9.761736426830392 4.557958688358723 0.0010 5.51100924682009 4.908162940035033 0.0010 2.7697150084031312 9.997274279251538 9.554079484048383 6.405016775362568 10.0 4.244452110793435 0.0010 8.512057014730855 10.0 5.4051167753625675 6.1677361848354995 5.128487427033389 10.0 5.4051167753625675 8.276411348853241 10.0 0.9934627616719078 2.6243628571913873 5.3325706185323565 0.0010 6.984903496018612 0.0010 7.998022582309949 2.005064648698925 9.657153312260775 10.0 
9.011246926201391 0.057452254739635444 0.0010 0.0010 0.0010 0.0026336902910693333 0.0010 0.0010 1.6397135994388412 0.0010 5.50045 10.0 5.0002031005111585 10.0 4.926388061478672 10.0 10.0 6.411248435567583 0.0010 5.057489765669505 0.25053114184460984 3.5961387926455064 5.565147383973108 4.997188933111423 9.570762382468363 5.498008583370682 10.0 4.966828687175181 0.0010 3.6965729748418408 3.6569840193862264 9.391516622852865 5.0005 10.0 4.559793720820959 10.0 4.4273265857417705 10.0 7.989522682378471 9.357376053716331 10.0 0.0010 4.193097534601548 0.0010 5.50045 10.0 9.115484749719963 10.0 
0.7903257329876325 0.0010 0.00634021088032376 0.0010 0.009569389770624312 0.0010 5.10237381153555 0.0010 0.0010 0.0010 0.0010 9.51722931965141 7.300218515082503 5.0005 10.0 9.565108346377524 10.0 0.0010 10.0 5.0005 4.5335991909615805 10.0 0.69808110805758 9.285284368682145 8.16074018464872 1.6462256415437428 10.0 0.41731060671097264 10.0 9.491386934369018 9.462506239433214 10.0 10.0 9.50005 0.0010 5.0005 7.857575365222118 4.536952692082827 1.1053846342192157 10.0 5.0005 10.0 10.0 10.0 0.0010 5.0005 5.0005 4.973802213794348 
1.92031353292524 0.0010 0.0010 0.0010 0.0010 0.039860650446253906 0.0010 0.4431066493693603 8.168343964697495 0.0010 1.6709483353856358 0.0010 10.0 8.866393773479333 6.973182275345542 10.0 10.0 10.0 10.0 5.075710793297533 5.64612760729543 10.0 0.6104321438804501 10.0 6.479032695448373 5.113329696424564 10.0 10.0 10.0 10.0 10.0 1.8012117805281678 9.863457748357801 10.0 10.0 9.168243964697496 1.211642816486287 10.0 6.205970948521318 10.0 10.0 10.0 10.0 10.0 9.983562451789346 9.520289884027944 10.0 10.0 
3.2077771832924475 0.0010 0.0010 0.0010 0.009648172329111257 0.0010 0.08703442053726557 0.0010 10.0 0.0010 10.0 10.0 6.101397097432373 10.0 10.0 10.0 10.0 4.409235410428085 0.0010 10.0 10.0 0.0010 5.9644812062184265 10.0 0.0010 4.757700261838933 10.0 10.0 0.0010 3.418588055694724 8.061224051624087 0.0010 10.0 10.0 10.0 0.0010 9.12957591817181 10.0 0.4493810317680387 0.0010 10.0 0.0010 10.0 0.0010 0.0010 7.95100383353893 10.0 10.0 
1.5320897290358797 0.0010 0.02867518540823865 0.0010 0.0010 0.0010 0.0010 0.0010 10.0 0.0010 10.0 3.0918253540205374 10.0 10.0 10.0 9.795877022788655 9.795877022788655 10.0 0.0010 7.643286695769615 4.787293670030284 0.0010 0.0010 10.0 3.5405109907924683 10.0 10.0 10.0 0.0010 9.795877022788655 9.795877022788655 1.041595168095459 10.0 10.0 10.0 0.20512297721134462 0.921040878918712 10.0 8.100542290840407 6.755100184643087 6.757332471879902 0.0010 10.0 0.0010 2.774554352603977 9.898687961897135 8.96782755380916 10.0 
10.0 2.038564725269855 0.002350017232222056 0.0010492004812805225 0.0012865186124460452 0.006931494256817165 0.0010 1.900383895699709 0.0010 0.0010 10.0 0.0010 0.0010 0.0010 0.0010 7.683146467389777 4.865650026954692 0.0010 0.0010 10.0 0.0010 0.0010 0.6977745113031044 6.969619764409005 0.0010 7.423369169071016 4.900652684070847 0.0010 0.0010 2.6496783359486504 2.6420338001798167 5.5448474594752915 6.592191652728688 0.0010 8.273480125441102 10.0 0.0010 10.0 8.306575671382818 0.0010 0.0010 0.0010 0.001000000000000334 0.0010 0.1049271602207682 0.0010 0.9690348373385254 9.682402208608087 
0.5455415326096142 0.0010 0.0016832502139444757 0.001116503811781609 0.0010411533801804617 0.0015288683117367086 0.0010 0.07110759459188093 9.082098099071292 0.0010 7.919396506361979 10.0 9.818291371105216 9.874900839846969 10.0 10.0 9.993592285268498 10.0 0.001000000000000334 5.000500000000001 6.091059454363883 5.0005 5.000500000000001 9.755443942930007 10.0 9.068000975392604 9.78261293949967 10.0 0.001000000000000334 10.0 9.738496309887497 5.000500000000001 5.0005 4.691346412592808 9.995368243373473 9.269313778319201 6.336796003189953 10.0 0.50095 10.0 3.246975530973599 0.001000000000000334 9.612964044431674 0.001000000000000334 8.945218573981045 10.0 10.0 9.925474157391056 
0.0010 0.9385312155844856 0.0010 0.0010 0.0010 0.0010 0.0010 0.0010 10.0 10.0 0.0010 10.0 10.0 0.0010 10.0 10.0 10.0 0.0010 10.0 0.0010 10.0 10.0 0.0010 5.348520319521075 10.0 0.0010 10.0 7.215921972101749 10.0 10.0 10.0 8.586204410267962 0.0010 10.0 0.0010 0.0010 0.0010 0.0010 3.0725156271953313 10.0 9.530447910392692 10.0 10.0 10.0 10.0 0.0010 10.0 10.0 
0.0010 0.0010 0.03129012695439771 0.0010 0.01137179093454529 0.0010 0.0010 10.0 10.0 0.0010 10.0 4.019495951792443 10.0 10.0 10.0 10.0 10.0 10.0 10.0 10.0 10.0 10.0 0.0010 10.0 0.0010 10.0 7.127596612447021 10.0 9.646878487838368 10.0 10.0 0.0010 10.0 10.0 10.0 0.0010 0.0010 10.0 3.240299887560014 0.0010 10.0 10.0 10.0 0.9053257484393158 10.0 10.0 9.532439703884243 10.0 
0.0010 0.0010 0.004346526028080357 0.007879292437379873 0.0013041110365667303 0.0010 9.321106599669704 0.0010 0.011365178455767025 7.431444111376177 2.48513454403919 10.0 10.0 3.6050614089908186 10.0 9.992442276078238 9.999889061768032 0.27986429909351296 10.0 0.0010 2.8574327735239806 10.0 6.551831352198906 10.0 10.0 3.222741745502959 7.589564317966004 1.5690731796989064 9.980349280317988 10.0 10.0 0.0010 0.0010 10.0 9.685747816387444 3.3813102912368107 0.0010 0.8636987049028855 0.0010 4.952232118504479 10.0 10.0 4.648891487301477 10.0 10.0 9.089730733620422 9.34490583444801 10.0 
0.0010 0.0010 0.0010 0.0010 0.0010 0.0036547868477523355 10.0 0.0010 0.0010 0.8448757377746826 0.0010 3.8135475635119276 10.0 8.94795656986975 10.0 10.0 9.79738710205301 1.4482696411759757 10.0 0.0010 3.0490186699008572 10.0 1.0364655822926352 10.0 9.805335578576878 3.980170458892828 10.0 3.7599708886591925 10.0 8.529160003662358 10.0 0.0010 0.41669241979087435 10.0 4.906387761603431 6.7082617783812495 1.4115231115596796 3.9926870156810037 0.10399720261427198 5.0005 3.303569551916481 10.0 10.0 10.0 8.893156560568444 3.7021793250553383 9.991783643482396 9.965847018373283 
0.3138863743536253 0.3023564364395256 0.006989516663099349 0.0010 0.0010 0.0010 0.0010 0.0010 10.0 0.0010 7.556363483493368 3.9711778180332478 9.9378514175186 8.822944769164442 4.524407071438035 9.909618732649488 9.968934736527265 4.318811659228865 9.857866289170158 0.5116780221027208 5.550166106737632 4.626995532655971 5.994644166266874 10.0 3.922335765224006 3.190417401791705 9.936897391041187 10.0 10.0 9.645661787137172 9.921236098539392 6.066100580060212 8.07631976811838 9.973568228865037 10.0 5.733808508398778 0.0010 10.0 1.2246960725275065 5.93164285431168 10.0 9.936867823041998 4.666693072659172 9.93014660102017 9.389790934677077 3.97248833842566 9.50865838624206 9.77117265402628 
7.814244273217183 0.0010 0.0010 0.0010 0.0010 0.0015914959276459736 0.0010 0.0010 1.7309085117969063 0.0010 10.0 0.001000000000000334 10.0 8.724469349117962 2.2165841613674315 10.0 9.895968615813194 10.0 10.0 0.8638557026040593 8.39829335317559 0.0010 10.0 10.0 0.001000000000000334 8.401048140807111 10.0 10.0 10.0 10.0 10.0 10.0 10.0 10.0 10.0 2.240774159820199 10.0 10.0 1.3327952004937353 9.496439877801844 10.0 9.479003298537421 7.803733189396895 10.0 10.0 0.0010 10.0 10.0 
9.030955476208735 0.006628967527451685 0.0010 0.001042196922340583 0.0010000122534919128 0.0010 0.0010 0.014388602905510924 5.0005 0.008243724484366752 9.986017086074398 0.0010 1.7926312280820875 10.0 0.0010 8.404261318378765 10.0 8.192840229675362 10.0 5.0005 0.0010 5.000500000000001 0.1608783056265698 10.0 0.0010 7.21654444540712 1.9127411420847547 10.0 8.576410290332346 5.576505206635797 0.0010 5.000500000000001 10.0 6.510822602269327 10.0 6.64091038552726 0.0010 9.988144540304228 6.786940559782716 5.000500000000001 7.550884204853981 8.603911930217759 3.1835087595553917 8.54318809910965 5.000500000000001 4.034217959241249 5.0005 10.0 
0.0010 0.0010 0.0010 0.0010 0.0010 0.0010 4.917020662834572 0.0010 0.0010 10.0 0.0010 5.6117898067215375 10.0 0.0010 10.0 10.0 10.0 10.0 10.0 0.0010 4.007714248100274 10.0 10.0 10.0 4.951464831496264 10.0 0.0010 10.0 10.0 10.0 10.0 2.6460872948643606 2.3194797589700356 10.0 0.0010 0.0010 9.495301526034948 0.0010 0.0010 10.0 10.0 10.0 10.0 10.0 0.0010 10.0 10.0 10.0 
0.0010 0.0010 0.0010 0.0010 0.0010 0.0010 1.0912377653653564 0.0010 7.1080682210572945 7.0255246125407345 0.0010 0.15815298000905642 10.0 2.684842952275222 10.0 9.602611129051805 10.0 6.330911312924142 10.0 5.357679765934315 7.514586148919713 10.0 4.964174445927129 10.0 10.0 9.493815638560108 5.000211447004477 9.27227305599776 10.0 10.0 10.0 9.063604394664655 5.997447103608859 9.71049649733418 10.0 9.772822226085902 8.752342873079435 10.0 8.639815149232037 10.0 9.914539846545114 10.0 10.0 10.0 10.0 10.0 10.0 10.0 
0.0010 0.013353176547529065 0.008684316783596189 0.0010040725674487073 0.012287614860925106 0.001776764964834285 10.0 0.45328302315519825 0.0010 0.0010 9.297937064283062 2.2524131789822013 9.999591085389591 0.3654250615644923 9.99961293161425 9.926546737304003 9.999794472203508 8.291475381658852 9.903631237343 9.926754936994499 9.994795740561056 9.954731924470826 0.50095 9.510109833933791 0.0010 1.0453022919621575 9.784011018432725 5.000500000000001 9.903631253782967 10.0 9.99960825853412 9.297937064283062 2.987685854143047 10.0 0.50095 0.0010 0.0010 9.297937064283062 0.0010 7.914300715938186 3.8156956007485148 9.935282140956637 4.949801696367282 9.908926720897995 0.0010 8.079008478417148 4.9968885428052685 9.985094219004605 
4.584520187703462 4.584520187703462 0.03301558455086199 0.005996261887563048 0.0016942136988011718 0.0010232711896740734 0.0010 4.584520187703462 0.5889650759875713 0.0010 4.43544322771988 9.296159261932344 5.416479812296538 0.0010 4.998903132102264 5.416656443448364 9.84873518619501 0.0010 9.972925834437314 5.443613684787024 5.439542804756901 8.28852812806302 10.0 5.416479812296538 3.4846696727751527 3.677563347879783 5.416479812296538 6.048440956615183 9.999880903240092 5.416479812296538 5.416479812296538 5.581826610369793 4.378691088368836 9.987617714753132 10.0 5.454899502511559 4.559152110269468 7.685568302008219 0.7168004621413537 9.878945930955817 6.0842506253423085 9.674587358170434 4.918669665882557 9.915777259079604 0.9588964013377498 6.185464144167506 5.420771073364391 8.120664827351124 
7.566582077266766 0.0010 0.014658948273346125 0.001007509294146084 0.0011026042644524741 0.002094961710991984 0.09399004287767437 0.007791225639507664 10.0 0.05433229808238336 5.000500000000001 5.04918209162266 8.841434709357213 9.963026404309687 10.0 9.814469898326315 10.0 10.0 3.2934481439475354 5.0005 0.04502374294034528 3.670257612057128 0.0010 10.0 9.692164672517677 6.794804464060698 10.0 10.0 2.7185942630841 10.0 10.0 8.169750802449988 10.0 5.0005 10.0 10.0 4.774432477141999 9.50005 5.0005 9.140795834647722 9.915609901615866 2.9617936683587933 10.0 2.9619557776555805 4.856492042118593 5.0005 10.0 9.589925503578767 
0.0010 0.0010 0.0010 0.008823529420035819 0.0010 0.0010 0.8226012372343073 0.0010 0.0010 10.0 9.245266716166471 5.969007115839336 10.0 7.690891415243286 10.0 9.803218426434293 10.0 1.5911955625342382 10.0 10.0 3.5749195167447843 10.0 7.762190850591127 10.0 8.987461252329359 7.9515352330055205 7.732887706248395 8.922247767619437 10.0 9.534220457489653 10.0 6.237210518148596 0.0010 9.754282870736615 10.0 7.682076762321753 9.330507124014943 9.47428018616811 10.0 9.724130106825843 9.833425234340389 10.0 10.0 10.0 10.0 8.502324396639452 10.0 10.0 
1.1197482794488565 0.0010 0.0010 0.0010 0.006077415503696377 0.0010 0.050995000000000026 0.0010 10.0 0.0010 7.189983726500392 10.0 8.519845616001064 10.0 10.0 10.0 10.0 7.253789000468596 0.05246698072673063 8.75198527244061 10.0 0.050995000000000026 3.5032091474095273 10.0 0.2589979916360856 7.886078933417976 10.0 10.0 0.5364077275874843 6.900155056669257 9.346245150586224 0.6980812717957448 10.0 10.0 10.0 0.0010 10.0 10.0 5.0005 0.0010 10.0 0.050995000000000026 10.0 0.05425804541396145 0.0010 3.4256239613859174 10.0 10.0 
0.0010 0.002785350443407297 0.0010 0.0011028488155872959 0.0011095910308777026 0.0010 3.9947793815914125 0.0010 0.0010 10.0 0.0010 10.0 10.0 1.2460835853184569 9.89108714565856 10.0 10.0 9.246246605450175 10.0 5.0426637101431835 4.278721533170283 10.0 10.0 10.0 4.82364891886791 10.0 10.0 0.001000000000000334 10.0 10.0 10.0 0.001000000000000334 10.0 10.0 7.886071748984474 0.0010 4.2749748098816145 3.7542304154399426 0.0010 10.0 10.0 10.0 10.0 10.0 4.992201344472094 3.2269790676832186 6.205706719201009 9.50005 
5.0005 0.3140263960095123 0.0010 0.0010 0.0010 0.0011437743981249733 0.0010 0.0010 9.917944996734473 0.0010 5.5549610227392705 10.0 5.000500000000001 9.965700120030077 6.242101087117859 9.572348096378862 10.0 8.70258617353219 0.0010 7.589086416619939 7.266297873066568 0.50095 0.0010 10.0 5.0005 5.013430298370979 10.0 10.0 0.0010 8.586562390545755 8.871479443470209 0.12656850287860522 10.0 10.0 10.0 4.992667843722656 9.50005 10.0 10.0 3.1401326682617254 10.0 0.10199537216697536 9.743785588923433 0.0010 0.0010 10.0 10.0 10.0 
0.0010 0.0043705383792582864 0.0010 0.0010 0.0010 0.006733283713878885 0.032467415804957156 0.890788441720381 0.0010 9.07868806879712 0.0010 5.500450000000001 10.0 1.9630318988859674 9.50005 10.0 9.973517936759595 7.4760075569432045 10.0 0.0010 10.0 10.0 1.8952606490868777 10.0 10.0 10.0 10.0 10.0 10.0 10.0 10.0 10.0 10.0 10.0 9.9754145136217 3.021850302073184 10.0 9.980233438340447 5.828236863422191 10.0 10.0 10.0 10.0 10.0 9.50005 5.331505690874571 10.0 10.0 
4.673736262222889 0.0010 0.0010 0.0010 0.0010 0.0010 0.0010 0.0010 0.7593907335776278 0.0010 8.035400077412252 9.570366434282931 2.0883678768013767 7.951864468773996 2.8600004590805765 10.0 9.889385239245119 5.363618204101851 2.5868247176264116 0.38396973770364173 4.970475371629281 1.576427457908224 1.6148619565175313 3.8451061706704164 9.350785918820627 3.7277367675520288 8.238526175450698 3.4260985725928483 2.586295653351079 3.463046706966109 1.4249216539178535 3.5647737983939067 0.5802424675527798 7.784451203932791 9.488808732743914 8.048106316291651 2.7490929421298516 10.0 7.439893436750663 9.940687652417587 4.640259988018418 2.4810690843832033 5.314123034615527 2.566939882147935 0.0010 10.0 8.331730893030866 10.0 
6.739462291943672 0.9589966308663036 0.0025763866439737124 0.0010472954693090415 0.0025291834024268427 0.0036058377785045588 0.25473943087805984 3.084908802555537 2.008702754303301 0.0010 9.940572223366406 9.439288675562953 9.494924779746857 9.936746528154766 7.4658872686764255 7.465455953836807 9.950071900727835 3.0463101345791443 6.964751240903535 0.741363660642544 0.07948610234411312 10.0 0.0010 1.0566878203564798 4.3897855718262635 9.282693607808232 10.0 6.374688632150078 7.095618632865285 9.602882557782486 4.578194063945599 0.0010 8.038153762951207 7.465026263487653 9.94570259739955 0.5088197780551017 0.0010 0.7274260952281333 4.018800496619296 9.925321360490571 9.72434352020078 6.917540089402415 10.0 6.843267914225865 5.350402962018094 9.947691049019703 10.0 10.0 
1.0573701955358015 0.37586028775450886 0.0010 0.0010 0.0010 0.0010 0.0010 0.0010 10.0 0.0010 10.0 2.5185139325448773 10.0 10.0 4.688803599655295 10.0 9.333115343422214 10.0 0.0010 10.0 10.0 7.465979853185507 0.0010 10.0 4.273254715266154 5.955400222724571 10.0 10.0 0.0010 10.0 5.447119877848038 0.0010 10.0 8.238381897934962 10.0 10.0 5.079889000371917 10.0 9.034224407043682 10.0 2.6245958418230426 0.0010 10.0 0.0010 10.0 9.959015343269815 9.261556495007085 9.655699067516167 
0.0010 0.0010 0.0010 0.0010 0.05648299305814263 0.0010 0.6736312636334916 0.0010 0.0010 10.0 9.173875547354648 10.0 10.0 4.881988553068911 10.0 10.0 10.0 10.0 10.0 0.0010 10.0 10.0 0.0010 10.0 10.0 10.0 10.0 10.0 10.0 10.0 10.0 0.0010 10.0 10.0 10.0 0.0010 10.0 10.0 10.0 10.0 10.0 10.0 10.0 10.0 10.0 4.0150037289083125 10.0 10.0 
4.0149353160103995 0.14044947194657628 0.002365403135106991 0.0010 0.0010 0.0028854014701778412 0.0010 0.16157033684969202 3.499499948778309 0.0010 1.3842535393541398 8.048628891825935 6.805091732623296 7.45491781672888 5.9196302686197875 9.760020366174246 9.944892966599072 7.536317775626353 0.0010 0.0010 5.638023950654797 0.0010 1.9486713989384485 7.935861530389415 4.024985768371285 6.7268572994168805 10.0 10.0 0.0010 7.7078104813210295 7.549647777978075 5.000091211710716 10.0 9.749416716968897 8.06677173757015 2.3709628764578135 4.095463350548363 10.0 1.810955445715141 2.3054215300674104 8.192753447230633 0.0010 1.400371509442476 0.0010 5.1592235388390755 4.654999591137546 9.524379998362923 6.929717613949978 
0.0010 0.0010 0.0010 0.0010 0.0010 0.0010 0.0010 1.8758566963706786 0.0010 10.0 0.0010 4.50055 10.0 0.21767728956533006 9.94900426959234 10.0 10.0 10.0 10.0 0.0010 7.266752859766594 10.0 0.7531400769467718 10.0 10.0 10.0 10.0 10.0 10.0 10.0 10.0 7.1251294847716835 6.917411833245071 10.0 8.055207344428826 1.0697699347601037 6.518461983596028 7.966517938374747 5.8005474967676145 10.0 10.0 10.0 10.0 10.0 10.0 3.200052579694982 10.0 10.0 
6.448689367253019 0.0010 0.0010 0.0010 0.0010 0.0010 0.0010 0.0010 10.0 0.0010 4.264101822550827 10.0 10.0 3.354538714678128 10.0 10.0 10.0 10.0 0.0010 7.152152126153613 8.468637023678259 1.9743265071607423 3.8184550759921994 2.0055091190047225 7.969416949870362 7.163940130150737 10.0 10.0 1.929500224434952 0.7363824873272002 10.0 7.855231528071025 1.1455864325495386 10.0 10.0 7.415407552189624 10.0 10.0 5.277880788057426 2.0955789402669756 10.0 1.4051988943914289 10.0 1.273777791927277 6.77189814224017 7.16598663949509 10.0 10.0 
5.0005 0.0010 0.0010 0.0010 0.0010644015841817982 0.0013564215853266461 0.030492459436827664 0.0010 6.564265782448894 0.0010 9.975359501858462 5.370058756482654 5.000500000000001 4.623938284855938 5.000500000000001 9.996301266612956 9.983071954812184 8.602255975534682 5.0005 10.0 7.952039644032313 5.0005 0.0010 9.97030124656012 0.6888602300410591 10.0 9.97354626425957 10.0 5.0005 9.999812084382972 5.000500000000001 5.0005 10.0 9.196771504282914 9.624314825980731 3.664063882309951 10.0 9.970330745925821 5.306487023683035 2.3588157450856535 9.201928442888994 5.0005 5.000500000000001 5.0005 5.0005 7.083122325486709 9.50005 9.943089684365106 
0.0010 0.0010 0.11258063032606867 0.002338424775821299 0.0010271621620271453 0.0010 10.0 0.10604781311612163 0.0010 3.420013616600074 0.0010 9.426813339928469 10.0 8.917851972725696 10.0 9.98867786969623 10.0 0.04239916732962812 9.935839423654274 3.956642716168747 10.0 10.0 10.0 9.927003693061225 8.141350200899451 0.0010 10.0 0.0010 9.923016777235052 8.497535993926135 9.79960157126673 2.6549825692844724 0.0010 10.0 9.91649153636558 0.0010 2.9014325287710303 0.0010 1.5983450704505335 10.0 9.925690894220462 9.936141886484837 5.351890874568818 9.933388253026934 1.2900230059238198 7.795110858678379 0.5121748385820419 10.0 
0.0010520609561572416 0.0010508768998844617 0.010660011329257868 0.0010002256856837912 0.0010509634517506198 0.022375254468435066 5.000500000000001 0.0020113017975265345 0.034339808889016665 9.960122222576524 3.1309184365495133 5.742418334163246 9.994703481225928 4.659548366126369 9.971764008066458 9.999995631455537 9.99998689824315 9.960122222576524 9.999945114554246 5.000500000000001 9.804031730367445 9.999942222780767 9.960122222576524 6.698492101331208 5.0005 5.0005 9.890481173406105 9.960122222576524 9.999822529428448 9.999926009074544 9.924231834869099 0.43740522708887514 5.693264586390482 9.990508933162843 9.587756617348031 0.0010893819229825501 5.000500000000001 0.18594953435141282 5.000500000000001 9.999978218038574 9.958797561714382 9.999944803692074 9.996974593630732 9.99994657148449 5.000500000000001 5.0005 5.309086013333632 9.960122222576524 
9.996783236331549 0.0010 0.0010 0.0018403698072195288 0.0010 0.0010 0.012962550785286728 0.0010 8.119051026386098 0.0010 7.790692470170383 6.912846378362455 0.0010 10.0 2.516079771506244 9.972858956384039 9.997504861870068 0.7475629663695944 0.0010 0.7463582961243427 0.9968847844106712 0.02427960730179901 2.5345636190262635 2.3275119443196326 2.189916137451654 0.11339277443269169 9.771774650342941 3.3821611981338995 0.0010 0.06083686562471424 4.328153595146134 7.261241588073359 1.717659188142055 9.771139346741574 9.967823155385737 9.897184180614735 9.896292705327271 9.969529580297806 10.0 8.449951431909108 9.664069944739929 0.0010 0.0037915205683871633 0.0010 5.759471475877932 9.929460084958569 9.35644923864907 9.94218044788245 
7.798401389889894 0.16548733760292683 0.0027055667706234535 0.0010 0.001145725229771988 0.010388075010609692 0.0010 0.7260489015261026 0.8568393703233014 0.0010 6.432808342746044 8.337037382836375 2.493531310207889 10.0 0.0010 9.417492353248605 9.999891605348115 6.0623855845210315 0.0010 10.0 0.0010 0.0010 4.459249242997751 6.626491472862351 7.383816619539695 6.09966286170986 10.0 6.626491472862351 0.0010 3.03320528142112 6.08720026939151 0.0010 6.2489387933912 7.132643317620612 6.0870633770264675 9.089583280732612 2.2891024221252128 10.0 2.573048488711041 2.9460787599623455 10.0 0.0010 0.7816922930873009 1.5320992961333317 0.0010 0.2761376042729835 10.0 9.821386177142832 
0.0010 0.07556146209971029 0.0010 0.0010 0.0010 0.0010 2.9266241737979386 0.0010 0.001000000000000334 5.9974835795074135 4.229570836330738 10.0 10.0 5.0005 10.0 10.0 9.798585113565109 10.0 10.0 4.566535076877377 4.370886034673902 10.0 10.0 10.0 5.223682795578951 10.0 10.0 0.001000000000000334 10.0 10.0 10.0 0.0010 10.0 10.0 10.0 0.0010 3.5904067734842737 2.983944361058603 0.0010 10.0 10.0 10.0 10.0 10.0 5.48746282640621 2.724937250643895 7.386566230036442 9.282614913906903 
0.0010 0.0010 0.0010 0.0021857207338519284 0.0010 0.0010 5.198451648866942 0.0019026119505207207 0.21015686595102867 6.033434333103516 4.677174621002352 10.0 10.0 2.627300357537316 10.0 10.0 10.0 9.409054036338254 9.969348810934962 5.238437528518988 10.0 9.975873365486944 9.909641085735164 10.0 3.893423091554976 10.0 5.0005 10.0 10.0 10.0 10.0 5.50451312628718 4.509632332733013 9.982374137042207 4.797732762853246 0.10252375611480158 10.0 5.0005 6.121813308766978 10.0 10.0 9.966984863200903 10.0 9.967018934475558 5.0005 7.365695353680222 10.0 9.646841502778516 
0.0010 0.0010 0.0010 0.0011656774879387636 0.0010 0.0010 7.596556619098145 0.0010 0.0010 0.3135442943849487 0.0010 9.317157005442217 10.0 8.133440478658132 10.0 9.563441423231328 10.0 4.10853356459013 10.0 0.0010 0.2654756929816431 10.0 0.0010 10.0 4.1351600842754355 1.075793628204563 10.0 1.9376214128393716 10.0 10.0 10.0 4.78369442477071 9.703461843735699 10.0 2.075033564848291 0.0010 5.83536941642911 0.02193054992137977 0.0010 10.0 2.8978376241391155 10.0 3.6374679998722366 10.0 10.0 7.922102485634349 10.0 3.8950818000434566 
0.0010 0.0010 0.0010 0.0010 0.0010 0.0010 10.0 3.805475063033921 0.0010 0.0010 0.0010 5.953903287454624 10.0 0.0010 10.0 10.0 10.0 0.0010 9.903609955719826 10.0 10.0 9.826326716661205 10.0 9.955306251839053 0.0010 10.0 10.0 0.0010 9.90359179858744 9.941997325300008 10.0 0.6061729646600131 0.5239434993201755 9.983374284323679 0.0010 0.0010 10.0 0.0010 10.0 10.0 0.0010 9.903461924111072 0.0010 9.903461490566759 0.0010 10.0 0.0010 10.0 
0.0010 0.0010 0.018175348305728728 0.0010 0.0017443003942617854 0.005728230980339137 0.02007340360922538 1.0633179515105124 0.0010 9.880408448304063 0.0010 7.917519051968172 9.76430399511479 2.2341572389536024 9.999026860510371 9.827316968159378 9.977216620571127 10.0 9.76430399511479 0.0010 10.0 10.0 0.9532188502258668 9.966448594925026 8.070652631685546 8.980980155546673 9.913586133648751 10.0 9.997744302669648 9.76430399511479 9.76430399511479 10.0 9.76430399511479 9.76430399511479 10.0 3.1513069353736025 9.639169305867307 10.0 9.985715036843395 9.999110466098514 9.673508969897762 9.76430399511479 8.45596636351602 9.76430399511479 10.0 1.620067108413512 9.639499494110401 10.0 
10.0 0.0010 0.0010 0.002551403031113296 0.0010 0.0023782494203129535 0.0010 0.0010 3.5810184006319234 0.0010 5.105213287780042 10.0 4.011921040769524 6.415132918297172 4.015677686857107 10.0 10.0 5.601455800480151 0.0010 4.671754948683391 0.0010 2.4722446980137622 5.68915677067715 4.015677686857107 6.741734014152202 5.812517379842999 9.936233929383121 3.155135660437432 0.0010 4.1374790587912305 4.015677686857107 3.7567752902828677 3.4852994988636006 10.0 4.987078006115824 10.0 2.5239945135514548 10.0 5.618870077765218 9.653648087237585 9.745025021394076 0.0010 4.015677686857107 0.0010 4.8995286993011185 10.0 9.203165954363831 10.0 
4.950236456979452 5.094077656102039 0.0010 0.012755784528446557 0.007829402149257694 0.0010947776117915657 0.0010 5.008043413169303 0.0010 0.001000000000000334 2.1487270588494423 3.506212227329221 4.858515029542908 1.3961966681870237 7.269312747856882 7.976454222776781 10.0 4.390979515979626 3.7018147490446767 4.5005500000000005 3.5736057131446097 5.0005 4.904545066227439 5.000005812209078 4.436235509775615 8.939724890482436 10.0 3.948480856785303 10.0 4.949320776203954 4.7320004853899205 6.100135432334538 10.0 10.0 10.0 4.720674883975978 6.90872846229783 9.735609339800286 7.154222627210744 4.353827853950341 5.50045 3.802491706254801 4.863233334749936 3.59441338313707 1.7295360060996527 5.579924273125075 4.54600415068741 10.0 
0.0010 0.0010 0.00694698149872556 0.0012005334663277984 0.03693857333257648 0.0010 0.6671959691447685 0.0010 7.436200208851502 9.440882751229212 2.2716681347294245 5.718385623134992 10.0 4.8250310127245895 10.0 10.0 10.0 7.668477814592193 10.0 4.762311389637828 7.157557950522016 10.0 3.5571595957051736 10.0 6.465899788647954 3.371879577577622 10.0 8.471009307567844 10.0 10.0 10.0 8.588612517136745 10.0 10.0 10.0 4.15111889740462 5.1274183069728725 6.822054693854246 4.653461795512477 10.0 9.514674172498763 10.0 10.0 10.0 5.179977822183687 4.826641383200498 9.9996519233388 10.0 
0.0010 0.0010 0.006353098840393312 0.0010 0.0010 0.0010 0.0010 0.0010 7.112742388309575 9.900978630574311 0.9399667101670506 5.168910503956425 10.0 8.359529358840202 7.846706284356523 10.0 10.0 8.841838938859638 10.0 1.0456889731728696 7.064802393701534 10.0 6.177805945164734 10.0 6.684090816817211 4.707408025862939 9.93258234606725 10.0 10.0 10.0 10.0 6.611250996622679 4.495939324736578 10.0 8.914262571796492 5.4095933210473826 4.90559707029319 5.799357000776799 0.0010 10.0 7.298747147918251 10.0 6.989202771400923 10.0 10.0 5.524148871357631 10.0 10.0 
0.0010 0.0010 0.0010 0.0017347222947809704 0.0010 0.0010 10.0 0.0010 0.0010 10.0 0.0010 10.0 10.0 9.403256099563144 10.0 10.0 10.0 0.0010 10.0 0.30486387664251613 0.0010 10.0 2.1444816652896748 10.0 9.365877673515271 0.0010 2.3748009043915164 0.0010 10.0 10.0 10.0 10.0 6.779923629602452 10.0 0.0010 0.0010 4.232511381304616 0.0010 0.0010 10.0 0.0010 10.0 0.0010 10.0 2.5606675272502337 10.0 10.0 0.0010 
9.298566081031634 0.06417863333057588 0.0010 0.0010 0.0010 0.014826249789101005 0.01476854356406389 0.3890034010991413 2.866574394466257 0.0010 3.902611355906084 10.0 5.009183047952365 10.0 4.697646548717704 9.801764172351401 10.0 10.0 0.0010 9.272006838110729 0.0010 0.0010 9.887844473190507 2.774552652287263 10.0 10.0 9.697146548717704 10.0 0.0010 8.176328260460357 8.607508148505527 9.697146548717704 4.784593960089683 4.846156831530214 10.0 10.0 4.022365334908646 10.0 0.0010 9.697146548717704 0.0010 0.0010 10.0 0.0010 7.923807863903069 2.0647648164061514 9.697473009066927 9.91638856046971 
0.0010 0.0010 0.0010 0.0010 0.0010 0.0010 1.917862414217299 0.0010 0.0010 5.7978531209099575 0.0010 10.0 10.0 0.2825114023884039 10.0 10.0 10.0 10.0 10.0 0.0010 0.0010 10.0 5.008415400000408 10.0 4.897961408495097 10.0 10.0 1.0723819898808813 10.0 10.0 10.0 1.5636506142613111 10.0 10.0 0.0010 0.0010 0.8776692034292193 0.0010 0.0010 10.0 10.0 10.0 10.0 10.0 1.4986102671445178 1.9415743375135248 10.0 8.959699109967602 
1.2900442598504898 0.0010 0.009016748319594333 0.0010 0.0010 0.0010 0.0010 0.0010 5.6013723926542625 0.0010 10.0 0.7017686389447428 7.780209572780787 7.45893692894614 3.111029841548434 10.0 10.0 10.0 9.570548824522804 9.394184144777421 0.0010 7.28702924810972 2.122092091748434 9.397508787048698 3.031529798644571 10.0 9.590684436045054 10.0 7.744744185594618 10.0 7.412549020471029 2.1078750618634627 10.0 10.0 10.0 7.66222274841388 0.0010 10.0 6.552533627113578 5.556086319984593 8.906150509043062 7.89234463563308 10.0 7.898571006428378 8.968393336632287 7.372656694154568 9.52514348524731 10.0 
0.0010 0.0010020553547673962 0.0010 0.0010 0.0010 0.00978872811831352 0.0010 0.0010 4.971360803374029 4.064771305369698 0.0010 0.0010 10.0 10.0 9.077492202353543 10.0 10.0 10.0 10.0 3.1302805493965935 9.815597585998558 10.0 0.0010 10.0 9.598604594714338 3.23480777337237 10.0 10.0 9.833374429810478 10.0 10.0 0.0010 10.0 10.0 10.0 10.0 7.384391984122856 10.0 10.0 10.0 9.95387558817995 10.0 10.0 10.0 10.0 10.0 9.999759826857312 10.0 
0.0010 0.0010 0.002200614007617701 0.0010 0.0011997968916928332 0.0010 2.957105443519392 0.0010 0.0010 7.077999286077011 0.0010 9.99630139277875 10.0 5.846134171093751 9.898518602693583 9.852080885991263 9.95424299422934 0.08329294178873958 10.0 0.0010 2.481775462853048 9.533351495905043 8.036238840141579 10.0 3.4263071993593637 10.0 10.0 7.994716612838775 10.0 9.972429277927937 9.951757051971834 0.0010 8.47696063355522 10.0 8.852280952424028 0.0010 0.0010 0.0010 0.0010 10.0 10.0 10.0 9.905509697610503 10.0 3.4411198411902966 6.717359107572678 10.0 10.0 
6.477855525411299 2.7586297603344097 0.00301386814553649 0.0033965960032046145 0.002987249530820674 0.0157638173824385 0.0010 4.068251550676398 0.01830521597644143 0.0010 1.6875689696880993 0.0010 3.422591876873354 7.0769190066163326 0.0010 6.952363110986623 5.225149110353682 5.000500000000001 0.0010 5.975481957498401 7.1244844351494505 0.0010 7.72790025941246 9.71569762738162 7.791275894688697 7.326570142778465 3.899377526124323 9.739774860645497 0.0010 4.416364072801669 3.805590372022402 3.9662993749879014 4.347142062777537 5.03450370527076 7.374169239899693 10.0 5.103965828916808 10.0 10.0 8.036298928178018 7.85904028604067 3.4097739910737674 1.5904318236435948 2.194922123064438 3.4074115921916457 10.0 3.5967228762634305 7.169621555983725 
0.0010 0.0010 0.001942170643568956 0.0010 0.0010 0.0010 0.0010 3.341274835384745 0.0010 10.0 0.0010 6.2309815241202875 10.0 5.345041936695818 10.0 10.0 10.0 9.909883009218973 10.0 5.273666543498983 6.10582855785799 10.0 0.48403546767667116 8.058318771953733 8.333386380057174 4.337538322325533 10.0 4.290909875350189 10.0 10.0 8.675726133058328 9.185605860570533 8.392197066712347 10.0 10.0 6.132090299137353 3.2768805562617156 8.841973793182135 5.317478313514368 7.173996328021593 4.566692455632428 10.0 10.0 10.0 10.0 6.158327336191843 4.848466546282746 10.0 
0.0010 0.0010 0.035432865541469336 0.0013074850928740081 0.0010 0.0010 0.0010 5.611264797194464 0.0010 8.803786546408997 0.0010 9.020436417619592 9.944420900784431 0.0010 10.0 10.0 10.0 7.835767941170115 10.0 0.0010 6.8557082886306935 10.0 4.342873636708549 10.0 9.048378547579114 10.0 10.0 4.897133857768531 10.0 9.860410686676245 10.0 8.332234837505071 9.105878436780324 10.0 10.0 1.6430489849847763 9.048037956376247 9.627416547353373 7.695100462925231 10.0 8.947538575984137 10.0 8.65478129774461 10.0 4.493987684847413 4.509865554424635 10.0 10.0 
0.022815130291127212 0.0010663265108193957 0.001010045386182899 0.0010010678435565972 0.0010710599422969415 0.0010085382367172836 0.0010 1.257955976402732 0.002949241955276517 5.4409736768012085 5.805820960025339 10.0 9.978132486392317 10.0 9.978157494748487 9.999927575843623 9.99949495636877 0.0010 10.0 0.0010 4.277590198481658 9.97230510093529 4.60384084121011 8.035431938269356 10.0 10.0 8.924911307351666 6.387620199313569 10.0 9.977942109046074 9.98977551524355 0.0010 3.4264642710502216 9.994753708945025 10.0 0.0010 0.0010 1.8376013968194052 0.0274278748475053 9.715322102306144 10.0 10.0 9.458314693652216 10.0 9.559573655253207 9.684211387776374 9.975752608988877 9.818426947869272 
0.0010 0.001391453870316864 0.0010 0.0010147890300372376 0.0010 0.007005014598658984 9.654041653043535 0.9801858280403652 0.0010 10.0 0.0010 9.779768354513408 10.0 0.0010 10.0 9.99331253519043 10.0 8.920344241677338 10.0 7.113171218312384 10.0 10.0 6.694746372267563 10.0 9.571448951349247 0.3304559904367981 10.0 3.1417693260450497 10.0 9.658481905932716 9.83572449847562 10.0 8.878698165393006 10.0 10.0 0.0010 10.0 0.0010 10.0 8.925112137497894 9.52623360448934 10.0 10.0 10.0 9.825275965260072 7.128085134335484 10.0 10.0 
0.0010 0.0010 0.0010 0.0010 0.0019195681030936308 0.0010 0.0010 0.7240082264824311 0.0010 5.750405667148315 0.8205868588719579 9.88111154728295 10.0 3.994648999294183 10.0 9.806339169994857 10.0 10.0 10.0 5.161294876468779 5.070681128312116 10.0 0.0010 10.0 8.49153929212898 10.0 10.0 10.0 10.0 10.0 10.0 9.03892517574381 10.0 10.0 10.0 3.4290846762809633 9.039044694842476 10.0 8.972397538491753 10.0 10.0 10.0 9.026371880011345 10.0 7.765990563755929 0.0010 10.0 10.0 
0.0010 0.0010 0.03146255888117512 0.0010 0.0010 0.0020900795391685417 0.0010 0.0010 9.469422982656557 0.0010 0.0010 5.386959980968872 10.0 7.250614150629297 7.346688335069449 10.0 10.0 10.0 9.019575793868434 9.43844346047142 10.0 10.0 0.0010 10.0 10.0 5.419627953463904 10.0 10.0 10.0 10.0 10.0 10.0 10.0 10.0 10.0 10.0 10.0 10.0 10.0 10.0 10.0 10.0 10.0 10.0 10.0 10.0 10.0 10.0 
1.8151647621627325 0.505834885933014 0.0010 0.0034485221041803335 0.0066462869320021685 0.0010 0.0010 0.03337684923040443 9.976454788901973 0.0021408627356080956 0.0010 1.8283436817013161 10.0 8.66619221530435 10.0 9.606751046082776 9.993211665935167 10.0 10.0 5.0005 3.8844984963497735 4.529796629351661 2.2122704194445237 10.0 7.962328201588989 5.0005 10.0 9.996115628216995 10.0 10.0 10.0 0.0010 10.0 10.0 10.0 5.000500000000001 1.7307310362739212 10.0 0.5928924967673685 5.0005 5.0005 5.0005 5.0005 10.0 9.023353568020292 9.595329005742324 10.0 10.0 
6.0738741140194925 0.011511724079022755 0.021124663438146903 0.0011115446578700626 0.0010000020888739141 0.0010 0.008300187737983116 0.02826487159077174 10.0 0.0010 10.0 0.3750499697178169 5.0005 10.0 0.0010 9.999195565561145 9.97732455873783 6.140445539804651 5.0005 10.0 5.0005 0.0010 0.0010 5.0005 7.454826494270195 5.036872970714148 9.998020622368623 9.833486521635294 5.0005 9.981873789721414 9.453852660844294 2.0988105325065343 9.976455595435082 9.984578582666469 10.0 8.552311296144723 0.0010 10.0 5.796342592402295 0.0010 9.967232680836162 5.0005 8.142272515476122 5.0005 1.6406933268555266 9.718831282724729 10.0 8.075989323225013 
0.22543927695498733 0.24904843325109605 0.0010 0.0010 0.0010 0.0010 0.46142377218693265 0.0010 5.000500000000001 5.0005 3.891053836003081 9.732800865624817 9.668562869033504 5.000500000000001 10.0 10.0 9.993883788197369 1.5843964234029562 10.0 0.0010 9.950005 10.0 5.063906163687003 10.0 10.0 3.8959589262916063 9.434566713110538 8.737060236022897 10.0 10.0 10.0 4.871503978073172 2.180992590784008 9.438597434474945 5.025190601353549 0.0138696533341406 0.0010 4.70380401096219 3.6482893963450613 9.230903798506787 6.98255250341955 10.0 10.0 10.0 5.167064180812147 1.9545165219646603 10.0 9.89207569430562 
0.0010 0.0010 0.0015204066303019003 0.0010 0.002602191171447592 0.0012947232140410336 0.20929665115663448 0.4798231950419953 0.0010 10.0 0.0010 10.0 10.0 3.6408654648609713 10.0 10.0 10.0 8.76224203037269 10.0 0.0010 10.0 10.0 0.9276066035351497 10.0 10.0 10.0 10.0 9.665801082472896 10.0 10.0 10.0 7.992116273394857 10.0 10.0 10.0 0.0010 10.0 10.0 10.0 10.0 9.899177964517051 10.0 10.0 10.0 10.0 0.0010 10.0 9.855890666471142 
5.000500000000001 0.043203896553351676 0.0010 0.0010 0.01535536361754846 0.0037402726216933875 0.0010 0.0010 6.088137483908149 0.0010 5.190701886995684 9.832270412911893 4.976414974880934 9.673335076389925 9.868750242548684 9.945975424131651 9.990416036379619 5.41552886085997 5.0005 9.027563863858408 6.073902056907484 4.2716549095554575 5.913768437836373 9.966404108262369 5.0005 5.523523591509512 10.0 6.374509816043195 5.0005 3.7403077225191277 6.996129418483909 0.0010 8.988611222154194 10.0 9.773197366082455 1.3968220074078692 10.0 9.600467111257949 0.0010 0.0010 9.50005 5.0005 9.665709810455107 5.0005 5.0005 7.749356236992288 9.976688346741053 9.95813655362602 
0.0010 0.0010 0.0010 0.0010 0.0010 0.0010 6.66739906328206 8.004625651614962 0.0010 4.283744705282325 0.0010 1.9654855208711508 10.0 0.0010 10.0 10.0 10.0 8.226786225869686 10.0 5.636468627048441 10.0 10.0 8.564783327727303 10.0 9.306513757008267 10.0 8.625676238986637 8.616130097745035 10.0 10.0 10.0 6.296818188355559 9.325211382897647 10.0 8.993992879109147 9.34713341611224 10.0 1.8761122686405465 6.694761354834013 9.842702428505454 10.0 10.0 0.0010 10.0 10.0 10.0 10.0 8.834971036456267 
9.745177348266335 0.0010 0.0010 0.0010 0.027011007918526796 0.00465695440705652 0.0010 0.007645077750523201 10.0 0.0010 10.0 0.0010 10.0 10.0 10.0 10.0 10.0 6.567221628066797 0.0010 10.0 10.0 4.820754767259693 0.0010 10.0 0.0010 8.984661506333714 10.0 10.0 0.5426764677395877 7.989933409228052 9.489578007174014 10.0 5.448406787527613 0.0010 10.0 10.0 10.0 10.0 10.0 0.0010 0.0010 0.5427520253499489 10.0 0.5426764677395877 10.0 0.0010 9.994095337591142 10.0 
0.0010 0.0010 0.016475288331524507 0.0010 0.0010 0.0010 10.0 0.0010 0.0010 0.0010 0.0010 10.0 10.0 0.0010 10.0 10.0 10.0 0.0010 10.0 0.0010 0.46464295342578155 10.0 0.0010 10.0 10.0 0.0010 8.59859465184298 0.0010 10.0 10.0 10.0 10.0 10.0 10.0 6.892447559862144 0.0010 10.0 7.16208055259814 0.0010 0.0010 0.0010 10.0 0.0010 10.0 10.0 10.0 10.0 0.0010 
0.0010 0.0010 0.0010 0.004781186910135563 0.010248933107588405 0.0010 0.0010 0.0010 10.0 10.0 10.0 10.0 10.0 10.0 10.0 10.0 10.0 0.0010 10.0 0.0010 1.797700725835272 10.0 9.119744338305189 3.8839192822047983 10.0 10.0 10.0 0.0010 10.0 10.0 10.0 2.0361241612541985 0.0010 10.0 10.0 0.0010 0.0010 0.0010 0.0010 10.0 10.0 10.0 6.676781493078423 10.0 10.0 10.0 10.0 9.844855029356454 
0.0010 0.0010 0.0018630662605032236 0.0010 0.0010 0.0010 0.001000000000000334 3.2018886074279167 0.0010 8.305010257800781 5.500450000000001 10.0 10.0 6.338353581369386 9.915067042313996 9.973168666245137 9.998943219948053 9.467908731348139 10.0 5.000500000000001 4.321652589541887 10.0 5.098465086662466 10.0 4.994604726213882 4.50055 10.0 3.7573336769518964 10.0 9.50005 9.856959871452123 5.556940974373225 4.50055 10.0 5.0005 0.0953893305188806 4.916182107545159 0.001000000000000334 0.4227002070270558 10.0 4.681740001026847 10.0 10.0 10.0 5.0005 1.791646768950573 8.690833592642795 10.0 
0.0010 0.0010 0.0010 0.0010 0.0010 0.0010 0.0010 3.7568133520690488 0.0010 10.0 9.564306556928205 8.638920086186989 10.0 0.9319908642984229 10.0 10.0 10.0 10.0 10.0 10.0 10.0 10.0 8.625898119969685 9.926414548852405 10.0 2.545141210124018 10.0 10.0 10.0 10.0 10.0 8.474077674349049 0.7867477980160444 10.0 10.0 0.0010 10.0 10.0 10.0 10.0 10.0 10.0 9.94204867457209 10.0 10.0 8.201505640733238 10.0 10.0 
6.22650116662682 1.6891567515351422 0.03504883654364421 0.0059412353729107435 0.006498706247495439 0.0021846405124934277 0.5072224359234438 4.843653573398228 5.066198602190996 0.0010 2.2555444416085804 5.0470808883457945 2.9710673801664695 2.5351500018804116 2.425081809561731 7.990248697054971 9.982598225596528 9.708815702153935 0.0010 5.470966621702735 6.114701274202384 0.0010 4.889775784378864 6.482173710234788 10.0 3.6117498425900516 10.0 9.5191222166321 0.0010 3.8452596428599994 6.470912182432613 5.044629442946123 9.832630686829845 4.621434174339361 6.833130596314412 9.988044097907004 9.957471374623319 9.808844515970135 6.515829393284536 0.0010 4.906114418542519 0.0010 4.404778628308122 0.0010 3.5709754803338525 7.858267123140896 6.830923669846509 8.522667686672978 
1.3993851890195268 0.0010 0.023509722455733933 0.0010 0.0010 0.0010 0.0010 0.0010 10.0 0.0010 2.1313123361799082 10.0 10.0 10.0 10.0 10.0 10.0 10.0 0.0010 0.0010 0.0010 0.0010 0.0010 10.0 10.0 10.0 10.0 10.0 0.0010 10.0 10.0 10.0 10.0 10.0 9.128429125675195 7.302897471650236 4.520447849798567 10.0 0.0010 4.222189233817358 7.2093291156993455 0.0010 10.0 0.0010 0.0010 0.0010 10.0 10.0 
0.0010 0.0010 0.0010 0.0010 0.0010 0.0010 1.063644409907161 0.0010 0.010613394610287642 9.86586245557374 8.953990528021635 0.0010 10.0 6.429669997873699 10.0 10.0 10.0 6.77661936176284 10.0 8.362229980181205 5.361200176109378 10.0 4.604172530924111 10.0 4.526241458988251 3.622236585201086 9.945462127778683 9.332557477652193 10.0 9.982361812655753 10.0 8.008651181155733 7.012100910527291 10.0 9.861302345897673 3.4588202060773794 10.0 7.868725325214195 10.0 9.984239076656086 10.0 10.0 10.0 10.0 8.045218716890517 4.304706740842881 10.0 9.52520819356651 
0.0010 0.0010 0.0010 0.0010 0.0010 0.0010 0.09143473542848057 0.0010 0.0010 10.0 0.0010 7.612309335463171 5.0179974279243496 0.0010 10.0 8.946225016915985 10.0 4.992611042572182 10.0 0.0010 10.0 10.0 10.0 10.0 10.0 0.0010 10.0 9.129877845252155 10.0 10.0 10.0 8.157676794973451 0.0010 10.0 4.795487372233266 0.0010 10.0 0.0010 10.0 10.0 10.0 10.0 10.0 10.0 10.0 10.0 10.0 10.0 
0.0010 0.00870406706982787 0.0026407372045451913 0.004939207864841348 0.0014805265169145578 0.001446860995551456 0.3598286768050198 1.887691752490004 0.0010 10.0 0.0010 8.22776021366004 10.0 2.442758084750813 10.0 9.979492434842031 10.0 10.0 10.0 0.0010 10.0 10.0 7.980619643896511 10.0 10.0 6.8515901949585984 9.665312130350099 7.676125556835516 10.0 10.0 10.0 10.0 6.640404285646081 10.0 10.0 0.0010 4.913896558003939 5.183879120327236 10.0 10.0 7.1029604595347875 10.0 10.0 10.0 10.0 0.0010 10.0 9.50702479246149 
0.027249041084126076 0.009833523294607445 0.0020921036595495184 0.010521019955371524 0.0016098369763649497 0.004631014450869363 8.564909756256643 0.03141433425741523 0.49728790141890933 3.860074458230827 2.9456883925443655 8.172480638229715 9.964326784663381 3.241305347496637 9.973310158314073 9.966552151571994 9.995343742317806 4.350430532061239 9.973940047306048 7.007022750912098 7.066424020071111 9.406031302597157 4.039674763518743 6.605199544801684 6.754009203459174 3.716814315973511 7.44137261630974 2.6359963473788786 9.972424082201552 8.45785780123561 9.72983463665271 3.9031112483204913 3.6845879992902506 9.97610576049524 2.5484875176722017 1.4556105277530476 4.155803432417077 2.6113009881743277 3.90328633075396 8.908098890135857 8.536914178646043 9.971304547876287 9.973890408476578 9.973940047306048 5.097813669246039 4.9830411618419905 7.81272780949031 9.841407631341776 
0.0010 0.0016634358947923288 0.0010006000031786968 0.0010000310543776536 0.0016636844687933586 0.0010 2.6346725440804457 0.0010 0.0010 5.583848978950989 4.00221420152402 4.408678969889731 10.0 0.6559258010669988 10.0 10.0 10.0 10.0 10.0 5.567722470024211 4.048068020470285 10.0 3.965120614743533 5.386248538853389 6.0735964769317645 5.936376686881025 5.032711456468999 6.851673722359344 10.0 10.0 10.0 5.043112136473334 9.179250195248507 10.0 5.987525272794015 0.0010 5.072620813118952 5.959674363018328 6.1667865325821305 10.0 10.0 10.0 9.880207050325458 10.0 6.775295167605283 10.0 9.35884582588127 10.0 
0.029665700495482505 0.0028110342483195945 0.0010046751701287913 0.0010 0.0010151189638040524 0.001084112313610612 2.1286974659340974 0.1445434342769807 8.817246628372743 9.970183068778214 5.0005 9.380180107765439 9.970575662456318 5.0005 9.974790289399476 10.0 10.0 9.7080645927167 9.97223038824358 5.000500000000001 10.0 10.0 8.449260111352064 10.0 10.0 5.63748779027838 6.736197027083078 5.902760207053534 9.971522357288416 10.0 10.0 5.000500000000001 5.0005 10.0 5.402999194450503 0.0010 5.000500000000001 3.3800201779627876 5.000500000000001 5.000500000000001 10.0 9.97223038824358 10.0 9.97223038824358 5.0005 5.000500000000001 9.520662652109795 9.809831150905566 
0.0010 0.0010 0.0010 0.0010 0.0010 0.0010 6.483172223266626 0.07561441087183157 0.0010 2.3538138137606177 0.0010 3.83169715318789 10.0 7.352165709458507 10.0 10.0 10.0 0.4457497603020659 10.0 1.725659412883907 1.388415665591074 10.0 9.55285051069535 10.0 7.990444319043418 1.6007396803136285 10.0 0.580343865519735 10.0 7.689073048458484 10.0 0.5629024253922372 0.0010 10.0 9.61899263755264 7.348054033152579 6.3143763869482274 7.6475433582264865 0.10354373144859075 3.462676885031267 10.0 10.0 9.915709542998131 10.0 9.034145658473651 8.673814927780658 10.0 10.0 
0.0010 0.016625181492781662 0.007586963392147467 0.02205750030628957 0.0015783527448763417 0.0010 10.0 3.8358034682240865 0.0010 3.8358034682240865 5.831055590494071 10.0 10.0 3.992669203117982 10.0 10.0 10.0 3.673410475599911 8.585024673276575 0.0010 8.877344133729625 9.125560631982228 0.0010 9.053094303028544 8.883838819798209 6.962370594364282 9.49591944934884 9.549168398356697 10.0 8.877344133729625 7.808594201742393 5.270059157783073 7.523918795452789 9.43657053612428 0.0010 0.0010 6.0092602169970775 0.0010 0.006661560700252794 10.0 9.544117160914654 10.0 5.624920354010153 10.0 5.513227460673033 9.685559119622646 10.0 7.749604285099635 
0.5639294563801744 0.0010 0.0010 0.0010 0.0012088648096617346 0.0010 0.0010 0.0010 10.0 0.0010 10.0 2.336836022060514 10.0 8.917459591050132 5.621276731735385 10.0 10.0 10.0 8.053095147662818 8.38705258219616 2.4451263448971465 8.686281017789094 2.6633992961207524 10.0 2.9991472109520823 9.609274054750781 10.0 10.0 8.65710911369319 10.0 9.97650251254314 7.030905043467878 6.042725097493471 6.687177551769079 10.0 6.701055890953847 2.6449146290761183 10.0 1.2537918566419153 7.623630603549416 7.051904424245392 9.207631092317074 10.0 7.535095841865506 7.691647823865809 10.0 10.0 10.0 
2.7059836038472724 0.06580311538520674 0.032579637579399176 0.0010 0.0010 0.0010 0.0010 0.0010 10.0 0.0010 10.0 10.0 7.351130949689731 10.0 9.286327788655505 9.677969742837128 9.838675808771304 10.0 0.0010 10.0 10.0 0.0010 0.0010 10.0 0.0010 10.0 10.0 9.494707454311868 0.0010 10.0 10.0 0.0010 10.0 8.939166709206644 10.0 0.0010 10.0 10.0 10.0 0.0010 10.0 0.0010 10.0 0.0010 0.0010 0.0010 10.0 9.175641212315522 
0.0010 0.0010 0.07283936046567624 0.0010 0.020039492802875473 0.0010 0.8634762765743252 9.08408879798942 0.0010 10.0 1.4866310121249922 8.297251810046967 10.0 0.0010 10.0 10.0 10.0 10.0 10.0 0.5764085304697502 10.0 10.0 1.4866310121249922 10.0 10.0 10.0 9.494727700982079 10.0 10.0 10.0 10.0 2.6733096800865264 10.0 10.0 10.0 0.0010 10.0 10.0 10.0 10.0 10.0 10.0 10.0 10.0 7.107719951441892 10.0 10.0 9.932315490024415 
0.0010 0.0010 0.0010 0.0010 0.0010 0.0011681537624368711 5.500450000000001 0.0010 3.1600840956524623 0.46308239521655015 0.0010 3.9514847418203543 9.816646980574813 10.0 10.0 10.0 9.99457940212049 4.663647248828489 10.0 0.0010 4.292370359243619 9.152598017865326 5.719393843271359 10.0 10.0 4.338083005849197 9.917116841289392 4.996642335639636 10.0 8.121779224049883 9.885334793110543 2.0569841250685004 0.9878887529010543 10.0 9.950005 6.976720193793198 3.840713358474046 9.232916279019268 4.849590180965371 3.426461602112398 9.950005 10.0 10.0 10.0 10.0 7.167201185202778 9.995597621869285 10.0 
0.0011169358589809529 0.001829744386340025 0.034333144394908824 0.0014988961470535354 0.008837862439596719 0.0010 0.03435979543619451 5.090142919023207 0.0015691262952193458 9.97343717270239 4.339347583708007 5.000500000000001 9.999878005584856 0.0010 10.0 9.99999989821938 10.0 9.945222902261966 9.999941516670837 4.554687672713949 9.97343717270239 9.999849968525362 3.6922377677242624 9.999887461370903 10.0 9.960059184077723 9.992525848517873 9.975516428447925 9.999880309789793 10.0 9.999882482162873 9.883631910091564 9.924551885434656 9.203108645926582 9.94379993277877 0.0022316486203625566 9.922559481357627 9.906835738665418 9.902410613550677 9.998768351379637 9.966014183116574 9.999882809379727 9.97343717270239 9.999711480029758 5.0005 9.890599931615164 10.0 9.97343717270239 
0.001464226415274765 0.0011558760459522794 0.0010 0.0010 0.0012007412206727483 0.0010 6.738561851138301 5.000500000000001 0.0010 5.000500000000001 5.0005 5.0005 9.999992426576656 0.09449764483041534 10.0 9.999763264512445 9.999312964588887 0.0010 10.0 0.0010 10.0 9.25773215608729 5.000500000000001 9.98647162866795 5.000500000000001 7.797983971591958 9.99304609088081 5.0005 10.0 9.99813042390381 9.988614562265774 0.025643375908885352 7.387241146018027 9.999864353232251 5.0005 0.0014552418073234207 5.717466603854946 0.0010 5.435325779492234 9.25773215608729 9.98998016910127 10.0 9.992265477694495 10.0 10.0 9.652866598985511 10.0 9.949182587589798 
5.000500000000001 0.0010 0.0010 0.0010 0.0010 0.0010 0.21123458703279718 2.866685730809812 2.006461052006762 0.0010 5.500450000000001 2.6056675130649163 2.7228824803302 10.0 4.703540315268147 9.763390777755802 10.0 4.74101928413248 7.263845478348512 1.6551429740822767 6.253165861317296 7.0481396955326545 0.0010 10.0 3.759132495732942 6.8804116995332585 4.845890686228535 4.50055 8.76446679520573 9.03321497034218 7.5409011862763835 2.9982916930406267 8.656773533950707 10.0 10.0 1.5316479552481808 4.738292802990413 9.429746481871518 0.0010 5.2364241080629785 9.947563370414946 7.276250963006074 4.995520540339174 7.160002313323414 4.6775921888497 1.7455139538908235 7.958427665530453 10.0 
0.0010 0.0010 0.0010 0.0010 0.0010 0.0010 0.0010 0.0010 0.0010 10.0 0.0010 0.0010 10.0 0.0010 10.0 10.0 10.0 9.21474014104896 10.0 0.0010 10.0 10.0 1.8868662279484305 10.0 10.0 6.8841648826181325 10.0 10.0 10.0 10.0 10.0 7.1458138540287175 9.417553346746937 10.0 10.0 0.0010 10.0 9.036375464851455 9.430885683356165 10.0 10.0 10.0 10.0 10.0 10.0 10.0 10.0 9.849611612740542 
9.102176870225337 0.0027071355680884 0.0010 0.0062899771285203614 0.0010801320836638724 0.0013808349640341542 0.0010 0.04869473240078444 10.0 0.0010 10.0 0.16935101459409918 3.4458860436985375 10.0 9.829087818569404 9.984848293704676 9.998119088305787 10.0 0.0010 7.2648733076022065 0.0010 0.0010 0.0010 9.095132357868136 10.0 10.0 10.0 10.0 0.0010 9.946237266003783 9.967378246225449 7.469962564788885 10.0 10.0 10.0 10.0 10.0 10.0 0.0010 10.0 9.230016574889602 0.0010 4.390567879294519 0.0010 9.20663222863163 9.412472515760228 9.98049155342965 9.396000498132246 
4.223775003342598 5.000500000000001 0.0010 0.010862866998582419 0.006731440237860177 0.001079844082208817 0.1801539089910814 5.500450000000001 0.0010 0.001000000000000334 3.027376750315705 3.2506742217373503 4.241820342638717 2.502738217151291 6.484533577625277 8.253946473764328 9.972475663850505 1.727189755838923 3.491488003703421 5.000500000000001 0.5911244523990966 4.9038472962982045 4.5005500000000005 3.27264253887022 4.107649472619152 8.37486464246636 10.0 4.5373271808007365 9.579256294470312 4.971465403622535 5.368877221482654 5.500450000000001 10.0 9.7482772253561 10.0 5.185179517665805 6.136760995616126 9.50005 7.079324267606628 5.0005 5.0005 3.575953565078371 3.1419296437995294 3.4013808241142653 0.0010 6.2152842575404605 5.0005 10.0 
0.0010 0.0010 0.0010 0.0010 0.003093370198345255 0.0010 10.0 8.842235904928616 0.0010 10.0 0.0010 0.0010 10.0 0.0010 10.0 10.0 10.0 10.0 10.0 0.0010 10.0 10.0 0.0010 10.0 10.0 10.0 10.0 0.0010 10.0 10.0 10.0 0.0010 0.0010 10.0 0.0010 0.0010 0.0010 0.0010 0.0010 10.0 0.0010 10.0 10.0 10.0 10.0 10.0 10.0 7.635749114893724 
0.0010 0.0010 0.0010 0.0010 0.0010 0.0010 7.028865625506056 0.0010 0.0010 6.055829813282138 5.386345954726824 10.0 10.0 8.719380369270608 10.0 10.0 9.943162696662979 10.0 9.659093561733632 4.070103067891461 3.335021030536831 9.659093561733632 10.0 10.0 4.732473306221995 9.736384133408903 10.0 0.0010 10.0 10.0 10.0 4.029972710532274 10.0 10.0 10.0 0.0010 0.0010 2.40754876463022 0.0010 10.0 9.659093561733632 9.659093561733632 10.0 9.659093561733632 2.5415361202245887 1.6691972626142029 5.954923842719266 8.572303376154512 
0.0010 0.4326819535646482 0.13513210355174948 0.00120015844110088 0.005058493360167639 0.0010004178154328256 0.5742437027486442 0.15267568561286105 5.000500000000001 5.000500000000001 2.3517785695897766 7.941125521590836 10.0 8.100362359843963 9.942071788755015 10.0 9.940150804241695 6.986248477512538 10.0 4.881386664839192 7.0022351237648515 10.0 5.006651132038821 8.592341419009383 9.990170025975168 4.146081367347975 10.0 9.575524423829988 10.0 10.0 10.0 9.892329593129377 0.0010 10.0 3.287301612507752 1.112534402887813 4.526331255898895 5.0005 0.0010 9.750991309404483 10.0 10.0 10.0 10.0 8.709241445738028 0.0010 10.0 10.0 
0.0010 0.0010 0.0010 0.0010 0.0010871978130339763 0.0015615339313001704 0.0010 0.0010 10.0 0.0010 4.9537609929164 10.0 10.0 8.993540011899308 10.0 10.0 9.643972680183957 10.0 0.0010 4.884875815734824 10.0 0.0010 8.754972306072611 10.0 9.202197904813731 4.608326493687102 10.0 10.0 0.0010 10.0 10.0 6.365393547666207 4.307196867679701 4.9732359102040435 10.0 9.574605225397676 10.0 10.0 4.400575185664211 5.6625141417143645 4.939632339492888 0.0010 10.0 0.0010 5.395880545307188 8.494290821243068 10.0 10.0 
0.0010 0.0010 0.0010 0.001139044498055043 0.0016823847246845353 0.0010 0.5116801084783836 0.0010 0.0010 7.3234430479862525 5.595685539535442 5.399889655151013 10.0 1.9969760862015289 9.977846109142742 10.0 10.0 10.0 10.0 0.0010 2.524100044644823 10.0 0.4217427504544178 5.72888065039401 10.0 10.0 7.364554031246703 10.0 10.0 10.0 10.0 6.201324531394375 10.0 9.964848617147675 6.609219931668707 0.0010 8.506452835830652 0.0010 1.4772874259633682 10.0 10.0 10.0 10.0 10.0 9.80702097179335 8.262516706390883 10.0 10.0 
8.642180504306472 0.0010 0.023545932217684543 0.0010 0.0010 0.0010 0.0010 0.0010 6.553115887158775 0.0010 10.0 1.075281283388184 1.2806513426635044 10.0 1.3241164581934095 9.238656828424029 10.0 9.135310558022413 10.0 5.254149171622667 0.0010 8.598969348284555 0.0010 10.0 0.0010 8.776497639381208 1.3381285375783842 10.0 10.0 10.0 0.0010 10.0 10.0 8.477711107716168 10.0 6.1026704254946775 0.0010 10.0 8.56253415245377 7.237617984066073 8.993972619768694 10.0 2.010590916492965 10.0 5.959322283862901 0.0010 1.5447478673381982 10.0 
0.29626231097522643 0.0010 0.051496491274516484 0.0010 0.0010 0.0010 0.0010 0.0010 7.853904147487995 0.0010 0.0010 3.9237914595089682 9.82079930329206 10.0 5.383107141008706 10.0 10.0 9.942562610240005 7.772929951448377 6.015622618120629 10.0 9.36016453707979 0.317769648345116 9.68375075350493 9.339176038175129 2.525640748672889 9.722645650641304 9.774254100800842 9.593374347992272 10.0 10.0 6.428802649184569 9.534279917807185 9.876130064757328 9.524386438000157 10.0 10.0 10.0 10.0 9.120114677129386 10.0 9.36016453707979 10.0 9.36016453707979 9.656398107557298 10.0 10.0 10.0 
0.17437938474332496 0.0010 0.00148290706346079 0.0010117697517513285 0.0010 0.0010 10.0 0.0010 0.0010 0.0010 1.0959113507266194 8.438048402663103 9.737680991290189 8.945935946789653 9.722742522719944 9.426475633421346 9.99983751742986 0.0010 10.0 0.43799699982315765 0.0010 10.0 2.051676304679127 5.890350901504388 3.750461181209581 0.17296290315388863 5.138612568707735 0.0010 10.0 9.455830524083362 9.970242347757372 8.985780070214094 8.843730902060319 10.0 4.0751500930069655 3.048879744219741 6.902069622616404 0.0010 0.0010 9.817175449146028 0.5664131161381318 10.0 4.17353098700385 10.0 10.0 6.00801672365688 10.0 0.16899011506632577 
0.0010 0.0010 0.0010 0.0010 0.0010 0.0010 0.9673477863473652 0.0010 0.0010 6.112941930167317 3.421772585343434 6.634395124361849 10.0 4.619346943969325 10.0 10.0 10.0 0.26278127715966426 10.0 0.0010 7.297402386895488 10.0 9.257242402291968 10.0 1.689958643674836 1.650774498096835 10.0 1.5190496053115812 10.0 10.0 10.0 10.0 2.37297099719322 10.0 10.0 1.5352406667626877 0.0010 5.0005 0.0010 8.579452485458535 9.676050215631847 10.0 0.0010 9.62650221528477 3.28584508520665 0.4523988495566771 0.0010 10.0 
0.0010 0.0010 0.024386427606480937 0.0010 0.010209421446911376 0.0010 0.0010 10.0 10.0 0.0010 10.0 5.339025133771861 10.0 9.584664781011988 10.0 10.0 10.0 10.0 10.0 10.0 10.0 10.0 0.0010 10.0 0.0010 10.0 7.785211443863891 10.0 9.837363844288728 10.0 10.0 0.0010 10.0 10.0 10.0 0.0010 0.0010 10.0 4.880674397160538 0.0010 10.0 10.0 10.0 3.085736441056448 10.0 10.0 9.642180213128276 10.0 
0.0010 0.0010 0.01558909458718796 0.0010 0.1550618963346449 0.0010 10.0 0.0010 10.0 5.941387434811424 0.0010 10.0 10.0 0.8693960741721268 10.0 10.0 10.0 9.260009806440515 10.0 0.0010 7.270838876663587 10.0 10.0 10.0 10.0 10.0 10.0 10.0 10.0 10.0 10.0 0.0010 10.0 10.0 10.0 0.0010 0.0010 7.780370710171734 0.0010 10.0 10.0 10.0 10.0 10.0 10.0 10.0 10.0 10.0 
7.621016203747022 0.16953667487368246 0.007047425745578392 0.012465012453254282 0.001218380386692247 0.01948286095928333 0.004493523052736743 0.0010 4.839484909882697 0.01787000616351083 10.0 1.3979899897293664 2.6967845014083736 10.0 2.6748126959437624 9.989483475180041 9.584971307570331 6.247235146530421 5.230722589828998 4.37333610167075 3.4522577412109285 7.8629769340702556 3.7091090381694234 8.753550319994872 1.8772406237283916 4.033225051214671 5.28381297819059 9.707274888174313 5.000500000000001 8.781721096052632 3.1260143815792456 5.0725496953729925 8.718493098081952 8.416967870025632 9.4926901166293 4.958661806392617 2.162418543799072 9.981795237184468 8.988984547022103 9.008599022845518 7.2326527246654715 5.147023408049725 2.6591092722752503 5.147333943647521 4.127653912670173 7.383379508515276 6.848034801659686 9.821528567734587 
9.161373414162554 1.313788436875362 0.0034619704598800594 0.0010163222399028633 0.0010030505663299848 0.0010092515446238487 0.012894748239547848 0.6649701066280005 1.269114462381176 0.005196216224927339 4.5697143282514 1.2178080956769914 5.0005 1.9042247802933565 5.0005 5.0005 9.542927679162819 5.167686244184249 4.869199868198745 4.111817994984858 2.798785400526775 4.803494776899753 0.281943288453832 4.231249181369624 9.50005 7.1426936973052655 5.0005 7.253920436975101 9.758806063228803 4.386526783969914 5.0005 5.0005 9.507012246816204 4.804041754946788 5.0005 9.85862192980326 5.0005 9.983345319515296 1.1758965896301952 5.000500000000001 5.0005 4.868874395617608 4.277331751946255 4.868868627437711 9.784626960156833 4.527912646149399 9.272504615727131 9.998406337069557 
1.8749839182086412 0.0010 0.0010 0.002764719334232864 0.0010 0.0010 0.0010 0.0010 10.0 0.0010 10.0 4.740247027244844 9.10339093597699 10.0 4.667388348885187 10.0 10.0 10.0 0.0010 4.909897601022987 10.0 10.0 1.8294416470797685 10.0 2.058728123114041 3.1788435319655766 10.0 10.0 0.0010 10.0 4.827693213440701 0.0010 1.8804791252300026 10.0 10.0 7.368555913038131 4.195455073966916 10.0 9.381610323538041 10.0 0.7159046840862073 0.0010 10.0 0.0010 10.0 10.0 4.897665617083274 10.0 
9.19771013370637 0.0010 0.18500484082406135 0.0062229739768343804 0.0010 0.0010 0.0010 0.0010 0.5815485588948592 0.0010 4.6172700714497275 7.992598295599298 1.6183610283309853 0.0010 1.942890447514404 6.329634514278225 10.0 10.0 0.898827301271453 10.0 0.0010 2.3449606190465486 10.0 0.6672889082719025 4.413316174684754 5.182567846515138 6.34817272657564 10.0 1.2828504787785924 2.374770189134558 1.0677408164156885 10.0 5.6636912804595765 9.96739219943951 10.0 9.672466907880267 7.6944464700070805 10.0 8.311596850396718 5.609906657456665 0.3636642332264821 0.33927869547894196 8.218152778099666 6.940831162338103 7.545068970290918 0.0010 3.906992997982973 10.0 
0.0010 0.0010 0.0010 0.0010 0.0010 0.0010 0.0010 7.960312847772256 0.0010 10.0 0.0010 4.744539159768799 10.0 0.0010 10.0 10.0 10.0 8.149953238702041 10.0 0.0010 8.866164708514058 10.0 0.0010 10.0 6.327215024717485 10.0 10.0 9.070866489384093 10.0 10.0 10.0 5.676126395823926 10.0 10.0 8.509713562404894 0.0010 10.0 6.413152898852736 1.9527772870351776 10.0 10.0 10.0 10.0 10.0 8.883465794437015 0.0010 10.0 10.0 
0.03468986847146151 0.02342218051670547 0.004158826167089751 0.0010 0.007701648357646802 0.001003170503202996 0.0010 0.0010 10.0 10.0 0.0010 10.0 9.967938703834797 0.0010 10.0 9.986734212198444 9.550699360846938 4.50055 9.807061978821697 0.0010 10.0 9.78280557304261 0.001000000000000334 10.0 10.0 8.710039255186421 9.633837325314484 10.0 9.63836092312208 10.0 10.0 8.060504452621437 1.4955040798123749 9.924807627608216 10.0 0.0010 10.0 10.0 0.0010 9.116505584060496 10.0 9.758380333112042 10.0 9.770243509415339 4.1890482322227225 2.4849717104556683 10.0 10.0 
0.0010 0.0010 0.0010 0.0010 0.0010 0.0010 0.0010 0.0010 10.0 0.0010 3.300106798140887 0.0010 10.0 10.0 5.144689167676777 10.0 10.0 10.0 9.681238672181285 4.143860001350661 6.094282824157823 4.0293302769500325 0.0010 10.0 6.490778540050198 5.166847807536498 10.0 10.0 9.652033517283055 10.0 10.0 3.0156291589309263 6.981911610187756 9.566895254558194 10.0 10.0 5.6380698353512315 10.0 5.815179074442597 9.556444839343898 8.570471844028884 9.630179080386595 10.0 9.644417413332294 10.0 10.0 10.0 10.0 
8.315460067813348 0.18356491673369874 0.0010 0.0010 0.0010 0.006160136231551264 0.0010 0.2700750890279945 0.0010 0.0010 5.545756519320533 3.1417183638988466 2.047556531915486 8.413619868247217 2.629411795434419 9.067260791184612 9.724879632508301 1.5593962118460412 2.378691390717457 6.3819917107077675 0.0010 0.0010 3.8897684502443277 3.02160897249608 7.674043946505056 3.8678657702519716 8.714572920532813 4.82017367988201 0.025108055141453978 3.6822267489393323 2.1765702858431197 2.020699554577229 5.957655221646177 9.055368070349155 4.428636832645225 8.682062109228447 3.724002054031978 6.727314002592374 0.9782822931005066 2.7237168195960497 9.177721968965345 0.0010 1.922523215153546 0.0010 0.0010 3.2005566785369934 10.0 8.972381757925636 
0.0010651561648203519 0.0010 0.0012945159110452683 0.008807308715083772 0.0010 0.0010559054870047204 6.90467806883975 10.0 0.051632613490191305 7.716752567834411 4.6259490015350835 0.0010 9.999537962647734 0.8679599790785275 10.0 9.940726270111055 9.99961566222889 2.3268500891822046 9.99993484383518 0.4564498881971401 9.520430746207861 9.784653675464035 0.0010 9.763603102743971 8.49714156621943 2.6072655851657416 9.87609878036462 9.164746049929498 9.99993484383518 9.87168157380707 9.88945162237196 1.253918521553227 7.023031314951075 9.983451297362363 9.917952464780347 0.004227937584584428 8.603306308030698 7.990054849954234 2.785551895912856 9.441051263268134 10.0 9.999998947453305 9.486335376341444 9.99993484383518 7.229013134249985 10.0 9.990978606470454 9.784782471134275 
0.027626119753584102 0.0010 0.004870863876312062 0.0010004910157678554 0.0010 0.0010 0.06510259518840443 0.008025261044788567 5.891368459476704 7.354229918244626 0.8077058677024294 5.500450000000001 9.989239575595631 5.891368459476704 9.858293455546134 10.0 10.0 9.836157644151394 9.166112862943976 3.1553205594952356 5.934266375901867 9.437793029264878 4.511205688367032 9.87325995250027 5.446419479024957 3.91899073689492 5.891368459476704 5.891368459476704 9.166127263024961 10.0 10.0 5.641210618894048 5.864509392079699 9.973355905040567 5.869648925434805 4.753657661804073 5.586262472821689 5.891368459476704 2.7753333579100303 9.584212591774275 7.453207645673528 9.166126467707786 8.309144662525936 9.166127480733108 9.534196841881517 4.8523766135290325 6.184821796842897 10.0 
0.0010 0.0010 0.0010 0.0010 0.0010 0.0010 8.830622438049613 0.0010 0.0010 0.0010 1.1136256121177297 10.0 10.0 4.17072379948594 10.0 10.0 10.0 0.0010 10.0 0.0010 7.703481401802705 10.0 2.7212630227421064 10.0 5.36338907268274 0.0010 10.0 0.0010 10.0 2.3768747556180014 10.0 0.0010 10.0 10.0 10.0 4.393166512825235 10.0 10.0 0.9124568259220349 8.301392865557478 10.0 10.0 10.0 10.0 10.0 10.0 10.0 10.0 
0.0010 0.0010355403745075699 0.0013909084790993285 0.0010437724030292715 0.007304151926632809 0.0010 0.0010 1.145965526514017 0.0010 9.788207383478934 0.5278997096196691 2.6726550714826516 10.0 0.0010 10.0 10.0 10.0 6.247162570519707 10.0 2.9582901680738964 10.0 10.0 1.876522330533129 10.0 7.633166747105261 9.95358051851388 8.875468641859548 7.393570200566934 9.876729975807745 10.0 9.794798744704563 9.11101164528666 3.0167809223004847 10.0 7.468336170297793 0.7963417989725854 10.0 1.4801015577022945 10.0 6.277251558756156 6.077521396058569 10.0 10.0 10.0 10.0 5.533174262544504 10.0 9.58125119541952 
10.0 0.0010 0.0010 0.0010 0.0010 0.013584171940809738 0.0010 0.0010 1.1596968761171194 0.0010 10.0 0.0010 0.0010 10.0 0.0010 10.0 9.711893465238536 0.0010 0.08303019580016713 0.0010 0.4070099658627129 0.0010 0.0010 0.0010 2.4427700031235338 0.0010 10.0 0.0010 0.08303019580016713 0.0010 0.0010 10.0 1.0950874276698412 10.0 10.0 10.0 9.207439734942188 10.0 10.0 0.08303019580016713 0.7994235758404932 0.08303019580016713 0.0010 0.08303019580016713 0.0010 7.627091663148927 6.369486915043251 10.0 
0.0010 0.0010 0.0010 0.009835334018149317 0.0010 0.0010 10.0 0.0010 0.0010 6.2803656651393585 0.0010 10.0 10.0 1.8300164583958944 10.0 10.0 10.0 0.0010 10.0 0.0010 2.264318852085948 10.0 6.511022196380973 10.0 10.0 0.0010 10.0 0.0010 10.0 10.0 10.0 0.0010 0.0010 10.0 10.0 2.7143342539030892 0.25252143101136637 0.0010 0.0010 5.447168874887881 10.0 10.0 0.0010 10.0 10.0 10.0 10.0 10.0 
0.0010 0.0010 0.0010 0.0010 0.0010 0.0010 0.0010 5.057349205607812 10.0 0.0010 10.0 2.145821384891291 10.0 7.384029330663332 5.346810930570717 10.0 10.0 10.0 9.936884344404731 7.973928602070641 10.0 10.0 0.0010 10.0 1.731743617073318 10.0 10.0 10.0 10.0 10.0 10.0 0.0010 10.0 10.0 10.0 1.2305973348742203 0.6114476773252813 9.951808194448486 1.0461358859654668 10.0 7.084844680907713 9.973230135055767 10.0 9.04801760961246 10.0 10.0 10.0 10.0 
0.2012561617260814 0.003415446171252473 0.0013991635470081698 0.0010701533301773645 0.0011643686008185918 0.0010300696142198761 0.031273983871226374 5.0005 9.718868712943998 0.014769215697493232 9.948760812885133 9.201143382770404 9.956095486188945 6.300342430528237 9.909395917679639 9.990507140570813 9.999845414123888 6.970244189029425 5.0005 5.63574476198621 6.665652001224876 5.0005 0.06578305485129753 9.941456291015726 2.984685938993249 6.6177505440973015 9.959665684458011 7.429958833762254 5.0005 9.925447752841283 9.821435979559972 0.14846579010811878 9.922370462361176 9.799621273002817 9.753207651948559 0.37533307595792476 5.000500000000001 9.961560652884135 8.925899037385925 4.36525523801379 9.871999586121095 5.0005 8.201832164974054 1.462177042567478 2.854289084600885 7.548601551883376 9.986485909770336 9.953487334784473 
0.0010 0.0010 0.0010 0.0010 0.0010 0.0010 0.0010 1.465965088013295 0.0010 8.175874454651263 0.0010 10.0 10.0 5.247542381965237 10.0 10.0 9.74967138863697 1.7492223127034976 10.0 0.0010 10.0 10.0 10.0 9.275225760364783 10.0 1.0634004329866316 10.0 8.736050836102981 10.0 10.0 10.0 0.4220078385310573 9.132032904001434 10.0 10.0 0.0010 4.906597181314681 1.2842571605521087 0.5373105206031727 10.0 9.950005 10.0 10.0 9.995822073500937 9.046697338170512 10.0 8.780075585196702 10.0 
0.004828032807460253 0.0010059884287917209 0.0011241440704667029 0.0010000295419161029 0.001000766097854361 0.0010012621874732393 5.000500000000001 5.0005 0.019443640065882842 5.0005 0.50095 9.997567246521978 9.991091445074291 0.03358308334077886 9.992102953331315 9.998953400808299 9.999883707369607 5.0005 9.989086388263173 0.50095 2.5252521803446037 9.99435910782165 2.4145811773986976 9.985151173719583 6.113221742213654 2.55566882885495 9.98722920915074 5.0005 9.988514503270332 9.962335376102866 9.998467848241575 8.801712234694126 9.50005 9.961229102581811 9.106519935263284 0.003719348523276267 0.50095 0.50095 0.50095 9.977440937125918 6.922528947084167 9.97403424876516 8.869556186872396 9.9900050123315 5.000500000000001 9.978490070031748 5.1413122011891215 5.0005 
0.0010 0.038235338682908515 0.0010 0.0014450888187557264 0.0010111139937928563 0.0010 0.0010 0.004398648479635224 0.0010 10.0 0.0010 3.1481538471576442 10.0 0.0010 10.0 9.994885760686659 10.0 10.0 9.993106844600447 0.0010 10.0 10.0 2.1378574607063583 9.998701115346222 10.0 1.65167273612832 6.360428173104161 10.0 9.99334448483473 10.0 10.0 10.0 10.0 10.0 6.180952115367413 0.0010 10.0 3.6722650196524933 10.0 10.0 9.972493790421707 9.993106844600447 10.0 9.993106844600447 10.0 0.0010 10.0 9.805603445319864 
0.0010 0.0010 0.0010 0.0010 0.0010 0.0010 0.0010 10.0 0.0010 10.0 10.0 0.0010 10.0 10.0 10.0 10.0 10.0 10.0 10.0 10.0 0.0010 10.0 10.0 0.0010 0.0010 0.0010 10.0 10.0 10.0 10.0 10.0 10.0 10.0 10.0 10.0 10.0 10.0 10.0 10.0 10.0 10.0 10.0 10.0 10.0 10.0 0.0010 10.0 10.0 
5.36428176548622 0.6450458357753115 0.0038466226868131255 0.0010 0.0010 0.007224656816258623 0.001000000000000334 0.0010 0.0010 0.001000000000000334 0.5760268363448882 9.737038021713676 4.856229856574006 10.0 4.866606336692224 4.746619535112051 4.866412122289625 0.0010 0.001000000000000334 3.88051721776137 4.719185576693447 0.001000000000000334 4.937827891911268 4.937198894221988 0.15662846291138788 5.0005 2.202472881080027 4.8032107118856215 7.775909832950822 4.881612842395573 4.866606336692224 4.0770305086950325 0.7722312294726184 2.546200709983876 0.0010 5.196642176735404 9.080656079115435 10.0 5.554249255529965 10.0 1.8912817827470056 6.454216165582242 4.802794142510044 0.001000000000000334 0.0010 4.121647452647118 9.456892667653332 10.0 
2.140250440659144 0.0010 0.0023320121060536715 0.0010 0.0010 0.0010 0.0010 0.0010 10.0 0.0010 7.472765434850444 0.0010 5.847361654262788 10.0 0.13257019887084098 9.911365670908813 10.0 10.0 10.0 10.0 2.6856078101841403 10.0 0.0010 10.0 0.0010 10.0 10.0 10.0 10.0 10.0 10.0 0.0010 8.203706294349182 9.836236447940063 5.8483197215543665 9.602317034590708 0.39705170224469377 10.0 10.0 5.946936421057613 10.0 10.0 10.0 10.0 10.0 10.0 10.0 10.0 
0.0010 0.0010 0.0010 0.0010 0.0010 0.0010 2.6730188102841455 0.0010 0.0010 10.0 0.0010 10.0 10.0 0.781717977317312 10.0 9.837881634890017 10.0 9.234771848135006 10.0 7.622503647241545 4.568370814850652 10.0 10.0 10.0 5.511099592872849 5.996733799421482 10.0 4.872936955499076 10.0 10.0 10.0 1.2732902427663229 9.512247817947134 10.0 10.0 1.579905498225698 5.192573143487218 0.0010 0.0010 10.0 10.0 10.0 10.0 10.0 2.665208227368394 2.0299146579030323 4.4691100736639315 9.892302334658865 
0.0010 0.0010 0.006660340591829273 0.0010 0.0010 0.0010 0.0010 0.0010 9.503116448044938 8.248488453575284 0.0010 5.000500000000001 10.0 9.503116448044938 7.860260354380804 9.939729245042239 9.928318265039177 9.887896874161962 10.0 1.4549160179491905 7.349255512316686 10.0 5.500450000000001 10.0 9.927318990142533 5.0005 9.950005 9.930441275199948 10.0 10.0 10.0 5.500450000000001 4.92570863592089 10.0 8.258219395572738 10.0 4.309017712076741 10.0 0.0010 10.0 8.000709157348593 10.0 7.738179798536537 10.0 10.0 5.0005 10.0 9.950005 
0.0010 0.29510041085654787 0.004927729757418115 0.0012165516444920458 0.002439767552512472 0.0010 5.842784611904984 6.458562236135606 0.0010 4.8902400981965295 4.583159014312432 7.785368592311272 10.0 6.323283546753258 10.0 9.959719356862786 10.0 4.846063294198644 10.0 3.350938425836947 4.411594588053172 9.104549358070972 8.341620122989488 7.411992567995838 0.0010 4.202511664440432 4.485937892687504 0.0010 10.0 9.55901594841304 10.0 3.5302016911781218 1.2574629386029854 10.0 0.0010 0.0010 0.0010 0.0010 5.271881227228007 10.0 9.999815081425796 10.0 10.0 8.827274675625306 1.2073917071988474 0.46036200769376423 4.72517671174169 10.0 
0.0010 0.0010 0.04838910953772993 0.001492473726109652 0.012143760327794014 0.0010 0.0010 5.979032449152254 0.0010 9.683170268357525 5.5427698259071665 5.856601082907219 10.0 0.0010 10.0 10.0 10.0 10.0 10.0 5.903680708716554 10.0 10.0 2.8892514722507405 10.0 10.0 10.0 10.0 9.902832414766877 10.0 10.0 10.0 9.686229368775168 10.0 9.16470363404734 10.0 0.0010 10.0 10.0 10.0 10.0 10.0 10.0 9.949924722584306 10.0 4.50055 9.8747161820757 10.0 10.0 
3.2215772523956314 0.013753404541328416 0.002656397314882393 0.0011730307708628456 0.0010083733776658195 0.0010082672784961797 0.007857983447568507 0.12147730930775649 8.857224423344006 0.01846127762038737 8.21922247514441 3.2164211054440224 7.565727653428453 8.448696121903549 4.012496446690851 9.971736994659722 9.995607222601661 8.056114258371693 0.50095 5.821495146334241 9.60892606002455 4.8776557173997945 2.8181776421106517 9.942910255664135 7.933537379116035 5.000500000000001 9.875596189321827 9.992550704451986 0.50095 9.91095635994971 8.00878960577062 5.000500000000001 5.000500000000001 6.851348089068624 9.164027458834617 7.628238250273785 5.000500000000001 8.887959956260769 7.968705009492396 5.599405263073398 2.5932613775570172 0.50095 9.316886911405556 0.50095 9.990638573028173 7.952408361859186 5.000500000000001 9.920216752540272 
2.5955129503279215 0.05356559549420778 0.009793216736321185 0.0011910404859672187 0.0014827568622175769 0.004148989406661922 0.0010 0.0010 10.0 0.0010 4.276139071494037 9.216133648271544 4.796512364661024 9.104404450896718 5.0005 8.653300091133124 9.994927369309286 10.0 0.04157940769066659 4.0486495417183885 5.7936608307769975 1.1479571009341454 2.342494786620396 7.646561642398032 10.0 5.834891947798356 9.769976481374336 10.0 0.0010 7.656108626944741 9.895942853708318 6.5730024026853915 4.830071556328615 7.803427353761498 10.0 10.0 8.696024645098307 10.0 5.180436979346791 4.861074449305801 5.328502423966249 0.0010 3.4651068565775898 0.0010 4.978251106943158 9.888049086126234 10.0 9.973669964452542 
8.606162628639078 0.0010 0.2465390185528184 0.038669863027539025 0.005714406329516419 0.0010 0.0010 5.000500000000001 9.068156045131753 0.0010 10.0 3.361119168025188 7.417216854867019 0.0010 1.8546231616626985 10.0 10.0 10.0 3.5247435179597675 9.09383961507207 0.001000000000000334 4.069304331282633 0.001000000000000334 9.90286260309758 0.001000000000000334 2.711893671697495 10.0 7.292960879893568 4.1432047873815305 10.0 10.0 3.1053727920592396 10.0 4.2211096447077745 10.0 7.9987888789571056 0.001000000000000334 10.0 4.5137587587076 9.144966779766094 10.0 3.51120606316874 8.756264344026135 3.5248332891581713 9.59202390319287 10.0 6.8344614381741895 10.0 
6.125892061556243 0.0010 0.009093269894918966 0.0010 0.0010 0.0010 0.04733006523625765 0.0010 0.7331105551675137 0.0010 10.0 5.0005 4.890886183042288 4.686845413431637 5.186618282029412 10.0 9.821110322934384 4.104043156573941 5.084125611919773 2.4057418621638886 4.376305330162409 5.329385377166872 0.0010 10.0 0.9612742757993472 10.0 5.111439980100049 7.9297569867231115 9.791837805959887 10.0 4.971597687959496 1.3202028298225956 10.0 9.753187167406892 9.652395681491983 2.4012565332349842 1.832661779330265 9.979125954463191 5.0005 9.457487915907613 6.084025611919772 5.084125611919773 5.145072445974519 5.084125611919773 4.950505000000001 9.974165818705261 7.808796455272304 9.950005 
6.728927606896426 0.15397274045756904 0.01733527968954389 0.003883079832427241 0.0036360605491143573 0.018389774235881805 0.1290896452823849 0.6156203856079134 2.1689346618251997 0.031820775000110754 6.359654983624032 2.313062642782031 3.2155198118790236 9.611373853013255 0.19626768650987458 9.969324864193235 8.018195269398046 5.261593583420239 0.9288959396982959 1.5637694479566053 3.160157169821096 0.6343655841363279 3.0722825698122693 4.772887856585083 7.838357284142108 5.580806498473252 6.549159620406137 5.1437143562056455 0.0010 3.515570342349691 3.9831340913739535 4.757073497638172 6.255777363454615 7.82080634041664 10.0 8.704408276480315 6.107604593492747 9.878774513769232 9.804732313490126 10.0 6.275563045646829 3.3142940487545864 2.6379741679808006 1.9531116982739123 0.7809643022360493 9.938231260645622 6.930534756893923 10.0 
4.82666735293968 0.0010 0.14027372882186648 0.0077161790677178895 0.0010 0.0010 0.0010 10.0 10.0 0.0010 10.0 6.34340170744074 6.950235585570082 10.0 7.808757481105555 10.0 10.0 9.519135341964809 10.0 4.060574480705689 5.663263017723053 0.0010 0.0010 10.0 3.9407058864582165 7.232795304237676 10.0 10.0 10.0 10.0 10.0 0.0010 10.0 10.0 9.559068944364583 0.0010 0.0010 9.372464071285311 0.0010 0.0010 9.09529993348541 8.892982257627917 0.0010 10.0 5.911286679510534 3.7939274387766027 6.751182172994043 10.0 
0.0010 0.0010 0.011663874154285193 0.0010 0.005029925979183926 0.0010 0.0010 0.0010 10.0 6.521711922595296 0.8099187390322315 10.0 10.0 7.885699899299859 10.0 9.477952852229839 9.997981486756089 8.83628964090571 10.0 0.001000000000000334 10.0 9.887954493906417 4.638439430484608 10.0 9.456786320588378 10.0 10.0 10.0 10.0 10.0 10.0 0.5373291832185045 8.351329912751652 10.0 10.0 0.001000000000000334 7.840199118080106 4.448463485800909 0.5523970843858348 10.0 10.0 10.0 10.0 10.0 9.395452907200632 4.141869383656897 10.0 10.0 
0.11408185906666557 0.0010 0.0010 0.0010402815057034562 0.0010 0.0010 5.280529079052262 0.11740056292207651 0.0010 1.103683657249566 7.5715554226706585 1.9503352349700434 10.0 1.0557247056192338 10.0 10.0 10.0 2.068587628983401 10.0 0.7118069285628317 4.2262175222592075 10.0 1.9959692771234048 10.0 1.5057075985573833 0.0010 10.0 6.925918615459267 10.0 9.966023216731978 10.0 2.802116828624783 9.564740732663928 10.0 4.669676031668518 0.0010 1.5083722720284873 1.5232579402848554 0.18443802045341595 10.0 10.0 10.0 9.060103531315692 10.0 6.841970596192859 3.391755349989796 4.50055 10.0 
0.0010 0.0010 0.0010 0.0012489698902960126 0.0010 0.0010 0.0010 4.556946213510552 0.0010 10.0 10.0 10.0 10.0 0.0010 10.0 10.0 10.0 10.0 10.0 10.0 10.0 10.0 10.0 9.81964364859155 10.0 0.0010 10.0 10.0 10.0 10.0 10.0 10.0 0.0010 10.0 10.0 0.0010 10.0 10.0 10.0 10.0 10.0 10.0 10.0 10.0 10.0 7.0691688833024084 10.0 10.0 
5.033368817351765 0.0010 0.00901813998619186 0.0010 0.0010 0.0010 0.0010 0.0010 10.0 0.0010 4.866319968227132 5.5517388317843706 9.199814132571447 10.0 10.0 10.0 10.0 10.0 0.0010 1.8556548895739682 0.0010 0.0010 0.0010 10.0 10.0 10.0 10.0 10.0 0.0010 10.0 10.0 5.818040585596004 10.0 5.983355263210107 7.607173898374262 10.0 5.7753440457259675 10.0 0.0010 6.60297505561031 7.825808125669354 0.0010 10.0 0.0010 4.04147595762628 4.5843143653251515 10.0 10.0 
4.455376929065436 0.0010 0.005836694336246357 0.0010 0.0010 0.0010 0.0010 0.0010 9.798989075217378 0.0010 4.94403577835923 7.938591518145124 9.494754960887345 10.0 10.0 10.0 10.0 9.85619779952775 0.0010 3.01334149288833 0.0010 0.0010 0.0010 10.0 10.0 10.0 10.0 10.0 0.0010 10.0 10.0 9.59464299717598 10.0 10.0 8.135437752867512 10.0 5.190158925379392 10.0 0.0010 10.0 9.491837554245608 0.0010 10.0 0.0010 0.0010 0.0010 10.0 10.0 
0.8051681080223436 0.0010 0.0010599610146147945 0.0025689020977454425 0.0010 5.009134077951793 0.0010 0.0010 0.0010 0.0010 2.0097336274876927 10.0 9.144148463164106 9.839296744319054 9.707097588003805 5.000109022809586 4.7174487205650815 9.303693600776176 10.0 1.377680814097653 0.9509057954454585 10.0 1.0017196229349334 10.0 0.0010 9.35159059005845 8.235988717464213 8.684639068473675 3.899529223055283 4.78523164505702 4.760646328721175 0.2551867562654726 10.0 7.986772197197421 9.910721857401768 0.0010 0.1722345324304051 5.365122249583958 0.0010 3.2523106794049363 10.0 10.0 10.0 10.0 8.657111677593026 0.0010 9.803597953823244 10.0 
0.0010 0.2785331485583822 0.0010 0.0010 0.0010 0.0010 0.4901906754284724 0.0010 5.500450000000001 4.50055 4.257784101277466 9.78685602447808 10.0 5.500450000000001 10.0 10.0 10.0 0.674248590431997 10.0 0.001000000000000334 10.0 10.0 4.566989485524218 10.0 10.0 3.2633781834866893 9.424127019405274 9.685687765030632 10.0 10.0 10.0 5.355964433488295 1.3539247729003279 10.0 5.060637789303067 0.0010 0.001000000000000334 5.168127441385011 3.985869068015571 10.0 6.560109395149215 10.0 10.0 10.0 4.687114823207127 2.0887118561766607 10.0 9.884660457436741 
0.5164575007928204 0.10810489474946287 0.0010 0.0010 0.0010 0.0010 0.0010 0.0010 10.0 10.0 0.7937879513830827 0.0010 9.233893522633478 8.701471639533073 10.0 10.0 10.0 10.0 10.0 6.016632812278907 10.0 10.0 7.2775078652127005 8.092897798529652 10.0 0.0010 0.8316014894701231 10.0 10.0 10.0 10.0 10.0 0.0010 9.547655505744835 0.0010 0.0010 10.0 0.0010 10.0 10.0 9.745963104321273 10.0 10.0 10.0 10.0 10.0 10.0 10.0 
0.0010 0.028202494555075102 0.0027641415695057255 0.001008376898903171 0.0010000147752400462 0.0010012447448555645 2.994991513239185 0.0010 0.0010 10.0 0.0010 3.7340331576437866 9.714547099639939 4.551898944572425 9.99992430846999 9.99969626061792 10.0 10.0 10.0 0.0010 10.0 10.0 4.014162892876439 9.553841158355137 8.74355320546206 0.870925023227161 7.241573135502119 10.0 10.0 9.639117812495618 10.0 8.5861829648223 0.0010 10.0 5.580576965452743 0.0010 4.581954642221761 0.3694933251461773 8.963660386277327 10.0 10.0 10.0 10.0 10.0 10.0 8.24026175291796 10.0 9.838363236057585 
0.0010 0.0010 0.0010 0.0010 0.008719400182729035 0.0010 0.0010 0.0010 0.0010 10.0 0.0010 10.0 10.0 9.948010181785648 10.0 10.0 10.0 10.0 10.0 0.0010 8.547522354493028 10.0 0.0010 10.0 10.0 10.0 10.0 10.0 10.0 10.0 10.0 5.5158297484648955 10.0 10.0 10.0 0.0010 10.0 10.0 10.0 10.0 10.0 10.0 10.0 10.0 10.0 0.0010 10.0 10.0 
1.6307093555097056 0.02609697689369588 0.001371721834948329 0.0011937369793875228 0.0010 0.0010 8.938201804467 0.0010 0.001000000000000334 0.0010 0.0010 6.497833583920533 9.998634985946694 8.44036259195649 9.959316393543787 10.0 10.0 2.448498803255738 10.0 0.001000000000000334 4.39740132288878 10.0 0.0010 7.501377394965985 3.3675062450736224 0.522923599810329 9.908279925696286 0.7649603182983045 10.0 10.0 10.0 5.1541321661959465 9.661132436956727 9.806671097225205 2.6429635713537305 3.146064437281736 5.571342236206638 0.001000000000000334 2.300740040064211 9.50005 4.974817351667732 10.0 1.6926243108412047 10.0 8.912668287233661 8.229782586290655 8.879607145614386 4.999319945479331 
0.018182488444285 0.01471823343400917 0.0011257565521098198 0.00169368260926063 0.008025152003857422 0.0010758942979711126 0.25024462977824147 0.014567161101412462 6.353341534387685 5.4007620364628455 7.249217482761619 6.168750929549723 9.982817511555716 4.645592167919274 8.769678950170134 9.979838720432697 9.99413205623915 9.671699000427925 10.0 0.7506767800586436 8.368886496778288 7.71689000427924 0.32930099957207604 7.767715504484733 8.659577701478891 5.720041186017097 9.934966241551088 6.750034766280417 10.0 9.82077955090663 10.0 7.525022224959631 9.671699000427925 9.974380531705473 9.5067629789915 1.8018921574244193 4.311678359415821 9.671699000427925 9.652506310027633 7.002783663576088 9.879772328612118 10.0 8.059695038781749 10.0 10.0 6.986229120672296 9.986514840923556 9.903861282283055 
10.0 1.2217682976915716 0.006662346252699311 0.0024667557408721524 0.0010 0.020847064665052234 0.0010 0.0010 10.0 0.004140820392235799 4.788497535021096 10.0 0.0010 10.0 3.247761261213552 7.1150509176102394 9.975692871915673 10.0 0.6333601358440295 10.0 10.0 0.0010 0.0010 9.92102659988835 6.728856869690024 10.0 7.413424556890591 10.0 0.7144020480085871 8.616236729808396 10.0 0.0010 10.0 9.43229984515592 10.0 0.0010 5.470177818794129 10.0 6.62207534906905 0.0010 10.0 0.6257726064586957 9.324776126121355 0.6331040447112581 0.0010 10.0 9.426099570080222 10.0 
5.203793245888613 2.8803619114451084 0.04308469743138567 0.0010 0.0010 0.0016021607104579165 0.0010 1.5188805322470256 0.0010 0.0010 2.597764892019427 1.680747349004716 3.7683715053150744 10.0 2.4237913223326184 2.7916640247414097 9.64589345622544 0.0010 1.856521047241816 0.0010 0.0010 5.1308391080516405 3.249442355967857 0.9385462474283486 10.0 2.7393112600082814 2.7916640247414097 7.520743509743879 3.5492417931816385 2.0093999767388606 4.042260244366545 10.0 5.197715557616762 2.5221588771351167 8.282876804477187 10.0 7.068627959599341 10.0 9.311925548232903 3.9831620560536525 2.3859867662933016 3.102299656488979 0.0010 2.268079990896217 3.7264575591937175 2.7916640247414097 3.887842185114885 1.850154071706306 
3.7260509537003808 0.012752765285196569 0.00718748747381986 0.0014723516221313753 0.001027851127662899 0.0010293534561105998 0.0010 0.15477145284842111 10.0 0.0010 10.0 10.0 6.23913135106319 10.0 8.98899490725715 9.923650280928493 9.998557165253349 9.426116770953204 0.0010 10.0 3.9146830565949116 0.0010 0.3304908954371213 9.002570178879438 2.7693633844317924 8.887847399109848 10.0 9.327811823770348 0.0010 9.015981008119432 8.951845153085047 9.527448210187933 8.583453297644759 9.901651964173137 10.0 4.171336555549236 10.0 10.0 2.4741396619170417 2.2278163727876628 9.696996048111794 0.0010 6.339018353401239 0.0010 4.330557688157419 7.852736679799975 10.0 10.0 
4.65962040536187 0.0010 0.0010 0.0010 0.0010 0.0010 0.0010 0.0010 10.0 0.0010 0.0010 10.0 10.0 1.7424131285375504 10.0 10.0 10.0 6.335868046398532 0.0010 9.31236528083272 4.310332005443435 0.0010 1.6793860454659646 10.0 9.916549345930074 10.0 10.0 8.126602808143435 0.0010 10.0 10.0 7.08447627070508 10.0 8.543900963322338 10.0 4.030597141774479 10.0 10.0 0.0010 5.515574927299518 5.275420782614207 0.0010 10.0 0.0010 10.0 1.876103752830974 10.0 10.0 
2.8852008594810554 0.4154429498521109 0.001288823128606384 0.003391429537043499 0.005637538320771818 0.0012946403207881997 0.0010 0.033520659824503814 10.0 0.0010 2.2456774906377506 0.2567071872903739 9.30825557826876 10.0 8.329457965969759 8.926365764364101 9.276466169813252 10.0 9.011397731680354 5.0967500288102165 3.045613336568681 3.0137541144880524 0.0010 9.295174231128852 8.324605077345769 4.302361185579135 10.0 10.0 8.429366828115063 9.999523836920398 9.93465521813889 0.9529427205406632 8.7788551223864 8.200764038506525 10.0 8.37899798902848 2.936584562534449 10.0 2.416922122826254 5.425992201425201 4.823675588849217 4.645512182521733 6.053283138437082 9.351051542212993 7.4202515729384215 10.0 9.187299203020693 10.0 
10.0 0.05106994048305882 0.0010763665174573498 0.001148144504309374 0.0010 0.0010 0.0010 0.0010 1.5019011636727113 0.0010 10.0 2.58998388951383 1.1445874284279265 10.0 0.0010 1.1505119438384765 7.547213392117012 0.0010 0.0010 10.0 0.0010 0.0010 10.0 0.0010 0.5326799058063789 3.1593322007415536 10.0 0.0010 4.905424965129447 9.805777212277617 0.0010 0.0010 1.7219714329022042 3.2221903857397143 10.0 7.487162425568221 10.0 10.0 10.0 9.957670981584444 0.1356244699487032 0.0010 0.0010 0.0010 0.0010 2.16124272693029 4.798423256309198 9.968806637014069 
10.0 0.0010 0.015968827185464232 0.0010 0.0010 0.05793019107167063 0.001000000000000334 0.060537218132579285 1.349301704040215 0.0010 10.0 0.2712608917065751 0.7994861266205078 7.155001007532697 4.563124938875832 9.780443281255105 10.0 0.0010 10.0 0.14680807088560588 0.9835238687832328 9.839075133610313 0.0010 10.0 2.932251614382201 5.968838663398572 4.91061405610429 7.829176557439665 8.155180418592458 10.0 2.256466659465358 0.0010 9.9168737560247 10.0 10.0 4.383438036676422 1.2695882379918206 8.713410409137527 0.0010 4.618316227154003 10.0 8.873463254600681 0.9005370839210176 9.991589713597403 4.919175581811373 0.7989715108177213 10.0 10.0 
5.809034306305724 0.0010 0.0010 0.0010 0.0010 0.0010 0.0010 0.0010 4.050137070873372 0.0010 9.6751075004492 1.229785933262789 5.3175093611273505 7.6217072392825305 3.777854544141033 10.0 10.0 10.0 6.90372351761596 6.677313830394027 0.6047328788093393 3.1618825006604574 0.0010 3.280063154292531 0.5883914170704088 10.0 10.0 10.0 3.280063154292531 10.0 10.0 0.042663064289831576 10.0 10.0 10.0 6.395255030991162 1.3587645778760988 7.235115784760408 5.491239358896937 3.280063154292531 10.0 10.0 10.0 10.0 7.955379930349902 10.0 10.0 10.0 
0.0010 0.0010 0.0010 0.0010299866474555827 0.0010 0.004234715465426885 0.0010 0.0010 10.0 0.0010 10.0 2.517501022454814 10.0 10.0 0.0010 10.0 9.952805593259676 0.0010 10.0 0.0010 10.0 0.0010 0.0010 10.0 8.174281024527351 0.0010 9.999999440753339 10.0 10.0 10.0 9.097100529622836 0.0010 10.0 10.0 10.0 10.0 0.0010 10.0 0.0010 2.836226368290564 10.0 10.0 0.0010 10.0 0.7597777277942344 0.0010 9.277457414003456 8.586003184120257 
0.0010 0.0010 0.0010 0.0010 0.0010 0.0010 7.688769017670288 0.0010 0.0010 0.3237899118142842 0.0010 10.0 10.0 0.0010 10.0 10.0 10.0 5.1700667219437335 10.0 0.0010 1.4881305689864304 10.0 4.877789749034403 10.0 6.770342566282725 0.0010 10.0 2.4750950177083095 10.0 10.0 10.0 10.0 7.380809354041484 10.0 9.958320555934684 0.0010 0.0010 0.0010 0.0010 10.0 6.156024971221715 10.0 7.0124825555440555 10.0 7.410547564505392 10.0 8.03656344774123 4.99283813098354 
0.0010 0.0010 0.0010 0.0016684390844863073 0.0010 0.0010792398311244048 10.0 0.0010 0.0010 3.4167157516819224 1.073828044628914 10.0 9.992525261248264 0.3887716278950306 10.0 9.572726351224016 10.0 0.0010 10.0 1.4588884258582404 8.494427892120848 10.0 5.963009669902642 9.0240356492363 2.8227407075816835 0.2581073385628556 6.9129009000774255 0.0010 10.0 8.603570230130057 10.0 10.0 3.2626868012329107 10.0 1.274538539938905 0.0010 0.5778825900275074 0.0010 3.857113998846236 3.0523872687197184 4.417867769010716 10.0 5.047330467095485 10.0 9.23378657605127 0.0010 10.0 8.828209438941489 
0.0010 0.0010 0.008059264875018447 0.0010 0.0010 0.0010 7.298260412984744 0.0010 0.0010 10.0 0.0010 10.0 10.0 0.0010 10.0 10.0 10.0 10.0 10.0 0.0010 10.0 10.0 7.513255499318289 9.662356847689683 10.0 10.0 10.0 9.674046172147134 10.0 10.0 10.0 10.0 10.0 10.0 10.0 0.0010 10.0 7.029691051851227 4.665188153121622 10.0 10.0 10.0 10.0 10.0 10.0 0.0010 6.112074107016193 10.0 
6.157049004702929 0.0010 0.256857041541257 0.015754672464682862 0.0010 0.0010 0.0010 0.0010 9.034708677788212 0.0010 10.0 8.469643218678613 4.028774025733042 10.0 1.925675322088121 10.0 10.0 1.3434587282079058 1.177209036383142 0.0010 0.4917564300250119 2.5450646220398414 0.0010 4.414539377047968 3.5073326895434347 0.0010 10.0 7.550044035285006 1.268269774349269 3.321399121989309 3.7493681870117044 7.720730319751092 7.935650642322454 10.0 10.0 10.0 10.0 10.0 8.188372638302837 10.0 9.735290468680075 0.7140520294679191 3.3467085866006125 0.07825398512517362 2.449698056975141 10.0 4.2349129710751345 9.186478024173434 
0.0010 0.0010 0.0010 0.0010 0.009465093496145218 0.0010 2.1735795135128297 0.0010 0.0010 10.0 0.0010 10.0 10.0 9.21625719439967 10.0 10.0 10.0 10.0 10.0 0.0010 8.280033739123235 10.0 0.6341967350772153 10.0 10.0 10.0 10.0 10.0 10.0 10.0 10.0 4.056184436184146 7.604229019958411 10.0 7.522914142025957 0.0010 10.0 9.348083351200641 10.0 10.0 10.0 10.0 10.0 10.0 10.0 0.0010 10.0 10.0 
0.0010 0.0010 0.0010 0.001812238472551225 0.0018187990463784148 0.001028811662545777 0.0010 0.93936395173737 0.0010 10.0 0.0010 2.1716599138853265 10.0 1.5480073566859764 10.0 10.0 9.9810552263907 10.0 10.0 5.000500000000001 7.533309336661338 9.860162542280388 0.0010 5.708967732844605 5.237277750304831 9.134942185138556 10.0 10.0 10.0 10.0 10.0 3.737202316142832 4.547604077461796 10.0 10.0 0.9142893775431032 4.0631038090446 4.43941161894743 4.751435874351531 10.0 6.656723788857375 10.0 9.894225863431606 10.0 4.680653497609158 3.209349780194974 10.0 10.0 
0.0010 0.00148450461062308 0.0055615440254671985 0.0010365248211808523 0.0010535160217927308 0.006533433384564564 0.035491202916830715 6.91515934019835 0.0010 9.803119992399683 5.04934798603233 7.483420951394393 10.0 0.04822633815030253 10.0 10.0 9.997333886567661 9.091749754734202 10.0 1.5392624250001516 10.0 10.0 4.951652013967672 10.0 5.0005 9.551263477537264 9.053839815955563 9.961438066765092 10.0 10.0 10.0 1.7878475605932884 6.442879519286133 10.0 6.545180420505149 0.0010 1.8236689839157219 0.19788000760031732 5.364888774719868 10.0 9.976499912132722 10.0 9.803119992399683 10.0 8.707670647429564 0.19788000760031732 10.0 9.965508797083169 
0.003921302934303003 0.008055543150891211 0.0010 0.0010 0.0010 0.0010 0.0010 0.0010 0.0010 6.386528483971494 0.09299616710998626 0.8844402880764637 9.995738166820763 0.001000000000000334 9.989804294693919 9.995497502418935 10.0 7.3118158055411735 10.0 0.0010 8.935202368634023 9.420675659636604 1.811674988025311 10.0 5.630176398223171 10.0 9.651279232696341 10.0 10.0 10.0 10.0 5.884261977866902 10.0 10.0 9.325392967087076 0.5721290798158671 7.68183497624416 6.110486906489744 5.510110985198894 10.0 8.051839205029836 10.0 10.0 10.0 5.886048207440711 4.33085347935379 10.0 9.473008011644277 
0.001000000000000334 0.0010 0.0015761601124198625 0.0010 0.0027749612234563145 0.0012468984533243023 0.23185341003596383 0.0010 0.0010 10.0 0.001000000000000334 10.0 10.0 3.978281914360309 10.0 10.0 10.0 9.711878525134699 10.0 0.0010 10.0 10.0 0.0010 10.0 10.0 10.0 10.0 10.0 10.0 10.0 10.0 7.84979032756814 10.0 10.0 10.0 0.0010 10.0 10.0 10.0 10.0 10.0 10.0 10.0 10.0 10.0 0.0010 10.0 9.872024518440208 
9.565663972269984 0.0010 0.07692818014460655 0.004898569413609128 0.0010 0.0018670659411354532 0.0010 0.0010 0.8418666149420879 0.0010 4.583225705873864 0.535989875280384 1.8254873100710567 1.3004592465566764 0.0010 4.999541303891879 9.859545863026 9.595238083165528 2.617705958091936 9.913162579867675 1.2438625321844938 2.9388115742540295 9.43957907274022 2.1722469726039413 2.6248493796863457 4.956766948147597 4.50055 10.0 0.8469608123595078 3.167016720112522 2.125127423533212 5.93212866431573 2.7832013928707164 4.977217544867657 10.0 6.216448113522158 5.5153870470430295 10.0 8.723739115346818 3.0881101481594486 4.951780391318025 2.0390654626830167 8.183481409017622 4.932281950454049 2.973729262542226 4.407768037531531 4.626984946685892 10.0 
2.532549863498176 0.028431333185605326 0.01030933723064873 0.0010 0.0010 0.0010 0.0010 0.2346585335551406 10.0 0.0010 10.0 10.0 4.953144524302254 10.0 9.09465410305994 9.869306169959422 9.998259574328129 10.0 0.001000000000000334 10.0 2.426549786731393 0.001000000000000334 0.001000000000000334 8.546522266335925 0.8638296740232558 10.0 10.0 8.98164334595545 0.001000000000000334 8.622946327501852 10.0 7.08809642869123 8.650456386294003 10.0 10.0 3.2201584640658156 10.0 10.0 0.5993524553543566 0.21898082100952632 10.0 0.001000000000000334 6.567485755377812 0.001000000000000334 3.46602722721228 9.904864748066917 10.0 10.0 
7.8012586131819335 0.0010 0.0010 0.0010 0.0010 0.0010 0.0010 0.0010 9.947413288500124 0.0010 2.898531345317745 10.0 10.0 5.722634220352502 8.669685795728615 10.0 10.0 8.904598037267611 0.0010 10.0 8.023147111674724 0.0010 0.0010 10.0 10.0 10.0 10.0 6.059772429304381 0.0010 10.0 9.82781345894244 0.0010 3.78332604829847 6.301906917320811 10.0 0.0010 10.0 10.0 0.0010 6.110950817664277 4.0247640678906365 0.0010 10.0 0.0010 6.704329633792525 3.1705946354369425 10.0 10.0 
0.0010 0.0034720306935201164 0.001439223030460664 0.0010 0.0012958252721515416 0.0022877185413818627 0.0010 0.0010 10.0 0.0010 10.0 10.0 0.7919662687191211 10.0 3.759039273250889 10.0 9.969036060262033 9.574729468134757 0.0010 10.0 10.0 0.0010 0.0010 9.983456433339294 0.0010 10.0 10.0 10.0 0.0010 6.053761756172801 7.951933119279564 0.0010 10.0 10.0 10.0 0.0010 10.0 10.0 10.0 0.0010 10.0 0.0010 10.0 0.0010 0.0010 0.0010 10.0 3.593568928411457 
0.0010 0.0010 0.0010108615822387705 0.018031870472459337 0.0025676198315066363 0.00577250834529493 10.0 0.661081493299936 0.007541276890345263 1.7200554837269695 10.0 10.0 10.0 0.0010 9.483135261355262 10.0 10.0 0.0010 10.0 0.0010 7.519126301925004 10.0 0.0010 10.0 0.0010 10.0 10.0 10.0 7.07803840283263 10.0 10.0 0.0010 10.0 10.0 10.0 0.0010 0.0010 0.0010 0.0010 10.0 10.0 10.0 9.75566236140963 10.0 6.061175845613782 0.0010 6.94939147378399 9.870619313350065 
0.0010 0.0010 0.011221180004003753 0.0010 0.0010 0.0010 0.0010 0.0010 9.665074448520826 10.0 0.0010 4.747622478985979 10.0 10.0 10.0 9.885101281657178 10.0 10.0 10.0 0.0010 10.0 10.0 3.2292856039799465 10.0 10.0 0.001000000000000334 10.0 10.0 10.0 10.0 10.0 5.360467375525191 8.060359231198682 10.0 10.0 10.0 1.4677483343052486 7.401554934457394 0.0010 10.0 10.0 10.0 10.0 10.0 10.0 0.001000000000000334 10.0 10.0 
0.41240661381613297 0.0010 0.0010 0.0010 0.0010 0.0010 9.072793783802044 0.0010 0.0010 0.0010 0.0010 8.614243116034928 10.0 7.772269858306158 10.0 9.285200091140856 10.0 6.5018757101868285 9.990046684612722 0.0010 5.870830965349482 9.998518756394192 0.0010 10.0 5.070005274160449 1.3850402538341706 10.0 3.495050949247953 10.0 10.0 10.0 5.154091006480258 9.76207514507983 10.0 1.2918431439737121 0.0070341940620345135 5.275523253016512 0.0010 0.0010 10.0 4.955916399727024 9.993265738208157 4.753780821057474 9.99296957429832 10.0 9.30822211046224 10.0 4.9228342727866705 
0.0010 0.0010 0.011975635076650608 0.0010 0.0010 0.0010 7.979308520378305 0.0010 0.0010 10.0 0.3444083904154975 10.0 10.0 0.0010 10.0 10.0 10.0 10.0 10.0 1.0851988449519405 10.0 10.0 6.886748223401661 10.0 10.0 5.9493284815739305 10.0 9.599325269237463 10.0 10.0 10.0 10.0 10.0 10.0 10.0 0.0010 10.0 10.0 7.153984519407132 10.0 10.0 10.0 10.0 10.0 10.0 0.0010 4.008829396060756 10.0 
8.693213935092013 0.19482075406149768 0.0010 0.0010 0.001079213748650599 0.0010 0.005140657842861084 0.5844031151957525 6.850191792958518 0.15995413632692426 5.99362135245936 4.9459818507482165 5.739801805666483 7.010759565577713 6.137801699083505 10.0 9.992167213071207 6.90095080711966 0.0010 8.909209696021707 8.564336511626976 0.1700846850549203 0.6566350726776573 10.0 10.0 10.0 10.0 9.98891302331036 0.15628257833761192 10.0 10.0 9.15308148724164 10.0 4.581659122123771 7.737620823783205 10.0 10.0 7.80124219944679 6.026073474734149 3.569109913401751 3.5353491028688753 0.0010 8.734747025392195 0.0010 10.0 5.688892984744912 10.0 9.785998851747882 
10.0 0.008452339026470216 0.0010 0.0010 0.0010 0.0010 0.0010 0.0010 1.5404113255777503 0.0010 10.0 1.595249536759152 10.0 10.0 0.0010 9.765998171303902 9.406801296547608 0.0010 10.0 0.0010 0.0010 0.10821936086016226 8.331138604662694 10.0 1.7125962205652239 0.0010 10.0 10.0 10.0 10.0 10.0 10.0 10.0 10.0 10.0 10.0 0.0010 10.0 0.0010 10.0 7.957883590244996 10.0 0.0010 10.0 10.0 0.0010 10.0 10.0 
4.286110668498224 0.36791097202027595 0.027220334142199945 0.005673806046982196 0.0010 0.0010 0.0010 0.0010 10.0 0.0010 3.2107351925547745 6.95760586203908 10.0 9.64263851376612 10.0 10.0 10.0 10.0 6.470529760182601 0.14259852034134068 0.0010 6.455864127923432 0.0010 10.0 4.258016221406966 10.0 10.0 10.0 7.080716666675144 10.0 10.0 6.871439095076886 10.0 2.504482340654487 6.655235677636836 6.521367897342503 6.180257905251672 10.0 0.0010 5.308438903859997 10.0 6.923898806566535 10.0 6.947510098029373 0.8910846748172392 3.7723551763376624 10.0 10.0 
0.0010 0.0010 0.003716442654354217 0.0010 0.0019098351032070353 0.0010 7.568614559944015 0.7046692657739815 0.0010 10.0 0.0010 9.950402607999196 10.0 0.0010 10.0 10.0 10.0 10.0 10.0 0.0010 9.648208803060804 10.0 6.3473669720867205 9.767168486338853 10.0 6.038493587783212 9.648622886990559 9.33080302622351 10.0 10.0 10.0 10.0 10.0 10.0 10.0 0.0010 10.0 0.5703959904574174 3.3884861226433323 10.0 10.0 10.0 10.0 10.0 10.0 0.0010 7.633049826962692 10.0 
4.03819067351895 0.06561669469422063 0.0025004193963039474 0.0011917223705774553 0.0010000203908829858 0.001451604411774188 0.0448448127274248 0.0011011175936149458 8.986492787385622 0.0019274433934279014 8.930535437097816 5.216704751045993 8.81943638258771 9.479605583184691 8.806513804371985 9.541485835813956 9.962115680344967 9.123708245192233 2.6496186459755515 8.714056049377652 7.948398671819439 2.4128889388895685 0.42023254750247685 9.87097475387041 2.730892251820811 9.668859100232421 8.976468762538614 9.668051939250066 3.5011005108455047 9.024864012749115 9.236847179999529 3.183144416078812 8.967964780240205 9.454285621628268 9.580053817649079 3.1672664788925733 6.810906499780493 9.979606028856773 7.728751297647815 4.283132985707897 9.416157359032177 3.6513571310417197 9.211731088117535 3.7111004212493395 3.749188084236452 9.635925909258823 8.858458112043778 9.992743473648344 
9.50005 0.9243272515202053 0.004550953325782207 0.0010 0.0010312818044336464 0.0017919095789892406 0.014381296954136542 5.000500000000001 5.0005 0.02954384865162923 10.0 7.415339566366604 0.0010 9.526092279453573 0.0010 9.953631005776536 9.992430608415765 9.005150470116387 0.0010 0.0010 0.0010 0.0010 1.2080309140597245 0.0010 8.925567408577606 0.0010 9.316507777717385 10.0 0.0010 0.0010 0.0010 9.509580099067097 0.0010 10.0 9.982047951774657 9.50005 9.50005 9.9695353254102 8.526980433698323 10.0 8.641419756928014 0.0010 2.0601661521313863 0.0010 4.200671753673098 9.885563062222133 7.23588104620465 10.0 
2.7994591907456967 0.2727701691229116 0.0010 0.0010 0.0010 0.0010 0.0010 0.0010 10.0 0.0010 0.0010 0.6803754685840327 8.093814680551162 10.0 7.268410552526454 10.0 9.452310262320305 6.348498713174615 6.954507586852017 9.844179932611357 10.0 5.9237000016296495 0.18461275150845924 8.286062425686461 10.0 7.447348688313306 9.570503701875571 9.460478536854104 7.758191871690663 7.802410804021658 8.637453381307385 2.488637214120372 6.852381678440837 9.879172035817398 10.0 10.0 3.8661260775050845 10.0 9.650812860474957 9.458845568332295 10.0 7.8587719535968565 9.048385088005155 7.858792253288118 10.0 9.960773738347344 7.332064133457111 9.96882104472287 
7.284609655731845 0.023937398099336343 0.0010 0.0010 0.0010 0.0010 0.0010 0.0010 0.6549648938671297 0.0010 10.0 1.8087055038839117 10.0 10.0 0.7170347366205929 9.884449246341656 9.707163102498438 0.06735057866255012 10.0 0.0010 3.361958441337835 5.1077193608601625 4.113312086041197 10.0 5.2630623156554925 1.0239006995579594 10.0 10.0 10.0 10.0 10.0 10.0 10.0 10.0 10.0 10.0 0.7599092857357599 10.0 0.7040153319991829 10.0 8.987614101480029 10.0 0.0010 10.0 8.190372557395616 4.05151125022769 10.0 9.72702308642461 
0.0010 0.0010 0.0010 0.0010 0.0010 0.0010 1.571955293699122 0.0010 0.0010 10.0 0.0010 10.0 10.0 0.0010 10.0 10.0 10.0 0.0010 10.0 4.912075306625334 10.0 10.0 10.0 10.0 0.0010 0.0010 10.0 0.0010 10.0 10.0 10.0 0.0010 0.0010 10.0 0.0010 0.0010 0.0010 0.0010 0.0010 10.0 10.0 10.0 10.0 10.0 0.0010 9.336275993394215 10.0 10.0 
0.0010 0.0010 0.0010 0.0010 0.0010 0.0010 0.0010 8.35482210234138 0.0010 9.967022675819695 0.0010 2.4605187265952497 10.0 0.0010 10.0 10.0 10.0 8.682207070663024 10.0 0.0010 9.086895086230216 10.0 0.3996918881265672 10.0 10.0 9.955072916693847 10.0 7.25614012005822 10.0 10.0 9.308657666875163 6.703106903102315 10.0 10.0 10.0 0.0010 3.9282266461281976 9.114438445505241 0.8531272989195067 10.0 10.0 10.0 10.0 10.0 10.0 4.171950465071822 8.372626713622001 10.0 
0.030028772557090452 0.019004568644628527 0.0010 0.0010 0.001019102276382038 0.0010 0.0010 0.50095 0.0010 10.0 9.256198233732949 5.0005 10.0 2.9655570840446437 10.0 10.0 10.0 5.374959253157338 10.0 8.195890729929866 6.850654225124839 10.0 5.939416209013115 9.975110744452127 9.50005 7.603751707555828 8.580038434053359 10.0 10.0 10.0 9.50005 5.000500000000001 4.189867310328332 9.988537049027608 9.58325799542042 4.459936021017103 10.0 10.0 9.854251237094516 9.50005 9.715639531055265 7.341105319752724 10.0 10.0 10.0 5.073782701342082 9.559816978385566 9.95531704831939 
0.0010 0.0010 0.0010 0.0011673913270268345 0.0010 0.0010 0.0010 2.1485275360847527 0.03408630401630628 8.494163835672582 10.0 0.0010 9.724451828766787 7.842117083260719 9.709719253973226 10.0 9.96230571922956 10.0 9.733809667223783 10.0 0.0010 8.60136127734508 9.564508157799306 8.84385765409382 4.5364533173818264 0.0010 9.998206684784808 10.0 9.733809667223783 9.733809667223783 10.0 10.0 10.0 10.0 10.0 3.234909210535485 10.0 10.0 10.0 8.599285267266083 10.0 9.733809667223783 9.694716926352836 9.733809667223783 10.0 0.3743640799661372 10.0 10.0 
0.0010 0.0010 0.0010 0.0010 0.04063321659547471 0.0010 0.48148123800537757 0.0010 0.0010 10.0 9.418549635155964 10.0 10.0 6.3441889468130785 10.0 10.0 10.0 10.0 10.0 0.0010 10.0 10.0 0.0010 10.0 10.0 10.0 10.0 10.0 10.0 10.0 10.0 0.0010 10.0 10.0 10.0 0.0010 10.0 10.0 10.0 10.0 10.0 10.0 10.0 10.0 10.0 2.871561683183324 10.0 10.0 
0.0010 0.0010 0.0010 0.0010 0.0010 0.0010 1.8630641908589463 0.0010 5.0005 4.50055 0.0010 10.0 10.0 7.970618774242851 10.0 10.0 10.0 4.994009280957193 9.916810160426003 0.0010 9.022871227690143 7.816019236067656 9.603979203700696 9.972853724774728 6.220116886202584 5.840616334432001 9.769962132835001 4.984132325259597 10.0 10.0 10.0 5.224870513736401 0.0010 9.959025591873505 0.0010 0.0010 1.422950417261469 5.741704884539643 0.0010 10.0 8.6610483655031 9.916873462644714 7.7102502237826895 9.92427168876744 8.67070852433489 2.511607372847363 10.0 9.422934146764376 
0.0010 0.0010 0.0010 0.004189023072185542 0.011929900477546503 0.0010 0.0010 0.0010 0.0010 10.0 10.0 10.0 10.0 0.0010 10.0 10.0 10.0 10.0 10.0 0.0010 10.0 10.0 0.0010 8.565576598360735 10.0 2.140275661154091 10.0 0.0010 10.0 10.0 10.0 10.0 10.0 10.0 10.0 0.0010 0.0010 10.0 10.0 10.0 10.0 10.0 10.0 10.0 10.0 10.0 10.0 10.0 
0.0010 0.0010 0.00443550371747101 0.0010 0.014215075898315083 0.01537446717263085 0.0010 0.6891152430765791 0.0010 10.0 1.6637914787426071 7.0614807201077125 9.98955157989478 0.0010 10.0 10.0 10.0 7.309991014259282 10.0 3.8298877215198255 7.562787598094689 10.0 1.9009096494251558 10.0 10.0 10.0 7.561990784496702 7.4955456827028115 10.0 9.989108774084565 9.98876205029251 10.0 7.736981910001626 10.0 7.399850134431116 3.989375680258113 10.0 5.850592944221373 10.0 10.0 10.0 10.0 10.0 10.0 10.0 2.239411210234839 8.698993578921685 9.267792000925425 
1.0156183379964454 0.0010 0.0010 0.0010 0.0010 0.0010 0.0010 0.0010 10.0 0.0010 10.0 2.0875042136282804 9.224759950133413 9.840446456562576 3.862485315920064 10.0 10.0 10.0 6.804812604210517 5.603956039064059 0.2779964851386696 5.487982251023823 0.14069327320951341 6.762631735758669 4.523199963940136 10.0 10.0 10.0 5.720172062021974 10.0 9.95308211647444 0.0010 10.0 10.0 10.0 5.515096020136015 0.0010 10.0 6.542362818340344 5.157084057731496 10.0 8.584560115297123 7.865325755867664 9.3707472927131 10.0 9.58344395272622 9.5642805194664 10.0 
0.0010 0.0010 0.0010 0.0010 0.0010 0.0010 0.8434504219638048 10.0 0.001000000000000334 10.0 0.001000000000000334 8.175746677289649 10.0 0.001000000000000334 10.0 10.0 10.0 9.507616872878252 10.0 0.0010 10.0 10.0 0.001000000000000334 10.0 9.073253628852513 10.0 10.0 10.0 10.0 10.0 10.0 0.0010 9.782755168398303 10.0 0.001000000000000334 0.001000000000000334 1.729134585224834 10.0 0.0010 10.0 10.0 10.0 10.0 10.0 10.0 0.18103725435107432 10.0 10.0 
0.0010 0.0016968336995944397 0.001315454501343134 0.0010320226544506498 0.001043226620896818 0.006366475252789553 9.813892500781293 0.7183834839175256 0.0010 6.165183343692769 3.4174451349154866 9.927636902356182 10.0 3.338514020311387 10.0 9.698053098190591 9.999801166714432 9.006200772223128 10.0 6.86889988974335 6.447290766628781 10.0 5.139674722596152 9.997777942064076 9.179910980957608 0.14696562422750326 10.0 3.0718621815293607 10.0 9.835184417893698 9.846738553405574 6.561539957802291 8.402092179964225 10.0 10.0 0.0010 9.357244584396462 4.404746421772736 7.724790005955483 7.648314519989527 8.839141477339691 10.0 9.60122078181269 10.0 9.864486840012763 6.391635937243757 10.0 10.0 
6.434581193126924 0.0010 0.04063872612880551 0.0012060414916317997 0.009749631383772741 0.0012822576988998254 0.0010 2.9191472906178233 2.566455042874865 0.31334083746079466 8.872937594426256 0.0010 3.611872961380001 5.851508518972622 3.6077177707076675 10.0 10.0 7.172807283809318 8.98025868461362 5.480597339446058 6.00476170231371 8.326410448809797 0.0010 10.0 2.580313528317859 10.0 7.662498415467487 9.108438461567427 9.63921343639934 10.0 6.127651862976494 0.3130539696576198 10.0 9.4885068362342 10.0 1.3031545119307135 3.0295395120227657 10.0 2.151948718223466 10.0 9.9470077874003 9.131699454931104 3.4039909684159495 7.3608962307833705 0.0010 10.0 8.98643758956614 10.0 
0.05090116873247741 0.0010 0.0010 0.0010 0.0010 0.001059281291372083 5.511052539346985 6.5702636753770625 0.0010 5.000500000000001 0.1270127885028387 1.0896080822693541 9.933244261396187 0.0010 10.0 9.847605495078257 9.954669476135702 6.6941411069931025 9.815380848144287 5.0005 10.0 9.882886174611887 10.0 9.266582723073757 8.70471746545927 10.0 9.001771912713943 7.880586077417049 10.0 10.0 9.945327894372303 5.3865616760988395 9.863402061225674 10.0 8.925234266509637 10.0 10.0 2.3202128182316137 5.965211168661541 10.0 10.0 9.853265427286 0.09459257784387311 9.821299245550158 10.0 10.0 10.0 10.0 
0.0010 0.0010 0.0010 0.0010 0.0010 0.0010 3.07202846541995 0.0010 0.0010 9.897649449333004 3.4240650959301826 5.794160509960647 10.0 4.702799439166464 10.0 10.0 10.0 10.0 10.0 0.0010 5.505523166282005 10.0 9.457837121946232 10.0 0.42716067479570863 10.0 10.0 10.0 10.0 10.0 10.0 0.0010 0.3133775521330455 10.0 9.194111798322323 0.0010 0.0010 2.190685892261141 0.0010 10.0 10.0 10.0 10.0 10.0 10.0 7.1565661563512 10.0 10.0 
0.0010 0.0010 0.0010 0.0010 0.0010 0.0010 10.0 10.0 0.0010 10.0 1.8325407313451882 8.884242225229183 10.0 2.1843708610687442 10.0 10.0 10.0 0.0010 10.0 0.0010 0.0010 10.0 10.0 10.0 7.077050587481595 0.0010 10.0 0.0010 10.0 10.0 10.0 10.0 10.0 10.0 10.0 3.975999943180941 10.0 10.0 0.0010 8.339520160749531 10.0 10.0 10.0 10.0 0.0010 0.0010 5.823249645574982 10.0 
0.3748400113057847 0.0010949069983737783 0.031096525609142018 0.0010 0.007986754427567477 0.0010 0.7532295237835764 0.0011159681293976332 4.506820782868427 3.6823346387955627 0.0010 9.86576754789374 10.0 5.000500000000001 9.74344523797104 10.0 10.0 9.844056123040442 9.539336288485744 0.13898020842242007 9.52685344358145 9.539336288485744 0.0010 9.781954278386138 10.0 10.0 10.0 9.855544648114403 9.297193951357732 10.0 10.0 10.0 9.86201979157758 9.855667165817895 9.869328714688706 0.18728697597005806 10.0 10.0 10.0 10.0 5.119138327462175 9.539336288485744 10.0 9.539336288485744 9.539336288485744 3.932772678016944 9.260339132289253 7.750836411527574 
0.0010 0.0010 0.0010 0.0010 0.0010 0.0010 0.0010 4.628895216050712 0.0010 10.0 10.0 4.188223789351747 10.0 8.185122083909521 10.0 10.0 10.0 6.782695466180936 10.0 10.0 1.7916889587188027 10.0 7.414693047052997 9.943018408795805 1.8529825050982707 4.50055 10.0 4.2656328815720626 10.0 10.0 10.0 10.0 3.7218355786546686 10.0 10.0 0.0010 1.7573389055799664 7.972628693205976 10.0 9.72263210159852 10.0 10.0 10.0 10.0 10.0 10.0 9.71426864166449 10.0 
0.0010 0.0010 0.01838811521154314 0.00254336188917261 0.003357512969114673 0.01023480049518274 4.403788737179902 0.0010 10.0 10.0 0.0010 0.0010 10.0 10.0 10.0 10.0 10.0 10.0 10.0 4.7618791687399495 10.0 10.0 0.0010 10.0 10.0 0.0010 10.0 10.0 10.0 10.0 10.0 4.829738746622636 4.580587849585399 10.0 10.0 5.277188193973216 0.0010 4.607115441080219 0.0010 10.0 10.0 10.0 10.0 10.0 5.9311306946343 0.0010 10.0 10.0 
0.0010 0.0010 0.0010 0.0010 0.0014602612007512303 0.0010 4.73234432576538 0.23029188176163568 0.0010 0.0010 0.0010 9.643335111377267 10.0 0.0010 10.0 10.0 10.0 0.0010 10.0 0.0010 0.0010 10.0 0.0010 9.524892330465795 6.883639979924115 0.0010 9.36410714180028 0.485275022953918 10.0 10.0 10.0 10.0 10.0 10.0 8.271501287310654 0.0010 0.0010 5.5226865871542055 0.0010 10.0 8.20013035367373 10.0 7.534963716811457 10.0 10.0 7.819264571717548 10.0 0.8387293476603684 
0.001712040065652426 0.0016860828618282808 0.0010 0.0010378249533204934 0.0010000308960931737 0.0010150356732971525 0.03314570751282314 4.185906154891029 0.0010 10.0 0.002146680947610169 9.291867084421959 9.999062349908082 0.0010 9.999286099656834 9.999990908852702 9.99999841371312 4.007012731451893 9.999227076464756 0.0033077257458634657 9.937539163753833 9.999262794006835 9.13210137421094 9.061222997754754 9.998614470284608 10.0 4.9370267943582435 9.639201352623484 9.99992592887094 9.999233630226582 9.559700787682237 7.221759145260091 2.636545730976988 9.999566317996425 2.076287791977747 0.0010 6.835227396284429 1.9349302324537438 0.0820453200669381 9.999755275665475 9.827274181815142 9.99923742490918 10.0 9.999244286472635 4.409870436798738 0.29963768977377114 8.719920044123489 9.637944289019018 
4.221510033326565 0.0010 0.0010 0.0010 0.0010 0.0010 0.0010 0.0010 7.821748768831947 0.05099500000000001 6.6631681690631686 4.32941525858974 5.874505441152603 7.9508652678912135 6.134976542123021 10.0 10.0 6.328909250286879 0.0010 9.278956599773199 9.482078012577105 0.0010 2.7868347129153426 7.486030511670171 7.396968317228698 6.428838203970594 10.0 7.066393859702446 0.0010 6.967549738178317 10.0 9.184739470830234 6.375160704020734 4.554745011654048 8.43258541731673 6.686277274838325 10.0 7.935176754489875 7.3475502935591575 3.142363436345701 4.759910509342686 0.0010 8.948368890419829 0.0010 10.0 6.150056276285222 10.0 10.0 
9.165464309208128 6.992956340157551 0.6966049967638738 0.006162506380099139 0.02777924865633642 0.0010 0.058425372090049395 6.992956340157551 0.080690077316069 0.0010 10.0 10.0 0.7690202255046348 10.0 0.0010 10.0 10.0 4.554270005923671 9.102167261920494 2.323907684852146 2.604705973118618 8.205086400328101 5.68779035860331 4.51542857326495 10.0 4.47905994060768 10.0 3.8541528464650967 10.0 8.125319745974254 0.9294642016259419 10.0 4.552188311780311 10.0 2.2790516216976924 5.521370357369577 6.992956340157551 10.0 10.0 10.0 9.428062182826364 9.106207642879863 3.008043659842449 9.064987147780105 1.2437019095256274 1.9072040903912724 2.36070904648687 9.429826747468102 
0.09233519984239535 0.0010 0.0010 0.0010 0.0010 0.0010 6.938308471558981 0.0010 0.0010 10.0 5.91227045738466 4.599200214724917 9.948398987200742 5.933142307463726 10.0 9.996172465350558 10.0 9.232964725575597 9.897768942451705 6.6072203613681655 9.914274283475063 9.976666733095346 8.761054287799805 10.0 3.9256079642771864 4.613907378536081 10.0 9.515774685334875 9.849234575524427 10.0 9.925954429598256 4.2397299618828335 3.2518211803003503 10.0 10.0 1.1358319737765763 9.632257156596495 1.9503563446606966 5.91301782743246 10.0 9.70156125547568 9.896139766390505 9.942496188298692 9.896878544702908 7.137799809171628 4.405740366995253 9.242745286456335 9.996096983091627 
0.0010 0.0010 0.0010 0.0010 0.0010 0.0010 1.1932642650184984 0.0010 0.0010 8.860102668820485 0.0010 2.3716404402290063 10.0 0.0010 10.0 9.920827447948367 10.0 3.6240678426511206 10.0 0.0010 8.503133867391256 10.0 6.678230275538128 10.0 5.446327369711893 3.6829880437939195 2.0004395621541406 2.107887758432091 10.0 10.0 10.0 0.0010 3.5060382913848525 10.0 0.0010 0.0010 3.8969735819420883 0.0010 0.0010 10.0 7.147455554505418 10.0 10.0 10.0 10.0 4.085239185263958 10.0 9.342949371736168 
10.0 7.28414974267506 0.37820444975564393 0.0029287224288741176 0.0011880962984787424 0.0010 0.0010 7.503374149250308 0.8597662518008717 0.0010 6.967889129345919 3.486669217850041 0.0010 0.0010 0.0010 9.77770143584329 9.138608937275318 7.2782462148620155 0.0010 9.350203731262479 0.0010 0.0010 2.5272914276827785 2.394749216344699 9.839317337188133 4.404329968252397 10.0 6.770375100257899 0.0010 0.0010 2.393720379902116 7.99410935094762 8.705402889929266 3.6848849930184318 4.220997450147344 5.141459571107035 7.595854964397027 7.480354497869049 4.058559869459076 0.0010 4.478169110415746 0.0010 0.0010 0.0010 8.221745067877329 9.110870675370542 10.0 10.0 
0.0010 0.0010 0.0010 0.0010 0.0010 0.0010 5.954840481347314 3.6654401744642953 0.0010 3.714983648698783 4.5588109013065115 6.067503440672485 10.0 7.516443402891448 10.0 9.47381374316054 10.0 0.0010 9.702238671712355 0.08978696442645229 5.009304962539263 10.0 4.722986072078642 10.0 0.0010 7.7210851903064315 6.05618803614609 4.046159518652686 10.0 10.0 9.999114153154604 0.0010 5.278013927921358 10.0 9.496390922782025 0.0010 0.0010 6.967751943894251 5.259151715066448 8.078977795573508 5.710074503765078 10.0 8.866446779056872 10.0 0.0010 0.0010 10.0 9.98913679232033 
0.0010 0.0010 0.0010001471983589767 0.0010 0.0010000141569530543 0.03875537516110694 0.0010 2.08220370288248 0.0010 10.0 0.05099500000000003 2.8524378432412094 9.950005 0.4070047558146921 10.0 9.950005 9.950005 9.993845464122087 9.934908040216099 0.09215181042904796 7.588295021557384 10.0 0.0010 10.0 9.956058245893013 10.0 9.950005 10.0 9.950005 9.969494006700145 9.950005 6.224853585169066 8.795978587924884 9.972042777969305 7.030049041907612 0.9188096861247019 5.500450000000001 9.54960148948054 5.102540315978517 9.950005 10.0 9.946055072151443 10.0 9.73385572803234 9.55744942241547 3.373285859060511 9.708869903103684 10.0 
0.0010 0.08241221641297787 0.0010 0.0010 0.0010 0.0010 0.09185888149504827 0.0010 0.0010 6.301306294240231 6.0907945356727735 9.887400382040376 10.0 9.53282709122815 10.0 9.997374273181647 10.0 9.978828416596182 9.924699361973676 5.813952943717791 5.095585713081876 9.216367944863915 5.532295460176476 10.0 3.3467415578642665 3.3296179340659107 9.997353982899874 3.5516919160390907 9.925837303399065 10.0 9.953887356472798 9.788313266998633 1.0788154973972963 10.0 10.0 0.8018249462791904 10.0 5.0005 7.0996207534316245 10.0 9.375319564782494 9.921987475798364 10.0 9.915296890704486 9.894297106630672 6.051907098248884 10.0 9.11688936363583 
0.0010 0.0010 0.0010 0.0010 0.0010 0.0010 3.116768754472907 0.0010 0.0010 10.0 10.0 10.0 10.0 1.2945713320222154 10.0 10.0 10.0 7.047277695773719 10.0 10.0 10.0 10.0 10.0 7.047174268692265 0.0010 0.0010 10.0 0.0010 10.0 10.0 9.77409602494678 7.523403679033149 4.422937435706246 10.0 10.0 0.0010 5.345868911603734 2.7429729316395344 5.203244975354241 10.0 7.264274849508896 10.0 10.0 10.0 10.0 6.330096082350706 10.0 5.000452502396642 
0.0010 0.0010 0.010786339821857031 0.0010 0.0010 0.0010 7.465780979556481 0.0010 0.0010 10.0 0.31086763116344757 10.0 10.0 0.0010 10.0 10.0 10.0 10.0 10.0 0.9586701752215184 10.0 10.0 6.990374623513979 10.0 10.0 6.045459593530815 10.0 9.592454488529013 10.0 10.0 10.0 10.0 10.0 10.0 10.0 0.0010 10.0 9.497758500272404 6.256470001109347 10.0 10.0 10.0 10.0 10.0 10.0 0.0010 4.761599529871861 10.0 
1.7802308619371945 0.0010 0.0010 0.0010 0.0010 0.0010 0.001000000000000334 0.0010 6.480978054909344 0.001000000000000334 6.873500898676396 0.0010 8.508474029198268 10.0 3.4014785241615977 10.0 10.0 10.0 8.88230869387508 6.052613119746709 1.6118817929243336 5.7432233399722055 3.4185765907499066 3.5813793025277887 4.36337509013185 7.614488340816095 10.0 9.937109093675907 5.596097344963428 10.0 10.0 0.0010 10.0 10.0 10.0 7.026964431297496 4.586174442195648 10.0 4.605992384947606 4.980234776146547 10.0 10.0 10.0 10.0 7.6356734653146345 10.0 10.0 10.0 
3.4608459175091086 0.0010 0.0010 0.0010 0.0017312741787687631 0.0010 0.025383310192685003 0.004825289841001541 10.0 0.0010 2.8114355739109955 6.698921135252048 6.324130095852182 4.647971301031375 10.0 10.0 9.109576031630311 4.764915142815307 0.0010 10.0 0.41218142301903227 0.0010 0.0010 10.0 5.000500000000001 3.175686371511845 10.0 10.0 0.0010 10.0 10.0 10.0 0.23248055616553476 10.0 9.995575433934649 10.0 10.0 9.889307603558711 0.38134487359334557 0.0010 10.0 0.0010 8.429249335138325 0.0010 7.785322004934011 10.0 5.0005 9.969864913647369 
0.7271800573603493 0.002072953880024451 0.008106831657171807 0.0010 0.0016202260151881895 0.0010 0.0010 0.0010 10.0 0.0010 0.21469428307008975 7.187081164393845 10.0 7.1935375972538855 10.0 9.966878634729044 9.337252570444948 0.08840911335198154 0.0010 10.0 0.0010 0.0010 0.0010 10.0 10.0 0.0010 9.990105738726802 10.0 0.0010 9.362454410871218 9.729869507837261 9.839560858247753 0.0010 10.0 10.0 10.0 10.0 8.28929289938047 0.0010 0.0010 10.0 0.0010 10.0 0.0010 10.0 10.0 0.0010 10.0 
0.0010 0.03083045481249428 0.0013064775383791372 0.0010 0.0011792545217904889 0.0013374112485611221 9.465317954237026 0.0010 0.0010 3.3460008790781384 1.6064031114275696 9.929809705576938 10.0 6.272474962477123 9.959934197717612 10.0 9.96030400320252 0.8340512392622359 10.0 0.18774025254211835 2.398996544803167 9.99556871339167 6.353579922039149 10.0 8.146793003892727 2.169627772155329 8.03088380501949 1.084522813422208 9.903488064562344 10.0 10.0 10.0 3.871158485393739 10.0 0.0010 0.0010 6.022231869388223 0.6084780766918589 0.9468686600471411 10.0 0.0010 10.0 1.0604428714256007 9.951122723645515 10.0 2.228233779299223 9.188775361016855 0.0010 
3.058191787910407 0.0010 0.0010 0.0010 0.0012154557784149996 0.004592526366548311 0.0010 0.0010 10.0 0.0010 7.2505663943594625 0.001000000000000334 10.0 9.152655721122137 4.121731810380102 10.0 10.0 10.0 8.814779454970688 10.0 3.3988719716181715 9.36938636917611 0.0010 4.965692896401852 4.50055 10.0 8.994812053374364 10.0 8.814779454970688 10.0 10.0 0.0010 10.0 10.0 9.442020103502436 6.996592241707726 4.917850777089568 8.369145752624028 7.744198042738539 2.569582066297781 10.0 8.814779454970688 10.0 8.814779454970688 9.5200535564156 8.448232752888664 10.0 10.0 
3.0556655597980265 0.0010 0.0010 0.0010 0.0011741129794760456 0.003961847525613969 0.0010 0.0010 10.0 0.0010 10.0 0.0010 10.0 10.0 3.9701937688243443 10.0 9.998066353984651 10.0 10.0 10.0 0.0010 10.0 0.0010 0.16425274915653043 0.14393815990748804 10.0 9.196518541345986 10.0 10.0 10.0 10.0 0.0010 10.0 10.0 8.585408041203282 7.720433126432449 0.0010 8.64422717042041 9.83674725084347 3.7400035760647503 10.0 10.0 10.0 10.0 9.352539983894372 10.0 10.0 10.0 
0.9395199895665058 0.036845894827048475 0.0010 0.0010 0.0011069477982584381 0.0010 0.0010 0.2049507536837929 7.217909926802458 0.0010 10.0 7.867262009106933 9.888907617954295 9.58007787008501 5.0005 9.996990044061208 10.0 5.0005 10.0 0.001000000000000334 5.966261610735247 0.20038645049961623 1.9047625933321966 9.608996934901725 2.727824420211883 0.0010 8.757515205851783 10.0 10.0 8.828052313648541 10.0 10.0 8.795343396856005 9.520535542990343 10.0 7.7628237669116835 4.164958721557894 10.0 0.0010 9.565907113161716 10.0 9.959983168773384 3.421896840305597 10.0 9.265909664844523 0.5187809770757754 9.186094528409457 10.0 
0.0010 0.0010 0.0010 0.0010 0.0010 0.0010 0.0010 1.6155424514886056 0.0010 10.0 0.0010 3.030801836929368 10.0 0.48412208106494425 10.0 10.0 10.0 9.50385699312161 10.0 0.0010 7.405439213370979 10.0 0.0010 10.0 10.0 10.0 10.0 10.0 10.0 10.0 10.0 6.725047376064259 9.239768471576461 10.0 7.59519124464294 0.9423765648004911 5.740571665670645 7.451647732471532 5.19412622016542 10.0 10.0 10.0 10.0 10.0 10.0 3.7521725592952855 10.0 10.0 
10.0 0.07314558388953363 0.0010 0.0010 0.0010 0.0010 0.0010 0.0010 10.0 0.0010 0.0010 0.0010 10.0 10.0 10.0 9.905385063027028 10.0 10.0 0.0010 10.0 10.0 0.0010 0.0010 10.0 10.0 0.0010 10.0 10.0 0.0010 10.0 10.0 0.0010 10.0 0.0010 10.0 10.0 10.0 10.0 10.0 10.0 0.0010 0.0010 10.0 0.0010 10.0 0.0010 10.0 10.0 
0.0010 0.0010 0.00851133008103739 0.0010 0.0010 0.0010 0.0010 0.2255019819351157 9.4393021902034 0.0010 9.935147541130915 5.340836388715269 10.0 10.0 10.0 10.0 10.0 10.0 0.001000000000000334 10.0 10.0 0.0010 0.0010 10.0 7.815858403740009 10.0 10.0 10.0 0.001000000000000334 10.0 10.0 2.7846052091778466 10.0 10.0 10.0 0.9682863290328987 10.0 10.0 10.0 7.463959385009511 6.369181064570203 0.001000000000000334 10.0 0.001000000000000334 8.234568986361325 10.0 10.0 10.0 
0.16762282405688356 0.06686721023169964 0.027751850180255465 0.00870990099618886 0.001234455817160527 0.0010 10.0 0.008591482542455888 0.0010 5.177662438141995 10.0 8.101729524850244 10.0 8.646624055609232 10.0 10.0 10.0 3.2180290679424193 10.0 5.000500000000001 0.0010 9.510235930516693 0.0010 10.0 5.0005 0.0010 6.057110604760889 1.0292495584066037 10.0 10.0 10.0 10.0 5.0005 10.0 0.0010 0.0010 4.821912449888161 0.0010 3.997000788937122 10.0 0.0010 10.0 2.3725084636806697 10.0 10.0 5.0005 7.758880330890548 0.0010 
0.0010 0.0010 0.025797288291657002 0.0016446992646442838 0.008216108224927925 0.0010 1.3483579294903079 5.103234902345094 0.0010 8.56635600707187 1.0250314543339334 7.770333243415938 10.0 0.0010 10.0 10.0 10.0 10.0 10.0 0.0010 10.0 10.0 0.0010 10.0 6.82643649531306 8.230979079397564 10.0 10.0 10.0 10.0 10.0 8.68818274826976 10.0 9.153586742100728 10.0 0.0010 8.489798405233804 8.777626517592187 8.048229256806762 10.0 10.0 10.0 10.0 10.0 1.047615577850923 10.0 10.0 10.0 
0.0016829829494318105 0.0010 0.0010 0.0010 0.0010 0.0010357996093438883 0.7877505082567288 0.0010 0.0010 6.2750041848603875 1.6350836672429647 3.441579779453348 9.993565307361392 0.0010 10.0 9.667618333713454 10.0 0.0010 9.993009727856885 1.2079351075661524 10.0 9.997867630952566 7.740257455201539 9.350394338444172 3.7425696528512704 8.731061482773619 3.2164420924316284 0.8786293838670529 9.976549769211047 9.988263923845588 10.0 3.1902253117123687 6.967753735737842 10.0 3.9634348237073125 3.033246264262158 10.0 2.5031591740553756 0.3626852966251315 10.0 10.0 9.997982269456177 10.0 9.998933165700917 5.967853735737842 2.614446634675436 10.0 10.0 
0.0010 0.0564765284696577 0.021163537030058542 0.0074936300370059316 0.001350956440543158 0.0010 10.0 0.0010 0.0010077575895855884 5.570794275909919 10.0 8.454523678998129 10.0 10.0 9.922844858583149 10.0 10.0 3.3554437086019178 10.0 5.57079427590992 0.42629577306265226 10.0 0.28727381316768463 10.0 1.1489184857298678 0.0010 6.63917685439916 2.0768160439992696 10.0 10.0 10.0 10.0 0.036493239693817875 10.0 1.0018703404711309 0.0010 2.9269832162803504 0.0010 4.576388410060645 10.0 0.0010 10.0 2.366008218341564 10.0 8.98959336054271 0.42629577306265226 7.7448110361840286 0.0010 
0.0010 0.0010 0.0010 0.0010 0.0015863391692127922 0.007484155099817552 6.259463325988605 0.0010 0.0010 10.0 0.0010 3.277904283164845 10.0 0.0010 10.0 10.0 9.999247463237337 0.3120812642570079 10.0 0.0010 10.0 10.0 8.514339012892867 10.0 10.0 5.976425903705305 10.0 2.1702742272304607 10.0 10.0 10.0 8.875287308349282 10.0 10.0 7.663798671885899 0.0010 0.0010 2.3719212032073367 10.0 10.0 10.0 10.0 10.0 10.0 8.857673399922538 10.0 10.0 8.491702310496885 
8.94336799138095 1.8631978807935727 0.0030593462228845117 0.0028132613257496174 0.002310126047111429 0.01078540629453673 0.06855215947703036 2.7221203592596357 0.0010 0.0010 3.087300224625288 1.0955176016421493 3.5499541420383633 10.0 0.0010 7.938185826417163 6.699983606871367 6.065341257442451 0.3336064274990136 6.232099086504819 6.331789166615656 0.3336064274990136 6.704816542161332 7.999574982129487 10.0 8.114573092087136 0.0010 8.14726014635807 0.3336064274990136 6.059157960723056 0.0010 2.8316019965614965 4.37200998766145 6.194812426304318 8.12971416055248 10.0 6.954161554856703 9.792162504748127 10.0 7.665150580683569 7.98537893109867 0.3336064274990136 0.0010 0.3336064274990136 2.461399759269077 10.0 2.1368245537098756 8.137039808835706 
0.0010 0.0010 0.0010 0.0010 0.0010 0.0010 0.9178394372396189 0.014958546590718193 8.343850197565674 10.0 1.1344901318996348 10.0 10.0 3.701479519461757 10.0 10.0 10.0 10.0 10.0 3.8486659062052446 10.0 10.0 9.578337022109912 10.0 10.0 6.5883783517563845 7.043076729864609 6.164127621405328 10.0 10.0 10.0 2.976611474975828 0.68788535328361 9.999164949075361 6.820964983362847 2.91049679836215 9.966136110536109 5.0005 6.640411459410636 10.0 10.0 10.0 10.0 10.0 4.836508854058937 8.372260254493083 9.778767093504467 10.0 
0.0010 0.0010 0.0010 0.0010 0.0010 0.02527112768375364 10.0 0.0010 0.0010 10.0 0.0010 10.0 6.416940403316055 0.0010 9.335040877840802 10.0 9.998835230979937 0.0010 10.0 10.0 10.0 10.0 10.0 3.7375421341969326 3.6083795723833503 10.0 1.8830598871905986 0.0010 7.421870254964491 10.0 10.0 3.920494922287599 0.0010 10.0 2.7505609699322804 0.0010 0.0010 0.0010 0.0010 10.0 10.0 10.0 9.93146003340188 10.0 10.0 8.580732917721738 10.0 3.4868418401519223 
0.5789983284099867 0.0010 0.023590089808142593 0.0010 0.0012573573179157755 0.0010 0.0010 0.0010 8.93456362503542 0.053271916915566875 1.0311260916247385 8.50744779518841 10.0 10.0 8.09413354522343 10.0 10.0 10.0 7.646374709256673 8.210240699141359 8.057326958162953 7.89665674073392 0.0010 10.0 10.0 7.704803514321395 10.0 10.0 7.364029567142898 10.0 10.0 9.09407474486866 9.581015851686665 9.949032578682488 10.0 9.140825502333072 9.279376865433687 10.0 9.154281709656411 9.903823370836381 10.0 7.836711189877775 10.0 7.6913940763271835 8.264528198698965 3.0375917185839003 10.0 10.0 
0.0010 0.0010 0.4606930844207045 0.0010 0.0010 0.0010 1.8697785244930492 0.0010 10.0 10.0 0.69350837220128 10.0 10.0 10.0 10.0 10.0 10.0 10.0 6.579073141149378 4.528329863278455 10.0 9.44576567601536 10.0 10.0 10.0 4.972005074362406 10.0 10.0 10.0 10.0 10.0 10.0 0.001000000000000334 10.0 4.9507393462204385 0.001000000000000334 4.50055 4.999220628051984 1.544584398297577 10.0 10.0 6.579079921751489 10.0 6.579079921751489 9.185257563613458 0.0010 10.0 10.0 
0.0015415376833635042 0.2034260442825949 0.0038230702763385575 0.0011537004413723969 0.002223849931512932 0.0010043582705745841 10.0 5.000500000000001 0.0020599397495403887 5.000500000000001 3.389529362358524 8.17867489119672 9.99939050713129 9.669773433501554 10.0 9.972268515916248 9.999995489118291 5.000500000000001 10.0 2.5419642384418353 3.168464828266732 9.38211951010591 7.145992931894965 7.678054946669949 0.0010 2.765272765394868 5.0005 0.0010 10.0 9.695088424150812 9.999832453096936 0.8199757244469934 1.3176932149798573 10.0 0.3454054168196652 0.0010 0.737088696873947 0.34079870653807454 5.000500000000001 9.99910223992895 9.999121628691904 10.0 10.0 9.191524955763159 0.2633356362600239 1.0023896732752169 5.0005 9.999405830021656 
0.0010 0.0010 0.0010 0.050555649754717234 0.00100924607947205 0.001062151279685734 9.21077392744679 0.0010 0.0010 7.153744762610437 0.16888541597150875 10.0 10.0 3.8771744617755206 10.0 10.0 10.0 0.9987404077495228 10.0 3.2442314366741973 0.7902260725532111 10.0 6.282986600491682 10.0 0.0010 6.402190015111117 9.960115300018831 1.393217074710603 10.0 10.0 10.0 0.0010 9.454319598958149 10.0 0.7902260725532111 0.0010 2.3827257219145928 0.5171947379444566 0.0010 10.0 1.1614175501694612 10.0 9.884330111872544 10.0 10.0 7.6024520438694605 9.995905208702489 0.7902260725532111 
1.0953778934225622 0.0010 0.0010 0.0010 0.0010 0.0010 0.0010 0.0010 4.944345002816547 0.0010 5.134903057543167 4.406335578401476 7.732709809679814 4.616378275417523 4.391030795091219 10.0 10.0 10.0 7.149779266195798 10.0 3.110940634967434 7.149698179176271 0.24604247748940145 9.839207775015979 5.0950667006761154 10.0 10.0 9.832649298400078 7.149906713562156 9.371606126017463 10.0 0.7830870884707578 5.3604847585666615 9.506276191650608 10.0 9.500238535431336 5.517466619762356 10.0 5.200424828903385 7.40768628164171 9.496769711726573 7.149787543134538 10.0 7.149779266195798 10.0 10.0 10.0 10.0 
5.002438067174261 5.217367057951081 1.2170834878656343 0.0010 0.0010 0.0010 0.07797820540775735 6.768948428854778 0.0010 0.0010 0.0010 10.0 6.777556568126455 0.0010 4.871216157282828 10.0 9.84612168007591 2.0017944572265156 4.9709258397110405 3.3341027834061325 0.6755502580902322 5.000000550865882 8.753947419097686 4.95033243901995 0.0010 1.4338752779607846 9.923021794592243 2.1728964145894745 10.0 5.842579064992494 3.2612890352206945 10.0 4.291602329440926 9.939284878278823 8.21499854121479 5.028003833566412 9.290473150169131 10.0 4.266759254261428 10.0 5.272309469946256 4.972139128168528 3.9356380526886605 4.998163470609225 4.946072952020679 8.07710812397653 3.282472939381841 7.4791865176391 
0.0010 0.0010 0.004837767416889176 0.0010 0.0010 0.0010 10.0 10.0 0.0010 0.0010 0.0010 0.0010 10.0 0.0010 10.0 10.0 10.0 0.0010 10.0 10.0 10.0 10.0 10.0 10.0 0.0010 10.0 10.0 0.0010 10.0 10.0 10.0 0.0010 0.0010 10.0 0.0010 0.0010 10.0 0.0010 7.023964108814166 6.978737387942645 0.0010 10.0 0.0010 10.0 0.0010 10.0 0.0010 10.0 
10.0 0.0010 0.046045617926529406 0.0010 0.0010 0.0010 0.0010 0.0010 9.068623920813451 0.0010 7.9393169306391105 8.333208115271386 0.0010 10.0 1.5405408038632218 0.12395043451809595 9.929095625378713 10.0 0.0010 10.0 2.614821154168873 0.0010 0.0010 8.64925810791908 10.0 9.087452940228124 10.0 8.278972621398475 0.0010 8.974695321420514 9.167560095084905 2.6510270748314335 0.0010 10.0 0.0010 10.0 8.299025068459322 10.0 10.0 0.0010 9.920595637959057 0.0010 4.324407825455496 0.0010 4.3650049892056515 8.131448912047233 10.0 10.0 
0.0010 0.004739776689302148 0.0010283365719575008 0.0010759616434132834 0.0010065678322856934 0.0010 7.989017256024123 0.001336069723564055 0.0010 3.8626014347912605 4.801445554540964 10.0 10.0 7.9671819088086036 10.0 10.0 9.996355179674067 0.36598021172991696 8.264626965288313 0.3175632726146136 4.064453727148299 10.0 4.82345551016456 9.920097638641922 0.806874076578441 7.169018910006043 6.505563436916303 3.4626221787124516 10.0 10.0 10.0 2.336438373052088 4.782426192882079 9.997852689108596 5.221888995380863 0.0010 1.9239687050868568 4.241463866551921 0.06708955697205934 10.0 4.765054991308942 10.0 5.000500000000001 10.0 4.582527894122164 1.829205586605665 9.983906302858559 9.164012734813152 
2.9057341204024922 0.0010 0.0010 0.0010 0.0010 0.0010 0.0010 0.0010 10.0 0.0010 10.0 0.0010 10.0 10.0 0.0010 10.0 10.0 10.0 0.0010 10.0 6.344380468986499 7.929956877814712 8.52390075913312 10.0 0.0010 10.0 10.0 10.0 0.0010 10.0 3.2508978199683654 0.0010 10.0 2.121412111343454 8.467363588016338 10.0 1.9559657899182754 10.0 10.0 9.233868431699957 0.0010 0.0010 0.0010 0.0010 10.0 10.0 10.0 10.0 
1.4993783861467183 0.0010 0.0010 0.0010 0.0010127265804045704 0.017942248045271197 0.0010 0.0010 10.0 0.0010 4.275154224215096 5.566823496515979 9.015007619714648 10.0 8.719969733421653 8.967983685797893 7.952770495497431 10.0 0.0010 10.0 7.677247084401447 0.0010 9.025003788802975 9.727169486065305 10.0 10.0 10.0 8.358163399196565 0.0010 9.639593595967948 8.376079339235185 7.500403812607512 6.077257986672953 0.8624268327405433 10.0 10.0 10.0 10.0 4.929583237965497 9.988910061476274 4.99896379903505 0.0010 8.841220512430699 0.0010 8.60874011725556 10.0 10.0 10.0 
0.0010 0.0010 0.0010 0.0011996017602524953 0.0010 0.0010 8.50090632454421 0.0010 0.0010 10.0 0.0010 10.0 10.0 10.0 10.0 10.0 10.0 0.0010 10.0 0.0010 0.0010 10.0 0.0010 10.0 0.0010 0.0010 10.0 0.0010 10.0 9.663021133574752 10.0 10.0 8.779552303442388 10.0 0.48318573209508786 0.0010 2.26041943380366 0.0010 0.0010 10.0 0.5624747503197756 10.0 0.0010 10.0 10.0 10.0 10.0 1.5016925655250706 
0.0010 0.0010 0.0010 0.0011290184633446013 0.0016345153244083635 0.008023721172900757 6.19377095178144 0.0010 0.0010 10.0 0.08275882117849509 3.1449668965705015 9.99824015979818 2.7984834782127876 10.0 10.0 9.999195862138606 3.3207331821869444 10.0 1.872467778842167 10.0 10.0 8.751200499762202 9.998885011031192 9.603537784597737 6.361145897138552 9.999352318539298 1.9255500940178298 10.0 10.0 9.999076756679903 9.253689017272961 9.310685079188733 9.992441977262091 7.9226820308774215 0.0010 2.320833182186944 2.611415537035976 10.0 10.0 10.0 9.998258162950712 10.0 10.0 9.233961804712795 10.0 10.0 8.945054797935068 
0.0010 0.0010 0.0010 0.0010 0.0010 0.0010 10.0 0.0010 0.0010 0.0010 0.0010 9.266309065332415 10.0 6.9393252803771945 10.0 9.694077753825146 10.0 0.0010 10.0 0.0010 0.0010 10.0 0.0010 7.801137099121699 2.9905370357197762 0.0010 7.123532316907639 0.0010 10.0 9.72741917827312 10.0 8.251866935507717 8.147859183837957 10.0 0.0010 1.4432515640145753 5.438435172550015 0.0010 0.0010 10.0 0.0010 10.0 0.0010 10.0 10.0 7.705730842081744 10.0 1.501378964534501 
0.0010 0.35462913070909213 0.0010 0.0010 0.0010 0.0010 0.0010 0.0010 10.0 10.0 10.0 10.0 10.0 10.0 9.035441536486573 10.0 9.26262094215097 10.0 9.035441536486573 1.7643331404745575 10.0 10.0 0.0010 10.0 2.010027568257133 0.9750069201750238 9.789826754987567 10.0 9.035441536486573 10.0 10.0 3.969938159461758 0.0010 9.789826754987567 10.0 0.0010 4.526173271624069 0.0010 10.0 10.0 10.0 9.035441536486573 10.0 9.035441536486573 10.0 9.167914856498786 10.0 10.0 
0.0010 0.0010 0.013462525979730463 0.0010014812560959732 0.0010 0.0010 0.0010 10.0 0.0010 10.0 0.0010 0.0010 10.0 5.633622031119493 10.0 10.0 10.0 10.0 10.0 0.0010 10.0 10.0 5.9919276132494925 10.0 10.0 2.7573072836280574 10.0 0.0010 10.0 10.0 10.0 10.0 10.0 10.0 10.0 0.9143925847568868 0.0010 10.0 0.0010 0.0010 0.0010 10.0 10.0 10.0 3.6237122692835433 10.0 0.1338419719462367 10.0 
0.07270287255158596 0.0010 0.0010 0.0010 0.0010 0.001074505767881775 5.858980563632099 6.646971771785956 0.0010 4.953406580789102 0.0010 4.78652943617905 9.911438341568276 0.0010 10.0 9.769823027230482 9.929908948045789 5.917050458121693 9.771244718293437 5.126738086707591 10.0 10.0 8.066425156595457 9.44785576235502 9.119089700433396 10.0 9.931298658483547 8.618616982476103 10.0 10.0 9.921349648611047 5.36307261174895 10.0 10.0 8.875097695912935 6.321336635010644 10.0 3.5464104217433343 7.311591915787048 10.0 10.0 9.823669565779197 4.1211290711553525 9.778191493197728 10.0 5.398817267088171 10.0 10.0 
10.0 0.0010 0.0010 0.0010 0.0010 0.0010 0.001000000000000334 0.001000000000000334 0.5730250640051509 0.001000000000000334 10.0 0.001000000000000334 7.04193939176157 10.0 10.0 10.0 10.0 10.0 0.001000000000000334 10.0 0.001000000000000334 4.391436812191113 4.50055 10.0 10.0 0.0010 10.0 10.0 0.001000000000000334 10.0 9.763183213270535 10.0 0.001000000000000334 0.001000000000000334 7.504208664337529 10.0 5.500450000000001 10.0 10.0 0.001000000000000334 0.0010 0.001000000000000334 10.0 0.001000000000000334 5.409475417053527 10.0 5.500449999999999 10.0 
10.0 0.295656243634669 0.0010 0.0010 0.0010 0.00927413729281179 0.0010 0.44550853589367306 1.3213130531583994 0.01463039996022264 4.572449434092564 1.459644418674448 4.992450867148285 9.183783118409377 1.4282909173612395 8.494577143026298 9.553752105024383 4.9889553771208215 1.0236329178987589 6.223694677846441 0.0010 0.0010 3.251640922131205 2.0612897562222687 8.524908955010371 2.2313310192381133 7.989386577229858 4.305278638304883 0.0010 3.127514374544263 0.6974132707985232 1.4320289709268728 5.649410989704823 9.504490530183775 5.0005 10.0 3.9032174190736866 5.39115789406952 0.01463039996022264 1.2275961351678126 8.190561819547145 0.0010 0.5229719472206535 0.0010 3.419146484757065 1.9934171881772556 10.0 8.341450561101356 
4.687536376338406 0.0010 0.0010 0.0010 0.0010 0.0010 0.0010 0.0010 8.144862937913555 0.0010 7.077966001647769 4.927185388150877 6.188876712004972 8.264465005488503 6.427835097081685 10.0 10.0 6.803753507648916 0.0010 9.268463465380472 9.356902189051139 0.0010 0.0010 10.0 9.402635396900969 10.0 10.0 10.0 0.0010 10.0 10.0 9.279241648989348 10.0 5.1134264222508214 8.628406907073222 6.116241449600718 10.0 8.179678469869366 6.647115714791165 2.736674213517897 3.4549080425892775 0.0010 8.884866020719425 0.0010 10.0 6.63432125880356 10.0 10.0 
1.9149002184910155 0.0010 0.1004645949571422 0.0010 0.0010 0.0010 0.0010 0.0010 10.0 0.0010 10.0 10.0 10.0 3.084124819484506 10.0 10.0 10.0 10.0 0.0010 10.0 10.0 0.0010 0.0010 10.0 10.0 10.0 10.0 10.0 0.0010 10.0 10.0 0.0010 10.0 10.0 10.0 1.2329248614608717 10.0 4.428284053643996 10.0 0.0010 0.4866208798855203 0.0010 9.798930319940025 0.0010 10.0 10.0 9.67213246189481 10.0 
10.0 0.42473328756319917 0.004866790869729593 0.0036496312199263197 0.001000395809999699 0.0010 0.0010 0.0010 10.0 0.0010 10.0 0.0010 10.0 5.2209564094359004 5.949606256012698 10.0 10.0 3.9670562702753647 0.0010 9.919338633455613 10.0 0.0010 0.31971164964746057 2.530175258724526 10.0 3.8630716799809224 10.0 9.264112645040036 10.0 10.0 10.0 1.9030107889149006 0.0010 10.0 10.0 10.0 10.0 10.0 10.0 10.0 8.304374611625937 0.0010 7.0929638827069885 0.0010 0.036501816877041016 10.0 9.484275038685855 9.82154102594403 
0.0010 0.0010 0.0019760788646320734 0.0014744720556048568 0.0010182928705990094 0.04248491267282774 10.0 0.0010 0.012946626402215472 6.957241239011537 4.109556126084405 10.0 10.0 10.0 10.0 10.0 10.0 0.0010 6.950533030134681 0.0010 6.632000995647033 10.0 4.784474521906076 10.0 4.147026007032233 9.94162593882467 10.0 5.330154532802027 10.0 10.0 10.0 0.0010 5.573851668353616 10.0 10.0 0.0010 5.20343798196482 0.0010 0.0010 7.603386121150016 6.486909470639533 10.0 10.0 10.0 8.472467589087913 5.364931038481096 10.0 10.0 
0.7797403916349044 0.0010 0.0019140628209613712 0.0010 0.0010 0.0010 0.0010 0.0010 9.710309525127043 0.0010 10.0 0.0010 8.536404324505204 10.0 0.26922478819291396 9.969353858894888 10.0 10.0 9.22286591788167 10.0 0.0010 8.556761614576253 0.0010 9.895806367421871 0.0010 10.0 10.0 9.476216572493115 9.232338580372033 9.544485153396463 10.0 0.0010 10.0 9.725844409204388 10.0 7.2481441093315215 0.0010 10.0 10.0 8.524271680591445 10.0 9.269988878130743 10.0 9.22286587644996 9.740577029525419 10.0 10.0 10.0 
2.595247635159647 0.0010 0.0019066444435419981 0.0010 0.0010 0.0010 0.0010 0.0010 9.695845476924129 0.0010 10.0 8.891235414057789 9.751862903004035 9.908558399426251 9.224603184883618 10.0 10.0 10.0 0.9319371970305221 10.0 8.52438498707778 1.0585453847908743 0.04527519840126182 9.957446983632789 0.5840422853975937 10.0 9.93465338581671 10.0 2.066671888233988 10.0 9.700165225272043 3.7911602420995996 9.997944270578785 10.0 10.0 1.9787142241764633 6.7809699735563225 10.0 7.788553520812791 3.1871527017949304 9.956478258428666 2.1647424550671532 10.0 2.168879459480414 3.4875074705025417 9.9505537219856 9.950412017684366 10.0 
0.0010 0.0010 0.0010 0.0010 0.0010 0.0010 1.075349820570235 0.0010 8.934944548257267 10.0 6.661271996943787 9.242263793457917 10.0 5.773311940659612 10.0 10.0 9.87859532102647 10.0 10.0 3.5372683839914454 10.0 10.0 5.087945973246685 10.0 2.1719219137503094 4.415790339030836 10.0 10.0 10.0 10.0 10.0 1.6901396222170373 1.6671538978885634 8.961291264110368 10.0 0.0010 4.442785811642408 0.0010 7.524137030877764 10.0 10.0 10.0 10.0 10.0 10.0 6.384040707195239 10.0 10.0 
0.0010 0.0010 0.0010 0.0010 0.0010 0.0010 6.386662178065279 0.0010 0.0010 10.0 0.0010 10.0 10.0 1.2050086185853206 10.0 10.0 10.0 10.0 10.0 0.0010 0.0010 10.0 0.0010 6.166024655806086 0.0010 9.75694939530653 10.0 0.0010 10.0 10.0 10.0 1.9797348668708632 10.0 10.0 4.783213274777605 0.0010 0.0010 1.6459425379889585 0.0010 10.0 10.0 10.0 10.0 10.0 0.0010 6.720559676192265 10.0 10.0 
0.1857337722009733 0.0010 0.0010 0.0010 0.0010 0.0010 5.000501440155456 0.0010 0.001000000000000334 0.0010 3.3783245558543005 10.0 9.852803185982353 5.082516809377006 9.647479463777252 10.0 10.0 0.0010 9.50005 0.0010 0.0010 9.50005 2.7024904317194913 10.0 9.867548717272141 1.2322230966937555 10.0 4.50055 9.50005 10.0 10.0 6.653872967385307 5.815821919354262 10.0 4.983060397434008 2.081450386054591 8.066690997149253 0.913948370237021 0.0010 10.0 4.935123914952194 9.50005 1.418046596592636 9.50005 2.2261855260584493 8.837134961481112 7.109893077113712 4.976080008893313 
1.157684455079388 0.0010 0.11265527668828064 0.0010 0.0010 0.0010 10.0 0.05273871881097402 0.0010 0.0010 10.0 4.9592517624528805 10.0 10.0 10.0 10.0 9.178221967161248 0.001000000000000334 6.509719637380817 0.0010 10.0 10.0 0.0010 7.858644049625889 0.001000000000000334 10.0 10.0 10.0 10.0 10.0 10.0 0.001000000000000334 5.286644531591957 8.823612201771109 10.0 0.001000000000000334 0.0010 10.0 0.001000000000000334 0.001000000000000334 3.126988399983831 10.0 8.84331554492061 10.0 5.500450000000001 9.986462288110337 10.0 4.929443901655792 
0.15607119177172368 0.0010 0.015267800752663433 0.0010 0.0011647112712757602 0.001596176041150063 0.001112822938397154 0.0010 8.613080084028681 0.0010 0.6379823926102857 8.714786912758443 10.0 8.223205358391589 8.782206024230682 10.0 10.0 10.0 8.707834779046323 7.3014711139749835 10.0 8.78641508704607 0.0010 10.0 10.0 6.8401540888811105 10.0 10.0 8.710449019752378 10.0 10.0 9.956761113406722 8.613080084028681 9.923220553388639 9.358232526898156 8.129971855492144 7.704581516808239 10.0 10.0 10.0 10.0 8.800781615084361 10.0 8.710545503105632 9.119757356365922 5.0411981822086345 10.0 10.0 
0.0010 0.0015253742378725896 0.0010 0.0010 0.0010 0.0010 0.0010 1.600918972406725 0.0010 10.0 0.001000000000000334 10.0 10.0 0.0010 10.0 10.0 10.0 7.494912303404828 10.0 0.001000000000000334 4.700482595931059 10.0 10.0 10.0 4.8762342052262655 10.0 5.0005 10.0 10.0 10.0 10.0 4.628735649337043 3.5894085273794394 10.0 5.0005 0.0010 9.50005 0.001000000000000334 5.0005 10.0 10.0 10.0 10.0 10.0 1.9523795080644213 10.0 9.562887427071756 10.0 
0.0010 0.0010 0.0010 0.0010 0.0010 0.0010 0.001000000000000334 0.0010 0.0010 9.321125440400333 3.694165426731371 10.0 10.0 0.0010 10.0 10.0 10.0 10.0 10.0 0.06148460433553549 10.0 10.0 0.0010 10.0 8.713823647903777 9.500050000000002 10.0 10.0 10.0 10.0 10.0 6.812437917834689 9.152551997000513 10.0 10.0 0.5567298875333686 10.0 7.3163842498652425 6.812437917834689 10.0 10.0 10.0 10.0 10.0 7.906361743414166 7.923051152645563 10.0 10.0 
10.0 0.0010 0.030988383467816502 0.0010 0.09395872188590167 0.0010 0.0010 0.0010 10.0 0.0010 0.0010 7.738510966478928 0.0010 10.0 0.0010 10.0 10.0 0.0010 0.0010 5.297224037830127 0.0010 0.0010 10.0 0.0010 10.0 4.814138860404851 10.0 10.0 0.0010 2.7388972372327847 2.5576686170757474 8.857143603541708 0.0010 10.0 6.6212833916247344 10.0 10.0 10.0 0.0835119098092525 8.43454653353695 10.0 0.0010 1.1049152892179626 0.0010 0.0010 10.0 9.16416720816088 10.0 
5.460806783355056 0.0010 0.0010 0.0010 0.0010 0.0010 0.0010 0.0010 2.597100725578188 0.0010 3.7765093567057098 7.629781270383502 1.524662305057083 8.068296011112434 9.57439934944594 9.714728325693272 10.0 1.952155955649793 0.0010 10.0 5.2095708953763324 0.0010 9.193691377434654 9.57471757624822 10.0 4.723788080073783 9.575181464765317 10.0 0.0010 9.5745971989984 9.57617006938253 3.25783734310387 0.0010 2.197553267507724 2.5527465142920382 10.0 9.840073738943435 10.0 9.038913220389581 10.0 0.0010 0.0010 4.540772001629492 0.0010 8.133179695267641 10.0 6.594444460278747 10.0 
0.0010 0.0010 0.0010 0.001040507209497494 0.0010 0.0012949943337820444 5.826278548172687 0.027619981695640422 7.648685895787214 3.8134728027119644 5.8734413412451065 6.533486482966014 9.931222371151442 0.09295320103481419 10.0 10.0 9.995833191026493 3.907575071393425 10.0 5.106913989541223 9.038800755280635 10.0 4.208568537494391 10.0 3.372038494750094 3.751366033495617 10.0 3.6579366812571603 10.0 10.0 10.0 3.860330799902237 4.705734245186887 10.0 3.960123248906216 0.12356312710967779 4.940171182573975 4.148089674964271 5.500450000000001 5.0005 10.0 7.965176887072019 10.0 10.0 4.862613845194809 4.777469779373185 7.235744975146757 10.0 
0.3303751899279022 0.009495457208262066 0.0011575348499805716 0.0010078178854582408 0.0010001132838440964 0.002549892591141273 3.8622532914978684 0.0010119025501583254 10.0 7.034804036892554 0.03841946527808915 9.50005 9.893900186358234 8.766776388460901 8.265182487473856 9.989740239218213 9.999482015165198 7.609392672143519 8.526415706470667 3.2437603414736396 7.661441086403471 8.311459493510226 8.095939777780437 8.55756942317312 7.7603064913068955 6.023795344190029 9.988646279810334 5.000500000000001 9.6765487350904 9.990258436466494 9.954307941047778 5.000500000000001 7.1001039898531175 9.657414132115818 5.0005 2.524715692482241 5.403504419935107 2.76612899945232 0.7207192891919568 9.985653227782729 9.98937280233568 8.79725578261013 9.999403870322126 8.186719896751825 8.391513151159067 2.404848679920479 7.517866642877257 9.145210127825914 
0.0010 0.0010 0.0010 0.0010 0.0010 0.0010 1.9419626007282753 0.0010 10.0 5.944292772666721 7.18314233812321 8.78034799806183 10.0 4.341304147648509 10.0 10.0 9.780570522551075 10.0 10.0 2.489079561026702 10.0 10.0 4.763669026808762 10.0 3.6903641753569945 3.0134353766930717 10.0 10.0 10.0 10.0 10.0 0.5455452065822165 0.0010 10.0 10.0 0.7428967410745011 4.20978924584336 4.014718717129189 8.382692892595738 9.824516214574913 8.844763065880072 10.0 10.0 10.0 10.0 6.9565305326639395 10.0 10.0 
0.0010 0.0038171116420856284 0.015599187265771959 0.0418509291755722 0.0010 0.0010 10.0 9.961276900490361 0.0010 0.0010 10.0 2.1644989815982276 10.0 0.0010 10.0 10.0 10.0 7.235738467297266 2.4905312732226914 7.836501018401773 9.87556804473241 2.253120732648724 1.7238032265683532 9.938035130504655 1.3109060638205197 3.3126029530447747 8.45504062309888 10.0 10.0 10.0 1.1950605567235142 8.277196773431648 10.0 10.0 0.33447797823039416 0.06668875686044899 0.8372579399608817 3.7825590794555897 5.119899697864906 0.9550771989123183 6.891534370093614 10.0 9.824474971360369 2.4954547776003566 7.836501018401773 2.77935744524171 5.021743710990181 9.487839253983276 
0.0010 0.09283789109457988 0.009819280577139903 0.004880137075247623 0.0010 0.0010 4.07160418194038 0.0010 0.0010 10.0 0.43405008513914617 10.0 10.0 0.0010 10.0 10.0 10.0 9.642045789416962 10.0 0.43405008513914617 10.0 10.0 10.0 10.0 0.0010 7.730174010865955 2.555188361053966 8.656270924766329 10.0 10.0 10.0 10.0 5.578776287615795 10.0 9.566949914860855 0.0010 10.0 0.0010 10.0 10.0 10.0 10.0 10.0 10.0 9.779006104086806 3.8157197185365392 5.337413344573605 10.0 
0.0010 0.0010 0.010234954845578802 0.0010 0.0010835112939440593 0.023514553131908193 1.0455769972444982 0.004256716707597861 8.3852556681529 5.144932018630232 0.0010 10.0 10.0 9.901772806965795 10.0 10.0 9.980139588521292 8.479095206983477 10.0 0.11406961040065777 9.148711032501804 10.0 8.515100115604268 10.0 5.000500000000001 5.016322814978977 9.906909639916497 5.000500000000001 10.0 9.99812333362252 9.99285120052868 5.000500000000001 4.721938596539615 10.0 5.032162203446808 1.9025334234191407 5.000500000000001 4.961350860336695 0.0010 8.701967437332243 8.305152584121469 10.0 9.467270226295076 10.0 5.000500000000001 5.068300858198037 8.09846657658086 8.687011018064698 
0.0010 0.0010 0.01985564450860295 0.0010 0.0010 0.0010 8.023123288100987 0.0010 0.0010 10.0 0.0010 5.744172265730735 10.0 5.227346085724197 10.0 10.0 10.0 10.0 10.0 0.4185876163758713 10.0 10.0 0.0010 10.0 7.6441709228987 10.0 10.0 10.0 10.0 9.642205503894948 10.0 1.7784956093843003 2.9580449675835663 10.0 10.0 0.0010 7.201768922457564 1.4961082103177432 5.156497768968202 10.0 10.0 10.0 10.0 10.0 10.0 4.1783195197003895 10.0 10.0 
10.0 1.5269923787835689 0.007638024622831908 0.002344976137134429 0.0010 0.007812065078485407 0.0010 0.47298049001977993 0.0010 0.0010 8.091525041870515 0.8235038399462646 0.0010 4.828187148781063 0.0010 4.979587976274755 8.395594828561528 2.32383724095292 6.772850005288079 2.4562685919232274 1.0326840631311676 0.4593231145771899 5.000500000000001 4.53963212994305 5.798443892073571 0.4999035561585998 4.301075623149884 3.4786158791329855 6.452674196976469 4.929781769803875 0.0010 9.894724888296537 7.160362996956993 5.0005 1.6240611670174188 9.8953140831802 5.662749697485901 10.0 6.60261821741498 5.0005 5.790504333666712 6.6765372186250485 0.0010 6.850252584938509 8.82254429465093 6.071384208731842 2.454130522323328 4.980083536828901 
0.0010 0.0010 0.0010 0.0010 0.0010 0.0010 0.0010 1.2479858346400183 5.0248019687242 0.001000000000000334 9.865428088355472 0.001000000000000334 7.622161328264539 3.7779046216381573 0.680299070388898 10.0 9.680451816852461 10.0 10.0 10.0 10.0 7.942194390514416 0.001000000000000334 10.0 0.4379541114056318 10.0 10.0 10.0 10.0 10.0 10.0 0.0010 5.024973725043854 10.0 9.826822018512829 10.0 6.125241772178109 10.0 10.0 10.0 10.0 10.0 9.827674809464682 8.486315363750084 8.254009142082076 10.0 10.0 10.0 
10.0 1.6152729699129929 0.005216881756732192 0.0057734121105803855 0.0013413751509708297 0.0010 0.0010 1.6307297632451634 0.0010 0.0010 4.280233575705346 6.507459046887498 0.0010 1.68737187280184 5.282269748017012 3.8466817748732343 9.999841422794125 9.369593603610817 0.0010 10.0 6.48472975668686 2.880524868435735 8.850774640278503 2.171165176837193 4.530458978293709 10.0 10.0 3.167605168746046 8.466691607548025 4.988894200404976 4.624792254503715 10.0 5.709990824200764 6.488353642752613 9.063739492150798 10.0 10.0 6.833515427085681 1.7416630186835973 6.085799516583487 5.996826411846232 1.2776050216924593 0.0010 1.9469956030673505 10.0 5.856156865703319 9.203576346312767 9.608973933856687 
0.0010 0.0010 0.0010 0.0010 0.0010 0.0010 10.0 0.0010 0.0010 0.0010 0.0010 10.0 10.0 0.0010 10.0 10.0 10.0 3.804882181293351 10.0 0.0010 2.7802696573908157 10.0 0.0010 10.0 6.6824203816932 0.0010 10.0 2.953878647125866 10.0 10.0 10.0 8.855518727406176 10.0 10.0 9.160585195057513 0.0010 0.0010 0.0010 0.0010 10.0 7.0235068641974525 10.0 8.913381702152567 10.0 10.0 10.0 10.0 0.0010 
0.0010 0.0010 0.0010 0.0010 0.003447344734894274 0.0013341068187621718 0.20171099083706065 0.0010 0.0010 10.0 0.0010 10.0 10.0 2.9883038286343204 10.0 10.0 10.0 10.0 10.0 0.0010 9.705594287044754 10.0 0.0010 10.0 10.0 9.818748967256862 10.0 10.0 10.0 10.0 10.0 8.075890857822303 9.352492347914314 10.0 10.0 0.0010 10.0 10.0 10.0 10.0 10.0 10.0 10.0 10.0 10.0 1.3277730299180917 10.0 10.0 
0.0010 0.0010 0.0010 0.0010 0.0010 0.0010 0.0010 0.0010 0.0010 10.0 0.0010 10.0 10.0 0.0010 10.0 10.0 10.0 10.0 10.0 0.0010 10.0 10.0 0.0010 8.160997709632683 10.0 10.0 10.0 10.0 10.0 10.0 10.0 8.517079939102464 10.0 10.0 10.0 0.0010 10.0 0.0010 10.0 10.0 10.0 10.0 10.0 10.0 10.0 0.0010 10.0 10.0 
0.0010 0.08861992425481162 0.0010 0.0010931494564094502 0.0010 0.0010 5.500449999999999 5.14340921129737 0.0010 5.034988561847256 0.0010 5.448202013419669 10.0 6.181487979282134 9.94917185082228 10.0 10.0 5.000500000000001 10.0 0.0010 0.0010 10.0 5.066401714920337 10.0 9.009771828292305 0.0010 4.905531411883428 0.0010 10.0 10.0 10.0 5.465551050068944 0.0010 10.0 5.280043599534059 4.966011438152743 4.500550000000001 5.241599314051482 0.7398366480934985 5.500449999999999 5.433939590338783 10.0 10.0 10.0 10.0 5.146924488307887 10.0 10.0 
1.2399044981934704 0.5758124105198532 0.0010 0.0037442832141758747 0.007545732665200142 0.0010 0.0010 0.029035431158685815 10.0 0.0010 0.001000000000000334 1.9400513255117937 10.0 9.757279956518591 10.0 9.566785022887913 10.0 10.0 10.0 5.50045 3.204579592985441 4.953839948985729 2.1198088907407593 10.0 7.903917675151105 4.7848403636638235 10.0 9.997625519001426 10.0 10.0 10.0 2.2155739809089834 9.820263934360806 10.0 10.0 4.347932237608054 0.6894071382035891 10.0 0.0010 4.383557780779962 4.361900149324968 5.50045 4.271187794897966 10.0 10.0 9.532279958719277 10.0 10.0 
0.0010 0.055760289754528757 0.0010 0.0012521137941272301 0.028152615468869498 0.0010 5.000500000000001 0.0010 10.0 6.817229056398505 5.538946036003801 9.541846333384163 10.0 7.226355824782398 10.0 10.0 10.0 5.0005 10.0 5.0005 9.435992427208953 10.0 0.0010 10.0 3.5213320157978236 8.57274720254634 10.0 5.369293715057493 10.0 9.995946039664043 9.996530955283797 5.0005 10.0 9.999474903392063 3.5011186645727217 5.0005 2.015512044594333 10.0 3.894382696226253 6.8810887959285 10.0 10.0 10.0 10.0 3.9975111878591205 2.8382910105845722 4.349874411280801 10.0 
5.937408276937854 0.0010 0.0010 0.001129329659283803 0.0010 0.0010 0.0010 0.0010 2.539365565049817 0.0010 2.472538549973362 8.682006482566127 5.018259239969685 10.0 4.425209179833757 9.080386484337978 10.0 2.527613100296527 1.516846395093484 9.819057349731395 0.0010 1.473755145784004 6.624583631771799 4.997141748822828 8.767568130641177 4.389985824041658 9.76846827992215 5.0001920152049175 1.4258084277763419 4.965127328574105 4.997187409019152 2.5868932101913247 10.0 9.831158611273604 3.4656732080527464 8.654585093073255 10.0 9.257958589786398 4.303521606579359 3.1997120664069434 10.0 1.2168099797873657 5.433046380867836 0.7535541845982525 0.13641063312967994 8.446452444234929 10.0 10.0 
0.0010 0.0010 0.0010 0.0010 0.0010 0.0011392442567525927 5.180710435504407 0.0010 0.02380001680846693 5.910752607302283 4.319985080368444 2.37260593960584 9.982112329073287 6.297958598689782 9.997043863183466 10.0 10.0 5.000500000000001 10.0 0.20239990158833787 9.718190271359587 10.0 2.2428263112841855 9.416953656309616 6.929627173436265 2.309388451739104 9.977199983191534 3.26658936280286 9.977199983191534 9.881302844645752 10.0 5.025597075614695 5.663427882164101 9.998603973125798 9.566348009896744 0.12701029455236057 8.60885773412144 6.231683781604572 5.038294455735231 10.0 5.352754579126904 10.0 9.922971116396333 9.899256508748625 0.21793796073672667 9.597046044002383 8.751706345345118 4.105795683867503 
0.0010 0.0010 0.0011770758859312148 0.001299410627978131 0.0010 0.0010963614583260344 4.292309957109845 0.0010 0.0010 10.0 4.936824971661597 10.0 10.0 0.0010 10.0 10.0 10.0 9.9772597786359 10.0 5.303277979872279 10.0 10.0 1.3857239832994281 9.69508987246424 0.0010 5.262018001043446 10.0 0.0010 10.0 10.0 10.0 0.0010 9.814518818271374 9.949677042308771 0.0010 0.0010 0.0010 0.0010 2.724525371754421 4.86970972759884 10.0 10.0 6.73842454470247 10.0 0.0010 5.471757916375786 5.131163236955947 10.0 
0.032640594347803614 0.0010 0.0018562848198811273 0.0011246647298480195 0.002499890905547989 0.0010 6.896952237802851 3.425051351169669 0.032640594347803614 3.2615313526870313 7.626985360650028 10.0 9.968359405652198 7.191752514912625 10.0 9.43858795969765 9.670244179221612 6.695140496265283 10.0 7.450562733898452 3.1040477621971494 10.0 2.4631543994521037 9.408111479444997 3.577274217846569 0.0010 9.352319501034325 2.402098242771389 10.0 9.810198427245524 9.841508836194956 4.30067451965742 3.740312253987491 9.968359405652198 10.0 0.0010 10.0 5.525022253164982 6.146804141154282 4.421832285982614 10.0 10.0 9.26296479046859 10.0 9.317552102153776 9.167973284857508 10.0 10.0 
0.0010 0.0019126152962954785 0.001784904287882427 0.0010 0.0022386638831988132 0.0010 1.621067593462197 0.5871415114431933 0.0010 10.0 0.0010 0.39704652178887123 10.0 0.0010 10.0 9.957013631321779 9.982702375323203 10.0 10.0 0.06609300830424787 9.152400513098755 10.0 10.0 10.0 10.0 10.0 2.3818163131315004 10.0 10.0 10.0 10.0 0.39704652178887123 10.0 9.815388445386818 0.39704652178887123 0.0010 0.0010 0.0010 0.0010 10.0 9.934906991695753 10.0 10.0 10.0 4.4475345308005005 7.073570168040273 10.0 10.0 
0.0010 0.07846265624518203 0.0010 0.0010000012411979895 0.0010 0.0010111855069270864 10.0 6.832753455572703 0.0010 10.0 1.1289103366659132 10.0 10.0 0.0010 10.0 9.999999610973244 9.99632007751942 10.0 10.0 9.61738863713493 10.0 10.0 8.140983030782252 10.0 9.952649858531423 0.34896365627683945 10.0 0.0010 10.0 10.0 10.0 10.0 10.0 9.990388122711638 10.0 0.0010 5.075342430534628 0.0010 10.0 2.8368260410873454 9.789065396762576 10.0 10.0 10.0 10.0 0.0010 10.0 9.997671788308397 
2.892288526837678 0.013973670681268105 0.007234445995678449 0.006180020699846775 0.0010 0.0010 0.0010 0.0010 8.312685411288316 0.0010 4.040148365386668 5.0005 3.5360563548132182 7.481855265529699 0.7981571752683916 8.669791404790695 9.99286258889314 9.528211138452757 0.0010 5.500450000000001 7.183727394870198 0.0010 0.4297792438635408 7.892902753035545 10.0 0.0010 10.0 9.459322567983822 0.0010 7.900548857723542 9.990263219835382 9.865535914958603 5.000500000000001 10.0 10.0 10.0 9.436088493957627 10.0 8.82249640713558 4.213192992694196 5.905142574547308 0.0010 0.48460397707077796 0.0010 0.40788220867725755 10.0 10.0 10.0 
0.0010 0.0010 0.0010 0.0010 0.0010 0.0010 2.8036840181147484 0.0010 0.0010 10.0 0.0010 10.0 10.0 0.0010 10.0 10.0 10.0 10.0 10.0 0.0010 10.0 10.0 0.0010 7.855751205638162 10.0 10.0 9.945679912837846 7.197315981885252 10.0 10.0 10.0 5.29262360925742 9.946378771304792 10.0 6.742412702518501 0.0010 5.416797959964379 0.0010 5.042986000418868 10.0 10.0 10.0 10.0 10.0 7.197315981885252 0.0010 10.0 10.0 
2.2077571844403905 0.0010 0.0010 0.0010 0.0010 0.0010 10.0 0.12933637808299384 0.0010 0.0010 0.0010 10.0 10.0 0.0010 9.979428350144016 10.0 10.0 0.6467577649335388 10.0 0.0010 0.2485741710665745 10.0 0.0010 10.0 10.0 0.0010 7.930554754496048 0.0010 10.0 10.0 10.0 10.0 10.0 10.0 5.382536974892768 0.0010 5.2010583557131085 8.01651479371597 0.0010 0.5009500000000005 1.6389226268448676 10.0 2.431492301806034 10.0 10.0 10.0 10.0 0.678947352498037 
0.0010 0.0010 0.04410340084282723 0.0014948766155583949 0.0011003365001889072 0.002711214995355782 0.019463164769978333 0.5050971789509203 5.000500000000001 0.0010 0.0010 4.36776051412969 9.581820439517811 5.000500000000001 5.236631508177252 9.99327688821833 9.993229859743943 9.02364464868038 7.793626493016697 5.000500000000001 9.64879416618939 9.37859545288801 0.2437113277792603 9.517126719888592 9.767887465547073 4.621592921653935 9.786383663881503 9.68448114032216 9.37623695108176 9.061492936437443 9.588569852836418 8.904998723664546 9.339186454217863 9.875893963027174 9.901454887273617 5.000500000000001 9.307569808298085 9.96517271327122 9.97314246029349 10.0 9.874694101998845 9.369514616646894 9.756211099875436 9.376714491806228 9.260223491059126 8.29282797943706 9.903623973775657 9.93253318793208 
0.0010 0.0010 0.0010 0.0010 0.0010 0.0010 0.0010 3.354028842971837 0.0010 9.066862327195922 10.0 0.0010 10.0 6.840263297770191 10.0 10.0 10.0 10.0 10.0 10.0 0.0010 9.237427921643807 10.0 8.174874557020269 5.424290154253074 0.0010 9.99716966908419 10.0 10.0 9.57948761151832 10.0 10.0 10.0 10.0 10.0 5.113187805833999 10.0 10.0 10.0 9.234267815231686 10.0 10.0 10.0 10.0 10.0 0.0010 10.0 10.0 
0.0010 0.2036866142687181 0.011775895490396569 0.0010 0.0010 0.0010 0.0010 9.91216574143178 7.484041243623027 0.0010 10.0 0.0010 10.0 10.0 0.0010 10.0 10.0 10.0 0.8652748673005686 0.3141309953175905 10.0 0.8458168736567737 0.0010 10.0 0.0010 0.0010 9.384963387519182 9.016886718433588 7.32689664553602 10.0 10.0 10.0 10.0 7.622976735104067 10.0 0.0010 0.0010 10.0 7.887576476462955 10.0 6.739444403761351 1.9504830774723811 0.0010 0.0010 0.0010 0.0010 10.0 8.928841987346049 
0.05134367087982568 0.07153982267185835 0.00807717828497935 0.004678452045756802 0.0010016855555503824 0.0010000721675332777 3.45053008450865 0.0010 0.04907843904410767 9.898039785615593 0.1723145463703672 10.0 9.949656329120174 0.031194414535626654 9.937308759990184 9.98404875165152 9.999414180112797 9.900647857245914 9.949656329120174 0.0010 10.0 9.949656329120174 5.922143104011978 10.0 4.9881463280228795 5.9062277354253325 4.996435639771364 10.0 9.949656329120174 9.935952245222918 9.928227740602205 10.0 10.0 9.990855054711748 10.0 0.0010 10.0 2.1558919314981146 10.0 9.959141931540165 9.987847506470251 9.949656329120174 10.0 9.949656329120174 9.613259359146683 0.0010 7.284503187370992 10.0 
10.0 2.0024766911300453 0.004245501317252313 0.0010988804636328335 0.004143064438586125 0.004831332767782606 0.5314920943528398 6.710946992021823 0.0010 0.0010 10.0 8.555796560460163 8.84107320632884 10.0 4.757963689389206 4.704745426307584 9.89561799717561 0.0010 3.658220863149633 1.774279550773748 0.0010 10.0 0.0010 0.0010 2.246257613543897 10.0 10.0 7.508445451834422 4.8114325944410155 9.169748024983736 0.0010 0.0010 10.0 4.70420646809075 9.886480620202562 1.069651141876408 0.0010 0.0010 8.665340428002658 9.843869643201744 9.43357657236325 4.457427566699334 10.0 3.404586142579415 4.2955632814612486 10.0 10.0 10.0 
10.0 10.0 0.0010 0.0010 0.0010078993962225771 0.07213031856477334 0.0010 10.0 0.0010 0.012583857138046656 0.001000000000000334 0.0010 0.0010 0.0010 0.1438750457933251 8.837599947389094 9.958852753086363 0.0010 9.034190752819836 0.0010 0.0010 7.314885675208055 10.0 0.0010 2.865458722272652 0.0010 10.0 0.0010 9.05114664691245 0.0010 0.0010 10.0 0.0010 0.0010 0.0010 10.0 0.0010 10.0 2.18545528584548 10.0 0.0010 9.02563207473995 0.001000000000000334 9.018312545244317 1.401367703894428 2.8820961116485044 0.0010 0.0010 
0.0010 0.0010 0.014285886403830963 0.0010 0.0010 0.0010 0.0010 0.0010 10.0 0.0010 0.8216964189318263 9.035856054580197 10.0 10.0 10.0 10.0 10.0 9.737144340874671 0.0010 10.0 10.0 2.6120426081234953 0.0010 10.0 8.929768308537916 10.0 10.0 9.737144340874671 1.0763578475728688 10.0 10.0 10.0 9.824978662076157 10.0 9.52160085475812 0.0010 10.0 10.0 10.0 6.458304494777249 6.260490381804194 0.0010 9.737144340874671 0.0010 2.877371768633846 4.146493984261065 10.0 10.0 
10.0 0.0010 0.0010 0.0010 0.013188854822591713 0.0010 0.0010 0.0010 0.9624284825216058 0.0010 10.0 6.899432385650886 10.0 0.0010 10.0 10.0 10.0 10.0 0.0010 4.689288147471354 0.0010 0.0010 0.0010 10.0 10.0 10.0 10.0 10.0 0.0010 10.0 10.0 5.403756920434824 0.0010 0.0010 10.0 10.0 10.0 10.0 10.0 10.0 0.0010 0.0010 10.0 0.0010 10.0 0.0010 0.0010 10.0 
7.254405278099501 0.0010 0.0010 0.0016201892103252557 0.0025949443661127092 0.0010 0.0010 0.0010 1.9168165479535486 0.0010 6.6867993578111635 10.0 3.505659244387913 10.0 2.7674961487132124 10.0 9.943380655436483 4.184820445329346 4.626332719471897 0.0010 4.12863926982374 6.046963292700463 0.001000000000000334 3.367991632177878 7.059091092122405 1.2846015307777963 8.28755495985129 2.4653527482465125 5.371521490326194 2.71449970460451 4.157640327128441 9.59004917398902 1.9458901342849342 10.0 10.0 9.35805094094428 6.4420710332976885 10.0 10.0 10.0 4.9967584962169225 3.9561833018664014 2.3794601828256203 4.107612870208921 3.8989127179558105 10.0 10.0 10.0 
0.8770418089539886 0.0010 0.0010 0.0010 0.0028618300305888133 0.0010 8.041093993983047 9.999070990203236 0.0010 8.093117269715261 0.0010 0.0010 10.0 0.0010 10.0 10.0 10.0 3.931522763631106 10.0 8.497477902173573 10.0 10.0 8.041093993983047 8.920327268424554 9.775504136830218 10.0 6.955842208326458 4.680800834393725 10.0 10.0 10.0 7.637636899338752 10.0 10.0 9.507281264440005 9.829942488157634 10.0 0.0010 9.993317270568795 10.0 9.995090694682535 10.0 2.225108061542805 10.0 9.21168496197202 10.0 9.933046069667219 9.978701113133368 
0.0010 0.0989791498073703 0.01599103989933806 0.0017563363181497284 0.0010 0.0010 0.5724961514788454 0.0026418311973337508 4.6075765754303735 5.393423424569628 0.0010 3.782869637703271 10.0 2.887147535162337 8.585716995241079 10.0 10.0 9.719448070113286 10.0 4.6075765754303735 9.9965264056676 10.0 3.8813512052763186 9.919831959733605 4.6075765754303735 1.5469536529845902 9.385644877079093 7.180533625778002 10.0 9.824230975020724 10.0 4.6075765754303735 4.772505932118994 10.0 4.399913945483238 4.6075765754303735 6.152841286445566 4.6075765754303735 7.686215647107681 9.548043739273412 10.0 10.0 9.900335227494445 10.0 9.386082821338103 4.6075765754303735 9.500552682734773 9.987495595574945 
0.14734663578910467 0.0010 0.0010 0.0010 0.0010 0.0010547893962528664 0.0010 0.0010 10.0 0.0010 9.768947924812078 10.0 9.14484784368366 10.0 10.0 10.0 10.0 10.0 0.5445531888965316 10.0 10.0 2.636050392669394 0.0010 10.0 4.045709875226544 7.353973847889058 10.0 10.0 0.526662182452867 10.0 10.0 0.8821725012061215 7.196493477997276 10.0 10.0 0.0010 10.0 10.0 8.13080681227199 4.69046665034201 10.0 0.5535838754436484 10.0 0.5613070747427042 3.92856517370537 7.240437263339385 10.0 10.0 
10.0 1.6675455914202166 0.004970956623963464 0.0010 0.0010 0.005241872642110116 0.0010 0.517418982059079 0.0010 0.0010 7.843438049009297 0.6364327301700035 0.0010 4.166987346982745 0.0010 0.0010 8.283371220434056 0.0010 6.36702451322575 1.5258977216450098 0.9149368752097734 0.0010 10.0 0.0010 6.031761774580472 0.0010 0.0010 0.0010 6.36702451322575 3.4152681314989013 0.0010 10.0 7.798648650284337 3.7501867131514275 0.0010 10.0 6.221110712175735 10.0 10.0 0.0010 5.568708726948173 6.484803066711345 0.0010 6.514298539490326 8.77577142807762 5.554507196720897 0.5316847787408423 0.5421904393033377 
7.393816451804176 0.2940066149149192 0.00245916918876151 0.0010 0.005513487674957027 0.0010 0.0010 0.0010 3.0347088647895277 0.0010 5.170288420964775 0.0010 4.090852644784588 7.380377116239108 4.586152980546699 10.0 10.0 10.0 6.500477333548449 5.456439601303023 10.0 7.242016302689104 0.0010 10.0 5.693216389974671 10.0 10.0 10.0 3.5033097802851074 10.0 10.0 10.0 4.285867448240025 10.0 10.0 0.0010 10.0 10.0 8.233253729922094 5.828005992977508 10.0 6.500477333548449 10.0 6.500477333548449 2.4623947154264076 6.6540740930078845 2.514861606858423 10.0 
0.001000000000000334 0.0010 0.010788724851603135 0.0010 0.0010001513677803683 0.0010 5.000500000000001 0.0010 0.0010 7.9114274980457795 3.3584106559703732 5.000500000000001 10.0 5.0005 10.0 10.0 10.0 9.915256885519169 10.0 0.001000000000000334 10.0 8.330318141192572 0.3119280999262757 10.0 10.0 10.0 9.737296146081166 10.0 10.0 9.081699287201522 9.949023862733478 4.815031518758598 4.875453121579444 10.0 9.844999451618099 0.001000000000000334 10.0 4.967014033706156 4.991081659491226 10.0 10.0 10.0 10.0 10.0 10.0 6.29901917509688 10.0 9.999972378394217 
0.0010 0.0010 0.029782126455865466 0.0010840137529094654 0.03203325761646233 0.0010 5.635486665972644 0.0010 10.0 5.966378927802217 0.6203474561872335 9.28156641382218 9.878190647078924 4.4126760582090965 10.0 10.0 9.69038911774109 4.4309386368269825 9.261107669596077 4.796270904604173 4.705287220615516 9.293034123517158 3.0753113756472517 10.0 9.79668806079913 4.817534393481515 10.0 7.786734379756481 9.354030857300682 10.0 10.0 9.391074585040238 7.911923408257373 10.0 4.516105438672205 8.835233926214123 10.0 10.0 4.21108193859222 10.0 10.0 9.279416349340497 10.0 9.263175294874541 10.0 4.543433527946239 5.467536204060846 9.194969215782415 
0.0010 0.0010 0.0010 0.0010 0.0010 0.0010 10.0 10.0 0.0010 10.0 0.0010 10.0 10.0 0.0010 10.0 9.98218423704909 10.0 10.0 10.0 0.0010 10.0 10.0 8.169872259940291 10.0 10.0 1.1102487175438756 10.0 10.0 10.0 10.0 10.0 5.180789016688292 10.0 10.0 1.1215668788159325 0.0010 10.0 8.380862456913475 0.0010 10.0 10.0 10.0 10.0 0.0010 10.0 0.0010 10.0 10.0 
0.0010 0.0010 0.0010 0.0011020827475907936 0.005600073135289488 0.0010 9.902077196852067 0.0010 0.0010 1.0137851274513792 0.0010 10.0 10.0 0.0010 10.0 9.734842050358445 10.0 0.0010 10.0 0.0010 3.622303184279959 10.0 0.0010 10.0 10.0 0.0010 8.848373697389155 0.0010 10.0 10.0 10.0 9.88107715220942 10.0 10.0 0.0010 0.0010 8.29479673022726 0.0010 0.0010 10.0 0.0010 10.0 10.0 10.0 0.0010 7.380443467478429 0.17353074730005424 0.19046101125810466 
3.556666271198149 0.07188124028606345 0.027967272271895025 0.001104781567702662 0.002988981034313871 0.0010224150491524972 0.0010 0.0010 9.505063071911884 0.0010 10.0 4.590997796718092 10.0 10.0 4.789295816604942 10.0 10.0 10.0 6.351632022953403 2.969525952002961 3.229473060630725 6.678806183304994 0.09846134609604107 10.0 4.030565468583491 3.4596867060571013 9.913799897455922 10.0 6.6367963394998135 10.0 7.5740340083516475 4.384172500187342 9.811044120908962 10.0 10.0 9.844400250218115 1.60187071144128 10.0 10.0 10.0 10.0 6.511773667224622 9.186112697482406 6.507139228735247 1.5225202199462258 5.114120358564369 8.704730609114836 7.58877468373108 
0.50095 0.0044826264081664555 0.011988063031456924 0.00153094284378819 0.0015775819123398879 0.0014688418880801225 7.221683991908077 10.0 0.0010 0.13900784316906467 0.0010 10.0 10.0 0.0010 10.0 9.825907841964336 9.982765962302267 9.941506350912023 10.0 0.0010 10.0 10.0 0.4885735565225513 9.946982585585422 10.0 5.000500000000001 9.998716814477282 9.94925952909433 10.0 9.50005 10.0 0.9329163617085632 9.948265525019439 10.0 0.0010 0.0010 5.0005 9.937172952880974 0.0010 10.0 10.0 10.0 8.798236134978488 5.000500000000001 10.0 0.0010 9.999742912164551 10.0 
0.0010 0.12229680357459276 0.0010084858361515095 0.0010168339449963396 0.0010000782349711792 0.001337519670338445 4.98961495039481 0.0010 0.0011891108573380518 5.000500000000001 5.0005 9.999823831898986 10.0 5.0005 9.999999900954696 9.999850596177428 10.0 8.158365623117376 9.999810889142662 5.335244582826325 5.785382611388621 9.999810889142662 5.000500000000001 9.999999957831795 5.0005 9.50005 9.999619358590099 3.8997972901269913 9.999810889142662 9.9997368383696 9.999730565093842 0.42502286362083636 9.50005 9.999810889142662 9.50005 0.0011891108573375089 5.0005 4.873691934796175 0.0010 9.999721327595683 9.999187552320494 10.0 9.999692839523695 9.86540827618935 5.000500000000001 3.43411494897149 6.057049091832544 8.832589457998703 
0.0010 0.04887827803520357 0.0010 0.0010 0.0010 0.0014742808590567438 1.0198888502983858 0.0010 0.0010 10.0 0.0010 0.0010 10.0 0.0010 10.0 10.0 10.0 10.0 10.0 0.0010 10.0 10.0 0.0010 10.0 8.994539285787468 10.0 9.769187440159795 10.0 10.0 10.0 10.0 1.705537176365752 9.710270309049411 10.0 9.162660790531698 0.0010 0.6193844756127558 7.59468186893451 10.0 7.043765741926635 10.0 10.0 10.0 10.0 7.022573751132126 10.0 9.12482835362577 8.62618709171144 
0.0010 0.0030437514883979717 0.0010 0.0010 0.0016541841055907028 0.0010 0.061405667581698964 2.0710140520482643 0.0010 9.961728559880125 0.0010 9.62070586229929 10.0 3.169651355996632 10.0 9.990243295889314 10.0 6.093308906194453 10.0 0.0010 10.0 10.0 4.105845916791803 10.0 6.833810511493753 5.205296921686257 10.0 5.891827967451626 10.0 10.0 10.0 6.954400339838281 5.185646079723323 10.0 2.9594369169128907 0.0010 0.8541176238992376 5.000500000000001 1.3005123827273368 10.0 6.022252398177525 10.0 9.43443950930838 10.0 6.5643178189373605 3.091327534514571 2.5852807960562822 10.0 
0.3399335196559816 0.0010 0.07113465483612917 0.0010 0.0010 0.006239123967931206 0.0010 0.06621207511596741 9.551632942531734 0.0017365180947585455 0.0010 1.8469457583874909 9.640781925002301 10.0 4.394613343286631 10.0 9.985624800970696 10.0 10.0 9.000945749300678 9.570167984460449 10.0 0.0010 9.589194585318758 10.0 3.700697930040751 9.58960316024817 9.999479337615835 10.0 9.422497969118604 9.64234535017121 5.066614675930436 10.0 10.0 9.58288543741054 10.0 9.994749025535713 10.0 10.0 9.05941906685316 10.0 10.0 10.0 10.0 10.0 10.0 9.58393371695261 9.816729723313236 
10.0 0.03018892214902264 0.24352123843823484 0.002896883592314098 0.003454572111042227 0.005445001839194497 0.024056539489047568 0.7313463255737094 2.6634079849380923 0.0010 7.621229801727891 4.752940559563628 0.0010 10.0 0.0010 9.857764168531492 9.857096854958998 5.968186790916711 3.724536613780862 7.271684804590755 0.0010 1.9187128679077674 3.2834327069639375 5.3188032563391525 9.175571155890186 6.829223948162726 8.645559212608516 5.248059440436372 3.860621185023296 5.427778823939314 0.0010 9.233198777832142 6.795783508813806 9.639337919332762 7.442565701361009 9.087363485852697 6.6479726258814615 9.716938481975864 7.9470545003089486 4.543445447726057 10.0 3.724614837660269 0.0010 3.7244832162726538 0.27222477544473783 10.0 9.351431862890745 9.74119183619459 
0.10342721032142882 0.0015374460093663081 0.0657239453821818 0.002996044713820426 0.016045719168390902 0.0010 4.217765665093504 6.831316713547989 0.06053672201318984 7.490075815420614 1.541503099277337 7.3051215561586815 10.0 0.0010 9.949088507481875 10.0 10.0 10.0 9.914796513288263 6.895439144013357 10.0 9.908715677223908 6.735333670601353 9.975960634107814 10.0 10.0 9.930126708420264 7.898715141574796 10.0 10.0 8.786781528833398 6.944665456292183 10.0 8.716566171351113 4.337321222822052 0.4100756079187082 10.0 7.197706649235361 6.731062789855837 10.0 9.971361601615088 9.914741093313781 10.0 9.915251895898054 2.681333900672337 6.194023691395552 9.94042049536791 9.970410383012387 
7.088599807002533 0.007749264669681014 0.0010186458411586797 0.0010 0.0010 0.0010 0.0028698251920757155 0.007530945923292284 5.835091746036204 0.012705325692938516 10.0 3.4750677884791275 7.8856148842368174 9.979625681285368 10.0 10.0 10.0 10.0 0.0010 10.0 0.16121263506626082 0.33336430542839646 2.6222147375508102 10.0 7.0535489719266 5.0005 9.994542028742647 9.992028013712055 0.0010 9.587097408609889 10.0 5.000500000000001 5.0005 4.750773704397772 10.0 9.10422726986424 7.719630122090319 9.986904841903165 6.278633966079218 0.029796609933261164 4.037864677743179 0.0010 9.995258861198888 0.020231069088034195 5.924319405365683 5.000500000000001 5.272761065326148 9.993477355520339 
0.0010 0.1286298942881203 0.0010 0.0010 0.0010 0.0013298503969453427 0.0010 5.000500000000001 0.0010 9.64119074024639 0.0010 10.0 10.0 0.9265971066144828 10.0 9.868928101532632 9.432203581957673 5.0005 9.855862777955583 0.3094663633021622 9.787419889050263 9.869460917135532 10.0 10.0 9.456670172070105 2.5508462030746175 8.027225312039317 9.496236908720205 9.940081443867795 10.0 10.0 4.858172950676564 6.272136793775108 9.855862777955583 9.50005 0.50095 10.0 0.0010 4.7628435555275095 10.0 9.50005 9.855862777955583 10.0 9.855862777955583 9.50005 5.000500000000001 7.111841677361889 9.718355068058164 
0.0010 0.0010 0.0013893009819057236 0.0010 0.0012579511372925417 0.0010 5.000500000000001 0.4673484418062138 0.001000000000000334 0.0010 0.32687891209208875 9.50005 10.0 1.4574735609751004 10.0 10.0 10.0 2.782287217315458 10.0 0.0010 1.3097819242790347 10.0 0.0010 9.73831491835943 6.846345662289668 0.0010 9.64934180207412 1.8224648770174485 10.0 10.0 10.0 10.0 10.0 9.998938441510239 8.951060012210275 0.0010 0.0010 5.0005 0.0010 9.538839614091566 8.407781548158127 10.0 8.60693415803849 10.0 10.0 8.304488317704106 10.0 4.689134362399794 
1.0787654330437189 0.017566352297669265 0.0010 0.0010 0.0010 0.030094200406501286 0.0010 0.0010 10.0 0.0010 10.0 4.816696175018683 10.0 10.0 4.9758173957475735 10.0 9.841493331699505 1.4078307506362293 9.784973738624767 1.0766498496970147 10.0 0.0010 0.0010 10.0 8.868516568599954 3.154361216686885 10.0 10.0 9.784973738624767 9.82151175048266 7.150849380450088 0.0010 10.0 9.711405452086465 10.0 6.018361151261111 3.4750531977917136 10.0 1.0368539211801728 0.0010 10.0 9.784973738624767 3.789304279992842 9.784973738624767 5.219556619246836 4.969885362912776 8.224393351712825 7.002480889846834 
0.0010 0.0010 0.05609840191657356 0.0010 0.002043623577486296 0.01608894871540606 8.679264093993897 0.7693375443450032 0.0010 10.0 5.365931394427058 7.090855777436615 10.0 0.0010 10.0 10.0 9.973944490543031 1.0312805109381151 10.0 3.055454089770673 1.1840968499771094 10.0 7.002788188101766 2.07825506592773 7.213668437188916 10.0 1.4463685656847867 10.0 10.0 10.0 9.306210997037088 0.06220716016907435 7.4270263029956824 10.0 4.5253178302700245 0.06220716016907435 10.0 0.06220716016907435 10.0 10.0 10.0 10.0 10.0 10.0 8.988428500370976 0.0010 10.0 10.0 
10.0 0.3323309425471394 0.0010 0.0010 0.0010 0.0010 0.0010 0.0010 7.271245319966495 0.0010 8.381615041395744 0.0010 7.393959036267845 10.0 9.868569139537508 10.0 10.0 10.0 0.0010 1.4359717332182058 0.0010 0.0010 0.0010 9.981720572366228 10.0 10.0 10.0 10.0 0.0010 8.314466986920232 9.983046981800936 7.785441833947831 7.853051820697966 0.0010 4.9425193933303 10.0 7.932683514986176 10.0 0.0010 0.5736707269816383 8.200713029528531 0.0010 10.0 0.0010 0.0010 3.4142201725376355 10.0 10.0 
0.0010 0.0010 0.0010 0.0010 0.0010 0.0010 0.0010 0.0010 10.0 0.0010 10.0 10.0 9.766020629588327 9.22318279194063 6.709609739285504 9.766020629588327 9.766020629588327 4.4782548047689765 9.891863003431467 0.0010 3.4378018712290066 6.214354587761184 1.7376193499433357 9.84452505131765 3.165793661577034 6.653770490386016 10.0 10.0 9.766020629588327 9.938142158542664 9.766020629588327 1.2280402318637504 10.0 9.766020629588327 10.0 0.41669722394166575 0.14677895371026484 10.0 0.0010 3.1747360155129214 9.710679623363518 9.881883934625376 1.4666740987184612 10.0 10.0 3.1595206394481714 4.743665598969871 5.708530709944434 
10.0 0.0286326889184485 0.0010 0.0010 0.0010 0.0010 0.0010 5.908582144405382 6.479608051700824 0.0010 8.080815433507068 5.981065617359603 10.0 6.035531152380379 9.532400118913282 10.0 9.532428080774924 0.0010 0.40873529352725324 9.481424876372639 0.0010 3.685233416570502 5.624501161647739 8.920506903038309 9.059212123744361 6.910298090833135 10.0 5.6981006454185374 2.5293468620383264 9.473458490468502 10.0 5.745492495474579 8.932746086206716 3.325196934003709 5.96877000895788 10.0 10.0 10.0 3.7649275709350696 4.187378840000641 1.8078294166030888 0.6544018206000173 5.157775280422773 0.2672478648676462 6.376250272646637 5.941554142058472 8.17534514312278 9.503342835421762 
3.91648466743555 0.014910975306955482 0.032852843752895385 0.026508155896746346 0.1143377730031188 0.010354792098712408 0.0010 4.418591702932817 10.0 0.0010 10.0 0.0010 10.0 10.0 8.741034211444623 9.518016427919452 9.916814209823505 9.553433310913125 0.0010 7.481448584903172 7.841602264126227 0.0010 0.0010 10.0 3.076781662503884 10.0 10.0 10.0 0.0010 10.0 10.0 2.151619066051184 10.0 6.752146523394504 10.0 8.134078819322031 3.2758392127129445 10.0 2.395523682251563 5.563537275095944 0.0010 0.0010 0.0010 0.0010 6.146657895903125 4.332065639804279 10.0 9.172192148259743 
0.0010 0.0010 0.0010 0.0010 0.0010 0.0010 0.0010 5.326062676797891 0.0010 10.0 0.0010 4.1649736953186185 10.0 0.0010 10.0 10.0 10.0 7.7019926943957255 10.0 0.0010 10.0 10.0 0.0010 9.997879168818793 5.690544831027545 10.0 10.0 7.497368727398424 10.0 10.0 10.0 10.0 10.0 10.0 9.869011197965614 0.0010 8.669030914181251 6.291912200166406 6.574924289580649 10.0 9.812668557734519 10.0 10.0 10.0 10.0 0.0010 10.0 9.32907507592116 
0.004357120286929245 0.0052950768582188884 0.00241408838406877 0.0011013661241642105 0.005093001246004904 0.0010239074336564423 4.850477211766871 0.0010 5.000500000000001 2.9214927920725726 0.0010 9.85928967616963 10.0 4.335280534466138 8.495906999474744 10.0 9.928541096193818 3.805282867014938 9.997399294852919 0.0010 10.0 9.031678400365715 6.2057083497755645 10.0 0.0010 9.913038228717017 10.0 8.603189976454654 9.983986140505445 9.998023101455148 9.864840492581816 5.0005 3.2150251103576872 9.854131167576096 5.000500000000001 0.012756937999251136 2.488942273197135 6.7312638804571225 0.0010 9.506859971864028 10.0 9.864628560699323 9.927329637148599 9.868394436129178 9.996373941996449 2.81224450937884 10.0 10.0 
0.0010 0.0010 0.0010 0.0010 0.0010 0.0010 0.0010 2.073327309515082 0.0010 10.0 0.0010 9.875516572288513 10.0 0.0010 10.0 10.0 10.0 10.0 10.0 0.0010 10.0 10.0 0.0010 10.0 10.0 6.936495672842357 10.0 5.955550230423147 10.0 10.0 10.0 10.0 10.0 10.0 9.28475932103543 0.0010 0.0010 0.0010 0.0010 10.0 10.0 10.0 10.0 10.0 8.566784732567546 0.0010 3.9932304042286337 10.0 
1.937878325552537 0.33583618892339134 0.010167916326821244 0.0010615578625086004 0.0021653153528181064 0.0010169153777549685 0.0010 0.019403076003384697 10.0 0.0010 1.7791440993590437 0.0010 8.501082501784278 10.0 4.868790702286979 9.999207377357209 9.99917233697985 9.845507172733244 0.0010 10.0 5.865539825113884 0.0010 0.0010 10.0 1.6438786348819372 10.0 10.0 8.704078280735278 0.0010 10.0 9.553009814755246 1.2396921962519767 10.0 9.884432992504488 10.0 10.0 3.945095611687602 10.0 0.0010 2.203512968395195 9.961975005363087 0.0010 6.044601349230449 0.0010 0.0010 10.0 9.85961121007347 10.0 
0.0010 0.0010 0.006343215621205654 0.0010 0.0010 0.0010 10.0 1.6955475029476696 0.0010 10.0 0.0010 10.0 10.0 0.0010 10.0 10.0 10.0 10.0 10.0 10.0 10.0 10.0 0.8277542142187135 10.0 0.22605483516353875 0.0010 10.0 2.6334741610211165 10.0 10.0 10.0 4.388788535126025 0.0010 9.948464470404904 0.0010 0.0010 0.0010 0.0010 0.0010 10.0 10.0 10.0 10.0 10.0 10.0 10.0 0.0010 6.7779708295175585 
0.0010 0.0010 0.0010 0.0010 0.0010 0.0010 8.01952085640869 0.0010 0.0010 0.6594658540533263 0.0010 10.0 10.0 0.0010 10.0 10.0 10.0 5.299158603180042 10.0 0.0010 1.8509206328099153 10.0 4.862214711949302 10.0 7.04121024549516 0.0010 10.0 2.7229149013856158 10.0 10.0 10.0 10.0 6.8199036907395385 10.0 9.879089849104663 0.0010 0.0010 0.0010 0.0010 10.0 6.8452834407584415 10.0 7.30480253019724 10.0 7.738133949316245 10.0 8.419611459186928 4.8780901453957055 
1.8398079804336953 0.052702894585555216 0.015521093795844071 0.0013910561182546273 0.0010 0.0010 0.006917896454582556 0.010698839503140385 9.47753368519402 0.0010 0.0010 2.2033011436128396 1.398712175303538 5.078508152406929 0.8365029786968816 9.06983413590435 10.0 9.36171620561882 0.0010 1.5076897982570356 8.01566180611923 0.0010 0.9791817376880148 5.133458118274272 8.2623046280449 7.3741806718921215 9.994380085691894 10.0 0.0010 7.991068207601196 8.798511032681805 10.0 8.11991479233263 9.99031563781432 10.0 10.0 10.0 9.990401954654466 10.0 8.646280748902308 7.546102084339487 0.0010 0.0010 0.0010 0.0010 10.0 10.0 10.0 
0.0010 0.0010 0.0010 0.00448625943214476 0.013548577070777392 0.0010 8.662014385953341 0.0010 0.0010 3.0108446131932878 0.0010 10.0 10.0 0.0010 10.0 9.30202160861938 10.0 0.0010 10.0 0.0010 8.578495493471767 10.0 0.0010 10.0 9.99043046011543 0.0010 6.852155447803473 0.0010 10.0 10.0 10.0 9.294721795259704 7.276215841096311 10.0 0.0010 0.0010 10.0 0.0010 0.0010 9.99043046011543 0.0010 10.0 7.005777649803779 10.0 5.781449994884007 10.0 0.0010 0.0010 
0.0010 0.0010 0.0010 0.0010 0.0010 0.0010 0.0010 0.0010 10.0 0.0010 2.4919185883962083 0.8203480965242078 10.0 8.579893527079827 7.043772291914889 10.0 10.0 10.0 10.0 5.244064588368172 6.571718836869853 9.528090146388365 0.0010 10.0 7.503550071600171 5.603104839322136 10.0 9.255669167470975 10.0 10.0 10.0 0.0010 10.0 10.0 9.645652119588288 10.0 0.7271599784441743 9.644397235397381 7.138935992913559 9.565994776367267 10.0 10.0 10.0 10.0 10.0 10.0 10.0 10.0 
0.0010 0.03695143884255343 0.0010 0.001187183531869263 0.0010 0.0010 0.0010 8.452020331670862 0.0010 10.0 8.247953864309002 0.0010 10.0 2.0488432790396045 10.0 10.0 10.0 10.0 9.985036251687006 8.68229787410103 10.0 9.989007335402977 2.540391108281131 10.0 1.9125543316393716 0.04184596763580828 10.0 1.2738089844502767 10.0 10.0 10.0 10.0 5.025678696324171 10.0 10.0 3.4464359936511846 10.0 10.0 1.181051782175552 10.0 10.0 10.0 10.0 10.0 10.0 6.60996719334312 10.0 1.6333028424111955
[truncated: 155,018 more chars]
