# Supplementary material for: A Pareto approach to resolve the conflict between information gain and experimental costs: Multiple-criteria design of carbon labeling experiments
Source: PLoS Comput Biol. 2018 Oct 31;14(10):e1006533. doi: 10.1371/journal.pcbi.1006533 (PMC6209137; doi:10.1371/journal.pcbi.1006533)
Supplement: S1 File — ZIP archive containing Pareto scatterplots for 3D- and 5D-MO-ED scenarios and scripts to reproduce Figs 7 and 8. (ZIP) [file pcbi.1006533.s007.zip › Scatter/Scatter_5D_LCMSMS/variables_SMPSO_FLCMSMS_3_iter_400.txt]

10.0 0.5889674899230583 0.00386736509809094 0.002985258276442628 0.0022999162573386365 0.0013155710918628155 0.0010 0.022985231673060772 0.0010 0.0010 0.0010 8.114953940196157 2.3278398991749185 3.1141703473989333 3.1649434302478165 2.570128014840728 3.6835363311248517 0.2613925413203244 0.0010 0.9793835840968623 0.0010 4.456276330440719 0.0010 10.0 0.0010 0.0010 0.0010 4.473787294403969 6.231554888241943 3.5465200122207565 0.0010 0.0010 5.2310466996825244 4.117260252672449 0.9068941393248457 0.0010 0.0010 3.6576925373151146 0.0010 2.716094432513292 0.0010 0.0010 0.8566735476685894 4.573612966051066 7.430871985159272 2.6064192555166095 4.34487547615854 4.194372134981156 
0.0010 0.0010 0.0010 0.0010 0.0010 0.0010 0.0010 0.0010 0.001000000000000334 10.0 10.0 10.0 10.0 10.0 10.0 10.0 10.0 10.0 10.0 10.0 10.0 10.0 10.0 4.5544505284982515 10.0 10.0 10.0 10.0 10.0 10.0 10.0 10.0 0.0010 10.0 10.0 10.0 10.0 9.680931560004634 10.0 10.0 10.0 10.0 10.0 10.0 0.0010 10.0 9.786055390712914 10.0 
0.0010 0.0010 0.00484844509989581 0.0010 0.0010 0.0017093547111466662 10.0 0.0010 0.0010 1.7482408612566673 10.0 5.508234258806148 10.0 2.647091737564457 9.004236091169677 10.0 10.0 5.563975734301875 10.0 10.0 9.956497687265509 10.0 10.0 1.9477539639417707 8.090595232330047 3.1902135989530156 4.614880782626838 10.0 10.0 10.0 10.0 0.0010 0.0010 10.0 2.1385816768521018 0.001000000000000334 10.0 9.83736276426859 9.975852627167386 10.0 10.0 8.914628724648574 10.0 10.0 10.0 2.973685757657922 10.0 10.0 
10.0 0.9486527416229802 0.0010 0.0033975728125137748 0.002243289964716739 0.0010 0.0010 0.37393014975475897 0.0010 0.0010 0.0010 7.252040543822297 6.229833953686929 4.5347919599246715 0.0010 0.0010 0.08552082998703003 2.361085696831637 1.0086438683507133 0.0010 1.0086438683507133 0.8018460654344919 0.0010 10.0 0.0010 0.0010 7.416965835596386 1.0976709683591057 3.70019940106482 0.5865891212029002 0.0010 0.0010 8.687038983389204 0.1799389766082582 0.656771747849457 0.0010 1.9359639110743838 1.4221909960572408 0.0010 0.5287807928870549 0.0010 0.0010 0.0010 1.1681152766002092 8.939943614735293 2.290920876880313 1.0010127453322126 0.374256324551248 
10.0 0.6166929483898177 0.004961929523162762 0.0038418639935397254 0.00283849786363436 0.0014575696516670649 0.0010 0.0252546400475014 0.0010 0.0010 0.001000000000000334 9.016910423773172 0.5880908900828148 3.350374074911716 4.928714786319154 4.914540409570059 4.571553508112152 0.15759602973213038 0.0010 0.0010 0.0010 3.7113553963632104 0.382526130996121 10.0 0.0010 0.0010 0.0010 3.354370551545893 5.828547182582719 2.392091246119445 0.0010 0.0010 6.79477014122568 4.998888416008927 0.0010 0.0010 0.0010 3.553205764679788 0.0010 1.1878669117427196 2.1851495053639685 0.0010 0.0010 4.9990579329269815 9.024803244449988 2.028723741296302 3.549809770993369 4.331460489805939 
0.0010 0.0010 0.0016333349388413538 0.0010 0.0010 0.0010 0.0010 0.0010 0.0010 10.0 10.0 10.0 10.0 9.145654718060614 7.428907611030684 10.0 10.0 10.0 10.0 10.0 10.0 10.0 10.0 6.945920978146137 10.0 10.0 10.0 10.0 10.0 10.0 10.0 10.0 0.0010 10.0 9.743562376947075 8.743224402423067 10.0 10.0 10.0 10.0 10.0 10.0 10.0 10.0 10.0 10.0 10.0 10.0 
0.0010 0.0010 0.03235298281775777 0.010315882663108771 0.0010 0.0010604833501106712 8.002349270917247 0.0010 0.0010 9.275428792633164 1.485425705964396 0.0010 10.0 10.0 9.922045306470043 10.0 10.0 9.427374429730254 10.0 0.0010 0.0010 0.0010 0.0010 10.0 0.0010 9.897798105323165 10.0 10.0 10.0 0.0010 10.0 0.0010 6.914572776929446 9.981653277924314 0.47841602089188395 2.089589144062215 9.713167919862649 9.44850342862901 0.0010 3.1716972194590873 8.845305377404028 1.8355411554967143 10.0 10.0 7.201368193242617 10.0 10.0 0.0010 
0.0010 0.0010 0.0010 0.0010 0.0010 0.0010 0.0010 0.0010 0.0010 10.0 10.0 10.0 10.0 10.0 10.0 10.0 10.0 10.0 10.0 10.0 10.0 10.0 10.0 5.116136830827239 10.0 10.0 10.0 10.0 10.0 10.0 10.0 10.0 0.0010 10.0 9.352052763886114 10.0 10.0 9.633994145466179 10.0 10.0 10.0 10.0 10.0 10.0 4.730510517894213 10.0 9.778669740188226 10.0 
10.0 0.0010 0.0010 0.0010 0.0010 0.0010 0.0010 0.0010 10.0 0.0010 10.0 10.0 0.0010 10.0 10.0 10.0 10.0 5.527667128644815 0.0010 2.33358752249811 10.0 10.0 10.0 10.0 10.0 0.0010 10.0 10.0 0.0010 10.0 8.88060410622945 10.0 10.0 8.510191310014616 10.0 10.0 10.0 0.5614295881241915 10.0 1.412090613709713 10.0 0.8127185383126099 0.0010 0.0010 0.0010 4.494515862594492 10.0 10.0 
0.0010 0.0010 0.0010 0.0010 0.0010 0.0010 9.414214312383404 9.759780954716726 0.0010 0.0010 0.3631807361842192 0.1741932662209864 0.24735515200145386 0.0010 10.0 10.0 10.0 0.0010 7.3768769346114 1.6354624442774677 0.5867856876165956 0.5867856876165956 0.2993784293986721 10.0 0.04336521762613099 10.0 0.32876286152887246 7.791945121080035 10.0 9.897422285079761 10.0 1.1148258764656838 10.0 10.0 1.909885917402251 10.0 0.0010 0.0010 1.8966501213919527 3.049066334661627 0.5867856876165956 0.001000000000000334 0.0010 10.0 0.0010 0.0010 1.7911296885466492 10.0 
0.020801317351855125 0.0010 0.0010 0.001267747923574594 0.0010 0.0010 6.59733041442173 0.0010 0.12887736017984608 0.5055251668417124 10.0 6.046908024273183 8.546378811703807 3.0921446235819223 7.039873925144018 10.0 9.98931750467329 2.542031184489238 9.77096591104094 9.297060728730658 5.0005 10.0 9.873656930296809 6.02364937614372 7.260850168528222 4.7477302246348385 6.838991492106114 9.728378467378937 9.433392117960809 10.0 10.0 0.4521260697405731 4.959518548729666 10.0 4.9636137222502095 4.260104408269158 10.0 9.966153810737339 9.888672367020064 8.553859815366373 10.0 8.385984037863922 9.998055354161396 9.976703601283827 5.000500000000001 0.49842815327651735 9.982030031205388 9.925090310113047 
0.0010 0.0010 0.0010 0.0010 0.0010 0.0010 9.74938828967 0.0010 0.0010 9.113685678680945 0.0010 0.0010 10.0 10.0 10.0 10.0 10.0 0.0010 2.968387084100525 0.0010 0.0010 0.005860590153631939 0.0010 7.879463098640677 0.0010 10.0 10.0 10.0 10.0 10.0 10.0 10.0 6.4948172482450275 10.0 0.006998738118395131 7.602157740931893 10.0 10.0 8.70637730001306 0.0010 0.0010 0.2516410517797647 0.9416955346902887 10.0 6.0539117095066 9.963231540061964 10.0 10.0 
0.0010 0.01928187241927036 0.025890552932311666 0.009117621735485713 0.0010 0.001131947855753742 10.0 0.009388171960899033 0.0010 10.0 2.4698904999920366 0.0010 10.0 10.0 9.29574942179352 10.0 10.0 8.509615821952316 10.0 0.0010 0.0010 0.0010 0.0010 10.0 0.0010 10.0 10.0 9.856012245903816 10.0 0.0010 9.422338652389273 0.0010 10.0 9.961207501969856 0.0010 2.0966225935592417 10.0 10.0 0.0010 3.4443308220189186 8.659524751001296 0.0010 10.0 10.0 10.0 10.0 10.0 0.0010 
0.0010 0.0025603298223743146 0.02878795613403754 0.010195904502336066 0.0010 0.0010 10.0 0.010913761254516388 0.0010 7.916179708650775 2.189897977491354 0.0010 10.0 10.0 10.0 10.0 10.0 10.0 10.0 0.0010 0.001000000000000334 0.001000000000000334 2.1653603763400158 10.0 0.0010 10.0 9.502003164353868 9.912713504255672 10.0 2.112142299483005 9.746860207592531 0.0010 10.0 9.955803163336354 0.001000000000000334 2.27224714107936 10.0 10.0 1.7848347648266154 2.6058184366473522 8.635117783801546 0.4917636025941725 10.0 10.0 10.0 10.0 10.0 4.991917688316698 
0.0010 0.0010 0.0010 0.0010 0.0010 0.0010 10.0 0.0010 0.0010 10.0 3.856067780948076 0.0010 10.0 10.0 10.0 10.0 10.0 0.0010 8.644995813375221 0.0010 0.0010 0.0010 0.0010 10.0 0.0010 10.0 10.0 10.0 10.0 10.0 10.0 10.0 10.0 10.0 0.0010 10.0 10.0 10.0 10.0 0.17207055701990193 0.0010 0.0010 7.8222402649967755 10.0 9.770883736899151 10.0 10.0 10.0 
0.0010 0.019139116717049806 0.04483165048703429 0.020279550759351162 0.0010 0.0010 5.854166396568808 0.0010 0.0010 5.078275429245858 1.7396859226543882 0.0010 10.0 10.0 10.0 10.0 10.0 9.353067927358335 10.0 0.0010 0.0010 0.0010 0.0010 10.0 0.0010 10.0 10.0 10.0 10.0 1.4394204337979453 10.0 0.0010 10.0 10.0 3.780410951261622 0.8807015255256712 8.265469518548873 10.0 0.0010 0.0010 8.676213948431531 0.0010 10.0 9.986893750518322 10.0 10.0 9.9859290425749 2.039137105281803 
0.0010 0.01621799083821954 0.02171911442084415 0.00775717948171108 0.0010 0.001109834551622109 10.0 0.007982387860655804 0.0010 10.0 3.3212589883451633 0.0010 10.0 10.0 9.523176174152452 10.0 10.0 8.84162338907144 10.0 0.0010 0.6830952560723271 0.0010 0.0010 9.518394687091089 0.38618512875953076 10.0 9.562242714000906 9.880143331470695 10.0 0.0010 9.524557429399312 0.0010 10.0 9.967708784632359 0.0010 2.6413393066276987 10.0 10.0 0.0010 3.90751734719695 8.012167210841296 1.5323392586830957 10.0 10.0 9.747133411006303 10.0 10.0 0.0010 
0.0010 0.0010 0.03385588395609153 0.0037983883571385928 0.0010 0.0010 10.0 0.0010 0.001413914640242417 9.632336886800498 2.4183782095227233 0.0010 10.0 10.0 9.918706803767689 9.999938927784822 10.0 8.776487358803672 10.0 0.5804637823969383 0.0010 0.0010 0.0010 8.36519727437892 0.0010 10.0 10.0 9.790780045937424 9.999837917922129 0.0010 9.253266078461579 0.5804637823969383 9.420536217603061 9.983259626716842 1.3004904705577292 2.057634700963741 10.0 10.0 0.5804637823969383 2.583504793715299 10.0 0.01857488806305696 10.0 10.0 10.0 10.0 10.0 1.63580272562108 
0.0010 0.0010 0.001287184337383673 0.0010 0.0010 0.0010 8.97799157527994 0.0010 0.0010 7.675684304051149 2.3396261851930418 1.0230084247200608 9.334892134289879 10.0 9.999929258928056 10.0 10.0 3.4133364030552 6.377944282496378 3.8487573058385363 0.0983796221778041 1.0230084247200608 0.0010 7.630468861663362 0.13963614746627206 8.97799157527994 10.0 10.0 10.0 10.0 10.0 8.592385635616708 8.94548235911035 10.0 2.9986489419222595 5.7487259398294075 9.981851882988813 10.0 5.834352129021875 5.589273202959218 1.0230084247200608 1.0230084247200608 5.146262678098051 10.0 2.7294034126717883 9.97669006754827 9.996265916698135 9.422212775228353 
0.0010 0.0010 0.03645647509282558 0.012609274109213846 0.0010 0.0010 9.946940725998953 0.0010 0.02520739118893637 7.450484357501748 1.4634248852081682 0.0010 10.0 5.000500000000001 10.0 9.964307799890717 10.0 9.247112562942103 7.797957381017759 0.9651911159350484 0.006936933542569801 0.0010 1.3925297192683137 5.590684969017174 0.0010 10.0 5.02581230904805 9.864714161311415 9.936796676628063 3.54298455946281 9.638669963397948 4.347943684058282 7.232610147104888 9.971496455122537 0.0010 3.4240454492655266 6.857057485675216 10.0 0.7691649282366835 2.019683087107381 5.519103341686759 1.4321736040825668 7.548692179681318 10.0 5.000500000000001 8.882846664925504 10.0 4.925274537329584 
0.0010 0.0010 0.0010 0.0010 0.0010 0.0010 10.0 0.0010 0.0010 9.78367731993052 0.0010 0.0010 10.0 10.0 10.0 10.0 10.0 3.2832190842432105 5.111345338201746 4.743196174351373 0.0010 0.0010 0.0010 3.675171626053345 0.0010 10.0 9.977772665221243 10.0 10.0 9.322567266825462 10.0 7.5657225385799025 10.0 10.0 0.0010 5.670676318458608 10.0 10.0 10.0 2.978910056178822 0.0010 0.0010 5.305140687827379 10.0 7.311255831247861 10.0 10.0 10.0 
0.0010 0.0010 0.06150265572164893 0.01806211734930386 0.0030767167632358592 0.0010 10.0 0.0010 0.0010 7.149185549160627 7.284337192717327 1.5097743444695757 10.0 9.907902256203966 9.08390731445301 10.0 10.0 9.000349997553272 9.335513919208342 3.2718602809343196 0.0011431540540028557 1.860175116888592 0.2156616038341539 9.131468238477071 0.022105148688043114 10.0 9.371535932829392 10.0 10.0 1.2941770786428934 10.0 0.4596258532092179 8.831339336937466 9.93270862774217 0.0010 0.05319913631771883 10.0 9.676152009514075 0.0010 1.70130447256899 5.420459184819301 0.39630567880654155 8.50892173784482 9.961485402479992 8.022187969756471 9.04882962838946 9.991944273838172 4.50055 
0.0010 0.0010 0.032321350881801526 0.011364282044256576 0.0010 0.0010 10.0 0.0010 0.0010 7.788163456331945 1.3206255903768005 0.0010 10.0 10.0 9.95810152611878 9.959331383104898 10.0 10.0 10.0 0.9759214300621091 0.05099500000000041 0.0010 1.2991573596892718 8.711907743770224 0.0010 10.0 10.0 9.857026501132214 9.954905920560586 2.159636488597881 9.664163744909755 0.0010 9.275460277335258 9.95892530451655 0.0010 2.5462835552445764 10.0 10.0 0.8493388716742682 1.7683562949125422 5.030440125117284 1.308478394922206 10.0 10.0 9.961833519055958 10.0 10.0 4.806777610867219 
0.24001882086132623 0.018223194254900967 0.0010 0.0010420978043581565 0.0010 0.0010 10.0 0.029717770207466083 0.03224697043739047 4.943754758798346 5.505992675363305 0.0010 10.0 7.000213009858452 10.0 9.664322136500502 10.0 4.9987155711070494 4.943754758798346 5.226284114254944 1.7333650814753303 1.0531935751716546 3.0621962702196384 5.000500000000001 1.9438106080165658 9.94436495608923 5.464326536759002 9.797506421232358 9.789541933499546 9.333980409134679 9.701714157797102 7.153118260945426 5.500450000000001 9.769672206198962 3.7274951515328723 5.45900420226728 10.0 9.668566215241972 5.2787476402365066 1.3988526283590323 1.6666997417481775 5.007863416277854 4.943754758798346 9.77752291405755 7.555678642457375 10.0 9.717582655974493 9.758674233873371 
9.295826844531131 0.004534415649939748 0.0010 0.0010677622546980162 0.014111564356711806 0.0010346295670051117 0.02940020126450435 0.0010 1.4670084057254194 0.0010 0.0010 0.9344229975991838 9.30749940366608 5.39633692021093 10.0 10.0 10.0 0.878041643406239 4.933119147699868 0.16100148618800514 3.9785712184644693 6.145798163567381 2.7023237265548783 8.841818572165367 0.4961838218935384 2.8961065550617424 9.799960827407745 10.0 0.7812098499194025 10.0 2.4454742189287066 1.510450734405157 0.0010 9.632995845407486 5.165360941459473 9.338267179473316 0.7264052912373753 4.988186435437364 4.3193719841927605 5.567285632004357 7.648705142136085 6.070132613527873 0.9917121544136558 10.0 0.0010 9.054596868871684 10.0 9.918830139647694 
0.0010 0.0010 0.0010 0.0010 0.0010 0.0010 10.0 0.0010 0.0010 8.085008517087411 0.0010 0.0010 10.0 10.0 10.0 10.0 10.0 0.7885495829915028 8.034522488661802 5.084767292994421 0.0010 0.0010 0.0010 10.0 0.0010 10.0 10.0 10.0 10.0 8.922912269426021 10.0 8.94918713096645 10.0 10.0 0.0010 8.893911535515265 8.822741370404371 10.0 8.786181985103468 4.877607904252288 1.1587214334559683 0.0010 7.648906673726135 10.0 1.0824708565300716 7.087940816227286 10.0 10.0 
0.7549345744600435 0.0010 0.0010 0.003938054985986709 0.0012683240147754325 0.0011708398203912405 10.0 0.001000000000000334 0.0010 3.592684169730361 0.24595102656491985 0.001000000000000334 10.0 10.0 10.0 10.0 10.0 10.0 0.001000000000000334 8.86263576617872 0.49699627551526415 1.2011179810882355 0.0010 0.001000000000000334 0.001000000000000334 10.0 9.840995593224834 10.0 10.0 4.136345862348525 10.0 6.672821971039488 0.0010 9.992654666953381 4.991496734644172 0.001000000000000334 10.0 9.531277535476262 4.740540660508856 0.7049776545568482 3.1174562759959636 5.0005 0.001000000000000334 9.50005 5.111909116371008 10.0 10.0 10.0 
0.0010 0.0010 0.0010 0.0010 0.0010 0.0010 8.974593348061155 0.0010 0.0010 5.302677501181745 0.7444486732278497 0.3219606311045906 10.0 10.0 10.0 10.0 10.0 5.0005 5.111583474480516 4.50055 0.9350482934177338 0.7444486732278497 0.781004610198055 5.275385366018647 0.7444486732278497 10.0 10.0 10.0 10.0 10.0 10.0 8.843970597656297 6.459824222378822 10.0 1.1373360473055931 7.094099118518366 10.0 10.0 5.959233749749972 3.5794401270919596 1.5797918342737596 1.5364519468919537 5.072902129226344 9.944793165022167 3.3727181055878783 4.859243782704142 10.0 10.0 
0.0010 0.0010 0.0010 0.0010 0.02192323620903938 0.0010 10.0 0.0010 0.0010 3.435502691329483 3.000718459765087 0.0010 10.0 10.0 10.0 7.459243080367084 9.241628208275479 10.0 10.0 3.5736463977586523 0.0010 0.3067869793578889 0.9404994294978704 1.6541062114332625 0.30611404266603814 10.0 10.0 8.828416265977499 9.971024916080205 0.0010 10.0 5.454266774897153 5.497893963505707 8.99445235841366 0.0010 2.7915795478966965 10.0 7.385870570207913 8.702027177498898 0.0010 0.0010 0.0010 9.10202809504885 9.67829608086013 10.0 10.0 7.766670780652122 9.480463286084838 
0.0010 0.0010 0.0056406113848008685 0.0010105829477685682 0.0010 0.001509859758560848 5.210880385124598 0.0010 0.0010 0.8911943694062456 10.0 5.661616449076087 9.023323456040941 2.235189273803165 7.793373748397638 10.0 10.0 4.205619614508355 9.860407736866154 9.630171616226685 5.686590589230823 10.0 10.0 5.573070211563264 8.077541142906508 2.5655304850421654 6.103906227938346 9.628802771152731 9.677323191549144 9.98315079613555 10.0 0.0010 3.237818733586735 10.0 2.991540386962174 0.0010 10.0 9.788985841788355 10.0 8.841211797371153 10.0 8.975755008095613 9.080537144321564 10.0 9.448025021631858 1.8629907051610202 10.0 10.0 
0.0010 0.0010 0.0010 0.0010 0.0010 0.0010 10.0 0.0010 0.0010 8.54584697688629 1.4711320794058873 0.0010 10.0 10.0 10.0 10.0 10.0 0.0010 5.65171090707322 4.67786644687577 0.0010 0.0010 0.0010 10.0 0.0010 10.0 10.0 10.0 10.0 10.0 10.0 10.0 9.963700291001633 10.0 2.206995231804861 10.0 10.0 10.0 6.3807083058514396 4.732893533097419 0.0010 0.0010 4.336716586626071 10.0 3.263878840718738 10.0 10.0 10.0 
0.0010 0.0010 0.0010 0.0010 0.0010 0.0010 10.0 0.0010 0.0010 10.0 3.5909656003422215 0.0010 10.0 10.0 10.0 10.0 10.0 4.735321287957325 7.533443677389804 0.0010 0.0010 0.0010 0.0010 10.0 0.0010 10.0 9.994004476695775 10.0 10.0 5.845485109518877 10.0 5.500450000000001 10.0 10.0 0.0010 6.466641062786454 10.0 10.0 10.0 0.0010 1.3050601459579587 1.2232928965726826 6.035549675889776 10.0 10.0 10.0 10.0 8.35020732246807 
0.50095 0.27741697164120965 0.22736724132967254 0.1435798950874908 0.004889164207501788 0.002089839835453057 10.0 0.0010 0.0010 5.000500000000001 5.396143916180298 0.44988620907833143 9.62563978438858 10.0 7.030869475784756 10.0 9.999152594074788 5.186058405176581 5.714361016281859 0.0010 0.0010 0.4505464058195425 0.2804236723983426 9.79473122085989 0.4659087428305859 5.000500000000001 9.867434405797477 10.0 9.561848521987049 0.0010 10.0 1.5046413330856705 10.0 10.0 0.0010 4.72921529910315 10.0 9.585982079021287 0.49823407044522994 4.7160982268178415 6.229017463965198 2.4280427260519617 7.071722398995834 10.0 8.100617803096174 5.000500000000001 10.0 4.930395929055915 
0.5793170767308901 0.17728276070915758 0.0011660031225197535 0.0010015896709640382 0.0010002992664429945 0.0010009649906729911 6.799799446305173 6.193869468285289 0.0020863229595141464 3.920496199830416 8.382836783190433 4.494036665175939 5.0005 6.032713219380495 10.0 10.0 9.991271746937592 4.9728795803551975 8.992610801401591 8.18567915636366 5.000500000000001 6.822539674529546 10.0 6.276356822424328 10.0 6.807407458948708 0.0010 10.0 10.0 10.0 10.0 4.731836111387556 4.789917999590668 9.984197473855541 7.980236123978873 10.0 5.0005 4.50055 7.557331307747381 10.0 10.0 8.197133192763365 10.0 9.981671601416016 0.0010 3.3357632623930233 8.831296824656924 9.50049189437474 
1.9401708596579659 5.068888870992495 0.0010 0.0010 0.0010 0.0010 0.0010 5.012228576975511 0.0010 0.0010 1.3509486148771925 8.988279787810253 1.6723316289352264 10.0 5.122059406956384 9.942658977927943 10.0 5.716336830806039 0.0010 9.638286812651177 9.533072166007548 2.4020641639578004 0.0010 9.05356154042021 1.312735031382565 9.662233007075411 10.0 4.099799554210917 8.19082416540615 8.901534958774029 4.817896790209704 0.0010 9.715803952676694 10.0 5.095666286212816 0.0010 2.995619283175504 10.0 0.782588503497176 10.0 1.356266852328825 1.3763429425969074 1.639777176296973 10.0 1.841076622987159 9.55533331246588 4.868357069818896 10.0 
0.0010 0.0010 0.0010 0.0010 0.0010 0.0010 9.964306644956539 0.0010 0.0010 9.46592458584159 0.0010 0.0010 10.0 10.0 10.0 10.0 10.0 0.0010 1.8819027374749597 0.0010 0.0010 0.0010 0.0010 7.310752323567867 0.0010 10.0 10.0 10.0 10.0 10.0 10.0 10.0 7.296732024533888 10.0 0.0010 8.538973082579913 10.0 10.0 8.39711218771261 0.0010 0.0010 0.0010 0.0010 10.0 6.784973994545475 9.94631310679687 10.0 10.0 
0.19363836164197365 0.0010 0.0010 0.0010 0.0010 0.0010 10.0 0.0010 0.0010 10.0 3.9314166847145753 1.1266284380629064 10.0 9.12598795006714 9.806318530532938 9.915018994070099 10.0 1.358582281843421 7.9398986813496 1.7332511056375561 0.0010 0.0010 0.0010 9.255358826786106 0.0010 10.0 10.0 10.0 9.805896250499275 9.821161648549628 9.842866281388662 10.0 8.000167735280145 10.0 0.0010 10.0 10.0 10.0 10.0 0.13415522141167058 0.0010 0.0010 7.648653678208029 9.803767411077686 6.583970716374956 9.972501122395675 10.0 9.830059770778396 
0.003947697530814583 0.003258013444815509 0.0013598195122683477 0.0010045326118756535 0.006071503660934789 0.0011041855816278268 8.894480300590205 0.023950792128912643 0.032377593636040744 6.14132295497674 0.07894362141670724 0.35682508576178223 9.806394724166953 9.82947634521727 7.29709827025355 9.995546065854617 9.999118939491826 4.309320809420879 7.44671425099388 2.9716369533943645 2.0580397209817227 1.9393761816350206 1.9707039526629733 6.914117854289433 0.07753050199879348 8.259800405360748 9.896209158936834 9.997966037271608 9.829792518474312 6.4881695508188315 9.991770765761832 9.054437333463433 5.386932919425037 9.999357196728969 4.477452063313669 5.000500000000001 9.811916899458293 9.995440576179908 6.057787513608785 4.818433343307827 2.2293575905336422 0.33153691888847436 5.8701342793721025 9.995056813063457 5.2043505578985245 8.519770579687782 9.991767522104556 9.838027570893955 
0.05849568218017002 0.0112218332637097 0.0012391448835778343 0.0010023424731343746 0.0010023232860397703 0.001003471797575774 9.50005 0.0010 0.15727487193213774 1.4459951314731212 10.0 8.51719650835674 10.0 5.0005 9.933489087723775 9.978553068438819 9.955144416472727 9.211991121845344 10.0 5.2349209555352365 0.0010 4.471790702483688 8.899219892002765 0.0010 7.798577096409112 8.740152652410359 2.999298117797683 10.0 9.94250431781983 10.0 9.945735204637714 9.732470923092126 0.0010 9.999998676092645 10.0 10.0 10.0 10.0 2.004266062680969 10.0 10.0 8.172828992294388 10.0 9.999906072378337 5.969077331956707 5.0005 9.995707567347711 10.0 
10.0 1.1994520950986665 0.0010 0.0010 0.002922330655995873 0.0010 0.0010 0.44837812051515313 0.0010 0.0010 4.831533679523482 5.595945125956073 5.216751432493397 1.8355060770693568 4.439926302608651 4.678247769240881 4.728949523014209 0.8975811246868295 1.0511245343851554 0.5384512985612426 1.4019284621848147 5.754306087334655 1.4019284621848147 10.0 1.4019284621848147 6.450049393688153 4.442679807130468 4.937695120989885 1.9858003151404704 1.4019284621848147 2.401828462184815 0.0010 7.947234287627541 4.767671840405707 2.848777000598024 5.105648667684749 0.29071336963099004 4.771567768257429 3.30299166906973 1.4019284621848147 4.092215093280546 2.077334720343991 7.2267817654174635 3.6554797045288936 4.175692775521358 4.9387421481664076 4.385937770068947 4.995273397096823 
0.0010 0.0010 0.0034366092550833635 0.0010000048726519096 0.0010259177123538104 0.0012119208642099933 4.254636372397955 0.0010 0.001256114593503277 0.0010 8.977565467436113 9.19347811080543 6.376122865336046 9.821578607629908 10.0 10.0 10.0 10.0 5.000500000000001 0.0010 0.0010 10.0 0.0010 1.4993517738515836 0.142777088226505 1.1972716114157373 9.87057229326665 9.959152432116706 9.996622915489635 9.966384538113195 10.0 0.0010 0.020811967961880843 9.996831481965364 9.939918680111104 0.0010 9.056167001782871 10.0 4.134732243459113 9.931184098666218 9.92187481525879 10.0 5.000500000000001 10.0 0.01162601525294189 10.0 9.918233940289861 6.9962110000195645 
0.009714284218105232 0.008110989322449812 0.014466661293247182 0.0010138995538610197 0.001002946209774868 0.0010369461260595419 8.126212501993288 0.0017931501655402554 0.037964121990688215 5.000500000000001 5.3797334034024535 0.23884983068579668 9.93538682869108 9.143658772659897 7.794892658946392 9.992870769365103 9.996741697680424 6.612987649559566 9.783253634197836 0.300311745339088 0.07007488181866517 0.15199314523161567 0.05985717437224025 9.774502295526538 0.23877518186688285 6.108272781815142 9.083891945333653 9.996135540407055 9.989646190882679 0.24626583697446947 9.787326169002664 0.212586855197328 9.748959253773037 9.788228061480918 5.0005 5.000500000000001 9.732683216332646 9.817165422469373 0.2484543358623963 3.8320938734985415 6.113672568777312 2.5546097266919134 9.84476048300158 9.787945447322112 6.405680829298521 9.835621464718146 9.856231648120048 0.25197660798452404 
0.0010 0.0010 0.0010 0.0010 0.0010 0.0010 10.0 0.0010 0.0010 10.0 0.0010 0.8911642471993219 10.0 10.0 10.0 10.0 10.0 0.0010 8.28554507594991 7.3087578609418085 0.0010 0.0010 0.0010 8.159565203823885 0.0010 10.0 10.0 10.0 10.0 10.0 10.0 10.0 9.26292335007173 10.0 2.3398550084052716 8.730641962309498 10.0 10.0 9.141237608293164 4.09981991865434 1.604150305305763 0.0010 10.0 9.857981357764466 1.7942078520721485 0.17788777543221101 10.0 10.0 
0.0010 0.01475774989557066 0.01810351033847346 0.008503583872558826 0.0010 0.0011549832699058315 10.0 0.0010 0.0010 5.024106090628937 2.610340824433906 1.207480323273221 10.0 10.0 9.44276535310005 9.99818262211604 10.0 7.049447978803061 9.47842936210981 0.0010 0.26983959379931655 0.0010 0.0010 10.0 0.0010 8.211038809799621 10.0 9.828306935233641 10.0 1.873985296756274 9.832098172275781 0.0010 8.29818998915695 10.0 0.3265535585579675 2.5457448181075 9.324303467229072 10.0 0.0010 2.5681773686936844 9.183715184082818 0.0010 10.0 10.0 8.594281581274243 10.0 10.0 0.0010 
0.0010 0.0010 0.0010 0.0010 0.0010 0.0010 6.228781928582664 0.0010 0.0010 2.6518850024869223 3.8996049896215386 1.7115717290833345 10.0 8.50031669477121 10.0 10.0 10.0 7.40600475154249 4.934592248234743 5.036370353074994 0.0010 1.629028568302992 2.0148682276776984 5.304658961608679 0.3809582019801013 10.0 6.778950415712932 10.0 10.0 4.094891300122019 10.0 4.264502997498298 4.002402331223274 10.0 2.869756995276201 3.056650695415372 4.934509687283348 10.0 4.041673721542513 4.887724812500453 0.0010 5.365003151406611 3.399349527995218 10.0 5.397805989140112 4.761100274628876 10.0 10.0 
0.0010 0.0010 0.0010 0.0010 0.0010 0.0010 8.631559515244392 0.0010 0.0010 6.598449591540759 0.0010 0.0010 10.0 10.0 10.0 10.0 10.0 7.844519225199126 4.350643745305611 8.73078570049324 0.0010 0.0010 0.0010 4.3590812588792 0.0010 9.93285053401883 10.0 10.0 10.0 9.312920375497882 10.0 7.156769123007357 2.871288170663352 10.0 0.15056678484980157 6.3444153458598 9.470829971666248 10.0 8.372685283792249 0.5530265999628199 0.0010 0.0010 2.6742828510891754 10.0 1.5404877215500417 10.0 10.0 10.0 
0.0010 0.053476514870938324 0.0010 0.0010 0.0010 0.0010 0.0010 0.0010 0.0010 6.867715101810402 10.0 10.0 10.0 9.655981023607543 9.99703360740537 10.0 10.0 8.012420347965993 9.868748408986592 5.437843125718231 10.0 10.0 10.0 0.0010 10.0 5.1244986260883305 9.275058614521596 9.40341392683494 10.0 10.0 10.0 5.511275670973081 5.232917821381221 10.0 10.0 10.0 7.393506467070951 10.0 7.6253571357577945 10.0 10.0 10.0 9.809332368178435 10.0 0.0010 6.4802448661096665 10.0 10.0 
0.0010 0.0010 0.0010 0.0010 0.008086583863082527 0.0010 5.427247005327695 0.0010 0.0010 2.5893202536819624 0.7759599695421193 1.4978770111137059 10.0 9.434270655724728 4.074584681849628 10.0 10.0 3.2228111621299687 9.118132389305106 2.6248903350611936 0.0010 0.0010 0.0010 8.615029455766578 0.0010 6.144505307700026 9.272915334379425 10.0 8.720008186616672 4.7136093234959535 10.0 6.3559282432708 6.803875036816308 10.0 6.4607271127850145 1.0092482379415897 9.999044571689042 10.0 1.5687432746882903 3.332381319821791 0.6697370201204844 1.2681334634234407 7.792437286427121 10.0 10.0 7.388534379937051 10.0 8.994394180181592 
0.0010 0.0010 0.0010 0.0010 0.0010 0.0010 10.0 0.0010 0.0010 6.609443331262932 4.230275374564069 0.0010 10.0 9.109567218702166 10.0 10.0 10.0 9.092985457520989 7.34756117385505 9.091434830312712 0.0010 0.0010 0.0010 0.815132085075498 0.0010 4.658646068279238 4.4086773367593866 10.0 9.90401327918165 9.966210095849835 10.0 9.658600395734538 0.0010 10.0 1.3834998968528411 0.0010 10.0 10.0 9.649764191622959 1.6878281281560072 0.0010 1.0825496637499832 1.2946334084478401 10.0 0.1676791187605975 9.816006634450556 9.816560414517411 10.0 
0.0010 0.0010 0.4645694984113343 0.0010 0.001055905228043647 0.029926286144578935 10.0 0.0010 0.0010 9.430269838452862 0.0010 0.0010 9.176108340717498 10.0 10.0 10.0 10.0 10.0 4.580048334214209 10.0 0.0010 0.0010 0.0010 0.9207073069892959 0.0010 10.0 10.0 10.0 10.0 9.176897947412812 9.50005 10.0 3.7139943810600187 9.84934361631843 0.0010 0.0010 10.0 10.0 9.160230032657953 0.0010 0.0010 0.29442189062662827 6.600439632486114 10.0 5.492022610543253 10.0 10.0 2.8766066409609925 
7.544446433773767 0.0010 0.007614918990904921 0.0010 0.0010 0.0015898274096842568 0.0010 0.0010 9.278130287141662 0.0010 0.3515443559028535 2.040973578020532 8.842833659274143 9.269540821094395 7.2063515508486775 8.770043536208412 10.0 0.33808097854028674 8.20308466551888 0.0010 7.600744524770864 10.0 8.52576456111423 5.2385542703556025 0.23105646379158706 0.0473170230929747 10.0 8.765434010281778 0.08487791586476567 10.0 8.767519594786043 4.633921969778166 0.38458332674062556 10.0 10.0 4.901846587260776 3.4502690871355983 9.935114941796538 6.768881276161369 8.71164195809072 10.0 8.70952103050115 1.0450257813209003 9.317736708960371 0.46056570112277484 4.747351340685427 9.997793679479305 10.0 
0.0010 0.0010 0.0010 0.0010 0.0010 0.0010 0.0010 0.0010 7.620722016612627 0.0010 10.0 1.7989823949306185 10.0 10.0 10.0 10.0 10.0 10.0 10.0 10.0 10.0 10.0 10.0 10.0 1.9177421080057577 4.800405741998162 10.0 10.0 4.484518291369917 10.0 10.0 0.0010 8.674803420270266 10.0 10.0 10.0 10.0 10.0 10.0 1.333083217834532 10.0 0.7823648183166005 7.724752268453793 4.280766245372975 0.0010 10.0 10.0 10.0 
1.1633695866543832 0.01255827947686271 0.0010 0.0022250232384460537 0.0010039252604619124 0.004487659705355488 0.0010 1.4459616142736493 9.704890250307914 0.0010 2.0464943987081607 2.1119744020723594 8.722685005626209 8.43159254956559 9.631801773993052 9.497094839324824 9.899420450639347 9.53091780474693 6.694135901988784 1.098365153880409 9.653166572098048 9.872171598561382 4.753411752226034 7.106170276394836 2.1019937995343563 0.9700332429899955 9.772298168709767 9.826237837243967 0.7145127440097966 9.868691508047835 7.423235423815623 4.318830871303047 6.015111650946508 9.867042277993281 10.0 4.369744829815921 6.272425400612557 9.021912974706327 7.2108373675040385 6.294147946831103 9.666084974175678 8.203181114133294 3.1183484690222163 8.912620730304814 1.7115469747318548 8.158624557964657 9.859725331898067 9.522600821969174 
4.937551008493027 0.0012566620168993718 0.0012377453175750949 0.0053455888963609656 0.004594961220060299 0.0010 0.0010 2.8060336470203753 10.0 0.0010 3.311793897561025 0.5289112603213519 4.483975177527909 8.041491935288336 8.344443782145973 9.939628432150379 10.0 0.20088600900833853 0.13012125503413538 5.000500000000001 10.0 4.364791406387712 7.790658638861947 10.0 5.0005 0.2693827376666351 10.0 10.0 0.0010 10.0 5.121567682123591 0.0010 0.0010 9.999025929927717 10.0 5.0005 0.0010 10.0 5.000500000000001 9.013699024744678 5.0005 0.9771781469265466 0.21712198945315575 7.869222563856827 2.7431366649187883 10.0 9.492635080481891 10.0 
0.0010 0.048163116747973266 0.001085824370888821 0.0010109343886020939 0.0010 0.001338922051130039 7.02122046904858 0.01261531361614331 0.0010 3.0190384427738683 3.635989167804265 1.4874035589357801 10.0 8.60474637488616 9.906165201318757 9.945657253872948 9.879177595750864 6.511320852511714 4.464777547308201 4.7670387473045865 0.0010 1.1918431465470176 1.7477492719955572 5.17184368362304 0.09334409348489503 10.0 6.718330480232323 9.903954726250813 10.0 4.7787346344355095 9.957220196365084 5.229339829388097 5.120959871956576 9.961274260597746 2.169970556683833 1.892032737843977 5.755910074173805 10.0 3.6227520896566494 4.001786601170217 0.0010 4.502856193600245 3.2388279683114165 9.96929103697075 5.927961276075647 5.114425135961486 9.884180779823149 9.951580272883467 
8.88279796916694 0.3240020970198026 0.0011981449578024978 0.0011946913263756447 0.0010 0.00493293161728786 0.0010 0.0010 2.188967203306888 0.001000000000000334 1.5968319211109563 2.4315525934856232 1.1286580994898996 1.1182020308330598 10.0 10.0 10.0 10.0 10.0 1.2932268317514506 6.490353809126752 10.0 6.105482044401278 8.820388134349948 0.18572109594466113 10.0 10.0 10.0 1.1182020308330598 10.0 0.001000000000000334 0.001000000000000334 0.0010 10.0 9.411314672114251 0.001000000000000334 1.0688616453866802 10.0 1.474908412964349 10.0 4.634135730338245 10.0 1.1182020308330598 10.0 7.473999598951124 7.056293400704821 5.798899261589398 10.0 
0.0010 0.0010 0.0010 0.05255735361958316 0.0010 0.0010 10.0 0.0010 0.0010 1.7603718786916547 5.000500000000001 8.511180165998885 8.244664121612475 9.148586008352263 10.0 10.0 8.859115396260075 10.0 10.0 4.68079539416123 0.0010 10.0 0.0010 3.593716304663273 1.065880281437182 10.0 10.0 10.0 10.0 10.0 10.0 0.0010 0.0010 10.0 10.0 0.0010 4.060237148722481 10.0 10.0 10.0 10.0 10.0 10.0 8.649387655144533 0.0010 1.7777074028919868 10.0 2.611918822388593 
0.0010 0.0010 0.028196474840613713 0.0012683075112089263 0.0013338709056201642 0.0010 0.0639089292170264 0.0010 3.9059213966365727 5.000500000000001 7.19306071482098 10.0 10.0 10.0 9.50005 9.771237350341943 10.0 10.0 10.0 8.124051584057115 10.0 10.0 10.0 1.7748678090239558 6.7826953934477 10.0 9.715921774191715 9.849245385528112 8.161808206855117 10.0 10.0 10.0 0.0010 10.0 4.5516499135330575 10.0 10.0 10.0 10.0 10.0 9.868554296977306 10.0 9.455047229061595 10.0 9.729600515120701 10.0 9.889521208773985 10.0 
7.555840760500296 0.0010 0.0010 0.0010 0.0010 0.0010 0.0010 0.0010 0.6895971581603979 0.0010 0.0010 0.0010 0.0010 10.0 0.0010 0.3026102643759483 9.652790251162466 0.0010 2.1243394629138366 0.0010 0.0010 10.0 0.0010 10.0 0.0010 0.0010 10.0 1.9876920437312462 0.0010 10.0 2.379887122526291 0.0010 7.79780356193032 10.0 10.0 0.0010 10.0 10.0 0.0010 0.0010 10.0 1.5400515917729072 1.179691877642218 9.754071943471144 8.510610252578708 0.6793084260836135 9.786159536095926 10.0 
0.0010 0.021318089100522637 0.06706798605598963 0.007337728493687462 0.0010 0.0054429790947962305 8.872157491044447 0.04205483678695677 0.0010 4.611181181258633 2.1031913612613278 0.45825962953061605 10.0 10.0 10.0 9.997453193421565 9.7929075510657 5.0005 7.351512814552727 3.8124807389240742 0.001000000000000334 0.10025196101085143 0.4810417283238486 5.10584994928524 0.9020588023399974 10.0 10.0 9.98550259171711 10.0 10.0 10.0 7.973508803951548 5.000500000000001 9.730993202604608 5.15643475524836 7.2799910154226115 9.59819278862637 9.628003820771825 7.871619801562062 5.7141366373571 2.3453112693987945 1.0640067225564138 7.832036892487025 9.966873943179971 5.000500000000001 8.115195200990868 10.0 9.912090319374183 
1.555156413636987 0.0010 0.0010 0.0010 0.0022417827533727074 0.0013411573829243868 9.936863288367704 0.0010 0.0010 0.0010 0.9236619200747838 10.0 10.0 10.0 10.0 10.0 10.0 0.0010 5.086743594202977 0.0010 0.4393967691466945 3.6994177658158933 0.0010 1.6044247348374014 0.0010 0.0010 10.0 10.0 10.0 10.0 10.0 2.320816447382991 0.44539132085737176 10.0 0.0010 10.0 10.0 10.0 0.0010 5.267725507880151 10.0 0.0010 0.0010 10.0 0.0010 0.0010 9.289171029713156 0.0010 
0.11371204452530104 0.07098016323096894 0.002315530973272577 0.0011162258813086797 0.0010068139114764185 0.001061404965817882 9.184832718148463 0.07977584261829335 0.05707380909970229 3.915981813411446 0.8136515064529912 2.9835932328265637 9.70778282862493 9.431408041769693 9.470907385123589 9.975910640674343 9.995929556367363 9.861254262810931 4.173716282254146 4.375313493348773 0.4332337702701704 0.7346883134704814 0.09096541172249928 0.015112711019100722 0.060932852447265595 9.786307004780939 9.546422119366282 9.852775226517785 9.897158003162605 1.9352851992616396 9.853365170893658 5.131836891610247 3.808354654868917 9.999649007282104 0.587234561452719 0.11723019581394212 9.10328200611938 9.959584000266535 6.244848389825606 0.9017628324299585 0.6363617169153521 0.6995081118188624 4.026648868312956 9.91949305272171 8.031336023976131 9.898956258341189 9.960803969614918 2.3241522098458676 
0.0010 0.0010 0.0010 0.0010039048232612798 0.0010 0.0010 10.0 0.0010 0.0010 3.129730512641504 2.2565406956199903 8.044052531858 10.0 9.0709266675207 10.0 10.0 10.0 6.925298173308137 9.33594056549719 0.0010 0.0010 9.28206620988098 0.0010 0.0010 0.7976498007388217 0.4144748807882432 8.06857934372994 10.0 10.0 9.495354567559028 10.0 8.152370684518012 0.0010 10.0 0.0010 3.6315165391707356 10.0 10.0 3.6842753649763225 8.654578702675476 8.06857934372994 3.5735082233817934 2.505234835748169 10.0 0.0010 0.0010 10.0 2.4515127571614936 
0.0010 0.0010 0.0010 0.0010 0.0010 0.0010 10.0 0.0010 0.0010 9.704541955201654 0.0010 0.0010 10.0 10.0 10.0 10.0 10.0 4.356253285713905 4.310007620327985 6.6721607788076085 0.0010 0.0010 0.0010 1.0993486146521958 0.0010 10.0 9.968654885349498 10.0 10.0 9.05496555188958 10.0 6.573336288639283 10.0 10.0 0.0010 3.910462256951477 10.0 10.0 10.0 3.5888612204573715 0.0010 0.0010 4.643342726937472 10.0 6.8236664489091154 10.0 10.0 10.0 
10.0 0.09504051394259229 0.0010 0.0018869196721464849 0.0010 0.0016873737922254548 0.0010 0.0010 2.928571995863223 0.0010 1.9459677016618975 0.0010 8.356266126776626 0.0010 7.643201418764285 8.43513950027719 9.911112927084707 3.2287363613163675 3.302240309518389 0.45476020887279933 8.17007942476458 10.0 8.463634859436313 7.37440799840803 4.198394294003544 0.007998260864574114 3.915708183182514 9.202663111169688 1.537305929449293 9.995446211601557 0.07637257252881913 0.09874097170595064 0.06133456307241536 9.851500837400808 10.0 3.9689288671640575 3.8473251593630122 10.0 2.2718143254948515 8.982795796244242 9.480010138561466 8.735857830704175 1.528828299014119 9.931873846125049 0.07145054701865727 7.022370684289715 9.396232703796532 10.0 
10.0 0.0010 0.0012586393339214144 0.0010 0.0010 0.0010 0.0010 0.0010 6.496694965305143 0.0010 10.0 10.0 0.8087249358044493 10.0 10.0 9.913619434341763 9.998620881991055 10.0 0.0010 9.468908681366669 10.0 10.0 10.0 10.0 10.0 0.6030432784040464 10.0 10.0 0.0010 10.0 10.0 10.0 10.0 8.524138624891332 10.0 10.0 10.0 3.1329776656347312 10.0 10.0 10.0 0.0010 0.0010 0.11141694402319224 10.0 8.048244132889447 10.0 10.0 
4.558410620171455 0.0010 0.0020690666917646526 0.011824265076595558 0.002855674751813425 0.0010414688258236465 0.0010 0.0010 10.0 0.0010 10.0 0.0010 6.609845170226833 4.645304660882859 10.0 10.0 9.982482761757261 10.0 9.666442662458552 2.132189220306131 10.0 10.0 3.7840947600049084 10.0 0.0010 8.002280287899875 10.0 10.0 0.0010 10.0 4.666942686780878 0.0010 9.222048856891242 10.0 10.0 10.0 9.222048856891242 8.850498025799448 10.0 0.0010 4.813638806789857 4.653148084587121 9.222048856891242 0.7967090897134792 5.876921482919027 10.0 7.2222673748983315 10.0 
0.0010 0.0010 0.0010 0.0010 0.008885305841085385 0.0010 0.0010 2.336310043338136 0.0010 10.0 10.0 10.0 6.540259810010095 0.0010 10.0 10.0 10.0 10.0 10.0 10.0 10.0 10.0 10.0 0.0010 10.0 10.0 1.2895282616127979 10.0 10.0 10.0 10.0 10.0 0.0010 10.0 10.0 10.0 10.0 10.0 10.0 10.0 10.0 10.0 10.0 10.0 0.0010 0.0010 10.0 10.0 
0.0010 0.0033214680649701848 0.0010 0.0010544812456229917 0.0011725755847047227 0.0010 9.958573267397032 0.0010 0.0010 8.308119767896812 3.5658342925866924 0.04074052994728103 10.0 10.0 10.0 10.0 10.0 2.51636826409385 7.504678188147436 0.08264790829120287 0.04041863297129056 0.04041863297129056 0.04041863297129056 9.016821255986326 0.04041863297129056 9.943036628124636 9.964950694121075 10.0 10.0 10.0 10.0 7.13552824703288 5.000500000000001 10.0 5.000500000000001 10.0 5.000500000000001 9.975432937580933 6.9194022108318265 5.000500000000001 0.37112631233580123 0.947625492492051 5.000500000000001 10.0 7.321275934566845 10.0 10.0 10.0 
0.0010 0.00781395901699478 0.0010 0.0010 0.0010 0.0010 6.400845623239962 0.0010 0.05257578332630537 2.333711675981361 3.5589136140296467 0.671747907243414 10.0 8.491145199432456 10.0 10.0 10.0 6.597617956451165 4.003145711610561 5.028598588808905 0.0010 1.1141806199404976 2.063904993596198 4.976577137993465 0.14139296350611502 10.0 6.592935982002297 10.0 9.959010503416824 5.0005 10.0 4.267586851829962 4.4975615440808445 9.591188396196529 1.459601858100585 1.4796994354726083 5.703261166669143 10.0 2.968735977865143 5.030125852232223 0.0010 5.426307572739353 2.8545436445587526 10.0 5.688926626613659 3.7884079672623887 9.81248177190597 10.0 
0.0010 0.0010 0.0010 0.0010 0.0010 0.0010 10.0 0.0010 0.0010 9.769053923904155 0.0010 0.0010 10.0 10.0 10.0 10.0 10.0 0.0010 2.6942996462630475 0.0010 0.0010 0.0010 0.0010 9.137922949961144 0.0010 10.0 10.0 10.0 9.769053923904155 10.0 10.0 9.769053923904155 10.0 10.0 0.0010 9.769053923904155 9.769053923904155 10.0 10.0 0.0010 0.0010 0.0010 7.956835902060439 10.0 10.0 9.769053923904155 10.0 3.5700515197848826 
0.0010 0.0010 0.0042555185773555815 0.0010 0.0010 0.0030908179255162128 10.0 0.026136016650244627 0.0010 10.0 0.0010 0.0010 9.949611567867159 3.2326547981492086 10.0 10.0 9.992782285384099 10.0 6.176362696829708 3.2194497211836675 0.0010 0.0010 0.0010 2.000866863549976 0.0010 9.74444988250957 10.0 9.96391354014133 10.0 10.0 10.0 10.0 0.0010 10.0 0.0010 8.418875915882184 3.1908915871125654 10.0 10.0 0.0010 0.0010 0.0010 3.9414261660602374 10.0 0.0010 2.7709499341451327 10.0 9.74444988250957 
0.0010 0.0010 0.0010 0.0010 0.0010 0.0012748931415306486 6.626456249110548 0.0010 0.0010 2.4827826402511555 3.486990336843806 1.5365654502229473 10.0 8.653627416437157 10.0 10.0 10.0 6.687697174254923 4.341724610485615 4.566602634899534 0.0010 1.462942758891499 1.8076981630995588 5.570847895174969 0.3498333110536571 10.0 7.116209735997478 10.0 10.0 4.389322451527145 10.0 4.70651247392929 4.594762015388822 10.0 2.4978138866514374 1.6914410705057863 5.26720458370116 10.0 3.4386875922226743 4.600015106350247 0.0010 4.7966179970788705 3.4549475372470435 10.0 5.797441675616451 4.387425996540897 10.0 10.0 
7.050475892575838 0.0010 0.0010 0.0010 0.0010 0.0010 0.0010 0.0010 2.528800262205019 0.0010 1.2866340199250743 7.39801737704186 7.902313822584346 3.647822054663928 10.0 5.798587257260055 10.0 10.0 10.0 2.732171648673171 4.886890124779182 10.0 5.390351689768327 7.817686991642848 2.8408951535919242 10.0 10.0 10.0 5.679100755956127 10.0 2.946099149192276 5.048664211299239 4.021904975396833 10.0 10.0 0.3549195381852859 10.0 10.0 0.0010 3.041794955326218 7.494429671468022 3.7260495419911064 0.0010 10.0 6.079115977560352 7.803711715173431 5.151885221920352 9.602908146438331 
0.0010 0.0010 0.0010 0.0010 0.0010 0.0010 9.919927359759127 0.0010 0.0010 5.228552015558458 0.6105171091416117 0.5293680151681315 10.0 10.0 10.0 10.0 10.0 0.16346314022347996 5.000500000000001 4.598032858083859 0.15971370191430714 0.6850262372831647 0.14028195795373413 5.532024065866456 0.0010 10.0 10.0 10.0 10.0 10.0 10.0 6.3387527805296635 10.0 10.0 1.6700327295722541 7.982346840597744 10.0 10.0 5.227680992178803 5.10165131587492 1.9416584753326631 0.0010 5.000500000000001 9.992995471730937 4.50812147366849 4.836241115042682 10.0 10.0 
0.8082541364481833 0.0010 0.0010 0.0010 0.0010 0.0010 10.0 0.0010 0.04406297033404685 5.102918372047323 3.002762394693881 0.0010 9.624071588440618 10.0 10.0 10.0 10.0 2.4229889158782125 5.500450000000001 2.975098285295279 0.0010 0.0010 0.0010 8.800796823859631 0.0010 10.0 10.0 10.0 10.0 7.234322265622179 10.0 6.94863313744459 7.049856009461655 10.0 0.0010 5.834767096338183 10.0 10.0 6.184018328319843 1.128425264764362 0.0010 3.6168489991237096 4.160056286826228 10.0 9.50575762395988 8.649071682869964 10.0 10.0 
8.904958896927297 0.0010 0.0010 0.0010 0.0010 0.003300333187939093 0.0010 0.0010 10.0 0.0010 0.0010 0.0010 9.479958426324599 0.7819171316506823 6.077085198727674 9.541055089167056 10.0 10.0 0.0010 10.0 8.7068599518932 10.0 10.0 10.0 9.012555502362769 7.972088942583753 10.0 10.0 0.0010 10.0 4.605868423414253 10.0 0.0010 9.926505578671158 10.0 10.0 0.0010 10.0 0.0010 10.0 10.0 10.0 0.0010 8.92842366194541 0.0010 10.0 9.488741403098471 10.0 
0.0010 0.0010 0.0010 0.0010 0.0010 0.0010 10.0 0.0010 0.0010 10.0 1.3371689976768426 0.6158306372304754 10.0 8.672858118687094 10.0 10.0 10.0 4.720018932457569 6.689729391781907 0.6016832901781939 0.0010 0.0010 0.0010 5.411823466068144 0.0010 10.0 10.0 10.0 10.0 10.0 10.0 8.323709023134711 10.0 10.0 2.594605279386558 10.0 9.990401090067179 10.0 9.735860545652727 5.533876935542609 0.0010 0.0010 7.901770954307998 10.0 6.161038783657737 10.0 10.0 7.703911833669384 
0.0010 0.0251158895236235 0.0010 0.0010 0.0010 0.0010 0.0010 0.0010 7.944176046753933 10.0 7.37986840320254 10.0 10.0 10.0 9.860825139222301 10.0 10.0 10.0 10.0 10.0 10.0 10.0 10.0 0.0010 10.0 8.992685161179919 10.0 9.188662759967393 10.0 10.0 10.0 10.0 0.0010 10.0 6.891622796576853 10.0 6.642730599334783 9.034682135047767 10.0 10.0 10.0 10.0 10.0 10.0 2.646856138949195 10.0 0.29795323908379245 10.0 
9.224749862409766 0.0010 0.0010 0.0010 0.0010 0.0010 0.0010 0.0010 1.5140097683829152 0.0010 0.37527336401968014 1.2374491224579858 1.327021913276817 1.6075673951352547 10.0 10.0 10.0 10.0 10.0 0.9269485334944436 4.904168344441388 10.0 5.936359272087367 10.0 0.1220502974061004 10.0 10.0 10.0 0.0010 10.0 1.180651551585231 0.0010 0.0010 10.0 10.0 0.8014910767984604 0.0010 10.0 1.3761781672589377 10.0 0.35075580963938613 10.0 0.39467977825075273 10.0 8.486990231617085 6.67455254957005 4.599058772140502 10.0 
1.622918847758699 0.0010 0.0727072047676706 0.0014412506233102234 0.0010 0.0010 0.04582436327898923 0.0010 5.552189148784114 0.0010 6.231590031741988 0.0010 8.493323139180667 7.0753577126261735 10.0 9.050179914760847 10.0 9.040556189914811 10.0 3.0933091252021017 0.0010 9.009746663738035 1.976634103737216 7.056643308085734 3.8608352266024424 9.955372829655712 9.689133157688019 10.0 0.9530691878577668 10.0 9.198566300109508 3.712695337862754 0.0010 10.0 10.0 0.0010 10.0 10.0 9.702415797263903 8.924192039141591 9.027544478094763 10.0 9.524725418333222 10.0 0.0010 10.0 8.962627446233569 10.0 
0.0010 0.0010 0.0010 0.0010 0.0010 0.0010 8.935948916666245 0.0010 0.0010 5.123065670544081 5.000500000000001 0.0010 9.542611720215126 8.026892675795958 10.0 10.0 10.0 0.8006411845224986 6.2451186079126035 0.0010 0.0010 1.266310324209143 0.0010 10.0 0.07194019669225041 8.935948916666245 10.0 10.0 10.0 9.371006635787595 10.0 6.839048392555557 8.724291633553394 10.0 0.0010 9.115354460979477 8.935948916666245 10.0 8.6272306065114 3.7174746397922993 0.41709903315237096 1.9618860564153593 7.042939677427565 10.0 6.786187316545187 10.0 10.0 10.0 
0.0010 0.0010 0.0010 0.0010 0.0010 0.0010 3.407678099417452 0.0010 0.0010 4.040939943304256 5.942668166066663 10.0 8.845407013539566 4.806518552297965 10.0 10.0 10.0 10.0 10.0 4.896552759364943 7.087115576624857 10.0 8.431297896280354 1.523876067788119 8.947461715889277 9.440177704359137 2.1003180340744114 10.0 10.0 10.0 10.0 10.0 0.0010 10.0 10.0 5.9600600566957445 8.451034608626257 10.0 4.040939943304256 10.0 10.0 10.0 8.7832844408082 10.0 2.810074821538979 9.211078128479157 10.0 10.0 
7.6158013666215965 5.431275687480125 0.0010 0.01765611213483777 0.0012792831786629878 0.0010 1.2639487331790173 4.064001119406956 0.0010 0.0010 0.0010 3.160167359811929 1.0345030469634073 7.933087070811606 9.336925831691579 2.5572343697353985 9.961511178126715 10.0 2.1383007132029297 0.0010 0.0010 1.5626191677053942 0.0010 10.0 4.121424930609161 4.790305874828743 10.0 5.0664308277306 2.309730801425547 0.0010 2.4081146352624563 0.0010 7.24295923129973 9.958756411253027 0.0010 0.0010 5.1490852982242 10.0 0.0010 5.274092180844466 0.7515257071537946 0.0010 1.3496645673812573 10.0 10.0 8.423229680886067 2.5444891920121826 10.0 
6.399879418375459 2.380118089120189 0.0012001210941877192 0.0010 0.0010 0.0011180539945503467 0.012722099949602828 1.4671977760327743 0.00133452392092345 0.0010 0.0010 0.0010 4.594573739519819 4.630895556012365 9.795103099671515 9.999822195607518 9.722355982596296 9.948793839583633 0.0010 3.118280839403142 0.0010 2.598040021369607 0.0010 5.406426260480181 0.0010 4.594573739519819 4.08990829225162 7.930230648406614 9.999938079191256 2.75611450374186 4.594573739519819 0.874746341378606 0.22233647922128455 10.0 3.4157730786948863 0.0010 4.757653655922123 10.0 0.0010 1.0568170947569289 2.540171886224665 2.5575720364241823 0.0010 10.0 10.0 9.926621451449167 5.482821369094638 9.890267522752223 
0.0010 3.259464224598421 1.6300002997204917 0.053091466340174795 0.0010 0.050426596619333214 10.0 0.0010 0.0010 0.0010 0.0010 0.0010 10.0 0.0010 10.0 10.0 10.0 0.0010 0.0010 0.0010 0.0010 0.0010 0.0010 0.0010 0.0010 10.0 9.139698925900449 10.0 10.0 0.0010 10.0 7.331365326650182 10.0 10.0 0.0010 10.0 10.0 10.0 0.0010 0.0010 0.0010 0.0010 10.0 10.0 10.0 0.0010 10.0 10.0 
0.0010 0.13613953617059793 0.0010 0.015096330045180444 0.0010 0.0010 8.914968634326584 0.0010 0.0010 2.972049223795867 0.8578697454004987 0.0010 9.553071418834172 4.206430425228806 10.0 10.0 10.0 9.478673416091294 4.6678379957384335 2.393635328025784 0.6941736004039027 0.0010 1.7285754215875508 10.0 0.0010 10.0 10.0 10.0 10.0 1.3912624900450696 10.0 6.780092497534825 3.116161121490568 10.0 1.4505397494411278 0.0010 0.22745952936612035 5.322225176814106 0.0010 0.14848986511861728 1.3302529399144376 1.5896729683770903 4.016717013226098 10.0 8.4741840179213 9.434105073760787 10.0 6.994680270596719 
0.0010 0.0010 0.0010 0.0010 0.0010 0.0010 9.198787767142607 0.0010 0.0010 8.248003425408026 1.9068375113142348 1.172687738896558 10.0 10.0 10.0 10.0 10.0 2.172587738896559 5.116224243438044 2.172587738896559 0.0010 2.172587738896559 2.0849514666268822 6.356549118484466 1.172687738896558 10.0 9.803041349970314 10.0 10.0 10.0 10.0 8.573750083076254 7.916048533373118 10.0 2.761368753109246 5.787512891711765 10.0 10.0 4.259061661856925 5.677891588162089 1.9567473056924678 0.2865875563823135 4.090508796458824 10.0 2.4420662467309477 10.0 10.0 10.0 
0.12102010096390864 0.14670821659221078 0.0010 0.021316824798207953 0.0012532554988414582 0.0018105824664228103 10.0 0.08170604054783821 0.0010 4.822066612154457 0.7362335052620432 0.05838995374901046 9.991004919209173 8.788106170270703 7.148139831714609 9.896506417086334 9.889563025879825 7.5776469704582325 4.5237302083470965 5.20531560899454 0.0010 1.708797957795237 0.3375562816119144 3.899376537972142 0.9534128821335461 6.1410420021679 8.869052250036123 9.854673962837213 10.0 1.6199493093064055 9.911680764665565 3.4076306143525947 1.886578526820104 9.88675742536802 0.47556814264053315 0.0010 9.641675799714507 9.898646514535315 0.392069444651753 1.816000297310981 3.9050298885798194 0.4206132128942883 5.835354669967212 10.0 9.552218377646994 3.0676251411070563 9.74735002052994 10.0 
0.004227223654113261 0.004771125334761318 0.42962735509924493 0.0010282373765931972 0.001183407513216688 0.001159941944812377 5.739345736996038 0.09930943518407977 4.04427869215423 1.4992126364419565 9.70625287406459 9.138181189450195 9.337563464784068 9.461297452296785 9.994817548054844 9.998752201727038 9.990999547171057 9.928300768186064 9.78558980726056 10.0 9.559303458617157 9.621992210485066 9.606677371342894 9.123736218167053 9.570870859150464 8.950947386087092 9.900399947652259 10.0 10.0 9.880651128540503 9.998332558015983 5.583819578801563 4.0068266845584795 9.992465256838559 4.453408766245965 9.36994392698325 9.803022328463049 4.675489475893894 8.546993956386473 9.51385741139137 9.605197966483322 9.600587588517953 9.460546434379498 9.987092456709908 0.11513826660175097 9.49164333948838 9.999856637296972 9.932464147926039 
9.156674717782515 0.50095 0.0010 0.0011000328857107618 0.04389476064707376 0.004473577252574885 0.0010 0.353639881570014 3.378639859816734 0.0010 1.8568562919783498 1.3671301837502154 9.28125141866233 2.6077171319150074 7.459102376938546 5.000500000000001 10.0 0.27276766427491683 5.0005 0.4906915094560095 6.854164073360763 9.50005 10.0 9.543748178370503 5.000500000000001 5.0005 9.50005 9.417427876477005 2.5371028385601866 9.520508014895258 2.5716993419052097 0.4058068961622555 2.5527113099959324 10.0 9.50005 9.639610787387074 5.0005 3.6181923816449304 2.9913482752506964 5.000500000000001 9.50005 5.000500000000001 4.338878004813 9.805846344559324 1.5027677274784486 9.506645006650778 10.0 10.0 
0.0010 0.0010 0.005186207470237771 0.0010000083714414945 0.0010 0.0010970100716186984 7.308944152579439 0.0010 0.0010 0.0010 10.0 10.0 10.0 10.0 10.0 10.0 10.0 10.0 8.590372384509678 0.0010 0.0010 10.0 0.0010 0.0010 0.24457959923371014 0.0010 9.7776372097198 9.929821987888559 10.0 10.0 10.0 0.0010 0.03503787788670262 10.0 10.0 0.0010 10.0 10.0 7.757395768216121 10.0 10.0 10.0 8.590372384509678 10.0 0.01925598599279881 10.0 10.0 10.0 
0.009696819080234152 0.04327865215421017 0.0012221380818135405 0.006843001356506835 0.0010072103222740875 0.0010 5.643638162627703 0.0010 5.088543949098839 3.089834165153828 9.91847449694024 5.0005 10.0 8.251140809809247 10.0 9.986878021676082 9.969114938064507 9.9043798257221 9.979511455632926 10.0 9.781307682954354 10.0 8.832033172934075 8.797726812220034 9.50005 10.0 8.803178712236054 9.958134881688485 10.0 5.0005 10.0 5.0005 0.1610268586754614 9.997042270782595 9.95276975754247 5.0005 9.606006340121686 4.898817033021891 9.50005 9.66572154332641 9.844350206926459 9.61260891140347 9.944381399691604 9.999597034391908 0.0010 10.0 9.040421171906074 9.834713423211529 
0.0021165653388609384 0.001263767431321605 0.0012822818612126226 0.0015204200928703436 0.0010009031757511743 0.0010023646747552256 0.0010 3.203175827538522 0.0010 7.773036914071335 10.0 10.0 9.658627557173823 7.133251213163897 9.990535185393362 9.90157035909769 9.969004757854163 10.0 10.0 9.021333442714646 5.005722637644249 5.341107212809333 10.0 8.527163741311039 9.126811334686646 10.0 8.900028797632444 9.305341882839585 10.0 10.0 9.999194093583071 10.0 0.0034151139409229225 9.987700402458222 10.0 10.0 10.0 9.999448342754276 7.421632507019859 10.0 3.027843939879486 10.0 10.0 9.846050005537617 2.381256223482775 9.188703704406851 10.0 9.788205997970904 
9.468338899543989 0.0010 0.0010 0.0010 0.0010 0.0025627908744216585 0.0010 0.0010 0.9383191030418012 0.0010 0.0010 0.0010 10.0 0.0010 10.0 10.0 10.0 0.0010 7.006643527700705 0.0010 8.20082067758022 9.63115962918151 3.822329280191176 4.166712384461874 0.0010 0.0010 0.0010 10.0 2.3848284491848597 9.468338899543989 0.0010 0.0010 0.0010 10.0 6.727161553460352 3.1734177285712564 0.0010 10.0 1.207754662853052 10.0 10.0 10.0 0.0010 10.0 9.418836252539819 10.0 10.0 10.0 
0.0010 0.0010 0.34369754517895157 0.0010 0.0010 0.0010 0.0010 0.0010 10.0 10.0 10.0 10.0 10.0 1.8469192829651644 10.0 10.0 10.0 10.0 10.0 10.0 3.1941210193771328 10.0 10.0 3.131161026938755 10.0 10.0 0.0010 10.0 10.0 10.0 10.0 10.0 0.0010 10.0 10.0 10.0 10.0 6.646666896085927 10.0 10.0 10.0 10.0 10.0 10.0 0.0010 8.064742008821034 0.0010 10.0 
0.0010 0.0010 0.016949108290676553 0.0010 0.0010 0.0010 0.9868232955322779 0.0010 0.0010 10.0 10.0 10.0 10.0 10.0 10.0 10.0 10.0 10.0 10.0 10.0 10.0 10.0 10.0 0.0010 10.0 10.0 10.0 10.0 10.0 10.0 10.0 10.0 0.0010 10.0 9.904994803549728 10.0 10.0 10.0 10.0 10.0 10.0 10.0 10.0 10.0 0.0010 7.505686978788295 10.0 10.0 
7.8290647815519545 0.0010 0.0010 0.0010 0.0010 0.013966590585153526 0.0010 0.0010 10.0 0.0010 6.843241074124029 2.33400421742778 10.0 10.0 10.0 2.3591798097129066 10.0 10.0 10.0 10.0 10.0 10.0 0.0010 10.0 8.080838470368487 10.0 10.0 9.70425012550223 0.0010 10.0 2.279921128858686 0.0010 7.68354810225444 10.0 10.0 10.0 10.0 10.0 10.0 1.7277861515214075 10.0 5.702219429521727 10.0 2.2101442420602364 0.0010 10.0 1.7853788728026645 10.0 
0.0032154668187879256 0.013363965169465364 0.0010 0.0010231878712799838 0.0010 0.0010 3.716869710192448 0.0010 3.0875632077075466 2.2762025436286835 10.0 10.0 10.0 6.9925664033981985 10.0 10.0 10.0 10.0 10.0 7.7628868797157455 7.279372583866782 10.0 1.5851468548683747 4.709063999883144 10.0 6.194011077931451 3.971789266356009 5.350072520652 10.0 9.381015230944737 10.0 5.090574344805876 2.087000896696855 10.0 10.0 4.729849618597889 10.0 4.092500968789327 9.558746835615315 5.263875456963276 10.0 10.0 10.0 10.0 0.0010 3.1147055629608955 10.0 10.0 
0.03846273329689034 0.0010 0.03391600382759954 0.003820550145069086 0.013526260230042044 0.0020091484960849436 3.503446540183736 0.0010 6.466251357420209 3.0611169943123993 5.753182568216045 2.284155077460973 8.984059979335505 5.000500000000001 9.970160905760284 9.988611303900715 10.0 5.305277615216811 5.000500000000001 8.135055990095523 5.000500000000001 5.57171832212832 7.4197512111136685 6.516081885813263 8.990499892017311 9.916781446556927 9.421398897951754 9.484404804615542 9.021085269453971 10.0 9.949493072451656 5.0005 0.4757330415962686 9.997760463258533 9.04929137079508 5.000500000000001 7.058390204327367 10.0 7.989131612764069 6.7116089425267855 8.456507706086704 5.000500000000001 8.496796674161947 9.967037256811286 5.0005 10.0 8.343081377441075 9.84172040761257 
10.0 0.0010 0.0010 0.0010 0.0010 0.0010 0.0010 0.0010 10.0 0.0010 0.0010 0.0010 7.841711418116939 8.501785986708603 5.0331765023293435 7.577653822192989 10.0 0.0010 6.503846938708637 0.0010 5.602802604842809 10.0 7.055984141093816 9.179081250489125 0.0010 0.0010 10.0 7.567493837397905 0.0010 10.0 7.5720907324342805 0.7047305640260806 0.7638297947285786 10.0 10.0 1.3529759641508083 0.0010 9.871972777907994 4.049783150228199 7.4489292732635155 10.0 7.444254477546023 0.0010 8.65387542685735 1.0189167542819115 1.0335390530035147 9.995654746946206 10.0 
0.0010 0.0010 0.0010 0.0010 0.0010 0.0010 0.0010 2.1779395590079984 0.0010 8.936761120218868 10.0 10.0 10.0 4.100932584726192 10.0 10.0 10.0 10.0 10.0 10.0 4.50055 10.0 2.6609442804730072 5.210530444030776 10.0 10.0 6.417625685721298 10.0 10.0 10.0 10.0 4.71438001426666 0.0010 10.0 10.0 0.0010 10.0 9.574157357625264 10.0 10.0 10.0 10.0 10.0 10.0 0.0010 5.701121289325906 10.0 9.881084090905736 
10.0 0.0010 0.0010 0.1025289437332909 0.0010 0.0012247914854586022 0.0010 0.0010 4.579488663119559 0.001000000000000334 1.6878809914700952 10.0 10.0 5.000500000000001 5.0005 5.220370236019656 9.999942218413212 8.775823553399295 3.3213354728592757 0.001000000000000334 5.033871632902717 7.4830128388040364 5.500450000000001 10.0 0.001000000000000334 0.8370433037882696 5.138250696875196 10.0 5.2453113508710745 10.0 3.4750245488814118 0.001000000000000334 4.915084229351838 10.0 10.0 7.1858117812027125 9.069062973526055 9.742620570947198 10.0 10.0 4.962573293748647 5.0005 10.0 9.686712747005846 0.0010 9.954484552777709 4.673045356205429 9.992720583903267 
0.0010 0.0010 0.0010 0.009304695597306427 0.0010 0.0010 0.0010 4.042553066080821 0.0010 10.0 10.0 10.0 9.19813574272714 0.0010 10.0 10.0 10.0 10.0 10.0 10.0 10.0 10.0 10.0 0.0010 10.0 10.0 0.0010 10.0 10.0 10.0 10.0 10.0 0.0010 10.0 10.0 10.0 10.0 10.0 10.0 10.0 10.0 10.0 10.0 10.0 0.0010 10.0 10.0 10.0 
9.418346551682376 0.8423161496361129 0.0010 0.0010 0.0010 0.0010 0.0010 0.621815457162271 0.0010 0.0010 0.0010 0.0010 0.0010 0.0010 10.0 10.0 9.892417537411106 10.0 0.0010 0.0010 0.0010 2.6552838682969693 0.0010 10.0 0.0010 0.0010 0.0010 9.077595606826595 10.0 4.00363045950902 0.0010 0.0010 0.0010 10.0 0.0010 0.0010 0.0010 10.0 0.0010 5.680129863009695 0.0010 6.492006002124911 0.0010 10.0 6.224576915097627 10.0 8.159840741075545 10.0 
0.0010 0.0010 0.6443635764722366 0.0010 0.0010 0.038252290251697615 0.6735234504699672 0.14546214046696196 6.952626169084271 10.0 10.0 10.0 10.0 1.548239079175063 9.93966519963802 10.0 10.0 3.69107704246865 9.526752562465195 10.0 10.0 10.0 10.0 0.0010 6.721226640616121 4.8000225916459 3.83473306232753 10.0 10.0 10.0 10.0 5.028111825502009 0.0010 10.0 10.0 10.0 4.148226530426294 5.32968607054923 10.0 10.0 9.465032126106918 10.0 10.0 10.0 0.0010 8.813875578134958 10.0 9.923111835910067 
0.0010 0.0010 0.0010166964669131625 0.0010 0.0010 0.0010 0.0010 3.0725411400493696 0.0010 10.0 10.0 10.0 10.0 10.0 10.0 10.0 10.0 10.0 10.0 10.0 10.0 10.0 7.030650210892838 0.0010 10.0 0.0010 6.564094133840311 10.0 10.0 9.894653781607763 10.0 10.0 0.0010 10.0 10.0 10.0 10.0 10.0 4.043674971577573 10.0 10.0 10.0 10.0 10.0 0.0010 7.367348441957987 10.0 10.0 
0.0010 0.14773576863159105 0.0010 0.0010 0.0010 0.0010 0.0010 0.0010 9.731746913742246 10.0 7.207898451466892 10.0 9.136116887441807 6.288009996589948 10.0 10.0 10.0 10.0 8.266671327803037 10.0 9.731746913742246 9.731746913742246 9.913611688744183 0.0010 10.0 10.0 10.0 7.713130358973703 10.0 9.731746913742246 10.0 10.0 0.0010 10.0 7.503603735658743 9.731746913742246 0.8246627019025556 10.0 9.731746913742246 9.856407703073598 9.731746913742246 9.136116887441807 10.0 10.0 1.1407873326898084 9.136116887441807 0.045113863107564406 10.0 
0.0010 0.0010 0.0010 0.025823690630993223 0.0010 0.0010 10.0 0.0010 0.0010 3.6612967291330696 0.0010 0.0010 9.877945522590963 9.637813105080205 10.0 10.0 10.0 7.886517822123034 5.470359289645401 5.500450000000001 1.837184036132089 0.001000000000000334 0.0010 1.6241143968475447 1.4980581654978096 5.905849322281873 10.0 9.900796842508722 10.0 0.001000000000000334 10.0 8.056140636719478 0.0010 9.620099790870185 0.001000000000000334 0.0010 10.0 10.0 5.786761985526558 9.237329721825667 0.0010 0.001000000000000334 5.924576787244176 10.0 2.038687904380053 4.50055 9.456405050941246 8.795764638449537 
0.0010 0.42416570201233117 0.0010 0.010677530207979312 0.03330450542526281 0.001557440226419277 10.0 0.0010 0.0010 2.955307676658639 0.0010 0.0010 10.0 9.936332636766716 10.0 10.0 10.0 10.0 10.0 10.0 0.0010 0.0010 0.0010 0.0010 0.0010 1.0979398362032615 8.928668900339993 10.0 10.0 0.0010 10.0 8.941273083204727 10.0 9.353620573674029 0.0010 0.0010 1.6703839108708145 5.619870492508344 0.0010 0.0010 0.0010 0.0010 0.0010 10.0 10.0 10.0 6.430443922751464 7.914056082886761 
0.0010 0.0010 0.0010 0.0010 0.0222643057242186 0.0010 10.0 0.0010 0.0010 3.51281008924711 3.6068766032423047 0.0010 10.0 9.820809332621687 10.0 7.615744601975002 9.28804678634111 10.0 10.0 3.994928508556373 0.0010 0.9908876563098967 1.7981094109387423 1.724865436605393 0.9123167827346874 10.0 9.879341846992805 8.899761289048591 9.979820463827325 0.0010 10.0 5.581331422597529 5.139821760379371 9.056098821339939 0.0010 3.007279442556034 10.0 7.139628685927194 9.114167827346876 0.0010 0.0010 0.0010 9.423906983028267 9.697996849047541 10.0 10.0 7.902198437591927 9.493347882015536 
0.0010 0.0010 0.0010 0.0010 0.019364450525435555 0.0010 0.0010 0.0010 8.162508552909856 10.0 10.0 10.0 10.0 0.0010 10.0 10.0 10.0 10.0 10.0 10.0 10.0 10.0 7.1742501089275805 0.0010 10.0 10.0 10.0 10.0 9.362935547077397 10.0 10.0 7.641964565296679 0.0010 10.0 10.0 10.0 8.886424534185991 9.521558087210257 10.0 10.0 5.490680523041862 10.0 10.0 10.0 0.0010 0.0010 10.0 10.0 
0.0010 0.0010 0.0010 0.0010 0.008198421057297794 0.0010 7.209285293037138 0.0010 0.0010 3.0037415976625756 0.0010 1.5658761078973207 10.0 10.0 0.0010 10.0 10.0 0.0010 3.527187254695906 0.22962278596008556 2.3360077872714187 3.4771917460540918 1.6929061236329952 10.0 2.0454923962409715 0.1483871668228407 10.0 10.0 10.0 0.9915093257886556 10.0 0.0010 10.0 9.94717334982413 2.3836885559764553 1.232904372570067 10.0 10.0 0.0010 2.1399097299043603 2.0612826221496197 0.0010 10.0 10.0 10.0 2.3305577830183677 10.0 10.0 
0.0010 0.0010 0.0010 0.0013801298742524431 0.0016137500504645663 0.0010 0.0010 0.7200803077120508 0.0010 10.0 10.0 10.0 10.0 9.472856658129533 10.0 9.968362364415995 10.0 10.0 10.0 10.0 10.0 10.0 10.0 0.0010 10.0 10.0 9.043393663340202 10.0 10.0 10.0 10.0 9.989251841905439 0.1849678572126012 10.0 10.0 10.0 10.0 10.0 4.838102876913262 10.0 10.0 10.0 9.961344513525246 10.0 0.0010 10.0 10.0 10.0 
5.758644217835238 0.0010 0.0010 0.0010 0.0010 0.0010005891587670172 0.01379010764226634 0.0010 1.9526194153809822 0.0010 9.576087646356454 0.0010 5.0005 10.0 3.602750905866776 4.2654594857869625 9.654709696200324 3.649984586403534 3.9020598089549634 2.591723331993264 2.640246565587577 7.663146844139485 0.9520334556451377 7.640998422500884 0.9141091005997088 2.0167529217007107 6.599144077035998 0.6845606053084765 4.666453041597964 10.0 4.243699618341253 0.0010 0.0010 10.0 10.0 0.967912275074311 9.477166005686342 10.0 3.494963452346237 4.398841811608025 10.0 1.5865158157988604 7.7676599646806554 10.0 5.367940407282448 2.2594524593004413 9.930948647318324 10.0 
0.0010 0.0010 0.0010 0.0010 0.0010 0.0010 10.0 0.0010 0.0010 10.0 3.022696027250071 0.0010 10.0 10.0 10.0 10.0 10.0 0.9167907486934119 7.179548064688653 0.0010 0.0010 0.0010 0.0010 10.0 0.0010 10.0 10.0 10.0 10.0 10.0 10.0 10.0 10.0 10.0 0.0010 10.0 10.0 10.0 10.0 1.7528345625943715 0.0010 0.0010 7.038837555352027 10.0 8.25770685329759 9.972979165546404 10.0 10.0 
0.0010 0.0010 0.10948198673450554 0.013217850979835962 0.0010 0.009558734700347203 10.0 0.0010 0.0010 1.3481930211108986 0.0010 0.0010 9.751095886647219 10.0 10.0 9.994918464886872 9.60053914255753 0.6885966958190126 4.722441181829324 0.0010 0.0010 0.0010 0.0010 9.317657850982723 0.0010 10.0 10.0 9.972027940472843 10.0 10.0 10.0 6.758686802522709 8.414403355117775 9.516121039933207 2.0464607756034456 5.077181477410022 10.0 9.696239693615082 6.999881694707404 1.4950211448683872 0.0010 0.0010 5.574839217090495 9.935612906272416 8.658308206174272 10.0 10.0 9.829447286813185 
5.004535496583621 3.551663459855529 0.0173393747911294 0.009590702006229784 0.0010001615744495334 0.0010919641430723016 0.0010 2.620417794424031 0.9930390291253686 0.0010 0.03978647359980858 5.601892884615855 4.359492295056932 5.0005 9.638610988464261 5.0005 10.0 9.00389395413893 4.519881544790004 0.0010 4.480257104563509 5.0005 0.4468365919769052 8.589895134165353 4.936310640317512 4.88592205435551 9.480149154361351 6.7751474158982985 5.000146778008644 4.3198362057646715 5.0005 0.004878647359980781 5.000500000000001 9.889438967017986 4.383674064620855 4.143196955752505 5.0005 9.999940688396569 1.9997736442020169 5.0005 4.50055 5.100836846667625 4.50055 10.0 7.897170534826088 9.187388473887179 4.9963041915578765 10.0 
0.0010 0.0010 0.2896468070956001 0.0010 0.0010 0.0010 2.699189600628047 0.0010 10.0 7.82455425330633 10.0 10.0 10.0 10.0 10.0 10.0 10.0 9.279330670766186 10.0 0.0010 10.0 10.0 10.0 10.0 10.0 0.0010 10.0 10.0 10.0 10.0 10.0 10.0 10.0 10.0 10.0 10.0 0.0010 0.0010 10.0 10.0 10.0 10.0 10.0 10.0 0.0010 0.7205335915765825 0.0010 10.0 
0.0010 0.0010 0.0010 0.0010 0.006376459404498887 0.0038124886013664464 10.0 0.0010 0.0424717372736072 7.224496611458885 0.0424717372736072 0.21988185159934126 10.0 5.680979831070334 10.0 10.0 10.0 6.468878830617652 2.699476218940884 5.124471807983863 0.0010 0.0010 0.0010 5.236360311322817 0.0010 9.807724453305012 9.692915362890087 10.0 10.0 9.657506205668907 10.0 6.588324598944263 2.538037272375454 10.0 1.4996222132534491 4.210379846835676 4.389153533213658 9.958528262726393 4.2395180312938505 1.2908465669072307 0.1801719804581552 0.0010 2.1431536320958395 10.0 1.6966690843877017 4.791902779473751 10.0 8.676251447336544 
0.0010 0.0010 0.0010 0.0010 0.0010 0.0010 0.0010 0.35773133931841894 0.0010 9.589564768144637 9.643268660681581 9.942560243688474 8.727353206469076 5.256551768365659 10.0 10.0 10.0 10.0 9.643268660681581 10.0 4.50055 4.870415611866442 5.225327195916502 0.35773133931841894 9.386174875860393 5.474307612980264 4.50055 10.0 9.643268660681581 10.0 10.0 5.377781710981922 0.3595079638296639 10.0 9.885763074181462 3.7230935309586064 9.643268660681581 10.0 9.643268660681581 10.0 10.0 10.0 10.0 10.0 0.13065457721828522 7.343584693546996 10.0 10.0 
0.11475550656173661 0.026275557979543396 0.008631754914994336 0.0021737916788806674 0.0015909046832582755 0.06368921006599747 9.328738132716612 0.014910185563548402 0.014330935740568262 4.798895597753196 1.683782247024681 1.3293277080772536 7.927384914719001 7.462415822628959 8.415258468671603 9.843162341547727 9.995030704283216 9.425825802148353 7.930583292688006 0.640772314238325 1.0468211314140727 0.8369233971191092 1.3689375799077796 9.758466857192403 1.0517115581740826 7.321390382836925 9.880834695126905 9.860750530482187 9.996328195084747 3.880108961876897 9.781022252723275 0.2425331428075974 6.838877761864426 9.970687369333561 1.4061640835429314 3.765214182447441 7.463965489805498 9.900229325593003 2.0366755271518278 1.738275948801825 3.2719593995709135 0.4773148627235864 7.4386185865400485 9.81837225842567 7.176813784035477 6.209517555206416 9.99812620550278 4.9143498286390805 
0.0744266033066697 0.14390644451669787 0.0010 0.008702467198969908 0.0013027508728014295 0.0010 10.0 0.013870575118312096 0.04584708380440042 0.0010 0.0010 0.0010 8.329648115596305 9.859539494221696 8.334461813666675 10.0 10.0 8.575057090975747 0.18435744248584207 2.551593251267249 0.0010 0.0010 0.0010 3.7315487230393907 0.0010 6.203711983679584 6.599477221068886 10.0 9.908247657470673 0.0010 9.995885854727385 3.2370126377808663 3.3264017042131364 9.988170939129015 0.0010 0.0010 5.66236537898499 10.0 0.5661968993406603 0.0010 0.0010 0.0010 0.6455965920633133 10.0 10.0 6.332980454876416 10.0 8.812955409458466 
10.0 1.1437395833197506 0.0021285536557754236 0.0010 0.0010 0.0010 0.0010 0.7892766661711994 0.0010 0.0010 0.0010 0.0010 0.0010 10.0 0.0010 0.0010 10.0 0.0010 0.0010 0.0010 0.0010 2.403264026684966 0.0010 10.0 0.0010 0.0010 10.0 0.0010 0.0010 0.995544116576645 0.0010 0.0010 0.0010 9.810989678771538 10.0 0.0010 0.0010 0.0010 1.845163024513501 0.0010 10.0 10.0 0.0010 10.0 0.0010 3.5735206408183045 4.542642823064918 0.0010 
0.0010 0.012894974259483778 0.40738591355406695 0.0010199087995212501 0.0010 0.0010286596200305117 2.855187846187885 0.06975279825516742 9.92408644832342 8.495494350043451 10.0 9.330154245020973 9.860666809643922 9.955304328085498 9.909735165794245 10.0 9.998485683036739 10.0 10.0 5.0005 9.93033115963115 9.576527458404671 9.50005 9.551193486155531 10.0 5.0005 9.999918099369502 9.975457068014817 9.56890146127864 9.928972266992162 10.0 7.649696647757894 5.00491008973224 10.0 9.963984078489972 9.642821529167174 4.5675185889196745 5.0005 10.0 10.0 10.0 9.985688390310981 10.0 9.790712028630624 0.06942820186026906 4.712754716742276 5.0005 9.900347146873116 
3.0785009993302754 0.0010 0.0010 0.0010 0.0010 0.0010 0.0010 0.0010 10.0 0.0010 9.375268244302323 1.8805126859665702 10.0 10.0 10.0 9.537480573117785 10.0 0.0010 10.0 0.0010 10.0 10.0 10.0 9.81664798070289 10.0 0.0010 10.0 10.0 0.0010 10.0 6.660905694355788 0.0010 0.0010 10.0 10.0 9.366987597237955 10.0 10.0 10.0 10.0 10.0 10.0 10.0 10.0 0.0010 10.0 6.26750293389118 10.0 
7.282688385646126 0.0010 0.0010 0.0010 0.005165304485289759 0.0010 0.0010 0.0010 10.0 0.0010 7.10373769159783 7.441805979275864 10.0 10.0 10.0 4.664397761312697 9.747056187889601 10.0 9.977102023370218 2.9736060372089144 2.233006756710992 10.0 0.0010 10.0 8.253459732019659 10.0 10.0 10.0 2.2241921650577137 10.0 2.2435013465598423 0.0010 5.028517555456908 10.0 9.979242850598906 7.30094245552807 7.8737260352436245 10.0 2.4397664483561865 3.1419138261243864 10.0 4.802589148436955 9.66787990582398 9.495656394713755 5.595610458059111 10.0 3.959187437293905 10.0 
0.33161527456311735 0.48512600174866477 0.01701238133592703 0.0010 0.0016136734572373796 0.0010 0.0010 0.0010 10.0 6.3899563782337365 9.536256059832914 3.2215473676992623 10.0 7.167043646735487 10.0 10.0 10.0 9.785040501276434 10.0 10.0 10.0 9.212703698601054 10.0 0.9538393590749332 10.0 10.0 4.311955146135253 10.0 10.0 10.0 9.830394951787069 10.0 0.6390410136907119 9.94651325841491 8.842249514574513 10.0 10.0 10.0 9.774332647141598 10.0 10.0 10.0 10.0 10.0 0.0010 9.640666169206193 10.0 10.0 
0.0010 0.0010 0.0010 0.0010 0.001038793702172294 0.0010 0.0010 1.8401676107812017 0.02882942051078885 7.956773753557454 9.50005 9.50005 9.593679036945382 8.22312487370418 10.0 10.0 9.998211983932087 10.0 10.0 6.884467583325692 10.0 10.0 10.0 4.241080282560156 10.0 0.0010 8.704401642156407 9.047141924409402 9.686534555611418 9.931661031969972 10.0 9.945649318969933 8.739465572665067 10.0 9.715677941629043 9.50005 9.645867068855981 9.691256009832347 10.0 10.0 10.0 10.0 10.0 10.0 0.062165540188163816 3.142266151904468 10.0 10.0 
0.8103051831793833 0.0010 0.0020823797508181165 0.0010 0.010093357877261826 0.0010969290685326617 0.0010 0.40024167105662556 5.639855213837692 0.0010 0.5362603628069342 2.5064028788544728 9.619811895838346 6.660411809270483 9.79431089901957 9.450568317911902 9.932045085164809 5.4014460233279475 9.081674920042584 6.305004024820562 7.15379578353043 10.0 5.524126132979071 6.45510064053318 9.403504249664024 8.792955051891768 9.788785025725229 10.0 7.834827347066731 10.0 9.585212978395408 4.490898031656682 1.5002533062899643 9.995126394941986 10.0 4.9978393539705745 5.7673418734550665 9.84790969731135 5.97426821265481 8.021657003456374 9.883503698694623 10.0 9.370076108415681 9.784167397676985 0.0010 9.87356052271462 9.54547993508778 10.0 
2.0610734023380797 0.0010 0.0010048877630626405 0.002293814753634113 0.0010 0.0010 10.0 0.0010 0.0010 0.0010 0.0010 10.0 10.0 1.2415884683021252 9.849456653813219 10.0 10.0 0.0010 10.0 0.0010 0.0010 10.0 0.0010 0.0010 0.0010 0.0010 3.19624136399153 10.0 10.0 10.0 10.0 0.0010 0.0010 10.0 0.0010 0.0010 10.0 9.690586864991193 0.0010 10.0 10.0 0.0010 0.0010 10.0 0.0010 0.0010 9.840578022639953 0.0010 
6.449619106422304 0.019531355721643148 0.003503080152971689 0.0012439945035035503 0.021631270084726328 0.0044825359205905285 0.0010 0.0010 1.7053781437601971 0.0010 3.415920416739051 1.1379850677471257 9.569575859490788 2.9856154041791534 9.833559030180025 9.979992283789556 9.985738291100274 3.582610222785855 3.5513808935776963 2.290667447922371 0.0010 7.975639958247943 5.071789741363698 7.233442992483501 0.0010 0.0010 9.069785137478355 9.689022036145433 3.5513808935776963 10.0 3.5513808935776963 0.0010 0.0010 9.166305340336805 7.199501563423012 8.975838294040845 3.551188735204134 2.8167675463244466 0.0010 7.9889010154121705 7.0437344262909285 6.950594978073148 3.8467885874356833 9.950249564274834 0.0010 6.298029121903127 9.81780332066096 10.0 
8.73463211807508 0.0010 0.0010 0.0010 0.0011093236897743728 0.0010 0.0010 0.0010 1.9638043553181412 0.0010 6.697114779737015 0.09125232551490342 1.7998164751980363 2.395688565805588 4.923743027838574 1.2352279323925717 9.924634742013112 6.21824488888385 0.0010 5.241582457048918 0.0010 10.0 0.0010 4.430591973207923 0.0010 2.1383624337676306 9.556586978544411 2.7746446987336046 1.0603284160911937 10.0 1.7613446798149228 0.0010 4.767266840363302 9.70026122816136 10.0 0.0010 5.10474203754595 9.556898426740652 4.785647592580629 2.1781138293773985 10.0 0.2760900319263018 1.6018653415580797 9.586338487250627 9.025422251642501 3.324360502875105 3.676977182073929 10.0 
8.121101573485895 0.0010 0.0010 0.0010 0.001044665036295377 0.0010 0.0010 0.0010 10.0 0.0010 10.0 0.0010 6.0687551778838635 10.0 10.0 9.260243763730303 8.53358041717911 5.003357166687174 3.784779675856588 0.0010 10.0 10.0 10.0 10.0 10.0 8.412848760382088 10.0 10.0 0.0010 9.378743235227372 10.0 0.0010 0.0010 10.0 9.899822163838973 0.0010 10.0 10.0 6.018344698508601 10.0 10.0 10.0 10.0 8.908108205514324 0.0010 10.0 0.0010 9.029139337755767 
7.493956018076718 5.020736315080848 0.0010 0.0034610956926321435 0.0010 0.0010632518504800179 0.0010 5.020937368680457 0.01170233626926374 0.0010 3.8055601243391224 5.084656628325321 3.8889329933649885 4.80058713857018 10.0 10.0 10.0 9.545854986865113 0.7063299140216552 4.440226495281329 5.000500000000001 5.000500000000001 0.04568967351705977 10.0 2.399553853148996 1.6647894035238204 4.603265526457922 10.0 4.939755307120385 5.214932953804661 4.631804106450427 2.195648822286671 0.0010 9.995804298735003 4.976102858760126 2.052741972006813 4.8281301490545045 10.0 2.2353927030257994 5.942715393779519 5.0997747073488595 9.236968628622936 0.0010 10.0 0.13027334379160216 4.967816005582966 9.433515948451742 5.0005 
0.0010 0.0010 0.0010 0.0010 0.001267646199011671 0.0010 10.0 0.0010 0.0010 4.925247088145686 0.5269971343604959 0.0010 10.0 5.895104528505233 9.976122980109691 10.0 10.0 6.075652911854315 6.480329782544119 0.0010 0.0010 0.0010 0.0010 3.925347088145686 0.16086143791727797 10.0 9.968711498468478 10.0 9.599420057547835 10.0 10.0 5.530037778701593 10.0 10.0 5.8427383235452695 3.925347088145686 10.0 9.922170479820396 10.0 6.131523184866072 0.0010 2.5046175002531283 6.981843505795213 10.0 3.99971174133388 10.0 10.0 5.0005 
6.880247186259806 0.0010 0.0010 0.0010 0.0010 0.0010 0.0010 0.0010 10.0 0.0010 0.8319954158537558 0.0010 10.0 0.0010 10.0 9.547448908115655 10.0 0.0010 10.0 0.0010 10.0 10.0 10.0 10.0 10.0 10.0 0.0010 10.0 0.0010 10.0 0.0010 0.0010 2.1724380801128995 10.0 10.0 10.0 1.7724068001804252 10.0 10.0 0.0010 10.0 10.0 7.0561957472799826 9.026732006048746 10.0 2.5487356262231073 10.0 10.0 
0.04942254047846809 0.43669419176108804 0.0010340365574482329 0.01159898488994185 0.033785741643827916 0.0015953062555728907 9.484877935984258 0.006617731222863449 0.026938420541528754 2.6429481074969883 0.556923689223221 0.5416124694538662 9.956504643321976 10.0 9.86033704380118 9.953064342068503 9.993764708586033 9.865167894223328 9.7547059434636 9.845408501208569 0.5414122185516187 0.5911232941553227 0.5493472528660556 0.2536689464205143 0.5447448165424171 0.7986706513633276 8.974732933567175 9.951245099344574 9.956875588604731 0.6215815561782904 9.951438798171896 8.645291361035886 9.143658588689547 9.339629407940649 0.5563825615264182 0.5433704526104692 1.5345365019745727 5.553301962119688 0.575235413886101 0.5439949898091598 0.5848266335995378 0.5423825174034128 0.7697412108814256 9.99370646671512 9.42835544254146 9.416343862459932 6.370024186584225 7.880914291604697 
0.0010 0.0010 0.0010 0.0010244858178195205 0.001000215461759738 0.0010 0.6728770215731116 9.205121369482063 0.0010 6.104395569934514 9.588511799963394 9.107010260386582 9.16038245524015 8.503006945523673 10.0 10.0 9.99930018986691 9.078727441579256 9.568852254938392 10.0 10.0 10.0 5.2360408436003 0.0010 5.4972559028524275 8.792507832709864 6.610705537113002 9.999622728921143 10.0 10.0 10.0 10.0 0.0010 9.9096480969796 9.582569461795398 5.849371388091441 9.998564069214623 9.761411700166258 6.721309776108593 10.0 9.541335543525488 10.0 9.582120932022455 9.764342011827456 0.0010 3.8966044300654863 10.0 9.53960764384371 
1.597810538145663 5.461131045487126 0.004211415974809252 0.0049716543174429285 0.0010014933071656347 0.0010183081179479803 2.2229895901886167 5.1548837326787496 0.34927184918209714 0.18247524588819175 0.8259964650573647 9.365354139269167 4.423276554772267 9.854323718991617 4.627344408390426 9.946277525371597 9.917145870628305 6.418727769450029 3.7548689656580674 10.0 5.1548837326787496 2.9721290344839186 0.4741524279097203 5.403212878182637 1.0555971586814696 10.0 9.691626919846062 4.846116267321252 8.016078927438878 9.05661863590389 4.330742611203989 0.01918318007353892 5.1548837326787496 9.995264087406511 5.48145818735499 0.0010 3.902732351357826 9.952712099957388 1.6631723474119253 9.740339608494033 1.1796172883241516 1.8307497515101958 1.809689319087011 9.904235047781032 1.2830832148521303 5.2776900423776025 4.530835229011899 8.3416847092946 
0.06623674527449301 0.0010357623125869372 0.0010 0.0010 0.0010145358203402812 0.0010 10.0 0.023016548302765946 0.015183978099507542 4.523970945010511 4.5928413362747555 0.0010 9.53553053052702 9.357691176737243 9.947411952160659 9.925813875663822 9.9259241625074 10.0 4.686875223816522 7.927494615022416 0.0010 0.0010 0.0010 5.295043313831087 2.2514151854147575 9.346317818341397 10.0 9.857348070965092 9.89214047697295 3.924675033458176 9.947327409364618 9.483957149559936 6.027630867727725 9.926030980144821 0.0010 4.465160224910082 10.0 10.0 5.199229739765433 4.465160224910082 0.0010 0.0010 4.465160224910082 9.989756425317227 6.025450335388431 10.0 10.0 9.589701801091696 
8.267750623241326 0.0010 0.0010 0.0010 0.0010 0.0010 0.0010 0.0010 9.639380869043013 0.0010 10.0 0.0010 10.0 10.0 10.0 0.6246405970940554 10.0 10.0 9.384994102672238 10.0 9.716966674462547 10.0 0.0010 10.0 0.0010 10.0 10.0 10.0 0.09912229887677171 10.0 0.0010 0.3701152029482939 10.0 10.0 10.0 10.0 10.0 10.0 10.0 0.0010 9.716966674462547 0.0010 9.490461417404953 0.6921553604983339 0.0010 10.0 0.2974607385716821 10.0 
0.0010 0.0010 0.0010 0.0010 0.0010 0.0010 10.0 0.0010 0.0010 0.0010 0.0010 10.0 10.0 10.0 10.0 10.0 10.0 0.0010 9.92863100150564 0.0010 0.0010 4.896560188512973 0.0010 0.0010 0.0010 0.0010 10.0 10.0 10.0 10.0 10.0 0.0010 0.0010 10.0 0.0010 10.0 9.382087734157132 10.0 0.0010 5.867830182886558 10.0 0.0010 0.0010 10.0 0.0010 0.0010 10.0 0.8731041149636951 
0.0010 0.0010 0.0010 0.0010 0.0010 0.0010 0.0010 1.4487061772941303 0.0010 7.366110508003819 8.75242798480196 8.224164391538498 10.0 1.2605564994832559 10.0 10.0 10.0 10.0 10.0 10.0 7.963432876364795 10.0 9.833833406186537 0.0010 9.125009741444957 7.656154498220907 3.8056521244461967 10.0 10.0 10.0 10.0 9.125009741444957 0.0010 10.0 7.61396728756568 7.668783414399762 10.0 10.0 10.0 10.0 10.0 9.977328918197015 10.0 10.0 0.0010 0.26558275080320204 10.0 9.983833462826402 
0.0010 0.0010 0.0010 0.0010 0.0010 0.0010 0.0010 0.0010 7.4847431524301715 10.0 9.517529589155874 7.062074177142373 10.0 7.42967957320747 10.0 10.0 10.0 3.507511161035956 10.0 10.0 10.0 7.926653937566574 5.651375179770627 0.0010 10.0 3.605755735074051 8.818508288814506 10.0 10.0 10.0 10.0 5.161495329393263 0.0010 10.0 8.550864783329327 8.038965728119583 8.675511095235786 10.0 10.0 10.0 8.327585006571908 10.0 10.0 10.0 0.0010 10.0 10.0 10.0 
0.0010 0.0010 0.0010 0.0010 0.0010 0.0010 10.0 0.0010 0.0010 7.109590395641948 0.0010 0.0010 10.0 10.0 9.510020761699314 10.0 10.0 5.475051445939324 3.4821763463778366 4.845377642282232 1.9080098921231299 1.9092702806867798 0.0010 6.792482394483206 0.035443377101773345 10.0 10.0 10.0 10.0 7.277082220436258 10.0 8.368890647824092 4.795215371845716 10.0 0.0010 6.37319710447848 10.0 10.0 6.113853006264012 4.607650807147761 0.0010 0.0010 3.687886542497208 10.0 4.593648333061349 10.0 10.0 10.0 
0.0010 0.06686599181691326 0.0010 0.0010 0.004766454062469085 0.0025982080980626364 0.0010 0.0010 4.437939040080498 0.0010 0.0010 5.0005 9.590344882163206 9.030954075942322 10.0 10.0 10.0 9.507372763065117 10.0 0.0010 8.049850569509028 10.0 6.675466311072981 0.0010 0.0010 0.42884704313495275 10.0 10.0 4.906941093713702 10.0 10.0 10.0 0.0010 9.746343280103765 10.0 6.607792480240517 10.0 10.0 8.185220975291315 9.811027938979088 10.0 9.713603926923003 1.1650599681770903 9.6378577962349 0.3807573591679576 10.0 10.0 10.0 
6.740977404235521 0.0010 0.0010 0.0010 0.025103036663315065 0.0010 0.0010 0.0010 4.275236281143109 0.0010 1.4574402419291461 3.109355272517619 9.152106084830923 10.0 10.0 10.0 9.989228369674287 4.150792013834331 3.9975355351961843 6.508658008156383 4.687600853548859 9.646520830807379 5.257567709638975 8.838813324707829 3.4803229713380484 6.093635666614205 9.798694006762464 9.99476086043952 7.580437434489727 10.0 4.960150646450133 4.748684178063815 0.0010 10.0 9.15938398726273 8.799893312224054 3.1421929366554293 6.286673142486491 1.4893087805894487 7.082231260644487 9.639595261263684 9.303144609046562 2.056498527626734 9.69366148356546 0.0010 5.031464509023066 9.903233824844826 9.345206697408454 
0.037859066879971016 0.0031160058068230587 0.002028820413363255 0.0010037502609983229 0.0010026879758647342 0.0010723653262880216 0.038274329729337996 0.0010451214268388832 0.02699458968155698 9.906623322831535 9.894716730897592 9.875557247145656 9.97342633688777 9.975264706225857 9.987507665555192 9.995251967868777 9.997338989320214 9.978141732123023 9.919700370653196 8.425618355275493 9.895955122069292 9.903095631405558 9.83378798730994 1.2834487176904796 9.899174164421025 6.8264309848411475 9.84104194527764 9.192269602418385 9.975321646128885 9.912320707944058 9.991831499395127 9.959639798687537 5.994689991841692 9.998885067376198 9.949382681034058 9.875557247145656 9.97483747233497 9.90149868582502 9.453906726524727 9.95689659275588 9.90723041398217 9.95622618501529 9.956293479629196 9.997049572099396 0.0899198345618524 7.25240044271284 9.919785312816035 9.997117824004095 
7.763364680752902 0.0010 0.0015708045093820457 0.0010 0.0010 0.0010 0.0010 0.0010 5.87482495268755 0.0010 0.0010 0.9206647490663701 8.69131822250661 10.0 8.787871375461172 8.755885768650186 10.0 3.2074367721856882 1.759359750637382 1.1864524889513377 10.0 10.0 10.0 7.70210181303502 9.09359648767943 5.142755727589512 3.4634122230200552 10.0 1.3308539442627452 10.0 1.414691209219955 10.0 0.0010 10.0 10.0 8.460870598430255 7.304276495054351 10.0 10.0 10.0 10.0 10.0 3.3691914808105157 9.193575213723111 0.5042652885796999 2.6916862822964167 10.0 10.0 
0.0010 0.0010 0.0010 0.00424155646530302 0.0010 0.0010 10.0 0.0010 0.0010 3.5437525897134377 0.5819206403135802 0.1627057803592491 8.654483585893319 10.0 9.998062379473112 10.0 10.0 8.608677413357391 0.0010 7.908595364244143 3.369091190478426 3.3422339272110007 2.245474186696395 0.0010 0.0010 7.924923319501736 7.883005445059761 9.851108961620094 10.0 3.493020168753947 10.0 7.771831631537784 0.0010 10.0 6.104350131354131 0.9079677877784629 9.67280838834031 10.0 5.0005 0.43504398524718724 1.9287674745851149 3.696099339139494 0.7325975887710875 10.0 5.931269483164169 8.927162035763699 10.0 10.0 
10.0 0.0010 0.0056113347908601004 0.0010346293353378558 0.0010 0.0010 0.0010 0.0010 7.1304104450137675 0.0010 0.023052969801384826 5.500450000000001 9.271382302967318 4.50055 10.0 3.106537663786937 10.0 6.110128081016004 5.000500000000001 0.0010 3.791383565755564 10.0 4.611703671748301 10.0 5.000500000000001 5.4298018176386895 10.0 10.0 0.05730029684753002 10.0 0.0010 0.0010 4.8630818285188155 10.0 9.069919890617534 2.018027494983029 10.0 10.0 6.030514210244666 5.3707681366062925 10.0 5.185805193185512 1.1872802041279331 10.0 6.819823071348196 10.0 3.3377006586064115 10.0 
0.007146572709556506 0.0015035858769057082 0.0034579440863508146 0.0010092151693168235 0.0010005970972261572 0.0010740912084316555 3.5157792441458846 0.001902050451131338 0.0017140025083862555 0.0010 10.0 10.0 5.4437225045419195 9.931952823958117 9.999164632505485 9.954737852797443 9.99993032989532 9.841006238902134 9.88830714477471 0.9792799489574593 0.7532223768967219 10.0 1.1700536020971128 1.9423213025240322 1.595082018481743 0.0010 9.931952823958117 9.959458081374557 9.979545836993134 9.970866124734318 9.992389217680284 0.0010 0.101778483917939 9.998182707708446 10.0 1.3587040225013052 10.0 9.965661694600259 5.0005 10.0 10.0 10.0 9.856106960795156 9.999235491498673 0.0996735256667227 10.0 10.0 5.999936171254486 
0.0010 0.0010 0.0010 0.0010 0.0010 0.0010 0.2859372139290144 0.0010 0.0010 10.0 10.0 10.0 10.0 10.0 10.0 10.0 10.0 8.635347826428582 10.0 10.0 10.0 10.0 8.53186204479519 6.122561264542234 9.63982288908112 8.882059396384431 7.802831245919822 10.0 10.0 10.0 10.0 9.318122596434815 0.0010 10.0 8.181444786397023 10.0 10.0 9.86408872862442 10.0 10.0 9.390999966015343 10.0 10.0 10.0 0.0010 8.851657081151652 10.0 10.0 
0.07446641749626642 0.0010 0.0010 0.0010 0.0014040178175940105 0.0010 10.0 0.09439378093395936 0.0010 0.0010 0.0010 0.0010 10.0 10.0 10.0 9.717280798659042 10.0 3.090900466006846 0.0010 7.394434207022194 0.0010 0.0010 0.0010 1.7376765826729055 0.0010 8.363555362959739 7.056043935752687 10.0 10.0 10.0 9.926518671993067 3.189524067516668 10.0 10.0 0.0010 0.0010 9.057911293623276 10.0 0.619731147169547 0.0010 0.0010 0.0010 0.0010 10.0 0.0010 0.0010 10.0 9.097167878772643 
0.0010 0.0010 0.0010 0.001489175545748605 0.0010 0.0010 0.0010 0.5881540430924481 0.001000000000000334 7.6211191209698015 6.24514749866518 3.7891705771256063 4.588234353255795 0.0010 9.625463637370503 9.992923992151102 10.0 9.770106060943336 9.940478589489176 5.000500000000001 2.865303861585992 10.0 9.996715965588319 1.0716762036056036 10.0 10.0 5.0005 10.0 10.0 10.0 10.0 7.596292562134995 0.0010 10.0 1.893895142378382 5.5384287343052865 9.721172203643828 9.631378060764552 9.709574080489697 10.0 10.0 10.0 3.2782920225008647 9.998195440186285 0.0010 0.24934227483373395 10.0 9.631378060764552 
9.495055078445768 0.0010 0.0010 0.0010 0.0010 0.006474850363885946 0.0010 0.0010 5.8360552214997465 0.0010 1.151691383323197 0.0010 0.0010 9.85112459658837 10.0 10.0 10.0 9.653638051366505 0.0010 0.0010 10.0 10.0 10.0 0.0010 0.0010 0.0010 10.0 10.0 0.3513439666121482 10.0 0.0010 10.0 0.581382336149026 10.0 10.0 10.0 10.0 10.0 0.0010 1.0428343095501393 10.0 10.0 0.0010 9.862395328765835 0.0010 8.764742799324662 10.0 10.0 
0.0010 0.0010 0.36340449258292357 0.0010 0.0010 0.0010 0.0010 0.0010 5.829786898755522 4.493674310312859 10.0 10.0 10.0 4.458915817397542 10.0 10.0 10.0 10.0 10.0 1.3312580010361772 10.0 10.0 8.47052904760585 8.345756338422968 9.871409597547787 1.1441637980701946 8.124455489480077 10.0 10.0 10.0 10.0 10.0 7.377045017817384 10.0 10.0 10.0 0.0010 3.7649189912626957 10.0 10.0 10.0 10.0 10.0 10.0 0.0010 2.369824679652629 4.226387243517924 10.0 
0.0010 0.03658742541736233 0.04396108391184054 0.015248487275059019 0.0010056292432972446 0.00129033657173738 10.0 0.03961728938849403 0.0010 10.0 4.743462378349234 0.50095 9.65911486491519 9.62199373894276 9.697936166278778 9.976433295706652 9.992829758352542 6.069873324441646 10.0 0.22074809873205203 0.01458985880959721 0.35818543043177264 0.41396311722587187 9.600939149525303 0.479740072771932 10.0 9.50005 9.634632633573665 9.999263106098642 0.50095 10.0 0.50095 9.50005 9.97308425393303 0.50095 4.105753474821931 10.0 9.999828459101433 0.26670688593305075 4.161027769642558 7.673294069986387 0.50095 9.826358600122262 9.977644988950503 9.62608927681283 10.0 9.999742799452424 0.4102789069822561 
0.0010 0.0010 0.0010 0.0010 0.00416905631481318 0.016596793899717396 2.029323398956425 0.0010 0.0010 0.36396993547098405 10.0 2.355052057329755 9.65873061266957 5.0005 9.821129104792359 9.974771465825587 10.0 6.844772962992392 9.231560595271242 0.0010 9.062536193815426 8.66690492296832 5.000500000000001 0.0010 8.32103173419935 9.738825785178685 5.0005 9.995667880832256 4.985414250750082 8.688777276710976 10.0 5.448530821958933 0.3080922421790387 9.406613439942888 10.0 0.07043677078311023 10.0 8.041840479548005 4.9564918145068555 10.0 6.599501238816144 10.0 5.0005 8.965025804868107 0.35103163879737315 9.50005 10.0 10.0 
0.0010 0.0010 0.0010 0.0010 0.0010 0.0010 3.4568053750909775 0.0010 0.0010 0.0010 1.8611397682010413 5.294117037809599 10.0 10.0 10.0 10.0 10.0 4.036752021892608 0.0010 0.0010 0.0010 3.724514542767985 0.0010 10.0 0.0010 0.9879282073229438 10.0 10.0 10.0 4.283253681362792 3.6557418767263568 0.0010 6.678991032572634 4.877605839050642 10.0 0.0010 4.73536844644817 4.92240267072972 0.47032537192024026 0.0010 8.102180978039755 3.396843921738344 6.500599870473483 4.91935024720808 7.033156636497537 10.0 4.581920301181653 4.3805954914339935 
0.0010 0.0010 0.0010 0.0010 0.0013491287637042314 0.0010 4.376394244527949 0.0010 0.0010 6.608428851412494 6.177561809068491 6.041893722155674 10.0 4.133148969368402 10.0 10.0 10.0 10.0 10.0 8.961719673231531 4.50055 4.50055 6.68811139127005 3.5852644316428384 4.479521931051804 10.0 3.532910772391137 10.0 10.0 10.0 10.0 4.972625545627296 2.8912840560776227 10.0 10.0 7.8090267928724835 7.21682277063844 10.0 9.418334950198222 9.79284734362597 10.0 9.638205927966183 10.0 10.0 5.784317730724094 9.979873374025654 10.0 10.0 
0.0010 0.0010 0.0010 0.0010 0.0010 0.0010 6.974684074907478 2.3953077966561387 0.001000000000000334 0.0010 4.286311915557818 4.543136492381397 4.873449685767912 3.0439194172286106 10.0 10.0 10.0 0.0010 10.0 9.889464953076402 4.354007363033497 10.0 10.0 0.0010 10.0 9.811301289492528 4.83177296722748 7.317322954852018 9.891893965978582 10.0 10.0 7.050486114731225 0.0010 10.0 4.286311915557818 5.0005 4.186935385770551 4.790042352761108 4.84942864187146 3.911060568397299 3.1856222668367176 10.0 4.286311915557818 4.8123488775573895 0.006180686914241626 2.62965795756096 10.0 4.722421481609415 
0.062163751652007285 0.0010 0.0010 0.0010 0.0010 0.0010 9.948570354644101 0.0010 0.0010 5.293514973544529 1.7821244094806739 0.11969307084349179 10.0 9.485922335681835 10.0 9.954684268457633 10.0 4.9517969074252735 5.239196871307309 5.0005 0.07985082144373035 0.0010 0.0010 5.000500000000001 0.0010 10.0 8.863916635469934 10.0 9.949132899587587 10.0 9.95863603980544 8.818335380921443 5.000500000000001 10.0 0.5787693309730377 7.801337972163011 10.0 10.0 5.649172751736861 4.4991223715086655 1.8527659057255659 0.0010 5.608220308116122 9.970825090028837 3.494254981136531 4.563024157801422 9.931479716201853 10.0 
0.0010 0.0010 0.0010 0.0010 0.0010 0.0010 0.0010 1.0636487104353605 0.0010 9.527409700212088 6.650684796143677 9.829923435330493 10.0 0.0010 10.0 10.0 10.0 10.0 10.0 10.0 10.0 10.0 9.405985300127904 0.1561031600801841 10.0 10.0 2.4130955226384874 10.0 10.0 10.0 10.0 9.06672135970636 0.0010 10.0 10.0 5.747044394318282 10.0 10.0 10.0 6.19283874854176 10.0 10.0 9.02418914430262 10.0 0.0010 10.0 10.0 10.0 
5.361031163506028 0.0010 0.0010 0.0010 0.026893187060036964 0.0010 0.0010 0.0010 5.485059376162584 0.0010 0.6911911461338454 0.6948936105760897 10.0 3.9312756116761935 7.176537877586506 10.0 10.0 7.628510996366255 6.402179520275034 2.2629257206441773 7.860815199118247 10.0 9.487414358987174 2.0610298298445455 4.720236937684933 4.99015567070792 10.0 10.0 5.342069818409623 10.0 10.0 7.587532125151055 0.0010 10.0 10.0 5.593315318898852 5.263804742619515 10.0 4.375037775781656 10.0 6.731769431053291 7.621896557381951 8.648310728949795 10.0 5.685271859016154 9.766489361834592 10.0 10.0 
0.0017058249103179268 0.0015517041552161456 0.0010308256184991121 0.0010 0.004950990472034441 0.0010 8.566944779242892 0.0010 0.0010 5.744984553485338 0.0010 0.9798761289038571 10.0 10.0 4.582342898102737 10.0 10.0 2.9512133745389932 5.506161885305541 4.007310841073359 1.2596907774827408 1.668624937961366 1.0185777483980507 8.036473468286633 1.127936259152908 4.777869585782611 9.779067394811433 10.0 10.0 5.023043489565316 9.997112942093322 3.725835668759893 9.219164546683425 9.937278996510088 1.2711212618536596 4.347951998944734 9.512635473945153 10.0 4.107411658839831 3.230334554634699 1.051528885424397 0.2525506543909595 8.62953293544528 10.0 7.049118259782864 4.773942374301493 9.99923516527597 10.0 
0.0010 0.09401935932760691 0.01961108485951786 0.006993876741163252 0.0018953703124848422 0.0011336303366305674 9.814494646568475 0.0989186002679978 0.29839758400061933 4.7898312880809994 3.275326876682792 0.34418876010846794 9.988860566781476 9.766935954464985 9.561250069696502 9.983241223627324 9.98904499983584 5.36319295424007 7.745758776735151 0.2359676970762083 0.6691725357460607 0.18650535343152538 0.2272432662735627 7.28202866866564 0.5045449682638813 9.71656048663224 9.508567482206967 9.885713878048843 9.934798673442824 0.2738093791764255 9.0837748540166 0.28723170032141965 8.283193377223908 9.969053813984049 0.0010 2.6858907611967195 9.44404559522 9.985409523257939 0.30026437477119816 3.392353826738745 7.68146667044756 1.4345812483560791 7.861125902493569 9.98389729173752 10.0 9.882983894935963 9.985715216924815 0.05624296046048924 
0.0010 0.0010 0.00294598999278255 0.005520920320793969 0.007429140830544337 0.02788226198120728 10.0 0.0010 0.0010 0.001000000000000334 0.578036693592091 0.879981507724731 10.0 9.601881981342121 10.0 10.0 9.656399804969336 5.00219061971745 5.771616222275979 3.4317655607274036 0.0010 7.069193562555149 2.6499236535852826 3.168979525656643 0.0010 0.6119558077873668 10.0 10.0 10.0 5.8597156294196955 8.301955561231264 2.428636294940825 0.44961990920951944 6.592483635389805 5.714404318609695 0.001000000000000334 9.246262840675477 8.52529826612022 1.2255426150495188 3.384029068053803 8.275470831879085 0.0010 4.888634506439037 5.015985307026756 4.58889499259682 1.663868478974603 9.936329969874201 4.50055 
0.0010 10.0 0.0010 0.0010 0.0010 0.0010 10.0 10.0 0.0010 0.0010 0.0010 10.0 0.0010 10.0 10.0 10.0 10.0 0.0010 10.0 10.0 3.6351589956021417 10.0 0.0010 0.0010 0.0010 10.0 10.0 10.0 10.0 10.0 10.0 10.0 0.0010 10.0 0.0010 0.0010 0.0010 10.0 0.0010 10.0 10.0 10.0 0.0010 10.0 0.0010 0.0010 10.0 0.0010 
0.0010 0.0010 0.0010 0.0010 0.0010 0.0010 0.024416158633455254 0.0010 8.534587164498774 5.083156681303794 10.0 3.015670830377508 8.471258017138366 10.0 10.0 10.0 10.0 8.653884886872655 10.0 0.015128291257039628 0.19268728851592876 10.0 5.4216211251270225 1.719953047283893 5.805778123258759 7.483154878499775 10.0 10.0 4.99032689178556 8.45352302480177 10.0 7.804380725847737 0.0010 10.0 10.0 5.353908716449878 10.0 10.0 8.188025792090365 10.0 10.0 10.0 10.0 10.0 0.0010 10.0 10.0 10.0 
0.0010 0.0010 0.0010 0.0010 0.0010001211989002032 0.0010 5.939056564673629 5.032823828872933 0.001000000000000334 3.991823957424813 9.006918624926719 4.900664355638361 4.242859035818221 5.543181324572016 10.0 9.918306356002034 10.0 5.0005 9.59293802509066 5.075087201907007 10.0 7.3162156739990705 10.0 5.987450684523888 10.0 6.0082101056695265 5.0005 9.711446207565778 10.0 9.534569924908222 9.726425116323272 4.386499930244881 4.513411420523351 10.0 10.0 9.357131371334997 2.817395973817766 3.7526969740518004 7.677355835834982 10.0 10.0 10.0 10.0 10.0 0.0010 4.086821004263153 9.39814802346859 9.520631847366742 
0.002029798760428611 0.0010 0.002687193487704662 0.0010523577108179293 0.0010032114478749294 0.00103956461723334 1.6039759607421693 0.0010 0.0010 7.885983021610257 9.84568341720895 10.0 10.0 9.249899672175419 10.0 9.999936868501715 9.999758312486328 10.0 9.707887027929992 6.470380605007977 5.332269708153544 10.0 4.412055885821176 3.5868997264451035 5.267131960955984 5.849958657870811 9.213532360337316 10.0 10.0 9.976631237035209 10.0 7.142870497624382 0.0010 9.999933678875356 7.8706893317357105 6.120114534890853 10.0 10.0 9.711047927729098 9.806354221632386 8.999409914868453 9.555656627161575 9.340354781461572 9.999494433460267 0.1343185631154042 10.0 10.0 10.0 
0.0010 0.0010 0.0010 0.0010 0.0010 0.0010 9.635516733511334 0.0010 0.0778050095538676 7.711822495223066 5.294324725314734 0.0010 10.0 9.188750223895175 10.0 10.0 10.0 8.581293429170676 7.198886074916506 7.711822495223066 0.5158978726234382 0.0010 0.30367596831214083 2.2891775047769336 0.0010 4.888312499857388 5.855599749835066 10.0 9.923179168535553 8.661332468077267 10.0 8.141803646576196 0.0010 10.0 2.08147440491799 0.3049614900604596 9.510844778998212 10.0 8.363532264712209 1.8081660767831946 1.9901615437686617 0.0010 3.3844497886991354 10.0 1.5469624210981738 10.0 9.878763233854723 10.0 
9.480247463418099 0.0010 0.08390976267851402 0.005015831808746216 0.0010 0.015196072121368417 0.0010 0.013427065820121452 4.612613507695055 0.0010 7.9032350380635386 6.776267898017594 10.0 1.0778426015656835 10.0 10.0 10.0 8.11336037407585 8.09618201118666 10.0 10.0 5.505129468645658 8.240418093786479 1.7605819062135217 10.0 6.582540567261953 6.6789286182407075 10.0 8.413115404815134 10.0 8.227549862262775 7.028249914118039 0.0010 10.0 10.0 10.0 9.034283221455983 10.0 1.3858617875474826 10.0 10.0 10.0 8.61056286111384 10.0 0.47664032290014546 10.0 10.0 10.0 
10.0 1.2188034077465053 0.0010 0.005842587788740092 0.0010 0.021690488813085898 0.0010 0.3738967428049903 0.0010 0.0010 0.0010 5.193079945213599 0.0010 0.0010 0.20645145456537417 0.5126786309584208 0.4754859542686374 0.0010 8.825803902228817 0.0010 0.0010 2.087434901786734 0.0010 8.77823111271898 0.0010 3.9420495638268185 9.851830645528342 0.7692380318347398 0.0010 10.0 0.0010 0.0010 10.0 0.4909113621512864 0.7439565180799894 0.0010 0.0010 9.743229133264096 1.1322739694016875 0.0010 3.21982744485968 0.0010 0.0010 9.007329321063503 0.0010 0.0010 4.5910394087100705 4.2765888849279925 
0.0010 0.0010 0.0010 0.0010 0.0010 0.0010 0.0010 1.5066819646218024 0.0010 10.0 10.0 10.0 10.0 10.0 10.0 10.0 10.0 10.0 10.0 10.0 10.0 10.0 10.0 0.0010 10.0 0.0010 8.401856927183925 9.154394395071476 10.0 10.0 10.0 10.0 10.0 10.0 10.0 10.0 10.0 10.0 10.0 10.0 10.0 10.0 10.0 10.0 0.0010 0.0010 10.0 10.0 
0.0010 0.0010 0.06723065746679507 0.02472064452630835 0.0010 0.0010 9.891856592763391 0.0010 0.050338589959398466 7.615430171350076 2.996003062728641 0.0010 10.0 4.8121903386155696 10.0 9.921900657910085 10.0 10.0 10.0 0.0010 0.027824439802529518 0.0010 2.8662363546816643 5.515565226021468 0.0010 10.0 0.026312309048050153 9.710189597700985 9.871181374664426 0.0010 9.25374634172607 2.6559932944233164 10.0 9.932374302026863 0.0010 7.54912551757314 10.0 10.0 0.10239015931553008 4.115403585062234 10.0 2.9261582984879126 10.0 10.0 10.0 10.0 10.0 0.0010 
0.0010 5.2330790028904195 0.0010 0.0010 0.0010 0.0010 0.36906483230107057 5.784484502237802 0.0010 8.097897433192939 9.79123059016877 10.0 7.23530408524071 10.0 10.0 10.0 9.842650230294696 10.0 10.0 3.3708342475353765 9.285450775699255 10.0 9.431623687459862 2.4449542133772084 10.0 10.0 10.0 10.0 10.0 10.0 10.0 8.946147549523573 6.601082388368624 10.0 10.0 9.037285527578272 10.0 3.972657060672625 8.454400737287873 9.267688713931287 10.0 10.0 10.0 10.0 0.3175458233648545 2.552006797133137 10.0 10.0 
0.0010 0.0010 0.0010 0.0010 0.0010 0.0010 0.0010 1.2934458314801 0.0010 10.0 10.0 8.653119897983844 10.0 7.126695772349382 10.0 10.0 10.0 10.0 10.0 10.0 6.465547704850032 10.0 0.33448102188368667 0.0010 10.0 10.0 5.579503249722618 9.900818569689777 10.0 10.0 10.0 2.0130320397236776 0.0010 10.0 10.0 0.3861226308987103 10.0 10.0 10.0 10.0 10.0 10.0 8.871163695760814 10.0 0.0010 7.180567141057538 10.0 9.914374341580816 
0.0010 0.0010 0.003097332106312283 0.0010 0.0010 0.0010 0.0010 1.1093545529504332 0.0010 8.969538262150497 9.81951092936875 10.0 10.0 0.0010 10.0 10.0 10.0 10.0 9.75893894213146 10.0 10.0 10.0 10.0 0.0010 10.0 3.437189763220294 2.2213740818501466 10.0 10.0 10.0 10.0 10.0 0.0010 10.0 7.0670220278593 10.0 6.611824861259317 10.0 10.0 10.0 10.0 10.0 10.0 10.0 0.0010 2.432356671279075 9.61329794692903 10.0 
0.0010 0.0010 0.0010 0.0010 0.0010 0.0010 10.0 0.0010 0.0010 10.0 0.0010 0.0010 10.0 6.792940341611654 9.999870816795061 10.0 10.0 0.0010 0.11357670247026519 0.0010 0.0010 0.0010 0.0010 4.0627487632133645 0.0010 10.0 10.0 10.0 10.0 10.0 10.0 6.323466320212721 10.0 10.0 0.8732363079269927 10.0 10.0 10.0 9.944212034255472 2.8228641501507097 0.0010 0.0010 8.148511840566151 10.0 9.963628347545782 10.0 10.0 7.429485530172187 
9.897809934143398 0.0010 0.05673036328375118 0.0010 0.0010 0.007842663547757372 0.0010 0.0010 2.509294444753908 0.0010 4.743186606358116 6.4112349239291095 7.730203815190997 2.161372464436364 9.97825943161053 9.774039884022542 9.996518088548921 5.221927590444766 4.696717943499395 7.53593925126221 9.563679850215944 5.617760119341103 4.900893836545256 5.474002073722489 7.554423313339432 4.832508161125341 1.1889658169105113 10.0 8.045599161615279 8.301938809928153 0.9787555094713216 5.15343325681969 0.4399141836808793 9.977746801858135 8.371648763607894 7.708679166602268 6.581269487557199 10.0 1.30015256906702 9.39084656103104 7.915882089337939 7.86704032350451 5.511543127616387 9.993178373748767 2.2878485900326613 10.0 9.70236136777877 9.595231372274917 
0.0010 0.0010 0.0015905083000317228 0.0010 0.0010 0.0010 9.834977895432505 0.0010 0.10236807774798315 5.034672583521494 6.942855768739847 0.9028675349296238 10.0 2.8971723542755896 9.934129125618549 10.0 10.0 8.609007855697424 8.26055756798296 7.138181674232023 0.6617545517392829 0.17419869895172369 0.635090470076574 9.48069714925192 0.6617545517392829 10.0 0.7725803852637976 10.0 9.457224751336438 9.722756319077245 10.0 0.0010 2.148491340712249 10.0 0.20520377751601782 8.674191757136489 10.0 10.0 8.265794844276511 10.0 0.5080052921463105 0.20753411820766932 7.160408443504758 10.0 3.227798089700582 1.6156726898637093 10.0 10.0 
0.0010003047836903722 0.01014130088907909 0.0012674669752102442 0.003670088852457245 0.0010000011092378136 0.0010332101567083053 4.194317002078009 0.0013339742213229824 0.0010002105383850374 8.52680328038181 10.0 8.790792558011741 8.358965891686887 0.5076633839123215 9.999937042816178 9.999985353868764 9.959677478369457 9.207866212003825 9.99658112142742 8.10183112424683 8.161618769116153 10.0 10.0 2.1269225361277635 10.0 9.094719777213488 1.5951227910464887 9.999897628739744 9.686951792755904 9.999994015179478 9.99997581863578 7.851753661363762 0.003118763051617124 9.980346606443426 5.980763407943255 5.0005 7.221577822550506 10.0 9.996586669942612 9.98783012762635 10.0 10.0 9.643734619055381 9.999982846312301 0.00104840051069601 8.693760968417312 9.995696574606406 9.997277357326888 
0.0010 0.0010 0.0010 0.0010 0.0010 0.0010 0.6251639241233162 0.0010 0.0010 10.0 10.0 10.0 10.0 10.0 10.0 10.0 10.0 10.0 10.0 10.0 10.0 10.0 10.0 6.380881024281875 10.0 10.0 7.431764686454883 10.0 10.0 10.0 10.0 10.0 0.0010 10.0 6.843058557040706 10.0 10.0 9.576784828429322 10.0 10.0 10.0 10.0 10.0 10.0 0.0010 8.407112379830473 9.65731098330287 10.0 
0.0010 0.0010 0.0010 0.0010 0.003304409075420126 0.0010 10.0 0.0010 0.0010 7.49396926183782 6.783956365946997 0.0010 10.0 10.0 9.953489370792415 10.0 9.99079103766882 10.0 7.679083665786478 2.7425947722236144 0.0010 0.0010 0.0010 0.0010 0.0010 7.515171874378797 8.098172057240703 10.0 10.0 9.697898602298558 10.0 8.941542270547847 0.0010 10.0 1.8317428305559345 0.0010 9.689872076766374 10.0 10.0 0.0010 0.0010 0.0010 0.0010 10.0 4.063673855165272 10.0 10.0 9.250703073816219 
0.003271652827179325 0.011709438868782285 0.01750620756530116 0.003453276814857178 0.001062755434861077 0.010259583247716537 0.3576528080126229 0.011709438868782285 0.011709438868782285 9.989290561131218 9.950005 9.892905611312177 9.892905611312177 8.058850134163977 9.989290561131218 9.946256899562956 9.942193615724845 9.989290561131218 9.989290561131218 9.876521854360222 9.892905611312177 9.998060549412868 9.842898164932196 4.323048464780371 9.989290561131218 9.455952236530852 9.892905611312177 9.46071576261583 9.950005 9.989290561131218 9.989290561131218 9.892905611312177 0.550945 9.996789467081989 9.892905611312177 9.892905611312177 9.950005 9.535429518230151 9.838159059750133 9.998227244835922 9.965413738340478 9.989290561131218 9.99834143392182 9.788495026744599 0.011129915172244043 9.950005 9.690428880170181 9.950005 
0.0010 0.0010 0.0010 0.0010 0.00158656667215632 0.0010 0.0010 10.0 0.0010 10.0 10.0 10.0 10.0 7.4445082138792396 10.0 10.0 10.0 10.0 10.0 10.0 10.0 10.0 10.0 0.0010 10.0 10.0 10.0 7.488534574518133 10.0 10.0 10.0 10.0 0.0010 10.0 9.391520565992902 10.0 7.580189256469561 9.837259158584551 10.0 10.0 10.0 10.0 9.900777950357899 9.912925642682458 0.0010 9.602044177543974 8.834002523939112 10.0 
0.0010 0.0010 0.026627932938709378 0.0010 0.0010 0.010640459516312015 1.1664913892016546 0.0010 0.0010 10.0 10.0 9.26467338639735 10.0 10.0 10.0 10.0 10.0 10.0 10.0 10.0 10.0 10.0 10.0 0.0010 10.0 10.0 10.0 10.0 10.0 10.0 10.0 10.0 0.0010 10.0 10.0 10.0 10.0 10.0 10.0 10.0 10.0 10.0 10.0 10.0 0.0010 10.0 10.0 10.0 
10.0 9.746809036834055 0.0010 0.0010 0.009433481969438377 0.0010 0.50095 5.000500000000001 5.0005 0.0010 1.4210649400514235 5.000500000000001 4.870301888742486 9.549146958160774 4.985427748877187 10.0 10.0 0.50095 0.0010 5.000500000000001 10.0 3.352531565519965 4.323854043324819 10.0 2.252011919146139 0.500334613289637 8.429894303731114 10.0 5.000500000000001 10.0 0.0010 4.516669056824862 0.0010 9.985887458393778 10.0 8.898861901958467 5.0005 9.792312937415774 3.7672714832985097 5.990705911446111 10.0 2.999521345441152 5.000500000000001 10.0 8.918546618917418 5.0005 10.0 9.50005 
9.148471952140223 5.135710376061098 0.0010 0.0010 0.0010 0.0010 0.0010 1.7168389069649344 0.0010 0.0010 7.204385236978033 8.301087628788986 0.8576404344879549 0.8541083690127467 10.0 8.494883037526614 10.0 10.0 1.6276224813390234 7.7698156568371735 5.681872920967942 3.364921029304781 0.016760009765641293 4.133347648851012 7.252927806285813 1.834384018310086 4.978773229354389 5.493123813443605 0.0010 7.730907703952664 0.32863770962052463 7.166715981689913 0.0010 10.0 6.294008735098904 0.0010 0.8321984484048706 10.0 0.0010 10.0 3.331563619224391 9.638080985428825 0.6131607793146046 6.975146194624453 1.6553655932611289 10.0 2.7951807020443136 10.0 
10.0 0.0010 0.007772826253277977 0.0060995805437113635 0.0010 0.004975493472465919 0.014923240762593735 0.0010 1.4058143555448375 0.0010 0.0010 0.0010 10.0 5.500450000000001 5.0005 4.777507891495598 9.87645288179348 5.500450000000001 0.0010 0.11973825999825909 4.292612744809632 9.41084934961259 0.0010 10.0 5.500450000000001 1.3633960359628257 10.0 7.120626522049445 0.0655642653480025 10.0 0.0010 1.3828788414884263 6.919961969483325 9.949490178127137 9.297965592108778 0.0010 5.500450000000001 9.961731562782639 4.525565634301731 8.846701926919717 8.656138170427994 1.8921067683698976 5.500450000000001 10.0 4.50055 3.8045752877857426 9.035565908102352 10.0 
1.0436281434460435 0.0010013230430063853 0.0010 0.0010000011730506467 0.002484144848417044 0.0010 0.024887366822741494 0.0010 9.305593943396115 0.0010 6.962928054087047 5.0005 7.326388133978584 2.7146596342768854 9.9806649138247 8.248722123758482 9.9869088270396 8.783843876888426 8.670830304943465 5.0005 9.86933804081597 10.0 8.431149585980387 8.409672721764618 10.0 5.000500000000001 10.0 9.999011597039564 5.0005 9.993171809649958 8.846112699270286 0.0010 1.7094148804239513 9.994166101595974 9.98586470854499 0.1654577836713726 5.0005 9.999715794120329 8.687919597740459 8.925322277680955 9.739504737394393 10.0 7.107129419605117 9.981657738147627 0.0010 9.976112633177259 5.0005 9.97540361744296 
0.0010 0.0010 0.0010 0.0010 0.0010 0.0010 0.3533312430124308 0.0010 0.003505189101078443 6.081289604460834 9.998720218224204 6.373831105976525 10.0 2.618895962397411 10.0 10.0 10.0 8.839991929559142 10.0 10.0 10.0 10.0 10.0 4.919610395539167 10.0 10.0 4.183366981275719 10.0 9.85065981302007 10.0 10.0 3.9103302787213505 0.0010 10.0 10.0 6.081289604460834 10.0 9.79166072498097 10.0 10.0 9.772347755771431 10.0 10.0 10.0 1.758248589153434 6.113517111844855 10.0 10.0 
1.4658387858806359 0.05666743041595148 0.0010 0.0012739462378772721 0.00404435262873136 0.0026144911693541137 0.0010 0.04337170373194242 5.0461605570710075 0.0010 0.50095 4.5382370350770405 9.060415116452845 9.71740843672521 9.312499235405852 9.453370509152021 9.999697334359547 5.000500000000001 9.256902238799842 0.50095 8.50720186366973 10.0 7.779641049009602 1.2156345639900819 0.50095 0.0010 9.538155885460535 9.423422491334993 4.424997612888157 10.0 9.512623816962911 9.655275158814778 0.0010 9.756861619055236 9.50005 6.400653171495035 8.471459624924915 9.975721995969131 8.215011339611602 10.0 9.50005 10.0 0.525127834867954 9.466712541465952 0.0010 9.071063832862784 9.97394417907243 10.0 
0.010049675610874165 0.0010 0.0010 0.0010 0.0010129674718974443 0.0010 5.000500000000001 4.1787957637813 0.0010 4.453501709186569 7.415622473458642 5.0005 3.3973242863236313 5.460205000006037 9.994304429924608 10.0 10.0 5.0005 8.469271783001957 7.415622473458642 9.810911418951088 6.192107454611664 9.916115682327899 5.315770660060138 9.994515410072996 5.059349655403148 0.0010 10.0 10.0 9.99656192934161 10.0 5.180218496575426 0.0010 10.0 10.0 8.876845240126954 4.828253623261189 5.542520156311827 6.35777675900094 9.991058508832468 9.991039659482654 9.991872746522077 10.0 10.0 0.010016362508426049 2.6591082137881745 10.0 10.0 
0.0010 0.0010 0.001154893894820464 0.0010 0.0010 0.0011173071408381707 0.22455591160548094 3.6483660804609075 0.0010 10.0 10.0 10.0 10.0 5.646156368250129 9.906898341870596 10.0 10.0 9.347809609496787 10.0 10.0 10.0 10.0 10.0 0.0010 10.0 2.0757982631162237 10.0 9.903642621059086 10.0 10.0 10.0 10.0 5.110018155421752 10.0 10.0 1.1363821167927872 10.0 3.8053386861947383 10.0 10.0 10.0 10.0 10.0 10.0 0.0010 0.0010 9.761962748332042 4.647321304485733 
0.205477489910469 0.07606464035795234 0.023215215369337655 0.003757512806189455 0.002336548862859383 0.0010262338141641722 9.345445826818745 0.0010 0.07565477595311373 7.750709660350209 4.535431502679998 1.5326843955798304 9.657158446929554 8.416428440959763 9.45864247345329 9.914403256749305 10.0 2.54509756628308 9.56247738683899 1.1562191130774817 1.237400152816826 1.4790434557077763 0.5251694268951725 7.896457084357099 0.4296395634447885 8.982401106725186 10.0 9.90590162948366 9.924005208179796 9.407591753692012 9.791333419146675 9.316029462763868 7.144308154643486 9.977793568828265 3.0938387952551394 8.816025958789531 9.417027077002853 10.0 8.191719260226565 0.6789113682058536 1.4080597476212495 1.4094924720678272 6.601472640027376 9.988780471079854 5.808871168279747 10.0 9.729415867448878 9.617261200222458 
0.0010 0.0010 0.0010679407810520389 0.0010017223013024674 0.0010093065324720157 0.003268967905044645 10.0 0.0012313007434485157 0.0010 9.545793513300517 1.6087227059966258 0.8324500452533945 9.926838756134151 3.4822990937814886 10.0 9.999541804266755 10.0 9.088752144011993 6.004331529916197 3.3425354000223013 0.0010 0.9401785878218236 0.0010 2.0616677632057585 0.6836576666182221 9.780023019259868 6.96982077505656 9.98660629084139 10.0 10.0 10.0 10.0 0.0010 10.0 0.0010 7.864939650266633 3.375224273475623 10.0 7.9322980423551215 3.1007938518367686 0.4553285787924777 0.5132018797375739 3.5917984473931135 10.0 0.0010 2.6772916357484107 10.0 9.024170748311967 
0.03626639388798649 0.002584119714183521 0.0010 0.002967622500856743 0.0010 0.0017212477536637828 4.50055 5.000653875834433 0.0010649712733039607 3.3601084912951995 10.0 9.483129606146585 9.606001292001576 3.9739903109818213 10.0 10.0 10.0 9.930092200933375 10.0 9.868292116358377 5.500449999999999 5.500450000000001 10.0 0.4219247095272359 10.0 10.0 5.0005 9.0708185448924 8.596014279448209 10.0 9.958670438414247 9.768999103668438 0.21042571953529346 9.99697473017976 8.07035971535874 5.500449999999999 10.0 6.753168377089218 5.0005 10.0 5.118780869024245 10.0 10.0 10.0 0.0010 4.246693084138527 9.984197290702049 10.0 
0.0010 0.0010 0.18050625501675308 0.0010 0.0010 0.006535606947337053 0.0010 0.0010 8.957128016300926 6.397138557866963 10.0 8.320220845097445 10.0 4.048988936043547 10.0 10.0 10.0 2.532344395977174 9.764904571458302 8.538811118025833 10.0 10.0 9.021469641869746 1.6832928185542875 9.123510979281637 0.9892487707595583 4.171943862503729 9.974232449937102 10.0 10.0 10.0 10.0 0.0010 10.0 10.0 10.0 3.9960662471596704 10.0 10.0 10.0 10.0 10.0 6.299332245884797 10.0 0.0010 10.0 10.0 9.960407210754022 
0.0010 0.5408662655306669 0.4494740379307525 0.015124800923585797 0.0010 0.021245015111767948 10.0 0.0010 0.0010 3.223193701115835 0.02551715157542489 0.0010 10.0 5.000301718680379 10.0 10.0 10.0 4.149082737182691 1.4700685792712358 5.732092055873629 0.0010 0.0010 0.0010 1.2164669799089474 0.0010 10.0 10.0 10.0 10.0 6.100594014069877 10.0 4.253828645238632 3.9888280107178047 10.0 0.0010 5.192443256409142 10.0 10.0 5.796010113349854 0.0010 0.0010 0.0010 7.34890601756519 10.0 10.0 3.4850940677118496 10.0 10.0 
0.03167070339456501 0.0010 0.0010 0.015258106276035329 0.0010175784873770017 0.0010 4.220813845404538 0.0010 0.0010 0.0010 9.983354046251359 4.619042771317348 4.702778070151863 10.0 9.996419023354248 9.979318834348696 9.558622144273643 8.088119656684691 9.967407444506318 0.0010 0.0010 10.0 0.0010 3.257189753321213 0.0010 0.0010 10.0 10.0 10.0 9.960072714079384 9.995496833798686 0.0010 3.716769386190232 10.0 10.0 0.0010 10.0 10.0 3.4165826338481438 9.996416766254843 9.471641945846256 9.196253565967607 9.97594150443526 9.636546220030247 0.0010 9.994139149837853 10.0 7.648297264642082 
2.704397316031471 0.0032105249708551126 0.0010 0.0010879801227352379 0.0010 0.0010 0.0010 0.02722470887564554 8.084510961099213 0.0010 0.9945668944230658 1.7153160642379053 9.280023454235577 8.533050408614654 8.568571390185008 9.907470165345787 10.0 8.568157024016191 5.0005 7.132610258162706 9.668715260280564 8.940421263452162 4.332353787063883 9.85465564516616 5.0005 9.930819946104654 10.0 9.998495825227431 5.0005 9.80398394655811 8.025073975925155 0.0010 0.0010 9.999795534242438 9.973998455111582 2.432860533434833 0.6519445783067908 9.152628161160237 9.289935332165541 5.3739899720105 4.207425539100112 9.725173316234345 5.0005 9.961806151594145 0.6851746117495706 8.678843720373504 9.941601672876848 8.98779961350181 
1.6541250376628185 0.0010 0.002807187945958636 0.0015861114224948493 0.009035156786307058 0.004936443601254016 0.0010 0.0745600690029424 6.800933379128701 0.0010 1.9186549165580673 3.4141305307680594 9.57440535134004 6.9495932699692675 8.94064541443873 9.970745736875172 9.338971668374828 8.664894622571401 6.456254560840387 6.390510007918234 8.226934871521959 10.0 8.46830442612713 5.171583028538562 5.524441102203209 5.551898319989532 10.0 10.0 3.1240633946588128 9.933662113579624 9.884008807421688 6.8293412961368105 0.3377736914336946 9.968456008704653 10.0 4.95808300463046 4.331139822893149 9.864220965379408 6.904155782023117 8.518943653272819 8.211509924330471 9.426759287691354 7.606130925451241 9.222167560660946 3.3815337713398725 6.94437490876293 9.426433419429344 9.992797426410434 
0.0010 0.016684167830137493 1.2122074848281816 0.0010 0.0010 0.0010839656114996132 0.0010 0.0010 10.0 10.0 10.0 10.0 9.591788149389807 10.0 9.785831968780418 10.0 9.995563425136512 10.0 10.0 0.0010 10.0 10.0 10.0 10.0 10.0 0.0010 9.999674813351913 9.928095268187947 8.736987706683063 10.0 10.0 10.0 10.0 10.0 10.0 10.0 0.0010 0.0010 10.0 10.0 10.0 10.0 10.0 9.144475988707661 0.0010 0.0010 0.0010 10.0 
0.0010 0.0010 0.0010 0.0010 0.0010 0.0010 10.0 0.0010 0.0010 10.0 3.2493037980584196 0.0010 10.0 10.0 10.0 10.0 10.0 4.83092021379676 3.3024339512366696 4.906171923193315 0.0010 0.0010 0.0010 9.664123520078839 0.0010 10.0 10.0 10.0 10.0 6.717561860897787 10.0 7.726564660232588 5.165833285722875 10.0 0.0010 5.427863393682558 10.0 10.0 6.718458814526431 0.0010 0.0010 4.872830934830065 4.153562986296577 10.0 10.0 10.0 10.0 6.659268464739716 
0.9863239740895773 0.2925849167950312 0.0010 0.0030723226135192894 0.00369164224552826 0.003310549166865932 0.05622753250547419 3.194801499150488 9.785930492995496 0.0010 0.0010 0.0010 10.0 0.0010 9.60296120463457 9.560152917383588 9.398381511411444 10.0 4.87883951474616 4.9518666404811995 10.0 3.6329624469799127 10.0 10.0 6.355103477811939 10.0 10.0 10.0 0.10868821448763022 3.2326170579221136 10.0 0.0010 8.674740551123445 9.504394724188538 10.0 0.0010 10.0 10.0 6.321944306246672 2.4941654608161623 3.6329624469799127 10.0 8.457256019274531 9.39470848717003 8.168169560188758 5.3065148314125 9.708370208895802 10.0 
0.0010 0.0010 0.0016305537484345568 0.0010 0.0010 0.0010 0.11461961997829724 0.0010 0.0010 10.0 10.0 10.0 10.0 9.250955202673707 7.439201172370803 10.0 10.0 10.0 10.0 10.0 9.950170276233543 10.0 10.0 6.972238310660176 10.0 10.0 10.0 10.0 10.0 10.0 10.0 10.0 0.0010 10.0 9.450220593715974 8.438318384184976 10.0 10.0 10.0 10.0 10.0 10.0 10.0 10.0 10.0 10.0 10.0 10.0 
0.0010 0.0010 0.0010 0.0010 0.0010 0.0010 0.0010 0.0010 10.0 0.0010 10.0 0.0010 0.5684710481209425 10.0 9.96454552927888 9.225752940186469 10.0 0.0010 5.8274656410153876 0.0010 10.0 10.0 0.0010 10.0 7.284846868531146 10.0 6.73395121218972 10.0 9.225759163312995 10.0 9.950094191784729 0.0010 0.0010 10.0 10.0 0.9896730570982655 10.0 10.0 10.0 9.225752940186469 0.0010 10.0 10.0 10.0 6.2721634330493 10.0 9.640210554729315 10.0 
0.0010 0.0010 0.0010 0.001519208006470487 0.0010 0.0010 10.0 0.0010 0.0010 10.0 10.0 6.1044440355135485 9.156721249614806 0.0010 10.0 10.0 10.0 10.0 10.0 10.0 0.0010 10.0 10.0 0.0010 10.0 10.0 0.0010 10.0 10.0 9.834189544768385 10.0 0.0010 0.0010 10.0 0.0010 0.0010 10.0 10.0 10.0 10.0 8.593133332862497 10.0 10.0 10.0 0.0010 10.0 10.0 7.537753218386524 
0.0010 0.0010 0.0010 0.0010 0.0010 0.0010 4.890615506126719 0.0010 0.0010 8.821087571289047 0.10719603557472457 1.2796470935393298 10.0 2.236054560814213 10.0 10.0 10.0 10.0 10.0 10.0 1.057642001922658 0.0010 9.518972500197968 0.0010 9.867892139347855 10.0 1.8582677529668619 10.0 10.0 10.0 10.0 9.348917243587662 0.0010 10.0 0.7039633008797779 0.0010 10.0 4.064652513977772 4.172892123906106 10.0 10.0 10.0 5.379397838102668 10.0 2.858167752966863 4.508152821177007 10.0 2.3902782825092324 
0.0010 0.0010 0.17392861910318855 0.0010 0.0010 0.0117236245335542 0.0010 0.0010 10.0 7.59150535330229 10.0 9.26681084276034 10.0 1.703560734329586 10.0 10.0 10.0 0.001000000000000334 8.766774073728463 10.0 10.0 10.0 9.719879923225124 1.0994111085463967 6.804771628891446 0.001000000000000334 4.967581879350091 10.0 9.93834627591728 10.0 10.0 5.500450000000001 0.12296305187737469 10.0 10.0 10.0 0.001000000000000334 8.264450161484493 10.0 10.0 10.0 10.0 10.0 10.0 0.0010 9.51108474338029 10.0 10.0 
6.151392683975454 0.0010 0.0010 0.0010 0.0010 0.0010 0.0010 0.0010 10.0 0.0010 10.0 1.3225163711879593 9.696599206747383 8.607467019661074 10.0 10.0 10.0 6.434755407792974 10.0 2.3396702351541707 10.0 10.0 10.0 10.0 10.0 1.9149166777198054 9.705109471078197 9.322156859256445 2.81982403361797 10.0 2.819112085783257 0.0010 0.0010 9.36475353040946 10.0 10.0 10.0 9.638324259682593 10.0 10.0 10.0 10.0 10.0 9.09187674454422 0.0010 5.8389154091688 2.450202776440622 9.476604612111895 
0.36370475938744273 0.0010 0.0010 0.0010 0.0010 0.0010 0.0010 0.0010 6.808836971636478 0.0010 4.874195640047142 3.872985820514363 10.0 4.911887552844967 9.153688953571436 9.020501978458011 9.545688007029304 9.99413585289299 3.161162291196672 9.981861805458937 4.918590580638376 10.0 4.866098270184053 10.0 4.444654066186888 10.0 10.0 10.0 2.8937055176954827 10.0 10.0 4.962325228388861 0.534458036459803 10.0 10.0 5.012954114104218 3.0668790686821934 10.0 10.0 6.572579627230835 4.832587918358892 6.178400683465574 4.365071192307133 9.26503729910101 0.0010 6.695464584085685 10.0 9.074698870496112 
3.0320387303778036 0.0010 0.017494911272862696 0.0010 0.011782363075633885 0.004202618716524031 0.0010 1.1299155918505877 4.579656881108303 0.0010 0.0010 0.9627646577256943 6.814031567564748 8.062982718577842 8.805129891547681 8.713170204212261 10.0 5.435052809652612 5.000500000000001 6.294926608574739 5.191096979973749 6.98777023868626 5.040318296343056 9.259963095521037 5.000500000000001 9.724984442577925 7.010768595557127 10.0 6.665957049500513 10.0 6.956464348084145 4.436423614458066 2.917289540128486 10.0 10.0 5.118604627807222 3.794352965759728 10.0 4.093842350011629 6.741635534630428 7.955767982558097 5.301308680066855 9.593385177969592 10.0 1.1872602174911089 9.703484996778698 6.959682938405031 9.679657418178873 
0.0010 0.0010 0.0010 0.0010 0.0017068659828893516 0.0010 0.0010 0.0010 7.037773440147918 10.0 10.0 10.0 7.594014301717966 10.0 10.0 10.0 10.0 10.0 10.0 10.0 10.0 10.0 10.0 0.0010 10.0 10.0 0.0010 8.83683664843542 10.0 9.529112849680528 10.0 10.0 0.0010 10.0 4.740707935445838 10.0 4.771751692589349 8.214928842439303 10.0 10.0 10.0 10.0 10.0 9.353442698197801 1.9009137728067966 5.267468331248035 4.445768432866054 10.0 
9.619121992142807 0.0010 0.011816187451247968 0.0010 0.0010 0.0019617799642428213 0.0010 0.0010 10.0 0.0010 0.0010 0.13842609613839274 9.443793840795395 9.846117154320789 7.533035585369541 10.0 10.0 0.0010 10.0 0.0010 10.0 10.0 10.0 5.626743424256459 0.0010 0.0010 10.0 10.0 0.0010 10.0 10.0 7.071048236452171 0.0010 10.0 10.0 7.056366361736968 1.8306562294247977 10.0 10.0 10.0 10.0 10.0 0.0010 10.0 0.0010 5.565102257702016 10.0 10.0 
0.0010 0.0010 0.0010 0.0010 0.0010 0.0010 10.0 0.0010 0.0010 10.0 0.0010 0.0010 10.0 10.0 10.0 10.0 10.0 0.0010 4.249748385866273 0.0010 0.0010 0.0010 0.0010 4.055643638810947 0.0010 10.0 10.0 10.0 10.0 10.0 10.0 10.0 10.0 10.0 0.0010 6.693999555290852 10.0 10.0 10.0 0.0010 0.0010 0.0010 0.0010 10.0 10.0 10.0 10.0 10.0 
0.0010 0.0010 0.0010 0.0010 0.0010 0.0012281444542975657 1.6162621202729417 0.0010 0.015176884874693472 10.0 10.0 9.980974213614223 9.995243779962452 5.434008272364282 9.985966462902681 9.989295414797612 10.0 10.0 10.0 9.848105148439863 10.0 10.0 9.995684286332589 5.198770423019888 10.0 9.974438869431104 5.372746665375286 9.99769425156384 9.990930518556906 9.997668680719062 10.0 10.0 2.9225493219427614 10.0 9.994513378175245 10.0 10.0 10.0 10.0 10.0 10.0 10.0 10.0 10.0 5.0005 5.000500000000001 9.638524794616607 9.997786475430253 
8.873442678614735 0.28661425824380526 0.2352222838884376 0.14759895108925025 0.0072088919385928495 0.0021209612577913657 0.1276573213852652 0.9424885612299025 6.823122458246256 0.0010 8.873442678614735 6.311342547111238 0.8341468619620898 9.247458524261937 9.873342678614735 9.797788534572032 9.839267774108805 5.67432442915609 0.16260983907141136 9.408815158077173 9.873342678614735 9.873342678614735 9.873342678614735 9.901724616438731 9.873342678614735 0.6806568094583808 9.923085272806235 9.995550546629401 0.1276573213852652 9.873342678614735 9.873342678614735 5.262114264223677 8.873442678614735 8.705191367171674 9.873342678614735 8.873442678614735 8.864719525223176 5.0005 9.873342678614735 9.873342678614735 9.873342678614735 0.4480159113679272 0.007514280277545637 1.5461860345418392 8.873442678614735 8.166208176818337 9.873342678614735 9.873342678614735 
0.0010 0.009454815574382339 0.0010 0.0012640910883720568 0.0010 0.0010 2.2080701823253444 0.0010 0.0010 8.626401730337307 0.0010 9.712788970995065 1.2213483832499188 0.0010 9.944267962288544 10.0 10.0 10.0 9.626863244835214 4.266797308675111 0.0010 10.0 10.0 0.5009499999999996 10.0 8.593234125389772 0.0010 10.0 10.0 10.0 10.0 3.2745755361348836 0.0010 9.984339618919673 2.0406648435628245 7.8457483514987185 10.0 10.0 9.50005 10.0 10.0 10.0 9.500050000000002 10.0 0.0010 1.855847928235062 9.991236521360923 10.0 
0.0010 0.0010 0.0010 0.0010 0.0010 0.0010 10.0 0.0010 0.0010 0.9457930951586769 10.0 10.0 10.0 10.0 10.0 10.0 9.375534929318798 0.0010 10.0 0.0010 8.069594450112538 10.0 10.0 0.0010 10.0 0.0010 0.0010 10.0 10.0 10.0 10.0 10.0 0.0010 10.0 7.8830149606670945 10.0 10.0 10.0 0.0010 10.0 8.747311706350805 10.0 0.8221483785526782 10.0 0.0010 2.2198232004428773 10.0 0.0010 
0.0010 0.0010 0.0010 0.0010 0.0010 0.0010 0.0010 0.21451203702007735 0.0010 6.063853342191275 10.0 10.0 9.589910825107573 10.0 10.0 10.0 10.0 10.0 10.0 0.0010 10.0 10.0 0.0010 0.0010 10.0 0.0010 1.6220438498879863 10.0 10.0 10.0 10.0 10.0 0.0010 10.0 10.0 10.0 10.0 9.703066497686152 10.0 10.0 10.0 10.0 10.0 10.0 0.0010 10.0 10.0 9.673037726873973 
4.727674503941646 0.0010 0.0010 0.0010 0.0010 0.0010 0.0010 2.2812819178432613 7.400809178094375 0.0010 4.346493785207148 1.470117503880282 7.801543306494009 0.0010 10.0 10.0 10.0 8.630858634147124 0.0010 10.0 8.923319700653758 0.0010 10.0 4.094898950100448 0.6265280061228218 10.0 8.687997617796803 10.0 2.6197250611936886 10.0 10.0 9.097419379560094 0.0010 10.0 10.0 4.378879352768142 1.6198895994987115 10.0 10.0 10.0 10.0 3.5051465943967166 10.0 10.0 10.0 10.0 5.2149377045166005 10.0 
2.0843909621604366 0.0010 0.0010 0.0010 0.001005556391574993 0.0010 0.0010 0.0010 10.0 0.0010 0.0010 0.0010 10.0 3.0470424715549944 8.645683003325532 8.7588828008045 8.369140855690738 10.0 0.0010 1.8635722619739465 3.4259551072679106 10.0 3.159691846597378 10.0 0.0010 10.0 10.0 10.0 0.0010 10.0 10.0 0.0010 0.0010 10.0 10.0 3.668613732057933 2.423977477654968 10.0 9.274594190862093 5.682826313357517 0.0010 5.779219234479343 0.0010 8.371214425329661 0.0010 10.0 10.0 6.703753744408455 
0.14393574655451857 0.05398249067944033 0.0010 0.0010 0.0010 0.0010 5.892479391064054 0.0010 0.0010 0.0010 0.044959756352900726 5.000500000000001 7.890834722318332 10.0 5.054954320237473 9.77748492289906 10.0 4.400243101328394 0.0010 3.1580918910756752 2.3389008253747208 4.667080723270832 0.6629543599709676 9.610800175598776 0.30252211267174645 4.710696766092642 9.717134123404708 10.0 10.0 5.260682976194223 3.2252035364635523 3.169961207084695 5.115996303077404 6.637661026553941 8.732213249802012 0.0010 2.165765282748443 5.340181207382301 0.276966175867448 3.395726167201045 3.2877397695979136 3.707533447900507 7.992893755626905 4.235043706806633 5.404008805904969 9.941912345019157 8.065119698934923 4.98249943023737 
0.0010 3.6559739078562505 0.0010 0.11770456088519606 0.0010 0.0010 10.0 0.0010 0.0010 0.0010 0.0010 2.3409592275614637 10.0 10.0 2.866396802860371 10.0 10.0 8.651254256549144 0.0010 10.0 3.3604958977281703 0.0010 0.0010 0.001000000000000334 0.0010 4.277184718298254 9.845224983345044 9.42162844894775 10.0 3.774135168140634 10.0 4.262969069306186 0.001000000000000334 8.997213001941146 1.4685659229133021 0.0010 10.0 10.0 0.0010 3.850143081863812 0.0010 0.0010 0.0010 10.0 6.710638404539865 4.206491959975302 9.576064630426899 9.53017876590183 
2.5250156854270296 0.0010 0.0010 0.0010 0.0010 0.0010 0.0010 0.0010 10.0 0.0010 4.485486090729039 2.4611558119415067 10.0 10.0 7.730748705180687 7.730748705180687 10.0 7.730748705180687 0.0010 6.720618526911507 9.771921270674623 9.163942256240418 0.0010 10.0 0.0010 7.730748705180687 10.0 9.916913658554376 0.0010 9.266317759626428 4.975031569743439 0.0010 0.5815597506281689 9.936539255027583 10.0 2.270251294819313 2.270251294819313 9.9048318620953 7.730748705180687 0.0010 2.236055165134343 8.860202723258015 0.0010 7.730748705180687 0.001000000000000334 10.0 7.730748705180687 7.730748705180687 
0.0010 0.0010 0.05804486291933869 0.0010 0.0010 0.007093329972086863 1.0984612401794855 0.0010 7.012247372976501 4.939725214192594 5.961730028550687 4.317945026736067 10.0 4.50055 10.0 10.0 10.0 0.4504400135732851 10.0 7.298985204579861 8.847028536718344 10.0 10.0 0.001000000000000334 5.986391730851235 4.723345854720797 5.757458106399365 10.0 9.354836469142601 10.0 10.0 10.0 0.0010 10.0 10.0 5.900706772470235 4.841725886057932 10.0 7.555767147438199 10.0 10.0 8.914682430704703 9.590919677788051 10.0 0.0010 10.0 10.0 9.313780180917012 
0.0010 0.0010 0.0010 0.0015731529501401423 0.0017760960927445482 0.0010 10.0 10.0 0.0010 10.0 10.0 5.429545857807088 9.009799026334637 0.0010 9.68181873798668 10.0 10.0 10.0 10.0 10.0 9.612487355039612 8.468476702766036 10.0 0.0010 6.343239289068757 10.0 0.0010 0.0010 10.0 9.78711426023919 10.0 10.0 0.0010 9.943931111971875 5.278694111175685 7.678238348676251 10.0 9.888828253184311 10.0 10.0 10.0 8.653909975124893 10.0 10.0 0.0010 5.011767870631951 8.326150310830917 10.0 
0.0010279430234302121 0.0010 0.003138572371792373 0.0010 0.0010 0.0011782923317395298 3.693241368475018 0.0010 0.0010 0.0010 10.0 10.0 5.929009716864911 10.0 10.0 9.961303696374795 10.0 10.0 9.998895898187765 0.0010 0.0010 9.999859949468766 0.0010 1.6172159695855177 0.0010 0.0010 10.0 9.964862914784685 9.986270840808112 9.974770356406486 9.998956422989014 0.0010 0.0013194422830728966 9.998841349956427 10.0 0.0010 10.0 9.965728540973736 4.079258269319827 10.0 10.0 10.0 10.0 9.999419425571132 0.0010 10.0 9.967622785400131 6.476124290791782 
1.8685285296194372 0.0010 0.0010 0.0010 0.0024945999352359925 0.001410614337362302 10.0 0.0010 0.0010 0.0010 0.0010 10.0 10.0 10.0 10.0 10.0 10.0 0.0010 4.103730927379536 0.0010 0.0010 2.754416273347806 0.0010 0.0010 0.0010 0.0010 10.0 10.0 10.0 10.0 10.0 1.48855718922092 0.0010 10.0 0.0010 9.656548628000325 10.0 10.0 0.0010 4.841074109891892 10.0 0.0010 0.0010 10.0 0.0010 0.0010 9.858636986650591 0.0010 
0.0010 0.6096380457861861 0.009022792694938577 0.037562945047035216 0.004635417261215164 0.0010 10.0 0.8730232506996821 0.0010 0.0010 0.0010 0.0010 5.6019323372333725 10.0 6.3855361179385355 10.0 9.989522365458091 5.539973930282757 0.0010 0.0010 0.0010 0.0010 0.0010 0.0010 0.0010 0.0010 0.0010 10.0 10.0 0.0010 10.0 0.0010 10.0 9.986684502393691 0.0010 0.0010 0.0010 10.0 0.0010 0.0010 0.0010 0.0010 0.0010 10.0 10.0 0.0010 9.809469520595055 4.940811771606561 
0.002098151254038616 0.0010 0.0010 0.0010 0.0010 0.0010 8.936744236164472 0.3578277763450453 0.0010 3.9195397144742428 4.834217610525013 5.500450000000001 4.705135153334109 9.495574139364908 10.0 10.0 10.0 4.772838281030461 10.0 7.146611509498336 2.7197982649669097 5.500450000000001 0.8322294984631977 3.8703131920709746 0.5054258606350928 4.53547749054473 5.469553897540989 9.661382352579528 9.781031420669441 10.0 10.0 4.50055 0.0858425847114419 10.0 1.565713099711891 4.50055 10.0 10.0 4.525508861303688 8.868358368009666 5.500450000000001 4.691535660816966 0.9841928307070038 10.0 2.0577677131978946 3.447180417676976 10.0 5.592446897027328 
7.3957333954419155 0.0010 0.0010 0.0010 0.02849273091515858 0.0010 0.04036151741820723 0.0010 4.5239713529705785 0.0010 0.0010 1.8310186199704028 9.482273351034785 10.0 10.0 10.0 10.0 3.567572109908287 3.210621388188015 5.571165337488789 3.1558554289664897 8.950765945328326 3.828033312321228 9.347416406895098 1.789467671698996 6.366236970263309 9.680343966140768 9.986330578629904 7.647930485353914 10.0 4.257036240980289 4.804107782515358 2.2514152143865767 10.0 8.901107477789967 9.236224382959632 3.161169026913671 6.148619996841612 1.2063382314912958 6.15843826361455 8.942620634561779 4.370575778965228 0.9665837246997306 10.0 0.8993992814638023 4.618399216078757 9.91479020126138 9.300357116229575 
7.850864672105845 5.0005 0.0012928961753467085 0.0013045697917744396 0.0010 0.0010 0.4280936433523699 5.0005 2.78355549937186 0.2672552405219839 2.3111094686896374 5.0005 2.1655703114874596 2.1501353278941555 9.99652712124484 9.313900666503514 10.0 5.000500000000001 5.000500000000001 1.5188797522116704 7.229790739730842 7.504550063158799 5.000500000000001 5.000500000000001 3.8316508924490646 5.000500000000001 5.000500000000001 5.000500000000001 2.1501353278941555 10.0 0.5009500000000006 4.553571817477732 3.24585616142478 10.0 10.0 0.19804458877852704 2.0773003011889717 10.0 2.5351105237795486 5.000500000000001 6.26022265285886 10.0 1.9753435226050946 8.35238119354366 6.541326163635317 5.000500000000001 5.000500000000001 5.000500000000001 
0.48142987991567854 0.0010099664005939495 0.0017748592120798534 0.0010 0.0010 0.0010045322641544724 0.0010 0.0010 8.118669645579715 0.0010 4.596834774906315 5.000500000000001 10.0 4.370346767042418 8.76067986552177 8.549787602275625 9.337862356476608 10.0 2.353732357151342 10.0 5.380095901304327 10.0 5.302966008766676 9.50005 4.683714429181456 10.0 10.0 10.0 1.4213229705880068 9.99893198316494 9.992238942870804 5.500450000000001 0.15198670558020633 10.0 10.0 5.518749527572631 1.6991883998094708 9.933655641432491 10.0 5.0005 5.872330476494812 5.241183945957976 5.0005 8.920048035152 0.0010 7.60380663407724 9.988380850075133 10.0 
0.34307029693053703 0.0010 0.0010 0.0010 0.0010 0.0010 0.0010 0.0010 5.000760681485625 0.0010 5.542285777627891 2.3780625705200986 9.020628402109164 5.0005 10.0 9.898553011932371 9.321206255167338 6.4316237197973445 4.14909265081781 7.330311648396606 5.627566426379584 10.0 6.619232689283852 7.869783872576535 4.968944132630157 8.962134865973523 10.0 10.0 4.53134835476115 8.756346883507486 10.0 0.0010 5.000500000000001 10.0 10.0 4.9311503980793585 3.0005549997229846 9.50005 5.859813587828992 4.809536901418442 0.0010 7.914135778461982 3.643608332829613 10.0 4.59143464973733 5.357952221355244 9.99999573523343 7.436413987440406 
5.040275938816548 0.0010 0.0010 0.0010 0.031681435883786094 0.0010 0.0010 0.0010 5.0190142651668115 0.0010 0.0010 0.001760385299431455 8.598477137083071 4.800196489051554 6.790034040814586 10.0 10.0 8.797002748740404 5.336684356694727 2.754356765073993 8.259254491627393 8.346684984186698 8.349157944438415 1.5427581198823468 4.619431885899868 5.1213273504279195 10.0 10.0 5.994556233092417 10.0 8.910621316166127 6.481958304055729 0.6013374089154864 10.0 10.0 5.553597985033341 5.152008158334661 10.0 5.151000008253522 8.077060384550245 6.5280530325957695 8.067984723675327 6.464601041219306 10.0 6.454538386352851 9.3842451413195 10.0 9.399662591084514 
0.0010 0.003905548546793383 0.0010 0.004313542817980911 0.0010 0.0010 7.860149804267783 4.789228855426924 0.0010 4.732794678737865 10.0 6.119927708900832 9.766572665315122 4.623537702992738 9.817931813598051 9.988169822511583 9.94547149823374 4.3163462489091 10.0 10.0 7.760970065372699 8.718906870366768 9.580945625300606 0.0010 4.211859399356101 7.886650321609192 4.920836882531822 4.972771586201166 10.0 10.0 10.0 3.898853324510198 6.187342952166932 9.962007196464434 7.519305642377028 4.350059007773689 6.22782218024302 10.0 9.936957941409196 8.824810056727781 8.035100861217831 6.906380508418614 10.0 9.92879769818795 1.1309296282338528 3.5896453231804 9.093098212040585 6.461273350116251 
10.0 3.5367815339449082 0.010013061938141372 0.0023637190964576824 0.0010 0.0010 0.0010 4.062819207019757 0.0010 0.0010 0.0010 0.0010 5.8194954067575555 0.0010 3.54714449170517 3.54714449170517 8.214292337803053 10.0 7.283366193333102 0.0010 6.246317058147371 7.1340350216570405 6.280544396814666 10.0 5.923043005518453 4.232153506751347 5.398615059733507 4.381760103303676 10.0 4.232153506751347 0.0010 0.0010 1.0830347475615283 9.130914578278166 6.201370252696786 4.125934548551894 4.232153506751347 3.54714449170517 0.0010 5.387664044606346 0.0010 5.42768071030199 0.0010 10.0 5.0196762898458145 10.0 4.232153506751347 7.744482358436054 
0.0010 0.0010 0.0010 0.003477534394650988 0.0010 0.009427180755052857 1.6929279853962007 0.0010 0.0010 10.0 7.39564455668412 9.723960502912481 5.77698737756584 0.0010 10.0 10.0 10.0 10.0 9.856234658662865 7.863661314731486 10.0 8.283498013685612 9.323927452061929 0.0010 10.0 10.0 6.804421185267468 9.997940752114195 10.0 9.961773076920762 10.0 10.0 0.0010 10.0 10.0 2.2245086824381994 9.995253091472385 9.38509177258445 10.0 9.958712047965934 10.0 9.973635364471107 9.961383744566685 10.0 4.390349911936142 1.269410379851685 10.0 9.87722816546873 
10.0 0.0010 0.0010 0.0010 0.08273790107862555 0.0010 0.0010 0.0010 3.869113422163705 0.0010 7.710235550563868 10.0 0.0010 10.0 0.0010 0.0010 0.0010 0.0010 0.0010 10.0 0.0010 0.0010 3.7938783250241768 10.0 0.0010 3.538433357028711 10.0 10.0 0.0010 9.974822522810424 9.50573753742788 8.00377626510777 0.0010 10.0 10.0 10.0 10.0 4.077790750114968 0.0010 0.0010 0.0010 0.0010 0.0010 0.0010 0.0010 0.0010 0.0010 0.0010 
10.0 0.0010 0.0010 0.0010 0.0011662865904819616 0.0010 0.0010 0.0010 1.5616044778883127 0.0010 0.0010 0.39619883564443115 2.1204853397938637 0.0010 10.0 10.0 9.971448447446818 10.0 8.768284885563917 0.7921451971161795 0.0010 10.0 0.0010 10.0 0.0010 10.0 10.0 10.0 3.598976928028671 10.0 0.0010 0.0010 0.0010 10.0 10.0 0.0010 0.0010 10.0 0.0681259633222413 10.0 0.0010 10.0 0.0010 9.944455438031346 10.0 2.8655638569716255 0.0010 10.0 
0.0015929578464501325 0.022949747156522066 0.0010 0.0010 0.0010 0.0010 0.0010 2.072021950039722 0.03014744184091413 10.0 10.0 9.05032346818912 9.742265256455367 6.630630094125053 10.0 10.0 10.0 9.736774903057812 10.0 10.0 2.49655631469629 10.0 4.359598869082224 0.0010 9.658175451813289 9.708723654807994 5.0005 10.0 9.989474927757023 10.0 9.999539646924077 5.0005 0.017533337001354628 10.0 9.726656808704385 2.023388785859515 5.000500000000001 10.0 8.030580902419503 10.0 9.804443137772903 10.0 6.883599519971129 10.0 0.0010 1.6225066570366673 10.0 9.748344830955801 
8.506907714019118 6.998778727052239 0.0010 0.0010 0.0010 0.0010 0.0010 2.3269245395916323 0.0010 0.0010 9.079305572420278 10.0 1.5013181916910656 1.4963259299663023 10.0 7.9602074727350765 10.0 9.710467192384135 0.0010 9.97597043318677 5.822346870856093 0.8227993322880365 0.0010 2.677411437575383 9.600984125809743 0.0010 3.1924734823006373 3.890933474361107 0.0010 6.740890254119287 0.7536196922753863 9.839572086534124 0.0010 10.0 5.07447673910895 0.0010 1.253526243770065 10.0 0.0010 10.0 4.766253181747606 9.219886301011048 1.1557678519332009 5.881572788799215 0.0010 10.0 2.0771856487410814 10.0 
1.7003443317614226 0.026880163433168503 0.0019677353730872117 0.0018957447033363653 0.02317357437884554 0.008081372805614502 0.0010 1.033693085960957 10.0 0.0010 2.946288396471637 6.128027988149977 9.616034153306936 10.0 9.299890666116932 9.735743699972629 8.668589970967583 8.353365048477645 8.186449002533625 10.0 10.0 10.0 10.0 7.398961557651346 10.0 2.7495414638541513 10.0 10.0 0.0010 10.0 10.0 5.087207938734714 0.3574345247657002 9.89727456291201 10.0 2.9661328864023315 5.523097710403144 10.0 4.587637319579908 10.0 10.0 10.0 10.0 10.0 4.127830305280671 10.0 9.926655728343105 10.0 
0.0010 0.0010 0.0010 0.0010 0.0010028378337417633 0.0010 0.29631612483451875 0.0010 0.0010 10.0 10.0 10.0 10.0 2.7399142893754336 10.0 10.0 10.0 9.189446635207126 10.0 10.0 10.0 10.0 10.0 0.44070981036949053 10.0 10.0 0.8522583709049112 10.0 10.0 10.0 10.0 3.939631185480387 0.0010 10.0 10.0 10.0 10.0 9.797981623112504 10.0 10.0 10.0 10.0 10.0 9.99686851974979 1.4461425560473862 6.969258879334516 10.0 10.0 
0.0010 4.73636345656111 0.03855540665968782 0.020018048521062256 0.0028437396140593924 0.0016352216067177963 1.9123210808594084 10.0 0.19849293230930617 9.451479963419386 10.0 9.615798627904699 8.134381442909223 0.0010 8.706992087388382 9.039780113702667 10.0 6.931762763473282 10.0 10.0 8.794350555922477 10.0 10.0 0.0010 10.0 4.09604387706216 4.241271930177898 9.771123057562805 10.0 10.0 9.551490632999823 3.42760931278463 5.020252031638109 10.0 9.75921350651938 10.0 6.378119427262207 5.068623593111241 10.0 10.0 10.0 10.0 10.0 10.0 0.0010 5.1074580794180635 9.858382808659108 9.814295269031494 
0.0010 0.0010 0.0010 0.0010 0.026501356710707052 0.0010 8.765900299240997 0.0010 0.0010 3.3630855325932982 4.999171981399697 0.0010 10.0 9.216208946413275 10.0 6.776013115563999 9.035940508932848 10.0 10.0 4.363036260273141 3.23111333294234 2.708243446784177 0.0010 1.9646180332111698 2.2545221975491945 10.0 9.24269236966417 8.512351215490215 9.783891053586727 2.745997211762292 10.0 5.4187750372872365 5.50141641065483 8.930626558242631 4.258115096011177 2.2269193577265134 10.0 7.369158692977004 9.749048212356701 4.4789391053586725 0.0010 4.710543698417681 9.77650364705149 9.957224224660793 5.984061822256981 10.0 7.158186084132117 9.338932645656914 
0.18295082968667042 0.0015859653592451995 0.004930457310819262 0.03284435826513281 0.0010000088867305845 0.0013642650767558898 8.833210094679925 0.0016657300626425286 0.0017057930823033388 3.1393466671060803 0.02820721877869499 2.8063063912349087 9.999906672383865 9.98887933612348 9.998731599178456 9.998976558884161 9.999419471450055 5.000500000000001 5.47306371208123 4.553225931235897 0.4117525038177756 0.55284882589405 0.024549420338979194 3.477164106430866 0.7103045371633823 7.035279430339402 9.742570834619197 9.999533657504308 9.99925072076175 5.0005 9.997970197811684 9.422319790472175 5.0005 9.999236988305013 0.12571208143843293 5.0005 9.554563633530075 9.9998942219502 6.9205759255113115 9.454843303516395 0.34932109135929235 0.02783903410599466 6.771325539308507 9.999727699752036 0.4541925130785276 4.7123873184162735 9.82132243386387 9.750569380796907 
0.0010 0.0010 0.0010 0.0074967076669463 0.0010 0.0010 0.0010 3.0055767878343045 0.0010343924927029523 10.0 10.0 10.0 10.0 0.0010 10.0 10.0 10.0 10.0 9.999397278823379 10.0 10.0 10.0 10.0 3.367059585846918 10.0 10.0 9.076514014311705 10.0 9.999587104845219 10.0 10.0 10.0 0.0010 9.999994862560545 10.0 10.0 9.077462512707344 10.0 10.0 9.337566286482629 10.0 10.0 10.0 10.0 0.0018069310950480709 6.565429551256517 10.0 10.0 
0.0010 0.0010 0.005950889402466327 0.0010 0.01373012303986711 0.008089161940263703 10.0 0.0010 0.0010 7.734518796742249 0.0010 0.0010 10.0 2.652353796024258 10.0 10.0 10.0 6.2377106784789405 0.0010 10.0 0.0010 0.0010 0.0010 8.352517125089157 0.0010 10.0 10.0 10.0 10.0 10.0 10.0 6.865550876223256 0.0010 10.0 0.0010 1.3843017441247396 1.260271793190912 10.0 0.5521470852888928 0.0010 0.0010 0.0010 0.0010 10.0 0.0010 4.371937662416639 10.0 10.0 
8.218290358298708 0.0010 0.22686726169337373 0.0010 0.0010 0.022134296833326527 0.0010 0.0010 4.370181782993203 0.0010 0.4993398876181594 4.702732546887853 9.700311249573458 0.001000000000000334 10.0 10.0 10.0 4.971137416394796 0.0010 4.845136820326741 10.0 4.50055 1.4119731053071267 8.304831659756829 8.602997932734016 4.749261392649729 2.454212934941704 10.0 6.458834761413785 7.344519666673243 4.667987354838236 3.545722772758136 2.2965464057705773 10.0 8.166622026318244 7.454358610445655 3.8251114075004384 9.652156438639967 4.730614846062617 9.469690555776937 7.581190274085243 8.201967527703893 1.0326908918766526 10.0 5.000500000000001 8.788782524841974 10.0 10.0 
0.50095 1.3434387313491465 0.0010076148319291467 0.0010000634039912222 0.0015124863168502671 0.001318723665148926 9.50005 0.01109497355234118 0.25095243992052585 5.000500000000001 5.0005 0.025997180936655387 9.50005 9.970780654740361 9.50005 9.50005 9.956898083221787 0.030219345259639076 3.4336110406203897 0.030219345259639076 0.030219345259639076 0.50095 0.030219345259639076 9.970780654740361 0.030219345259639076 10.0 9.98084876441835 9.50005 9.50005 7.271616847584703 9.50005 9.50005 9.676687177334149 9.999996171015624 0.50095 9.50005 9.987975611171802 9.696951041915549 9.50005 0.030219345259639076 0.50095 0.2357527966391199 4.947295725345236 9.80239148022499 9.689437256457486 9.438416408591895 9.227376394656298 9.058077222944004 
0.0010 0.0010 0.0010 0.0010 0.0010 0.0010 0.0010 3.013641065003289 0.0010 10.0 10.0 10.0 10.0 10.0 10.0 10.0 10.0 10.0 10.0 10.0 10.0 10.0 10.0 0.0010 10.0 0.1020307525801325 10.0 8.441389167012694 10.0 10.0 10.0 10.0 3.093955892502553 10.0 10.0 8.458517076361131 10.0 10.0 10.0 10.0 10.0 10.0 10.0 10.0 0.0010 0.0010 10.0 10.0 
0.0010763815043155081 0.001186621575974493 0.0018784437952467595 0.006488052810771436 0.003717244570504128 0.0014626345533720448 0.0010 4.014073980641785 0.0010979639047192077 9.35095801606038 8.796367700811288 8.245080828238759 7.648092778989341 0.42082034091034515 9.990501904466333 9.999885379045844 9.999849705461799 9.993525827237963 9.997885645157158 10.0 10.0 7.452270874020027 10.0 1.7142024173386057 10.0 9.50005 0.0010 9.98645103681015 9.999866008655069 6.809603636865816 9.99712407485309 10.0 2.0318314676491527 9.999818171213299 7.5403332570653525 9.519636073669869 9.981125468094772 9.99926174489673 9.029566895325708 9.325620388298177 9.98733042238135 6.686152214438967 9.998895712965142 9.999330308789709 0.9207746991944479 5.000500000000001 9.999846956942857 7.333904421421176 
0.0010 0.0010 0.061150837190756625 0.0010 0.0010 0.0010 0.0010 0.0010 0.0010 10.0 10.0 10.0 10.0 10.0 10.0 10.0 10.0 10.0 10.0 10.0 10.0 10.0 10.0 0.0010 10.0 10.0 10.0 10.0 10.0 10.0 10.0 10.0 0.0010 10.0 0.0010 10.0 10.0 10.0 10.0 10.0 8.804494033766312 10.0 10.0 10.0 0.0010 3.8270006787855 10.0 10.0 
9.62347698838804 0.0010 0.20017898424027286 0.0021319003094230882 0.0010 0.02002933338076463 0.0010 0.0024526900799550764 10.0 0.0010 6.2232106407383245 10.0 10.0 9.14991104282304 10.0 9.895924039485429 10.0 0.3433308212221151 0.8102382456417483 10.0 10.0 10.0 10.0 10.0 10.0 0.0010 10.0 10.0 3.618220581468508 10.0 3.862651876106836 1.1426712212455183 3.036081960052495 10.0 10.0 0.7464621057179963 0.0010 10.0 0.0010 10.0 10.0 10.0 3.7163271129521536 10.0 7.039063998442428 1.15551278730613 10.0 10.0 
0.0016597517748950866 0.11588093432132451 0.01590011483079219 0.0010335120057360916 0.0010006509201777075 0.0010172953671372773 6.439758279443284 0.047636486572571315 0.0010 1.5712767599106798 3.792851144467069 1.9948835212990765 9.999013130044542 10.0 9.714280237915734 9.999344630875033 9.999914545903518 6.9856833040043185 4.766940216615774 2.8782151542541237 0.0010 0.9709333650288068 1.4558570191095348 5.785277907186333 0.0010 9.619004124307297 5.696529878405245 9.988187220892357 9.999345443105234 2.4126537218060307 9.999701507822055 4.3863826262493255 4.593445303306953 9.974516062424044 2.7156563762842345 0.0010 6.9499495371036 9.999924140584827 2.4447836821549016 3.4022649750208314 0.0010 4.055189077689471 3.2440535292095314 9.999917640402533 7.774565907619772 4.683228160642649 9.999701507822055 9.619004124307297 
1.4778553121875726 0.0010 0.0010 0.0010 0.003107768098808447 0.0010 0.0010 0.0010 5.002679127245757 0.0010 6.658134429859133 4.799637606314221 6.209111514755789 1.9124097795705026 10.0 7.5217458572755085 9.998583519257883 8.90912140462386 10.0 4.452821685448718 10.0 10.0 9.892756870992995 9.324112552755409 10.0 4.9398156836164535 9.306913187273146 9.999905876531123 4.99794163679094 10.0 8.376663798830993 0.6940868127268542 0.3746339671308725 9.990445354255625 7.504551561278108 0.0010 4.532233464339936 9.964545245602476 9.101220483545543 9.432682434704812 10.0 10.0 7.9913898897382705 9.989150394176944 0.0010 8.005015438492684 4.983297447872228 10.0 
5.637296972854472 0.0010 0.0010 0.0010 0.0010421229511143682 0.0010 0.0010 0.0010 10.0 0.0010 10.0 1.6880010916247248 4.059557222837869 10.0 9.999263024002985 8.204162009948591 7.001745005546317 2.4410393971123283 4.11875963300941 0.445417464968461 10.0 10.0 10.0 10.0 10.0 10.0 10.0 10.0 0.0010 8.497124475893264 10.0 0.0010 0.6357080549797266 10.0 10.0 0.7879698149378802 8.971083252997236 10.0 4.292619272570415 10.0 10.0 10.0 10.0 9.154655953336396 0.0010 9.694545338412846 4.11872576756155 10.0 
0.11838520474119552 0.0010 0.0010 0.0010 0.014024136103035555 0.0010 0.0010 0.0010 10.0 0.0010 5.853077405967146 0.0010 10.0 0.0010 9.991132883563003 10.0 9.987799769070406 10.0 4.843269900199213 9.503099080506065 10.0 10.0 4.430984325643657 10.0 10.0 10.0 10.0 10.0 0.0010 10.0 10.0 0.0010 0.9314961690716999 9.988187152627088 10.0 9.323751168731448 4.18776396074403 10.0 10.0 10.0 2.809614640735786 10.0 10.0 10.0 0.053892094745351296 4.7555511124928485 10.0 10.0 
5.000500000000001 5.000500000000001 0.0010 0.0010 0.0010 0.0010 0.3287311691656871 5.000500000000001 0.6153999871126816 1.6687480887492816 5.0005 8.337052196499863 5.0005 10.0 10.0 10.0 10.0 5.0005 6.968358785008268 5.0005 9.672268830834312 1.6684234087846717 5.0005 8.176162033337722 5.0005 3.1288388752003202 4.885105400577142 10.0 9.974078862943255 8.046266899591194 5.0005 8.644801743264184 5.785417105190474 10.0 8.360965613225744 2.0580820477838024 3.2427168877798964 9.42622749485453 0.0010 8.791585501003533 9.898118211240662 3.78215374629944 7.8542242145452335 9.994788334421347 5.000500000000001 5.0005 9.562471599089543 8.393105498439665 
0.0010 2.707073629648846 0.04900250805080114 0.11969857295673965 0.0010 0.004628426119052049 9.123400556768011 0.0010 0.31090825172099806 0.0010 0.001000000000000334 0.18553695585176566 7.025156360457675 10.0 5.500450000000001 9.87296034928283 10.0 5.500450000000001 5.50045 5.806042911552454 0.001000000000000334 0.001000000000000334 0.0010 4.50055 0.001000000000000334 7.962555902397181 10.0 10.0 9.651621529569255 1.6511562047768242 10.0 0.001000000000000334 5.577597792930036 10.0 7.598107353524503 4.867064927562062 10.0 9.991412519677983 0.001000000000000334 0.001000000000000334 0.001000000000000334 0.001000000000000334 5.50045 10.0 7.636741645129621 10.0 10.0 10.0 
10.0 7.432750830932548 0.0010 0.0010 0.06701523201989203 0.0019893801867008456 0.0010 4.42704321384469 0.9171613521736914 0.0010 0.0010 0.0010 4.734083137498603 0.0010 9.743437448710608 9.718067332677107 7.731507067592817 9.170999803169748 0.0010 0.0010 0.0010 0.0010 0.0010 10.0 0.2671675017397135 10.0 10.0 5.274291825983206 9.733540178437329 0.0010 0.0010 0.0010 2.6507114484732774 8.976572937222574 0.8434245219395677 0.0010 0.0010 10.0 0.0010 3.8033188045333013 0.0010 8.900384387972762 0.0010 9.859293817651537 10.0 7.518773873499581 5.101189332888454 7.008777839521694 
0.0010 0.0010 0.0010 0.0010 0.0010 0.0010 0.0010 0.0010 0.0010 6.926081048563972 10.0 10.0 10.0 10.0 10.0 10.0 10.0 10.0 10.0 10.0 10.0 10.0 10.0 6.998271280735628 10.0 10.0 10.0 10.0 10.0 10.0 10.0 3.6008257692666588 0.0010 10.0 10.0 4.617867031177576 10.0 10.0 10.0 10.0 10.0 10.0 9.442833324352991 10.0 2.883947763757628 10.0 10.0 10.0 
1.0750158326664443 0.0010393466358122835 0.02593756302485461 0.006383482693486878 0.012170304758330287 0.0010028999475459144 9.892697223880651 0.026346799633786597 0.0010 4.41861821293163 0.0010 0.10830277611934935 9.646899710925439 6.402563351443955 5.92087749458248 9.998376143459438 9.999287956392589 4.373716547357919 8.89279722388065 1.3795666203157477 0.10830277611934935 0.10830277611934935 0.10830277611934935 6.636503110005378 0.10830277611934935 6.348269274227569 9.892697223880651 9.839194195539351 9.9903527496373 4.764974998931909 9.013095276275775 4.740580273611366 6.675635881945018 9.999714422535737 4.768004779289031 4.588895906087998 5.8309062061653325 9.658819683133547 1.010789801901911 1.5569220410095377 4.939774722388065 0.10830277611934935 8.89279722388065 9.907589479627815 6.5134704029752 9.50005 9.262483170353951 6.700098907828565 
5.0005 5.0005 0.008375311933274078 0.0010 0.0010 0.004316988579433575 0.0016825175576922957 5.0005 6.124279018802161 0.0011525482101820126 5.0005 5.0005 5.000500000000001 4.4651024032063615 5.000500000000001 9.949641211376546 9.658498458204043 5.000500000000001 9.811030710707135 5.000500000000001 8.411174434843982 9.882820180858092 10.0 5.000500000000001 8.152053175330462 5.000500000000001 9.981223310262676 5.000500000000001 4.407492926937114 10.0 5.000500000000001 0.8686565312826552 4.099882373312414 9.735811130568491 9.998477292570499 1.9149561601632854 5.000500000000001 9.886221843740929 5.000500000000001 5.0005 9.911527620510988 9.683535253423724 5.000500000000001 9.671740473826775 0.1488939276424704 9.472705956704658 5.000500000000001 9.94963953149984 
0.0010 0.0010 0.0010 0.0010 0.0010 0.0010 9.67674534066772 0.0010 0.0010 4.579884443156569 3.7884597458245386 2.500283084398527 10.0 10.0 10.0 10.0 10.0 10.0 3.9244899732290905 9.473038338490651 0.0010 0.8589067852521746 0.0010 3.2452639574233477 1.07581895158639 10.0 10.0 10.0 10.0 7.396637706798392 10.0 5.39896301197429 0.001000000000000334 10.0 0.0010 0.0010 10.0 10.0 6.622448218917333 2.2453384578359605 0.0010 0.0010 4.752673118217811 10.0 4.240016529875071 10.0 10.0 10.0 
4.030598116103453 0.0010 0.0010 0.0010 0.0014429455520952059 0.0010 0.0010 0.0010 10.0 0.0010 0.0010 0.0010 10.0 10.0 8.760819416274524 10.0 10.0 8.29838689146827 0.0010 10.0 9.595183310044064 8.760819416274524 0.0010 10.0 0.0010 8.760819416274524 10.0 9.945675144096239 0.0010 9.521150076708702 6.382266446686459 0.0010 0.0010 9.953055522559659 10.0 0.06582209618063395 0.0010 9.12201680687038 8.760819416274524 0.0010 3.5251286849006336 8.760819416274524 0.0010 9.739497296327773 0.9252321400724157 10.0 10.0 8.853536458300148 
0.0010 0.0010 0.005330304732983138 0.03668037434552411 0.0010 0.0014050249356327153 10.0 0.0010 0.0010 2.7295848693035274 0.0010 0.0010 10.0 10.0 10.0 10.0 10.0 9.480257485508435 5.567437992381518 4.708660764783416 0.24868399082548628 0.0010 0.0010 3.18832185018382 0.7801536036324528 7.23792608975903 9.719444108211615 10.0 10.0 0.0010 9.999106258582417 10.0 0.0010 10.0 0.0010 0.08743299803907828 9.521536693706327 10.0 6.835750486070835 9.752604809284284 0.0010 0.0010 6.685822242749033 10.0 0.0010 4.643979775698119 9.908752779406406 9.721430081255322 
0.0010 0.0010 0.007989986460664851 0.0010 0.0010 0.0011619901167651918 8.685683649777957 0.0010 0.0010 0.0010 10.0 6.31276290679198 9.999503644946879 9.629709667862448 10.0 10.0 9.998619928707237 9.61458687856009 5.946379622265107 0.0010 0.3581722128147032 5.181168223662947 0.50095 4.054620377734893 0.8821012032321153 5.0005 9.21328759827907 9.88379093372867 9.999860897848379 5.000500000000001 10.0 1.7395869575715448 4.739008842905604 10.0 5.000500000000001 0.50095 5.946379622265107 10.0 5.946379622265107 5.09931362736715 5.000500000000001 5.09931362736715 5.912303894463706 10.0 2.938919526528509 5.353060004355271 10.0 9.998959864082126 
0.0010 0.3062519582206728 0.001024168490657219 0.0010 0.0010 0.0010 6.157537150524943 5.000500000000001 0.027933492549671257 4.331062764756847 9.096581888240168 4.7066101956270145 5.0005 6.000466269176195 9.679492261083215 10.0 9.99900111864627 5.0005 8.970917358643492 7.808110094424439 10.0 7.475514433020628 10.0 5.286765774301671 10.0 5.467842667036987 5.0005 9.3495962236588 9.97446562821574 9.963631720995501 9.502535204241976 4.939506537415321 5.000500000000001 10.0 10.0 9.50005 5.0005 5.0005 8.053060360120714 10.0 10.0 10.0 10.0 9.999175095282043 0.1288044143796073 3.160506629496637 9.1297687096523 9.065735420363765 
8.545884550031248 2.7669274658406455 0.0010 0.0010 0.0010 0.0010 0.001000000000000334 1.7284844111021669 0.0010 0.0010 0.0010 0.0010 4.069607357302039 4.348210834631554 10.0 10.0 10.0 4.629295657324437 0.0010 0.0010 2.9476715914051006 0.5899231946247738 0.0010 10.0 1.8464670633015743 2.9545632416302494 5.436172713054561 8.541627557462638 0.7234024222003521 0.6342644108042936 1.4040461342722184 1.8851281805480573 0.0010 10.0 2.444883146709108 0.0010 1.4125853010758433 10.0 0.0010 0.0010 0.0010 0.0010 0.4432855742218047 10.0 9.574461896482156 10.0 3.465244440611241 8.477210479436431 
2.6224311999073633 0.002313767044719985 0.0010731762016999917 0.0010124548730957579 0.003654270286979217 0.0010394068715799743 0.0010 0.0029011979392940448 6.329888491917871 0.0010 8.725458877857845 6.450222242047749 5.224731278458406 2.9275789555698477 9.996725683189824 6.8476148406825885 9.998081813610147 10.0 6.92119410567308 6.224966498952314 7.073421044430153 10.0 7.073421044430153 8.931806455964171 7.073421044430153 1.9872293307396265 9.352653557823885 9.996275345679894 3.3689162370470664 9.996725683189824 7.3056095543808 0.0010 0.0010 9.984698234688285 9.78464632697914 0.0010 3.1119273535421343 9.933071011802314 7.909414888522414 10.0 10.0 7.073421044430153 3.8306659602362223 9.985821521660686 0.0010 5.70456469210088 3.2845637647272703 7.035878692230977 
0.0010 0.0010 0.0010 0.0010 0.0010 0.0010 5.534653775364986 0.10129411958561214 0.0010 1.7843011741569335 3.769938995843394 1.9787902766024341 10.0 10.0 9.899748273275703 10.0 10.0 6.562190758432126 5.0962245794786245 3.146634555115981 0.0010 1.5513793951774324 1.872572137240681 5.449714088768751 0.5964157075745568 10.0 4.987368492539539 10.0 10.0 3.009086483081961 10.0 5.055323954561769 4.775330146457291 10.0 3.4433958477691626 0.0010 7.684680645423147 10.0 2.6230011618705498 4.42423948174514 0.0010 5.017476886562824 3.398303382711698 10.0 7.438692572206646 5.265957519497042 10.0 10.0 
0.001000000000000334 0.0016751240732102693 0.0010 0.00164840372017587 0.014835140169011767 0.00215211687467632 10.0 0.0016664572794449104 0.001000000000000334 8.13904382800203 0.04210915884717448 0.006085729117093534 10.0 5.0005 9.999326779957187 10.0 9.999934317323566 5.5173981851028655 3.929637992386481 9.894284764355149 0.06657762764239017 0.04164761077688883 0.0010 5.429012701164888 0.044203443212785964 9.387960266280091 9.345478694053122 9.996762134185339 10.0 10.0 9.914352365479076 6.779456629603803 3.163709865675215 10.0 0.001000000000000334 0.001000000000000334 4.888597109560311 9.996992406084463 5.0005 0.34945429631586944 0.001000000000000334 0.0010 4.2381304504530855 10.0 0.0010 5.0005 9.94352521270945 10.0 
0.0010 0.0010 0.0010 0.0010 0.0010 0.0010 0.05777269905430016 1.6541488846345842 0.0010 10.0 1.180497148145773 0.26042738343069294 10.0 0.44077561345204774 9.800234491594146 10.0 10.0 10.0 10.0 10.0 5.524271862341659 4.135888643678993 4.251149886629189 0.0010 10.0 10.0 2.3609678839624166 9.96542520768327 10.0 10.0 10.0 1.8999259139134415 0.0010 10.0 10.0 7.567981604680995 10.0 10.0 8.389399785372781 10.0 4.619203371876952 10.0 10.0 10.0 0.0010 10.0 10.0 10.0 
10.0 0.0010 0.0010 0.0010 0.0010 0.0010 0.0010 0.0010 5.647301864375121 0.0010 0.3521983576432488 9.78419530807736 10.0 2.475981270626946 9.222880010313496 4.808590389144189 9.999507605384828 10.0 9.450450668175986 0.6123928678608728 4.054165461255445 10.0 1.0777715082085266 8.605470911711093 3.811396592813707 9.862365547904178 7.141878749735636 9.999050179632869 1.0655780692288683 10.0 0.0010 0.0010 5.265694671486399 10.0 7.812042562939102 3.542947369615038 8.409344673236987 10.0 0.0010 5.0005 9.931476031936032 2.1389103203883053 0.0010 10.0 8.808533475545467 10.0 3.2285346437035534 10.0 
7.293786111753595 0.0018684695076039634 0.002453943197157183 0.0018835527251840538 0.0010002782702014231 0.0014023191258459682 0.03660592708697977 0.0011134787872906385 0.8037731395062853 0.008412322702708506 0.1871468749978269 3.7167664500358635 0.0010 9.582982631052387 5.0005 5.0005 9.645812449730107 5.0005 2.4221737062152733 0.4079920484441768 5.0005 9.765911309840952 0.3987612914511649 9.50005 5.0005 0.1288988672288296 9.99987176197804 5.0005 0.3284860958687907 9.98952458688579 5.0005 5.0005 7.507475531122439 9.617404796273465 9.469145249354698 1.5848648893727901 9.9078729679022 5.8247624711919626 0.0010 0.9217496138531569 9.012487641477929 1.8935028418073996 1.5674449327235833 5.000500000000001 8.152431806810567 5.0005 9.801510441399687 9.506318128296325 
0.0010 0.0010 0.0010 0.0010 0.0010 0.0010 0.4962740762638713 0.0010 0.0010 9.075570727651023 8.92078004339842 9.752688843602675 10.0 7.96977685978743 10.0 10.0 10.0 10.0 10.0 10.0 10.0 10.0 9.643698482822533 0.3429991836508428 10.0 10.0 8.217894936597201 10.0 10.0 10.0 10.0 10.0 0.0010 10.0 10.0 8.917078749256829 9.831572417102038 10.0 10.0 10.0 10.0 10.0 10.0 10.0 0.0010 8.424434946791946 10.0 10.0 
0.0010 0.0010 0.0010 0.0010 0.0010 0.0010 6.148325256414507 0.0010 0.0010 9.114241760785742 10.0 9.1190992658048 10.0 2.379266705592109 10.0 10.0 10.0 10.0 10.0 10.0 4.26772406159079 9.969239560665052 10.0 0.0010 10.0 7.223160859786907 5.055903888793512 10.0 10.0 10.0 10.0 10.0 0.0010 10.0 10.0 3.7844088270755702 10.0 8.346443316961796 7.661696421893848 10.0 8.288686805627751 10.0 10.0 10.0 0.024670375335635875 4.90359717162704 10.0 10.0 
0.0010 0.0010 0.008499868415446352 0.0010 0.0010 0.0035070388506189647 10.0 5.655485916799561 0.0010 3.8442468807837145 5.063782917268744 6.476917358481983 8.94966367763923 1.878623278221319 10.0 10.0 10.0 10.0 10.0 10.0 10.0 10.0 10.0 0.4183740435164447 10.0 4.542135168115151 0.0010 10.0 10.0 10.0 10.0 10.0 3.5833758190408034 10.0 10.0 3.1123288086701177 0.0010 8.067338000195802 10.0 2.9468343046620187 10.0 10.0 10.0 9.939553211558295 3.922967684186724 0.0010 10.0 0.0010 
0.10789114918823461 0.0017188632819632318 0.001001526867154501 0.0019507671147727368 0.014643287627227863 0.0010016265165331488 0.0010 4.0412265611062175 0.008292058307579824 10.0 10.0 10.0 3.9785235922790054 0.0010 10.0 10.0 10.0 10.0 10.0 10.0 10.0 10.0 10.0 0.6048679064087648 10.0 10.0 0.33027079117819497 9.999999999990072 9.9965249983719 10.0 10.0 10.0 0.6048679064087648 9.999959415304378 10.0 7.2079434238802325 10.0 10.0 10.0 9.396132093591236 10.0 10.0 10.0 9.997178340896959 0.29637113998278986 0.0010 10.0 10.0 
0.0038300632833146663 0.0011820365573730121 0.001160808596353066 0.0013124027645052985 0.0010247320753031788 0.0010871137860113682 3.710440275816398 0.014434633053560943 0.00338908829255716 9.875761380239263 9.971520708259934 4.224530528575902 5.431519708527297 1.6208008233092164 9.999099758442577 9.998704949240604 9.999886827728469 9.977683704291136 9.977683704291136 9.827962998725914 0.17821843782955016 9.960910172640686 10.0 0.03970200934499123 9.862978437897354 9.880457418591607 0.14440204862023753 10.0 9.998522903463424 9.956639790581322 9.988364296705742 5.0005 0.07561027019784987 9.995302803464579 4.958738089432026 0.18174909973322606 9.980612095418287 9.925158804745038 9.905379431080423 9.961092279657578 9.921379718580953 9.977683704291136 9.98833371303282 9.999959081064517 0.010551023159849304 9.873703509454554 9.998823930603294 9.885911966890042 
0.0010 0.004912470704984686 0.003292801566297238 0.0010 0.0011292043615964672 0.0010 0.1770079886428591 1.399406537127199 0.0010 10.0 10.0 10.0 9.732769164763239 0.0010 9.992470593941453 9.921216920864971 9.947189919216987 10.0 10.0 10.0 6.511051586855127 10.0 10.0 0.0010 10.0 10.0 3.559156358780105 9.645312365097698 10.0 10.0 10.0 10.0 0.0010 9.999976681625029 10.0 5.751850228896239 10.0 9.974020251672208 10.0 10.0 10.0 9.985211168628702 10.0 10.0 0.0010 10.0 9.997397710250617 9.995353302967114 
0.07605345877892089 0.0017822349000127728 0.007195126877801499 0.0010078781784040002 0.0010053189956048816 0.0023294028694306928 8.903168313297087 0.020850475692827997 0.0010 1.0442573776492194 4.994608632479344 4.75055226224978 9.996703688875192 3.1164130434362045 9.19071687693858 9.999199543552452 9.996504194340789 4.642550258607593 9.94550709412409 4.392767294939603 9.200109599327451 9.582681039687909 9.914208022936792 2.3034073468024063 9.751270968333511 4.983230975802194 4.260166816264833 9.999209954818355 9.977070482266878 9.999715441490347 9.922571088294307 4.474778740867182 0.00393371022016957 9.999671983390622 4.998165624418651 4.819926308410435 4.733937719811547 9.800391159716048 8.297052756961653 9.999698940316804 9.366939713576077 9.861842918010645 9.946257599103037 9.999941132968008 7.5481872147708735 5.710998844075872 9.991104703280868 9.99892284033447 
0.0010 0.0010 0.26102245090406806 0.0010 0.0010 0.0010 1.1588906061739368 0.0010 6.719917753516363 5.100186087709778 8.049823563138737 9.512445805498817 10.0 5.796662619505522 10.0 10.0 10.0 10.0 10.0 0.0010 9.50005 9.499787663706822 6.638836715071671 7.700593695911593 7.608720128037604 2.785296634611874 7.771338118309808 10.0 10.0 10.0 10.0 9.98444570122758 9.399878152044206 10.0 9.50005 10.0 0.47339210133451726 4.911091076912151 10.0 9.63730092140679 9.50005 10.0 10.0 10.0 0.0010 3.677013578233919 4.997702238800065 10.0 
0.0010 0.0010 0.1517388921571246 0.0010 0.01090923549716918 0.0010000672282311138 0.212987411386694 0.0010 8.714145415790485 10.0 10.0 10.0 10.0 9.6844730424089 9.338348578871393 9.978313720540623 10.0 10.0 9.106477065483114 10.0 10.0 10.0 10.0 0.04756865095897446 10.0 9.6822963077835 10.0 10.0 10.0 10.0 10.0 10.0 0.0010 9.991047847631497 10.0 10.0 10.0 9.123627527678002 10.0 9.857574334936404 10.0 10.0 10.0 8.208999768206269 0.0010 9.210157649950585 10.0 10.0 
10.0 0.0010 0.0010 0.0010 0.01726692856653943 0.0010 0.0010 0.0010 2.0412849767390586 0.001000000000000334 0.30755168148069245 0.0010 9.000838518807093 6.026650793424553 10.0 10.0 10.0 0.001000000000000334 4.9504227568500125 0.001000000000000334 0.001000000000000334 5.85611150317273 1.9064143723974896 10.0 0.001000000000000334 3.8217539869733352 9.94785662630797 10.0 0.001000000000000334 10.0 2.1339874634746474 1.7891528608264684 0.0010 9.687677693989269 5.0005 10.0 0.001000000000000334 5.000472377341432 1.635377825417467 5.094725003620012 7.049652990621859 5.223194510611303 0.009904938873522617 10.0 0.0010 10.0 10.0 9.901961417067088 
0.0010 0.0010 0.002804812738053981 0.0010 0.00986418659989545 0.005405281902630822 10.0 0.0010 0.0010 8.341629134266135 0.0010 0.0010 10.0 4.380180225932231 10.0 10.0 10.0 7.808605591886389 2.0650822948893524 5.0107409225387 0.0010 0.0010 0.0010 4.955732678013536 0.582488278759505 10.0 9.745599497481605 10.0 10.0 10.0 10.0 6.697266600824366 0.001000000000000334 10.0 0.0010 1.2798477858566164 3.5346627984395793 10.0 1.9870285439847564 0.0010 0.0010 0.0010 1.4442358836837643 10.0 1.4962625809470111 3.494205116061589 10.0 10.0 
0.0010 0.0010 0.0010 0.0010 0.0014974672903261194 0.0010 0.0010 0.0010 10.0 10.0 9.0683889988506 10.0 8.064579737485909 6.540600433946562 10.0 10.0 10.0 10.0 10.0 10.0 10.0 10.0 10.0 0.0010 10.0 9.792633836362562 4.068027249365983 9.079059868434303 10.0 10.0 10.0 7.7019231870349945 0.0010 10.0 8.299312999048883 4.984251246017114 5.647422129943264 8.581191709884399 10.0 10.0 10.0 10.0 10.0 10.0 2.37378765344158 10.0 3.5132953358496124 10.0 
0.0010 0.5235436769291786 0.0010 0.0010 0.0010 0.0010 10.0 0.0010 0.0010 0.0010 0.0010 0.0010 10.0 10.0 10.0 10.0 9.969611939387597 3.6022789829202924 0.0010 0.0010 0.0010 0.0010 0.0010 0.0010 0.0010 10.0 10.0 10.0 9.930049568424032 0.0010 10.0 3.2964519844341993 3.4403047125037385 10.0 0.0010 0.0010 10.0 10.0 0.0010 0.0010 0.0010 0.0010 0.0010 10.0 10.0 10.0 10.0 0.0010 
4.5380575882501555 0.0010 0.0010 0.0011562312993758225 0.0010 0.0010 0.0010 0.0010 10.0 0.0010 0.0010 0.0010 10.0 6.126259817571719 10.0 10.0 10.0 10.0 0.0010 8.243211151517611 10.0 10.0 10.0 10.0 2.129912998333691 10.0 10.0 9.961491948868048 0.0010 9.237236041673958 8.085546257717366 0.0010 0.0010 9.652252039207319 10.0 10.0 0.0010 10.0 3.8147478216105974 0.0010 0.0010 10.0 0.0010 10.0 0.3972883979853017 10.0 0.0010 9.93742508023263 
0.0010 0.0010 0.0010 0.0010 0.0010 0.0010 5.595004724874296 0.0010 0.0010 10.0 10.0 6.153269546314345 10.0 8.302760497378207 10.0 10.0 10.0 10.0 10.0 10.0 9.145881976209743 1.7785550250453541 3.666093426502866 0.0010 7.789853286779925 10.0 9.226981135399328 10.0 10.0 10.0 10.0 10.0 0.0010 10.0 4.665039516716002 10.0 10.0 10.0 10.0 10.0 3.140023797296542 10.0 10.0 10.0 0.0010 7.239447259509166 10.0 10.0 
0.0010 0.0010 0.0010 0.0010 0.0010 0.001204779432053504 10.0 0.05404414475933799 0.0010 4.65568328178636 0.0010 0.0010 10.0 10.0 10.0 10.0 10.0 9.357214120983695 0.0010 7.491212724985287 0.0010 0.0010 0.055960050686363186 2.0053776494199207 0.06798889947534992 10.0 9.787984262546814 10.0 10.0 10.0 10.0 10.0 4.757802579546286 10.0 0.0010 5.912032074447021 10.0 10.0 8.422109428739997 0.0010 0.0010 0.0010 0.0010 9.999363884432467 2.3713681532438544 10.0 10.0 10.0 
0.0010 3.0199159285207484 0.0010 0.0010 0.006328557859405344 0.06595263202319218 10.0 10.0 0.30225104752641757 0.0010 0.0010 0.0010 0.0010 10.0 10.0 9.803231586558265 10.0 2.885708793282403 8.13579269926733 0.0010 0.0010 0.0010 0.0010 10.0 0.0010 4.662859337614464 2.6698202375941276 0.0010 10.0 0.0010 10.0 0.0010 0.0010 9.928044566755553 0.0010 0.0010 0.0010 9.80549598532602 0.0010 0.0010 0.0010 0.0010 0.0010 9.667135831389583 10.0 3.3212805532244563 10.0 0.9528411533481163 
0.0010 0.42295037535267055 0.0010 0.010575205188983038 0.032503210215302517 0.0010 9.63467392442907 0.0010 0.0010 3.1244942956430233 0.07758754804046397 0.05956151613279648 10.0 10.0 10.0 10.0 10.0 10.0 10.0 7.785576531581045 0.0010 0.0010 0.0010 0.12639819488300041 0.0010 3.4351508242343707 8.69703094932269 10.0 10.0 0.2433078550369725 10.0 8.877149797851377 7.794661025022641 9.403011404086545 0.0010 0.0010 1.941736253278644 5.894777048034294 0.0010 0.8963304295121306 0.0010 0.05000739917884722 0.3821496607099002 10.0 10.0 10.0 6.413782285407424 8.171467381698426 
1.6162065377659276 0.0010 0.06813734975146112 0.03161749329302327 0.0010 0.0010 0.0010 0.0010 10.0 0.0010 7.197555824167519 7.66872211998613 9.67639589573411 9.75250657281597 10.0 9.766475001565746 8.922065856603123 10.0 9.368034707326514 0.6457710064659617 9.04680186307775 10.0 2.2853606114587106 10.0 10.0 6.442543382230394 9.252631298609126 10.0 5.257799705987232 10.0 10.0 0.0010 10.0 9.464482062161181 10.0 0.06409628038025904 3.967538807171218 10.0 6.673597782194088 10.0 7.969408664879103 3.956139558092968 10.0 7.498457508581417 2.541078200534858 10.0 8.095116562821381 4.379676265215037 
0.014155767359688917 0.0010303605340991704 0.0010013472378744336 0.0010002939708187645 0.0010086720638144647 0.0010543661887992158 9.029984068874619 0.33628123758216777 0.0013910838938321476 0.01977040957436374 5.0914109697170575 6.300472365812469 4.910087841387235 9.656106274955626 9.99654622552091 9.997027324380323 9.999933889792192 4.940483690440203 9.971027532565357 7.40624095137051 3.0589849192220107 9.980474958088363 1.512426567443537 3.514177466178643 0.0010 5.0005 5.0005 9.6900362196295 9.790689546742419 9.958450738307295 9.98973637238648 4.068455174322931 0.05024880002632759 9.999924651003004 1.4237585899944403 0.4323045540714252 9.938523515600467 9.999929273823682 5.0005 8.803118384428611 9.979645487375354 5.0005 0.0010 9.999761613830472 0.16782201889127446 3.1242103694218093 9.997910064203467 5.088312831655797 
0.0010 0.0017192407253927983 0.0010 0.0010 0.0016937792000058793 0.0010 1.1090105751054824 0.0010 0.0010 10.0 10.0 10.0 9.488956780162095 5.312042171116268 9.85829595846475 10.0 10.0 10.0 10.0 10.0 1.4823267806773424 10.0 9.73789922719652 3.0422845575787845 10.0 10.0 2.9161998464731274 9.532378477354337 10.0 10.0 10.0 10.0 0.2631007728034809 10.0 0.6919471499632674 5.921105625519712 10.0 9.294239568440075 10.0 8.109668207663097 10.0 9.502088604979669 10.0 10.0 0.0010 7.460725797439269 10.0 10.0 
10.0 0.0010 0.0010 0.0010 0.0010 0.0010 0.0010 0.0010 9.130725879224798 0.0010 0.0010 0.0010 9.678866327373846 9.611459467250626 4.485027468584195 6.018965783166997 10.0 1.2784116584615264 5.559452489691928 0.0010 4.776103694310336 10.0 8.386068186876177 10.0 0.0010 1.7024148297781432 10.0 5.839036614937625 0.0010 10.0 8.94778121128113 0.0010 1.3088277031649378 10.0 10.0 0.0010 0.0010 9.77824007159648 3.955047338982542 6.020372648874707 9.905095740216343 7.11321178284358 0.0010 7.8546855995822495 0.0010 1.8160359270105682 10.0 10.0 
0.0010 0.0010 0.0010 0.0010 0.0010 0.0010 0.0010 0.347898833743733 0.0010 7.405404981060554 10.0 8.082892978598649 10.0 2.7321675390464817 10.0 10.0 10.0 10.0 10.0 10.0 10.0 10.0 10.0 0.8884543706784394 9.908295562701984 9.337353618173367 4.994481890658357 10.0 10.0 10.0 10.0 10.0 0.0010 10.0 10.0 10.0 10.0 10.0 10.0 8.13334464528608 10.0 10.0 10.0 10.0 0.0010 9.06194109519359 10.0 10.0 
0.0010 0.05143104887808539 0.0016666821339359277 0.0027808138149161945 0.0010 0.006102061408026093 0.0010 0.0010 7.7260308060986205 0.0010 4.433769756305478 0.9105299231882693 10.0 7.708868437797372 10.0 10.0 10.0 10.0 7.961573769351775 0.0010 10.0 10.0 4.384853641444367 8.280819665240532 4.873333782058137 0.6040708890241824 9.69310837110471 10.0 0.001000000000000334 10.0 9.021071953869432 4.509875760578559 7.323338015214011 9.806881275788516 10.0 2.7886497492878917 7.348760981488966 9.678960329403365 7.712523616680359 4.817017360427039 9.693923493008187 7.604984025488036 2.3656922623261396 10.0 1.8812812845860147 9.089809950768247 10.0 9.484016755972428 
0.0010 0.0010 0.0010 0.0010 0.0010 0.0010 1.1478311723581598 0.0010 0.0010 10.0 4.3051915632028495 10.0 10.0 2.3685099276147987 10.0 10.0 10.0 10.0 10.0 5.023364991809988 10.0 4.732733090391794 4.443382286649675 0.0010 10.0 10.0 0.001000000000000334 10.0 10.0 10.0 10.0 2.7205607824384046 0.0010 10.0 4.732733090391794 9.817078214890982 1.6013765575686678 10.0 10.0 10.0 10.0 10.0 10.0 10.0 0.0010 2.5355474442183668 10.0 10.0 
0.0010 0.0010 0.0010 0.0010 0.0010 0.0029213194733209535 10.0 0.012188201310780586 0.0010 8.59616049908013 0.0010 0.0010 10.0 6.274351224674846 10.0 10.0 10.0 7.86567134067979 4.794707736915469 5.485714612270169 0.0010 0.0010 0.0010 4.803703658672004 0.0010 10.0 10.0 10.0 10.0 9.439626269175434 10.0 9.751125963155403 2.479203325153879 10.0 0.0010 3.546448331963827 3.4012464435713303 10.0 10.0 1.4785466910487068 0.0010 0.8667449960909779 3.2092830408078727 10.0 2.906310159638813 3.848296175915288 10.0 10.0 
0.0010 0.0010 0.0010 0.0010 0.0010 0.0010 0.0010 3.2275726306435013 0.0010 10.0 3.540647435028429 6.84178982695637 10.0 0.0010 10.0 10.0 9.980349594252225 10.0 9.7107077605411 10.0 6.372466710294847 10.0 9.741159289369783 1.211177268712464 10.0 10.0 4.568690267821153 9.977831298606903 10.0 10.0 10.0 8.273918843639219 0.0010 10.0 6.217387434427268 3.463243935847502 7.182907411090843 10.0 4.439193528351786 10.0 10.0 10.0 9.583694011246294 10.0 0.0010 4.8820889203441435 9.000614211038808 10.0 
0.6586852087305112 0.13500536466933916 0.011820861555324708 0.00802064034796003 0.003266360141460881 0.008249969710391769 0.0010 0.196107213668462 10.0 0.0010 10.0 10.0 8.813774549446585 4.1559988208469445 10.0 9.349561225897482 9.993893047526912 8.8927279698726 8.194297164586475 7.600900124649573 10.0 10.0 10.0 0.0010 10.0 9.409659486920765 9.61748824734466 10.0 2.2067317322286293 10.0 10.0 6.874086334366746 0.0010 8.145057653414735 10.0 10.0 9.491097125926508 9.5911146563201 3.1370834454437873 10.0 8.16808234475132 10.0 8.685659764168436 9.947212449610781 0.0010 3.594935153445973 8.039364542423268 10.0 
0.0010 0.0010 0.0010 0.0010 0.0010 0.0010 0.0010 0.0010 10.0 0.0010 0.0010 0.0010 10.0 10.0 10.0 10.0 10.0 10.0 0.0010 0.3481884069801744 10.0 10.0 0.0010 10.0 5.781634451850801 0.0010 10.0 10.0 10.0 0.0010 10.0 0.0010 3.6385767268882665 10.0 10.0 0.0010 0.0010 0.0010 10.0 10.0 10.0 10.0 0.0010 10.0 0.0010 0.2734217048060106 10.0 0.0010 
5.044111241032946 0.4000507776169293 0.0010 0.0010 0.0010074135565642307 0.0010 0.0010 0.0010 7.273882686302137 0.0010 8.70974486726658 6.468129222238736 4.731395342907254 6.756116523454433 9.786478648303364 9.847694851075275 9.666254409344953 5.644382376442516 5.298819904893383 2.1624099289320435 10.0 10.0 10.0 10.0 9.927193147376798 5.595604475923501 8.080092085717617 10.0 2.7749954104627546 9.870620701696343 9.218586133084935 1.486430555367628 0.034051089087628605 9.996053544743802 9.993993148919905 1.739963967066901 7.297362839150837 9.812094977589606 5.893570469573468 10.0 10.0 9.881484168204421 8.124058977949577 9.750380412144386 0.0010 10.0 4.515078387346176 9.767878934226173 
0.021688422571196853 0.0016089540020598862 0.013296742422911394 0.00664297029528219 0.0035266990503892075 0.0022056003603479367 5.348901623596048 0.008230807204627905 10.0 5.571638824005792 5.117890849839597 7.867010134998239 10.0 5.339984804119372 9.981182662817897 10.0 9.680543365651532 10.0 10.0 5.000500000000001 10.0 4.594977536757308 10.0 6.3470071901067575 10.0 9.982626754590482 10.0 10.0 9.985847099893531 9.205139771485165 10.0 5.000500000000001 0.0010 9.769161256105004 10.0 5.739028965722497 9.986459762801966 4.801475065796665 7.489681493989151 10.0 9.884820281578723 10.0 9.289823770560679 10.0 0.37557508565000775 5.000500000000001 9.997701894965054 9.995454857577021 
0.0010 0.0010 0.0010 0.0010 0.0020963676370925883 0.0017629251505209573 2.1403759540435954 0.0010 0.0010 10.0 10.0 10.0 10.0 0.0010 9.083265309907363 10.0 10.0 5.979662990402884 10.0 10.0 4.7023799342377135 10.0 10.0 0.0010 10.0 10.0 3.410352251222958 10.0 10.0 10.0 10.0 9.455212679140109 0.0010 10.0 10.0 10.0 10.0 10.0 10.0 10.0 10.0 10.0 10.0 10.0 3.1844466668306275 0.0010 10.0 10.0 
7.564729587571252 0.0010 0.0010 0.0010 0.0010 0.0010 0.0010 0.0010 1.6161458473086272 0.0010 0.9799239720848707 2.4827879634760714 1.5491529690266157 0.0010 10.0 10.0 10.0 10.0 10.0 0.7216197702194505 6.34225747021653 10.0 6.515342094138388 6.6901200992260295 0.34500117839369526 10.0 10.0 10.0 4.729372727925022 10.0 1.5527383898954463 0.0010 0.0010 10.0 10.0 1.029889243938185 0.4242684548672022 9.945697802446643 0.5536723317541155 10.0 0.0010 10.0 0.0010 10.0 8.362666088591958 7.328340572499666 3.931393695417552 10.0 
0.41802497851207177 0.0010 0.0010 0.0010 0.0010 0.0010 0.0010 0.0010 7.894380986497076 0.0010 3.9704802797833763 0.0010 10.0 4.890546257828028 10.0 10.0 10.0 10.0 4.7170219714647486 9.824671976789231 4.886868519449481 10.0 3.8035067679263044 6.494214155868606 2.818634003040275 10.0 9.825362168339677 10.0 3.165619714647483 10.0 10.0 4.074323572651088 0.0010 10.0 10.0 4.005076892977937 2.1657197146474827 10.0 10.0 4.802734973688324 3.165619714647483 6.103982334208348 3.915312330300517 10.0 0.0010 9.913014365848552 10.0 8.79545859743239 
9.707537964609527 0.0010 0.0010 0.001032009053793429 0.0010 0.0010 0.0010 0.0010 1.234567017289637 0.0010 10.0 0.0010 0.0010 10.0 4.895543107312024 0.0010 9.778933675188052 2.777077463126357 1.1606538826003001 0.0010 0.0010 10.0 0.0010 9.321283626448944 0.0010 5.32278742323415 10.0 2.17872593763961 5.331883864318348 9.901544958237237 3.806395789817431 0.0010 0.0010 9.969068702066922 10.0 0.0010 10.0 10.0 4.599757217501192 0.0010 10.0 0.0010 10.0 9.877509629970456 0.0010 2.5842842776593256 10.0 10.0 
3.078665520148225 0.001000000000000334 0.0010 0.0010 0.0010 0.0010 0.0010 0.001000000000000334 7.261801228615287 0.0010 0.0010 0.6807599475487773 7.854287616487108 6.783561891525096 9.320801289910541 10.0 10.0 7.36161064043792 5.094120663176155 8.486340834693983 5.331626103087336 6.583345867978503 0.7046456931481808 10.0 2.109194402193194 6.658937507230899 10.0 10.0 3.0463989637869355 10.0 6.868728294116774 0.0010 0.0010 10.0 10.0 1.348840281629661 0.0010 10.0 5.537787442773512 4.016694252983813 5.832819770517185 10.0 2.342878825855536 10.0 0.0010 10.0 10.0 7.270521413759827 
0.0010226666584558653 0.0010 0.0444489562248121 0.0010 0.0010017317268253782 0.0010249571544318828 0.0010 0.0010 7.2589624705982425 10.0 10.0 10.0 10.0 7.876356500079884 9.97766353615856 9.999866331528235 10.0 10.0 10.0 9.654842120706522 5.891632767092059 10.0 10.0 1.9872587917942934 10.0 9.697619535270908 2.107835379154641 10.0 9.94121084046658 9.86181850665418 9.999855833047084 10.0 0.18844813504606533 9.990658361790011 8.614681355395046 10.0 10.0 8.764282934887508 10.0 9.99059062180491 9.99973285179145 10.0 10.0 10.0 0.5235779880174944 8.118483720746651 3.53724633452126 10.0 
10.0 3.5837171561349423 0.0010 0.0010 0.0010 0.0010 0.0010 1.1401679940212892 0.0010 0.0010 10.0 8.098547146677513 0.0010 0.0010 10.0 8.937761683934847 10.0 8.405602920783895 0.0010 10.0 5.753273045715663 4.41054041390781 1.141689126062285 0.0010 9.479772313718 0.0010 1.1877608688490044 7.044913927001724 0.0010 7.307422339221977 0.0010 10.0 0.0010 10.0 6.549914383798732 0.0010 0.0010 10.0 0.0010 10.0 3.7118964314657164 7.745865322553418 0.0010 7.907889794576798 1.7361344181395868 10.0 0.0010 10.0 
0.0010 0.0010 0.00645693163744878 0.0010 0.008666324665382974 0.005010288478212785 10.0 0.0010 0.0010 7.457734619850025 0.0010 0.0010 10.0 4.86409258821243 10.0 10.0 10.0 7.549023119838183 2.007708624513273 10.0 0.0010 0.0010 0.0010 5.35193626291826 0.0010 9.722710484594089 9.558447468795322 10.0 10.0 10.0 10.0 6.184398679610222 0.24205576836820253 10.0 0.0010 0.0010 1.9958629389716886 10.0 1.4127112995616096 0.0010 0.0010 0.0010 0.0010 10.0 0.001000000000000334 2.572135224076603 10.0 10.0 
0.0010 0.0010 0.00136620074398723 0.0010 0.0010 0.0010 10.0 1.1049394774982444 0.0010 2.0678218660171668 10.0 8.60577423158199 7.206012945129219 4.50055 10.0 10.0 9.943374143865393 10.0 10.0 6.398557986333797 0.001000000000000334 3.474165877762456 10.0 1.111122002666618 9.66859767435214 6.325383480046382 2.9442299023906946 9.19673031485558 10.0 10.0 10.0 10.0 0.0010 10.0 10.0 10.0 9.170177321713766 10.0 1.1378745250535123 8.737233827962392 10.0 9.467670416620486 6.962259321063158 10.0 5.639348869411224 5.85694240119496 10.0 8.906629246336593 
10.0 0.0010 0.0010 0.0010 0.0010 0.0010 0.0010 0.0010 5.5970620215588 0.0010 0.0010 9.209500006413911 10.0 2.1128810571146626 9.130974973459775 0.0849401274040511 10.0 10.0 10.0 1.2255549255213138 1.775206869600649 10.0 1.8735001211240876 7.954803824326481 2.025695539265226 10.0 5.970830202192988 10.0 0.8779745907008829 10.0 0.0010 0.0010 4.080164297936154 9.998480920376906 7.8028612141853175 0.0010 10.0 10.0 0.0010 0.0010 9.611696461027645 0.539711770303543 0.0010 10.0 7.777068370413726 10.0 1.6750881798600634 10.0 
0.0010 0.0010 0.0010 0.0010 0.0010 0.0010 0.4228881261080986 0.0010 0.0010 10.0 10.0 10.0 10.0 5.277030730736056 10.0 10.0 10.0 9.578111873891903 10.0 10.0 10.0 10.0 10.0 0.0010 10.0 0.0010 10.0 10.0 10.0 10.0 10.0 10.0 10.0 10.0 10.0 0.35348467529567085 8.287763795632772 10.0 10.0 10.0 10.0 10.0 10.0 10.0 0.0010 0.0010 10.0 10.0 
0.0010 0.0010 0.0010 0.0010 0.0020976247270858496 0.0010 10.0 0.0010 0.15168549508091314 4.639992544690421 0.0010 0.0010 10.0 10.0 10.0 9.999420298387884 9.995830609218006 4.286945436535127 4.325539149349403 3.899308223217264 0.0010 0.0010 0.0010 5.076026255092313 0.0010 9.828193852515163 10.0 10.0 9.845509001375884 9.421122025898704 10.0 9.42037535011114 5.714054563464873 10.0 0.0010 5.123784770467513 10.0 10.0 6.189094218702611 2.0856578774384995 0.0010 0.0010 3.8187687276937634 10.0 3.2147087081806873 4.194840535786062 9.931611523920369 9.99037957929393 
0.0010 0.0010 0.0010 0.0010 0.0010 0.0010 1.9379096157659925 0.0010 0.04678659031951473 4.7392335114778135 9.288036018296163 8.294098639161502 10.0 10.0 10.0 10.0 10.0 10.0 10.0 10.0 4.78445988441062 8.782284308522094 10.0 7.208027194907322 10.0 0.0010 10.0 8.222551872869905 9.135944130238896 10.0 10.0 10.0 6.946720381378128 10.0 9.808341894382863 5.891866216367497 9.208672429725317 8.825186171891229 10.0 9.92297601998347 10.0 10.0 10.0 10.0 0.4966443362268978 5.322195619032012 10.0 10.0 
0.0010 0.0010 0.0010 0.0010 0.0010 0.0010 0.0010 0.0010 10.0 0.0010 8.864979101001047 3.1095937527416284 10.0 10.0 10.0 10.0 10.0 10.0 9.219956683534841 10.0 10.0 10.0 10.0 10.0 0.0010 5.187430367488426 10.0 10.0 0.0010 10.0 10.0 0.0010 10.0 10.0 10.0 10.0 10.0 8.972296355202241 10.0 0.0010 10.0 0.12296857949523865 7.920608984384501 4.813926797209062 0.0010 10.0 10.0 10.0 
0.0010 0.020003770953600706 0.001136435906468491 0.001015538052470798 0.0010 0.0011238318719927337 1.3079367553338186 0.0010 0.0010 10.0 9.956762779320014 10.0 9.970679214842914 4.811831947072683 9.985171216766625 10.0 10.0 8.016641246606772 10.0 10.0 10.0 9.983801475660979 10.0 0.0010 10.0 0.0010 10.0 10.0 10.0 9.87850697397004 10.0 10.0 10.0 9.999946257291864 9.44683997487827 0.0010 10.0 3.794651569630514 10.0 10.0 9.811250974096849 9.854644242760477 10.0 9.999897574062537 0.0010 0.0010 9.78781335828736 4.2013043277775886 
0.0010 0.0010 0.0010 0.0010415425637908492 0.0010 0.0010 9.932432321942912 0.001000000000000334 0.0010 5.428142860526442 6.144569728920825 0.001000000000000334 10.0 7.048667242062369 10.0 9.702434855604489 10.0 4.979358072960509 5.428142860526442 5.788153481289811 1.3373312039553493 1.2733286779897552 3.0305830091577777 5.500450000000001 1.6054896207136489 10.0 5.091577007283084 9.930364723427985 10.0 9.39988876666283 10.0 8.24340545373364 5.6358668607251365 9.84123766330769 3.6797362382385064 6.084695067965031 10.0 9.587341282225578 5.855004681674044 0.9110815644980583 1.191992017186954 5.50983277037034 5.428142860526442 9.630433411342938 8.756364585391442 10.0 9.691194340666609 9.808739483396055 
0.0010 0.0010 0.0010 0.0010 0.0010 0.0010 10.0 0.0010 0.0010 10.0 0.5225559413928078 0.0010 10.0 9.231693427481881 10.0 10.0 10.0 3.8079497286483512 7.3571763794900065 1.9707151862014287 0.0010 0.0010 0.0010 6.254545928817541 0.0010 10.0 10.0 10.0 10.0 10.0 10.0 8.764908098573533 7.544832193987499 10.0 2.556571358806357 8.487319020421026 10.0 10.0 10.0 5.645521812475419 0.0010 0.0010 8.307296874675767 10.0 7.168429594048638 10.0 10.0 6.834570007219652 
0.011546771172994671 0.0010000129850052132 0.0010 0.0017603575488570975 0.0010031348933459627 0.0010 9.099069781028184 0.0010349246265245692 0.01977475220209472 3.3851020402519887 2.1964223984952973 0.708828567170904 9.999999743577266 9.990994266768531 8.730235398746213 10.0 10.0 9.9910028373323 0.012055993083596294 8.412811257598433 0.9119525905679802 1.590656329497892 0.8260070773782586 2.6774541191469847 2.206596267993996 9.73756648834226 9.999036506031972 9.999948032455771 9.986857699972248 5.298325509969931 9.9938416054021 5.564957255975277 0.02120621326294003 9.999943269668448 0.9146651121321461 2.272728860140993 10.0 10.0 6.836569217191732 2.251133435419738 0.8850225928767115 0.8808288121621981 0.0010 9.999906227046301 5.0175356546014225 9.984455245268743 9.992872194951541 9.999947922705136 
0.0010 0.0010 0.0010 0.0010 0.0010 0.0010 0.0010 1.4451342528277724 0.0010 8.502334237874342 8.502334237874342 9.092662731600264 10.0 7.151850594479732 10.0 10.0 10.0 10.0 10.0 9.413515739798662 6.325498461489312 10.0 1.221415435590825 1.2632467093334032 10.0 10.0 5.094442062919818 9.958566492221532 10.0 10.0 10.0 1.3584314959643748 0.0010 10.0 9.633102086496425 0.0010 9.721912234855168 10.0 10.0 10.0 10.0 10.0 8.918495438495082 10.0 0.0010 7.043886399506563 10.0 9.950948406893863 
10.0 5.807080199357967 0.0010 0.0019859825003607718 0.0010145839569709447 0.0010 0.0010 3.324022082108309 0.04190553314201133 0.0010 9.505263562089 6.255620660635042 0.0010 1.5635341977997887 9.962452958368711 8.855141304057353 10.0 8.237792326476942 0.0010 9.111508314416707 3.93288354618757 2.783754236038978 0.0010 2.5305609234802704 6.782339243572698 0.0010 0.0010 6.853945535381386 0.0010 5.055986236634629 0.0010 6.382506170032371 0.23569171951147022 10.0 4.667796614368774 0.598561968934442 0.0010 10.0 0.0010 8.762586811067617 1.7100562809657216 7.610509001956971 0.0010 7.768961216524379 2.1255161330168457 10.0 2.9212639558273725 10.0 
0.0010 0.0010 0.0010 0.009907082318348711 0.0010329829874220502 0.0010 4.135518913593673 0.023270645013139413 0.014985967266444505 1.6821432859641152 0.09980096499140778 0.5547343916526474 9.961439109014712 10.0 10.0 10.0 10.0 8.159472915423235 5.039981826138964 9.619125541371146 0.0010 0.014889591541577651 0.0010 6.747137090188028 0.12632037503183113 10.0 9.932316144245782 10.0 10.0 2.533986468440429 9.999198660413132 2.9342991142294057 0.0010 10.0 2.458167524755805 0.07078658433227178 6.178612914427871 9.998170538155286 3.6578728466697754 4.203531458943933 0.0010 1.2774952896011698 4.036626213135797 10.0 9.719001430193725 9.901958298763338 10.0 9.961296566533765 
0.0011864915349828562 7.510697184002339 0.0010025932038223813 0.0010000684781916343 0.0010001344774034574 0.0011125161616045132 7.566180771453224 7.802877906861269 0.0010377305072026687 2.434777216820173 9.898435105828137 8.972795279512932 9.399276055702392 7.983645782154932 9.999946706040381 9.999998775533337 9.999999872742967 2.057746393128165 9.999734022641773 2.15419386278999 8.758440357258046 9.89026650951439 9.67559282460235 0.1034941457071275 9.898564463157433 2.7308156028422093 8.721088590565529 9.268271616914713 9.979749078805096 9.898566810109248 9.999813378797743 2.351653261840052 5.043709540154732 4.634955144446282 8.173608784763104 1.2232903089955809 3.2337381560544416 2.871715733427769 9.898357796352606 9.998958039421279 9.777844005364553 9.898502082317071 9.86833144892145 9.999992823664574 7.516878453465294 2.014021496567492 2.7470897110245462 9.87075139614845 
0.0010 0.0010 0.0010 0.0010 0.0010 0.0010 0.13523845009945057 1.347290548931241 0.0010 10.0 10.0 10.0 10.0 5.585915812529998 10.0 10.0 10.0 10.0 10.0 10.0 5.261673257556421 10.0 5.500978648288371 6.703515817137793 10.0 10.0 8.530474604157439 10.0 10.0 10.0 10.0 4.475989964943454 0.0010 10.0 10.0 4.723048492851579 10.0 9.06264516471421 10.0 10.0 10.0 10.0 10.0 10.0 0.0010 4.292679006736889 10.0 9.738325869919196 
6.104462655307016 0.0010 0.0010 0.0010 0.0010 0.005837716254093144 0.0010 0.0010 10.0 0.0010 6.186595932390848 0.0010 10.0 10.0 10.0 1.9918863240860705 10.0 10.0 10.0 10.0 10.0 10.0 0.0010 10.0 0.0010 10.0 10.0 9.804112305012953 0.0010 10.0 0.0010 0.0010 9.379102859080414 10.0 10.0 10.0 9.996301569380359 10.0 10.0 2.5152531441986823 10.0 7.250639650431505 10.0 0.0010 0.0010 10.0 1.4331157520329105 10.0 
3.632472559977423 0.0010 0.0010 0.0010 0.0010 0.0017775313007472122 0.0010 2.6552896284240655 8.540008473410378 0.0010 4.175204539496216 0.41385044210501065 10.0 0.22164986338829218 10.0 10.0 10.0 10.0 5.848627406414733 10.0 9.013421711953841 0.0010 10.0 1.0110898228114547 3.3124227509670163 10.0 10.0 10.0 5.394730723342402 10.0 9.647963702992538 10.0 0.0010 10.0 9.688842622997566 7.20909846026629 1.0086445387415082 10.0 10.0 9.647963702992538 9.37210597327189 0.5697559490777016 9.526494394265892 10.0 6.7267362193638975 10.0 7.392457874426716 10.0 
4.334646159472178 0.0010 0.0010 0.0018214234488333652 0.0010 0.0010 10.0 0.0010 0.0010 0.0010 0.0010 6.564304822549872 10.0 0.0010 8.926996136254195 10.0 10.0 0.0010 10.0 0.0010 0.0010 7.035329101282775 0.0010 4.791995522823164 0.0010 0.0010 0.0010 10.0 10.0 9.503375532405407 10.0 0.0010 1.7973065305979092 10.0 0.0010 0.0010 10.0 10.0 0.0010 4.959898773187549 10.0 0.0010 0.0010 10.0 0.0010 0.0010 10.0 0.0010 
0.0010 0.03494892134868848 0.06577189582795819 0.0010 0.03675558211908998 0.013669138017162212 0.0010 4.435197743367984 10.0 0.0010 0.0010 0.0010 10.0 10.0 10.0 10.0 9.890862383912351 10.0 10.0 10.0 10.0 10.0 10.0 10.0 10.0 10.0 10.0 8.979663822510588 4.150690027085864 9.401147125582087 10.0 0.0010 0.0010 10.0 10.0 0.0010 0.0010 9.883589240511476 0.0010 10.0 10.0 10.0 10.0 10.0 0.4381372639839306 10.0 10.0 8.753546729902222 
0.0010 0.0010 0.0010 0.0010 0.0010 0.0010 10.0 0.0010 0.0010 10.0 0.0010 0.0010 10.0 10.0 10.0 10.0 10.0 0.0010 3.071483205087273 0.0010 0.0010 0.0010 0.0010 10.0 0.0010 10.0 10.0 10.0 10.0 10.0 10.0 10.0 10.0 10.0 0.0010 10.0 10.0 10.0 10.0 0.0010 0.0010 0.0010 2.0393375553520263 10.0 10.0 9.925696494296847 10.0 10.0 
8.48169515966529 10.0 0.002455437047716869 0.004054840044481805 0.020110752307152955 0.0010 1.8626784691120366 2.52431877258719 0.0010 0.0010 10.0 10.0 0.0010 10.0 9.75901637153341 8.03603680739573 10.0 10.0 7.443590626616061 10.0 3.7912006163337937 0.6143923269996991 0.0010 0.0010 10.0 0.0010 0.0010 9.41668340126274 1.2229720797232706 9.407406544194453 2.153918634610522 10.0 3.4595997009085178 9.649681411728372 4.884799935298367 0.0010 0.0010 7.630612074864733 0.4329622072552205 10.0 0.0010 10.0 0.39377476297475755 4.324750638620899 0.0010 10.0 0.0010 9.741926640517349 
0.0010 0.0010 0.0010 0.0010 0.0010 0.0010 0.0010 0.4216735434717847 0.0010 10.0 10.0 10.0 10.0 7.220137581475669 10.0 10.0 10.0 10.0 10.0 10.0 2.9799901943058362 10.0 2.60193394427251 0.0010 10.0 10.0 4.090886618700656 10.0 10.0 10.0 10.0 0.6753266755588905 0.0010 10.0 10.0 0.0010 10.0 10.0 10.0 10.0 10.0 10.0 7.693858040703014 10.0 0.36426290026794794 2.251027740185693 10.0 10.0 
0.0010 0.0010 0.0010 0.0074628562722431815 0.0010 0.027809762674910556 0.0010 0.0010 3.6900798307144775 5.273222557711684 10.0 10.0 10.0 6.729554126993534 10.0 10.0 10.0 10.0 10.0 7.865710639980707 10.0 10.0 10.0 4.9881611683906835 10.0 5.500450000000001 10.0 8.72712043126823 10.0 10.0 10.0 10.0 4.416179254349253 10.0 10.0 10.0 8.889238647269373 10.0 10.0 10.0 10.0 10.0 10.0 9.659745160346013 4.663470925065055 10.0 10.0 10.0 
10.0 0.0010 0.0010 0.0010 0.0010 0.0010 0.0010 0.0010 10.0 0.0010 0.0010 10.0 10.0 0.0010 10.0 0.0010 10.0 10.0 10.0 0.0010 0.7252648535223959 10.0 6.549043157036138 10.0 0.0010 10.0 8.841990644263483 10.0 0.0010 10.0 0.0010 0.0010 2.394416661164831 10.0 10.0 0.0010 10.0 10.0 0.0010 0.0010 10.0 0.0010 0.0010 10.0 10.0 10.0 0.0010 10.0 
8.191347414321086 1.315308292544705 0.003011042695283364 0.0010361193760930795 0.0025935957759201265 0.001216775147016124 0.020764974175429773 0.663818746927026 0.26967113853187574 0.0010 2.2652514216837067 8.425729705225782 4.938616240529685 4.07653859785909 4.650153532134671 4.994516096875253 5.892665087094679 0.6249030597568073 4.986275167678348 1.1299918625965075 2.0716685636559458 4.970519046547046 4.812481283468514 7.335244212504778 0.1300918625965073 0.08267002826412995 5.673973541266276 3.1228241801449914 4.87108447071459 5.292401073470559 1.9192110433309342 0.4733573990147435 3.638433240125199 6.883461514852813 5.206217556998839 0.1300918625965073 0.6024565547927803 6.442608206846394 0.7367422263899872 1.124709268995491 4.754517551691658 1.0674839088021688 0.1300918625965073 6.5197613457279635 4.371467082663418 0.016760130823356367 6.443186931186229 5.749382225653034 
10.0 1.517260911245942 0.0010 0.0010 0.0010 0.0010 0.0010 1.3508595339480767 0.0010 0.0010 0.452519612451287 10.0 10.0 10.0 10.0 10.0 9.991000633299999 0.0010 10.0 10.0 0.0010 10.0 8.008808514633648 2.7351005764132195 0.0010 0.0010 0.0010 10.0 10.0 10.0 0.0010 0.0010 1.5913387785155266 9.1230710181744 0.0010 0.0010 0.0010 10.0 0.0010 0.0010 0.0010 0.0010 0.05799172913880657 8.994190504028694 1.1894234694559533 0.0010 0.697145066958301 2.119258012016747 
0.001000000000000334 0.023510353173414343 0.0010 0.002565525365731819 0.02285678314441461 0.001071070404216256 0.0010 0.7454052880137746 3.289902132964681 0.0010 0.0010 0.0010 10.0 10.0 10.0 10.0 10.0 4.041625405491198 10.0 10.0 4.993772593859099 10.0 8.809684159982357 10.0 10.0 9.526354410707956 10.0 10.0 10.0 10.0 10.0 5.284476162651709 0.0010 10.0 10.0 7.050218997015593 0.0010 10.0 0.0010 5.1157482182164316 8.15029262669825 8.15029262669825 10.0 10.0 0.0010 10.0 10.0 9.62857365131888 
0.0010 0.03757372390938752 0.0010 0.003560134055312821 0.0010 0.0010 0.0010 1.2951928124760932 4.4041652996258165 0.0010 4.658952837945771 2.001728467476465 10.0 3.320780205432664 10.0 10.0 10.0 5.954400224548898 10.0 10.0 7.237820702128092 10.0 10.0 10.0 10.0 10.0 10.0 10.0 10.0 10.0 10.0 6.483470374749615 0.0010 10.0 10.0 4.796125363629945 0.0010 10.0 4.262739863835582 7.158290615080484 10.0 10.0 10.0 10.0 0.0010 10.0 8.268900566372634 10.0 
9.979518978002046 0.012503609783915813 0.00743752402786199 0.0016128847834801468 0.001008157893955454 0.01977438549249283 0.02459438167276646 0.0015346757898456601 8.703390191064338 0.003395885612102374 10.0 8.908311284303 6.861299307497741 6.809057686312443 5.9254608541449985 5.507048288495401 9.999980290618392 2.5741285350503653 9.79300578459003 1.7134305905931355 9.976405618327233 9.976405618327233 8.828516231981025 9.966791046572244 8.894197166951416 3.5252113119641093 9.738243595128345 9.996527784278394 1.325570123575823 9.976405618327233 1.6701072603673268 3.18846360808761 7.265105045081105 9.972613626034633 9.976405618327233 8.6336403204513 1.9413282891750823 9.930244014482314 8.104356225707047 9.976405618327233 9.976405618327233 8.828516231981025 9.748761272040655 9.34023780678101 3.1647301272507926 9.202958375558268 0.775481080128994 9.960705727962047 
4.002935950757247 0.0010 0.0010 0.0010 0.0010 0.0010 0.0010 0.0010 3.1816279685480664 0.0010 0.0010 0.0010 8.97593407954203 10.0 9.367615573775664 9.360945096294312 10.0 5.997635508726997 5.4137363049211356 0.0010 10.0 10.0 10.0 4.634623579099537 0.0010 0.0010 10.0 10.0 0.0010 10.0 5.662649981670198 10.0 0.001000000000000334 10.0 10.0 5.000500000000001 7.035698303667469 10.0 10.0 9.147317284971642 8.275982872899508 9.023262988169611 1.4322931217519497 9.226521511736443 4.2138911262661525 10.0 9.35436117019679 10.0 
0.07469901524378564 0.0010 0.0010 0.0010 0.0010 0.0010 6.234716467380461 5.703965011989039 0.0010 4.157194749599579 8.00899605105512 4.484229574307758 4.126250743460669 6.114558346577742 10.0 9.926300984756214 10.0 4.859969560697293 8.582447895095829 7.823582436676833 9.572415229293298 6.558398970215884 10.0 6.793142947948674 9.975763697811143 6.527409718806089 0.0010 9.753739336966898 10.0 10.0 9.628897359143322 4.65926591406638 4.485331785146754 10.0 10.0 10.0 3.5563797802753463 4.48698556584609 7.261265213623217 10.0 10.0 10.0 10.0 10.0 0.0010 3.905095665531328 9.266328363808967 9.326211658228452 
0.0010 0.0010 0.010551394440649363 0.0010 0.0010012950560024 0.006466764342715042 0.0010 0.9803249387177658 0.0010 10.0 10.0 10.0 9.634604802028853 9.91836456954928 10.0 10.0 10.0 10.0 10.0 10.0 10.0 10.0 10.0 0.09893249387177651 10.0 9.020675061282235 10.0 9.020675061282235 9.99480811597564 10.0 10.0 9.801597747649366 0.03459874893396853 10.0 10.0 10.0 9.69817454721938 9.892072836122022 10.0 10.0 10.0 10.0 10.0 10.0 10.0 9.30744119405897 10.0 9.235978098891456 
8.557936650095408 4.157912823728601 0.0010041466446887352 0.007332916211104681 0.0012546609469945547 0.0010140359042117863 1.306762961920743 1.8428471207691164 0.0010 0.010286035868828251 9.90808343568088 8.465782498651103 3.1323106449050018 1.4853107937543024 9.70572451437044 8.629641385267522 9.990255292485658 5.000500000000001 4.734310953808335 6.39044654769382 5.744657504939231 4.158373757966682 1.6154162462048403 0.0010 9.729916573863768 0.6513347775118152 1.6275549635289464 7.196889590636198 4.425169600437234 7.417214791201344 1.3702891337023937 5.5536534289066415 2.306662961920744 9.232434862719483 6.535199655616119 0.0010 0.11275776630406042 9.236346420849376 1.7153454664736278 9.813862329831267 4.0654207054811 7.839747917567975 2.351414931666472 7.922936699702163 2.414874049937872 5.500450000000001 0.0010 9.999542855416923 
0.005514359340595298 0.0010 0.031693511624639424 0.001014122886483867 0.0010007328784622227 0.0015687455064232897 2.17884209468444 0.027226916226130535 0.024609703001772204 10.0 9.951142884127155 9.017274538326017 10.0 7.977886491269468 9.99999770579268 9.995348310269407 9.99997480107605 9.992825335551967 9.95298062704737 7.905200080922586 9.898136683334664 9.998845614785896 10.0 0.06602981443130176 10.0 9.988082170053508 10.0 9.841953435841246 9.993443069294266 9.954105248362403 10.0 10.0 0.011585350133405895 9.994168186960552 9.844627333169647 10.0 9.936746480449045 9.994731178608212 10.0 9.96974661887974 9.947853988226653 10.0 9.941858206315116 9.987262460096472 0.38721284901255537 7.510777189671657 9.996558543328815 9.98800064136932 
0.001000761485740472 0.0341399910673611 0.0020777398261070702 0.0010003478196165042 0.001090379239358508 0.0010000019751082907 0.50095 5.0005 0.012256633730957055 9.77755316943487 9.577547330133141 9.50005 9.966860008932638 0.50095 9.966527737290027 9.999666437246962 9.99959168617188 9.849486747226441 9.76821645926464 9.80931846437634 9.50005 9.50005 9.50005 5.0005 9.50005 9.577065676555588 9.10961740421019 9.999365236766728 9.99302351239276 9.887873878743182 10.0 9.844891916451775 0.0023746961258926343 9.999251459523022 9.50005 9.50005 9.314310763809752 5.0005 9.831470803217323 9.50005 10.0 9.50005 9.50005 9.64450231258854 0.13027616325833144 7.907427955064104 9.661398630129337 9.966860008932638 
0.0010 0.0010 0.0010 0.0011376683915537641 0.0010 0.0010 5.200292597857668 0.0010 0.0010 9.127289599977214 10.0 6.744186334874698 10.0 10.0 9.979899115489085 10.0 10.0 10.0 10.0 10.0 4.800707402142332 4.800707402142332 4.800707402142332 4.848307781722166 4.800707402142332 10.0 9.680944967004834 9.98813714206817 10.0 10.0 10.0 0.3043564233829148 0.0010 10.0 4.800707402142332 4.800707402142332 10.0 10.0 10.0 7.702276047511216 4.800707402142332 8.463826400805921 10.0 10.0 5.414422737954838 10.0 10.0 9.635722121917642 
4.107688715147156 0.0010 0.0010 0.0010 0.01478002816006995 0.0010 0.0010 0.0010 10.0 0.0010 7.173576021634184 0.0010 10.0 3.0560992595184713 10.0 10.0 10.0 7.331860944018834 9.597598857028448 0.0010 10.0 3.9631695713188835 10.0 10.0 7.99067084544979 5.500450000000001 10.0 10.0 9.558321089607137 10.0 9.487862158630612 7.72612000131272 5.003644026273369 10.0 10.0 10.0 3.3487241699207515 4.7212490072375735 2.943687986390219 4.996637701688813 10.0 10.0 0.0010 10.0 8.191797644212981 0.0010 10.0 10.0 
0.4018366291858051 0.04611940503624562 0.025388224669102122 0.003101916368377037 0.0018787801644505175 0.002130806362884142 9.59143411890112 0.017370796234249863 0.06465929220586564 5.314625907312631 1.8692608778080482 0.16428828350374164 9.898539101530366 9.382270954352638 9.914605010589955 9.872613239374058 9.99447825497565 4.584177373671584 5.195564343391373 4.596843082426088 0.5952939924161518 0.3624127767983376 0.5080359721423724 5.404156917573912 0.37999929522384734 9.659065184897123 8.953984385366095 9.902351370919423 9.562465275180712 9.996132102580901 9.969397818785229 8.73718096673112 5.04539063678206 9.999563613009364 0.8932274820215187 8.01692538555886 9.499330645307815 9.979147714247635 5.93188795094732 4.652675268482403 2.0636878717132037 0.5141241643886367 5.458137783521681 9.974585732494521 3.924162098724831 5.0005 9.908899453448605 9.995472667883961 
10.0 0.0010 0.0010 0.0010 0.0010 0.0010 0.0010 0.0010 10.0 0.0010 9.070246660989426 4.395668772260524 10.0 6.378868855073212 10.0 9.0379551373186 10.0 0.0010 8.34120886812162 0.21134628246319448 10.0 8.938666304880833 8.494689514956109 10.0 10.0 0.0010 10.0 9.999999408833164 0.0010 10.0 4.373867439717076 0.0010 0.0010 10.0 10.0 10.0 0.0010 10.0 9.938114102218574 10.0 9.936294438343207 10.0 10.0 9.99462999516211 0.0010 10.0 0.0010 10.0 
0.8922912987999381 0.0010 0.0010 0.0010195521254274997 0.001268312367197589 0.0010 0.0010 10.0 0.0010 10.0 10.0 10.0 10.0 7.538838937908477 10.0 10.0 10.0 10.0 10.0 10.0 10.0 10.0 10.0 0.0010 10.0 10.0 8.371582875763027 9.075171284537038 10.0 10.0 9.08349800964347 10.0 0.0010 10.0 10.0 10.0 9.945798297936783 9.922107298445619 10.0 10.0 10.0 10.0 10.0 9.968930937666567 0.0010 10.0 9.544578504450875 10.0 
0.14821735137977654 0.0010 0.0010 0.0010 0.0010 0.0010 0.0010 0.0010 4.794486047709043 0.0010 5.536112616705382 3.371750191264823 8.94488153779724 3.8971766146449403 10.0 9.861063004928745 9.081823056921735 6.3779265962904015 3.987956538463913 7.058737952397723 4.820514093122214 10.0 7.253622968348646 8.265070613071584 4.888689185417241 10.0 10.0 10.0 4.496295620702012 10.0 10.0 0.0010 6.3952934712051235 10.0 10.0 6.378242896827368 1.4812180190513216 9.309074727639207 6.31683607032789 3.647832526617625 1.147044146156042 9.755577908408526 2.779277257243181 10.0 5.000500000000001 3.954323518076274 10.0 6.811719012870844 
7.00132999776875 7.018060305526058 0.0041316153341542945 0.0010205675134216195 0.0010 0.001152702852235291 0.0010 10.0 6.138283524987569 0.6551776851750495 10.0 10.0 6.1535552418134705 7.894262830601846 9.839218127942898 8.712292854929007 9.960222804250309 0.6762741478892038 9.156827922412395 3.0415585543351864 10.0 10.0 10.0 7.879671311427736 10.0 0.0010 6.041850487499118 10.0 1.9751176273925295 10.0 3.4177451475777847 10.0 2.669793989673988 7.559750766163911 10.0 10.0 6.5232233870002 9.858290567397363 7.540391150534234 10.0 10.0 10.0 9.918140560664275 8.682202923085631 2.009362662314692 6.466195832447353 9.53745485153393 9.962015804118863 
0.26536028939828993 0.0010 0.030605004627317252 0.0010106109216100508 0.0010 0.0010 10.0 0.0010 0.0010 4.027130923064705 4.638190828643803 0.0010 10.0 7.135583138664797 9.581263930426953 9.619074639287074 9.723176793641834 4.9739369039462185 3.882400633542212 3.8583004437397284 0.6183425015498276 0.0010 2.063614655916807 5.325674742275249 0.6589519259504284 10.0 5.013078865081165 9.757968358299022 9.755183767300968 8.798482882400332 9.669226664255783 6.417761975401072 5.210966207293999 9.739169794758364 2.9591952358102382 5.6339201524334745 10.0 10.0 5.0760140608305715 0.026055529023548907 0.45048643766773955 4.280671031896405 5.042031494708282 9.844811070926399 8.794534047004229 10.0 9.721743896341842 9.780859249730998 
0.0010 0.0010 0.0010 0.0010 0.0010 0.0010 0.0010 0.9630203880310039 0.035990157943961064 9.322496607328466 10.0 10.0 10.0 8.072976525959541 10.0 10.0 10.0 10.0 10.0 5.63154343220812 10.0 10.0 10.0 3.233836112719936 10.0 0.0010 5.2685712177034025 9.182167371452653 8.32436779382328 10.0 10.0 9.039444039237447 9.257252851898711 10.0 10.0 10.0 10.0 10.0 10.0 10.0 10.0 10.0 10.0 10.0 0.0010 3.6065216981980353 10.0 10.0 
0.0010 0.0010 0.0010 0.0010 0.0010 0.009869382837394334 5.011698194402359 0.0010 4.6957049090390415 2.462441911504478 2.5421843528971793 5.900967153724305 4.768528307438822 6.705952980240295 10.0 10.0 10.0 10.0 6.336204146748253 9.673481248869583 9.197693726075464 9.561413538751067 10.0 0.0010 10.0 10.0 7.538558088495522 2.6343489877131034 10.0 9.895433600570975 9.641260555843246 9.668498311641107 0.0010 10.0 1.6868145525997766 7.538558088495522 5.313904159981824 10.0 10.0 10.0 9.16698621511848 10.0 10.0 10.0 5.642986395651265 3.8620757296273633 2.462441911504478 10.0 
0.07058331501065446 0.07577934185438301 0.02599315672697278 0.050789267451468695 0.0010845813934842097 0.0010123604429737288 9.982510274136933 10.0 0.0010 9.267274313362911 10.0 10.0 9.793480173879843 0.0010 9.695890513854883 10.0 9.910764582125783 9.870382141622189 10.0 10.0 9.815356750150354 9.803330728492794 10.0 0.0010 9.852490819017206 4.084718590882322 0.4674718964002565 9.986042857067902 10.0 9.959825378050516 9.967274339069496 9.883478371534522 0.1578288483086388 9.99901048952534 4.705938179156716 10.0 9.95987939856164 9.794490221126365 9.891763008728608 10.0 10.0 9.799664447540028 9.869880207580218 10.0 0.0010 0.01848972586306653 10.0 9.996289566212996 
0.0010 0.2565324708561657 0.012121782840972345 0.0010 0.0010 0.0010 10.0 10.0 0.0010 10.0 10.0 9.213691327498637 0.0010 0.0010 10.0 10.0 10.0 0.0010 10.0 10.0 10.0 0.0010 10.0 1.934866030215884 10.0 10.0 0.0010 10.0 10.0 10.0 10.0 3.414833314569907 0.0010 10.0 8.517806665758087 3.9314580939634487 0.12060655987371716 0.0010 5.72543732023594 10.0 10.0 10.0 10.0 10.0 0.0010 0.0010 10.0 10.0 
10.0 0.0010 0.0010 0.004338183070152453 0.004416993628809817 0.007228650521999013 0.0010 0.0010 1.9125766569929263 0.001000000000000334 5.0005 4.50055 9.692020973568777 0.001000000000000334 6.928952735766649 8.045547855781841 9.82794280029269 3.2874015456774712 5.0005 0.0010 7.872060440296252 10.0 8.155504827063254 5.500450000000001 4.50055 0.001000000000000334 4.145474200150472 8.957198043421586 1.1746945112230245 10.0 0.001000000000000334 0.001000000000000334 0.001000000000000334 9.619121236640499 10.0 4.905132092031782 4.060059339013527 8.167876131789876 1.8216473674617308 8.850923960376512 9.4348002718366 8.55998675966416 1.1641053973473054 9.850147958111833 0.0010 5.500450000000001 9.247919369555838 8.087310860886902 
3.641880221742114 0.0010 0.0010 0.0010 0.0017022523214714374 0.0010 0.0010 0.0010 10.0 0.0010 0.0010 2.581793218661817 9.077205698243084 9.866338675613122 8.065990393983466 10.0 10.0 7.968130925485336 3.605214470761112 7.102823806230216 9.755349939966862 9.557205130986082 0.8163258352579605 10.0 3.130611250847545 10.0 10.0 10.0 0.001000000000000334 10.0 8.354860732905866 0.0010 0.0010 10.0 10.0 2.9170617560438616 0.0010 9.85853378892212 9.319794239860816 4.384413152240764 4.259284251292004 9.54689678386724 3.5958550123421444 10.0 0.0010 10.0 10.0 8.626264462663062 
0.0010 0.0010 0.0010 0.0010 0.0010 0.0010 5.918070973068367 0.0010 0.0010 2.1393037856432846 3.4296460135792453 2.133332402363214 10.0 10.0 9.721211990135837 10.0 10.0 7.074035427275064 4.812266270779092 3.3857295100818847 0.00840203473324852 1.5529125179247094 2.026566427815853 5.278708437038749 0.373869257644329 10.0 5.88908755512762 10.0 10.0 2.961126941392499 10.0 4.831063251591334 4.1145743140429 10.0 3.2570877401558938 0.0010 7.288411611396333 10.0 2.9925101936133873 3.9277393873166817 0.007168065742330754 4.565489374327386 3.7732048141577126 10.0 7.567993816440571 5.160371557217449 10.0 10.0 
0.0010 0.0010 0.0014223347489968302 0.0010 0.004788646051621544 0.0010 2.1760928344953676 0.0010 0.0010 10.0 10.0 10.0 10.0 10.0 10.0 10.0 10.0 10.0 10.0 10.0 10.0 10.0 10.0 10.0 10.0 10.0 10.0 10.0 10.0 10.0 10.0 10.0 0.0010 10.0 0.0010 10.0 10.0 8.883021357145532 10.0 10.0 10.0 10.0 10.0 10.0 0.0010 10.0 10.0 10.0 
0.12609320510581679 0.0010 0.001202700084458272 0.0014669313674657114 0.006433907859242279 0.0022178950026590645 0.0010 0.0010 4.626884055819486 0.0010 2.3601551924050206 2.706961384235446 10.0 8.649687457077148 10.0 9.90719463421772 9.70993234145356 5.484218689639331 1.8599978326515663 10.0 7.755861315839585 9.51606700985393 7.51087577239046 10.0 6.516118228531285 9.291906517887648 8.813831646648117 10.0 6.685337687703967 9.727629607103257 10.0 5.29333018322325 0.6285328654786146 10.0 8.315482553277578 5.239106412517939 2.100402170895663 9.959073063023428 4.2712539423650355 6.893488732496607 5.060502975142918 10.0 5.4818905481938875 9.636038098896087 0.5030232709606188 9.738760205928884 9.679640679546202 9.96111415589663 
0.0010 0.0010 0.0010 0.0010 0.0077543950585283045 0.007014317959699088 10.0 0.0010 0.0010 0.0010 10.0 0.0010 10.0 0.0010 10.0 10.0 10.0 10.0 10.0 0.0010 10.0 0.0010 1.3295419777936712 10.0 10.0 10.0 10.0 10.0 10.0 0.0010 10.0 0.0010 0.0010 8.877613388546418 0.0010 0.0010 10.0 7.251092760125077 3.1360800685769865 10.0 10.0 10.0 10.0 10.0 0.0010 10.0 10.0 2.4826028410253196 
0.0010 0.0010 0.0010 0.0010 0.0010 0.0010 10.0 0.15295812075276544 0.0010 4.097361419128995 5.0005 0.0010 10.0 10.0 10.0 9.566604174540359 10.0 1.8830083432835805 3.4842918390229007 9.18437526490682 0.0010 0.0010 0.0010 4.603264316325094 0.0010 8.264455247215997 5.608350213840692 10.0 10.0 9.839615391568374 10.0 5.000500000000001 10.0 10.0 0.0010 0.50095 8.182838723575832 10.0 1.5290173628050465 0.0010 0.0010 0.0010 4.52232286064264 10.0 4.139386722918425 4.9143886722918415 10.0 9.218392943688249 
0.0010 0.0010 0.01100757711383428 0.0010 0.0010 0.0010 0.0010 0.0010 10.0 0.0010 10.0 10.0 10.0 10.0 10.0 10.0 10.0 10.0 7.881575743973611 0.0010 10.0 6.167537450920575 0.0010 10.0 10.0 0.0010 10.0 10.0 0.0010 6.906944658567733 10.0 0.0010 0.0010 10.0 10.0 0.0010 9.980968220991041 10.0 10.0 10.0 10.0 6.982065065416087 10.0 9.69474956234764 0.0010 10.0 10.0 5.777655945265749 
0.0010 2.7451546941919416 0.04905484802683038 0.11997844291951734 0.0011045675841371313 0.01968656265443286 9.623294033090325 0.02758719396534466 0.3108661513143474 0.0010 0.0010 0.6854524904459411 6.524580506590749 8.306101490886606 5.397811864198047 9.978198880125595 9.879430346951285 5.472475883829927 5.0001584064224165 5.305678043534977 0.0010 0.0010 0.0010 4.516852705729499 0.0010 7.4618707992099464 9.838043589823613 10.0 9.479816919651983 4.654119611359033 10.0 0.0010 5.6089194132947275 9.911563473005584 5.000500000000001 4.820977321785341 8.381570792290482 9.654754800550593 0.0010 0.0010 0.0010 0.0010 5.0001625507837355 9.933259031713352 5.000500000000001 9.499104740384258 9.988148972999962 9.651958684540038 
0.09578275071404692 0.0010 0.0010 0.0016262012245573595 0.0010 0.0010 8.847675996419841 0.0010 0.0010 0.0010 4.892909018087001 4.361525337937836 9.50005 5.1585981368542075 4.960857202732281 9.975946796764598 10.0 9.655213897737845 5.50045 0.7953098548806032 0.0010 4.864429757643026 0.0010 0.0010 0.0010 7.332669901230876 5.893404908531315 9.591273650046439 10.0 4.932588330808062 9.579454402323128 0.0010 0.07168637000433821 10.0 4.50055 0.0010 10.0 9.412880673220753 5.000500000000001 4.881732235532632 3.9095001542391077 4.50055 1.8732893591953292 9.408537340882091 5.000500000000001 10.0 9.979773080148172 0.649280899015837 
0.0010 0.0010 0.0010 0.0016722082693940512 0.0010 0.0010 0.0010 1.8284665126223376 0.0010 10.0 10.0 10.0 10.0 0.0010 10.0 10.0 10.0 10.0 10.0 10.0 10.0 10.0 10.0 0.0010 10.0 8.257657647535932 3.682262067787664 8.748285927521575 10.0 10.0 10.0 10.0 0.0010 10.0 10.0 10.0 10.0 10.0 10.0 8.800231028835181 10.0 10.0 10.0 10.0 0.6349626128322733 10.0 10.0 10.0 
0.0010 0.032448292503061985 0.02842949084722156 0.0010 0.0010 0.0010 1.6451339927682311 0.0010 0.0010 10.0 10.0 10.0 10.0 1.8608579270585648 10.0 10.0 9.968205770001724 10.0 10.0 10.0 10.0 6.583353094942573 10.0 0.0010 10.0 10.0 10.0 10.0 10.0 9.970842653082762 10.0 10.0 0.0010 10.0 10.0 10.0 10.0 10.0 10.0 10.0 10.0 10.0 10.0 10.0 0.0010 10.0 10.0 9.33935711539591 
0.13316563088485311 0.0016594318922661343 0.0010 0.035532319980914294 0.0010 0.0010 8.412260962478854 0.0017491972486433486 0.0017942832463870623 2.9844590852693518 0.0010 3.309984613742067 10.0 9.98748506151832 9.998572570987848 10.0 10.0 4.647558917802524 5.200857992022413 4.415110004716277 0.444300127888276 0.8767549025386028 0.0010 3.5612775505833225 0.6784574584586901 6.433169056450915 9.710295158283378 10.0 9.999156778437294 4.397905960262159 9.99771570746146 9.32856330751229 5.1864572222537015 10.0 0.0010 4.971816259485476 9.49871619304632 10.0 6.841164087384273 9.981801529087424 0.3115696830109619 0.018320858005379324 6.608132348625822 10.0 0.0010 3.9198697478787414 9.754492457715923 9.768601271157383 
1.6130305255373032 0.13856511985438713 0.005841579667311889 0.0010628971838894294 0.0024129113081071867 0.0031865923552708273 0.0010 0.014970948637490437 6.616797380567585 0.0010 0.8622029611477661 0.7354199583086211 8.894800102760792 4.628884456404466 9.991013177434525 10.0 9.629042282037751 7.273461509285618 2.175502897714594 9.930122732366218 10.0 10.0 10.0 10.0 6.733533757309555 9.031991949510875 9.871417403698226 10.0 3.2274587718971577 10.0 10.0 3.1396623553619154 0.0010 9.999078929525593 10.0 3.385018619445589 0.9812467850060962 10.0 4.120675402824558 8.378728819838653 8.701751799991293 10.0 6.02626447773984 9.634738314147112 0.0010 9.950175370156428 8.545763893969324 9.81200894714179 
0.0010 0.0010 0.0019035059811767531 0.0015752992743805643 0.0010 0.0010 10.0 0.0010 0.0010 10.0 10.0 0.0010 10.0 8.127311233018224 10.0 10.0 9.975598911430788 0.0010 10.0 0.0010 0.0010 0.0010 8.856610791665252 6.7040047860368155 0.0010 10.0 8.389587465661922 10.0 10.0 10.0 10.0 10.0 10.0 10.0 0.0010 10.0 10.0 10.0 10.0 0.0010 0.0010 0.0010 10.0 10.0 10.0 0.0010 10.0 10.0 
0.0010 0.0010 0.0010 0.001137026067288312 0.0010 0.0010 1.553313573395755 0.6429382077805008 0.0010 5.3230728231178945 10.0 10.0 8.256281481282844 10.0 10.0 10.0 9.998541637543354 10.0 10.0 10.0 10.0 10.0 10.0 4.720234440017706 10.0 10.0 10.0 10.0 10.0 10.0 10.0 3.6758488256841657 0.0010 10.0 5.7865242965810975 0.2337467219458116 0.9927824534311682 10.0 10.0 10.0 10.0 10.0 8.097886904164046 10.0 3.3757139134353915 10.0 0.8283978082791363 10.0 
0.306283732497139 0.0010 0.0010 0.0010 0.0010 0.0010 0.0010 0.0010 6.983735602578276 0.0010 3.977252864734787 4.986145181816824 10.0 4.9913101265584405 8.973189160507827 9.02743538216955 9.442062248282555 10.0 4.976631282658215 10.0 4.842439463699504 10.0 4.351596180395373 7.7440439120194835 4.650934697001696 10.0 10.0 10.0 3.0697292951198216 10.0 10.0 4.348468330691464 0.5913801470174067 10.0 10.0 4.941227852555356 2.5332680980884987 10.0 10.0 5.8256240336387926 4.5367017449109115 5.293044696002218 3.418182010221982 9.081318320956132 0.0010 7.1210222534342265 10.0 8.884038401640375 
0.0010 0.0010 0.0328081383743959 0.0010 0.0010 0.0010 6.57581476539913 0.0010 6.446324688319499 3.166855027825454 8.011223882379483 6.582393563342844 10.0 3.824758463735207 10.0 10.0 10.0 7.70284941645452 10.0 1.9212362463325787 7.759253782817719 5.058024054834655 8.392070232697492 0.0010 10.0 4.725705578295352 6.134810943126788 10.0 7.851109725652213 10.0 10.0 8.52477344083798 0.0010 10.0 8.486763119501939 7.377001951605218 8.229241398994104 3.576314342778125 9.949366613299688 10.0 10.0 10.0 10.0 10.0 0.0010 3.457631963896075 10.0 10.0 
0.10708284680443972 0.005920161303791404 0.0010 0.0010 0.0011097816076502411 0.0010 10.0 0.8214838165953606 0.0010 2.4321609956367913 9.9700449922408 10.0 0.10134437903576998 6.630676385651983 10.0 9.945405529302517 9.995337490170085 0.0010 9.753317655451081 0.0010 0.0010 8.04361272987667 2.854306999922287 1.7998139595912312 9.753317655451081 0.0010 4.923439546018999 10.0 10.0 9.753317655451081 9.884171421909429 9.84164238440391 0.0010 9.994994526996226 0.0010 10.0 10.0 8.179272518930015 10.0 10.0 10.0 9.753317655451081 9.753317655451081 9.998548016251881 7.606485215813326 1.5212030108679895 10.0 10.0 
0.0010 0.0010 0.0010 0.0012622274336714103 0.0010 0.0010 3.878358201970257 0.0010 0.0010 10.0 10.0 2.4919969624227445 5.49764826560029 1.6389173813124858 10.0 10.0 10.0 10.0 10.0 10.0 0.0010 10.0 10.0 0.0010 10.0 10.0 0.0010 10.0 10.0 10.0 10.0 0.001000000000000334 0.07728278507378956 10.0 1.640390008613719 0.001000000000000334 10.0 9.936985832435633 10.0 10.0 10.0 10.0 10.0 10.0 0.0010 10.0 10.0 10.0 
3.7832691589507954 0.0010 0.07270107711373996 0.0013350071665307528 0.0010 0.007628841441125449 0.0010 0.0010 9.925281686121101 0.0010 4.107033996954171 0.03762932422396981 8.676390704686888 4.905732153934355 9.99393570185264 9.76818220595641 10.0 3.7961637865874724 5.528061395813285 6.01300378786387 10.0 10.0 5.333443971184439 7.205209335216823 9.621982666158441 5.539228229527582 7.256974141940074 10.0 7.472528438769212 10.0 7.460400703089175 0.0010 5.398736115943942 10.0 10.0 1.3803369227813862 4.807250234996534 10.0 5.23638737287192 6.823044503277302 7.535206131580731 10.0 5.629254774476419 10.0 4.288438224512509 4.522705807084319 9.967107799302838 10.0 
1.1539242886838514 0.0010 0.0010 0.02138274725091418 0.0010 0.0037007216427780484 0.0010 1.3195715226250018 9.225608925579142 0.0010 3.3318640081544615 2.7442143407267126 8.752825132416477 9.499909264548986 9.583253733560692 9.481577670157565 9.899325753606886 9.96931677097033 8.231108621008424 0.0010 10.0 8.43505656192286 6.638465888124124 7.167881198668834 3.9845515887240635 0.666165531173319 9.984887720996937 9.817436419492301 4.825087665016661 9.91172978387862 6.363671582593914 4.063739091665819 5.219961833597762 9.866918305955316 10.0 5.746766483772089 7.91536665619714 7.960393418820603 7.875854312746735 7.750688483111809 10.0 10.0 3.3672672184199 8.869455731716753 1.6580893731566086 8.840278659084952 8.404008529997661 9.581293924859102 
0.0010 0.0010 0.0010854443141302718 0.0010 0.0010 0.0010 5.1676799088909595 0.0010 0.0010 9.579641445903261 10.0 9.620901497697567 7.18130003320327 2.981357330372198 10.0 10.0 10.0 9.909021904537042 10.0 10.0 6.974745516796826 9.757308042973163 6.842824827246256 0.0010 9.60460492754283 9.234569320016421 4.729046474604296 10.0 10.0 10.0 10.0 6.112717419590865 0.0010 10.0 8.889701016758867 0.6609390157293915 10.0 10.0 7.222845487906826 7.736652973427491 8.521076264038898 9.070514951316346 9.088321937956456 10.0 0.0010 7.619330558059333 10.0 8.89457630877509 
0.1215913526639778 0.008631185982688583 0.003739547161157512 0.006116635585594304 0.0010928324598704917 0.0010013340089829095 9.722808449769943 1.0640532386888952 0.09441549958311057 1.8839683124678128 9.911109382814352 9.930847249943207 9.954176013614559 5.414296813228224 9.938974171809692 9.981090968457258 9.451590603222973 2.3075214085736597 9.997154286313249 2.481379498144185 8.244158551896277 9.904794901712766 9.906697812873198 0.0010 9.91581861622867 0.5450577289684411 0.11586593367497744 9.997358999741607 9.951162419535823 9.956072818533896 9.990657343300331 9.767986740484815 0.054620945246503294 9.994077332412562 7.47526736204663 9.7843714811455 9.970356724687218 9.97656438491792 2.9541142403091163 9.936979195088774 8.879837593785274 9.910428334124507 1.7994000797067287 9.999086701925512 0.049908845596522894 1.9302718509867345 9.964441939754774 1.9666820917749508 
0.0010137668501779423 0.0010093736920942676 0.0010000001176526632 0.0010 0.001267643057801086 0.0010 5.000500000000001 0.0034545357264219286 0.0010114556113811552 9.991198232889044 4.917374625399389 5.0005 9.991198232889044 3.827352819586303 9.9999849914238 9.999999701935593 10.0 9.991198232889044 9.999829761913347 10.0 2.3372240588145337 4.017576541278319 9.875233758747664 0.0014201473397330681 5.0005 9.99878162143052 4.338419068693505 9.997257060242672 9.99997774981344 10.0 10.0 5.0005 0.0010018267124420272 9.999971878828083 9.909901728501179 9.50005 9.991198232889044 10.0 9.991198232889044 9.991198232889044 9.991198232889044 9.999829761913347 9.991198232889044 9.991198232889044 5.000500000000001 10.0 10.0 10.0 
4.170945695116587 0.0010 0.0010 0.01667930265780313 0.02491343919097616 0.0010 0.0010 0.0010 10.0 0.0010 2.7315196285745937 1.9590626457885776 10.0 5.205376919279221 6.265836528524317 10.0 10.0 5.411104552163939 4.228868215859388 0.0010 7.3803199028479 10.0 6.909799376859672 9.946330709385778 4.7253422819661735 4.500550000000001 10.0 10.0 4.576061895276319 10.0 10.0 0.0010 0.671838085502773 10.0 10.0 0.0010 4.763259733288165 10.0 4.9330543227909525 10.0 10.0 9.475859544554897 4.78349727614515 10.0 0.0010 10.0 5.775486285530982 10.0 
0.46281834485327633 0.010741712921796886 0.00107117633013175 0.0013670015982554708 0.002362992339039153 0.0010296225428588868 9.889560211424907 0.012735261131425354 0.3663391675732981 5.000500000000001 1.2166631748874772 0.4273339877492881 9.812279329863099 8.376181320310787 9.646598438529606 9.990253331226251 9.985929691981772 3.8503794122817325 6.75198702294489 0.5873689143300707 0.46622934750276906 0.19679016926554338 0.33759286893598717 5.465192575531542 0.41680499398934023 6.984300454512502 8.538619003543479 9.9812966196671 9.230204553790516 7.572269528468153 9.978713210741896 7.894096289218863 9.888592894780585 9.99586132803636 2.4537029599869866 9.80520789868321 6.890034308506621 9.937112422370053 6.984300454512502 4.182657644029785 0.35867249175939653 0.0010 6.464392705270542 9.998805798770558 6.465696103910191 6.984300454512502 9.922571003714015 6.214556280592724 
0.0010 0.0010 0.0010 0.0010 0.0010 0.0010 0.2591656712432284 1.7191530045862415 0.0010 10.0 4.553029782059716 1.0193434873357528 10.0 4.179062552526712 10.0 10.0 9.986173818791489 10.0 10.0 9.970818914558427 0.0010 10.0 10.0 0.0010 10.0 10.0 3.2529524921322386 8.722384352400985 10.0 10.0 10.0 5.23878148466239 0.0010 10.0 3.389130852674941 0.0010 10.0 10.0 10.0 10.0 10.0 10.0 10.0 10.0 0.0010 10.0 10.0 10.0 
10.0 0.0010 0.0010 0.0010 0.0010 0.0010 0.0010 0.0010 10.0 0.0010 10.0 10.0 0.0010 10.0 10.0 10.0 10.0 0.04364815997133498 0.0010 0.0010 10.0 9.01498740913664 8.378781879555392 10.0 5.489135633356342 0.0010 10.0 10.0 0.0010 10.0 9.635707251503518 5.838000217951628 10.0 5.6921559544159335 10.0 8.988018036534813 10.0 0.0010 10.0 0.0010 10.0 0.0010 0.0010 0.0010 0.0010 4.768943200832543 10.0 10.0 
0.0010 0.46051418172368463 0.22626288727052357 0.008211441065014627 0.0010 0.01141620945443976 10.0 0.0010 0.035309258646286965 3.5604664443100207 0.6560756024290489 0.8079771060522409 10.0 4.170079897221754 10.0 10.0 10.0 5.751661429304354 0.13313263790539012 6.680173272829716 0.0010 0.0010 0.3414529341060799 3.6519665985917595 0.4631714466233672 10.0 10.0 10.0 10.0 4.479956082374346 10.0 4.67995760855887 3.0602353501618156 10.0 0.0010 3.167058153546231 9.90647993577145 10.0 6.493618623802635 0.0010 0.0010 0.0010 7.507775182036583 10.0 10.0 5.246728140372787 10.0 10.0 
10.0 0.0010 0.0010 0.0010 0.0010 0.0010 0.0010 0.0010 0.7444825120141934 0.0010 0.0010 9.229113218836911 5.511630670105166 0.0010 10.0 0.0010 10.0 10.0 10.0 0.0010 2.482855368141257 10.0 6.201529963839729 9.81704458956839 0.0010 10.0 10.0 10.0 3.9470135685261756 10.0 0.0010 2.2769113157703784 4.948844566119099 10.0 10.0 0.0010 10.0 10.0 0.0010 0.0010 4.498279356099351 0.0010 0.0010 10.0 10.0 10.0 0.04885749736824696 10.0 
0.4123768689181224 0.0010 0.005490548620051444 0.0010372350272857677 0.0010 0.0010 0.0010 0.024862636291347134 10.0 0.011072158204254556 4.9043089014401025 8.93218018955727 7.643710698381831 5.063487344093436 10.0 9.992351950606762 10.0 8.919560969182733 7.283910205165538 1.1475706564148442 8.917835310376063 8.94775409113453 0.0010 9.275762961820607 10.0 2.652239919551688 10.0 9.976104595114055 3.397232819138277 8.590955460085317 9.891537530110261 0.0010 1.4389020660855842 10.0 8.885731304210921 1.5045186383257638 7.690375976408438 9.183905769975482 8.766494793114 10.0 8.61562938932693 8.005105611384472 8.621159823357484 9.813163620396294 4.532139535867953 9.869692527709097 9.990980489738845 7.262050605705792 
0.44473803575335563 0.04812849896797436 0.0010 0.0014249856334304248 0.001315926835984738 0.0014314505246927729 0.001000000000000334 3.495611051603282 8.16082316040972 0.0010 6.98282894060976 4.50055 9.97953506278609 8.879251326161201 10.0 9.999379603886297 9.998453420974275 10.0 10.0 4.50055 10.0 10.0 6.488264619021859 7.594770636074049 6.515470966282919 10.0 8.59202948715038 10.0 4.795206613680198 6.503172934351419 9.453046832375888 3.8019280389864027 4.391504991289914 9.99997384614642 10.0 4.966623684939749 3.4030672179821364 7.3666117239400775 4.132857004373142 8.904092926370662 9.630248543278471 10.0 8.516333841857245 10.0 0.0010 9.404236338527562 10.0 10.0 
7.031474968632873 4.85979080861528 0.0010 0.0010 0.0010 0.0010 0.0010 6.076623556933638 0.0010 0.9294481093409499 4.793791947144996 7.895868665680919 4.043077034828805 9.543832458347143 10.0 10.0 10.0 7.187581931149941 4.827374547319874 3.8691879721612774 10.0 5.341845679179581 6.8832261139450726 6.212156256318066 4.415848153441843 2.2978659507997765 4.658664223338733 10.0 10.0 6.033728868206013 2.9965737046545686 5.570233486991719 6.434030045570157 10.0 10.0 4.246006402697268 4.919876090729844 9.424071014400074 0.0010 9.830968860065841 9.543659175825765 1.7924296918331715 9.187787899956785 10.0 4.7907462128489815 5.817090065482098 9.191421351276876 10.0 
0.0010 0.0010 0.32119783584985334 0.0010431233440202712 0.0010 0.0010 2.725511048192775 0.0010 10.0 8.643265616409922 6.1626189627765395 10.0 8.594259517682431 10.0 10.0 10.0 10.0 10.0 10.0 0.001000000000000334 10.0 10.0 8.207614769841973 10.0 7.419254989087317 0.001000000000000334 5.048528330117023 10.0 10.0 9.701875722158148 10.0 10.0 7.201747109503191 9.979294612035975 10.0 6.497817793927426 0.0010 3.8101885934886264 10.0 10.0 9.62702179981705 9.782109012375527 10.0 10.0 0.0010 2.7757853967758175 0.001000000000000334 8.794295877815651 
3.098653984232925 0.0010 0.0010 0.0010 0.0010 0.0010 0.0010 0.0010 10.0 0.0010 3.2779302000761534 0.0010 10.0 1.5481450127363654 10.0 10.0 10.0 8.786378565514994 0.0010 9.92545377466771 10.0 10.0 4.919762186722187 10.0 4.784329352301646 10.0 10.0 10.0 0.0010 10.0 6.314358873158838 0.0010 0.0010 10.0 10.0 10.0 1.6213757972643377 10.0 6.060739357794551 4.725193830025081 0.41846333609219766 9.904184633360924 0.0010 10.0 0.0010 10.0 10.0 10.0 
10.0 0.0010 0.0010 0.0010 0.0010079655523559169 0.0010 0.0010 0.0010 2.1083987909296824 0.0010 1.968794321283408 3.1382178423439524 0.0010 0.0010 10.0 9.998564137057976 9.999649606165823 10.0 10.0 1.7330024853770563 5.405770398225897 10.0 5.47039204572464 8.355458794220063 0.8728693062079993 9.535510745748304 10.0 10.0 0.0010 10.0 0.0010 0.0010 0.0010 10.0 9.421142227936794 0.0010 0.5133998443290371 9.965138923931674 1.929428389961783 10.0 0.0010 10.0 0.0010 10.0 7.309799693858173 6.519551837187066 5.232287614178397 10.0 
10.0 1.295603541841804 0.0010 0.0010 0.0010 0.0010 0.0010 0.6135484619140975 0.0010 0.0010 0.0010 0.0010 0.0010 0.0010 10.0 10.0 9.834453962158511 10.0 0.0010 0.0010 0.0010 0.0010 0.0010 10.0 0.0010 0.0010 0.0010 8.580619367360272 10.0 0.7728828730719766 0.0010 0.0010 0.0010 10.0 0.0010 0.0010 0.0010 10.0 0.0010 3.3526534243395036 0.0010 4.669247611340779 0.0010 10.0 9.584481148127967 10.0 7.168393026349857 10.0 
10.0 0.0010 0.0010 0.0010 0.00929311463234267 0.0010 0.0010 0.0010 1.474179138798757 0.0010 0.0010 3.203786022086793 9.171839355922955 3.8217195126623347 10.0 10.0 10.0 0.0010 3.6420868316882364 0.0010 0.0010 7.437910878735465 4.777410054617278 5.581935257724963 0.0010 1.2102638012276092 10.0 10.0 3.0285139134748755 10.0 2.9420195775514255 0.0010 0.0010 9.499672576238735 7.482381923114588 6.503220633874537 0.0010 4.867634223382404 1.8906921864259612 7.446897893842884 8.266206864908373 7.433655246901624 0.0010 10.0 0.0010 6.611515479636626 9.970147641011065 9.843359512892203 
0.0015410736880461134 0.0010729802893062034 0.0012056017477714153 0.0010023562868442374 0.001000176158555292 0.001002070332460478 0.0010 4.208399431958365 0.0015434867953154983 9.952228949083032 4.9970344293729 6.453647687650287 7.778522213510886 1.146433584323093 9.101705722021737 9.99936887149006 9.99999992792572 9.999776475731293 9.999961263857116 9.938667165150225 9.244532828951641 6.9402935860413715 5.9055198331047976 1.146433584323093 9.999168838769739 9.64169292537578 1.146433584323093 9.999671855878105 9.888429494070987 9.999742245619696 9.999458556231085 4.93137587206837 0.08282536558208979 9.999998507376976 9.909279673977533 9.59288706426163 9.999737344692136 9.999986275606384 9.713969896856717 9.999159560096434 6.799038066831253 9.974565656093077 9.999130872392112 9.999991724266543 1.1761949773130027 9.854466415676907 9.999446013052852 9.999671855878105 
0.021754238943737722 0.023466668758985558 0.0010324383806982174 0.0010661306152943747 0.0017956130343100658 0.0010000130522006083 9.50005 0.00984778430264684 0.001275616471764597 6.699706963816318 4.924181800094869 2.0701830572751048 8.09364604415214 3.9502373913348205 9.963201303921672 9.979245761056262 9.975954656239642 9.118323110328408 7.341211772386298 5.344067796765711 0.49484399492198183 0.28380480264631097 0.38683442403402346 0.07084385360960348 2.23186836570156 6.634802775904151 2.7924295165152855 9.976470015229543 9.979245761056262 9.691561565395203 9.979245761056262 9.531834120044065 0.08706701131900767 9.980205846810826 1.00121499533412 2.9121872610119612 9.86939552798966 9.979247211748268 9.182734192771797 0.4281836286339942 0.9163457193068656 1.2611881337013973 0.0010 9.979245874404668 1.9024231176844881 7.519923784903768 9.979245761056262 9.716987661883664 
0.0010 0.0010 0.0010 0.0010 0.0010 0.0010 0.0010 0.5424588825500265 0.0010 10.0 10.0 10.0 10.0 8.369036782708621 10.0 10.0 10.0 10.0 10.0 10.0 10.0 10.0 0.0010 0.0010 10.0 10.0 2.866213027554135 10.0 10.0 10.0 10.0 0.4892794646160828 0.0010 10.0 10.0 0.0010 10.0 10.0 10.0 10.0 10.0 10.0 10.0 10.0 0.0010 7.838367688126605 10.0 7.89249387205561 
9.397539118287416 0.752237467502301 0.0010 0.017249497218723632 0.0010322690654023675 0.020443698205264184 0.0010 0.0010 9.283236809038861 0.0010 0.6079090880964158 1.5122719333161618 0.0010 10.0 0.3429464730622298 0.7593126535475836 10.0 0.6029420480957182 0.22853268273906835 5.386897897216824 6.182156091028977 10.0 6.404429497509881 9.421422761783102 0.5621939830683651 0.0010 10.0 9.462183430246187 0.649285715101132 10.0 0.6032096113424208 8.607708709398551 9.833323925730022 10.0 10.0 0.0010 1.8882231692713947 10.0 10.0 0.0010 0.6030833757411873 0.561071308591881 3.105078862162078 0.6032839371755605 9.178681784000048 0.0010 0.27226976782203227 10.0 
0.0010 0.3894748613403134 0.006036281772409434 0.02395178756111264 0.0032820702548776895 0.0010 10.0 1.3468543947223504 0.0010 0.0010 0.0010 0.0010 6.54470224492444 10.0 7.730795237159194 9.909690474196202 9.937581935788891 7.200457761595106 0.0010 0.0010 0.0010 0.0010 0.0010 2.0911139313204847 0.0010 0.0010 0.0010 9.979343348388579 9.57741942693582 0.0010 9.834975492598355 0.0010 9.031042888011319 9.917814574399502 0.0010 0.0010 0.0010 10.0 0.0010 0.0010 0.0010 0.0010 0.0010 9.800166494836462 10.0 2.196802360789131 9.814484259060158 6.5655457361839185 
0.18426226049810152 0.0010 0.0010 0.0010 0.0010 0.0010 10.0 7.71333893254156 0.0010 4.59568918009997 2.792072351229859 1.7180555325518325 10.0 6.693082045897525 10.0 10.0 10.0 5.007568767089665 10.0 9.89049015263019 10.0 10.0 10.0 4.741304313285131 10.0 2.885307359567999 1.2002317806641818 9.878457530052458 10.0 10.0 9.802079279679438 10.0 5.135109203043786 8.649667694520211 8.255662370311343 0.0010 10.0 10.0 2.694720532328575 10.0 10.0 10.0 8.180275340519133 10.0 1.5261485745131382 4.7413767835890965 10.0 9.227369359360075 
0.0010 0.0010 0.0010 0.001023455782191549 0.0024914921070257885 0.0010 0.0010 6.75620631145474 0.0010 4.814536465675648 4.8682537826916334 6.824533792707656 9.30681482710913 8.779673444870417 10.0 10.0 10.0 10.0 5.017387384186915 10.0 10.0 7.171576390378818 6.675332178472519 0.0010 4.251430981692467 9.008316808720952 6.102373585745892 10.0 10.0 7.665985201989276 10.0 10.0 0.0010 10.0 10.0 2.8658557350784837 10.0 9.870226220594752 7.812515229325884 10.0 8.64099887174453 10.0 9.498637532059714 9.865602301707357 4.1824038437946385 4.604737671688652 10.0 10.0 
0.0010 0.0010 0.0015191265293650427 0.0018257236672377488 0.0018142413522987115 0.01283615580925011 10.0 7.6535258462810685 0.05001117466993438 0.0010 10.0 6.455557864801614 9.087912875377574 10.0 9.835944989193068 9.937724281700733 9.95323906697524 10.0 8.063656804169096 0.0010 0.0010 0.0010 7.602403779479701 10.0 10.0 0.0010 0.26242160392815805 3.7552761288697987 8.093917522002238 9.678923319403538 10.0 10.0 10.0 10.0 10.0 10.0 10.0 8.438867933373297 1.3062411942615613 10.0 8.334110983881908 10.0 10.0 9.979867679925164 10.0 3.40548432736919 10.0 10.0 
2.20027607155609 0.0010 0.0010 0.0010 0.0010 0.0010 0.0010 0.0010 10.0 0.0010 10.0 1.6573417895526266 10.0 10.0 10.0 10.0 10.0 0.0010 10.0 4.9034850787130635 10.0 10.0 10.0 5.510420419522692 10.0 0.0010 10.0 10.0 0.0010 10.0 7.487645585448043 1.7745710425760537 0.0010 10.0 10.0 10.0 10.0 10.0 10.0 10.0 10.0 10.0 10.0 10.0 0.0010 10.0 7.016815937274825 10.0 
2.225268089093432 0.024632595079582147 0.0010 0.0017015753615875382 0.0010 0.007577599611880312 0.02355287612848205 0.018266008445486197 5.000500000000001 0.0010 6.876412738399287 5.0005 8.413476332821649 6.6069056367230115 9.302869241561737 9.294794138783592 9.999931152548594 7.095593842756302 8.461760450832655 3.556967941644589 7.929840812982618 10.0 5.82490182216532 4.088944762284471 5.0005 4.6468796650902755 9.994752888603873 9.965667085569972 4.68537227829762 10.0 5.2423182516466795 6.608704929251876 4.70819318226727 10.0 10.0 3.9139358003110454 10.0 8.7711383360499 8.478548821498833 5.0005 10.0 5.642059402399924 7.167097115422349 9.224918005470945 0.5461788819250532 5.891989494808328 9.346145433610948 9.974244064939722 
0.0010 0.009897706568745059 0.4277652384072737 0.0010 0.0010 0.0010 10.0 0.0010 4.514291654444707 0.9476278589252791 10.0 10.0 9.343989654482677 10.0 10.0 10.0 9.998156552996326 10.0 10.0 10.0 10.0 10.0 10.0 10.0 10.0 10.0 10.0 10.0 9.709198970759761 10.0 10.0 5.039934380060935 0.0010 10.0 4.884545500476463 10.0 10.0 3.0937341507167937 8.80811368090644 10.0 10.0 10.0 9.778201730671565 9.992031440800957 0.0010 10.0 10.0 9.885097609269014 
10.0 3.644126084299246 0.0034116443011107207 0.02014308215499829 0.0015259616736807014 0.009626559438010888 0.0010 1.5605762135007089 0.0010 0.0010 0.0010 0.0010 5.0005 5.000500000000001 3.417621955985031 5.0005 9.155375964976958 0.0010 0.0010 0.0010 5.0005 5.0005 5.0005 10.0 0.0010 0.0010 7.5365667925437485 5.0005 0.0010 5.0005 0.0010 0.0010 0.0010 8.589898376623099 10.0 0.3467733728572542 0.0010 5.0005 0.0010 5.0005 4.136357460852538 6.6118354313465275 0.0010 8.951919458712705 5.000500000000001 3.9384410879978056 4.6252488650046315 5.0005 
9.586541850917596 3.6608624004398744 0.0010 0.0010 0.0010 0.0010 0.0010 1.9041188205462105 0.0010 0.04307851233581417 1.8487231700696176 0.9557172274597088 4.766545766995773 10.0 4.605409298734084 1.6563639009656237 10.0 4.195203168099526 3.253566241432339 0.0010 2.4449420238267106 4.854243974845347 0.4834738524180606 10.0 1.9981867368467476 4.958184336408277 10.0 4.879343634247118 0.001000000000000334 4.986966759213263 0.4428495960650407 0.001000000000000334 0.0010 9.632780635186482 10.0 2.8744681100414295 3.246947394338105 4.664326572501543 1.8738504046821012 0.8414801926391107 10.0 10.0 3.616182042255452 10.0 0.0010 6.865778452106598 0.42111730657692004 4.004504946166551 
0.0010 8.66762001427434 0.0010 0.0028430107948770565 0.0018120104480974706 0.0010 0.332746800712053 8.113421679338245 0.0010 0.9574870017716244 0.0010 3.3154351436075973 6.611719103958197 3.3337247828122942 1.4319176381336312 9.840461976227258 10.0 4.991134335289609 6.667275217187706 10.0 4.1633782665052745 1.4597697449898477 1.4597697449898477 10.0 0.0010 10.0 6.192125886850196 2.4515151676868614 9.281594687815206 10.0 1.7496153201051587 0.0010 10.0 10.0 1.3447763575013605 0.0010 0.11634208904620724 10.0 0.0013858333307155135 10.0 0.0010 6.244530069658217 0.402281437310127 10.0 2.119669541802074 10.0 0.3236391639620173 9.997627885139673 
0.019115804388443486 0.019042064040818193 0.1751743516662229 0.00104077248377215 0.0010 0.0015681652723007812 10.0 0.16039803716651058 0.0010 0.0010 6.359474350102788 10.0 10.0 10.0 10.0 10.0 9.960721432853816 9.873098660261256 0.0010 3.3082542243091657 0.0010 0.23451129055636777 0.0010 0.9373689324583063 0.0010 7.876910504460618 9.14248260108539 9.914273544207054 10.0 0.0010 9.983551754359466 0.0010 10.0 10.0 0.0010 0.0010 0.0010 10.0 0.0010 0.0010 0.0010 0.0010 0.0010 10.0 10.0 0.0010 7.486610255945211 10.0 
0.0010 0.0031662765957068528 0.0021486035303372474 0.0010 0.0010 0.0010637572151194334 4.302889591074282 0.0010 0.035864659789527624 5.653040269078466 2.1835939459141374 5.958684513029762 9.994116098746506 8.368437089437364 10.0 9.999261262278432 9.999737716568266 10.0 5.541772453533591 6.242729257978466 10.0 10.0 10.0 3.709672845304355 9.18155009066937 10.0 0.0010 10.0 9.995893114238166 10.0 9.996130654919481 10.0 0.0010 10.0 5.784843726693125 10.0 4.1658593574485225 10.0 10.0 10.0 10.0 10.0 9.965135340210471 9.986265224257435 0.0010 10.0 9.981631351443289 9.984619929690412 
4.600613066968334 0.10026439028516887 0.005245314758595618 0.004234706326370062 0.09071600066188566 0.03071449883185836 0.0010 3.7287917461223445 10.0 0.0010 0.0010 4.683739245024978 10.0 10.0 7.1288250996854385 9.587620639185573 4.428233544285734 5.298175751959185 2.4205579731502866 9.503457808550014 10.0 10.0 10.0 10.0 10.0 0.0010 10.0 10.0 0.0010 9.997973307823438 9.71615344265492 6.946542290464366 0.41283537639962753 9.592893517028159 10.0 0.737967482160196 0.0010 9.989870183895686 0.0010 10.0 10.0 10.0 10.0 10.0 10.0 10.0 8.97532605334553 10.0 
9.294091155108056 1.1575275596792762 0.003440597522122387 0.03486714571132954 0.0010 0.00200380759073185 0.0010 0.0010 8.749043780992098 0.0010 4.4509165741581 8.890038087105095 8.802567731635472 8.46969154313974 4.619081334696654 9.308670440467699 10.0 8.188139764033723 0.008432099697606665 1.9388906920540865 4.623321418857437 8.596399574014315 6.100752795948865 10.0 4.045313921393119 0.8653714503790481 9.094080738946605 10.0 4.390600036962054 10.0 4.896177680489591 0.0010 6.469125864862635 10.0 10.0 9.273574445264295 7.182269471208595 10.0 9.09098457484571 9.86712517193687 5.039400696657516 6.210669639427278 10.0 10.0 0.0010 10.0 0.0010 10.0 
0.0010 0.0010 0.0010 0.0010 0.0010 0.0010 0.8388502262293205 0.0010 0.0010 10.0 6.5807166043334675 7.119711615788502 10.0 10.0 10.0 10.0 10.0 9.697231144921176 10.0 9.50005 6.536233583835264 5.725565990163022 6.394581858853736 1.3970601556871651 6.585425348578705 10.0 10.0 10.0 10.0 9.950005 10.0 10.0 0.8994336307210924 10.0 7.271483441463892 10.0 10.0 10.0 10.0 10.0 6.581490042778334 8.920975938391738 10.0 10.0 10.0 10.0 10.0 10.0 
1.262538934365782 0.0010 0.0010 0.0010 0.001848917264484942 0.0010 0.0010 0.0010 9.258763540972119 0.0010 7.078007211064432 4.425607722625073 6.07082273401446 4.913567570086875 10.0 7.421744039496678 9.985386319064897 9.038645720144943 8.423753754336921 4.249005024396886 10.0 10.0 8.426781081146089 9.859039245432802 10.0 5.691115423738728 10.0 10.0 3.6661973624635573 10.0 8.41422115555863 3.039309274532589 0.33847763689724797 9.995127068015169 10.0 2.657734054415112 5.500449999999999 10.0 8.260189206024702 9.020941417085268 10.0 10.0 6.042680259486372 9.979702902599575 0.0010 9.458406537770582 4.298137488414624 10.0 
0.0010832347936337169 0.0018726650231512317 0.0024533612542092928 0.0013284033086374085 0.001000032943733976 0.0010000008242554818 0.0010 1.1022506079716532 0.0010691666934288888 7.182540048263764 9.99686217410104 10.0 9.896235450063179 0.29119518506729136 10.0 9.978598338497026 9.999844470126867 10.0 10.0 9.998811629817734 9.38830682424665 9.827180082714406 8.971115768352348 0.0010 7.75541222302886 5.8656883442422565 4.7406737091644935 9.999916755657736 9.999585800961084 10.0 9.99989747364733 8.409415713617898 0.0010 9.99990391962672 4.746157913913413 7.578877512434585 9.991199066379346 9.993734183192817 9.418017868609518 9.950521369895887 10.0 9.997556560883156 9.99892834250843 9.999864292440922 0.0010 4.09883915078586 9.788129602053967 10.0 
0.006198636934217848 0.0010 0.013129422653147496 0.0010 0.0010 0.0010 10.0 5.100540381468601 0.0010 0.0010 9.545930549773338 5.5716971558135935 10.0 4.6379841564107815 10.0 9.915335934085917 10.0 7.445142095037955 10.0 10.0 0.0010 9.342352860246542 10.0 2.2086058044849635 5.155028645904633 10.0 2.8078052671433618 10.0 9.50005 9.800749766589938 10.0 6.792482872177938 0.05349929501050084 10.0 3.684258253346681 7.524914717867428 10.0 10.0 8.178872398429906 9.788492647622645 10.0 3.006134989650776 10.0 10.0 0.21250735237735352 3.232511202156995 10.0 4.784759811414003 
2.7402981770809074 0.3295130098254529 0.0010027067637653692 0.016108501056453693 0.0057588951718313 0.013153056026053687 0.0010 0.009292573897027269 6.3781116800362865 0.0010 9.745857062939281 9.633387033963057 9.975694260420518 5.830712742544522 9.960498639156784 8.624086366660736 9.992657469353624 9.667265761055555 9.655739857361997 2.394521587837053 10.0 9.444517072762455 9.911728788218804 0.0010 9.43570681560467 7.2893472444773355 9.000470092401866 10.0 1.6159104478898438 9.726091166881599 10.0 4.485895438074042 0.6654543612621908 5.996450199192937 9.43570681560467 10.0 7.172516515652653 10.0 4.48602415648762 9.650776538460882 9.565731760668095 9.43570681560467 10.0 9.99619505383787 0.3793338837613542 6.427872913977905 9.112282712891016 9.989461302188316 
0.0010012744588050175 0.7302973413901404 0.7283878445041969 0.0010 0.02920836442607962 0.04676504338667365 0.0010 3.698079782571621 6.8672835117180915 0.0010 5.5842813344812186 0.3020306783149094 10.0 5.522644266271242 9.295261683673342 9.985903455250764 9.998858628354641 6.086149553836041 9.931353443141107 9.273013545803654 9.271798671910243 9.933358604207086 9.931144610653948 10.0 8.813686329476898 10.0 9.272978383189063 9.270708053004858 9.270707061688729 9.930283824086693 10.0 0.0010 0.7280511322399184 10.0 10.0 8.381718145006456 5.544650639592534 9.272978401636195 5.976986493532181 9.271146150773063 7.308735794134943 9.27170727068506 5.673406474346473 10.0 0.590288270263776 9.440312185736236 10.0 9.848829142250338 
0.0010 0.0010 0.0010 0.0010 0.0010 0.0010 0.0010 1.6183888114989022 0.001000000000000334 5.015308676365844 3.543248512790697 10.0 10.0 4.757797211433194 10.0 10.0 10.0 10.0 10.0 5.531930548065197 10.0 5.131788198664548 4.733409666076214 4.980696985141775 10.0 10.0 4.989035216501981 10.0 10.0 10.0 10.0 2.92279054932936 0.0010 10.0 5.131788198664548 5.246923200735184 0.0010 10.0 5.017523433794366 10.0 10.0 10.0 10.0 10.0 0.0010 4.778008272838965 10.0 10.0 
0.0010 0.0010 0.0010 0.0010 0.0010 0.0010 0.004201537633630625 0.0010 9.51157789865648 5.114499487518094 9.26681036629293 0.0010 10.0 10.0 10.0 10.0 10.0 8.441895655341199 10.0 0.9345917431997055 3.982608108066729 10.0 7.179957682701233 2.603278505216269 10.0 10.0 10.0 10.0 6.583521305532573 9.399329522072685 10.0 7.065639181074712 0.0010 10.0 10.0 10.0 7.7029029698410305 9.997539395361684 9.333728558356567 10.0 10.0 10.0 10.0 10.0 0.0010 10.0 10.0 10.0 
0.03566014348153995 0.0014998412701005856 0.02730259806848221 0.0012454146906078628 0.012255291270163698 0.001784649057263828 2.4978929435133304 0.0010 6.295289089582349 2.871185154286042 6.665010082688671 2.6010786688454557 9.983031545025955 7.29054947595939 9.91552020636591 9.99088948575949 9.999173101352628 9.081739883106955 8.964633263504385 8.625490341607755 7.046175268119484 8.538779098419788 6.677965487940953 6.082484274990769 8.782129506816153 9.993705494579315 9.54833430129203 9.863672245364492 8.580012504795903 9.720041110095668 9.990944497571771 4.687400766871767 1.0104691030759687 9.998425581431178 9.789134817596947 3.816122934327095 9.095731691610697 9.839655041754058 7.006638730112038 7.175498982255281 7.725922760359282 9.107641015563846 8.70456601203356 9.971361506541172 0.3939381392218646 10.0 9.873621291257246 9.918088484630953 
10.0 0.06127159135253065 0.0010 0.0010 0.0010 0.0010190669439427914 0.0010 0.06158673987631605 4.05220825731401 0.0010 5.8052533095188625 5.076400115705934 4.50055 6.936973130389168 10.0 4.984235248632424 9.818013202329988 10.0 10.0 5.09911712610632 10.0 10.0 10.0 10.0 5.849683247715634 0.3859058052222304 8.127784747746617 10.0 0.0010 10.0 4.97686049016719 2.6076000052895285 6.218716288960268 10.0 10.0 0.0010 8.335337217592919 10.0 0.026850337748196118 5.74961853250451 9.61509419477777 5.74961853250451 1.3858058052222315 10.0 8.615194194777768 4.50055 0.3859058052222304 9.927025525429867 
0.0010 0.0010 0.0010 0.0010 0.0010 0.0010 10.0 0.0010 7.967608069948385 4.813595937940231 9.84013860749182 1.6014400343449244 10.0 10.0 10.0 10.0 10.0 10.0 10.0 9.50005 9.563021342039773 10.0 8.18865036910659 10.0 9.661044463348397 10.0 10.0 10.0 10.0 4.568227070619273 10.0 0.0010 0.0010 10.0 10.0 0.0010 10.0 4.998569653396593 9.662164935021249 10.0 10.0 10.0 10.0 10.0 0.0010 10.0 10.0 10.0 
0.08210506818663958 5.0015351498563545 0.0010 0.0010 0.0010 0.0010 10.0 5.676787963855645 0.0010 0.0010 5.000500000000001 8.286104537155435 8.365007572274095 6.199029102919976 9.953520280022525 9.9461189481655 10.0 0.0010 10.0 1.249528061689392 6.897606055394958 5.640346076009237 6.551202083011667 3.481320092824519 5.24100438715627 5.0005 5.460520873880396 10.0 9.958374456800154 10.0 9.946643449550226 0.5487763302174762 8.553254700424647 4.998884987353244 6.543338684570074 2.153812706220771 4.865726626020579 4.975532030374312 6.505469762124736 10.0 8.553631039423074 8.17797869638645 8.454422218728933 10.0 5.579571435674762 0.0010 4.814638552752605 10.0 
0.0010 0.0010 0.0017888526991427672 0.01680573229770268 0.0010 0.0035866384121727465 0.0010 0.0010 0.0010 10.0 10.0 10.0 9.844848120374612 5.3767094541621105 10.0 10.0 10.0 10.0 10.0 10.0 10.0 10.0 9.411049114040448 0.0010 10.0 0.0010 9.400779781207111 10.0 10.0 10.0 10.0 1.3892709470605387 0.0010 10.0 10.0 0.0010 9.400779781207111 10.0 10.0 10.0 10.0 10.0 10.0 9.883728772972503 0.0010 0.0010 10.0 10.0 
1.2421490534755595 0.0010 0.002803829190504127 0.0015745102940763747 0.010089764715916955 0.004810443420863777 0.0028287516129989927 0.0638718745323098 6.559106479411121 0.0010 1.7067894351822106 3.533515379746727 10.0 7.288290722477054 9.43912280146116 10.0 9.36507378498348 8.100078885876425 6.762424866541956 6.969266406902762 8.643607022374798 10.0 8.902679157537445 5.147783179971553 6.0830680965494475 5.7873571545959805 10.0 10.0 3.766680808211306 10.0 10.0 7.206628728817186 0.25127320111903917 9.99664362446325 9.980822664140524 5.514955343050104 4.434613213519407 10.0 6.6552825872174095 8.94511708057507 8.655617208430812 9.855549661792 8.057904750974007 9.725912703070989 3.266795156398066 7.120950787503661 9.900199994732592 10.0 
0.0010 0.0010 0.0011563868532769768 0.0010 0.00239910754823236 0.0010940493516359122 0.8038816103440969 0.0010 0.0010 10.0 10.0 10.0 10.0 7.0650382551113236 10.0 10.0 9.999167301745688 10.0 10.0 10.0 10.0 10.0 10.0 6.333364010087675 10.0 10.0 6.44327138549795 9.985355413039512 10.0 10.0 10.0 10.0 0.1447621686024993 10.0 4.527318694836046 10.0 10.0 9.586852018309562 10.0 10.0 10.0 10.0 10.0 10.0 0.0010 10.0 9.632063947753526 10.0 
0.025554423240728222 0.0010 0.0010 0.0033161215232593503 0.0010 0.0010 0.04440550414723887 1.2514570386190356 0.0010 10.0 7.490690727054647 10.0 10.0 4.755558177115835 10.0 10.0 10.0 10.0 10.0 10.0 9.956594495852762 9.956594495852762 10.0 0.05673673628084961 10.0 5.76961115967418 4.089211669311957 8.457150795978729 10.0 9.956594495852762 10.0 10.0 0.0010 10.0 9.956594495852762 9.956594495852762 10.0 9.754692760847421 9.956594495852762 10.0 10.0 10.0 10.0 10.0 3.1895977428945943 10.0 10.0 10.0 
9.136067708180876 1.2004401161432985 0.0010 0.003605429439534414 0.009898192345167846 0.0010 0.0010 0.557087648733648 0.19197744592853105 0.0010 0.0010 5.750226149301288 5.233504740186177 8.679715225714958 2.488091878690205 3.2449834300584 3.076286414712465 5.572295401870603 1.3613566022956949 0.0010 0.0010 3.501027262430302 0.0010 8.207413709979136 0.0010 0.0010 7.393080607497967 2.6594502920654968 0.0010 3.329567160447123 2.5129504219635246 3.1927695216986045 7.2607251528643 3.4903000392858052 3.59611305551511 5.405732554002565 6.976741479516491 10.0 1.3104636098770932 1.8946296222991224 2.0650555971689553 4.882299432635738 1.2646431605179222 4.142189355621804 9.80713763175707 6.860806002445385 3.590000869624233 5.003066797146781 
0.004569446763755933 0.001719732735719682 0.003085723199093093 0.004528536620677166 0.0010485200515042345 0.0010142975078048966 1.3813369137861469 10.0 0.0010 10.0 8.795114651518125 10.0 9.599686809349192 0.5695163612072802 9.998446347953301 9.99993524824401 9.999500109305497 9.792034015680914 7.697925976867281 8.679966122376591 8.793668539803283 8.793668539803283 8.793668539803283 0.0010 8.793668539803283 9.88441238509708 0.0010 9.976684949747186 10.0 8.907040446288937 9.793848098319488 10.0 10.0 9.99996769889794 8.81028418136977 10.0 0.0010 10.0 9.10504239253019 8.917434456090641 9.050908159490797 8.793668539803283 7.4980062524322975 9.947934907973444 0.0010 10.0 9.977969012467065 9.92629364437468 
0.14048290240627379 0.08807512632659448 0.0010191123172643222 0.0010150804567593183 0.001017505146132687 0.0013155592916834742 5.97116124084176 0.043679079748643455 0.04010262502196177 2.3780440796754503 3.800703974522429 1.6264683984476358 9.915317492858431 9.104479966129691 9.922313749658091 9.899316580827868 9.92163859319761 6.568466093255595 4.858542251195108 5.1433961946140325 0.16480066746751618 1.7553300956762627 1.9939428471940897 4.723020412849618 0.2146649775513052 9.861790241947595 6.216853683001362 9.920263130249577 9.988960794365317 5.3077655372363335 9.89339716995957 4.6956566131304625 4.454371665384264 9.922100477282854 2.635292553049801 2.1724116659010853 6.153146837805263 9.962945250616134 4.045882370081936 5.063203867045984 0.20379018726111903 5.074779113594943 3.886671030484431 9.98417241689352 5.366555385037322 3.4118107986699786 9.922626264637431 9.994770002945023 
5.851818410146141 1.308360554439694 0.0010 0.0010 0.0010 0.0010 0.0010 0.38577641613351543 0.0010 0.001000000000000334 5.000162580721766 6.732315795165537 10.0 5.024248993823657 10.0 10.0 10.0 0.001000000000000334 10.0 10.0 4.9999879444251585 10.0 9.694968784893538 3.26420849445782 0.001000000000000334 0.001000000000000334 0.31971093967654785 10.0 10.0 10.0 5.000499973304803 0.001000000000000334 0.0010 8.904462441623437 4.976751006176344 0.001000000000000334 0.001000000000000334 10.0 0.001000000000000334 0.5271005522370373 4.839492255662287 2.805140243876532 0.001000000000000334 9.98050959730449 0.0010 0.001000000000000334 4.961541511974189 1.1751484311679565 
8.541363141148274 8.185158667414832 0.0031851403080868693 0.0010143186014246897 0.0011755844393668991 0.009147160683299491 0.38220047380702765 8.980222191494278 0.0010 0.0010 1.8670476625317147 7.220531817160806 0.0010 10.0 9.999114690848872 9.878606618959969 9.993491185560655 0.0010 5.366114453103156 0.0010 3.953765107722214 1.8670476625317147 0.0010 10.0 0.0010 0.0010 4.780174051007527 9.983131344166758 10.0 8.027319875565269 1.5055582257297697 3.3915592145342117 8.133952337468285 10.0 9.924494682683838 0.0010 0.0010 10.0 0.0010 9.805343483656342 9.301823422595437 1.8670476625317147 6.522948273128204 9.750195426246805 8.74290867466928 2.9704552194812477 10.0 5.497259422847618 
0.0010 0.0010 0.0010 0.0010 0.0010 0.0010 0.2792378232269081 0.4592156262166919 0.0010 10.0 10.0 10.0 10.0 0.0010 10.0 9.66858744897308 10.0 10.0 10.0 9.69554737718116 9.692531672516216 10.0 10.0 9.650629877282539 10.0 9.97109936161169 0.0010 10.0 10.0 10.0 10.0 10.0 4.844852366532641 10.0 10.0 6.111523491463003 10.0 9.650629877282539 10.0 10.0 10.0 10.0 10.0 9.239186584081096 10.0 3.358203959821299 8.578875869897766 9.657037009340211 
2.569301221679457 0.0010 0.0010 0.0010094736465086987 0.0010 0.0010 0.0010 0.0010 10.0 0.0010 10.0 0.0010 10.0 10.0 10.0 7.115699504575183 10.0 10.0 10.0 10.0 10.0 10.0 0.1872067464189206 10.0 0.0010 9.570679193767901 10.0 10.0 0.0010 10.0 6.332111373354844 0.0010 10.0 10.0 10.0 10.0 10.0 10.0 10.0 0.0010 10.0 0.0010 10.0 0.0010 0.0010 10.0 6.771559791672791 10.0 
0.0010 0.3627769927935202 0.11031389395641955 0.0051524847504955664 0.0010 0.005162320294992933 10.0 0.0010 0.0010 3.5233735020464763 4.192691666481208 0.0010 9.705886479799917 10.0 10.0 9.414245112996786 9.884890669877908 10.0 5.000500000000001 9.200019047035944 0.0010 0.18294417189725748 0.50095 2.3949796943013864 0.0010 9.50005 9.46620597285938 10.0 10.0 0.6044129242921059 9.65420454183393 10.0 0.45522333763517864 9.906041280647457 0.0010 2.59709166194134 10.0 9.306186514540137 7.049763526139608 0.0010 0.1365832774557327 0.0010 5.267417256420727 10.0 8.54090588059994 10.0 9.889752073982352 9.993356921062944 
0.0010 0.0010 0.0010 0.0010 0.0010 0.0010 5.178984943185148 0.0010 0.0010 10.0 10.0 10.0 10.0 10.0 10.0 10.0 10.0 10.0 10.0 9.764242402682923 9.932535842669246 10.0 4.071902380841804 3.054390355932706 10.0 10.0 10.0 10.0 10.0 9.59308151412656 10.0 9.35529678366591 0.0010 10.0 10.0 0.0010 10.0 10.0 10.0 10.0 8.863013417445705 10.0 10.0 10.0 0.12621403826275804 0.38727109091210954 10.0 10.0 
0.0010 0.0010 0.0010 0.0010 0.001107479832110286 0.0010 10.0 0.0010 0.0010 5.748418075290153 0.7950599763983073 0.9056082329177064 10.0 9.950395621967338 10.0 10.0 10.0 0.0010 5.567171019962336 4.285094610090208 0.0010 0.3642778138781049 0.0010 8.966974547203543 0.0010 9.959512338227738 10.0 10.0 10.0 10.0 10.0 8.952010432975236 10.0 10.0 1.339284312276543 7.350421526567077 10.0 10.0 6.342136488199884 4.172938664875114 2.3634388787425307 0.0010 5.535715824723473 9.949210579063987 3.061591741951051 5.128752974718409 10.0 10.0 
0.0015651308278898718 0.0010 0.0037766177587538075 0.0010 0.001003938138038198 0.001399973026739197 0.0010 1.7911176592489915 0.0010 9.901363467225632 4.898459366598181 3.660656796534613 10.0 1.5023846332183144 9.84334562647886 9.999980335552 9.99975511208746 10.0 9.765889856261822 9.622792870584467 6.644714586132382 6.069039873264643 5.804961952009407 0.5577993441918221 10.0 10.0 2.509957036675991 9.982134301460052 10.0 9.936512925822516 9.938656239742112 4.042722268148874 0.0010 9.949604283772446 9.299605160182702 8.158975055508595 8.192754287914598 10.0 6.980303710472567 10.0 5.818109393017066 10.0 10.0 9.975897595233446 0.01079386916200772 9.456778000774385 10.0 10.0 
10.0 0.2921444873707992 0.0010 0.0010 0.0974749141020659 0.030605668959718627 0.0010 1.2584872269347795 6.567658976749775 0.0010 10.0 1.9819524224929168 0.0010 8.706562136197283 0.0010 0.0010 10.0 0.0010 0.0010 6.5438671129155175 0.0010 0.0010 0.0010 10.0 0.0010 9.52814284721114 10.0 9.97665328374425 1.920154503116624 10.0 0.8624997859011161 2.568537202881304 0.0010 9.943627102609597 10.0 10.0 7.6193272465207205 0.0010 0.0010 0.0010 0.0010 0.0010 0.0010 0.0010 0.0010 2.754771062098686 0.0010 0.0010 
0.06500994279445722 0.0010350897883279653 0.0010 0.0010 0.0010142624685602717 0.0010 10.0 0.022602518511027982 0.014917242850285157 4.629932739619853 4.698862381765794 0.0010 9.544265060348406 9.38444121181237 9.949497524643812 9.927208974713245 9.927317187569644 10.0 4.798036181296801 7.971100335266685 0.0010 0.0010 0.0010 5.183273362951047 2.391903266416949 9.227458124945048 10.0 9.860222168113404 9.89416881743948 4.011510031184805 9.9483179380084 9.493661536957879 5.9444267951295515 9.927421996459666 0.0010 4.569245049100965 10.0 10.0 5.289510099960542 4.569245049100965 0.0010 0.0010 4.569245049100965 9.989949059740853 5.989489968815195 10.0 10.0 9.597417619007764 
0.0010 10.0 0.0010 0.0010 0.0010 0.0010 10.0 10.0 0.0010 0.0010 10.0 10.0 10.0 10.0 10.0 10.0 10.0 0.0010 10.0 0.0010 10.0 10.0 10.0 0.0010 10.0 0.0010 10.0 10.0 10.0 10.0 10.0 0.0010 10.0 5.72979724527459 10.0 0.0010 0.0010 0.0010 10.0 10.0 10.0 10.0 10.0 10.0 10.0 0.0010 0.0010 10.0 
1.4119821645978021 0.27968014975464944 0.0010 0.0010 0.01161440213251931 0.008515701363987077 10.0 6.874982236572454 0.0010 2.8775187905237933 0.9172171284233945 1.943786403476535 8.754684595371552 10.0 8.754684595371552 8.754684595371552 9.89174084956342 1.8800048067009731 0.0010 5.028857469372559 0.0010 0.0010 0.20405235141676137 9.736443299116738 0.0010 10.0 10.0 8.754684595371552 8.693288709354414 3.8275268042122597 8.754684595371552 0.8867348309180514 5.352187098587394 9.953478474969272 0.0010 0.0010 0.329786236457708 9.849489712224281 0.0010 0.0010 0.0010 0.0010 0.4406732050041837 9.778645979865745 4.964491221890347 2.2232988838843433 8.875664785892528 2.928859705441215 
0.09817671079156565 0.0010 0.0010 0.0010 0.0010 0.0010 5.43863648335782 0.0010 0.0010 0.0010 3.7329318461597976 8.015470566079355 10.0 10.0 10.0 10.0 10.0 0.11909184750860113 9.862017579707192 0.0010 3.182163160132702 9.634671520594297 1.9574840298549319 1.791967278637208 0.0010 0.0010 10.0 10.0 7.488213202084448 9.427874250916856 10.0 0.7895422321772427 0.0010 10.0 2.1922819027152967 0.0010 10.0 10.0 1.874364932138227 10.0 7.854840766011663 1.4460080967311262 1.0145685626602434 10.0 0.0010 3.210160556907712 10.0 1.874364932138227 
5.850129887654977 0.0010 0.0010 0.0010 0.0010 0.0010 0.0010 0.0010 10.0 0.0010 0.0010 0.0010 9.104680487736529 1.926422657737736 10.0 9.587894839864877 10.0 1.0929425555578873 2.5117941898818135 3.6104869721132546 10.0 6.690811916368945 4.800588748502034 10.0 10.0 3.1756005173477577 10.0 10.0 2.671395969421797 1.0541008144691202 3.0064910745520264 0.0010 6.682639602552777 10.0 10.0 0.0010 0.0010 10.0 1.27633102814548 7.936177675192864 10.0 10.0 7.138228772574189 10.0 3.9544593895421816 0.0010 10.0 10.0 
9.763154749137524 5.003544085028898 0.23302624915119569 0.012421907777220912 0.0060915415955229806 0.03974693886147992 0.5541029880087682 6.757860998988509 6.7298780507986375 0.10999462451235693 5.0005 6.761910136421559 3.164577337387329 5.000500000000001 3.234225341978859 9.90139220591113 9.999731191858718 0.963532986629155 5.0005 5.142708853197411 9.755374789416498 5.7533806172452895 6.3368553590095384 5.186176313217451 5.099371945669926 0.5407541793266145 5.000500000000001 5.000500000000001 3.271028559301997 9.948204115367082 0.2371663547079591 2.88614311719844 0.23226750307396932 9.98965969940482 9.788985039860576 9.28626286331672 3.805099755766904 9.86947505291227 2.3871473222132455 7.518729990777384 9.797329469897388 5.536335978157591 6.862948514045922 9.669837144695379 9.363269929241481 6.852534560251982 9.24012500379977 9.693808887059369 
6.69001104210297 0.001008743646506338 0.0010071660005898685 0.001001606394043945 0.0010 0.0010 0.20700294671862823 0.0010417994526685742 10.0 0.0010 9.465643878091946 3.8318867041952105 9.988159570690433 3.685551976843379 9.992241242921319 9.435885967656956 9.999971491144837 0.0010 9.027335012620211 0.5701405266512074 9.962644983968078 9.377665997044577 9.118374559955871 10.0 9.95688020037787 0.0010 10.0 9.999999653357634 0.0010 10.0 6.698594247700221 0.0010 2.192852799835281 10.0 9.993362280674775 9.209449201747914 3.3109889578970306 10.0 9.963711979870308 9.962644983968078 9.962644983968078 9.988258650866563 9.924183878818036 9.994603016589888 0.6210596261978943 10.0 3.3109889578970306 9.99990499386538 
0.0010 0.0010 0.0010 0.0010 0.0010 0.0010 4.253212036509073 0.0010 0.0010 9.974690586660373 10.0 8.732389377141335 8.159168061471407 4.839598822877998 10.0 10.0 10.0 9.865393992356807 10.0 10.0 6.803235492984895 10.0 10.0 0.0010 10.0 10.0 4.9243151340546225 10.0 10.0 10.0 10.0 5.888478439636965 0.1101526597146556 10.0 6.391465854611638 2.557272446136516 10.0 10.0 10.0 10.0 9.90926464983668 10.0 10.0 10.0 0.4139351519823897 10.0 10.0 9.945178670127238 
0.0010 0.0010 0.0010278306242985115 0.0010 0.0010 0.0010 0.0010 5.17138587482409 0.0010 10.0 8.820277625324309 8.503011249000332 10.0 5.557865784292664 10.0 10.0 10.0 10.0 10.0 10.0 10.0 10.0 5.126507538400994 0.0010 10.0 2.068698464929745 5.417432291187211 10.0 10.0 9.845166198875543 10.0 10.0 0.0010 10.0 10.0 7.873407333502449 10.0 10.0 4.935518163885713 10.0 10.0 10.0 10.0 10.0 0.0010 5.9319721453644725 10.0 10.0 
0.0010 0.0010 0.0010 0.0014308370281378312 0.0010 0.0010 5.219250028178062 0.0010 0.0010 10.0 10.0 4.755856029618125 3.8974413501694714 0.6550090463662301 10.0 10.0 10.0 10.0 10.0 10.0 0.0010 10.0 10.0 0.0010 10.0 10.0 0.0010 10.0 10.0 10.0 10.0 2.202859576316471 0.0010 10.0 1.9971145360666283 0.0010 10.0 9.901957123333176 10.0 10.0 10.0 10.0 10.0 10.0 0.0010 10.0 10.0 10.0 
0.0010 0.0010 0.0010 0.0010 0.0010 0.0010 0.29480100170544254 0.0010 0.0010 10.0 10.0 10.0 10.0 4.5254474150750434 10.0 10.0 10.0 10.0 10.0 10.0 4.194964861672138 10.0 8.098744457124681 0.001000000000000334 10.0 3.5239292549029892 3.953737071086252 10.0 10.0 10.0 9.522528454337884 10.0 0.0010 10.0 7.799237370940219 5.0005 10.0 10.0 8.980998648078174 10.0 10.0 10.0 10.0 10.0 0.0010 6.502578483797825 10.0 10.0 
0.0010 0.0010 0.0010 0.0010 0.0010 0.0010 2.9820087211319466 0.0010 0.0010 7.085563365014231 10.0 7.146292654378392 10.0 2.554893080181333 10.0 10.0 10.0 10.0 10.0 5.000500000000001 1.8900080330249756 7.39000791149747 8.245177030666179 0.0010 10.0 8.60617341960322 1.0051343718943135 10.0 10.0 10.0 10.0 8.382463119908968 0.0010 10.0 10.0 5.516008637766831 10.0 10.0 8.817109254626121 10.0 9.409060265249785 10.0 8.268590636662704 10.0 2.466795713869553 1.9721961009959132 10.0 10.0 
0.0010 0.0010 0.0010 0.0010 0.0010 0.0010 10.0 0.0010 0.0010 6.139177873255939 2.578336401243695 0.0010 9.952915612683842 10.0 9.963084462222398 10.0 10.0 4.4565089003613965 4.488043656090544 4.595412401624986 0.0010 0.0010 0.0010 5.743496867823965 0.0010 5.227693409003479 10.0 9.950005 9.963639834397322 9.621573433911983 9.962410920878959 9.974309686782396 10.0 9.950005 0.41504164563426205 5.0316467820133495 8.163435702843035 9.621573433911983 5.357636379217345 4.80953470178327 0.0010 0.0010 5.506058416769733 10.0 5.0005 10.0 9.378526566088016 10.0 
0.0010 0.0010 0.0010 0.0010 0.0010 0.0010 2.019313008725342 0.0010 0.0010 8.065690718245383 10.0 8.276896396509066 10.0 0.1842222053662259 10.0 10.0 10.0 10.0 10.0 9.92977802937616 4.151961663398119 10.0 10.0 0.4454628381420631 10.0 10.0 5.035815735951205 10.0 10.0 10.0 10.0 10.0 0.0010 10.0 10.0 6.385735920154633 10.0 10.0 10.0 9.580871957099713 8.17720070600473 10.0 9.432110817393433 10.0 0.0010 10.0 10.0 10.0 
0.0010 0.04548762721193106 0.0010 0.006199839925369507 0.0010 0.0049938569161750435 1.6587969373458646 0.0010 9.296710783921583 10.0 7.432936513994169 10.0 10.0 3.510624178177074 10.0 10.0 10.0 0.0010 10.0 10.0 10.0 9.913838934609092 7.003077425328738 0.0010 9.492355054302818 0.0010 9.154129839793548 10.0 9.979699490010091 9.78582104468586 9.968045564807838 10.0 0.0010 10.0 10.0 6.135462047736786 0.0010 9.378750970377432 5.161904405989086 10.0 8.682325378593845 9.78391432936755 10.0 10.0 0.1608888175697082 10.0 9.100916051215309 9.559615667564236 
0.0010 0.0010 0.006631292816506841 0.0010 0.0010 0.00875658200647915 0.0010 0.0010 6.968534594664373 0.0010 0.3232696758190128 0.5752758903704382 10.0 9.455872931082066 9.677730324180988 9.677730324180988 9.677730324180988 8.856929002590686 9.677730324180988 10.0 8.83346115229116 10.0 9.499182169660273 8.826979214277035 10.0 10.0 10.0 10.0 8.457864048783243 10.0 9.677730324180988 6.116624145218771 0.0010 9.677730324180988 10.0 5.397137909215516 4.706219376993035 9.677730324180988 4.733774331291536 9.132415600365135 9.903660988970627 10.0 10.0 9.677730324180988 0.0010 10.0 10.0 10.0 
0.0010 0.0010 0.0010 0.0010 0.0010 0.0010 10.0 0.0010156348363613253 0.0010 4.917009088143809 5.267584055931435 0.0010 10.0 10.0 9.890516126828267 10.0 10.0 10.0 3.015805312443489 7.2560339053594785 0.0010 0.0010 0.6226402634272894 3.7131194060551325 0.535796596246847 10.0 10.0 10.0 10.0 8.526600570091404 10.0 5.649480330999522 2.7116455875056813 9.982732982876243 0.0010 2.64160359818481 10.0 10.0 8.176644751643263 2.168006455532381 0.0010 1.375856206855393 5.011687372174631 10.0 4.10733328464803 10.0 10.0 9.429738092070702 
0.0010 0.09648716949271181 0.004309266834176331 0.0025020727843632034 0.0010 0.004561583707575496 8.457630577479117 0.0010 0.010523718515273298 2.3964176453880404 0.34038229179269175 1.3094174060055184 10.0 10.0 9.839539230687661 10.0 9.999892358026424 10.0 0.0010 7.5521048481300905 4.418903596339164 2.6764735538095294 2.7276822093386937 4.72478675805874 0.0010 5.328509299109097 9.685666302451605 9.477144381153625 10.0 4.889834029249779 10.0 6.157442815251015 0.127799145950247 9.999490750823874 2.7265678960305553 1.713820076698708 6.610650266166169 9.33609230021843 4.315528451853319 1.9548505198655748 0.9115708232032178 4.708027650304993 0.0010 8.883088569857843 5.21743255474297 10.0 10.0 10.0 
0.0010 0.06727006792068832 0.005297967073841633 0.001970374913476877 0.0010 0.007596842942546234 0.0010 3.3157710392191277 0.0010 10.0 10.0 10.0 10.0 0.0010 10.0 10.0 10.0 10.0 10.0 10.0 10.0 10.0 10.0 0.0010 10.0 1.0384109347445976 2.268511270209318 10.0 10.0 10.0 10.0 10.0 0.131955750582101 10.0 0.12324785140785721 10.0 10.0 10.0 10.0 10.0 10.0 10.0 10.0 10.0 0.0010 0.0010 10.0 10.0 
0.9295221950869729 0.0010 0.0027081135400967024 0.001633814914559947 0.012155549359289895 0.0052037739015807875 0.0010 0.07055466960120096 7.107160017895169 0.0010 1.0492447293184721 3.5355267160284822 10.0 7.003156068212411 9.670634275326819 10.0 9.299603572929497 8.660277488834096 6.891690397565882 7.662977438514833 9.416565419331414 10.0 9.638341241337333 4.803397352484589 6.5966125952633865 5.845371099000799 10.0 10.0 3.4652427504850696 10.0 10.0 7.484874173374141 0.0010 9.996021093135203 10.0 5.322962740273265 3.981957281683297 10.0 6.687487815245927 9.3133927354118 9.087472032084818 10.0 8.61638539984389 9.654821421086751 2.6453865646304604 6.8176945409276835 10.0 10.0 
0.0010531292083290737 0.0010 0.006572269351080904 0.0010 0.0010 0.0011658620668913077 8.540513778298687 0.0010 0.0010 0.0010 8.274826876682791 5.343688760108468 10.0 9.615116707735014 10.0 10.0 9.999522063637828 10.0 5.71741133232627 0.0010 0.3249287779383493 5.186005353431526 0.5407898181062939 3.6572389671223857 0.9357425494308284 4.717060486632239 9.180352419137417 9.884024689657842 10.0 5.27299510435415 10.0 1.9137832106729995 4.304795007511283 10.0 5.000500000000001 0.24221020995832454 5.522178641747158 10.0 5.299764374771199 5.290362832468706 4.67576888673657 5.5341529008993495 5.666178126543983 10.0 5.0005 4.883483894935963 10.0 5.055742960460489 
0.0010 0.01728225355125947 0.0015249149164090012 0.001053617188581005 0.0010 0.0010 9.895018842644351 0.0010 0.0010 8.810931247902955 0.18702436446026205 0.25736571721999957 10.0 3.1795017088103945 10.0 10.0 9.990293239940668 8.054854335330784 8.117252783447087 7.838580033005696 0.02085651660755783 0.21313182114285656 0.08843702971945877 0.9020236916031994 0.0010 10.0 4.4467882197766615 10.0 10.0 9.618023243574799 10.0 9.903083882504905 0.0010 9.885403067762267 2.2569779283201648 7.458157571365618 10.0 9.99982684374529 9.045428863982195 3.3033409025837157 2.2735081242165904 0.0010 4.745107771877849 9.999986470604858 0.3073396672962121 9.578516527421556 10.0 10.0 
0.015335772601644648 0.10954345361337181 0.014457123287064996 0.002109677291323207 0.03897843832264588 0.018683259170617923 7.940727609917969 0.09330897120344801 0.0010 5.083894140567751 4.919291310614439 0.0010 9.777049337409645 9.494202890752678 9.119290480837158 9.89399460794315 9.924399405438693 7.647383539493953 9.996836930848037 5.0005 0.0010 0.06115392056851032 1.114690101831127 8.913064522334865 1.0738438617837245 6.938358080414694 5.749486634465455 9.995797581864522 9.50005 4.50055 9.89399460794315 1.1013555645133755 5.462138964893193 9.89399460794315 4.1260418116292135 3.9222486396454546 10.0 8.642626232896102 0.06115392056851032 4.707253769883008 6.347810406390629 4.50055 9.996836930848037 9.736215020945357 5.000500000000001 8.912555701623425 9.289738277341321 0.06115392056851032 
9.24918237595446 1.3108642404678612 0.0010 0.0010 0.0028217533611428675 0.0012400875197816521 0.0010 0.611546417405045 0.29830814013126494 0.0010 0.0010 8.711157845014462 4.2840301504047495 3.857220837049644 1.6330890837583216 0.5271296580527486 5.301514247581556 0.6964155720233987 0.0010 0.0010 1.6570273670278857 3.3534325356738752 0.0010 7.886153514695504 0.0010 0.0010 7.664261477456133 2.267362413834755 0.0010 4.619750297433216 0.7516821345485953 0.540138381295487 4.157569531954665 6.595771483709364 5.126441796773898 0.0010 0.6913176110568573 5.965131490306464 0.694965803682859 1.1445359365335162 4.727275939374667 0.6961138446553812 0.0010 6.02185724333996 4.866137214903289 0.0010 6.6415249556591 6.389642150283528 
0.0010 0.0010 0.0029782174096830843 0.006098546435295374 0.0010 0.026470947764943714 10.0 0.0010 0.0010 0.0010 0.0010 4.052424084533142 10.0 10.0 9.816875345548176 9.95824234365603 9.923321327825104 0.0010 0.0010 6.855012046388324 0.0010 4.570101964646968 0.0010 6.117119727562315 0.0010 1.8720475364636138 10.0 10.0 10.0 10.0 9.929709451166858 0.0010 6.190081618166949 9.959932145120236 0.0010 0.0010 10.0 10.0 0.0010 7.200279819095495 5.5038549940864065 0.0010 0.0010 9.950105658760478 0.0010 4.945383173877275 10.0 1.636817495153688 
7.3537142875542685 0.3519641194801094 0.0010 0.0010 0.0010 0.0010 0.0010 0.07793240697349159 0.0010 0.0010 0.0010 0.0010 0.0010 10.0 0.0010 0.0010 2.545131316431294 0.0010 0.0010 0.0010 0.0010 10.0 0.0010 10.0 0.0010 0.0010 10.0 0.0010 2.3904394581679727 10.0 1.2932117997429584 0.0010 10.0 9.581001897658718 10.0 0.0010 6.803153673477521 10.0 0.0010 0.0010 10.0 0.0010 1.1928802885151069 10.0 10.0 2.2121024569581356 9.452011444156081 10.0 
0.34660403038049825 0.0010 0.0757216954502818 0.008695699817021833 0.0010 0.0010 0.0010 0.0010 9.940357521144751 0.0010 7.789241086306068 8.408828156830065 9.235021715471511 10.0 10.0 10.0 8.515391846885692 10.0 9.137449245826291 1.8045484368746285 10.0 10.0 1.7953889261662066 9.856593837501785 9.65363319357029 6.44081848044233 9.170029875651853 10.0 5.207184017271915 10.0 10.0 0.0010 7.556182284232441 9.606612672419308 10.0 0.0010 2.471858368425168 10.0 6.418440193666239 10.0 9.084122697459083 3.5906260870657647 8.950838683803667 6.532400260572569 1.8453978804567668 10.0 8.817274616984449 4.998321857589455 
1.9799506311625814 0.5524135763988189 0.009670701394530964 0.04160883424837613 0.007042348528306859 0.0010376333489329871 10.0 0.9465307094512475 0.0010 3.479664498477031 0.0010 0.0010 5.608264829536609 5.057808273206854 6.411473285568791 7.768682699406341 7.766278249775219 5.4910863101335625 0.0010 0.50095 0.029485081910469026 0.047891693651570755 0.0010 4.219563720435597 0.0010 4.251565831024673 0.4141406746197701 7.316051515308352 7.688555981546751 3.935593754473852 8.021143742480495 1.3138341043538855 10.0 7.8680761880012255 0.0010 5.0005 3.750731666925213 10.0 4.403637027560454 0.0010 0.0010 0.0010 5.0005 7.2891657360327695 5.47281683478003 0.0010 10.0 4.8492730497766585 
8.869743642681062 5.8309285109493425 0.0010 0.0010 0.0010 0.0010 0.0010 2.0792501491914472 0.0010 0.2409086139918163 5.061891198419478 0.0010 4.144309493368885 10.0 0.8051108042643955 4.240851293647608 4.238916968670941 6.415325076347794 4.618965734424605 7.036407866702385 6.664730601021494 9.645059449796786 5.150253232695947 4.586288248773189 5.041624707068399 5.535908372798533 4.705360945653708 5.363451352690305 6.431242075356309 10.0 0.8937562906800185 4.509755398797362 3.0799458777331763 4.257553245521416 8.36989721487312 1.6410696285017703 4.241351348400321 10.0 0.0010 5.100854825613867 6.726912935872361 6.183123656976983 7.378017630697062 8.868456968494844 5.585538996327832 2.9145526621292004 4.120093733442383 10.0 
8.055984362717286 0.0010 0.11561524581978858 0.006021597722054734 0.0010 0.020700956670152405 0.0010 0.0010 5.28735143819222 0.0010 6.500201048904618 7.38107411985386 9.999807782208398 3.3606425450799042 10.0 10.0 10.0 8.208654397810008 8.846661485441793 9.948877225268959 10.0 4.9161866976632425 7.894240808700101 1.9946881020884684 10.0 5.501321145024406 5.785362564882532 10.0 7.932325693579305 10.0 8.864680648187456 7.5814500823061035 0.0010 10.0 10.0 10.0 7.600744884338333 10.0 4.075538271769848 10.0 10.0 10.0 8.217512610982617 10.0 0.18955282268589313 10.0 10.0 10.0 
0.0010 0.7838153644145247 0.0010 0.03090233847491317 0.0010 0.0010 10.0 0.1083302839525469 0.03414764535768414 3.5570438953174484 0.0010 0.0010 10.0 9.101198715560818 10.0 10.0 10.0 7.460602537887687 5.0005 5.000500000000001 4.668447463405222 0.0010 0.4289322274979718 2.747420438920055 1.7380531527725185 4.334155455440295 9.793597377798179 9.595949088431917 10.0 0.0010 10.0 5.000500000000001 1.7824069384505377 8.842940444675438 3.7338818825048063 0.15784601937945927 10.0 10.0 6.127405577670946 8.639692126815351 0.0010 0.0010 3.46687456489071 10.0 4.097776393524165 4.957765576340861 10.0 10.0 
0.0010 0.1170171579148965 0.0025337092551627523 0.005096780895468164 0.0010 0.012737345885813645 0.0010 0.0010 6.309764533568342 0.0010 0.0010 0.0010 10.0 4.271395819420864 10.0 9.68604492111521 9.68604492111521 10.0 4.996623956052767 0.0010 10.0 10.0 3.2853755185516906 10.0 3.9160802134831796 0.0010 8.960765539464216 10.0 0.0010 10.0 7.434010663612316 0.04926130537725548 10.0 9.555712323415095 10.0 0.0010 3.586841697634535 9.065798553486186 6.893960041491926 0.0010 9.264011173088578 4.4518236956217105 0.0010 9.68604492111521 4.434259363934968 7.5921431478333385 9.68604492111521 8.781367695316714 
0.0010 0.0010 0.0040586786782687585 0.0010 0.0010 0.0010 10.0 0.0010 0.0010 7.542804716127119 0.0010 0.0010 9.938051029774474 9.897390695695595 8.36779396531432 10.0 10.0 4.435921648668898 2.0696397939572533 3.3613122804902025 0.0010 0.0010 0.0010 8.099258218463717 0.0010 10.0 10.0 10.0 10.0 7.714349734130485 10.0 10.0 5.957178180161296 10.0 0.48985107775212455 5.678292449722866 9.897695900382487 10.0 6.76864540072725 7.449166102421522 0.0010 0.7189134821885439 4.975793210837336 10.0 5.991046453990444 9.822016460616338 10.0 9.90067669352743 
0.0010 0.0010 0.0010 0.0010 0.0012050720095680028 0.0010 0.959694929316364 0.0010 0.0010 4.1599937911945855 10.0 9.36083740843803 8.246271099882236 0.0010 10.0 10.0 10.0 10.0 10.0 10.0 5.357928058282078 10.0 10.0 0.0010 10.0 10.0 9.222807225012296 10.0 10.0 10.0 10.0 7.336705124486889 0.0010 10.0 10.0 3.688372369043835 9.472098054569935 10.0 10.0 10.0 10.0 10.0 5.685896298393858 10.0 0.0010 6.83555623941982 10.0 10.0 
0.0010 0.0010 0.0010 0.0010 0.0010 0.0010 0.28950723227857134 0.0010 0.0010 10.0 0.0010 10.0 0.0010 0.0010 10.0 10.0 10.0 10.0 10.0 3.893561620504233 0.0010 10.0 10.0 0.0010 10.0 10.0 0.0010 10.0 10.0 10.0 10.0 0.0010 0.0010 10.0 0.0010 7.230065239167897 10.0 10.0 10.0 10.0 10.0 10.0 10.0 10.0 0.0010 0.0010 10.0 10.0 
0.0010 0.0010 0.002349797969535399 0.004438788525982407 0.001004869459248062 0.018813545146107526 8.38808349805808 0.0010 0.02824696243323608 0.024108799790224258 0.702428668940442 1.8966396470197107 10.0 7.7755356176212445 10.0 9.941127133549777 9.949097722780618 4.899426716072951 5.183971511543976 3.6008247093416985 0.0010 6.738448454951952 1.483205509568052 4.405066594376538 0.0010 1.6929367972852498 9.868461149548143 10.0 10.0 7.070820482594261 6.896003265870755 2.9221057998731377 1.5831000615740645 8.032735820295013 9.386377965784687 0.028296197522326684 7.5349231227299205 7.047117306972057 2.108090639260653 4.2450601028944845 7.554617637405496 1.4142071603777224 4.586544631785259 6.58804403286518 4.383740384218915 2.404662639003698 10.0 1.5232951273893924 
0.0010 0.0010 0.0010 0.0010 0.0010 0.0010 8.393353114239991 0.0010 0.2645868198917043 6.37221436007056 9.84563435714372 9.837088685968553 9.597473957819604 7.6833663865696105 10.0 9.896852256150769 10.0 2.031813519146028 10.0 2.7505606131732354 10.0 9.888183751643943 10.0 7.877058951343685 9.741852918551846 4.206561526771619 2.073283372837504 10.0 9.894629358363442 10.0 10.0 10.0 5.409044570699649 10.0 10.0 9.990515957933018 10.0 10.0 2.4916120895104736 9.878472732520148 9.808669715399372 10.0 1.6076468857600088 10.0 8.690479554622868 2.2132410839297 8.914778449117062 2.073283372837504 
0.0010 0.0010 0.007093245554125679 0.002186552480231792 0.0015250397990552956 0.0010 10.0 0.8833260734323314 0.0010 0.0010 0.0010 0.0010 8.841302654601755 3.7892618855214417 8.294751306786527 10.0 8.78933920499944 1.6298669626985962 0.0010 0.0010 7.6411990018959495 0.0010 0.0010 10.0 0.0010 10.0 10.0 8.692852380885924 10.0 0.0010 10.0 0.0010 10.0 8.523359441065818 8.606204423737736 0.0010 0.0010 8.749359146670772 0.0010 0.0010 0.0010 0.0010 0.0010 9.707221062135988 10.0 3.3300592065135137 7.480173246584099 0.0010 
0.7605266161842654 0.0010 0.044579366035250735 0.0010 0.0010 0.002116437952003535 10.0 0.0010 0.0010 0.0010 0.0010 0.0010 10.0 10.0 10.0 9.975501796092647 10.0 10.0 0.0010 0.0010 0.0010 0.0010 0.0010 10.0 0.0010 0.0010 0.0010 10.0 10.0 0.0010 9.97804037324382 4.4755947896459425 10.0 10.0 0.0010 0.0010 0.0010 10.0 10.0 0.0010 2.629528415744453 0.0010 0.0010 10.0 10.0 6.530502488007478 9.177454022626408 0.0010 
6.598236057856137 6.765303258022595 0.0010870291172377317 0.008388174425900454 0.0012606313146262282 0.0010 0.04952578769678695 4.4225486468636905 3.370952956032909 0.0010 6.763000342513841 6.763000342513841 4.59798991283137 6.189583151014042 9.504935275199122 9.44009413282756 9.750204878054907 3.495584574479979 6.763000342513841 5.972324213477471 10.0 2.5183485909324235 5.42211156569961 9.947885903862572 6.763000342513841 2.5183485909324235 9.947885903862572 9.0966196580429 8.16483045423566 3.893460210729153 3.1577360609354197 6.763000342513841 5.757686090130076 9.294788432358812 6.793263989125507 5.21318068649311 0.0010 10.0 2.6220916381011383 4.351021743336486 6.763000342513841 5.080184913606526 6.763000342513841 10.0 7.009005788897461 9.974466963640882 3.133398296238559 5.412573205474302 
0.0010 0.029706703519926783 0.0023978945662111394 0.0011267491006375524 0.0010 0.0010 10.0 0.0010 0.0010 7.616568340853981 0.0010 0.0010 10.0 2.9401336314157427 10.0 10.0 9.97215135388423 6.249095862786449 6.546000813090136 5.857933070714572 0.0010 0.0010 0.0010 1.8595860883913238 0.0010 10.0 6.095013870645593 10.0 10.0 9.305321311621434 10.0 10.0 0.0010 9.796529797429061 1.9624159753018535 10.0 10.0 9.997842721169675 8.040690584012935 0.0010 0.0010 0.0010 0.6273602702763208 9.999831443121842 0.5410291457528819 9.065904772452798 10.0 10.0 
0.03873817960415045 0.006598575146744372 0.0013820860290745325 0.0011303825171449743 0.0011851835490314358 0.0010324662783776544 0.0010 0.0010 2.649227449604142 2.1407871205494686 10.0 10.0 9.990284760807118 10.0 10.0 10.0 10.0 9.981616083027488 9.274961282594823 9.77589970465358 10.0 10.0 8.342415366776024 4.256281933973716 9.462090062927405 10.0 10.0 10.0 5.9229102638318425 9.811419943723473 10.0 10.0 0.0010 9.881332666810259 8.74729670943546 10.0 5.889647133139398 9.804385179952876 9.486762433907828 10.0 8.627955770127906 10.0 8.145111531699408 10.0 7.381423736928355 10.0 9.986267308419606 10.0 
4.31362587936505 0.015145670707705106 0.0760934263751204 0.008791927402971998 0.0012313048514996723 0.011945362766940009 0.0010558356785439337 0.19575738201920503 7.653466082002668 0.0014102338372703309 7.822566571890242 8.206050229154224 9.627549882638203 6.578415084052686 9.920424071698434 9.50301794927023 9.999999949623161 8.630268205444414 8.930190507274437 9.637197392878097 9.985711393568616 7.111258402721233 8.795348268948626 1.4860225317573588 9.656652770670261 7.277272543189226 3.358978129085198 9.999823788996506 8.478421209748488 9.98918506010657 9.11045074293944 7.313394402810462 1.5053029983331427 9.983066984446989 9.985464150531062 9.656272434177525 8.314588588738713 9.086023360353815 6.7353657283111685 9.924934416953679 9.664319647871297 9.50005 8.619330812637862 9.866034795665078 0.2710461866807502 9.985631430660042 9.965343334528129 9.986350284013461 
0.31613908674704133 0.0010 0.020141724481571532 0.0010 0.0010 0.0010 10.0 0.0010 0.06640602274972085 3.208441540147831 3.8500198566847814 0.0010 10.0 4.246862616419341 9.676091599491963 9.546825200339292 9.707713896229809 3.208441540147831 2.413110599548523 3.007162489208487 1.4389358955481766 0.0010 1.587431206432605 6.310269631076341 0.0010 6.868023138294699 3.7123737473203016 9.719758676363805 9.69142725717273 9.970494811878224 9.597369855736531 4.100094140429206 7.114083743928079 9.741299797391964 5.949907610982458 3.208441540147831 9.435801763856535 9.690879345153581 3.7175042200321866 0.40457054250957736 0.5594236961754069 4.270134040110457 3.9045129593241548 9.673719483543236 8.52573787922832 7.180153540928222 9.611600188872606 10.0 
0.0010 0.0010 0.0010 0.03989438221523088 0.0010 0.0010 10.0 0.0010 0.0010 0.0010 0.013833490006612159 7.088064505665067 10.0 10.0 10.0 10.0 4.388992955353771 10.0 10.0 0.0010 0.0010 10.0 0.0010 10.0 0.0010 10.0 10.0 10.0 10.0 8.70380975688518 10.0 0.0010 0.0010 10.0 9.09874745762458 2.1098580809001515 0.0010 10.0 5.9475650025263 8.235330347941359 8.091407781743463 8.627893364303212 9.452072542651637 2.1484570638937663 0.0010 0.0010 10.0 0.0010 
5.003182593850897 0.0010 0.0010 0.0010 0.0010352880846771727 0.0010 0.0010 0.0010 10.0 0.0010 10.0 2.7169342409332016 4.738550469272831 9.884447729320769 9.999345923420988 8.406304802238267 7.359575377374076 3.3588564113169026 4.7534468782245485 1.6577026285520038 10.0 10.0 10.0 10.0 10.0 10.0 9.993861610737515 10.0 0.0010 8.666529176048288 10.0 0.0010 0.3444912299366738 10.0 10.0 1.9497089532767777 8.82051912511172 10.0 5.057297071878287 10.0 10.0 10.0 10.0 9.303652509432661 0.0010 8.82051912511172 4.731927649570067 10.0 
10.0 0.005551040105681819 0.0010 0.0010 0.0010021285653780505 0.04842985406155767 0.0010 0.014276661692728555 2.5590458215551344 0.0010 0.0010 0.1503997681519058 9.326134851103218 0.0010 10.0 10.0 9.999326239748733 0.0010 0.0010 0.09420046441656194 9.938397718576452 2.4252489848114127 0.0010 10.0 6.76557733774783 0.0010 0.0010 9.995460742735053 3.7287713034066794 3.664434943545834 0.0010 2.7604015426532382 4.010298024529668 9.998326686594098 10.0 8.333276090131486 0.0010 10.0 0.0010 6.414741740345735 7.400796197839426 2.0435308029013277 0.0010 10.0 9.444200239773565 7.005210087867184 9.640508474672185 10.0 
0.007742339576181891 0.036327998561682964 0.0013061759706983016 0.0014870191154688758 0.0014802467446540098 0.00798106928684296 6.079891729289889 4.6774404565112055 0.02990475955433345 0.0010 10.0 6.526112454914118 9.46204295421235 10.0 9.903241369467942 9.963270193100998 9.972421096630676 9.372290236102794 8.85792767254397 0.6920172697601226 0.0010 0.0010 8.456820771969808 7.544454953473296 5.800905828641813 0.0010 0.29043457280504037 6.3168066791168656 8.875775711321703 9.81062613658045 9.897425512299202 9.663339851232095 9.851533911291801 9.974802392352602 7.875265376615015 9.120369300968683 9.184161430336118 9.083499917846039 0.6433018273065354 8.83035328394688 6.832922128289047 8.76088658035837 8.839321299630893 9.979874738025124 10.0 1.8773015786500098 9.969715087123799 9.45386142754806 
0.0010 0.0010 0.0010 0.0022845082381714264 0.012099971439435683 0.0010 0.001000000000000334 1.8140200626407803 0.0010 9.31788086822766 10.0 8.035571810046562 10.0 4.332128905245063 10.0 10.0 10.0 10.0 9.901896517280182 10.0 10.0 10.0 10.0 10.0 10.0 10.0 0.7464986848397634 10.0 10.0 9.863529321636467 10.0 10.0 5.807438036168463 10.0 10.0 10.0 10.0 9.638185149436723 10.0 10.0 10.0 10.0 10.0 8.830946325831494 10.0 2.1362950125025573 6.490371827303706 10.0 
0.37938525567613995 0.8026030693803813 0.09617295618837123 0.0010 0.002144121279457868 0.011509627296354356 10.0 10.0 0.0010 0.0010 0.0010 0.0010 0.0010 0.0010 9.143732700277884 10.0 10.0 0.0010 9.868613779598862 0.0010 0.0010 0.0010 0.0010 10.0 0.0010 0.0010 0.0010 0.0010 10.0 0.0010 9.651041584203158 0.0010 5.876639743034322 10.0 0.0010 5.378417120868339 0.0010 4.535877757451437 0.0010 0.0010 0.0010 0.0010 0.0010 10.0 10.0 0.0010 10.0 0.0010 
0.0010 0.0010 0.0010 0.007837092456811657 0.0010 0.0010 0.5176926063033589 5.085752640725922 0.0010 9.325151401706885 10.0 10.0 8.705191125097503 0.0010 10.0 10.0 10.0 10.0 10.0 5.000500000000001 5.000538476113474 10.0 9.325151401706885 0.11963269296518074 9.325151401706885 6.889189703627903 0.0010 3.7975835857794733 10.0 10.0 10.0 5.000500000000001 0.0010 10.0 10.0 8.568413192581179 10.0 10.0 10.0 10.0 10.0 10.0 10.0 10.0 0.0010 3.2676083607472752 10.0 10.0 
0.0010 0.19907295327392227 0.0010 0.0010 0.0010 0.0010 6.7782195780645 0.0010 0.0010 0.0010 0.0010 0.0010 8.182041399377027 3.240211643665753 9.914932864266484 10.0 10.0 10.0 4.782046581981614 4.46599679912904 0.0010 0.0010 0.0010 5.360944161626607 0.0010 10.0 8.436922458642828 10.0 10.0 0.0010 10.0 4.247490952289277 0.0010 10.0 1.5490232473008794 0.0010 5.320378742406145 10.0 3.9068625103341206 1.9049568336612248 0.0010 0.0010 5.171121894332429 10.0 10.0 9.420213759635141 10.0 9.733912719847334 
0.0010 0.0010 0.0010 0.0010 0.0010 0.0010 6.070141623372524 0.0010 0.0010 10.0 1.6683564434904983 3.7957950668070466 9.765275456916418 4.923872548305873 10.0 10.0 10.0 10.0 10.0 9.488135973023663 3.2164740423679445 2.737403973315841 10.0 0.0010 8.201213351733637 8.8474753976412 0.628349977603341 10.0 10.0 10.0 10.0 10.0 0.45196188546557303 10.0 3.027990243891304 0.0010 10.0 4.817112450683691 4.724746365878586 10.0 10.0 10.0 7.29626411694715 10.0 0.0010 4.5988229621087715 10.0 2.1025541616993326 
0.0010 0.12375483510599071 0.0010 0.0010 0.0010 0.0010 6.6204512729404765 0.12775370946001008 0.0010 2.8187022697998243 9.999637407338962 9.985396750561188 10.0 9.3482573903314 10.0 10.0 10.0 10.0 8.559026231452195 0.0010 0.0010 10.0 0.0010 0.6751454603757354 0.0010 4.996214192259262 10.0 9.937398033095297 10.0 9.999744338833727 10.0 0.0010 0.2401299166852784 10.0 9.768577243447318 0.0010 10.0 10.0 8.19731620285636 10.0 10.0 9.999732134283548 8.609883436735018 10.0 0.38299922787494367 10.0 10.0 9.326935794248243 
0.0010 0.0010 0.0010 0.0010 0.0010 0.0010 10.0 0.0010 0.0010 0.5158821747339273 10.0 10.0 10.0 10.0 10.0 10.0 9.42429950606792 0.0010 10.0 0.0010 8.575057716737735 10.0 10.0 0.0010 10.0 0.0010 0.0010 10.0 10.0 10.0 10.0 10.0 0.0010 10.0 8.40296743617314 10.0 10.0 10.0 0.0010 10.0 9.147629491211081 10.0 1.7532433922362674 10.0 0.0010 2.518489539097524 10.0 0.0010 
0.0010 0.0010 0.0010 0.0010 0.0010 0.0010 0.06428277885251935 0.0010 10.0 9.886279097942186 10.0 10.0 10.0 10.0 10.0 10.0 10.0 10.0 10.0 10.0 10.0 10.0 10.0 0.0010 10.0 10.0 10.0 7.474523106898874 5.932136944042794 10.0 10.0 10.0 0.0010 10.0 10.0 10.0 1.2157409878102439 10.0 10.0 10.0 10.0 8.00192507897126 10.0 10.0 0.0010 8.433675458887054 1.3041747597306683 10.0 
1.3569649544168314 5.00222303072276 0.0010 0.0043483692811326705 0.0010365240881039027 0.0010 3.578964182960517 5.555925413601568 0.0010 0.0010 2.083994669510025 5.733196225588722 4.778446972345991 5.000500000000001 4.302681492122363 8.64403504558317 10.0 2.9812541403584154 1.0752822470839152 9.686385596027641 6.741882813583668 1.4663131966505891 0.6669994943054345 8.609344703596548 4.789836217869973 9.334000505694565 8.64403504558317 4.985064624287763 7.977965106686859 10.0 5.385388398400388 5.293868038156919 5.000500000000001 9.995800235924047 2.289562615266924 1.3135210400412591 2.652331373240434 10.0 3.537871376364711 7.294955239677332 3.416745589307969 3.5066340280284165 0.9861300401497299 9.966426121302263 4.033195901973669 6.890702626050972 4.591025760211419 7.712071439651501 
0.0010 0.0010 0.0010 0.0010 0.0010 0.0010 0.28951964842199834 0.0010 0.0010 10.0 10.0 9.844020231923727 10.0 7.28252902030305 10.0 10.0 10.0 10.0 10.0 10.0 10.0 10.0 10.0 0.0010 10.0 10.0 8.360597671743097 10.0 10.0 10.0 10.0 10.0 0.0010 10.0 10.0 10.0 10.0 10.0 10.0 10.0 10.0 10.0 10.0 10.0 0.0010 5.623290889939874 10.0 10.0 
10.0 1.575804840414993 0.0011778611579888753 0.0010 0.0010 0.0010 0.0010 0.0010 0.0010 0.0010 0.0010 10.0 10.0 0.0010 0.0010 0.20275111094262277 0.2040943769034973 0.0010 4.2208579729711335 10.0 0.0010 3.2756028812879623 0.0010 10.0 0.0010 0.0010 0.0010 0.8155553190774087 6.630372525735105 3.234369084944658 0.2027505180768716 0.0010 8.868247565968938 0.2027505180768716 2.1666667456008835 0.5171147916192159 0.0010 0.3697192078814999 0.0010 4.5995317334201555 3.924724097451741 1.3861527437093635 5.0995704948109175 0.20291251105152508 7.035284828759286 7.9131749963941145 0.0010 0.20342052628620033 
0.0010 0.0010 0.0014023471276628432 0.0010 0.0010 0.0010 10.0 0.0010 0.0010 4.765637010903157 5.6964538865698655 0.6924244807332487 10.0 10.0 9.903828255548211 10.0 10.0 9.903828255548211 2.929695161036272 10.0 0.12589155969117977 0.0010 0.0010 1.4341626017413005 1.559541061326542 9.62578393257166 10.0 10.0 10.0 8.686588965923423 10.0 6.196562619016487 0.0010 9.98501186793878 0.0010 0.0010 10.0 10.0 8.33398432727784 2.980143505443929 0.0010 0.001000000000000334 5.500450000000001 10.0 3.791431761413471 10.0 10.0 9.50474834783048 
0.0010 0.0010 0.0010 0.07728295559078507 0.01887497107729927 0.0010 0.0010 0.0010 10.0 5.783295970384202 10.0 0.0010 10.0 0.9856328663478816 10.0 10.0 10.0 10.0 10.0 10.0 10.0 10.0 10.0 3.213069544824144 10.0 10.0 10.0 10.0 7.86242004378291 10.0 10.0 10.0 0.0010 10.0 10.0 8.016719263211025 10.0 10.0 10.0 10.0 10.0 10.0 10.0 10.0 0.0010 0.0010 10.0 10.0 
0.0010 0.01864488663110553 0.004239465312907939 0.0010 0.001281348405441363 0.0010026907153763162 10.0 0.024642657233240772 0.2537905592027036 5.097936340622186 0.8100497407042474 0.29520502329097376 10.0 5.871529487571513 9.970843806876255 9.956267347724255 9.999997179238104 5.961309339445832 6.336919844290619 0.12218406687153577 0.011853070886467476 0.0010 0.0010 5.0005 0.33424728193767855 9.689799562887895 9.950609394015784 9.985172825394452 9.194179200790028 7.9359418709478025 9.996119936388379 5.617974107675272 10.0 9.995330799944831 5.665565788068617 4.05487135066717 9.9712721603249 9.912931946964957 6.39566533188626 6.021733237996891 0.0010 2.2377550744138093 6.861090390370441 9.995330799944831 5.0005 9.990448653908432 10.0 4.883670184583159 
0.013792487315650002 0.017796502223852925 0.0010000458379867629 0.00419825778172673 0.0010609458513570712 0.0010990315331072752 0.5188250914763368 0.50095 0.004186828739705313 9.50005 3.8314097885712632 5.1100682160649145 9.50005 0.20701342073083473 9.996799064481653 9.994960750277441 9.994966177315748 9.50005 9.912986969624509 9.864713055981646 0.5265378229238599 9.50005 9.96045597267822 0.5133002105941412 9.742036071199157 8.301212991801552 0.15536823624620713 9.996935466969143 9.994966180708149 9.963118808971778 9.996792472653418 10.0 0.037881191028221003 9.990774249492436 0.5387355607782202 0.5387355607782202 9.50005 9.496595493032672 9.657749227331937 9.969566339896877 9.937906627124859 9.759457958168397 9.91544632490168 9.999403486841082 0.1490527101393129 9.486603328720326 9.996159121124307 9.97310541054315 
0.0010 0.0010 0.0010 0.0010110347514751474 0.0010 0.0010211694548845948 6.724535396731125 0.0010 0.0010 10.0 10.0 10.0 10.0 10.0 10.0 10.0 10.0 10.0 10.0 10.0 10.0 10.0 10.0 5.464733734204329 10.0 10.0 10.0 10.0 10.0 10.0 10.0 10.0 0.0010 10.0 6.939096578489995 10.0 10.0 7.031210287624043 8.12624850581589 10.0 10.0 10.0 10.0 10.0 0.0010 10.0 10.0 10.0 
5.1445420090016825 0.0010 0.0010 0.0010 0.0010 0.0010 0.0010 0.0010 1.5421043396920813 0.0010 0.7228825299957382 8.563795732222994 6.590825338648316 2.036651057040082 9.815289577311553 5.000500000000001 9.944339760541858 9.978477857597245 10.0 4.115242164764924 5.680767723102408 10.0 5.000500000000001 6.861217097464083 2.3241716346062 9.890981209452299 10.0 9.943416958096229 5.123651448225636 10.0 4.857522827542394 4.2717013983475365 5.0005 9.93534655964562 9.944568189034394 1.0842028015882468 10.0 10.0 0.19094539932873866 5.000500000000001 8.530008488382945 5.000500000000001 0.15622885833081182 9.938298141690368 5.938640956125003 6.469694680973268 5.4559990995330985 9.944049877519994 
10.0 0.0010 0.0010 0.0637935387191789 0.0010 0.0012847180115966603 0.0010 0.0010 5.0464172571527115 0.0010 2.7827944466138352 8.323806158604032 10.0 5.295243046684784 4.721936383284425 7.219760900264501 10.0 7.061591537922971 0.0010 0.0010 5.310723983981182 8.52225746350408 5.000500000000001 10.0 0.0010 2.2878768567208714 5.000500000000001 10.0 4.852090253765705 10.0 3.8223449919553403 0.0010 5.241627402663514 10.0 10.0 5.685807155143163 10.0 10.0 10.0 10.0 5.26307225949269 6.037667852260721 10.0 10.0 0.001000000000000334 9.927227580514932 0.0010 10.0 
0.0010 5.053140654052976 0.05033984228218038 0.0010 0.0010 0.004079001024882006 7.473133476858018 5.000500000000001 0.0010916522370620367 0.0010 5.0005 9.425387827777577 1.4040148890167439 5.000500000000001 10.0 10.0 10.0 2.2098302321142613 10.0 5.000500000000001 9.764186145844509 4.762696556917 0.0010 0.11408408355147488 0.0010 7.143858215665798 5.000500000000001 10.0 10.0 10.0 9.949201896047514 10.0 0.3861932499932835 9.986272477146256 5.0005 1.791675706022068 4.73110697246478 9.966813459417255 4.01328114693069 10.0 1.245846961630746 10.0 0.0010 10.0 0.32723251807121106 0.5855635385682136 10.0 5.0005 
0.0010 0.0010 0.0010 0.0010 0.0010 0.0010 0.0010 0.0010 0.0010 10.0 10.0 10.0 10.0 8.400943427578035 10.0 10.0 10.0 10.0 10.0 10.0 10.0 10.0 10.0 0.0010 10.0 10.0 7.844462759991163 10.0 10.0 10.0 10.0 10.0 0.0010 10.0 10.0 10.0 10.0 10.0 10.0 10.0 10.0 10.0 10.0 10.0 0.0010 4.034724431634378 10.0 10.0 
0.0010 0.05043906517013555 0.0010 0.0011731526529537865 0.0010 0.0010 3.6342010243567886 10.0 0.0010 10.0 10.0 0.001000000000000334 0.001000000000000334 0.001000000000000334 10.0 10.0 10.0 10.0 10.0 9.953518640474728 0.001000000000000334 10.0 10.0 0.0010 10.0 10.0 0.0010 10.0 10.0 10.0 10.0 0.001000000000000334 3.368850566096312 10.0 0.001000000000000334 0.001000000000000334 10.0 10.0 10.0 10.0 1.3505635157133655 10.0 10.0 10.0 3.2161320823721278 5.59725814855416 10.0 10.0 
0.0010 6.158224891763892 0.002509839915578839 0.0010 0.011200291183396053 0.001512375344314609 4.836385440766502 8.71443800516257 0.0010 9.733873685701743 10.0 10.0 10.0 7.4368555438363835 9.997476921213188 9.968565540993527 9.9691809332883 10.0 10.0 9.956673307678138 10.0 9.098514008616222 9.098514008616222 0.0010 5.932973760509302 10.0 9.038219311217471 9.958884037310755 10.0 10.0 10.0 7.17552045343334 4.296028930529544 9.926677627431333 8.773796297862354 10.0 10.0 9.509342125741139 10.0 8.687926499070944 8.758051730616428 10.0 10.0 10.0 4.05896189412074 3.8726364603846783 9.99895339528846 9.490030892333305 
1.0974765601786818 0.001000000000000334 0.029362398402176245 0.007126262249624118 0.013031602781932248 0.0010 10.0 0.001000000000000334 0.0010 4.5005500000000005 0.001000000000000334 0.0010 10.0 6.474268475768125 5.50045 10.0 10.0 4.85613111223875 10.0 1.4480231899752907 0.001000000000000334 0.001000000000000334 0.001000000000000334 6.293618814576595 0.001000000000000334 5.877822692440366 10.0 10.0 10.0 4.754239020393697 8.8819181244137 4.50055 6.3381619113878385 10.0 4.857998998842144 4.7709827118898245 4.710565100117536 9.69907277880365 0.001000000000000334 1.6648661326351966 5.50045 0.001000000000000334 10.0 10.0 6.25420926044621 10.0 8.59144645110634 6.352988050841667 
10.0 0.0010 0.10086466740801842 0.2232784705952292 0.0010 0.0010 0.0010 0.0010 10.0 0.0010 0.0010 0.0010 10.0 5.118752424720114 10.0 8.404693111227134 0.0010 10.0 0.0010 0.0010 8.862055351023558 10.0 4.660287950200443 10.0 0.0010 4.641541675859653 10.0 7.722295027817151 0.0010 10.0 10.0 0.0010 10.0 1.0032074668169608 10.0 0.0010 0.0010 9.951775558585537 0.0010 0.0010 0.0010 0.0010 0.0010 0.0010 0.0010 9.767739732676393 6.25037410393946 0.0010 
5.064668080773678 8.32882039502391 0.0010363042759234226 0.0010 0.033594239163346536 0.0010032496989911893 0.0010 8.200489764488928 0.0010 0.01082427445210428 1.4388036594578728 2.791726417004973 0.06307938773528521 4.986678412237259 7.498120948682478 9.607260088067873 9.495461595921483 4.596523470510852 4.3202540051275236 6.847631180710662 9.678587927292197 4.86684436999875 4.989175595383583 10.0 2.8178482153194055 7.174452500574814 6.92688904439568 9.42255885072918 7.610524709179579 6.3767573072510535 8.084762774736102 2.4102827982875668 2.7595039999116993 9.284628504556999 4.863301227002664 0.10308535312784323 2.435576102748326 9.32776639829968 5.868232454444417 5.7928801193487365 4.768477942806706 5.935366884838596 5.930220711306761 7.372779094092947 4.92473243095713 6.857598195349147 4.5542932869368435 9.555830428854437 
6.318345292483153 1.509472346095078 0.0010 0.0010 0.0010 0.0010 0.0010 0.38190061969912237 0.0010 0.0029409587074393784 4.6273865119138495 7.196198224822261 10.0 4.39687729174986 10.0 10.0 10.0 0.27042862487943875 10.0 8.433738993498551 4.859981096423377 10.0 10.0 2.5554516218515966 0.8574545003068472 0.09842979499405402 4.849697717586097 10.0 10.0 10.0 4.4113900604433365 0.0010 0.0010 8.73835995296305 4.841762688384194 2.0132485667213755 3.9357469599303263 10.0 0.9334695741677814 2.2717915256207606 4.365583626442477 2.183614743730206 3.0142118090801295 10.0 0.0010 2.1975263583210136 4.374912805541338 3.248135468055593 
0.0010 0.0010 0.0010 0.0010 0.0010 0.0010 1.513478880275186 0.0010 0.0010 9.950005 4.939255536625766 9.754286715323426 10.0 0.0010 10.0 10.0 10.0 9.055191180764249 9.815755371912026 10.0 10.0 9.597512741731062 10.0 0.0010 10.0 9.950005 10.0 9.918532729739905 10.0 10.0 10.0 9.941572509105526 0.0010 10.0 10.0 0.0010 10.0 4.887205487608738 8.491775348475475 9.95279098687238 10.0 10.0 10.0 10.0 0.05099500000000003 3.880754543645786 10.0 5.838517204696691 
4.146393541785708 0.0010 0.0010015724393613217 0.001671956406961655 0.0010 0.0010 0.0010 0.0010 10.0 0.0010 6.699097984893881 2.646895974971135 10.0 10.0 9.586690631584485 7.852857566387184 10.0 10.0 7.905308815937371 4.928357056222933 7.654483678159912 10.0 5.0005 10.0 2.194902960458184 5.149392644357263 10.0 9.895264261044865 0.0010 9.252085289118167 5.0005 0.0010 5.000500000000001 9.61475453798051 9.61445721295594 9.8166401063353 6.369805707480673 9.939902773745272 5.019954717580123 3.7008673674429575 9.82593017444231 5.0005 8.225069127927995 4.867082013859204 0.4680889103654074 9.92877563321643 6.268641743486493 9.612894735519314 
0.050939120001838756 0.02706305832220446 0.0023740910997043976 0.008540651810893828 0.004854124357305821 0.0010991582298883018 0.0010 0.11068341565632922 10.0 0.0010 5.01220616038301 0.0013335919549719195 4.494966665858363 9.827452402819652 9.930884154982797 9.144507224701991 9.964571185684338 5.0005 5.262187391071994 0.0010 10.0 10.0 0.17354759718034884 10.0 7.934391958766298 9.982579495339067 6.453198063347843 9.942739597230556 9.00250883380093 10.0 9.929571248943514 0.0010 0.17354759718034884 9.967704550454988 10.0 1.0695961000612906 9.99964186275099 9.999193466478085 9.982745240281965 10.0 0.17354759718034884 10.0 10.0 9.938057594994376 5.905727173592984 9.962917068891736 9.590583149024093 9.999932307296731 
9.119282512954532 0.06945706076084579 0.0010 0.005398498112494002 0.0010 0.009677599504577764 0.0010 0.0016044176171381456 8.271294975195303 0.0010 0.0010 0.0010 9.759780458904748 0.26719536311683 6.365654169488945 9.852921852084453 10.0 7.983760754775627 0.0010 8.030667446687792 9.010224280777337 9.646848985679469 7.983760754775627 10.0 9.169031529176342 7.8040118986940685 9.548804087684744 9.980675632417292 0.0010 9.82752425223121 4.415151025108165 9.372534929168992 0.0010 9.92593294024787 10.0 10.0 0.0010 10.0 0.0010 10.0 10.0 9.011742360796195 0.0010 9.236170019630904 4.190715591591817 10.0 9.783380409028553 10.0 
0.0010 0.0010 0.01701003385740464 0.03738463386916894 0.0010 0.0010 6.428583703038281 0.05239300118839085 0.0010 0.0010 4.179476046337343 5.672613756674785 3.5724162969617197 5.151542468700128 9.832017722008676 10.0 9.753530712718426 5.852894559538608 5.146906421887792 5.60962309022035 3.5592505430792887 3.5724162969617197 4.148105440461392 0.0010 0.4873589388207358 4.630835126937667 3.804156594323005 10.0 10.0 9.157163780178962 10.0 0.8810991365497728 6.165871405696812 10.0 3.5724162969617197 3.828244575007333 5.852894559538608 10.0 3.5724162969617197 9.969727680656973 10.0 4.488445179370645 5.810246030362135 9.134573979707023 6.428583703038281 6.7463700513902065 10.0 5.507055950928287 
0.0010 0.0010 0.0010001242572282318 0.009669810242412692 0.0011652115002571248 0.001268453845390705 0.0010 1.3562602468316536 0.0010 10.0 10.0 10.0 10.0 0.0010 10.0 10.0 10.0 10.0 10.0 10.0 1.4256235015804783 10.0 10.0 0.0010 10.0 10.0 0.0010 10.0 10.0 10.0 10.0 10.0 0.0010 10.0 0.0010 1.4586890265635528 10.0 8.635375304793062 10.0 10.0 10.0 10.0 10.0 10.0 0.0010 10.0 9.989588177911548 10.0 
10.0 0.6552596477041732 0.0010 0.0010 0.0016385979768711002 0.0014411018902333885 0.001000000000000334 0.0010 0.0010 0.0010 5.4465650028046495 4.090305264684519 4.484724408506339 4.197468646361073 10.0 9.822581814104465 9.17502724133548 6.778755690253808 1.2314585251910812 3.6219141907170416 0.0010 0.3761828593732008 2.352391850190347 10.0 0.0010 5.0005 0.001000000000000334 3.590680626081621 5.132871371191221 0.0010 0.001000000000000334 0.0010 2.473801096137061 9.963999047141167 1.2635196836820395 0.321211476920384 0.001000000000000334 10.0 0.3173543005516555 1.5106447155002825 6.937260415794472 0.2227146190673992 1.782811443461839 9.999349103139268 8.3167575095049 9.134218550582629 0.9752714843833301 9.32804490951345 
0.0010 0.0010 0.0012873666012101518 0.006812515871311459 0.0010 0.0021318626977096513 2.930145341413854 0.0010 0.0010 9.715710468935171 10.0 10.0 9.94373456693258 7.297973180054623 9.964742268574437 10.0 10.0 9.916345252821884 10.0 8.22767686771085 5.18470236575954 9.911737369164994 4.832683595493225 3.730827637021666 10.0 4.259337154742224 10.0 10.0 10.0 10.0 10.0 5.50045 1.4934227233790294 9.97596121555254 5.260560076158848 3.8591821663239156 10.0 10.0 10.0 9.853284238202018 7.74472673286326 10.0 10.0 9.941654145973338 4.629197700435891 3.3046460986266295 9.456728127557836 10.0 
0.0010 0.0010 0.0010 0.0010 0.0010 0.0010 0.001000000000000334 1.8021394074524615 0.0010 10.0 0.0010 0.014272958331824626 10.0 0.943094713372056 10.0 10.0 10.0 10.0 10.0 10.0 5.316762438148009 3.7287807605349066 3.332810900143757 0.0010 8.880076304011041 10.0 0.9491346181875615 10.0 10.0 10.0 10.0 4.774017534816303 0.0010 10.0 10.0 8.03537428658648 8.411509684228609 10.0 8.11070091178295 9.852410302037693 3.9063618183238376 8.791899377845693 10.0 10.0 0.0010 9.34633490797156 10.0 10.0 
0.0010 0.0010 0.0010 0.0010 0.0010 0.0010 0.0010 1.0764480662008689 0.0010 10.0 10.0 10.0 10.0 0.26140177182702007 9.989869282564031 10.0 10.0 10.0 10.0 10.0 10.0 10.0 10.0 8.82333400377773 10.0 10.0 0.0010 10.0 10.0 10.0 10.0 10.0 5.249513426286957 10.0 10.0 10.0 10.0 10.0 10.0 10.0 10.0 10.0 10.0 9.307056238965666 10.0 3.6296770418216306 8.254953058076243 10.0 
0.4558681105578616 1.1926023213086383 0.10680964031069631 0.030889856185888152 0.005155044026872876 0.0033253628319327303 10.0 0.0010 0.0010 5.02986910977442 6.349650520645912 0.0010 8.89707273338447 10.0 8.823487467882474 9.960704811596248 10.0 8.259289800951251 9.09085477083526 0.0010 0.0010 0.0010 0.0010 10.0 0.0010 10.0 10.0 8.85825536631625 10.0 0.0010 9.127681353756028 0.0010 10.0 9.882328274765877 0.09924191623075385 0.0010 10.0 10.0 0.0010 0.0010 2.244759819540557 0.0010 6.96198555182696 9.516494429626835 10.0 10.0 9.11684698695471 0.6466351032207939 
0.0010 0.006650290273841827 0.014616250349428738 0.005724861762359705 0.003635523742358796 0.01796137765302949 1.3551646250659921 0.0010 9.52321782863164 8.7732303004901 8.651915806435742 3.95363229282779 9.714130384032096 0.6737631587626636 9.679434288830787 9.87351295192805 9.985853823661401 5.0005 8.12431636004507 9.642282858505073 9.796689218396018 9.89796676630064 9.635692475865753 1.3697256794488573 10.0 9.651153883808963 9.557259567169647 9.862806060688387 9.635692475865753 9.998976746917513 9.671917756458303 9.635692475865753 0.50095 10.0 9.797013928008216 5.000500000000001 1.7554238978945635 1.2234939168798444 9.618270843558792 9.794419160996775 9.538697574879308 9.83587645170574 9.692811603127947 9.290119524025299 0.1153909981161601 2.59852983152775 9.491273600560124 9.936819207483762 
10.0 0.0010 0.06379703493464572 0.0010 0.0010 0.007360049237634208 0.0010 0.0010 1.5830574483920876 0.0010 5.171977596173487 7.663119239997875 7.447807401289569 0.0010 10.0 10.0 10.0 5.60272380524853 0.5713699207637293 8.477046610826779 10.0 5.341000197453384 5.250395956974201 4.6989853677873885 8.228114214807224 5.1117637428831575 0.0010 10.0 8.926603364139204 8.196126772079452 1.3059315944384762 6.018595068822252 0.0010 9.979881818679091 7.897811062451378 8.64483661450137 7.069365304489892 10.0 1.594348359629389 9.632009126625341 7.791492399873748 7.938866379056875 5.798107678879948 10.0 1.656861683435109 10.0 10.0 9.629324951071572 
0.0010 0.001407645850714168 0.001003554839667512 0.0033334138586692116 0.0013257047296168043 0.0010239493977463072 0.06729894252352962 1.1039860807490622 0.0010 8.610986064840247 9.50005 10.0 9.616585210010577 0.50095 9.993477643507715 10.0 9.999911549227718 10.0 10.0 9.989811664230658 9.93370105747647 9.50005 9.50005 0.0010 10.0 5.91649027331645 0.7879096666559826 8.573677531144071 10.0 9.987538141898264 10.0 9.50005 0.0010 9.959617703999385 9.934408435960204 9.518551540645717 9.8895216073022 9.999962235339622 9.98700713040659 6.365416122613019 8.111087835127327 9.50005 10.0 10.0 2.8358010910413993 9.686450847182531 10.0 9.846796152350018 
0.0010 0.0010 0.0010 0.0010 0.0012541230911609286 0.0010 10.0 0.0010 0.0010 5.000500000000001 6.2631264154022865 9.701520362997282 10.0 4.55725217285013 9.47499517273298 9.947617056065054 9.733502491958077 5.102617295383305 5.492198740116955 4.7402858391880205 5.000500000000001 8.198780192901726 6.806284883422354 0.13613842525922326 9.296053369801708 5.435565732383789 0.43801690476292165 9.867092181080393 10.0 8.205171840820618 10.0 8.580720902835616 1.0051067373531763 10.0 2.4739277248094727 6.813968287155046 10.0 10.0 3.160421982446631 7.733917856636193 2.844662102168736 7.740700047645281 2.2236148280912813 10.0 2.344187156849966 5.477154594116711 10.0 4.50055 
0.819157417284154 0.0010 0.0010 0.0017810156381915976 0.0019521025622709098 0.001967104690454348 10.0 0.0010 0.0010 5.0005 5.000500000000001 0.4567371664639937 9.335078189894926 10.0 10.0 9.586871015524453 9.966957136258292 4.4556420981358125 6.744794382048013 5.000500000000001 0.0010 0.0010 0.0010 9.159250940417616 0.50095 10.0 10.0 9.803249645265058 10.0 5.513649086058239 10.0 5.517591765100409 5.682871337394136 9.921581213648665 0.0010 5.0005 10.0 9.758778924398678 5.0005 0.0010 0.0010 3.770420216711554 3.033033285626648 9.970296968416731 10.0 7.350504625280434 9.871719723723125 7.676476010137794 
0.0010 0.0010 0.0010 0.0010 0.0010 0.0010 2.1113932855458546 0.0010 0.001000000000000334 9.69596726259611 10.0 9.449139427401335 10.0 4.352756474684379 10.0 10.0 10.0 10.0 10.0 9.199747517024317 4.834869949827264 9.508687274362893 6.956839556059165 1.3467264932644634 9.50005 5.637463296706801 4.985956804776813 10.0 10.0 10.0 9.739893581639455 10.0 0.0010 10.0 10.0 5.534488268969282 10.0 10.0 8.69508730596226 8.990287336234143 8.1892496138248 10.0 10.0 10.0 0.3577258959599288 7.206832452615473 10.0 10.0 
0.50095 0.004897435639725115 0.13145186966103917 0.0010093929191525813 0.001055386704503317 0.0010809425981670318 0.0010 0.0010 10.0 0.0010 8.437624586650527 4.181768233816006 9.746425998925133 10.0 9.934245256301105 9.934683911902049 9.765288813123856 10.0 8.76989794407142 9.807798631112748 9.83512960288336 10.0 10.0 10.0 5.0005 5.951787644524351 10.0 9.937814450153896 5.0005 9.537208892379384 9.931026317873696 0.0010 10.0 9.935852868760572 10.0 9.726274782062516 9.50005 9.228821997007476 10.0 0.8207160332287042 10.0 4.257528641244581 8.259488523706521 5.140937340100387 0.26958227463179063 10.0 10.0 10.0 
0.0010 0.1651903584474111 0.0012780116570030695 0.0010 0.0010 0.0010 0.0010 0.0010 10.0 5.000500000000001 7.812206284339911 10.0 8.945538825083887 7.167480455980776 10.0 10.0 9.974312341597317 10.0 7.777715174011223 5.000500000000001 10.0 10.0 10.0 0.50095 8.389600032931147 5.000500000000001 10.0 6.539077774117691 10.0 9.75004941774283 10.0 9.728518046238362 0.36879799330651736 10.0 6.828843168517613 10.0 4.613790767954703 9.819281217126619 10.0 9.623123786494755 9.75004941774283 8.566137638007579 8.380109781690637 10.0 0.0010 8.774204538654276 5.0005 10.0 
7.641818435900453 0.0010 0.0010 0.0010 0.0010 0.0010 0.0010 0.0010 3.0838785127547115 0.0010 0.3304079800288404 7.3942029217289775 10.0 4.339279072102481 10.0 4.7470586234908145 10.0 10.0 8.875842648835913 0.0010 2.231572300515273 10.0 5.781463622892728 10.0 2.3238760888972694 10.0 10.0 10.0 3.6808838681903664 10.0 2.703377178911877 3.861162564049476 5.30746309548106 10.0 10.0 3.2176540387290493 9.606617962089581 10.0 1.5312575912189672 0.5432398037898034 10.0 4.48599850713503 0.0010 10.0 6.768189090225102 9.31441823179833 3.4772725452937943 10.0 
0.0010 0.0010 0.0010 0.0010 0.0010 0.001185518294484509 0.5658391415672205 0.0010 0.017331118554318188 10.0 10.0 8.84501002162183 9.941166542389523 6.345203684304762 9.982960167765633 9.991506318245756 10.0 10.0 10.0 9.956182519407944 10.0 10.0 10.0 5.500450000000001 10.0 10.0 5.774364420352443 10.0 10.0 10.0 10.0 10.0 3.5086477719656393 10.0 8.643161657715671 8.25310605366867 10.0 10.0 10.0 10.0 10.0 10.0 9.967317291392753 10.0 5.350682497526461 4.534653795901017 9.595169915660367 10.0 
0.0010 0.0010 0.0010 0.07153448540910494 0.0016328045075779329 0.031420197714123424 10.0 10.0 0.0010 10.0 10.0 10.0 10.0 0.0010 10.0 10.0 10.0 10.0 10.0 10.0 10.0 10.0 10.0 0.0010 10.0 0.0010 0.0010 10.0 10.0 10.0 10.0 10.0 0.0010 10.0 0.0010 10.0 10.0 9.995437050587988 10.0 10.0 10.0 10.0 10.0 10.0 0.0010 0.0010 10.0 10.0 
6.080991044594411 0.0010 0.1252289620009205 0.001696577229881338 0.0010 0.012894675083080455 0.0010 0.0010 7.98031212102557 0.0010 0.0010 6.350875206915007 10.0 5.906705754784748 9.998087392056227 9.787086203203092 9.994835530418868 2.694030105525966 3.5248472382524008 8.399009833664728 10.0 10.0 6.026492959217442 9.833654730208002 10.0 3.3349936530418685 10.0 10.0 5.629289057049173 10.0 6.015205677838917 0.0010 8.072216992794429 10.0 10.0 3.434161973166022 0.9692123018464972 10.0 2.2085200330950787 5.7336164387417545 8.857774438854317 9.773311589233106 5.9798499959293325 10.0 5.596742699972442 5.396162694159353 10.0 10.0 
6.306952732076469 3.7282980319217 0.06459127421523259 0.0010 0.002256087419946787 0.0010 0.0010 0.9160906765157935 0.0010 0.0010 0.0010 1.652417798072976 4.577951718447955 3.746567459418782 4.8948070039676645 4.828584809719348 4.902056297391511 2.9488395732381596 0.0010 0.0010 1.011878854202899 7.830618644581329 0.025264942424990444 5.665064036770564 0.6113617575436949 3.0006820762563367 3.4469240252613345 4.87254886879714 4.015382614770389 9.444531146248538 3.9940125970975258 2.849709707872594 2.815605861573961 4.8825113347068845 9.88498916175867 0.0010 1.704076305945887 10.0 0.9647154882596887 5.3742820376699925 0.0010 2.4042691094691726 0.0010 4.630551935035821 5.5815606687066115 6.340901561208451 9.152653682148705 6.619845924161016 
10.0 0.0010 0.0010 0.0010 0.0010 0.0010 0.001000000000000334 0.0010 1.845896487882922 0.001000000000000334 0.3986678284919406 1.7215734113866115 0.6894897625631877 1.079317844534451 10.0 10.0 10.0 10.0 10.0 0.19244318911037084 5.500450000000001 5.500450000000001 5.500450000000001 10.0 0.057222944798434594 10.0 10.0 10.0 0.001000000000000334 10.0 0.523028762667483 0.001000000000000334 0.0010 10.0 5.606708994124084 0.028966910463908313 0.001000000000000334 10.0 0.7778080667317431 5.117034877796678 0.5092519385652078 5.479983822198925 0.1668048488036884 10.0 6.219397731558088 7.2975471487881745 4.977355400810356 10.0 
0.0010 0.0010 0.0013033796418764764 0.001085539477628198 0.0010 0.0010 0.055394219468844874 0.0010 0.0010 9.492299992057749 10.0 10.0 10.0 7.585151506201096 8.788087771060498 9.996872061754958 10.0 10.0 10.0 10.0 9.976144534446231 10.0 10.0 3.2610467464448805 10.0 10.0 10.0 10.0 10.0 10.0 10.0 9.452416422466296 0.0010 10.0 9.616443653153151 9.452416422466296 10.0 10.0 10.0 10.0 10.0 10.0 10.0 10.0 5.507331915341427 10.0 10.0 10.0 
10.0 5.287317505256043 0.0010 0.0010 0.0010 0.0010 0.0010 0.8840242059872282 0.0010 0.001000000000000334 2.1254005700885337 0.9769527833027052 4.143873038765599 10.0 3.403706032026559 4.953076236612593 4.810267403213985 10.0 3.100117441340135 3.056454055908385 6.569456405027588 10.0 4.729590563741415 6.934018969950417 5.888780399214326 4.272649218315272 6.892723951274868 3.6384228296073564 9.870040168110819 10.0 0.001000000000000334 1.4471687432623876 1.6821896316035247 3.752156610270883 9.355360589113868 0.497263117476217 10.0 10.0 0.0010 3.606446604718058 7.295645909743445 10.0 8.072164475861179 9.270697868080239 4.8909187810796855 2.590976902879283 3.745657659018204 10.0 
0.0010 0.0010 0.0010 0.0010 0.0010 0.010309160691744168 5.200710240846774 3.441987024940643 0.0010 2.6875939789162837 3.25144019454651 5.99613842350156 4.92935207110892 9.028503451055883 10.0 10.0 10.0 9.71102889651101 9.927826640560365 10.0 9.16787982446706 9.609792355050875 4.71072112757382 6.971637323272606 4.874565438025882 5.6652180128528205 2.653878653576266 10.0 10.0 10.0 10.0 8.704930111627116 0.801506985906661 10.0 7.522915726885703 1.2549255231597387 3.7969537932372566 9.091935763915973 9.698761591011301 7.361876263970446 10.0 9.805669545432302 4.9709817765826605 9.99399378900579 0.0010 5.276778877703283 10.0 5.069088941634931 
0.0010 0.060201342075062114 0.0023097504031928976 0.001308835415810537 0.0014925446325062585 0.0010890351379546504 10.0 0.0010 0.0010 4.349264321793784 1.247890539340593 0.9770471419479632 9.466743164769099 10.0 9.554882390907371 10.0 9.742192394773436 7.733701180331577 4.5672092809699025 1.2344808527915485 0.0010 0.0010 0.0010 5.619523004300893 0.0010 10.0 9.397223260271135 9.464304546871153 10.0 3.829818905634629 10.0 6.93378043885698 9.780579183999304 9.68555263042639 0.14914737555874202 0.0010 6.526204625696776 9.34541326413579 3.21987479122485 0.7579690844981752 0.0010 0.0010 4.63579796896866 10.0 7.322657771506664 6.47349513299327 9.46320054083256 7.270097429453909 
0.0010 0.0010 0.0010 0.0010 0.0010 0.0010 5.282939930895788 0.0010 0.0010 7.980126986110972 9.938679891445735 9.721244179202241 10.0 10.0 10.0 10.0 10.0 10.0 10.0 10.0 10.0 9.957649119801655 10.0 6.019553876477456 10.0 10.0 10.0 10.0 10.0 10.0 10.0 10.0 0.05428532723378085 10.0 5.297112689209053 10.0 9.192115390897907 5.505557347574475 9.5475545254629 9.947492552738273 10.0 10.0 10.0 10.0 0.0010 10.0 10.0 10.0 
0.0010 0.0010 0.0010 0.0010 0.0010 0.0010 0.0010 0.0010 6.6975602586083 9.757316038180333 10.0 3.0047412938328004 10.0 0.6656560603382253 10.0 10.0 10.0 10.0 10.0 10.0 10.0 9.64265424798887 10.0 6.540487181805386 10.0 10.0 10.0 10.0 10.0 9.64265424798887 10.0 10.0 0.0010 10.0 10.0 10.0 10.0 0.0010 10.0 10.0 10.0 10.0 10.0 10.0 0.0010 6.683832988091575 10.0 10.0 
0.0010 0.0010 0.0010 0.040788019842730644 0.0010 0.0010 0.0010 10.0 0.0010 10.0 10.0 10.0 1.748452717544426 0.0010 10.0 10.0 10.0 10.0 10.0 10.0 10.0 10.0 10.0 0.0010 10.0 10.0 0.0010 0.0010 10.0 10.0 10.0 10.0 0.0010 10.0 10.0 10.0 10.0 10.0 10.0 10.0 10.0 10.0 10.0 10.0 0.0010 0.0010 10.0 10.0 
0.0010 0.0010 0.0010 0.0010 0.0010 0.0010000019251055587 0.0010 0.8226018844038039 0.0010 10.0 10.0 3.46907137728089 10.0 0.0010 10.0 10.0 10.0 10.0 10.0 7.406879362793974 10.0 10.0 7.406879362793974 0.0010 10.0 10.0 0.0010 10.0 10.0 10.0 10.0 10.0 0.0010 10.0 10.0 10.0 10.0 6.675900498662313 10.0 10.0 10.0 10.0 10.0 10.0 0.0010 8.844957950715589 10.0 10.0 
0.0010 0.0010 0.0010 0.0010 0.0010 0.0010 0.0010 0.8595310268218702 0.0010 7.865628484722144 9.142891059863985 10.0 10.0 0.0010 10.0 10.0 10.0 10.0 10.0 8.071859800657407 7.913178258177128 10.0 7.093147711449241 0.0010 10.0 10.0 2.9189776758712536 10.0 10.0 10.0 10.0 9.05961165777941 0.0010 10.0 7.8930841907636475 6.950154463278387 10.0 10.0 10.0 10.0 10.0 10.0 10.0 10.0 1.0601205093645172 2.201478771039934 10.0 10.0 
6.015714326106381 0.0010 0.0010 0.0010 0.01166708744197783 0.0015595013446838674 0.0010 0.0010 10.0 0.0010 0.0010 0.0010 7.358212173941234 8.983405254646895 9.032440981834736 5.982870307523319 9.652870583109584 0.0010 4.564066413218031 0.0010 8.590329990540857 10.0 0.0010 10.0 8.415743605752043 10.0 10.0 10.0 0.0010 10.0 6.533844609263237 0.0010 0.0010 10.0 10.0 0.0010 0.0010 10.0 0.0010 0.0010 10.0 10.0 8.54304688847057 8.39747479529648 0.0010 10.0 6.770770294115213 10.0 
10.0 0.015297911340534959 0.16036887205954553 0.027194040118594685 0.008378583933181107 0.025174935552950833 0.0010 10.0 7.9268323818133295 0.0010 10.0 9.601761375044052 10.0 0.0010 8.517318460471781 9.54385867143005 9.607443806373478 6.378174070725307 10.0 0.001000000000000334 10.0 7.957385989601661 10.0 2.9005893271787713 10.0 7.011490321943064 4.440605427833938 10.0 7.630541367631205 6.2079872756535215 7.472775649931995 0.5818297189241939 1.2271345956703332 9.410986826391749 3.1777309643971776 10.0 0.6252262350600812 10.0 0.0010 10.0 8.776713265944865 2.410123233248034 10.0 10.0 6.91492760152818 8.300945434851583 9.391587920626634 5.638813593326139 
7.432534896722723 0.0016920944323175497 0.0010 0.001012474230224728 0.0010 0.005933386564455356 0.0010 0.00453386669116112 5.0005 0.0010 2.7151686902767342 5.0005 7.995975828089121 5.0005 9.438071219393649 9.820143503358059 9.997404717417956 6.262012558670024 5.528154530518337 5.000500000000001 10.0 6.18649878795455 5.0005 6.857556227201384 5.000500000000001 4.423456478161823 4.197916813878938 9.99952238212842 7.015218667776235 8.707783152579998 5.0005 5.0005 5.0005 9.983360281178877 8.967643211063029 5.0005 4.210190014153919 8.00157648361251 5.0005 8.667819074929346 7.46246500367207 8.372486888214693 5.1216699277974325 9.990082473269759 1.8138303939567582 5.000500000000001 7.406980394344165 9.578796294493252 
0.0010 0.20242157196425914 0.0010 0.0010 0.0010 0.0010 0.0010 10.0 0.0010 10.0 10.0 10.0 10.0 8.57083911144741 10.0 10.0 10.0 10.0 10.0 10.0 10.0 10.0 10.0 0.0010 10.0 0.0010 10.0 0.0010 10.0 10.0 10.0 10.0 8.100014357468824 10.0 10.0 3.930517719920345 10.0 10.0 10.0 10.0 10.0 10.0 10.0 10.0 0.0010 0.045879353784266996 10.0 5.522136984026668 
0.0010 3.3474523819476447 0.0010 0.08233590005820124 0.0010 0.0010 10.0 0.0010 0.0010 0.3864674570473756 0.0010 0.0010 10.0 10.0 4.160514046959813 10.0 10.0 8.280985543870361 0.0010 10.0 0.0010 0.0010 0.0010 0.0010 0.0010 0.0010 9.77524279677539 8.567349528481595 10.0 0.0010 10.0 4.835050791978946 0.0010 9.184694934596767 0.0010 0.0010 10.0 10.0 0.43818393099882513 2.3262770653918787 0.0010 0.0010 0.0010 10.0 8.666574124202509 1.4024648541883935 8.793812022302765 9.555847464777198 
0.0010 0.0010 0.0010 0.0012678927340998088 0.0010 0.0010 7.1153362715565285 0.0018742568824740135 0.0010 10.0 4.52014822356718 2.0157367808932887 9.92287778553243 7.072750023433451 10.0 10.0 10.0 10.0 10.0 10.0 7.0080361250216745 4.353554461487353 10.0 0.0010 8.401481333364671 10.0 1.1216942061849549 10.0 10.0 10.0 10.0 6.539996377237884 0.0010 10.0 10.0 10.0 10.0 10.0 10.0 10.0 10.0 10.0 10.0 10.0 1.1721764695062369 10.0 10.0 10.0 
0.0010 0.0010 0.0010 0.0010 0.0010 0.0010 0.3906906776056399 0.0010 0.0010 9.035059842974386 8.826141287103363 9.726824571341846 10.0 7.7847597048932595 10.0 10.0 10.0 10.0 10.0 10.0 10.0 10.0 9.8335903952675 0.30277478065855473 10.0 10.0 8.212138413331193 10.0 10.0 9.919495946657358 10.0 9.99458111450868 0.0010 10.0 9.888119923178769 8.863465221556163 10.0 10.0 10.0 10.0 10.0 9.90507928220274 10.0 10.0 0.09153804998833004 8.315185618241493 10.0 10.0 
0.0010 0.0010 0.0010 0.006113717947286705 0.0010 0.0010 0.0010 0.0010 8.952498419408155 6.806997043535539 10.0 10.0 10.0 10.0 10.0 10.0 10.0 6.018843285303784 8.423949788532713 5.887106529552735 0.0010 10.0 8.167663245467905 0.0010 10.0 1.703037922773233 10.0 10.0 9.563270181761697 10.0 10.0 8.958272243175804 0.0010 10.0 7.013791350042963 9.26153323111006 10.0 10.0 9.510322815159698 10.0 9.563270181761697 9.643831679871434 10.0 10.0 1.0418281161537752 10.0 10.0 10.0 
0.0010 0.0010 0.009611474028282416 0.004980233872475729 0.0027801674460485593 0.0018479530093040346 7.702309312184328 0.0010 10.0 7.717693750726646 6.865175466701018 10.0 10.0 6.212149847322827 10.0 9.926904292365633 9.776942027580123 10.0 10.0 10.0 10.0 5.255361126930242 10.0 5.597793227082701 10.0 10.0 10.0 10.0 10.0 9.441933853839872 10.0 10.0 0.0010 9.839086245929236 10.0 10.0 10.0 5.50045 7.109498679692466 10.0 9.81740559357607 10.0 9.634072391865367 9.797981642887255 0.0010 10.0 10.0 10.0 
0.0010 0.0010 0.0014991286643993211 0.0010 0.0010 0.0010 3.0868611636339067 0.0010 0.0010 7.166010253293127 9.197465136677936 5.797845865415583 3.480375682364476 6.232437774875602 10.0 10.0 10.0 10.0 10.0 4.389357684924947 8.979632498945936 10.0 10.0 0.0010 10.0 10.0 4.927215705966921 10.0 10.0 10.0 10.0 10.0 0.0010 10.0 8.058835298697613 5.471848057267036 5.21947685814825 10.0 5.318634575304709 10.0 10.0 10.0 10.0 9.998624293026088 0.0010 3.5860637902828607 10.0 10.0 
0.0050303330021073565 0.0010 0.011413105708097983 0.001023773796466275 0.0010 0.0021441641672234977 7.537899745056615 0.001781960783113602 0.002915547046770532 1.822799707674173 10.0 3.516792465238027 7.809754056653923 2.2338569222314293 5.057245464617708 9.999998226136478 9.999999794638411 4.410652564261551 9.703432375592346 10.0 3.1732321993854873 10.0 9.967387843142543 7.204275004859172 8.398045139751117 5.254846223174929 3.4603730360381775 9.327868812026935 9.269626587288048 9.948665628234211 9.999986629450957 0.0010 5.128215107894091 9.999982480546215 3.8296457709952048 3.2926441545155525 10.0 9.517347986451918 10.0 7.364604478040619 9.960711737183432 7.676657323927446 7.965567982041544 9.99999631145461 9.042463177448838 3.3869933712284843 9.99994667501429 9.99968806745897 
0.0010 0.04838074343256259 0.003035130286632873 0.0015138983558455844 0.0010 0.01051605691424415 6.208075738079447 5.49754373366446 0.0010 0.0010 10.0 7.81496343255478 9.23227296224834 10.0 9.909269394652357 9.949626662783883 9.972918565191465 9.514547986571584 10.0 0.0010 0.0010 0.0010 10.0 8.108760656077198 6.404463231522696 4.129094501544911 0.0010 4.671577045185575 8.410034310226035 10.0 9.872589267680617 9.791215467081031 6.595491463237194 9.964375856409424 7.886881829625312 9.983311643093122 9.857863869694185 8.723307138474185 0.9795272978192539 10.0 8.33708580759917 10.0 10.0 9.975069734171287 10.0 0.4072601393073332 9.98016098492127 9.242314720389556 
2.8620772449476353 0.0010 0.0023154834924610486 0.02041858296125753 0.0010 0.0010076648160043486 0.0010 0.0010 8.809127820098942 0.0010 0.0010 0.0010 8.8493193531532 6.887034695826813 10.0 7.1307844042778195 10.0 9.807178339644942 10.0 0.0010 8.855724072152256 10.0 1.0859783837854713 10.0 9.614626898362447 10.0 10.0 10.0 2.4621848062783034 10.0 10.0 0.0010 1.9815046550196285 10.0 10.0 0.0010 10.0 10.0 10.0 10.0 10.0 10.0 10.0 10.0 0.0010 6.074502535228208 10.0 10.0 
0.12894904529141643 0.27130546591131793 0.0010 0.0010 0.00413067881753964 0.0017165260091771596 0.0010 2.7381668007566584 10.0 0.0010 2.688997014593782 0.0010 10.0 3.8015230833419302 9.64323684690788 10.0 9.48226793815675 10.0 9.616696345605495 4.666425718097052 10.0 10.0 10.0 5.6221664950142385 4.842375519846611 10.0 10.0 8.735078521007775 2.166577805392708 10.0 9.933226706544527 0.0010 7.5904730667515246 9.604914792610854 10.0 3.8964955739903675 10.0 10.0 10.0 2.7558397378148407 10.0 9.101886446666578 8.406782388555362 9.576404259951243 0.0010 10.0 10.0 10.0 
0.0010 0.06101609792958366 0.0026496946197200263 0.0010 0.0010 0.007084938693579203 0.0010 0.0010 5.214124750049698 0.0010 0.001000000000000334 0.18917969532772094 10.0 9.77593001601374 10.0 10.0 10.0 6.69554584402267 10.0 8.392460845881825 6.424319207245836 10.0 6.955090333854784 9.364721679795018 10.0 9.972248747807592 9.96956565481053 10.0 9.043030616583472 9.958830874201443 10.0 4.32705077187359 0.0010 10.0 10.0 3.7902579229081548 3.4393675962437475 10.0 3.4208559327861563 6.931353030095731 7.27445888870891 8.84288024235251 10.0 10.0 0.0010 10.0 10.0 10.0 
0.0010 0.05099500000000006 0.0011687072247094806 0.001727969402051208 0.0019071367991191337 0.0015866334274525647 3.074682523850994 0.05099500000000006 0.02699269353542246 10.0 10.0 10.0 10.0 9.418996411288726 10.0 10.0 10.0 8.381406939072365 10.0 10.0 10.0 10.0 10.0 1.141009279949679 9.334795814376402 10.0 9.732871658274552 10.0 10.0 10.0 10.0 9.32550452378203 1.0456452710077357 10.0 8.859990720050321 10.0 10.0 10.0 10.0 10.0 10.0 9.175196580874552 10.0 10.0 0.75733281046075 8.859990720050321 10.0 9.866334107529008 
0.0010 0.0010 0.0010 0.001849932726063484 0.0010 0.0010 0.0010 0.9303245424757894 0.0010 10.0 10.0 10.0 10.0 10.0 10.0 10.0 10.0 10.0 10.0 10.0 10.0 10.0 10.0 0.0010 10.0 10.0 10.0 10.0 10.0 10.0 10.0 10.0 0.0010 10.0 10.0 10.0 5.7725645108991195 10.0 1.0665819645214025 10.0 10.0 10.0 10.0 9.97955887969874 0.0010 10.0 9.75892168987897 10.0 
6.924088940867955 0.0010 0.0010 0.0010 0.0010 0.012466830511788877 0.0010 0.0010 10.0 0.0010 7.373391619351025 2.737473594726063 10.0 10.0 10.0 3.2428616822404366 10.0 10.0 10.0 10.0 10.0 10.0 0.0010 10.0 7.492676598100351 10.0 10.0 9.737685827338238 0.0010 10.0 3.172616515821173 0.0010 6.795120817201687 10.0 10.0 10.0 9.954365310323837 10.0 10.0 2.7085843012739574 10.0 5.583722169974196 10.0 3.110774847848041 0.0010 10.0 2.734314960665235 10.0 
10.0 0.3668432113248805 0.0010 0.0010 0.0010 0.0010 0.0029020719854279215 0.5467294877594719 0.0034079184607174184 0.0010 5.0005 5.222171897590714 9.08097297438361 4.849528599215415 10.0 10.0 10.0 5.03990097927732 0.0010 7.696508975118991 9.535352246793826 5.0005 5.0005 6.890454528464853 7.582961612142357 3.6566960203139853 0.021990068660697304 9.650108587395257 7.496629549569588 6.0809303994342905 0.0010 5.258822194120125 0.50095 10.0 5.369476089404216 10.0 7.622590394871056 10.0 1.8074545221849352 8.95130207443325 5.01760645309329 5.579122237092992 7.914283858644729 10.0 3.719318571134031 10.0 9.651718869731647 10.0 
0.0010 0.0010 0.0010 0.0010 0.0010 0.0010 3.5359101012172593 0.0010 0.0010 10.0 10.0 2.2841617908124645 4.997970308458577 1.4832824190161853 10.0 10.0 10.0 10.0 10.0 9.854353979331439 0.0010 10.0 10.0 0.0010 10.0 10.0 0.0010 10.0 10.0 10.0 10.0 0.0010 0.0010 10.0 1.5152441846715519 0.0010 10.0 10.0 10.0 10.0 9.091967505486465 10.0 10.0 10.0 0.0010 10.0 10.0 10.0 
10.0 0.0010 0.0010 0.0010 0.0034611870077905483 0.0010 0.0010 0.0010 4.7827660757629795 0.0010 4.404681114936065 0.0010 6.342449523423685 6.910711250097663 2.075864421477384 2.4632720272400475 10.0 2.2978940411279742 2.803331236872042 1.5170832431373285 4.4746337843606465 10.0 2.7100324773186553 8.891400659364368 0.0010 2.251527136792547 10.0 2.7258894995112812 1.708049314540205 10.0 0.8675257805037964 2.423912987591204 1.9379244317827236 10.0 10.0 5.210266286056429 1.674995535668553 9.680161929423473 1.617796016852414 2.7100324773186553 10.0 3.341065630045663 5.365255853942384 6.637502063972488 3.2331286389481635 5.989816120486354 10.0 10.0 
0.0010 0.0010 0.0010 0.0010 0.0010 0.0010 0.0010 0.9765095921109763 0.0010 10.0 10.0 5.764927938072421 7.855578944356966 1.745320729041147 10.0 10.0 10.0 8.421151375639743 10.0 8.820712838634492 5.334733224638049 9.966182373098821 9.077590388865813 0.0010 10.0 10.0 5.0005 10.0 9.916311402423212 10.0 10.0 9.637538646221525 0.0010 10.0 8.715116421678267 5.0005 9.366082955310087 10.0 10.0 10.0 9.220367830285738 10.0 9.880087150643341 10.0 0.0010 8.239292332495818 10.0 9.8844834614051 
0.0010 0.0010 0.0010 0.0010 0.0010 0.0010 7.824067099446932 0.0010 0.0010 6.830101981872975 0.0010 0.004789003249475066 10.0 10.0 10.0 10.0 10.0 0.0010 5.713332190926917 4.242008854663355 0.0010 1.6364471647626448 0.0010 9.928488992333389 0.0010 10.0 10.0 10.0 10.0 10.0 10.0 9.775527981487125 8.116484389706784 10.0 0.8758130622611171 8.069013052082463 10.0 10.0 7.193523764362287 4.3586405354376225 1.191134225260301 0.5270889319470022 5.785209086399613 10.0 2.714526464191949 5.1383328546944425 10.0 10.0 
0.0010 0.0010 0.0010 0.0010 0.0014992228858497117 0.0010 10.0 0.0010 0.0010 1.5355887924650413 0.0010 0.0010 10.0 10.0 10.0 10.0 10.0 0.0010 0.001000000000000334 4.252311392146265 0.0010 0.0010 0.0010 1.3948742963877345 0.0010 0.30266733277831026 9.898614836332015 10.0 10.0 0.001000000000000334 10.0 0.6495883101399693 10.0 10.0 0.0010 0.001000000000000334 1.8981177227790953 10.0 6.9336251094952654 0.0010 1.1205741304218984 0.0010 0.001000000000000334 10.0 8.29334734632492 10.0 10.0 10.0 
0.0010 0.0010 0.0010 0.0010 0.0010 0.0010 10.0 0.0010 0.05515694998002898 6.7081826444154276 2.5414615340614435 0.0010 10.0 10.0 10.0 10.0 10.0 3.1956205032476617 6.8764901850381195 4.0355059399019 0.0010 0.0010 0.0010 8.131183062866816 0.0010 10.0 10.0 10.0 10.0 8.785338757451864 10.0 8.97748938870938 6.47556078015429 10.0 0.0010 5.774131538335822 10.0 10.0 6.802971280870556 1.0041210639735936 0.0010 3.918193647486221 3.3260249284633594 10.0 10.0 9.529924607693433 10.0 10.0 
0.0010 0.0010 0.0010 0.0010 0.0010 0.0010 4.470466002766416 0.8289931979055483 0.0010 0.0010 2.033482268798582 0.0010 10.0 0.0010 10.0 10.0 10.0 10.0 0.0010 10.0 5.260496184960916 9.404743406971804 9.917715483699457 0.0010 8.260762012749142 0.0010 10.0 10.0 10.0 6.645136308018909 10.0 2.44489638128152 0.0010 10.0 5.643571064012516 0.3276988276859438 0.0010 4.060606885306003 5.892673203895768 9.226281653552087 9.078308601110344 10.0 0.0010 10.0 0.5164660728588338 0.0010 10.0 3.655300425466734 
0.0010017171113567457 0.0019197915892534998 0.006091439895651641 0.002965127326475977 0.0011190187717683316 0.007033319440542488 0.4512255330320375 0.0010 0.0010054527329210383 9.711244335771328 9.930104664921371 9.930104664921371 10.0 8.6237451643654 9.950853582352215 9.959293530005393 9.96295338944818 9.840394342275554 9.999998354861408 10.0 10.0 9.984606081733732 8.424817208770389 3.1760710835007946 9.94143081600187 7.91607465951631 9.423371781580673 9.65446122500179 9.965181635648753 9.941463780258163 9.995060271747816 9.99879128902184 0.6364718494101096 9.997380667487258 10.0 9.995440347896665 9.999959615370727 9.63769892165514 8.196332853794681 10.0 9.991823825732242 9.996796899883666 9.957702184950973 9.850839611878792 0.07089533507862937 9.423371781580673 9.76407983249398 9.968513777326708 
0.0010 0.006395386580827467 0.001992332821541095 0.0021377724393395266 0.0010001237882171887 0.0010056935088690155 0.4805596662849998 0.983889125282216 0.002903643719781669 5.000500000000001 4.128539622005271 5.000500000000001 3.6157070206135904 1.302144301799025 9.969841095814216 9.988223709689558 9.999999995090462 9.558472731186738 9.984740519301138 5.000500000000001 4.803699797506747 6.256591454393915 8.909665195658835 1.7671331088844269 6.0623351620371135 5.000500000000001 5.000500000000001 9.989586928841677 9.997471382661457 8.96446702524906 10.0 5.000500000000001 1.066668605211735 10.0 0.40562140960232007 3.026260008255943 5.089740106377269 9.38708633776468 9.034382177802884 9.708672059404305 10.0 7.40706332317293 5.9789708158413255 9.996996270773563 1.7622976930681784 5.0005 9.993695888457372 8.909085117275213 
0.0010 0.0010 0.0026330287426511853 0.0010 0.0010 0.0010 5.78430325041839 0.0010 0.0010 1.9342522103386912 0.001000000000000334 0.001000000000000334 8.332486756581051 7.756028333029265 10.0 9.998448346289916 10.0 10.0 0.001000000000000334 5.058187161960132 4.980258592042319 0.5885214784931749 4.976176407747862 1.9625825484714294 0.001000000000000334 10.0 3.5686906678003147 10.0 10.0 3.738446810553982 10.0 10.0 0.0010 10.0 5.424874933626712 0.001000000000000334 10.0 10.0 6.583033458587616 5.494012546883109 1.730991026392151 5.0571505536192225 4.584211360812464 10.0 10.0 8.62630619063539 10.0 9.955125315629042 
0.0010822677254180696 0.008028560899136672 0.014196716888685578 0.010118483894175238 0.0011311715866196613 0.04752743127099615 5.000500000000001 5.0005 0.001169569224652111 0.7516626736752494 9.97273023752734 5.0005 5.000500000000001 0.02826976247265908 7.016186049755165 9.457775698068788 9.611059616709317 1.323331894636691 9.97273023752734 5.0005 5.144797655267871 9.97273023752734 9.97273023752734 8.314031805215599 9.051079550029076 1.7669777243762539 3.3222771074782624 9.999913261883616 9.999978065125694 9.899821185763491 9.999928373965913 0.4834026106983314 4.395379931323703 9.815510860023297 5.0005 5.0005 5.000500000000001 5.000500000000001 9.983307601695246 9.478280764545659 9.97273023752734 9.476579627833821 8.797991635005035 9.99572318744016 5.000500000000001 1.9324334178102287 9.999958841187023 9.766225109724928 
5.183313135116414 0.0010 0.0010 0.0010 0.0010 0.0015812669660971441 0.0010 1.8745242259301216 9.171714663767514 0.0010 6.113272517169699 0.04418991609790979 9.784636140128008 2.8054478212989027 10.0 10.0 10.0 10.0 5.0005 10.0 9.30763449801252 0.001000000000000334 10.0 3.366104319176695 5.0005 10.0 10.0 10.0 3.5815873603159742 10.0 10.0 8.736876170257505 0.0010 10.0 10.0 4.87014268248321 3.3643676900808304 10.0 10.0 10.0 9.530598889593222 3.2133120896270664 9.646016608449647 10.0 5.027600318919738 10.0 5.0003636647998695 10.0 
0.34635645760798367 0.14146000031146708 0.004875871922445669 0.0021857132493590774 0.001308068522459355 0.001050005362798714 10.0 0.0010 0.1915289884424193 1.311380464508386 10.0 9.9584069975127 9.825122680763034 6.30406111663174 9.773891888391404 9.882064374127774 9.976322084949027 8.982380167981244 9.420101629191173 4.323027880088756 0.0010 4.714651241859 9.743615752027816 2.094777020803814 7.2814784410615125 8.097888331852635 5.745185772435741 9.982908338220945 9.788631397316651 7.946612294781511 9.638828328552336 9.779909650944047 1.809797455180236 9.987122597045902 8.229507021686134 8.621260284974586 9.721775872903567 9.846178592817747 0.2715805473074062 6.721263732072762 6.8153145087293066 4.641908264875453 9.420101629191173 9.897873659773413 7.85514682178999 3.7059619765437453 9.899271379661588 8.28144039879753 
7.748702285968967 0.0010 0.08962447853558107 0.001029297044474335 0.0010 0.012516106578546526 0.0010 0.0010 4.312180457719676 0.0010 5.968795756636764 6.227535116189632 6.648418911954945 4.836914708544945 10.0 10.0 10.0 3.418781247903799 5.299044492407658 7.297750401419027 6.002559814515733 6.481787178590828 5.869666187162963 6.481815144470514 6.690140987405062 3.8477744261333187 1.7532903231066301 10.0 8.012276470800307 6.891152991835208 2.6023555937845257 6.843023276688495 1.52358314580957 9.959638374796427 10.0 5.4520524221046145 7.066000418503795 10.0 1.279261322944822 8.75302586222707 6.964321510109958 8.850805487774029 7.094757575035263 9.989312181286701 4.601149626136126 10.0 10.0 10.0 
0.0010 0.0010180946578216674 0.0013913335879608929 0.0010345913372193784 0.0010036026232740879 0.0010979923181035816 0.32577036736803305 0.001709932607372836 0.025240415720520066 8.411787963927733 9.569639149019396 9.234869755925532 9.982068672004615 5.000500000000001 9.99528642581656 9.99596996118092 10.0 9.969646659531072 9.925255594032876 10.0 9.71426010927419 9.75692879150719 10.0 0.12392068084646929 9.688736891674981 10.0 7.847549959824299 9.998102038598594 9.977042141041068 9.854228443302386 10.0 9.962323352228363 0.009964552481570358 9.999661626606073 9.522269525930483 5.250007020236209 9.784942001468577 8.844962787037579 10.0 9.71421874257416 9.700135133482695 9.544393170642765 9.873550449279291 9.996408778507828 0.176540815001189 9.394799331695697 10.0 8.430559769221631 
5.646286010512418 0.0010 0.0010 0.0019056533300315119 0.0010 0.0010 0.0010 0.0010 10.0 0.0010 5.091369735446411 0.6781385533850746 10.0 10.0 9.445099368167707 7.117290862258247 10.0 10.0 7.1414285021962 3.18677176724208 6.850958172200091 10.0 4.284087804136442 10.0 0.04431969711699191 7.441847059089877 10.0 9.859383957483397 0.0010 8.967140045983998 3.2877744352106824 0.0010 6.713225564789318 9.482777389961736 9.4823782075173 9.466573869344385 8.630301892414137 10.0 3.008939010768191 1.4682428719720928 9.709558582127855 3.2877744352106824 8.29352157418001 3.1009845448943114 0.6281039354303978 9.904375634451323 4.788991742089089 9.480280457543396 
10.0 10.0 0.0028211156628283043 0.0010 0.001222144287170394 0.0010 0.0010 10.0 0.0010 0.0010 5.685188496095053 10.0 0.8958299620707146 10.0 9.622158373770628 10.0 10.0 10.0 0.0010 3.1047598694113887 10.0 1.6204801869700067 0.2957202570909832 0.0010 3.1569768945482712 8.775162522605024 0.0010 9.792997675551323 9.79364486133255 10.0 0.0010 10.0 0.0010 9.56517312305634 4.657957605000323 7.490578140228475 0.0010 9.86007988507377 0.0010 10.0 0.2957202570909832 0.8882264026060729 0.5854931478177196 10.0 0.0010 2.9596897210592052 9.907702743582506 10.0 
9.56556672789791 0.0010 0.0010 0.0010 0.02756029578304321 0.003150896774726213 0.0034253452750891977 0.01289077002544823 4.360133724542017 0.01675849381929484 0.8405953420036182 3.241047246783614 9.8645169870404 3.662784317280561 10.0 10.0 10.0 0.18164318418560543 4.476219770454335 0.0010 10.0 10.0 10.0 10.0 8.301415528097206 0.2341017035367131 10.0 8.304828517768895 0.0010 10.0 3.630942906540248 0.0010 0.0010 10.0 10.0 10.0 0.438266951268775 4.254761979114988 3.880354706424656 10.0 10.0 10.0 0.3808286563265806 10.0 0.0010 8.694425341563417 10.0 10.0 
0.0010 0.0010 0.09451740352254528 0.0010 0.0010017168769579092 0.0010 0.0010 0.0010 6.901631122019244 10.0 10.0 10.0 10.0 3.813663500734496 10.0 10.0 9.995986392003509 10.0 10.0 10.0 10.0 10.0 10.0 0.0010 10.0 10.0 10.0 10.0 10.0 10.0 10.0 10.0 0.0010 10.0 9.839173285718427 8.617623594185162 9.29315880175957 9.121468678500849 10.0 10.0 6.370598668528286 10.0 10.0 10.0 0.0010 1.5388474841304882 8.607661954459713 10.0 
0.0010 0.0010 0.0010 0.0010 0.0010 0.0012744141527233318 2.1962862344520246 0.0010 0.0010 10.0 10.0 10.0 10.0 4.483314394868968 10.0 9.998537692064538 10.0 10.0 10.0 9.937753660400649 10.0 10.0 10.0 6.325023956725548 10.0 10.0 6.267982899043972 10.0 10.0 10.0 8.686814840155192 9.012938100183852 2.9450658303885566 10.0 10.0 8.682467882623733 8.57575738133578 10.0 10.0 10.0 10.0 10.0 10.0 10.0 5.313143403815501 3.482578607343153 9.52725265979527 10.0 
0.0010 0.0010 0.0010 0.0010 0.017412469545521454 0.0010 0.0010 0.0010 7.997274456500937 9.021454683142842 10.0 10.0 10.0 1.5335508795220218 10.0 10.0 10.0 10.0 10.0 10.0 10.0 10.0 2.0534177184707323 0.0010 10.0 10.0 10.0 10.0 9.41579175024274 10.0 10.0 0.0010 0.0010 10.0 10.0 10.0 9.445899387630794 10.0 10.0 10.0 0.0010 10.0 10.0 10.0 0.0010 0.0010 10.0 10.0 
0.0010 0.0010 0.0010 0.0010 0.0010 0.0010 5.869854709231122 4.012405296320799 0.0010 3.9340649648632904 6.707525765201889 6.027691428991867 3.9565797331841783 5.924799698097152 10.0 10.0 10.0 4.328802786954366 8.993444018349754 7.760954111688073 9.695173648583197 5.165718275657011 10.0 5.531358125698074 10.0 4.201431507012684 0.0010 10.0 10.0 10.0 10.0 5.721194612619512 0.0010 10.0 10.0 7.451200358626165 4.819602844656216 4.996417789649601 5.892974241176876 10.0 10.0 10.0 10.0 10.0 0.0010 1.9660289237358968 10.0 10.0 
0.006237355277315402 0.0012886923219386386 0.0014178092032253913 0.0077138788590853475 0.001086471959046841 0.0014847684509090944 4.5707910626759976 0.005995496242879556 0.0013182709300975878 8.893080885137968 10.0 8.773565156916288 9.996242654042902 5.0005 9.986530990679507 9.99635323546004 10.0 9.97101438648414 9.995102328365217 10.0 5.772502940448609 9.905657254826865 10.0 0.833321328009438 10.0 7.7056576744653 5.9181157052914095 9.994643387401132 9.998464355602305 9.712507751184162 9.989679467449092 10.0 0.0035729605532841447 9.99714722063833 9.779088206342374 5.373909570416348 10.0 8.51057750428868 8.57153509230382 9.633529288957506 8.241397105889021 9.699709408654154 9.92600259629742 10.0 0.089495521039873 5.61254066983289 9.916987667384497 10.0 
1.9622650229715781 0.0010 0.0010 0.0010 0.0010 0.0010 0.0010 1.3822250844582342 8.075475781234378 0.001000000000000334 10.0 0.19772675680750673 8.441845452884337 0.0010 9.874214846778358 10.0 10.0 9.55887199448638 8.266048273590295 10.0 8.198287957867363 9.04448268157266 6.942173728478928 3.9196346401379456 5.689981057552757 0.03999210492825522 3.8075320949632316 10.0 10.0 10.0 10.0 0.001000000000000334 0.0010 10.0 5.761751930126917 4.192310634855939 7.147490073664509 10.0 9.368812707417714 8.134443409758795 9.60906846014396 8.430729852974709 10.0 10.0 0.11473176726582228 0.0010 9.931529461199812 9.99909568485542 
0.0010 0.0010 0.0010 0.0010 0.0010 0.0010 0.0010 6.135627922645773 0.0010 9.156827697939736 10.0 10.0 10.0 7.047638850305394 10.0 10.0 10.0 10.0 10.0 1.0353865079509141 10.0 10.0 10.0 2.4940903091960602 10.0 0.0010 0.8685308536431795 4.867426637003252 10.0 10.0 10.0 10.0 9.160317827931383 10.0 10.0 10.0 10.0 10.0 10.0 10.0 10.0 10.0 10.0 10.0 1.075702069809794 0.0010 10.0 10.0 
0.0010 0.0010 0.0010 0.0010 0.0010 0.0010 8.694035794989242 0.0010 0.0010 5.545819751423138 1.018166332628712 0.5472186837990616 10.0 10.0 10.0 10.0 10.0 5.196504130051659 5.243990293662669 4.744104601932208 1.1001640846641363 1.018166332628712 1.0452280455843368 5.0810274795972905 0.9760279298771901 10.0 10.0 10.0 10.0 10.0 10.0 8.970760629486803 6.317608948267706 10.0 1.0974099156186279 7.200790672972455 10.0 10.0 6.122761727381879 3.5803726800740283 1.8310528876670076 1.8293824627750221 5.277233649404913 9.937958838306391 3.2953958428983032 5.032739759579444 10.0 10.0 
0.0010 0.0010 0.21125637468086442 0.018704502487969392 0.010294581489522371 0.010963491287712249 10.0 0.0010 0.0010 4.764233361814051 4.069478850474635 0.0010 10.0 8.371603687244344 10.0 10.0 10.0 0.0010 4.763665260229375 0.0010 0.0010 0.0010 0.0010 10.0 0.0010 9.500907361854336 9.942828463487821 10.0 10.0 10.0 10.0 6.544107156747891 10.0 10.0 0.0010 8.74800944973712 9.500907361854336 10.0 9.117392342207712 2.902528823215078 0.0010 0.0010 5.928086579540787 10.0 7.256401747459118 10.0 10.0 10.0 
0.0011810953085819116 0.001000042577939043 0.0010098346534172095 0.0010053959026601299 0.0010379916915760738 0.0011685468543873986 9.897447492316607 9.497387784357347 0.0011805571016674289 2.955274613177802 9.585294009365112 9.979205072142783 6.316255283645025 10.0 9.992877367969104 9.999796775749743 9.999995874928974 9.990532032017748 9.99910045861011 0.08860762208763617 9.43273736156807 9.750914521731383 9.139096739691654 5.638038326279033 9.4565030094377 1.9217834241103464 5.000500000000001 9.974320715355743 9.999775472451038 7.5503947539835865 9.999837462473659 5.0005 5.239775719564959 6.809781718246899 9.40031475274026 5.492138203721425 9.981125727515256 8.785615778391097 3.918385977905644 9.917976126205136 9.946538238067918 9.948275265893223 9.99628806339554 9.99999978420132 5.283402662794897 3.4662103916786 9.99609157946254 7.264883787153467 
2.362497994693322 0.0010 0.0010 0.00566604886393093 0.02150206979333291 0.0010 0.0010 0.0010 10.0 0.0010 3.0676776233525365 3.37602027845484 9.351332235288314 5.500450000000001 6.819120137846124 10.0 10.0 6.261582708569202 4.37176939309642 0.0010 6.770667176042012 10.0 6.772189836243029 10.0 7.312912906298388 4.681817347494388 10.0 10.0 0.0010 10.0 10.0 0.0010 2.420186280850401 10.0 10.0 0.0010 4.407090045331969 10.0 6.149245068558197 10.0 10.0 10.0 4.735188022365825 10.0 0.0010 10.0 7.182422328786825 10.0 
0.11752788677542055 0.003790341270450032 0.009607006705433841 0.0010 0.0010 0.002988605028007063 6.958267320228057 0.0010 0.0010 0.6243093609376434 6.5843368478419535 4.768079699371054 10.0 5.0005 10.0 10.0 9.994755640188576 3.10193541758996 10.0 4.923239089528939 9.73844760555608 10.0 5.000500000000001 0.802326800368979 9.914267185979663 5.0005 3.363791486353743 9.991740265835556 10.0 6.950013976203981 9.881924424969094 4.132209523193885 0.1449378001707025 9.99934982204227 3.8714958951887306 5.000500000000001 4.395456583108287 9.849021702395293 6.704796582744839 10.0 10.0 10.0 10.0 9.999855014948789 8.277341707365482 5.0005 9.986768133461757 10.0 
0.0010 0.0010 0.0010 0.0010 0.0010 0.0010 10.0 0.0010 0.0010 0.0010 10.0 0.0010 10.0 10.0 10.0 10.0 10.0 4.588443335878618 0.0010 0.0010 0.0010 10.0 0.6126704769020077 4.817819965168349 0.0010 0.0010 7.729110000370471 10.0 10.0 10.0 10.0 0.0010 0.0010 10.0 0.0010 0.0010 10.0 10.0 10.0 10.0 0.0010 0.0010 0.0010 10.0 1.5491031683240868 0.0010 10.0 0.0010 
0.0010 0.0010 0.0010 0.0010 0.0010 0.0010 4.770260739714983 0.0010 0.0010 10.0 10.0 5.198812981856188 5.000449761447967 1.816005006893259 10.0 10.0 10.0 10.0 10.0 10.0 0.001000000000000334 10.0 5.756032553588573 0.0010 10.0 10.0 1.1126455214058977 10.0 10.0 10.0 10.0 1.4296484548710375 0.0010 10.0 1.797386179284421 0.0010 10.0 9.893851649888962 10.0 10.0 10.0 10.0 10.0 10.0 0.0010 10.0 10.0 10.0 
5.032965303314526 5.000599335225506 0.0010 0.0010 0.0010 0.0010 0.001000000000000334 5.000552858052163 0.0010 0.0010 0.19390102751218485 3.3673933933670748 0.001000000000000334 10.0 10.0 10.0 10.0 10.0 4.998456377827911 0.0010 0.0010 4.998456377827911 0.0010 10.0 0.0010 10.0 10.0 5.000409191496529 10.0 4.998456377827911 5.000404003035224 0.0010 0.0010 10.0 5.0005 0.0010 10.0 6.9210430714702795 4.972964906362379 4.995788024559196 4.75977835074863 4.998456377827911 4.998534550231109 10.0 10.0 6.96720860934331 0.001000000000000334 10.0 
5.086319436414561 0.0010 0.0010 0.0010 0.0010 0.0010 0.0010 0.0010 10.0 0.0010 10.0 0.35087992151354896 9.830804258790034 10.0 10.0 9.758771366478134 9.761187666436872 0.0010 10.0 2.9411623048029343 10.0 10.0 10.0 4.571098797722287 10.0 0.0010 10.0 9.707273457199388 0.0010 10.0 3.8814714950519194 0.0010 0.0010 9.762027535271365 10.0 10.0 9.849548435032924 9.708561319908645 10.0 10.0 10.0 10.0 10.0 9.716081853814686 0.0010 10.0 2.8754498605834042 9.772248769794123 
0.0010 0.0010 0.0010 0.0010 0.0010 0.0010 1.166055509273412 0.0010 5.001333583611964 5.532623875063801 10.0 0.0010 10.0 10.0 10.0 10.0 10.0 9.565940133426647 9.98424166696326 0.40528323456816295 4.4561932031910505 10.0 8.252221709682944 1.6153972248784356 9.056339763975725 10.0 10.0 10.0 5.78225185331877 9.260767311095384 10.0 6.773391273247129 0.04036631708864302 10.0 9.675872726206824 10.0 7.198291400239452 10.0 9.188646651443735 9.69129357721112 9.645277005648884 9.098910481924545 10.0 10.0 0.027189449773730168 10.0 10.0 10.0 
0.0010 0.0010 0.0010 0.0010 0.005213517096427842 0.0010 3.5195962193620196 0.0010 0.0010 10.0 10.0 10.0 10.0 4.715274676242594 9.79129563803109 9.759484641138798 10.0 9.895231581616198 10.0 10.0 9.815957465139478 9.70611418095773 10.0 0.0010 10.0 10.0 5.0005 10.0 10.0 9.99416614162855 10.0 10.0 0.001000000000000334 9.885675050438405 9.629020426669475 10.0 10.0 10.0 10.0 9.981349564347127 9.50005 10.0 10.0 10.0 0.0010 0.0010 10.0 9.96506066508865 
0.25868799672248516 0.12659487532834005 0.001009565734718507 0.002207627492257803 0.0010548104881418353 0.0010609446709175206 9.31697883010625 0.0010 0.015211420313351414 0.0010 4.891077342197663 3.7261016750491245 9.897803513226465 5.0005 5.0005 10.0 9.982986888113796 10.0 4.978963313440937 3.7032534307655185 0.0010 4.988108896106227 0.1404031814088282 0.0010 0.1314936090719109 9.141948500735666 7.489930785819951 9.46604835089298 10.0 5.0005 9.512240812635264 0.0010 0.0010 10.0 5.000500000000001 0.0010 9.956739597218036 8.673998012489538 5.000500000000001 4.411214521834554 4.587863989523483 5.000500000000001 3.789820409148675 8.958478213603593 5.582820826199578 8.665818235443549 10.0 0.0010 
1.516393033032236 0.0010 0.0010 0.0010 0.0010 0.0010 10.0 0.0010 0.0010 0.0010 3.7614501378337133 9.29792115378696 10.0 9.523369510936224 10.0 9.975368411657856 10.0 0.4971253695401683 10.0 0.0010 0.0010 8.327253818595723 0.0010 0.0010 0.0010 0.0010 10.0 10.0 10.0 8.912893829390182 9.865583617677725 0.0010 0.0010 10.0 0.0010 0.0010 10.0 10.0 0.0010 9.64174869965478 7.025467486493059 0.0010 1.987358284123411 10.0 1.6754236946723164 0.0010 8.86734529202214 3.720098542631563 
0.0010 0.0010026275717189143 0.0010 0.0010 0.0010001189494549477 0.0029686505523500457 8.026063265785254 0.0010 0.0010 10.0 7.424723217304453 10.0 9.996308957973385 3.445675020057788 9.99999999948849 9.87443526947334 10.0 1.974936734214746 10.0 2.7797983283790035 1.974936734214746 1.974936734214746 3.8206723398631253 0.0010 6.700456589109284 9.927381046037585 10.0 9.855653267539351 10.0 10.0 10.0 10.0 1.9794816701229887 10.0 1.974936734214746 2.5762767826955475 10.0 1.7630719154118815 9.703721065353653 10.0 6.915762709252666 3.7918322181096187 10.0 10.0 7.8995924897353 1.0517486934818816 10.0 2.1745994025802586 
10.0 0.0010 0.0010 0.0010 0.0010 0.0010 0.0010 0.0010 8.406384467561335 0.0010 0.27714672750887154 5.000500000000001 10.0 0.552374030065427 10.0 4.9987155001112145 10.0 5.000500000000001 10.0 0.0010 1.4597293692801534 10.0 5.000500000000001 10.0 0.0010 9.716721961106847 10.0 10.0 0.0010 10.0 0.0010 0.0010 3.1128434359012833 10.0 10.0 0.001000000000000334 5.500450000000001 10.0 0.0010 0.001000000000000334 10.0 0.5033855512591794 0.0010 10.0 5.067229063981101 10.0 0.7661654774862212 10.0 
0.6472941919083763 0.0010 0.0011424118505815057 0.0010 0.0117762777955566 0.0010 0.0010 0.18934101727412056 5.749780795108831 0.0010 0.6172720221767289 2.5654295982193522 8.613104969158561 7.442403869033259 10.0 9.66785682445799 9.920239976489167 5.057369885481366 9.272027865901588 5.7031609965709755 8.19363948914697 10.0 5.535641407686661 6.157889852571039 9.772363553214154 8.888788730774534 10.0 10.0 7.745419557594355 8.972924917961796 9.830986154437989 5.2916110746567755 1.444065772683666 10.0 8.392925264661667 5.237489871419147 5.295663081248508 9.900969802928405 5.9918314803479795 8.144002860741752 10.0 10.0 8.55435549087192 9.783300880026554 1.126612482080203 10.0 9.809566892308428 10.0 
0.0010 0.0010 0.0010080165498429937 0.0010 0.0010 0.0010 0.0010 1.475315785688863 0.0010 9.200631194507917 10.0 10.0 9.866521936744675 10.0 10.0 10.0 9.999973001444575 10.0 10.0 10.0 10.0 10.0 7.010354263575499 0.0010 10.0 3.124328316532683 8.35429961170134 10.0 10.0 9.850716270397244 10.0 10.0 0.7342297653908876 10.0 10.0 10.0 10.0 10.0 5.892205781798316 10.0 10.0 10.0 10.0 10.0 0.0010 7.6248143516241464 10.0 10.0 
0.04586910529168126 0.005186675906197527 0.0010 0.0010672962109473585 0.0010 0.0011494318521336887 0.0010 0.0010 6.165702526781096 5.799890927176474 6.580009058900944 6.56210924327389 9.87901852706123 3.2346735593510076 9.961023338572696 9.957444269131013 9.958027005130104 10.0 10.0 10.0 10.0 10.0 10.0 0.0010 10.0 9.889161171680133 6.827738720839486 9.952304203789947 8.767044813948397 9.738028937224477 9.955130894708319 3.341782708558921 0.0010 9.96111774288944 10.0 5.244493586409976 9.634838558456597 8.234899283125847 10.0 6.56210924327389 10.0 10.0 10.0 9.962324581434139 0.0010 8.972737773726816 9.955130894708319 7.575959209331194 
0.0010 0.02360081308593496 0.03651656754608215 0.0010 0.02061090867369674 0.00797233785403312 0.0010 2.432648222501176 10.0 0.0010 0.17594446016149157 0.0010 9.283202316291954 5.839868417636468 10.0 9.99863961034593 9.938566483540285 10.0 10.0 7.257497725039862 10.0 10.0 10.0 9.627791959580653 10.0 9.584070652112324 9.627791959580653 9.440725146806596 3.78611891105969 9.671517330463644 9.936202962517648 0.0010 0.0010 10.0 10.0 1.3501281631371227 0.0010 9.94123449709207 0.0010 10.0 10.0 10.0 8.868195903642997 10.0 0.24060718490011224 9.31689306393791 10.0 9.310366685111486 
0.0010061062789272527 0.0022448685335679664 0.01920727058468701 0.0010011023376566492 0.001000560375295405 0.0010055117506943428 1.308840494423376 0.50095 0.0011785577638068385 10.0 10.0 10.0 9.690951952476652 9.202237930065568 10.0 9.999944743537421 9.999988668422347 9.895933457814916 9.887848687204963 9.914843304021417 10.0 10.0 10.0 0.50095 10.0 9.977320382561786 5.000500000000001 9.99932855430722 9.975215390180368 9.942502948647807 9.999945446869463 9.943142600431635 0.12413069228912077 9.996099832572742 5.000500000000001 9.847696961924765 9.651277465835655 9.50005 10.0 10.0 10.0 10.0 10.0 9.999937022167963 0.2927891256231306 5.000500000000001 9.838183090292798 9.995514168430946 
0.0010 0.0010 0.0010 0.0010 0.0010 0.0010 0.4409384892027921 5.661623708272765 0.0010 10.0 10.0 7.367030234785487 10.0 0.0010 10.0 10.0 10.0 10.0 10.0 10.0 10.0 10.0 10.0 1.4717530173079005 10.0 10.0 0.0010 10.0 10.0 5.68646476785652 10.0 10.0 6.896357248545312 10.0 10.0 10.0 5.589905946946839 9.799198020003363 10.0 10.0 10.0 10.0 10.0 10.0 0.6605398923042776 7.453893807660204 10.0 10.0 
0.0010 0.2582616333436519 0.0010 0.0010 0.024380754588166166 0.0010 10.0 0.0010 0.0010 5.177824953405055 0.0010 0.0010 10.0 0.0010 10.0 10.0 10.0 0.0010 0.0010 0.0010 0.0010 0.0010 0.0010 9.778756895793377 0.0010 10.0 0.0010 10.0 10.0 7.368950755726388 10.0 0.0010 0.0010 10.0 0.0010 0.0010 0.0010 10.0 0.0010 0.0010 0.0010 0.0010 0.0010 10.0 0.0010 0.0010 10.0 10.0 
0.0010 0.0010 0.0010 0.0010 0.0010 0.0010 0.6810229781517054 0.0010 0.0010 10.0 10.0 10.0 10.0 0.0010 10.0 10.0 10.0 10.0 10.0 4.636422528001484 3.4568044399573425 10.0 10.0 0.0010 10.0 7.668007644415017 0.0010 10.0 10.0 10.0 10.0 10.0 0.0010 10.0 10.0 7.909653047506232 10.0 10.0 10.0 10.0 10.0 10.0 10.0 10.0 0.2702520807649065 1.0085881079821502 10.0 10.0 
0.7972640007060294 0.06070669806852723 0.0010 0.0010 0.0011293602370287335 0.0022243133363813975 0.0010 0.0010 10.0 0.0010 5.656728522476952 0.0010 8.671199161209659 10.0 9.966250109261596 9.889779297338858 10.0 7.065809150762177 8.208388027000774 9.272761124346195 10.0 8.658284995798772 8.663779863441153 10.0 0.0010 7.8258443045833594 10.0 10.0 0.0010 9.14731866156365 9.64843185115427 0.0010 10.0 9.842304613006752 10.0 1.451501455651715 5.887040459142673 9.293468704846706 10.0 7.867699583243006 10.0 0.0010 7.011957466190062 1.694004159235802 0.0010 10.0 9.044466295454603 10.0 
5.000500000000001 0.0010 0.0010 0.0010 0.0010 0.0010 0.0010 0.0010 1.705445709060548 0.001000000000000334 4.50055 5.0005 4.053413623586104 5.0005 10.0 10.0 10.0 10.0 9.871931598032415 0.9104030578148619 4.917532273625027 9.711030739920469 5.1004472808338335 5.527762541296434 0.9218323460630158 10.0 10.0 10.0 4.499110649137905 9.755082336647217 5.0005 3.264738372823289 0.0010 10.0 9.721971164307206 0.74191577376022 4.223732376729264 10.0 4.595103990243655 9.609197719589174 5.0005 9.58391804503335 4.590246771349174 10.0 9.429000788710288 7.145983828065124 4.50055 10.0 
0.0010 0.0010 0.0010 0.0010 0.0010 0.0010 3.9838912042040056 0.0010 0.0010 10.0 10.0 10.0 10.0 10.0 10.0 10.0 10.0 7.0913409881364675 10.0 10.0 10.0 10.0 10.0 0.0010 10.0 10.0 10.0 10.0 10.0 10.0 10.0 10.0 0.0010 10.0 10.0 10.0 10.0 9.523678088100207 10.0 10.0 10.0 8.028568405380579 10.0 10.0 0.0010 10.0 10.0 9.570175375335296 
0.0010 0.0010 0.0010 0.0010 0.0010 0.0010 0.0010 0.0010 0.0010 10.0 10.0 10.0 10.0 10.0 10.0 10.0 10.0 10.0 10.0 10.0 10.0 10.0 10.0 10.0 10.0 10.0 10.0 10.0 10.0 10.0 10.0 6.649664857097211 0.0010 10.0 10.0 8.991373241445993 10.0 10.0 10.0 10.0 10.0 10.0 10.0 10.0 0.0010 10.0 10.0 10.0 
0.0010 0.0010 0.0011250860816733475 0.0010 0.0010 0.0010 10.0 0.0010 0.0010 0.8087336689032552 10.0 10.0 2.474330378706153 0.0010 10.0 9.272097239771695 9.755072878755895 10.0 10.0 7.885678577304196 0.0010 10.0 10.0 0.0010 10.0 0.0010 0.0010 9.035933723529025 10.0 10.0 10.0 10.0 0.0010 10.0 10.0 10.0 10.0 9.998729840243856 7.817561345325075 10.0 10.0 10.0 10.0 9.207808620151205 0.0010 6.827823154701226 10.0 0.0010 
0.0010 0.0010 0.02804155740833291 0.0010 0.00212316071969376 0.0010 0.0010 0.6213643980531114 0.0010 10.0 7.589422219556225 8.860726979821333 9.587143719297586 8.55503817474421 9.99972118890258 10.0 10.0 10.0 10.0 10.0 8.571578556762589 10.0 10.0 0.0010 10.0 10.0 8.681566573765146 10.0 9.949879712966364 10.0 10.0 10.0 0.0010 10.0 9.391217153415859 5.729367909008292 10.0 10.0 10.0 10.0 9.94916952301737 10.0 9.921048647948261 10.0 0.0010 4.959453051728906 10.0 9.949397626465787 
0.0010 6.176561805685192 0.0010 0.0010 0.0010 0.0010 3.4216460075225266 6.001529100559026 0.0010 8.916632518197845 10.0 10.0 7.012604752471259 10.0 10.0 9.763300790644246 9.789811350725575 7.701678267632334 10.0 3.9914286936204775 10.0 9.174751869381849 10.0 4.81154083063557 8.701420780278102 8.093275081986368 10.0 10.0 10.0 9.680060676826688 10.0 5.707046335763091 8.292805912166097 9.763772444210648 6.579353992477474 9.261047705451922 10.0 3.711154714938427 7.524555088792388 10.0 10.0 10.0 10.0 10.0 4.247001401593292 0.0010 9.53517655964802 10.0 
0.0010 0.0010 0.0010 0.0010 0.0010 0.0010 0.0010 8.813506337080987 0.0010 10.0 10.0 10.0 9.95955470739948 2.478795552158906 10.0 10.0 10.0 10.0 10.0 10.0 10.0 10.0 10.0 10.0 10.0 10.0 7.217592376657993 10.0 10.0 10.0 9.997769615923339 10.0 0.0010 10.0 10.0 10.0 10.0 10.0 9.685749614561601 10.0 6.691279547512979 10.0 10.0 10.0 0.0010 10.0 10.0 10.0 
5.929834516684051 0.0010 0.0010 0.06756873647901292 0.0010790431819762917 0.010434394203398943 0.0010 0.0010 10.0 0.0010 4.046249043346427 0.0010 10.0 10.0 10.0 10.0 9.711303602795745 7.463013958346311 2.2557852944005417 0.001000000000000334 6.898827606588505 6.793965819014463 1.32988159548961 7.463697108578481 3.6746833363778517 10.0 10.0 10.0 9.47660175333027 9.287685891344596 1.0735431795384027 7.664669201259256 0.0010 9.607118642153234 10.0 2.884954725769574 0.48567872442128923 8.451285987773456 5.133314254193786 4.7912514124064 9.702865290602816 10.0 1.888574600910589 9.771666958266083 0.0010 10.0 7.673853771267396 9.586244449777848 
0.09341308379834068 0.0010 0.0033820246777725212 0.0021283384569973354 0.011591310805635201 0.006188496724936669 0.0010 0.0010 5.000505214352586 0.001000000000000334 1.4381930398283789 3.4094167899224788 10.0 6.0295061668391945 8.119938839247421 10.0 10.0 8.24017413615356 7.419316437786948 5.304410321304208 7.841524942418331 10.0 8.006141137432124 5.056669185486973 6.191069849965952 6.227261894354786 10.0 9.667907435614792 5.0004947856474145 9.94611923841458 10.0 7.659327934177599 0.0010 9.666098295734335 10.0 5.4445390992233005 4.618149636194173 10.0 6.725287133276058 10.0 7.142596571493394 10.0 8.934997187145191 10.0 3.090514389578216 8.0627200570679 10.0 10.0 
0.0010 0.7844395476737591 0.0010 0.01653832837006237 0.0010 0.0010 10.0 0.09509275386403368 0.004697046709546199 4.0815354897811655 0.0010 0.0010 10.0 9.219119090720936 9.353572529277185 10.0 10.0 4.582234245051094 5.111089557053966 10.0 4.285432231171463 0.0010 0.9001452610915182 0.0010 2.0922614226602723 4.50783104507535 10.0 9.65054516788861 10.0 0.0010 10.0 9.811151208620377 0.0010 8.961622907186863 0.0010 0.0010 10.0 9.862236089828622 7.535234810345253 10.0 0.0010 0.0010 3.891746238007949 10.0 0.10580386999088143 4.402667573002532 9.405560451421897 7.948836021737831 
1.5152207999186182 0.0020963827352765037 0.10123229020655276 0.04753347179155132 0.0010 0.0010 0.0010 0.0135538145768707 10.0 0.0010 7.997041211309593 7.297199926893483 10.0 10.0 10.0 7.931544018616842 8.676209785908293 10.0 10.0 0.0010 9.764719618402443 10.0 3.2825560056379497 10.0 7.705208127367546 5.337888537258028 10.0 10.0 4.9288149468461 10.0 7.386508289801994 0.0010 10.0 9.143688787005791 10.0 2.6831113969847147 4.902705480017096 10.0 7.986614015222519 4.139835937348371 9.644633474062427 2.672176194504206 10.0 6.4624272378823635 1.339429244418211 10.0 7.805309572775802 4.8977309324217115 
0.15847010030622774 0.0010 0.0010 0.0010 0.0010 0.0010 10.0 0.20112745160257994 0.0010 0.0010 0.2833766187284732 0.0010 10.0 10.0 10.0 9.394011270579243 10.0 0.0010 0.0010 4.415153184133859 0.0010 0.0010 0.0010 0.0010 0.0010 6.455578474472258 7.873871290372925 10.0 10.0 10.0 9.842497940062552 0.0010 10.0 10.0 0.0010 0.0010 7.822678757525978 10.0 0.0010 0.0010 0.0010 0.0010 0.0010 10.0 0.0010 0.0010 10.0 8.064842833923974 
10.0 0.0010 0.023008979168503658 0.0010 0.0010 0.0010005611864525683 0.0010 0.0010 0.7939691657118324 0.0010 0.0010 0.0010 2.8908193862566884 0.31628080269588565 1.6185343647220365 0.0010 9.899852167598294 0.0010 0.0010 0.0010 0.0010 10.0 0.0010 9.800532458233038 0.0010 2.3720919542307635 6.955600875769957 0.7002903474177291 2.978546003163475 10.0 0.8275516809402133 0.6018997843358057 0.0010 10.0 5.8756991393400675 0.0010 4.902314943971765 7.277505916206034 1.1343768601563289 0.0010 8.853238025688334 0.8823921927731906 2.4552879280059994 9.78378974808949 1.078927589466982 0.0010 10.0 10.0 
0.0010 0.0010 0.0010 0.0010 0.0010 0.0010 0.3542107072501931 2.1061685447551977 0.0010 10.0 0.0010 0.0010 10.0 0.5309467018434193 10.0 10.0 10.0 10.0 10.0 10.0 5.371203885093051 2.558609771934976 3.154946220330716 0.0010 9.382211093109573 10.0 0.0010 10.0 10.0 10.0 10.0 5.090914193710162 0.0010 10.0 9.646789292749807 8.538971087679771 9.0889800444246 10.0 7.7916091454921625 10.0 3.805044472210544 8.94268676098879 10.0 10.0 0.0010 9.504329193473664 10.0 10.0 
0.003696652704748174 0.2954554889409951 0.03774091516737541 0.0010 0.0010 0.0010 9.634567659768933 0.0010 0.0010 0.0010 10.0 0.0010 9.995966292724193 10.0 9.267206342866274 9.997321260827631 10.0 5.969599490879331 0.0010 5.249252428712858 0.0010 0.0010 2.336804918354349 10.0 0.0010 10.0 8.165423143830397 9.951716745686234 9.997324580716796 0.0010 10.0 6.3729155603217205 10.0 10.0 3.282257850498116 0.0010 10.0 10.0 0.0010 0.0010 0.0010 3.6278373818677703 0.07280002542024855 10.0 10.0 5.424137685444195 10.0 10.0 
0.0010 0.9320457057987319 0.08887416389890532 0.0021556106814353323 0.014983987724732035 0.024876943835155062 0.0010 1.9691184847533354 6.294580060702434 0.0010 5.2821804815037305 2.51847608131144 10.0 7.545374482312749 9.940141537616693 10.0 10.0 5.30842847369681 10.0 10.0 10.0 10.0 9.517268822330788 10.0 6.999519914349988 10.0 9.919741551579067 10.0 7.995987187182022 9.990596353503223 10.0 0.5840295051772078 0.3400009846562675 10.0 10.0 6.8463589634709905 4.986461451719463 9.991329834868308 5.4904840317874815 9.084145954893867 10.0 8.818804004142656 5.328592073578264 9.992746370088414 0.2708533787280327 7.125886871593365 10.0 9.920245703085058 
0.0010 0.0010 0.0010 0.0010 0.0010 0.0010 10.0 0.0010 0.0010 0.5093438696824917 0.0010 0.0010 10.0 10.0 10.0 10.0 10.0 6.776135137196263 8.405929489964002 8.101205791202375 0.6830369989544155 0.0010 0.0010 0.0010 0.0010 0.0010 0.0010 10.0 10.0 10.0 10.0 10.0 0.0010 10.0 0.0010 7.481924476842099 10.0 10.0 10.0 0.7565155260520292 4.0436881411809615 4.0436881411809615 0.0010 10.0 0.0010 10.0 9.356589908983855 10.0 
0.010171721542417113 0.02097385749852546 0.0010 0.0010226054294671476 0.0010 0.04340575397261606 7.54885699986939 0.0010 0.0010 10.0 10.0 10.0 10.0 0.04532280922608223 9.990254520521589 10.0 10.0 10.0 10.0 10.0 4.938698363115487 10.0 10.0 2.761775343049317 10.0 10.0 9.567498982341064 9.985010154829038 10.0 10.0 10.0 6.3089251937774184 0.0010 10.0 9.544032850494967 10.0 10.0 9.238704730885084 10.0 10.0 10.0 10.0 10.0 10.0 5.862098327614952 3.4135574603191334 10.0 2.76299214260157 
5.784651634791522 5.058073638142673 0.001028283201363408 0.0010289989256790232 0.0011423309305828235 0.0013682778370249667 0.42950515926379074 5.059396629776392 0.48317108976140555 0.27393273305052096 0.16388460218425066 3.255848062035612 4.078057565805768 9.959904825187776 9.792812470034411 9.938397865895997 9.996953610971921 9.663699897426525 4.69594990852778 1.6129330027617528 0.7337337148175793 5.649331970242157 0.7680997563614186 9.1955954832596 0.0010 9.162908202617986 9.926955754780261 4.940889161033907 9.259184477471077 5.372462648079808 4.219337833702483 0.9160279884353554 1.1549236852914722 9.996835110421705 5.669195568181285 1.7192157011722413 9.909634359281316 6.884221140178366 4.783937947159539 4.8292871789380705 5.4797844021406235 5.554591234891929 4.577256981777426 9.928801381363936 8.185674199739825 7.273764058501315 2.281239323596207 9.998924933034749 
0.0010 0.03465420429623263 0.06303075561242001 0.0010 0.035448795310878155 0.014243067197062632 0.16336753622066258 4.2505946588407015 5.000500000000001 0.0010 0.0010 0.0010 10.0 5.0005 10.0 9.997570421383104 9.891901600239489 10.0 8.148305367152618 9.240388958049797 9.214071547602519 9.836522192710959 10.0 9.734713633642315 5.178884741462497 9.769374341122596 10.0 9.020085407407157 3.2618097637171597 10.0 10.0 0.0010 0.7605199834424763 10.0 8.181377499220176 1.3931167003624982 1.45342360569592 9.893223345134452 0.0010 10.0 5.000500000000001 9.55112670087643 8.8049169347258 9.970108516182979 0.43409556712436537 9.46258693101585 10.0 9.116878191350878 
0.0010 0.0010 0.0010 0.0010 0.0010 0.0010 4.3909964756651645 0.0010 0.0010 0.0010 4.708477366641903 7.2842564012680135 10.0 10.0 10.0 10.0 10.0 0.0010 9.43108699939518 0.0010 4.181841886118913 10.0 2.112577747459391 1.0545399514129543 0.0010 0.0010 10.0 10.0 6.750916491639744 10.0 10.0 0.31138157740794936 0.0010 10.0 1.0924814203464264 0.0010 10.0 10.0 1.6079716259667687 9.774654697445904 8.579857571296184 1.6204103433506236 0.5804183422278077 10.0 0.0010 2.8924421028564993 10.0 1.3784847306658294 
0.0010 0.0010 0.0010 0.0012640364192558165 0.0010 0.05698790437761216 10.0 10.0 0.0010 8.917459424663665 6.707462483162407 7.465581113914035 6.578179082483761 0.6104841405809314 10.0 9.978096831075522 9.998954456168264 5.47616606404097 10.0 5.416844152271144 9.892529533625984 10.0 7.063410697573257 0.0010 10.0 10.0 0.0010 10.0 9.965549838199662 10.0 10.0 10.0 0.0010 10.0 4.281513956485914 0.0010 10.0 9.99390563983079 10.0 10.0 10.0 10.0 7.063410697573257 10.0 3.29603833002885 5.0005 10.0 10.0 
0.0010 0.0010 0.0010 0.0010 0.0010 0.0010 0.917564364280029 0.0010 0.0010 10.0 10.0 10.0 10.0 10.0 10.0 10.0 10.0 10.0 10.0 10.0 9.937948650979537 10.0 10.0 4.440176768212525 10.0 7.635704919691845 7.954367359118202 10.0 10.0 10.0 10.0 10.0 0.001000000000000334 10.0 7.526108163849438 10.0 10.0 9.873333385795783 10.0 10.0 10.0 10.0 10.0 10.0 0.0010 8.96521584820889 10.0 10.0 
1.3292165422224083 0.0014432368990009437 0.0029237096306070883 0.0017226792137289343 0.0010 0.00421483586432304 0.001000000000000334 0.0010873037284957476 6.749550141215566 0.0010 4.691963450714037 2.1997623250160556 8.394129353523468 5.000500000000001 9.693931258367558 9.530612263036412 10.0 8.584453019718465 8.596251560655764 2.770060828175504 8.067086874804335 10.0 4.569785625787698 5.036079138312254 4.3762997577122515 6.363421464904658 10.0 9.993196655489195 5.0005 10.0 7.447414682228335 5.0005 4.186328644067566 10.0 10.0 5.0005 10.0 9.396085622804833 7.643696020208604 5.0005 9.462373528416288 7.440834408029524 6.3359262487477315 9.532455917328454 0.5049612587768149 5.651389838013061 9.50005 10.0 
0.0010 0.0010 0.0010 0.0010 0.0010 0.0010 3.7719717072891874 0.0010 0.0010 9.571480460454408 10.0 10.0 10.0 3.3170024495799195 10.0 10.0 10.0 10.0 10.0 5.652664760213552 2.3273332705051635 6.4506173468871895 10.0 0.0010 10.0 8.750538494582358 1.2700372756377323 10.0 10.0 10.0 10.0 10.0 0.0010 10.0 10.0 10.0 10.0 10.0 7.710661843553665 10.0 10.0 9.918604086007642 10.0 10.0 3.1076661144053324 2.0472356339537336 10.0 10.0 
0.0014563464415382776 0.0737338771515414 0.020173692300067672 0.007196098119244642 0.0016709047894667949 0.0011281354083521977 9.94374787100096 0.10246119772673623 0.22362924688856323 5.000500000000001 3.435646931753038 0.3557672604694395 9.987876442852164 9.752099684045678 9.550400983711356 9.98672615143001 9.991241047899809 5.62481472956301 7.927399802822498 0.32994817669368615 0.6372580469003675 0.05725212899903953 0.14950304896797229 7.4748098542861365 0.4104531541972132 9.780776663480353 9.49198753482506 9.888542239115354 9.950401791438395 0.3256103786602077 9.551022943454964 0.246759202458815 8.47318326012999 9.968057603371285 0.0010 2.7135465395361185 9.588405212837623 9.984917269839816 0.3667949795620653 3.4816308220785275 7.787922253995323 1.3795634197100008 8.039263658726323 9.987733861554139 10.0 9.879036006274646 9.989188982685103 0.03633142387587762 
7.516829764320858 0.0010 0.0011161566694819003 0.0010 0.0010 0.011520549964720725 0.0010 0.0010 10.0 0.0010 10.0 0.0010 9.994271621843549 4.495782137385217 10.0 0.2649213752811823 10.0 10.0 10.0 10.0 10.0 10.0 0.3684425964426294 10.0 1.2868536165482156 10.0 9.8358013227116 9.671706093918166 1.1833323953867683 9.99588686987082 0.2649213752811823 4.691082405342476 10.0 10.0 10.0 9.046235315534858 0.44844720250151227 9.9998891389378 10.0 0.11455918198880388 10.0 10.0 10.0 0.9770512895053098 0.0010 10.0 0.0010 10.0 
0.0631400829412752 0.0010 0.0010 0.013265652758656106 0.0010 0.0010 6.393559608521061 4.916034894482526 0.09891606041733615 3.6411047633067 10.0 6.1183566687301525 5.084965105517474 5.515281092761472 9.999998105611791 10.0 10.0 5.972972182052308 9.731714877285082 4.230897901632574 9.688716722351275 8.591505021779346 9.360141018522695 4.444389562549625 9.688716722351275 5.116984347185888 4.871185967910056 10.0 9.852413061169377 9.999500609499444 9.937859917058725 3.386003963540095 3.521496036254132 9.992833403446024 10.0 6.822227385755069 5.322214469549995 3.1763290719830066 8.370770544606923 9.72321460993518 10.0 10.0 9.937859917058725 9.950849651055176 0.0012402321432107074 3.4531384225899715 9.687974210109655 9.223637960707242 
10.0 0.20738413394494626 0.03586386311422046 0.007857808284579628 0.0010600331758472985 0.011806699781819217 0.0010 0.024704523125164052 4.702380698505663 0.0010 5.000500000000001 7.8183096120194 10.0 0.0010 10.0 9.994824721099087 9.988614622682709 7.461460309359209 5.000500000000001 10.0 10.0 5.50062777384503 7.495829605264992 2.5895884585992484 10.0 7.914476161966497 7.203187677399393 9.70313643774224 9.47643065100959 10.0 9.18821449095908 7.955222604541604 0.0010 9.919425481517347 10.0 10.0 9.807636331714843 10.0 2.1532662479664784 10.0 10.0 10.0 5.788319345246354 9.946165191151282 0.0010 10.0 9.987224963654771 10.0 
0.0010 0.0010 0.0010 0.0010 0.0010 0.0010 0.0010 1.581042211041746 0.0010 10.0 10.0 10.0 10.0 8.903523140690378 10.0 10.0 10.0 10.0 10.0 10.0 10.0 10.0 10.0 0.0010 10.0 4.717424024505999 8.157811700520032 9.030405966797298 10.0 10.0 10.0 10.0 6.599448877018298 10.0 10.0 8.187039479508678 10.0 10.0 10.0 10.0 10.0 10.0 10.0 10.0 0.0010 1.037780012306336 10.0 10.0 
0.0010 0.006032374036957059 0.0010 0.0010722638055609942 0.0010 0.0010 0.0010 0.009051372652481711 3.6902413518781754 3.9080299799658684 2.9183800709645293 0.0010 10.0 0.0010 9.446375335822365 10.0 10.0 9.337750076221791 10.0 10.0 9.7232498320909 9.7232498320909 7.119312819114097 10.0 10.0 10.0 10.0 10.0 9.98251560101886 9.681970726502108 10.0 0.0010 0.0010 10.0 7.506100951246923 10.0 0.0010 9.7232498320909 10.0 0.0010 0.0010 6.893052174007638 8.869931737127962 10.0 4.175204122861929 10.0 0.44478101787786795 10.0 
9.367215289091765 0.0055903212056438445 0.08968555007406431 0.07274219943983377 0.0010039793372630464 0.0015053855246487506 0.3592904738006549 0.0047923983832012015 10.0 0.0010 0.43458354771409147 0.6365639861395636 9.27592954576042 10.0 10.0 9.396391312686864 5.760719656580595 9.953277966643391 0.0010 0.0010 9.51017459156666 10.0 0.0010 10.0 6.584959255642855 9.415288500350748 10.0 9.27592954576042 0.0010 9.939020610189154 8.364025111826606 1.248810634645325 10.0 7.114027798365099 10.0 0.0010 0.2868147763637847 9.98345415368332 0.0010 1.462259762435718 3.942103360084535 1.8574300511065367 5.136047367211835 1.5671856524636554 0.7250704542395803 10.0 8.805810016239201 3.6992450981461915 
0.0010 10.0 0.0010 0.0010 0.0010 0.0023640595296432866 0.0010 10.0 0.0010 4.664903570684955 8.740851190813055 5.7173356656516345 7.904879665382095 8.061930571018149 8.975274121677398 10.0 10.0 3.5735488182827213 9.289065746400537 10.0 10.0 10.0 10.0 0.0010 10.0 0.0010 4.956975648632534 8.791651949635522 10.0 10.0 10.0 0.0010 9.413669447000819 0.0010 8.065912550829662 1.0831060551195946 0.0010 0.0010 10.0 10.0 10.0 10.0 8.700214746673106 10.0 2.7536085988605987 0.23961843658534732 0.8487127954454965 6.739268683628556 
4.0589552795518795 0.0010 0.14343407162965432 0.022730643049414665 0.00280369242936599 0.01630698286628638 0.0020195664213278766 0.18905084112499684 9.57061434034358 0.0010 0.0010 5.190604620791471 10.0 6.047951127793893 10.0 10.0 10.0 2.6802602598234304 6.544947088450294 10.0 10.0 10.0 7.244690165563203 9.829090758087663 10.0 4.637873521442939 9.248932971202342 10.0 7.729422259868636 10.0 7.349793417849028 0.3179397699507542 8.617759961870622 10.0 10.0 5.015493497303127 1.536897791464235 10.0 4.62926304652423 7.047386897623706 10.0 10.0 7.567742006749445 10.0 6.352373890120397 6.408441716246601 10.0 10.0 
0.3683283348177309 0.4900071383636065 0.0010378272763259331 0.001419959129660413 0.001213936984628473 0.0012375822364172559 9.84879875175032 0.007959766731127464 0.05952720584058829 5.2912060555938325 0.05741463655716095 0.0729384225721389 9.858701646109587 8.701132657729211 9.678937896155855 9.933746887075769 9.932485929476881 4.510364243059713 4.24547231678226 4.321688880878156 0.18086468798478972 0.16752514705818622 0.15104011724477773 7.778765761918171 0.18086468798478972 9.459828798251218 9.984724713630609 9.995219807113168 9.923898179184413 6.142477712952111 9.9999994726515 9.265730464986564 5.330923322303291 9.93314532714387 0.11701449761519545 6.078733445450256 9.825386537021693 9.993682488754924 4.605089562945566 4.970583604645277 0.1833742358561501 0.16184977532115052 3.606884683972085 9.990045893018877 6.141553633346759 10.0 9.999996996076748 9.91765894587662 
0.0010 0.0010 0.0010 0.0010 0.0010 0.0010 3.8722247020326526 0.0010 0.0010 10.0 7.300488924125899 9.757955360147758 9.42771761873777 0.001000000000000334 10.0 10.0 10.0 10.0 10.0 10.0 10.0 10.0 9.324065807945455 2.0797133998725172 9.244266124225788 9.142425503659936 0.0010 10.0 10.0 10.0 10.0 10.0 0.0010 10.0 9.814053265583869 6.534986887616611 7.790710170137096 10.0 10.0 10.0 10.0 10.0 9.136475874325448 10.0 0.0010 8.622652921496476 10.0 10.0 
0.0010 0.06370062732856015 0.003671933804644205 0.0010043553187629554 0.0010 0.0010 0.0010 0.0010 0.0010 6.145015684253322 10.0 9.730760317869674 10.0 10.0 9.994053224384857 9.968679947868843 10.0 8.333794308963276 10.0 6.118918790944339 10.0 10.0 9.99042186923294 0.0010 9.885608934008943 5.54262618462519 8.997164572720385 9.48658696596898 10.0 10.0 10.0 6.202961006128199 5.039326374629104 9.998745580999232 9.856238258612319 10.0 7.791138111063129 10.0 7.898192224391798 10.0 10.0 9.931895137994568 9.937929471684319 10.0 0.0010 6.806955940778353 10.0 9.989066449546506 
0.2800825824489857 0.09526770945163432 0.0010 0.018384803135630352 0.0011854119536758867 0.0010 4.45030982118406 0.001000000000000334 0.0010 0.001000000000000334 9.94647584119827 4.127097510088408 4.6669088189829 6.999387890969315 9.99549712748117 9.474859078635378 9.459535189184933 7.6292365378967775 9.760813292255285 0.5201802184650992 5.0005 9.631523063137964 0.5201802184650992 2.377091773386158 5.0005 0.001000000000000334 6.640635805915112 10.0 10.0 9.665357485181515 9.690629503284711 0.001000000000000334 3.9034481990389245 9.996606128192761 9.787495663557728 0.0010 5.000500000000001 10.0 5.0005 9.178634608608617 9.027611846888252 8.739252966155583 9.881455542343145 9.58335554455835 0.001000000000000334 9.715684029502208 10.0 7.717999815306148 
1.0725534277452913 0.008130431855106769 0.0010049683113797035 0.0010 0.005064630667793358 0.001415508353543264 0.0010 0.001743342346222051 10.0 10.0 10.0 6.406022345028991 10.0 5.1958696982311885 10.0 9.329213301695487 9.980050234597366 9.308013178963122 10.0 10.0 8.186875830382085 10.0 10.0 10.0 10.0 9.492076726694318 8.805302329028159 10.0 9.926723290810047 10.0 8.566639337639403 10.0 0.0010 9.970553751213146 10.0 10.0 8.784543033201164 10.0 7.027727449109201 10.0 10.0 10.0 10.0 10.0 0.0010 3.021191911566568 8.062000294794316 10.0 
0.0010 0.0010 0.0010 0.0010 0.0010 0.0010 0.0010 0.0010 10.0 0.0010 10.0 4.165356146458025 9.508052104631558 0.0010 10.0 10.0 10.0 5.63922566393404 9.58346428881863 8.44403843490608 10.0 10.0 10.0 10.0 10.0 10.0 10.0 10.0 0.0010 10.0 10.0 0.0010 7.511341316615016 10.0 10.0 9.313312450461272 0.0010 10.0 9.518635396511623 9.370355690169843 3.3437187309509477 10.0 6.812811747532114 10.0 2.4540005986554814 0.0010 10.0 7.637619573395801 
10.0 0.04391084109558561 0.0012886986791821396 0.001000326982531619 0.0010 0.0715191681611263 0.0010 0.0010 4.4620020060441945 0.0010 0.0010 1.1402540111341095 9.936133748720795 0.0010 9.968305893215936 10.0 10.0 0.0010 0.0010 0.0010 10.0 9.566402308915405 0.47254934870212173 10.0 10.0 0.0010 0.0010 10.0 0.0010 9.38083230795057 0.0010 0.0010 1.7726515733390564 10.0 10.0 10.0 0.0010 10.0 0.0010 10.0 10.0 9.90131874924184 0.0010 10.0 7.860184984538086 5.795628190238915 10.0 10.0 
9.786637686983955 0.0010 0.0010 0.0010 0.0010 0.0010 0.0010 0.12877426045546425 5.000500000000001 0.0010 4.50055 4.834507588747424 10.0 0.0010 9.861929734186688 8.821174968296964 9.85481031654127 1.8069156179387371 4.50055 0.0010 8.602086554418378 10.0 10.0 6.422786545239883 2.1869605094793068 0.0010 1.8046456195927283 10.0 4.882500802457794 10.0 0.10044279065437323 0.762698857850638 0.0010 9.68045710854239 7.18796511660228 6.134400297182584 6.012433503802367 10.0 4.411664634528016 10.0 9.034132458179373 8.845659386583224 0.07105397356685561 8.905841664307589 0.0010 5.000500000000001 10.0 10.0 
0.13185870053436588 0.0010 0.0010 0.0010 0.009420918134683359 0.007366471239965025 10.0 0.0010 0.0010 8.205244119153743 8.490033638714113 0.0010 10.0 1.7685160085952054 10.0 10.0 9.935356596764835 3.5842881936574154 5.007599705382478 8.862616590535218 0.0010 0.4144440073978021 0.0010 8.946323348080968 0.0010 9.517282014970847 10.0 9.633924570543401 9.951503729851618 10.0 10.0 5.895063657062244 2.343519303710116 9.987556836688539 0.0010 2.2573792951602516 0.234577451808077 7.436823000452018 0.0010 0.0010 0.0010 0.0010 6.331112749688385 9.57733573777865 0.0010 1.5272732844261254 9.999768279967682 10.0 
0.028614943105783122 0.0010 0.0010103560827397656 0.0010000330015038042 0.001085855983951107 0.0010009203519304735 0.0010 0.0010 0.0577530160187926 10.0 10.0 10.0 10.0 10.0 9.077111025164882 9.994088334873009 9.999126816100699 10.0 10.0 10.0 10.0 10.0 10.0 0.0010 10.0 10.0 10.0 9.998450838288113 9.976041215333478 10.0 9.995852454626853 10.0 0.0010 9.999728377365225 10.0 10.0 10.0 10.0 10.0 10.0 10.0 10.0 10.0 9.98815557113039 10.0 10.0 9.994859760151375 10.0 
4.098559227998211 0.0010 0.0010 0.001137016216979991 0.0010 0.0010 0.0010 0.0010 10.0 0.0010 0.0010 0.0010 10.0 7.379903121654671 10.0 8.868311791006155 9.997193169545568 10.0 0.0010 8.523279562415851 10.0 10.0 7.638502942417124 10.0 1.329848760918381 10.0 10.0 9.939435128839914 0.0010 9.55806101443708 7.008957181248321 0.0010 3.6116202758112843 9.790895145410289 10.0 10.0 0.12687853893515788 10.0 6.038760383517204 0.0010 0.9348156890734916 6.6664495939728745 0.0010 6.242455970582693 0.2330423549890268 10.0 2.2540874123315113 9.963936414999324 
0.0010 0.005860592268398581 0.0010 0.0010 0.0010 0.0014520494598380645 0.8950353736459968 0.0010 0.0010 9.95155261775815 4.823534754502982 10.0 10.0 0.0010 10.0 10.0 9.930567138068792 9.776915721300758 10.0 6.5692177571648624 6.786008716789136 8.824069124260623 6.26668753683569 0.0010 10.0 10.0 9.652376990692519 10.0 10.0 9.86640586983165 9.964460900150966 10.0 0.14661466033394108 9.99368856083621 10.0 0.0010 10.0 4.148034868895098 10.0 10.0 9.817635985340049 10.0 9.84867570451049 10.0 0.16793956854378012 4.869125651147496 9.182024181968522 4.874186090962387 
7.0010011847344185 0.6175941997337924 0.0010 0.0010 0.0010 0.0010 0.0010 0.6175941997337924 0.0010 0.0010 0.0010 2.104605749341202 0.7028500748330115 10.0 9.387738867780088 6.72339767258526 10.0 10.0 9.404404256702945 0.0010 10.0 4.6524053940408585 6.588385361302926 0.0010 0.0010 4.922279015436823 10.0 9.38340580026621 0.0010 10.0 0.14826620291301484 10.0 0.5868208137544458 10.0 10.0 9.901954080226105 10.0 10.0 10.0 10.0 10.0 10.0 0.0010 5.328768087626699 8.053275792118855 10.0 9.38340580026621 10.0 
0.0010 0.0924806379519749 0.004336145136202327 0.0025169801272100314 0.0010 0.004589544722608084 8.154412440514616 0.0010 0.001000000000000334 2.5336061859174412 0.6614275804439265 1.7277966455085945 10.0 10.0 9.832832373269275 10.0 10.0 10.0 0.0010 7.346922377241864 4.532342290540291 3.119574332811495 3.166429719733604 4.983381223555095 0.001000000000000334 5.19343950042637 9.495236496723765 9.477531924516287 10.0 4.575036190116131 9.962284051911384 6.312185589096532 0.13458461336042843 10.0 2.8233715438106106 0.001000000000000334 6.447882731539456 9.194961240718534 1.324303862040027 2.3949002744520227 1.3406605634250859 5.1645413253798464 0.001000000000000334 8.873639323921575 5.418786225685862 10.0 10.0 10.0 
0.0010 0.0010 0.0010 0.0010 0.0010 0.0010 10.0 0.001000000000000334 0.0010 10.0 0.001000000000000334 0.001000000000000334 10.0 10.0 10.0 10.0 10.0 0.001000000000000334 3.071483205087273 0.001000000000000334 0.001000000000000334 0.001000000000000334 0.001000000000000334 10.0 0.001000000000000334 10.0 10.0 10.0 10.0 10.0 10.0 10.0 10.0 10.0 0.0010 10.0 10.0 10.0 10.0 0.001000000000000334 0.001000000000000334 0.001000000000000334 1.3909599128625745 10.0 10.0 10.0 10.0 10.0 
0.4154822966663918 0.0010 0.0010 0.0010 0.0010 0.0010 9.922618069832346 0.0010 0.0010 5.40907396751544 3.98458174666366 0.0933327112474073 9.728662818754554 9.407483581101722 10.0 10.0 10.0 1.1335913537076534 5.000500000000001 0.0010 0.0010 0.0010 0.0010 10.0 0.0010 9.282530923673427 10.0 10.0 10.0 9.612889091346277 10.0 6.146197116940696 8.54642088205441 10.0 0.0010 8.183114639169865 9.789681904031971 10.0 10.0 0.8864460358436839 0.036571472172003905 2.5650144385344253 5.142902378348723 10.0 9.379186009022435 10.0 10.0 10.0 
0.0010068654869224657 0.0010044617357954564 0.0010000203891399704 0.001242664210656199 0.0010000080446683026 0.0010 5.0005 5.0005 0.0010 7.27442033222264 5.000500000000001 5.0005 5.000500000000001 5.0005 9.99984838274749 9.999990766481744 9.999999990442626 7.806509739769604 5.000500000000001 8.274111101958763 5.000500000000001 5.000500000000001 5.000500000000001 0.004361738232690015 5.000500000000001 9.844624897417345 5.000500000000001 5.000500000000001 9.8892454271326 9.512892648954963 9.999994663288836 9.344817562705103 0.0032284635071161273 10.0 5.000500000000001 5.000500000000001 9.127906380865923 9.999999777923891 5.000500000000001 9.50005 5.000500000000001 9.528036615154944 5.000500000000001 10.0 5.0005 5.000500000000001 5.000500000000001 5.000500000000001 
0.0010 0.0010 0.0010 0.0010 0.0010 0.0010 0.0010 2.5487442047842723 0.0010 10.0 10.0 10.0 9.747724061404714 10.0 10.0 10.0 10.0 10.0 10.0 10.0 7.376947252715212 10.0 8.316804228691625 5.254156028343839 10.0 10.0 9.740697628005716 10.0 10.0 10.0 10.0 8.182409034986565 0.0010 10.0 10.0 5.201755192001049 9.30229936732865 10.0 10.0 10.0 10.0 10.0 10.0 10.0 0.0010 7.263335203710485 10.0 10.0 
0.0010 0.14160421097372236 0.0010 0.0026392233820514317 0.0010 0.0010 7.101576911490559 0.003070287400791258 0.0010 0.0010 5.000500000000001 4.611214734209543 10.0 4.028951544169552 4.026595115262003 9.993856800132608 9.977961168519291 10.0 5.238393880985349 3.384777130681047 0.0010 4.659750933570768 0.0010 3.7250224118941686 1.3594057742107797 8.640833109679136 6.676984657145997 9.296267730411552 10.0 3.8988644939986736 10.0 0.0010 0.4327425643298208 9.999775463190973 5.105172117374425 0.0010 7.307360706134902 8.209908545838397 4.597216770514753 4.372989407260377 5.1502810630391505 5.0005 3.7497883509480845 8.388582599575836 6.414594227427132 8.449040765312107 9.994595094012624 2.6537977827397787 
0.20702602026431774 0.010862559484055616 0.003601276022955511 0.0012264878903803125 0.012372875766653087 0.0013926616711423929 0.0010 0.0022323875551919755 5.000500000000001 0.0010 5.000500000000001 0.012371768494658996 10.0 4.3631766966246746 10.0 9.986669178901085 10.0 10.0 0.0010 7.631510304424579 5.333471460635513 5.354866601940847 0.5197545818939305 6.9735204875738095 5.357302303201496 10.0 7.523108677649987 10.0 5.0005 5.602928479145008 9.921238040475234 4.012490228238245 0.0010010543074672497 9.99805790663634 10.0 5.000500000000001 4.1370740450635894 9.994541348727285 10.0 10.0 0.010690667889424355 10.0 10.0 9.99743701228011 5.0005 1.2540984885037378 9.999768996159878 9.914003600597507 
0.0010 0.0010 0.0010 0.0010 0.0010 0.0010 0.7007261805095659 0.3110292954451511 0.0010 9.20708601003474 10.0 7.866179141553059 10.0 0.0010 10.0 10.0 10.0 10.0 10.0 10.0 8.215189089502342 10.0 10.0 0.0010 10.0 10.0 5.695333368414299 10.0 10.0 10.0 10.0 10.0 0.0010 10.0 9.855946426230524 10.0 10.0 10.0 10.0 9.951162421211055 10.0 10.0 10.0 10.0 0.0010 4.168032912229813 10.0 9.915305041327988 
5.000500000000001 0.07093183431726748 0.0010 0.0012360872860455922 0.00115460167351292 0.0010 0.0010 0.0010 5.0005 0.005092903093166496 5.0005 1.8221774123074117 5.0005 5.0005 9.50005 9.50005 9.50005 9.50005 9.50005 5.0005 5.0005 9.652671827112687 5.157781947098817 10.0 0.07622724269020908 10.0 9.50005 9.50005 0.50095 9.50005 5.0005 0.0010 3.661102649019452 9.50005 9.50005 5.0005 5.0005 9.50005 5.0005 8.422546845710462 5.0005 9.690859822274511 5.0005 10.0 5.000500000000001 5.94659013667664 5.0005 9.50005 
0.0010 0.0010 0.0010 0.0010 0.0010 0.0010 0.0010 0.670662149815989 0.0010 4.706147482418106 10.0 10.0 10.0 10.0 10.0 10.0 10.0 10.0 10.0 3.976687115849473 10.0 10.0 3.990102608850273 0.7353142362458966 10.0 0.0010 9.826402774493458 10.0 10.0 10.0 10.0 4.789402933276736 0.0010 10.0 10.0 10.0 8.334596686203712 10.0 10.0 10.0 10.0 10.0 10.0 10.0 0.0010 8.189650422392175 10.0 10.0 
0.0010 0.0010 0.0017551608735462479 0.0010 0.0010533311908208028 0.0010 0.0010 0.0010 0.004436072185827157 10.0 10.0 10.0 10.0 0.0010 9.976552514854589 10.0 10.0 10.0 10.0 10.0 10.0 10.0 10.0 0.0010 10.0 10.0 10.0 10.0 9.999564827993813 10.0 9.998443744154493 10.0 0.0010 10.0 10.0 10.0 9.570988721421148 0.0010 10.0 10.0 10.0 10.0 10.0 9.750832103934721 0.0010 8.556529646155926 9.769726443230633 10.0 
0.0010 0.36743848965828896 0.0010 0.0012012459727335897 0.0029312142840691967 0.009396687848802288 5.500450000000001 0.0010 0.0010 0.6556688363531928 9.184849634208922 10.0 10.0 7.231486325089099 10.0 10.0 10.0 1.9278081929878566 10.0 4.494878122882036 4.906820044162623 5.355111437030515 0.21648422937572942 0.0010 0.5467300478984143 3.812323321246285 10.0 10.0 10.0 10.0 10.0 2.8912544509293956 4.75602324192345 10.0 4.448165463843122 0.6728545853772996 9.948343004734712 9.857418389428192 8.729761388890104 10.0 10.0 2.6903965993652923 0.001000000000000334 9.408752157246706 4.556784469372919 0.0010 9.431677149287095 4.5826921285805176 
0.0010 0.0010 0.0010 0.005101602611552636 0.0010 0.0010 0.0010 2.3982864794746095 0.0010 6.5075443715694155 10.0 9.63556884245535 9.05030835572115 0.0010 10.0 10.0 10.0 10.0 10.0 10.0 10.0 10.0 10.0 0.0010 10.0 10.0 0.0010 10.0 10.0 10.0 10.0 10.0 0.0010 10.0 10.0 10.0 10.0 10.0 10.0 10.0 10.0 10.0 10.0 10.0 0.0010 9.746038331302083 10.0 10.0 
0.0010 0.0010 0.012846841515110428 0.0010 0.0010 0.0010 0.0010 0.0010 0.0010 8.381330626737325 9.883699148882997 7.7080973702136975 10.0 0.0010 10.0 10.0 10.0 10.0 10.0 9.22992621592421 5.401692944015093 10.0 6.100540688478246 0.265998340294745 8.621164043922768 10.0 3.0689345813828455 10.0 9.668450930155673 10.0 9.827862825632751 1.5768600643943191 0.0010 10.0 10.0 5.925952600335357 9.271912833100007 9.575355693506788 10.0 10.0 10.0 10.0 10.0 10.0 0.0010 6.508751588271907 10.0 10.0 
2.8362996771874 5.071748248315208 0.0010 0.0020352948419059755 0.0014687859988523747 0.0010 0.002797794955362143 5.017219539832687 0.11676413389083673 1.781786625059019 2.891164470504739 6.417000998811313 5.293310486778741 5.000500000000001 4.982169511376292 9.906696637445615 10.0 5.713144747343764 5.0005 10.0 6.8950022429714855 5.0005 5.0005 9.49301363355816 1.6655437890684306 8.339037603251073 6.611833646258965 4.966899486738094 6.551620641612283 10.0 4.835252258425874 0.0010 8.849944124991245 10.0 5.306104140122329 0.0010 4.243184947091982 9.98779807267249 4.178381976500957 9.997250681427278 0.0010 5.0005 1.4688069647365998 10.0 1.1742179423771049 8.842832481639006 4.380534974549612 9.963772247540383 
0.0010 0.0010 0.0010014593886167893 0.0010 0.002551170956214841 0.0010 1.8472712694195668 0.0010 0.0010 10.0 10.0 10.0 10.0 1.5198394652459504 9.875649610594355 9.998142969245523 10.0 10.0 10.0 10.0 10.0 10.0 10.0 0.0010 10.0 10.0 0.5472584403599652 10.0 10.0 10.0 10.0 10.0 0.0010 9.929541972580807 10.0 8.358203483033542 10.0 10.0 10.0 10.0 10.0 10.0 10.0 10.0 0.0010 0.0010 10.0 10.0 
0.0010 10.0 0.0010 0.011737773736867244 0.005048834108293713 0.0010 0.0010 10.0 0.6349070780952002 0.0010 0.0010 10.0 0.22366440003367405 0.515868633825856 0.0010 9.727713803634112 9.727713803634112 1.1493528692738921 1.559161211552209 10.0 10.0 0.0010 0.0010 10.0 10.0 10.0 10.0 0.0010 5.794382634543558 9.727713803634112 1.0842488203076384 10.0 9.500050000000002 9.727713803634112 4.820286290154594 2.1989858540041904 0.0010 9.727713803634112 0.0010 6.212666011696534 7.847498753713805 8.088907121557472 1.3197301003658648 9.727713803634112 5.486888738849364 10.0 0.0010 10.0 
0.0010 0.0010 0.001012031292497311 0.001220661779387053 0.00354465524095683 0.0010421664931488214 3.0821923187511855 0.008027695480014528 0.0010 10.0 10.0 10.0 10.0 10.0 9.788103258227615 10.0 10.0 10.0 9.866374402966217 10.0 0.564385425302284 9.991008461461618 10.0 0.0010 10.0 10.0 0.0010 10.0 10.0 9.991698948739074 10.0 8.353359092552248 0.0010 9.927592403234247 9.980759021633332 10.0 10.0 10.0 10.0 10.0 10.0 5.765848276353229 10.0 10.0 0.0010 0.0010 10.0 10.0 
0.028048148251475974 0.0010 0.01638693651994846 0.0010 0.001288959817871328 0.005971947674522377 9.50005 5.0007237214934825 0.0010 5.0005 5.626584332475074 7.946676558692349 7.976043650175016 3.660848052408153 10.0 10.0 10.0 9.91873226179553 10.0 9.91847224316916 10.0 10.0 10.0 1.2710127471434234 10.0 5.0005 4.73312221377063 9.996629224507194 10.0 9.819940663365376 9.975470401217375 9.91873226179553 5.000500000000001 10.0 10.0 1.7369823361176495 4.547122497383122 6.114499462940369 9.819326347397949 1.4071217719671854 10.0 10.0 9.693622505606863 9.889235316496936 5.0005 4.999026620123815 9.986332314924072 2.1608224726347247 
0.023114443767279936 0.006343253631509552 0.0010001019263830276 0.0011821730087982377 0.0010004553986157165 0.0010 7.564651621041643 0.0010 0.04143677985649925 5.0005 5.0005 1.3104291198145916 5.000500000000001 5.000500000000001 9.984777540416633 9.996312623376411 10.0 5.0005 5.0005 5.0005 2.1298770253396357 5.0005 5.0005 5.000500000000001 5.0005 9.960860962862633 5.000500000000001 9.999999998020748 9.960860962862633 10.0 9.969828377344246 5.000500000000001 5.000500000000001 10.0 2.125795432378969 5.000500000000001 9.983886643764855 10.0 4.481230565031799 5.0005 5.0005 5.0005 5.0005 9.90379040037937 5.000500000000001 3.9213829883974762 9.995737090919903 10.0 
0.0010 0.0010 0.0010 0.0010 0.0010 0.0012341048986876779 6.092198946531088 0.0010 0.0010 2.581077415402159 3.935495235511395 1.8294373693009827 10.0 9.113729940198517 10.0 10.0 10.0 6.583700007528986 5.004962963419801 5.219172572485808 0.0010 1.6766934380084604 2.1126223245135654 4.477955139350645 0.4555750288603189 10.0 6.214136617913448 10.0 10.0 5.42870804322563 10.0 4.849536529602366 4.342016185096261 10.0 2.7386089196154857 2.243950241562783 6.375816731382336 10.0 4.3647502432829155 5.184871517112135 0.0010 5.152099866559521 3.9840952231374454 10.0 5.1649860195401 3.5286189938178856 10.0 10.0 
7.15369306613013 0.0024476151975577343 0.011808167688639197 0.0011422666705347534 0.0010004807701323344 0.002564127393985386 0.0010 0.11137896581576183 5.000500000000001 0.0010 0.2623791779167668 0.16892008724351815 5.000500000000001 9.443075803413736 6.691160590473155 6.79399281913161 10.0 1.8770123754524843 5.000500000000001 0.20346336209414329 6.674851186585481 10.0 5.000500000000001 5.0005 2.4402457747352093 0.14364376971643203 9.982534287496508 6.542732495327851 0.19235600769493572 9.98315781482313 8.377130213998278 6.708082331771468 3.7601807315338354 10.0 10.0 5.000500000000001 5.0005 8.157038386844944 5.000500000000001 5.000500000000001 10.0 5.000500000000001 0.7583926499357794 6.78698380757494 5.0005 7.137419059802605 10.0 10.0 
0.0010 0.0010 0.0010 0.0010 0.0010 0.0010 0.0010 0.0010 0.0010 5.519923283636583 4.638516939112072 7.2399775917708595 4.850031919081556 2.3081650737283335 10.0 9.949984032336195 10.0 10.0 10.0 4.63290266081198 3.175406772757584 10.0 7.577808043356782 0.0010 10.0 10.0 0.0010 10.0 10.0 10.0 9.949928435437165 3.2183376602449956 0.0010 10.0 4.459692845387033 5.7919597577504 10.0 10.0 10.0 10.0 10.0 10.0 8.958761433178175 10.0 0.045882848114177005 3.8401382817068095 10.0 10.0 
0.0010 0.0010 0.020234815014359323 0.0010 0.0010 0.0010 0.0010 0.0010 0.0010 10.0 10.0 10.0 10.0 8.56825458303694 10.0 10.0 10.0 10.0 9.757324956287261 10.0 10.0 10.0 10.0 0.0010 10.0 10.0 7.365614015593521 10.0 10.0 10.0 10.0 10.0 0.0010 10.0 10.0 10.0 9.941264344325242 10.0 10.0 10.0 10.0 10.0 10.0 10.0 0.0010 6.723205099105735 10.0 10.0 
1.5624649938317177 0.0010 0.0010 0.0010 0.0010 0.0010 0.0010 0.0010 10.0 0.0010 2.8083236860486984 0.0010 10.0 0.6565002510571956 10.0 10.0 10.0 10.0 0.0010 10.0 10.0 10.0 8.580424237954233 10.0 5.908148893542401 10.0 10.0 10.0 0.0010 10.0 10.0 0.0010 0.0010 10.0 10.0 10.0 0.0010 10.0 9.158961085885828 0.0010 0.0010 10.0 0.0010 10.0 0.0010 10.0 5.969188640963532 10.0 
0.0010 0.03948320120827863 0.0010 0.0010 0.0010 0.0010 0.9661576867662323 0.0010 0.0010 10.0 6.910524590925743 10.0 10.0 2.0412176904228483 10.0 9.998663524491997 10.0 10.0 10.0 10.0 10.0 10.0 9.536839574085349 0.11530744453478814 10.0 9.263305621189062 10.0 10.0 10.0 9.957784837019334 10.0 3.120199347493103 1.7981145871934714 10.0 9.955690549711441 9.034842313233767 1.3018455180678603 9.512062860473694 2.622713727312612 10.0 10.0 10.0 9.034842313233767 10.0 0.0010 10.0 9.170134954721497 10.0 
0.0010 0.38563098772425464 0.002576612944502556 0.0010 0.004087708502165826 0.0012669267830987428 3.5614244122522924 0.0010 0.0010 0.0010 5.17644501519648 5.000500000000001 5.115002336687199 10.0 10.0 9.84533940213497 9.88267665387395 10.0 5.000500000000001 1.2400941520470614 1.1549870025891102 5.000500000000001 1.65502700469043 0.5066092384595775 2.582799944251957 0.0010 7.927077927916432 9.447102792734821 9.922968811633055 5.000500000000001 10.0 0.0010 1.1984721931536404 9.935678147022898 5.000500000000001 1.7335393017389937 5.000500000000001 9.886152491939896 5.000500000000001 6.82021976565542 5.000500000000001 9.66929298314796 5.000500000000001 10.0 5.0005 9.868487765808734 9.557571794113848 5.7812469856430235 
0.048068313005076774 0.0012346859573915065 0.016014390440065283 0.0019458528652362712 0.0010550367377077272 0.0036246969394136547 9.876038146310675 5.000500000000001 0.0027763699573129033 0.0010 8.558413614029647 5.636798916281826 9.994279539627769 4.344932671559335 9.98847911437351 9.869954785157251 9.973387972739907 8.000654134639822 9.002645711610562 10.0 0.04532562430534597 6.113680619940498 7.0634049935961984 1.8361866982987554 5.140892963506115 9.813553168285303 2.303206639412097 9.999312326298321 9.465862489431712 9.615494836012804 9.56576385166948 6.477580957114769 0.0010 9.985919735884515 3.4760125999370093 6.479199435472609 10.0 9.947640484254382 7.9682359778651435 10.0 5.000500000000001 3.3248395130389268 7.854043644558753 9.84264881990756 0.6894266266136588 3.084286345193769 9.993541508720723 5.0005 
0.025803196518245242 0.030417976656158 0.0010 0.0010 0.0010 0.0010 9.970094500922995 0.30206191491513457 0.029915881376723675 0.7062981457083009 9.824534083570885 10.0 5.433933412422549 5.148270198426725 9.992765508447315 9.685392344332659 9.9015912075351 10.0 10.0 4.078108812551182 0.29917750448183544 4.792984628822574 5.542830167566113 3.039492684323493 6.358018823442173 5.770606198542605 0.3742920614645096 8.071417737917388 9.998098253230433 10.0 9.974441453555855 10.0 0.0010 10.0 7.679281690721566 9.770018630501466 9.716337157289361 9.99961346580715 3.1919733995706503 9.195037699941258 10.0 9.66313635312971 8.006159178205666 9.70088107477248 5.248808112570122 7.955750907567266 10.0 5.1944883219691125 
0.0010 0.0010 0.0010 0.0010 0.0010 0.0010 0.6857920885206414 0.0010 0.0010 10.0 10.0 10.0 10.0 10.0 10.0 10.0 10.0 10.0 10.0 10.0 10.0 10.0 10.0 5.000641148316823 10.0 10.0 8.226285249585636 10.0 10.0 10.0 10.0 10.0 0.0010 10.0 6.50393503029134 10.0 10.0 9.536086973963537 10.0 10.0 10.0 10.0 10.0 10.0 0.0010 8.314156348604708 9.615803996855718 10.0 
5.89772901099951 0.15010016049651065 0.0010291730348885655 0.0010020959167965154 0.001000055213627948 0.02405898993209123 0.0010 0.0010 5.0622487043915 0.0010 4.706464382437554 4.377926274588393 6.7762571957399675 5.764031775495839 9.463533628978764 9.722715991011388 10.0 4.756449819683046 4.764750469979883 0.0010 7.708635309118458 7.699810652113255 7.72125340800631 6.061724511908193 4.626396225024911 2.3000052406965183 10.0 9.615295573655024 3.94005544267145 8.828565002767434 4.083438185716633 5.9906824521849 2.5105082806418624 9.999839665999126 7.861893472880322 6.681301107818748 5.0279821431122675 9.998928195874855 10.0 9.739317169397728 7.446791105706152 9.156469157974914 4.600904465092023 9.294058794562183 2.730517156368465 5.549438563058395 5.93358610935209 9.999741504209169 
0.0010 0.0010 0.005769749959939203 0.0010 0.0010 0.0010 0.0010 0.0010 10.0 0.0010 10.0 10.0 10.0 10.0 10.0 10.0 10.0 10.0 8.990325477746087 0.0010 10.0 8.173638416719076 0.0010 10.0 10.0 0.0010 10.0 10.0 0.0010 8.525800014565135 10.0 0.0010 0.0010 10.0 9.195139789045987 0.0010 8.456160056952283 10.0 10.0 10.0 8.315223736563683 8.561603610187328 10.0 9.854515197831866 0.5365106890995861 10.0 10.0 7.987910529253234 
0.0010 0.0010 0.0010 0.0010 0.0010 0.0010 0.0010 1.091651458254407 0.0010 9.962389993405909 10.0 6.277886728456166 8.513148267426285 1.7861543698702764 10.0 10.0 9.99999479220664 9.109944053825616 10.0 9.531563963731717 5.649778033487903 10.0 9.802622861088025 4.50055 10.0 10.0 4.523282719018766 10.0 10.0 10.0 10.0 10.0 2.492693490312659 10.0 9.420137923117597 5.50045 10.0 9.969843926530688 10.0 10.0 9.953282565697435 10.0 10.0 10.0 4.337970657499256 6.523062433147677 10.0 10.0
[truncated: 165,164 more chars]
