# Supplementary material for: A Pareto approach to resolve the conflict between information gain and experimental costs: Multiple-criteria design of carbon labeling experiments
Source: PLoS Comput Biol. 2018 Oct 31;14(10):e1006533. doi: 10.1371/journal.pcbi.1006533 (PMC6209137; doi:10.1371/journal.pcbi.1006533)
Supplement: S1 File — ZIP archive containing Pareto scatterplots for 3D- and 5D-MO-ED scenarios and scripts to reproduce Figs 7 and 8. (ZIP) [file pcbi.1006533.s007.zip › Scatter/Scatter_5D_LCMS/objectives_SMPSO_FLCMS_2_iter_1990.txt]

0.0 -11.127360994919691 2128.0178998334463 -11941.179863233509 -1.9376450739063994E-4 
3.0 -11.41954206507599 2081.222132684831 -13421.645107746786 -1.9336810334998265E-4 
2.0 -5.262880298924732 1981.4088646352602 -12709.537129001737 -2.0370052158665965E-4 
3.0 -1658.9080694137542 36286.506088636634 -121860.28466740041 -0.0014376654962048026 
3.0 -1188.137319916998 36258.47566824561 -146815.84743641622 -0.0019119556944256412 
3.0 -764.5510104070207 41121.77328949678 -42761.43342818963 -0.07353881922138722 
3.0 -640.4814159515877 38276.138251480195 -35195.935662464464 -0.05348646917458523 
1.0 -21.654492934911456 2869.655778773633 -12293.334142988106 -0.0010076908197055685 
1.0 -193.52038706262013 17973.334069180364 -68240.72986989604 -0.0012735408785085243 
2.0 -389.838819329006 40539.31832279681 -39289.13955915005 -0.04971918400232249 
0.0 -354.2426146378899 21153.71690693402 -42977.66955750206 -0.021164967442397584 
3.0 -1495.5745146669424 36160.989231336265 -112744.32472869934 -0.0013151922899103572 
3.0 -1468.548927814791 36274.432745384926 -142265.91595049703 -0.0018610821355255845 
3.0 -1444.1420591559909 36249.2358661798 -144986.41335560204 -0.0019105138589039648 
3.0 -1462.907994954631 36246.63331697176 -143709.75867175724 -0.0017799388426635277 
3.0 -1288.4056656737248 35657.17522434796 -141305.03856520727 -0.002230343400295314 
3.0 -651.5375523771535 37829.26283395772 -34265.167835231354 -0.04962561809801649 
0.0 -630.6014399228 36907.624802714934 -114599.61037211255 -0.017414056069493693 
0.0 -100.52218638300134 9297.529039466699 -16999.128844445844 -0.015116604554864924 
0.0 -310.54983326614564 35080.360818484114 -45190.88708254426 -0.044719511484702296 
0.0 -323.4625298086189 34619.87717244012 -48040.094988063924 -0.04443576523543706 
0.0 -252.1471647194422 13402.34334932152 -35590.895875929775 -0.008517978173584233 
3.0 -571.3233640797713 37811.79772393934 -36575.754077466234 -0.049102423829037956 
0.0 -189.53235904122576 15494.137834035975 -28373.59481740867 -0.014792301466831281 
3.0 -1235.6805051023757 35564.907447319274 -142943.92503145206 -0.0020566205602090114 
0.0 -155.42806952393406 5603.944244656257 -25342.73147875059 -0.006765346962767618 
3.0 -1140.5846047100365 33892.14605700128 -132699.95155854875 -0.001730416163999644 
0.0 -335.1876274977364 35410.095762200464 -50760.55090627187 -0.043853496259836075 
0.0 -375.2999096770645 37473.796829634346 -50361.39730107111 -0.046904663914347826 
0.0 -588.508536267169 33019.79176851766 -95449.40164710552 -0.03230791040636741 
3.0 -1434.8730868386358 36239.94856571881 -144545.8307757944 -0.0018277280639299896 
3.0 -760.4550607819332 41102.92915936914 -42758.02035760817 -0.07307752619648905 
3.0 -1374.1023031331247 35905.05490268775 -143600.9689852239 -0.001914048898305634 
3.0 -995.7092590105075 31635.5843534562 -120435.44202196358 -0.001505352884596882 
0.0 -150.12324754466403 10824.623067421586 -18506.990190319568 -0.017143144163815946 
0.0 -140.48144888716104 5277.316013068924 -22957.204019164405 -0.0062886793820557925 
3.0 -1040.7929868819845 32679.084743329033 -123396.14688490627 -0.0017890443929565263 
3.0 -755.1123816650886 41054.68590921068 -42573.15698340026 -0.07264096003306847 
0.0 -347.7325608892457 27239.53778412237 -73455.50512422605 -0.02374322969387437 
3.0 -768.0078983076731 27829.9924398296 -104373.29012573638 -0.0013177644639943212 
0.0 -179.26164344719484 11555.221622150011 -30892.563983911317 -0.0073579835948603435 
0.0 -110.6048040188983 13609.33878415649 -37657.1651005047 -0.006386623514783814 
3.0 -758.5448411926873 41077.91976855534 -42746.16939250566 -0.07338581374458658 
3.0 -586.4251526781313 38882.080010887534 -38806.63412728019 -0.04535920915597001 
3.0 -1215.2718433917041 34408.13283330063 -135764.0490099134 -0.0019025700172488574 
0.0 -192.52238351990485 15048.26326607903 -29090.28468449455 -0.012723774498939602 
3.0 -876.9820434311148 29807.94615580406 -108431.54204617991 -0.0014952281736324057 
0.0 -80.43475594260599 3258.295721914631 -16487.603167287147 -5.30779717823305E-4 
0.0 -486.4857323741409 26313.472441708534 -61301.861702549424 -0.03461772486238991 
0.0 -169.87896750457693 6005.782632087467 -21512.60075030846 -0.006868094658178917 
0.0 -414.3233274188585 23115.1026958943 -50889.37298294132 -0.027761068892251155 
0.0 -82.65523129968774 8546.224829099694 -15862.22093752343 -0.015942828383639508 
0.0 -546.7280476556061 30700.991455649266 -81443.77800156346 -0.03506493299455182 
3.0 -1159.1639478591233 33558.570726198705 -130492.30381282093 -0.0017925862533732689 
0.0 -204.87543580503544 10077.00432652545 -19522.421557281763 -0.011948694557456192 
0.0 -384.34416122264633 38446.71875101256 -49519.26863300802 -0.04573896419049895 
0.0 -276.9352952486867 36418.09989034314 -30014.922737787423 -0.05231048058798703 
0.0 -196.1009145865916 14976.47788385584 -27063.17217592257 -0.016538135340869377 
3.0 -801.7973718952135 27980.333534955942 -104859.00856307238 -0.0012915223723904547 
0.0 -235.00551833885947 15219.016375792316 -42000.163820889094 -0.012091873621619769 
0.0 -287.46123714256845 26871.586622632458 -85795.9898720842 -0.0030901963789664714 
1.0 -7.582417112423773 2289.4893120815163 -12105.303919613125 -3.6862002206548936E-4 
0.0 -480.3228882521139 28988.523691453946 -73932.58286576194 -0.034929964296646965 
0.0 -302.4418679882998 22237.568291839823 -53459.26606269324 -0.024887744216362577 
0.0 -148.8763231011366 10639.130508917828 -18479.308447549465 -0.015556239898006766 
0.0 -559.5246727532459 29445.002508904414 -74834.86726614313 -0.04149663356707549 
3.0 -786.2847934690553 28161.064530683492 -105732.0360253136 -0.0012813760778261464 
3.0 -718.312310996646 40114.39394067203 -39871.541236224766 -0.066103963681839 
3.0 -710.8892840757561 40832.16625631937 -42355.17962768996 -0.0702485724312785 
3.0 -609.2374377229527 40303.52344595981 -41215.35143843824 -0.04299588467876049 
0.0 -411.7140598181778 22405.335716730166 -49090.15945680034 -0.02566180134461502 
3.0 -1238.3426283947933 34590.854671963854 -136673.67796166727 -0.0019210600570307521 
3.0 -1078.606467303622 32883.8475204196 -125885.07941454848 -0.0017549729190586194 
3.0 -828.0051160442091 31637.917321513316 -93536.85058229657 -0.001949825382127652 
3.0 -672.4881515924616 35612.36784036152 -31147.849619264365 -0.05082854762681304 
3.0 -738.3182856536988 37405.32408762806 -33325.67368846593 -0.06390861859456912 
0.0 -41.946793200969154 3007.8538612079196 -14165.316331400183 -6.583228199347967E-4 
3.0 -937.6571653376055 30827.94051753947 -116656.43355045351 -0.0014226403382836398 
3.0 -707.7430924222034 36820.5353493689 -32473.20907044194 -0.06281036308730337 
3.0 -728.6612150646308 37138.8451170846 -32921.97586905418 -0.06164725348692065 
3.0 -725.3604075318647 39981.66098124089 -39320.02766567724 -0.06887755752995917 
0.0 -337.89340707645175 22040.844578501245 -51169.08705602518 -0.023548278384914308 
3.0 -1350.0558041132078 35321.4493939075 -139095.45962931903 -0.0017449674567904798 
0.0 -558.9811147555413 30258.702218828686 -78396.03782901101 -0.041341906742590556 
3.0 -657.8814936508792 39911.82908272674 -40334.92775295577 -0.06184115280155868 
0.0 -593.6114169426422 33933.28604629211 -102271.80757695301 -0.02598970866658762 
0.0 -153.729759605312 10179.019681070786 -17681.486529696656 -0.014460261580953093 
3.0 -745.6088954949358 40364.63294098233 -40385.74187395747 -0.06989312682217397 
3.0 -823.8568441596645 29172.932326703853 -109560.23205682708 -0.0013780898548623674 
0.0 -189.745360788983 16722.153716971327 -52752.06611966365 -0.00865378232499651 
0.0 -299.9792539326773 22088.38113036437 -52610.7428174275 -0.0222706610933863 
0.0 -259.8766335803952 7891.60233634979 -29688.536353774234 -0.00609342385040202 
3.0 -793.9783038967282 28463.30271840144 -105429.23303612665 -0.0013369717087226714 
3.0 -687.6769358967621 37494.044288227255 -32620.185451384958 -0.06544983207904355 
3.0 -568.028855585909 38410.419524047444 -37849.427344839336 -0.05043348186574027 
3.0 -706.5740545987295 39057.479901600134 -36823.09961152403 -0.06049964673376232 
3.0 -741.1950940573254 39668.89596963953 -38173.95691134725 -0.06902408822735154 
0.0 -363.5715166791341 23795.59700300848 -56550.46674716155 -0.027534855125167623 
0.0 -471.8484493250024 32096.083290333616 -92505.62692118312 -0.02424112452559219 
0.0 -564.5023316909364 30328.415796581878 -78905.01607471763 -0.04118612427657839 
3.0 -1409.9560676972742 36189.94951923241 -146070.43067149117 -0.0019304814394108742 
0.0 -409.5142036537433 27323.320323720105 -68920.6752718188 -0.030809351591859768 
3.0 -1053.1674920272565 32026.47643417603 -119887.00431606975 -0.0017637536147036758 
0.0 -319.2997216198578 34670.39197017 -48342.653152788975 -0.04407066731631015 
0.0 -381.28421581025435 37355.07949405282 -52182.091499850816 -0.04424405684654973 
3.0 -1103.3467827646498 32611.639016240824 -123950.01550315357 -0.001677798553111745 
0.0 -516.2475855264028 30461.164963031544 -80575.87573534042 -0.0354962495477026 
3.0 -1208.830686845732 34225.1576911189 -134502.19782900874 -0.001847704813933434 
2.0 -27.071245356760812 3159.2929424173403 -12849.307943489672 -0.0024783380696524367 
0.0 -530.8105600970207 27756.44894619736 -66707.12139330425 -0.03829836939341859 
3.0 -1423.118132241824 36174.767580395055 -144369.51453209334 -0.0019184672781550028 
0.0 -263.1706536081355 20903.708272970696 -48860.887168140005 -0.019750565850415354 
3.0 -1417.955782486914 36020.63466655683 -141975.5797644143 -0.0018229223700800697 
0.0 -482.22802105339343 25952.45494282141 -59817.60413301393 -0.035310440602527776 
0.0 -314.14535872180375 20256.439228974283 -46653.40196177713 -0.020713626063484765 
0.0 -107.71944339449955 5174.172322025678 -21829.56363463112 -0.006946986105087212 
3.0 -683.2694621080663 37597.47249090024 -33417.16817219025 -0.05859694056101629 
3.0 -1245.8721641257034 34915.35848862579 -138504.5790950092 -0.0020210676263342497 
0.0 -52.115155257019296 3696.524947800812 -20844.307602985977 -7.994719612961633E-4 
3.0 -1263.7471000242176 34828.165034741665 -138166.1652114349 -0.0019505745494424486 
3.0 -656.7919772614325 38318.19990224256 -35269.41261114982 -0.05981535331878393 
0.0 -232.606888831612 15343.672460765058 -37369.64903228037 -0.013304973640981288 
0.0 -65.03532840874716 3641.1827480685242 -15850.667643713568 -0.0028714147598334723 
3.0 -1186.5996900325163 34116.500123779624 -132106.84586634053 -0.0017034715069447015 
0.0 -38.292630055117236 3362.705836839788 -13222.658864875175 -0.001335331589248731 
0.0 -56.80090783836892 6114.006165972318 -14120.970963814507 -0.009434708272231782 
3.0 -1331.2810583564567 35940.05175311098 -144810.29561286615 -0.0021975990796219242 
3.0 -1387.3434811665618 35856.29410460141 -143144.35191548863 -0.0020654138778143758 
3.0 -612.0623227401371 39128.285831115085 -38523.339146283026 -0.048058262506910476 
0.0 -53.83532346499129 3442.7315833825014 -20889.04947163966 -2.924449165620907E-4 
0.0 -266.79415598839773 17451.33778481484 -37913.827800603 -0.014245788539038858 
3.0 -883.4854398421813 30058.41250445582 -113558.04345035176 -0.0014021836445608712 
3.0 -582.7208433755915 38140.78003914766 -37404.70589924512 -0.051990616953078814 
0.0 -517.3882464839269 27071.54132863971 -64394.84632147447 -0.0377990069193154 
0.0 -509.9345614563111 32793.52374512176 -94831.43966351177 -0.020036588230510348 
0.0 -469.73745833449334 25820.65890292696 -59105.459144850174 -0.031069511214533045 
0.0 -492.2441892636174 16381.637774818226 -22016.631568062112 -0.021819867814520735 
3.0 -1126.6471859275034 33724.807458844065 -131777.2355266466 -0.0018136356106935015 
3.0 -1337.4117490290196 36078.223193702244 -146550.13384682647 -0.0018393025720812573 
0.0 -518.3714790830202 31231.205836217927 -85005.28957686905 -0.032963912835881445 
3.0 -1116.3202372535684 33059.659732629334 -124866.53678603597 -0.001500661848212757 
0.0 -268.91369880276187 20052.566362077392 -47118.03808310641 -0.01826086636402811 
3.0 -750.0714990870158 40997.522055665984 -42371.10731614662 -0.07224936064980055 
0.0 -201.3431778265975 11669.634371052973 -26785.280240555243 -0.011485250675146521 
0.0 -402.15761958064587 22652.172410289342 -49861.653990678635 -0.026708654711238046 
3.0 -734.6324908245841 40591.29479995418 -41126.70236121312 -0.07070275220904199 
0.0 -155.66043968263628 11447.898187288967 -20604.92985066723 -0.019263160202632967 
0.0 -177.17411997796313 16170.730401742989 -49322.362996178475 -0.010311667266186708 
0.0 -374.1286778636331 23238.29442186027 -53622.374514200026 -0.027033947449420323 
3.0 -871.6289512155548 29217.184295369367 -109837.85562181158 -0.001384348571612467 
0.0 -90.27676504561177 4057.1648997183934 -23139.931643350767 -2.518853049402472E-4 
3.0 -614.124297155443 39475.862123667044 -39621.77274589126 -0.053030655354581596 
0.0 -509.1430975538729 26579.75898135678 -62141.24891712999 -0.036097343675835766 
3.0 -691.2231273849494 40629.9826273214 -41657.72731882092 -0.06694914342536348 
0.0 -388.71342601293 30288.790982989663 -97673.54198770192 -0.0055284570179344305 
0.0 -279.785163964775 19158.399573279836 -43221.1127195984 -0.01728546981373111 
3.0 -839.5373483700213 29130.24713081638 -109262.15587395424 -0.001367191273575472 
3.0 -817.4010031226452 28798.031446110348 -107752.32897571623 -0.0013349362359131043 
3.0 -711.6642760391004 37040.83694751866 -32750.02684142715 -0.059489803106879915 
0.0 -256.1216342476946 27915.9490713002 -85527.13610680467 -0.004213521429259723 
0.0 -533.4462417876485 29989.934126207907 -77323.37085510226 -0.040247099923874485 
0.0 -119.78641372254903 4813.417966610603 -17470.066294364362 -0.003976042278396853 
0.0 -430.8178864419543 26474.559151298658 -62672.95835433968 -0.03153961048366398 
3.0 -753.0653227533132 38748.79404842423 -35920.63552854635 -0.06794168909009278 
3.0 -999.944399669868 31247.91150403368 -115812.93548902597 -0.0015593521024784022 
0.0 -129.91349763971553 4724.929552073878 -18082.32652483383 -0.0038668868798629767 
0.0 -167.65344900695712 5695.158398906902 -21036.136279834544 -0.005794802794688832 
3.0 -686.8912701773093 38235.26044784082 -34808.21765706637 -0.054299544653491294 
3.0 -1219.834963355501 34496.6617415774 -136056.77565488443 -0.0019151575414979127 
0.0 -447.2096145303156 24381.22827896541 -54715.9309799665 -0.028989222931981272 
0.0 -30.187180495040938 4195.13410929509 -28539.733173931454 -3.8066709106895566E-4 
3.0 -812.8397464890995 25229.727866278365 -56180.71457356914 -6.239503707495303E-4 
0.0 -447.73260773156744 25386.959695502926 -57631.0001199774 -0.029913301988722496 
3.0 -671.8453331935062 38951.28271553763 -36699.1622849908 -0.05620359093665985 
0.0 -512.9115603345462 26956.887412352095 -64081.88441211829 -0.03748596972861731 
0.0 -377.81365114333 37191.56628857964 -51532.8563813797 -0.04625239575004636 
3.0 -1270.1114316801184 35534.095928179064 -138864.80486300046 -0.0022746917409082593 
0.0 -549.5849059526455 28847.77762810879 -71502.63820193848 -0.040939936077002984 
3.0 -1019.77447173659 31972.75361666277 -122358.45524855511 -0.001547066143441798 
0.0 -269.81071287591624 8181.654456186895 -28775.872090901743 -0.0072729576557972984 
3.0 -694.1740339274467 38302.696354209176 -35034.92125990067 -0.06095845863813816 
3.0 -1229.3724636957618 34551.866578882764 -134770.59975925542 -0.0019428955735642044 
0.0 -243.27691708554306 6728.680945632479 -30236.943992643122 -0.0053059641605716235 
3.0 -715.9263313164467 37964.52638921453 -33519.85732100807 -0.06568504361719256 
0.0 -467.24884397474784 33058.941172535066 -95792.97567305563 -0.009540995511984994 
0.0 -162.45126126898796 13778.82971505385 -37739.66185481555 -0.0076159918789493915 
0.0 -340.7039034414154 25122.006854309075 -61559.22078588035 -0.025788579348773853 
3.0 -610.5606448584676 38707.03652245381 -36991.41363424799 -0.055597319771150344 
3.0 -696.9021404681416 39870.59070134555 -39161.03570451595 -0.0663122422684122 
0.0 -297.46872909448507 25167.22781158432 -66118.02258301615 -0.02167658770277326 
2.0 -73.59596904794458 6466.352139175066 -13131.800905041331 -0.009018721325617075 
0.0 -227.85113202600553 24120.70813701475 -75276.02286367104 -0.0026553904744438406 
3.0 -1308.1696900876377 35774.990761238754 -142593.02536832675 -0.002180456253914856 
0.0 -202.98681970853718 12142.689192261718 -25666.286049342543 -0.012497224946470388 
0.0 -398.7699370099544 21902.274454349354 -47570.27872227563 -0.02449815800388111 
3.0 -1205.2480577348097 34262.180626173984 -134778.89212887443 -0.0018759207303942799 
3.0 -647.779713734869 39721.00466279896 -39929.47810840732 -0.05804851830666536 
3.0 -745.5499028603208 38647.65408763855 -35651.042170044326 -0.06670093082451706 
0.0 -362.97768587994267 37022.17407212681 -50153.75080688441 -0.047352624455237524 
0.0 -545.7550681937422 29002.967746794646 -72500.2766978936 -0.040458476276344565 
0.0 -579.2276155238591 32052.715493932865 -89281.72484512464 -0.03572928990692856 
3.0 -1120.2215675680911 32499.566673492518 -117662.75314399114 -0.0014615164315186688 
0.0 -98.38307228947879 10420.688270163031 -18739.064491374007 -0.013150596980562215 
0.0 -458.2661000594068 26222.592959379497 -61089.44041941406 -0.03131364700774904 
0.0 -245.40075637776258 21621.63233055536 -53805.09123348079 -0.019654011013371758 
0.0 -283.3192089517815 19651.867683323613 -44689.613516789694 -0.019824409936688405 
0.0 -393.0549005405374 37628.109139113076 -53222.099846158664 -0.04333621908657727 
0.0 -207.67200088593117 15766.381570771022 -24905.769313279954 -0.014413431348522989 
3.0 -920.4201900324997 33179.933262983206 -89676.71733359038 -0.005235273165530024 
3.0 -653.4298065480069 37726.008597409076 -34039.456636028335 -0.051568537847645014 
3.0 -804.605302157097 28511.6275537872 -107112.72356755391 -0.0012828671855674733 
0.0 -85.24584744854458 8312.772092328474 -15511.681981052165 -0.013528414784614671 
3.0 -1034.8843918530167 31520.03095891549 -120198.5804685682 -0.0015649290243090436 
3.0 -1132.7299398317807 33372.6305795078 -129828.91078794489 -0.0016941525108540396 
0.0 -504.3478482359991 26628.575978021072 -62529.60411215342 -0.036726665999596356 
3.0 -597.8212545434577 38194.72223807557 -34897.51403762903 -0.05140386348521162 
3.0 -1404.912898677974 35914.93862332532 -139977.8293834579 -0.0017390535082446533 
3.0 -968.9356750875121 30964.77801424635 -115049.23383615428 -0.0015951320338888158 
0.0 -234.84021020568485 18812.75927489478 -45681.30283763959 -0.017500304743975553 
3.0 -1070.573632495752 32551.202647397433 -125404.83686378306 -0.0016003977527034425 
3.0 -893.8628821113937 29921.204161723406 -110643.94043374111 -0.0014813955357434604 
3.0 -1298.003343647285 36045.07650728408 -146093.49021308258 -0.001876758239746579 
0.0 -532.9968408160954 30422.35114801087 -79981.67664226766 -0.03708101245003924 
3.0 -1430.31038496222 36188.13116068866 -144905.59394902582 -0.0018834411079143515 
3.0 -809.1114221469652 28952.46982559573 -107322.00618425553 -0.001379756020245399 
0.0 -60.33928176513397 3547.7905860009323 -22200.31325676281 -4.361566006177966E-4 
0.0 -143.98855231455892 9992.5206896371 -19378.489847039153 -0.013114953018021368 
0.0 -575.3640310166999 30889.606404275575 -80800.25154485935 -0.03998202770982244 
3.0 -979.4939286458041 34114.15525464378 -99579.67231779193 -0.00357126043825879 
3.0 -1357.7034587417857 35432.98042879124 -139488.3866689082 -0.0018593169510440024 
0.0 -475.9543804828698 32244.475844357352 -93063.03872776657 -0.0226071354166701 
0.0 -343.1080296909649 38390.07404089712 -42808.06814702059 -0.04988884483805442 
0.0 -240.03625151773105 24825.165711944202 -67978.10571132351 -0.004921552047697578 
3.0 -666.3345528925656 39821.95610348413 -40296.230351229184 -0.06328342646216831 
0.0 -70.97858551995276 3815.386642423486 -21553.870221688332 -0.001014352441798436 
3.0 -927.1628676179436 33229.54661196181 -100650.98550293472 -0.0027179656224604973 
0.0 -407.35351076562034 22504.92094264779 -49152.68715639071 -0.024388942830171657 
3.0 -1254.740266742178 35191.53213643559 -140372.7602006595 -0.0020625095102454662 
2.0 -44.40441852133259 4498.555609218821 -12979.586757411875 -0.005184663501789833 
0.0 -91.16261160898262 8432.317605733144 -15621.345057838813 -0.012111198746599073 
0.0 -538.7462761350164 30726.789929710907 -81661.76459247615 -0.03764546844004436 
0.0 -25.911823717113307 2449.4251712854348 -12406.064909231967 -3.2508658557369417E-4 
3.0 -1241.6236683330915 35004.40843797814 -139322.2945970671 -0.0019577517378762217 
0.0 -572.6435651091947 31379.025363425568 -85311.5434201625 -0.03735664675449964 
0.0 -218.27403187886 8884.799282046823 -21569.949793027004 -0.010568617879197162 
0.0 -320.14386656313974 19965.769498127294 -42911.51448688778 -0.01692073471245952 
0.0 -461.42663083580055 27280.857089224788 -67240.91964046808 -0.033901148726360006 
3.0 -675.791905516807 40628.61534322253 -41878.13250583627 -0.06773685382924455 
0.0 -239.74336611569512 15707.930496700164 -44069.288100258345 -0.013935895824791478 
3.0 -797.2888586397579 28693.80592796805 -106424.80426752867 -0.0013452485699399332 
3.0 -911.7372822490312 30023.598919198987 -111481.59564495037 -0.0014836375050777716 
3.0 -699.7380262468498 40920.58556273135 -42536.894873701705 -0.07197679919351585 
0.0 -118.58121615260485 13982.963710947948 -40635.81409037515 -0.0010767295825611029 
3.0 -636.0778255607934 37459.31875988712 -33484.84678267482 -0.0559331238559209 
3.0 -971.8658021906194 31080.133652955643 -118107.37762180336 -0.0014988099350064599 
3.0 -626.0046226728492 39498.23294709542 -39071.195808405435 -0.0614968422924837 
3.0 -671.0168844343054 38023.55095759951 -34555.081867674075 -0.06002368802675667 
0.0 -149.50308265201525 11955.573039069784 -20525.39868170275 -0.02018855434379207 
0.0 -500.2262441155098 27392.37940428589 -65791.7600381786 -0.03804044706245758 
0.0 -347.60561414407863 24735.225375990616 -58763.54264197027 -0.0245647844689803 
0.0 -180.71107411774366 5862.7161091219195 -26332.78384336486 -0.005876689384092748 
3.0 -949.6201727721747 30510.66740055098 -115277.78563698527 -0.001418175216539752 
3.0 -858.4863397570539 29324.77502104266 -110254.19065117545 -0.0013443172759011342 
3.0 -1153.301743100848 33564.57943402734 -130242.08755895948 -0.0017979709678810304 
0.0 -194.381305867758 11120.896176284168 -20001.98781928722 -0.013153763678272486 
0.0 -157.81589980888126 12240.600597178085 -21323.634317897395 -0.014915368333080364 
0.0 -576.9880395947959 31411.78245933386 -85326.161855838 -0.037194872368945614 
0.0 -130.99626645352697 12583.646170632226 -22489.875192881056 -0.018151580528869837 
0.0 -202.29753685244378 13215.329533629098 -25945.837480597347 -0.015278883294722111 
0.0 -113.66270531032443 8941.356220994161 -18159.300629131143 -0.011628768236007402 
0.0 -525.3623061233878 36314.26765328433 -126210.14864747587 -0.009851564338774611 
0.0 -151.23043349221464 19876.491109820967 -59513.10231723512 -0.004591590147422913 
0.0 -629.3145214419792 36502.508945028996 -127050.26007393378 -0.0110307269008134 
3.0 -609.4955896969432 40346.496623620566 -41362.73199408816 -0.045092434439260975 
3.0 -1011.3986503002501 31773.11964017647 -121521.88186254475 -0.0016247652056212579 
0.0 -316.41101864002985 29653.037412199857 -90318.52339384428 -0.006658559233571601 
3.0 -1325.3581395315448 35179.12416814628 -137679.33611768656 -0.0017708713256410066 
3.0 -748.4577175275259 39894.391405798626 -38909.58271879204 -0.07098752833708886 
3.0 -668.4754599922435 38065.379596862775 -34709.024755669336 -0.06073538014273069 
0.0 -382.6095431427266 30604.335823187135 -84810.19524121433 -0.018941747251882815 
3.0 -695.7798174310566 40190.206756271735 -40055.02815891117 -0.060149429514856446 
0.0 -208.42920921204578 14516.308833684272 -28284.929371798706 -0.01018549846988884 
3.0 -605.2381919688938 38254.88129781976 -35736.484182225664 -0.05512422657300438 
0.0 -341.83951019048965 19552.531638869048 -41321.75281760619 -0.01935062361446932 
0.0 -419.4393010387885 24569.134400353414 -55776.60961195782 -0.02969067249608464 
3.0 -599.0350307035529 38356.35348448573 -37600.73297073349 -0.05099580994190764 
0.0 -412.8553330123152 24440.260181636528 -55148.52455057481 -0.028011134273684343 
0.0 -391.8171643253316 27695.186712831262 -71162.19170275329 -0.029351146844081757 
0.0 -280.8602225798893 13139.609564565684 -24355.617711766652 -0.013068635561917839 
0.0 -92.730833792114 7759.845637112995 -15334.03545120802 -0.012173993235730426 
0.0 -126.51131181529676 10296.210349184352 -17985.789618046787 -0.013868248697863947 
0.0 -185.0936401069509 10495.698957703858 -18304.042118496604 -0.014144751762003024 
0.0 -87.07774897637081 18360.42165861772 -62293.659416562456 -0.0019584147124459906 
3.0 -674.0760175813675 34069.63214090215 -29877.950086178225 -0.05963117500408949 
0.0 -603.6346045452217 32484.22165560927 -91717.49766394484 -0.03586547742324758 
0.0 -115.16297803788625 9606.73898939459 -17555.375073745974 -0.016190096935538505 
3.0 -741.4623893583457 40957.62889318956 -42277.399062440585 -0.07240897273354832 
0.0 -76.6319650163263 3766.4939249168146 -22314.616925001006 -9.084893665465686E-4 
3.0 -1313.978674439957 35137.73051811437 -137026.76102672156 -0.0017336562300440323 
0.0 -226.21042276638454 7037.948972012455 -29208.01305479261 -0.00599886339043903 
3.0 -555.8730092725792 37280.59729883703 -35832.320496497145 -0.047697953247753694 
0.0 -520.9177699107332 30859.202674216536 -82353.13173222564 -0.03393949852128148 
0.0 -284.1932939923203 6663.41161107322 -33468.60477586695 -0.0030115348076962525 
3.0 -1361.8683065404446 35756.11611007598 -141109.85713821347 -0.002089047536041589 
3.0 -846.1473320734743 29195.67603471431 -109141.69948175692 -0.0014089044654142925 
0.0 -566.0060614999965 32734.34115150198 -92679.38519565707 -0.03196610606914437 
3.0 -941.5217223041569 31050.704639138443 -117938.78764421625 -0.0014552250226912283 
3.0 -646.1332850803643 36070.00635553339 -31587.41739793446 -0.0486638041430536 
0.0 -97.40117780588716 4426.110078783309 -17463.532570454252 -0.005081665627317364 
0.0 -506.97600639485785 31555.508230080326 -86354.83924364431 -0.030318879255773756 
0.0 -297.0268716544276 17637.41749039461 -36201.07249986074 -0.014637728200999421 
3.0 -730.0849697177741 38086.86932463302 -34315.70270795426 -0.06496803710698804 
0.0 -120.87405757114618 17528.668807713453 -60033.95351952746 -0.0011893112976958456 
3.0 -1097.9276473416487 32979.08260132736 -127848.01965437128 -0.0016646031611485786 
0.0 -264.3016606170104 34864.07699101726 -35348.13997092292 -0.04553906824089682 
3.0 -661.3854387284007 40337.457402367916 -41074.386118104936 -0.06406007300467015 
3.0 -1081.832006210439 32276.562089451396 -123071.75338614688 -0.0015736936777574263 
3.0 -742.8603744842258 39758.64501515508 -38484.294664168534 -0.06932794009875225 
3.0 -976.6219588246039 30768.59465563115 -116075.58864426607 -0.0014470537638348493 
0.0 -350.42101104037505 31097.63571941332 -93847.77581913279 -0.009414745267976508 
3.0 -909.2133271548115 33079.416982924886 -96917.37820051647 -0.003670779452347437 
0.0 -201.65954714150817 11253.742768343187 -28273.38758294967 -0.008928746482047552 
0.0 -573.5461885631073 31995.093018358428 -89104.74130541722 -0.03442401156187436 
0.0 -295.36888851044944 19223.464521384565 -43443.40655800566 -0.017748983844308584 
3.0 -1022.6917717050825 32391.673701552176 -124202.1784994358 -0.0015164534990613386 
3.0 -772.4015525629106 26996.977841409236 -100965.37466555845 -0.0012512956026980173 
0.0 -157.4973785793323 13313.89227646533 -31831.126412645957 -0.008192995329302436 
3.0 -791.1617897105505 28091.721718600413 -104698.94983093326 -0.001313326349825562 
3.0 -880.9186288139215 29017.345715822154 -108172.78392973266 -0.0014071882654042036 
0.0 -444.85501708766793 26063.053082561593 -62000.61036927352 -0.033694028456764794 
0.0 -434.84219457593207 29265.08334856023 -77851.6896523276 -0.030251636709856717 
3.0 -922.844944227496 29555.376647558707 -111086.55179777875 -0.0014505811978667968 
0.0 -184.5650101360604 15859.783390205757 -46943.47675945536 -0.0061660787872270875 
2.0 -60.834251609419496 7132.985488733923 -13282.628540635944 -0.010846973943250241 
3.0 -1136.162112437798 33962.661158372204 -133222.75855856936 -0.001741528694323559 
3.0 -679.6133588996763 38460.70812913896 -35408.84083469507 -0.05359911236356296 
3.0 -496.728776791765 36472.16328136796 -32687.268563893314 -0.04282590078708942 
3.0 -616.7952236195791 36700.982207639514 -32329.32868552592 -0.04885122001306674 
3.0 -715.001347565813 40707.4810055912 -41780.00604579096 -0.06804788179678214 
3.0 -672.3822124150676 40149.1353124761 -40814.70114859991 -0.06209466482140942 
0.0 -64.45263074606866 4334.97472395647 -16309.671505973643 -0.003364357804220313 
0.0 -562.5314622252833 30970.69854276808 -82692.34834070038 -0.0386404610392919 
3.0 -1199.9078841482933 34456.15004196439 -136160.87370876365 -0.0019263805406171308 
0.0 -86.52863156573544 3928.0545160548922 -17821.652369942185 -9.317382552470381E-4 
0.0 -261.7182292667451 16523.884923177393 -44864.47942422888 -0.01805244092070722 
3.0 -681.7819093531132 40429.93313687287 -41463.86957215153 -0.06374916682846479 
3.0 -662.5346954440394 40550.70534173322 -41812.88039425122 -0.06747442538377771 
2.0 -75.88770223080142 13493.124441839207 -14058.563028481813 -0.02692497871958438 
0.0 -205.8432398769535 26726.10794278924 -79433.72763906952 -0.005629623703226066 
0.0 -597.3054055123234 36461.19655053796 -118351.86766785862 -0.012573604181828318 
0.0 -95.56382626635238 4273.455184152843 -24131.758405902325 -0.001425239545026213 
3.0 -678.4067831190555 34933.399700080714 -30674.394158560826 -0.05775375168332466 
3.0 -16.940260777992357 2662.6863323571524 -13525.747936161411 -7.203373653657813E-4 
3.0 -1087.8001032618138 33349.52123442205 -129174.88443441136 -0.0018202070124406981 
0.0 -470.3195427878684 25278.46312591089 -57367.872396075385 -0.03281765676897837 
3.0 -1390.7936889562984 36148.81184997637 -146167.81542105728 -0.0018934297532053014 
0.0 -201.918405414485 14302.397989812298 -25224.037022082026 -0.016260845964726517 
0.0 -178.65092950702996 9190.476765242936 -26008.528711379357 -0.012818613128069065 
3.0 -1272.7610838288742 34696.561782333265 -137100.98766807356 -0.0019678426206638485 
0.0 -331.619140895372 20606.318069367553 -47469.794873806546 -0.021534042196440256 
3.0 -632.8769280548212 39568.49494003427 -39701.29110902316 -0.05640900725879694 
3.0 -601.3779171108993 38568.05157385135 -36292.44834038702 -0.05664523734704501 
0.0 -489.1489369522077 25504.55251326924 -57875.86258717601 -0.0335486504037684 
0.0 -167.1798990358217 22770.720958857517 -66531.07024705826 -0.0038072932865839248 
0.0 -439.2444420255888 23762.399556157867 -52833.62133216775 -0.02946873402375507 
0.0 -278.33044021861133 23606.64166747823 -59648.371416776376 -0.020359436037500823 
3.0 -1353.6716289451324 36098.005995382875 -146272.5130965971 -0.0020120454055874695 
3.0 -701.3426287893576 34976.258450417576 -30727.96123599804 -0.05548875773171685 
3.0 -721.3483949892166 39374.45630003558 -37502.84988508716 -0.06734741372872803 
0.0 -522.7549254324008 27786.437272239033 -66900.8890598085 -0.03889325259049245 
0.0 -399.5149859563944 30298.97674102088 -97369.78586513999 -0.004416740937067277 
0.0 -413.2949366569171 22923.232467396872 -50151.54050072211 -0.026540004928663215 
0.0 -485.08007749734486 33520.58678984834 -99667.23814138479 -0.021427485691843526 
3.0 -1380.1422453541998 36110.23304842798 -146785.31628070827 -0.001978753497945524 
0.0 -434.9984817228792 29735.041105136646 -79684.08888640351 -0.027341727052780374 
3.0 -1328.0907355174738 35370.07555876895 -137981.4524324605 -0.0017888996792251389 
0.0 -483.52440510688996 26834.204819961433 -63215.04954638534 -0.036279559524441576 
0.0 -457.30106757180266 24296.20216103827 -54093.57203037677 -0.030595676694445163 
3.0 -118.93699207854348 8736.404188768289 -15189.003855529309 -0.011914095807844246 
0.0 -369.6870362568045 23714.163633742453 -55239.17462798575 -0.028434908015751686 
0.0 -493.61981391183383 31707.654743814808 -87798.59928866665 -0.02806974292594576 
0.0 -605.6519650630538 36387.456286873516 -126441.43171818991 -0.009797085931254952 
0.0 -391.5639609229494 22632.425191915154 -49578.41909321089 -0.02617582146110413 
3.0 -436.52314011868384 17848.340539534893 -75615.1600257099 -8.723268752734593E-4 
0.0 -248.102775562621 12062.107652825334 -26763.278213608333 -0.010896009932116701 
3.0 -593.540769657633 38506.46739264604 -38072.20212495071 -0.05376088600564992 
3.0 -864.0549895762099 29460.98997639953 -110879.62541973108 -0.0013503612838761487 
0.0 -141.26676138591472 18252.88775665599 -56875.742616197735 -0.0067042617420732965 
1.0 -10.349026545045026 2398.866844123005 -12153.841266816638 -2.824478741141786E-4 
2.0 -106.70707794327616 9119.93897478889 -13906.67172379108 -0.01707091706162639 
0.0 -45.60853636197026 2510.5053337715317 -14666.777267203459 -2.8661266701432214E-4 
3.0 -624.9984116875368 40446.24189779519 -41832.95231505676 -0.06458224800487135 
1.0 -137.60333417487925 17699.38987012178 -67447.49245779238 -9.442229274990411E-4 
0.0 -521.6372992612108 27551.717108674686 -66036.47783161433 -0.03875136753278269 
0.0 -198.26477944970262 10378.29554812413 -28755.59669368589 -0.009706079684984808 
0.0 -495.63450677922077 28203.01036148009 -68747.86850223443 -0.038451776866721646 
0.0 -127.3163218586693 13020.809291899135 -23681.41142437008 -0.016602118841703966 
0.0 -490.3093374831128 27630.670266584475 -67863.90481478904 -0.03658829453718141 
3.0 -738.6867861172836 39209.45115288747 -37163.377973840776 -0.06711161404574947 
1.0 -152.5619166743601 16607.39606831765 -50465.69224440013 -6.979265249950357E-4 
0.0 -220.677790747438 23847.641342749957 -74253.70052189706 -0.002695604972218578 
3.0 -142.83490128634037 8375.574538878087 -14359.281112580074 -0.016392013685593204 
0.0 -430.91009246386557 25301.709329321133 -58966.922231904035 -0.032114279165523674 
0.0 -145.5665385223916 11339.780824130004 -19147.92284015947 -0.016793146617694085 
0.0 -222.5012750487358 18086.776788565352 -46125.61798311786 -0.004978443152821548 
0.0 -537.0236265569272 31204.482444275687 -84749.57725202169 -0.033059784218701205 
3.0 -1162.8726554775303 33797.53927383833 -131580.5511616311 -0.0017905563390236624 
3.0 -861.1422062465035 29842.668940612413 -112000.67873689235 -0.0014045506189846123 
2.0 -410.4977346321499 40662.53591872254 -39737.63485355792 -0.052664043619398984 
0.0 -369.1102577616222 28763.153310037727 -80219.9248642724 -0.016002309664030247 
0.0 -181.0629160284926 4603.640733986982 -24183.557793851192 -0.001171315234754106 
3.0 -1193.2678858964912 33644.169566588724 -131162.44707503435 -0.0015913564893057766 
0.0 -464.51976137414397 29173.3360688928 -75776.62089949205 -0.031726190356501885 
0.0 -397.7761384849032 23935.47414995225 -54196.379554588544 -0.028890390208640426 
3.0 -692.7084109595335 36602.501611341344 -32195.72577374742 -0.05681157876487951 
0.0 -546.8638022056109 32898.98173407768 -95087.41148844296 -0.02635621072229121 
3.0 -612.6954029171465 38611.16955978093 -37652.77173546292 -0.05407337870620409 
0.0 -318.6598517229761 24672.999308676375 -64843.22299284122 -0.023429410445840793 
0.0 -289.06448670027936 37342.45785629284 -34798.02031941321 -0.05450834389868725 
0.0 -312.4563336867228 20102.374185084387 -42862.03726797365 -0.0194676257024242 
3.0 -1226.1896007294208 35147.757247654336 -140204.05106823484 -0.002031429471257931 
0.0 -179.33989559427204 12312.030603884334 -26938.162653694064 -0.011422482613396064 
3.0 -1091.658294618912 32398.629884502032 -122867.41488870785 -0.0016577602590140896 
0.0 -310.0224138229053 29862.52549036937 -96030.61649187825 -0.0038825341517351166 
0.0 -305.5527667832879 21546.995918075885 -49992.56274071446 -0.021798055010187372 
3.0 -523.4180417499242 36309.35324081414 -34233.77524183027 -0.04262428328424841 
3.0 -664.9441954084664 40769.91976855534 -42537.604466987505 -0.0712926992149076 
3.0 -669.89161393131 40798.71375505862 -42101.43048482207 -0.07044130260952383 
2.0 -32.378082394806285 4154.79885640298 -12928.563137779698 -0.004064687891101158 
0.0 -63.01266501876205 2828.634811094333 -16649.192385427243 -4.4517668489100755E-4 
0.0 -479.27292022263543 24907.22192744825 -56520.290190915366 -0.03266148826943774 
3.0 -555.3830169668782 31461.879284664676 -29036.587822101854 -0.04523765210421153 
3.0 -658.6211145852122 39115.86878357488 -37224.00622112513 -0.06423417399145409 
0.0 -582.2301636728233 33157.61401096985 -97055.92115452224 -0.027863427978812222 
3.0 -682.0866287830195 39263.23403562656 -37253.18672865382 -0.0574484638331656 
0.0 -258.70972117562883 25579.077397705754 -68476.1995988462 -0.0023273854376666464 
0.0 -165.37004888600106 5067.912440587963 -21252.461412241864 -0.004375692948642853 
3.0 -685.2223177722828 39428.933064852485 -37768.35210457555 -0.048323843197368266 
3.0 -833.0493011507253 34372.988894391514 -89850.46635587275 -0.004850807565884938 
0.0 -338.7627753007611 31759.260888109446 -103252.06923687179 -0.0032059348622834605 
3.0 -602.1455559132141 39294.13183564911 -39434.67426189372 -0.0548836810474755 
0.0 -591.5021883090983 36331.96063672151 -121214.53018746653 -0.011218980965053311 
0.0 -454.6546744478799 31657.04676836751 -93274.7451562055 -0.018391821074011088 
3.0 -1113.3133766919516 33102.89551989043 -128254.16097428447 -0.0016889630593854726 
0.0 -474.6272220288821 28044.933258482808 -68064.14106321048 -0.034709656632478963 
3.0 -644.0681411135215 37621.460770502556 -33753.004076626916 -0.050157484260932333 
3.0 -720.3843512281798 38115.26864468494 -34652.27978136298 -0.06519407082512094 
0.0 -359.3519062012382 38558.33693191099 -45948.27464339178 -0.04744982866144393 
0.0 -291.2493750744469 19506.215948600424 -43636.78113758894 -0.01882359240172407 
0.0 -156.5551047038214 4975.311508255174 -23449.94509098806 -0.002097897777359384 
3.0 -849.6369596627866 29060.619182053837 -108868.99543159167 -0.0013492785057194656 
0.0 -409.2344727290928 23320.866953076198 -51849.09743374345 -0.028227269597925514 
0.0 -87.85942174899073 8769.75259551667 -16365.026564970272 -0.01337374280802647 
3.0 -1058.8585909028973 32790.7244036849 -123701.4061989878 -0.001761502041554362 
3.0 -536.7151756549924 31060.885692306223 -31323.373211033773 -0.0467633609775714 
3.0 -636.1303854113452 38774.50894727582 -36126.41839433981 -0.05467954308474137 
2.0 -182.8721789644975 16990.09938632718 -65155.17178595848 -7.891562693142392E-4 
0.0 -169.71768694935673 12358.616936297565 -18987.287392093036 -0.015728066320881667 
2.0 -386.03430951205996 40085.59132431825 -38071.33889587279 -0.05214174822706655 
3.0 -1300.6074075078802 35064.032750441285 -137273.59023419282 -0.00201099713193815 
3.0 -1055.4316750253272 33403.87322749954 -129536.89486705582 -0.0017332614520812206 
0.0 -582.6282270559082 31878.708825625872 -87400.10990143951 -0.036972399950732565 
3.0 -517.6569739333409 36954.647090972496 -35139.49158958846 -0.04360925217818469 
3.0 -917.7746436960982 30389.19228612381 -114824.21250441295 -0.0014616673127035014 
0.0 -89.47787511654435 7614.173397608318 -15032.312050907132 -0.010491076186785225 
0.0 -574.8941325819493 32307.945487330642 -90772.87816259802 -0.03454117925269734 
0.0 -535.266377841799 28408.55927239069 -69968.32555203619 -0.03922216641534576 
0.0 -160.7421149480406 8637.755602944178 -21693.247532048066 -0.010387426958627797 
0.0 -423.4914064916634 22272.789753908095 -48529.547450720696 -0.02588620480913952 
0.0 -202.40998456791124 14721.551946565998 -32863.4242959384 -0.009632973426513338 
0.0 -147.7947141683512 19850.674629481 -63347.11476409179 -0.002573063386067583 
0.0 -274.45084368826815 26672.89680901428 -83925.91336400095 -0.0036247160149239796 
0.0 -140.87459555494337 10980.859065538272 -16824.738941423864 -0.019096250603157595 
0.0 -558.6016144629036 30096.651310938872 -78120.68502799956 -0.04058010718458489 
0.0 -236.99089462207812 7429.770985449224 -26835.270656858964 -0.00975034870028329 
3.0 -1014.9907937736793 35047.32173978849 -100174.42081883975 -0.005956356223181292 
0.0 -147.3814692831275 16301.725397198374 -50495.45942196398 -0.004813079108040935 
0.0 -250.71859101975963 27025.663136857936 -86628.45022100343 -0.0027839576598077216 
0.0 -216.82485638973284 27560.165287930355 -82162.1100245007 -0.0046600071008354275 
3.0 -561.895260005591 38735.49049140446 -38364.23337775646 -0.05063194942518519 
0.0 -173.0073872592056 14114.114945638095 -26223.130092060936 -0.01378593520418864 
0.0 -538.7368081298114 28931.272194294448 -72334.2381807991 -0.04080630007824182 
3.0 -642.7781601807319 39264.835913512856 -37454.956551324976 -0.061162844860221444 
0.0 -488.53167252261665 31799.607992651916 -87981.65415235265 -0.028677890414588986 
3.0 -769.6780969125601 27659.43013850361 -101819.62414220764 -0.0013053241142878583 
3.0 -1260.6704649928054 35991.13948745557 -145213.05733408194 -0.0019487768534021824 
3.0 -832.5655813721438 28704.8703840274 -107906.648354916 -0.0013072113904124914 
3.0 -622.9663015382598 40263.88426315859 -41198.34650124112 -0.06358757957850109 
0.0 -566.9703455023775 32206.658007747137 -90648.89180075578 -0.03185213512698707 
0.0 -257.3147620990431 26541.101555262576 -84197.22104710195 -0.0034786880731562525 
1.0 -13.42660475034864 2204.7622947248933 -12512.396496185971 -2.0093545561354067E-4 
0.0 -93.32909872643054 16092.210549557007 -54397.637434892764 -8.236249658568292E-4 
0.0 -266.1056459450931 26790.499719428564 -76207.82054762736 -0.012636666144932487 
0.0 -541.9435707391908 28971.703686005472 -72057.59359475035 -0.04078239539582487 
0.0 -187.7208161021099 12669.382170311123 -24848.44241882236 -0.01556969534683763 
3.0 -1109.6173779467185 34342.29568432063 -135181.42322688652 -0.0019335972329415163 
0.0 -124.18153073631464 17282.879149975437 -56993.01505279694 -0.003296170460614998 
0.0 -353.02463420686826 35091.243457382014 -53753.9837286034 -0.04320070241552011 
0.0 -396.2761179134371 21394.7902815099 -46284.85443640438 -0.02389201975038018 
3.0 -897.0596228792004 29911.059866166546 -111740.79237956618 -0.0014433971855258325 
3.0 -982.6139433367837 31285.140847580642 -119185.76234706628 -0.0014779741307312986 
0.0 -332.7129100507584 29958.847649303705 -96338.72793111595 -0.0042953538711182244 
0.0 -433.97941445743254 30367.515505101816 -84411.06236934356 -0.02206392304326528 
0.0 -406.05719247587103 24180.017034537887 -54024.635437250116 -0.02816027657947033 
3.0 -789.4668352542013 28528.70715906359 -106754.05579102668 -0.0013090075331508699 
3.0 -1223.1665975646663 34540.99340296821 -136393.40275943288 -0.0018835075456762058 
3.0 -944.8156183323831 30721.45929618076 -115433.60149758346 -0.0014544754294408132 
0.0 -215.99199148470072 9901.919922704563 -29384.163759814088 -0.008376831147291347 
0.0 -311.4779401555688 19770.628984420327 -45361.04627250617 -0.019883152404341624 
0.0 -554.6701920302304 31051.311078387167 -83516.00102040118 -0.0365250498996659 
0.0 -580.7229382863948 32492.393912431864 -92194.10104933177 -0.03329171568073161 
0.0 -360.4116203811614 34738.33149663928 -56270.817710450996 -0.041682759113957454 
0.0 -246.26785085308202 11782.779670338463 -28223.05900633331 -0.008328842878085376 
0.0 -505.2386205210301 27447.067428245082 -65442.14928716933 -0.03681344299940913 
3.0 -778.215824572408 27717.714172798747 -101461.60082473853 -0.0013236678166421668 
0.0 -446.933748068532 23564.697016325943 -52120.3915763501 -0.02911827898196113 
0.0 -247.27680402264514 23991.330309821366 -65718.05898429011 -0.015888126653309985 
0.0 -330.65361625151513 20758.06026490114 -46807.305262239664 -0.02192083478077214 
0.0 -123.03501693625047 9832.15539787339 -29536.866435775522 -0.007978008896112623 
0.0 -71.70656195126074 7352.988146626051 -14841.879141596104 -0.01165870695164075 
0.0 -428.5619121879267 28601.171982635708 -74687.76723832943 -0.027226185631491685 
3.0 -1095.1449531061987 31864.1478419429 -121645.6524097047 -0.0014756774833321366 
0.0 -17.986037045572036 2568.8568790317313 -12533.190608608054 -4.679354002770465E-4 
3.0 -1175.785297688806 33692.55717424466 -131271.61547303686 -0.0016322687327943743 
0.0 -134.45020862281442 22459.88232663692 -65374.09164483026 -0.0011411799731051056 
3.0 -644.7038560774196 33146.85801022704 -30192.792934106612 -0.056914314194377966 
3.0 -1196.8143669961116 34248.930733995156 -134993.5631234079 -0.0018782202714239223 
0.0 -274.24740387738143 19435.950204192584 -45043.53261085378 -0.0185308360610816 
0.0 -198.6634645594018 13824.915568202108 -25726.033638907775 -0.01694606649400238 
3.0 -1003.4984866067834 33247.43091785265 -128796.69098570987 -0.0016509965725883915 
3.0 -1062.6920894001398 32431.35819991828 -124112.5353630562 -0.0016020753877020195 
3.0 -1306.6724294899366 34957.81328084003 -135437.4985251613 -0.0018029424589658305 
0.0 -354.6791932736389 32575.336260781594 -100283.23602515359 -0.009278571942025266 
3.0 -956.3209545525103 30712.040694240633 -115591.0125292284 -0.001439644784034169 
0.0 -362.1214557601804 22323.913444812744 -49723.79353574951 -0.025267823016398155 
3.0 -634.9577970818062 39033.13193572047 -37199.54143689477 -0.058917791343318655 
0.0 -128.4028695764141 12847.495118132498 -22626.17355741588 -0.01751386616476242 
0.0 -192.1765694545236 6859.499559209953 -26133.852565185305 -0.00929622172668665 
3.0 -1123.5046244005432 35802.55632881349 -143932.8005516058 -0.0020486396344636445 
0.0 -288.4524620433266 21991.081347960124 -52363.24169121977 -0.02291918710741718 
3.0 -626.9284110569208 39399.00763767815 -39209.6040292002 -0.05781022115448649 
3.0 -551.392770465991 37885.095643001776 -36864.689903488485 -0.048939236323045796 
0.0 -426.2649771670865 33832.318744980286 -102710.5971910973 -0.016348836680880587 
0.0 -226.96371745277366 18924.002933845062 -45865.54929320524 -0.017714003086137006 
0.0 -462.9955804262494 29505.566125058183 -77558.90678930424 -0.03196904388659691 
1.0 -142.2665637365355 15940.431272831367 -48221.28671222859 -5.507111855419124E-4 
1.0 -136.31543810006775 17776.729768964113 -65223.50868494917 -0.0011636221393579696 
0.0 -470.2528288638543 24889.484890323674 -55905.71528919612 -0.032505336165627605 
0.0 -125.7174414220008 16455.64969179266 -51657.95797356895 -0.006248488596477303 
3.0 -736.9017739100908 26977.002850212546 -101215.4944426057 -0.0012205625757542352 
3.0 -1129.7434722417042 35292.70450607767 -141546.02997729555 -0.002005080425131216 
2.0 -73.72676592537847 7452.202236043109 -13208.736077987787 -0.010039874375316291 
3.0 -702.5503523252554 37260.180917651145 -33013.93736460992 -0.059227804085590474 
0.0 -325.38059509540454 30158.545321375226 -91230.46044821327 -0.00747401016598246 
0.0 -345.6006552116645 36658.17553878972 -48596.89084174935 -0.04822325795264612 
0.0 -175.5879022044467 14618.969251268492 -30460.70068325043 -0.009139853355145229 
0.0 -205.91532735108984 5442.309389844253 -33511.62473095304 -0.0012735393128129316 
0.0 -181.19771245383063 12920.512197794811 -27239.47246791797 -0.013610839635837504 
0.0 -449.01532336875783 23538.927154850266 -51101.385983723194 -0.02894753830730723 
0.0 -553.0565504778567 29714.943413417095 -75957.97580099726 -0.03784960677216848 
3.0 -1007.1632738942657 32605.368118094655 -125240.81681572778 -0.0016663184437511191 
0.0 -477.4793081521005 33454.20249222809 -102123.48265958602 -0.015769832088731794 
0.0 -308.08086975372953 21447.47122627138 -47841.53645988422 -0.020981643728188767 
0.0 -376.8600677051363 23373.096603208392 -52470.6370524011 -0.02744298257308505 
0.0 -250.01556465422078 25446.160950886533 -69189.92931186811 -0.015040073337813879 
3.0 -703.1129145436041 40021.96804883853 -39500.58102471965 -0.05529393590738306 
0.0 -400.72506928782525 37078.901090174484 -55369.64742302365 -0.04267517180766166 
0.0 -216.40247500422802 14844.356738769293 -27960.531430271167 -0.012064922051862454 
0.0 -374.9652080339529 36515.638189553734 -53129.1473280395 -0.04597933195926121 
1.0 -176.66466426260243 16012.979467273406 -52970.04311949135 -6.845707360869307E-4 
0.0 -333.685076456378 20538.20672017229 -46861.506825506265 -0.02125401825726836 
3.0 -852.944442804471 28864.584295812583 -107490.3233418235 -0.001374422455448887 
0.0 -287.23954124243994 38008.20752856639 -36202.39693792687 -0.052507942812120026 
3.0 -637.2297072659451 39190.654327795244 -39039.84965851205 -0.058438458889234615 
0.0 -160.26184172066243 12714.326608093026 -26485.61423516665 -0.012348286943283441 
3.0 -842.3914304130077 29069.467858238277 -108342.52996478898 -0.0014326422321591025 
0.0 -248.13443093790457 8100.1393565974995 -25985.08586046615 -0.007561011242934606 
1.0 -256.93047571124214 18866.12365748624 -63552.52639569518 -0.002879665371650445 
3.0 -780.227117028385 29458.285560675497 -109577.1844405194 -0.0014439320397918436 
0.0 -230.89835011192145 5345.408505102967 -32108.443688218056 -0.0029300693913834547 
3.0 -727.1670839345156 36725.37833323218 -32022.153973665223 -0.06227918547685699 
0.0 -210.5349816876764 16261.721584736599 -47660.4510908686 -0.0165150589601174 
0.0 -639.0064330402122 36566.47566824561 -127483.55120148591 -0.011514181812027348 
3.0 -696.6815901985929 40221.61321039621 -40111.57673113587 -0.057185233857774104 
3.0 -1188.2197162940658 34140.68686894647 -134230.23562761053 -0.0018538726732068066 
3.0 -1266.6168109527073 34319.79933163497 -135119.34658604045 -0.0017746177470173256 
0.0 -242.4955669376112 23488.277886664022 -58169.112323405585 -0.017177230835892905 
3.0 -615.0288664863479 39604.79182921418 -39971.97038708684 -0.05162887782271881 
0.0 -298.5536696798976 22840.58358323201 -55566.05223903551 -0.02269916339962708 
0.0 -459.801242925199 31120.982976087784 -86048.51739225969 -0.027143269520977183 
3.0 -1318.0984357030418 35209.858088727146 -136215.24693962338 -0.001996784918698381 
3.0 -914.8328314265361 30195.430917515096 -113962.20497110538 -0.001471160978909663 
0.0 -575.8241701711445 32151.357757925067 -90209.16689828242 -0.03322727427179137 
3.0 -1049.3146038172083 31680.293401952407 -120672.78466160588 -0.001493679083467189 
0.0 -164.4402408015518 5109.591925600334 -24449.956335455216 -0.005927051645548066 
0.0 -415.9185973869347 27955.373337055593 -70912.39328239468 -0.030533576647276673 
3.0 -722.7209910044846 38978.80559418815 -36429.32182465462 -0.06509909347469484 
1.0 -206.3583120608756 16819.341419694378 -58599.00340056742 -9.597516099058865E-4 
0.0 -127.72859756207902 6244.89488212124 -22757.006209602583 -0.008677571715105165 
0.0 -406.7506613964345 24493.968766914317 -54574.16501906206 -0.029599925300471883 
3.0 -1246.5834799976176 35248.4046347495 -140624.47674757714 -0.002062917324541706 
0.0 -420.7724896459755 30626.023212200867 -87027.48797839988 -0.018483166488532696 
0.0 -565.4737691822178 36356.5514899323 -126760.43370084438 -0.008209010697507572 
0.0 -116.49511734662755 9802.99889816761 -17157.858201711828 -0.017591129973536276 
0.0 -219.1283724151128 7271.18456846583 -25504.583409074006 -0.00908840573799072 
0.0 -512.0867357762419 27160.062986098797 -65086.09094606243 -0.03787028258243921 
0.0 -232.46409581872103 25853.267319686303 -76772.38218326641 -0.007160599672645941 
0.0 -510.9268557893264 36204.212464355944 -125632.50145459517 -0.008086953241209848 
0.0 -333.1565370018504 18554.045630189314 -38972.65008921496 -0.014903953647579356 
0.0 -437.97547086715156 26805.153523642723 -66293.09651096938 -0.03339325121221819 
0.0 -167.77836246406042 10909.826772590694 -17371.409877578266 -0.016801506454992197 
0.0 -357.39397530567607 27326.211268817104 -69381.44259926525 -0.02478003780354493 
3.0 -121.76828549528982 7805.889266954505 -14425.689017467777 -0.01573182401120809 
0.0 -441.249764496735 23946.7949127131 -52013.00225569291 -0.029282509663738646 
0.0 -528.4308293630345 28624.650249350045 -70599.55840484191 -0.03953609115702682 
0.0 -165.8515709956397 11827.86377280624 -23733.452678377966 -0.014004493043466772 
3.0 -647.7312391655884 38553.51115358679 -35836.532418887604 -0.060354483493374106 
0.0 -350.61205969936395 20345.324040956344 -43335.061295984844 -0.017981856016012387 
3.0 -610.1301752698924 38525.27318911451 -37868.8338831811 -0.051801027198995916 
3.0 -904.8730038871046 29938.6696334357 -112358.8476510088 -0.0014396925607412388 
3.0 -991.0373040764943 31441.203327766667 -119485.29807556208 -0.0014722862663921572 
0.0 -297.190631834223 20204.72932062373 -46262.50490613825 -0.019030750765122558 
0.0 -186.18797782338507 13902.037861823925 -27605.70415977048 -0.013764915866491582 
3.0 -709.7046605888064 40527.72285642351 -40953.43309652878 -0.06823362138005809 
3.0 -709.4837782074297 37093.94476087813 -32871.15872596292 -0.06342062863003306 
0.0 -289.16304594681793 30426.1825637907 -98627.2433014761 -0.004039543623861404 
0.0 -403.8984536376554 21513.220108713835 -46476.21875606216 -0.0240865116500761 
0.0 -443.84239793073294 34013.213303918725 -113364.60197484287 -0.00689455516508312 
3.0 -700.2856153896727 37290.82576113017 -33075.68008849575 -0.06432391921546915 
3.0 -1085.424893202475 35480.59935365522 -142218.20061021094 -0.0020106208330411385 
0.0 -219.13809824160668 9489.864853017165 -19691.2198185768 -0.011129679805008862 
0.0 -172.36288324739186 13045.203476810064 -20231.262158961752 -0.02041569831874832 
3.0 -677.3919981495401 40889.26074664888 -42584.511395388385 -0.07117071937297755 
0.0 -214.30194451745274 19056.860540207013 -48813.86459823995 -0.018012230881861976 
0.0 -569.626334176582 30408.21502028418 -79548.09099283066 -0.04101775904997114 
3.0 -744.9043385341721 39804.339393721624 -38558.762499807104 -0.06964812993552075 
0.0 -126.30950675388216 16921.428303714772 -55965.93479709255 -0.005112985638206426 
0.0 -494.3401243327638 29679.037676260472 -76475.81160908465 -0.03644574652558531 
0.0 -335.92242810700566 23479.283533234742 -56415.79788982334 -0.026428960367707074 
0.0 -463.70459979143334 27007.40786854515 -64182.26306003918 -0.03419106777256999 
3.0 -933.3270968537283 30345.9150828095 -114100.71007388874 -0.001376031226544712 
3.0 -673.6276292172507 39632.928696295094 -38313.609666728706 -0.06479750476572686 
0.0 -561.908441526782 33283.18661282612 -98302.33798764413 -0.02782262863773489 
3.0 -705.2143515285045 37787.01963571379 -33995.165994223134 -0.0658301353790031 
3.0 -952.9718277414192 30486.6816538079 -113675.64447735138 -0.0014880368805635588 
0.0 -293.0459680920282 28419.421586011926 -88849.53809777694 -0.003783801903955243 
3.0 -1211.8886104834382 35260.51702441065 -140887.08808077348 -0.001979801039669154 
0.0 -343.89693362354683 35953.49766062998 -49314.516780636535 -0.04657767135662981 
3.0 -620.3167400254054 40751.23938088499 -37512.94962172897 -0.07282791000491637 
0.0 -504.1579296915439 29729.805411431058 -79183.26515175658 -0.03479557278739646 
3.0 -1028.8561681677272 32395.543814017998 -124524.30028054537 -0.0015857594819941158 
0.0 -402.06502607403627 30667.906685289065 -99126.67219062716 -0.005764694329781748 
3.0 -574.7155889772424 38842.92949694836 -38586.69690885929 -0.04238246583606821 
0.0 -526.5122294274282 30881.00923413027 -82884.49228039764 -0.03384783693833046 
0.0 -301.8008884621654 23888.75546829227 -58132.16676646027 -0.02430097727521579 
0.0 -431.34713135348704 25884.320498901856 -60326.995539005904 -0.031423779735608066 
0.0 -420.5941759078156 27497.42818516442 -67653.9858024269 -0.031773623293476605 
0.0 -425.59994386692546 30137.910736378668 -81808.17712659409 -0.028025565897848013 
0.0 -466.4994266916146 24526.367117111513 -54537.647256993005 -0.030933323555779563 
0.0 -282.19777253307694 7199.768682762364 -31277.112464598857 -0.004478386925031206 
0.0 -535.3328553678286 28820.34221648484 -71829.09867300148 -0.039837117085662156 
0.0 -309.29296274264266 24614.60531438017 -63908.823998246786 -0.022487212410409296 
0.0 -505.5401478582081 28379.559386097415 -69701.77697737279 -0.03903598482252059 
0.0 -439.8077760410244 25940.143407237956 -60511.00972711955 -0.033744292271246 
0.0 -322.215634665296 22716.21352794432 -52404.939420465846 -0.025505980417855317 
3.0 -1400.3966164984881 36152.67451207041 -146758.6912299744 -0.0018360525150920206 
0.0 -187.5813707183405 12030.001119553053 -31724.77482296082 -0.005687113415274483 
0.0 -543.0934724800964 32750.816272719145 -94143.30463831256 -0.028525029507165525 
0.0 -515.8506601787227 29112.04681278539 -72782.46355525812 -0.034812721742725414 
3.0 -1283.8957101167634 34637.398714883864 -133648.65851072746 -0.0017564419244180435 
3.0 -966.0696332157308 30964.787388057448 -116873.33300385717 -0.0016323157366024271 
3.0 -613.170182127368 40257.2770358623 -41024.18139095359 -0.04191476142988462 
3.0 -669.9483904769855 38787.87477422878 -36272.69883891914 -0.05327876592662949 
3.0 -987.9992583523409 31260.729797172557 -117411.8300935364 -0.0014863244592662574 
3.0 -649.5645083211978 39258.908373302314 -37387.157991750486 -0.042132640636359506 
3.0 -649.1033470939103 26507.717694520306 -91077.38208570497 -0.0010969590276269183 
0.0 -569.9273753954723 31911.985729005923 -88251.78981982655 -0.036328462251334286 
3.0 -628.4823897299743 37890.589365253385 -36834.90838798848 -0.05114561135059176 
3.0 -680.4499286044303 40888.07542426406 -42421.240477219275 -0.0718310185556118 
3.0 -1166.187732145109 33924.87186168985 -130911.81119896715 -0.00179272074699995 
0.0 -253.85689375878803 15631.106581971473 -41365.56171724714 -0.01435243482960264 
2.0 -122.64065478628027 9355.81502434167 -14008.418057307 -0.024152429383392085 
3.0 -687.9655870554549 36806.46598691243 -32051.642049967195 -0.06127359211274465 
3.0 -1151.9754277554619 33348.314285437176 -128397.41164898414 -0.0017156342860105657 
0.0 -262.7516766584266 18708.313647036808 -41168.79682847256 -0.016347549096356842 
0.0 -89.56327365185652 8266.820330440234 -15765.148644829893 -0.012956759239438573 
0.0 -185.91309901895343 12767.419716971744 -26124.645363987263 -0.012473717792854132 
3.0 -1171.570483863411 33659.91560527839 -130805.27221183143 -0.001750233143487652 
3.0 -1258.440167172473 35317.357799874226 -141859.00283805953 -0.0020715971184136323 
3.0 -868.6034585306867 29585.96521213049 -111264.1285104155 -0.0013728743434195693 
0.0 -291.87454268235587 36973.90919570848 -39676.25336105235 -0.048493454827632315 
3.0 -618.9785450363764 40693.12558749311 -42107.83018229224 -0.06241448582833893 
3.0 -1368.3314198017429 36009.012417940314 -145565.22043347007 -0.0020645542452508844 
0.0 -416.12241560930755 23441.03178749041 -49599.74464873016 -0.028745477308678217 
3.0 -776.1392130536367 28546.611012785146 -103976.30063813104 -0.0013656343723142642 
0.0 -222.60780215812275 25867.629528917736 -73669.81164233248 -0.01006901638643371 
0.0 -254.9829366194634 7988.170531209921 -27363.239419929312 -0.006600283989597349 
2.0 -774.5343399863414 35957.2188562211 -138827.83242381093 -0.006020786326485268 
3.0 -709.5986424409007 37667.54510429096 -33638.63733158266 -0.06270032933841535 
3.0 -632.9518785607253 25657.22842202357 -96636.04611095221 -0.001168918496963736 
3.0 -1148.3492821549726 33652.17876073487 -131456.31459578147 -0.0017652510310999206 
0.0 -558.1976511435278 32338.800979822816 -91456.68218374661 -0.0313120410608953 
3.0 -899.2440006659534 31145.75718788994 -118589.16558562312 -0.0014655822296806705 
0.0 -357.49898540053243 23175.81642057569 -55325.53466424212 -0.026888073392442875 
3.0 -1003.4712650218744 31538.41210859115 -118713.38082916346 -0.0015684451726657124 
3.0 -1031.9398750940177 31930.499377635726 -122108.77480899643 -0.001550275296274405 
3.0 -1046.2944791571101 31931.274214997527 -119412.39460148603 -0.0017594385253012566 
3.0 -690.6997641001417 36759.69011856893 -32387.88544770261 -0.059335266596403445 
0.0 -374.18620262875515 28284.053443072713 -78575.27571901116 -0.02022424399920447 
3.0 -1177.7411642905709 33779.21262266016 -130073.79707716948 -0.0018392566137599231 
0.0 -538.6491964570291 30791.262552875283 -81175.20468139487 -0.03818839783141925 
3.0 -1321.528193789174 36040.28567955798 -145102.27390256827 -0.0020791801312636652 
0.0 -453.6001967874202 25476.900485953753 -58451.82684001674 -0.031249156929206923 
0.0 -520.781108087617 28250.204293750605 -68707.10116818544 -0.039667812030227775 
3.0 -962.6143835256782 30992.541326273706 -117316.69031503284 -0.0014160471204132925 
0.0 -427.7484973018832 31022.396924377084 -86267.99820879413 -0.022813878362169256 
0.0 -105.87160022208988 8294.85388368009 -16192.015753766489 -0.011815207570989934 
0.0 -159.29305816628593 12402.742427808704 -23903.680855591323 -0.016497592918519828 
0.0 -348.0281075302822 21001.724051299767 -43918.660972924896 -0.02132880229895584 
0.0 -47.406505990261266 3032.7873234027884 -13476.5510787183 -9.745937846720052E-4 
0.0 -290.0732742645371 20697.037310116644 -47869.23234123515 -0.02060403601841316 
0.0 -162.3579787969404 14645.342164379608 -32114.0593575015 -0.008737703487621408 
3.0 -902.7169152616843 29845.979551775992 -112520.3152512931 -0.0014106867724548973 
0.0 -478.8076351872326 28348.037264850533 -70083.21081614486 -0.03792733882371897 
0.0 -194.99324155696766 31681.040184657522 -23544.820827072563 -0.042281491191001414 
0.0 -501.60112270507534 28061.392077670036 -68448.05441223718 -0.03941556776397151 
3.0 -733.3973394933445 41002.877631173906 -42445.45690506449 -0.07291857280507798 
0.0 -338.78335170094397 26208.25326334609 -63048.31620697319 -0.025161872606891202 
3.0 -498.77469145778485 37692.868257328744 -36055.871187811375 -0.04604602905803878 
0.0 -528.8828295810501 28752.734216123234 -71644.22770750092 -0.03909264241591424 
0.0 -158.70362708390587 11187.335785640145 -29268.67586114883 -0.009177814400727008 
3.0 -1396.702673686485 36011.93156099738 -143649.99573920568 -0.0019391389199495447 
0.0 -542.7775103645768 28427.67852568971 -69546.1101264073 -0.040018468169478294 
3.0 -1344.686322615329 35762.11751699597 -144084.7902910005 -0.0020450296339863615 
0.0 -172.38694350465224 9416.41061086919 -29216.88522086154 -0.007864675096287441 
0.0 -272.8747437493011 17118.01415535219 -35965.449631232616 -0.013621288611808616 
3.0 -731.5462580605945 40975.25791656471 -42479.972209723055 -0.06981838448264722 
0.0 -258.51234756807384 11880.778180547688 -26405.913915209803 -0.011310084832839271 
0.0 -326.8413371472102 25563.889822868874 -65586.7184338894 -0.025405377582790628 
0.0 -443.3277518031175 24958.475301355862 -57110.1631561193 -0.03214669074343876 
0.0 -279.9866753487822 19000.719916543756 -42733.77191215265 -0.01673990944635214 
3.0 -1145.0666364136048 32953.42390749954 -121002.60664302985 -0.00161623129119676 
3.0 -698.852556278917 34539.32444053108 -30541.55899387884 -0.05492927088266274 
3.0 -688.800867796036 39536.92215463199 -38218.45586797095 -0.059072427519527446 
0.0 -162.13934495372922 10587.408826927067 -17688.58731638462 -0.015446368094322364 
0.0 -215.20161574062607 26114.099854104417 -76994.81481170125 -0.007771918678832922 
0.0 -301.2757509418063 22723.737721644506 -57563.090100236484 -0.022425594686908096 
0.0 -229.27769063062954 9664.350350739845 -29614.53372415336 -0.006571357432472274 
0.0 -212.55981428767348 9750.984545732108 -29460.87172620679 -0.0072110923980805075 
0.0 -455.39794578536663 26185.879979765275 -61766.64074265487 -0.03409704855348447 
3.0 -696.4196161572143 37974.924779666086 -34442.51125971192 -0.06298979206171831 
3.0 -702.3318649179977 38906.6778678314 -36267.9927199436 -0.0659398760200296 
3.0 -1168.2846149551146 33618.019656651115 -130734.28386445537 -0.00175490347605292 
0.0 -288.46253795492015 19718.710566162496 -43379.20582137998 -0.019552491403087888 
0.0 -370.64038606497456 21208.094030466207 -45586.72527486205 -0.02042797852780539 
0.0 -278.63675849119755 36697.30239051352 -33353.33483786463 -0.053924669247488774 
0.0 -272.3831999259941 17360.191235254835 -36862.10083164769 -0.012330267371245568 
3.0 -816.2844754080688 28315.62845692607 -106232.60177291831 -0.0013031346700540652 
3.0 -889.3043827556962 29980.343317076808 -113077.26119679512 -0.001417850867451946 
3.0 -800.2847705603288 28468.2330529034 -106928.69336486592 -0.0012739732232531775 
0.0 -437.07797741301704 25047.062999310718 -57200.89954613901 -0.0322362387812158 
3.0 -690.3563254459353 34762.08993246266 -30609.516787958433 -0.05834684298149154 
0.0 -257.61886756056964 7997.204699754586 -27590.915748119838 -0.006524852038493257 
0.0 -108.8110670206699 14243.406443285852 -43126.995697784485 -9.137987784467259E-4 
3.0 -867.0124736470136 29529.317465390726 -110304.77718029369 -0.0015392053839517893 
0.0 -477.5474273332733 26389.888485388856 -61715.46656043883 -0.03602299214897629 
0.0 -422.7904235762505 33487.6271959536 -109965.86359492778 -0.007403125196511944 
0.0 -521.9311597787497 35623.350484877854 -119098.97732579564 -0.007710186660410843 
3.0 -1135.2886375012142 32517.40762418672 -119581.02115430158 -0.0015245689546238453 
0.0 -422.421593796238 26780.73870022798 -63804.11534208724 -0.03354775272569597 
3.0 -595.5233858493776 40715.46852264706 -42252.6561627895 -0.051280692359338007 
3.0 -1189.6014828358232 34513.540861472015 -135555.09970539945 -0.0019436290573907654 
3.0 -564.6554286866631 38430.20583418669 -36194.01488154078 -0.052844104572237524 
3.0 -1366.0410615015019 35745.591486457175 -141292.27758388506 -0.0018343215693675577 
0.0 -362.9215472317702 20660.46718678269 -44529.215676263564 -0.01536281953016762 
0.0 -483.26385431566763 26097.377311377797 -60602.4784013244 -0.02922588663178724 
3.0 -1073.958654616552 32652.29967054483 -125745.76171690458 -0.0016132524989633454 
0.0 -460.5905493434703 25767.11555961911 -59680.47230224479 -0.034332972419187105 
0.0 -563.748561265882 34724.2399693288 -113794.94864209436 -0.009948122911236052 
0.0 -392.1985695510863 32998.5178668788 -99289.97476830803 -0.013425181161387901 
0.0 -271.71264194405944 26140.385655345286 -73152.46155611021 -0.009039018718685654 
0.0 -393.7813063222195 21780.631248047237 -47267.078610210934 -0.02454228498602625 
0.0 -264.81872790067496 7684.202269958491 -28299.06409738255 -0.005847482067346588 
0.0 -285.6787218285531 31163.339447355615 -101669.07448902848 -0.002532882370553968 
0.0 -500.05143763810906 26164.698682118156 -60822.56816258402 -0.03563150711823762 
3.0 -1279.2634747482991 35104.571842201934 -139685.91344299776 -0.002038482165367025 
0.0 -168.92905140475835 14410.403745545122 -40197.02428593234 -0.004526377150745326 
0.0 -86.3023069524217 9063.07760554778 -16114.51277197597 -0.013827366227666876 
0.0 -103.45757236182435 17900.893380994035 -62886.012632940445 -8.532859628682771E-4 
3.0 -629.3012092846461 40037.00455007454 -40836.49171119573 -0.04767277777322012 
0.0 -372.1588672760246 29601.637362577956 -91909.0075111918 -0.004655482309736215 
0.0 -224.69739098794486 6335.678760546248 -29235.671420260132 -0.004307950962251176 
0.0 -512.9589654972243 33600.75003676432 -99818.04229759058 -0.01069449183952972 
0.0 -346.6061228607431 23003.841870809323 -53355.61118556547 -0.026251996964797946 
0.0 -408.0896081669636 33046.72152398138 -99893.53182545498 -0.01611158089510971 
0.0 -366.547139876415 20994.50463993798 -44898.26509796509 -0.019985144202474395 
0.0 -283.8711153343389 18480.57803273846 -38336.904557191134 -0.015931285796191446 
0.0 -559.8979718647604 36603.62998672697 -103094.29107247887 -0.015329876939721102 
0.0 -365.75780341306427 26350.127099188663 -67534.60891618882 -0.02855510250021907 
0.0 -190.60977405045062 15330.526292544286 -28136.9103621841 -0.014530068985554902 
0.0 -102.23166563264606 9022.774905967952 -17861.124903407388 -0.01223806312825624 
3.0 -280.8540584974687 18639.80816103238 -61856.16971046669 -0.0011895112436157871 
0.0 -177.93703038448905 6545.05647805698 -25952.159550733453 -0.009433620353090113 
3.0 -1277.9588295257854 35289.16755803158 -140922.01406440482 -0.0020691500832078283 
0.0 -548.7873492600696 34098.7897362318 -103481.29198606627 -0.02099417683614553 
3.0 -734.2703670609144 39782.81840953632 -38353.56852989358 -0.06951059827349138 
3.0 -680.8122541816379 40648.130590268745 -42096.85466060513 -0.055766945427879425 
3.0 -1302.411552216857 35818.26411738461 -144602.5861008524 -0.0018631549612742493 
0.0 -302.7147578453341 28566.39134433685 -89477.28910858862 -0.003434485224044645 
3.0 -663.5230648496163 40000.564094485795 -40525.548500680554 -0.06077558055548615 
2.0 -15.5622757504043 2079.007536887075 -12999.46755261561 -2.49182054700464E-4 
0.0 -249.2890920652753 27086.172560539413 -86981.64337979096 -0.0026698384504313015 
0.0 -541.5561898148326 30519.826620400938 -80407.375274062 -0.03692189487930833 
0.0 -58.07500200788362 3210.3792927448158 -14966.410265490693 -0.0012114673323627117 
0.0 -219.27829562972056 9524.750326152005 -28480.17079013129 -0.0076717746153617565 
3.0 -640.8955685063347 36164.49699610353 -31617.13433937833 -0.05012088193896806 
0.0 -430.1988095594821 31330.64426806643 -88715.64238187014 -0.022939480311872946 
3.0 -960.9085637920554 30789.782295532805 -116380.72670009812 -0.001446824843689945 
0.0 -160.06251805076923 25006.651132967785 -76508.52605502793 -0.004766453558572422 
3.0 -1184.7461608799078 34096.89298401728 -133881.3998719469 -0.0018386097214453446 
0.0 -213.11544691518665 4931.021241752283 -31495.640833001446 -0.001999670929726441 
0.0 -564.7720790606015 29402.941952639285 -74427.56110542917 -0.04163161586943746 
3.0 -652.7068128591661 39818.50123412556 -40287.22082780217 -0.05818875691904639 
0.0 -312.8362759704562 24986.84080265575 -60827.88296714726 -0.025059684930633964 
3.0 -213.39365625093566 17224.779801146382 -59241.46804970651 -9.73528758424881E-4 
0.0 -543.993712210263 29017.164552846232 -72714.55743528456 -0.039734101039816214 
0.0 -173.49222977995106 14446.36785965242 -28021.67564052692 -0.014084412907003461 
0.0 -341.49735933845153 21081.97601481045 -45865.79133141761 -0.022514926822701828 
3.0 -1007.418590906078 32185.470763750374 -120804.05521985612 -0.0017741552972250908 
3.0 -1311.2504276891432 34875.656460710685 -133601.4928941434 -0.0016515246645140368 
3.0 -834.8476377876448 29931.40976247311 -111870.1556253311 -0.0015052381130382418 
0.0 -367.36862195004295 32415.476288184695 -100592.17788844428 -0.00536623862705165 
3.0 -682.1369585645933 40854.63844386444 -42573.06852825086 -0.06305383696742729 
0.0 -453.36843169458723 31489.71893807326 -87811.32780772439 -0.02500322952174967 
0.0 -424.5493085228795 24337.430043440036 -54401.23361801428 -0.029780237299377763 
0.0 -72.61812195079133 4115.339088377767 -24595.9525519562 -7.467371165342609E-4 
0.0 -564.953495564759 30095.27764387892 -77641.26260600045 -0.040622721184664146 
3.0 -171.12166354157944 11073.146128733388 -14850.560611153604 -0.023977987536904277 
3.0 -765.0542630015531 28326.88588396524 -105919.24390877056 -0.0013540938687620048 
0.0 -290.75933108052544 29784.652270959697 -92076.13262501528 -0.006470853589664998 
0.0 -331.08087094160317 28665.60743755904 -83340.85834457129 -0.013002847941621501 
0.0 -157.13128308802712 10543.872907376746 -20190.692170172093 -0.015026532490727327 
3.0 -1179.1078492572203 34042.76658142441 -133452.66057033665 -0.0018501957432872631 
0.0 -34.83505142977913 2886.4883365791416 -13394.149050082848 -9.191688679233902E-4 
3.0 -1106.9286295493534 33008.13920711401 -127716.5551779407 -0.0016585860230949809 
3.0 -1014.401894098778 35881.7720046387 -145896.734710995 -0.0021235378616398914 
0.0 -270.2367765055178 16861.700925343746 -35014.603183779254 -0.013707241989459431 
0.0 -231.46258120551585 6925.68743966189 -26155.65853197303 -0.005955890770134432 
3.0 -529.0901580945432 37005.50889270638 -35256.55867292113 -0.043653854221769726 
0.0 -427.4064213038775 30213.422764917923 -83079.89396684946 -0.0246606889599136 
2.0 -18.75046751564599 2759.4557427060386 -12806.783758615098 -0.0010451943252439227 
3.0 -674.4117940265456 38821.536770037295 -36311.38109129937 -0.06535663952836411 
0.0 -208.83811043752593 24064.523764733785 -77117.6050176256 -0.0027925317113576104 
3.0 -814.0296701015781 28136.82468168626 -105535.54506129865 -0.0012974134110468728 
3.0 -1250.467477826933 34646.3211385405 -136168.63101265064 -0.0019946042306354913 
0.0 -350.63866342012113 21300.61456946901 -46355.62141393917 -0.02316843034684475 
3.0 -663.4170786784085 33428.83990138611 -29989.07492625923 -0.05727883200399536 
0.0 -416.4220821461987 26406.0471321536 -65614.39685688486 -0.03181472333764626 
0.0 -361.1410436420705 21015.977839922656 -42982.711264387006 -0.021092939451317363 
0.0 -188.22981146494953 14183.021366836192 -39544.40817457932 -0.008139347793642927 
0.0 -292.0370834432397 24104.241101404736 -62812.38447915098 -0.022194296701158956 
0.0 -386.1534998175134 32950.99254748438 -98135.57047861096 -0.012859907521578832 
0.0 -394.6201074868236 30546.162224098105 -87973.13823763354 -0.018643435984594496 
3.0 -1075.2592166121538 32340.23407000141 -122678.00956657209 -0.001643947864395878 
0.0 -414.8683655271521 32968.148752430934 -98898.32916876703 -0.016138577874117342 
3.0 -639.8211712962823 40681.095775349015 -42050.81304409068 -0.06255717435427463 
0.0 -209.70817806464083 12415.355086926891 -24686.684274006093 -0.012042118380507503 
0.0 -248.88001079459548 26031.503258095436 -72943.81858087894 -0.013399630373653541 
2.0 -451.2037182755354 27892.618133587413 -97910.04715592299 -0.0012535215746301638 
0.0 -612.0963698837301 36529.27353461194 -127238.51663896756 -0.011188980284275302 
3.0 -686.928219579308 40605.575394405256 -41504.11748923304 -0.06655403560529653 
0.0 -344.6526948869017 20821.743432723244 -44278.16314781195 -0.020008763303891453 
3.0 -704.1117179742466 39149.83446788914 -37119.62057600287 -0.06858818364077107 
0.0 -213.069285880927 5801.746276028098 -33862.74075707663 -0.0013545316104860666 
3.0 -622.1588365021537 39446.382526624584 -39465.35326198337 -0.05630758727804988 
3.0 -746.3737586024326 37822.085596885445 -33931.440721163846 -0.0646960235517545 
3.0 -1384.4861718512511 36013.10794755472 -144328.21040624945 -0.0019176321503984353 
0.0 -432.460386893349 22897.360686276887 -50030.18441234796 -0.027113042920257867 
1.0 -256.7083495429724 18173.306163485482 -68098.43024010585 -0.001469932701389344 
3.0 -959.8947875127343 30806.21264813443 -116097.33240247538 -0.0016306267972958245 
0.0 -311.8874616700666 21219.94272105993 -47386.06245491868 -0.02231054730823893 
0.0 -270.95837807742896 27592.977145254164 -88576.58575821415 -0.0032976562493637566 
3.0 -1037.7161382355214 31984.325204193963 -122217.54023204527 -0.0015875497172602344 
0.0 -385.62742406554514 25680.373329254817 -59838.844006558415 -0.02573757454978874 
0.0 -578.6510397966756 31013.61036748862 -83151.96136290191 -0.03809761607630347 
3.0 -600.3614374576749 40215.75266710772 -40784.09636185259 -0.06224914350502052 
0.0 -207.71494780314677 17092.494427029094 -48708.55327358971 -0.01676571718159747 
3.0 -690.7417426167834 39344.609665915516 -37631.496370855995 -0.06646291018983408 
0.0 -243.54600142414984 28215.17945402425 -90129.0160890636 -0.0027799802312783164 
0.0 -306.6848115571436 20422.691838955085 -46050.310698260626 -0.02089970376097533 
0.0 -132.15811680735163 14339.748094137207 -26183.72140697988 -0.015279486717196897 
2.0 -391.4998071856184 40501.77385698147 -38689.30742429813 -0.049062584908991916 
0.0 -188.62674952480532 11921.332914307746 -25463.83462274721 -0.011729819196258259 
0.0 -527.596831579682 29357.3944870834 -74448.43245625617 -0.03955278886070404 
3.0 -929.8672979246479 35359.28299886751 -141889.8630912064 -0.0019919517550666473 
3.0 -502.16319592772214 39027.92868975972 -38607.991574658314 -0.046137449153063656 
3.0 -675.8213278923985 40731.38392266118 -41877.46172298376 -0.06867800579856365 
0.0 -389.471242047298 23048.674449917205 -50189.15884311444 -0.024694776770192772 
0.0 -212.1407196806417 9946.802466225852 -30173.01057481431 -0.006393947700667316 
0.0 -191.87114032347725 25074.754523360454 -71857.4063663026 -0.007078352024163979 
3.0 -855.0291370813645 31369.103150722825 -107487.01014845014 -0.0016393260322622022 
3.0 -1066.6405512785022 33054.29925256648 -128069.55689920891 -0.0016762148150843523 
3.0 -1025.7902139077037 32202.733040614086 -121080.79924457717 -0.0016830893974624612 
3.0 -716.3747134165458 40800.40866531674 -42200.159421990946 -0.07087029695478939 
0.0 -224.45139981722377 32969.5604055279 -27311.645734148944 -0.04641324028548491 
0.0 -394.6804881758634 21698.84427454979 -47043.37767707093 -0.02260101588424677 
2.0 -103.77750812024792 9008.87990602504 -13759.170388278379 -0.017806795063420332 
0.0 -386.9754982030468 25724.390779514906 -61734.578658412356 -0.030124309865345516 
3.0 -1059.9024967876305 33316.048580605566 -129389.01225747674 -0.001718958582671821 
0.0 -328.5897344920608 20454.48124197766 -46890.20026973243 -0.021204999250242124 
0.0 -149.88382003490318 12581.923237939789 -19819.63226618188 -0.020261277473964865 
3.0 -1141.3007570419916 35468.24475231669 -142371.5099962853 -0.001980797124162487 
0.0 -34.850362479303264 2743.954037317606 -12946.600666114908 -5.762094030152091E-4 
0.0 -378.78902241851563 21367.755880054057 -45443.246074788745 -0.023247411745782952 
0.0 -344.2554377756335 24126.406318541398 -57377.33340697236 -0.023052388350733838 
0.0 -378.32994431742594 35827.438834252775 -55609.879097157434 -0.04199211730411377 
0.0 -364.09918475789345 30328.304512560266 -84602.02482146272 -0.021016867018768495 
0.0 -540.7264576286573 35232.72988451019 -114314.71438504738 -0.013848126801767488 
0.0 -184.05391923148133 24236.5126125719 -74572.84649324918 -0.002796373649531967 
3.0 -1128.5995725121202 34784.54586692729 -137733.37869361002 -0.0017836617099307632 
3.0 -907.0989853491433 35023.693233909864 -139916.57835177067 -0.0018497814112440562 
0.0 -422.9636770815041 25532.28583510306 -59275.61496768283 -0.028357834003433585 
3.0 -1340.0039861592222 35710.320771655 -143766.21722435125 -0.002041204514547294 
0.0 -174.59002628875783 6310.50266439342 -27600.831661858552 -0.0053967461213868745 
0.0 -117.78345187565503 15581.191065000838 -47183.15988039987 -0.0012849709225179928 
0.0 -436.2673536432925 25401.55661806693 -58417.08008697559 -0.030992817961481622 
0.0 -303.409067491358 35706.37936589829 -122619.95126156636 -0.0022280980240240757 
0.0 -435.8193478677455 27758.552478538004 -70392.54696310476 -0.03239491975122611 
0.0 -539.7566939196868 33127.78854582206 -96745.62620766617 -0.024017342625199445 
3.0 -1369.2702574648335 35996.3909501461 -144172.2877599703 -0.001958654568952435 
0.0 -254.43622179272896 19267.58147451778 -45249.39885119745 -0.017624078075756038 
0.0 -261.1964825541387 19495.552221213915 -44608.298605994125 -0.018779537155150506 
0.0 -447.77217264025444 25973.644328214683 -60288.88482071137 -0.03346248022088965 
0.0 -349.0142892751295 27193.206467345866 -74572.27505242528 -0.014291183557975014 
0.0 -507.55389784568615 35851.68725367109 -117060.21717386649 -0.009171707185548418 
0.0 -356.66213150508383 21288.18496388539 -46417.86142712084 -0.0184217324580826 
0.0 -519.7957443236278 28411.62178298767 -70510.82246541766 -0.03856735800444791 
3.0 -1342.6485244461353 36087.05707881197 -145834.89014146582 -0.0019305517932731364 
3.0 -1066.4186381244206 33221.97467598616 -128654.34861138233 -0.0016179484857260784 
0.0 -491.1624406362493 32477.277470967394 -94609.23056842352 -0.02193284296347034 
0.0 -160.54633958007318 6189.8618775161085 -27222.539856616237 -0.004632816527087847 
3.0 -890.3877725711988 29976.90972861478 -113068.90396294002 -0.0014228753842346767 
0.0 -286.06451886471604 26153.140724928493 -70943.84644008319 -0.017812431828998148 
0.0 -331.18598083557384 22997.25977360797 -51616.67487181027 -0.023333427167103717 
0.0 -456.8315056366433 24559.775420643204 -55194.83178941925 -0.030118788707245738 
0.0 -431.8284470208127 23187.948473367516 -51299.2776097716 -0.02829119092142842 
0.0 -457.73812252722684 28316.730483584317 -69787.40971972639 -0.03042083840360814 
2.0 -90.33523424219221 12528.057428525719 -13696.848011803342 -0.02533031105138515 
0.0 -242.993239724776 7580.399862754911 -28244.354276318852 -0.007050854198838158 
0.0 -175.84543228390226 12466.831312273698 -22613.983140475633 -0.01457796603725103 
0.0 -137.23336270262612 13546.321836785735 -29643.52510788262 -0.010759322346051321 
0.0 -534.6968612829635 28334.844992400034 -69511.44933023986 -0.04030225545311469 
0.0 -224.12089593178464 31900.59850327995 -103781.0610218341 -0.0019036937034904533 
3.0 -664.3048562122165 40721.10740563485 -42161.539349178114 -0.06924685126906147 
0.0 -376.7844723757652 22693.23737164913 -51402.46252209336 -0.026339755454961266 
0.0 -245.5374532278365 14810.553849051425 -38368.342539712336 -0.01122968045833846 
2.0 -317.64794311584757 20284.818915144722 -70286.58396046149 -8.206638040062019E-4 
0.0 -168.0928723864825 11390.723921411925 -19107.66144075876 -0.01700586366790728 
3.0 -1183.044809522184 33414.50883989174 -129298.37323842227 -0.0017452811954211797 
0.0 -380.28643324232536 24421.476489361725 -56926.53235887398 -0.02982667737886388 
0.0 -190.69934202644725 11007.004581837517 -28068.62377833359 -0.010634558352989366 
3.0 -723.9893049335412 40834.69520123188 -42155.47743496863 -0.06853409760393289 
0.0 -476.7934934304162 34186.343875164 -114154.87575463316 -0.007020561160986242 
3.0 -1046.7140893011444 32114.988604683054 -123195.15094900707 -0.0016167081061313618 
0.0 -279.4922183569777 19311.60160045659 -44196.08523181213 -0.01692234516144628 
3.0 -738.8148099270634 40989.01808232954 -42662.368841007556 -0.07157129192401826 
3.0 -739.0281336347585 40998.78079487189 -42674.46553527976 -0.07160169283516571 
0.0 -558.8567319331257 32755.077986287357 -94410.29315503595 -0.028181422824997963 
0.0 -393.0735173344042 26334.343709962064 -64759.03438432942 -0.03026851979535928 
0.0 -563.9312186289046 31133.195762558655 -83886.57434633645 -0.03698574762180279 
0.0 -352.44880513890547 21362.160577082086 -46157.64508583471 -0.022089456565384025 
0.0 -390.2736186007992 22837.504357939015 -50269.46035644105 -0.022983837886171143 
3.0 -985.2879928269964 34027.800981689215 -133309.4496442555 -0.0018577020322292092 
0.0 -282.01899632575197 19406.91285468389 -44134.57090506533 -0.01699313667863659 
0.0 -377.1248664800712 32920.921401907784 -102637.0993820179 -0.007021370831430961 
3.0 -1281.3646748156323 35455.58516107339 -142016.69466911614 -0.0019267963779609693 
0.0 -71.24511651677764 3075.1996503626283 -17289.516424697107 -5.477373973428931E-4 
0.0 -328.77751538650887 29672.987334133453 -88385.39867773073 -0.010801239363730179 
3.0 -1185.2080707923947 34035.424240589135 -132907.08810584352 -0.0018906534530118435 
0.0 -451.5811497130936 25771.190927456486 -60140.19979872955 -0.03342443990924211 
1.0 -229.95716463378372 17979.80291894113 -68447.81410918159 -0.0012857621842097696 
3.0 -775.7971435363869 29238.983873551508 -108825.69533208122 -0.0014684979371165172 
0.0 -317.7606611513737 21666.822402776284 -51736.30612854475 -0.024442604453494263 
0.0 -559.9657269059475 33214.70654831953 -97857.46115084317 -0.025228657412165213 
0.0 -171.070522626586 18291.304753450146 -55571.391341608316 -0.008247694271127173 
0.0 -403.972591756698 31830.237669258928 -91760.86311842705 -0.018693899942070318 
3.0 -716.8844609612629 38997.960771200625 -36632.513587830064 -0.05903538522097032 
3.0 -688.1451361312846 38831.21861358983 -36377.85800176658 -0.06440761865953529 
0.0 -221.51381501916973 8618.672002573958 -22145.45895834141 -0.009795682143453615 
3.0 -640.2197889735446 40759.930156109156 -42429.15252859028 -0.05870953257032546 
0.0 -352.45664788669876 21774.914585072605 -47071.16793107115 -0.020550856281902227 
3.0 -680.6332350082905 40507.250735457055 -41093.583085084836 -0.06835922077859652 
0.0 -657.0866946494618 36645.441271379015 -127595.94388637996 -0.011579745980463685 
0.0 -325.129617670173 20820.547249762392 -47490.43490062538 -0.02193381468046036 
0.0 -311.63750886699677 20411.540224837398 -46341.10764710313 -0.02082594959414142 
0.0 -290.3264518647627 37756.517133348585 -35633.29844685988 -0.053396956825235334 
0.0 -404.7777838738332 29535.176225941625 -81073.43917419414 -0.02227661483918268 
0.0 -248.6500508340893 24681.097525318724 -66919.27915318677 -0.016958039216629618 
0.0 -161.23900951558994 12518.020477044884 -27752.17851071263 -0.011224589760934857 
0.0 -362.50819830280335 21156.012819004874 -46122.95495900623 -0.019193660097628202 
