# Supplementary material for: A Pareto approach to resolve the conflict between information gain and experimental costs: Multiple-criteria design of carbon labeling experiments
Source: PLoS Comput Biol. 2018 Oct 31;14(10):e1006533. doi: 10.1371/journal.pcbi.1006533 (PMC6209137; doi:10.1371/journal.pcbi.1006533)
Supplement: S1 File — ZIP archive containing Pareto scatterplots for 3D- and 5D-MO-ED scenarios and scripts to reproduce Figs 7 and 8. (ZIP) [file pcbi.1006533.s007.zip › Scatter/Scatter_5D_LCMS/objectives_SMPSO_FLCMS_3_iter_7510.txt]

3.0 -9.966260519289046 1830.9008675419227 -13448.901161754902 -1.930921619536366E-4 
3.0 -772.5425349623047 41159.757308179665 -42809.58584855393 -0.0736787983529629 
3.0 -5.798671354889602 1796.5914305077977 -13418.378794516511 -2.0102598420954483E-4 
3.0 -1531.919709369443 36374.122198451805 -147185.6822141184 -0.0019607973697201783 
3.0 -1594.419622932504 36308.83877741183 -146598.87054024768 -0.001784492032059794 
3.0 -542.6051388728389 40513.856774233915 -36186.257702856194 -0.07601435681666108 
0.0 -10.708552074061826 2067.6201556480582 -11725.803693333854 -3.928050091666084E-4 
2.0 -3.8287835271637576 1918.6306895832895 -12699.520935126013 -2.281772004897701E-4 
3.0 -1250.0956438152425 34630.57650269876 -137110.28250438103 -0.001816954811589191 
1.0 -224.23542158791216 18075.366087152463 -68403.52475320557 -0.0014174690700851794 
2.0 -137.16773255671717 8772.32928426659 -14534.943350607224 -0.024652179148933053 
1.0 -501.62153585122377 35369.939028320136 -124040.58645417014 -0.001684730324753202 
0.0 -180.5794729326483 8796.690684476112 -32243.77306014258 -0.0032064715545761556 
3.0 -1577.9444461284547 36308.886666337385 -147044.5165476539 -0.0017965403410315304 
3.0 -1566.9166760607159 36331.00331213302 -147060.08029744698 -0.0018131764362425981 
2.0 -270.3054753162267 13693.5561623483 -16083.622278728271 -0.0488419966987653 
3.0 -908.3439466519028 28872.883491862187 -108159.87087890292 -0.001352132678812712 
0.0 -416.9967169988232 32208.78121390698 -94745.96594398266 -0.017808628401382882 
2.0 -224.08948326026055 12066.912444979449 -15323.74377229337 -0.041921542134641096 
3.0 -739.0219464608602 37509.5475972422 -33368.18464511825 -0.06574180064665372 
0.0 -319.1576604814445 18688.349236527098 -39755.33948235348 -0.01731048569711589 
0.0 -576.6974646378965 33488.3767566208 -98149.74271199752 -0.025590204387845615 
0.0 -23.213737683866068 4893.899970829014 -12178.882159046965 -0.005156802406429229 
3.0 -979.1214989162506 31603.43679880679 -120420.96429061517 -0.0015034171031113046 
3.0 -798.127621554949 28107.486595380382 -104915.55707239063 -0.0013172214673830764 
0.0 -310.33163440061776 18999.607033355653 -41654.98869112219 -0.016901861760436863 
2.0 -47.497210983473614 4288.270669620682 -13129.938496078039 -0.0057213267585520255 
0.0 -117.44600135058637 4750.591682774924 -21874.016930740592 -0.004764769574836165 
2.0 -24.555504730002042 3287.177292912332 -12901.91664128144 -0.0024477615115178417 
3.0 -1558.3232080824823 36276.29537225268 -146968.26824417536 -0.001795997654631566 
0.0 -339.9132904429967 19937.404961058837 -42942.04812482096 -0.019924034661683625 
3.0 -852.7943961800005 28801.57260183383 -107797.80221818716 -0.001347045452792214 
2.0 -262.4520775536014 13455.611103248671 -15721.292391280678 -0.045042556842666476 
3.0 -1551.2572461354762 36241.882414572625 -144414.0548389161 -0.0017657328770513514 
3.0 -659.140359266291 36937.856097558135 -32652.582993711945 -0.06533537258867769 
3.0 -815.3982372464376 27474.617800393262 -101995.92751785381 -0.0012497863824282485 
3.0 -1206.8359467162456 33601.08215146257 -131070.38102848196 -0.0017843805939839466 
0.0 -57.410183687443485 3037.148338252768 -13907.527808574985 -9.38932895702978E-4 
3.0 -594.2251998986283 37204.86948919232 -35698.4962968543 -0.047432917664079415 
0.0 -122.27589408813476 4152.649589179642 -21009.53213981308 -0.0025776150422114133 
0.0 -196.22069494220847 9710.95212237963 -26832.51038154754 -0.006358705331142706 
3.0 -945.2446511545323 29830.5847743599 -111841.68588588688 -0.0013607667662328213 
3.0 -940.6729503695759 30002.66474809114 -112533.4282319784 -0.0014205389692113872 
3.0 -898.3258022832883 29352.45234505016 -110228.73586604324 -0.0013639807616473293 
3.0 -750.6304830536366 41034.55058108923 -42572.68665231176 -0.07233830596412703 
0.0 -99.2117009487061 9835.042056562033 -14021.385044676807 -0.013688522330779978 
3.0 -811.5168625452283 27344.671914701514 -102265.55143931445 -0.0012667206811994344 
0.0 -371.9405006761323 29015.610424054146 -81459.39592400585 -0.021647738453009005 
0.0 -90.87376841213543 16454.64341210112 -52387.658439889165 -6.721314850516042E-4 
0.0 -560.6066194701386 30921.448347397545 -82689.88261229178 -0.038077462537009124 
0.0 -213.8488914556679 7750.3832426828885 -25265.16085241065 -0.005873218889167878 
0.0 -183.7041628538867 9989.961746245932 -31809.153608024153 -0.004291597660411023 
0.0 -190.75236900554816 8796.887460944416 -21427.366024574996 -0.009715762154396441 
0.0 -475.0914606657293 32861.576047223134 -100620.19091853409 -0.006568328277476623 
0.0 -85.17859794723589 18818.457398371156 -66377.22912765514 -9.511665260835969E-4 
3.0 -756.267307061311 26879.962354275267 -100145.30992029008 -0.0012310414779318803 
3.0 -1154.4553267891595 32658.570261389545 -125381.75826034491 -0.0016812256948617486 
0.0 -186.28701401558146 11641.374834823599 -24661.881264501782 -0.009257751419966903 
3.0 -1192.8021137376877 32790.636996985944 -125651.42272612153 -0.0016624387216714039 
3.0 -1542.2692483118904 36416.6785651175 -147180.28434980114 -0.0018987223656899569 
3.0 -741.9859780317441 38257.413080774735 -34810.24068918081 -0.06679460001065944 
3.0 -397.3884268307221 13615.45544891071 -17028.133248604943 -0.047901275772135675 
0.0 -174.4010206088611 11355.92722588488 -24279.666724482464 -0.009362732189784975 
3.0 -632.5858169943137 38676.91276876558 -37953.28718087016 -0.05400690841964878 
3.0 -1429.1394560926503 36076.388419077644 -145718.1047818716 -0.001930070595298798 
3.0 -1035.4961550854057 31830.092063694814 -120955.79600860561 -0.001579862587515648 
3.0 -443.76180297516856 14581.220387804939 -17450.32059873645 -0.052130471583725226 
0.0 -293.43093991500626 37475.86564287203 -44165.15116481611 -0.0433150130006781 
0.0 -462.2098894873667 27699.08564930139 -67761.93104358924 -0.03365179580107079 
3.0 -655.0634862104727 40140.67228726635 -39983.05700021979 -0.07071029363397544 
0.0 -565.682472284658 30438.475950454813 -79540.56671543243 -0.04007809134748651 
0.0 -129.68700532139027 6554.81208271768 -29268.199123257473 -0.0033531875359342563 
3.0 -393.73903078562324 13802.679659161015 -17215.266671818375 -0.045683368077495894 
3.0 -1424.2379976284826 35511.44556305174 -141396.39884774713 -0.0018686594712041707 
3.0 -903.8092081877451 29190.047820622152 -105334.21632840122 -0.0014396987053630211 
0.0 -223.00474279700254 8211.9070064796 -24829.964840982833 -0.007122585801003563 
3.0 -1330.6377177632176 34297.264427328664 -134687.84734659392 -0.0018503148646702176 
0.0 -582.2269481811101 31320.66668253518 -84830.01872468197 -0.03643516962356867 
3.0 -705.7088736783501 36789.285340963324 -32475.78620835062 -0.06312205699979398 
3.0 -586.4717648768899 37358.11335398201 -34992.44302168425 -0.04863479305782905 
3.0 -578.7322960028577 38033.420906355415 -37171.939275348006 -0.05165891688519023 
2.0 -103.91791126460592 6966.332315807957 -14119.76291292707 -0.017021419814630616 
0.0 -191.56768756721556 11982.124292672743 -25076.29392672334 -0.011444115801604655 
0.0 -545.1849683966874 33003.01128355544 -95390.64276827968 -0.026870768707676754 
3.0 -1113.0751434625613 33091.86560194669 -128042.72895947006 -0.0015499408120657867 
3.0 -1057.969891968021 31551.83235604161 -120075.18223788525 -0.0014570393541268093 
3.0 -961.4749029979243 30167.26892885776 -112284.96596025793 -0.0014651051130599411 
3.0 -751.8303742351412 39308.46555518628 -37235.62561126543 -0.06940508614057234 
0.0 -513.931855049751 28577.113287813612 -71259.93497024903 -0.03560299363440852 
3.0 -1010.1166479669577 30840.303983821734 -116247.66727393144 -0.001532536034653201 
0.0 -266.1222672641564 26561.48568527048 -80657.21366848885 -0.005261814584175989 
0.0 -439.2184252344903 25120.30418866886 -57583.76501662284 -0.030619717064119777 
0.0 -572.7387536679512 31470.610225613345 -85722.96282445804 -0.03694097503821808 
0.0 -314.55589727599397 38311.427779836486 -41532.26428780001 -0.0415351961502091 
3.0 -1088.97112108883 32082.065548268598 -121848.60773484944 -0.001685332709508843 
3.0 -833.0433472586436 27841.055084478918 -104246.80965957003 -0.0012708159835897724 
2.0 -258.38198200102227 12715.051999604715 -15931.898140385922 -0.04548610090081477 
3.0 -580.7110864382418 37251.94924465088 -35633.62815215311 -0.047684686690829065 
3.0 -1382.3414700806877 35341.298416892874 -140245.37883872923 -0.0019285682926634311 
2.0 -284.72711416083314 14531.684798346 -16331.06939891511 -0.052896096081894425 
3.0 -649.5207494009497 39411.578087544134 -39658.44872594363 -0.054228073821238065 
0.0 -574.9554421509719 32693.260796798328 -93736.17693959997 -0.030855104851898858 
3.0 -574.1132839538468 38102.863100135735 -37303.8638872738 -0.04631017345258969 
0.0 -549.1549653390648 32630.203175653103 -93412.77833298635 -0.03056831423118962 
0.0 -108.12970060229033 4441.543812432062 -29727.811624031463 -0.0010352155891862618 
0.0 -306.23845644865764 20851.534917076828 -48169.637178635545 -0.021221106748211052 
0.0 -445.26434242670143 23982.08340397365 -53410.43993463727 -0.029275431716304416 
0.0 -110.99990724059018 5993.38084890883 -22613.651974159246 -0.006889684519775747 
3.0 -806.8805384202013 27251.84368565276 -101700.02757708267 -0.001269433911458308 
0.0 -254.74629067108984 21063.320706970473 -52715.025824392105 -0.02147022711694839 
2.0 -84.09428354076508 6170.349065429114 -13620.290121036141 -0.013330545588586637 
3.0 -592.4455496666213 37004.79662403064 -33253.922514555605 -0.05035220859084043 
0.0 -252.0597886227841 20409.764550808795 -50560.58753483065 -0.018378913326331688 
2.0 -382.0375519365177 40202.42085122675 -37832.17179546983 -0.0460379805528771 
0.0 -291.7477180292687 10665.921787209601 -22022.53182397823 -0.013454149929764252 
3.0 -1066.0569650094794 31687.77135777866 -121155.18493001403 -0.001532719314256024 
0.0 -499.0699325934677 28582.216104244406 -72467.15712114374 -0.036787522753557095 
3.0 -858.2705202348761 28335.121590133058 -103735.55171474429 -0.0012258843540545036 
3.0 -383.97397138062365 12883.535703819689 -16815.439623134636 -0.04404076887125342 
3.0 -782.9470809191926 28185.036663501614 -105924.54254274766 -0.0012935525036703189 
3.0 -819.2784326232064 27354.865285809825 -101516.02022132666 -0.001198957940825445 
3.0 -359.1392196240573 13192.980942331142 -16929.1506415315 -0.04275791389379916 
0.0 -556.5686307071487 31527.175201327955 -86394.24942376096 -0.0338563687358389 
3.0 -737.2222763625786 37093.386297253215 -32817.38466150185 -0.06018400627644488 
0.0 -364.3841173911343 23909.5567258078 -57236.00218371003 -0.028464403128141767 
0.0 -134.34237487193508 11469.036571254557 -28421.583241094093 -0.008019126427282463 
3.0 -610.3592684092545 39285.366695791105 -39034.65038093268 -0.05992271775311113 
3.0 -949.3069292886526 30584.92213479829 -115508.66287836034 -0.0014907678651801528 
0.0 -119.87085148866045 17372.962571431377 -57348.38692268911 -0.0034743259195162066 
3.0 -378.4967274386953 13030.061581536715 -16666.329103887787 -0.04717345994055776 
0.0 -261.2540177216047 18566.497130671978 -44811.99860728338 -0.016456048799248772 
0.0 -363.21574140139353 12773.090726377477 -22419.749999826698 -0.015268313854812945 
3.0 -1032.0265293280402 32000.69346725345 -122667.32162129908 -0.0015950978795073296 
0.0 -19.588075690936723 2172.183386501807 -12417.848520337766 -4.2262632912310675E-4 
0.0 -144.03709330645404 6670.6105782446075 -22077.47822946341 -0.006801932922622293 
0.0 -541.9824700850356 30378.766434563684 -79885.27822174202 -0.035744655185739715 
3.0 -715.2903304776511 39926.3143112173 -39144.33152692643 -0.06797396391774235 
0.0 -500.79384965513617 26495.406432780263 -62116.669509032006 -0.035877805547200665 
3.0 -1242.8575462444844 35086.51432098408 -140565.75448343216 -0.0020544406011598275 
0.0 -400.7323131591098 26806.38685453577 -66861.79048555696 -0.027970903511904878 
2.0 -61.661829662956244 5075.950512161441 -13280.111063858987 -0.008932448314213191 
3.0 -929.0641606274983 29705.344929378203 -111635.93793142687 -0.0013765381624628544 
3.0 -330.2631763921 11837.91393931709 -16250.613300462408 -0.04219188077650578 
0.0 -237.40893880600302 15718.629266082098 -45544.428333968004 -0.0142942038488443 
0.0 -391.41039760303954 21296.365480051143 -46419.962428336956 -0.020131849739546053 
3.0 -1466.8806664779831 35876.23041835982 -144046.7304708197 -0.0018925984544626373 
3.0 -687.8476895626395 40319.30898977159 -41243.25076149095 -0.06548451663936769 
3.0 -679.761098502699 32136.291284480994 -31038.737003516682 -0.053647852400734296 
0.0 -253.9581646296932 18470.089836709405 -44417.74359459064 -0.016736451420901768 
3.0 -635.4183093874309 39189.127139065 -39191.41348473422 -0.04937291143552796 
0.0 -393.1933651031686 28661.79326433869 -76250.80129415033 -0.02455734814208437 
3.0 -874.9532049618384 28412.382918217114 -105574.21242038967 -0.0012478573400808263 
2.0 -35.34954400534614 3743.4937699406714 -13026.915372605403 -0.003721927991180028 
3.0 -743.5371475411081 39132.15570781716 -36623.12944511029 -0.0692125872768743 
3.0 -995.3538016700988 30684.726124315563 -116133.7368493886 -0.0014908305232063865 
0.0 -164.98071768027407 5934.701769739185 -27116.061851641618 -0.0054188737763141825 
3.0 -1223.3743742372255 33953.80791190936 -132950.7598115859 -0.0018780136037250335 
3.0 -1477.991224775385 36035.822665732405 -145441.21457428433 -0.002011114528158198 
3.0 -1371.5802878049763 36108.33341899642 -146207.9259845085 -0.002073616577947005 
3.0 -1101.0563190073137 33190.45537076857 -127714.3446995925 -0.001817485350660157 
0.0 -557.941381076652 31340.980863286288 -85356.64338164858 -0.03307517312406587 
0.0 -177.321132995827 6093.11010203037 -24489.185431776812 -0.0046025382170330875 
3.0 -1274.4986171468775 33736.53421565119 -131573.10949164507 -0.0018165542821100668 
0.0 -116.63381557743475 7909.794880907882 -30317.036042495565 -0.0036786572359050647 
3.0 -971.3127517912045 31090.6759866275 -118369.74474597163 -0.0015225555870447035 
3.0 -451.71199764543525 15560.398623505585 -17502.14220709995 -0.056659500760034884 
3.0 -956.1207144955724 29527.980033251002 -109132.45847206585 -0.0013579396600429876 
3.0 -380.85248284705284 13929.697785200911 -16753.219544936415 -0.048113459350724586 
0.0 -153.45416417427634 10317.72532054318 -20622.203178608586 -0.011251170748968312 
2.0 -8.59806701905283 2324.6277742485945 -12795.282994767627 -4.186399819393497E-4 
3.0 -672.2729876927193 40173.91261023833 -40257.1063956984 -0.06695905783542135 
3.0 -1061.044443494773 33177.38919467866 -128776.19898309458 -0.0017367119413405972 
0.0 -508.8478286455119 33044.82904955525 -97207.17217752732 -0.023652073712701872 
0.0 -302.09785585661933 22389.719980310536 -53689.139174985234 -0.0231222042879716 
0.0 -553.1179643652653 29811.257934232333 -76631.24360850427 -0.03754202597458617 
3.0 -423.6829353107138 14436.143413656546 -17390.626194171244 -0.0492121344676279 
0.0 -492.77949244171515 27816.529077154097 -67940.67612320442 -0.03886100651378898 
2.0 -63.729567326654454 4985.6454919692715 -13330.96646247858 -0.008402023559962845 
3.0 -529.7748819101992 40497.11456155557 -36787.211844310885 -0.07465628185429449 
0.0 -557.3887084915533 29892.61611078342 -77099.37821212596 -0.04078252847612078 
0.0 -27.65349398565617 2589.6754761446746 -12517.588397117626 -0.0010035363127144648 
0.0 -194.02486121629696 9524.376493566771 -29859.030858284616 -0.004696801904085638 
3.0 -1177.002444553146 33652.38721732892 -131277.0532976893 -0.0017485424308175648 
0.0 -298.3347661801007 18321.97753965327 -41563.02609289625 -0.01585233737971551 
3.0 -702.5964010817953 37596.94328018296 -33660.40371159373 -0.06192033257158004 
0.0 -177.15880562871317 14841.181300286342 -28859.79388863248 -0.01201062085471755 
0.0 -590.4507614626507 31906.96575057489 -88101.99435741405 -0.03670855809101972 
3.0 -912.6121058533561 29650.914226626046 -111322.64070041385 -0.0013850615679235586 
2.0 -336.436973642698 15961.492634312928 -16780.68444100639 -0.05869942108548035 
3.0 -719.7602438293994 39576.795797852305 -38117.307368148446 -0.06972942345125391 
0.0 -432.52577222555345 23758.174088911073 -53213.17562609651 -0.028618730668739805 
3.0 -701.2534080127027 39989.04206395591 -38217.85227213926 -0.07196553305692863 
3.0 -656.4113453723122 40829.15504649268 -41071.215532412665 -0.07416053548567633 
0.0 -308.3087277955055 20003.13710371926 -46036.052868262756 -0.019822504936299237 
3.0 -1084.1594993535232 33462.30782231838 -130027.96443551366 -0.0018123183058723698 
0.0 -568.7446901930977 30661.27226751824 -80960.58052579954 -0.03980554893079537 
3.0 -1017.8659562689814 30616.733576963128 -115760.43255751565 -0.0014891875182973335 
3.0 -759.1255904180238 37085.49318034174 -32764.065081669392 -0.06421431925415153 
3.0 -1159.814805521656 32425.04154651459 -124660.47142026114 -0.001528661052870763 
0.0 -73.96522385984422 2904.5544736280576 -15582.869554986382 -5.822756721640792E-4 
0.0 -240.11188888340726 17807.58373492674 -33889.03905674767 -0.014041554312338035 
3.0 -791.5131401336789 28285.27007538893 -106184.0614432593 -0.0013056723912300426 
0.0 -465.99843489713743 24683.611397463712 -55560.23415701586 -0.028249507940600535 
3.0 -1517.2454604725342 36292.90960627013 -146773.61366763499 -0.001958637926412864 
3.0 -450.6633436226675 16949.46131321953 -18299.12940215376 -0.042586583980496126 
3.0 -642.5900254711391 38786.80045337371 -38336.966326789494 -0.0569271492777616 
0.0 -449.11658937847244 31773.55018977045 -97675.36406205987 -0.0057702510331681025 
3.0 -1117.5313746500435 32052.561862184793 -121559.19815012011 -0.0016476092563847888 
0.0 -92.66985141740032 5580.4971826065275 -18394.144722798766 -0.005215079456200429 
3.0 -540.757582267436 17695.04216468346 -18223.39177904548 -0.058487627368005085 
3.0 -761.8058620286737 39765.47885433714 -38180.29790892442 -0.07040925835386166 
3.0 -676.6090846616569 38586.69425881686 -35796.44749058221 -0.06516645917327471 
2.0 -243.5255566429593 12447.618229959684 -15527.705670433988 -0.04371933322585425 
3.0 -785.8369027032197 27050.157357410968 -101116.26107383955 -0.0012188021247496403 
3.0 -726.0711571352263 36686.0659322338 -32165.21002642615 -0.06324076665018669 
3.0 -483.71500260727663 15433.49494726674 -17833.812594413266 -0.05524277923615557 
3.0 -774.5574566739544 26706.538190683586 -99361.37210557843 -0.0011908300955738322 
3.0 -618.6581515032397 37443.93500072906 -36025.946184304994 -0.04834082656027798 
0.0 -232.7647852850149 21694.643885437374 -60024.02109673455 -0.016566056628658888 
0.0 -488.6611110195271 26041.24930217521 -60528.79746002988 -0.03500046200192103 
3.0 -338.7410262620789 12532.78838378018 -16371.541065750156 -0.04440367840209117 
3.0 -787.124185535236 27598.298316401433 -103453.0219980994 -0.0012989754632221065 
3.0 -766.2977371676595 37984.58245461849 -34246.064399168135 -0.06659776948884835 
3.0 -685.7859179254008 36709.60799095957 -32322.097402320742 -0.06234996329179594 
0.0 -485.88259226490305 25877.34056242982 -60069.24385675116 -0.034324106713790756 
0.0 -131.86035446644178 5197.475538970965 -24035.025424306637 -0.003940442815948287 
3.0 -1173.0606929344826 32935.867476057865 -127503.65851505556 -0.001698620974361934 
0.0 -454.11731362973137 32947.4662873051 -96622.8952109656 -0.021084028828034583 
3.0 -694.2758894019364 40245.413338593135 -40711.56626059687 -0.06106512626269513 
0.0 -170.0187870026935 8108.33404203461 -29520.95407750605 -0.0029404672864250256 
0.0 -324.6713141523916 29556.62105028062 -82059.72245431927 -0.017179533348543566 
3.0 -952.4050483340246 30256.98729460994 -114123.16274307243 -0.0013830549869570212 
2.0 -282.7638231286419 14386.367346973257 -16334.603232163157 -0.05248560972451026 
3.0 -609.2859466957892 37324.43837915094 -33534.78663391561 -0.05110856967421376 
0.0 -362.8815340163011 25593.114566585205 -63969.8446698472 -0.02877699612726673 
3.0 -522.2684744164178 40699.75464605966 -38897.69124729567 -0.07512665673477416 
0.0 -274.39173712794206 22237.227580355957 -56355.86644891581 -0.02288990898147361 
3.0 -1185.4077513418426 34093.647722103386 -133305.05493149732 -0.001901872254524541 
3.0 -1433.2133833874964 35846.39434501476 -144610.37264437578 -0.0019754089276889228 
0.0 -430.42441901029673 15172.128151988958 -20449.08081250084 -0.01935553531653554 
3.0 -545.7775696034236 17725.057909916264 -18517.91907909254 -0.05880726627865186 
0.0 -518.3113346622098 29821.197380769594 -78279.37633963222 -0.037128254230191546 
0.0 -525.663572938098 30225.62339475029 -79746.45502013364 -0.03525546731217517 
3.0 -474.1107603816449 15736.429989052207 -17638.62390386188 -0.05772538951202505 
0.0 -419.7640771026988 24046.078572648137 -54197.883479202574 -0.029220419058978857 
0.0 -623.7879077737318 36584.00654004523 -122988.41349356559 -0.012188401367130244 
3.0 -732.3982862071979 38221.738851604736 -34665.48816844527 -0.06619781925466112 
0.0 -567.93589436931 33514.24165878265 -99616.52219690177 -0.026030892521411927 
3.0 -1415.5632058508377 35289.3341874664 -140678.03286424145 -0.0019256102466971934 
3.0 -671.5175187851947 39835.376561027646 -40203.60437748344 -0.06288886279254524 
0.0 -157.12670943741173 10792.878225694494 -16260.358279809256 -0.014152858736007223 
3.0 -1218.7004072582117 34977.819032914325 -139473.32587804185 -0.001971563610885424 
0.0 -543.7467968836794 31192.32563867957 -84644.67096502459 -0.03232278416222718 
3.0 -600.0020103010136 36862.25702270501 -33020.35414125637 -0.05050615629340399 
3.0 -572.0718950744632 37065.28160563704 -34701.10586984833 -0.04671472330741111 
3.0 -863.6097717263964 29283.31979157891 -110023.39857834793 -0.0013065071876817746 
3.0 -1367.1111957758549 35249.47986993243 -135679.0997497669 -0.0018864215656643284 
0.0 -141.9741863873272 10547.198264962437 -26082.27077273678 -0.008282681929809368 
0.0 -311.38244678874054 28388.214233278206 -83013.59364484946 -0.004114730303945626 
0.0 -95.79965049330714 3820.8631236287392 -19788.13981005763 -0.0026289708170726942 
3.0 -776.6410487080376 26823.089666084812 -98921.89563481745 -0.0011730189732116138 
0.0 -524.6788517640114 27800.58651684875 -67207.64249213545 -0.03849036207614448 
0.0 -472.3875704949579 25399.48382451272 -58465.58670760958 -0.032890868599708016 
0.0 -112.23191572005787 4578.577595115319 -22808.99111908156 -0.0028710671307515196 
0.0 -418.16167501025603 23009.965944992055 -50999.669446034626 -0.023540327082212004 
3.0 -728.804540031874 40303.10689466931 -40338.94724647959 -0.06815460468840695 
3.0 -564.977434755996 37277.211105466136 -35991.25447821945 -0.04238171343443026 
2.0 -82.50505282251532 5494.560595540693 -13682.18136561699 -0.007482799812778585 
3.0 -491.7763053939048 16521.838038788363 -17896.49557415187 -0.05589804621625945 
0.0 -140.80094778600477 5776.040005719918 -25770.95013730987 -0.003784618184793737 
0.0 -372.1527813488532 22471.792667946156 -49388.81261869996 -0.022196030025411394 
0.0 -208.46194095706878 13989.29669633836 -18971.567880250932 -0.020915240228561005 
3.0 -717.820086615257 40924.50357025189 -42573.05690306579 -0.0727465464191442 
3.0 -486.21369705139807 15834.025663926666 -17760.515716861755 -0.058159424195642184 
0.0 -316.8324476153832 30515.305834204708 -86969.5162735812 -0.01395185053284266 
2.0 -174.58319458432953 10914.508344327987 -14925.938888285411 -0.029627047200272122 
3.0 -1133.0361195579849 34137.304997219646 -134373.93249916445 -0.0017821831095528704 
3.0 -535.1005582709478 40559.286560354536 -36686.963285250626 -0.0756748784822125 
2.0 -30.73752124606446 3487.8720154321854 -12955.007608632617 -0.003083508099400085 
0.0 -477.0287507314599 16649.011953661902 -21780.954536097503 -0.01950517143031881 
2.0 -39.39097448343311 3960.924554350191 -13025.404755431393 -0.004706845713524682 
3.0 -744.6928153152364 38851.094016715244 -36164.69657602656 -0.06876892853603708 
0.0 -151.21520040299418 5848.342722210686 -26500.79895887387 -0.0044802052043503085 
3.0 -990.5001639984038 31279.72563600303 -118786.66328834779 -0.0014337051792311663 
3.0 -514.8403927601439 40609.09722372917 -38524.30319720645 -0.07399440788791742 
0.0 -503.3682766948057 28032.81976175824 -68641.35345486338 -0.0365759889807918 
0.0 -64.9392036773371 6777.10557785966 -13060.997534607595 -0.007838680832738708 
3.0 -1202.026887081416 34853.57773949351 -138637.66326750474 -0.0019201622317086484 
0.0 -585.9443720537276 32378.95170610233 -91472.38993547345 -0.03125676394218106 
0.0 -389.2801252004039 29965.731026853508 -85158.94958672862 -0.016059154293263933 
0.0 -296.8470591685759 24097.446135512535 -63625.41217246727 -0.021860257161506354 
0.0 -533.7122619423512 28207.029310813163 -68808.19043736972 -0.03961945270206057 
0.0 -177.6321226307501 17487.33267167409 -57789.824244105526 -0.007311973300306405 
3.0 -1139.8739808194382 32654.383147159726 -125907.62033492084 -0.0016326367030763157 
0.0 -541.1031881352108 29108.800564447796 -73282.98519460122 -0.03740756814692463 
3.0 -1402.1073414165755 35391.865202457346 -141026.8799911758 -0.0017197414141755928 
0.0 -282.9403250120353 20166.685483173474 -46117.46695568603 -0.01941830588297883 
3.0 -1385.3968907283352 35042.9504415313 -138952.5898103764 -0.0018620700130925947 
0.0 -314.4040118581393 20331.071054680866 -46923.12104743631 -0.020079052901967487 
0.0 -526.5600269210196 28074.73724167729 -68234.79462782184 -0.03921519438279254 
2.0 -223.6566966980932 11158.95432402717 -15497.781135337507 -0.03730158491213437 
3.0 -655.0379475776364 39481.95285935706 -39333.07262219594 -0.05016827181427767 
0.0 -321.3311056603205 21364.088620260653 -50763.97273842924 -0.02265740222237853 
2.0 -344.6874806770567 15772.333532805136 -17283.958872125186 -0.0464434288333551 
0.0 -429.9403910013748 32348.184261861366 -92497.6854428483 -0.01926612676817964 
0.0 -539.7612768345283 29071.888189330526 -73444.9683101131 -0.040225681885563115 
0.0 -496.0025851153305 25906.46523936867 -59743.30132037357 -0.03517008983428735 
0.0 -405.154142675118 22009.3574325464 -48011.04046115143 -0.02486695650985377 
3.0 -1269.6116510284915 34180.35450870117 -134044.90690966338 -0.00185046749896712 
0.0 -452.7600898951295 24892.5561725572 -56905.594921610784 -0.03146757979704154 
0.0 -482.86783454470776 27245.924814978844 -65744.10123357877 -0.0354593383461404 
3.0 -668.1613349971813 31351.857226495016 -31705.049303589498 -0.05271349118440012 
3.0 -1129.106132459569 33702.7523740552 -132129.20645958724 -0.0017557632343053664 
3.0 -1081.1151486954586 31289.440795955263 -118570.34165298949 -0.0015483180476647956 
0.0 -142.29668212515386 9596.912286298408 -28658.9032912073 -0.006686402099969756 
0.0 -501.7940762488068 32396.511839840416 -92753.00695728263 -0.023965961048818773 
3.0 -1501.2967422872227 36129.011528287156 -145932.73286037927 -0.00197164515420795 
0.0 -507.48639427358603 27642.18290408874 -65807.8595694234 -0.037786374589092175 
0.0 -479.53680059428154 27213.595367796337 -65566.37067130193 -0.03102423400254988 
3.0 -1196.818517067481 33343.68538899657 -129371.4585734241 -0.0017115561309361245 
2.0 -68.82058319418495 5291.2320358130255 -13531.8063446992 -0.008815544840103294 
0.0 -250.027315147023 21919.731872449905 -54598.73971982376 -0.014817769736589166 
0.0 -506.96347519029945 29567.17506173455 -75876.06499906909 -0.03867795479251008 
0.0 -160.92339001532966 10183.78253204546 -25576.171792473804 -0.008568274204012316 
0.0 -368.73336118853257 29088.871180261416 -91922.14956053448 -0.0041897332945124285 
3.0 -1213.2114441328608 33906.66589029861 -132754.4419223369 -0.0018534968696158087 
0.0 -198.93403875645245 5420.119246036518 -29924.66944344708 -0.0026819897717989846 
3.0 -647.9552297216468 39008.61861071343 -38679.10746259267 -0.05834787909919549 
0.0 -292.01209955104656 19353.209847403097 -43646.267390603185 -0.018311219689209117 
0.0 -219.28033807418007 17060.91071291588 -53567.941150999315 -0.010260283213014402 
3.0 -646.0857283338837 38756.547836854865 -36844.26631208412 -0.05458900378505863 
0.0 -31.333293035742013 2756.5819430488255 -12922.53098661585 -0.0012060145417604833 
3.0 -755.3163813466655 40618.94623015543 -41149.91976228373 -0.07145271907566127 
0.0 -547.4093936231372 33377.07962434473 -98774.55315679825 -0.025774285393488645 
0.0 -412.09251337746514 21523.755255822754 -46633.27510861799 -0.02428462734443968 
0.0 -491.2840415378318 34034.469728044234 -106928.8671236485 -0.008742635799164462 
2.0 -149.8505623123093 9004.610440435066 -14451.727044536514 -0.026633231970657655 
3.0 -486.65640055329544 16264.859377743309 -17811.125810591784 -0.056117436308115325 
3.0 -663.6677223695589 38355.01828520109 -35308.253041925826 -0.06772907799099911 
3.0 -588.1626836901443 38715.81177621408 -38386.482584116166 -0.0447079703364585 
0.0 -365.4236480423424 21233.65699088635 -46295.99119214907 -0.018630707891098847 
3.0 -823.6122047287506 28055.764629034788 -105163.20784901024 -0.0012905877857947745 
0.0 -156.0136082768989 4093.861965807533 -30059.357740931104 -9.39644720775212E-4 
0.0 -471.33598597084057 32851.29578024771 -95065.28273403346 -0.020395349251538176 
0.0 -201.93045104638256 15669.591122732885 -28064.240636782877 -0.01167806266753808 
3.0 -577.1720711760721 39357.24683068722 -39171.24254453601 -0.060429758288782685 
0.0 -561.7754498230421 29882.29960509134 -76815.22354582424 -0.041342593354563625 
3.0 -1048.4837855255812 31242.89981832871 -116711.07948714557 -0.001547300423562006 
0.0 -562.9889472123081 32966.76420698954 -96177.77618942365 -0.026666688771207273 
3.0 -1170.2374295158234 33511.28604623047 -130695.94977614141 -0.0017876814490368174 
3.0 -1045.9673587313528 33079.504188295825 -128419.58855613225 -0.0015817887710311805 
3.0 -227.03255678899126 9332.20615997776 -15216.084764965415 -0.027646928823015206 
3.0 -532.748164923999 40435.92219412663 -33950.88249858096 -0.07534437696786145 
3.0 -1521.8677496105834 36346.18199235111 -147131.38957417742 -0.00192791522270997 
3.0 -967.5807050656823 30236.876469764244 -113860.5441322315 -0.0014041043574307018 
0.0 -378.51078452843944 21136.191440754676 -44994.638087404 -0.02242379767523946 
0.0 -15.99972606094884 2420.902804075044 -11850.543812617656 -6.533703077028468E-4 
0.0 -286.25351474133345 20262.1986211302 -47524.1706009902 -0.01856189807464608 
3.0 -721.9880804527484 38076.693197920256 -34400.79979108312 -0.06500980540973647 
0.0 -458.53166639665426 32495.58432751755 -93872.19122101835 -0.008137761447513915 
3.0 -1399.968017180569 35691.12334323198 -143197.41174379142 -0.0018463352287656177 
3.0 -768.9380590589966 41142.752111145455 -42799.636829032475 -0.07258358765042308 
0.0 -413.30013771080604 22313.548711322524 -48734.745472473085 -0.02230344890776742 
3.0 -688.7448783296608 37402.97502479574 -33451.34266234049 -0.06252098838627773 
3.0 -984.5477441186335 32842.80062007523 -127203.05813886321 -0.0015430093825257016 
0.0 -454.61290547279435 26417.53969469985 -63325.87950191732 -0.034453474402783055 
2.0 -228.72812810243414 11757.116550587674 -15478.494009801792 -0.04114811824938825 
0.0 -488.2761791772113 27135.287760408082 -65062.393408267315 -0.03507207043972138 
0.0 -546.6826008616587 31796.207491298865 -87953.94622101111 -0.03344225940643468 
0.0 -288.6179866771873 26868.313837112804 -75444.97873984656 -0.012476134673600071 
3.0 -869.9667480449583 28608.110863698126 -107354.47686957395 -0.0012968903744544828 
3.0 -1001.1572437302793 30459.68083116132 -114986.14542214008 -0.0014807511157492082 
2.0 -373.1873893409123 16578.77310028549 -17435.605316500834 -0.062129080211468984 
0.0 -472.34756537651464 24858.955197825922 -56543.369655446004 -0.03212104942875687 
0.0 -330.77602706855043 25724.398711867878 -69973.49419410824 -0.0225785017967271 
0.0 -481.5459510083728 30786.5809629183 -83536.98083767734 -0.027345980564510507 
3.0 -1359.9653568297913 34872.83280017801 -137939.6436930982 -0.0017967665309696246 
3.0 -1092.6553510696333 32449.383768860745 -123163.52833089812 -0.0016874330921766993 
0.0 -272.72097936016297 28699.74228675162 -86589.7805061472 -0.004415448700223222 
3.0 -1005.6049534805095 31500.131389425154 -119721.6810401083 -0.001440222918574329 
3.0 -1231.828426023535 34365.755233627584 -134121.00214379202 -0.0018811699086652798 
3.0 -1325.6196161435184 34893.38924666763 -138269.3002206772 -0.0017738142172203197 
0.0 -455.26974114871126 26095.374321383566 -61000.15173306805 -0.03413171415550616 
0.0 -551.199296052044 33256.294914498685 -98460.6651607236 -0.023346278222184495 
3.0 -840.4874476534388 27910.219309395616 -103793.34998094082 -0.001294964802894141 
0.0 -227.85871764441484 23602.46812945757 -66603.49677471814 -0.008096701121865271 
0.0 -267.7747185211002 19618.17348062288 -45964.24816540658 -0.014575190189013262 
3.0 -826.0875053999661 29178.68089325591 -109468.51809496674 -0.0014032369824130849 
3.0 -747.2202124052773 36377.395740751985 -31874.631750883225 -0.06407081595574232 
3.0 -347.06876262966574 12570.632143583422 -16462.144831793572 -0.04445625637624423 
2.0 -369.80554269334976 15901.330289642765 -18036.91881096782 -0.04535050931774513 
3.0 -1028.6863992549916 30526.413026214836 -115300.16525099782 -0.001491037315744241 
0.0 -299.56772985236614 20775.60097117415 -50031.74571568991 -0.022419933576452132 
0.0 -71.37080814995433 4184.880838057618 -18580.187891230282 -0.003420146252419211 
3.0 -1452.7806963616858 36195.54755840049 -146328.00144816903 -0.0019073346195111304 
0.0 -613.8513832437962 36470.78590375504 -126675.1321755163 -0.010881976216205031 
3.0 -1125.97276117578 34083.56030321624 -133720.44885557576 -0.0016765402829489087 
3.0 -1038.8517781649043 30973.640885043005 -117357.93251896856 -0.001494262998702265 
3.0 -709.6262360178134 40411.1385747979 -41148.869882389525 -0.06634946322275284 
3.0 -1418.5024670193482 35900.300541663404 -141934.34596551146 -0.0020289085122175672 
0.0 -100.8821822156682 3877.8092482008833 -19184.264268383387 -0.00234369728542018 
3.0 -1409.0475714054662 35724.37281213788 -143420.47919569258 -0.0018428067625325098 
0.0 -421.40404889883587 25693.45569652625 -61258.99702915711 -0.03085585559040123 
2.0 -285.6219177241985 14657.831274774455 -16318.52465573358 -0.05140136926904406 
2.0 -400.8363962416796 40391.99172499917 -37615.114291454 -0.04700232588564199 
3.0 -1226.7959625460344 33164.95661273597 -127858.63612012622 -0.0017367293842640427 
0.0 -172.05598043038347 6852.195736339668 -28770.7657985401 -0.003531912373682479 
3.0 -752.4167098129375 39438.264402254514 -37425.472795193054 -0.07009013029289124 
0.0 -480.52446287844197 36026.45969866135 -124896.50410017384 -0.007304341214892076 
0.0 -561.4029550275864 30934.081504190253 -82376.04119039199 -0.03781598411803358 
3.0 -652.0672091450198 40852.58745595973 -42537.01922582246 -0.07087725789254357 
0.0 -357.81442348386236 14048.163380889944 -22957.146477299204 -0.014652456047453445 
3.0 -1165.6136337043802 33426.24190765017 -129109.29186860762 -0.0018681510275066955 
0.0 -234.4544732395289 17598.87077751113 -44386.62039707745 -0.016219518685484678 
0.0 -377.86009886932067 23242.574158610296 -51922.798056634434 -0.02380452224564448 
3.0 -50.176492466172924 3638.9080622247156 -13677.512575086485 -0.0038478600798213737 
3.0 -1106.1495817245188 32770.150690331066 -123675.72326137421 -0.0017610214706315448 
3.0 -735.4446420801856 35194.3037770083 -30854.073827734082 -0.061782048716611526 
0.0 -322.67212640272834 19119.05882785173 -40914.530879020735 -0.018170713929923983 
0.0 -408.29567028710983 21740.50488887055 -47146.815678961975 -0.023705709028110936 
0.0 -494.1836445395522 31641.15479251269 -87725.6485983928 -0.0269629825398013 
3.0 -1264.3234116516012 33628.67713817536 -130194.329409536 -0.001790838721474544 
0.0 -559.3791082258643 31837.82759030682 -88633.0348815929 -0.03164916040729034 
0.0 -476.2337535176928 29664.383449744742 -78637.07214140313 -0.03332010058567219 
0.0 -189.5138570862004 18221.711413681533 -45340.88316009155 -0.015525483891386742 
3.0 -1310.7957750729063 34248.6980558745 -134310.08790268714 -0.0016991434690535952 
0.0 -396.3803535035983 22840.556203999535 -50601.15656374016 -0.02537858921210232 
0.0 -431.715731018019 24631.40376045531 -56134.37172695329 -0.031076266667987313 
0.0 -163.63092574603877 14233.725677937711 -19526.806773612585 -0.020614180232125696 
2.0 -803.064618916903 36211.24653497608 -138359.86313942532 -0.001809471889968624 
0.0 -343.28930649257944 21803.994300084745 -48823.12997515452 -0.022819661839879185 
0.0 -276.0746858212222 18836.80734227644 -43860.917145516876 -0.017935921871806263 
0.0 -284.0143088830455 22939.75544193638 -55386.724273286396 -0.018883189810850763 
3.0 -755.5748631431023 40731.45390144552 -41527.569687082745 -0.07169987573189393 
3.0 -1355.5051730646373 35947.15126691865 -144858.55503041402 -0.002051137247425272 
0.0 -441.08609731187096 32537.30099840414 -95742.90523928874 -0.019613408077868988 
3.0 -1497.6952347493198 36011.48576765752 -144415.3637779951 -0.0019678575662367545 
3.0 -704.4768423360235 37939.611743256755 -34319.92545908789 -0.06342367690871209 
0.0 -217.96023986064057 25044.714055461973 -69192.3285169198 -0.0075172472234272935 
0.0 -111.2247986479079 6313.902691749214 -19932.788966455955 -0.007183578618824116 
0.0 -396.18060560098735 32123.22832271679 -96975.32566842648 -0.012965348811192504 
3.0 -764.9975302016185 41078.16411250536 -42629.758079164654 -0.07305612928171454 
0.0 -489.36333060885363 27437.872710782984 -66395.53146052717 -0.03246131025057929 
3.0 -836.7635349557027 28469.908785887434 -106517.40889577857 -0.0013158582773971001 
0.0 -392.1227561146494 21023.64458147598 -45311.11679351858 -0.022038629128588668 
0.0 -555.7110218596881 29653.63517322609 -75972.82472965417 -0.04090137998560717 
3.0 -598.3335377175227 37867.77459633555 -36965.81251523544 -0.051274652144543895 
3.0 -974.3501281952114 30742.276249008464 -114929.6556722458 -0.001588992467444455 
0.0 -298.4395439966994 27983.98922761242 -89500.73570970948 -0.003319633099989274 
3.0 -1052.343099681882 30859.78014695507 -116537.97073055258 -0.0015158145009598655 
0.0 -261.1858242790515 17886.204151972466 -39084.172136760295 -0.01263312163032588 
3.0 -1302.8102779365668 35264.315313294814 -139286.27287215806 -0.0019046035030413242 
3.0 -1320.601586322187 34407.29682020161 -133815.61121683652 -0.0019000372804197866 
0.0 -560.4493194018637 32239.592511153533 -90823.32578767261 -0.029789190557901676 
0.0 -348.3452486638406 20609.05017137583 -44663.117261923304 -0.020998247595375597 
0.0 -134.88480411412613 9902.1343257894 -23654.352512338228 -0.00913403888377266 
3.0 -675.1614624807378 37159.99985083091 -32933.871254403064 -0.06153209297653703 
0.0 -305.1710501227334 26257.16404718751 -74565.29517420742 -0.01274929423830371 
3.0 -1141.860839819471 32882.51300589834 -126943.1117560009 -0.0018356092088466977 
3.0 -895.52170609132 28786.173549261708 -104168.55547026069 -0.0012229019108935914 
0.0 -435.0123721405907 34503.673625305026 -108373.69788128312 -0.012907716087755983 
3.0 -633.2777340653789 38963.46905821397 -38549.124202187944 -0.04657276701193716 
3.0 -604.6525059444879 38331.13226955018 -37495.04412684954 -0.04848259826451282 
0.0 -359.8042212612604 23415.811912051584 -54702.14156926849 -0.027091038201210265 
3.0 -538.5936919188782 40585.12323750464 -37074.175481983686 -0.07592094756316711 
0.0 -259.2310068878246 20264.317467788078 -47802.302652349346 -0.01801556870622731 
0.0 -333.9650478834295 20875.441018933518 -48388.662616179696 -0.0219731138323711 
3.0 -523.3065255099864 17111.119276717658 -18202.423767093456 -0.05900863590762907 
3.0 -515.9128858623488 40689.41904982032 -39119.292311168836 -0.07483461419678714 
3.0 -885.8693982110711 28725.084766144122 -107559.5111982552 -0.00129887798096467 
0.0 -242.45840771367193 19419.582502800386 -45428.690481349826 -0.018157076363692425 
0.0 -443.7182740006201 24382.859335442 -55023.24303224583 -0.028155482678141882 
3.0 -1023.2015077282273 31719.11755371556 -121448.44517158617 -0.001565530383998671 
3.0 -958.625986059502 31787.664944248543 -117481.885381855 -0.001696114579197845 
3.0 -1253.850530715912 33564.34481140398 -130516.76102104713 -0.0018055885554761099 
0.0 -17.490545182122535 2495.4077923937084 -12298.221776293507 -5.675107608107379E-4 
3.0 -752.7611431277533 38152.23988143823 -34623.23377096887 -0.06764361577135533 
0.0 -302.5949234675914 27866.34156991469 -78919.76561720589 -0.010392177843668846 
3.0 -1348.2758616497147 34562.70706581378 -136031.05129348475 -0.0018783361042980927 
0.0 -315.8648617396762 17433.592879168078 -36486.79819522465 -0.013528820100165408 
0.0 -347.18827661716045 22533.559512919826 -52281.09632151906 -0.025082711114959223 
0.0 -536.8621861617754 28919.02753572604 -72055.18733031422 -0.039026633330099314 
3.0 -677.8952160818225 31893.89456361624 -31225.935959476577 -0.05348599625980294 
3.0 -510.8977487668692 36563.32775127546 -34487.250115495204 -0.043536969973828984 
3.0 -746.9788850616768 35820.74096309714 -31312.652029195717 -0.06130217242753559 
0.0 -194.0348366972645 13318.84586620075 -25129.88342507393 -0.009520086558991987 
0.0 -373.9554977750852 24742.43693167236 -58769.9290229734 -0.024388751545659726 
3.0 -697.9611603483633 40321.64682911642 -40540.117192097234 -0.058027432131954215 
0.0 -273.1656447166725 22802.73666191345 -57955.78635828749 -0.02178583074050941 
3.0 -679.3120658283949 40226.220488710096 -40341.196253802605 -0.06448176188097224 
0.0 -225.14226780581672 10953.937360856407 -23467.495435072113 -0.01121395982799004 
0.0 -104.49401954960871 11093.734184963367 -15114.0945222353 -0.015732138148177886 
0.0 -247.45737875493145 25669.492410525698 -72846.69257707274 -0.007673334086501045 
3.0 -1394.7167374215871 35754.6799111386 -143647.61128113966 -0.0018443742204529313 
3.0 -1351.1674726212486 34734.860604059766 -137424.7309983884 -0.0019438896997483726 
3.0 -1121.427304100739 33276.51300063188 -129532.64149392114 -0.0016786577663267103 
3.0 -872.2375686386818 29308.075071445943 -109656.18985368212 -0.00144736692760584 
0.0 -422.75655430151085 23582.349054902435 -52841.247341429014 -0.028314567841777643 
3.0 -1108.677607723404 32020.74340196169 -122377.51402804136 -0.0015953156784735247 
3.0 -1378.6661328661867 35418.211119543106 -141515.51140740863 -0.0017583531778101685 
3.0 -1307.2734049226708 34049.36531437077 -133528.1071217052 -0.0017486822675684146 
2.0 -124.68550857176352 8631.727532004057 -14382.689175237825 -0.019079255651673586 
3.0 -15.888483203474367 2366.9025357708933 -13508.662174898196 -7.840108471504107E-4 
0.0 -527.435057908573 32612.101597570916 -93110.37779507737 -0.02166243475134064 
0.0 -258.6733073359543 11791.160559018692 -20189.44468947737 -0.014152482818412186 
0.0 -251.07823132052215 19675.64400671412 -48636.868836654015 -0.014884229181866677 
3.0 -759.920001671516 41104.80291631779 -42708.58252232329 -0.0734546518610433 
3.0 -597.532756151775 37034.811849877915 -33799.16441029197 -0.05073356730611104 
0.0 -256.9121550089189 29854.493624710285 -90107.68305213324 -0.005055495949678921 
2.0 -71.64154829779241 5700.197071277253 -13445.67934016729 -0.010688357509714318 
0.0 -563.8152569066509 31156.04674459133 -83760.15304022172 -0.03632580268276829 
3.0 -303.4962309824761 11054.95153243325 -16149.330376074467 -0.03178160460566632 
0.0 -362.26977845256187 23078.5290527369 -52581.98502176636 -0.026811658544603805 
0.0 -287.15823982861457 19508.123275215185 -44899.05104076192 -0.018778146015629597 
0.0 -165.96505182034713 7657.7975148008245 -24684.978215577103 -0.005621988051128883 
3.0 -888.8477224892594 29736.379063639008 -109871.65970031792 -0.0014427109255313664 
3.0 -1471.7719709630153 35978.47245663041 -144165.41157194838 -0.001784126528421479 
3.0 -1511.228546783794 36282.182730070344 -145829.9153962457 -0.0018725014472001078 
0.0 -456.8768186313944 29057.991398933158 -75769.92104747689 -0.030964497050959307 
0.0 -268.8786002818999 16082.388167168829 -33074.02702864448 -0.010467028664046873 
3.0 -1444.2512979585385 35759.044149131434 -143729.51891603498 -0.0018796219556794771 
3.0 -724.687506704523 39659.865216690894 -38406.25897634399 -0.0671540225673473 
0.0 -195.558101348622 11520.010976658918 -24089.420728121087 -0.010619941810683917 
3.0 -440.14575678334796 39210.16367317845 -38149.30507369207 -0.06086864012449479 
0.0 -332.4198676145425 20488.54685536882 -46768.23847575651 -0.020980334027743935 
3.0 -686.3303388615818 40766.377783340344 -41932.42904661707 -0.07130571378953399 
0.0 -534.5063645965986 28495.177838277777 -70398.36803107387 -0.03976742210910932 
3.0 -936.7008060878441 30080.758288725254 -113077.45372476938 -0.0014164955916668126 
3.0 -1014.028512683484 33160.23799454399 -128993.2122273307 -0.0015846517108748888 
0.0 -269.319102192019 23677.865760662768 -63858.388534693004 -0.018492741886611916 
3.0 -882.6477476196892 29428.076835521922 -110588.8175797961 -0.00136173907420939 
0.0 -186.79310911234995 25795.35591336321 -76494.76531674217 -0.0026307512954200944 
0.0 -428.5433357635738 22707.105929275218 -49783.31987604404 -0.024212538420876818 
0.0 -347.72803848527354 21868.4853076546 -49236.68914805025 -0.02076268164059513 
3.0 -622.4536419468151 39706.995419626764 -39895.82590645811 -0.0556457425517527 
0.0 -299.83048938280047 27408.68129787665 -84175.90687146081 -0.005962341450798576 
0.0 -351.7300672338149 25165.19699510967 -64152.34852967602 -0.027214110373111063 
3.0 -485.3410106271716 16749.165054319976 -17895.420736041367 -0.05713715707470588 
3.0 -692.3009634972434 33306.968432164525 -30550.696114821374 -0.05629995520564739 
0.0 -221.2784554461233 29176.065597433742 -89112.41123077825 -0.0048842178418423724 
0.0 -292.0277463953397 19794.224871886585 -43257.47809846515 -0.01894547348713003 
0.0 -469.66489097542063 24791.23260763116 -56201.064412602835 -0.03194913358404587 
0.0 -358.2804873251945 22715.241835251574 -51518.13168591527 -0.025887834881201742 
3.0 -350.6106899553846 12273.580384510891 -16588.172372011777 -0.04299947405761533 
0.0 -277.4616524733376 23538.582209024506 -64358.93376184782 -0.014438924112823045 
3.0 -746.28438912398 38884.42249577071 -36236.2980231222 -0.06906981263800088 
0.0 -550.5138988508807 29059.582335207415 -72754.60321405457 -0.04102431982084652 
3.0 -356.4070604359978 12317.224136943452 -16574.29355789265 -0.04385887368139812 
3.0 -415.5401309051128 18169.773110391026 -75039.2684549806 -9.061234071430638E-4 
3.0 -1180.141572861458 34755.97536920294 -138015.16689732877 -0.0019091122470579688 
0.0 -243.61279626957665 25515.304683952236 -69423.99075796452 -0.01322159318208624 
0.0 -245.55692953048464 23301.967774124845 -64562.36633185377 -0.014440943610847745 
0.0 -61.16269971037079 3162.244377236738 -14748.21164996394 -8.47213756796179E-4 
0.0 -385.36557024221185 27686.481054458567 -74404.91099289809 -0.027197913627678885 
0.0 -59.817417699434564 3379.356996059048 -17171.46383729992 -0.0011370233655171205 
0.0 -553.7077259808573 35614.720345990056 -114666.4725461298 -0.01171533546922082 
3.0 -1341.766231218706 35149.91540300555 -139947.1063108238 -0.0018695772419675205 
0.0 -127.26526594746271 4329.324293153649 -32264.25560546916 -4.985272853347975E-4 
0.0 -402.9106665108618 26192.606642558483 -62447.67887716084 -0.03134331839872199 
2.0 -271.5217670846569 14112.074572669833 -16175.554667945406 -0.050979407121045796 
0.0 -181.0437230949574 7348.196202727084 -21595.574478295242 -0.008174914429743291 
0.0 -185.99923222969406 15264.036214579906 -26678.68745626522 -0.011115349962775556 
3.0 -368.9121409654124 14297.277785099393 -16329.430041231277 -0.050542297329964576 
0.0 -497.501483970646 35462.55495099403 -117968.01457383683 -0.009911924826641966 
3.0 -1375.03742626216 35648.31085246293 -142383.43924593218 -0.0020462062936934386 
0.0 -172.13824714334012 10467.060036308927 -19519.54488260881 -0.011824303011728859 
0.0 -203.76192773560754 7404.025721065062 -28274.602956974675 -0.0037276796336069744 
3.0 -409.34574190705416 17966.5487649526 -71862.64226505611 -9.011191532443594E-4 
3.0 -799.5532761149329 27774.839586585418 -102884.80526147418 -0.00120874099740026 
0.0 -540.8213837707526 29474.26765470017 -75228.20094487586 -0.040658613128116736 
0.0 -516.6704738526523 28516.521803797492 -70807.6749636629 -0.03653998064294256 
0.0 -467.2986310977117 25467.16581437028 -58567.068967041116 -0.030122467396367 
0.0 -607.829503939065 36454.084519081596 -115936.62437991037 -0.013777899147302774 
0.0 -167.16984938173405 12335.606531866099 -29001.06925653311 -0.007976722350655135 
0.0 -152.5167403047318 13260.664385899989 -30225.859519744554 -0.00847521799655657 
3.0 -1251.8023981567023 34724.42485733272 -137647.49588601355 -0.001914830119652074 
0.0 -310.5422559003308 38490.92299029847 -41086.194366413525 -0.04413995143242265 
0.0 -460.9944190400557 25313.641030471314 -57964.438769890505 -0.03201655460971782 
3.0 -551.5469591652452 37566.297550663345 -36364.837250080105 -0.047756505974272945 
2.0 -317.96377292054996 15277.811582949764 -16615.23398233262 -0.05203996247683988 
0.0 -51.65692888997482 2701.8280039969704 -14246.034421150742 -5.757891487136491E-4 
3.0 -531.591980815541 40542.68842322274 -37556.343903451205 -0.07550830366258618 
3.0 -617.2792863315407 38407.82057997216 -37132.32858270565 -0.0544425222387728 
2.0 -320.117781187909 15996.469203375902 -16517.732798839614 -0.059258757944396175 
0.0 -126.11503396896563 10123.873766226237 -17319.03370208199 -0.012293175965187562 
0.0 -329.4775598630465 27515.766090630914 -87229.78814896152 -0.003579791693619599 
3.0 -691.2301381686605 38181.7608081156 -35144.17861017348 -0.05723778980367688 
3.0 -1298.4152876435217 34626.93186950036 -136397.1794601814 -0.0018296403289010002 
3.0 -696.3716942249137 32801.82701845367 -30716.77580292958 -0.05574729108756519 
3.0 -630.2365293308291 38469.22999027775 -37717.63893047965 -0.054751632163733466 
3.0 -200.97678587365067 8873.685912451794 -15019.27182372113 -0.026276615677263665 
3.0 -592.8673172721413 37496.14573943154 -36112.63764465595 -0.04905617164598177 
0.0 -496.44068497837975 28910.636249813237 -73672.2029299487 -0.035995123714566354 
3.0 -327.3858435042419 12667.893461495732 -16185.766468164828 -0.045212052546483986 
2.0 -169.03060707966597 9400.3107987567 -14731.851318502186 -0.02293691449842475 
3.0 -877.3111746114806 28607.746255764778 -106061.40842618611 -0.0013231682218975607 
0.0 -414.4647073454651 33888.75114288091 -107216.26759725432 -0.006974166625730702 
3.0 -597.4231971693945 40657.47699053646 -42137.891904127966 -0.05644775523539891 
0.0 -259.4651911003905 19206.454887080974 -43306.69153016427 -0.019155325221281272 
3.0 -1261.547132501904 34445.86626047632 -135223.22051283822 -0.001828087754947202 
3.0 -780.011953134358 28673.65229826917 -106290.74683236843 -0.0013897373135007384 
0.0 -440.27065175847616 23671.06293174609 -52029.24873220364 -0.0277886689049762 
3.0 -643.68867644381 40774.37017791542 -42386.03295025443 -0.04484211503773591 
0.0 -521.7290164506659 28345.193121763885 -69428.97792270691 -0.03821552742525816 
0.0 -285.1006468347029 19733.93304656062 -45128.64834957224 -0.019634723237033545 
0.0 -328.02582549176344 27539.923398019666 -71735.1675478434 -0.02045830672495717 
0.0 -527.0349447498197 31186.16904579304 -84494.01366081632 -0.03429913450155329 
0.0 -428.3040594332316 24153.538080359584 -54799.92533677217 -0.028670731558406777 
3.0 -639.3088595385725 37695.80500039034 -33768.079415720706 -0.05681905271662373 
3.0 -1528.6064670012038 36367.910136516504 -147172.49421931224 -0.0019245840783600732 
2.0 -42.78299618148036 4116.862233892174 -13058.616916872625 -0.005240049221273829 
3.0 -637.7469339480068 40783.68133841907 -40592.33870430391 -0.07446048497931503 
0.0 -295.22428228336264 18510.90589439631 -40016.79878991157 -0.016359311570118176 
3.0 -1282.6898568145575 33853.87701209249 -132252.01245668015 -0.0018293054893371696 
3.0 -640.0008274787207 40072.832930503 -40845.87710433375 -0.06153511591928844 
3.0 -690.1320582830676 36645.38993988657 -32226.09612950781 -0.06267413264223722 
0.0 -164.54965276038874 13552.68071651819 -31417.53331423874 -0.008245141470243602 
3.0 -963.3265119421404 30045.83961689115 -113415.3669315207 -0.00136055150461782 
3.0 -1070.9419858689985 32322.113647017308 -124388.07584970005 -0.0016331017030983893 
3.0 -1150.5268524701992 33882.84299682583 -133142.5038647414 -0.0017883594991957544 
0.0 -405.36975145147335 22577.248420659922 -49613.12686572269 -0.026508296180218695 
3.0 -619.7297575055632 38632.77060458075 -37938.18146088375 -0.05551936068412414 
2.0 -238.68890191886496 12204.467199874143 -15506.891730748439 -0.04287947488159852 
3.0 -537.6607669033552 40389.321133056605 -35218.36424780646 -0.07438186615838036 
3.0 -525.1607867719487 16967.145256383716 -18344.065601451308 -0.05746201989325019 
3.0 -1405.6179188294645 35530.06992152481 -142187.11762913052 -0.0018806827470722771 
3.0 -829.9290195803729 27934.4624693715 -103344.7125018246 -0.0013088301720893857 
3.0 -745.9042438188395 37789.4785534544 -33946.642397551645 -0.06647355983697456 
3.0 -1388.0531859631049 35175.80223710804 -139727.02032877447 -0.0017665925170871019 
0.0 -158.76961058268458 11753.446992973439 -29124.69096337483 -0.009052670820540596 
3.0 -714.1988988971493 39971.10290347234 -39350.3054166695 -0.06892629549852639 
0.0 -397.9468627487562 24316.3016747957 -55285.22904176997 -0.03035563058411745 
0.0 -290.6860248413633 30994.333206495437 -90997.56549624425 -0.007189133236178055 
0.0 -78.35557086025577 3451.9440634804787 -16801.40978500986 -7.231111862515259E-4 
3.0 -1146.2704911960973 33507.24648941452 -130582.21387872782 -0.001678589838535234 
2.0 -94.99182010443872 6394.3144269772765 -13737.655032796732 -0.014329278387182731 
3.0 -361.3416099806553 12494.135752101502 -16714.689696010664 -0.03793714788639297 
0.0 -355.3464104011536 23194.296814282276 -54410.25945115115 -0.02706824011642737 
0.0 -179.72630977242625 4653.751536524666 -35325.62257344904 -0.0010409778244200752 
3.0 -638.2597514126201 39093.92524620766 -39138.91992851098 -0.05942821230573815 
3.0 -892.1687439852301 28946.560188322117 -108639.38763653593 -0.0012855625751307775 
3.0 -723.7042474191177 40989.62974091083 -42665.47674012813 -0.07318726915613899 
0.0 -188.1625166023522 8498.751296765004 -19450.02971858513 -0.008892304702262158 
3.0 -1305.2686212325625 34310.41569130098 -134901.44473680307 -0.001871344039944778 
2.0 -175.43041379284435 9196.856556647399 -14943.279363157846 -0.020006146618683704 
3.0 -631.7554866352987 37824.98108767918 -35704.72523293414 -0.05335313272283239 
0.0 -272.6613203385802 25221.33847508698 -67422.40139100706 -0.017513283996395998 
0.0 -520.3969060710629 35951.1724163027 -124130.66565947616 -0.007704668802395651 
0.0 -315.0075272067834 27289.153426133314 -87412.63342780713 -0.0028482823375179838 
3.0 -1194.3541027737817 34325.81107571798 -135326.75458864437 -0.001830995117888483 
0.0 -264.25971162311583 25423.74823225134 -72111.33164440983 -0.009782574623232766 
0.0 -445.5174560792078 16780.812652549805 -18756.097700669332 -0.021393453997767233 
0.0 -199.33807258072028 17566.848929722186 -58888.94026977878 -0.00627855066250479 
0.0 -137.89920984893263 14224.98622169454 -34142.66134381954 -0.009541068110582862 
3.0 -265.0912889851929 10253.711391484127 -15736.473911735611 -0.034843751856614855 
0.0 -497.65624974200017 29780.64802173247 -79208.15847718403 -0.03257898953251538 
0.0 -431.877350702242 32906.277630169236 -99731.21377316971 -0.01575714381947783 
3.0 -766.0012747252722 41115.366253687884 -42786.428736693124 -0.07214741257268316 
3.0 -599.1460888508736 37884.7791485213 -36411.175549114254 -0.04974115498735612 
3.0 -1436.17847599216 35437.740648994164 -141216.76301020605 -0.0019164246636425336 
0.0 -489.08635087721234 16117.6383972512 -22184.555454375088 -0.017163811502421474 
0.0 -355.65334749550675 24287.665171586214 -58330.40061236561 -0.02745037056027374 
0.0 -553.1703776814056 32544.500235833566 -92961.9817577519 -0.029459740371163307 
3.0 -861.9423075086127 29432.74501348519 -110507.00835331703 -0.0014160632883485533 
0.0 -278.2334268798622 28251.159675193307 -90550.26736668487 -0.0029100783370911015 
0.0 -353.21501120008685 23303.50455334653 -55102.388573905184 -0.027267317135176296 
3.0 -659.2697479941563 39895.259266647525 -40185.061440378755 -0.06484840240351616 
0.0 -606.0882381452783 36388.05688962012 -123383.68246884926 -0.009973179132922443 
3.0 -1157.0103078992786 33268.90748435582 -126281.44184650543 -0.001763239608424794 
0.0 -379.09171789516927 29747.544326929732 -86195.28797531116 -0.012660678166512845 
0.0 -402.507386375831 24530.973333070535 -56347.926207430304 -0.02992478326110576 
3.0 -602.1290734507302 24957.624849396376 -94150.95102665483 -0.0011632200619985929 
0.0 -147.60481908588753 10385.506460812805 -29482.32177046412 -0.005567341166438882 
0.0 -301.7407970871153 29403.891310108243 -94432.60066542457 -0.0032705741530032278 
3.0 -760.5496182467384 39395.37440184699 -37452.45939909139 -0.06991839662430303 
3.0 -741.2077923204489 38724.13043390819 -35681.79332973683 -0.06598837695354709 
0.0 -329.6548803950256 20090.722146907876 -43775.09947073193 -0.020333057755525796 
3.0 -729.2022149659252 34520.21662453199 -30573.051630194266 -0.060594494499095986 
0.0 -145.22859533144185 7579.063897587111 -27783.54992887547 -0.004864627416903233 
3.0 -680.6679764142442 32734.775062304354 -30655.68536251228 -0.0532472353515571 
0.0 -447.8187534623232 29389.89816400162 -77295.34109970488 -0.02807512169225978 
0.0 -565.437400855312 34991.52302339457 -111070.0710075509 -0.016643853654836817 
3.0 -795.6026497389236 27753.688497723157 -103313.04490572866 -0.001211134835376103 
3.0 -1052.3814767593428 34958.60204880998 -138736.43270064573 -0.002015158229177463 
0.0 -199.91563333295437 6256.562972979566 -27412.19201526175 -0.0027615657728976496 
0.0 -560.4279473708474 30543.2669025916 -80329.28680303176 -0.03945232580612444 
3.0 -915.195534586855 29029.4216506251 -108774.33460291765 -0.001328215927501666 
3.0 -1362.736244312173 34916.93050140099 -136199.24173228166 -0.001974445155411228 
0.0 -302.8184928553404 20955.846970999737 -49132.98736692649 -0.02074649374677145 
3.0 -730.853242141346 35740.72679167586 -30968.02257930241 -0.0614583875927298 
3.0 -1277.2639566554637 34578.21863029227 -136669.0958067223 -0.0019933892399568933 
0.0 -442.1801649068893 25529.641709141553 -58740.0030583942 -0.02905827064293626 
0.0 -515.4599750051838 28385.261531963195 -70141.31516043436 -0.03934178460964435 
2.0 -98.66088174186618 6468.692115259855 -13933.016209451476 -0.01519353391661873 
3.0 -640.6854980856463 39336.82336525296 -39382.747380360815 -0.059741467231696335 
0.0 -567.1451315349753 30297.062914353886 -79098.95330759558 -0.040406456396727075 
0.0 -231.030088403788 8305.414088257696 -24000.558254178162 -0.007407559617039574 
0.0 -188.70085419436253 9135.77212938737 -19355.749727575127 -0.010730446059460299 
0.0 -407.3792261828988 27727.861944890938 -69669.70831999675 -0.027846834213712895 
3.0 -380.7257798228782 12954.94999047333 -16794.903205550218 -0.04579663200153462 
3.0 -1267.7550785573203 33789.18243276706 -131733.87517927398 -0.001821574401725701 
3.0 -342.8062040865426 12153.826919508974 -16314.137179525556 -0.04318998869461803 
0.0 -536.3489933344288 16852.87500611443 -23135.763133705284 -0.021893248093041513 
3.0 -1411.9327835918098 35463.2425412866 -141839.13838342045 -0.0018320999351463733 
2.0 -394.5013272887956 40673.39302048996 -39683.108438618474 -0.05182311878183009 
3.0 -1247.8876276467684 33219.225100228476 -128518.90769642408 -0.0017486147602665536 
0.0 -436.59337875554957 23155.02979944295 -51284.65408346457 -0.027278171791547165 
3.0 -1536.336469240664 36386.11473015912 -147131.73673189123 -0.0018127631221519888 
3.0 -712.6062243229367 40839.97756825334 -42269.02331970931 -0.07113178277356691 
3.0 -693.5539622942294 40749.33890041442 -42213.101587768026 -0.0703504800033774 
3.0 -1454.3332870137262 35522.634380156625 -141704.00483989157 -0.0018802952668039235 
3.0 -487.71005579074773 16402.83069044153 -17999.418645013808 -0.043485322472454124 
0.0 -128.14838590481776 12182.635931069204 -18058.976632622704 -0.017567764033248258 
2.0 -399.70763678282793 16899.963789832203 -17969.47620187701 -0.059489516225242636 
3.0 -123.6321150014925 5301.464077421791 -14260.857528441207 -0.00834042196502469 
3.0 -587.67221240412 31254.414232081184 -30700.24703660011 -0.05314484169239764 
2.0 -305.71816838244996 14987.689272821957 -16448.68737792465 -0.0549060852685337 
3.0 -1245.661079477396 34463.47974070673 -135819.42819479562 -0.0018460955623772165 
0.0 -297.3712041659476 18845.118277550166 -40447.095606692026 -0.01593187240598023 
3.0 -628.5936105171653 38568.662179408406 -37531.39942179533 -0.055012611665027994 
0.0 -546.3289123997927 33151.66062696364 -97628.4167065624 -0.023414882085344542 
0.0 -245.14168929041648 16348.779025100366 -38720.927363001174 -0.012172761742010704 
3.0 -1491.7609281832542 36257.46495971566 -146688.1563188655 -0.002017717866244509 
0.0 -387.55805184484814 33999.08955534092 -103112.66426497286 -0.012649953625136455 
3.0 -142.62970099633296 7249.982480884627 -14343.764632180757 -0.015954752398594334 
3.0 -678.4700402047738 38997.96837583415 -36629.20939626833 -0.06388545110666342 
0.0 -231.74601901078944 9269.91127134572 -23315.346149587636 -0.010587770931040005 
3.0 -702.984023291249 38664.698270831934 -35912.189660299926 -0.06070670537768241 
0.0 -404.80764457225206 26342.948248760134 -62949.95500193247 -0.02581191175812439 
3.0 -463.77574752644364 15443.602202429327 -17587.33331402261 -0.0560700498459976 
2.0 -277.3424040741899 13098.169777386247 -19303.957071065244 -0.01754085871179055 
0.0 -240.96144841638224 15033.837205283677 -30537.213440696243 -0.010135896116712211 
0.0 -203.49246442509062 9092.957865608423 -23805.396354498185 -0.007931937293100393 
3.0 -1285.863592514889 33938.970905184586 -132615.88474556396 -0.00174303834167993 
0.0 -361.5765413987215 26262.27555917073 -68073.9663087358 -0.026415127238157268 
0.0 -279.0720599290186 27839.611239378337 -77746.11719643434 -0.01065378041582277 
0.0 -313.55919541763285 24482.745838984698 -63230.916948538776 -0.02479943677559273 
0.0 -513.2269831456069 31810.728513657974 -88811.43719045162 -0.027623284013141288 
3.0 -1314.641674329617 35133.38595435305 -139551.4587465043 -0.001864771489109017 
0.0 -331.4943754799251 29235.782320428607 -82122.3684895174 -0.015079163588234686 
3.0 -1343.9395900723762 35126.3128558496 -139837.70189042555 -0.001846588461517235 
3.0 -845.3114035908999 29484.27831712898 -110733.98218878757 -0.0014111270147531847 
0.0 -209.60308598844637 10071.317738454603 -19099.360954753345 -0.011630628113824409 
3.0 -982.248728371962 31373.971501916647 -119391.20000525068 -0.0015567208185516355 
0.0 -168.99744690407897 13892.900485857537 -27480.120913590654 -0.009366193773513267 
0.0 -234.77722364650165 19561.691080258905 -49039.89404360807 -0.015398405360028714 
2.0 -310.68686611904485 15134.547924209059 -16490.795959684874 -0.05539245015152115 
3.0 -1293.1819050725337 33920.68472201304 -132411.71704824528 -0.0018492245867747963 
3.0 -1448.1626020234132 35646.810981866525 -142753.45573458314 -0.0019150945611670065 
3.0 -667.1497758001516 40739.91096184285 -42317.47944945589 -0.06738832431056191 
0.0 -375.6084607699691 22592.75231207985 -49961.162378382185 -0.02325422774107326 
0.0 -139.09107203853313 7338.869843308541 -27337.061813391378 -0.004972273882312805 
0.0 -532.4805614498989 30481.40204725834 -80176.95113634989 -0.03617518040690222 
0.0 -394.4137090655332 25240.80362996037 -59305.7523007373 -0.029998369220297687 
3.0 -721.2561659349426 40013.69744286965 -39351.98124996343 -0.0683109365824858 
3.0 -1475.390097293478 36034.52794814829 -145295.42579230372 -0.0019887010413458597 
3.0 -653.4021854317107 35706.80109855876 -31111.94972719826 -0.05657465070069717 
3.0 -1075.109711154097 31561.19488835533 -119565.28115587203 -0.0016215573850473898 
3.0 -769.7180481858595 41145.952726327945 -42788.933776950376 -0.07294699436048516 
0.0 -139.6208242854607 9679.356699896041 -30450.68380945068 -0.005533946106231123 
0.0 -368.40286209942985 24202.115228232993 -58270.00226176826 -0.028961630047019203 
0.0 -280.6831416517031 22124.513608478457 -55786.39327562057 -0.020982714773931113 
0.0 -532.0637242957231 31435.18897376047 -85932.25244086953 -0.031292299990429776 
0.0 -322.07872040206695 21393.256669494178 -50346.802960544715 -0.02327758239081075 
3.0 -1185.1107231276603 34668.38323469364 -137333.30524194727 -0.001909525402491776 
3.0 -734.6270350618391 26952.732189155802 -101314.61784520217 -0.001219454924556299 
2.0 -386.9557885404588 16710.0941279254 -17692.68499678188 -0.06262348832403303 
3.0 -665.2692299418381 35943.00789559903 -31461.338199912363 -0.060093817338252954 
3.0 -1295.5523407830474 34623.919566761775 -136950.72001559188 -0.001704729534536791 
0.0 -210.89876419488067 7825.0285640127195 -24735.64189601086 -0.00618567504063651 
3.0 -644.7844062972842 38408.23450787574 -35353.29837517788 -0.050909660044987086 
0.0 -382.656434102424 32289.36811150835 -95929.37878073606 -0.015888776923559826 
3.0 -1508.1635588864142 36153.204329210785 -145080.84669365932 -0.0017920031117038067 
0.0 -418.81875942987875 22638.12528398351 -49743.201525569624 -0.02655937649957576 
0.0 -159.53029600142094 22350.814028439752 -61988.65686314014 -0.005361353653076042 
3.0 -641.2697586233552 39471.23019251059 -39591.98122955554 -0.061134351916477384 
0.0 -302.53933524203586 20557.609517988516 -47222.51493643116 -0.02132755520872654 
3.0 -703.9873219269299 39796.89706449461 -38872.98728031016 -0.06744058883856541 
0.0 -253.7029551476436 25949.59388253947 -74196.30448273555 -0.009107823690657648 
0.0 -163.050443012747 24128.951488367115 -76828.4697711887 -0.002254194194213707 
0.0 -376.9078061151204 22869.530284726494 -51957.13701911542 -0.025678172359385597 
0.0 -322.8368012603745 30314.334707657083 -87617.60466880583 -0.012387927894363576 
3.0 -1136.5526814199216 32614.62001268691 -124376.74722930271 -0.0017184068123611393 
3.0 -1336.0470801529336 34761.467499683924 -134333.05547501866 -0.002019990663674315 
3.0 -669.8148384392654 39752.463641518705 -39689.57531048861 -0.062207424611284035 
0.0 -460.2860430866843 24953.60702720976 -56804.57912769677 -0.03197319609185924 
3.0 -921.3381775447519 30043.680192631135 -113141.54229749364 -0.0014459849834561095 
3.0 -998.8215665611257 31944.55702090556 -122178.15098196242 -0.0015230518651143405 
3.0 -661.7668204644636 39445.782830945944 -38027.56009521645 -0.0646627617891409 
0.0 -93.37842940183296 3556.768266474155 -15819.121785838232 -2.71945230884952E-4 
0.0 -539.8303001061257 28545.44481814215 -70792.47978970976 -0.03988310608093221 
0.0 -477.6316814305066 32100.267926986664 -89973.91296635827 -0.02502408056304073 
0.0 -170.77634165021098 14177.128220129112 -29177.262566189293 -0.008663369758521174 
3.0 -1210.479707756107 35319.61332914185 -138011.68365441213 -0.0020935040815640814 
0.0 -37.84131828362365 2653.740232607841 -13407.561574625905 -3.1638221145331225E-4 
0.0 -349.9551689606812 25323.71442837735 -65963.29267373728 -0.026686837081006477 
0.0 -572.4549681557376 17204.615745095132 -23552.737094798795 -0.024719224390268076 
0.0 -206.4358622377624 7439.067646925013 -23892.378471845164 -0.006036053999357428 
0.0 -195.04563746237443 17271.027779582746 -57104.72936264546 -0.006139603886764395 
0.0 -523.3778431748929 34808.1069756168 -112760.37232624114 -0.008484003775282755 
0.0 -522.5566589781938 30541.640903254603 -81217.98713687823 -0.03458074884981821 
0.0 -620.9745255190617 36739.92637055273 -117092.90810959485 -0.014628211240845828 
0.0 -440.02599372034103 25524.637937692372 -59208.648022297195 -0.030182059118261426 
0.0 -366.65431243422927 32051.636258315713 -91271.63770252655 -0.008830748988908066 
3.0 -677.9348691169996 39540.86224349885 -38062.16552409131 -0.06167179943333154 
0.0 -431.80659542594424 23818.172016728153 -51784.18956469207 -0.029142633652106523 
0.0 -566.5944915237644 32254.72323689635 -90370.49578321713 -0.03317203440032207 
3.0 -1317.8052673512416 35594.54801058357 -139316.31204191607 -0.0021370889833162493 
0.0 -509.2451678767198 26747.32943376039 -62596.464238974346 -0.03703381164487632 
0.0 -370.51237855147883 20668.324285708295 -43727.777401817046 -0.019744274646840768 
0.0 -137.31640628282406 8923.850542716713 -28575.971173325022 -0.006124249343071708 
3.0 -431.1315698757491 15080.163982118138 -17296.622868908846 -0.055067417200738114 
3.0 -707.2150024238138 38489.789650226376 -35395.89652736178 -0.06603726331135877 
3.0 -917.8408124553046 29619.339579502728 -110774.64593347328 -0.0014381857105399873 
0.0 -601.7663919396915 36433.989876175125 -126498.24713040491 -0.01098418952145892 
0.0 -74.65728059900678 3176.122698717219 -16767.504949801223 -3.4485150350968834E-4 
0.0 -446.2230229097402 24218.942253787354 -54479.22539265045 -0.030053864724443116 
2.0 -326.33514528620265 15503.689819517625 -16908.884001562645 -0.05792805100091113 
0.0 -131.95147878279514 7986.213083708801 -27837.405386186758 -0.00539795342000403 
3.0 -933.5254723235927 31038.287786879424 -116929.3888652037 -0.0015417999063966669 
3.0 -668.2541289344143 40805.11693056401 -42505.37683457079 -0.0595891744510644 
3.0 -842.1302006699481 27844.712735434696 -102673.62579710523 -0.0012943958480393569 
3.0 -606.9620483091843 37719.83592256847 -35641.051357993245 -0.04994018982453245 
0.0 -542.4303309656217 28623.237075450077 -70642.15119954575 -0.04050004990074817 
3.0 -987.0299377256727 31404.533256662813 -119829.7388156132 -0.0015381896796201023 
0.0 -143.51327641235795 14674.155177342254 -26439.799401492684 -0.013036901084192636 
0.0 -377.2719915952781 30281.622218671862 -88384.91679007535 -0.005912139118070343 
0.0 -595.9983944807547 36741.36267686032 -112919.85235693978 -0.015424322577436518 
0.0 -319.94740874267507 19862.172129568266 -42594.778633607915 -0.01873461320794579 
0.0 -216.0585089251774 8339.583081912337 -25874.814655073962 -0.007622846091962407 
3.0 -1069.306220263522 32184.166481004475 -123443.16616270022 -0.001526439127662555 
3.0 -1200.0231744259904 34582.61915363099 -136805.00825266202 -0.0018964434093628759 
0.0 -312.8706807502843 23161.188871842685 -55913.5929198808 -0.023443518623816103 
3.0 -1239.0792637517575 35880.65911571164 -143069.30349547075 -0.002005856054541963 
0.0 -334.0828731292902 22098.31686440418 -53094.99013736945 -0.024268828508634814 
3.0 -679.1982850483373 39626.243172211674 -38661.10934576512 -0.06357013772926129 
3.0 -1461.411872901587 35825.138447038014 -144074.1235177549 -0.001977575095177494 
0.0 -121.30639629141623 7034.234371826157 -25882.251508058143 -0.006189362701097957 
2.0 -409.2847705397694 16991.394222886895 -18138.14392043834 -0.06472024708939408 
0.0 -325.78991910812454 19183.153287475754 -40985.667088810995 -0.016165184718261172 
0.0 -556.970235095325 30144.70215319053 -78458.6248550847 -0.038536089608227075 
3.0 -1095.755309604818 31384.154574748503 -118949.01830400625 -0.001521747785951111 
0.0 -209.3447882043873 15337.565349263408 -27967.142564382142 -0.011082650201447702 
0.0 -176.48901408233363 12935.529866651632 -25463.14740017515 -0.011872880226846584 
0.0 -142.33289220451758 7169.333564320914 -29629.004060331274 -0.0027320324730263582 
0.0 -497.57367160983256 26461.559808164926 -61815.03936368489 -0.03271522491139147 
0.0 -280.6369628689045 26633.76919927998 -77562.46641701259 -0.006552215188754929 
3.0 -1076.8188093032952 31335.65183355751 -118999.98876043892 -0.001509938020289609 
3.0 -248.51140366767478 14716.61097854585 -36412.234902625096 -3.2916013277278777E-4 
0.0 -298.72852724094884 23095.345106494926 -53927.717180708714 -0.020275053689175513 
0.0 -291.2585346493113 27072.24142849073 -84010.66976903357 -0.0038375140278938996 
0.0 -244.48328171984718 16005.891709454372 -38241.83758180834 -0.011582604114989146 
0.0 -219.45007885142223 7505.008041887571 -26384.729319963433 -0.005546142205814948 
0.0 -480.70496578310787 26004.644054546377 -60754.22375778957 -0.03482022162040371 
3.0 -707.7360428446885 40866.905925282554 -42269.361659078575 -0.06372155453295028 
0.0 -412.2790397827239 28985.371296462843 -78099.03446202946 -0.02297961568182061 
3.0 -572.4335387792071 37643.871050252084 -36114.9556337822 -0.049631959938479055 
0.0 -243.08604642547132 23478.297169589758 -60698.60130748968 -0.017151024764696005 
0.0 -20.589569838615216 2116.2509477695935 -12322.161594839405 -3.680901521319387E-4 
0.0 -241.95737693205677 25120.353543768102 -69026.59318919247 -0.009860628926639185 
0.0 -148.47968346101183 11258.435531714156 -27695.04258539518 -0.008683901785720144 
3.0 -1110.927584089464 33279.4710032606 -129746.3967059197 -0.001596794436966545 
3.0 -718.6902102249826 33675.329624281025 -30483.163276117386 -0.05905319295280033 
0.0 -160.13581108913652 6742.982446335156 -27266.987028773325 -0.0038676668004677065 
0.0 -79.42919652087109 8695.339032303153 -16207.745221380794 -0.011995616993738818 
0.0 -342.11991921281566 20684.089605694782 -46260.98200733543 -0.021094220125757318 
3.0 -931.3577309668087 30293.07712075286 -114342.12737489582 -0.0013727607109122364 
0.0 -528.5292502516248 31985.79748357616 -89688.65509995415 -0.02944814577453475 
0.0 -412.007545031008 21959.811269286114 -47914.03220495427 -0.024717188527108185 
3.0 -699.6137310364975 40616.42065762922 -41478.86714495715 -0.06857386684397504 
0.0 -364.20978312367686 25987.855324391232 -62708.16339930412 -0.025192523464671664 
3.0 -1288.2604421230224 33858.9304632219 -131903.9380083985 -0.0017654256179898875 
2.0 -315.61403046669426 16300.900260988525 -17116.695350529055 -0.05785340842532856 
3.0 -682.2426155263059 40211.439347498876 -40171.082774875 -0.07106264843015514 
0.0 -169.15713599880044 4555.295184111394 -29663.086910476526 -0.0021467030546330366 
0.0 -206.98343018331144 16109.99805511257 -47367.052184115186 -0.014997800171062007 
3.0 -683.0345657982789 38008.51829104384 -34539.074766482314 -0.06349618332484991 
0.0 -212.45584726922758 12630.516793453968 -34618.87923111451 -0.006465426925793086 
3.0 -612.8387326483626 38378.321012136614 -37866.59167455867 -0.05479086121110251 
0.0 -424.29212881941424 23440.27260724163 -51363.81305964998 -0.027549639556334313 
3.0 -851.1947718987675 28961.109669471618 -108978.22891047719 -0.001387186944399553 
0.0 -221.50798699432417 8026.415453193807 -26274.144735103084 -0.006465602226804748 
3.0 -717.2767142635054 40013.2432592077 -39447.023174978334 -0.0685972450102528 
3.0 -596.3493056564167 36225.141733602635 -31994.966297620835 -0.04999068842960244 
3.0 -1042.541261243027 32156.63428366667 -122040.45360267076 -0.0016276908053874228 
3.0 -686.5498524846506 26389.6163162009 -92152.90374069003 -0.0011334043786183998 
0.0 -498.7129314435135 28913.414595990987 -73084.54180563334 -0.03630775120719502 
0.0 -348.3434392133353 21426.20485492175 -47303.0760123652 -0.02301177052979008 
0.0 -383.39519662321885 26213.032702753735 -66141.49785620389 -0.02784298792945103 
0.0 -300.23473936381987 20726.819512614344 -49116.69443234349 -0.022176271571269338 
0.0 -333.08909295034545 31679.76364640489 -102487.87443147025 -0.004554024563049623 
3.0 -1279.967129827653 33794.7472754036 -131607.6282362902 -0.0017845984966400113 
3.0 -1104.9933839828304 31565.16817982727 -119919.83716607379 -0.0015702045838875103 
3.0 -1338.3089722894345 34681.63143770499 -136080.70287056346 -0.0018114772947144418 
3.0 -703.9238565648003 40713.95611032175 -41807.53007705087 -0.0684380648293868 
0.0 -153.63770430112274 12112.373389172446 -32702.78648012761 -0.0031761715903841554 
3.0 -660.5409863401353 26303.090214521682 -90293.37025019375 -0.0010962044144320216 
3.0 -1439.302231009046 35643.86161644854 -142737.86645255252 -0.001948092365689602 
3.0 -1257.1380490101756 33536.870738330945 -130118.5259238702 -0.0017469313211148805 
0.0 -107.22101424043385 3924.31899058608 -19148.517966089825 -0.0023309683636252264 
0.0 -267.3321097503158 26932.776916710234 -80159.82444992033 -0.006053365174825203 
0.0 -209.1706942462436 8396.740398176946 -21998.188432458854 -0.00887572319757468 
0.0 -468.475925777342 29220.356792530565 -75357.66987823659 -0.03327259296227447 
3.0 -1391.8335211156357 35931.53053985094 -142366.3931380701 -0.002069561524272712 
3.0 -321.9691727254025 11965.658092971813 -16459.350376132395 -0.03952786979283952 
0.0 -294.721807560573 21618.770043424644 -51650.64295969653 -0.02358686987266002 
3.0 -1505.1726593914548 36336.09371335128 -146921.31236619508 -0.0019707938025615743 
0.0 -197.9398282949315 26128.96919573381 -74960.38438916477 -0.003558128979084723 
0.0 -505.4944349105602 28460.03826760532 -70583.57020048417 -0.03938635181668033 
0.0 -235.99861825504723 17303.213719556556 -43259.68559505723 -0.01456581582882277 
0.0 -318.54127729275206 17995.07587782886 -37723.37864085937 -0.013907424431680054 
0.0 -323.7752208092315 26612.42171246214 -71480.63481221836 -0.0139151939257257 
0.0 -412.4807784857031 26724.469746833583 -64765.504114101626 -0.031869010863886424 
3.0 -1489.9016887264504 35990.545368523664 -144920.39726155004 -0.0019274775171694409 
3.0 -976.6886245350217 30351.49465867474 -114538.59226244502 -0.0014177515394331157 
0.0 -294.29036012571515 19787.7934648487 -43379.62656144921 -0.015586443246366205 
0.0 -437.82470511053896 25349.84334943732 -58842.20517708266 -0.03156706217495962 
3.0 -1163.5278862104792 32870.419196627954 -126798.00455028292 -0.0016467917913087888 
3.0 -425.36474138241607 14905.468047027982 -17417.174096897696 -0.05254764570537397 
0.0 -202.7663035676075 7079.244483224657 -27567.77533834544 -0.003987060438421185 
0.0 -494.6400024598126 26322.59244246184 -61538.06235339346 -0.03275804461957857 
0.0 -424.1631180753367 28732.58940290288 -74072.26584983042 -0.026236236785524933 
0.0 -200.86438402364274 8561.627290057546 -23003.64368489257 -0.008684569137161872 
0.0 -538.0522549886844 31025.41028131265 -83352.44465459336 -0.03601880950754614 
3.0 -1290.197572571797 34223.132508378076 -133150.99376099752 -0.001826648605448011 
0.0 -233.9193989402689 27008.788771599982 -85141.09054105559 -0.0026044551128049974 
0.0 -309.24941544002974 38926.8853733248 -38539.9643728729 -0.045031703353390504 
3.0 -1026.1026576122738 30771.8878702421 -115820.23406285579 -0.0014659070407149815 
3.0 -523.7585629402022 40869.83861526647 -42568.33370989178 -0.07329084308953573 
3.0 -161.4303867080918 7084.46222061723 -14566.49750623477 -0.010199206145694474 
0.0 -297.7749590612377 26594.411435372 -74697.7239625274 -0.011924612616475221 
3.0 -755.3465090885899 36615.67809183475 -32095.995528791726 -0.06300758680961216 
0.0 -412.3470548866992 26380.674401428303 -62294.29163822585 -0.030324790128247455 
3.0 -1462.0721179688953 35967.66891818395 -144324.23360583954 -0.0018827467020794352 
3.0 -1233.6279075712143 33416.028045107116 -129681.79612983407 -0.001720015956151838 
0.0 -504.63713048372415 26680.737284311912 -62875.43195022454 -0.03467346149211373 
0.0 -93.5229134018133 19297.913762982564 -67427.64619981688 -9.318776593934036E-4 
0.0 -486.72640420019786 29259.61968444872 -73943.64613448895 -0.0346004846135559 
0.0 -448.1315623050265 24414.61033575068 -54045.5523799447 -0.029435606013795183 
3.0 -1485.962922793898 36012.294060960834 -145090.40707105232 -0.001950959706425563 
3.0 -269.821616333662 9936.627165872209 -15768.67266121605 -0.024030548433927268 
0.0 -425.4809206834641 26597.46494209569 -65335.605124297 -0.03043175345039044 
0.0 -348.27320923811175 24480.3079250382 -59572.077314368704 -0.028879566075649697 
3.0 -1483.7428691711893 35930.37240692383 -142381.39132277205 -0.0018112313577262496 
3.0 -1236.879107332381 34496.11910180933 -136293.7926977235 -0.0018627341833059286 
0.0 -537.321062513936 34636.243673505225 -106669.80902390898 -0.01680589480531823 
3.0 -626.9887288667994 40460.085504963135 -41514.04392709976 -0.06714290322135669 
0.0 -426.7099719587047 22998.572537472217 -48563.196011211156 -0.026236277302964888 
0.0 -626.290996051605 36531.02135246363 -126354.68853075565 -0.011067964964582844 
0.0 -455.16649172532493 26403.124191289295 -62839.035420396154 -0.03401661312933006 
3.0 -919.4639305708347 30067.594340100815 -113540.4157991772 -0.0014327138545385818 
3.0 -1440.343108581674 35658.773715917385 -142930.31267989002 -0.0019891977127463227 
0.0 -452.3045590593083 27059.918432719856 -65147.611657362395 -0.032201569072877426 
0.0 -274.080101503412 21592.82745004004 -51574.773174962625 -0.017040547953803616 
3.0 -438.11296373354526 15462.022590945082 -17239.600980423507 -0.05734463896063077 
3.0 -924.4081894929487 30350.39933312277 -113774.99917597733 -0.0014480554458521165 
0.0 -447.95059322988755 23854.070574124344 -53136.657067331274 -0.02527152534989781 
0.0 -289.4002093642526 26838.237835252236 -83260.28606292227 -0.003374513723964742 
3.0 -591.4783134566288 37715.39765634461 -36460.6363342542 -0.04948868548743614 
0.0 -225.53636874822857 7880.671593056655 -26615.13181340674 -0.0062709334376642376 
0.0 -233.61384343467307 25013.042821070343 -69727.48704055374 -0.005114736546895433 
3.0 -1323.5338143869214 34304.29269060909 -134580.45004555603 -0.0018681753986558541 
0.0 -584.9175640813729 36245.420281795596 -122183.82964861566 -0.01057875072782866 
3.0 -1041.9592761140723 31130.833495252984 -118173.23346384442 -0.001544888548809096 
0.0 -472.28400758587856 29622.611789434475 -77420.6823780596 -0.031155874582839367 
0.0 -513.4980978737817 27840.170658109004 -67636.10312136765 -0.038320910346142045 
3.0 -334.7864075391775 11972.665213089997 -16235.565547025995 -0.04205126776265396 
0.0 -125.08972843080105 12981.799241348419 -18877.657713011355 -0.016013896528730406 
0.0 -16.978261363067762 1962.7745689592202 -12179.188833247428 -3.240082777291369E-4 
0.0 -161.2197481173201 8723.060881220697 -14231.509384549354 -0.01130991709732762 
0.0 -242.21401079412766 23098.19804923424 -64876.40118640324 -0.01530627399811548 
0.0 -162.3141664006519 7596.922919489464 -23203.83472596334 -0.007575829018787332 
3.0 -647.3117877021718 39715.57708984395 -40056.25001186789 -0.060022569430837655 
3.0 -1259.723248929957 34995.99231672351 -138911.95211574022 -0.0017449481112745855 
3.0 -27.292458427647276 2950.116441539144 -13511.599142395495 -0.0017204383202587246 
0.0 -455.41262701609054 25751.699492027376 -59529.87322359608 -0.03412632039731733 
0.0 -433.5934490638044 24421.1151921957 -55492.34609942083 -0.029891810273874567 
0.0 -616.5457009507672 36497.925917843975 -126701.47975199623 -0.011033465340610336 
0.0 -570.939087659985 35436.438177928634 -118131.81234832152 -0.008983600942130207 
0.0 -186.48627907055396 10858.885220937456 -30775.167309999782 -0.007390871162745226 
3.0 -925.1803233931282 29406.852708916565 -108527.43253238563 -0.0013950809140291418 
0.0 -352.82978967871367 24984.93405794502 -61481.269082043356 -0.028970412478464318 
3.0 -1366.169167451209 35581.17046613046 -141679.8375252128 -0.0020322808087299008 
3.0 -1443.1546739411326 35543.85837358495 -142028.70431051933 -0.0019086152445170514 
3.0 -848.5733591026152 28526.127677964185 -106618.41926629031 -0.001321024910660347 
0.0 -455.9337063811708 14922.414898258201 -22659.750831258036 -0.019281870437908327 
3.0 -1021.83659176886 31040.97906793861 -117435.64551634727 -0.0015264868333536444 
0.0 -433.47803364433815 26763.62892155572 -65398.94836957549 -0.031707973904949546 
0.0 -514.3669589190781 30131.60837678546 -79317.46232467677 -0.03466844283882556 
0.0 -333.17978841020215 26043.33871615592 -67534.91560156863 -0.022779180847369 
3.0 -1094.5564728296158 31498.609312792356 -119226.2170497188 -0.001595203962093029 
0.0 -401.4745466989709 26147.49243032928 -61707.541999452726 -0.02831057078728829 
0.0 -281.42267754234734 9931.549756995193 -26247.675931111567 -0.007067821131777931 
0.0 -235.1026604169806 10408.7242043489 -26017.67203425469 -0.007880196848754469 
2.0 -98.46043109166301 6423.489537755448 -13850.938310124915 -0.008853730404240517 
0.0 -217.30378516129835 14389.026110232711 -39774.20510888288 -0.00946791189360623 
0.0 -374.55594544519545 31283.050119633444 -89064.00055886556 -0.015624410080403803 
0.0 -287.6971997957323 28771.68161270261 -89936.06297336693 -0.00322670648470867 
3.0 -723.2963551437621 40660.644690377674 -41748.35343687053 -0.06977620014050784 
0.0 -167.12251742681937 11283.375978638034 -23930.678703071124 -0.009784248042339915 
