# Supplementary material for: A Pareto approach to resolve the conflict between information gain and experimental costs: Multiple-criteria design of carbon labeling experiments
Source: PLoS Comput Biol. 2018 Oct 31;14(10):e1006533. doi: 10.1371/journal.pcbi.1006533 (PMC6209137; doi:10.1371/journal.pcbi.1006533)
Supplement: S1 File — ZIP archive containing Pareto scatterplots for 3D- and 5D-MO-ED scenarios and scripts to reproduce Figs 7 and 8. (ZIP) [file pcbi.1006533.s007.zip › Scatter/Scatter_5D_LCMS/Paretoplot.m]

for j=0
    
    clear Data Index h pair DataOPT DATAOPT;
    scrsz = get(0,'ScreenSize');
    
    Names={'\phi_{Costs}';'\phi_D';'\phi_A';'\phi_E'};
    
    h=figure('Position',[1 scrsz(4) scrsz(3)/2 scrsz(4)]);
    
    file='objectives_SMPSO_FLCMS_2_iter_1990';
    Data1=importfile_Auswertung([file,'.txt']);
    file='objectives_SMPSO_FLCMS_3_iter_7510';
    Data2=importfile_Auswertung([file,'.txt']);
    Data=[Data1;Data2];
    % ID=find(Data(:,3)<=10^5)
    % Data=Data(ID,:)
    Data(:,2)=-Data(:,2);
    Data(:,4)=-Data(:,4);
    Data(:,5)=-Data(:,5);
    
    fileToRead1=strcat('variables_SMPSO_FLCMS_2_iter_1990.txt');
    fileToRead2=strcat('variables_SMPSO_FLCMS_3_iter_7510.txt');
    var1 = importfile_Auswertung(fileToRead1);
    var2 = importfile_Auswertung(fileToRead2);
    Data_var = [var1;var2];
    
    Index=find(Data(:,1)==(0+j));
    Data=Data(Index,:);
    
    Data_var = Data_var(Index,:);
    % scatter3(Data(:,2), Data(:,4),Data(:,5), 50*ones(length(Data),1),Data(:,3),'.' );
    % colorbar;
    %axis([7 20 2400 4500 1700 3000]);
    
    h3D = figure(90+j);
    scatter3(Data(:,2),Data(:,4),Data(:,5), 50*ones(length(Data),1),Data(:,3),'.' );
    colorbar;
    set(gca,'FontSize',20,'FontWeight','bold');
    xlabel(Names{2},'FontSize',24,'FontWeight','bold');
    ylabel(Names{3},'FontSize',24,'FontWeight','bold');
    zlabel(Names{4},'FontSize',24,'FontWeight','bold');
    title(['Pareto Front p = ',num2str(21-j)],'FontSize',24,'FontWeight','bold');
    box
    axis tight;
    %axis([7 20 2400 4500 1700 3000]);
    saveas(h3D, ['Pareto_5D_LCMS_3D_p_',num2str(21-j)],'png');
    saveas(h3D, ['Pareto_5D_LCMS_3D_p_',num2str(21-j)],'fig');
    
    
    
    DataDOPT=ResultfileLCMS();
    DATAOPT=NaN(length(DataDOPT),5);
    for i=1:size(DataDOPT)
        DATAOPT(i,:)=DataDOPT{i,3};
    end
    INDEX=find(DATAOPT(:,1)==(0+j));
    
    h=figure(1+j); %('Position',[1 scrsz(4) scrsz(3)/2 scrsz(4)]);
    
    DATAOPT=DATAOPT(INDEX,:);
    [~,INDEXsort]=sort(DATAOPT(:,2));
    DataDOPTnew=DATAOPT(INDEXsort,:);
    DataDOPTnew(:,2)=-DataDOPTnew(:,2);
    DataDOPTnew(:,4)=-DataDOPTnew(:,4);
    DataDOPTnew(:,5)=-DataDOPTnew(:,5);
    
    % 5D
    Datanew               = Data(:,[3,2,4,5]); % C, D, A, E
   
    DataDOPTNEW=DataDOPTnew(:,[3,2,4,5]);
    
    for i=1:4
        n=(i-1)*3;
        for jj=i+1:4
            subplot(3,3,n+jj-1)
            scatter(Datanew(:,i)/max([Datanew(:,i);DataDOPTNEW(:,i)]), Datanew(:,jj)/max([Datanew(:,jj);DataDOPTNEW(:,jj)]), 50*ones(length(Datanew),1),Data(:,3),'.');
            box on
            
            hold on;
            line(DataDOPTNEW(:,i)/max([Datanew(:,i);DataDOPTNEW(:,i)]),DataDOPTNEW(:,jj)/max([Datanew(:,jj);DataDOPTNEW(:,jj)]),'LineWidth',2,'Color',[0.8 0.8 0.8]);
            scatter(DataDOPTNEW(:,i)/max([Datanew(:,i);DataDOPTNEW(:,i)] ),DataDOPTNEW(:,jj)/max([Datanew(:,jj);DataDOPTNEW(:,jj)]),50,[0 0 0],'+');
            
            xlabel(Names{i})
            ylabel(Names{jj})
            zlabel(Names{3})
            box on
        end
    end
    saveas(h, ['Pareto_5D_LCMS_2D_',num2str(21-j)],'png')
    saveas(h, ['Pareto_5D_LCMS_2D_',num2str(21-j)],'fig')
    close(h)
end
