# Supplementary material for: A Pareto approach to resolve the conflict between information gain and experimental costs: Multiple-criteria design of carbon labeling experiments
Source: PLoS Comput Biol. 2018 Oct 31;14(10):e1006533. doi: 10.1371/journal.pcbi.1006533 (PMC6209137; doi:10.1371/journal.pcbi.1006533)
Supplement: S1 File — ZIP archive containing Pareto scatterplots for 3D- and 5D-MO-ED scenarios and scripts to reproduce Figs 7 and 8. (ZIP) [file pcbi.1006533.s007.zip › Scatter/Scatter_5D_LCMS/variables_SMPSO_FLCMS_2_iter_1990.txt]

9.296498365752807 1.032453500943591 0.0010 0.0010 0.0010 0.0010 0.0010 0.1812586893976036 0.0010 0.0010 0.9319771797252825 0.0010 3.192175696979027 1.7181810032147746 10.0 3.891138897687599 10.0 0.0010 9.88554123720102 1.1522881951564239 8.07292169870793 9.301655387191195 0.0010 0.0010 1.829517498112791 2.794963333236426 9.681531732702469 9.737296308449219 3.946962391733524 10.0 1.995393930987576 4.451571231144345 4.019111776841214 10.0 3.9077960439874673 10.0 0.8376623209581036 6.5238998379875 0.5208478659540656 1.3636402908068854 0.0010 10.0 10.0 3.30055302289018 0.6258261674205761 9.183298276418036 3.4490516096882136 3.9571820513478886 
9.716834602624926 0.0010 0.0010 0.0010 0.0010 0.0010 0.012111919982344926 0.00571821371115213 0.34974481051561146 0.0010 6.287775093380663 2.1794000060353547 3.5413924494563247 3.4352135746931074 1.267036977844929 4.352111102056222 9.060342965061926 4.164215984018652 9.526325076034341 0.6897458363985782 9.987406045348694 1.7191623160725937 0.0026816604919512876 0.8532210390085213 5.214432846715976 2.593333909797028 9.96949487048981 4.231018320366987 2.8691964791126074 4.487980733964445 4.024733133703018 3.349515514894582 1.4916090108664057 7.580653986244911 2.9297809474676146 5.5263997001623295 0.0010 9.948569808766019 1.1010261982740506 4.503651592454878 1.0722055160487498 9.481463926128027 4.620197241148851 2.3185891253003352 0.37838031193854604 5.716947801521275 5.481783865767406 4.269936535629834 
10.0 0.13841836165379423 0.010627724314863939 0.0028072776559988064 0.004769338212639076 0.011887615086336685 0.0010 0.0010 0.43468552130594496 0.0010 6.23589665316076 0.0010 0.0010 1.8624541601481555 0.0010 0.0010 8.612462266039408 4.636690158596974 8.031695527546031 0.0010 4.886968166453499 3.746189938593023 0.0010 0.0010 0.0010 0.10059052412548564 4.842822175452575 0.0010 0.0010 0.0010 0.0010 0.0010 0.0010 4.648445357187502 0.28669626935642656 5.521688973961307 0.0010 9.093565612695834 1.2189488127756727 5.151098748824803 0.0010 9.78281701927784 4.781312083558496 0.0010 0.0010 0.46960974387238874 5.257893640273862 0.0010 
0.0010 0.0010 0.0010 0.0010 0.0010 0.0010 0.0010 0.0010 0.0010 8.88412144040782 10.0 10.0 3.2932396123962766 10.0 4.987493302196168 4.952254163624741 10.0 10.0 10.0 6.780167124141673 10.0 8.14264831150583 10.0 10.0 3.9602509915608417 10.0 3.1359206010395075 1.1421683103465963 10.0 4.962234345108016 10.0 1.1668951413747335 4.50055 10.0 10.0 4.532841415339193 10.0 0.22460925815176935 4.912829578563852 10.0 10.0 8.14264831150583 10.0 10.0 4.50055 1.6367708983192992 10.0 10.0 
0.0010 0.0010 0.0010 0.0010 0.0010 0.0010 0.0010 0.0010 0.0010 10.0 0.0010 10.0 0.0010 10.0 10.0 10.0 10.0 0.0010 10.0 10.0 10.0 0.0010 10.0 0.0010 10.0 10.0 0.0010 10.0 10.0 10.0 10.0 10.0 0.0010 10.0 0.0010 10.0 10.0 0.0010 10.0 10.0 0.0010 10.0 0.0010 10.0 10.0 10.0 10.0 10.0 
0.0010 0.0010 0.0010 0.0010 0.0010427894106524614 10.0 0.0010 0.0010 0.0010 0.0010 0.0010 10.0 10.0 10.0 10.0 10.0 9.968876241069607 10.0 10.0 0.0010 10.0 10.0 0.0010 10.0 10.0 10.0 10.0 10.0 10.0 10.0 10.0 10.0 10.0 10.0 10.0 10.0 10.0 10.0 10.0 10.0 10.0 10.0 10.0 10.0 10.0 0.0010 10.0 10.0 
0.001006191611472912 0.0013420613933939063 0.0013772653231361397 0.0011248816690629518 0.001000704773800567 9.884161902873014 1.2070677577739182 0.0010 0.001050836547298694 0.0010 0.0010 4.544439339566958 1.4745439745784656 10.0 9.999189821117003 9.999614010206765 9.999926130024383 0.0010 9.749040964562601 0.0010 10.0 0.9572038576379933 2.15771842066249 9.774452728967244 9.777024278513528 9.910561254702792 8.86517928570326 9.999551902245921 9.999602107048904 9.991923940087336 10.0 9.985127735278754 9.481968830539502 9.99999810000359 9.774457928963868 0.056332986313798905 0.0010 9.46557412860645 10.0 0.0010 0.0010 9.999862549975214 8.415704117930604 9.941184819272523 0.0010 7.066683223292195 8.248503036276306 9.896607356809943 
5.001283073147124 0.0010 0.0010 0.0010 0.0010 0.001000000000000334 0.0010 0.0010 0.44275761164472865 0.0010 6.131819388211537 1.101537892567566 3.5635159785819797 3.5168772248285274 4.985733562431611 4.999218709349239 8.809354821472484 3.283373025388279 9.399941455967731 0.0010 10.0 0.34235122516139604 0.0010 4.539207256754408 4.920559405474795 2.6601198356665328 9.995255330695983 4.999727144876499 4.997919893781579 4.999893313376799 4.984222697776162 4.968630765991306 1.2170700490113502 6.951840367994871 4.539086051727824 4.591544566475638 4.947743420822005 9.937710854713885 4.745073728720247 3.6582347140542013 0.0010 9.347079669085222 3.8548063893006055 4.985989713491322 0.0010 5.4084517941719055 5.591611502646135 4.691910111586776 
0.0010 0.0010 0.0010 0.0010 0.0010 0.0010 7.7951240346537505 0.0010 0.0010 0.001000000000000334 0.0010 4.9690124882522495 10.0 3.182141008669144 10.0 10.0 10.0 10.0 10.0 3.299730041500834 4.975142497654924 10.0 0.001000000000000334 3.939062896082244 1.6835820988092571 8.97785252218462 9.726979156535139 10.0 10.0 10.0 10.0 10.0 3.570975208947883 10.0 3.1810324436323993 2.0956553252396732 10.0 10.0 10.0 4.475285181600836 4.976640361039814 10.0 4.986842328090396 10.0 6.816074611644375 3.0408192295230934 0.6404991934561242 10.0 
0.036407699367734206 0.0010 0.008490986509748145 0.0010 0.018507740622029305 10.0 0.0010 0.0010 0.0010004405730807348 0.0010 0.0010 1.0182315037646497 9.999641353706405 0.9465275933734372 8.126990261844869 10.0 9.999999978520783 0.0010 9.717071444125507 0.0010 9.455639635245902 9.415377891505521 0.0010 9.998452565449538 9.821429865103026 10.0 9.455639635245902 9.96784289491406 9.97719461148013 9.96784289491406 9.455639635245902 9.96784289491406 9.96784289491406 10.0 9.996119903222796 0.0010 9.975095890435892 10.0 1.027780251255856 0.0010 1.6814184523998685 9.999999559917805 8.912883378367688 9.975925026195098 0.0010 0.0010 0.0010 9.455639635245902 
0.38377421541564855 0.035909869895567624 0.002866148012096472 0.010077698506666028 0.0010780264156152733 0.20413419595282634 0.8157475912119455 10.0 0.004068974961770518 10.0 5.929773686400981 8.041664143661782 10.0 10.0 10.0 9.999265980666975 9.785099008189514 1.1785765528149454 9.90010757556059 5.9409481777733575 9.056958510148606 7.775384756266977 6.149739379211991 10.0 10.0 0.4372461210583616 10.0 9.997778920438854 9.692041801122555 9.999093535301444 9.745364176179134 10.0 10.0 9.997309860833965 10.0 10.0 9.202157566753964 10.0 10.0 6.04253042094812 8.258020605494549 10.0 9.768588665857193 9.6307446007429 10.0 10.0 9.96019080714689 9.116672831663287 
0.0010 0.0010 0.0010 0.0010 0.0010 0.006547135612478775 0.0010 0.0010 0.0010 10.0 9.05893965232071 8.346099558369955 0.5415947611668832 7.780803287309984 2.230009651760578 3.2964391780455644 10.0 8.472545478586518 10.0 8.121252714831117 7.792895553687048 7.387503982933187 8.510330743672291 8.208866934936623 3.954623157889972 5.8189081205141395 3.3316380037284423 3.581447440276272 10.0 5.0005 10.0 6.682250924149303 0.0010 9.962584919428929 8.127554857752495 0.6550004416300448 10.0 2.7112697079074337 0.5938708192705002 9.003443229176074 8.346099558369955 4.798742376851325 10.0 10.0 4.2990647067775285 4.098116636951684 8.346099558369955 10.0 
0.0010 0.0010 0.0010 0.0010 0.0010 0.0010 0.0010 0.0010 0.0010 10.0 0.0010 0.1637557705310435 10.0 10.0 1.426791755436935 10.0 10.0 0.0010 10.0 10.0 9.7035867885524 10.0 10.0 0.0010 0.6176241388415091 10.0 10.0 10.0 10.0 10.0 10.0 6.750014385985654 0.0010 10.0 0.0010 10.0 7.207425485271926 10.0 10.0 9.965581780941925 10.0 10.0 0.0010 10.0 10.0 1.0391969636961864 10.0 10.0 
0.0010 0.0010 0.0010 0.0010 0.0010 0.0010 0.0010 0.0010 0.0010 9.08870539032741 4.249754255085907 3.5654240958020122 6.083030580168771 10.0 7.065087833625112 10.0 9.96277769880453 2.2056942249571607 10.0 5.536605052007644 10.0 10.0 7.040596023274716 1.2165588065486768 4.923348493965551 3.6500302120819876 10.0 10.0 10.0 9.999844132947153 10.0 7.122078836424917 1.2434652796809154 10.0 1.2434652796809154 4.245354375511487 4.973890580998927 10.0 9.965429759465852 4.33602856961155 10.0 10.0 1.2434652796809154 10.0 9.853448462535582 4.624986982289267 10.0 8.842359199730652 
0.0010 0.0010 0.0010 0.0010 0.0010009802312136277 0.0010 0.0010 0.0010 0.0010 10.0 6.903002434931485 5.8256666624902405 3.7389800910004984 10.0 5.560523298901624 10.0 10.0 4.437598598369176 10.0 7.574127088823218 10.0 10.0 6.9135841617315315 1.632677359182249 4.37297859405275 1.5332769663510653 10.0 10.0 10.0 9.723502080274539 10.0 5.968405308000923 1.3419328867848956 10.0 1.7759947728486027 5.744725841379613 2.264314481122014 10.0 9.835001547576821 7.292644644179852 10.0 9.723467788457766 1.5019102075098165 10.0 9.97808981454214 3.154981255022436 10.0 8.296911083938772 
0.005440837312483066 0.0010 0.0010 0.0010 0.0010284305351370836 0.0010 0.0010 0.1273416513769454 0.0010 10.0 0.0010 1.4650695687043882 10.0 0.0010 9.915970798008676 9.969613501912255 10.0 0.04217657346948306 10.0 2.7444443301210883 1.8057176183912396 10.0 0.0010 0.0010 10.0 4.767227662751401 0.0010 10.0 9.998441882993967 10.0 10.0 10.0 0.0010 9.939519073410516 0.0010 0.50095 5.32186645729137 10.0 10.0 0.0010 9.823481748719844 10.0 0.0010 9.943370274345327 10.0 9.826073761293305 0.0010 10.0 
0.0010 0.0010 0.0010 0.0010 0.0010 10.0 1.5005986351370733 0.0010 0.0010 0.0010 0.0010 0.0010 8.71425746785667 3.1416426199848044 10.0 10.0 10.0 10.0 10.0 0.0010 7.1752309941789125 10.0 0.0010 10.0 10.0 10.0 10.0 0.0010 10.0 10.0 10.0 10.0 8.145141156007256 10.0 10.0 0.0010 10.0 10.0 10.0 10.0 0.0010 10.0 10.0 10.0 0.0010 0.0010 0.7844149152578304 10.0 
0.0010 0.0010 0.0010 0.0010 0.0010 0.47021770720921996 0.0010 0.0010 0.0010 10.0 10.0 10.0 10.0 10.0 10.0 10.0 10.0 10.0 10.0 10.0 4.945265697511622 10.0 10.0 10.0 8.510286871414287 7.515112084638726 10.0 10.0 10.0 10.0 10.0 10.0 10.0 10.0 10.0 10.0 10.0 10.0 10.0 10.0 10.0 10.0 10.0 10.0 10.0 10.0 10.0 10.0 
10.0 0.5141918851415346 0.0010 0.029409304000983884 0.0010 0.0010 4.263900613225736 0.0010 4.598766569726487 0.0010 1.6901085171602328 10.0 10.0 7.523993993720814 4.528453947090065 10.0 10.0 10.0 4.999768629355379 10.0 4.96479416731085 0.4846109895948869 2.4422573596955406 10.0 10.0 7.75139568885807 10.0 5.997756588446804 10.0 10.0 4.756040266051574 4.755874910881216 10.0 10.0 10.0 3.2855266878520553 9.292202302614921 9.112185926295707 6.929878441013384 9.914450932929912 10.0 1.2113871270486234 9.296383403640757 10.0 4.8060460220890935 4.995118144167488 10.0 10.0 
0.0010 0.0010 0.0010 0.0010 0.0010 7.013319922376645 3.4250802450221043 0.0010 0.0010 8.963403980546913 8.963403980546913 10.0 9.694450389215726 10.0 4.916670036493865 9.275984823360202 10.0 10.0 10.0 9.418927306515103 10.0 3.8972552900230992 8.963403980546913 10.0 10.0 7.3107446033703285 10.0 10.0 10.0 9.90736005383812 10.0 10.0 9.855888006919157 9.305488967889223 10.0 9.912356957719716 10.0 10.0 10.0 10.0 9.412767565763403 10.0 10.0 9.617331363043187 8.963403980546913 10.0 9.265233091984365 10.0 
0.011122517073201076 0.0037144088776848517 0.0013143954544682672 0.0010459780507123585 0.0010093370712385256 5.000500000000001 2.915888438298105 0.0010 0.00801964241351873 7.432403586625574 9.815905571305976 9.785119045401322 9.26355167583562 5.0005 9.991622626881854 9.999892926222845 9.999656963347185 9.992014097793435 9.990114496834614 10.0 9.745705500233882 4.02517274125326 10.0 9.974484492675805 10.0 8.304080054254499 9.996664523667551 9.74716089525234 9.168472865116488 9.991362057724666 9.989321470099641 9.983211150839551 9.96158293495482 8.026352224212573 9.977214765462953 10.0 9.94177211680791 9.99873264035462 7.003981341131753 9.974659120595172 10.0 9.98893573910573 9.955451191607764 9.978322448553081 8.072425048318888 7.373311954299272 10.0 9.986739608900136 
0.15001970219647293 0.0010 0.0010 0.0010 0.0010 0.0010 8.79951697544644 5.707181700279917 0.0010 0.001000000000000334 1.5869340439384154 6.318032721559206 10.0 7.38435919246392 10.0 10.0 10.0 10.0 10.0 3.8163139183353483 7.0004728626997785 6.685377389914886 1.5926657692944826 10.0 10.0 10.0 10.0 10.0 8.954077972399897 8.739909832916739 10.0 10.0 10.0 10.0 10.0 6.486640452647322 9.157673266753237 9.787454150963619 10.0 10.0 6.732794477186254 10.0 10.0 10.0 5.0256231821936845 6.183492387959104 4.812734803578226 9.50005 
0.7949546786149722 0.0010 0.09036564112629103 0.0010 0.0010001344378660047 10.0 0.0010 0.0010 0.0010 0.0010 0.0010 1.881797804034349 9.625023294781272 6.973871109124293 9.256427705478096 10.0 10.0 8.984029345278936 9.995023963135889 0.0010 10.0 7.258723300119635 0.0010 1.0627391816718705 9.501297939389936 3.8790155560672503 10.0 10.0 10.0 9.848229417402418 10.0 10.0 10.0 9.008368550747484 9.769178314036061 0.0010 0.009487781355539404 10.0 10.0 5.023137584229826 7.761229698813909 9.987731329000312 10.0 10.0 8.84412992010602 0.0010 10.0 10.0 
0.5259754605536395 7.938642065677293 0.04127039000275126 0.0014615423928358347 0.010652539500915107 0.006043009804424848 3.4221427906868884 5.000500000000001 5.303190482858396 5.000500000000001 7.343701994434794 10.0 9.982308939726943 7.26496951291617 9.943304433605153 9.976851218801029 9.493920472881939 10.0 9.633794160736494 8.56331939416725 6.529950396474559 4.646694844724206 5.000500000000001 10.0 6.769120561160826 5.000500000000001 10.0 9.474719548489196 10.0 9.917236531587422 6.444306576917781 8.335495985776408 9.794940900794582 10.0 10.0 5.000500000000001 10.0 9.99643266656507 9.489994032607576 9.608834727464753 5.000500000000001 5.0318139212103725 9.0585408650099 10.0 5.000500000000001 8.469672286294388 7.570378690138153 9.934850386652876 
0.0010 0.0010 0.0010 0.0010 0.0010 0.0010 0.23588701061522227 0.0010 0.0010 8.936090131246235 0.0010 3.0816257993866008 2.2613448959424804 0.0010 10.0 10.0 10.0 0.0010 10.0 0.0010 1.1754144967990028 2.5827426216477014 0.0010 0.0010 9.221218190566978 6.0342022873287755 2.3366021123271796 10.0 10.0 10.0 10.0 10.0 0.0010 10.0 0.0010 0.7727563993431211 10.0 10.0 10.0 2.799165064973945 7.371723501059642 10.0 0.0010 10.0 10.0 8.624584348242726 7.095522340010567 7.517542164169156 
2.452789348534804 10.0 0.0010 0.0010 0.0010 0.0010 0.32236689643337857 2.183060250776962 0.0010 0.0010 0.0010 10.0 10.0 2.8780739215285713 10.0 9.98868345075882 10.0 0.0010 0.0010 10.0 0.0010 7.731820046395489 0.08924524033343495 10.0 0.0010 0.0010 10.0 0.0010 10.0 0.0010 0.0010 0.0010 0.0010 10.0 10.0 0.0010 0.0010 10.0 0.0010 10.0 8.098879311333603 10.0 10.0 10.0 0.0010 6.396270741903 0.0010 10.0 
0.0010 0.0010 0.001118246822634266 0.0010 0.0010 0.0010 1.3542225416199347 0.0010 0.0019345406288591301 10.0 0.0010 0.0010 9.766422523235875 1.776397744674414 10.0 10.0 10.0 0.0010 10.0 0.0010 0.0010 10.0 3.46803406736037 0.0010 10.0 10.0 0.0010 9.78584055114488 10.0 9.982378968753888 10.0 9.309809083462664 0.0010 10.0 0.0010 0.0010 9.242085361190668 9.354085492161179 10.0 1.813050986213723 10.0 10.0 0.0010 9.989466470756946 5.843233934531104 10.0 0.1857970892981476 9.93860683168162 
0.002803787781074677 0.0026480926000078896 0.0010 0.0019246976630105678 0.0019954993289453835 5.000500000000001 2.2448681790284573 0.0010 0.0010 8.261006122996003 9.970238492752287 5.854767063827278 9.765906239203968 6.567285814191419 3.8209108706384862 9.879661147248457 9.992797502649168 9.398434212648551 9.997326228764571 9.52598515101108 9.50005 4.241676808199708 10.0 9.188300758101427 10.0 7.46287225649199 9.465498925656613 10.0 9.961379163584553 9.817166997595406 9.997215631656333 10.0 9.189149904225747 9.123543278179579 9.199187530447333 10.0 9.522003500226619 10.0 9.059968728176543 8.245701258763871 10.0 9.969345674505828 8.704141921927176 10.0 10.0 8.291511401840106 9.50005 8.938891053676233 
0.0010 0.0010 0.0010 0.0010 0.0010 6.091330908642098 0.8034365383277589 0.0010 0.0010 10.0 10.0 8.559753662571135 10.0 10.0 5.000364042488077 10.0 10.0 10.0 10.0 10.0 10.0 10.0 10.0 10.0 10.0 10.0 10.0 10.0 10.0 10.0 10.0 10.0 10.0 10.0 10.0 10.0 10.0 10.0 10.0 9.946721797809044 10.0 4.990198164625041 10.0 10.0 10.0 10.0 10.0 10.0 
0.0010 0.0010 0.0010 0.0010 0.0010 0.0010 0.0010 1.2729847740442175 0.0010 9.249920260709626 10.0 10.0 10.0 5.92891436667597 10.0 10.0 10.0 10.0 10.0 10.0 9.150992339941194 8.647235168608134 10.0 8.516033041026809 10.0 5.166674350833931 10.0 10.0 10.0 10.0 10.0 9.859643075924389 8.430706093264574 10.0 10.0 10.0 10.0 10.0 8.6175095702392 9.144342769712711 10.0 10.0 10.0 10.0 10.0 9.607338550443803 10.0 10.0 
0.0010 0.0010 0.0010 0.0010 0.001018454728028408 0.0025013145625929732 0.0010 0.0010 0.0010 8.557394418036584 3.800989971219857 4.0610324919481755 6.766821065099133 9.661437321640735 6.570520499210616 9.993537048281866 9.96898706938149 2.1804716605658503 10.0 5.456803425167769 10.0 9.715798901748746 6.74910106968704 1.2853913504779833 4.926453043320039 3.930511218909958 9.443194219531755 9.998667900940813 10.0 10.0 9.991569643653454 6.7563739807829934 1.5528302355836732 9.981819336890057 1.2497758094838707 4.598868649810661 4.470735975060102 9.13330357227349 10.0 5.167758268783784 10.0 10.0 1.2466437968053183 9.999780353431877 10.0 4.702750868087953 10.0 8.159800311809597 
0.0010 0.0010 0.0010 0.0010 0.0010 10.0 0.0010 0.0010 0.0010 0.0010 0.0010 10.0 10.0 6.982351453669251 10.0 10.0 10.0 10.0 10.0 0.0010 10.0 10.0 0.0010 10.0 10.0 8.701601004012627 10.0 10.0 10.0 10.0 10.0 10.0 10.0 10.0 10.0 10.0 10.0 10.0 10.0 10.0 10.0 10.0 10.0 10.0 10.0 0.0010 10.0 10.0 
0.0010 0.05099500000000001 0.0010 0.0010888639497081652 0.001399433951124404 0.0010 0.0010 0.0010 0.0010 6.161850525317475 0.0010 8.307779957639909 10.0 8.954966097708487 10.0 10.0 10.0 0.0010 10.0 6.027804333995558 9.38751539213792 6.186865998439181 0.0010 0.0010 10.0 2.1092203824379228 3.8055003289160534 9.963584498704828 10.0 10.0 10.0 8.15110919249216 0.2723875802616655 9.999040489287493 0.0010 4.902773580076586 1.9806756776690602 4.885807766081938 9.71835755955922 9.304867028559404 9.844265178479807 10.0 0.0010 10.0 7.678096565005688 4.9128531989491835 7.093898470130071 4.9952606429075095 
0.0010 0.0010 0.0010 0.0010 0.0010 0.0010 3.1308427495185276 0.0010 0.0010 9.522585578407629 3.669667978904595 0.32751164447403935 10.0 0.38714751755746957 10.0 10.0 10.0 0.5548569833735982 10.0 6.172245953201318 1.4414168077319784 10.0 7.4717561820920055 0.4979489907356527 10.0 9.159661826247385 0.5013493254778173 10.0 10.0 10.0 10.0 10.0 0.0010 9.931188714108892 0.4982727660480315 0.0010 10.0 10.0 10.0 0.4766855897654857 8.636695734755325 10.0 0.4984003945771579 10.0 10.0 10.0 0.0010 10.0 
4.502622697698069 1.5582874769220103 0.0010 0.0010 0.0010 0.0799439500938206 2.538327436525609 0.4618776815199537 4.5005500000000005 0.005626345032542002 7.046484877379877 1.6365313074469907 9.25556690277546 5.7419090655514236 4.998595516508783 10.0 9.999992232680224 5.030243437822114 5.487118390306498 4.595442385415964 10.0 4.460139721791043 4.888216397248162 9.995373654967459 10.0 5.0005 9.995373654967459 5.466443474391163 9.999847831744992 10.0 5.107660728594027 5.442479463388174 10.0 9.999778322844433 9.995373654967459 2.595842478346418 1.6520677453120154 9.987830119039277 10.0 9.99791656056382 9.932164490344384 5.4704115937587305 9.995373654967459 10.0 5.299448867010058 4.50055 8.232117007220163 9.995373654967459 
4.090052506046608 10.0 0.0010 0.09776682016629054 0.0010 0.0010 0.0010 1.7840187017983635 0.0010 0.0010 7.027774508217096 10.0 9.481027342188383 2.6461535575178345 9.983233723052717 9.481027342188383 10.0 7.802436457327828 0.0010 10.0 4.690575303110308 2.63682650226551 9.248366867550494 10.0 0.0010 1.6171332094158803 10.0 0.0010 10.0 1.4385908657538136 0.0010 0.0010 8.873374674402559 10.0 10.0 9.251182658970734 0.0010 9.556046986580807 0.0010 10.0 9.623831075527859 9.987462085977262 10.0 9.998915480950357 0.0010 2.015785780270364 2.7070563994376062 9.838425835976661 
0.004701911652391033 0.004210035073845962 0.012168611444334662 0.0010001171998926962 0.001545002742190574 0.08171935705778965 2.0564121958333437 0.002380069383964437 0.0010124751978867815 9.06774790736261 0.03663815381170023 0.6474081316585474 9.864363845228421 1.3643379733926098 9.360284844187298 9.944533101881637 9.999333353564575 0.1572198651592831 9.92536035250056 0.19990587139899257 1.6173410506701358 9.859743857596225 0.20653150230400064 0.22064622692546743 5.783493450253018 3.026336180243924 2.5200573813831073 9.988451913298537 9.996738926334354 9.99629808834761 9.939852186780696 9.997629266860626 0.24322757028414443 9.99629808834761 0.18572365892590614 0.7626305250526084 9.865334807599915 9.999739958868735 9.997125240311515 0.5572035500285801 9.182993247362937 9.999925518512258 0.2199660523351823 9.996908339443035 9.20894782459611 9.942206152982386 0.5862833178413918 9.935599599261995 
0.0010 0.0010 0.0010 0.0027233720834332967 0.007403168819747402 5.7664528172989815 0.001000000000000334 0.0010 0.0010 0.0010 0.0010 10.0 10.0 10.0 10.0 10.0 10.0 10.0 10.0 0.001000000000000334 10.0 10.0 0.0010 9.692894935522082 10.0 0.15248477779503844 10.0 10.0 10.0 10.0 10.0 10.0 10.0 10.0 10.0 9.644966353920939 10.0 10.0 10.0 10.0 10.0 10.0 10.0 10.0 10.0 0.0010 10.0 10.0 
0.0010 0.0010 0.0010 0.0010 0.0010 0.0010 5.420282592434274 2.0286518037982093 0.0010 10.0 7.690515109037944 7.7259015494222085 10.0 2.5797848003158004 10.0 10.0 9.918679673271942 4.752136905645648 10.0 8.463742226275002 3.0110532887152743 2.6397063077974723 7.767072457349782 8.463742226275002 4.819014184041707 1.048627646285751 7.567521915015178 9.371621396111637 10.0 10.0 10.0 4.594959486156562 8.463742226275002 9.550551499539448 8.463742226275002 8.463742226275002 6.481021787821704 9.66488934912733 10.0 8.363527342598005 10.0 10.0 8.463742226275002 9.917232834609054 10.0 10.0 8.197633454827372 10.0 
0.0010 0.0010 0.0010 0.0010 0.0010 0.0010 8.284756536432994 0.0010 0.0010 10.0 1.7348450950219059 0.2259716128634333 10.0 5.347832061127085 10.0 10.0 10.0 0.0010 10.0 1.795309239576564 5.651374934889823 10.0 0.0010 0.0010 7.6705740831612985 7.616823758937117 5.682259509091945 10.0 10.0 9.951718203534286 10.0 10.0 0.0010 10.0 0.0010 0.0010 7.754879717856143 10.0 10.0 0.034006173331220135 5.9100290718884825 10.0 0.0010 10.0 10.0 7.617026833279729 0.0010 10.0 
0.0010 5.000500000000001 0.32896438610387757 0.11562577699977997 0.023174420757400397 0.05593112714735338 2.933800646539643 2.906089453309935 0.0010 0.6823777809769087 0.7604094395883934 10.0 8.910164044187972 3.9724621587190185 9.807549478159537 9.998304862312024 9.870810244303412 10.0 9.713039510593195 6.474480706925261 7.487097698095708 9.107050704843115 7.666183179714038 9.557150915734459 2.651551555493282 9.610493189616786 9.907536917238923 4.981551172864079 10.0 10.0 6.9568115704274485 0.42936441086607147 4.29157883252149 9.992884265271169 9.254117874949898 1.5758253242634144 1.2833269117726473 4.575512917478027 2.321521070872474 10.0 10.0 10.0 8.513769760066896 10.0 1.6010698780783157 8.151037532147232 3.0375048393381716 10.0 
0.2556054655947436 5.0005 0.0031106509539270823 0.0015809125469950446 0.0011556604406098275 0.03673077182482655 9.850779967976717 1.8339456108026935 0.36879181438365116 0.48883050006935025 0.754767895614838 1.594651767184089 9.980566797078046 1.4699505027509314 9.966831132022005 9.884587929316353 9.942739455618257 8.394139446316444 9.959961070111728 0.4684288159928216 1.1836582155082607 5.000500000000001 9.764802520830372 9.261183672858527 2.2167943568048836 8.915112289082858 7.262683665735319 5.000500000000001 9.997958653248354 10.0 5.000500000000001 2.2395436283215786 7.053722923420033 9.95915745777683 10.0 0.7729887740188486 9.468380531294542 10.0 1.5442662882784106 0.5768411769019878 0.2858223649043362 10.0 10.0 10.0 1.5399148469176933 1.8960125755875838 0.98280188662336 9.083650118549368 
0.0010 0.0010 0.0010 0.0010 0.0010 10.0 0.0010 0.0010 0.0010 0.0010 0.0010 10.0 10.0 10.0 10.0 10.0 10.0 10.0 10.0 0.0010 10.0 10.0 0.0010 10.0 10.0 0.0010 10.0 10.0 10.0 10.0 10.0 10.0 10.0 10.0 10.0 10.0 10.0 10.0 10.0 10.0 10.0 10.0 10.0 10.0 10.0 0.0010 10.0 10.0 
0.27374077530995766 0.0010 0.0010 0.0010 0.0010 5.224711264461166 0.0010 0.0010 0.0010 0.0010 0.0010 3.953112545675981 10.0 2.2625857110652188 10.0 10.0 10.0 5.1458621857707545 10.0 0.0010 9.562753154005552 10.0 0.0010 3.699400593445051 10.0 6.7914337644232905 10.0 4.641246262005045 10.0 10.0 10.0 10.0 10.0 10.0 3.4823376556057584 0.0010 9.38216511884659 10.0 10.0 6.514184188272654 4.884810956933673 10.0 10.0 10.0 0.0010 3.440076230314804 7.4150098559323245 10.0 
0.0010 0.0010 0.0010 0.0010 0.0010 0.0010 1.023317024820766 0.0010 0.0010 10.0 0.0010 0.0010 10.0 0.0010 10.0 10.0 10.0 0.0010 10.0 0.0010 0.0010 10.0 10.0 0.0010 10.0 4.186432652548628 0.0010 10.0 10.0 10.0 10.0 10.0 0.0010 10.0 0.0010 0.0010 10.0 9.769249205755878 10.0 0.0010 10.0 10.0 0.0010 10.0 10.0 10.0 0.0010 10.0 
0.0010 5.460792334906134 0.021638248096469997 0.0010 0.0010 0.0010 5.60668987235745 5.780674452532997 5.022517604325917 3.1953417584178583 7.475917622855311 9.399985208611476 10.0 9.205348559164715 10.0 10.0 10.0 5.760969363856544 10.0 9.230462832395474 10.0 4.383693922771722 10.0 9.425443977723884 10.0 10.0 9.177509245893589 5.204397438554572 10.0 10.0 7.5370243981041085 10.0 9.382294403424225 10.0 9.209959859390695 4.775253999632593 4.6063252734699605 9.286000967305423 4.658293158372326 9.442519518100102 7.322632752052993 10.0 9.442519518100102 10.0 5.928157908301005 3.1699373265033133 9.354298082492626 4.485798305078437 
0.0010 0.007202549720490933 0.0010 0.0010 0.0010 0.12610365074678104 5.210223663838265 0.0010 0.1123669860841718 10.0 0.0010 0.04109019915336454 10.0 0.9440875107158089 10.0 10.0 9.894776079790388 0.0010 9.87331851033357 0.0010 4.262604496931249 9.807920605748986 0.0010 0.0010 10.0 1.7549374935748263 4.835505984099819 10.0 10.0 10.0 10.0 10.0 0.0010 10.0 0.0010 0.0010 10.0 9.961880270894051 10.0 0.19844193368369378 10.0 9.247047661579522 0.03736184028414069 10.0 10.0 10.0 0.2406807369444719 10.0 
10.0 3.2327131005041476 0.008203463473437915 0.0010813543878893123 0.0010 0.0010 0.01885438111180171 2.0988534599984843 0.0010 0.0010 1.8893481786144501 9.217878837907264 0.0010 9.375389222122337 6.06108008774748 2.570523729848325 10.0 2.0779966191841317 9.989899119375655 0.0010 10.0 8.033123793618808 3.247882365981104 9.916842521069828 4.570837574798773 0.7180492740535223 10.0 10.0 0.0010 9.71413350571545 0.0010 0.0010 10.0 10.0 10.0 10.0 0.0010 0.0010 0.0010 5.795363235543213 0.0010 10.0 10.0 0.0010 0.0010 10.0 10.0 1.8917136268863155 
0.0010 0.0010 0.0010 0.001160173106613775 0.0010 0.0010 0.0010 5.164068917935208 0.0010 10.0 6.835060133528886 10.0 10.0 10.0 10.0 10.0 10.0 7.752421684199058 10.0 7.2568182123785325 10.0 3.385152920210609 6.342478034174502 8.050629403183708 10.0 10.0 10.0 9.679034964343726 10.0 9.934084578612906 10.0 10.0 8.069145539331206 10.0 8.126191439715651 6.78434030165222 10.0 10.0 10.0 10.0 10.0 9.794248521695152 8.145615559119992 10.0 10.0 8.314227010012536 6.59494127860184 10.0 
2.084219011247745 10.0 0.2698231644519598 0.0010 0.0010 0.0010 0.0010 2.2705462716139735 0.2160650683702594 0.0010 6.036459270128825 10.0 10.0 10.0 9.783062292507706 10.0 9.791139313988287 1.7923344310380669 9.791911476157251 5.45378524571844 10.0 0.0010 4.431407990974379 10.0 10.0 6.0277146731649935 10.0 0.0010 5.247491987846394 1.5562698689191503 2.4811517265099234 4.325385245380147 2.3227583273892205 9.674626279337085 10.0 3.2946797458853787 5.256464049008416 7.457793516307678 0.0010 10.0 4.215551076487396 9.791610797797901 10.0 5.248981491284958 6.831859515833514 4.2973374443121015 3.7176369025657734 10.0 
0.0010 0.0010 0.0010 0.0010 0.007916332614265612 0.0010 0.0010 8.001309127337187 0.0010 10.0 7.867687522332054 9.247669716250803 10.0 9.281411202657846 10.0 10.0 10.0 9.247669716250803 10.0 10.0 1.9996908726628138 0.0010 6.210394749847705 9.247669716250803 10.0 1.9851578348355567 10.0 10.0 10.0 9.358435849874665 7.4089457963138665 10.0 10.0 9.886968404741962 9.247669716250803 10.0 10.0 10.0 4.810436204935156 9.247669716250803 9.88051748761944 10.0 9.247669716250803 10.0 10.0 10.0 9.828189150199147 10.0 
10.0 0.0010 0.0010 0.008978051867768958 0.002388312027421551 0.0010 3.2455017629778515 0.0010 3.9702680186909376 0.0010 4.33546619195072 7.2428941093323775 10.0 8.42340836782078 5.214309045341674 9.994560834056607 9.716596698309147 10.0 2.2795946538485503 8.946152672750605 4.458092347280397 0.0010 0.0010 10.0 9.623571821202885 4.100006716626205 10.0 7.723241892304782 9.566578276457118 9.881182953375916 2.134505121178478 5.181372723797671 10.0 10.0 10.0 7.886288038597784 6.514790888383091 9.37098698862439 9.934445792547695 10.0 10.0 0.0010 10.0 9.594216132014697 5.3577793854481 4.372965971694684 10.0 9.976735057722925 
0.0010 0.03412602376605522 0.005543819366087755 0.003935620931493742 0.0014819955501293243 0.0010 0.0010 2.3398864361252754 0.0010 10.0 5.2017249121181 10.0 9.814338584759417 6.470504116381217 9.89355788598891 10.0 9.995228437224704 7.847071436985536 9.895939112597455 7.996446328329581 9.399027776699631 3.532087975750515 10.0 10.0 5.6242420044833175 0.9145827904380646 10.0 9.904768814845594 9.985941710380123 9.97261313831481 10.0 9.833053670939112 10.0 9.94100330950098 10.0 5.686815831239643 9.865889728265747 9.940443462876305 5.0005 10.0 9.037636676158456 10.0 9.773479119738663 9.91460419527431 3.1855890295864215 5.0005 10.0 9.902618041490573 
0.0010 0.0010 0.0010 0.001020612190771075 0.0014827402379306437 0.0010 1.6333523831960632 0.0010 0.00106805658319157 10.0 5.031239981825076 0.0010 10.0 6.878749050835836 10.0 9.978205350924808 10.0 0.016746100275648768 10.0 0.0010 7.0475957127160775 4.634413751377734 0.09135185102328167 0.0010 10.0 0.14029156035643275 9.162521626744546 4.98021291296859 10.0 10.0 10.0 10.0 0.0010 9.997812192891239 0.0010 0.0010 10.0 9.997687553567374 10.0 0.0010 10.0 9.998772991876638 0.0010 10.0 10.0 9.945109591417502 5.603835269645154 4.855558153296276 
4.5374841149514085 0.0010 0.004450010662756456 0.04752244118198484 0.002604727734375311 0.05001384626365459 0.7552491510729615 1.1625285686898985 4.23973779759444 0.11218760775367097 5.76394450993819 10.0 10.0 4.831746213877346 5.220812862929193 9.428813444199848 9.356866688951053 10.0 5.220812862929193 10.0 2.782620653704547 0.0010 7.746515784324263 10.0 10.0 9.223258584844837 10.0 5.9950903755996094 9.920443823421778 10.0 2.433896867024018 5.463515885048592 10.0 9.993947589719102 10.0 3.0530119594319087 5.463515885048592 9.694314893197198 3.8512436051561107 10.0 10.0 5.463515885048592 10.0 9.898257582187966 2.6557302068183413 4.054223630619919 10.0 9.60640078269953 
0.0010 0.0010 0.0010 0.0010 0.0010 6.2278326921429 0.0010 0.0010 0.0010 10.0 10.0 7.719837740442275 10.0 10.0 5.500234717268872 10.0 10.0 10.0 10.0 10.0 10.0 10.0 10.0 10.0 10.0 10.0 10.0 10.0 10.0 9.99997571633162 10.0 10.0 10.0 10.0 10.0 10.0 10.0 10.0 10.0 10.0 10.0 5.313802933314318 10.0 10.0 10.0 10.0 10.0 10.0 
0.0010 0.0010 2.4619590219825613 0.0025760768779692464 0.0018627717076980636 10.0 0.0010 0.0010 0.11059698325056672 10.0 9.930244242873545 10.0 10.0 10.0 0.0010 9.633503031726796 9.124538084652261 10.0 10.0 10.0 10.0 10.0 10.0 10.0 10.0 10.0 10.0 10.0 10.0 10.0 10.0 10.0 10.0 5.373816141822835 10.0 10.0 10.0 10.0 10.0 10.0 10.0 10.0 10.0 10.0 10.0 10.0 10.0 10.0 
0.0010 5.7342747469579916 0.0022160088010592417 0.0010 0.0010 0.04528457979982603 7.473179991758549 5.331329671237947 7.956799266054735 2.4158908414059157 8.572959188736007 10.0 10.0 1.96247366895654 10.0 10.0 10.0 9.003085931196344 10.0 9.39182162429079 10.0 10.0 6.744214951107961 10.0 10.0 1.9817072956615078 10.0 10.0 9.760244675882966 9.979049632138658 9.912171801152518 9.92718183478364 10.0 10.0 10.0 9.776561376038178 9.816074234349813 10.0 0.0010 6.046226781907688 8.94080925184963 10.0 10.0 10.0 0.0010 0.0010 10.0 10.0 
0.0010 0.0010 0.0010 0.0010 0.0010 0.0010 8.082088110427115 0.0010 0.0010 10.0 2.137933546877421 0.0010 10.0 0.0010 10.0 10.0 10.0 0.0010 10.0 0.500794298494621 0.0010 9.382546849199057 2.137933546877421 0.0010 9.614219094753494 8.666248033871824 0.0010 10.0 10.0 10.0 10.0 10.0 0.0010 10.0 0.0010 0.07053917768877582 10.0 10.0 10.0 0.8190387682075677 10.0 10.0 0.0010 10.0 10.0 10.0 10.0 10.0 
0.17998840475338407 0.12831205218723588 0.03467494477315194 0.018730804220959414 0.0019375279446633975 0.0010 9.058511480676907 2.4642987885611833 0.0022704817035892563 0.0010 7.106422233620238 10.0 5.178608709936134 10.0 10.0 8.688411157893588 9.812349656921818 10.0 10.0 7.7837516438176095 10.0 9.39079509317217 10.0 10.0 9.137091090537323 1.8308556076343523 10.0 7.666626034582724 9.825162023099747 9.966324065740348 9.91890708784476 0.0010 0.0010 9.971119455609381 10.0 10.0 10.0 8.668597741163932 0.0010 6.78838713836593 0.0010 8.586793811640964 10.0 9.885743603481187 0.0010 0.0010 0.0010 9.953965349270078 
0.0010 0.24363885032382934 0.0010 0.0010 0.0010 0.0010 10.0 0.0010 0.0010 10.0 0.0010 10.0 10.0 0.0010 10.0 10.0 10.0 0.0010 10.0 10.0 0.0010 10.0 0.0010 10.0 0.0010 6.309730021172593 0.0010 10.0 10.0 10.0 10.0 10.0 10.0 10.0 10.0 0.0010 10.0 10.0 0.0010 0.0010 10.0 10.0 10.0 10.0 10.0 10.0 0.0010 10.0 
10.0 0.0010 0.0010 0.0010 0.0010 0.0010 0.0010 0.0010 0.5335919613680551 0.0010 5.356795649438961 3.048735822506809 3.1793003965488684 4.759726253202356 2.1111110722668878 4.498468181869077 8.537667568802163 4.663121629553409 9.805791707200225 0.0010 7.766565874200021 0.7518855014447077 0.0010 1.2912628696231845 5.841370590743591 1.751289193638386 9.958089778183869 2.9148741123113444 2.189110182214353 3.2373733237681748 3.988639147594371 2.9371158937419026 2.1153499785054977 6.4051130477552825 4.4345732762918 6.753380771971068 0.0010 10.0 0.0010 5.203185408227858 0.0010 9.202990380166112 5.316402660762427 1.3316437593187178 0.0010 5.1512562168647715 5.90990298009243 4.3704968951821614 
0.006122259320792156 0.036008337360290806 0.0029617805627122394 0.005020329442441259 0.0011064304100556123 0.0010 0.7575034451296934 2.878388583816876 0.004753941739114531 10.0 7.14282698971124 7.2339609598699015 10.0 8.115285673021955 9.902380618478963 9.99996575875383 9.995807865187519 8.293585825186819 9.916325073224812 9.01554521445335 8.31331022411304 3.505256143716919 7.4102305609682695 8.707267776548461 6.541526986012053 0.45577002653269183 8.807474815318539 10.0 9.99066146766942 9.979363476274687 9.928663013126021 8.572784432570135 8.695193482091227 9.982160797348204 8.707266161667807 9.591671573049227 8.325522368541588 8.984979337153161 4.997425720750322 8.785949144668411 8.947697048665384 9.956146861632936 8.689311994751877 9.912215323064242 4.445203586083537 2.955544389709985 8.154435094637073 9.052517355895564 
0.06223243911592664 0.0010 0.002716805364231857 0.001672825312582728 0.0010433442487276833 0.004873348502903829 5.0005 3.103591552102663 0.0034990507589113314 5.000500000000001 6.97173843222933 6.129619055948904 9.665614558548818 1.4440192079385517 9.660202318632097 10.0 9.988599664779954 9.952327320134398 10.0 6.3560729199988 5.000500000000001 5.749118095870488 10.0 10.0 5.000500000000001 3.918706279760273 10.0 10.0 9.943199126554347 10.0 10.0 9.773229686304552 6.985939566284385 9.964879309106651 10.0 5.000500000000001 9.909740424596587 10.0 6.972541054875836 10.0 7.6999927963914345 9.969606329974955 10.0 9.240073139575355 6.988752864293753 5.000500000000001 5.000500000000001 10.0 
5.5443493852855195 2.1089081724073586 0.029519787079107008 0.012117135962808097 0.0010 0.09309881667096416 2.5611346483877475 0.7741364464686805 5.340132000143794 0.14815340046300832 8.419576956438755 2.014316955031036 9.132253849842307 5.188271754116156 5.201712783503131 9.70584427829571 9.70584427829571 5.9832341276551775 5.201712783503131 5.4962638120930665 10.0 3.3381811608491243 5.901315980996534 9.70584427829571 10.0 3.8999052458602135 10.0 5.271722331372128 10.0 9.70584427829571 4.00094986878776 4.391429189463679 9.70584427829571 10.0 9.71167476673545 3.2069336947800586 5.164740699096489 10.0 9.70584427829571 9.70584427829571 9.92228331533539 4.424020312635179 9.715221078951757 10.0 4.787413674052841 5.2128430365550695 8.331772718534195 9.70584427829571 
0.0010 0.0010 0.0010 0.0010 0.0010 0.0010 0.0010 2.815084329925512 0.0010 9.10984663746134 4.761523283853067 9.854195420148935 10.0 10.0 10.0 10.0 10.0 9.542798140202365 10.0 4.869080580215278 10.0 9.836582053714721 5.16131583398578 10.0 10.0 0.5103014643396718 10.0 10.0 10.0 10.0 4.784223111844914 10.0 10.0 10.0 10.0 5.0005 10.0 10.0 10.0 10.0 10.0 10.0 10.0 10.0 10.0 6.2702000440095045 10.0 10.0 
0.0010 0.0010 0.0010 0.0010 0.0010 0.0010 4.520090165391245 0.0010 0.0010 5.942317024496094 0.0010 0.0010 10.0 0.0010 10.0 10.0 10.0 0.0010 10.0 0.0010 0.0010 10.0 5.10900000260486 0.0010 10.0 0.0010 0.0010 10.0 10.0 10.0 8.997620735299638 10.0 0.0010 10.0 0.0010 0.0010 10.0 10.0 9.268665979201419 0.0010 10.0 10.0 0.0010 10.0 8.297566089952303 10.0 0.0010 10.0 
0.0010 0.0010 0.02847916271129475 0.0010 0.0010 9.05581347211418 0.3183525847058823 0.0010 0.0010 0.0010 0.0010 10.0 10.0 0.0010 10.0 10.0 10.0 8.229229401306439 10.0 0.0010 9.407200222978808 9.338875123985236 1.8837525622327758 8.420253059298851 10.0 1.0358438788106559 8.50445753227471 10.0 10.0 10.0 10.0 10.0 8.44331622707746 10.0 8.198399414691147 5.381136681207937 10.0 10.0 10.0 10.0 10.0 10.0 8.272965965471435 10.0 8.447511036697225 0.405895509554724 10.0 10.0 
0.026289690575913238 0.0010 0.0010 0.0010 0.0010 10.0 0.0010 0.0010 0.0010 0.0010 0.0010 10.0 9.765968560038443 7.215152955692263 10.0 9.891991805569818 10.0 10.0 10.0 0.0010 10.0 9.638788295516303 0.0010 10.0 10.0 10.0 10.0 10.0 9.936780490354305 10.0 9.90075641117649 10.0 10.0 10.0 10.0 1.8776384864150115 10.0 10.0 10.0 10.0 0.0010 10.0 10.0 10.0 0.6384040833260699 0.0010 1.3002547718602897 10.0 
0.06255735120604447 0.060151690520618 0.0010 0.01400313123418962 0.0011073679665786712 9.789965063924292 0.0010 0.0010 0.0010 0.0010 0.0010 7.962561471383662 10.0 10.0 10.0 10.0 10.0 7.0758607397799285 10.0 0.0010 10.0 1.6755733250193563 0.0010 9.674999613634215 10.0 2.5361059590450696 6.294124930982623 2.8804678439072218 9.83914788885451 10.0 10.0 10.0 6.509708546505138 10.0 10.0 0.0010 4.74285027795624 4.713167891514016 10.0 10.0 3.2932838210328823 10.0 10.0 10.0 4.682112032336003 0.0010 4.999173549123682 3.392649420392916 
0.0010 0.0010 0.013061813898008638 0.0010 0.0010 0.0010 0.0010 8.79438214315869 0.0010 10.0 9.447162962241695 0.0010 9.340434981653933 10.0 10.0 10.0 10.0 7.625558802764532 10.0 10.0 9.035130671640063 6.691375334297721 8.408677462829518 10.0 8.015240750464937 0.3635300281212812 8.851747912718764 10.0 10.0 10.0 10.0 10.0 9.799101947009635 10.0 10.0 9.728591169576816 10.0 10.0 1.4464311239277379 10.0 10.0 10.0 10.0 10.0 10.0 5.133891250656787 9.738585293516902 10.0 
0.0010 0.0010 0.0010 0.0010 0.0010 0.0010 0.8741714400132885 0.0010 0.0010 9.51265441463742 6.836665498420208 0.0010 10.0 0.0010 10.0 10.0 10.0 1.5034347652332727 10.0 0.0010 4.119524636072497 10.0 0.0010 0.0010 9.871970147355968 5.955851102723595 3.7415420032036346 6.461192771578721 10.0 10.0 10.0 10.0 0.09757495213705969 10.0 0.0010 0.0010 10.0 9.961285285974629 9.637126190840746 0.9331448754729568 9.967611424152912 10.0 0.0010 10.0 10.0 8.918141164782236 4.189542693415593 10.0 
0.0010813347171789215 0.0012961243440252348 0.0010019375338371397 0.0011439252398616807 0.0010002388089385542 0.0010 1.6942679234005973 0.0661527713175821 0.0014251625454765953 8.468753757523439 0.15816356476196952 0.9691028455608519 7.407850905496109 1.8784191343725267 9.996681623905326 9.999977938236425 9.999940142278124 0.0010 9.998115547914589 2.311638463652637 3.379083025689231 9.796663587103513 0.22098202756656132 0.381234857461336 9.452442539043332 9.346204302745186 2.642271049287704 9.911436850618573 9.999924889394137 9.9997333627853 9.675641699375223 9.982611476523207 0.21587320112180142 9.996282162101368 0.8654901566770243 1.9723875540799805 8.947205399206991 9.979703881793872 9.944085054773458 1.8705964446897956 9.481073080755937 9.981032838046897 0.4684195222650226 9.999636059171163 8.163373645836241 9.515483745595454 4.114412778552292 9.906443766733792 
0.0010 0.0010 0.0010 0.0010 0.0010 0.0010 3.3516942885122223 0.0010 0.0010 10.0 10.0 10.0 2.14546156602552 7.927687901940184 1.4782844792369607 4.621067214734374 10.0 10.0 10.0 7.7639169475904035 6.211172737515038 7.3345450466776 7.371702652947309 10.0 3.8659497559259717 10.0 2.2504442267758975 0.8167922093040993 10.0 1.1226414802005564 10.0 3.418599800351759 4.046000993362274 10.0 10.0 3.186129063312227 10.0 2.3552275232068363 5.739351447511353 9.884081335563643 10.0 6.458213150555697 10.0 10.0 2.691082948589939 3.1526053933928333 10.0 10.0 
0.0010 0.0010 0.0010 0.0010 0.0010 9.945535710244371 2.9658434033953838 0.0010 0.0010 0.0010 3.3657984337157387 10.0 10.0 9.235775021134902 10.0 10.0 10.0 10.0 10.0 1.1013106807149042 10.0 0.0010 0.0010 10.0 10.0 0.0010 10.0 10.0 9.884587091142588 10.0 10.0 10.0 10.0 10.0 10.0 0.0010 10.0 1.1369703807309004 10.0 10.0 0.0010 10.0 10.0 10.0 0.0010 0.0010 5.062328603921579 10.0 
0.0010 0.0010 0.0010 0.0010 0.0010 10.0 1.8769127614354892 0.0010 0.0010 0.0010 0.0010 10.0 10.0 10.0 10.0 10.0 10.0 10.0 10.0 0.0010 10.0 10.0 0.0010 10.0 10.0 0.0010 10.0 10.0 10.0 10.0 10.0 10.0 10.0 10.0 10.0 3.5845005983196963 10.0 10.0 10.0 10.0 10.0 10.0 10.0 10.0 10.0 0.0010 0.9152739325015536 10.0 
10.0 3.369648999245103 0.0010 0.0010 0.0010 0.007406055674263544 0.0010 1.2021754976111025 0.0019916031502410173 0.0010 8.389967081077494 0.0010 0.0010 3.2517347805050107 10.0 0.0010 10.0 0.0010 9.78940750536111 6.1079771028781105 10.0 5.132816743431018 4.472003880998134 4.472003880998134 3.2563706111959725 5.886876374828348 10.0 9.186763933506649 0.0010 10.0 0.0010 0.0010 3.3955649564084585 9.983514399807385 4.472003880998134 10.0 0.0010 1.01822639296542 2.1466192093256686 3.8839587356608734 0.0010 7.954219873581901 10.0 0.0010 0.0010 10.0 2.1744355809742846 0.0010 
0.001000000000000334 0.0010 0.002478899947076076 0.006140533679747233 0.0011068220957066205 0.0010 2.403727351405113 0.0010 0.0010 5.955219755429357 0.890115530647317 0.0010 8.024878760660272 0.0010 10.0 10.0 10.0 0.0010 9.997241089801719 1.9258543743606733 1.7189384429854249 9.202368275900497 0.0010 0.0010 9.944400487059117 9.689640390183706 1.0481351084932444 10.0 10.0 10.0 9.9858663759511 10.0 0.0010 10.0 0.0010 2.7701000503656905 10.0 10.0 8.24341587135686 0.0010 10.0 9.97893864222737 0.0010 10.0 9.130953706790677 10.0 3.348073770650468 9.349000090706065 
0.0010 0.0010 0.02617935386888146 0.0010 0.0010 10.0 2.1898506014381214 0.0010 0.0010 0.0010 2.291115995118603 0.0010 10.0 10.0 10.0 10.0 10.0 10.0 10.0 0.0010 10.0 10.0 0.0010 10.0 10.0 10.0 10.0 10.0 10.0 10.0 10.0 10.0 10.0 10.0 10.0 0.0010 10.0 10.0 10.0 10.0 1.3616301765485619 10.0 10.0 10.0 10.0 0.0010 0.0010 10.0 
0.0010 0.0010 0.01807286035112257 0.0010 0.0010 8.019629289367057 1.6143328101583978 0.0010 0.0010 0.0010 0.24997449954686912 10.0 10.0 1.1998325649920245 10.0 10.0 10.0 10.0 10.0 0.0010 10.0 8.584045037396766 1.0543965092878116 10.0 10.0 0.0010 10.0 10.0 10.0 10.0 10.0 10.0 10.0 10.0 10.0 3.7847711000015685 10.0 10.0 9.093240347638524 10.0 10.0 10.0 10.0 10.0 10.0 0.0010 10.0 10.0 
0.0013172937405050607 0.0010 0.007687320511417106 0.002223740591087619 0.0016480203060137838 8.326862622997906 0.36973448880459103 0.0010 0.0010 0.0010 0.0010 7.326536652254571 10.0 6.0457185054027915 10.0 10.0 9.999996676558183 10.0 9.999209357844235 0.0010 10.0 9.929524512287097 0.0010 8.776603368709303 10.0 0.189718047537387 10.0 10.0 10.0 10.0 9.654901943725173 10.0 7.900705529927693 9.999966518426229 8.857082443452196 4.602218792458952 10.0 9.999879572721492 9.953027330729949 10.0 9.998409430413693 10.0 7.964987433477518 10.0 5.099905096220457 0.675904623384457 10.0 9.999964477114672 
0.0010 0.014337000128927834 0.0011105592196402397 0.01021157099001338 0.003272490692955477 0.0010 7.6670943110210725 7.446558575206369 0.0010 10.0 10.0 10.0 6.752556275770488 10.0 9.794292853038684 10.0 10.0 10.0 10.0 10.0 10.0 7.432473834005277 0.9075019109651434 10.0 10.0 9.302087934156612 9.20173691420715 10.0 10.0 10.0 10.0 10.0 10.0 10.0 10.0 2.714353566963944 10.0 10.0 2.2206042012169793 10.0 10.0 9.959775205054498 10.0 10.0 10.0 10.0 5.968477933055539 6.314481095479289 
0.0010 0.010758802342338579 0.0010154098755771638 0.0011101333551037855 0.0010000000553908386 0.0010 0.49109270802099103 0.0010046935545459774 0.002621535056843082 10.0 3.4503132864692407 2.8494208696863037 7.505892989757337 10.0 7.1639878812189055 9.997504292905168 9.959346728510809 1.3072808841980912 9.998579971835168 4.00194317710932 10.0 9.07013028520831 6.2591235753198315 0.0010 4.758492032282258 2.1177618011759214 10.0 9.807297691095325 9.99999900617868 9.948665883439924 9.99857002746989 7.425076239446915 0.0010 9.974532013486494 0.0010 0.0028155988077017777 5.8066139494300915 9.787569333305289 10.0 3.836882664357593 10.0 9.9984957866581 0.0010 9.993899467150827 10.0 5.419233216596849 10.0 8.358496636218433 
0.0010 0.0010 0.0010 0.0010 0.0010 0.0010 0.0010 2.6612092858535883 0.0010 10.0 5.500450000000001 5.500450000000001 10.0 4.335036513469522 10.0 9.863605592463134 9.9446742245389 10.0 10.0 10.0 7.719960239218996 10.0 5.500450000000001 10.0 9.803568248785485 5.0005 10.0 10.0 9.859357748930242 9.981600480641934 9.86231718244797 10.0 10.0 9.912482977661393 10.0 5.500450000000001 10.0 10.0 10.0 10.0 10.0 10.0 10.0 9.859968943238819 10.0 10.0 9.210496105922186 10.0 
0.2104099527781882 0.0010 0.0010 0.0010 0.0010623946544556038 8.224691404303497 0.0010 0.0010 0.010965101871323268 0.0010 0.5667894298764445 10.0 9.431334347750177 4.966931183196843 9.995153107368305 10.0 9.98989372666697 5.010971783796996 9.990718954019073 1.372689522880846 10.0 6.9837654215199185 1.356717468434009 10.0 9.292189593103522 5.012131147752547 9.884709203685714 9.956106700344066 9.846199530533408 9.989878131301952 8.958886365353688 9.593520422051595 10.0 10.0 10.0 1.6626435530273442 9.488631615080061 9.423617693906525 9.065646488528387 4.5874522552368715 6.166332978924503 9.906577902781308 10.0 9.820448239792741 5.412682238413497 2.9140950436828823 5.012131147752548 9.877608737520847 
0.0010 0.0010 0.0010 0.0010 0.0010 0.0010 0.0010 0.7051697088692022 0.0010 7.0774596801775225 8.008878657646301 10.0 9.835685148424371 10.0 10.0 10.0 10.0 10.0 10.0 10.0 10.0 8.899229743324426 8.017132684302467 10.0 10.0 1.3822882845154059 10.0 10.0 10.0 9.999973829711617 10.0 10.0 10.0 10.0 10.0 10.0 10.0 10.0 10.0 10.0 10.0 10.0 10.0 10.0 10.0 8.519944029585407 10.0 9.837009903120121 
4.749401417253645 1.922414337756921 0.0010 0.0010 0.0010 0.0010 1.8907328017715384 0.3532123224514563 4.746642261526224 0.0010 8.018887538908706 1.9952004218777004 9.063840618068097 5.35587967459525 4.911588910351729 10.0 10.0 4.968806818467302 5.495008182188688 4.42565131074905 10.0 4.103790951725713 5.316499056689209 10.0 10.0 5.597921407343374 10.0 4.465083118747879 10.0 10.0 4.6762689055896365 4.997383320585094 10.0 10.0 10.0 2.1220111075004513 2.1162913128124172 9.985321967777695 10.0 10.0 10.0 5.012626488096181 10.0 10.0 5.271965509539255 4.618340219743892 9.059895954685961 10.0 
0.0010 0.0010 0.0010 0.012747776989814925 0.0010867540541118748 9.972845661895256 0.2912378231379636 0.0010 0.0010 0.0010 1.570299552836993 10.0 10.0 10.0 10.0 10.0 10.0 10.0 10.0 0.0010 9.826207935914926 10.0 0.0010 9.253404041139698 10.0 0.04210471339649438 9.66889365712105 9.253067758698867 10.0 10.0 9.864471449475538 10.0 9.452729559021957 10.0 9.253339511859975 2.530677586988664 10.0 10.0 10.0 9.605637873815331 10.0 10.0 9.388027340351153 10.0 10.0 0.07282267743909676 9.094572148193695 9.986457457112113 
0.0010 0.0010 0.0010 0.0010 0.0010 0.0010 6.11128073213741 0.0010 0.0010 10.0 1.9965065299758322 0.0010 10.0 0.0010 10.0 10.0 9.99507768031323 0.0010 9.931852653954753 7.26866331849587 0.0010 10.0 0.0010 2.1536879091525676 3.21450154189073 2.30803662412936 1.9221201176161125 9.99474694614801 9.941130175942993 9.970976339967628 9.955227211485694 10.0 0.0010 10.0 1.263208319392715 5.977668611408826 10.0 9.669102003119017 10.0 2.0211840495881632 10.0 9.926902672416889 1.521919542636443 10.0 10.0 10.0 0.0010 10.0 
0.3145867948218607 0.0010 0.0010 0.005063938384496117 0.0010350917332203407 0.0010 10.0 0.8112353214211643 0.0010 0.001000000000000334 0.50095 10.0 10.0 9.416622400227144 10.0 9.749478981789656 9.969651138864753 10.0 9.946757960949185 0.2523147339117582 8.334727402295822 9.53172926924982 6.4040612765126 10.0 9.998242498908636 9.471437132681935 9.908245721965923 9.939436275197798 10.0 10.0 9.862194193405813 5.0005 0.0010 10.0 9.464651792358548 0.50095 10.0 10.0 10.0 0.0010 1.018635573779628 9.685799424626397 10.0 9.97786168490838 0.8066964490757114 1.0820751090697671 0.9658523182882695 10.0 
0.0011868227597574325 0.11992597665916715 0.001037894822897891 0.001110899598582734 0.0010038086065720692 0.001000038157404586 5.0005 3.2026672599096275 0.024670901959807534 5.000500000000001 7.159803015100251 8.738978678356471 9.853529491510438 6.048889804290017 9.881074023340833 10.0 9.87419104955896 7.5716210449142665 9.922763270372817 3.1246185113278404 9.4937612276098 9.305368452031102 6.51664598787572 7.4784755231385205 9.881074023340833 3.807749900628793 6.974943840174962 9.859192325745466 9.881074023340833 9.881074023340833 9.687877313203444 8.172768866260535 5.3904167368931075 9.983526711874761 6.951454768217601 8.66402902818534 9.925095993485659 9.88089593488308 7.236055354900181 5.000500000000001 9.517207703599428 9.379142578920687 7.356689489835309 10.0 9.061720578381227 9.757942565997828 6.509238951036817 9.999407760704985 
6.19439543300585 5.935135598597215 0.0010 0.0010 0.0010 0.04448349989289874 0.027004069004585532 7.919195135035785 6.042672352217331 0.0010 0.6042917655220617 7.50262611515946 9.996181708875815 10.0 10.0 10.0 10.0 0.6191079452559043 9.999984375925596 9.606876110922098 8.640640556256045 2.893294081508331 2.480687826748462 6.31745984277614 10.0 0.2772290114255389 10.0 9.997730072386787 10.0 10.0 9.677358315633102 10.0 8.939993816873606 9.858103944669363 6.605425987841926 8.446083065480277 10.0 10.0 8.146759601507357 10.0 4.9562359083815695 4.593992028979867 6.3062209474558575 10.0 2.8057217680534023 9.469245356237606 10.0 10.0 
0.04896104219924308 0.0035955661764120943 0.0013033967856400242 0.0014479820031790235 0.0010517586969124397 0.00629616566691422 6.542597742562801 0.025453450310074968 0.04670796253355393 9.412764630641542 0.5019531266757766 0.11829204557336795 9.985373252013511 0.5019202072953926 9.949260067948977 9.995131974832296 9.995849217242503 0.5020634069973421 9.952017048291221 1.4736576241427208 5.730038517569818 9.902492915664459 2.0370965489214634 0.5029226960133639 5.531077619980952 9.689220369092721 0.502925289261175 9.953534234913935 9.9994985995463 9.999209623208891 9.92661216174907 9.944998146709553 0.5019700026910628 9.999867953337377 0.5029220298071646 0.4644966655530428 9.952173992891867 9.969275852241207 9.914180705284918 0.5029257496068826 9.997957940501713 9.952173992891867 0.5029240164285929 9.99627894065915 9.934052957738233 9.93448767824659 0.5023958504048998 9.997024510787323 
0.0010 0.0010 0.0010 0.0010 0.0010 10.0 1.7623165126892544 0.0010 0.0010 0.0010 0.0010 10.0 10.0 10.0 8.393611826956572 10.0 10.0 10.0 10.0 0.0010 10.0 4.333052868812743 0.0010 10.0 10.0 0.0010 10.0 10.0 10.0 10.0 10.0 10.0 10.0 10.0 10.0 0.0010 10.0 9.865436900919818 10.0 10.0 10.0 0.21123587748754513 10.0 10.0 3.839363545679581 0.0010 10.0 4.8103036239099195 
0.4375561004586595 0.0010 0.0010 0.0010 0.0010 6.6838204402622035 0.0010 0.0010 0.0022666548671870373 0.0010 0.0010 3.7293073815943787 6.868492688413226 9.49960469687438 9.996254075877319 9.870484326309313 9.796642836415433 0.0010 9.993866143035662 0.5872293358443281 9.74966721490297 4.159766198328731 2.1536558626382165 9.74966721490297 9.74966721490297 8.44179205302011 9.74966721490297 9.629058858258686 10.0 9.905376772698613 9.853954077614103 9.994127415280706 9.975628800625636 9.99997590777132 9.760818213545672 0.0010 9.499544058607606 9.595827284488244 5.540875435206404 9.74966721490297 0.0010 9.619073217159395 8.837259244017988 10.0 0.0010 0.0010 2.9334366383231565 7.732809983878949 
0.0010 0.0010 0.0010 0.0010 0.0010 10.0 0.8895081248644342 0.0010 0.0010 0.0010 0.0010 5.6324547224612145 4.758602003110544 10.0 10.0 10.0 10.0 10.0 10.0 0.0010 10.0 10.0 0.0010 10.0 10.0 10.0 10.0 10.0 9.894857358399653 10.0 10.0 10.0 5.341602418914957 10.0 10.0 0.0010 10.0 10.0 10.0 10.0 0.0010 10.0 10.0 10.0 0.0010 0.0010 7.861622116360092 10.0 
0.004158535354181425 0.03680834596668647 0.011516015180400681 0.01910369234468298 0.0013302110548537678 9.971818752566023 0.5512038259461198 0.0010 0.0010 0.0010 0.0010 9.394712631053913 10.0 10.0 9.117751454325397 10.0 10.0 10.0 10.0 0.0010 10.0 10.0 1.4646245861902534 9.885457543542369 10.0 2.36444500776119 10.0 10.0 10.0 10.0 9.938764982037238 10.0 9.661720100426457 10.0 9.857257304297868 0.0010 10.0 10.0 8.636358123033816 9.995999547249472 9.618526242021748 10.0 10.0 10.0 10.0 0.0010 10.0 9.426776964786578 
0.0010 0.011025633894156027 0.0010834104122050309 0.0076956449020211745 0.0027231614785689973 0.0010 5.785139201015292 5.47353441280598 0.0010 10.0 7.5216658317601555 8.272244171817672 7.532892303091819 10.0 9.743125093417106 10.0 10.0 10.0 10.0 8.741928153710425 10.0 8.439918449184496 0.828775413448517 10.0 10.0 9.127634219085671 9.70903864664838 9.969943307968357 10.0 10.0 10.0 10.0 10.0 10.0 10.0 1.9051055801317487 10.0 10.0 2.735487240698026 10.0 10.0 9.96967302402583 10.0 10.0 10.0 10.0 4.69238315222793 6.656332489319425 
0.0012523512981915202 0.001000057785771397 0.001015762421029725 0.0010012463549001164 0.0010015276797022395 0.004576199890903202 0.6542937329150766 1.3272101781783314 0.0010000010434309127 9.996292710050058 9.896928810465196 3.579800492306091 9.99989254393891 9.997149927826783 9.999942514658379 9.996876859458828 9.99999999988728 8.201386321649856 9.999999984022844 6.815061051099875 3.471951082163782 5.8252269384086866 3.5512419714360326 5.681142112700265 9.999329286801851 4.348025424752957 9.99894589308153 9.999630004707324 9.999999920825513 9.999999967694594 9.999401605747874 9.313203707990676 9.959286625567819 9.999305763666577 5.678782769686065 2.0101106494303553 9.760344377265044 9.957299610098245 4.167478433854507 9.97281567806944 6.151153930559715 9.999705110438159 5.242625813312382 9.949506893334624 7.9009612430552325 7.764752474267472 9.996488320627247 9.897334328361461 
0.0010 0.0010 0.007354077064241352 0.0010 0.0010 0.0010 0.0010 2.5599952243515665 0.0010 9.674439253872867 10.0 9.412812408453318 10.0 4.031976223326605 10.0 9.962269837329146 10.0 6.49851748633319 10.0 10.0 10.0 7.676196731729844 10.0 10.0 10.0 10.0 10.0 10.0 10.0 10.0 10.0 10.0 10.0 9.986359810408375 10.0 6.0443740150008995 10.0 10.0 9.674439253872867 9.444277242412527 9.674439253872867 10.0 10.0 10.0 9.800770901137996 6.317820285312495 9.883527888085638 10.0 
0.0010 0.0010 0.0010 0.0010 0.0014866971337783807 0.0010 0.0010 0.0010 0.0010 5.552584905023517 0.30890269003598636 8.96230881758839 10.0 10.0 10.0 10.0 10.0 0.6745977672285353 10.0 6.7976758463895 10.0 6.935937139624742 2.2809350358412654 1.9024132234655626 10.0 2.1009878193692284 3.527482381118719 10.0 10.0 10.0 10.0 7.730420415035589 0.6426417652898699 10.0 1.9050740951401117 5.1567963270881325 4.997492319638243 4.476999742425838 9.727078230641535 9.964939557719854 10.0 10.0 1.9024132234655626 10.0 7.2760216743152215 4.960658994967333 7.428874998669 4.814803050102024 
0.0013483222058260358 0.003929781271272583 0.0011616229830444097 0.0010426760057095626 0.0010161100858171962 0.015684356376747262 2.623495527390878 2.8524045949494123 0.0036540306702282054 9.14601624132207 9.614301191237526 5.0005 9.979754298959037 7.007875161295136 9.997372237676903 9.980511545136716 9.991556578152442 7.026898979652396 9.99722961452328 9.265922347501967 5.000500000000001 8.184426402462961 8.094768360142195 8.950682439157346 5.000500000000001 5.0005 9.70617632481401 9.992248124373381 9.998314911036383 9.960157473717363 9.992678743288316 6.2950924782679 9.707040085827106 9.999517939786804 8.647320027046455 9.701417027892024 5.0005 7.277234318677207 5.0005 9.829426644450367 9.224908812201727 9.997345969329771 9.71799941185991 9.82596219341766 9.349850949342429 5.0005 9.76979297584193 7.153268030766348 
0.003459944799124779 0.007948315742142623 0.0028930577316760324 0.001069285597640574 0.032257065437649196 0.047894667670895535 2.8108586344151423 0.03206607298748326 0.0031745494498554515 9.81701451652837 0.0010 0.0010 9.988888337265461 6.088032399899104 9.994398472036767 9.995109895290911 9.997329801225245 0.0010 9.997879711562579 0.0010 3.6616286983624056 9.878310500094665 1.1133224149209529 0.0010 10.0 5.84639765244439 6.802873045621208 9.34052609176106 9.99809860736644 9.994335455751273 9.880622179014786 9.612505225761215 0.0010 9.999785909241472 0.0010 0.0010 9.949172645833936 9.985115221701125 10.0 0.9304980295182272 9.858305881076664 9.980285257317556 0.0010 9.997929933572891 9.938816998093722 9.369747642074763 0.0010 9.995006711582795 
0.0010 0.0010 0.05313890827406964 0.0013415852794029393 0.0010 6.668360665506343 3.6927428270670597 0.0010 0.11647576171029969 10.0 9.579408303806057 10.0 8.912708017913818 1.077301018264005 9.382248421440133 9.634881754479837 9.92932131240669 10.0 10.0 10.0 9.593423139323104 2.6235926297061276 10.0 10.0 10.0 10.0 10.0 9.938762678413092 8.60640097774961 9.571818233818377 10.0 9.593423139323104 10.0 9.982962301141932 10.0 10.0 10.0 10.0 7.019347692684409 10.0 10.0 9.954261274355664 10.0 9.775890027988407 10.0 10.0 9.593423139323104 10.0 
0.0010 0.0010 0.057404348585175353 0.0010 0.0010 5.690437900977067 0.7445243374206605 0.0010 0.0010 10.0 8.775579832534973 8.851570301207392 10.0 10.0 10.0 10.0 10.0 10.0 4.86814936631517 10.0 9.315837195847607 4.143734811621104 8.775579832534973 10.0 10.0 10.0 10.0 10.0 10.0 10.0 10.0 10.0 10.0 10.0 10.0 8.775579832534973 9.698921320766104 10.0 10.0 10.0 10.0 10.0 10.0 10.0 10.0 10.0 10.0 10.0 
0.02908990148853588 0.0010 0.0010 0.001788204395838443 0.0010 0.0010 2.383689264622425 0.0010 0.01548902581137286 10.0 5.500450000000001 0.0010 10.0 10.0 10.0 10.0 9.99972970391119 0.0010 10.0 0.0010 10.0 4.50055 4.592216959039197 0.0010 9.974143637674635 3.5688072017265475 10.0 8.910429737422781 10.0 9.68080562935673 9.988139727363912 10.0 0.0010 9.950741302378884 0.0010 0.0010 10.0 8.636950009150553 10.0 1.2769662481720614 10.0 9.987218697785433 0.0010 10.0 10.0 10.0 10.0 3.6374137935553237 
0.03041879204706152 0.011478721185209623 0.0012736281069748116 0.0020989668445902236 0.002504087451357418 0.0021785293243326807 0.44985622456526836 2.215887533429228 0.01280407062247483 9.994356652663663 6.982629499840913 10.0 9.965407572427504 4.818102302014068 9.935471348262631 9.942262169911311 9.999745634511912 6.456236617393428 9.981080450275728 4.2077266278693175 5.7377229308359 4.2038955567217275 7.015013077028008 9.406254770701157 9.85629641516417 1.4481229613869244 8.165121308130253 9.744669867600724 9.91585598804844 9.979669906042204 6.947410198883404 8.156340679893248 8.035099564849478 9.858866411851132 9.307919340797737 4.77045363950602 9.979280584981348 9.997274524943244 9.605026439671228 9.96832909351857 9.892331519727529 9.951221661658959 9.185782687361371 9.793892275811888 9.997036602949137 9.995349253155583 9.54467770307225 9.88458107355697 
0.0010 0.0010 0.0010 0.0010 0.0010 0.0010 1.164737890219643 0.0010 0.0010 9.991054390303582 6.824671212107869 0.0010 10.0 0.0010 10.0 10.0 10.0 1.282764167612013 10.0 0.0010 4.094238905529207 10.0 0.0010 0.0010 10.0 6.089316981505553 3.5209116008534296 6.81883498693156 10.0 10.0 10.0 10.0 0.12108467375330131 10.0 0.0010 0.0010 10.0 9.933643649047795 9.916948995063905 0.8288347286231987 10.0 10.0 0.0010 10.0 10.0 8.958711728056445 4.209881384629583 10.0 
10.0 1.1600459274761246 0.0010 0.0010 0.0010 0.0010 0.0010 0.0010 1.0385783097856234 0.0010 10.0 4.654854712264294 1.4032220405097267 7.613434940758511 1.2258995855041683 0.0010 6.507816338715038 8.755561460860683 9.815768368960288 0.0010 10.0 0.0010 0.0010 1.0596938108768181 0.5518568876753509 0.0010 10.0 0.0010 0.11314757042760082 0.6102855871331743 0.0010 0.0010 2.7975424429505575 1.6895534191312858 8.342740824004107 10.0 1.666760855094477 10.0 1.2258995855041683 10.0 0.0010 8.346728634824206 10.0 0.06612075566538245 0.0010 0.41197505669222956 10.0 0.0010 
0.0010 0.0010 0.0010 0.0010 0.0010 0.0010 0.0010 4.151385966244473 0.0010 10.0 10.0 10.0 10.0 8.422536937676957 10.0 10.0 10.0 10.0 10.0 2.484491491086584 10.0 10.0 6.840105271485969 9.55396862875308 10.0 0.0010 8.431567610566153 10.0 10.0 10.0 10.0 10.0 10.0 10.0 8.824205815771919 10.0 10.0 10.0 6.551251806556752 10.0 10.0 8.813879232130317 9.316352130494714 10.0 10.0 10.0 10.0 10.0 
0.0010 0.0010 0.0010 0.0010 0.0010 0.0010 0.0010 0.0010 0.0010 9.273820645589304 2.472937848206662 3.6281075888636605 7.402389932640773 10.0 6.149939886693428 10.0 9.95508826400557 1.644152070433144 10.0 4.631415364262619 10.0 10.0 6.231048551436794 0.0010 1.7486226495673436 2.1749285118141795 9.35402943235204 10.0 10.0 10.0 10.0 7.37939293962301 0.0010 10.0 0.0010 1.2756405185520405 5.031801350979439 10.0 9.446896757279212 3.747616303986863 10.0 10.0 0.6384914492720002 10.0 9.846093449794335 4.066133917292204 10.0 9.727616502788448 
0.0010 0.0010 0.00891664596266177 0.0062775931573618255 0.002057333489589054 0.0010 7.576291103590991 6.473232384528263 0.007500676228299388 7.615361829050857 5.7546382727308805 6.2826357128678385 8.040719041233215 5.096078930301509 9.998399717759513 10.0 9.956212316089044 6.224882497541102 10.0 2.840010695542153 5.405973094783937 3.265969541828706 6.727036247215671 6.165867432691472 10.0 9.767039658602956 8.379728913964168 10.0 9.925333969898217 10.0 5.587719663993766 8.009222703139587 7.615361829050857 10.0 7.771481433558685 7.615361829050857 10.0 10.0 5.53590020051388 0.0010 4.329224978054863 9.58359587036645 8.482261082655482 9.909993709335087 7.615361829050857 4.512370049785457 1.9819474613839807 9.897862932215883 
0.0010233475046284193 0.001038573809665362 0.0010009672043225614 0.001000076975200456 0.001000436919387425 0.001012866844434299 0.0010 0.07820949557811696 0.0010 10.0 3.986857673789147 3.987510986247604 6.825405001442667 9.724653951276629 6.632698138743956 9.999795509266988 9.961983277954877 2.7179562044359487 9.999802165546928 5.325907665231038 10.0 9.91288370889005 6.999688600646201 1.7996533316030119 4.976220305420582 3.8148037266258314 9.661676035944598 10.0 9.999967454187034 9.999803677497951 9.999778780566286 6.665525585109165 1.8011237344838174 10.0 1.800836043702387 4.618772488396243 4.848263064694428 9.999792840424966 9.924295643733286 4.822151932752835 10.0 10.0 1.7983247563209899 9.999976487340914 10.0 4.635797428497582 10.0 8.477676866185266 
0.0010 0.0010 0.0010 0.0010 0.002269459793430428 0.0010 0.0010 5.506356577168557 0.0010 10.0 10.0 3.384667667774571 10.0 10.0 10.0 10.0 10.0 10.0 10.0 10.0 10.0 0.0010 10.0 10.0 10.0 10.0 10.0 10.0 10.0 10.0 10.0 10.0 10.0 10.0 10.0 10.0 10.0 10.0 10.0 10.0 10.0 10.0 10.0 10.0 10.0 10.0 9.277052569883612 10.0 
0.0010 0.0010 0.0010 0.0010 0.0010 0.0010 7.119232792988257 6.673023618158721 0.0010 6.5302336140828485 10.0 5.8251533541818885 9.562098576620798 4.855688148845695 10.0 9.584983970281467 10.0 6.414326077777391 9.992547409460691 7.491721436665783 10.0 4.50055 6.805041044198713 10.0 9.915639983231296 0.001000000000000334 10.0 10.0 10.0 10.0 4.50055 10.0 10.0 10.0 10.0 10.0 10.0 10.0 10.0 10.0 10.0 10.0 10.0 10.0 9.383799787465179 10.0 10.0 9.831866462500813 
1.9743988657515825 5.582609937592579 0.0010 0.0010 0.0010 0.0010 0.0010 0.5995078660050994 0.0010 0.0010 1.9229760102704034 10.0 10.0 2.297571166411662 10.0 10.0 10.0 1.3465710317923991 5.089857123622436 10.0 0.0010 8.13110582045348 0.0010 10.0 0.0010 2.937855494132566 10.0 2.86535363481116 10.0 5.20806888445468 1.8355625837274574 2.556800806179269 2.6461561648454124 10.0 10.0 5.229094935788036 2.0898286357273554 10.0 0.0010 10.0 8.908683452080211 10.0 10.0 10.0 0.0010 5.463532898945254 0.0010 10.0 
0.0010 0.0010 0.0010 0.00801444099827517 0.011060792454422114 9.354021969697033 1.547680677834153 0.0010 0.0010 0.03506023710179684 0.0010 6.866965579189323 10.0 10.0 10.0 10.0 10.0 10.0 10.0 0.0010 10.0 4.814357106523475 0.0010 10.0 10.0 0.0010 10.0 10.0 9.809627225798518 9.691693880720404 10.0 10.0 10.0 10.0 10.0 0.001000000000000334 0.001000000000000334 5.000499105928113 10.0 10.0 5.0005 10.0 10.0 10.0 1.7298386128597913 0.9199325562547093 4.9351860141486155 10.0 
0.0010 0.0010 0.0010 0.0022448165257252595 0.0010 0.0010 0.6778741150975858 0.0010 0.0010 10.0 0.0010 0.1427258050180864 10.0 0.37755585514241385 9.946967969187646 10.0 10.0 0.0010 10.0 0.0010 0.017930291749095773 10.0 0.0010 0.11321330673661745 9.981630222838989 10.0 0.6630433169931456 9.939009157691974 10.0 9.92813375913694 10.0 10.0 0.0010 9.911969872181302 0.1299571343368644 0.3942343079846431 9.365050860106196 10.0 10.0 0.0010 10.0 9.924496400296265 0.11738734064313405 9.949085078128043 8.748920797138997 10.0 0.0010 10.0 
9.23660860308226 6.612171281751143 0.0010281665243355772 0.12165961487101734 0.0011061691896518033 0.0010001381419454944 0.0010 2.0761818367980593 0.0010000040765999944 0.0010 0.23489553059935964 0.023860259856542054 0.0010 0.1891742325518042 9.77764818596693 8.448705909304046 9.99999158551028 0.0041732431397995505 5.0005 0.3188581119954459 0.7628610424473781 2.8452443566892964 5.202318362229466 0.027134897130992403 0.0010 4.954418880137617 0.7628610424473781 2.584541640084903 8.543238458927187 5.0005 0.0010 0.0010 0.3905225893466566 9.991733475586209 0.6925620673507296 0.7628610424473781 0.0010 9.812406194917775 0.07718610424473771 0.0010 9.238138957552621 9.862719004443122 0.7628610424473781 8.211002525751166 0.0010 9.9616204102631 1.5686991188774955 9.089668680536402 
0.0010 0.0010 0.0010 0.0010 0.0010 0.0010 0.7679451670322879 0.0010 0.0010 10.0 1.8205156513150866 3.2747846722971827 10.0 2.961273811116106 10.0 9.997154567979484 10.0 2.4309596107202402 10.0 1.8648082852951147 4.886386556978144 6.409740698469712 1.8064282039007207 0.001000000000000334 10.0 6.989774592259749 4.989162379438366 10.0 10.0 10.0 10.0 9.422648216969007 0.001000000000000334 10.0 0.001000000000000334 1.8372270240258528 10.0 8.102893962097392 9.529416390514179 4.9867891313092185 10.0 10.0 0.001000000000000334 10.0 6.477135069848411 6.452996641778654 3.2980373506812954 10.0 
0.052338873020593035 0.1320124522977454 0.0010 0.0010 0.0010 10.0 0.9608357983542621 0.0010 0.0010 0.0010 0.0306796339771473 6.648069915812573 7.543094598073658 8.437313036031513 9.712498131482512 9.866465376905653 10.0 2.5534996693622434 10.0 2.6045662735310593 10.0 10.0 0.0010 9.622753643399841 5.0005 10.0 10.0 9.593660562746166 10.0 10.0 10.0 9.967888241442383 10.0 10.0 9.77020451952682 0.0010 10.0 10.0 10.0 10.0 0.5133658012992237 10.0 10.0 10.0 0.5133658012992237 0.0010 0.0010 10.0 
0.1630770780941363 0.011144634848260615 0.0022622763473338138 0.0202020131992228 0.0010 0.0010 10.0 2.845838930676628 0.13359968298121813 0.0010 7.217407582272552 2.4972761224523263 9.308776748695701 10.0 9.511926913087974 9.94771628342639 9.950854375640525 9.39752746322478 9.536111744546142 5.270977751722329 8.803072120127844 0.0010 10.0 7.492620380209143 10.0 0.0010 8.97906495362591 10.0 10.0 9.96448159474403 9.728790512993507 10.0 9.106872996982144 0.6648193328495502 9.106873180039159 7.59575972812782 1.3789620426017186 9.753901910858763 3.055314137084674 10.0 8.098206848714128 10.0 6.492742812276142 10.0 10.0 10.0 6.04142523320875 9.308639971334804 
10.0 5.001469194838844 0.0022623466446073104 0.006715132711554921 0.0010 0.0010 0.0010 0.6534800114767003 0.06120425561528009 0.0010 8.417312024627062 0.8866526466750813 8.144519037512712 7.06252949157773 9.986876097564636 10.0 10.0 1.329678386172854 9.797628766545511 7.658005520071616 9.247989277834545 0.6396652960869393 10.0 6.439379852208518 9.97552011793272 3.322924115717215 8.179628499273178 10.0 8.277596069898209 9.988832306862868 0.543968284725616 10.0 10.0 9.92437510875582 7.506688984042373 1.9302141017194208 0.0010 9.84136914227307 2.7266458272854353 9.11533621399224 10.0 8.566459285742782 4.674516771463377 8.416687175247505 1.0220472165543706 0.10617911026532934 9.808954334167835 10.0 
0.04412237635975605 0.00218091933550202 0.01470826962726339 0.001436145661684609 0.0010271566438762444 0.0010601805341873848 1.0185131348256595 0.05012273432909414 0.002875037188496488 9.733790606168673 0.4763577325290713 7.405457987496982 3.28944026717278 0.2758269618954329 9.995663616181059 9.997776954699454 9.995316178677708 0.7888886175160935 9.999095841613928 0.6342539892867837 0.3475312685380204 9.972953222752635 0.06375681456057479 0.32885243665955854 9.726242031676522 8.982526916671793 3.7422849444903115 9.996625470821916 9.972575450659594 9.99677555812309 9.659791318470637 9.529043574241205 0.40985653081357365 9.998492772272039 0.331151638499141 0.3270806247954743 9.965567173595883 9.792157987776784 9.97490754887081 8.255113464063825 7.83161613524383 9.997046783423281 0.4236471244486226 9.971823037696751 9.700922441546624 8.375464890793669 5.042402386277508 9.647404924261641 
10.0 5.613324276795308 0.0010 0.0010 0.0010 0.0010 0.0010 0.6159289809839834 0.0010 0.0010 10.0 5.9878432138475635 4.027416821168317 5.310012198306492 2.2188374580720294 4.247735955060133 8.756395622170169 2.991107643843453 10.0 3.552863035367494 6.109778807308257 2.008919924999095 0.0010 6.34869862287344 3.6715113197188525 1.0171288812659847 5.548246931149981 5.209569840496405 4.193704774657324 3.188815233226312 0.46547516725450433 5.914214407745515 6.522792628464062 3.5441301291972986 6.380131025245803 6.7708359437603045 5.567420304116677 9.779008817521571 6.069276259382984 6.615629043021036 4.364106393674104 10.0 6.134069076114161 4.493317781165829 0.23238382440421135 0.0010 5.66033493941381 3.6177582290199384 
10.0 0.05751830605336115 0.0010 0.0010 0.0010 0.0010 1.697094375922565 0.0010 1.7098397208894687 0.0010 3.025818266700091 10.0 10.0 6.64200826595772 5.101811048570228 10.0 10.0 10.0 4.972073914220261 10.0 8.05966619868786 5.0005 0.001000000000000334 10.0 10.0 10.0 10.0 7.182468885522793 10.0 10.0 7.132480821406465 6.69978258296552 10.0 9.8404441734315 10.0 2.417610670830007 8.85043680042473 8.902707753638467 10.0 10.0 9.474969661629329 0.0010 10.0 10.0 4.219351588557577 4.621781428312404 10.0 10.0 
0.0010 0.0010 0.0010 0.0013188583004067529 0.0010 0.0010 0.0010 0.04358747240546303 0.0010 10.0 0.0010 0.0010 10.0 0.0010 10.0 10.0 10.0 0.0010 10.0 0.7147640617936721 0.0010 10.0 0.0010 0.13392947784231435 9.936884899926362 7.024278177387668 0.0010 9.937686118655643 10.0 10.0 10.0 10.0 0.0010 10.0 0.13429296968198123 0.0010 10.0 10.0 10.0 0.0010 10.0 10.0 0.13493016943134606 10.0 10.0 10.0 0.0010 9.856055123723316 
0.0010 0.0010 0.0010 0.0010 0.0010 0.0010 0.0010 0.10602283180628784 0.0010 10.0 0.0010 9.857908663273701 0.0010 0.0010 10.0 10.0 10.0 0.0010 10.0 0.0010 0.0010 10.0 0.0010 0.0010 10.0 10.0 0.0010 10.0 10.0 10.0 10.0 10.0 0.0010 9.996149019672375 0.0010 0.0010 10.0 10.0 10.0 10.0 10.0 10.0 0.0010 10.0 10.0 10.0 10.0 10.0 
0.4630338446071818 0.0010 0.0010 0.0010 0.0010 10.0 0.0010 0.0010 0.0010 0.0010 0.0010 6.720904284907463 9.947633273550943 0.0010 10.0 9.216618718115098 10.0 10.0 10.0 0.0010 10.0 10.0 0.0010 10.0 10.0 10.0 10.0 3.2525943096975083 9.834338919452305 10.0 9.610306885657765 10.0 10.0 9.482106861593886 10.0 1.7381209239027566 10.0 9.14598516498689 10.0 10.0 0.0010 10.0 10.0 8.404197544302587 0.0010 0.0010 0.0010 10.0 
8.231061113332377 3.0832156545553 0.0010 0.0018112163745286646 0.001544416187415928 0.0010 0.0010 4.211662165290001 0.08271565629697822 0.0010 0.0010 0.0010 1.3952432275460644 0.0010 10.0 2.8143816890914755 9.872961193030612 2.0252422861776402 9.659071205716899 0.0010 3.464003099227223 10.0 0.0010 0.0010 1.5373687745487787 0.0010 3.2812446315803863 10.0 2.690186261166236 9.865715493970232 2.773005363669733 5.775422157602083 1.489855166919991 9.831644125777736 0.2829890959534529 3.8291554796029885 2.4053447668766577 3.4769213773463776 2.6200121033424546 1.450711338675208 0.0010 9.813750751595128 1.4402753912285124 2.634194269666554 2.5241357637754387 2.3541736510026805 1.45130505299156 1.7820321109660586 
0.3481185504546208 0.11077690820890997 0.026818648473326694 0.008132737199555129 0.004070467154735507 0.02762138134612408 9.665082338400866 9.717572779204179 0.001000296897787298 5.641408622842822 5.158962777261718 9.070449985069624 9.944253475386565 9.50761371659692 9.954905097970709 9.972277703661513 9.999708690729285 8.512591004126252 9.786337717552305 8.926300064038283 9.409844318428682 5.570111026486662 5.545702907240774 9.781615758751714 3.991079257482433 6.219297664851759 9.942386951494608 9.983846590136634 9.897262227422503 9.969671606714973 9.929973158366924 9.979697408409546 9.822813298805787 5.23186387770059 9.716822587116138 4.662238276366279 3.5199993911292777 9.977832337946905 4.669581051118506 9.821118781828273 7.892321996279766 9.973113117155357 9.541365455641207 9.97436680023325 3.708258761373732 6.877768756095928 7.386341611722815 9.958388989376875 
0.0010 0.0010 0.0010 0.0010 0.002929055050298209 0.0010 4.908914716976672 0.0010 0.0010 10.0 0.0010 0.0010 9.762966296803246 0.0010 9.944467616737112 9.995717854594533 10.0 0.0010 10.0 2.3634756671298405 1.394457928638226 10.0 0.046516969086178195 0.5550556520025802 5.143910984475769 3.595815851544525 3.586610338622515 9.934290543147943 9.984429494533593 9.99623467311761 10.0 10.0 0.0010 10.0 0.5378665280472963 0.020630690882424862 10.0 9.439112673368511 10.0 3.814429989273383 8.15128529559308 10.0 0.5973939416120833 10.0 9.996955592888154 10.0 1.705523284721283 9.971865026352322 
0.7491217626246007 0.0010 0.0010 0.0010 0.0010 10.0 0.0010 0.0010 0.0010 0.0010 0.14670646057616343 0.17167002698342987 10.0 10.0 9.90789602479784 9.244080444525396 10.0 0.0010 10.0 0.0010 10.0 8.735048942555261 0.0010 10.0 9.846128928814377 10.0 10.0 9.997757183556132 10.0 10.0 10.0 10.0 10.0 10.0 10.0 0.0010 9.823409445368274 9.13785526323486 8.538138688484269 10.0 0.0010 9.97803731734751 10.0 10.0 0.0010 0.3388494285832593 0.5943668546295502 9.922516066215655 
0.0010 0.0010 0.0010 0.0010 0.0010 0.0010 0.0010 4.584666720271457 0.0010 10.0 8.052764338516278 10.0 10.0 10.0 10.0 10.0 10.0 6.89681918328242 10.0 5.105172529298059 10.0 10.0 6.017539736145253 10.0 10.0 0.0010 10.0 10.0 10.0 10.0 4.305051283137099 10.0 10.0 10.0 10.0 2.5423453564169134 10.0 10.0 10.0 10.0 10.0 10.0 9.75738616558705 10.0 10.0 4.9330181245691875 10.0 10.0 
0.0010 0.0010 0.01349890365424744 0.0010 0.0010 0.0010 0.0010 1.3406539638676587 0.0010 10.0 4.789788466176218 8.4611352276151 6.07150046717509 9.986078417944993 9.011661346852366 9.9584730952541 10.0 4.712215290222266 9.991837948637684 5.0005 9.99611391668811 10.0 6.4020140745939065 6.886494928395753 7.896867019537396 6.947831950802206 9.183599182292078 0.0010 10.0 9.958409327016458 9.87805429551578 9.469725612269333 8.937451686969718 9.992918648724736 9.145632416584823 3.290340660799431 4.485192998265828 8.945567983853786 6.978168255534273 9.9927462195423 8.738996656837031 9.961939836330323 9.209918978331643 9.974929910429909 7.730212910425348 1.5702690260198413 9.990680052168395 4.737168330599201 
0.024669696544434457 0.02698630619167343 0.0026145032126119604 0.0016451712569588227 0.0020972970897996934 0.0010 0.1292354139667903 3.788200183311953 0.023308766402583628 7.088282443514827 7.90796891620297 9.800330592667025 9.88266969008073 9.406345938403554 9.979671639788412 9.995376370385733 9.977294988994869 8.926294865662932 9.931218806641011 5.918488623470904 9.046249071737417 8.456158475951678 6.4044266054778625 9.612726237644825 7.272271841293558 4.50055 6.041112092582319 8.94110235378472 9.979016082590569 9.979647134766246 9.935543322339125 6.874533687510015 9.244037682462743 9.980863030383738 9.475302963355418 9.111058669977252 9.604053729696675 9.701628490809666 6.169201949804859 9.544562165770948 9.612629228008265 9.979740911480024 9.484797741024854 9.451259390874904 6.943598021390767 5.917165265035736 9.644970044683967 9.999621693190683 
0.14985766541696185 0.0010 0.0010 0.0016154919360965034 0.0014128018395612877 0.0010 0.0010 0.0010 3.0830930978385958 0.0010 2.786688465068739 10.0 10.0 10.0 9.6889772369553 9.976405969453975 9.14322899108398 0.31100610938004936 10.0 10.0 0.0010 9.93437397553994 0.0010 10.0 10.0 6.073331020140094 10.0 10.0 9.999711237601106 10.0 9.424647369971753 10.0 10.0 6.936489885680375 10.0 10.0 10.0 4.938455096412176 10.0 9.601159826916858 10.0 10.0 10.0 10.0 2.391368558347184 0.0010 10.0 9.991719249176318 
0.0010 0.0010 0.0010 0.0010 0.0010 0.0010 1.1497577147394162 0.0010 0.0010 7.745066037103538 0.0010 0.0010 10.0 3.5789099265118596 10.0 10.0 10.0 0.0010 10.0 0.0010 2.0133603311938617 10.0 0.0010 0.0010 10.0 6.098385788172916 4.665770617154078 10.0 10.0 10.0 10.0 10.0 0.0010 10.0 0.0010 0.0010 10.0 10.0 10.0 0.37581414998101437 5.848193829006528 10.0 0.0010 10.0 8.278260571016926 9.892326380815664 0.0010 10.0 
0.0010 0.0010 0.0010 0.0010 0.0010 0.0010 0.0010 0.0010 0.0010 10.0 0.0010 0.0010 10.0 4.638400496617418 10.0 10.0 10.0 0.0010 10.0 0.001000000000000334 0.1928153842523237 7.827147267858085 0.001000000000000334 0.0010 10.0 10.0 0.001000000000000334 4.939964924340942 10.0 10.0 10.0 7.092683544487325 0.0010 10.0 0.0010 0.001000000000000334 10.0 10.0 10.0 8.099179488270343 10.0 10.0 0.0010 10.0 10.0 6.43615279129674 0.001000000000000334 10.0 
0.0010 0.0010 0.0010 0.0010 0.004098824366315774 0.0010 0.0010 2.0783419280868056 0.0010 10.0 5.061630752339006 7.544819221393994 10.0 4.579606032987273 10.0 9.99964668231267 10.0 10.0 10.0 4.69974282570232 4.92570603454028 3.669009003442514 5.859036183042885 10.0 6.91485482411139 6.140729606239338 4.743898054665428 9.103815737390974 10.0 10.0 10.0 8.850555907650213 4.574393878295522 10.0 10.0 4.351192931219782 10.0 10.0 9.984620198367093 8.863838493650471 10.0 10.0 9.33817977603261 10.0 7.631672182686262 10.0 1.7266233844478773 9.649928370111123 
0.004094865521476979 0.10876742987898778 0.0010 0.002032611990062728 0.0017952298131676358 0.0010 1.71847914143061 0.0010 0.1062121147623894 9.941227961356184 1.2142681039013574 5.271535494018084 5.0005 0.0010 10.0 9.995032648701397 9.9865034160853 0.0010 9.842056791218997 2.6610737376615368 0.0010 9.923240688611216 0.0010 0.8189961125333945 9.233596310415772 10.0 0.0010 10.0 9.999336849591034 9.99002580930846 9.845487393523541 9.272658880104315 1.6797201005445825 9.992473848672416 0.5827322194683475 0.5712439398991336 9.777357265305753 10.0 10.0 5.67883686383005 9.045876830368446 9.988582358883015 1.0846418802480886 9.991135130396032 9.587748429307965 10.0 10.0 10.0 
0.0010645813021170592 0.0010150772031093068 0.0010000810424584047 0.05024426240577162 0.0010000743020898784 0.001123754894481394 6.456861340498422 5.000500000000001 0.0010644897480197803 5.000500000000001 9.60649071124179 6.5995020785850596 10.0 1.9330545986587162 9.999941332259066 9.999999994334317 9.999977666489306 8.847345369714308 10.0 5.000500000000001 6.362091008683162 0.08061203167639787 1.6301888641998659 8.663270403500157 5.000500000000001 10.0 9.773274451751973 5.0005 10.0 9.999983444691381 9.999711812450688 9.999935398306688 8.986900891699914 10.0 8.720845431567863 5.000500000000001 10.0 9.999995923793112 1.2126594223576541 9.634060095630506 9.201403995090729 9.999927351450843 8.157070302910938 10.0 8.789820413338822 5.000500000000001 3.6920691469584694 9.926886076715657 
0.0010 0.011010725726145691 0.0010 0.0031492276008309203 0.0089220371553071 5.859674411191703 0.0010 0.0010 0.0010 0.0010 0.0010 10.0 10.0 10.0 9.979113079150261 10.0 10.0 10.0 10.0 0.0010 10.0 10.0 0.0010 10.0 10.0 2.185579195539776 10.0 10.0 10.0 10.0 10.0 10.0 10.0 10.0 10.0 9.067778015909267 10.0 10.0 9.981696059657557 10.0 10.0 10.0 10.0 10.0 8.572008433710792 0.0010 10.0 10.0 
0.0010 10.0 0.0010 0.0010 0.0010 0.0010 10.0 10.0 7.508448967206917 0.0010 9.131682647866292 10.0 10.0 0.0010 10.0 10.0 10.0 9.848442213655861 0.7671685103861727 9.625970243251702 9.625970243251702 9.625970243251702 9.625970243251702 9.625970243251702 9.625970243251702 8.471096885349699 9.625970243251702 10.0 10.0 10.0 9.625970243251702 0.0010 9.625970243251702 10.0 9.625970243251702 9.625970243251702 7.393912414489337 10.0 0.0010 9.625970243251702 9.625970243251702 10.0 9.625970243251702 10.0 0.0010 0.0010 6.210536762113894 9.238406302994242 
0.0010 0.0010 0.014730351732302527 0.0010 0.001018310137666666 0.0010 0.48611965958091286 8.329180371672274 0.011078206290287801 10.0 3.2294312375134666 10.0 10.0 10.0 10.0 10.0 9.99909964202042 10.0 10.0 2.7039332157528797 0.546310385768451 1.4653134208268765 8.907917137771532 10.0 10.0 10.0 10.0 10.0 10.0 10.0 10.0 10.0 10.0 10.0 10.0 1.107301046281826 10.0 10.0 0.47695667425601707 10.0 10.0 10.0 10.0 10.0 10.0 7.838477339904001 10.0 10.0 
0.001000000000000334 0.0010 0.010530597484091679 0.0034547487585169573 0.0022211079470789057 5.097333846395885 0.08039230236552175 0.0010 0.001000000000000334 0.0010 1.2554912423143731 9.099330052462667 10.0 4.961605415105331 10.0 10.0 10.0 10.0 10.0 2.6741649806663954 10.0 10.0 1.0972699219989934 9.913067805087655 10.0 0.0010 10.0 10.0 10.0 10.0 10.0 9.086439111668337 10.0 10.0 9.890139511133222 4.578579458026966 10.0 10.0 9.62313386842149 10.0 10.0 10.0 9.918662023804377 10.0 4.659208475960096 0.0010 9.99376403091349 10.0 
5.000617753447146 0.11698848845750852 0.0010 0.0010 0.0010 0.0010 4.0227037734419495 1.2626882924761862 5.005561613066848 0.001000000000000334 4.5213228811378 3.510419154515997 9.686326603857164 3.0016914963191934 10.0 10.0 9.990229505907688 10.0 5.0004879317218895 10.0 2.0094710144157033 0.001000000000000334 4.67474169721621 10.0 10.0 7.338818845302783 10.0 10.0 9.946625023229839 9.97729908384346 0.0010 4.966609977972399 10.0 8.699673222316822 10.0 6.513718053044721 4.9633636481130745 10.0 9.506556819253273 7.58425598101409 8.013684038867996 4.998731010913313 10.0 9.969105617171175 5.0005 2.9920131129698264 8.892049113504045 9.742943787318342 
0.36677339997484776 0.20383969407000263 0.008692739443725983 0.00521586609727146 0.0018445129351924005 0.0010 8.939324162141652 0.9273735908173855 0.006085851875158093 0.0010 1.244017253137194 7.602051285309781 9.667114684226965 6.265017027387798 10.0 9.723348716862384 9.965099501739617 6.649748839201725 9.936698579221963 2.2948598589420053 7.685863739354339 10.0 6.477853850083358 7.508758961953773 9.96058145508816 7.692564616129099 9.27752939228255 9.86026087025275 9.940455034126078 9.926016195253757 9.785608123885293 4.761026306880674 0.0010 9.967807578050332 8.791568474328134 0.5827213837397283 9.932202809969505 10.0 9.823576740226915 0.5952923088860778 5.311912271144995 9.66742945958082 9.359447737071864 9.91326149481715 2.0518728821757346 1.3979417002926275 1.152452475178505 9.919823215473743 
0.005738357871500731 0.0010 0.0022204466140757755 0.0010 0.0010 0.0010 4.755768664470168 6.522036526471524 0.0010 10.0 7.909212247952487 10.0 10.0 10.0 10.0 10.0 10.0 8.440306594109558 9.996784091952083 10.0 9.07794992989508 4.280710191438373 4.892789555840706 9.05634096486399 9.737725539439701 0.0010 9.05634096486399 10.0 10.0 9.973446949366894 8.015983882971701 10.0 9.05634096486399 10.0 9.05634096486399 10.0 9.882643948578426 10.0 6.39036304116304 10.0 9.665284284286706 10.0 9.05634096486399 10.0 10.0 10.0 7.717822606383059 10.0 
0.0010 0.0010 0.0010 0.0010 0.0010 0.0010 6.087188941154761 0.0010 0.0010 10.0 1.066744716785863 0.33413074258610265 10.0 4.438332120747881 10.0 10.0 10.0 0.0010 10.0 1.16814678844269 4.231533131972296 10.0 0.1097951336277907 0.0010 8.806549733635354 8.253130440160739 5.295398817439906 10.0 10.0 9.974953320846211 10.0 10.0 0.0010 10.0 0.0010 0.0010 8.856294169775238 10.0 10.0 0.2973735789686138 10.0 10.0 0.0010 10.0 10.0 8.673780663400954 0.001000000000000334 10.0 
10.0 3.488007946814389 0.009128852140497575 0.0010 0.004254705762837935 0.0010 0.0010 9.91341910048715 0.0018680052808884508 0.0010 1.1550439542821802 10.0 10.0 0.0010 0.0010 0.001000000000000334 10.0 10.0 10.0 10.0 0.0010 0.0010 0.0010 10.0 0.0010 10.0 8.911811933723719 4.516934273645312 0.001000000000000334 10.0 0.001000000000000334 4.326518642032971 8.481418482903592 10.0 10.0 10.0 0.001000000000000334 6.738450287026072 0.001000000000000334 10.0 3.617481717416122 10.0 10.0 0.001000000000000334 0.0010 0.0010 0.0010 0.001000000000000334 
0.2050996018700229 0.0010 0.005343573560196404 0.0010 0.0037447280841355172 5.991068070107364 0.0010 0.0010 0.0010 0.0010 0.0010 8.07505342740952 9.795900398129978 0.0010 9.795900398129978 10.0 10.0 9.825620272397376 10.0 0.0010 10.0 5.258627066371906 0.0010 4.982629241318745 10.0 5.61587342213732 9.291999892222892 7.432228503360317 9.795900398129978 9.795900398129978 9.795900398129978 9.795900398129978 6.69832748863814 10.0 8.311624347929206 0.2050996018700229 9.795900398129978 10.0 9.795900398129978 10.0 0.0010 10.0 10.0 9.795900398129978 0.0010 0.0010 0.3465709455205547 8.745157839371062 
0.0010 0.01615514382025828 0.0010 0.0010 0.0010 0.0010 0.0010 4.984694422523981 0.0010 10.0 10.0 10.0 10.0 8.976088944383534 9.68738074740973 10.0 10.0 6.418177396856567 10.0 10.0 9.34378366409356 10.0 10.0 9.94081648537255 10.0 0.0010 10.0 10.0 9.996395914026046 10.0 9.872476495942811 10.0 5.568095771451382 9.978917000753443 10.0 9.264213114660476 8.100243338789708 9.927260266653661 10.0 9.22015048854376 10.0 10.0 10.0 9.978302201233472 10.0 10.0 9.693260056585865 10.0 
0.0010 0.08570906647786965 0.002055485904303375 0.0010 0.01672877211223261 10.0 0.0010 0.0010 0.0010 0.0010 0.0010 0.0010 8.004089065970762 10.0 10.0 9.984817963889308 10.0 10.0 10.0 0.0010 10.0 10.0 0.0010 10.0 8.408692024044745 0.0010 10.0 9.011897717913904 10.0 10.0 10.0 10.0 10.0 9.964473499465534 10.0 10.0 0.0010 9.776117467317906 10.0 10.0 7.996793304155862 10.0 10.0 10.0 5.324681239002126 0.0010 7.996793304155862 8.527841915969093 
0.0010 0.0010 0.0010 0.0010 0.0010 0.0010 3.6942048862236545 0.0010 0.0010 7.2278744213004416 10.0 1.869056729480051 10.0 10.0 10.0 10.0 10.0 5.925264925012281 10.0 9.623548706708211 3.6198988436789485 9.283139945612335 0.0010 6.775315295488676 10.0 3.767930156115942 10.0 10.0 10.0 10.0 10.0 10.0 10.0 10.0 6.775541731335371 4.853302652441873 10.0 10.0 7.720797859987377 10.0 6.668450400926411 10.0 6.799656781992712 10.0 6.337035698693066 7.839517815814874 10.0 10.0 
0.006836310981320673 0.010201671222464659 0.009555705194643218 0.01580120905450476 0.0015631214373373937 0.0010 6.151935052187176 7.151878879591273 0.0012771646407185875 5.711326117882914 5.125659965454509 6.680473254863456 9.332712160018705 5.512860723671743 9.836948738488047 9.987649001558443 9.91996858635571 1.629445927509475 9.996931665602736 5.286542689401926 4.702921287663203 8.368232489321628 3.3847611776615367 9.873162807596746 7.366850323666878 8.21758565349414 9.88857666453351 9.984612480596592 9.706629867210122 9.993635411298047 9.677766518230952 9.65884853352745 10.0 9.984776407776923 10.0 5.516100589520148 9.952466788162907 8.304658222302638 6.874566358733362 5.029779696443377 7.040916929828449 9.843338086648556 10.0 9.795536747862611 5.70450105329755 8.910853271263779 7.254136316544539 9.874842316724575 
0.0010707667349375521 0.001174248481128583 0.0010759116113255047 0.001012387601654502 0.0010015228013678732 0.0010554830399792715 6.152101324158663 0.016852822248496626 0.001003304505879346 9.993924935149447 0.03541759278956313 0.8583640655742188 9.499156543774541 1.4243807694898651 9.995696766124926 9.995228375543155 9.999996993950939 0.025221107940648746 9.999945437741333 0.49781907235736794 0.09385222901221837 9.997322292032866 5.000500000000001 0.017017899091434918 9.980933282745106 9.50005 0.03042013475049788 9.992538320319467 9.999969177162692 9.99517845464445 9.048497403563134 9.89361891386056 0.026227373240637026 9.999016248483793 0.020193887293268455 4.116050643547644 8.473332080529115 9.995152545118055 9.993121794136501 0.32580314458030013 9.979558331939117 9.999995021424647 0.031559344595755705 9.997608454986707 9.979298801318068 9.996042682780322 0.20385430063513724 9.569790154539813 
0.0012476019429471154 0.04641601534061826 0.0010 0.0010 0.0022621412532091126 0.005731493225077199 6.39668903731697 0.013184003583803137 0.0010061186681703785 9.825165918355212 0.12554539797365044 0.36332261824054235 9.451170831663614 1.380542127622922 9.961824356626192 9.995853054299443 9.999982717181611 0.14544284640339336 9.926435007982942 0.36332261824054235 1.1447134848080762 10.0 0.387542420845234 1.7037501400152426 9.860250615866141 4.4949235567878185 3.0852023261614154 9.95586809948901 9.989558917407086 9.997033086512785 9.999777373424816 9.958958581796736 1.1076194921367164 9.999989227253275 1.6957241673573278 0.1975544781505639 9.865709002981442 9.637677381759458 9.954583984659381 2.8106649664392376 8.402586059531565 10.0 1.704091084945384 9.999846356755167 9.62204538842908 9.84147792982213 1.249285878457765 9.976462186107158 
0.0010 0.0010 0.0010 0.0010 0.0010 10.0 2.069245482726697 0.0010 0.0010 0.0010 0.0010 7.669226018931108 6.36912992194883 10.0 10.0 10.0 10.0 10.0 10.0 0.0010 10.0 10.0 0.0010 10.0 10.0 10.0 10.0 10.0 9.865774061714253 10.0 10.0 10.0 5.354111138971392 10.0 10.0 0.0010 10.0 10.0 10.0 9.714090405470381 0.0010 10.0 10.0 10.0 3.478276425202864 0.0010 7.823546237451257 10.0 
0.041176867872904754 0.0015886749814417091 0.0015904961641243869 0.0015203833097942304 0.001004634795513662 0.0010 4.162893053418706 0.1558071060141477 0.003927437448007095 5.500450000000001 0.11687560409053865 6.328380582030066 9.997381559589371 3.950277794359475 9.99844643330889 9.96991166818607 9.989508871986319 5.0005 9.992356754283822 5.797074303416851 3.316176611742704 9.649394423072733 2.530728429385896 4.935405728710239 9.962652131568206 10.0 4.896050487656459 9.989037428676147 9.292118731607571 9.999929103464595 9.966820532012145 7.07113723179415 1.0221178459680451 9.978700483988154 4.341635621061838 0.11687560409053865 9.780745160377622 9.989164133210757 9.946853126671073 8.221800425854234 5.161172706870539 9.398020540963289 4.95831150969303 9.992436113448047 5.262876504161865 6.7316825353107985 0.17520690192903032 9.747972394102648 
0.0026267558699219562 0.0010 0.0010 0.0010 0.0010 0.0010 0.04146382905174203 2.728361778215326 0.001004997584645297 9.943219444483727 7.9835234663542005 8.550005820108586 9.790127307368389 2.6768111303249995 9.787107835861256 10.0 10.0 10.0 10.0 5.579013284373722 9.25328574931964 5.4462741013387275 10.0 10.0 7.435049889454457 4.912945106762899 9.57617230496969 10.0 9.877083548892093 10.0 10.0 8.945742321574633 6.243596726149799 10.0 10.0 6.100834771917922 10.0 10.0 6.481253397876863 10.0 10.0 10.0 9.642946798562242 9.36347121510095 6.544706394614427 10.0 6.570411638095768 10.0 
10.0 10.0 0.024952894899838773 0.046605901709971725 0.0012843231727232248 0.17664342370055652 0.0010 3.4149928948574004 0.0010 0.0010 10.0 4.786983482546671 10.0 10.0 7.205085536524765 10.0 9.966060504311127 7.032308260071793 6.600389220625179 10.0 5.634161423910299 0.0010 10.0 9.69521927972517 10.0 0.0010 10.0 10.0 0.0010 10.0 0.0010 9.926716062906365 10.0 9.375130304350453 10.0 10.0 4.585674353069951 10.0 0.0010 5.852974688652768 10.0 0.0010 9.69521927972517 0.0010 0.0010 3.6557399507758084 6.793332088682005 10.0 
0.0010 0.0010 0.01223275603028346 0.0023117568138813546 0.002361473774606983 0.0010 0.7717954757895988 4.089595498822995 0.001057431653164989 9.041339048822913 4.529159345967989 8.663091782299723 10.0 4.50055 10.0 9.650183430266388 9.995325885388935 4.50055 10.0 4.50055 5.47925987291799 5.498330182669265 4.889707867438384 7.922869761081338 9.830547399759809 2.7468736254376696 7.535904267581764 9.976481010389648 10.0 10.0 7.333209355683227 6.772384707455808 7.2249040088584 9.865129853059559 5.783367587131689 6.063684653173659 9.041339048822913 9.134631992208515 4.565695129081186 8.592679963947623 8.929828491470694 9.975268064766434 8.644346143557595 9.90026193325493 6.717389173846719 9.534913436268017 6.939173832282864 9.95853468380919 
0.0010 0.0010 0.0010 0.0010 0.0010 10.0 1.1189380886530904 0.0010 0.0010 0.0010 0.0010 10.0 10.0 10.0 10.0 10.0 10.0 10.0 10.0 0.0010 10.0 9.949202561302547 0.0010 10.0 10.0 0.0010 10.0 10.0 10.0 10.0 10.0 9.931950990442735 10.0 10.0 10.0 6.087555885610451 10.0 10.0 10.0 10.0 10.0 9.992418947841227 10.0 10.0 10.0 0.0010 5.5504253749712 10.0 
0.08013526344189156 0.09430250521074356 0.00627656486480463 0.0015053617840774935 0.002315556164357297 0.0010 3.0998117070774764 0.050933106332102705 0.004191816647503123 9.710664971827182 0.6249075910297572 0.5630322943733095 9.22943254129786 4.781087704553365 9.559916717977273 9.94311012708356 9.95325399044767 0.6634271270801303 9.778793029983627 0.621090622856812 4.942042703856196 9.771606326699544 0.9443912431058079 0.21072609017552058 9.17290272221101 5.391179897543864 6.140395022356533 9.711367059404692 9.92214797063393 9.943782095728421 9.830385249685417 9.455153564295168 0.11898461140977712 9.97502390015502 0.27742246091705725 0.08770860137132175 9.346159138121664 9.942301028542886 9.780282188619644 4.966020746088314 7.914758322919003 9.924682491654856 0.2249749439326454 9.921023659655267 9.310379336433018 8.97084358297033 4.552667792869829 9.638230016361579 
9.474490092093639 9.811086685895297 0.009593671983678541 0.02779729555509879 0.0010 0.0010 0.0010 3.6874361417443944 0.4012240497461603 0.0010 9.175224496767369 2.0207064133199073 8.22521622975406 6.870565306868884 9.833651005598437 10.0 10.0 2.568495989506832 8.152047320175882 10.0 10.0 0.0010 10.0 10.0 10.0 0.0010 10.0 10.0 0.5294231108380973 8.553034159441337 0.40080698538343373 8.788519137698044 9.852871851010391 9.64151745448257 10.0 0.0010 4.755069973612393 8.655538236798666 0.0010 10.0 10.0 1.3997404031537375 10.0 0.5261361513590668 0.0010 0.0010 10.0 10.0 
4.398854203950288 6.034334815247906 0.03141298643553973 0.0010 0.004696055193568725 0.0010 0.0010 1.7304268327987895 0.903589666356452 0.0010 5.591174909683934 9.91569308718757 8.937461997663124 10.0 8.884137352566924 9.120327526547602 4.686008360047402 9.571736273051545 10.0 4.674166890194436 10.0 5.500450000000001 7.411835740032743 10.0 4.169721717299848 0.15897366320549322 10.0 4.993568624530098 8.916881975459823 9.111748010717571 3.250694467028315 5.0005 10.0 4.768490426057382 10.0 5.858130907968467 3.5505312909619517 10.0 0.3326149253884081 9.15896971897486 10.0 5.411659300036707 10.0 8.987585315972533 6.824551229674286 4.50055 8.91224035845306 4.546134795796427 
0.0010 0.0010 0.003734981178934785 0.0010 0.0010 6.498094141794689 0.8492714187728929 0.0010 0.0010 0.0010 0.0010 3.373713729704337 3.425400241881006 10.0 10.0 9.752505437040236 10.0 8.722899358985446 10.0 0.0010 10.0 10.0 0.25507495348700215 10.0 10.0 6.725334489133159 9.692749806525942 10.0 9.774733869174256 9.854002623785489 10.0 10.0 1.7344798329644262 10.0 10.0 0.0010 10.0 9.681358684801623 10.0 8.632508796883226 4.181597001126958 10.0 10.0 10.0 0.0010 4.248678511841357 7.739592856448462 10.0 
0.0010 0.0010 0.0010 0.0010 0.0010 0.0010 0.9906932454864097 0.0010 0.0010 10.0 0.0010 2.9103097618826244 10.0 0.0010 10.0 10.0 10.0 0.0010 10.0 10.0 0.0010 10.0 0.0010 0.0010 10.0 10.0 0.0010 10.0 10.0 10.0 10.0 10.0 0.0010 10.0 0.0010 0.0010 10.0 10.0 10.0 0.0010 10.0 10.0 0.0010 10.0 10.0 10.0 1.5975560328201697 10.0 
0.01547889773423794 0.02598691947694488 0.0028054891345550815 0.0010 0.0010 0.0010 0.0010 6.696626211213667 0.0028948900898725133 10.0 7.964489171821182 10.0 10.0 9.504174394210592 10.0 10.0 9.996734367054575 5.549518123403529 9.78280050852982 10.0 6.1790383019325335 10.0 6.509387050837647 9.178481588084024 9.8293662715641 4.087005890402952 8.102762203307359 10.0 10.0 10.0 9.993024513862075 9.607108635538996 7.770540706427841 10.0 8.07141616054307 7.205932149475347 8.889946751677307 8.786962418794198 5.298667086542848 9.116939384854982 7.492998032411475 10.0 8.337108684362017 9.852199056085656 9.348461058306757 5.540411651373797 10.0 10.0 
10.0 10.0 0.08480374952319616 0.009431291105637955 0.025635235304926958 0.0010 0.0010 10.0 0.0010 0.0010 10.0 0.0010 0.0010 0.0010 0.0010 4.216783268954265 10.0 0.0010 0.0010 10.0 0.0010 0.0010 10.0 0.0010 0.0010 0.0010 0.0010 0.0010 9.937962174710906 0.0010 0.0010 0.0010 0.0010 10.0 0.0010 0.0010 0.0010 10.0 0.0010 0.0010 0.0010 0.0010 0.0010 10.0 9.270097794150818 10.0 0.0010 0.0010 
0.0010 0.0010 0.0010 0.0010429770517397803 0.0010 0.0010 0.0010 5.677835698971258 0.0010 10.0 10.0 10.0 2.520665787599575 10.0 0.0010 4.968241101074999 9.993525083592711 10.0 10.0 10.0 10.0 2.446334001233314 10.0 10.0 6.56043668551672 10.0 0.0010 0.0010 10.0 0.0010 10.0 2.6851141595774166 0.0010 10.0 10.0 1.531372652884941 10.0 0.07792928925637543 5.617442333702745 10.0 10.0 1.942280684305481 10.0 10.0 0.629597133665774 2.2531732276140652 10.0 10.0 
0.09751215163141996 0.0035230192822465834 0.0010 0.0010 0.0010 0.0010 0.09803943758868217 5.242974223814401 0.0010150913054496418 9.244956924852987 9.205889697386521 10.0 10.0 10.0 9.449092197609819 9.925313922316741 9.999999922489469 3.687942351868121 9.999971467126876 8.278404694359104 8.784850340501984 9.72235721377578 8.368255561422727 7.9145226752661575 10.0 1.8407358178935453 7.9145226752661575 9.628775760291878 9.999988516170692 9.956781124048197 4.999139985856885 9.996058592797981 7.9145226752661575 10.0 7.9145226752661575 2.0976496464023042 10.0 9.838686788464454 10.0 7.9145226752661575 10.0 9.904485899399432 7.513219463000256 10.0 9.643720052233752 9.889585516941555 9.0134149951544 8.000360149190326 
0.0010 0.0010 0.0010 0.0010 0.0010 10.0 0.8985044975440406 0.0010 0.0010 0.0010 0.0010 10.0 10.0 10.0 10.0 10.0 10.0 10.0 9.996152245284842 0.2039685337400976 8.832913990444851 0.29954405164928577 0.0010 10.0 9.479604248645456 2.5367781165113703 10.0 5.699204704553974 9.925101269593053 10.0 10.0 10.0 10.0 10.0 10.0 0.0010 6.878559843400298 5.13960816047954 10.0 9.016149353952008 0.0010 10.0 10.0 10.0 2.5989610861653296 1.1198199277126029 7.478737055828899 5.699204704553974 
0.0010 0.0010 0.0010 0.0010 0.0010 0.0010 0.0010 4.636269961768337 0.0010 10.0 8.282142298649873 10.0 10.0 10.0 10.0 10.0 10.0 5.433825236613744 10.0 2.658566689958805 10.0 10.0 5.141412486827048 10.0 10.0 0.0010 10.0 10.0 10.0 10.0 4.135286835046886 10.0 10.0 10.0 10.0 1.1739655790053942 10.0 10.0 10.0 10.0 10.0 10.0 9.802246966047722 10.0 10.0 2.6850338749007627 10.0 10.0 
0.0010 0.0010 0.004644657328860197 0.0010125304368490732 0.0010 6.021066764722603 1.0279195444603708 0.0010 0.0010 10.0 10.0 10.0 10.0 9.787400441071833 8.225159070954785 10.0 10.0 10.0 9.585910035736514 10.0 10.0 4.389987638785925 10.0 10.0 10.0 10.0 9.815723557003 10.0 10.0 10.0 10.0 10.0 10.0 10.0 10.0 10.0 10.0 10.0 4.507009710557031 10.0 10.0 10.0 10.0 10.0 9.750545186350184 10.0 9.787400441071833 10.0 
0.0010 0.0010 0.0010 0.0010 0.0010 0.0010 0.0010 0.19271669339966876 0.0011656069919363141 10.0 0.0010 0.0010 10.0 0.6494805126946863 9.506441059580714 9.999996798525025 10.0 0.0010 10.0 5.025766783476019 3.0190781924965746 10.0 0.6298665312433314 0.0010 10.0 6.937319689956938 0.0010 10.0 10.0 9.84333595357331 9.996623210003479 5.578463582809689 0.0010 10.0 0.0010 0.6937401547470046 10.0 10.0 10.0 4.451979834335527 10.0 9.501600843254375 0.0010 10.0 9.665195110257546 8.443416182658247 2.44449516689681 10.0 
0.00129320098116364 0.0010 0.0010 0.0012894384244629398 0.0010 0.0010 0.0010 3.22144551176235 0.0010 9.203890495660792 10.0 8.192090461636528 10.0 10.0 10.0 10.0 9.997090459010787 10.0 10.0 5.996797868640403 10.0 4.356388476129732 10.0 10.0 10.0 8.819129431597151 9.938808138233412 9.781413786595474 10.0 9.9273002495194 10.0 10.0 9.434463606939847 10.0 9.895119487474858 10.0 10.0 10.0 10.0 10.0 10.0 9.80519635696705 9.895988249289084 10.0 10.0 7.561191647716987 10.0 10.0 
0.0010 0.0010 0.0010 0.0010 0.004240180665683529 0.0010 2.910335333921245 0.001000000000000334 0.0010 10.0 0.001000000000000334 0.0010 10.0 0.0010 9.9128409228739 10.0 10.0 0.0010 10.0 2.9509578828063225 4.528103469566447 10.0 0.09034383484794706 0.0010 6.024435693425268 6.600387709840657 0.0010 10.0 10.0 9.9650894823171 10.0 10.0 0.11350176233599107 10.0 0.0010 0.001000000000000334 10.0 10.0 10.0 0.0010 10.0 9.978720704576256 0.0010 10.0 10.0 10.0 0.0010 10.0 
8.696926638299576 5.464525382282138 0.0010 0.0010 0.0010 0.0010 0.0010 8.461092374781616 8.696926638299576 0.001000000000000334 1.2014374724297265 8.154833373177503 10.0 10.0 9.83662560731913 10.0 10.0 1.3994351986056177 10.0 10.0 9.321521105397716 3.847494678497026 3.2363628558182613 7.708229132285447 10.0 0.7671521458153858 10.0 10.0 10.0 10.0 10.0 10.0 7.738475914852738 10.0 7.708229132285447 10.0 10.0 10.0 10.0 10.0 5.198370234813476 4.5358460031261645 7.632046008997318 10.0 3.491523656256116 8.081138906893594 10.0 10.0 
0.0010 0.0010 0.0010 0.0010 0.0010 5.003762510405304 0.6365123350886401 0.001000000000000334 0.0010 0.001000000000000334 0.275859958689054 10.0 8.699087312516337 4.420598417448672 10.0 10.0 10.0 4.82711737621618 10.0 0.6423801035068726 10.0 6.526748345462365 0.28673587431590963 10.0 9.181647337181065 5.442502883123124 9.795965113893391 9.97826268959372 9.818703413476685 10.0 10.0 10.0 10.0 10.0 10.0 0.7091760714663566 10.0 8.626658598626413 8.097457672310082 3.9122682184085695 7.373451500830816 10.0 10.0 9.801997892819783 5.5668007310701455 1.731703084341936 4.458604923618493 10.0 
0.0035350674824051365 0.0014717458774087828 0.0011699917306272898 0.0010460730259224057 0.001001225419790421 0.015924019178549863 0.8741550642992905 0.04015961543284255 0.0015400449912366205 9.81943759130925 0.7382381054737593 2.8381817838709384 9.982133891543716 1.0317450648189692 9.980306830051477 9.997240379660465 9.999255910955032 0.9003267605028705 9.125006168487673 1.7552856069911746 4.276583766963043 9.686132981976929 1.9552948396953385 0.8520642369037871 9.979654889397693 7.422715546992286 2.93663048727852 9.994631751635675 9.992323758874834 9.902642896239282 9.997787674985373 9.997274521959039 1.202479613123805 9.997430103756692 0.4479456434425497 3.561902213084632 9.092310329671136 9.993860890636888 9.99750101772694 3.796450029363635 9.980077025099765 9.99654637282453 0.9723652260150171 9.99498969518532 9.846769480655354 9.680214313702272 2.825644656486822 9.988628598429266 
0.38576034242153123 6.605460819341888 0.021305954604788478 0.004582418450318957 0.001026584110352422 0.027458006148630136 0.0010 2.873901271888113 0.34043817813167954 0.001000000000000334 4.26593052787478 10.0 10.0 10.0 9.73362134559967 9.997573971286274 9.830303677909185 9.390556426285926 10.0 10.0 10.0 2.047895545184435 0.9929836224783868 10.0 10.0 0.2324215073616368 10.0 7.748370805828901 9.71660453532725 9.896850643639082 2.4960624581275117 5.1053410481336305 10.0 9.943317647780374 10.0 10.0 7.319996464091149 0.001000000000000334 7.675010300858188 7.84729649873792 9.920726980738921 9.783459216149856 10.0 9.801623790558734 4.434363359708965 1.890948565720195 10.0 0.7158202044988489 
0.0010 0.0010 0.0010 0.031760226699574304 0.0010 5.0005 0.7383803538118181 0.0010 0.0010 0.07330563103765085 0.0010 10.0 10.0 10.0 9.887049767202933 10.0 10.0 4.5235249159849 10.0 0.0010 10.0 7.4610109764375325 0.24725316149518317 10.0 10.0 5.608492954352132 10.0 10.0 10.0 10.0 10.0 10.0 10.0 10.0 10.0 0.0010 10.0 10.0 4.8576619540855335 10.0 5.000500000000001 9.887049767202933 10.0 10.0 6.141619747672834 5.393073528352803 8.060546785011597 9.271796867586193 
0.0010 0.010674800904004411 0.5353517516852541 0.02020592505539692 0.12635969399234911 0.0010 1.5806270010717276 0.1274594558691634 0.0010 10.0 9.268596661313163 6.072136124662068 9.96342881196778 6.6443791559743 9.409030674760517 10.0 9.999635317030977 7.974518216744874 9.99331163113148 8.09697749963204 7.512038542690411 9.795938666036935 7.634933117688386 9.129485340776018 9.944246123946657 0.3893236784729121 10.0 9.997294749213399 10.0 9.996227461888735 9.78706546187355 9.835344331421625 8.406030346411917 9.859455389869291 9.273205073626743 8.85465730729014 10.0 4.741723512124023 10.0 10.0 9.720656382126448 9.997796664812322 9.455528062291926 10.0 10.0 10.0 8.503228313799058 10.0 
0.7193242033933616 0.4415780018294703 0.0010 0.005216893401158832 0.008102159309714979 0.06665768470355964 10.0 4.123130599791436 0.0020916166503570444 0.0010 0.0010 6.090649885290733 10.0 3.8947618301838394 10.0 10.0 9.930448986708504 6.175926477446927 9.703936400534309 0.0010 1.5174930211111466 6.112079359816107 4.950187061759946 3.4341199771199076 10.0 0.0010 10.0 10.0 9.968702426913907 10.0 1.1678202719181177 10.0 7.810783449896619 9.9885790182922 6.77058172319754 2.7265205194134436 10.0 10.0 10.0 0.0010 0.0010 9.348874950406161 10.0 10.0 10.0 10.0 0.0010 10.0 
0.0010 0.0038097464163638767 0.00119301000723944 0.004367636297744242 0.0012239133920625258 0.024484540236314186 4.806025167360055 3.92980172521154 0.0010 9.52750591036134 5.000500000000001 5.543738624050088 9.724840683382226 4.608985920273542 10.0 9.993524239803692 9.949454144570291 6.9063517211370575 10.0 6.2560783494721 3.6936699244368167 8.969160540104232 4.735976908486714 6.646981893250763 9.977240809917552 1.8485167412147918 6.646981893250763 9.50005 9.949572586934874 9.954508433965099 9.429943738872218 10.0 6.646981893250763 9.956868815486095 6.646981893250763 5.4186375668252005 9.50005 9.155878350839437 7.23484190795473 6.646981893250763 9.186046551090916 10.0 6.9063517211370575 9.986145881552858 10.0 9.905004232447702 7.792807639055801 9.224852402889079 
0.5950807462958819 0.025245739603594598 0.0023408974276052192 0.002881738060351981 0.0010829467464130225 10.0 0.0010 0.0010 0.0010 0.0010 0.0010 4.50055 10.0 7.404135539319672 10.0 9.984898061433984 8.47777468537125 6.2052405410189575 10.0 0.0010 10.0 10.0 0.0010 10.0 10.0 10.0 10.0 9.917547649884302 6.966687695285653 10.0 10.0 10.0 9.141269713177268 10.0 10.0 5.005847626095718 10.0 9.971822325363567 10.0 9.243849125973558 3.773902495095837 9.92504820397467 9.58030319234235 10.0 4.745113236898065 3.8963305136764257 3.7858652271788786 9.917837366123784 
0.04728484023131319 0.0010 0.0010 0.0010 0.0010 10.0 0.4169346558875601 0.0010 0.0010 0.0010 0.0010 5.000500000000001 9.951468832145464 0.0010 10.0 10.0 10.0 3.578566982516817 10.0 0.0010 9.695389768229642 9.51755141352585 0.3971733496938158 8.297344535220276 8.296421889026249 6.991052635325228 10.0 9.94719039819816 10.0 9.859336687827824 10.0 9.68966328972706 10.0 10.0 8.267637554441956 7.067129921934051 10.0 10.0 8.78135837055953 10.0 4.9399817091077685 9.942709332708313 8.304077259660573 10.0 10.0 2.3420576417342955 10.0 10.0 
0.0010 0.0010 0.025995304307386825 0.012271699686058922 0.004413020874863487 0.0010 6.873956366448473 2.135984696722388 0.0010 7.833159348799982 9.208302303712134 10.0 8.615703685008851 7.475846344627408 10.0 9.899788420546566 9.909666236280659 10.0 10.0 10.0 7.744441309861191 2.6330831497325113 9.29208491981628 5.785788777656169 0.0010 2.1529690782873496 9.001785125047624 9.94407330642342 9.789483108989272 9.998259256793864 10.0 10.0 5.152517734657836 9.650751326637474 5.7877495880605725 7.376831483027728 9.38165009581137 8.190983445308142 5.087648062543072 5.63622392983203 10.0 10.0 5.864505897141555 9.99839214166872 10.0 10.0 10.0 9.545628185288525 
8.272766257207353 6.619898804685169 0.0010 0.0010 0.0010 0.0010 0.0010 0.0010 4.678529163073853 0.0010 8.122244933281301 1.3746982187847756 0.0010 9.188518955514288 0.4753697796922043 2.2488032929333075 2.2660302117262687 10.0 8.759546672174661 0.0010 10.0 1.3106696004710638 0.17272526568347998 0.0010 2.0396790675965124 0.0010 10.0 0.7217300023277358 2.015106186921771 1.8781582071334815 2.196752169183117 2.167160790497232 2.717053842463472 0.8627799693696465 10.0 6.796249309626513 1.2858044798512105 10.0 0.0010 10.0 0.0010 1.7039468645744593 10.0 0.0010 0.0010 3.1347275982581224 6.878279690162253 1.9531866762173196 
0.03284771636242831 0.035516887678206724 0.04750157458949606 0.04601901481592609 0.016644678989452218 0.03600012214757392 10.0 0.0010 0.03764068896366148 4.911169863498386 10.0 7.225242011046777 10.0 0.0010 10.0 9.756821034627297 9.984711602008687 10.0 9.965611938457286 7.436934922202434 0.0010 9.986477051026245 0.0010 10.0 10.0 0.7361879586425659 0.0010 9.806921120597414 9.964805071406284 9.962676490139437 10.0 10.0 10.0 9.624651026584162 10.0 10.0 10.0 10.0 9.810068071228875 2.9844445884793385 9.924744092618985 9.965140984739664 10.0 9.95738960495765 9.903306898559633 10.0 0.0010 10.0 
0.0010 0.0010 0.0010 0.0010 0.0010 0.0010 0.0010 0.10522941844492024 0.0017102255787682255 10.0 0.0010 0.0010 8.499104283418053 0.8493379696778038 10.0 10.0 10.0 0.0010 9.998729611714321 0.0010 1.6992599191898552 10.0 0.0010 0.4028120354630896 10.0 10.0 0.9481768134007105 10.0 10.0 9.999544940588704 10.0 10.0 0.0010 10.0 1.410324366845074 0.0010 8.04986699876058 10.0 9.982784840109941 3.2786192889868206 10.0 9.968633310532061 0.8798939760562516 10.0 10.0 9.085280079488104 2.4241293876441192 9.861110142628199 
0.0010 10.0 0.02098768385050197 0.0019225037039199448 0.0012257476063830622 0.2041065063772558 10.0 10.0 10.0 0.0010 7.751313059640503 10.0 10.0 0.0010 10.0 10.0 10.0 10.0 0.0010 10.0 8.209478270070402 8.723740259351452 10.0 10.0 10.0 10.0 8.209478270070402 10.0 10.0 10.0 10.0 0.0010 10.0 10.0 10.0 10.0 6.894693531073537 10.0 0.0010 10.0 7.153602189396336 10.0 10.0 10.0 0.0010 0.0010 6.050760581403634 10.0 
0.0010 0.0010 0.0010 0.0010 0.0010 0.0010 0.8064486193849607 9.257524225687973 0.020609998955598778 10.0 10.0 10.0 10.0 10.0 9.99577636750732 10.0 9.999873119348104 10.0 10.0 0.0010 10.0 5.022243875163246 10.0 10.0 9.979506624480429 3.1211593534476574 10.0 9.077542906962941 10.0 10.0 10.0 7.70770873090432 10.0 10.0 10.0 6.657449682154475 10.0 10.0 0.0010 10.0 10.0 10.0 10.0 9.534130947759717 10.0 10.0 10.0 8.568863236620288 
0.001000000000000334 0.0010 0.0010 0.0010 0.0010 0.002003989102424654 1.1276302393352338 0.0010 0.001000000000000334 10.0 0.001000000000000334 2.5089456261894147 10.0 0.001000000000000334 10.0 10.0 9.99967835180209 0.001000000000000334 9.99314206126551 0.001000000000000334 1.0959530299411053 10.0 0.001000000000000334 0.001000000000000334 9.982184073161433 10.0 0.001000000000000334 10.0 10.0 10.0 10.0 10.0 0.001000000000000334 9.959917058600587 0.001000000000000334 0.001000000000000334 10.0 10.0 10.0 3.5838801834148315 10.0 10.0 0.001000000000000334 10.0 10.0 10.0 1.68885629037469 9.887853197485542 
0.310575428122314 0.0010 0.0010 0.0010 0.0010 10.0 0.0010 0.0010 0.0010 0.0010 0.0010 6.287686652381744 9.980219531081497 0.0010 10.0 9.703774850773502 10.0 10.0 10.0 0.0010 10.0 10.0 0.0010 10.0 10.0 10.0 10.0 7.365499976384246 9.666337042603917 9.970450016069096 9.789686638022 10.0 10.0 9.80433905390725 10.0 4.442422134305598 10.0 9.499006926707175 10.0 10.0 0.0010 10.0 10.0 9.39759111566779 0.0010 0.0010 0.0010 10.0 
0.0010 0.0010 0.0010 0.0010 0.0010 5.0586984841645934 0.5875409676101248 0.0010 0.0010 0.0010 1.121040478637123 10.0 8.714089424087803 9.40872630905591 10.0 10.0 10.0 9.668500219325079 10.0 0.5326284751323289 10.0 10.0 0.0010 10.0 9.167065928738962 8.541623472143431 9.950518673507736 10.0 10.0 10.0 10.0 10.0 10.0 10.0 10.0 4.227019288315176 10.0 10.0 10.0 9.40905869815251 8.80254854490321 10.0 9.950411335544466 10.0 3.277174792255998 0.0010 8.247612483145593 10.0 
0.0010 0.0010 0.014495177986533714 0.0010 0.0010 6.207222623256324 1.2061601465938936 0.0010 0.004116749483726263 10.0 9.370954010730557 10.0 10.0 10.0 9.608846638229094 10.0 9.954180589084054 10.0 5.0005 10.0 10.0 2.3152882139537283 9.50005 10.0 10.0 10.0 10.0 10.0 9.959780793271463 9.99905328050091 10.0 10.0 9.50005 10.0 9.62049812803408 9.747129398293412 10.0 10.0 10.0 10.0 10.0 10.0 10.0 9.959420151880519 10.0 10.0 10.0 10.0 
0.0010 0.0010 0.0010 0.0010 0.0010 0.0010 0.0010 3.36824438177002 0.0010 10.0 8.391428733358541 7.005565727484703 10.0 10.0 10.0 10.0 9.976561309359486 10.0 10.0 10.0 10.0 9.325173161833245 8.099534929697079 10.0 10.0 0.0010 10.0 8.75617895440917 10.0 10.0 10.0 10.0 10.0 10.0 10.0 9.411754465447565 10.0 9.868718898072746 5.874600553708172 7.193539563114214 10.0 10.0 9.441456077214687 10.0 5.904326642918374 9.2802910526337 10.0 10.0 
0.0010 0.0010 0.0010 0.0010 0.0010 0.0010 0.0010 1.7834004843832432 0.0010 10.0 7.947331051024101 10.0 10.0 10.0 10.0 10.0 10.0 10.0 10.0 7.2357066114503725 7.592205711292087 5.044279629603706 8.534234202227257 9.239307689084276 10.0 7.707155176315324 10.0 9.932775129330098 10.0 10.0 10.0 10.0 9.03993153978744 10.0 9.306352756420559 6.285822160827655 10.0 10.0 10.0 10.0 10.0 10.0 9.150434759922026 10.0 10.0 10.0 4.4661829027421724 10.0 
0.0010 0.0010 0.0010 0.0010 0.0010 0.0010 2.4503600926075677 0.0010 0.09701626167976209 10.0 0.0010 9.262573483652368 2.6412647454664926 10.0 0.6170004391680193 10.0 9.520498825067264 0.0010 10.0 10.0 8.073341479786578 10.0 10.0 1.4309493595025113 0.0010 0.0010 10.0 10.0 10.0 10.0 10.0 10.0 0.0010 9.352119580322158 0.0010 0.0010 10.0 10.0 10.0 10.0 10.0 10.0 0.0010 10.0 10.0 0.0010 10.0 10.0 
5.000500000000001 0.9533631996198246 0.0010178433485021005 0.020994576535798976 0.002503890840164006 0.11885916121564888 2.559952405494792 0.29149381816994385 2.6470073693001845 0.25733801866403727 4.405356490146498 9.22111273539411 10.0 5.000500000000001 5.0752524530362795 10.0 9.9810318309793 7.936093749466249 4.829069954021203 5.000500000000001 5.26361500786554 1.4853222575744243 1.646850587349824 9.633303963920739 5.000500000000001 9.813040327873923 5.000500000000001 5.055539185308582 10.0 9.042339234979616 5.057424732259183 6.166495479281543 9.423002765621394 9.992805894172335 9.886047906112116 2.7430026190570427 5.000500000000001 9.137687886107182 9.584924939005058 9.458396410128392 9.993973767096195 5.029004560485869 9.738775794883878 10.0 5.0005 5.282857662172578 5.000500000000001 7.244239673396311 
0.0010 0.0010 0.0010 0.0010 0.0010 0.0010 0.0010 5.128235984122997 0.0010 10.0 5.720189938945941 7.534313419908495 10.0 7.476006788857857 8.051339969674629 10.0 10.0 8.273059189319099 10.0 6.117677421882139 9.15372899949826 4.154864570837286 5.881019213874202 8.09310225229315 9.06243440808769 4.561953514386018 7.716537902712448 7.712509190768848 10.0 10.0 4.862533421817594 4.898783661607458 8.211852675184916 10.0 8.11512701591078 6.994635159208277 10.0 10.0 8.136881813146825 7.972678936243124 10.0 10.0 8.038076600436797 10.0 8.517801286502573 10.0 8.443646607939256 10.0 
0.016626400996361673 0.0010 0.0010 0.027422822357284025 0.0010 0.0010 6.094921751819978 2.0955949886775778 0.0010 3.705484468482937 2.6662017979001913 9.568607895161847 4.654715699496786 5.427104536294867 10.0 8.24814037155964 9.909309593867224 7.954442322153934 10.0 5.729388626016044 9.642998010641058 7.789006668226297 5.000500000000001 8.818798246693957 10.0 9.435923421886343 9.506844677043802 10.0 9.967425793067761 10.0 10.0 4.5666109275408 0.0010 9.990419599033224 8.825791331174706 5.000500000000001 10.0 10.0 10.0 2.164340959437766 3.3905024727929627 7.863836120549665 8.817092021007582 9.978442192025474 3.9736416335630347 0.8445160396977345 0.0010 9.91312490243005 
0.0010 1.5839810806140042 0.03498242256979679 0.0010 0.011932921437629404 0.0010 10.0 10.0 0.0010 10.0 0.0010 10.0 10.0 1.01918348895149 10.0 9.93128706647597 10.0 10.0 9.898927800670675 10.0 10.0 10.0 0.0010 10.0 0.0010 10.0 10.0 10.0 10.0 10.0 10.0 10.0 10.0 10.0 10.0 1.4736730425117814 10.0 10.0 10.0 10.0 10.0 10.0 10.0 10.0 10.0 10.0 0.0010 10.0 
0.0010 0.0010 0.005017258073425399 0.0010048397057196787 0.0010 5.625978274940534 0.5464556197717778 0.0010 0.0010 10.0 10.0 10.0 10.0 10.0 8.074233900696882 10.0 10.0 9.43158067074814 9.543362992233353 10.0 10.0 4.699576180344945 10.0 10.0 10.0 10.0 8.555666270265027 10.0 10.0 10.0 10.0 9.897606436389657 10.0 10.0 10.0 10.0 8.277145571990205 10.0 4.759867027229126 10.0 10.0 10.0 10.0 10.0 10.0 7.826454257783433 9.766154668212065 10.0 
0.0010 5.375336208984598 0.0010 0.0010 0.03568888663571061 1.9671953026285274 7.9680131276774 9.030573384550266 10.0 2.3470595944358976 0.0010 10.0 10.0 5.931846692949949 10.0 9.964453914646333 10.0 10.0 10.0 10.0 10.0 0.0010 0.0010 10.0 10.0 10.0 10.0 7.292350054565342 10.0 10.0 10.0 10.0 10.0 10.0 10.0 10.0 10.0 9.339535162198786 8.149967624002755 10.0 8.488626393874602 10.0 10.0 10.0 10.0 10.0 6.595629895058489 9.967910350183619 
0.0010 0.0010 0.026122281724580018 0.0010 0.006095725552492377 0.08925521536156039 2.0472913129353874 0.0010 0.0010 10.0 9.752064259658534 10.0 2.7399553761148194 9.59743128517043 2.3459981622015333 2.3413580286666544 10.0 9.889470209394617 10.0 9.308502611092408 5.632577963099388 10.0 6.756203611781536 10.0 4.594694153069847 10.0 0.0010 2.159378513951009 10.0 2.288052719242687 10.0 2.232005340457235 0.0010 10.0 10.0 0.0010 10.0 2.4003622896297054 10.0 9.840060007234861 10.0 2.2205493584606466 10.0 10.0 8.141167520395323 7.114334324320605 10.0 10.0 
0.014316716712321279 0.0010 0.0010 0.0010 0.0010 5.594565680153935 0.8549935279199811 0.0010 0.0010 0.0010 0.04344764554850966 0.32701657455192934 8.707167596010283 4.327629843456014 10.0 10.0 10.0 10.0 10.0 0.19447398225698237 6.583756020557009 9.680556388614912 0.0010 10.0 8.656089206907975 10.0 10.0 3.0150917059621536 9.99004801428555 10.0 10.0 10.0 8.474798251294253 10.0 10.0 0.0010 10.0 10.0 9.65315081174137 10.0 0.0010 10.0 10.0 10.0 0.0010 0.0010 4.475533384038841 10.0 
0.0010 0.0010 0.0010 0.0010 0.0024001262461296434 0.0010 7.051159992992924 0.0010 0.0010 10.0 0.0010 0.0010 8.573570408433273 0.0010 10.0 10.0 10.0 0.2694891009090634 9.900388504014536 0.0010 0.0010 9.620548217106442 0.0010 1.867899266373275 10.0 3.757473826029429 1.8425835034045068 10.0 10.0 10.0 10.0 9.943957922830833 1.5783840958197541 10.0 1.8572023266821098 0.0010 10.0 10.0 10.0 1.1501942763819786 9.619650549591665 10.0 1.868263042208707 10.0 10.0 10.0 2.3658058637253196 10.0 
7.049788912815211 0.9223961485702423 0.0011065706057929747 0.019588550774269936 0.002623935752490327 0.1436098771866654 1.922527916403527 0.0010 2.4628892402481246 0.0010 3.6447189426210143 9.440925951536727 9.936885214730768 6.086780754230256 5.371445764709879 9.970154924768076 9.975654536708651 8.23659111884259 4.029737741656561 9.673701109147185 5.607438553051121 0.9196481608834643 1.0703916442932755 9.904851982594604 8.722679215255393 10.0 9.21731352003249 5.725244815404384 9.999126402838609 9.062338918333806 5.289377242770411 6.195614723360674 9.023866333101687 9.960124407746816 9.902870165038648 2.2669573470402136 6.757066264594048 9.195336539362707 9.830549959746385 9.961127517120367 9.824583914620021 5.36041803875086 9.76746915919765 9.999107399101163 4.834398363194097 6.064379145768346 8.562760401123178 9.998832639298781 
0.0010 0.0010 0.0010 0.0010 0.0010 0.0010 3.3822179849508194 0.0010 0.0010 10.0 0.43082420703207713 0.0010 10.0 5.916793290705162 10.0 10.0 10.0 0.0010 10.0 0.0010 3.558417895681622 10.0 0.0010 0.0010 9.597630435886245 5.697101668558173 6.738250885283916 10.0 10.0 10.0 10.0 10.0 0.0010 10.0 0.0010 0.0010 10.0 10.0 10.0 1.3075284593458805 10.0 10.0 0.0010 10.0 10.0 9.208155655905646 0.06333400191455585 10.0 
0.0010 0.0010 0.0010 0.0010 0.0010 0.0010 1.7546828819693903 0.0010 0.0010 10.0 6.33621569409185 0.0010 10.0 0.0010 10.0 10.0 10.0 1.633586246791202 10.0 0.0010 0.0010 10.0 0.0010 0.0010 9.845683054259707 5.045466918676188 0.0010 6.8225140848733865 10.0 10.0 10.0 10.0 0.0010 10.0 0.0010 0.0010 10.0 9.901334937962968 10.0 0.0010 10.0 10.0 0.0010 10.0 10.0 10.0 4.717193813123673 10.0 
0.0010 0.0010 0.0010 0.0010 0.0016237418250782576 0.0010 0.0010 4.935982917041295 0.0010 10.0 10.0 10.0 10.0 10.0 10.0 10.0 10.0 9.958684739432298 10.0 10.0 10.0 5.111431780197428 7.137309701980549 9.795442819259863 10.0 0.0010 10.0 10.0 10.0 10.0 6.664718394929942 10.0 9.795442819259863 10.0 9.795442819259863 7.703321614146933 10.0 10.0 4.700559921003141 9.795442819259863 10.0 10.0 8.775922950140057 10.0 10.0 8.239893070005293 10.0 10.0 
0.05914469948360902 0.13245573050856063 0.001019982418700811 0.008979410258634444 0.021198070233636318 7.251950515696334 0.6128048314941885 0.0010 0.0015325357122470127 0.0010 0.0010 1.7211561760688516 9.956521434143532 10.0 10.0 10.0 9.999973300373494 7.033685935975765 9.868343793379095 2.9193603880845296 9.928142330713412 1.4692387155034452 1.605934111656488 10.0 10.0 2.308395603188315 9.920943860183739 9.867980453151631 9.578415906256772 9.874573654839299 9.887258611014715 9.988280918105247 10.0 10.0 10.0 3.004993562926061 2.9596934491935603 2.749049484303666 10.0 10.0 0.6791689706140691 9.999490685557529 10.0 9.999792121983138 0.0010 0.0010 2.7818621155940475 9.999287973645176 
0.0010 0.0010 0.0010 0.0010 0.0010 0.0010 0.17610427616603808 0.0010 0.0010 9.997291227646004 0.0010 0.0010 10.0 10.0 1.0944092862830823 10.0 10.0 0.0010 10.0 8.1297109377303 9.870739406554614 10.0 9.421154945525794 0.0010 3.3378451441536017 5.738248247137742 8.751025286006453 10.0 10.0 10.0 10.0 6.699585487974207 0.0010 10.0 0.0010 5.637787972903584 7.159220790693538 10.0 10.0 6.451277339884709 10.0 10.0 0.0010 10.0 10.0 2.955956458291042 10.0 9.125082497307202 
0.06274853184443688 0.061517002884872385 0.0024816455210916093 0.0015555635655372436 0.002487780839067406 0.007324027293610159 3.443298974411914 0.05386039869844861 0.0018238844010197708 9.610073360934237 0.3447363896051172 0.416882355986965 9.508869466218226 3.062761541601497 9.942067820469335 9.93549717549795 9.949299486978273 0.7295113375362132 9.673851857264605 0.2599947684106576 3.306688228437127 9.741005231589343 0.2599947684106576 0.4774497732620455 9.875980582579125 5.998456026767691 5.636010585319296 9.706245970318927 9.95480976127131 9.976106711239664 9.850924563382884 9.719825711123983 0.31389072726315304 9.969385768306536 0.5524935269968796 0.2599947684106576 9.8449871461753 9.918235135819742 9.816429462661354 5.261632168440391 7.692253023467923 9.917519539927447 0.4948181426795757 9.953099928995481 9.209444569864342 9.483999236266898 3.7761854126519703 9.842950140792771 
0.0010 0.0010 0.02234609194431223 0.012324676565370328 0.0017159249931642789 0.08964268806247924 9.5485711127127 4.380191382336671 0.0010 3.4104919529859576 5.9754206520500635 8.941165068770662 7.824756575372666 3.423180319377624 10.0 9.178498036905724 9.879715702288124 10.0 9.977857937342081 8.119812121507136 2.463883739172885 10.0 7.50414665951025 10.0 5.000317395555904 7.101794117230523 10.0 8.847089247205405 9.868240546086206 9.816032771870466 9.84554213303705 2.896946512677298 7.248030354449544 9.953912518385087 10.0 7.878212051280073 10.0 9.293814984114146 5.130447347616877 6.0367917801349105 4.589906270024786 9.027075105906073 10.0 9.883622004425739 6.109392613407075 4.868541811562962 0.001000000000000334 8.944672998053516 
0.0010 0.0010 0.0010 0.0010 0.0010001650877531894 0.0010 2.4227212210104265 0.0010 0.0010 10.0 1.0106483023887467 3.073679481630106 10.0 0.0010 10.0 10.0 10.0 1.9558133164678493 10.0 1.973585036726834 0.0010 9.945402667017106 0.0010 0.0010 10.0 10.0 0.6694809722202022 9.999865562908244 10.0 10.0 10.0 10.0 0.5099505721062609 10.0 0.0010 0.0010 9.94999034410423 9.704361803141062 10.0 3.027348572658828 10.0 10.0 0.5099505721062609 10.0 10.0 10.0 0.97190581890644 10.0 
0.0010 0.0010 0.07317803213835314 0.0010 0.0010150802876402478 0.04501869494945154 4.985119124799858 0.0010 0.008645555510428352 9.794808590911112 0.0010 0.0010 9.984237074527805 3.9731836933495153 9.990195527805698 9.776655752610475 10.0 0.0010 9.990059749009342 0.0010 4.2053205196369055 10.0 0.0010 0.0010 10.0 5.2143705429366545 4.128231475437361 10.0 10.0 10.0 10.0 9.981331896558242 0.0010 9.962215299466196 0.0010 0.0010 10.0 10.0 10.0 2.8994781450829175 8.489243169634737 9.983350867964209 0.0010 10.0 9.136240700395916 10.0 0.0010 9.99939008559478 
0.001000000000000334 0.0010 0.0010 0.0010 0.0010 0.0010 0.0010 0.0010 0.0010 10.0 0.0010 5.500449999999999 4.646219036129819 4.152226448010323 10.0 10.0 10.0 0.001000000000000334 10.0 1.5258624724860441 8.630187114598385 10.0 0.0010 0.001000000000000334 2.8867979422929855 3.5745730052422013 0.5637188079479047 2.8047953902927567 10.0 10.0 10.0 10.0 0.001000000000000334 10.0 0.001000000000000334 0.0010 2.6473420338673037 10.0 10.0 10.0 10.0 10.0 0.001000000000000334 10.0 10.0 3.049380894766261 10.0 3.6082188253607583 
0.002636780580664457 0.001000000000000334 0.005537669048140437 0.0010 0.001282301061442845 0.0010 0.41039844582520146 2.175694724456574 0.016585178220873686 9.352111170400091 4.576054095329695 4.892943037150526 9.986904472136203 3.7690100346617674 9.991251166528865 9.826743389450495 9.910260752054237 10.0 9.999416037498126 10.0 7.073318236193742 9.764375323460051 4.94487184195096 9.902274536518227 9.75182620876349 5.754449817557851 9.902274536518227 9.94171241864484 9.87416765502119 9.982660633925864 9.862458918083467 9.918758703950436 9.902274536518227 9.885859256499998 9.902274536518227 5.0005 10.0 9.94171241864484 10.0 10.0 10.0 9.992311338436755 9.902274536518227 9.823705080059327 9.5906015541748 8.74257284064691 8.985337970224405 9.999793272244174 
0.0010 0.0010 0.0010 0.0010 0.0010 0.0010 0.0010 0.0010 0.0010 10.0 2.68342390407608 3.4575250069528445 7.195384933100733 10.0 6.88327872471546 10.0 9.959946924252193 1.7952933111140492 10.0 4.508283065880976 10.0 10.0 6.50025794210438 0.0010 1.9249144697235625 2.194327382925926 10.0 10.0 10.0 10.0 10.0 7.097110380219572 0.0010 10.0 0.0010 0.0010 5.2193852267835625 10.0 10.0 4.391489844543169 10.0 10.0 0.0010 10.0 10.0 4.568121775975093 10.0 9.354076807344338 
0.0010 0.038286040749190765 0.0010 0.0010 0.0010 0.0010 4.334474438591357 0.03494470309727758 0.0010 7.084471628984899 1.338659678041207 1.5330761053353033 10.0 0.0010 7.071227747796944 10.0 10.0 0.0010 10.0 2.8086105820124736 1.9673775548534427 10.0 0.0010 0.0010 3.130736189750895 0.029102269587398588 0.0010 7.261854103299083 10.0 10.0 10.0 10.0 0.18923742366376572 10.0 0.0010 0.0010 10.0 10.0 9.95926582969558 0.0010 10.0 10.0 0.0010 10.0 10.0 10.0 6.035576623564625 10.0 
10.0 5.308601408905753 0.0010 0.0010 0.0010 0.0010 0.0010 5.4037357358043865 0.0010 0.001000000000000334 0.0010 0.0010 2.998407305724725 0.0010 10.0 3.8065871118359142 9.607656740411379 0.0010 9.522325759538118 0.0010 0.0010 4.328921553636078 0.0010 0.0010 2.7775797366593338 0.0010 0.0010 10.0 3.8453191592418827 10.0 0.001000000000000334 0.4280372010323008 0.0010 9.615984250487974 0.0010 6.513587931266349 0.0010 4.417881766305212 0.001000000000000334 0.0010 4.136231302447704 9.978602426714104 0.0010 3.7731821893117585 0.4697163748287787 4.379921385926889 0.0010 4.083785863392314 
8.140717899575648 0.06250861108858452 0.0010 0.033621722230621424 0.010813265152197772 0.0010 4.001994181214461 1.6186299747591388 5.801331075915761 0.0010 5.413074510156706 10.0 8.812467346698643 8.606819995545692 6.241861364615742 10.0 8.888594342640436 9.46462429908499 3.7991583564575304 4.985261720779748 4.95612127736793 0.0010 0.6272650353929705 9.678338987689298 9.332018976739361 3.0434982295322324 10.0 6.148355722951654 9.983153032296364 8.77823674643602 1.6238133098366996 0.7644557751074279 8.230692487955395 10.0 9.431761469102398 4.0807868343006515 4.914855629755193 8.381526338491968 3.916929573003659 10.0 7.11302939100373 3.456381233413476 9.065535682208331 9.726375453591093 0.06543314888591034 3.5639122404175723 10.0 9.99212898473027 
0.0010 0.023115129925939906 0.0021631495168568113 0.004543385314978188 0.0010063500293742633 0.038323342025214306 0.03407712933288146 2.1751944938617407 0.004443047697526887 9.303116966805861 9.90216377790937 9.903547843507095 9.974323230230148 9.915751294899016 9.80067345321662 9.959470028426344 9.995968209256484 9.988894987649307 9.966581313819649 9.966425582233358 9.999436957294533 8.273625153546902 7.477053712176661 9.941139911357078 9.950931319357522 1.1268733429526332 9.930631793620268 9.979489125040697 9.973285407240766 9.823486774234011 10.0 9.995798642240525 9.894677216167661 9.819832948469053 9.945529397328073 9.609782192612132 9.95710176677295 9.96830917078118 9.535184765717961 8.778658345664148 9.993372274768504 9.989991861347248 9.93694832027681 9.962494669850713 9.991180105799756 9.389498161153824 9.864314411062526 10.0 
0.0010 0.021600721561186115 0.08695342381843038 0.002223949463750925 0.0010 0.0010 1.1353211657889348 0.0010 0.0010 10.0 9.440036165851012 10.0 0.0010 7.458367058026429 3.009323965395259 2.2309485482240596 9.999992084101867 5.599476942155212 10.0 7.067421950935462 9.75755468025249 10.0 9.309169786637817 10.0 0.0010 10.0 0.0010 0.0010 10.0 3.599120098487255 10.0 4.898559014568904 0.0010 10.0 10.0 0.0010 10.0 0.0010 2.586094804239664 8.751823631984056 10.0 9.762857289776449 10.0 10.0 1.5670744833172432 5.069109484691804 10.0 9.786102481902935 
0.0010 0.0010 0.0010 0.0010 0.0010 0.0010 0.4496760449510937 0.0010 0.001000000000000334 10.0 2.3520953561474496 1.8317838069221297 6.74356439024847 10.0 6.21476694891583 10.0 9.966724797490865 0.1639920012596887 10.0 4.126398092839868 10.0 10.0 9.034956133853122 0.3365400677660393 3.5080067437183358 5.378711054325985 7.559433132616688 10.0 10.0 10.0 10.0 8.1889640472989 0.6366218092478837 10.0 0.3138088198421407 5.562967458197392 5.164249866720473 9.755875994205061 10.0 3.8325288583071835 10.0 10.0 0.001000000000000334 10.0 10.0 3.8205088660013873 10.0 9.178686464541448 
0.02166538284802283 0.0010971345020753436 0.0071865918013738215 0.0022861826552179167 0.0018443858233664582 0.03614743720374565 0.906630103549933 1.1048512799251267 0.010329548800344302 9.904137149234923 7.097991979617676 6.40188658024158 9.951218061824884 7.603952321156961 9.928276261581093 9.944256316278114 9.999995083002368 7.285520632974214 9.991744629089466 3.6134415216292286 5.2665845567137435 4.844055062585764 6.977894548586274 7.204151700927827 9.50005 5.380102337666352 7.421315500306367 9.94982461385218 9.999783772797306 9.972497050460325 8.707838423774497 9.928276261581093 7.17829366050469 9.881971865170343 7.317300068704771 6.2583824118476254 9.969973881243257 9.92761624706899 9.758605117401416 7.461423621605013 9.791973104800356 9.81377638695501 7.271742638850803 9.99937317783726 9.791973104800356 8.905117338862354 8.446397824895255 9.989625260085692 
0.0050800185905272716 0.0010 0.24967488178362376 0.0010003633259004195 0.0010 7.897574677610103 0.0010 0.0010 0.005463290743891923 10.0 9.754988453184948 9.816308072341556 10.0 9.880541143201004 4.964369189240904 10.0 9.996036957563605 9.789791057734876 10.0 10.0 9.911444448570947 6.34146785179813 9.528693675771013 9.877102474774013 9.960856092820086 9.876377641329919 9.90750058407532 9.717257387112175 10.0 10.0 9.870564577438287 10.0 9.821831134360798 9.880985036430376 9.870833449819292 9.923585250449777 9.998629635578997 10.0 9.504874231596567 9.877764345495395 10.0 10.0 9.875359907722553 10.0 10.0 10.0 9.664163947963402 10.0 
0.05578324323018885 0.0010 0.15530042227319524 0.005514294413110642 0.037764834507709455 0.0010 6.732927779388355 0.3701232703829379 0.4559108867701683 4.908687953956082 10.0 8.761473849120271 10.0 5.87059838451748 9.414478549083492 9.94915844734023 9.975390702458398 7.7729149985161445 9.987004692356466 9.878208249638607 6.985311973781852 5.0005 5.89169408114302 9.804271609926873 10.0 8.134936029367804 9.982940293854488 5.0005 9.925384809205722 9.930773097600788 6.2461074325436226 10.0 9.999345458555714 9.893371696966033 9.728110519387483 8.869688551454605 4.779365313158491 8.529238636861447 5.0005 10.0 4.521902594836356 8.968035639919655 9.779464565915339 9.928495462201534 4.916987162223276 4.908687953956082 4.0362954078823385 10.0 
0.19062335861943036 0.0010 0.03787959251342236 0.0010 0.0010 7.269426895105193 0.0010 0.0010 0.0010 0.0010 0.0010 6.750446514906654 10.0 8.212047138355091 10.0 10.0 10.0 7.116728617103739 10.0 0.0010 10.0 6.326862806899884 0.0010 6.3842742344954315 10.0 2.0058995504425505 10.0 10.0 10.0 9.927280265346582 10.0 10.0 10.0 9.595330930509386 9.321879199729764 0.0010 2.9785694382252412 10.0 10.0 7.162919451275863 7.5877406411747526 10.0 10.0 10.0 9.652598262131441 3.2312660199225087 10.0 10.0 
9.294113832058732 6.251210023806773 0.0010 0.13436119770726374 0.0011209010087886832 0.0010 0.0010 2.376613871681223 0.0010 0.0010 3.212730707163021 0.0010 0.11589271972675519 3.281904478879629 9.772247824845758 8.205430786251418 10.0 0.0010 4.578088314078676 2.3643024542462046 2.6556889585670236 3.1245664165910685 4.614648857922375 1.974119265122634 4.425015795467826 5.639905633444571 3.2829136772640544 4.916129070081442 8.026131074056837 4.540384132216506 0.0010 4.927768098672876 1.974119265122634 10.0 1.974119265122634 0.8235331477723618 0.0010 9.793710300444385 0.0010 3.395251781656193 9.1196010381844 8.017870086189653 0.40798165159239685 8.023507145737458 0.0010 7.972631722455057 3.4246139739656583 8.952101890860868 
0.0010 0.0010 0.07436967928181294 0.0039452242739585735 0.0010 0.0010 1.8207199850900868 0.0010 0.0017893621816071979 10.0 8.084179568316925 10.0 0.001000000000000334 7.039456006585439 2.8782620204936 3.033040059208135 10.0 5.000500000000001 10.0 7.010287820491694 9.140007411752686 10.0 8.241718371646378 9.246361300120274 0.17515062097357603 10.0 0.0010 0.0010 10.0 5.0005 10.0 5.103184296503025 0.0010 10.0 9.048277115496788 0.0010 10.0 0.001000000000000334 3.0558909354365573 8.612875667826023 10.0 10.0 9.299255601917254 10.0 1.9841836900982388 4.696645423537986 10.0 10.0 
0.0010 0.0010 0.0010 0.0010 0.0010 0.0010 0.0010 8.786537961454629 0.0010 10.0 10.0 10.0 10.0 10.0 10.0 10.0 10.0 6.452577546497843 10.0 10.0 10.0 0.0010 5.958885516468566 6.637966525449671 10.0 10.0 10.0 9.471416439215464 10.0 9.888341265266055 10.0 10.0 10.0 10.0 6.882226388035179 10.0 10.0 10.0 10.0 10.0 10.0 9.968888010593814 6.7990137424264345 10.0 10.0 10.0 10.0 10.0 
0.0012012253809073337 0.0010000729508005263 0.0010000649308652245 0.0010000383372432695 0.0010000031789445412 0.0010 0.4641909090158758 0.001006563734999858 0.0013479905996691688 10.0 0.004479905996692679 0.004479905996692679 9.999998879200277 0.003210280086818784 9.50005 9.742577395600437 9.999999674294193 0.0010 10.0 0.20855712409328486 0.0010 9.99965200940033 0.003182354131203269 0.0010 6.615458216262603 0.22688187867065057 0.0010 9.996520094003309 9.999967877232045 9.999999071816912 9.999903332409193 9.99965200940033 0.0010 9.999999954508601 0.0010 0.004479905996692679 5.990751407120366 10.0 9.999979608051813 0.0010 9.999999847930944 9.99965200940033 0.0010 9.96415571154772 9.99965200940033 9.50005 0.0010 9.99999809818864 
10.0 2.6379295133997154 0.0010 0.0010007687873793394 0.003486813766367814 0.004335541120944086 0.23326556010790045 0.0010 2.052276475454767 0.0010 10.0 0.0010 0.0010 10.0 0.0010 0.0010 3.870188075035043 9.145544001378425 9.444379738905582 0.0010 10.0 0.0010 0.0010 0.0010 0.0010 0.0010 10.0 0.0010 0.0010 0.0010 0.0010 0.0010 0.0010 0.0010 6.826189212872305 10.0 0.0010 9.890304862418006 0.0010 10.0 0.0010 6.900584225439635 9.573339845169835 0.0010 0.0010 0.0010 8.694770652423754 0.24326143811959522 
9.936641634974919 1.2585755597874089 0.03255923314227989 0.05602412124569706 0.008195589492690966 0.0010 2.8990135498840472 0.0010 4.452080426871724 0.0010 1.3615981381962723 7.350303688295735 8.375955484663924 7.316516720251512 3.6844146298275673 10.0 9.879392526431966 5.2941104121377345 2.333119759990078 6.735738197952189 6.680663675148125 0.27386256694722366 0.38571425005779325 7.181807847546953 8.119764136238526 10.0 8.09389906501686 7.5374923047967535 9.303445427815749 8.22029897118732 2.444695532435669 6.023943512678496 5.275333907915075 9.963517079697676 7.28608721380909 5.111850935857575 9.995104537478614 8.988677884190716 7.251891048561141 6.955560553519789 10.0 4.955690240863935 7.34303427475933 9.582354980075412 6.62779287894298 4.968213637223401 7.290599598018043 9.997466933594781 
0.0010 0.08144235552873663 0.0010 0.0010 0.0010 0.0010 0.1833731712490798 2.2388182698333194 0.0010 10.0 10.0 4.850057061190056 10.0 4.7586944368000905 10.0 10.0 10.0 7.891298398828104 10.0 6.522566800363721 10.0 4.316254890724337 8.890858185822605 10.0 10.0 3.5499584712295187 10.0 10.0 10.0 10.0 4.967499369805071 10.0 10.0 10.0 10.0 10.0 10.0 10.0 10.0 10.0 8.702710654838773 10.0 10.0 10.0 10.0 10.0 10.0 10.0 
10.0 1.4584783337304041 0.003193583349836685 0.0010 0.0010929156531962947 0.0010 0.0010 0.42783457898371974 0.0010 0.0010 0.0010 6.9464759729860655 3.8687195247761257 7.982268785537637 9.930273486057715 1.4460529802807622 10.0 0.0010 10.0 0.0010 9.583842075194092 8.71900938708179 0.25868662085034466 4.782655986421408 2.321418134426574 0.0010 10.0 9.777607124362474 1.5550765249254566 9.591359713840937 0.0010 3.598852735743406 7.00890649235725 10.0 7.190464356825097 10.0 0.0010 6.223564267043228 0.11705886960760914 4.994626777095115 0.0010 10.0 10.0 0.5870744357279585 5.848798769340797 10.0 10.0 2.252830689229833 
0.0010 0.0010 0.0010 0.0010 0.0010 0.0010 0.6037077521296135 0.0010 0.0010 9.903308837951244 0.0010 0.8002381898278061 9.54887583035513 1.297697648233247 10.0 10.0 10.0 0.0010 9.654950055471094 2.3041044283067262 2.7692731052553827 10.0 0.0010 0.7705675264686667 9.555763297464214 0.11763716691848725 3.157462099306505 10.0 10.0 10.0 9.907251721051326 9.564880334468837 0.06925804962967508 10.0 1.6154373080282651 0.0010 9.644268080445379 10.0 9.649777417167973 2.661872274076737 9.576421626369378 9.566159789264423 0.5849390939997052 10.0 9.763420900394706 5.497283560231998 0.44830229241122677 10.0 
0.0010 0.0010 0.0010 0.0010 0.0012840367303583492 0.0010 0.001000000000000334 2.086349160335885 0.0010 10.0 6.473893057581119 10.0 10.0 10.0 10.0 10.0 10.0 10.0 10.0 6.860756811090057 7.465230996597837 0.47526220160330723 7.585432303896768 10.0 10.0 5.972553337312011 10.0 10.0 10.0 10.0 10.0 10.0 10.0 10.0 10.0 6.086458012137793 10.0 10.0 10.0 10.0 10.0 10.0 10.0 10.0 10.0 10.0 3.797978155660082 10.0 
10.0 3.3979435623379497 0.0010 0.0010 0.0010 0.19571396988863798 0.0010 3.7968804813140546 10.0 0.0010 10.0 10.0 10.0 6.530137828225254 0.0010 10.0 9.848197758370194 10.0 10.0 10.0 10.0 0.0010 3.624722836631837 10.0 9.716461844581598 1.2066029107253877 10.0 10.0 10.0 10.0 0.0010 10.0 10.0 9.889278872758952 10.0 10.0 10.0 10.0 0.001000000000000334 0.8622921607156764 0.6239223888981078 0.0010 10.0 10.0 0.001000000000000334 10.0 10.0 10.0 
0.0010 0.001323251498668561 0.0010069295811583332 0.0012828271836578225 0.0010 0.0010 0.0010 5.647592832915387 0.0010 4.73430979597121 5.699001782717328 5.629987789941307 7.62959313165162 8.579267619432663 10.0 10.0 10.0 5.5572129780117505 10.0 3.4153979797414666 4.565828670353651 3.5867162458939355 5.266123648691657 5.55705003047887 10.0 4.407703386234873 8.41002922779038 10.0 10.0 10.0 4.362686626776629 3.9268873931671147 7.198657062882196 10.0 5.557050156811983 7.769145859934002 10.0 10.0 7.642074257451087 8.723382747893003 10.0 10.0 5.557049780087675 10.0 10.0 10.0 9.391526110223788 10.0 
0.0010 0.0010 0.0010 0.0028328072040325 0.0025069433004542654 0.01534200273349702 2.242548219313215 3.4734492659504164 0.0010 9.803879856917368 6.150763121239825 10.0 10.0 10.0 10.0 10.0 10.0 5.341184017304102 10.0 10.0 5.45766591252846 9.407720671663006 8.07653312235983 10.0 10.0 10.0 8.77174553038763 10.0 10.0 10.0 10.0 10.0 10.0 10.0 10.0 10.0 10.0 9.538727245358572 10.0 10.0 10.0 10.0 10.0 10.0 9.420341432327266 7.93263117149047 10.0 10.0 
0.0010 0.0010 0.09463525707504211 0.0010 0.0010 10.0 0.0010 0.0010 0.0010 0.0010 0.0010 2.0732473593519565 10.0 10.0 10.0 9.997810220667892 10.0 10.0 10.0 0.0010 10.0 9.750429135611894 0.0010 1.4826505924641222 10.0 2.7802998577533304 10.0 10.0 9.993591642235678 10.0 8.223471927536078 10.0 10.0 10.0 8.737165327569768 0.0010 0.0010 10.0 10.0 3.074675671033921 5.095051691560714 10.0 10.0 10.0 10.0 0.0010 10.0 10.0 
0.0010 0.0017171466447462745 0.0010917493560796156 0.017457419564171194 0.0016555843505957697 0.0012111782542142211 5.360597422707017 1.3653760443111143 0.0010 0.0010 1.7942786609669343 9.52397208202933 6.1599599032571435 9.39363766940445 10.0 8.935022175868708 9.93169231390114 10.0 10.0 4.2267812817129125 9.986083552946692 8.572236866799456 10.0 10.0 10.0 9.153399466773113 10.0 10.0 10.0 10.0 10.0 2.1436097276074157 0.3521742880084925 10.0 10.0 8.859459234496413 10.0 10.0 10.0 3.3134709845714125 0.0010 8.698718621648418 10.0 10.0 0.0010 0.0010 0.0010 10.0 
0.025658376936656176 0.024563111641211798 0.010622777313190794 0.00479834694923144 0.0021669438591226512 0.0010 6.632949760071798 0.022987966365594706 0.0012594311741180228 10.0 0.2957484891457883 0.0010 9.993453316486587 0.0010 9.438342309394908 9.999954758767274 9.724299632833269 0.0010 9.583584830891029 5.651352117721697 0.0010 10.0 0.0010 0.0010 5.001584746842812 10.0 0.0010 9.838779592114385 10.0 9.97489429973945 9.973429681024061 9.98182419985654 0.0010 9.994356422852276 0.0010 0.7368612939479701 9.987072565520958 10.0 9.716874849694712 0.0010 10.0 9.997665681555878 0.0010 9.997217845871905 10.0 10.0 0.3991452168528369 9.964266381063165 
0.00841952877198708 0.005532587182620183 0.09154492225022728 0.0010456368716281086 0.00100000255590172 0.0010 4.50055 0.008338360822591828 0.006990221520504567 9.251321391575738 0.0010 0.0010 10.0 4.457481317494465 10.0 9.779292955309028 10.0 0.0010 9.999865825104248 0.0010 4.7055786907062815 10.0 0.0010 0.0010 10.0 5.500450000000001 4.632508189605888 10.0 10.0 10.0 9.989865205422218 9.991241071282658 0.0010 10.0 0.0010 0.0010 10.0 9.999142504503078 10.0 3.4012779955970136 8.511439007679446 9.993236193387077 0.0010 9.998607507902898 9.215679032270335 10.0 0.001000000000000334 9.99937679661056 
0.0010 0.0010 0.0010 0.0010 0.0010 6.154380162574492 0.0010 0.0010 0.0010 0.0010 0.25415147349616163 2.9362583576437613 10.0 8.865931523385147 10.0 10.0 10.0 4.246258005708861 10.0 0.0010 9.028449996865103 8.560646507541806 1.5516122900320504 10.0 10.0 9.826996363778775 10.0 10.0 10.0 10.0 10.0 10.0 10.0 10.0 10.0 7.459650121304527 10.0 10.0 10.0 10.0 1.1583685901040992 10.0 10.0 10.0 0.0010 0.0010 6.117616898912445 10.0 
0.16146329561039874 3.4173305406162475 0.22937050463098077 0.007324900868981878 0.0010 0.034286246335923865 6.268781001655809 0.001000000000000334 0.001000000000000334 0.0010 0.001000000000000334 5.069299234727178 9.91033586474668 5.373340528646705 10.0 10.0 10.0 7.4698772163102145 10.0 0.001000000000000334 0.001000000000000334 0.0010 0.001000000000000334 10.0 4.679053939299046 8.14616278717053 10.0 10.0 10.0 6.2530725160830976 9.893105753319132 10.0 7.477582017547482 10.0 10.0 10.0 10.0 9.6688595519638 10.0 10.0 10.0 10.0 10.0 10.0 10.0 10.0 0.001000000000000334 5.519904542338022 
0.0010 0.0010 0.0010 0.0010 0.0010 5.000575728698434 0.8648056684103906 0.0010 0.0010 0.001000000000000334 0.0010 10.0 10.0 5.8308212009807505 10.0 10.0 10.0 10.0 10.0 0.5594193482958657 5.500450000000001 0.0010 1.3236158513541616 10.0 10.0 2.1912779618083027 10.0 10.0 9.914504240069997 10.0 10.0 9.779276237681334 10.0 10.0 5.500450000000001 0.0010 10.0 5.141117873619387 10.0 10.0 0.3159748489553946 10.0 5.500450000000001 10.0 4.512583918100991 4.50055 5.500450000000001 9.977446538849948 
0.0010 0.0010 0.0010 0.0020104229798073264 0.0010 0.0010 3.8220683544480374 0.0010 0.0010 10.0 0.08498650697994536 0.0010 9.689854959863544 2.605099347833911 10.0 10.0 10.0 0.0010 10.0 0.0010 3.268949757750973 9.808299004206907 0.0010 0.1735966304366885 9.59894862671442 6.01964047955841 4.801757697022523 10.0 10.0 10.0 10.0 10.0 0.1735966304366885 10.0 0.1735966304366885 1.6292989138827614 10.0 10.0 10.0 4.886843960411812 7.2680183250721555 10.0 0.1735966304366885 10.0 9.177124389617427 10.0 2.275082196460282 10.0 
0.3208699141848536 0.0010 0.0010 0.0010 0.0010 10.0 0.03385798402846296 0.0010 0.004033886993164162 0.0010 0.0010 6.693304785583831 10.0 10.0 7.599913433723596 8.959396718769433 10.0 0.0010 10.0 0.0010 10.0 0.0010 0.0010 10.0 9.30269342318495 0.0010 10.0 9.781790500067114 9.935695822632967 10.0 10.0 10.0 10.0 9.99265851185762 10.0 0.0010 10.0 10.0 0.0010 10.0 0.0010 8.791136728392193 10.0 10.0 0.0010 0.0010 10.0 9.820302823450275 
0.0010 0.0010 0.0010 0.0010 0.0010 8.39432193954336 1.1922090957948388 0.0010 0.0010 0.0010 0.0010 10.0 10.0 2.82312560026648 10.0 10.0 10.0 2.936178721753674 10.0 0.0010 10.0 3.101769638589634 0.0010 10.0 10.0 4.688708425635549 10.0 9.986608211127638 10.0 10.0 10.0 10.0 10.0 10.0 10.0 0.0010 10.0 10.0 8.605658480007982 2.453664904061123 8.385006005626924 10.0 10.0 10.0 4.689151623067669 0.0010 2.5444246790664184 10.0 
5.046970216120996 0.0010 0.00552661890522033 0.0010 0.0012671751398228089 0.0010 5.000500000000001 1.001789391204277 5.0468066378108185 0.0010 5.213639394323129 10.0 10.0 7.769263468491861 9.400027584661927 10.0 9.753449208947304 9.395780146527432 3.5959857307570564 7.622870409225471 6.133524598210331 3.8916993386491816 5.277279740526065 10.0 10.0 1.5592379101811225 8.48920687353709 10.0 7.7584931261814996 10.0 5.0005 4.872359891570997 10.0 9.984502559985133 10.0 7.680256275521808 4.475026941048591 10.0 1.9915080668888745 9.95296481703408 5.0005 4.95956170010141 10.0 10.0 5.0005 0.0010 9.30090380355458 10.0 
0.0010 0.0010 0.0034342951851896236 0.006569193062555746 0.0010848008198838768 0.001000000000000334 0.24360332800195258 4.233911555155191 0.0010118737993545265 10.0 5.000500000000001 5.000500000000001 10.0 9.720866125874238 10.0 10.0 9.928802841522243 5.000500000000001 10.0 5.000500000000001 9.750356459439 7.133257507483059 4.415076894074972 10.0 10.0 0.22695750878443732 10.0 10.0 10.0 10.0 10.0 10.0 10.0 9.955989831193222 10.0 5.000500000000001 9.950005 10.0 10.0 7.928342850867066 10.0 10.0 10.0 10.0 10.0 10.0 6.351416306565929 10.0 
0.0010 0.0010 0.0010 0.0010 0.0010 0.027884589461511455 3.8909049546111736 4.945290864729729 0.0010 10.0 10.0 3.6988889108234577 4.327395806391099 6.691817659654675 10.0 9.959270842467776 10.0 7.824928492772171 10.0 10.0 3.7882212449294137 10.0 10.0 10.0 3.086419935482193 1.765855892623959 10.0 10.0 10.0 10.0 10.0 6.116275251533003 10.0 10.0 9.393694246103216 10.0 1.7045906348063977 5.752835425686856 3.216372900654405 10.0 8.94627188139133 10.0 10.0 9.992410238511532 10.0 5.14936657595886 10.0 4.9815590726490475 
0.8565097921210835 5.000500000000001 0.04765128938697143 0.0010 0.0010 0.0010 0.001000000000000334 1.1788764739542703 0.0010 0.001000000000000334 4.869875157336799 5.000500000000001 7.682839388697557 10.0 9.996951010261306 9.15849002557315 9.999775980426245 2.2571735614532207 10.0 4.344022331443595 9.006441037022968 4.967109925018957 3.3485776303477004 5.0005 8.3001607567445 4.417389560710064 10.0 4.992702300226964 9.14425446547776 9.977491001494132 9.151037395198259 8.956523415598681 4.853687430291237 10.0 7.795084557013035 0.9271529628772791 9.233497972856163 6.650191535572915 1.9561846269757972 7.661495634508613 0.0010 10.0 10.0 9.142421417846283 0.06906388703963717 8.347061960099147 2.956912043950551 4.639692441696753 
0.0010 0.0010 0.0010 0.0010 0.0010 0.0010 4.490247377607497 0.0010 0.0010 10.0 0.0010 0.0010 9.993929622736534 7.80680531012466 9.99459249003778 10.0 10.0 0.0010 10.0 6.220232936871829 3.1182188794701897 10.0 0.26290223009657276 0.0010 5.7499492814497275 10.0 0.0010 9.997563375812929 10.0 10.0 10.0 9.850049949188932 0.0010 10.0 0.0010 0.0010 9.968859896327174 10.0 9.978323524067685 0.0010 10.0 10.0 0.0010 10.0 10.0 9.613131653634808 6.03769359532994 9.994483924292366 
0.0010 0.004460905318077626 0.0010 0.0022381548611439964 0.0010 0.0010 4.520355325826081 0.0010 0.0010 7.682236955942818 0.0010 0.0010 10.0 0.0010 10.0 10.0 10.0 0.0010 9.99651807643051 0.0010 5.286667566392783 10.0 0.0010 0.5494493474906266 7.62731988697531 9.00523739873619 0.08095775385720749 10.0 10.0 10.0 10.0 10.0 0.03245840636658048 9.98584497502213 0.5494493474906266 0.03178830658011389 9.978713481108448 10.0 10.0 0.0010 10.0 9.97177780220103 0.0010 10.0 10.0 10.0 0.0010 10.0 
0.0010 0.0010 0.0010 0.0010 0.0010 0.0010 1.657335655257765 0.0010 0.0010 10.0 10.0 0.0010 10.0 10.0 10.0 9.980179729172809 10.0 0.0010 10.0 0.0010 7.6095109475076805 4.450742955960349 0.10289821196003146 0.0010 10.0 0.0010 10.0 4.792536301061013 10.0 10.0 10.0 10.0 0.0010 10.0 0.0010 0.0010 10.0 10.0 10.0 0.0010 10.0 10.0 0.0010 10.0 10.0 10.0 10.0 0.0010 
5.636590298521905 0.0010 0.0010 0.08647144712226072 0.005991310199250079 0.0010 1.5413944246525095 1.79856862493656 6.466789847223202 0.4339794177477696 5.000500000000001 10.0 10.0 2.535563571020247 3.1475471718352646 10.0 10.0 7.694212766441243 4.6946261622780066 9.456462642001103 5.060799316995437 0.0010 9.271916121075837 9.981380857684837 9.159432451358732 9.742450419390494 6.453591763842693 8.667915371344867 10.0 10.0 1.3325406684778631 4.150965675458855 5.885457749250648 9.98846825173765 9.981380857684837 1.5230345217423324 5.0005 10.0 5.462854537309875 9.958316863622843 9.518995281453977 5.0005 9.943044813990687 9.812230244649939 4.588922472595922 2.140789378293876 5.000500000000001 9.456509119325824 
4.136143956362423 3.912099256641354 0.043574924858292105 0.034239360805145044 0.0076065810598295435 0.542448862738342 5.381413113489752 2.63730752594505 7.1701094719346035 0.0010 8.218596149751393 10.0 6.674866697391206 1.695318006153647 7.048776608007772 9.476300071898919 9.720235540870714 9.409218493254246 4.831584362821038 10.0 4.8390896337878875 2.813384624598859 7.623024021775249 10.0 8.276067406381761 7.2617275958671215 10.0 5.94504026687612 9.96649677703096 7.630738788898295 5.923249533336624 4.21218928949056 9.088472647752075 9.986007613220773 10.0 9.754922646872219 4.797878460007592 7.676796062892791 0.0010 8.858831816933275 8.509809078172323 6.934483251278596 10.0 9.36106988996183 0.0010 0.9065843216501674 10.0 9.084980949255838 
0.0010 0.0010 0.0010 0.005613201753320675 0.0010 0.0010 0.022936598690713517 1.975139659384693 0.0010 9.57308772855141 8.341077092661825 6.712785725064059 10.0 10.0 10.0 9.987688299857906 9.972124167266024 9.472078932516865 10.0 7.975809653473949 10.0 6.775683090079717 6.682233998301124 10.0 10.0 0.0010 10.0 9.555729732024474 9.980435246547735 10.0 10.0 10.0 10.0 10.0 10.0 6.794720450688629 10.0 10.0 7.530081999453086 8.475271703499898 10.0 10.0 9.682997235348454 10.0 9.816843511545635 10.0 8.948563991927212 10.0 
5.97279178006468 0.4641093119514672 0.07924228989953891 0.009321033579686926 0.002223368670520427 0.0010518531477710588 8.421288613241853 1.377660960144165 5.97279178006468 0.06143869656849699 7.236790334878386 9.669400806807586 10.0 7.8425323697690965 9.983046622929036 9.999197058522194 9.788561131248718 8.45630523491511 4.02820821993532 9.19636710621186 6.1739698287831235 2.4744295880914287 8.41679594270558 9.669400806807586 9.696067345914692 2.9877521674501115 8.9395700379653 9.650231250525454 8.068914920924724 9.999992535929222 4.02820821993532 4.02820821993532 9.399249465769648 9.9759198960198 9.669400806807586 8.724289850300993 4.02820821993532 9.99900785429837 3.5738275427824404 9.374659050892948 2.863608086417229 4.02820821993532 9.497289178006469 9.998914869080172 4.02820821993532 2.2833907762118324 8.17261434525776 9.628482499436005 
0.13762666618236263 8.125025887456053 0.007087658396344818 0.09175348221400104 0.001213948452180254 0.07153904013533832 10.0 7.299023204317651 9.511005478189368 0.5794320573589236 10.0 10.0 9.795241241199804 0.0010 10.0 10.0 9.129267651850661 10.0 10.0 10.0 10.0 10.0 10.0 10.0 10.0 4.635824877040413 10.0 10.0 9.628328463557828 9.798471639590788 9.874589679792047 9.754614242182381 10.0 10.0 10.0 10.0 9.929131841889857 10.0 0.7193750394037384 10.0 8.388477728915868 9.969370236792 10.0 9.960191113171463 0.819156820167489 1.6133248692411315 10.0 7.621855878988574 
10.0 0.15308447883208584 0.0010 0.001082101774971039 0.0013501080007268982 0.0010 2.161403116044606 1.741928855426859 7.056999326471372 0.0010 0.0010 3.5122961268287027 9.997314111118223 4.022142930581043 10.0 9.999771317706667 9.99071550429187 9.223268978661832 1.0837747564223479 5.000500000000001 2.000119304728573 4.436308322484023 0.0010 9.223268978661832 9.949531104497169 6.822397827895064 10.0 10.0 10.0 10.0 0.0010 2.149438783041367 9.223268978661832 9.31305256692116 9.223268978661832 6.56900228232486 5.0005 9.996294377440675 10.0 7.577963259837424 7.4838458786608655 1.070281219339022 10.0 9.97151933229612 5.0005 0.0010 9.859303021001136 10.0 
0.0010 0.0010 0.0010 0.0010 0.0015599205849320035 0.0010 0.0010 0.0010 0.0010 10.0 10.0 5.000500000000001 10.0 10.0 10.0 10.0 10.0 6.198999021482065 10.0 5.412593502768494 7.223177274224351 1.588049209559229 8.313963055648399 5.397933712978946 1.6822008904492192 1.9743130877012764 10.0 10.0 10.0 10.0 10.0 10.0 5.000500000000001 10.0 5.400234740282865 5.000500000000001 10.0 10.0 4.926108150954952 5.989960145607308 10.0 10.0 5.406033849451771 10.0 3.3799323210609744 1.0721212519444752 10.0 10.0 
0.1844263188458945 0.035704362406418014 0.001451515574162241 0.0012894789786862238 0.0014758845920908271 0.0017747040938782801 8.878065274007607 0.7362969948292787 0.013089119826990146 1.9384123681398198 0.0010 7.70113594929497 7.440840202407491 6.6333441404347555 9.98835360727241 9.621954916917959 9.993890716914327 5.644703586724044 10.0 0.0010 9.668953261961644 10.0 3.092409613055091 6.0712015975800755 7.01197406423147 8.024194174748715 7.37552721728216 6.9851789739990995 9.977667330991904 9.992940488163566 9.928556392792618 6.504502706193587 0.0010 10.0 7.485704614666653 0.0010 7.266336100572655 9.979294335034472 10.0 1.084491986996528 5.414007835258092 9.855506309327858 6.851056769568021 9.992314257521338 1.62142991712027 0.0010 0.8900624995395079 7.350296240728207 
0.0010 0.0010 0.0010 0.0010 0.0010 0.0010 0.0010 0.0010 0.0010 10.0 10.0 0.0010 10.0 9.68598571014932 10.0 10.0 10.0 8.40544000027786 10.0 6.80163316986904 0.0010 10.0 0.0010 10.0 10.0 0.9033852400371272 9.300960272158099 10.0 10.0 10.0 10.0 10.0 10.0 10.0 10.0 8.900319856015859 10.0 10.0 2.7053896484453093 10.0 10.0 10.0 10.0 9.662379702944252 10.0 10.0 10.0 10.0 
0.051670229148523025 0.052040018094730224 0.0028552704583451735 0.012529080617582015 0.0011664635665208042 10.0 0.0010 0.0010 0.0010 0.0010 0.0010 7.783514317978879 9.941320207041398 10.0 9.94518194271919 10.0 9.95747084993557 6.79893587287582 9.99106890284866 0.0010 10.0 1.1357816947432893 0.0010 8.873255706419354 9.321143551713508 2.49046685989825 6.891637785241539 3.5883325538374917 9.87034202728723 10.0 9.965123776095163 9.938069457887828 7.10736025492731 10.0 10.0 0.0010 5.0659212464331995 4.403913616055678 10.0 10.0 0.0010 9.998971012771019 10.0 10.0 0.0010 0.0010 5.6603454690299575 3.61962617850645 
0.0010 0.0010 0.0010 0.0010 0.0010 0.0010 3.09754862370872 0.0010 0.0010 10.0 0.0010 0.0010 10.0 0.0010 10.0 10.0 10.0 2.497575351501522 10.0 0.0010 0.0010 10.0 0.0010 2.6627202737208617 10.0 8.159383218009777 1.9378532392406198 10.0 10.0 10.0 10.0 10.0 1.3424527668112858 10.0 1.9458808499492886 0.0010 10.0 10.0 10.0 1.5303761070941464 8.248912002500575 10.0 1.3424527668112858 10.0 9.30617511846516 10.0 0.0010 10.0 
0.0777367410470876 0.0021131434613569796 0.0011649950209292365 0.0010625543013965664 0.001107314517106328 0.0011191031206127925 4.649498448653718 0.4242617615506843 0.011583700157600314 10.0 3.9088588046855417 6.162634886214935 9.184432904653669 0.0010 9.745788523531534 9.922992838163795 9.969058009616212 1.1847624140863433 9.956926041663461 4.71880230144945 3.72308242526956 9.823884766889206 5.0947476949719945 5.596015769245184 3.04687877636891 0.3147851297609514 6.082453205097106 9.922343497482625 9.921853712725188 9.922408009251972 9.797663748381993 9.65139144086076 5.613849393205883 9.92001641154236 5.59619064273756 1.8281085435811155 9.841853931646483 9.969763556241926 9.45816594582168 6.14113624459128 9.97814173141544 9.99777836951631 5.947809825001945 9.91800647613517 9.920853988908943 9.658711274663553 6.570037637746099 9.901004849038186 
0.0010 0.0010 0.0010 0.001022417255781617 0.0010 0.0010 0.5870558809400784 0.0010 0.0010 9.728220982882279 3.6175273571375355 2.140734847687529 6.476797418047049 9.549876935779247 5.905086235638759 10.0 9.963985509938135 0.18469531567552358 10.0 4.1144256216706125 9.812831670132942 10.0 7.060378852617561 0.22920046849150388 4.962769330429457 5.146672423253749 6.47288554794986 10.0 10.0 10.0 10.0 8.040433114832 0.7235395590588326 10.0 0.09930510681674232 5.670519110429011 5.0005 9.737718272397348 9.857826636500794 3.783633882105513 10.0 10.0 0.3034590528634249 10.0 9.848014706060644 4.189020611295624 10.0 8.96491130523608 
0.0010 0.0010 0.0010 0.0010 0.0010 10.0 0.5127946623518884 0.0010 0.0010 0.0010 1.7325277745395378 10.0 9.999072878292683 9.2266501963315 10.0 9.512823775651546 10.0 10.0 10.0 0.0010 10.0 10.0 0.0010 10.0 10.0 0.0010 10.0 10.0 10.0 10.0 10.0 10.0 10.0 10.0 10.0 0.0010 9.392764247506793 10.0 10.0 10.0 6.786363839235475 10.0 10.0 10.0 8.286783359382717 0.0010 10.0 10.0 
0.0010 0.0010 0.09262943067150445 0.0010 0.00730265235319068 10.0 1.282916987104856 0.0010 0.0010 0.0010 0.0010 5.809336104810104 10.0 5.9377211156840914 10.0 10.0 10.0 10.0 10.0 0.05240055586072845 10.0 0.0010 0.0010 10.0 10.0 4.409327759047998 10.0 10.0 9.880550230778168 10.0 10.0 10.0 10.0 10.0 10.0 0.0010 4.687670414167106 6.330789160606975 10.0 10.0 0.5934390667678691 10.0 10.0 10.0 0.0010 0.0010 7.079990838217338 10.0 
0.014100278984575013 0.005785960608223122 0.0016707151450079138 0.0056944891167833 0.0010209036477808982 0.12220842657818222 2.180705360058294 1.1305798927698545 0.015766310835103443 9.50005 6.295400091951708 0.36304226933187983 7.597119344848072 6.25922399553299 9.383103462192786 9.971368597236951 9.999868631932454 6.705638410927479 9.900837251690405 7.366049466732244 6.25922399553299 3.223013491902101 6.336294280049651 6.25922399553299 9.970729108580569 1.6634295437413034 7.910676217203949 9.562146054935946 9.999380187846945 9.768960371496254 9.718197801757823 9.969209040108414 6.25922399553299 9.969876940069543 6.25922399553299 7.347419939197085 8.916380860175805 9.939860938956313 3.74177600446701 7.766824653780109 9.50005 9.907331495083763 6.25922399553299 8.772369529874622 6.7336287662735685 7.800002051487059 6.25922399553299 7.811891040321178 
0.00382783282653991 0.004002792897913327 0.0010495603668488921 0.0010262128632581651 0.001024130170547614 9.762355171217788 0.28679627033850164 0.0102848977292474 0.004966283758142978 0.0010 0.0010 9.067697717983757 4.740795497232502 5.8071771751841945 10.0 10.0 9.994509999570942 5.0005 9.999977412654795 0.0010 10.0 4.845738913915734 0.0010 9.982395217146001 9.961378703023678 0.0010 10.0 8.918102794722746 10.0 10.0 9.972693248174227 9.246155282154229 10.0 9.999812611534356 9.9822096372494 4.305373800151949 10.0 9.698762382503094 10.0 7.457399240433812 6.738303118715322 9.975034452948824 10.0 9.99977551874289 7.851388255519819 0.0010 7.721354754831809 8.379949483505618 
0.0404185410384033 5.022668955334284 0.054690919974648124 0.07796857273979867 0.0010 0.03216372100578874 3.836563931634214 9.946699178694681 5.052369277852506 4.285140526638458 5.0005 9.049247703823958 10.0 7.528156167471097 10.0 10.0 8.701317000356203 6.908886901593322 9.977929695031996 10.0 8.60003500992448 0.0010 7.402101803568236 10.0 10.0 7.112900781266763 10.0 6.293349911919699 10.0 9.999998889319514 7.345756784450963 10.0 10.0 10.0 10.0 10.0 4.9497426842916346 7.0034417414193655 3.989072012231989 10.0 4.395903400044448 10.0 10.0 10.0 4.621654011606835 5.120129658694968 7.2536630213174895 4.658724428031596 
0.4738044841867433 0.021095496752603384 0.002788382808605162 0.005515421188878371 0.0013666315496800457 8.383327109541964 0.21903380486749247 0.001690714498581796 0.011431145672825757 0.0010 0.010743528413083611 0.02475170224075765 10.0 7.465452248205047 9.992578803533032 9.98940076970399 8.755896953998551 4.912094207133336 9.975881052061414 0.01585632404812351 8.927615111724442 9.836207374323152 0.01210156565632288 10.0 10.0 10.0 10.0 10.0 7.580294725955689 9.983407523961448 9.99960537403616 9.984039966124632 9.047220804237687 10.0 9.940705134741425 5.000500000000001 10.0 9.961266885576112 9.999689725504734 7.492065358632042 5.000500000000001 9.994570047561602 8.038604217305434 9.992637473987294 5.406491296404188 4.915838790227 4.004683346714698 10.0 
0.001000000000000334 0.0010 0.0010 0.0010 0.0010 0.003766672831103726 0.44681582883663507 5.725046909437629 0.05907240647144209 4.500550000000001 3.273254138249339 6.5848311271448985 10.0 6.835074042574158 10.0 10.0 10.0 6.9261361714361005 10.0 10.0 10.0 7.99143011750436 6.776087781138221 10.0 9.57412102461088 7.304323103805912 10.0 10.0 10.0 10.0 10.0 10.0 10.0 10.0 10.0 8.456970662836259 9.220755646145845 10.0 5.842945808883359 10.0 2.8664042165054626 10.0 10.0 10.0 6.419641958692753 4.500550000000001 5.533672248111711 10.0 
0.0010275910584106051 0.0036220362570188853 0.0022364807910035993 0.0010083959625741337 0.0010006178727535477 0.0010114578012932153 0.3633255774349257 3.2032414494111134 0.0010020063337114772 5.124273920050602 8.94249696069288 6.144775186316649 9.826710820948822 5.000500000000001 9.975715975525286 9.99997004168155 9.99995602185686 2.8560818993106585 9.999669706822798 6.1121304802135334 4.974216782831326 5.087279744967405 6.565176738962448 9.556689874965713 9.51535539285095 5.263742105051703 8.545885042274257 9.301111422606622 9.997778379868066 9.999808587574343 9.933725155385904 7.318371051861345 9.416139037565788 9.978053356646896 9.589589218183209 4.435897956159778 6.683999908824784 9.999066896972547 9.608423132793787 9.973348365589978 7.288685775805396 9.998777101353525 9.672503003073388 9.762719290836241 5.635849774642424 9.324791475279675 9.83013691060161 9.997983869478857 
0.5372528943493997 0.0010 0.0010 0.0036454936583984947 0.004245062492671625 7.55863982016597 0.0010 0.0010 0.0010 0.0010 1.0248353920467026 9.321332401615674 9.772545225079833 4.12771214787629 9.877896917804595 9.772584873103542 10.0 10.0 10.0 2.771403470389315 8.812191692888408 10.0 1.7911632292959334 9.192028909523225 9.922755705060707 10.0 9.16865914475044 9.214392158663042 10.0 10.0 10.0 10.0 10.0 9.96734900732337 9.270107347908471 4.50872709531612 10.0 10.0 10.0 9.43891864494618 0.0010 9.373335968009169 9.298413792962027 9.952511174316898 0.0010 0.2956136275859167 2.611785704486951 10.0 
0.0010 0.0010 0.0010 0.0010 0.0010526718646493662 0.0010 0.013244178893252467 6.023097587796446 0.0010 9.093409059629419 9.602222885368441 6.553797953464115 9.766380429634664 4.378664705485878 9.64507484229434 9.999169883431408 10.0 6.81222034411593 10.0 9.68345031261215 1.5194138781483915 7.569536611819266 9.480109270818915 5.784080455079177 4.703239114085389 0.0010 9.539191557617047 10.0 10.0 9.999271700501371 2.4451140958271633 10.0 9.60282882683701 10.0 7.819569188216487 8.700894774358382 8.91735175194191 9.99239867406978 10.0 9.532773435865813 9.756286153957806 10.0 8.358711734816263 10.0 9.803747164642976 9.799224143421839 9.550133541861657 10.0 
0.0010 0.03940870107813253 0.00348398177241118 0.0049962946401442745 0.002427112617464767 0.0010 2.89521682492866 2.7460428489498665 0.001004131077701017 10.0 4.655661582647306 5.500450000000001 10.0 9.013614931537777 9.846487500587727 9.976154412491768 9.999998917676782 5.422753723135919 9.985304732711192 7.557405703651471 10.0 7.7215448322305 2.233394440577683 7.208031612142015 10.0 10.0 10.0 9.923464232627488 9.908490689413062 10.0 10.0 9.879921387603025 5.500450000000001 10.0 5.000500000000001 1.7383446396474844 10.0 9.674409564197823 4.992741774414315 10.0 9.782919220923766 10.0 5.000500000000001 9.942506114687175 10.0 10.0 0.0010 8.068837547429892 
1.684012530816906 2.5669060169753894 0.019353522395092193 0.007547700251143159 0.011273817250297335 0.79813685685647 1.1667175072396216 6.22716127605091 9.26005134557709 0.41489972150461174 10.0 10.0 10.0 9.755363900581608 9.960065907411355 9.966422253768137 9.56379795968081 10.0 10.0 10.0 10.0 0.5009500000000005 9.252404730864335 10.0 10.0 0.0010 10.0 9.648214279142797 9.660867653467458 9.99794324854231 10.0 10.0 10.0 10.0 10.0 8.996020352658984 9.999999850713928 9.9961718965316 4.097656098635753 10.0 10.0 9.70132462341226 10.0 9.597747692950367 8.02646001667338 9.684610640425326 10.0 9.695965956414923 
10.0 0.04020943110161976 0.0010 0.018503770020194047 0.011993466987867372 0.0010 2.387123011225192 0.25583300927727504 3.5282724155283174 0.0010 3.1000801577534407 8.57610736593621 10.0 6.211903585529816 6.375717237217749 10.0 8.955599373201096 9.691465806018401 4.401419270026799 7.320020921921174 5.830561213022415 0.0010 0.0010 9.785884013372842 9.571233705139388 9.030911330146884 10.0 6.557119229211276 8.955599373201096 8.565501416756149 5.213929680712997 5.390532715546523 8.788005293502309 9.970920900399875 9.792770863640655 2.7188208146218806 7.045647151670519 9.48927415852569 8.955599373201096 9.327409469851345 7.096124374692096 1.7414668972697724 9.714944554908396 8.955599373201096 4.020352397212127 4.550072738792528 9.011503438132658 9.04528961206445 
10.0 10.0 0.0010 0.0010 0.020585571551766352 0.0010 6.225630167616907 0.0010 10.0 0.0010 10.0 10.0 10.0 10.0 10.0 10.0 10.0 10.0 10.0 10.0 9.907310850587812 0.0010 10.0 10.0 10.0 0.0010 10.0 10.0 10.0 0.0010 10.0 10.0 10.0 6.465354356182324 10.0 10.0 0.0010 0.0010 10.0 10.0 10.0 0.0010 10.0 10.0 8.230829327772959 10.0 10.0 6.417654496067477 
5.000500000000001 0.0010 0.0033858321602026637 0.03322636762934009 0.0021133214430186457 0.051485801966680456 1.662571461471747 0.8753645248122899 4.763571796372673 0.001000000000000334 5.415231973505291 10.0 10.0 5.000500000000001 5.0005 9.45633087920281 9.553809602356562 10.0 5.0005 9.704908807521344 5.277342029335748 1.5476467841388395 7.236382812842613 10.0 10.0 7.333712331609995 10.0 5.0005 9.944805841257805 10.0 3.0310666571096916 5.0005 10.0 9.995800983554203 10.0 3.7614397464445877 5.0005 9.787923037082994 5.777550356043282 10.0 10.0 5.0005 10.0 9.929413561572927 2.9877783897196277 4.259777858354562 10.0 9.726930345136365 
0.03223402368751588 0.1452411444816244 0.0011336312033113898 0.0017408758768456987 0.0010861328082697674 0.0011965487621841291 9.720878649534207 0.16973729760527334 0.020682588350939224 0.5841747577067475 0.2965508058367501 2.184019859184758 9.721073736737736 2.002836162303921 9.884384142924263 9.968730928623831 9.95142055101916 2.2266529313494656 9.981411615608318 0.2540621403057708 0.21423102477147715 7.466571891990169 8.355608616262403 2.9130040097713845 9.111544341804313 9.575750853358072 0.7357251101671638 9.049707111105345 9.985754583060483 9.987251477796635 7.218637135732431 1.4563504212324667 2.8395562777954044 9.993868042843296 2.793407831079536 0.20945996508568643 9.191093751210131 9.933759720793613 9.43268843285296 2.964546174090107 0.6494282127442239 9.478870080899064 2.9130409767681575 9.980854394374987 3.9340406149589273 0.6555235344731094 1.099161586365227 9.866509684810836 
0.0010 0.0010 0.01785257289784049 0.020227696465679 0.0010 9.88391799548521 4.166280407980876 0.0010 0.0010 0.0010 0.0010 10.0 10.0 10.0 10.0 10.0 10.0 10.0 10.0 1.657054714852233 9.127120421552135 7.762473478283071 0.4871068845263928 10.0 10.0 0.0010 10.0 10.0 10.0 10.0 10.0 10.0 10.0 7.825744134301908 10.0 0.8548549797787464 0.1535621146302688 10.0 7.825744134301908 10.0 0.0010 10.0 10.0 10.0 0.10856057458104384 0.0010 10.0 6.9998774791776786 
0.0010 0.0010 0.0010 0.0010 0.0010 0.0010 0.0010 1.445467961258729 0.0010 8.918895048836943 10.0 10.0 10.0 10.0 9.97079680704453 10.0 10.0 10.0 10.0 10.0 10.0 9.776433149025827 10.0 10.0 10.0 1.7431156076715517 10.0 10.0 10.0 10.0 10.0 10.0 10.0 10.0 10.0 9.427639424500597 10.0 10.0 10.0 10.0 10.0 10.0 10.0 10.0 10.0 9.07411571233335 10.0 10.0 
10.0 0.0010 0.010097122188781501 0.03153993139064732 0.022035212415692687 0.0011314573830957305 4.089139316087739 0.5596246574762915 4.950093478613695 0.1838660015097302 4.38105725868552 8.970437580734036 9.920788278695918 5.240974685517457 6.4034630726330075 9.723784606082129 10.0 10.0 5.0005 8.086878131502752 5.0005 0.38203817708106813 0.0010 9.812977413129177 9.250009901672245 5.106671024316846 9.894755231391116 8.092370092953377 9.236946767886907 9.719953833761094 5.3119784939138075 5.769480449214663 9.991297154207638 9.929557589767263 10.0 5.0005 5.917392659652424 9.143097826130063 8.582186482069291 8.766881898160985 8.312549010912221 3.6817077617736063 9.535513867328833 9.459680001804026 5.032130982255909 5.115231151296232 8.11244944007638 9.947688731107196 
0.0010 0.0010 0.012375516355444989 0.025303364683613723 0.0010 10.0 0.0010 0.0010 0.0010 0.0010 0.0010 10.0 10.0 10.0 10.0 9.998480066872819 10.0 10.0 10.0 0.0010 10.0 10.0 0.0010 10.0 10.0 0.0010 10.0 10.0 10.0 10.0 10.0 10.0 10.0 10.0 10.0 0.0010 10.0 10.0 8.2558507410391 10.0 10.0 8.611611195411296 10.0 10.0 10.0 0.0010 10.0 8.403934777355849 
8.712252671352159 5.783908572756888 0.0010 0.0010 0.0010 0.0010 0.0010 3.896954422875255 0.0010 0.0010 0.0010 0.0010 4.974270306994042 0.0010 10.0 10.0 10.0 3.724785690938382 5.504535393276468 4.50055 0.0010 6.243838725529175 4.50055 4.808626622901218 0.0010 0.2906799155003261 4.9741065908807345 1.6176996508586825 4.562440064821381 4.999049326281624 2.437336353723043 2.1762194154104884 0.0010 9.282295421339198 4.936662097792895 0.5720987786806466 3.3370330262251207 9.710320084499674 5.500450000000001 1.5957869912018894 4.981656181514748 9.149905359198584 0.4492095780445906 1.5155271805673882 0.0010 6.7035323550150245 3.582579712769623 9.193127912366075 
0.004272805491844797 0.0010 0.0010 0.0010 0.0010 0.0010 0.6134505033446703 0.0010 0.0010 10.0 2.8985417884211646 1.1878544952580525 7.210563789054326 10.0 6.54830484011819 9.959485961533876 9.958284282295923 0.0010 9.50005 3.317328697427323 10.0 10.0 6.886673003793284 0.0010 5.456743537119237 5.8851766759823505 5.973557309477583 10.0 10.0 9.894492122176501 10.0 7.863407117519773 0.0010 10.0 0.0031802720239841875 5.276686912296658 4.457892044043909 9.696828791666617 10.0 2.941752576655758 10.0 10.0 0.0010 9.667556897450291 10.0 4.560448293573861 10.0 8.880355498793584 
2.013359322346755 9.946710606662602 0.15481460617867254 0.008956885730953108 0.001022762891786189 0.0010 0.0010 4.433320392364353 1.1256808815400063 0.2104970358901656 3.653714868864159 3.1890742957131644 8.051291773219063 0.0010 9.88796456781657 9.905752116615535 9.95579283862299 3.1541145980067324 9.999906289850344 6.115264766056083 8.318337263249381 3.2441716543958767 7.175426191461215 10.0 10.0 10.0 7.615408307505877 4.4489865886627085 9.999862915463533 9.967119773091099 7.7488286363226155 10.0 5.127112945034707 9.954427331257989 7.6874764101434065 0.0010 8.738140076238615 9.977535291465992 0.0010 5.301068746370955 9.842094390195415 9.978516545365999 8.100694003397095 9.99999630162129 10.0 10.0 8.828154995498403 10.0 
1.0164885373366959 0.0010 0.0010 0.0010 0.0010 10.0 0.0010 0.0010 0.0010 0.0010 0.0010 0.0010 10.0 10.0 9.902971564355852 8.519183498584177 10.0 0.0010 10.0 0.0010 10.0 10.0 0.0010 10.0 10.0 10.0 10.0 10.0 10.0 10.0 10.0 10.0 10.0 10.0 10.0 0.0010 10.0 10.0 10.0 10.0 0.0010 10.0 10.0 10.0 0.0010 0.0010 0.0010 10.0 
0.0019775399289668344 0.05452941204529613 0.005239808293258394 0.0023880734819549648 0.0018615132731565215 0.025676739528606714 0.50095 1.9074175330502339 0.0010467556082489403 9.50005 8.979712336218212 9.366215147178133 9.884142120028311 5.728825788210289 9.980310332594225 9.996465675440506 9.999822885312701 7.889814246781252 9.999743687622699 9.50005 5.000500000000001 8.201033273805335 9.197149785963497 9.198091744879353 5.024093200903977 7.971309864790646 9.024352005685405 9.691292107014231 9.99915805858573 9.99882251799279 9.940880592866357 9.99986378144894 9.196397403247575 9.50005 9.197530239814377 7.053185923642545 6.228272490516475 9.999924281194705 9.44327754179954 9.763512645437098 9.973812441691992 9.998968281362378 9.197895832141954 9.997740667251357 5.590256421645077 7.321153296669281 9.748865012219243 9.691292107014231 
0.05446122479283336 6.04993113656636 0.2481689911257839 0.03186013812753793 0.0010 0.0010 0.0010 4.906614659146422 0.055900974902745953 0.0010 0.0010 10.0 10.0 10.0 7.084448393731632 10.0 10.0 0.0010 10.0 0.0010 10.0 5.732884451171583 0.0010 10.0 10.0 8.470523716441438 10.0 4.660111986274269 10.0 8.346849228840066 9.648120685030362 9.457246949330631 1.5515859944221873 10.0 10.0 0.10192448320965797 10.0 6.590079643635393 4.118060223679998 10.0 10.0 10.0 10.0 10.0 4.831467472231067 10.0 4.945125946431301 10.0 
0.002746657712774113 0.0015367016458368826 0.0022434563289879077 0.0011408377183247847 0.0010012287528655057 0.015619092832651837 0.05678208188056022 0.08956432509744358 0.0019005705700442977 9.41454171392955 0.0010 3.5262203932635408 5.104930517896246 0.538100046848633 9.99064554969297 9.996771607877664 9.51968857500112 0.1451815852107119 9.987896014039375 1.1254037866214728 2.8298663490055445 9.600800571069104 0.32797850510702875 0.14000686380346128 9.982337419567214 9.317033266656212 0.1571233566254744 9.999027271322468 9.993950264107347 9.999707010529036 9.993530812964034 9.51739155240058 0.18629903711314855 9.99666902328317 0.11207007525705492 0.8899226605280672 9.358442694371808 9.652247590177309 9.925543528570948 8.89401870892851 9.775451120653686 9.989501237693823 0.12711899817251648 9.993431077471094 9.995972762655 9.268692430091301 9.270558433775602 9.337690539465909 
0.0010 0.0010 0.0035958602383285793 0.02496357417051317 0.0010 0.0010 6.142426776897235 0.0010 0.0010 10.0 4.28627759440329 0.9494583313916474 10.0 3.651171350134663 10.0 10.0 10.0 0.0010 10.0 3.464060747968735 3.3387190518756436 6.748778183073522 3.117660126348743 0.001000000000000334 8.236853880294234 7.963569313776048 5.946012204189287 10.0 10.0 10.0 7.719447929735891 10.0 0.001000000000000334 10.0 0.001000000000000334 0.0010 10.0 10.0 8.442309813302693 0.001000000000000334 10.0 10.0 0.001000000000000334 10.0 10.0 10.0 0.001000000000000334 10.0 
0.0010 0.0010 0.003457619905091166 0.005064587895591079 0.0010073353873056806 0.045680884977853886 0.0010 1.4807995661022813 0.0010 10.0 8.953072840679887 9.240737906775612 10.0 4.911248076874008 10.0 9.986616029020718 10.0 4.770823649490827 10.0 9.958798639118012 7.4972648431783355 6.2322164456541564 9.677188604346341 8.073967612250568 10.0 6.706091906360325 8.702580578056832 10.0 10.0 10.0 10.0 10.0 9.926374702542423 10.0 9.326350607910317 6.074904345773074 10.0 10.0 9.67607650952569 9.771498241078021 10.0 10.0 9.256495544485777 10.0 10.0 8.112946701505784 10.0 9.685430245726481 
0.0010 0.0010 0.0010 0.0010 0.0010 0.0010 3.829064172803888 0.0010 0.0010 10.0 0.0010 0.0010 10.0 0.0010 9.873512994817732 10.0 10.0 0.0010 10.0 1.9480374676842112 0.0010 8.593307560918598 8.716895776096 0.0010 10.0 10.0 0.0010 10.0 10.0 10.0 10.0 10.0 0.0010 10.0 0.0010 0.0010 10.0 10.0 10.0 0.0010 7.01546606078986 10.0 0.0010 10.0 10.0 10.0 0.0010 10.0 
0.001602443038460368 0.0010048287746547092 0.00128376260252104 0.0010148562274813827 0.0010 10.0 2.6334158948895863 0.0011061181362308978 0.0015520320102879468 0.0010 0.05098111266249905 0.6560670864145868 9.075153048114458 2.1245271171476987 9.991335692730244 9.983344348960927 9.995030975727932 10.0 9.993022995877832 0.14547910213766743 7.260782126172227 9.942235858465159 0.15280306052162115 10.0 9.791932667767744 7.686570940125003 10.0 5.0005 9.999442066108237 9.994645657129714 10.0 9.997221495041176 8.450458021054832 9.999999493273922 10.0 0.16218842275018908 9.787332760979245 8.141841322267062 9.996665816437403 10.0 0.0010 10.0 10.0 9.99927195269809 0.0010 0.0010 5.0005 9.881730631393134 
10.0 8.921066305263047 0.009634145165055962 0.011187288934465415 0.0010 0.0010 0.0010 1.3388398518858216 0.32829870125096894 0.0010 10.0 0.0010 8.614755948142037 4.7054644329635025 9.940246541671124 10.0 10.0 2.723655690042503 9.126269764386468 10.0 10.0 0.0010 10.0 8.353797740518782 10.0 2.0841445267685828 9.430763980412062 10.0 6.236841192720083 9.474109619739473 0.0010 10.0 10.0 9.865082306720904 10.0 0.0010 0.0010 10.0 0.0010 8.512116094866107 10.0 6.783304473581659 5.102400174675473 6.499969821076616 0.0010 0.0010 10.0 10.0 
0.0010 0.0010 0.0010 0.0010 0.0010 0.0010 0.0010 1.9558711376286368 0.0010 10.0 8.47571786783784 7.046721863101395 9.673837879631286 8.955064985858083 10.0 10.0 10.0 7.281998781738276 10.0 3.52863461011915 10.0 10.0 6.490284822139187 4.554468628753078 10.0 0.0010 7.230508989344015 10.0 10.0 10.0 10.0 10.0 5.919818848147096 10.0 4.106923628717589 10.0 10.0 10.0 8.221044823245947 7.237610745497232 10.0 9.393814618146493 4.338316556059205 10.0 10.0 10.0 10.0 10.0 
0.1511235706585966 0.0010 0.01884233723019252 0.0010131473910680432 0.0010285305093611732 0.008140805821518372 0.5729521810329594 7.228812037088919 0.027624759302762487 4.450865299048603 5.779253940857064 4.809424371172744 9.660492482263097 10.0 9.98465034707967 9.999740670692475 9.945730435740181 6.868067164068239 9.985318770858077 8.475828033744719 9.554407743597093 10.0 6.032234549274963 10.0 9.998949378600535 1.6807821544668122 9.50005 10.0 9.685540047372507 9.50005 4.3678011169970725 9.616901091952627 7.382007682457741 9.97801333131854 10.0 6.186090173538198 10.0 9.802709524190274 10.0 9.918568586332146 3.8526910438807804 9.97442009343874 10.0 9.68558471236433 9.110427973495277 0.960485904186986 9.633727806861007 9.94961119870934 
0.0010 0.0010 0.01118627471563155 0.030053668751771068 0.001640041695066254 9.50005 1.3506619766945416 0.0010 0.0010 0.0010 0.0010 10.0 10.0 10.0 8.784093044983793 10.0 9.99770611173566 5.000500000000001 10.0 0.0010 10.0 9.849452436310491 0.0010 10.0 10.0 5.0005 10.0 9.725414860288659 10.0 10.0 9.912428401715962 10.0 10.0 10.0 10.0 0.36707423300511943 9.618707425815321 10.0 5.303257413435772 9.982541265956721 10.0 10.0 10.0 10.0 5.000500000000001 0.0010 7.1817143404261525 9.23109168760078 
0.37100236293410693 0.0010 0.12833684684678465 0.0010 0.0010 0.0010 10.0 0.0010 0.0010 0.0010 2.4889568338383343 10.0 10.0 9.225251101889231 10.0 10.0 10.0 0.0010 10.0 10.0 4.419038686398352 10.0 0.0010 10.0 0.0010 10.0 4.147106629555588 10.0 9.774598626217639 10.0 0.0010 10.0 10.0 10.0 10.0 10.0 9.717644818477172 10.0 10.0 4.470704409127802 10.0 10.0 10.0 9.767621715659715 0.0010 10.0 10.0 0.0010 
0.0010 0.0010 0.0010002679388714441 0.0017437745874137722 0.00100028970620605 0.0010 2.034575790990545 0.0010 0.0010 10.0 0.0010 0.0010 10.0 0.0010 10.0 10.0 10.0 0.0010 10.0 0.0010 0.11953940227632032 10.0 0.0010 0.0010 10.0 5.448084899937465 0.0010 10.0 10.0 10.0 10.0 10.0 0.0010 10.0 0.0010 0.0010 9.890864878896133 9.99029622496439 10.0 0.0010 10.0 10.0 0.0010 10.0 10.0 10.0 0.0010 10.0 
0.0010 0.0010 1.5519544231019582 0.06766249956915593 0.36413858398367355 8.245568044005323 2.4252432134905764 0.0010 0.0010 8.798857768437335 10.0 10.0 9.832573032453267 10.0 7.7683715681662635 9.942435228320415 10.0 10.0 10.0 5.37836358147032 7.680753672210168 10.0 10.0 10.0 10.0 0.0010 10.0 9.879714739220638 9.926490443814897 9.970933452359686 10.0 10.0 10.0 10.0 10.0 7.788296697019369 10.0 0.0010 9.727862486351814 10.0 10.0 10.0 10.0 9.937029829866075 10.0 10.0 10.0 10.0 
0.04407012689847348 0.10943639705753366 0.0027431080290113595 0.0010 0.0010 10.0 0.0010 0.0010 0.0010 0.0010 0.0010 10.0 7.855901978568344 8.130114152061019 9.65123986111858 9.889229245768012 9.997942595829137 2.5284543278937996 9.989777685216715 2.3315847848591806 10.0 10.0 0.0010 9.24736345737754 4.797205936797329 10.0 10.0 9.662544434740783 10.0 10.0 10.0 9.862593595994797 10.0 10.0 9.47294040700694 0.0010 10.0 9.93375658611927 10.0 10.0 0.0010 9.985778412717695 10.0 10.0 0.0010 0.0010 0.0010 10.0 
0.011054556936484133 0.010779625876108605 0.0010 0.002177242268094126 0.0015290995949236923 0.0010 2.689006294306496 0.0010 0.0010 10.0 0.0010 0.5774679565098353 10.0 9.214540349857275 9.748152609837504 10.0 9.876960258177366 0.0010 9.820983495903471 5.506499702185404 2.8594919157875784 9.59950034043313 0.029050423719883672 0.0010 7.779982548549192 10.0 0.0010 9.977256600061795 9.997254866651403 9.987634814288443 10.0 9.85823808101695 0.0010 10.0 0.0010 3.080361513146948 10.0 9.99157641850298 10.0 1.9595399592281577 10.0 10.0 0.0010 10.0 10.0 10.0 6.031981230684639 10.0 
0.0112907530686456 0.036711773099481974 0.005795138432734539 0.017054621137803018 0.00134588575603965 10.0 0.5024827490800972 0.0010 0.0010 0.0010 0.0010 10.0 10.0 10.0 9.202464901522765 9.999209230859984 10.0 10.0 10.0 0.0010 10.0 10.0 1.3119906329693682 10.0 10.0 1.0252755124730601 10.0 10.0 9.999381862453141 10.0 9.937700485600805 10.0 10.0 9.999185220015873 10.0 0.0010 10.0 10.0 8.771366636808589 9.977681314249104 10.0 10.0 10.0 10.0 10.0 0.0010 10.0 9.479204009966159 
0.0010 0.0010 0.0010 0.002468560363762346 0.001727001089089348 0.0010 4.207506420741189 0.0010 0.0010 10.0 0.0010 0.0010 10.0 10.0 9.757833279687597 10.0 10.0 0.0010 9.79753803522713 6.61377343969487 1.2591066164266844 9.757833279687597 0.0010 0.0010 8.668732323777707 10.0 0.0010 9.757833279687597 10.0 9.795114339150096 10.0 10.0 0.0010 10.0 0.0010 1.524307863553227 10.0 10.0 10.0 0.3244001652307832 10.0 10.0 0.0010 10.0 10.0 10.0 5.771933910844632 10.0 
0.004168079722688378 0.0011141781038538619 0.005323633393919457 0.0011002513173809095 0.0010100162680711851 0.004095508716910022 2.6261152028290895 0.6941608235553214 0.0016715934239327594 9.99620707147182 4.324275325961388 5.756683027501676 8.50323734286112 5.0005 9.646780398318278 9.985530845717582 9.999937675480979 1.9961132533319166 9.996553540988288 2.9268066218364615 5.0005 9.835713703351287 4.596407324844746 3.5893126677909395 8.006819952290856 1.345852816149451 4.141190119089681 8.285719242779827 9.998822469345562 9.985860034635452 9.953158434385355 9.820967080111902 4.391892615827872 9.99767609793313 4.828632447486748 2.955882541036942 8.025288517831543 9.613056905833743 8.817807788464506 9.934864059535336 9.721251306302559 9.986464193566672 5.438300481378279 9.995506909449334 9.27626023884329 8.285719242779827 5.0005 8.285719242779827 
0.0010 0.0010 0.11498125605682989 0.003494178517530694 0.0010 0.0010 1.8617075106464172 0.0010 0.0010 10.0 5.4895540590775775 7.652930397968895 0.0010 6.921732313803408 2.0675693659954937 2.024227516478269 10.0 6.860822567731271 10.0 7.514930591516469 10.0 10.0 8.213254392417076 6.912803274943443 4.844345706766316 6.410917474913425 1.787554159504353 2.8238955252885374 10.0 4.51006586893095 9.42607700499325 4.099183669154799 0.0010 10.0 7.4577257815474445 0.0010 9.261263332730474 0.0010 1.952282383266796 9.651414793544234 10.0 10.0 9.608503068231535 10.0 3.8371347197249337 3.2714904427031852 6.785097925997829 9.562341637733333 
0.008995765895649242 10.0 0.011491649212355196 0.0023165374123276256 0.0015520979873715245 0.0010 10.0 10.0 5.005806755419483 0.0010 7.59084524449946 9.50005 9.9855271086596 4.2167759407663405 5.431327476115889 9.996121939176009 10.0 9.500956556741432 5.0005 10.0 8.87224516431964 8.289748647930313 9.50005 9.50269215041477 9.780788065370022 10.0 7.236412385790461 7.044081119274055 10.0 9.99627330819529 10.0 0.0010 10.0 9.999790699269377 9.50005 10.0 5.853112631154822 9.99719111381883 0.0010 10.0 5.664567956858021 10.0 9.503107373694199 9.998172336841687 0.0010 0.0010 5.337631141324544 9.995552890002148 
0.0010 0.0010 0.0010 0.0010 0.0010 0.0010 0.0010 1.7896811878994545 0.0010 10.0 8.991950665607785 6.134547794130121 10.0 7.97630796537889 10.0 10.0 10.0 6.138914175633315 10.0 9.894801353322544 6.994254136145161 7.49216988932858 4.343052251666638 10.0 10.0 0.0010 7.889529601867219 10.0 10.0 10.0 9.29513362102079 10.0 9.659838463970033 10.0 10.0 10.0 10.0 10.0 10.0 8.516241132314956 10.0 10.0 10.0 10.0 10.0 8.937194569089302 9.22287253033009 10.0 
0.0010 0.0010 0.01195952615484721 0.01543406716060282 0.0018882118379570647 0.0010 5.715114176949628 6.642745145189641 0.0010 5.297836691148803 4.6249303574311655 5.35382900668213 9.946485578663422 8.256017911813082 9.843031660562229 10.0 9.92576522285163 4.492539321526625 9.997219711824602 4.624380155141423 5.065369445793107 10.0 2.998189615471667 8.99263665363613 7.7809419275462455 5.385836634415614 10.0 10.0 9.805386679227292 10.0 9.492175122770712 9.706083292061951 10.0 10.0 10.0 7.352655265200684 10.0 9.012417237380637 7.963431216462954 8.071704242917912 8.405952261381916 9.848899687105787 9.953807331831666 9.896915145190027 5.537156612478123 8.19772533369553 9.847637035591884 9.889587914098955 
0.0010 0.0010 0.0010 0.0034210563040277192 0.0010 0.0010 1.1981503208468303 0.0010 0.0010 4.736171260617777 0.5918857393532004 0.0010 4.555711842987954 0.0010 10.0 10.0 10.0 0.0010 10.0 3.269156439551508 0.0010 10.0 0.0010 0.0010 9.975366240363382 10.0 0.0010 10.0 10.0 10.0 10.0 10.0 0.0010 10.0 0.0010 5.157751914980439 10.0 10.0 6.021575025635389 0.0010 10.0 10.0 0.0010 10.0 10.0 10.0 3.123070161468629 8.25760908804429 
0.0010 0.0010 0.0010 0.0010 0.0010 0.0010 10.0 0.0010 0.0010 10.0 0.0010 0.0010 10.0 0.0010 9.934276331610036 10.0 10.0 0.0010 10.0 0.0010 0.0010 10.0 0.0010 0.0010 10.0 0.0010 0.0010 10.0 9.861644947210056 9.89385774433964 10.0 10.0 0.0010 9.922879021371974 0.0010 0.0010 10.0 10.0 10.0 10.0 8.875314323113003 10.0 0.0010 10.0 10.0 10.0 10.0 10.0 
0.3717193276957552 4.713191756680192 0.010308367778772419 0.0023139471620616386 0.0016975206191047905 0.04697516094359247 9.781857552462318 8.237017443757821 2.055983184107525 1.8057235944805097 3.170996614900523 7.036681516624697 9.971697750427298 6.4951983803570545 9.857397074366116 9.990529521548918 9.728819066257284 3.1211799053170117 9.805284495533334 3.432180412675129 5.178260508613372 7.093636353471527 9.636739830238922 3.90043647414183 9.956343857786617 4.891614012685318 9.376613552041894 7.130202274904898 9.972319253270117 9.990800451936272 2.4360209064161498 9.84000652766041 7.579398938086925 9.802177679512637 6.59933645714093 3.2119592660580434 7.419805727823786 10.0 6.722823434069425 2.184191257343626 0.6830212042171243 9.771619607391429 9.874953255789931 9.980474889861583 9.96866458505342 8.360692352757265 2.6874189708651333 5.549782375198732 
0.0010 0.0010 0.0010 0.0010 0.0010 0.05808183057546046 7.816009283572037 0.0010 0.0010 10.0 0.0010 0.0010 10.0 0.0010 10.0 10.0 10.0 0.0010 9.863899565665957 0.0010 0.1805405600248644 10.0 0.0010 1.7176006671932145 10.0 0.7085469651018048 0.8206912167060869 10.0 10.0 10.0 10.0 10.0 1.873282255570147 10.0 1.7155022985703363 0.0010 10.0 10.0 10.0 4.121973784827005 9.874807899537434 10.0 1.8800104165683722 10.0 10.0 10.0 1.6529811509273378 10.0 
0.001103366539732628 0.05455379915607237 0.001003363766781904 0.0010043451112432093 0.0011162271788057784 0.0011629867262055074 5.947945714700731 0.018011022664964474 0.0021722920116632044 9.429531724246315 4.903123631567913 1.4280410595095578 9.619756462129104 5.176896640202537 9.860895339889034 9.972267716573954 9.99519440324691 0.07978175254207276 9.988196262894933 1.545250413908918 2.698487514962982 9.620576294290588 0.21089014063448452 0.0010 9.701053941162622 4.903115571823665 5.180890802601914 10.0 9.997033024321235 9.999619561115232 9.999904338165567 9.71433739097479 0.0010 9.941955230102845 0.0010 2.075706977885092 9.130946590916679 9.274406650847382 9.979328425610367 5.625497769383262 9.97443389508731 9.964338038251105 0.010504500097954228 9.986648152532242 9.621141353854707 9.785295568280443 5.741706204013704 9.53673266172623 
0.0010 0.0010 0.0010 0.0010 0.005844027292952237 0.0010 2.295515626084875 4.5222961641848 0.0010 10.0 10.0 10.0 10.0 5.6250030116142815 10.0 10.0 10.0 9.750687386319049 10.0 10.0 7.260814334124251 8.587461156963801 10.0 10.0 10.0 3.6511317311384675 10.0 10.0 10.0 10.0 9.750687386319049 9.633892923695036 10.0 10.0 10.0 10.0 10.0 10.0 10.0 10.0 8.407562586535015 10.0 10.0 10.0 9.750687386319049 9.686898485408896 9.84505607016743 10.0 
0.0010 0.0010 0.001505393152214216 0.026915243994270685 0.0015980363472534063 0.0010 2.049679987101583 2.15334586448823 0.0013279562534780675 10.0 10.0 5.708466839981931 10.0 3.4300552666747555 10.0 10.0 9.998162608812802 8.48323752606365 10.0 10.0 8.728421948562264 4.435272319344862 3.6566195347008157 8.636892820282368 8.531300226408547 5.94750698578717 9.943937806855393 7.396556897828516 10.0 9.997783721041548 8.924996328559226 10.0 8.530373079033879 9.965869772907922 8.529916176341917 4.5241378690769105 9.926303079887521 9.943669034080198 4.764221716409451 8.534267932887854 9.338203382787668 10.0 8.531609672597824 9.998382725277436 10.0 6.937450037150467 4.755974387283054 10.0 
0.0010 0.0010 0.0010 0.0010 0.0010 0.0010 5.7123892252134105 0.0010 0.0010 10.0 0.0010 0.0010 10.0 3.7196436912122426 10.0 10.0 10.0 0.0010 10.0 0.0010 5.550616622654126 10.0 5.011022115009787 0.0010 10.0 5.659486287555439 6.7672675590816285 10.0 10.0 10.0 10.0 10.0 0.0010 10.0 0.0010 0.0010 9.900717560930056 10.0 10.0 0.0010 10.0 10.0 0.0010 10.0 10.0 9.904185926372397 7.367575867062202 10.0 
0.01160758741019867 0.06630409091549103 0.0010 0.0016970272653490503 0.0011208719623314852 0.0010 10.0 1.9916610513733861 0.0010 0.0010 0.0010 0.5648283065747939 9.994934152146952 6.058120857820157 9.972723127378732 10.0 10.0 10.0 9.954223185289147 0.0010 0.0010 4.373517136890294 0.37080525086726396 6.895128640788438 0.0010 9.493937600135178 10.0 10.0 10.0 10.0 9.607249212094963 9.615751916165479 6.5958760526426765 9.827071394746612 7.346878173524305 0.07513597823688833 9.983230078638831 9.925785944472409 10.0 5.588190574953591 0.0010 9.934383834043295 6.783117810736253 10.0 4.739863689738696 0.6611111250094996 0.0010 9.983273522100212 
10.0 0.0010 0.0010 0.2937232281294019 0.0010 0.0010 0.0010 0.0010 5.171543194723878 0.0010 10.0 3.341197540956368 10.0 0.0010 0.0010 10.0 0.0010 1.3367003256658667 0.0010 10.0 0.0010 6.188657209207584 1.6565198639382124 9.439418629852277 10.0 0.9517879712018029 10.0 10.0 0.0010 0.0010 0.0010 0.0010 10.0 10.0 9.601189787400866 5.307137560378848 0.0010 10.0 0.0010 9.20133907600915 6.241504284682259 0.0010 10.0 0.0010 0.0010 0.0010 10.0 10.0 
0.0010 0.0010 0.0010 0.003447587471215506 0.0010 0.0010 1.290009409272486 0.0010 0.0010 10.0 0.0010 1.3060125509039313 5.188603087450005 2.0131635015148674 10.0 10.0 10.0 0.21391951734845538 10.0 2.690002405571078 0.0010 8.784919413701907 1.9094631909719544 0.7219508049147683 4.803400489252593 7.426161587179344 1.5052932533204109 10.0 10.0 10.0 10.0 10.0 0.0010 10.0 0.7201195591136571 0.7820833856506839 10.0 10.0 10.0 1.9027375451308517 10.0 10.0 0.7325591541057594 10.0 9.787313815384103 7.067541518347574 4.043962113121585 10.0 
0.0010 0.0010 0.0010 0.0010 0.0010 10.0 1.180819509343298 0.0010 0.0010 0.0010 0.0010 7.60459677054252 3.0118590409277406 10.0 9.947751803691148 10.0 10.0 4.035224610560166 10.0 0.0010 10.0 10.0 0.0010 10.0 10.0 10.0 10.0 10.0 10.0 9.833867920934152 10.0 10.0 2.8459666671997272 10.0 10.0 0.0010 10.0 10.0 10.0 10.0 0.0010 10.0 10.0 10.0 0.0010 0.0010 4.549235671645759 10.0 
0.651254820007717 0.05408352709616865 0.010766312917980539 0.0024262910853998006 0.002257355521382479 6.037642998230728 0.10078604883260134 0.0010 0.0019408757495487654 0.0010 0.0010 1.2380067477114443 10.0 9.440654508298229 10.0 7.98178180517007 9.44286220978346 8.283660209355372 5.0005 0.0010 9.919101059049979 9.50005 0.08371847599835558 7.242710511172491 5.309060143612548 6.45963067480428 9.845589556760851 9.825487690909895 9.792394810264241 9.357502318968248 8.831216384680436 8.974914506146177 5.000500000000001 9.84627799839654 7.0980792314877705 0.0010 10.0 9.67375433196971 5.0005 5.232850256663535 8.071955368839449 9.7896133746713 6.551350581982205 9.845594030068924 2.7252471581015776 3.3585785017234655 8.688704193227817 9.50005 
0.0010 0.0010 0.001395589482808286 0.0010 0.0010 10.0 2.200377357988297 0.0010 0.0010 0.0010 0.0010 0.5254030260860891 9.969886332537046 0.0010 10.0 10.0 9.997692119717453 10.0 9.927284039878561 0.0010 3.7292648881631196 9.973436525617885 0.0010 10.0 10.0 10.0 10.0 3.5294890674096266 10.0 9.892877517498347 10.0 10.0 10.0 10.0 10.0 0.0010 10.0 10.0 10.0 10.0 2.313242311470999 10.0 10.0 10.0 0.0010 0.7443095162732272 0.0010 10.0 
0.0010 0.0010 0.0010 0.0010 0.0010 10.0 0.11032665204322711 0.0010 0.0010 0.0010 0.0010 6.609865118184203 10.0 0.0010 10.0 10.0 9.999967355304069 6.347528515855829 9.999992103508916 0.0010 10.0 10.0 0.0010 10.0 10.0 6.3963655372937565 10.0 10.0 9.999446156979305 10.0 10.0 10.0 4.697041708120971 10.0 10.0 3.1783598375427315 10.0 10.0 10.0 10.0 7.620227445485615 10.0 9.016072637625644 10.0 10.0 0.0010 7.95828387788212 10.0 
0.20438487235247496 0.0010 0.0010161530089399513 0.0010 0.0010 10.0 0.0010 0.0010 0.0010 0.0010 0.0010 10.0 9.985590678650572 2.412338434104936 10.0 9.797043630377226 9.99978055099782 10.0 10.0 0.0010 10.0 10.0 0.0010 10.0 10.0 10.0 10.0 8.423821263098922 9.796751384286972 9.967507904361602 9.796615127647526 10.0 10.0 9.856783575286332 10.0 4.990525735495781 10.0 9.688356940445376 10.0 10.0 0.0010 10.0 10.0 9.649325017447218 0.0010 0.0010 0.0010 10.0 
9.584466470220008 4.6694371686908935 0.0021452215911093304 0.006204841931279593 0.0010018535433708427 0.014158461562645663 0.0986040701453818 0.6742951978366993 0.06418004324144766 0.29298565194418646 5.2627646242000665 1.0966878242359637 7.748138812006745 6.696152931333727 9.951542085390038 9.500276139776094 9.998604250589715 1.5916260359500431 9.805894439925186 7.232667025165246 8.939345687420072 4.74278385163469 8.32918817203496 6.124915084952503 8.595126124900432 3.2886340348498617 7.7594239172288315 9.985247682290392 7.973021560190698 9.988711756021242 0.9092578524840356 8.950507806863897 8.71826608346787 9.91781644831246 7.062220008258672 2.4278556284626287 0.3795016057967393 9.370017263941095 2.8990907757974353 8.624029584830623 9.228552600217334 8.699490054735323 4.433228572340614 8.091382296868522 1.996477254120994 1.6002007098892328 9.199037489081206 9.46474609771488 
0.0010 0.0010 0.0074402538679710925 0.0010 0.0010 0.0010 0.0010 2.292909027975158 0.0010 10.0 8.782563533977749 9.264927722869698 10.0 3.958126261747755 10.0 10.0 10.0 6.794356868803633 10.0 10.0 9.298742116815442 8.026313387213014 8.782563533977749 8.782563533977749 10.0 7.677278607388219 8.51832719197482 10.0 10.0 10.0 10.0 10.0 8.782563533977749 10.0 8.782563533977749 6.282308939190365 10.0 10.0 9.785272032082364 9.935315729172265 10.0 9.998725436008979 8.782563533977749 10.0 10.0 6.328549734090198 10.0 10.0 
0.0010 0.0010 0.0010 0.00197760986944259 0.0010 0.0010 0.8256804777246707 0.0010 0.0010 8.570692829947015 0.0010 1.4219111740554355 10.0 0.0010 10.0 10.0 10.0 0.0010 10.0 0.0010 0.0010 10.0 0.0010 0.0010 10.0 6.728975241899915 0.0010 10.0 10.0 10.0 10.0 10.0 0.0010 10.0 0.0010 0.0010 10.0 10.0 10.0 0.0010 8.115172531665738 10.0 0.0010 10.0 10.0 10.0 0.0010 10.0 
10.0 6.682950619969527 0.0419065808529111 0.0010 0.0010004108400179451 0.0010 0.0010 4.123740371113939 0.10560041924724235 0.0010 2.1530081480985643 7.726323060128321 0.0010 8.623102957417242 2.1793717045655185 0.0010 9.975605449241842 0.0010 9.804036991082436 0.0010 10.0 2.816619073658024 5.423479675639193 10.0 0.0010 1.855456432011532 10.0 9.727605100860046 0.0010 9.408113654230199 0.0010 0.0010 9.383196206629856 9.982309276600557 9.537894678650655 6.3718862051456995 0.0010 0.0010 0.0010 0.9667918330909668 0.0010 9.781196439508223 10.0 0.0010 0.0010 10.0 10.0 0.0010 
0.001000000000000334 0.006933305210638603 0.0010 0.008753774383046982 0.0010 0.0010 10.0 1.6972583468198539 0.001000000000000334 0.0010 9.939070391750173 8.858730921825368 9.939383690595562 7.748548038715933 10.0 10.0 10.0 10.0 10.0 3.97459428663199 7.570459794262453 0.001000000000000334 10.0 9.999924917100913 10.0 2.5938844320608845 10.0 10.0 10.0 10.0 9.55425587686069 10.0 10.0 5.0005 9.998240116100996 4.814954970793219 4.868578885992771 10.0 5.000500000000001 10.0 9.939070391750173 10.0 9.999998149653802 10.0 9.939070391750173 7.6618914241826905 8.089962394571643 10.0 
0.12594080119167492 0.0010 0.0010 0.0010 0.0023822483432164223 10.0 0.0010 0.0010 0.0010 0.0010 0.0010 10.0 8.96580410291294 2.7059949961385588 10.0 10.0 10.0 10.0 9.9985945650137 0.0010 9.560834511161431 10.0 0.0010 10.0 10.0 10.0 9.155820236738625 9.067980834766395 9.718556816260701 10.0 10.0 10.0 10.0 9.911703493706678 10.0 1.8829699049885538 10.0 10.0 10.0 9.384783595285578 0.0010 10.0 10.0 9.809549419964394 0.0010 0.0010 3.8942576036403986 9.221069554093162 
0.0010 0.0010 0.10710303117922466 0.0010 0.0010 9.535079596096931 0.0010 0.0010 0.0010 0.0010 0.0010 2.2377634694203907 10.0 10.0 10.0 9.997605619073406 10.0 8.520084545363813 10.0 0.0010 10.0 7.5876318401038745 0.0010 1.0516278402141759 10.0 3.233984804749878 10.0 10.0 10.0 10.0 9.1683943945862 10.0 10.0 10.0 9.066805600349529 0.0010 0.0010 10.0 8.175725303669584 4.212707119398192 5.547829379263277 10.0 8.866223625463947 10.0 5.27720709497344 0.0010 10.0 10.0 
10.0 0.11920033154763507 0.14186101013940175 0.03186486133340521 0.04746629863501853 2.8161764061256087 2.566942581661931 0.0010 10.0 0.0010 0.19505903780460487 1.4718867270692897 9.751756937600847 7.225868812000703 9.091905599752145 9.733558640594172 1.2610420393063744 6.361658289606439 0.0010 0.0010 10.0 0.0010 10.0 10.0 8.553419070892422 10.0 10.0 9.657884350693609 0.40084309171467947 2.1423984858298764 7.676200451288897 0.0010 7.3679160971476865 9.945444647335624 10.0 0.5692622111441583 0.0010 9.738171588085104 10.0 6.544865416121221 0.08823399755355243 0.0010 10.0 0.0010 0.0010 1.8073723808587387 1.4121613679714673 5.5185521820614545 
0.0010 0.0010 0.0010 0.0016713213283543991 0.001703858004539922 0.0010 8.976051237050434 0.8390755064799401 0.0010 10.0 6.657045050707314 0.0010 10.0 0.0010 10.0 10.0 9.857956478377941 4.4100546330827886 10.0 9.524109554957077 0.42573563995866026 10.0 7.033189043497401 0.0010 10.0 7.005581985610862 2.4861127554712352 9.511689668705257 10.0 9.999365211645346 8.397755868441083 8.352632728039751 1.8110632172068613 9.950032108549774 0.0010 6.442260382552237 10.0 10.0 10.0 2.0384153724650678 10.0 9.907358130152428 2.181821945472507 10.0 10.0 10.0 8.32520750742275 10.0 
0.02454248045909673 0.0010636678199409553 0.0010 0.005893957613566788 0.004144303325470495 0.2411489835306391 0.0010 0.0010 0.024516395526902792 10.0 0.0010 1.0941975054220325 9.985705647583588 9.224551472129068 9.80114901535535 9.972891101533628 9.995306259073898 10.0 9.866859363256813 0.0010 10.0 10.0 0.0010 10.0 7.592481391606787 10.0 10.0 10.0 9.991424212969987 9.99177579226364 9.976338008519269 9.928382985619045 10.0 9.976644103526192 10.0 0.0010 9.999704969026835 9.9976450311584 9.97589225632665 10.0 6.857978355851669 9.975568505644304 10.0 10.0 10.0 7.628813255802149 9.544938533924611 9.997026629678944 
9.149185634724557 5.625513824137844 0.037882508084395 0.0037191495337086503 0.005931214291766195 0.0010 0.0010 3.0977709173370482 0.8052448478531007 0.0010 0.8052448478531007 0.0010 4.376922517311127 0.8052448478531007 9.846388944214496 9.96674718414558 9.1957551521469 2.305951654246594 0.0010 2.613942757034387 0.8499178049096958 3.8355556392290753 6.355253929915094 3.9109088706428965 0.8052448478531007 4.950358441279832 4.80641564689028 4.78605520212271 9.034457321778213 4.920557456788733 0.0010 2.4286493697571307 4.694113885302182 9.997613415393817 3.9287391876764177 2.3551244710089394 0.0010 9.968505087386129 2.130982640649786 1.3552830422738467 9.826745864585071 9.1957551521469 3.899650288892137 8.938847950977122 0.0010 10.0 1.5949282827702378 9.04861313205334 
0.0010 0.0010 0.0010 0.0010 0.0010 7.360362277125396 2.6088871069965496 0.0010 0.0010 0.0010 0.012489457761732752 10.0 10.0 10.0 9.999982381600038 10.0 10.0 10.0 10.0 0.5065244735591276 7.225196313620417 0.0010 0.06564076193168797 10.0 9.266191183975296 2.024976001314385 10.0 10.0 9.943725323207815 10.0 10.0 9.999999045957113 10.0 10.0 10.0 0.0010 10.0 6.665607133087118 10.0 10.0 1.9156771768792615 10.0 10.0 10.0 2.2118508934425662 2.6474512145516207 9.770744462104801 10.0 
10.0 0.0010 0.0010 0.0010 0.0010 0.0010 0.0010 0.0010 1.0076002964393955 0.0010 7.329131773084184 0.0010 0.0010 1.1396376005829278 0.0010 0.0010 7.3163902343622365 7.476227336489927 8.619344866162393 0.0010 10.0 0.0010 0.0010 0.0010 4.034861731923595 0.0010 10.0 0.0010 0.0010 0.0010 0.0010 0.0010 0.0010 3.6114405635766107 0.0010 7.0884247539353265 0.0010 10.0 0.0010 4.595971792256523 1.420263182894625 9.410172288046976 0.0010 0.0010 0.0010 4.81106367546285 2.8285354578526962 0.0010 
0.0010 0.0010 0.0010 0.001494701694932434 0.0024785550244581234 0.0010 1.6697914786681842 0.04752598772492136 0.0010 10.0 1.6135835320386391 1.6264435191673803 9.631234508246875 1.4140946821325509 10.0 10.0 10.0 0.0010 10.0 0.49455598732160766 0.7667631496133849 10.0 1.6264435191673803 0.0010 8.387675016971118 5.0005 5.671333000098242 10.0 10.0 9.999004002050635 10.0 10.0 0.0010 10.0 0.0010 1.6264435191673803 10.0 10.0 9.8877257320287 5.468761317082331 4.889956893292733 10.0 0.0010 10.0 8.553331754539771 10.0 0.6372080129492215 9.038400209243102 
0.0010 0.0010 0.0010 0.0010 0.0010136830581672386 0.052056730077742 0.0010 5.988369577567358 0.0010 10.0 3.8725451480122786 9.959775093931354 8.614385529234408 10.0 9.928342387431638 10.0 10.0 10.0 10.0 6.415149043621112 10.0 10.0 0.0010 10.0 7.206495583733119 10.0 10.0 10.0 10.0 10.0 10.0 10.0 10.0 10.0 10.0 0.0010 10.0 10.0 7.488002139466742 10.0 10.0 10.0 9.630592767959898 10.0 10.0 10.0 0.0010 8.531332265194898 
0.0010 0.0010 0.0010 0.0010 0.0010 0.0010 0.0010 0.0010 0.0010 7.138880165890764 0.0010 9.43327262040423 10.0 9.770824407086613 10.0 10.0 10.0 0.16853275664764755 10.0 6.374311084366518 9.263574997391359 7.182840216672959 0.02636301586924458 0.4509530227340717 10.0 0.9967246918952641 2.8436919289585183 10.0 10.0 10.0 9.427909203755078 7.946601038054598 1.2340416226290882 10.0 1.3317772700543005 5.08599449602233 0.7702441867098884 3.630879746473185 10.0 10.0 10.0 10.0 0.32346539881506864 10.0 8.880717751244937 5.211706223406883 6.864746152469669 4.540869985329237 
1.1790512050250652 5.000500000000001 0.0010 0.0010 0.0010 0.0010 5.837502785081016 5.000500000000001 9.176853561835213 1.9993175216732844 0.0010 8.513633788626997 9.99880164552344 3.4169393249272937 10.0 10.0 9.998233969698259 10.0 8.949631257572872 10.0 8.056200856125457 0.20944883867830555 0.0010 10.0 8.510161155479866 9.626783381524492 10.0 7.624849471865783 10.0 10.0 8.883988682072406 8.72899281558767 10.0 9.88996433927185 10.0 8.172521600136713 9.103547429954693 9.561578327828736 8.608783415103357 9.526666920145207 8.459737113538685 8.883399574624907 10.0 10.0 8.611143490549626 8.76056578034834 4.7217207878294625 10.0 
0.0010 9.938828375887068 0.09599988832363432 0.009341974861534437 0.001979703097056154 0.03788578774902629 2.0568174338856506 1.9676740102929275 1.377628919275847 0.0010 3.4243963228900682 10.0 10.0 7.076233846569162 8.786442177088093 10.0 9.456013008381364 4.812249175045979 9.864160684568708 5.0005 8.864132464983392 5.351521500578364 2.5474384714696274 10.0 10.0 6.608714688940331 10.0 4.514608626315443 9.88949487681966 9.221760261844942 10.0 9.725728376086597 4.898978801485601 10.0 10.0 4.415446494490107 10.0 9.526835443204854 3.5321605709399853 9.722863494652497 10.0 10.0 10.0 10.0 3.5236362912589163 9.631142122509736 6.529793660046941 10.0 
0.0010 0.0010 0.0010 0.0010549237155320368 0.0010 0.0010 0.556974420924516 0.0010 0.0010 6.492572903012421 2.172406313593437 0.0010 10.0 0.0010 10.0 10.0 10.0 0.0010 9.826791072987849 0.5921716073589517 8.759397888474329 10.0 0.5062195863948005 0.0010 9.646662720011296 8.794061449551547 0.0010 10.0 10.0 9.995805703593401 10.0 10.0 0.0010 10.0 0.0010 0.13285571736449509 10.0 9.950939642061112 10.0 0.0010 9.317375030991226 10.0 0.0010 10.0 10.0 10.0 5.113867799649951 10.0 
0.0010 0.0010 0.0012167457126648585 0.012701643548672887 0.0012342646267999827 0.0010 10.0 9.594518793160583 0.0010 10.0 5.706009039704568 8.818118682516266 10.0 10.0 10.0 10.0 10.0 5.0242904835005655 9.315516070022793 10.0 10.0 10.0 6.8397023405368165 10.0 10.0 9.154084309151543 10.0 10.0 10.0 10.0 10.0 10.0 10.0 10.0 10.0 2.452670422765012 10.0 10.0 10.0 10.0 10.0 10.0 10.0 10.0 10.0 0.0010 1.5561850577662688 10.0 
0.23590829800363444 0.0010 0.006159257097250099 0.0010 0.004270232284649565 7.137940721526807 0.0010 0.0010 0.0010 0.0010 0.0010 9.665666856680584 9.765091701996367 0.0010 9.765091701996367 10.0 10.0 10.0 10.0 0.0010 10.0 6.359848220064941 0.0010 6.028814283779235 10.0 6.77845092455176 9.109794683192417 8.9467109707463 9.765091701996367 9.765091701996367 9.765091701996367 9.765091701996367 8.068970872793525 10.0 9.987418797198524 0.0010 9.765091701996367 10.0 9.765091701996367 10.0 0.0010 10.0 10.0 9.765091701996367 0.0010 0.0010 0.4275171867977393 10.0 
0.2605697448510175 0.0010 0.0010 0.0010 0.0010 10.0 0.5999915926794215 0.0010 0.0010 0.0010 0.0010 0.0010 5.850291694475976 10.0 10.0 9.705344635683689 10.0 0.0010 10.0 0.0010 10.0 0.0010 0.0010 8.867234916709874 10.0 10.0 10.0 10.0 9.679793684491377 9.457103443082955 10.0 10.0 10.0 9.913879603596625 10.0 0.0010 10.0 10.0 9.32038300064735 10.0 0.0010 10.0 7.69389114197608 9.881138475405473 0.0010 0.0010 0.0010 5.353503018729878 
0.0010 0.0010 0.08518828643742159 0.004918223589072391 0.0010 0.0010 0.0010 5.802053992940442 0.0010 10.0 5.391314386584107 9.557641409667976 9.779103986226318 10.0 10.0 9.974132977862624 10.0 9.477023614605278 10.0 10.0 10.0 9.830618949803892 6.242535680018326 10.0 10.0 0.7364319019207008 10.0 10.0 10.0 10.0 10.0 10.0 10.0 10.0 10.0 6.521106180324823 9.994509976199272 9.571624261515199 9.180622572620852 10.0 10.0 10.0 10.0 10.0 10.0 8.957614577323591 10.0 10.0 
0.5807025827494797 0.015214607168992648 0.19040898835152226 0.0010 0.0010753767460836227 0.001416190774386484 10.0 0.3833989628627831 0.011108439733295398 5.0005 4.194901895199878 5.000500000000001 9.970544787755689 5.000500000000001 9.970535880204666 9.970527222052318 9.94948330778908 0.4336571439245699 9.99739141080966 5.000500000000001 5.000500000000001 9.686142503851565 0.3301542320566252 5.000500000000001 5.0005 9.6570855698983 5.000500000000001 9.969678748860938 9.6353714598248 9.970528272178312 5.0005 9.970038648898054 5.000500000000001 9.97062493869482 5.000500000000001 5.000500000000001 9.550660520137617 9.982767453148504 9.50659100697788 5.000500000000001 9.969450874934564 9.973940328839275 5.000500000000001 9.624943691851694 5.0005 9.958595613643967 5.000500000000001 5.0005 
0.002185607706483942 0.0010 0.015398617447756762 0.004137464290868696 0.0010 0.0010 0.0010 7.359709330265339 0.0010 10.0 10.0 0.0010 9.440879099009534 10.0 10.0 10.0 9.999661276199015 10.0 10.0 10.0 10.0 6.526568576088243 10.0 10.0 7.460419896825169 0.0010 10.0 10.0 9.949261619866041 10.0 10.0 10.0 10.0 10.0 10.0 10.0 10.0 10.0 0.0010 10.0 10.0 9.999917883514227 10.0 10.0 10.0 5.688566257908339 10.0 10.0 
0.0010 0.07701152046453835 0.0254318735244271 0.0022521315325848097 0.002079454136575697 0.0010 5.0005 1.9952720800222834 0.00731845931437833 5.000500000000001 5.000500000000001 5.000500000000001 9.516221743038999 5.000500000000001 9.526565641805727 9.697338787133534 9.994645114037356 6.059384603432487 9.957977158587994 5.000500000000001 5.000500000000001 6.491819373848889 5.000500000000001 9.969071062951912 8.351327742049188 3.4144081175903267 5.000500000000001 9.215501691610273 9.944193724961174 9.536639671481153 9.600723463402463 9.188459365128123 5.121202134362243 9.900985803370439 9.94814882582983 5.727945841564013 9.49960643363573 9.324415895301538 9.587137255693989 5.000500000000001 10.0 9.837530612514563 9.752814762709809 9.908932049674133 6.523358992254398 6.877647033083642 5.000500000000001 5.000500000000001 
0.0010 0.0010 0.0010 0.0010 0.0010 0.0010 0.0010 0.0010 0.0010 10.0 0.0010 0.0010 10.0 6.849028539479026 10.0 10.0 10.0 0.0010 10.0 0.0010 3.237704470875406 10.0 0.0010 0.0010 7.5983860286790055 10.0 2.540684601860903 10.0 10.0 10.0 10.0 7.708364837191066 0.0010 10.0 0.0010 0.0010 5.595451325836825 10.0 10.0 0.0010 10.0 10.0 0.0010 10.0 10.0 10.0 0.0010 10.0 
0.0010 0.0010 0.0010 0.0010767117431455158 0.0010 6.307523059449853 2.2369152528542973 0.0010 0.0010 0.0010 0.0010 6.972738529456198 6.344790572667417 10.0 10.0 10.0 10.0 9.265288121096958 10.0 0.0010 10.0 9.376359877692247 0.0010 10.0 9.02276752857713 7.21475321212928 10.0 10.0 10.0 10.0 10.0 10.0 4.751191630488402 10.0 10.0 1.7001976612015834 9.81729967701947 10.0 8.617846976683023 9.815333542592288 4.880601707410877 10.0 10.0 10.0 5.69047707389298 0.0010 8.760920150241892 10.0 
0.0010 0.0010 0.00786440101645288 0.002341788332613498 0.0017251298782521938 7.715883733128143 0.5646671670613586 0.0010 0.011124829917676847 0.0010 0.0010 6.848167971746285 10.0 10.0 10.0 10.0 10.0 10.0 10.0 0.0010 10.0 10.0 0.0010 8.147957484530489 9.760273232772436 0.18077662055255939 10.0 10.0 10.0 10.0 9.592695331404235 10.0 7.306467206728456 10.0 8.225275130452358 5.000500000000001 10.0 10.0 10.0 10.0 10.0 10.0 7.3682239487601855 10.0 5.2939217446539555 1.3260967100691425 10.0 10.0 
0.0010 0.0010 0.0010 0.0010 0.0010 0.0010 0.0010 4.172976683357918 0.0010 10.0 10.0 10.0 10.0 1.6670009086748259 10.0 10.0 10.0 10.0 10.0 10.0 10.0 10.0 10.0 10.0 10.0 10.0 10.0 10.0 10.0 10.0 10.0 9.589109794858599 7.963689117246643 10.0 10.0 10.0 10.0 10.0 5.886707135247436 10.0 10.0 10.0 10.0 10.0 10.0 10.0 10.0 10.0 
0.0010 0.0099166857001667 0.0010282573380358737 0.0014543810427733658 0.0010 0.0010 5.0005 0.001000000000000334 0.0010 10.0 10.0 5.500450000000001 8.835587806441227 10.0 9.878066627627886 9.9662543182183 9.9956172963683 5.500450000000001 10.0 0.001000000000000334 7.546278574113562 9.50005 1.268967517452828 10.0 5.0005 0.0010 2.741191513313047 10.0 9.96968653452408 10.0 8.624583029447486 9.811189675733418 7.908251133543989 9.723676619493347 10.0 10.0 9.868138379904904 10.0 0.11793685942656129 10.0 10.0 10.0 10.0 9.967519325958374 10.0 5.462029635598736 5.500450000000001 9.50005 
0.0025404058384894948 0.0010 0.0019814985091918262 0.0010 0.0010694731005867198 0.03879751758386406 0.0010 7.655169039590024 0.0010 9.303211607743528 6.423871261650255 6.933089695874328 9.40235003362014 7.486311028490053 9.981673566420111 9.999533936042122 10.0 6.461616943746241 10.0 10.0 6.461616943746241 10.0 6.423871261650255 10.0 8.967299084085102 0.0010 8.75019569717356 9.459831297345257 10.0 10.0 9.057808893566607 10.0 10.0 9.993742912535891 10.0 4.740427014807078 9.49728952511337 9.989998629731009 6.969798830769932 6.461616943746241 9.724267800037033 9.865276155689806 10.0 9.998416252095023 9.664631131703805 10.0 5.0005 8.902304223727059 
0.0010 0.0010 0.0010 0.0010 0.0010 0.0010 0.0010 0.5414181246034042 0.0010 5.000500000000001 7.524065570938091 4.502020550055999 10.0 3.720264973332534 10.0 10.0 9.999921983579856 5.3887665632211625 10.0 9.601419098599312 8.12902159748454 9.226943786560811 7.286564597319568 4.9408317058614655 10.0 9.687817630025808 5.0005 10.0 10.0 10.0 10.0 10.0 4.815108316714167 10.0 5.0005 6.702225731670362 10.0 10.0 10.0 5.0005 10.0 10.0 5.0005 10.0 9.159306151903056 8.633721652692003 9.767127987222587 10.0 
0.0010 0.0010 0.0010 0.0010 0.0010 0.0010 0.0010 0.0010 0.0010 10.0 0.0010 6.764948985922486 0.23848853858068342 0.0010 10.0 10.0 10.0 0.0010 10.0 1.2549687125535138 0.0010 5.808557495170576 0.0010 0.0010 10.0 10.0 0.0010 10.0 10.0 10.0 10.0 8.175617281250098 0.0010 10.0 0.0010 0.0010 10.0 10.0 8.306937084333496 10.0 10.0 10.0 0.0010 10.0 10.0 10.0 7.2524346493161875 10.0 
0.021291257237127048 0.07339329397494798 0.0014938395703717518 0.024980421271232477 0.0011405274402060388 0.001897470646866517 1.9014851145896658 1.7906112256777011 0.073590514143278 9.925910477342784 10.0 5.654868076277382 10.0 4.0056910676728785 9.989484956674824 10.0 9.998869809730365 8.776606971259131 10.0 9.727251982857533 9.048708982557727 5.043755797530563 3.6813084594550514 9.01654741827885 8.708059298421041 5.401917059243333 9.153115410282304 7.499471831363418 9.998320446083232 9.943223107996365 8.788791219346004 10.0 8.782457265007592 9.929357831768046 8.914726392242624 5.070312029262421 9.822137847946514 10.0 4.328462208551797 8.88091148615299 9.358841410577597 10.0 8.861381850792593 9.999280894998648 9.925910477342784 6.4605008921683655 5.1422059212723354 10.0 
0.0039784030031222595 0.013866066419093992 0.0010 0.005155104907460895 0.001004118032100504 0.0010 0.45077778671726065 0.0010 0.004274142730828047 10.0 4.1167982557189715 2.305208606420406 7.092272016082228 9.402676715556165 5.3147344534154435 10.0 9.958796188508451 0.0010 9.99468394774436 4.486641952033882 10.0 10.0 6.103330394624872 0.0010 4.311518480214102 4.576007152018494 6.185189974620362 10.0 9.999663266210586 9.99172289740583 10.0 7.754712440828948 0.7929834962927325 9.9999725296351 0.0010 6.267056938488318 5.0005 9.595544118109489 9.675218575875252 3.1082643253541664 10.0 9.996777033683466 0.0010 10.0 10.0 4.571990318569848 10.0 8.82224260935566 
0.0010 0.0010 0.0010 0.0010 0.0010 0.0010 0.0010 4.731839333033943 0.0010 10.0 10.0 9.885223838676882 10.0 5.0005 10.0 10.0 10.0 5.0005 10.0 9.90658864200401 5.06092630891073 0.0010 10.0 9.873156355983026 9.596064196714815 0.4546702413162005 10.0 9.23799493391508 10.0 10.0 7.072639683278484 4.477801607993514 9.875420521825635 10.0 9.873155414990462 10.0 10.0 10.0 6.729803652139848 9.875420521825635 10.0 10.0 9.873563065054178 9.32820241673031 10.0 10.0 10.0 10.0 
0.0010 0.037706114283085804 0.0010 0.002918669865979541 0.0030611012764236393 0.0010 0.0010 6.858185135961561 0.0010 10.0 6.858185135961561 10.0 9.727197054254876 9.849167202583214 9.727197054254876 10.0 10.0 10.0 9.727197054254876 10.0 10.0 3.775750831589521 5.983918508730594 10.0 9.950147631971786 4.095437727956858 10.0 9.727197054254876 9.879811137703205 10.0 9.727197054254876 10.0 10.0 9.992701394144131 10.0 7.948904458101527 10.0 10.0 3.132130464120226 10.0 9.727197054254876 9.727197054254876 10.0 9.878492012546136 10.0 10.0 10.0 10.0 
10.0 0.22173523460013847 0.0010 0.029636922084445235 0.05696471051693752 0.0010 0.0010 1.4199254416482252 10.0 0.0010 0.17677415081375525 3.069568420219832 9.714606965398549 0.17677415081375525 10.0 10.0 0.383127721427301 7.895280835417818 0.0010 1.9880654435557847 0.17677415081375525 0.0010 0.001000000000000334 8.649383997053294 7.708233615896688 10.0 10.0 8.978500824727485 0.0010 0.758669186791268 0.0010 0.001000000000000334 2.239912641133407 9.963976329566215 8.706927420197477 0.17677415081375525 0.0010 9.676768291384917 0.31278563150661665 5.921841101048145 0.17677415081375525 0.0010 8.214783039217396 0.17647562985930065 0.0010 0.17677415081375525 3.612963996250327 4.6833661220031 
0.0010 0.0010 0.010069595020388303 0.0010 0.0010 0.0010 3.6662593431432056 4.276534435619103 0.01037947617289128 7.224487802323765 10.0 10.0 10.0 0.0010 10.0 9.987554040451126 10.0 10.0 10.0 10.0 10.0 5.105638163925127 10.0 10.0 10.0 10.0 10.0 10.0 10.0 10.0 10.0 10.0 10.0 9.979332922528506 10.0 8.013175042717805 10.0 9.987947000319606 10.0 10.0 7.537239283352765 10.0 10.0 10.0 10.0 7.5567362517459715 9.766321240402068 9.296613052968175 
0.0010 0.0010 0.0010 0.0010 0.0010 0.0010 0.010210916869580398 1.2643616796714987 0.007696360685771624 6.9399469453072395 5.000500000000001 5.6801401672711 8.086089641760402 5.667192806240337 10.0 10.0 10.0 5.944173869443539 9.998220930787136 4.436615578269871 5.452404813169479 10.0 5.000500000000001 5.929306949699704 8.674983136449391 4.144911886795369 5.149677703213333 8.12867878725066 10.0 10.0 10.0 7.094681987679268 5.929350934957145 10.0 5.928544809037299 10.0 9.572074465437344 10.0 6.997770864989532 5.947102933158134 10.0 9.994080459668643 5.91068454657643 10.0 8.5755414159072 10.0 5.944767405020948 9.712635818752123 
0.0010 0.0010 0.0010 0.0010 0.0010 0.0010 0.0010 0.0010 0.0010 10.0 0.0010 10.0 10.0 10.0 10.0 10.0 10.0 0.0010 10.0 0.0010 10.0 10.0 0.0010 10.0 10.0 0.0010 10.0 10.0 10.0 10.0 0.0010 10.0 10.0 10.0 10.0 0.0010 10.0 10.0 10.0 10.0 10.0 10.0 9.31377696088665 10.0 10.0 0.0010 10.0 10.0 
0.0010 0.0010 0.0010166383531471216 0.0010670026570888862 0.0027729920843948238 0.0017661878306795553 0.0010 8.488407972263078 0.0016076300601056102 10.0 10.0 10.0 9.998272908109513 2.6771809071344235 9.998080968260751 9.997894402452904 9.544440281243354 8.690919569440112 9.998645082504092 10.0 1.2093704466064628 3.8699744316696494 7.030136436025441 10.0 10.0 3.2438558167578306 9.612380067233886 9.97961150790418 10.0 9.997917030560666 10.0 9.9873666314526 10.0 10.0 10.0 5.106393062992011 10.0 9.572058890151276 0.0010 10.0 9.974701282090784 9.996435010496437 10.0 9.998910208730784 10.0 9.740792185738556 2.6272317511808385 9.99963277120381 
0.0010 0.0010 0.0010 0.0010 0.0010 0.0010 9.4230575907442 0.0010 0.0010 0.010005333580450445 0.0010 0.0010 10.0 0.0010 10.0 10.0 10.0 0.2499872406307171 10.0 0.0010 0.0010 10.0 0.0010 0.8860650981169034 10.0 0.0010 0.0010 10.0 10.0 10.0 10.0 10.0 0.0010 10.0 0.0010 10.0 10.0 10.0 10.0 0.0010 10.0 10.0 0.0010 10.0 10.0 10.0 0.0010 10.0 
0.0010 5.368607258423575 0.0010 0.0010530561553878538 0.0010 0.0010 6.375220897449148 10.0 8.552592927218269 0.0010 10.0 10.0 10.0 10.0 10.0 9.913810908864368 10.0 6.933681614024957 10.0 10.0 10.0 6.086299109902748 10.0 10.0 10.0 0.0010 10.0 10.0 10.0 10.0 10.0 10.0 10.0 10.0 10.0 10.0 10.0 10.0 1.7365103581559176 10.0 10.0 10.0 10.0 10.0 10.0 10.0 10.0 10.0 
0.6402166933735186 0.0010 0.0010 0.0010 0.0010 10.0 0.0010 0.0010 0.0010 0.0010 0.0010 0.0010 10.0 10.0 10.0 9.334612584986223 10.0 0.0010 10.0 0.0010 10.0 7.4996480456811385 0.0010 10.0 10.0 10.0 10.0 10.0 10.0 10.0 10.0 10.0 10.0 10.0 10.0 0.0010 10.0 8.603954765932963 8.971188100639393 10.0 0.0010 10.0 10.0 10.0 0.0010 0.0010 0.0010 10.0 
0.0010 0.0010 0.0010 0.0010 0.0010 0.0010 5.293329605021052 0.0010 0.0010 9.243209441832184 0.08394177431770977 0.4224200181514286 10.0 0.0010 10.0 10.0 10.0 0.0010 10.0 2.737984432464166 5.018386002586453 10.0 0.0010 0.0010 7.174034171967267 10.0 0.0010 10.0 10.0 10.0 10.0 10.0 0.0010 10.0 0.0010 0.0010 10.0 10.0 10.0 1.1268961111764932 10.0 10.0 0.0010 10.0 10.0 10.0 0.0010 10.0 
0.0010 0.0010 0.0010 0.0011399308492727194 0.0010 0.0010 8.221381767890037 0.746660706550978 0.0010 0.7045080906598722 0.6432436832483663 10.0 10.0 1.056401485851481 10.0 10.0 10.0 2.7604264689611524 10.0 0.5889812169424458 10.0 3.583538023614582 0.40992831788638906 1.056401485851481 3.0346969111730706 8.96029519002471 10.0 7.692524517555793 10.0 9.96937338213578 4.897532166204604 10.0 10.0 10.0 1.056401485851481 0.8001883933608509 1.056401485851481 10.0 4.172322774063606 9.958265482510718 4.806850434871397 10.0 1.056401485851481 10.0 1.056401485851481 3.3069909306150675 10.0 10.0 
10.0 0.2005505942292669 0.00444058087178608 0.0010 0.0010 0.0010 0.0010 0.048475194391412235 0.5330963218743503 0.0010 5.617985108481334 3.194726644830474 2.8860919299419656 4.625521435339285 1.84737886866054 4.254350367881916 8.4847831217721 4.635117642329443 9.800935370217132 0.0010 7.511909899884028 0.8530070789521523 0.01590795081141419 1.2631385053564812 5.557743439837372 1.6982319218341582 9.772040362846255 2.849195385056121 2.2309446802070596 2.9361164861424527 3.4999373454548994 3.123964383748585 2.830981805284292 6.10671752881084 4.4298485766904845 7.044043431673463 3.1929705515941214 10.0 2.8072395033245883 5.39274812695791 0.09112592873899006 9.233544254688503 5.216401243005329 2.353224966935416 0.0010 5.319335541397848 6.071723128492824 4.1925613467597085 
10.0 1.1485978529143117 0.005603058867309817 0.05459633414255928 0.15909246782650205 0.0010 0.0010 0.37444982494654544 10.0 0.0010 8.306194644150048 0.0010 10.0 0.0010 0.0010 10.0 0.0010 7.961993663237822 0.0010 2.982909629861309 10.0 10.0 0.17636763172928038 7.961993663237822 8.656953902730042 0.0010 8.017567843364205 9.113364311571127 0.0010 0.0010 0.0010 0.0010 10.0 8.459763824312603 7.961993663237822 0.0010 0.0010 10.0 1.0051720724583642 10.0 10.0 0.0010 7.961993663237822 0.0010 0.8429887401031522 4.196374262510967 10.0 10.0 
10.0 1.5065751097029947 0.04875679105433937 0.0010 0.0010 0.0010 0.0010 0.7999905305468668 0.0010 0.0010 1.0667839214483128 0.001000000000000334 5.711673027873445 0.0010 10.0 4.874072978872179 10.0 0.001000000000000334 9.673190064526665 0.001000000000000334 8.43068323235306 10.0 2.177769233095344 0.6996472837217436 0.001000000000000334 2.2093626849479664 7.5162818816882 10.0 4.988588415682469 10.0 0.0010 4.5005500000000005 4.7820035777094 10.0 1.1556116898655313 10.0 0.001000000000000334 3.9829217826234773 1.2860138854416734 0.001000000000000334 4.454564885826984 10.0 10.0 4.785892462691588 1.481351345755292 10.0 4.150964311826181 5.147556342544012 
0.0010 0.0010 0.11949345410022 0.0010 0.0010 10.0 0.0010 0.0010 0.0010 0.0010 0.0010 0.0010 10.0 4.217695979544742 10.0 10.0 10.0 0.0010 10.0 0.0010 10.0 0.885106045984589 0.0010 8.129520893515123 10.0 8.310627617379021 10.0 10.0 10.0 10.0 10.0 10.0 6.712613703330244 10.0 8.023793860518055 0.0010 10.0 10.0 0.0010 10.0 0.0010 10.0 8.471264402678983 10.0 8.013226976101713 0.0010 1.533169076553797 10.0 
0.009611704056857052 0.0010 0.0010 0.0010 0.0010 0.0010 10.0 0.0010 0.007908708949854485 0.0010 0.0010 2.1604993978585068 10.0 1.6899261799048002 9.8795256044112 9.976818405919989 9.950147575488 0.0010 9.999979258777325 0.0010 0.0010 7.565263662464519 8.78945331787059 2.747480835563585 9.109018170062807 10.0 0.0010 9.109284396892404 9.999634902298503 10.0 7.034719926257267 0.8787194349628722 0.0010 10.0 2.620284381869965 0.0010 9.195464070779048 10.0 9.579896904685146 0.0010 0.0010 9.447457710119137 2.733780416516921 9.999354763920175 3.5466649111516486 0.0010 0.0010 9.999356410127065 
0.0010 0.0010 0.0010 0.005479508157207457 0.0010 0.0010 0.0010 4.281544800261306 0.0010 9.968539864430927 9.754413960220923 6.191535948460686 10.0 10.0 10.0 10.0 10.0 7.210477820014789 10.0 10.0 9.60752073204986 9.253931453189352 8.104127993157082 9.950740679672412 10.0 0.0010 9.950005 10.0 10.0 10.0 10.0 10.0 9.950005 10.0 9.950005 5.5656630524475945 10.0 10.0 9.91605187753897 7.89148782067843 9.993615329466135 10.0 9.147927940832272 10.0 10.0 8.842237494307252 10.0 10.0 
0.0031607160413422847 5.0923248821568885 0.22910673215270547 0.07710376387371835 0.012665806882031257 0.0010 0.0010 1.477698890573126 0.017015422008401074 0.8835273537247428 3.9348519731203235 5.543289397874263 9.998938299498189 9.100730111163726 9.999802474443582 9.998112108515643 9.52382743934099 5.377249994097271 9.459957417885398 4.823515517758022 7.7124830928163135 7.421459789899245 5.000500000000001 9.110403096587795 7.037751092332976 9.015437761294974 9.094704298929727 4.990222655246211 9.99654269574122 9.995732311310455 7.280820729186479 4.999626919602291 3.581466568426926 9.984248007331656 9.110397752751346 1.0350070528393467 5.0005 5.26852141272041 5.0005 7.327104600363063 9.275543220461422 9.735817393432018 9.100068740405227 9.979566689012747 0.8712301299628686 8.942761205376538 4.153503902716696 9.991971654608609 
0.0010 0.011946016661277713 0.00769455783239366 0.0010 0.0010 0.05072501314981509 0.4106055828570948 3.6307771764678662 0.010453610866633878 10.0 5.646622451744805 6.692605681087996 9.934325552547012 8.079724148730012 10.0 10.0 10.0 7.970198687246601 10.0 4.2657334125617625 6.131754464317419 3.238429076553204 5.880451281899672 10.0 9.550165433254794 8.093012173779485 10.0 9.958106575243704 10.0 10.0 10.0 6.801064135106067 10.0 10.0 10.0 5.287867499795279 10.0 10.0 2.778093077531987 9.602491357434044 10.0 10.0 10.0 9.80957589499276 10.0 10.0 10.0 9.957063808829929 
5.000500000000001 0.0010 0.009685495654420475 0.007095818568235723 0.0014523167991548774 0.0010 8.353925670985642 0.9576724307049611 5.000500000000001 0.001000000000000334 7.580303012195591 10.0 10.0 8.182829472607139 10.0 10.0 9.797211929955711 8.964542107946567 3.9656703894154655 9.093046875658132 5.994689518654457 1.907853124341869 8.11312957700998 10.0 10.0 1.5321861226000468 8.747867192420832 10.0 8.07968049534689 10.0 4.969169421471883 1.6964133490491213 9.731282754183653 9.976051411368339 10.0 9.093046875658132 2.800215052976676 10.0 2.8879180716852435 9.706822877235568 3.378670253512392 4.989102535400289 10.0 10.0 0.7984867593094007 0.001000000000000334 9.093046875658132 10.0 
0.001000000000000334 0.001000000000000334 0.0010 0.0010 0.0010 0.0010 1.4083735834682614 3.5236222341990002 0.015331569105616616 9.726401270131529 10.0 10.0 10.0 10.0 10.0 10.0 10.0 10.0 10.0 10.0 10.0 7.326178733816318 4.955147266326918 10.0 10.0 0.0010 10.0 10.0 10.0 9.984294677452064 8.554496123607493 10.0 10.0 10.0 10.0 10.0 9.83213180078898 9.856652090321601 9.100259355437162 10.0 10.0 9.889020486272988 10.0 10.0 10.0 8.510241414124827 10.0 10.0 
0.0010 0.0010 0.022249126924613623 0.0010 0.0010 8.773456219458735 0.7251548448366538 0.0010 0.0010 0.0010 0.0010 9.804420813731092 10.0 1.0855659632866699 10.0 10.0 10.0 10.0 10.0 0.0010 10.0 9.461092976332509 1.3847165368306955 10.0 10.0 1.856497118152097 10.0 10.0 10.0 10.0 10.0 10.0 10.0 10.0 10.0 4.351646067825939 10.0 10.0 10.0 10.0 10.0 10.0 10.0 10.0 8.798337206870936 0.45862843415661025 10.0 10.0 
1.5987429759829042 0.0010 0.0010 0.0010 0.0010 0.0010 8.482857863349489 0.0010 0.0010 0.6004990048920966 0.0010 9.50005 10.0 10.0 10.0 7.379430951418674 10.0 9.463370275102825 7.2578861575672535 0.0010 6.689168752991474 4.63946999928477 7.2622813499158685 9.594908325976533 9.50005 7.7328392461729525 10.0 8.643912518801702 10.0 5.396185585754571 10.0 2.8710777717933538 0.0010 9.481368246017102 9.587623485081139 0.0010 9.771936298859108 10.0 10.0 0.0010 3.5566322530025483 8.286390329212193 9.613334412529507 10.0 0.6053938216446237 0.5009500000000005 4.783006758966269 10.0 
0.001000000000000334 0.0010 0.09908195147976293 0.05732021698264517 0.021624479347536266 0.0010 10.0 0.0010 0.001000000000000334 4.543363412758305 10.0 9.305528483771688 10.0 0.0010 10.0 9.488588693705694 10.0 9.086216894192262 10.0 7.99175639508337 0.0010 10.0 0.0010 10.0 10.0 0.0010 1.458351987497931 10.0 9.946853241390004 10.0 9.960449581599413 10.0 8.904471443897158 9.208434089152956 10.0 7.346255426312661 10.0 10.0 9.779497207908765 0.5037966459596595 10.0 10.0 10.0 10.0 10.0 10.0 2.179687154719189 10.0 
9.488052720983935 0.0010 0.0010 0.22726687404269896 0.0010 0.0010 0.0010 0.0010 5.039719138858569 0.5176137526970761 10.0 10.0 10.0 9.392306193766785 0.5176137526970761 10.0 0.5139132452657558 10.0 0.5140014905213874 9.873570500261904 7.913927866032678 6.68833642599307 8.789432322886288 10.0 9.98132797210606 4.633939982123376 9.23000057275836 10.0 0.5139300274461309 0.5176137526970761 0.4996959128571197 3.4226794193576646 10.0 9.999838291054898 10.0 10.0 0.5100711355524341 10.0 0.5160398357849187 9.150355093503363 10.0 0.5176137526970761 9.972590730852529 0.5172426292807764 0.5176137526970761 0.5176137526970761 10.0 10.0 
0.003163269955644325 0.004511437710595076 0.0010 0.0010 0.0010 0.0010 2.383563572451896 4.918338277826709 0.0010 9.684509966132365 6.534684584411915 6.076883011956001 9.971705342302736 7.36466119352554 10.0 9.847453187028485 10.0 6.973375488176882 10.0 10.0 9.30745085343839 10.0 8.035047464778932 10.0 9.406133608184922 4.27123957143515 10.0 9.928599455615593 9.932222302980923 9.998934742961305 10.0 9.99076455676599 9.28533467394671 9.71692818186232 10.0 7.717990277674202 9.73823722528877 9.742679308205398 10.0 10.0 10.0 9.995684455574764 10.0 9.86474587619055 5.949142695092917 9.228574090686028 10.0 10.0 
5.500450000000001 1.2858214686106317 0.0010 0.0010 0.0010 0.049935088259693165 3.456070079021542 0.6582859626024085 5.500450000000001 0.22578983099832772 5.060322822018509 2.2421566681811145 8.891025139996414 4.894292173561201 5.0005 10.0 10.0 5.61652749804682 5.0005 5.000500000000001 9.962452770832718 6.616650201222205 6.185119155736895 9.950397421408143 10.0 2.987560990291767 9.963476604875453 3.4055464675749265 10.0 8.589490025700428 4.50055 4.50055 5.145437904035533 10.0 9.947037374955292 5.170677011240281 4.50055 10.0 10.0 9.965798382972705 10.0 4.50055 9.957057005948597 10.0 3.854476847895598 5.0005 7.29322353205866 10.0 
0.0010 0.0073623077409481034 0.0010 0.0010 0.0010 0.0010 9.852758957883928 2.1356182623308233 0.0010 1.2907254823540626 8.285522918812424 8.64245322195681 9.924118393393305 7.894536685352296 10.0 10.0 10.0 8.230672873038454 10.0 3.9909352847220663 7.419244246080756 4.974659311753309 10.0 8.944563744564599 10.0 4.314711097082806 9.159787928815728 10.0 10.0 10.0 9.894107395790838 10.0 8.73238491438645 4.992962397018936 8.891059242118185 4.385661136168204 4.653729542073287 10.0 5.19135240998808 10.0 9.928403440742963 10.0 8.61815287497848 10.0 10.0 7.353974173565088 8.095520506137724 10.0 
0.0016487638551252156 0.03141892348561898 0.0013190397216979624 0.0010042987578321367 0.001002636428696622 0.004480957308144993 0.12991085319405793 1.9264916937679175 0.002018345336873978 9.649349732276722 0.05400954085927201 6.581973621919259 5.50045 3.1153458150262328 9.969025079796197 9.999902129843695 9.999975566735591 1.3914371865591555 9.99881374267484 4.286553643187377 6.8331248609653334 10.0 5.500450000000001 9.741804840297775 9.656722217099382 5.50045 9.944251229738017 9.99597404204487 9.999952230609894 9.798120186064175 9.994143499785196 9.995381079745794 10.0 9.744934057305704 9.691597234646444 0.0010 10.0 9.926372123471122 7.9540629746008635 10.0 10.0 9.99999852789133 9.691597234646444 9.999862051984167 7.162627057101403 9.996243115734183 9.268811509359287 9.999905168458037 
0.006585871520975246 0.0010123681918574985 0.001199310045692168 0.0036146691172823896 0.001138674648221002 0.0021496265540523205 1.4330126796854592 0.0011840166347588303 0.0010098666929852704 9.999930396409136 4.639887568190563 0.003377994103582241 9.732144543645276 0.057418436217178404 9.999974601311179 9.999966519478921 9.999644315746634 0.5754100594703319 9.73870193500682 1.3608176304025923 0.6486724293600613 9.998694091005962 1.4133220875428303 0.717673231485138 6.942646708307009 6.847556145049584 0.1465663999898912 9.977627463369709 9.997652537346179 9.992066919573157 9.999581308346869 9.971999064910442 0.018022791962049048 9.811442555325367 0.7399072627283754 0.19474461723248526 9.594220375576974 9.999888655781719 9.99884662841683 4.523671187236133 9.999857882997134 9.968918684673012 0.9866417030960682 9.998595906894911 9.999848461718383 9.882135645587688 2.1888467118345436 9.971510439177992 
0.0010 0.0010 0.0027503744846465268 0.004734005647508511 0.0010 0.0010 5.183590432831692 0.0010 0.0010 10.0 0.0010 0.0010 10.0 0.0010 9.50005 10.0 10.0 1.3783333506263307 9.694814842663034 3.415915787292155 0.0010 8.399449289783886 0.23878684008949946 0.0010 10.0 5.071528028307307 5.096266065418911 9.654945705522078 10.0 9.840232698828752 9.491508769875846 10.0 0.0010 9.963074142209692 0.0010 3.35843764882767 7.1097460228022 10.0 10.0 4.652437306734432 10.0 10.0 0.0010 10.0 8.334763173468541 10.0 0.0010 4.040653102772556 
0.0010 0.0010 0.0829728094093626 0.0010 0.0010 10.0 0.0010 0.0010 0.0010 0.0010 10.0 0.0010 10.0 0.0010 10.0 10.0 10.0 9.616959787087236 10.0 1.4843189777114127 8.465638250298031 10.0 0.0010 10.0 10.0 10.0 10.0 10.0 10.0 10.0 8.494284889212421 10.0 10.0 10.0 10.0 10.0 10.0 10.0 0.0010 10.0 0.0010 10.0 10.0 10.0 0.0010 0.0010 0.0010 4.453715189210376 
0.056305923109391025 0.0010 0.0010 0.0010 0.0010216147125063561 0.10798733294341178 4.6234621570356245 1.222582729420287 0.0010 10.0 10.0 4.969463680340248 8.579299509129058 9.619098965797805 9.887491676507947 9.965350555791739 10.0 5.801904326620009 10.0 5.0005 6.421196070240263 10.0 1.5723920590702942 9.981520708268556 5.0005 0.0010 5.0005 9.893012667056588 9.913848100499026 10.0 8.262370644889659 9.69823426465357 7.300686931007606 9.651673176781749 9.928182302620048 10.0 9.561765552683212 10.0 4.329040992294904 9.69283116119137 9.830105031996679 10.0 9.989464448826343 9.911184716234374 10.0 4.880508827068106 5.0005 9.246363529412179 
6.628759866611986 5.000500000000001 0.013647748930186259 0.0481303756828417 0.029059091902551987 0.0010 0.0010 5.139386773228407 0.0010 0.001000000000000334 8.70916684825127 3.3406648671642336 7.506934352861112 5.000500000000001 10.0 10.0 10.0 1.9747414411431121 8.457977646990221 5.000500000000001 10.0 4.78346116181707 5.000500000000001 7.173103913490857 9.780315043801169 0.001000000000000334 7.249346092322883 9.84724522827049 3.4406100847746126 9.08896982470664 3.2880435751001373 10.0 9.690433809712921 9.237383983420042 7.173103913490857 0.0010 4.693399029731059 8.113570836168327 0.823331548030052 9.813014680844145 10.0 2.607380437309831 7.173103913490857 3.4430023251952173 0.001000000000000334 1.9306784295447805 9.690433809712921 10.0 
0.0019456455460481786 0.00104921673103873 0.0010057998646241261 0.0017803824896776093 0.001514535951003623 0.0010 1.5917121935089757 0.0010 0.0012483266080546601 9.911331381131152 0.6368969226246054 10.0 0.9614010464817229 0.3881971545845184 10.0 10.0 9.999986775810344 0.06312408090639807 9.868977053524349 3.4111629788431324 0.1688397890087403 10.0 0.15717733903800762 0.4022507046533613 8.765814180623337 10.0 0.3565519158717997 10.0 9.999968908314822 9.999581696140389 9.999525366188834 9.46060050969944 1.1070032960960303 9.992002549333566 0.33995373784390526 1.7044629726489267 10.0 9.997896957298497 9.586692354602572 10.0 9.186983352245852 9.999663028925324 0.7809508012656097 10.0 9.651604037294778 10.0 10.0 9.991774459181011 
0.002446370570337121 0.06163192317806104 0.020484222731119158 0.0024443905535151533 0.0018601622327191446 0.05114107329243964 1.5754761073072838 1.7155589994287102 0.006394731918578316 7.756985115775051 4.974286529430874 9.673668618041605 9.923566143807287 9.45632754799236 9.959858774711115 9.959338426555574 9.99587820286197 6.645353342349567 9.964559639810222 7.479800335105356 7.603984185033518 7.292087859761176 6.301888677109777 9.950005 8.93512366781868 4.408811059611353 9.923897492903514 9.687594850995795 9.92496699594218 9.968699632918453 9.681533410285093 9.615432476667344 8.202420631614913 9.921018310641161 9.93331561246154 7.832796893112943 9.617326656614505 9.752412222819546 9.831725707283205 9.690039914328892 9.96275361855161 9.999646874656404 9.777500253910262 9.92735997603254 7.505363970042915 7.786773314049114 7.362955085413428 9.859869053606396 
0.0010 0.0010 0.0010 0.013383768151072424 0.0010 0.0010 2.7221445597710328 6.401860107380925 0.0010 10.0 10.0 10.0 10.0 10.0 10.0 10.0 9.839369114270099 10.0 10.0 7.590343859925635 10.0 8.52645980452285 8.470885880174848 8.581389647270202 10.0 4.105521360521799 10.0 10.0 10.0 10.0 10.0 10.0 10.0 10.0 7.922289688879524 5.283716467120978 10.0 10.0 10.0 4.300361162543353 10.0 10.0 10.0 10.0 10.0 10.0 10.0 10.0 
0.0010 0.0010 0.020988326111400467 0.0010 0.0010 8.121237201161247 1.8863351585921868 0.0010 0.0010 0.001000000000000334 0.2588580589670973 6.55731955111954 10.0 0.07457748889515692 10.0 10.0 10.0 6.002181012657589 10.0 0.0010 10.0 9.798012114144335 1.1583408818437082 10.0 10.0 0.0010 10.0 10.0 10.0 10.0 10.0 10.0 5.6666701723823465 10.0 10.0 4.345301438143792 10.0 10.0 8.912785966186066 10.0 10.0 10.0 8.335432102154577 10.0 10.0 2.589052923208955 6.555674515881516 10.0 
0.0010 0.1363969825469571 0.0010 0.0010 0.0031656232303693627 0.0010 0.0010 1.2461852711259187 0.0010 10.0 9.442599017948195 10.0 9.699446219720304 10.0 10.0 10.0 10.0 10.0 10.0 10.0 0.0010 10.0 10.0 10.0 0.02459320090397643 10.0 10.0 9.22285447955748 10.0 10.0 10.0 10.0 10.0 10.0 10.0 10.0 1.228772490516475 10.0 10.0 9.482299868155408 9.92572233479321 10.0 10.0 10.0 0.5907564216450769 10.0 10.0 9.22285447955748 
0.4845508057867649 0.15766706965569935 0.016867199334652222 0.0010 0.0010 10.0 0.0010 0.0010 0.0010 0.0010 0.0010 7.817707698185185 10.0 10.0 10.0 10.0 10.0 6.635317962981876 10.0 0.0010 10.0 8.212974513247929 0.0010 6.223681359618449 10.0 2.332998444930217 8.29699519926088 10.0 9.721010891233343 9.950978141222146 9.523081829875213 10.0 10.0 9.817987579937435 8.274034082821808 0.0010 5.305688076324356 10.0 9.519057915233098 9.46248892049607 6.765722053039122 10.0 10.0 9.718788718437454 7.723405042803392 0.0010 7.563694648620743 8.958697107035173 
0.0010 0.0010 0.0010 0.0010 0.0010 0.0010 8.097226764078675 2.669151064340402 0.0010 8.561606897167957 10.0 10.0 10.0 2.808685978658845 10.0 10.0 10.0 2.0800647069212364 8.736351281916322 10.0 0.0010 0.4763936036091214 10.0 10.0 6.429806734981649 0.4348582617042146 5.7645484773106865 10.0 10.0 10.0 10.0 6.574931648049482 10.0 10.0 10.0 10.0 10.0 9.260506598222417 9.785887949424907 10.0 10.0 10.0 10.0 10.0 10.0 10.0 10.0 10.0 
0.0010 0.0010 1.5639254837870276 0.0010 0.0010 10.0 0.0010 0.0010 0.0010 10.0 10.0 10.0 10.0 10.0 0.0010 10.0 9.986920947018653 10.0 10.0 10.0 10.0 4.789928800309033 10.0 10.0 10.0 10.0 10.0 10.0 10.0 10.0 9.916469690165473 10.0 10.0 9.914130012815024 10.0 10.0 10.0 10.0 10.0 10.0 10.0 10.0 10.0 10.0 10.0 10.0 10.0 10.0 
0.004504276895922411 0.006441082496260381 0.010109624815784042 0.011461729451238759 0.0010099787295834565 0.006120474920298632 0.7854930649840663 8.777758519092895 0.0013715376758384606 7.624711505483237 1.3164483622847731 7.901513084013902 9.790876169558606 6.240699496536516 9.948331058115063 9.960585411319073 9.93222037584641 2.2534563925312154 9.991729394351944 5.192754070254983 2.8160456693463214 2.045791340262974 5.615076700639262 8.036013582345712 9.198757641297718 0.6446389909030912 9.977558200022006 9.208666202055916 9.997858043105866 9.54680958742113 8.763654160370717 9.79700720884096 8.841656829137698 9.77542595720837 8.52194621619713 7.687295704316458 9.967224425540188 9.750393426323209 5.0005 4.206671635680519 7.9830634537043315 9.908340934008612 8.636067977785371 9.65820365282623 8.80863654661776 9.381967261700186 6.696605070579619 9.292830853646796 
0.0010 0.0010 0.0010 0.0010 0.0010 0.0010 0.5211764937349898 0.0010 0.0010 10.0 0.0010 1.536359410951813 10.0 0.0010 10.0 10.0 10.0 0.0010 9.477701131828606 0.0010 0.36521327421106653 4.631084668799445 0.0010 2.0521570359907395 10.0 10.0 2.157167149300971 5.485210134951777 10.0 10.0 10.0 10.0 1.083034254450383 9.995305746565124 1.938456244836829 0.0010 10.0 10.0 10.0 0.0010 10.0 10.0 1.2841798586537976 10.0 8.730999980100558 10.0 0.0010 10.0 
0.5213310367677924 5.000500000000001 0.0010 0.0021521982083645514 0.0037462495506698935 0.0010 7.720167027502422 5.417968854323352 5.101534334293507 0.001000000000000334 0.8660468158151708 5.000500000000001 9.796721892822125 9.433892190254635 9.426123554656606 10.0 9.44305719111062 1.7627731039208605 9.460600545381268 5.000500000000001 5.0005 0.04210875605587727 8.823950453389235 6.472110066720914 10.0 8.325988434660315 5.0821592176956925 9.75136236692253 9.488811404736373 9.57772901400583 9.993970182082283 9.083763010321926 6.472110066720914 10.0 10.0 5.000500000000001 7.87040218556117 10.0 4.945908312004009 6.600642581202708 7.773144104788278 9.479668631904964 10.0 9.452483235404229 0.0559252253678455 4.394776174822187 10.0 9.791715079722492 
0.0010 0.0010 0.0010 0.0010 0.0010050083897417874 0.015094110564077307 2.6222564750709596 0.011500840991048901 0.0010 10.0 0.5205138118914998 4.175154928743769 10.0 1.3351898164125688 10.0 9.627849846602306 10.0 1.3318016646652229 8.764316009066215 2.137047212006095 5.000500000000001 9.928603163945443 2.133964813850734 1.3358619349035523 10.0 8.113775863041809 3.6156275976866157 10.0 10.0 10.0 10.0 10.0 1.7438756684949979 10.0 0.7677686967574023 4.779115282801154 10.0 10.0 10.0 4.639127137934153 10.0 10.0 1.3272617738561252 10.0 10.0 10.0 3.747065571374225 10.0 
0.0010 0.0010 0.01210846950124271 0.005732419680663982 0.004444158081507249 0.0010 5.366537227103446 0.0010 0.0010 10.0 0.0010 2.2426572143812686 10.0 0.0010 10.0 10.0 10.0 1.579728967673268 10.0 8.35002142851874 5.308486180104822 10.0 0.0010 5.297674090668005 4.287811659773653 9.875868931213638 0.0010 10.0 10.0 10.0 10.0 10.0 5.843802623274475 10.0 5.286746574374251 5.541647430020201 10.0 9.986973374277273 10.0 0.0010 10.0 10.0 4.080219139302807 10.0 10.0 10.0 0.50095 10.0 
0.04324189239206366 0.4985859518245095 0.0013581135262499525 0.011231204176924537 0.0037826422601483587 0.016341917084800484 8.932770692113314 6.590015521476561 0.1464267610163526 9.244522687292704 8.201821182074255 8.231295218553512 9.507622257260145 6.917662760898034 8.120039551417085 9.999655560817507 9.999949868125 8.07658954362515 9.78742325576258 9.718104531260272 6.525246689834146 9.081797499340846 4.214142601068402 8.341822357480266 9.845527563806971 7.539334818268766 8.43474469468106 9.745122371159912 9.999161940299077 9.745422559013546 9.702964117508822 9.486998686633966 6.797699645080417 9.979538189549672 8.537495766067535 4.730525666144285 8.15583756520359 9.996290042522835 4.120762429773305 8.098625188915252 9.787479065176186 9.954523946499974 8.415748768375629 9.999834825473016 8.157991785239881 8.40506806160638 8.433178378261644 9.954411873801167 
1.328709266240383 0.0010 0.0010 0.0010 0.0010 10.0 0.0010 0.0010 0.0010 0.0010 0.0010 0.0010 10.0 10.0 9.871703621593538 8.081539894044772 10.0 0.0010 10.0 0.0010 10.0 10.0 0.0010 10.0 10.0 10.0 10.0 10.0 10.0 10.0 10.0 10.0 10.0 10.0 10.0 0.0010 10.0 10.0 10.0 10.0 0.0010 10.0 10.0 10.0 0.0010 0.0010 0.0010 10.0 
0.0010 0.0010 0.0010 0.0010 0.0010 10.0 0.0010 0.0010 0.0010 0.0010 0.0010 10.0 10.0 0.0010 10.0 10.0 10.0 10.0 10.0 0.0010 10.0 0.0010 0.0010 10.0 0.0010 0.0010 10.0 10.0 10.0 10.0 10.0 10.0 10.0 10.0 10.0 0.0010 10.0 10.0 0.0010 10.0 0.0010 10.0 10.0 10.0 0.0010 0.0010 10.0 10.0 
0.0010 0.0010 0.0010 0.0010 0.0010 6.463583944101318 0.0010 0.0010 0.02380202420823816 0.0010 0.0010 0.0010 10.0 10.0 10.0 10.0 10.0 1.065775351773437 10.0 0.0010 10.0 0.0010 0.0010 10.0 10.0 10.0 10.0 10.0 10.0 10.0 10.0 10.0 8.894116723081474 10.0 10.0 9.925748639436968 9.614319260548255 9.66126632406075 10.0 10.0 0.0010 10.0 10.0 10.0 0.0010 0.0010 10.0 10.0 
10.0 2.6584833026217365 0.0032342043185309708 0.0010 0.0010 0.0010 0.002207721850790989 0.0010 1.8856576654540391 0.0010 10.0 0.0010 0.0010 8.378151793888716 0.0010 0.0010 0.0010 10.0 9.528931586581146 0.0010 10.0 0.0010 0.4384936685961567 0.0010 0.0010 0.0010 10.0 0.0010 0.0010 0.0010 0.0010 0.0010 0.0010 0.0010 10.0 10.0 0.0010 10.0 0.0010 10.0 0.0010 5.132769467845683 10.0 0.0010 0.0010 2.4474860223295196 10.0 0.0010 
5.581577022245558 1.25611780741587 0.0010 0.0010 0.0010 0.003084598948761119 0.0010 0.6791509648399525 0.0010 0.0010 0.0010 0.0029395035962711275 4.259627262024632 3.3761880069172436 10.0 4.99989858408805 9.998601062941534 5.0005 9.93809699233178 0.08667142300949693 7.724161005339563 9.246247472715563 0.0026113573207390884 0.001000000000000334 3.936525428692746 3.607939034575847 5.2727726750924875 10.0 5.000054709233949 9.906919654845716 5.000275350106054 5.000485024269147 2.490329795224526 9.88719411595127 2.3742550264850872 5.0005 4.986317345879876 6.2793053482340895 5.000073976584354 3.6553370007800448 0.47895504252740073 10.0 4.324968602822396 5.000468657446306 5.000500000000001 5.000500000000001 3.2410801850574873 4.710402864556408 
0.0010 0.0010 0.0010 0.0010 0.0010 0.0010 0.0010 4.101691198800692 0.0010 6.499839400806514 5.196866680962267 10.0 10.0 10.0 10.0 10.0 10.0 10.0 10.0 5.457742036163318 10.0 9.795537590325793 6.9530385033285995 10.0 10.0 0.30026239174223324 10.0 10.0 10.0 10.0 4.987693801494513 10.0 10.0 10.0 10.0 3.7148393660630425 10.0 10.0 10.0 10.0 10.0 10.0 10.0 10.0 10.0 7.612034259174407 10.0 10.0 
0.10709689025015756 0.009447452223221298 0.00105886139006428 0.06735331670656175 0.05949792034676661 6.332014275585547 4.036836350821153 0.0010 0.10300488370813259 0.0010 0.0010 0.0010 10.0 10.0 10.0 10.0 9.72723227611458 0.0010 9.72619023749735 0.0010 0.0010 8.282567113131092 0.0010 8.889195679040572 7.674017857325282 1.468932202440676 8.901972463724967 10.0 9.72840816899735 10.0 10.0 10.0 10.0 10.0 8.779910093206501 0.0010 9.741148751541415 9.818471180061174 2.4545142829983746 10.0 10.0 9.72619023749735 8.65342138302867 10.0 10.0 0.0010 0.0010 10.0 
0.0010 0.0010 0.020365149043859672 0.0010 0.0010 10.0 0.7614231531915511 0.0010 0.0010015263948267763 0.0010 0.0010 0.0010 9.578997201425414 5.0005 9.486809105757644 10.0 9.999955936731526 0.0010 9.999954406483074 0.0010 10.0 10.0 0.0010 10.0 10.0 6.62984718849307 10.0 9.855162421816933 10.0 9.999671460540057 9.960406601573702 10.0 10.0 9.999923191847424 10.0 0.50095 9.782502931223497 9.9983235250348 2.595068310481998 4.639969335817908 2.946405135231264 10.0 9.200173346011834 10.0 0.2984096481539965 0.0010 0.0010 9.838818057942321 
0.0010 0.0010 0.0010 0.0010 0.0010 0.0010 0.0010 0.9105958114109849 0.0010 7.1382883434007365 5.000500000000001 9.960175553362259 10.0 10.0 10.0 10.0 10.0 9.55820973530021 9.999650618934785 4.978422631554376 9.593894462365707 7.294669986202313 3.3240276333501613 9.255697365166743 9.985728169250338 2.683482686188734 9.255697365166743 10.0 10.0 10.0 9.959822325314033 10.0 9.255697365166743 10.0 9.255697365166743 5.000500000000001 10.0 10.0 7.6947226203422145 9.987459540671928 10.0 10.0 9.255697365166743 10.0 9.933852490149643 10.0 10.0 10.0 
0.0010 0.0010 0.03258766793986521 0.0010 0.0010 9.796004410424551 0.702101712252551 0.0010 0.013956973853998252 0.0010 0.2931966375004533 2.5289573634959828 5.841488545370357 10.0 8.98107199065338 10.0 10.0 10.0 9.97243874332314 0.0010 9.13040140986126 10.0 0.0010 6.108033270411808 9.943464872389677 8.1218017433217 9.296086399367995 10.0 9.99989905628001 10.0 10.0 10.0 0.0010 9.941886054349371 9.314513854316445 0.0010 10.0 9.986597896166398 10.0 9.750771950913565 1.00405320834441 9.236031071656424 10.0 9.997247444323587 7.429958148707346 0.0010 10.0 9.999990848136836 
1.2249191431047648 0.0010 0.0010 0.03006691723091359 0.0010 0.0010 10.0 0.0010 0.6467961851656883 10.0 3.707607457496147 9.26830747960909 10.0 0.0010 9.30280489736276 10.0 8.7846194192117 6.53187775681258 8.849740626605065 0.0010 10.0 7.823207118245197 2.7630892459206615 10.0 10.0 4.40024324411762 10.0 9.993766534163697 8.786390118865553 8.791095432286081 10.0 9.158576063509832 0.0010 10.0 10.0 0.0010 8.768501791627475 9.989395301474003 8.78516142229248 10.0 10.0 8.773429037769658 10.0 8.799356138082604 9.590644789942761 10.0 10.0 10.0 
5.000528739384982 5.000500000000001 0.015573843466913484 0.018197816826946087 0.0010469471978176445 0.001000000000000334 0.0010 2.022483959319314 0.5525278045606506 0.0010 5.500450000000001 0.0010 10.0 5.002381492601152 9.899275951596481 10.0 10.0 1.6567627509307883 10.0 7.206941324889909 10.0 0.0010 5.500450000000001 10.0 10.0 0.0010 10.0 9.964563098931412 5.000498843472665 9.113342139735321 4.835640871545974 10.0 10.0 9.772518908072438 10.0 0.0010 4.978977733166901 10.0 1.7883000100377986 7.488847886819177 10.0 4.987047768794786 5.67247423563399 5.000494271035255 0.0010 0.0010 10.0 10.0 
0.0010 0.0010 0.0018740730629806684 0.0010 0.017415179800653303 8.001724089606984 0.5428020557737163 0.0010 0.0010 0.0010 0.0010 6.2670967543449185 1.489264251587628 3.739752446003613 10.0 10.0 10.0 10.0 9.955542912597963 0.0010 9.949717531336743 10.0 0.0010 9.917686251627323 10.0 4.950505000000001 9.877503948285206 10.0 10.0 10.0 9.921845189817901 10.0 10.0 10.0 9.915930312473385 0.0010 10.0 4.960722292176629 10.0 9.940471033132892 0.4591868297730124 9.952356079204524 9.921886238515231 10.0 6.299914189170661 0.0010 10.0 10.0 
0.0010 0.05476241537878395 0.0010 0.0010 0.0010 0.28161810634582984 0.6367080454819668 0.0010 0.0010 6.2742925471355475 3.1879637303231365 9.690564055051611 0.313402608815192 7.443058896804939 0.352318284037183 0.4405092361744143 10.0 10.0 10.0 9.515404321292795 8.811635337804844 10.0 0.0010 10.0 0.797479584679555 9.833044358027 2.9827474106390017 0.0010 9.99764920912857 0.3523557995041453 8.893907038415952 1.3334373103274926 0.0010 10.0 10.0 1.8442906712809615 9.436606438301132 0.3956095417290859 4.802915043590107 10.0 8.691249571305537 10.0 3.6522146043370904 10.0 0.0010 0.0010 9.985629081276233 9.923287210886047 
0.0010 0.0010 0.0010 0.0010 0.0010 0.0010 3.257240198077132 0.0010 0.0010 10.0 5.0005 5.0005 4.56345669922616 4.377852027375924 9.950005 9.950005 9.950005 5.0005 9.950005 5.0005 10.0 9.008903858188503 5.0005 5.0005 5.897106187307804 5.000500000000001 1.2777834716904763 5.0005 9.953353652678624 9.950297612919924 9.950211774450867 9.951022048296643 1.7520078539401585 9.949220364982224 5.0005 5.0005 5.0005 9.950005 6.898667252585122 10.0 9.381662224760975 9.890696034849189 3.49824939190325 9.950005 10.0 4.752993446895269 8.139402468937803 5.0005 
0.1808287234091878 0.0010 0.04823965350825291 0.0010 0.0010 5.038358165871244 0.0010 0.0010 0.0010 0.0010 0.0010 5.296177855565222 10.0 7.960356541122268 10.0 10.0 10.0 4.78347512239894 10.0 2.4300491419936305 8.819934157481779 5.935826561305514 0.9734951943880219 5.867819967544997 10.0 2.48921797067033 10.0 10.0 10.0 9.993575203929357 10.0 10.0 5.754530324741556 10.0 5.433021715999456 1.8657438799692176 3.491047225396218 10.0 7.857814016470634 7.359518205251552 7.148820337679506 10.0 6.842970868585512 10.0 8.634078634268953 3.16223415624175 10.0 10.0 
0.0010 0.0010 0.032388989039488156 0.026693077277020485 0.0010085673878285606 0.07122547210420539 0.04597400894622009 0.0010 0.03849252002779886 10.0 10.0 4.036337768346443 10.0 6.150742312896443 9.951051580610796 9.999620961111438 9.98839333404457 4.3074657733825905 10.0 10.0 4.828769104737216 9.590177984807836 5.274333784090901 8.495228796637317 10.0 10.0 6.563979797496263 10.0 10.0 10.0 10.0 10.0 7.972954247726559 10.0 8.904864768965648 0.0010 10.0 9.992944570706237 9.528983745515832 10.0 10.0 9.260710167162642 9.134436557511865 10.0 10.0 9.59829363549816 8.325134697607709 10.0 
0.0010 0.0010 0.0010 0.03639622542785324 0.0010 0.0010 1.9734668876967578 0.8968209240800205 0.0010 10.0 8.692822322869711 4.441456275100297 10.0 9.968245842698026 10.0 10.0 10.0 5.167675870524905 10.0 10.0 5.0005 5.54017612665811 6.6377234488064225 8.873176792443115 8.82473211152141 4.966717468497866 9.402464913182175 10.0 10.0 10.0 8.713175139927403 9.97027468100909 9.663830754269268 9.994839737009459 8.8436370982236 10.0 10.0 9.691761880525995 5.227994298814643 10.0 9.972860835542235 10.0 8.827436046002518 10.0 10.0 9.904517732508637 10.0 10.0 
0.0010 0.0010 0.0010 0.0010 0.0010 0.0010 1.9780230708627462 0.0010 0.0010 10.0 7.649062457354145 0.0010 10.0 0.0010 10.0 10.0 10.0 2.466666621562927 10.0 0.41804807501650926 0.0010 9.171579596681774 0.0010 0.0010 10.0 6.505117396705646 0.0010 7.27750319645967 10.0 10.0 10.0 10.0 0.0010 10.0 0.0010 0.0010 10.0 9.830538824480023 10.0 0.0010 10.0 10.0 0.0010 10.0 10.0 10.0 4.348949178631899 9.896617737533637 
0.0010 0.0010 0.0010 0.001584980661162921 0.09483019831179992 0.0010 1.5713573113824717 3.336606762357956 0.010654433655300995 10.0 10.0 10.0 10.0 10.0 9.50290884105418 10.0 9.995084458285293 10.0 9.987037935548212 10.0 5.142540550305748 10.0 8.109283487407145 10.0 10.0 4.0958397398655695 9.305011578233866 9.955235133491723 10.0 9.995352861067548 10.0 10.0 10.0 9.999919379394932 9.86959764487964 8.531209164396767 10.0 10.0 8.759366191019438 10.0 10.0 9.500584908086596 8.017933365355058 10.0 10.0 10.0 10.0 10.0 
0.0010 0.0010 0.0010 0.0010 0.0010 6.4717663737890305 1.0696328412257665 0.0010 0.0010 0.0010 3.307344041453507 2.502445692488898 9.247209921756054 3.6583699016505964 10.0 10.0 10.0 10.0 10.0 0.0010 6.3617392142751665 7.098438306623137 2.042521038731949 10.0 9.369440634365805 5.820565390034264 10.0 2.0384502617148827 10.0 10.0 10.0 10.0 9.195898312636448 10.0 10.0 4.060463735438893 10.0 10.0 10.0 10.0 0.8781012093590652 10.0 10.0 10.0 2.9902256186956047 0.0010 2.6719079726563617 10.0 
0.0010 0.0010 0.021628288885595218 0.0010 0.0010 7.8287961061671645 1.102950530290876 0.0010 0.0010 0.0010 0.0010 6.946465823231374 10.0 4.9997185982025085 10.0 10.0 10.0 10.0 10.0 0.0010 6.946465823231374 8.585889462465108 0.6113353794974237 8.327583226771926 10.0 0.0010 10.0 10.0 10.0 10.0 10.0 10.0 10.0 10.0 10.0 5.334242238954123 10.0 10.0 9.223800396141247 10.0 10.0 10.0 8.07911782179557 10.0 9.7395193282664 0.0010 10.0 10.0 
0.0010403196039265813 0.0010 0.0010 0.0010 0.0010000229771627938 7.020802142565262 0.0010 0.0010 0.0012248257829902305 10.0 10.0 7.830928716946557 9.99987453413102 10.0 3.8224571293781047 10.0 10.0 10.0 10.0 10.0 10.0 10.0 9.154589853010854 10.0 10.0 10.0 10.0 9.99902550849191 9.998228678300174 9.99986771624728 9.9655948120587 10.0 10.0 10.0 10.0 10.0 9.781047378960121 9.828764083062609 10.0 10.0 10.0 3.8224571293781047 10.0 9.969701474797255 10.0 10.0 10.0 9.962340268306708 
0.07167197254972935 0.7077197254972942 0.0074258091046100275 0.0010 0.0011009833521002596 0.0027694478647175263 6.182887374864361 6.2432412051171315 0.13970251854826232 5.891106987180283 7.975685583181434 6.277979773747191 9.89902226671073 5.29365045447599 9.89192304187793 9.552153236816496 9.946240289349518 6.578965781231313 9.952875544571075 7.482308338142493 10.0 4.5254667295953 6.392915260917916 10.0 9.869133951630179 1.1380164930544412 10.0 9.531674290213981 9.958152117712418 9.989565479861396 5.0005 9.941099917453398 8.134194102353666 9.966121677365045 10.0 7.79231293629636 9.950005 9.91466427636372 9.457880869932474 10.0 9.991744083121556 9.950005 10.0 9.950005 8.805003747008389 9.974858562186682 9.858612294421246 9.930707990456343 
5.000500000000001 5.0005 0.0010 0.0020917273854928744 0.0010 0.0010 0.4716549183737149 3.2720765625028063 0.003935168234235334 0.0010 1.9903886893609224 5.0005 5.0005 5.0005 9.989622476922936 5.0005 10.0 5.0005 9.82223350834899 5.0005 7.245969323129683 5.000500000000001 0.17475306845269473 5.0005 5.0005 3.6962114466083693 9.127541437669954 9.663148128692052 5.0005 9.95796523431549 2.8337689720637513 4.695134251486081 5.0005 10.0 5.0005 9.50005 5.0005 5.000500000000001 5.0005 5.0005 5.0005 9.97713385946851 9.50005 5.0005 4.471952163504697 5.000500000000001 5.0005 5.000500000000001 
0.0010 0.0010 0.0010 0.0010 0.0010 0.0010 4.015768482593171 0.0010 0.0010 6.294562592667175 0.0010 2.2420353528002033 5.403952775458862 3.168589624304543 10.0 10.0 10.0 0.0010 10.0 5.3322878541753 6.133152901705391 9.455909636731233 0.4903815305752159 0.32312363223759377 8.59029124361312 7.940461544627629 5.267883345048638 10.0 10.0 10.0 9.156815134515833 10.0 0.2833316817767419 10.0 0.0010 4.784331647493016 10.0 10.0 9.888126622668 0.0010 8.912222949785134 10.0 0.0010 10.0 5.500450000000001 10.0 7.854979707822732 10.0 
0.0010 0.0010 0.0010 0.0010 0.0010 0.0010 1.5190635740294 7.35033432146894 0.0010 10.0 5.412449558789812 7.245035476254258 10.0 8.389460746736628 10.0 10.0 10.0 8.293569484579558 10.0 6.879060813963161 10.0 6.428814520194654 5.686987147484687 10.0 10.0 0.0010 10.0 10.0 10.0 10.0 10.0 10.0 10.0 10.0 10.0 6.901576247491371 9.127618903389807 10.0 6.587478076065092 7.469010152166863 10.0 10.0 10.0 9.017189921222172 10.0 10.0 7.677905191295019 10.0 
10.0 1.7948926334059427 0.0010 0.0010 0.0010 0.0010 2.630592398681929 0.03738170994731958 4.145221268356813 0.469606066741849 7.231794471391883 10.0 9.672152361769767 4.059335167310349 3.4748638442233073 9.946318787726339 10.0 10.0 1.3123573157576427 10.0 4.0995928490154725 0.0010 2.4467947465079005 10.0 7.171058654663636 10.0 10.0 4.582397610767094 10.0 9.379272236332241 3.7157318540661786 5.271227213870327 9.079521576249293 9.891550150815968 10.0 1.1128726409448984 4.748543169426573 9.16592131175325 6.468436039939625 10.0 10.0 3.893235223206681 10.0 10.0 4.47466421393276 8.154153694313422 10.0 10.0 
0.017797567225417844 0.01962136869220186 0.0025242307261075024 0.0011519253289069941 0.0010 0.0010 1.993694693098767 0.07235908509981046 0.002541316634816271 9.894490365973963 0.9119697514003917 1.9799480298250125 9.866136564678484 1.619799434385937 9.980506761046948 9.725980985365 9.989522463104159 0.0010 7.841013428963912 2.930242486967083 7.667025453556434 9.84159170691378 1.0830976017793463 0.0010 5.415738902421976 7.769747737218855 3.6163446347924566 9.85943226609517 9.975055263001043 9.926797978274465 9.945470417187297 9.987925415207481 0.0010 9.97774938417285 0.0010 2.930242486967083 7.865883232188629 9.975299017044263 9.964508159928195 2.0090810648884405 9.451273013825553 9.870905215106552 0.0010 9.973377613337199 9.803246436723807 9.8699417600888 0.5128212051517687 8.055009269614878 
0.0010 0.0010 0.0010 0.0010 0.0010283858280761501 7.058989782414972 5.215123800208406 0.0010 0.0010 0.0010 0.0010 5.215123800208407 10.0 4.785876199791593 10.0 10.0 10.0 5.283405549303129 10.0 0.0010 10.0 3.6522169830276794 0.0010 4.2719237614549295 3.3524769481408114 10.0 10.0 9.363635734719379 10.0 10.0 7.05709485458825 10.0 10.0 9.921452220599269 4.818365679178701 5.39753012998798 2.599652468498538 10.0 4.785876199791594 10.0 0.0010 10.0 5.315801941779818 10.0 0.0010 0.0010 9.477585689139216 10.0 
0.0010 0.0010 0.0010 0.0010 0.005991851939327308 5.069232341122687 0.46757953649113393 0.0010 0.017977530607612053 0.0010 0.0010 4.5008397479851805 3.545005062305811 9.626826002511251 10.0 10.0 10.0 0.0010 9.671025113337267 0.0010 9.749385685596376 3.0426652876530396 1.5902767218501528 9.523530586896246 10.0 10.0 9.523530586896246 10.0 10.0 10.0 10.0 10.0 6.331615675232859 10.0 9.523530586896246 0.0010 3.832977762851246 9.409479107319827 10.0 0.0010 0.0010 9.962612397226364 9.137148997055238 10.0 0.20120234792225755 7.539877464746305 7.116302305702219 10.0 
0.23418363379684892 0.24510680358345716 0.0011402425414858163 0.0010 0.0010 0.0010 7.6340320735614 0.0010 0.03763288530935913 0.0010 0.0010 0.0010 10.0 0.9180202790847654 10.0 10.0 9.998140141438531 4.247755338334541 9.933163773687166 0.0010 0.0010 6.974416392912888 0.0010 0.9004311813252102 0.0010 10.0 9.788883569516647 10.0 9.922468502976999 9.454079306461963 10.0 10.0 4.5882036257995615 10.0 0.0010 0.0010 10.0 9.929877862513298 10.0 3.3193531190301666 1.2816346522273392 9.960936309609155 0.0010 10.0 8.955531783110583 5.478780776612357 0.0010 9.596391473388744 
4.660092851808485 0.08003728958831527 0.020060786046825218 0.03348008001294579 0.003792665707554061 0.10433610609679611 1.1398053319106531 0.8246622521495959 4.36562172712413 0.9629894500180605 5.899311369024956 8.777022843689716 9.679298062011137 5.254902380547564 5.419907280095168 9.29560075058357 9.589701971882569 10.0 5.355574075806931 8.348077192451722 5.75577785254366 1.3184574889105876 7.406155280357897 9.06686542278295 10.0 6.6190878907639235 10.0 4.5005448168305175 9.870399191309925 9.999564765206014 4.989491164981792 5.356003412997379 9.134204233312296 9.995733423756137 9.066660491537903 3.3273999675174024 5.227564847808372 9.73592850926479 6.052765095050441 9.751679914964 9.792221986465885 5.341385823876754 9.070676773239772 9.85666978490378 3.8867890438335193 5.0005 9.757477119053659 9.488462824744914 
0.0010 0.0010 0.0010 0.008968980769486627 0.0010 10.0 0.2809844635797947 0.0010 0.0023030786765897257 0.0010 0.0010 0.2286819960519635 10.0 2.8921574966904533 10.0 10.0 9.962604796106028 0.0010 10.0 3.13735460022206 10.0 10.0 0.0010 10.0 8.910817503402557 10.0 10.0 10.0 10.0 10.0 10.0 10.0 10.0 9.984544416647756 10.0 1.3858438725780484 10.0 10.0 0.0010 1.790568508709633 0.0010 9.995964116566071 10.0 10.0 0.0010 0.0010 0.0010 3.2271898963632015 
0.0010 0.0010 0.007796108495611744 0.0010 0.008866915936404362 0.0010 0.48442525201478753 0.09737748642889878 0.0010 10.0 0.19523886030664672 5.63160348497557 7.549169344334456 4.748727683678958 10.0 9.995375790419516 10.0 0.0010 10.0 3.1196633452696565 9.481528650174827 10.0 3.399422498921573 0.0010 5.871847289779632 6.0179880753844435 5.081461612489261 5.869989071919171 10.0 9.974261791682506 10.0 10.0 0.0010 10.0 0.0010 5.762339635882077 3.795064706556769 10.0 9.80660742724022 9.467099377984802 10.0 10.0 0.0010 10.0 10.0 6.647917572545028 4.518649662401342 5.850726420692478 
0.0010 0.0010 0.0010 0.0010 0.0010 0.0010 1.726970891940201 0.0010 0.0010 10.0 5.966154312360421 0.0010 10.0 0.0010 10.0 10.0 10.0 0.0010 10.0 6.797511384068466 7.573892646889805 2.973088754427999 0.0010 0.0010 10.0 0.0010 7.775426226116485 2.2255737738835153 10.0 10.0 10.0 10.0 0.0010 10.0 0.0010 5.8950788922126645 10.0 10.0 10.0 0.0010 10.0 10.0 0.0010 10.0 10.0 10.0 0.0010 2.2255737738835153 
0.0010 0.0010 0.0010 0.0010001821575028832 0.0014163162998755403 0.027012295598028306 0.0010 1.8915170169945559 0.002686912452732821 10.0 10.0 7.49451649941467 9.99989306623513 10.0 9.995981488596982 10.0 9.999999010867041 10.0 10.0 5.242314717419664 10.0 0.0010 10.0 9.985407777547081 10.0 8.446806673989398 9.994213361251793 10.0 9.999366860452193 10.0 10.0 10.0 10.0 9.99973307268197 9.984656828099402 10.0 10.0 9.97660582316103 10.0 9.984697502404217 10.0 9.999922653494092 9.984660969326356 9.999730669351086 10.0 10.0 9.540712416765203 9.998724485828907 
1.059079633820729 0.0010 0.08216274053151633 0.0010 0.002256127382087863 10.0 0.0010 0.0010 0.0010 0.0010 0.0010 3.458845457313883 9.781952681356367 4.699498075841403 9.303315358042722 9.98931417304721 10.0 8.653254800182108 10.0 0.0010 10.0 0.0010 0.0010 5.434203186133235 10.0 6.05703792221149 10.0 9.644788201359356 9.47315502643263 9.809361742343379 9.765635988898685 9.917855600486087 7.17612341326054 9.743508298760394 6.894246012936906 0.0010 1.1526287768767505 10.0 9.47315502643263 4.1999685118214405 9.056131183313935 9.834844250768144 7.55258763211835 10.0 9.844219297943978 0.0010 10.0 9.906364222590893 
0.0010 0.0037313389763411007 0.0012902801189045427 0.0010 0.0010 0.0010 4.561497386977092 0.0010 0.0010 10.0 1.154678955258917 0.001000000000000334 9.561723771187658 0.0010 10.0 10.0 10.0 1.6324395795074784 9.999572959917494 4.150708176638283 0.4505318280769091 8.62040787734642 1.6614835426870815 0.001000000000000334 10.0 4.986322225355148 5.060620359718267 9.931560268970475 9.982925596034493 10.0 9.986011566737801 9.988493883367664 0.0010 10.0 0.0010 3.5910079247774447 10.0 10.0 9.900940808899376 5.119501032627504 10.0 10.0 0.001000000000000334 9.990070379544576 10.0 10.0 0.0010 4.943969304578072 
10.0 0.1643611891538596 0.0017539707882312026 0.01677227200449842 0.011623406167253176 0.06547661004269234 2.221033223849677 0.3318934534615381 3.3514185587082244 0.0010 4.87483564597427 8.271936722620048 9.10665922812905 6.445673503547069 5.816037739801138 9.035173053846435 8.65549856367463 9.698757269524553 4.8610102588067985 6.595587781104758 6.148826120712139 0.0010 0.10208741913669428 9.042962867387278 8.628928282401791 5.000500000000001 9.949910175227997 5.906519683295927 8.07287501615764 7.795764225393981 4.693323964863616 4.852835365143441 8.309195395680979 9.172344752979454 9.751384574858989 4.266143686702612 6.463637801790828 9.474225574721839 8.149606366972112 9.3479170334933 6.393359932642278 3.8627932559240277 9.684940116649068 8.07287501615764 3.6152610424858516 4.170928364422254 9.205151376189997 8.153885037338824 
0.0010 0.0010 0.005709527210315594 0.0010 0.0010 0.0010 0.0010 1.6666015526344928 0.0010 10.0 8.609529080628349 10.0 10.0 4.384606815876501 10.0 9.988984610583035 10.0 5.213788969495592 10.0 10.0 8.290355025759201 7.444018220503466 10.0 8.373316827823977 10.0 10.0 8.375731227951306 10.0 10.0 10.0 10.0 10.0 10.0 9.99036738020629 9.698035854514142 5.500450000000001 10.0 10.0 10.0 9.828354846590088 10.0 10.0 9.704811382215695 10.0 10.0 7.612708148669878 10.0 9.638986634811868 
0.0010 0.0014020354582677495 0.0010 0.0010 0.0010 0.0010 0.0010 3.713747063369013 0.0010 10.0 6.868653600254616 8.00725088857254 10.0 10.0 10.0 10.0 10.0 9.240716960309527 10.0 5.820899825249182 10.0 4.510108943865924 5.598933391727137 10.0 10.0 5.705311727220675 7.861757475171429 10.0 10.0 10.0 10.0 10.0 10.0 10.0 10.0 5.2971639020960595 9.88549227438293 10.0 10.0 10.0 10.0 10.0 10.0 10.0 10.0 4.724903030558543 9.353107203728818 10.0 
0.49242130607727397 8.45831201763598 0.18094967603678447 0.010420043862573135 0.002702046866520265 0.3442904989894588 0.0010 1.292505522331586 1.4388340596028981 0.0010 0.0010 10.0 9.605197851685777 7.65540354048363 9.237346021203294 9.251410719649591 8.932420556692952 6.060918155478961 9.77278824616979 6.463702509539544 3.308664856584776 5.219751783538134 4.832218012040706 10.0 3.272159831249801 8.348510224469376 5.065643392730163 7.317779981675975 8.697952949991814 9.237346021203294 4.314423666005804 9.235983855911325 5.173020593322848 9.999998282537701 10.0 6.509820151338104 9.997239661693499 9.237346021203294 1.1627959457502466 10.0 9.850610848284802 9.237346021203294 10.0 9.999996531006266 2.7653920665346794 9.202109743554862 1.3392661409653184 10.0 
0.0010 0.0010 0.0010 0.010096976772956928 0.0010 0.0010 0.21379109714055833 9.022169817022405 0.0010 10.0 7.609233553302255 8.06039231921397 10.0 10.0 10.0 10.0 10.0 10.0 10.0 10.0 8.278152846488448 8.358579383541654 9.924594479011565 10.0 9.630003905081336 0.0010 10.0 10.0 10.0 10.0 10.0 10.0 10.0 10.0 10.0 6.370317915260937 10.0 10.0 8.449726314705105 10.0 10.0 10.0 10.0 10.0 10.0 7.249041470481443 9.722476796767491 10.0 
0.004702683035680291 4.144636687605505 0.3177789245167171 0.001040527987706388 0.001054746892780637 0.19693709050787156 5.262239507639568 5.010173005455111 0.0011804063398917208 2.4054845744487308 5.418935284001005 9.569731973000257 9.970744297927483 9.586448755892915 9.43208663845838 9.99536338624586 9.764943834869852 4.864559085485972 9.966713551267853 6.17591620232022 8.980414337545398 5.269529510753507 5.928336778596087 9.357524669490466 9.983263490974869 2.5392030631548046 9.578970007385237 9.928844947415792 9.834434780760066 9.9913477713453 9.992228587600845 9.984566576678382 5.416165776789246 5.768417638948058 7.2246637155929125 7.369757791267846 4.955458438053641 6.265552450198067 3.6885941432180607 5.445691044396337 9.828266783156453 9.996679751166676 8.756088442781701 9.837485358598736 10.0 9.899724380710081 7.922251294385071 9.94954975700984 
0.0010 0.0010 0.14841844776086555 0.0010 0.0010 0.17546002436992228 7.687728707057815 0.0010 0.0010 0.5908176159605594 0.0010 9.87407468554715 10.0 9.218630032639673 10.0 10.0 10.0 0.0010 10.0 9.501150245147745 5.493639985229193 10.0 0.0010 9.87407468554715 4.093877548276077 10.0 3.826050900550136 10.0 10.0 10.0 4.402805197323446 10.0 9.60161243834438 10.0 9.87407468554715 9.281902130640475 10.0 10.0 10.0 4.458823813440578 10.0 10.0 9.87407468554715 10.0 3.278100502144352 10.0 9.684336151825677 3.9811171722081786 
0.0728456839924042 0.10176455924865474 0.0023504346113142702 0.0011853921087714664 0.0010 0.0010 5.288624434312212 0.0010 0.0010 5.0005 9.93173739418171 2.5336388517444663 9.993131113641812 10.0 10.0 9.99143490236963 10.0 5.0005 9.899202824524192 8.200183811227289 5.402652001321393 10.0 0.0010 4.93193466010895 9.899437737803034 5.165488331847875 9.994413640360406 9.899295524458248 10.0 9.899535504297223 9.962688848069096 9.899235440751346 9.899261500768388 10.0 4.994099487793817 5.0005 9.902571914722804 9.993221495087639 5.770293929420183 10.0 4.797512555964073 10.0 4.987843947593691 9.99937410603379 5.0005 6.305843789813987 10.0 10.0 
5.325286547052061 0.0010 0.03785722234224525 0.052453298365972456 0.007317642830015752 0.06156631562705073 2.576827158495103 0.0010 4.412620142754501 0.0010 1.6711156409917558 10.0 10.0 10.0 4.76542747021909 10.0 9.983357730518746 10.0 4.807079779288533 5.500450000000001 5.442779405954993 0.0010 0.0010 10.0 10.0 7.686242938642506 10.0 6.9614248601080595 9.085156279057427 9.513922622604303 2.609145593467111 4.814744194043606 10.0 10.0 10.0 5.500450000000001 10.0 8.677350581433956 5.996564537103218 10.0 9.749706129662101 4.711531845964374 10.0 9.649194065368947 4.938880946318081 1.5414297443088296 6.418077852603298 8.1114518530838 
0.0010 0.0010 0.0010 0.003590496868504393 0.0010 0.0010 0.0010 2.4589764135453995 0.0010 9.022804463734147 6.189671246405183 6.064797612007985 10.0 10.0 10.0 10.0 9.976864062509541 10.0 10.0 7.94742997268248 10.0 8.048831169706991 6.055045131750903 10.0 10.0 0.0010 10.0 9.283551047888292 10.0 10.0 10.0 10.0 10.0 10.0 9.963874257256359 6.920965533284546 10.0 9.903068100657606 6.9125652763716925 7.8567671699838595 10.0 10.0 9.493700498130105 10.0 6.521433230311078 6.826742247817064 10.0 10.0 
0.0010 10.0 0.09391795201792169 0.008859123654560302 0.0010 0.0010 0.0010 2.5323417040047067 1.02980707345845 0.0010 3.714334269443774 9.97027170953459 10.0 10.0 8.817425841210547 10.0 9.448509381881001 5.0005 10.0 2.977706478254608 9.900653056910405 4.855376783209527 3.045833549980242 10.0 10.0 6.646773937592897 10.0 4.819039661030756 9.327643028780372 9.354231446860206 10.0 9.214861328622248 4.931381938304141 10.0 10.0 4.7115971681223945 10.0 9.014965672198064 3.777023268582879 9.741523586682913 10.0 10.0 10.0 10.0 3.808258469859296 10.0 6.627062919068036 10.0 
0.0010 0.0010 0.1197182428864389 0.0010 0.0010 0.0021702533878251457 0.48718180676812306 0.0010 0.0010 10.0 8.111144963713445 10.0 1.6068255900597106 7.924414166119984 1.3857466483342622 2.1192312004422593 10.0 1.876385434468257 10.0 7.005025653323357 10.0 10.0 10.0 9.688662159800565 2.5205490994695485 10.0 0.0010 2.8637930110522944 10.0 1.8915350485924431 10.0 3.6490454859147468 0.0010 10.0 9.303842136378 0.0010 10.0 2.4694253564454955 0.4161966047347829 8.823779225950023 10.0 10.0 9.75160206880218 10.0 0.0010 3.6934460650694856 7.695079363074511 10.0 
0.0010 0.0010 0.0010 0.0010 0.0010 0.0010 10.0 1.378964222312818 0.0010 0.0010 0.0010 7.416365791449446 10.0 0.0010 10.0 10.0 10.0 1.6967161717828376 10.0 0.0010 10.0 2.482899633178416 0.32086559794370606 0.0010 0.0010 10.0 10.0 4.6758791070871455 10.0 10.0 2.386349762191865 10.0 10.0 10.0 0.0010 0.0010 2.9977511290187095 10.0 2.2444251584866275 8.747813304823673 3.5344911708229105 10.0 0.0010 10.0 0.0010 0.0010 6.481239803663929 10.0 
0.0010 0.0010 0.0010 0.0010 0.0010 0.0010 5.000500000000001 0.0010 0.0010 5.000500000000001 5.0005 4.811956295478521 6.462115032739117 5.0005 10.0 10.0 10.0 5.0005 9.614599866148163 5.0005 5.0005 8.341357473137718 1.4536190861351057 5.0005 1.599973991843848 0.9201104704638937 5.0005 10.0 10.0 10.0 5.685987635173959 5.000500000000001 5.0005 9.99887088430635 5.0005 5.0005 5.000500000000001 6.606530954981108 9.828951363659069 5.0005 7.393324143178258 10.0 5.0005 10.0 6.953078106558052 5.000500000000001 5.0005 9.990837953645318 
0.08283717194272269 0.0010 0.0010 0.0010 0.0026284836077631207 0.0010 7.240338105469469 0.600562091312528 0.08283813586706212 9.924194166670963 0.7281588081992901 4.241613636859432 8.377037657840448 4.604433446246263 9.912929801821862 10.0 9.997297720858175 0.8616907676128468 9.725136561757475 3.2187063832171163 0.8652443979929336 9.920937944337203 3.1927002626236227 2.9577941120590596 9.71915377585421 5.043661392150279 3.1757463191326463 9.718816935132105 10.0 9.718821399990707 9.958414414104185 9.710343000337627 0.8605951738344297 9.99764007330064 3.0128099779979114 0.7293955083002429 9.725262371272983 10.0 9.954467233078866 4.354474069485631 9.416779479473778 9.918175700248247 2.9189496168095443 10.0 9.963085018627762 10.0 0.86014304563962 10.0 
0.35789689154844584 0.0010 0.052901583477309375 0.0010 0.0010 7.0741051552926955 0.001000000000000334 0.001000000000000334 0.00512152347176305 0.001000000000000334 0.001000000000000334 0.001000000000000334 9.51789087321046 6.107928479306113 9.622663924658667 9.851490981418666 10.0 5.0005 10.0 0.001000000000000334 10.0 7.37832828273141 0.0010 10.0 10.0 9.547911996791315 7.612205150547997 10.0 9.989223959832772 10.0 10.0 10.0 6.577006602869265 9.611567075286446 5.373740919024005 0.001000000000000334 10.0 10.0 1.6809958811295966 6.876070570805865 4.639573608932838 9.996540763424646 5.625823471974775 10.0 4.158048674845975 3.0418318941383435 0.0010 10.0 
3.1638280117000375 5.85214171458298 0.028974382581805555 0.08672969036161823 0.008117440699549937 0.06739012874660695 2.931295488820099 3.7221114382610296 4.40351342573642 3.6558596626814075 5.558732918226633 10.0 10.0 7.107327058346548 8.558278301978758 9.97609402168699 9.63481921587065 9.860751686356563 8.727110925448853 9.120239167103557 7.315427213355401 5.297306615268832 3.7232968947589664 10.0 8.245329678117725 6.279763823485801 9.931777533262496 8.82293568537979 9.985504383974392 9.935283708815515 7.076717337058926 8.160587760860551 9.84359093811434 9.921836843616362 9.853830559305708 4.455818420795591 9.587582394996735 10.0 9.77433048347493 10.0 5.963949467763997 3.53961239669216 9.863719356520493 10.0 5.27867750573234 7.63872904026821 8.923655652076711 10.0 
0.0010 0.0010 0.0010 0.0010 0.0010 0.0010 0.0010 3.384527802967077 0.0010 10.0 10.0 10.0 10.0 10.0 10.0 9.990518054828193 10.0 10.0 10.0 0.040879363751490594 10.0 0.0010 10.0 10.0 10.0 10.0 10.0 10.0 10.0 10.0 10.0 7.999621419210432 10.0 9.997865832206031 10.0 3.219292132500804 9.246591500914313 9.865761949540826 1.6575453011878816 10.0 10.0 10.0 8.637808210924858 9.841332643543925 10.0 10.0 10.0 9.679267414332815 
0.07841819881022044 0.02855052834362994 0.004846495725599025 0.003980851399666395 0.0010470971167823551 9.980990909652999 0.5213908053289127 0.012227293285407743 0.00425683819037098 0.019867407479551093 0.011360829837517704 3.1929729608227393 8.571111907620105 9.896969714991485 8.837040536228912 9.862025847395847 9.99846509148256 8.616498612165861 9.998257326467561 0.013237182226234073 9.99488013174356 3.01163498638753 0.015087702331345418 6.106434123884025 9.919736610969528 1.7597968669679127 9.504029765661022 9.96346199140062 9.958799812831366 9.97990572226983 9.999989329596552 9.99549633030535 9.995257189714051 9.903421547043113 9.995257630708437 0.33071201973776454 8.673030493665411 9.076742359703811 9.674399841116232 9.678157194383653 2.204129990407806 9.996554170391123 9.8608509156007 9.961497235298422 2.1514651524401027 0.019867407479551093 3.040797650804009 8.259646806354697 
0.0010 0.0010007984283715505 0.0010 0.0010066364447939473 0.0010000268923815864 0.0010 0.0010 1.8310947589471271 0.0010 10.0 7.758156977337491 5.457525815196739 10.0 4.28260006568965 10.0 9.98788687304356 9.999766477856655 5.255534875930843 10.0 10.0 8.113480429539457 7.798813942265288 6.264549609036337 5.000500000000001 10.0 8.705676578152286 5.275041094046335 9.99950719381073 9.999990851876111 10.0 9.9999900408329 10.0 5.000500000000001 10.0 5.000500000000001 5.736924704959193 10.0 10.0 9.999993587269273 5.000500000000001 10.0 10.0 5.000500000000001 9.999988125704947 10.0 8.052305486529866 10.0 9.73445289445913 
0.0010 0.0010 0.0010 0.0010 0.0010 0.1109067257883218 8.69642680035507 0.0010 0.0010 10.0 1.2815503008369422 0.0010 10.0 0.0010 9.794846216831727 10.0 10.0 0.0010 10.0 0.0010 0.3992426476861892 10.0 0.0010 0.0010 10.0 2.3212678849623076 0.0010 10.0 9.800761405169165 9.91787094360665 9.994575967012045 10.0 0.0010 9.891658349189907 0.0010 0.0010 9.986003067872373 10.0 7.335968514864452 7.582751180184916 7.464978665306634 9.882419446566468 0.0010 10.0 7.3882377425178944 10.0 6.697695360231794 9.00030918237961 
0.001000000000000334 0.001000000000000334 0.0010 0.0010 0.0010 0.0010 0.0010 0.0010 0.0010 10.0 0.001000000000000334 0.001000000000000334 5.000393206352151 7.041755533798346 10.0 9.986985164139377 10.0 0.001000000000000334 10.0 0.001000000000000334 9.362219805325307 5.431140646830356 0.001000000000000334 0.001000000000000334 4.645597679366209 2.576722338603054 0.001000000000000334 5.000379678009595 9.892745708926624 9.986910238286189 5.000500000000001 10.0 0.001000000000000334 10.0 0.001000000000000334 0.028540838382043354 3.5538095184880865 10.0 10.0 7.449184945851297 7.830661635790862 10.0 0.001000000000000334 9.924278720932874 10.0 3.7837463671214397 7.774329871064571 5.000416034285535 
0.0010 0.0010 0.0010 0.0010 0.002866564973700175 0.0010 6.7696534232505865 0.0010 0.0010 10.0 0.001000000000000334 0.0010 9.314730580285806 0.001000000000000334 10.0 10.0 10.0 0.0010 9.904393264987943 0.001000000000000334 0.001000000000000334 10.0 0.001000000000000334 1.2797367495640657 10.0 2.5769431890655783 1.245627526814996 10.0 10.0 10.0 10.0 10.0 0.8896581470021756 10.0 1.265324215400689 0.0010 10.0 10.0 10.0 5.0005 10.0 10.0 1.280226883360025 10.0 10.0 10.0 1.9505917839655416 10.0 
0.1327615284134424 0.0010 0.0010 0.0013123271782771845 0.0010 10.0 0.0010 0.0010 0.0010 0.0010 0.0010 0.0010 7.830979992630649 10.0 10.0 9.854700127420367 9.97466901443923 1.2657134456098302 10.0 0.0010 10.0 2.5972397861565315 0.0010 9.97989752669133 10.0 10.0 9.453148388915496 9.723244519518897 9.854229255830212 9.729359966004433 10.0 10.0 10.0 9.955281078676432 9.328222813453896 0.0010 10.0 10.0 5.980841875954555 9.983077408463556 0.005302585543674969 10.0 7.677410014808893 9.941993053184744 0.0010 0.0010 1.2916186015862263 7.666480470278019 
0.0010 0.0010 0.0010 0.0010 0.0023901415506541665 0.0010 0.0010 1.5681381983673495 0.0010 9.374609993273603 4.9527843245024945 9.333483374327093 10.0 8.873104848711865 10.0 10.0 10.0 10.0 10.0 4.838588421550177 9.378679147114491 4.639367369467786 4.82871861856454 10.0 8.818385859225605 3.823794595495027 9.94040557647588 9.678591575538944 10.0 9.954784979064655 9.33987033929422 9.217129755325027 6.65213155730832 10.0 9.961903891258196 6.1579049486865625 9.248199880437603 10.0 9.663815537013479 9.406589477895695 10.0 10.0 9.60623123225059 10.0 8.800245804806025 10.0 4.094658378598817 10.0 
0.0010 0.0010 0.006253008007436165 0.003705257425907371 0.0010 0.03545316080869866 6.166584555025995 0.0010 0.0010 5.39013841761124 3.3334369648975706 6.863843000707355 6.480545624904091 6.100529808968598 10.0 9.754053595104454 10.0 4.877924462111907 10.0 0.0010 6.111196522272949 7.284493531813638 5.527683502280986 5.364308472568535 10.0 7.966958025696722 9.362518997179812 10.0 10.0 10.0 10.0 4.466269691135237 2.3757477537852836 10.0 7.491909379794731 0.0010 10.0 9.65623708845812 10.0 0.0010 6.604538564859316 10.0 8.905907570028736 10.0 5.5945805257191354 0.8716926462540104 2.2357700264825606 9.666701255573688 
9.898439584160748 1.1839790474143697 0.0010 0.0010 0.0010 0.0010 0.0010 0.12012593955548612 0.0010 0.0010 0.39236096262753595 1.0629095674463072 3.132833716430029 2.671916702330993 9.701612016369598 4.997807583314255 10.0 1.0629095674463072 10.0 1.0629095674463072 8.192593589266638 6.618168178147984 0.0010 1.6273598019635376 4.59608211002872 4.389695804336765 10.0 10.0 4.990184840073318 10.0 1.4997703571468533 4.396090441599786 3.711192137675101 10.0 3.697419653259011 10.0 2.372175981171492 6.09520549727424 0.9589389994887458 4.196357644877696 1.0629095674463072 9.037508876215076 10.0 4.988706793008192 1.0629095674463072 9.748026901102243 3.1712740320865644 4.762071939169085 
0.0010 1.9386225164858042 0.0010 0.0010 0.0010 0.0010 10.0 0.0010 0.0010 0.0010 0.0010 0.0010 10.0 0.0010 9.826996524391713 10.0 10.0 0.0010 10.0 10.0 4.49607462881826 5.851382073067273 0.0010 10.0 0.0010 10.0 5.869887290300079 9.518479721071175 10.0 10.0 10.0 10.0 10.0 10.0 10.0 9.454668634243303 10.0 9.518479721071175 6.207914514308037 0.0010 0.0010 10.0 10.0 10.0 0.0010 10.0 0.0010 10.0 
0.023695680622990524 0.0010 0.0010 0.0010350923595063236 0.0010 0.0010 7.779151800964688 1.318470352709788 0.0032223721566632182 10.0 8.58096866438908 1.5746480040297293 10.0 1.9255581551968506 9.9942167734002 9.981658209022097 9.993530582804912 3.5865100499509532 9.09770440624441 8.92076133149333 4.179919596918617 10.0 10.0 4.583368210413835 4.716472488110388 3.540369691435096 4.6115455626001145 9.917279720808324 9.98205306565166 9.981704254950252 9.676317670710679 9.982233018617329 3.7700683738245866 9.711057987641015 4.653764522939439 5.195268712947539 10.0 9.690697183925268 9.222519432970675 4.6993328131175565 10.0 10.0 4.538895411905039 9.982200289648896 10.0 10.0 4.693309147049503 9.99029968057414 
0.0010 0.0010 0.006155840873516324 0.008061203645944304 0.001738723293945327 0.0010 0.0010 3.1176465541855047 0.0018310055423755378 9.196860898349485 10.0 7.801312326522354 10.0 8.607926765829891 10.0 10.0 9.921761900179144 10.0 10.0 10.0 9.632353826480541 7.3948463452913185 4.560011299200565 9.695208496332858 10.0 0.0010 9.782068624531906 10.0 10.0 9.957209665559468 10.0 10.0 9.489310154453948 10.0 9.37953266765613 10.0 10.0 10.0 10.0 7.72134726808155 9.293753138687784 10.0 10.0 10.0 8.700798650872555 10.0 8.998856892445463 10.0 
0.40518289352282966 8.543846880359911 0.0010 0.0010 0.0010 0.0010 9.088811942306773 5.580711213603634 10.0 0.0010 1.6539485471118893 4.332533951403926 9.830446030272109 9.570382405786502 9.59581710647717 10.0 9.59581710647717 1.886682720488368 9.59581710647717 10.0 4.389122012460193 0.0010 9.108077250491354 10.0 10.0 10.0 6.809794437679674 9.176543609935061 9.59581710647717 9.59581710647717 10.0 9.59581710647717 9.637925411764977 10.0 9.460704414723658 6.548466868227241 7.42163189555912 10.0 4.816269616228004 6.516999018213856 7.908971951338829 9.59581710647717 10.0 9.59581710647717 1.0765996459773883 4.228211660389157 10.0 8.821306149418083 
0.0010 0.0010 0.0010 0.0010 0.0010 0.0010 1.0758801058779923 0.0010 0.0010 10.0 0.0010 0.0010 10.0 10.0 10.0 9.999706045412996 10.0 0.0010 10.0 2.9259596904213456 0.0010 10.0 5.367520424706554 0.0010 0.0010 10.0 0.0010 10.0 10.0 10.0 10.0 10.0 0.0010 10.0 0.0010 5.6883164628172285 10.0 10.0 10.0 1.9656618731134885 3.5543062456047623 10.0 0.21845591167576706 10.0 9.308480332733888 10.0 0.0010 10.0 
0.0010 0.0010 0.0010 0.004242627688329543 0.0010 0.0010 10.0 0.5705284304259286 0.0010 0.0010 2.5731057993897513 3.9487547738133086 9.01141193308778 0.04635036054821606 10.0 9.759212118454744 9.964581907851008 1.8646312645007592 10.0 1.8856614418347746 10.0 10.0 6.1350795227451185 2.3576660218132677 10.0 10.0 0.0010 9.887402159826616 10.0 10.0 10.0 4.889273526877298 0.0010 10.0 0.0010 4.825054591165758 10.0 10.0 10.0 0.0010 9.230519989172548 10.0 0.5506659868579673 10.0 8.202739092503842 10.0 1.8703208454877638 10.0 
0.0010 0.0010 0.06295322875982931 0.0010 0.0010 5.422367383878433 2.845254342170558 0.0010 0.0010 10.0 10.0 10.0 9.898314548559041 10.0 8.382812346118602 10.0 10.0 9.880091911093398 3.9064704856865387 6.39485430067832 10.0 0.21705658387513171 10.0 10.0 10.0 9.721996541049894 10.0 10.0 9.891219730779088 10.0 10.0 10.0 10.0 10.0 10.0 9.721996541049894 9.725172164470749 10.0 9.77590030158575 10.0 10.0 10.0 10.0 9.898946868458106 10.0 9.586610085569816 9.721996541049894 9.721996541049894 
0.0010 0.0010 0.0010 0.0010 0.0010 0.0010 0.0010 10.0 0.0010 10.0 0.0010 0.0010 10.0 10.0 10.0 10.0 10.0 10.0 8.989168778284787 0.0010 10.0 10.0 10.0 10.0 10.0 2.414402140100234 10.0 10.0 10.0 10.0 0.034773864248760944 10.0 10.0 10.0 10.0 10.0 10.0 10.0 0.0010 10.0 10.0 10.0 10.0 10.0 10.0 10.0 10.0 10.0 
0.0010049478527733482 0.0013216739132041419 0.005592577258886332 0.0011028043355033538 0.00627611235954479 0.047973222371149885 5.0005 0.012092477387480247 0.001205159560443472 9.765089330825282 0.021263891441567616 0.05219978653794717 9.760378826814385 0.24346506009695584 9.952202886637583 9.99987377946509 9.99807861478366 0.05802989874887948 9.995991514458645 0.14349503960696855 0.3169757783336853 9.977159790570015 0.04773632832425337 0.05803808021017319 9.998900950516319 4.440473637163502 0.41004288245338494 9.704078489444633 9.99837548067062 9.999717633778399 9.997856622926104 9.996634899030736 0.055572128304463786 9.991136357399647 0.05799306758446324 0.21718698333471798 9.996534952344893 9.967343205818029 9.82291076252005 5.0005 9.821040376942987 9.99997630595305 0.058000738673109134 9.999423077163426 9.909872640389366 9.999182655166914 0.12287357647105297 9.922339843435163 
0.0010 0.0010 0.0010 0.0010 0.0010 0.0010 3.5888380672549163 0.0010 0.0010 10.0 0.0010 1.9409624243792687 10.0 0.9572365976092085 10.0 10.0 10.0 0.0010 10.0 4.21218701477657 2.00418263574759 10.0 0.0010 0.0010 5.461251344224828 4.727570095340929 0.7144864577740278 10.0 10.0 10.0 10.0 10.0 0.0010 10.0 1.276550494389736 1.2569608560003467 10.0 10.0 10.0 5.055171022196928 10.0 10.0 0.5477419395325561 10.0 10.0 9.894007979443101 3.1040581514361105 10.0 
0.0010 0.0010 0.034049011607153006 0.0010 0.0010 0.0010 5.050443023487788 0.0010 0.0010 9.627909377786766 5.0005 0.001000000000000334 10.0 0.001000000000000334 10.0 10.0 10.0 1.8123443812219664 10.0 5.0005 0.001000000000000334 8.825282995203576 4.50055 4.9987230281977935 9.915930039049918 0.0010 4.941381230500135 10.0 10.0 10.0 10.0 10.0 4.743273523891546 10.0 4.975174404925208 4.6237084514428135 10.0 10.0 9.438604926481595 4.988950598711734 10.0 10.0 4.999523857252792 10.0 10.0 10.0 4.874952894208604 10.0 
0.0010 0.0010 0.007801837580635039 0.0010 0.0010 0.0010 2.5758649021509283 1.2754465865735685 0.0010 10.0 6.457483224306719 10.0 10.0 4.96399110585643 10.0 10.0 10.0 4.118657222680765 10.0 6.9610982308682035 9.43613715759426 7.275695708226061 10.0 7.4763705241587886 10.0 10.0 7.476489553337414 10.0 10.0 7.020418435576868 10.0 7.3922069981508605 10.0 10.0 9.534993103154985 6.197605069781359 10.0 10.0 10.0 7.425135097849072 10.0 10.0 9.544884667454232 10.0 10.0 6.901595850332207 6.994247305182464 9.454386494083005 
0.0012399340852190617 0.061087619994853216 0.0010015097198706419 0.008066308373490746 0.001005746727635967 0.0010 0.0010 5.000500000000001 0.001052314075099038 7.4162909399460215 5.000500000000001 9.228594197306148 9.996542189264494 5.000500000000001 9.999242224712038 9.950309141193772 9.922234035009321 5.000500000000001 9.999789167411324 6.206453949995346 6.459581769744021 5.826390923599715 5.0005 8.465482608535158 9.997855076095869 0.0010 10.0 9.284570246673935 9.968129531421882 9.999520363958291 9.784756729443773 9.99904081928814 6.406097408295107 9.94916911693974 6.164834456279476 5.000500000000001 9.999033166798238 10.0 5.9785524212453645 5.000500000000001 9.999330064962193 9.999991465007954 6.893193732125888 9.999766627163194 10.0 9.944815469966176 5.227263790006993 10.0 
0.0010 0.0010 0.0010 0.0010 0.0010 0.0010 7.154928628839759 0.0010 0.0010 10.0 6.196366326525226 0.40243227845659035 10.0 0.40243227845659035 10.0 10.0 10.0 0.0010 9.43724975540521 6.239651864945047 0.39001086171913 10.0 7.292053519799799 0.5711846209215828 4.500130767947815 4.763598512967104 0.0010 10.0 10.0 9.981232262055695 8.499668653530414 10.0 0.0010 10.0 0.0010 3.0170815926561105 10.0 10.0 10.0 0.40243227845659035 10.0 10.0 0.45674296582972773 10.0 10.0 10.0 2.6376214266422497 10.0 
0.0010 0.0010 0.0010 0.0010 0.0010 0.0010 0.9505010178829555 0.0010 0.0010 10.0 0.0010 2.550503342794772 6.352704045709435 4.211142222372526 10.0 10.0 10.0 0.0010 10.0 0.0010 0.85559248238697 10.0 3.2844432910317196 0.0010 4.980807516803343 10.0 3.9051152118131838 10.0 10.0 10.0 10.0 10.0 0.0010 10.0 0.0010 0.0010 10.0 10.0 10.0 3.0351166503211378 10.0 10.0 0.9756848085124901 10.0 10.0 6.344605421064129 4.473944912258954 10.0 
0.0010 0.0010 0.0010 0.0010297565645019317 0.0010 0.019947873682394944 4.273353997821414 0.0010 0.0017215573946761042 10.0 2.746956780400448 2.5620922238444437 9.999679530229038 2.371505928828043 10.0 10.0 9.999218545337216 0.8813654117791306 9.029757646579343 3.5264281824190045 5.453098568198561 9.87306728716267 2.1686652276688125 0.0010 6.560249140766218 8.013439265175453 3.4993199078041117 10.0 10.0 9.874374617553697 10.0 10.0 0.43530249786387953 10.0 0.0010 2.453627844204158 8.783841567408045 9.993963493326644 10.0 4.764274576886667 10.0 9.996360625297 0.0010 10.0 10.0 9.610112463811467 1.5718261806108424 8.590624112131898 
0.012267943693383021 5.301916761025032 0.0010 0.0015434649231303166 0.002102550317435978 0.0010 0.0010 2.070887194827134 0.0010 0.982061004212591 0.5748567266937008 6.687417186360751 10.0 5.160494424356483 4.714963238874031 9.293377993339467 10.0 6.16901432625081 10.0 4.728144060418504 5.020559295191729 4.587589451622599 0.0010 10.0 10.0 4.780751263345506 10.0 4.6883381912392785 8.184377636360185 10.0 9.96780146227437 10.0 5.176433003296208 9.999424692742515 10.0 5.256580808867432 9.993505226538396 6.3322747461760684 4.742588584777946 7.1310257248932585 9.990212229329297 9.992903809775076 9.722645475825768 10.0 9.247451488401332 4.837748134219505 5.191429719314759 6.161837471166324 
0.0010 0.0010 0.0010 0.0010 0.005073097265749673 0.0010 10.0 10.0 0.0010 8.757899057970894 10.0 10.0 10.0 10.0 10.0 10.0 10.0 10.0 9.93785724898717 10.0 1.0058526585014231 0.37104262337490024 10.0 10.0 10.0 0.0010 10.0 10.0 10.0 10.0 10.0 10.0 10.0 10.0 10.0 10.0 10.0 10.0 10.0 10.0 10.0 10.0 10.0 10.0 10.0 10.0 10.0 10.0 
0.003020193322917602 0.004644729687272211 0.0010760785750067335 0.0010 0.0010 0.0051552573295208645 0.0010 2.201190372471043 0.0010 10.0 5.266951483462488 6.183145700825171 9.985877293641654 9.854902034321844 9.997336274957647 9.980080298259725 9.966694393296217 6.669091266934589 9.978693244083912 4.572459402653742 9.966376816539267 6.363221947283711 7.417112711657906 9.921835477946267 10.0 0.0010 10.0 9.429646397196626 9.97740456303491 9.99745325819267 10.0 10.0 4.8156297401966235 9.991368591067713 9.900075788231758 3.975447129768818 9.98580135201128 10.0 8.896516259146296 8.486742310554725 10.0 10.0 9.563172320847539 9.998987389749075 10.0 10.0 4.07238831912965 9.985934781192029 
0.0010 0.0010 0.0010 0.0010 0.0013293249451749466 0.0010 0.0010 1.5819002458528304 0.0010 10.0 7.634608220151728 10.0 10.0 10.0 10.0 10.0 10.0 10.0 10.0 6.726577790135578 7.770869010927899 4.495746264266079 8.000352265572586 9.504097736335646 10.0 7.508362894519877 10.0 9.93441675760036 10.0 10.0 10.0 10.0 9.317931276868574 10.0 9.566700724981718 5.826978103442033 10.0 9.975360044470714 10.0 10.0 10.0 10.0 9.421113093373307 10.0 10.0 10.0 4.409234558917036 10.0 
0.0010 0.0010 0.0010 0.0013951906642139637 0.0010 5.150485845159581 3.221467219173269 0.0010 0.0010 10.0 9.55442297025634 9.674289005276808 9.230142381180345 4.309931267769785 10.0 10.0 10.0 10.0 10.0 10.0 10.0 3.4752074124953256 9.567378298156566 10.0 9.798670239178087 9.462097111741356 9.882406376772089 9.39424831948726 9.677865185979007 10.0 10.0 10.0 10.0 10.0 10.0 10.0 10.0 10.0 7.220376567210153 9.863321040431746 10.0 10.0 10.0 10.0 10.0 9.779175628169659 9.79778280316683 9.490736482498045 
0.07380782292034575 3.8003800954307554 0.045626532638661677 0.0010 0.0010 0.0010 0.0010 3.7524620394526416 1.4473962974111878 1.3527578710713322 6.391062597812586 9.357953922024778 10.0 10.0 8.392625136365426 9.996065418088094 9.429276548003354 2.8895804138493864 10.0 4.064047197526197 10.0 2.1674162300281656 3.1673457397922813 10.0 10.0 7.235087788618157 10.0 5.465709407657811 9.063612327304014 9.105076009883309 10.0 10.0 5.309521000716924 9.569112730133499 10.0 4.66897267802875 10.0 10.0 2.220867301273921 9.346914317967933 9.667471168190481 10.0 10.0 9.984846313191133 3.2987163931109693 9.298867825277897 6.049746448628149 10.0 
0.0010 0.10534956031442266 0.0010 0.0010363830747026513 0.0010 0.0010 0.0010 3.3927755020576402 0.0010 8.092871887301436 5.000500000000001 10.0 9.986983680780163 10.0 10.0 10.0 10.0 10.0 10.0 9.562559155386358 9.782277811650484 9.439014232048274 0.1762682079689966 9.782131883883702 10.0 0.14708167230061964 9.684513326326496 9.99971849735986 10.0 9.999760463476372 10.0 10.0 9.790462975125468 9.845190153550499 9.791512590820519 9.453099094428765 10.0 8.040479295398804 9.502102747564887 5.685094577252626 9.849321911401109 10.0 9.794970657503749 10.0 8.839990023251383 5.000500000000001 6.97943697063214 10.0 
0.0010 0.0010 0.15429964543733046 0.0010 0.0010 0.0010 6.036508895765345 0.0010 0.0010 7.2677565729974205 0.0010 0.0010 10.0 5.988221832262154 10.0 9.64756766442003 10.0 0.0010 10.0 0.0010 7.222243713162278 10.0 0.0010 0.0010 10.0 6.116492956201359 2.438054757918713 10.0 10.0 10.0 10.0 10.0 0.0010 10.0 0.0010 0.0010 10.0 10.0 10.0 0.0010 9.834118227636981 10.0 0.0010 10.0 10.0 10.0 0.0010 9.83776856808294 
0.0010 0.0010 0.008360772336345268 0.0010 0.0011292161285771608 0.0010 0.0010 7.658882922830335 0.0010 10.0 10.0 10.0 10.0 10.0 10.0 10.0 10.0 10.0 10.0 10.0 10.0 2.0187122611868045 10.0 10.0 9.44072043275491 1.9834137356198562 10.0 9.69758310889305 10.0 10.0 10.0 10.0 10.0 10.0 10.0 10.0 10.0 10.0 9.69758310889305 9.731181817147641 10.0 10.0 10.0 10.0 10.0 10.0 9.69758310889305 10.0 
0.0010 0.0010 0.0010 0.0018167699762383104 0.005429254896001674 0.0010 10.0 1.971650803988477 0.0866834603177026 7.743461070776158 10.0 9.10292358015724 5.371483633489336 1.4539086811931736 10.0 10.0 9.867468649243033 8.22725300303588 9.734922643051256 10.0 10.0 6.055159606131277 10.0 7.2548209405378445 7.860382274543356 9.254033199797679 7.8641667196662866 6.090119354320551 10.0 9.811453501636512 10.0 4.356984748590492 0.0010 9.978104207071784 10.0 0.0010 10.0 10.0 8.047742418886958 0.0010 5.981688158066647 9.990326408825261 10.0 10.0 0.0010 2.8965496290785775 0.0010 10.0 
0.0010 0.0010 0.0012561021558768672 0.0010 0.0010 0.05108301246962282 7.835412915578226 9.789080907060347 0.0010 10.0 2.925118978946711 8.569038382150858 10.0 9.944653019568065 10.0 10.0 10.0 10.0 10.0 10.0 0.0010 10.0 0.0010 10.0 10.0 4.720314705132247 9.997544193096829 10.0 10.0 10.0 10.0 10.0 10.0 10.0 10.0 9.880917210024966 10.0 10.0 10.0 9.997780784008189 10.0 10.0 10.0 10.0 10.0 10.0 10.0 10.0 
1.9974414942980614 3.0533225482004873 0.016798288871280632 0.0072792715733382375 0.004203118766267954 0.04762215208842442 3.825169503917471 1.666033463295666 0.0010 0.0010 3.7562494750473414 8.406402099066021 10.0 4.837718397253584 10.0 10.0 9.94551853567022 5.05141378888598 6.215054954961381 3.8514443122090496 3.380708295309229 6.1516057891297535 5.119576986692822 7.482234182708078 3.778596365799226 2.399166346734342 9.808455552051718 5.929745355912043 9.988198648378805 6.290789180790474 1.7136270146222639 4.7966857184935145 5.740636872955349 9.995827507629317 8.650253571346612 4.70553013280066 4.754377729529493 9.50005 3.402421699439926 6.222403634200774 5.3729013336319 9.74993822869204 9.808455552051718 9.999068132212901 3.6203775764603696 6.5844583693355005 3.208351106010015 10.0 
10.0 0.0010 0.02799990795230145 0.03479426507991177 0.0054559710834002255 0.0010 2.3757187227283962 0.0010 2.716629157713536 0.0010 1.589245242668926 10.0 10.0 9.729266516138741 3.490151107278055 10.0 9.889732254909866 10.0 3.6443708878770575 10.0 5.151192964161001 0.0010 0.0010 10.0 10.0 8.342298989571079 10.0 5.806748943082446 9.424390090559731 9.6992581566546 3.726475044960905 5.163739560006807 10.0 9.933884401327683 9.188954466219068 3.8736542943640044 10.0 8.750939670006773 9.68872275168798 10.0 9.947292887472445 0.0010 10.0 9.545860644585725 5.106875095428819 3.6845717409096856 5.500641751892688 9.9672757513262 
0.0010 0.0010 0.0013049196933095075 0.0011210684202181066 0.0011484280809980249 0.0010 2.427316991677079 2.4645357504537184 0.0016433345192734088 10.0 10.0 10.0 8.812465357359066 10.0 9.967800158795118 10.0 9.998745523050763 10.0 9.999329970453955 10.0 10.0 8.566580090242512 10.0 5.195230259383232 10.0 0.0010 6.942940698768172 9.903834398824243 9.999817210464384 9.968008024637701 9.568155589524153 9.413098799139256 5.6025460202552555 10.0 5.030500521566231 10.0 9.952427084363862 10.0 7.284594502578221 8.665537487300908 10.0 9.913584425841233 5.420181408971724 9.999897101484185 10.0 10.0 10.0 10.0 
0.0010 0.0010 0.0010 0.0010 0.0010 0.0010 3.1325740699786437 0.0010 0.0010 10.0 0.0010 10.0 9.917122345766808 6.054879552176893 10.0 10.0 10.0 0.0010 10.0 6.739894993070101 0.0010 8.805667186497635 3.070488123437432 0.0010 10.0 0.0010 0.0010 10.0 10.0 10.0 10.0 9.474789255586533 0.0010 10.0 0.0010 4.080675193409367 7.621763701718087 7.529727828230852 10.0 10.0 10.0 10.0 0.0010 10.0 9.68886611473027 10.0 9.485049387570857 7.539651267698325 
5.505589172134149 1.1026722496463783 0.0010 0.0010 0.0010 0.0010 0.0146755394342728 0.13137462295331526 0.0010 0.0010 0.0010 0.23335478923648179 3.862991905179876 3.093307230408393 10.0 4.99772229840702 10.0 0.30257593945001826 10.0 0.23057527798281274 8.656625750729603 6.325885201918565 0.0010 0.8569431396490295 4.380308654541433 3.8729280562100428 9.940877362007743 10.0 5.0536683999030725 10.0 4.586780347012701 4.494356306050906 3.218072480764275 10.0 3.1159376681409316 9.545361464724756 2.2328442508240824 5.8647841319526925 3.3894252827819082 4.984487353051361 1.1582623271368195 9.376995811549534 9.973951324252933 5.235348115867468 0.9276766141135573 10.0 2.5264731768554536 4.2806636781619165 
0.0010 0.0010548276753233588 0.002252520077191818 0.0011187380901524046 0.0010031084024291499 0.0010 1.523538251310258 0.0010 0.0032566089167340856 10.0 0.07045444462946637 0.0010 7.475776031683099 9.729728154351598 9.645521130552963 9.997487365943844 9.998766226349803 0.0010 9.99831565403766 0.0010 9.937794897652164 10.0 0.0010 0.0010 5.003871269952215 4.611077305622719 5.0005 5.574821251921679 9.999391691392262 9.952196800591068 9.998331653288421 9.815134895478952 0.0010 9.992653663534076 0.0010 1.387705822609811 5.0005 9.798144622895819 9.91967530552731 8.887275366159935 7.698254264993598 9.997997543560908 0.0010 9.971561667265348 9.747700276725375 5.296233443100665 7.501468862419774 5.29620237948638 
0.0010 0.03565998269893319 0.002216193417164617 0.0011962917444652125 0.0012785358931469953 0.0010 9.469328528291296 0.03622637865720556 0.0012491906454103197 3.401911636594561 9.378288966739504 10.0 6.983302935710183 7.049488058738417 5.21223577661866 9.722707073815894 9.999656649563367 9.378288966739504 5.623023960237302 1.571831723781428 9.219335074596561 1.3066572970707595 9.378288966739504 6.729745739326887 7.091426168149287 6.729745739326887 3.3191640110180223 1.9141345650490935 9.916754726887527 2.479676089487664 9.788446329364687 0.0010 0.0010 9.696800868308221 6.729745739326887 1.571831723781428 4.539603771110038 7.046239022820492 0.6227110332604964 0.5511133585465311 9.181748480245938 5.05961525789299 6.729745739326887 9.893511262389241 3.065544723407093 1.3344292542031222 1.1548804291006034 6.2316066141240425 
0.0010 0.0010 0.008646923007722919 0.0468745745751616 0.0019200346326805058 10.0 5.108256913940036 0.0010 0.0010 0.0010 0.4878523085186075 8.038792387685671 10.0 8.269516695225425 9.329093453109074 9.969541236568292 10.0 10.0 10.0 0.0010 4.603220083895699 9.51845361965952 0.0010 10.0 6.540411101713999 0.0010 10.0 10.0 10.0 10.0 9.66433532870343 10.0 10.0 10.0 10.0 1.1025023954383593 10.0 9.987515699380332 7.5148542961839935 10.0 0.7949418824085992 10.0 10.0 10.0 1.683210175682543 0.0010 10.0 10.0 
0.0010 0.0010 0.0010 0.0010 0.0010 0.0010 1.107146543519494 0.0010 0.0010 10.0 0.0010 0.0010 10.0 0.0010 10.0 10.0 10.0 0.0010 10.0 0.0010 0.0010 10.0 0.0010 0.0010 10.0 6.214121826038677 0.0010 10.0 10.0 10.0 10.0 10.0 0.0010 10.0 0.0010 0.0010 10.0 9.949554735319717 10.0 0.0010 10.0 10.0 0.0010 10.0 10.0 10.0 0.0010 10.0 
0.0010 0.0010 0.011693387065011265 0.0021669070929433956 0.0010 0.0010 5.255950622602061 4.827367286680846 0.0010 4.167262813333668 0.0010 5.119105391733159 9.643426521201835 0.0010 9.529573268705368 10.0 10.0 9.984565752486633 10.0 2.5393623973842354 4.867174897498166 5.91981539567409 0.0010 9.567865118557904 4.7430462092165175 9.979314661667335 9.502361725319032 9.590541014333658 10.0 10.0 10.0 9.47280752875573 9.474504937739795 9.852635669032475 9.992770666677988 7.002776998542943 10.0 9.494817963462557 10.0 9.549566475323678 9.412854366939005 10.0 9.567865118557904 9.276739076537067 6.27971855106693 5.510268048415712 4.745049377397939 10.0 
0.0010 6.9116708647102225 0.0010 0.0010 0.0010 0.0010 8.335168457767834 5.439447914120557 9.311704273251927 0.981279077378912 10.0 10.0 10.0 1.6891957267480748 10.0 10.0 10.0 10.0 10.0 9.349233402144906 10.0 10.0 8.01052970504676 9.98238763792148 9.999784992658011 0.3631258563687245 10.0 10.0 9.653784522754378 10.0 10.0 10.0 10.0 10.0 10.0 10.0 10.0 10.0 1.9415570723889957 4.50055 9.768321804890341 10.0 10.0 10.0 3.6041651094907836 3.4578204450504932 10.0 10.0 
0.0010 0.0010 0.0010860769662967352 0.0011129242700261977 0.0010 0.0010 1.7702768074809836 0.0010 0.0010 10.0 0.3376261132288798 2.750986810554905 10.0 3.3647429004430047 10.0 10.0 10.0 1.0501002765123704 10.0 0.0010 3.8871314506286287 4.681007052110192 0.0010 1.1208780257494988 7.42348768057916 4.183905475933395 0.15387901968326467 6.679904243269873 10.0 9.718372559977707 10.0 10.0 0.0010 10.0 1.11404027247587 0.0010 10.0 10.0 10.0 1.712904992744877 7.944048531427989 10.0 1.4249680316594273 10.0 10.0 8.292004807712768 0.9250748683384984 1.5707429208835162 
0.008886017291964046 0.0010 0.001053091075635152 0.005511022539293329 0.0010 0.0010 2.515564662540786 0.0010 0.012560156200609535 10.0 1.3915733020571373 0.0010 10.0 0.0010 10.0 10.0 10.0 0.0010 9.762034562805676 0.0010 1.0375445093188354 10.0 5.684485449746193 0.0010 10.0 9.028617310096424 0.28998643056315476 10.0 10.0 9.970732576724705 9.095642933082297 10.0 0.0010 10.0 0.0010 4.263500921758537 10.0 10.0 9.891433341001347 4.093198071283039 10.0 10.0 0.0010 9.981156066795743 10.0 10.0 0.0010 9.39000617435074 
0.017917941934028323 0.01733670969823833 0.0010 0.0010 0.0010098621920849728 0.0010 0.6585580283016943 0.0010 0.01745721302290415 10.0 2.6848621616682236 0.0010 8.18605328048135 10.0 7.381296053744443 9.95076885230131 9.967644111991572 0.0010 9.377479722573755 2.455210678036143 10.0 10.0 6.652872956348953 0.0010 6.054863472612993 5.575582582747382 5.628280319057792 10.0 9.9983971790337 9.870506461619732 9.98720304567807 8.58108621254177 0.0010 9.992012486929923 0.0010 5.8360640584554355 4.841089073972386 9.74937085152686 10.0 2.0740023181478 9.945447065621424 10.0 0.0010 9.586202969144704 10.0 4.965712354773415 10.0 8.995689040186148 
0.0010 0.0010 0.0010 0.0010 0.0010 0.0010 1.244845945821892 0.6566564706271051 0.0010 10.0 1.213472877075279 4.24976628432272 5.101525999720327 0.0010 9.502114855671783 10.0 10.0 2.754731880308566 10.0 1.375778252474297 5.000500000000001 5.000500000000001 1.2025525782106214 4.824712670404362 8.807236944108189 3.223919028274925 3.4997733904155868 10.0 10.0 10.0 10.0 10.0 0.08625581286795403 10.0 4.836669131877249 3.525782573147382 8.196438317221592 10.0 8.127425170081858 5.0005 8.508316676431239 10.0 4.7601224900643455 10.0 10.0 5.0005 5.91697265984872 8.262857301185054 
0.007695188942806028 0.012449071542342222 0.0010 0.00314494754495136 0.0019967160297540733 0.0010 4.219005420150044 0.0010 0.0010 10.0 0.18905892422545176 0.0010 10.0 10.0 10.0 10.0 9.770140782454746 0.0010 9.752339251435076 7.845323300252347 0.0010 10.0 0.22302380404241043 0.0010 6.122066964143761 10.0 0.9822697205673663 10.0 10.0 9.980834881981233 10.0 10.0 0.0010 10.0 0.0010 1.8345525696591936 10.0 10.0 10.0 0.0010 9.803816888992708 10.0 0.0010 10.0 10.0 10.0 3.6655938447957377 10.0 
0.07775785085820215 0.004746998469115859 0.010938740133062654 0.0012060004017912251 0.0010 0.0676369618106038 5.0267938661407054 7.73733563439343 0.051166658321277994 10.0 4.907625593841673 8.735152877946001 10.0 8.458782082349737 10.0 10.0 9.99601160985567 10.0 9.936128830353619 10.0 4.876053773446848 10.0 5.0005 10.0 10.0 4.963961167950479 10.0 10.0 9.999455580440094 10.0 9.84957185205239 10.0 10.0 10.0 10.0 10.0 9.92662366255938 10.0 10.0 10.0 10.0 9.93598728396795 10.0 9.999997507020657 10.0 10.0 10.0 9.974229154008613 
0.03762945793357526 0.010364735418070498 0.015237907222725743 0.0010 0.0010073550615145863 6.716092610135372 0.44872219415802467 0.0010 0.003784688569435239 0.0010 0.4117644613979642 0.0010 9.611737387662549 7.475142952362162 9.692072166268755 9.836441480034795 9.999933086565623 0.0010 9.910732100296203 0.0010 10.0 8.525862970163146 0.0010 8.782099570878925 10.0 9.297700940550358 7.074802767745684 9.99821472125727 9.966493317784684 10.0 9.927996193187342 10.0 7.658904103278541 10.0 7.074802767745684 0.0010 10.0 10.0 3.284907389864628 7.029469627932273 1.681164233098929 10.0 7.395498601177931 9.993691084395552 1.8458659528198986 3.3615271398743096 0.4005490538475541 9.989269201204277 
5.3816885841314015 0.5733614818511636 0.09951316203263622 0.008836923082834666 0.002187636807305027 0.0012783047324218767 8.404975930319841 1.0132443904279116 5.691046841249424 0.029624073374351134 6.653500101916109 9.640140283680674 9.887740415273212 7.94397148516159 9.947990355025999 9.958044128894539 9.736427630459097 8.162454894913894 4.554749763180268 8.694145910204465 6.052835891331057 2.401066554154389 8.358604825717997 9.610813885819919 9.655797022338609 3.8969292973982315 8.985482998220052 9.868455794521621 7.727239749824788 10.0 4.564392792072084 4.561377716607095 8.839199349610325 9.811102653090009 9.610681158259265 8.442912406982646 4.036191758426147 9.644800943695737 4.176779412902878 8.852601756535668 3.5124201883324107 4.692549233872384 9.444176574717158 9.638847111809609 3.766431092733893 1.8798801854611722 8.032214782538304 9.22025226445232 
0.0010 10.0 0.24697128594947032 0.08318730565549128 0.013597622757715455 0.0010 0.0010 1.56917206366177 0.0010 0.0010 4.235417236111418 10.0 10.0 10.0 10.0 10.0 9.486022531849258 8.278232559139537 9.419685757297406 5.193196403023811 8.508531154650576 7.445199673439647 7.8361912298477145 10.0 6.857509982063516 8.938643539303659 10.0 4.092074050528603 10.0 10.0 7.108028303177131 0.0010 4.354455978418108 9.999847778837001 10.0 1.5542213658567579 2.621846491148586 4.915491612032693 0.0010 10.0 10.0 9.716798941224647 10.0 10.0 0.0010 8.702023551545604 3.9796390114982336 10.0 
0.0010 0.0010 0.0010 0.0010 0.0010 0.0010 0.0010 0.05099864768254047 0.0010 10.0 0.446817087136347 0.5830758705452306 4.8234959250125025 0.0010 10.0 10.0 10.0 0.0010 10.0 3.9906086512842545 0.8681797742548971 5.0005 0.0010 0.19132845759975403 10.0 0.9325861690629322 0.5830758705452306 10.0 10.0 10.0 10.0 10.0 0.19132845759975403 10.0 0.19132845759975403 5.000500000000001 4.928430876639118 9.719538926708527 9.94451582240683 0.49462213589192494 3.924537614723886 10.0 0.19132845759975403 10.0 3.1599555511275925 10.0 0.0010 10.0 
0.0010 0.0010 0.0010 0.0027444082477754905 0.0011156372635779536 0.03220746872851056 10.0 6.708359515075594 0.024234737611732657 10.0 10.0 3.8073368184831375 10.0 0.0010 10.0 10.0 9.977349898685704 10.0 9.045513960263818 10.0 0.0010 3.931195619063956 10.0 8.807074468958923 7.250416587843328 8.664262160539888 8.664490177284414 8.82001458982368 10.0 9.082069867826624 10.0 10.0 4.9401572316677935 9.908655822180103 8.691737580048803 0.9757317333956117 10.0 8.719637509055643 10.0 10.0 10.0 9.897773090554645 8.78360464916143 10.0 10.0 0.0010 0.9492977432321466 10.0 
0.40527005643778463 0.0010 0.0010 0.0010 0.005293623382983918 10.0 0.0010 0.0010 0.0010 0.0010 7.3405964211468255 4.256595806633022 10.0 2.5281053927069896 10.0 10.0 10.0 4.707605439767156 9.579641319375257 0.0010 10.0 10.0 0.0010 10.0 10.0 5.77159391282758 8.644801049107045 10.0 9.977762986076593 9.395772717289212 10.0 10.0 10.0 10.0 10.0 4.586366755588751 10.0 10.0 4.605940633733888 10.0 4.906271266526356 10.0 10.0 9.98814402338943 4.888294519165199 0.0010 4.393279099076076 4.929015793123818 
0.7772764804943986 0.0010 0.07901908472746413 0.0010 0.0010 10.0 0.0010 0.0010 0.0010 0.0010 0.0010 3.46283541455019 10.0 5.071166048638683 9.431295732119956 10.0 10.0 8.660016811567012 10.0 0.0010 10.0 0.4915339929040572 0.0010 4.822330683750288 10.0 5.475790323807214 10.0 10.0 10.0 9.859965244186704 10.0 10.0 7.57635889380065 9.828246624527658 7.205433478749843 0.0010 2.7069538548177055 10.0 10.0 3.738799938158012 8.336888910418029 10.0 7.8583610442425735 10.0 10.0 0.0010 10.0 10.0 
0.0010 0.0010 0.002441136073703898 0.0010 0.0011137727591746264 0.0010 0.0010 0.8354889167052901 0.03702003042134132 10.0 0.0010 0.0010 9.990420261894347 0.8742893781725734 9.523318068452353 9.988585691321905 9.90113106316526 4.597521306222222 10.0 5.007231960674591 2.6472714898367355 9.419452987393736 0.004639713016020508 4.730598162642864 10.0 6.087028283529459 4.7306957608488025 9.916981720998349 9.988220108127805 9.794278634764664 10.0 5.232265130991207 4.985835514276011 9.926760846760493 4.936968965636187 0.0010 9.908350962464837 10.0 10.0 5.0005 9.985862374337055 9.707791321723587 4.938588807665263 10.0 10.0 9.21465750075846 1.9200448198067654 9.924789527967324 
0.3526300331941622 0.19753063149872946 0.01689641187267559 0.010050965210350184 0.001750836614183104 0.07991892495480168 8.757617771208283 3.6463232616091155 0.0014316285372718786 3.444995705506945 5.354008956831743 9.740040901385576 8.380569361242824 3.4544393440721 9.986051945301066 9.388434269661156 9.91047344193568 10.0 9.98346135463522 6.766602700685492 3.5228650161044692 9.645941199140116 7.448952952315617 9.600924374440087 4.922750530669864 7.148863769334424 9.845172553609222 9.133247223997088 9.896969942939775 9.863075588399653 9.86485206665901 3.0627764839494898 6.267149904552639 9.96569608747308 9.600924374440087 7.514410666110646 9.9970913248697 9.47438150148619 5.872698834247464 5.399685975770114 5.4487445610131005 9.275873831247546 9.600924374440087 9.89802277228289 6.56668375965536 3.1323087315099833 0.10725677150278382 9.214536295336412 
0.0010 0.0010 0.0010 0.0010 0.0031489738495009316 0.0010 1.6428609269264385 2.196825255037585 0.03456918032747974 10.0 8.16440303957537 9.024458472796782 9.47952148384988 4.163398285023282 9.929444514603702 9.89237337327076 10.0 8.357756213284679 10.0 4.035053753484046 5.863264432232891 4.027972237533623 8.224262230268403 10.0 10.0 1.2457659692999812 7.511092021721273 9.936572335641955 9.8492175934345 10.0 5.620230615898319 7.013776643011903 9.058255069189862 9.765350945355584 10.0 5.075222456992963 10.0 10.0 10.0 8.19594879334826 10.0 9.898785129038028 9.233616505156512 9.640007892634411 10.0 10.0 10.0 10.0 
1.9718750880231979 0.08699984021014234 0.0014083734156753321 0.0010 0.0010218128939040655 0.0010 9.005379947619547 0.0010 0.0010 0.50095 0.03684390397627357 10.0 9.133161331764162 9.668434786375391 9.950740908654009 7.322502927779032 10.0 6.266640573514664 6.833600776588416 0.0010 7.571338020983203 0.0010 9.370058439045046 9.50005 10.0 10.0 9.701892599178102 7.851409275837467 9.974737415162167 5.0005 9.902502156108353 3.117853721632412 0.0010 9.999094719408003 9.674869900336711 0.7302912396692856 9.766375176792767 10.0 9.595519251963786 2.1315367096139317 5.024060715009553 8.2378186433516 9.67761652287884 9.981995078032673 0.0010 0.6376750022757571 2.7902615117740046 9.999727820246491 
0.0010 0.0010 0.0010 0.0010 0.0010 0.0010 10.0 0.0010 0.0010 0.0010 3.655451973502049 1.9615283409856241 4.8709613632523014 3.718707712851743 10.0 10.0 10.0 3.4022785808320117 9.949520649608084 0.0010 2.8220734836858057 0.0010 4.85619259423093 3.027975158713585 0.0010 5.2243414086707665 10.0 10.0 9.999972635518166 10.0 10.0 10.0 3.243602883982713 7.754120826871347 3.069860679777345 0.4220478583495355 7.389300280520305 10.0 7.4643991297553764 4.2473465509351405 4.998740532918066 10.0 2.6597173273709167 9.999979182215212 5.372849984130442 0.0010 1.6283840714587905 10.0 
0.0010 0.0010 0.005578078561142105 0.011487861560690923 0.0010 0.0010 0.0010 6.417814703504513 0.0010 10.0 10.0 10.0 10.0 10.0 10.0 10.0 9.8639131186068 10.0 10.0 10.0 10.0 4.868801906105326 7.849328529554732 10.0 10.0 8.798565093421125 10.0 10.0 10.0 10.0 10.0 10.0 10.0 10.0 10.0 10.0 10.0 10.0 10.0 6.913010281436138 10.0 10.0 10.0 10.0 10.0 10.0 8.499582843675709 10.0 
0.08100007314567925 0.2378148472087087 0.004024680911730805 0.0057447665255900004 0.0011924130945766102 0.0010 5.036143132870128 0.37696862804745757 0.008202925197820399 0.0010 1.830469930259086 3.9304691900969657 8.77123745647529 3.5017255113809114 9.96959971827043 9.729571034195397 9.960742511528895 4.722865594547965 9.997932305037912 1.2406663372492743 9.960309253552856 9.621239316218514 4.295348796670515 3.1716650913630318 9.956804367799318 7.888795951068467 2.135731023648603 10.0 9.97150736876242 9.967094118586923 6.668138669852821 6.366458195938365 2.4516748699350392 9.959192321961124 3.0391652284789252 3.095482920946411 10.0 10.0 9.970504409380366 1.9579704442348422 7.19579433123751 9.994942803008405 3.3929957006866696 9.960479107162842 5.680727819887365 5.736418953000116 1.8921372871795024 9.949848596885051 
0.0010 0.0010 0.0010 0.0010 0.0010 0.0010 10.0 0.0010 0.0010 10.0 0.0010 0.0010 10.0 0.7960547805185141 10.0 10.0 10.0 0.9391848362861848 10.0 0.0010 0.0010 10.0 0.0010 1.0329466576854216 7.453759338216618 10.0 0.6884219394495634 10.0 10.0 9.94854145568312 10.0 10.0 0.0010 10.0 0.8614491699867344 0.0010 7.899360653221323 10.0 10.0 5.576069803785826 10.0 10.0 1.2533829376874919 10.0 10.0 10.0 3.0704703902173622 10.0 
0.0010 0.0010 0.0010 0.0010 0.0010 0.0010 0.371633056907791 0.0010 0.0010 10.0 0.2868764497282239 0.0010 4.713001460506374 0.0010 10.0 9.961183595161751 10.0 0.0010 10.0 2.2985564167857966 0.0010 4.107140108541675 0.0010 0.0010 10.0 1.3414444271603072 0.0010 10.0 10.0 10.0 10.0 10.0 0.0010 10.0 0.0010 3.89337961387179 4.1989032953511805 9.816080107384577 10.0 0.0010 4.908049122106122 10.0 0.0010 9.993625491329249 4.761593312881145 10.0 0.10721114508349538 10.0 
8.422545374530607 8.41651371525178 0.00142131441095169 0.0010 0.0010 0.0010 0.0010 0.005631134724494756 7.598089116342432 0.0010 4.719002151652832 0.0010 1.9170151513572846 10.0 1.7172533166029513 0.5557682356151719 1.4336622840372404 10.0 7.941614576167846 0.0010 10.0 1.5784546254693925 0.30469800021598803 0.0010 1.8882314194295318 0.0010 10.0 1.6062795590846792 1.6010895938245517 1.5784546254693925 1.2959559945921861 0.0010 0.0010 1.6156491889225095 10.0 4.719002151652832 1.8218139490563883 9.589816668224422 1.5784546254693925 10.0 0.0010 0.18439651433547244 10.0 1.5025347953477555 0.0010 0.0010 7.962246846267581 1.6261236806642434 
0.0010 0.03192264051587254 0.0010 0.0010 0.0010 7.582192461011363 1.4167984865217762 0.0010 0.0010 0.0010 0.001000000000000334 8.197459767419403 6.729006927433582 10.0 10.0 10.0 10.0 10.0 10.0 0.001000000000000334 10.0 7.362459592561868 0.001000000000000334 10.0 10.0 9.35240525507467 10.0 10.0 9.756562371121072 9.967340106343356 10.0 10.0 4.645835901820656 10.0 10.0 0.001000000000000334 10.0 10.0 10.0 9.805854628335343 2.935969005063405 10.0 10.0 10.0 4.898477338403791 2.692265114038764 6.009634794289395 10.0 
0.013090421840310229 0.0010688393770095614 0.0024116584668981587 0.0010119823581117475 0.0011814781328837183 0.05453035856417896 3.01345525727886 0.2729079487643489 0.013666972351118967 6.995569586985094 5.832379035290098 4.050814799328878 9.652404862587812 5.712485332658536 9.991154678101433 9.999949093605837 9.999115421466984 6.515295077276695 6.847220663700529 4.585880086647574 4.428110617647343 4.300047500571844 3.408779804936699 8.125799318724354 3.63450409646921 2.9566442834011584 8.945395494137772 9.990299452429529 9.994502969573984 9.999879369026749 7.955039132902479 8.529245591570545 8.86532327580642 9.99915411854242 7.4992434881557415 3.1006218003969668 9.15846820675804 9.182048077300308 8.769034131542591 5.079583080170642 9.841902674718227 9.986959761916452 8.057264804847593 9.986445595612459 7.5377659051537504 8.590228777245573 1.6621654792229839 8.59060581892129 
0.0010 0.0010 0.04693829498002162 0.0010 0.0010 6.475321582398898 1.5554373498868657 0.0010 0.007196670180097016 10.0 10.0 10.0 10.0 10.0 9.644512144802526 10.0 9.910408298808266 10.0 0.060076137926794004 10.0 10.0 0.0010 10.0 10.0 10.0 10.0 10.0 10.0 9.920036833148387 10.0 10.0 10.0 9.00600761379268 10.0 10.0 10.0 9.880187062182372 10.0 10.0 10.0 10.0 10.0 10.0 9.919319811852757 10.0 10.0 10.0 10.0 
4.897510812744434 9.612496634284913 0.37618179036819904 0.020809812889459205 0.0016795485563839074 0.0010 0.0010 10.0 2.746077438709172 10.0 10.0 3.5578864115242483 10.0 0.0010 9.708465601171168 9.995584097360076 9.895453376643022 0.0010 10.0 10.0 7.036125064415449 0.3885033657150867 10.0 9.403740064817905 9.477262631410454 10.0 6.889277953158942 0.3885033657150867 10.0 10.0 3.6592128841359375 9.4282878969857 8.8964529151351 10.0 6.748719239501056 1.8339951816390099 6.914969673475258 10.0 0.0010 2.228764714560548 10.0 9.926174313521447 7.809942055193862 9.939989788412044 10.0 10.0 10.0 9.956984093697903 
7.507006294790464 7.358730708797726 0.24492351638219634 0.03480935567297205 0.015477042984990818 0.17201925662330175 0.5676814947451041 10.0 0.05635168256341626 0.0010 1.7091349337639477 10.0 9.654599567302412 3.5135468825968044 9.881194414279772 9.477202456093517 9.902005511714046 0.3449817653568745 2.87653739993604 9.185521086112384 0.0010 9.30369199424018 0.0010 9.365643439454415 2.0184346777274227 0.0010 9.20155166446031 0.0010 9.910717263085573 2.7111853038819937 4.583545737490918 2.4431046677825092 2.029565251830598 9.908817061731177 9.362882612245196 1.1898743743974736 2.0592811636396915 8.508299216299173 0.0010 9.701378514653582 9.423603302357519 9.912458155191198 9.362622768248904 9.84943576663296 0.0010 3.6586326340759316 10.0 8.911798325513844 
0.35629225994336 6.0955802615332795 0.001039560711422815 0.001000191106476788 0.0010000143680415833 0.0010 9.230929785012185 5.694754150280994 6.095306503814379 0.3404588878763306 2.9370255731039814 4.51302281892206 9.822431805360944 9.29660171342541 9.625437529334189 9.974553388398489 9.648125453370424 1.8538951261773788 9.646444407010819 10.0 4.652163692439091 0.0010 9.342414432883258 9.873350510426448 9.993560528708226 6.143159249835335 7.165549092475692 8.890076010525377 9.644854997615967 9.64811387203009 9.66968684563389 9.641900148260632 10.0 9.999846225881813 9.263863457938871 6.866395276735064 7.729138032123004 9.99987608192807 5.117124712952895 6.890297119853267 8.286064952149781 9.64679284791791 10.0 9.647602636751875 1.4400720200266255 4.935164092749024 9.966054111212367 8.960716193990153 
0.0010 0.0010 0.0010 0.005527402758890616 0.0010 0.0010 0.0010 4.99183122521449 0.0028972290547281485 6.550871636154319 7.388760647654059 10.0 10.0 10.0 9.772966406816943 9.993061710318859 8.844329495016218 10.0 9.841903043113511 5.083389099077346 10.0 9.223642112410815 6.359477562239755 10.0 9.951814613129923 5.852697970676806 10.0 10.0 10.0 9.999975847319092 10.0 10.0 10.0 10.0 10.0 6.030454466692339 10.0 10.0 3.97762670286689 10.0 10.0 9.13783423459632 10.0 9.285869963736879 9.46563713594431 7.071032257332471 7.761479504523461 10.0 
0.0010 0.0010 0.0010 0.0010 0.0010 0.0010 0.0010 2.525389508488169 0.0027429098485769873 8.623435780221154 7.509529650683332 10.0 9.877256003111269 10.0 10.0 10.0 9.998993408863427 10.0 10.0 2.847631021616758 10.0 8.915020436629499 5.0005 9.803304635427214 7.140128428429911 3.1195867546139686 6.281582459257301 8.887096866302404 10.0 10.0 10.0 6.287534524224133 9.861828630791463 10.0 10.0 8.400402373762276 10.0 9.989130371768683 6.554147195412487 10.0 10.0 10.0 10.0 9.469657629101782 6.887013567223668 9.902175690992502 9.700901106910727 10.0 
0.0010 0.0010 0.0010 0.0010 0.0010 0.0010 2.378051535389693 0.0010 0.0010 10.0 7.734816349773552 0.12043399687257271 10.0 2.6827694208087673 10.0 10.0 10.0 0.16291082897117784 10.0 8.731899831968832 7.699425373584869 0.8564659739364733 0.7242020669119289 0.0010 10.0 0.0010 6.879266593028193 4.864267096698627 10.0 10.0 10.0 10.0 0.0010 10.0 0.0010 7.667745666450813 9.703250008301247 10.0 10.0 0.0010 10.0 10.0 0.0010 10.0 10.0 10.0 0.0010 1.3102414879908473 
0.016575367250028727 0.0438492961174402 0.002385573575839158 0.0011567273171900262 0.0013335346699194085 0.005623453389931044 0.3988871156378537 0.4683450893945952 0.018936966850492672 6.952309527918407 4.204920078787134 7.177186278161502 10.0 6.367887737583885 10.0 10.0 9.997533951477353 7.7239914990529055 9.999574857013789 2.265256209371782 7.2540104638773855 7.14572274372737 0.0010 6.887340226636331 10.0 0.447384644294897 9.503316043044784 10.0 9.993787453702376 10.0 10.0 10.0 8.983240837244969 9.99680865907893 6.887340226636331 4.357487686817882 9.843502662629795 10.0 9.752582317962261 7.015837269130796 9.991826044324403 10.0 6.887340226636331 9.99702214213356 10.0 10.0 8.332670866567108 9.823353592880576 
0.002002504149635806 0.0011337413385876381 0.0045163185533335926 0.004838098862509077 0.001531788932676045 0.05531023831449389 9.340478342406538 5.2692260913671864 0.002299627178001022 7.151053396010338 8.802669783116297 9.236969877237133 4.395375962128459 9.4034283334431 9.994170824453798 4.708208286012888 9.992411693894692 8.802669783116297 9.999275849876584 8.802669783116297 9.544871966363957 4.345181827599432 8.499524621016587 8.802669783116297 9.355919001033024 0.6570446680692204 9.678921879592782 9.989896340689162 9.99885488450137 9.997875961144912 4.729441256717272 9.999501609401593 9.236969877237133 9.975138470078154 8.933037034635575 9.236969877237133 9.980662372063923 9.99648903558433 9.984366021274255 9.426268910347192 9.96390202624028 9.998290780783643 8.802669783116297 10.0 9.942184212247087 9.799579985801518 9.746507448603294 9.998197641459083 
0.0010 0.029111507926827245 0.008900614315025807 0.013543846682008179 0.0013157427926417304 0.06588767283572777 3.4421260606366286 6.262604985523846 0.0010 9.327041500660632 7.6061961124451445 9.53462560788722 9.644766018010133 6.269955657755143 9.999933395004213 9.964099293201913 9.61276472956141 8.577663693113161 9.994288897085776 9.10764900139961 7.157278558310327 5.129952316763845 6.905733525915036 10.0 6.792566690229268 4.41456692310626 9.575039339511227 10.0 9.994672992082481 10.0 8.17337898368208 8.99015681505806 9.855946525838329 10.0 10.0 8.522348540133777 9.239759728095706 10.0 5.278824267890422 10.0 10.0 10.0 10.0 9.985042557808521 10.0 10.0 9.594445752491053 10.0 
0.0021279317241592707 0.0017178523014792046 0.0011176228672060305 0.012033935210829953 0.016926488222421043 0.03293616844624855 5.000500000000001 0.9130900415505456 0.001893453417075891 5.0005 5.0005 9.5907639362713 9.98435777711434 5.711736508093168 9.756652087675294 9.22996492443897 9.763572660676202 5.000500000000001 9.998888036106722 5.996243805800702 5.360803668066722 9.914783920429917 5.000500000000001 6.577826696181962 9.50005 5.000500000000001 5.000500000000001 9.99819790910075 9.98232886702224 9.556593098170184 9.915900960898908 0.50095 0.50095 9.999178822674624 5.000500000000001 5.0005 9.747980707519375 9.99819790910075 9.74731207309473 0.50095 6.1236594629567564 9.271305062853056 5.000500000000001 9.73900178986243 5.784119099440586 6.006690691793159 5.0005 9.903276048405642 
0.0018978759321451849 0.0012972928678403302 0.001008304594030591 0.0010204859238796067 0.0010 10.0 0.40938272197489656 0.0010 0.001973860430580174 0.0010 0.16725058242787055 10.0 0.7373789617540103 10.0 10.0 10.0 9.992725183118003 8.656352088297002 9.999181760334956 0.0010 10.0 1.1416602455819866 0.035219949550376245 10.0 9.918045583130946 0.0010 10.0 7.472617894080146 9.995681055381409 9.999997574080497 9.975865028508021 8.934562538859458 10.0 10.0 10.0 5.5998901842895545 10.0 9.999997194342974 9.882098554424715 10.0 9.603002424411626 9.965672919858513 10.0 10.0 8.274361136656978 0.0010 10.0 6.427561972124267 
0.001000000000000334 0.0010 0.0010 0.0010 0.0010 5.000500000000001 0.9152646888240321 0.0010 0.0010 9.58274798219444 5.385396578607048 10.0 10.0 10.0 10.0 9.64148073870683 10.0 10.0 10.0 10.0 10.0 4.695217348158031 9.160828195719937 10.0 10.0 7.75684056116414 10.0 9.53365830200502 10.0 10.0 10.0 10.0 10.0 10.0 10.0 10.0 10.0 9.73880408024953 10.0 10.0 10.0 10.0 10.0 10.0 10.0 10.0 10.0 10.0 
0.049814120455445095 7.186686148792805 0.038973510484559305 0.06641423082568669 0.0010 0.0010 4.217662456188236 10.0 7.1864267218503155 5.220056001159839 5.1905546779052365 10.0 10.0 10.0 10.0 10.0 9.033572165858182 10.0 9.971624631235272 10.0 10.0 0.0010 10.0 10.0 10.0 10.0 10.0 5.553231835558941 10.0 10.0 7.548034669114099 10.0 10.0 10.0 10.0 10.0 3.1668936615942984 9.412802421401182 2.7777370719493897 10.0 4.870823437775515 10.0 10.0 10.0 5.220056001159839 5.220056001159839 9.942376886244592 5.465573786778393 
0.0010 0.0010 0.04641452088100443 0.0010 0.0010 5.5803048752853 1.506236130311349 0.0010 0.0010 10.0 8.838397713804593 10.0 10.0 10.0 9.172309210434626 10.0 10.0 10.0 5.73840800575327 10.0 10.0 2.952635127788188 10.0 10.0 10.0 10.0 10.0 10.0 10.0 10.0 10.0 10.0 10.0 10.0 10.0 10.0 9.699076832598172 10.0 10.0 10.0 10.0 10.0 10.0 10.0 10.0 10.0 10.0 10.0 
1.1323281707748345 0.0010 0.0010 0.0010 0.0010 0.0010 8.084526847067286 0.0010 0.0010 0.0010 0.0010 10.0 9.033564386919467 10.0 10.0 8.268856540772997 10.0 7.824676009272995 8.162826805801918 0.11417553655703916 7.673015414687197 1.1214726747096933 7.322907447959631 10.0 10.0 10.0 10.0 8.76987603583439 10.0 6.933182103216272 10.0 3.9740556260657636 0.09116452221838767 9.645692631788002 10.0 0.4338052247157531 10.0 10.0 10.0 0.9460753310620085 4.977941969688669 8.823912417893194 10.0 10.0 0.0010 0.0010 0.6851588077435178 10.0 
0.0010 0.0010 0.0010 0.060525577585106294 0.0010 0.0010 10.0 10.0 0.0010 10.0 9.78968292422056 10.0 10.0 10.0 10.0 10.0 10.0 10.0 10.0 10.0 10.0 10.0 2.456136999012921 10.0 10.0 10.0 10.0 9.828748388094434 10.0 10.0 10.0 10.0 10.0 10.0 10.0 8.273992977499356 10.0 10.0 8.619050998786209 10.0 10.0 10.0 10.0 10.0 10.0 10.0 3.2671738720944967 10.0 
0.0010 0.025471017439946654 0.0010 0.0010439731351615067 0.0010030578634056457 0.0010 6.436414875275378 0.02644930862311398 0.0010 10.0 2.134910783477488 0.10882766366369666 10.0 0.0010 9.984048723573803 10.0 10.0 0.06326529744817921 10.0 0.0010 0.0010 10.0 0.014422258044204668 0.0010 9.99653797856246 0.0010 0.0010 9.970445277432875 9.743266742485428 9.879076520581492 10.0 9.999899398816858 0.0010 9.87036711624201 0.0010 0.0010 8.209247026819156 9.978467325789675 9.41361087817017 5.542855894717367 9.472116695580148 9.999886844925545 0.0010 10.0 9.503332384982189 10.0 6.455057492290026 8.754560665117154 
0.0010 0.0010 0.8385208445254633 0.0010 0.0010 10.0 0.0010 0.0010 0.009394141819803619 10.0 10.0 10.0 10.0 10.0 0.0010 10.0 9.987054586281062 10.0 10.0 10.0 10.0 3.077894292891318 10.0 8.734837194656834 10.0 10.0 10.0 10.0 10.0 10.0 10.0 9.886636500118462 10.0 9.746408918378151 8.75050345785065 10.0 10.0 10.0 8.532431053782876 6.473538433975923 10.0 10.0 8.734304424710851 10.0 10.0 10.0 10.0 10.0 
0.39499357332649443 0.0010 0.04419872324593029 0.0010 0.0010000667137012279 8.959528118734525 0.0010 0.0010 0.0010 0.0010 0.0010 5.545682752765972 10.0 7.774038165441821 9.630505087154024 10.0 10.0 8.236204654708136 9.997530682042814 0.0010 10.0 4.675861932082886 0.50095 5.0005 9.50005 5.0005 10.0 10.0 10.0 9.908180039192091 10.0 10.0 10.0 9.383038853205992 9.46608744446479 0.50095 4.955637707177597 10.0 9.942690897927365 6.367688614197736 8.445055492242004 9.993911771468408 10.0 9.999736791057465 8.961041396245648 3.4906533820302745 10.0 10.0 
7.156592840502345 6.7409474302553924 0.0010 0.0010 0.0010 0.0010 9.295580642691576 6.274504111555473 6.715726220580912 3.2729304849961327 10.0 10.0 9.95697178805765 10.0 10.0 10.0 10.0 10.0 10.0 10.0 5.588853415888198 5.902594082064214 10.0 9.308482828957464 9.837102035798452 4.02102821680252 4.498661810890862 10.0 9.970831714806225 10.0 2.6704339426317736 4.521768502955745 10.0 10.0 10.0 1.814249630177554 10.0 10.0 6.081013626021417 10.0 2.7312792370940358 3.281907446300881 10.0 10.0 3.00884994822451 3.281907446300881 10.0 10.0 
0.0010 0.0010 0.0010 0.03931124530890575 0.0010 0.0078564590199461 6.333710498264834 0.0010 0.0010 10.0 4.523695308606948 0.20245263068404307 10.0 5.277732434474644 10.0 10.0 10.0 0.0010 10.0 3.500536838924249 1.9901255538453495 4.972137927208451 3.333428955668229 0.0010 9.75076327615314 7.604958775584052 6.400250979751918 10.0 10.0 10.0 8.837194352625481 10.0 0.0010 10.0 0.0010 1.2961474222757916 8.813393042632025 10.0 9.646892583082499 0.0010 10.0 10.0 0.0010 10.0 10.0 9.9931476185722 0.0010 10.0 
10.0 10.0 0.00792773255697031 0.0010 0.07374241429416037 0.0010 0.0010 10.0 10.0 0.0010 10.0 10.0 10.0 10.0 10.0 8.930447021095269 9.698740768423182 10.0 10.0 10.0 7.872857588371792 0.0010 10.0 10.0 9.460251214132505 0.0010 10.0 10.0 9.294712925018155 0.0010 0.0010 0.0010 10.0 10.0 10.0 10.0 10.0 10.0 7.235114735067568 10.0 10.0 0.0010 10.0 9.341993103716748 10.0 10.0 10.0 9.354967079628636 
0.0010 0.0010 0.0010 0.007698590211069127 0.01067300784298743 0.16661758893849304 5.1775164869947785 0.0010 0.0010 0.0010 0.0010 10.0 10.0 10.0 9.885998521567682 9.455236095029335 9.925696687460457 10.0 10.0 2.9257209074309865 10.0 10.0 7.080186300237336 10.0 10.0 10.0 10.0 10.0 10.0 10.0 9.856533306277736 0.8479455513858065 0.0010 9.994286279843696 10.0 0.0010 10.0 10.0 10.0 5.0005 4.924713216940757 9.292363367707518 10.0 9.949935982959564 2.4403665184135397 2.2538152248352628 0.5299596635517476 10.0 
0.0010 0.0339576973746754 0.001432048915845678 0.0010 0.045108019335453116 0.0010 5.7186103188104545 0.0010 0.0010 10.0 6.505077574108712 1.1489590281074409 10.0 0.4856679620598925 10.0 10.0 10.0 1.0335441476507214 10.0 6.505077574108712 0.17322159147412214 8.248757844870445 6.509381740204045 1.1489590281074409 3.3003360339364525 4.633274393407105 4.5352317190990545 10.0 10.0 9.967610309074422 10.0 10.0 1.1489590281074409 10.0 1.1489590281074409 0.320276466254421 10.0 9.985727695172628 10.0 4.402083092388468 4.10009673509609 10.0 1.1489590281074409 10.0 10.0 10.0 0.6802574381364421 9.545958519844532 
2.455830915928658 5.467826419029 0.0010 0.0010 0.0010 0.0010 0.0010 3.4673950051917544 0.0010 0.0010 0.0010 10.0 10.0 4.50055 10.0 10.0 10.0 5.630934297012939 4.844758076761988 7.610699688977407 0.9624951956154923 3.7172967466526226 6.514019098042684 10.0 4.50055 4.0179464807986065 8.475558607475431 4.541780564214675 10.0 4.197480849600365 4.485310160949543 4.559197882117648 3.1100295577629025 10.0 10.0 4.547970394509164 4.589803908392665 10.0 4.290232784349441 10.0 10.0 10.0 8.475558607475431 10.0 2.2210331678672715 8.255801563932117 4.50055 10.0 
0.0010 0.0010 0.0010 0.022845143197637363 0.0010 5.1833179009411 1.180313483969188 0.0010 0.0010 0.0010 0.09633968870073684 10.0 10.0 10.0 8.669174460123708 10.0 10.0 4.704286210371654 10.0 0.0010 10.0 9.988111103592106 0.4891905653985642 10.0 10.0 5.001101329394718 10.0 10.0 10.0 10.0 10.0 10.0 9.955412079159586 10.0 10.0 0.0010 10.0 10.0 5.415718196578615 9.982323580478583 9.999997637893651 10.0 10.0 10.0 5.000613742638992 3.9278923678344215 7.396788217866678 9.231636989740657 
0.0010 0.31654863444774667 0.018289578888907518 0.01661946994580074 0.006016449529614677 0.0010 10.0 1.5848155115242464 0.040465154467994514 0.0010 8.520876863340698 10.0 10.0 10.0 10.0 10.0 9.854093479798069 10.0 9.877709514597676 1.5678044347901055 10.0 8.845372327257898 10.0 10.0 10.0 3.9613884414036136 10.0 10.0 9.841475145220357 10.0 10.0 6.56162184496977 4.932415992473522 9.934651982340872 10.0 5.862815982458748 10.0 10.0 10.0 0.0010 0.0010 9.37005555836588 10.0 9.76132390432808 0.0010 0.2186401094583479 0.0010 10.0 
0.0010 0.0010 0.0010 0.0010 0.0010 0.0010 0.0010 0.0010 0.0010 10.0 10.0 0.0010 10.0 10.0 10.0 10.0 10.0 10.0 10.0 10.0 0.0010 10.0 0.0010 10.0 10.0 0.0010 10.0 10.0 10.0 10.0 10.0 10.0 10.0 10.0 10.0 10.0 10.0 10.0 10.0 10.0 10.0 10.0 10.0 10.0 10.0 10.0 10.0 10.0 
0.0010 0.0010 0.0010 0.0010 0.0010 10.0 0.3072878039925058 0.0010 0.0010 0.0010 0.0010 7.404446751871938 1.274569979276384 10.0 10.0 10.0 10.0 10.0 10.0 0.0010 9.958546783754752 10.0 0.0010 10.0 10.0 10.0 10.0 9.583851507175565 10.0 10.0 8.529240887373842 9.611880216133576 4.504466183647098 10.0 10.0 0.0010 9.723362270698306 10.0 10.0 10.0 0.0010 10.0 10.0 10.0 0.0010 0.0010 10.0 10.0 
0.0010 0.0010 0.0010 0.0010 0.0010 0.0010 1.1921427685774244 0.0010 0.0010 10.0 0.0010 0.0010 10.0 0.0010 10.0 10.0 10.0 0.0010 10.0 0.0010 0.0010 10.0 0.0010 0.0010 9.97261503439057 10.0 0.0010 10.0 10.0 10.0 10.0 10.0 0.0010 9.981839616748257 0.0010 0.0010 10.0 10.0 10.0 0.0010 10.0 10.0 0.0010 10.0 10.0 10.0 0.0010 9.959860451371428 
0.0016659651012837775 0.0010303724907640113 0.0010036024237411087 0.0014811263232814885 0.001317215830835803 0.0010 1.1275861964821754 0.0010 0.001296577756259224 9.961144186830856 0.3944691208035568 9.4283474625532 4.5717716793221 0.2406207223454731 9.999854671418491 9.99997831148458 9.999991712912767 0.029144166913929126 9.919223562499138 2.117497381486258 0.10447424318946961 10.0 0.09818409698792528 0.23225459801791626 7.918510374397833 9.403628395021133 0.22019990263741673 10.0 9.999967586982317 9.999741730438306 9.999667527570312 9.667313474917849 0.6828577090956421 9.995197360274064 0.19494356756758968 1.0126094671454604 10.0 9.998703461478245 9.745184933458882 9.694576553388575 9.498770265695947 9.999648772394913 0.45906645676312374 9.999966744960156 9.785068302787762 9.912319856658083 9.54814926989899 9.994928120274995 
0.0012177664714942231 0.25208961322261536 0.0017124427662465382 0.010507870791958335 0.0010020415499477628 0.04251276346067573 5.000500000000001 1.749456661697218 0.14880082753622403 4.921121815505541 6.090862847314352 5.000500000000001 5.677621536215458 5.000500000000001 9.993731324738416 9.976442461176703 9.927510751255339 4.933038274855824 8.886561562167403 5.000500000000001 3.5228604872203624 1.052027720265118 5.000500000000001 9.8942996006576 5.0005 0.3996181571747349 5.000500000000001 9.356770517327094 9.999819894492967 9.8875794278811 9.890749845556407 5.0005 5.000500000000001 9.469574985329626 9.87949419738841 5.000500000000001 6.463814192023113 9.306542957738449 6.0063950932182975 5.000500000000001 5.000500000000001 8.77903170040236 9.973321476443518 9.798712671938583 7.861982416034994 7.858742470779298 5.000500000000001 7.098622432952806 
0.237830666650367 0.0010 0.0010 0.0010 0.005685392842744609 7.642949486249046 0.0010 0.0010 0.0010 0.0010 0.0010 10.0 9.395233185588737 0.0010 10.0 10.0 10.0 10.0 10.0 0.0010 10.0 4.211933009456162 0.3778223669603271 3.0191695222797 9.50958050773421 5.495479093233079 8.712521376245233 6.67959387953894 9.630021228556513 10.0 10.0 10.0 7.629785959687338 10.0 9.60270317587061 0.0010 10.0 9.580225550095433 10.0 10.0 0.2950516705710817 10.0 10.0 9.630865100286028 0.0010 0.0010 0.5394262704231854 8.052877452309458 
0.28685347383612886 0.0010 0.02571574096400777 0.0023095266969959697 0.0010 0.0010 9.42351849650084 5.119957976281688 0.032163898320818236 10.0 1.2148058518758198 8.78224183247074 10.0 5.266394028704397 10.0 10.0 10.0 10.0 10.0 5.036032674123897 5.982914191167435 10.0 0.2732867155299146 7.494696315668753 0.001000000000000334 10.0 5.000500000000001 10.0 9.844269238254547 10.0 9.712667967673976 10.0 7.455255901128886 9.887976198836038 7.494696315668753 5.444758598097402 9.50005 10.0 8.154072038210582 8.348698529857593 10.0 9.999666259263117 8.586666654833461 9.817426546641538 9.603555099345366 10.0 1.1702280979419477 10.0 
0.020565129865420126 0.0028888289526612515 0.0024506736950456404 0.004075792161945722 0.00105992123437403 0.01384255669420198 0.9122904309808242 1.6090000040453423 0.02299876871490382 9.865960086223252 10.0 5.0005 9.984265155757377 9.764826279005192 9.768126933254042 9.972401955565726 9.996207591902756 8.80649179178915 9.948715198839247 6.732570177558341 4.11009599030821 5.527439926133208 5.0005 5.693367306741598 9.491185737130834 3.8845742701015147 9.689259924676755 9.897924505302766 9.99857718538392 9.997783074296784 9.915232272274753 9.201456268842938 9.4844638261116 9.997755783047317 5.693907443095523 5.0005 9.56336539230302 9.875552828671246 4.205684196682208 9.635205708098589 6.407767431988212 9.868246364494663 5.306854841837303 9.942448612129779 8.064918784601321 7.53348803148005 10.0 9.847676137701411 
0.05808546220904947 0.004368159665084498 0.004108219491644229 0.001004001610527229 0.0021222580789537013 0.0010 0.26720707932244636 0.12627721480393483 0.0010007954764826904 10.0 4.206855442850446 5.437549205673183 5.0005 3.15339294743188 8.85244261517398 9.945884114378536 9.999312729512278 0.3207600731914555 9.984566866674461 4.7312968317913375 4.28285757302885 7.605727695060445 4.781403450215142 0.1890814708531927 8.565394499525036 8.586068351834044 4.50055 9.986212852756038 9.943111326995314 9.995242482222245 10.0 8.156072459843198 0.2610198414179221 9.98097939129817 0.14021274746117562 3.608570847625713 9.551677846048792 9.703390922509751 8.786924378088395 9.53911801565117 10.0 9.99969998960821 0.058220190615819956 9.95613986633577 10.0 8.724099706162477 7.681863647661308 9.999847206161968 
0.0010 0.0010 0.0010 0.0010 0.0017536621681193678 0.008460379761913675 4.650906228646994 0.0010 0.0010 9.653342747984738 0.0010 0.0010 10.0 2.725708612088487 10.0 10.0 10.0 0.0010 10.0 0.0010 2.223404966006741 10.0 0.0010 1.006388109387422 10.0 6.652045427837582 6.065036292663565 10.0 10.0 10.0 10.0 10.0 0.001000000000000334 10.0 1.0060953522803038 0.0010 10.0 10.0 10.0 5.518201721949678 6.45925447326375 10.0 1.0065802142201958 10.0 9.042966501589152 10.0 0.0010 10.0 
0.0010 0.0010 0.0010 0.0010 0.003735417250133653 0.0010 0.0010 1.7095995716167682 0.0010 10.0 7.807671208139267 10.0 10.0 10.0 10.0 10.0 10.0 10.0 10.0 7.530670120910159 10.0 1.6163936150272822 8.767681659735334 10.0 7.252246961551256 0.0010 10.0 10.0 10.0 10.0 9.522803986804652 9.385163789578508 10.0 10.0 10.0 10.0 9.900222809699333 10.0 6.598592672637381 10.0 10.0 10.0 10.0 10.0 7.310177668985896 6.7245367027253975 6.055431047768653 10.0 
0.0010 0.0010 0.0010 0.0010 0.0010 0.0010 3.2525880178759454 0.0010 0.0010 9.915732746133196 0.6647108775097679 5.452135668890331 9.820322891404118 3.956527975466473 9.907888401769503 9.98020795920455 10.0 0.14197209174912656 10.0 4.135960338915926 0.0010 10.0 2.657635467432661 0.6599444587774314 9.908103064739606 4.770607672492145 0.09568775210404001 10.0 10.0 10.0 10.0 9.549702054686556 0.457968565110345 9.973708135123104 0.29572253300777934 3.769337593025771 10.0 9.178026893320311 10.0 6.340005939587251 8.707478131699485 9.991137459503847 0.07681670595736734 9.9992551590914 10.0 10.0 6.226250923114843 9.027639884964747 
2.3121846391166327 5.078224137919598 0.0010 0.0010243289703533495 0.0010 0.0010 0.0010 1.1227042283611794 0.0010 0.0010 5.0005 9.50005 10.0 5.0005 10.0 10.0 10.0 5.0005 4.830325633760334 9.50005 5.0005 5.9795276741608525 5.0005 9.538024271250954 0.50095 3.933280415256163 9.50005 3.444058209649689 10.0 4.859080245959672 1.9663632104344533 1.8540282835688058 5.0005 9.999700092113445 9.50005 5.0005 1.7977994064695706 10.0 0.0010 9.50005 8.571959314386877 9.99464219947797 9.50005 9.999569489617361 0.29067139592619906 5.452669874008333 5.0005 10.0 
0.0010 0.0010 0.0010 0.005101689844352968 0.0010 0.0010 3.2667048754736725 2.501113855344887 0.0010 10.0 10.0 10.0 9.237979419283173 9.847264578552227 10.0 9.137322484798037 9.977162783603156 1.7941165490739497 10.0 10.0 10.0 10.0 9.982024697261073 10.0 9.829789690350706 0.0010 10.0 10.0 10.0 10.0 10.0 7.297581812247878 5.829597050035584 8.823427309692484 10.0 10.0 10.0 9.481337893898107 0.05633178074147693 4.061831480133187 9.157281197325798 9.644788099338749 10.0 10.0 7.128097025403751 10.0 9.899009638838725 10.0 
0.0037152939848323976 0.007887795052662613 0.0010 0.0028051416908366038 0.001051362392875334 10.0 0.9448678912012101 0.0010 0.0012794070238299473 0.0010 0.0010 3.083213173110212 9.994879839011158 10.0 9.90975883326248 9.999699238696776 10.0 10.0 9.998878384297807 0.009678105293392192 10.0 9.953280252785412 0.009579774302453409 10.0 10.0 9.054208447306364 10.0 6.765128911760251 9.99851748825249 10.0 9.980290496093579 9.996608850723874 9.667857433735854 9.179777141753934 10.0 0.0010 9.985716846630188 9.987843661574596 9.860088393955692 10.0 4.789237640480857 9.99920349300384 10.0 9.998602395968998 4.710498450018966 0.0010 10.0 9.93839155006246 
0.8017624851338871 0.0010 0.0010 0.0010 0.0010 0.0010 10.0 0.0010 0.0010 0.0010 0.0010 10.0 9.272677206308481 10.0 10.0 8.773243045453526 10.0 10.0 8.714879467022646 0.0010 10.0 0.0010 10.0 10.0 10.0 10.0 10.0 9.139235675466692 10.0 7.857792129799838 10.0 0.0010 0.0010 10.0 10.0 0.0010 10.0 9.721676277175822 10.0 0.0010 6.108491802043862 9.151320215441807 10.0 10.0 0.0010 0.0010 0.0010 10.0 
2.203153569722881 5.000500000000001 0.0017567220512387227 0.0012122292878195041 0.001172599202204532 0.0010 0.03137594672805126 0.7063853713731927 0.021166852324685827 0.2752334607093827 1.7689577417221343 6.626413595979649 10.0 5.0005 10.0 9.999551530315756 9.998926047264632 1.0502669926550996 4.952925953909033 10.0 5.0005 8.460720183127304 0.0010 9.668465454864393 5.0005 2.5319142245820387 10.0 5.0005 9.99888918690894 4.779396224408576 5.0005 5.0005 4.971328372217491 9.999087723798809 9.98611816962131 5.251413661659044 5.0005 9.97432967906835 4.786734288908694 9.997209654380741 9.39380669450745 9.980712571615957 10.0 10.0 0.0010 5.537835746748527 0.11186211583561789 10.0 
0.10463376815978143 0.006702790517782941 0.003723460783728145 0.006527491141893975 0.0012668363736183107 0.0010 0.21749028223103442 5.705173771730256 0.06628853664188263 9.10456126370973 4.775037641527913 9.528454053673528 9.51234278282924 3.710953915769524 9.897360298636707 9.963678023025818 9.98689282068202 7.876076702756368 9.941566454410864 9.550195805594754 9.597714800441988 4.510617310046957 7.248128176947868 9.753010931777316 3.2931477180791626 5.501569330122103 9.994793458413898 9.668151591060127 9.955104736975617 9.989773854213258 9.95891047697163 9.58686325432833 9.990397933249424 9.974331651885315 9.9998620714875 2.4578323663113815 9.851287989912082 9.841393750394774 1.6049294859374235 9.764260766941103 5.507933760828623 9.920276400452387 9.761932328155597 9.9242769510771 0.7586846630127814 5.5016595770424725 7.324665077989671 9.991012779678933 
0.014433550105739238 0.0010 0.0010 0.0010419511211205545 0.0010 0.0010 0.4369642463547634 0.0010 0.0010 10.0 0.0010 1.301771828831701 10.0 0.0010 10.0 10.0 10.0 0.0010 9.554180385487868 0.0010 0.7506795456011408 5.454910033752553 0.0010 1.7207944745561672 10.0 10.0 2.079603695059801 6.302893588569443 10.0 10.0 10.0 10.0 1.0624489821909133 9.987672591186238 1.751520309595655 0.0010 10.0 9.999900860842454 10.0 0.19159250864122945 10.0 10.0 1.3210690244857841 9.996294906359614 10.0 10.0 0.0010 10.0 
0.008988582924187288 0.021619993720696683 0.006017194035401021 0.0010747435081396599 0.001160905728258281 0.0336300982058224 2.047353137421156 0.96151072950502 0.009890120584549284 8.529440139194113 4.280876303605536 8.37857237754415 5.900503850887675 5.503944263658292 9.696963747220844 9.807321087289905 9.998727920355051 5.447002818907343 9.99979581166386 3.681764592946822 7.24793060820324 8.670141025405792 4.802525061952642 7.714170988329152 9.765351347014633 0.5731475630377421 9.168805748295256 9.693210467924501 9.97624749290808 9.808438710046609 9.86744807829969 9.426553600046931 9.574884416376129 9.822859143723301 7.675193777630309 4.6717177492911865 9.522751206547401 9.635423796503506 7.9558742999274745 8.361602479245382 7.803681862094114 9.730498172466751 7.592990562445126 9.878109107961967 8.371198085903861 9.506011090827295 9.080831493941272 9.915260520954265 
0.0010 0.0010 0.0010 0.0010 0.0010 0.0010 0.0010 0.0010 0.0010 10.0 6.643836640975674 10.0 5.518118146442146 5.534728215006645 10.0 10.0 10.0 6.486647913549263 10.0 0.0010 6.467715002501081 10.0 0.0010 6.507355158083632 4.677197107183602 3.817552493758394 4.87179211506043 10.0 10.0 10.0 10.0 10.0 6.055516421050617 10.0 6.384898960415606 6.235896989703474 10.0 10.0 3.47608630798668 10.0 10.0 10.0 6.511427237889652 10.0 10.0 3.101190764640302 10.0 10.0 
8.900887453454725 0.0010 0.0010 0.01723891618924828 0.002227560418963698 0.0010 4.0339108947055085 0.0010 4.7615545410689455 0.0010 4.88278651291065 10.0 10.0 8.773052691295442 4.994410510684538 10.0 9.744317833984487 10.0 4.9970047831878945 8.38917191426038 4.591824937456124 2.935782367113142 0.23840381200826255 10.0 10.0 5.543905927036403 10.0 6.673004909386419 10.0 9.793103196164544 3.3025865978327222 5.472892240721404 10.0 10.0 10.0 6.754260575201635 6.984816915209498 10.0 7.559593057271552 10.0 9.031544557095913 4.997877986646144 10.0 10.0 5.205696906348606 4.122099703232544 8.663658690313463 10.0 
1.1093663787731627 10.0 0.1055312447212799 0.013830759584480348 0.0013678712422096218 0.11580570470258514 0.0010 2.5927805626700895 1.0151537304711686 0.01802905376427437 5.0005 9.116606679116227 10.0 9.144219109179826 8.89087966126825 9.977594605562214 9.351967854545773 5.046185114636195 10.0 5.0005 10.0 4.365755680801135 4.38167477937771 10.0 9.785990155077965 6.029653196169211 10.0 5.0005 8.855098014436102 9.503855797496717 5.000500000000001 9.270732775188877 5.27675886399396 9.874549376251077 9.554870245232115 3.9434108334274196 5.888328105731944 9.01849439430986 3.5582662486973793 9.54865600998614 9.950005 9.622743758581311 9.90344397605496 9.558628370956384 3.6130299753225557 5.288572554393914 6.817130966610475 9.838468690336946 
0.0010 0.0010 0.0010 0.0010 0.0010 0.0010 0.0010 4.450215864915984 0.0010 10.0 7.211645173620861 10.0 10.0 10.0 10.0 10.0 10.0 4.883775267214386 10.0 0.0010 10.0 10.0 2.1783393492763183 10.0 10.0 0.0010 10.0 10.0 10.0 10.0 0.6714414186439082 10.0 10.0 10.0 10.0 0.0010 10.0 10.0 10.0 10.0 10.0 10.0 9.684087171131868 10.0 10.0 0.0010 10.0 10.0 
0.0010 0.03295201295112903 0.0037917974947277934 0.0023594663637070256 0.0010 0.0010 10.0 0.7493002867968572 0.0010121257766919087 9.063783603372931 3.6921628114563054 3.6181409654051047 9.558846207690625 0.0010 10.0 9.021954348850532 9.982673735135945 5.0005 10.0 0.4676886571059322 0.0010 9.784938358098119 5.0005 5.0005 9.062903890250869 10.0 4.482911048247565 10.0 9.984208919962885 9.894669898973495 9.999930118077401 9.02249381786163 0.0010 9.996956455525211 5.0005 1.382271201568793 6.71674231877628 9.999121465563299 9.266071711420256 6.35358811162667 9.021942670608686 9.999999982496092 4.595269061192172 10.0 9.360508875909849 9.022390956426317 2.395885620846637 9.999998868482527 
0.0010 0.0010 0.0010 0.0010 0.0010 0.0010 0.0010 0.0010 0.0010 8.573670857789182 0.0010 0.27171662088871473 10.0 3.4368021917204308 10.0 10.0 10.0 0.0010 10.0 5.553891847483841 0.0010 4.733849739523075 0.0010 9.57914096057089 10.0 0.0010 1.2176808291408525 10.0 10.0 10.0 6.300443900490219 10.0 6.1322915868130154 10.0 9.57914096057089 8.293213742889163 10.0 10.0 10.0 0.0010 10.0 9.574229079315707 8.574050637044408 10.0 8.379106435428612 10.0 0.43065644509026146 8.104881002639571 
0.0010 0.0010 0.0010 0.054343023103622254 0.0010 0.0010 0.0010 10.0 0.0010 6.861685406091361 10.0 10.0 10.0 10.0 10.0 10.0 9.271285049421419 10.0 10.0 10.0 10.0 10.0 10.0 10.0 10.0 0.0010 10.0 0.0010 10.0 10.0 10.0 10.0 10.0 10.0 10.0 8.083252463088327 0.09388852449252294 9.156823045831004 0.0010 10.0 0.0010 10.0 10.0 10.0 0.0010 0.0010 10.0 10.0 
0.0010 0.0010 0.0010 0.0035255215200126616 0.0015285239983822655 0.0010 2.7903634902620285 3.6223198153074057 0.0010 10.0 5.122341458151296 10.0 9.177938888481282 10.0 9.874546912691518 10.0 10.0 10.0 10.0 7.40168597163621 10.0 8.384289596505209 3.2196301610019997 9.696217128108083 10.0 10.0 10.0 10.0 10.0 10.0 10.0 10.0 9.590463048728992 10.0 9.706902582887253 2.830764361469834 10.0 10.0 5.993836130202211 10.0 10.0 10.0 9.749754924433649 10.0 10.0 10.0 0.0010 8.875770531321676 
5.002950036447426 0.0010 0.0010 0.02885535294615311 0.001027439896306598 0.0010 2.1830447293205726 0.2668087946214077 4.771642811363203 0.0010 4.045598635148122 9.798285207578703 10.0 7.405993991404053 4.265459691814784 10.0 10.0 5.000500000000001 5.0005 10.0 5.253542285103004 5.0005 0.0010 10.0 8.626298427229509 7.613662201208935 9.704522486678448 5.0005 10.0 10.0 3.824200001302085 4.998407467263685 10.0 10.0 10.0 4.63770674451637 7.21676846698073 8.872588027596795 9.984683689180097 10.0 9.950475253831893 5.0005 10.0 10.0 5.241215943951882 3.9188348959112504 9.869411309867765 9.997494801863617 
0.0056854770886178504 0.05447719924493016 0.004620128969061019 0.0033345769185384407 0.0014544294340612753 0.06250896584921772 2.4797044583132855 2.0082009901588647 0.0066920733658743375 7.366026248739251 3.3219819106370823 6.239200971132708 9.85205423310142 5.712099246081973 9.895949565604706 9.99539328412272 9.968144549719844 6.573675754191264 9.913845573823506 4.263966272981207 7.042313013013844 4.5315651304160784 6.651507563000287 8.485606464579284 6.071013667498222 3.1086085282459908 7.456533620267445 5.65444585062519 9.986130599774354 9.950601984470383 8.658671953389891 7.259132881820511 7.591133895584386 9.952134315541503 8.71391537316828 4.263966272981207 9.254600505337748 9.47389532044681 5.522642447379525 4.742865165315947 6.773493668216991 9.586200585716345 8.7845330164312 9.928578280901457 2.839812571909974 3.264066272981207 7.778577289337953 9.484788392413497 
10.0 3.7283821241273185 0.0010 0.0010 0.0560969488301909 0.0010 0.0010 0.0010 7.519097227603181 0.0010 10.0 10.0 10.0 3.802438740524738 0.0010 10.0 1.1349796903879352 3.76303758169408 0.0010 10.0 5.871682270856238 0.6007434267499585 6.43083743126928 10.0 8.533285603438484 3.44009659845217 10.0 9.674177404156751 0.0010 0.6320068280061797 0.0010 0.8666408305649371 10.0 10.0 10.0 1.3351959206458686 0.0010 0.7826358193016683 0.0010 10.0 10.0 0.9753623781133678 10.0 0.0010 0.0010 0.0010 10.0 10.0 
0.0010 0.0010 0.0010 0.0010 0.0010 0.0010 0.0010 5.36761266664981 0.0010 7.509604247888127 5.381430011254642 6.538888585862046 10.0 10.0 9.662645084259598 9.989832281659497 8.277651450062091 5.358935551478255 9.958144661469692 6.1872326263493544 5.051897189550625 10.0 5.330416528359971 8.474501858804356 10.0 5.826214135009851 10.0 10.0 10.0 10.0 10.0 10.0 10.0 10.0 10.0 6.814537343612148 10.0 10.0 3.066448409756961 10.0 10.0 8.944331255863517 10.0 8.945571538951569 10.0 8.091545024095591 8.828497452917938 10.0 
0.01396939584221379 0.0220909247242927 0.001000385340204051 0.005058341056949394 0.001000043063604637 0.0010 0.007849109977208647 3.524991585734649 0.001957187007120564 10.0 9.846168909746446 5.000500000000001 9.997783519451287 8.29887920822731 8.738043140321114 9.999999623722289 9.999898557404435 7.527710924261643 9.99904096312824 5.000500000000001 7.899105639115731 8.744624721964637 8.923631544793043 9.919064886962065 9.99642247131237 5.0005 9.976267774541832 9.998350815047333 9.997425096074222 9.99904281299288 10.0 9.999671729470478 7.27502725269656 9.9999065930636 9.998350815047333 5.000500000000001 8.901627293364765 9.998350815047333 5.000500000000001 8.9854485466455 9.675478842716196 9.999904884170608 9.998350815047333 9.879239116151766 8.832183055956172 8.485522017456994 10.0 9.902499173101733 
1.2369655996892246 6.24384786600358 0.0010 0.0072424228332656545 0.0085944848580908 0.001000000000000334 5.000500000000001 2.8441595115690492 5.993766295341176 0.0010 10.0 10.0 6.515863031906036 0.3321155398783464 10.0 9.76175711979201 10.0 9.46956749249186 5.0005 10.0 5.336764076239526 7.860523704731182 2.3716375170267665 10.0 6.823809001258304 1.528476036009951 10.0 5.0025800662784174 10.0 4.866241872688138 10.0 7.259573054958493 6.3225907089400195 9.958822207031574 10.0 7.105803876177745 4.998924810515093 9.885097343955707 0.9640020689165354 5.50000042507016 10.0 10.0 10.0 10.0 0.0010 3.8074070685016785 10.0 8.12826032670954 
0.02372168781776951 0.0010 0.0010 0.0010 0.0010 5.003736750224512 0.4970473317655708 0.001000000000000334 0.0010 0.0010 0.001000000000000334 1.4342205381175308 10.0 4.055039364219769 9.569778304728551 10.0 10.0 1.0908862088170688 10.0 0.10188158745527787 9.467144193126419 10.0 1.1810814031501513 10.0 10.0 7.6886307203292255 10.0 8.500240552881818 10.0 10.0 9.235085517222899 10.0 9.468705024225642 10.0 10.0 0.001000000000000334 10.0 10.0 4.905057810697798 4.642197130440894 2.675782359858945 10.0 10.0 10.0 0.20675276288670297 3.0114996278279884 1.6208760278176406 8.18804683333165 
0.047144839254976784 0.007819375031916093 0.0014213054379875127 0.02630317058450505 0.0010956787470644755 0.001119232533609249 0.7352918379403438 9.50005 0.0027533335742150654 8.466548504097833 6.955829772255601 9.954629942025752 9.999906184124816 9.955492932009253 9.998573776524237 9.947693159591148 9.639207398764249 9.954629942025752 9.99546956087034 9.584422231203472 9.18203297826562 5.0005 9.717942305068503 9.73204317531213 9.99769043156387 0.50095 9.954629942025752 3.840593245964362 9.948688669061418 9.627458775052634 5.0005 5.0005 9.954629942025752 9.999977868972971 9.628627231394226 9.343945544162626 5.093388524492523 8.306871725924692 0.5009500000000002 9.629900366036228 5.000500000000001 9.989254234574114 9.954629942025752 9.94885137244449 5.000500000000001 5.000500000000001 9.688677204544895 9.72963596443981 
0.6554826696540194 0.0010 0.0010 0.0010 0.0010 10.0 0.0010 0.0010 0.0010 0.0010 1.5990006073889158 10.0 10.0 0.0010 10.0 10.0 10.0 10.0 10.0 0.0010 10.0 10.0 0.0010 10.0 10.0 10.0 10.0 9.142916348093808 10.0 10.0 10.0 10.0 10.0 9.727281159650689 10.0 3.811590360829219 10.0 8.704170049492374 10.0 10.0 0.0010 10.0 10.0 9.152024814619569 0.0010 0.0010 0.0010 10.0 
0.0010 0.0010 0.0010 0.0010 0.001000997910076378 0.0010 5.142416087971061 0.020643162729478186 0.0010 10.0 0.8684441971000858 0.5656701805615476 9.380496180780268 4.489679136137048 10.0 9.99809410272729 10.0 0.0010 9.94995264819851 0.698623621976471 5.0005 10.0 4.998647888436967 0.0010 10.0 8.422826574526121 2.8862864963790846 9.94478690099299 10.0 10.0 8.71639915931647 9.812131359525125 0.0010 10.0 0.0010 5.231022490983463 8.052401367727164 10.0 10.0 0.0010 10.0 9.950034902778244 0.0010 9.99769761175422 10.0 10.0 3.6194001522721395 8.228836725104191 
0.0050154012137140205 0.04264321348753921 0.001225498798866943 0.0010 0.0010066591853162695 0.002495018689001129 3.33646061390534 0.0010 0.0024891829309178935 10.0 0.0010 0.0010 9.978872776006408 1.1839285207493098 9.99993681921413 9.996682348527134 9.999525406591138 0.0010 9.999346195862518 0.0010 4.4692277831440785 10.0 0.0010 0.0010 9.932171183136786 7.005923364916929 4.886051236527452 10.0 9.996415171875801 10.0 9.845129569394098 9.995118558410605 0.0010 9.999611422674532 1.281976514132242 0.0010 9.727122757640805 9.98507854033802 9.79634295714162 2.5061402275524696 8.730028580842935 9.998585918741606 0.0010 9.996178067671611 9.204524311153756 6.177673543659014 0.0010 10.0 
0.12186252389889053 0.0010 0.0010 0.0010 0.0014441969394065918 0.0010 10.0 10.0 0.08958351538945344 10.0 10.0 0.0010 10.0 10.0 10.0 10.0 10.0 4.526793041953273 10.0 10.0 0.0010 9.432727828728993 10.0 9.642407924131641 10.0 0.0010 7.314047761308478 10.0 10.0 10.0 0.0010 10.0 0.0010 10.0 9.84071303393457 10.0 10.0 10.0 2.9072422477477735 10.0 10.0 9.46624349723759 9.848859421613462 10.0 10.0 10.0 6.167940411125869 10.0 
1.328313724725867 5.041998415313847 0.0010 0.0010 0.0010 0.0010 6.467073375145921 5.0877521852314445 5.500450000000001 2.034496017125055 0.001000000000000334 8.584764311220987 10.0 5.0005 9.97132182110268 10.0 9.94796547731106 8.231683152107529 8.736973219162602 10.0 7.9488601813842985 2.035230759703059 0.0010 9.50005 8.553727088771703 5.000500000000001 8.867362081153566 7.270090399340797 9.966317291481817 9.950005 8.864234712572536 8.536079580496967 9.50005 9.881679120693981 9.50005 9.163699728449988 8.98281501145401 9.506110632247497 8.667622267092465 9.48079389077234 8.203381185883481 9.984666252414613 9.50005 9.9668215856495 9.13728999814565 9.842810073532124 4.324928948884438 10.0 
0.0010 0.02219366740589951 0.010285246647069191 0.011268882176822355 0.0010 8.621258635134296 0.1066004317791931 0.0010 0.0010 0.0010 1.0804122711078286 10.0 10.0 9.669495855514091 9.286593297290574 9.939154295630727 10.0 10.0 10.0 0.7605580690169198 10.0 8.607584460103306 1.0804122711078286 10.0 9.643273477181307 0.4684199198119421 7.651939162140269 10.0 9.907452492576557 9.953391615837713 10.0 10.0 10.0 9.774238624661372 10.0 0.3249680536114017 4.460191388080316 10.0 10.0 8.742520402109031 5.377791522931965 10.0 9.511476374043859 9.925990764610551 5.342467722819148 0.0010 10.0 8.051424120365276 
0.0010 0.0010 0.024114599933182504 0.0010 0.0010 10.0 2.0151653150128164 0.0010 0.0010 0.0010 2.085081919754788 0.0010 10.0 10.0 10.0 10.0 10.0 10.0 10.0 0.0010 10.0 10.0 0.0010 10.0 10.0 10.0 10.0 10.0 10.0 10.0 10.0 10.0 10.0 10.0 10.0 0.0010 10.0 10.0 10.0 10.0 1.0080105208127303 10.0 10.0 10.0 10.0 0.0010 0.0010 10.0 
0.0010 0.0010 0.0010 0.0010 0.0010178957608073626 0.0010 4.402272344046279 0.0010 0.0010 9.611194402004442 0.0010 0.0010 10.0 0.8057826406744963 10.0 10.0 10.0 0.0010 10.0 0.0010 1.8723286005424384 2.0852475781884143 8.401069846513124 3.7825096580725157 10.0 8.308541923689376 3.6190379178363576 10.0 10.0 10.0 10.0 10.0 4.1382324541803674 10.0 4.40220720497812 1.47854436012007 10.0 10.0 10.0 3.5861697511889448 4.2817992708866 10.0 4.262840666778479 10.0 10.0 10.0 0.3891714030062765 10.0 
0.005324592683113925 0.0051105042077988 0.0010521472573515687 0.0010 0.0010027786300107998 0.0010425536320268262 0.001000000000000334 10.0 0.0013672403808351209 10.0 10.0 9.201700408526927 9.997183923095703 10.0 9.999718891035327 10.0 10.0 10.0 9.996123227992019 10.0 10.0 0.0010 8.36680770551322 10.0 10.0 2.9024059483648874 10.0 10.0 9.986665782910894 9.99586258235562 9.994569619634841 9.973035404056045 10.0 10.0 10.0 10.0 10.0 9.849438017527463 0.0010 10.0 10.0 9.712028293526963 10.0 9.986901184115183 10.0 9.99591087222917 10.0 9.997311216503089 
0.0010 0.0010 0.0010 0.0010 0.0010 0.0010 1.5105122961101076 0.0010 0.0010 10.0 10.0 4.87887442963643 9.94381170375381 10.0 10.0 9.983814971041541 10.0 5.256232469398621 10.0 3.5088258513395605 7.541110122123586 4.203663631769849 3.540779150989656 5.183973814636922 10.0 4.047363457090506 10.0 4.718367956405072 10.0 10.0 10.0 10.0 5.308325907492565 10.0 5.1831706795090895 5.071970836790977 9.977061708774558 10.0 10.0 5.094168107912104 10.0 9.996550174643156 5.186473254209754 9.997322570918216 10.0 10.0 10.0 4.798320651851081 
0.006904432523002768 0.0010 0.0010 0.0010 0.0010 5.000500000000001 0.9331829137526011 0.0010 0.006904432523002768 0.0010 0.0010 3.4992940214053343 10.0 10.0 10.0 10.0 10.0 4.309393744639604 9.98446281651675 0.54168510390467 10.0 7.797908138052054 1.3153752742509743 10.0 10.0 10.0 10.0 10.0 10.0 10.0 9.761601158211345 9.994095567476997 10.0 10.0 10.0 6.638244218278418 9.99980326385182 10.0 10.0 10.0 0.0010 9.950030312039912 10.0 10.0 0.0010 0.0010 6.9862747626633 10.0 
0.0010 0.0010 0.0010 0.0010 0.0010 0.0010 0.34063988410898194 0.0010 0.0010 10.0 0.0010 1.263508875283473 6.0764480627521165 2.7188088322570345 10.0 10.0 10.0 0.0010 10.0 0.6262881075377469 8.669865387050013 10.0 3.563994716711065 0.0010 10.0 8.932539760374512 1.7195080566656573 10.0 10.0 10.0 10.0 10.0 0.0010 10.0 0.0010 0.0010 10.0 4.827645620233149 10.0 0.0010 0.8323335108808072 10.0 0.0010 10.0 8.50413139912872 10.0 6.079815657797017 10.0 
5.168598085052137 0.0010 0.005045276520724081 0.055856867225262716 0.002892142537055503 0.0010 0.6123283761853107 1.337350588610025 4.817694194597989 0.0010 6.472927528368294 9.089157782114459 10.0 5.421400302857666 4.579164800135201 9.345747215247195 9.241642912500382 10.0 4.547293899055319 7.839555162983256 4.0386624637254895 0.0010 7.934797282315511 10.0 10.0 9.538244962177188 10.0 6.747782994240927 9.90620765004116 10.0 2.43576847651088 4.841579147923285 10.0 9.992877161064916 10.0 3.4556686360139244 6.336099160151016 10.0 4.985874233243705 10.0 10.0 4.833292343661425 10.0 9.886597631223804 2.8782347460038498 4.55949482551183 10.0 10.0 
3.6629657730693714 0.001000000000000334 0.0010 0.0010 0.0010 0.0010 5.000500000000001 1.300974619160331 6.2046589824810034 0.0010 5.873221438098505 9.87691824141415 10.0 9.177091281212933 10.0 10.0 9.790135817210036 10.0 5.583623895494494 5.511483766677481 5.298357569619871 3.5109841691529184 6.637449823792058 9.950005 10.0 0.0010 7.9478878823127275 6.747782994240927 6.006917197400429 10.0 5.235923886227657 5.675858048828642 10.0 9.980592455872586 9.950005 5.953911724318406 5.994905256087859 10.0 2.7372579039450295 10.0 5.0005 3.6935437582149087 9.950005 10.0 5.536992823551007 0.0010 9.220566037827563 10.0 
0.0010 0.0010 0.0010 0.0010 0.0010 10.0 0.0010 0.0010 0.0010 0.0010 0.0010 0.0010 10.0 10.0 10.0 10.0 10.0 0.0010 10.0 0.0010 10.0 0.0010 0.0010 10.0 10.0 10.0 10.0 10.0 10.0 10.0 10.0 10.0 7.754237667829894 10.0 10.0 10.0 10.0 9.368711898883246 10.0 10.0 0.0010 10.0 10.0 10.0 0.0010 0.0010 10.0 10.0 
0.0010 0.01131900208683307 0.06477693086886786 0.0010 0.01346133531518424 0.0010 10.0 3.070078772437328 0.0010 2.81041823303103 10.0 0.0010 9.572587196222216 4.847181907409547 9.749190677837767 10.0 9.7520732029134 10.0 8.027622119061059 10.0 10.0 5.185358032729073 3.9362076299326363 10.0 3.6117994946524794 0.0010 10.0 6.165313266934679 9.740329304137024 9.401755551930988 10.0 9.82751243629172 10.0 9.78012687785445 10.0 10.0 9.782337193849287 9.631723406445435 2.8816839551755757 0.0010 10.0 9.756345715321114 9.983980935121705 9.801100305681425 2.580319837570763 10.0 5.8178216758952725 9.866472847826206 
0.0010 0.0010 0.0012991134598644041 0.0010660106848473137 0.001605981558287996 0.006772817803090803 0.0010 2.5600600915490634 0.0010204754894168572 9.878301442335378 5.942734512196234 8.38918839743593 10.0 10.0 10.0 10.0 10.0 10.0 10.0 5.000500000000001 9.727860888522969 4.2955090438124115 7.704216018124388 10.0 10.0 9.110371685889433 9.983305261851092 10.0 10.0 10.0 10.0 10.0 9.770093841783183 10.0 10.0 5.784812451347735 9.777522349160236 10.0 10.0 10.0 10.0 10.0 10.0 10.0 10.0 5.021436850398156 9.74220633570749 10.0 
0.0010 0.0010 0.005311640163120861 0.02851772234867741 0.0017255063901983458 8.26009936325357 0.44025983305857463 0.0010 0.0010 0.0010 0.0010 10.0 10.0 10.0 9.605096650770486 10.0 10.0 7.373136978015647 10.0 0.0010 10.0 10.0 1.8740100123194943 10.0 10.0 0.0010 10.0 10.0 10.0 10.0 10.0 10.0 10.0 10.0 10.0 0.0010 8.799175438247872 10.0 9.663595584110286 10.0 10.0 10.0 10.0 10.0 7.487658303793223 0.0010 10.0 10.0 
0.0238833142181746 0.11057905845416933 0.0010 0.0010 0.00112535674393696 0.0010 10.0 0.560966209772759 0.024048095438820468 0.0010 0.17478716313195908 1.492692618931075 10.0 3.9707859211614016 9.922048530478072 9.97782391475286 9.886248250088082 1.501651068546726 9.985910549576268 0.0010 0.0010 5.1259041125871025 9.654594639882365 5.274047743892326 8.205159345370872 10.0 0.23782922762492192 5.623154579576955 9.989182929985407 9.888747684976684 4.573484811964935 0.19589881706300616 1.983836192695598 9.996431821598255 5.182274634695212 0.0010 9.05490207182267 9.713619013807438 8.109660070308992 1.9373417082731577 0.0010 8.326628491280847 5.273170473066089 9.988985820787988 2.5073494325891454 0.0010 0.5456907973900498 9.903245690649184 
0.0010 0.0010 0.0010 0.0010 0.0010 0.0010 0.0010 2.77027914507809 0.0010 9.634762870613253 10.0 4.584977785282209 10.0 0.0010 10.0 10.0 10.0 9.025101764026212 10.0 8.127390522601841 10.0 2.0557300172799606 3.8805584319992237 10.0 9.64806986117086 8.253126000337758 10.0 7.537735325226739 10.0 10.0 10.0 10.0 8.715742088936489 10.0 10.0 4.626943042567512 9.503326559821922 9.870514251616239 0.0010 7.042529404705865 8.475527511684815 10.0 9.6973373688398 9.859392626863794 5.936987597177929 8.909053937354896 0.027630382293361677 10.0 
0.0010 0.0010 0.051140274925073254 0.07296008127474735 0.0011893176008234362 0.16776898452216904 9.702216264355396 4.8802871535368855 0.0012217244253171764 10.0 7.02643686160301 10.0 10.0 10.0 9.71202636608187 10.0 9.62903802496853 10.0 10.0 7.659911722350712 5.103169163471686 9.476796627855762 8.55245621708451 10.0 10.0 0.8413923109368491 9.994846570305818 9.89104245832975 10.0 9.71202636608187 7.935267803702169 10.0 10.0 9.779095952464885 10.0 2.7478042275973658 10.0 10.0 7.588027811922782 10.0 10.0 9.819285429955793 10.0 10.0 9.024388830655306 2.414069519173478 10.0 10.0 
0.013754858718458659 0.06752948798487433 0.0010639363311071071 0.0043008212344683855 0.0010150067312565921 0.0015164645813188881 0.4651996626103043 4.28620177423678 0.0034943917675875243 9.953699320249557 9.510399501068935 4.6396035344054525 9.777144635058413 8.482780668411868 9.04807646453982 9.997018033864341 9.999752853802228 7.391741943486725 9.976403473066762 6.071880727139952 8.296284524603806 5.000500000000001 8.655773086823212 7.46719618116677 9.968495319573877 4.025236021438248 9.883831815152737 9.972037144877845 9.995179176087083 9.990703539655078 9.98217247689386 9.996760127848477 5.805453897608308 9.987017709426492 7.892884511422189 5.807340049123756 9.168785992512213 9.993439001763358 4.101385690789011 7.489113756706243 9.747003351479702 9.857643591799397 9.82876405377199 9.87916207603056 8.982664492163149 8.854872001244185 7.690169811021425 9.923517353024723 
0.030999546026852183 0.0010 0.0010 0.0010 0.0010 0.0010 2.8388207246961255 0.0010 0.0010 6.308209405504487 0.7178330544642302 0.50095 10.0 1.5588432535563017 10.0 9.991061058805139 10.0 0.44260554750680386 9.841608369871418 0.9474487353544365 7.772743126216492 7.876189488689699 0.0010 0.0010 9.456802170387764 7.675969978458909 0.0010 9.91027702502122 9.990653208094617 9.992003967315432 10.0 10.0 0.0010 9.993226702854855 0.0010 0.0010 7.358202007107996 9.911673324999494 10.0 0.0010 10.0 10.0 0.0010 9.983428912866922 10.0 10.0 5.086869954701549 10.0 
0.0010 0.0010 0.0010 0.0010 0.0010 10.0 0.5489152853339379 0.0010 0.0010 0.001000000000000334 0.0010 0.001000000000000334 8.468001172646824 10.0 9.658297118607937 10.0 10.0 6.14664460904025 10.0 0.001000000000000334 10.0 5.0005 0.4310801514934971 6.407445159780362 10.0 4.608711851356483 10.0 10.0 10.0 9.52944270964795 10.0 10.0 10.0 10.0 10.0 0.0010 10.0 9.058328736928308 9.06365692371726 10.0 4.469122529340605 10.0 9.16446116921938 10.0 0.001000000000000334 0.001000000000000334 0.0010 9.081272969970822 
0.0010 0.0010 0.0014493710470177231 0.0010 0.0010 0.0010 0.16070445320326676 1.1534330250221259 0.0010 10.0 7.779009508388228 10.0 10.0 9.690356094172946 9.96557599034727 10.0 10.0 9.699538672742829 10.0 8.706415155879666 6.625284869224086 4.813627648124803 10.0 8.608373949029922 9.700293506000342 8.609529239489175 9.676823617473739 9.921874156549281 10.0 10.0 10.0 10.0 9.605308578807906 10.0 8.748745363854908 5.395680712892352 10.0 10.0 10.0 10.0 10.0 10.0 8.49081093702836 10.0 10.0 10.0 5.0005 10.0 
0.0010 0.0010 0.0010 0.0010 0.0010 5.139797446281607 0.8204681047673663 0.0010 0.0010 0.0010 0.0010 3.3448548634278867 10.0 10.0 10.0 10.0 10.0 4.271772871842231 10.0 0.4124166205249371 10.0 7.87019844046985 1.1811564966412846 10.0 10.0 8.520583021265258 10.0 10.0 10.0 10.0 9.922001561969624 10.0 10.0 10.0 10.0 6.636203660596189 10.0 10.0 10.0 10.0 0.0010 10.0 10.0 10.0 0.0010 0.0010 6.9620482340029355 10.0 
0.0010 0.0010 0.0010 0.0010 0.0010 0.0010 3.6531196187771 0.0010 0.0033467212920123466 7.989062596194212 0.0010 5.833683283639852 10.0 2.0119374038057884 10.0 10.0 9.993881526378157 2.0119374038057884 10.0 5.830166021150056 3.5029260427357363 10.0 2.0119374038057884 2.0119374038057884 10.0 10.0 2.0119374038057884 10.0 9.28919494812791 10.0 10.0 7.58739599968316 1.4999993699730947 10.0 2.0119374038057884 0.0010 10.0 10.0 10.0 8.745359431882704 10.0 9.433911287407875 2.0119374038057884 10.0 7.989062596194212 7.989062596194212 0.0010 9.751644775760756 
0.0073860282237204165 0.011249702494393027 0.016612376923052327 0.014993300434214365 0.005829334784121106 0.08850250535208404 6.7258546453924755 0.0010 0.008877176024157534 8.791853790895493 5.150576400000734 3.991431164420675 9.80859796235908 2.22893224227109 9.68567691361977 9.933510940740206 9.985976897329499 6.33516293346633 9.992393699461008 4.062161583640664 1.1580542680542285 9.69318150489393 3.1313851258788072 4.795290851822836 9.62669845580647 5.214907390668495 0.8137115536364952 9.991373642969352 9.995671751894008 9.880922360221142 10.0 9.817706626451354 4.959408746261499 9.88808640194981 6.187907137386094 5.878642288864501 9.62507449009041 9.938986237562267 10.0 3.192775487278924 9.75534272379524 10.0 6.093158899344413 9.993881525472291 10.0 9.853445220944774 0.9779024297450984 9.992091845094642 
0.0010 0.0010 0.0010 0.0010 0.0010 0.0010 0.4681254391335239 0.015646875501056222 0.0010 10.0 2.062613194682833 0.0010 4.4165752781526235 0.6804914684042815 10.0 10.0 10.0 0.0010 10.0 2.204457641127095 0.0010 4.696985204873268 5.884265394452423 0.0010 10.0 10.0 0.0010 10.0 10.0 10.0 10.0 10.0 0.0010 10.0 0.0010 1.5923549107883797 10.0 10.0 10.0 9.924808575808488 4.33516256551223 10.0 0.0010 10.0 10.0 10.0 3.9831696929377944 10.0 
0.0010 0.0010 0.11287737173424053 0.0010 0.0010 6.325370609017821 2.181507141149045 0.0010 0.0010 10.0 10.0 9.64669446678648 9.812204580399412 10.0 7.092988230052816 10.0 10.0 10.0 3.674342814587627 7.3514492880171725 10.0 4.430365628299871 10.0 10.0 10.0 10.0 10.0 10.0 9.854389535655567 10.0 10.0 10.0 10.0 10.0 10.0 8.985624267389833 10.0 10.0 10.0 10.0 10.0 10.0 10.0 9.847603760981494 10.0 10.0 10.0 10.0 
0.0010 0.0010 0.0010 0.0010 0.0010 10.0 0.0010 0.0010 0.0010 0.0010 0.0010 0.0010 10.0 10.0 10.0 0.0010 4.841433346486752 10.0 0.0010 0.0010 10.0 10.0 0.0010 10.0 0.0010 3.0563711905919897 10.0 10.0 10.0 10.0 10.0 10.0 10.0 10.0 10.0 0.0010 10.0 10.0 0.0010 10.0 7.856652810568023 10.0 10.0 10.0 0.0010 0.0010 10.0 10.0 
0.0010 0.0010 0.0010 0.0010 0.0010 0.0010 1.3921701829089068 2.0841458648280344 0.0010 9.387553693459418 4.367980507965636 8.639643715851403 9.80456481151328 9.072163606511136 10.0 10.0 10.0 8.697617522368782 10.0 10.0 10.0 9.704577491433007 6.145415746242722 10.0 10.0 2.714431750444657 10.0 10.0 10.0 10.0 10.0 10.0 8.518318833176291 10.0 10.0 5.564220604647347 10.0 9.954988036217657 9.402837190708599 9.591584444226449 9.147308008113413 10.0 10.0 10.0 10.0 6.915562966495398 7.253255023182779 10.0 
0.0010 0.0010 0.0010 0.0010 0.0033582162801265884 0.0010 2.521948471911677 0.0010 0.0010 10.0 0.0010 0.0010 6.171276060849075 0.0010 10.0 10.0 9.986243119022276 0.0010 9.786885025449449 0.0010 0.0010 10.0 0.0010 0.0010 10.0 10.0 4.711182666138331 10.0 10.0 9.971750855087416 10.0 10.0 0.0010 10.0 0.0010 0.0010 10.0 10.0 9.906378106972765 0.0010 7.3271857548521 10.0 0.0010 10.0 8.66082160555551 10.0 0.0010 10.0 
0.0010 0.0010 0.0010 0.0010 0.0010 0.0010 3.4739666516912875 0.0010 0.0010 7.452417626228446 10.0 1.6697551423758101 10.0 10.0 10.0 10.0 10.0 6.148990533564538 10.0 9.838945671248942 3.425442494759184 9.478591428837378 0.0010 6.9963821967154995 10.0 3.5622916331929444 10.0 10.0 10.0 10.0 10.0 10.0 10.0 10.0 6.9961993510734874 5.066005705586743 10.0 10.0 7.923469943545465 10.0 6.892602766254285 10.0 7.020228800391923 10.0 6.564979960748447 8.050033631510349 10.0 10.0 
0.4923992376739267 0.0010 0.05391293392334685 0.0160686508977521 0.0012912310176662887 10.0 0.0010 0.0010 0.0010 0.0010 0.0010 0.0010 7.142026428501695 0.0010 9.708640988790146 9.914904790199664 9.973649340443917 10.0 9.99960447060353 0.0010 7.370571999658042 10.0 0.0010 10.0 10.0 4.053743932704059 10.0 4.483303964915667 9.997042606419466 9.984402118860817 10.0 10.0 7.03587726915277 10.0 10.0 0.0010 10.0 6.619958015246198 10.0 10.0 2.0912839238425507 10.0 10.0 9.938774425289948 0.0010 2.2426201065645355 2.8049856256546684 10.0 
0.0021073278465749954 0.003392256550200213 0.0049606029901633625 0.0010467586685694976 0.0010218669550829552 0.003723598594088157 0.10499534503746001 0.9603492950214388 0.0029697473832320685 4.4888829802197385 8.819872941399078 5.566065162415588 9.741028465789835 4.617024967072541 9.883592749863778 9.998271298176737 9.999790288748057 4.439629445475751 9.984751482940702 8.602449859399144 5.5486969474022985 7.701081969400395 4.453502980711045 9.076322568037329 9.681131020782715 4.513871728878554 9.98136768801943 9.903134684972 9.92292620607978 9.997690561532533 9.82666998859303 9.64394854442225 7.522208438043452 9.99520389540175 9.81875966763888 8.616865276850275 9.961657452321358 9.873897597879463 4.972449305528066 9.768968836807257 9.968392817591287 9.997344699864234 9.553942935088715 9.992189489634768 6.028029501674711 4.538236362027545 6.15494190253918 9.991387448097624 
0.0010 0.0010 0.03963716642235163 0.018236834205631977 0.0010 0.0010 7.778572132582031 4.440683719428869 0.26124811236060386 10.0 5.794855507698557 3.819244208909786 10.0 7.0343146748967715 10.0 10.0 10.0 6.172639930397297 10.0 2.1188496256258604 1.6245677693287464 7.949665113545954 6.074594153244124 6.780980277495391 5.802594310501993 5.000500000000001 7.5971873272660755 10.0 10.0 10.0 10.0 10.0 7.955255423612284 10.0 6.199192417644887 5.636870274365134 10.0 10.0 9.476237336919763 5.892654034223291 8.89252745196756 9.650642979097356 8.57650576060562 10.0 10.0 7.935041602342494 7.20770041251946 10.0 
0.010087623513357194 0.0010 0.0010 0.002440520695120775 0.0024944034816834046 0.0010 0.8950663312365615 5.0005 0.0010 10.0 5.031999464879136 9.583542157838647 10.0 5.0005 9.982450767293344 9.927646103361868 10.0 5.0005 10.0 5.0005 4.9771692442200175 4.655927241515482 5.42897063304175 8.76854283607085 9.768024260064658 2.3447415487164123 7.241576055583989 9.928700098228294 9.890376341060735 9.97462885273733 6.918088146531321 6.324503772719576 6.871470698338448 9.806100236158926 8.632904436565639 5.620632672596111 10.0 10.0 5.0722260963545125 9.506017330751034 9.87722463530277 9.972956095924975 8.461992837635933 9.722033229982427 7.441284482714449 10.0 8.923296297638421 10.0 
0.004164154283690047 0.004098107170538393 0.004816048053412486 0.004787566508434638 0.0016237867246241232 0.0525310671834098 2.9985456302930693 2.960897680726119 0.0013865487913205742 9.9429959633426 9.811436006466224 9.694826352526064 9.339799371960195 9.689168669175249 9.999945559853058 9.252599244736812 9.973847299134842 2.3804088993192734 9.99435673862225 9.817388609554293 9.99677968778501 9.824163868568016 9.786162034467806 9.99964517072982 9.852490635539406 1.1196108654685877 9.990999197916068 9.986098322380812 9.999549862168067 9.98660400882596 9.991950271184162 7.27814083088218 6.382492616920839 8.980023699485859 9.973943952542797 9.831567754412497 9.999991242435707 9.518324315015954 0.676437845097086 4.961983978390076 9.077271593969291 9.651467670691018 9.996451096627558 9.999152737899573 7.298788361709135 7.564642315494698 9.904201456281609 9.995034720190244 
0.0010044309834134025 0.0014776699887950346 0.005124653700269972 0.0010003123065764627 0.0010003979780295593 0.0025831518761325538 1.4323014988949785 1.9289885909428233 0.0010300971429898055 10.0 7.16386273137428 5.000500000000001 10.0 0.0010 10.0 9.99000262104314 9.999988455358457 7.72996721044985 10.0 9.623277113175902 5.000500000000001 7.818574494201582 7.730182758279501 5.465195711750357 10.0 7.933264871799425 8.72303252168995 9.999749878846359 10.0 10.0 10.0 9.992165490121893 5.000500000000001 9.990562219291755 5.000500000000001 5.137928843061752 9.91091454834381 9.994517518206138 9.998933478615792 8.784416146721421 9.99988421505455 9.99878924273707 5.2728487047456145 10.0 9.999896692494328 9.959566125817133 5.000500000000001 7.524749155293171 
0.0028829047543675332 0.002637137981321831 0.010242467010334818 0.0030330488309516 0.004369138395608695 0.03279548895441265 0.0010 6.726979895218669 0.004367816313308642 10.0 10.0 8.145601780241675 10.0 10.0 10.0 10.0 9.944589722930063 6.1589402844197725 9.983350290776848 10.0 10.0 8.541463846288346 9.601251204907093 10.0 10.0 9.651832007564987 10.0 9.879355385339874 9.996161303287614 9.884620255237477 9.967428994168102 6.874885262142713 10.0 9.993982757305913 10.0 10.0 10.0 9.718593822970389 5.570526012162836 10.0 9.548708153446674 9.647938908029829 10.0 9.992694495428754 9.857223202247914 3.054992420359118 10.0 9.975972806392878 
0.0010 5.050530577587076 0.13153772894375856 0.01205275040435436 0.0010 0.0010 0.0010 3.5573836386965714 0.5128296356128919 0.0010 4.678855590504106 5.052138679307632 10.0 10.0 9.000688807386402 10.0 9.23012547128173 5.650145199630461 10.0 3.8452369711727252 10.0 4.861516281252478 3.4241831128969533 10.0 10.0 5.422189315397768 10.0 4.015384052150221 9.056831770731915 9.09207781369375 9.622700140349533 9.131225046669389 5.110982315932218 10.0 10.0 5.519622646046836 10.0 8.624272053489014 4.957537681254064 9.839951270740663 5.5486301353515035 10.0 10.0 10.0 4.851361364859165 10.0 5.391516594471918 10.0 
0.0010 0.028981120901821367 0.0010 0.004397698946549789 0.0010026642291674972 0.0010 0.20190442139726889 2.9421160598738654 0.0010 8.822694594651516 8.308075840591172 7.424536027190479 10.0 10.0 10.0 9.976922722609903 9.962509167371019 8.258283019637991 10.0 7.888794135035629 9.804550586256365 7.225101486497886 6.51093400414598 9.970359533224588 10.0 0.9457558438703879 10.0 9.665928004723085 9.985183514958793 10.0 9.899494909983398 10.0 9.900259423161813 9.976246177880084 10.0 7.603055585603357 10.0 10.0 8.120821846457716 8.85176090399089 10.0 10.0 9.558365845315961 10.0 8.909373409890978 9.974873268953084 8.963741898496364 10.0 
0.0010 0.2623008936266098 0.0010 0.0010 0.0010 0.0010 5.059127133781011 1.556526432403813 0.0010 5.546846511076637 10.0 10.0 10.0 5.0005 10.0 10.0 9.925276447218808 5.05378964521617 8.96081199177397 10.0 3.1791080578524324 0.5755120389050417 9.631144734833487 10.0 4.557421401164512 0.06681533396304307 7.273309241109452 9.36857020627132 10.0 10.0 10.0 4.956819415755307 10.0 9.491578709819528 10.0 10.0 6.79951288275278 9.530935308605898 6.309127521970756 10.0 10.0 8.8718846605988 10.0 9.806149238897715 7.843147985659894 8.261204386020509 9.370078788403667 10.0 
0.0010 0.0010 0.0010 0.0010 0.0010 0.0010 0.0010 3.69244195743674 0.006821313034471729 10.0 10.0 10.0 10.0 1.939670461241616 10.0 10.0 10.0 2.074776366086682 10.0 10.0 4.50055 0.0010 10.0 10.0 9.537323402345903 1.2263192329023056 10.0 9.54282393676066 10.0 10.0 10.0 4.895629554783409 10.0 10.0 10.0 10.0 10.0 10.0 9.256383253900761 10.0 10.0 10.0 10.0 9.634550748308186 10.0 10.0 10.0 10.0 
0.0010 0.0010 0.0010 0.0010 0.00104453607670122 0.0010 0.0010 5.308370516666867 0.0010 10.0 6.560170942760555 6.006341056892646 10.0 0.0010 10.0 10.0 10.0 8.531355285098474 10.0 8.731605296394513 0.0010 7.411921064440635 6.88294681168896 8.385256513588212 4.883321082809414 1.2880912322522309 10.0 10.0 10.0 9.998357717062198 5.142611588529787 10.0 8.171270952065024 10.0 8.727009957685308 0.6248920859271845 9.775536637176366 10.0 10.0 10.0 10.0 10.0 8.445830775667204 10.0 10.0 6.425429038539544 8.789813971072736 10.0 
0.0010 0.008979714224580881 0.0010 0.0010 0.0010 0.11032070640906882 5.0005 5.0005 0.0010 7.518513580660667 5.000500000000001 9.992673605297602 9.94227788361147 5.000500000000001 9.999979425755669 10.0 10.0 5.000500000000001 10.0 5.0005 9.999880998122837 9.931111122146731 5.000500000000001 8.771471642392747 5.000500000000001 5.0005 9.997926690975564 9.998873629053728 10.0 10.0 5.0005 9.998942862505945 9.41271547208413 10.0 9.99988820835405 5.000500000000001 9.94774244530499 10.0 5.000500000000001 10.0 7.610912753241415 10.0 9.956073053117947 9.999990212849905 10.0 3.877092681271969 5.000500000000001 5.000500000000001 
0.0010 0.0010 0.0010 0.0010 0.0010 0.0010 0.0010 0.0010 0.0010 10.0 0.5433401939760873 7.036682511349294 4.552328357135134 5.0005 10.0 10.0 10.0 0.0010 10.0 0.001000000000000334 0.0010 4.609554654403028 0.0010 1.346486313139076 9.849773979785105 7.221375184393475 5.0005 10.0 10.0 10.0 10.0 6.608005182495153 2.535090156946973 10.0 1.5190844959926535 1.2670895411581045 9.67172178543551 9.888693025947486 9.16404105618729 9.8361921596792 10.0 10.0 0.923403097338098 9.999603703859147 10.0 10.0 4.99062321529274 9.98959771454379 
0.0133008678203784 0.30246005142661114 0.11514158305673114 0.07817508363410092 0.015791744868403054 0.0010 10.0 10.0 0.0010 0.0010 2.9863039086156933 7.574779791236778 10.0 0.0010 6.2197536971827585 9.918535775276128 9.9617684868839 10.0 10.0 0.0010 0.0010 10.0 0.0010 10.0 0.0010 2.125399665444819 10.0 9.86941207486302 9.999262531601515 10.0 9.936844455265177 7.607526078747555 10.0 9.972353474335966 10.0 1.0724171446144226 10.0 10.0 3.9086160153904896 10.0 10.0 9.835008156261635 10.0 4.670136508121217 10.0 0.0010 0.0010 9.105232091022481 
0.0010 0.10786275599068662 0.0021954513458194297 0.0010 0.00133698517020502 0.0010 0.09363775810123887 1.2972538103800053 0.004022277467025298 10.0 10.0 3.902177354463511 10.0 5.0005 10.0 10.0 10.0 7.894696987025783 10.0 8.141269141328124 10.0 3.3490117107283544 10.0 10.0 9.715567692645338 2.2737220508350307 10.0 10.0 10.0 10.0 4.99737614089086 10.0 10.0 10.0 10.0 10.0 10.0 9.957846300724055 10.0 10.0 8.370765995041548 10.0 10.0 10.0 10.0 10.0 10.0 10.0 
0.0010 0.0010 0.0015321807070612717 0.0010 0.0010404205831006563 0.0010 0.0010 3.2591637683114136 0.016366943303577075 10.0 10.0 0.6098276971277965 9.946791119091664 10.0 9.678644447694625 9.947337289032752 9.958161750601514 9.126477867082365 10.0 10.0 2.8743654502649965 10.0 9.108720609433156 8.105625774698385 10.0 0.0010 4.384387926114817 9.57765891077568 9.941374370478018 10.0 9.124298631863613 8.89235913660178 7.800116104362 9.932642586105286 8.121417206865356 10.0 10.0 10.0 10.0 10.0 10.0 9.86874016841912 8.134291799786332 9.910956456042404 10.0 10.0 10.0 9.924780722719143 
0.0010 0.0010 0.0010056171221973983 0.0010243245939503703 0.001000000815688647 0.0015029694365850796 0.8123197955610895 0.07037813532869297 0.0010 9.719693956198679 3.971749629285204 2.438944458701095 6.375167443177278 9.903852398065101 6.431094470580268 10.0 10.0 1.0774138351499731 10.0 4.2427315389477 9.584278232369675 9.985711584107806 7.162312685231292 1.541055634754943 5.277173841424496 4.861679441811516 6.894708167429973 9.932738157954647 10.0 10.0 9.425307615817484 7.989906242658045 0.6265229841183615 9.998547875293378 1.4428872638331791 5.813966710117968 5.186910758604224 9.7296080264445 10.0 4.248529862993598 10.0 10.0 1.2279920348320683 10.0 9.808043455820089 4.904865851745403 10.0 9.57906330956314 
0.0010 0.0010 0.0010 0.0020753892740896186 0.0017115420066446448 0.0010 3.847531049147232 0.05099500000000004 0.0010 10.0 0.4691039568850926 0.0010 9.703165290114711 2.4373011761616046 10.0 10.0 10.0 0.0010 9.950005 0.0010 3.242273152507857 9.69412385858298 0.0010 0.0010 10.0 5.395402618891778 4.833032877837936 10.0 10.0 10.0 10.0 9.950005 0.0010 10.0 0.0010 1.6204413636196442 10.0 10.0 9.950005 4.651815207777472 7.574746589735313 10.0 0.0010 10.0 9.136649829008764 10.0 2.62841755351021 10.0 
0.07459667909083831 0.0717371187044604 0.0010 0.016551782939068792 0.0011279735580981835 10.0 0.0010 0.0010 0.0010 0.0010 0.0010 8.043211120601667 10.0 10.0 10.0 10.0 10.0 8.123383648691403 10.0 0.0010 10.0 4.9681370138104795 0.0010 10.0 10.0 4.2515338286499995 5.586638994413874 2.9648660607825534 9.807693731638164 10.0 10.0 10.0 7.30548156070085 10.0 10.0 0.0010 4.996610619099857 4.861515785784259 10.0 9.976739202347257 2.4586989310335903 10.0 10.0 10.0 4.119754163989301 0.0010 4.498963548809396 3.5774413821369553 
0.0010 0.0010 0.0010 0.0010 0.0010 6.64980405707844 0.6540525006224496 0.0010 0.0010 0.0010 0.0010 10.0 10.0 10.0 10.0 10.0 10.0 9.003682529435853 9.999841968319306 0.0010 9.255899258205073 3.2766066190143883 0.0010 9.731579964691988 9.643271550343407 2.7893921897051763 10.0 5.033143760568712 9.967104623397848 10.0 10.0 10.0 8.957274933823415 10.0 9.72313382672862 0.11425825430961645 6.853831426593747 4.646858004857828 10.0 9.666519917031572 3.256176315694563 10.0 9.72670794067848 10.0 1.995029736105411 0.7396477849613015 7.726264764766052 5.3518529524110665 
0.0010 0.0010 0.0010 0.007784395224017756 0.0010 0.0010 3.652031918731006 0.0010 0.0010 10.0 3.6959446683721637 0.0010 10.0 5.551285276221109 9.400473555523424 10.0 9.767540369062914 0.0010 10.0 6.328485635927807 3.11068526226636 10.0 0.0010 0.0010 4.794450043291184 5.000500000000001 0.0010 9.50005 10.0 10.0 10.0 10.0 0.0010 9.614041108421619 0.0010 1.0301507791229483 10.0 10.0 10.0 0.001000000000000334 10.0 10.0 0.0010 10.0 10.0 10.0 6.498554713516636 10.0 
0.0010 0.0010 0.0022180734092569964 0.0010 0.0439227809993068 10.0 0.7065160147838674 0.0010 0.0010 0.0010 0.0010 5.984682627492229 0.3021628296846357 3.4854721461491938 10.0 10.0 10.0 1.743084219727662 9.994808531299006 0.0010 10.0 10.0 0.0010 10.0 10.0 1.037563380421147 10.0 10.0 10.0 10.0 9.828946760581271 10.0 10.0 10.0 10.0 0.0010 10.0 0.0010 10.0 10.0 0.0010 9.908738822985928 10.0 10.0 0.0010 0.0010 10.0 10.0 
0.174008896771651 0.17953324356070782 0.010259043278044465 0.03505489804517834 0.00892687571392455 0.15002556971266334 7.345870072446408 0.0010 0.2565711370059764 7.511902177066142 0.0010 0.0010 9.926580929823768 1.3050356642781022 9.986677123867453 9.999728729491816 9.92847881574288 0.0010 9.910735009804824 0.0010 1.4180112504823499 9.107264690600488 0.9608079902329552 0.0010 9.965565456540839 9.408923445691961 0.0010 9.856616997374779 10.0 9.997472040429471 9.416698462955376 10.0 1.6773349096691703 9.931017959056263 0.0010 3.0634440261661675 9.999429628284737 9.973056840793328 4.0490022444118 2.9528839643265536 9.949180553778794 9.486790606433814 0.0010 10.0 10.0 10.0 2.7454072929328146 9.838601861891972 
0.0010 0.0015323110902454248 0.004933591747757744 0.0010 0.00100000608548267 0.0024871004375688127 0.0010 1.844343295175258 0.0010 10.0 7.560001482876428 9.942743428391665 9.999988608529248 0.0010 10.0 9.990503542863896 10.0 7.4173716163121615 10.0 9.270610426641674 8.54534485201734 7.89339071246333 10.0 9.711602981920706 10.0 10.0 8.453434766736954 9.99977344067405 10.0 10.0 10.0 9.996646669915267 9.641729546352927 9.991020595264583 9.71160792075286 5.000500000000001 10.0 9.99478525201568 10.0 8.563381028538096 10.0 10.0 9.715804737789776 10.0 10.0 10.0 9.50005 9.699027234346993 
0.9091283779186066 0.0010 0.0010 0.0010 0.0010 10.0 0.0010 0.0010 0.0010 0.0010 0.0010 10.0 10.0 10.0 10.0 10.0 10.0 10.0 10.0 0.0010 10.0 10.0 0.0010 10.0 10.0 10.0 10.0 10.0 10.0 10.0 10.0 10.0 10.0 10.0 10.0 10.0 10.0 10.0 10.0 10.0 10.0 10.0 10.0 10.0 10.0 0.0010 10.0 8.404284170174192 
0.0010 0.0010 0.0010 0.0010 0.0010 10.0 0.0010 0.0010 0.011943525552946985 0.0010 0.8122067326089641 0.0010 9.972797813644792 10.0 9.956971088707931 10.0 10.0 3.9143545876665824 9.97554619752505 0.0010 10.0 1.1821645062760695 0.0010 10.0 10.0 10.0 9.848261337769474 9.98890906229635 10.0 9.986074375343184 10.0 10.0 10.0 10.0 10.0 10.0 9.659042168263735 9.682111248380835 9.955192378579783 10.0 0.0010 9.859265513972188 10.0 10.0 0.0010 0.0010 10.0 10.0 
0.0010 0.009144553852538206 0.002300600036675601 0.002492717133224621 0.0010 0.011615645507467614 1.3106094717065242 0.0010 0.010808208510706508 9.787721113990646 0.133905670081212 2.159628360138914 8.09881823459257 0.8186401343196255 9.983210283399004 9.821610025804159 9.815359396274694 0.0010 8.505589847607197 1.9352034190251985 6.078642038573307 10.0 0.37263424204001905 0.0010 6.757815560303208 8.708954804890961 3.070375175036226 9.907119831275645 9.982066216483808 9.951467412756898 9.966638675645141 9.889969679057561 0.0010 9.984279999741165 0.3939645310080788 1.8477799363379055 8.09138403423123 9.853963008695244 10.0 4.187730998149533 10.0 9.919714380489449 0.6692399439755583 9.964383594457596 9.953028823274527 9.804605143896712 3.327124670096288 8.336106045894851 
0.0010000000838204736 0.0017084983666898843 0.0010515444246294988 0.004979617207011466 0.0010 0.0010 5.434777050524062 1.5329944802408477 0.001797646347195795 0.035555831865209865 5.938883259981217 8.318439475738902 9.057473507486604 9.558911461076182 10.0 9.70432140685586 9.966894860744906 10.0 10.0 3.031448368842661 8.099703531155303 5.473443868413678 9.279050000188192 10.0 10.0 6.720327703455427 10.0 10.0 9.999943169334022 9.999732457458151 10.0 4.999871859965677 2.914300315905634 5.74196017587458 10.0 4.658668928423483 6.610950937168185 9.986815120726602 6.3837525796968215 7.266613309019829 4.10355713073343 9.63467181479723 10.0 9.999943173167997 3.24169352302306 4.08867161672048 5.938298866378399 10.0 
10.0 0.0010 0.0010 0.0010 0.05008089471888037 0.0010 0.0010 0.0010 10.0 0.0010 10.0 10.0 10.0 4.172235548465322 0.0010 10.0 0.0010 10.0 0.0010 10.0 10.0 10.0 7.374851473330681 10.0 8.88314810969139 0.0010 10.0 10.0 0.0010 0.0010 0.0010 0.6440545533685755 10.0 8.794738797593318 10.0 10.0 0.0010 10.0 0.0010 10.0 10.0 0.0010 10.0 0.0010 0.0010 0.0010 10.0 10.0 
0.0012571596134305976 0.0010 0.021891909597479997 0.001001648227664526 0.0010 9.358209504072294 2.007254875779963 0.01800374613756843 0.0018900867003179903 0.11824461949748422 1.9839813604817835 0.24312550711323055 8.999759496942321 9.89953452483911 9.99045322075575 9.961850135293801 9.997901767322375 9.697959677176229 9.999954276778757 0.09081786552073146 9.88489140037166 9.827453805025158 0.04203400646311148 9.895565820520224 10.0 9.58555494729395 9.848433745383737 9.99797079086713 9.965169540127114 9.973632699843153 10.0 9.905438847799148 8.827553805025158 9.998538677621523 9.899844244457004 0.0010 9.827453805025158 10.0 10.0 9.693161325042162 1.9315746444967394 9.99406909746691 9.899894451968464 9.999789191977333 5.500450000000001 0.5457765462693347 3.3636761660105785 9.998291185030158 
0.01651966508396396 0.014412663891407364 0.0010 0.0017722091065713666 0.0010 0.0010 1.7728643886837459 0.0010 0.0010 10.0 0.2160541353966376 1.1119303537013758 10.0 5.986680898959645 9.39807737095222 10.0 9.81376230076542 0.0010 9.72415627567915 5.000500000000001 1.1502051103487432 9.306034898421096 0.0010 0.0010 8.009251024461378 10.0 0.0010 9.959081382613755 10.0 9.963034591864087 10.0 9.830936372272973 0.0010 9.997929131493295 0.0010 4.574402432942995 9.997394186823524 9.969218485478283 10.0 2.656832484333743 10.0 10.0 0.0010 10.0 10.0 9.843417833223505 5.000500000000001 9.999716379679974 
0.004652478457510463 1.3601871407045891 0.4256101877242927 0.0010242327102544862 0.06076392085871491 0.0010 10.0 10.0 0.0010 8.213441218305794 2.9873752992516267 10.0 10.0 10.0 9.802401747803993 9.974210375578123 9.93111955533686 10.0 9.967017714172904 10.0 0.0010 10.0 2.275415292258197 8.592422319289566 0.0010 10.0 9.265647481460105 10.0 9.943072481558392 9.991352153056088 10.0 10.0 7.582053290936058 8.612763212469757 7.893546063854177 0.0010 8.270251029667554 9.535260734403796 7.927123661199356 10.0 10.0 10.0 8.37197788044194 9.946881955463708 10.0 10.0 2.9271311212480806 10.0 
10.0 1.8276986624896412 0.0010 0.0010 0.0010 0.0010 2.5125512938292545 0.0010 4.204683620590251 0.1504526980066529 7.199035810554961 10.0 9.682599280029752 3.9626734141608786 3.532904867886592 9.945200438795787 10.0 10.0 1.1710038370610907 10.0 4.15008381313941 0.0010 2.3274378220977807 10.0 7.125832885465752 10.0 10.0 4.500062655289406 10.0 9.37431576150344 3.6175629800529445 5.201556665983897 9.211375173830493 9.889623626856167 10.0 0.8740519805516974 4.80274268816776 9.154242179064255 6.583196309033412 10.0 10.0 3.798405467989187 10.0 10.0 4.3204315235695665 8.192237304803518 10.0 10.0 
4.923851343738818 5.505306208837147 0.12665341276753184 0.0010 0.019502616260007176 0.1315825204415717 4.641927698251331 5.53373672719969 4.919539258609312 2.936018410708903 9.63439711149869 10.0 9.984298211237169 9.654465373590021 9.563891497139327 9.724701107476033 9.9277149941181 10.0 9.975758071315422 10.0 9.430137051179171 6.745193360211485 10.0 9.730799946458554 9.683506798327164 1.8011490670097352 9.722965711724175 9.972721830002827 9.783544879735382 8.833825711974132 4.564333610027587 3.889855275784539 9.59210693702177 9.969234170312827 9.72529536675259 4.855077900270587 10.0 9.78257774995587 5.632510201694748 10.0 5.6721610805264575 5.0294301966359205 9.724916151296224 9.821022372005054 5.1221829697419 6.013912626391871 9.719321104410525 9.864602826638572 
0.016261110988720517 0.0019106788239957595 0.0010 0.0010 0.0010 0.0010 1.482981947185438 0.001000000000000334 0.008935725637015501 10.0 0.0010 0.40187876306934633 10.0 5.0005 9.883976830436154 9.951564615521601 10.0 0.0010 9.444129188314115 1.0694019454681225 5.0005 5.230053203129571 0.0010 0.148118810006161 9.040414006690307 0.6909947169269571 5.0005 9.50005 10.0 9.960198362457074 9.85837409762384 10.0 0.001000000000000334 9.978350645731377 0.1236013457879439 0.001000000000000334 9.66723879099952 9.697334301949462 9.85496338183669 1.2818262629713901 10.0 10.0 0.19410355294616544 10.0 9.751549749907275 5.424160716002939 5.0005 10.0 
0.0010 0.0010 0.0018429683097536417 0.0010000626956928212 0.0010 0.0010 0.38471537545350665 0.0010 0.0010 10.0 0.8597113256168183 1.411388670563284 10.0 0.5003643568377556 10.0 10.0 10.0 0.0010 10.0 0.0010 0.7317728449995187 10.0 0.0010 1.4930375296778373 5.690836940080377 0.0010 1.10590445573783 10.0 10.0 10.0 10.0 10.0 0.0010 10.0 1.5257196679263574 0.0010 3.956989752092353 10.0 10.0 1.5681922945022104 10.0 10.0 0.9750455745199713 10.0 10.0 10.0 1.9159690835568914 10.0 
0.0010 0.0010 0.0010 0.0010 0.0010 0.0010 5.597275478389032 0.0010 0.0010 10.0 0.0010 0.0010 10.0 1.7151228070847186 10.0 10.0 10.0 0.0010 10.0 0.0010 0.0010 10.0 9.708020932497877 0.0010 10.0 10.0 0.0010 10.0 10.0 10.0 8.773975856036293 10.0 0.0010 10.0 0.0010 5.389424588765097 8.041070222446727 10.0 10.0 0.0010 10.0 10.0 0.0010 10.0 10.0 10.0 0.0010 9.434635809312555 
0.0010 0.0010 0.1669673264140016 0.0010 0.0010 9.384392621884583 1.7692047713217063 0.0010 0.0010 10.0 10.0 10.0 9.72137663495598 10.0 5.7310955486854995 10.0 10.0 10.0 0.6147011966936078 9.536461009878149 10.0 1.6860434746949453 10.0 10.0 10.0 10.0 10.0 10.0 9.784316839722178 10.0 10.0 10.0 10.0 10.0 10.0 10.0 10.0 10.0 10.0 10.0 10.0 10.0 10.0 9.774111846410102 10.0 10.0 10.0 10.0 
0.0010 0.0010 0.0010 0.0010 0.0016256947996492706 10.0 0.0010 0.0010 0.0010 0.0010 0.0010 0.0010 7.882109198045771 1.3998880323211362 9.126032177411501 9.841443304648196 9.998763421041067 0.0010 10.0 0.0010 10.0 8.191902160932923 1.063154167041413 10.0 10.0 8.142918842940889 10.0 8.230876203813924 10.0 10.0 9.038038323827607 10.0 10.0 10.0 8.278447131265725 6.212651375361262 10.0 9.868993777726114 1.4802721545766322 2.9345240464808033 0.0010 10.0 6.308196528556873 10.0 0.0010 0.0010 0.0010 8.523565054911757 
0.0010 0.0010 0.0010 0.0010 0.0010004446243464297 0.0010 0.06317030597830953 0.0010 0.0010 10.0 4.04174286693869 0.0010 10.0 7.1509814949158494 9.981532363233862 9.992093796333016 10.0 0.0010 10.0 0.0010 3.28099412042976 8.724552624261435 0.0010 0.0010 7.809290293799446 6.3307539903042045 4.04174286693869 9.808681074148542 10.0 10.0 10.0 8.050348808583134 0.0010 10.0 0.0010 0.0010 5.924648162697181 10.0 10.0 0.0010 10.0 10.0 0.0010 10.0 10.0 10.0 4.04174286693869 9.73575091337963 
0.0010 0.0010 0.001012356235935283 0.0010083718704281053 0.0010 0.0010 0.0010 5.0005 0.0010 6.608872409082323 10.0 9.512195668026337 10.0 9.670321416593222 9.99976334629611 9.996779474849362 10.0 9.50005 10.0 10.0 10.0 0.0010 10.0 9.50005 2.270883925478612 1.973502835698068 9.744470033355501 10.0 9.993112933726973 10.0 10.0 10.0 9.50005 6.354637763165587 9.593989799404214 10.0 7.5556597413583155 10.0 0.0010 9.50005 9.417797639129848 10.0 9.529990001550676 9.993353976795737 0.0010 1.0898458002940306 9.564206235129177 9.99264414610801 
0.005204266930680875 0.0010 0.004418515725214592 0.009733776409303077 0.0015860137528755623 0.08118737383951741 3.5904805823234867 0.0010 0.005576056798529136 5.0005 0.0010 0.48460034293149756 6.80078975728772 0.0010 10.0 10.0 9.997434039987656 0.0010 9.991101936945647 0.0010 2.337747372573063 9.258796505993143 0.50095 0.0010 10.0 9.708874228362056 0.0010 9.50005 9.99858518787803 10.0 9.91023875440044 9.663596743144073 0.50095 9.994312529253358 0.0010 4.899060185309563 10.0 10.0 8.665862499937784 0.0010 9.983297717077594 9.964286962012796 0.0010 9.962715662673642 8.648122550813891 10.0 2.849106685520697 8.56555667565214 
0.0010 0.0010 0.005081721464215358 0.014088392346018497 0.0011435843210541626 0.0010 10.0 1.226565524944107 0.0010 9.895161211267409 8.426001272203676 6.191682489296923 9.543905681370623 5.123453577858563 10.0 8.789382968682228 9.816815313076516 4.642108598065187 10.0 7.702628929817818 3.1393320156032343 10.0 9.06650072970837 1.4386214529524564 9.235678063789527 10.0 7.63231450618058 10.0 10.0 10.0 10.0 3.4897928591482 3.752147879542305 9.674580942650662 7.0434804043923975 0.0010 10.0 9.999849725561727 10.0 0.0010 0.45133721509154334 10.0 10.0 10.0 0.0010 6.609654829566005 0.8078245762450513 9.939973188165652 
10.0 10.0 0.0010 0.0010 0.0010 0.0010 0.0010 10.0 10.0 0.0010 0.0010 10.0 10.0 10.0 10.0 10.0 10.0 0.0010 10.0 10.0 10.0 0.0010 5.523822503527624 10.0 4.820775706687934 10.0 10.0 10.0 10.0 10.0 10.0 10.0 10.0 10.0 10.0 9.707318423959833 10.0 0.0010 10.0 10.0 0.6952324783889434 0.0010 10.0 10.0 0.0010 8.687887626527802 10.0 10.0 
0.0010 0.0010 0.0010 0.0010 0.0010 0.0010 0.0010 0.0010 0.0010 10.0 0.0010 10.0 0.0010 0.0010 10.0 10.0 10.0 0.0010 10.0 0.0010 3.0392727614446695 0.0010 0.0010 10.0 0.0010 0.0010 0.0010 10.0 10.0 10.0 10.0 10.0 0.0010 10.0 10.0 0.0010 10.0 10.0 0.0010 10.0 1.4240321822596689 10.0 8.493269960256882 10.0 10.0 0.0010 0.0010 1.279827407666283 
0.0016767116124337235 0.009265546192073789 0.015554839596047481 0.01660996046979382 0.013106136738637007 8.130384655509356 1.3205677237760949 0.0010 0.0014407444128674565 0.0010 0.4820702913731236 10.0 9.98272348768861 10.0 9.79418239268924 9.997835761815795 9.999961972306949 10.0 9.999545889182475 0.31924754344320794 8.935675239412955 4.993643857023431 0.0010 10.0 9.54857957418318 0.7204690214547034 10.0 9.973717477341298 9.972062894408234 10.0 9.998152283912143 10.0 10.0 9.997773536119723 10.0 0.28149851046463553 9.980712387362445 8.269744407255228 9.13036965000438 10.0 5.1513907160587245 10.0 10.0 9.99962212292457 5.495911253307286 0.9774917419550637 5.004947449823009 9.982556113983337 
0.0010 0.0010 0.0010 0.0010 0.0010 0.0010 9.645523664542413 0.0010 0.0010 7.356926532241806 1.7255469525645144 0.0010 7.851539624423763 0.0010 9.110786858918514 10.0 9.99954053300392 0.6810167048718112 10.0 2.7033660979451137 2.443335301016134 9.503299132135117 0.8966688142710717 2.635280422337617 1.8081304389596857 0.3560966258329694 0.4782601116627907 10.0 10.0 10.0 10.0 10.0 0.5189707252880948 10.0 0.4910308160535939 1.0444281362399082 9.08389859672733 9.222628221956832 10.0 2.6844576045032413 7.509201374850786 10.0 0.4930102219240382 10.0 9.450321855801434 7.1948805526580895 4.053084359515321 10.0 
0.0010 0.0010 0.0011683029280384943 0.0015341608360695765 0.0010 0.0010 1.5365074499868256 0.0010 0.0010 10.0 0.0010 0.0036818967507838973 10.0 0.40517857879161273 10.0 10.0 10.0 0.01467053411494534 10.0 0.03193190582406813 0.0010 10.0 0.0010 0.0010 9.74281330219482 10.0 0.0010 9.968776838296842 10.0 10.0 10.0 9.997200210670387 0.0010 10.0 0.0010 0.0010 10.0 9.940386685706567 10.0 0.0010 9.940403603553602 10.0 0.06059639644639809 10.0 10.0 10.0 0.5706502684648802 10.0 
0.0010 0.0010 0.0012242676598229968 0.0010 0.0010170337433514317 0.0010 0.05036601433426638 1.5799329413845067 0.007475823658389627 9.985597394446195 8.573343286707757 5.514142890547624 9.977577106714357 7.570717177032542 9.864576718527386 9.977807269613779 9.982368834196372 5.905539124644248 10.0 9.353242781781994 6.663035640748819 7.8339773658464456 4.319989527019667 9.201686816714155 10.0 1.3030511881076405 7.344838187182319 9.968919214897486 9.975294420552846 10.0 9.611638160112939 9.60870086977231 9.033132724977907 9.971614736525657 9.20834152533164 6.626013953776739 10.0 10.0 10.0 7.876607707488217 10.0 9.944685452015051 9.213767041114625 9.96247592789301 9.968919214897486 9.255673688626413 8.749209467438245 9.968301648170398 
0.0010 0.0010 0.0010 0.0010 0.0010 0.0010 3.6753920850970343 0.0010 0.0010 10.0 0.0010 0.0010 10.0 0.34094103817278176 9.93075298944521 10.0 10.0 0.0010 10.0 0.0010 0.0010 2.9199549244878638 6.664625541034914 0.0010 10.0 7.403514072823055 0.0010 10.0 10.0 10.0 10.0 10.0 0.0010 10.0 0.0010 0.0010 10.0 10.0 10.0 0.0010 5.179867185392662 10.0 0.0010 10.0 10.0 10.0 0.0010 10.0 
0.0010 0.0010 0.0010 0.0010 0.0010 0.0010 7.59952257948209 5.861172356516744 0.0010 10.0 6.854682882031144 10.0 10.0 9.35013157192943 10.0 10.0 10.0 10.0 10.0 8.88599201199143 6.0118940029422845 10.0 5.656612907248951 10.0 10.0 2.201681844444544 8.871631701225455 10.0 10.0 10.0 10.0 10.0 7.115799588236735 10.0 10.0 10.0 10.0 10.0 10.0 8.692362424640393 10.0 10.0 10.0 10.0 10.0 10.0 10.0 10.0 
0.014509084209430735 0.0010 0.0010 0.001601304419266935 0.0010 0.0010 3.3780082202200714 0.0010 0.011011999728153948 10.0 7.596102760031491 0.0010 10.0 10.0 9.621560857525195 9.992678434004983 9.999861633760162 0.0010 9.99024255738963 0.0010 9.225558521779506 5.031274432366833 3.2983370762287336 0.0010 9.642600413602656 3.101950682425385 9.850689240394793 7.574187325541951 10.0 9.64100930528433 10.0 10.0 0.0010 9.893796903699892 0.0010 0.0010 10.0 8.598276179905499 10.0 0.81222474821358 9.420096590056907 9.992427329813115 0.0010 9.96729831402932 10.0 9.801675142139398 7.993038699697065 2.9953935544906765
[truncated: 168,358 more chars]
