# Supplementary material for: A Pareto approach to resolve the conflict between information gain and experimental costs: Multiple-criteria design of carbon labeling experiments
Source: PLoS Comput Biol. 2018 Oct 31;14(10):e1006533. doi: 10.1371/journal.pcbi.1006533 (PMC6209137; doi:10.1371/journal.pcbi.1006533)
Supplement: S1 File — ZIP archive containing Pareto scatterplots for 3D- and 5D-MO-ED scenarios and scripts to reproduce Figs 7 and 8. (ZIP) [file pcbi.1006533.s007.zip › Scatter/Scatter_5D_LCMS/variables_SMPSO_FLCMS_3_iter_7510.txt]

6.366870311719035 0.4165341185346363 0.0010 0.00254474257785379 0.0010 0.0010 0.0010 0.030191940816953977 0.0010 0.0010 6.52932895793767 0.07974419614978956 4.84392878501258 5.159243328450498 2.216122786111857 3.634480732137951 3.6293106473751378 4.980707221021267 2.551343878098918 2.776705067774722 8.658043045104261 9.016722967892331 4.013802422470477 8.347566404774609 5.0005 2.81677616016165 4.290720892361134 7.261511788073216 3.629030000408439 4.748870905087046 6.4137287524988364 5.000500000000001 8.155237368976353 4.971519907043977 3.69932871701753 1.3218400310728398 5.0005 5.336636891163152 2.638186246926236 5.360290502478464 3.6318976739836435 1.7283088673978162 7.088002665675975 3.6292352660150646 1.1335361679064007 0.01906732632776542 3.1385446404972193 6.028602962221772 
0.0010 0.0010 0.0010 0.0010 0.0010 10.0 0.0010 0.0010 0.0010 0.0010 0.0010 10.0 10.0 10.0 10.0 10.0 10.0 10.0 10.0 0.0010 10.0 10.0 0.0010 10.0 10.0 10.0 10.0 10.0 10.0 10.0 10.0 10.0 10.0 10.0 10.0 8.599440823709978 10.0 10.0 10.0 10.0 10.0 10.0 10.0 10.0 10.0 10.0 10.0 10.0 
7.263711020537398 0.47771021893303517 0.0010 0.0029411903138288234 0.0010 0.0010 0.0010 0.027831706345781075 0.0010 0.0010 7.749822304855517 0.0010 3.7875845629724454 5.700018273678481 1.9427585647475416 2.7183574870336455 2.776723905002943 4.85511981607832 1.4571658546601358 2.4785649541639003 7.629946582081004 9.060834441155727 3.126789197182818 8.376132113894199 4.045644753641145 2.5165616733940377 4.603289521065991 6.557675228866199 2.776371082423223 3.8671765139624563 5.995608049350502 5.503021812209477 8.07176458634693 4.142980985021934 4.986173644159458 0.3183830751845349 5.293053642293209 4.9949658729538795 3.89487886282473 5.171777283500466 2.5746481077293795 0.38683043865737865 6.34263517947344 2.7766291373799867 4.753798057935671 0.0010 3.2011123065856104 5.529123548184067 
0.0010 0.0010 0.0010 0.0010 0.0010 0.0010 0.0010 0.0010 0.0010 10.0 10.0 10.0 0.0010 9.989220648942917 10.0 10.0 10.0 0.0010 10.0 0.0010 10.0 9.774112876588251 9.607355809631295 0.0010 10.0 0.0010 9.99438772020104 10.0 10.0 9.999828887976946 10.0 6.959191328223874 0.0010 10.0 0.0010 10.0 10.0 10.0 10.0 10.0 10.0 10.0 0.0010 10.0 10.0 10.0 9.959315253419215 9.999889794604941 
0.0010 0.0010 0.011431171018425407 0.0010 0.001026341226616285 0.0010 0.0010 0.0010 0.0010 9.94399818067076 0.001000000000000334 10.0 2.1658479647982567 10.0 10.0 10.0 10.0 0.001000000000000334 10.0 10.0 10.0 5.834317569360269 10.0 0.001000000000000334 10.0 0.0010 10.0 10.0 10.0 9.926603289495002 10.0 5.490391504843147 7.851814821066187 10.0 0.001000000000000334 5.0005 0.001000000000000334 9.966563245314912 10.0 10.0 10.0 10.0 0.001000000000000334 10.0 10.0 10.0 10.0 10.0 
0.0010 0.0010 0.0010 0.0010 0.0010 10.0 0.0010 0.0010 0.0010 0.8216784427051267 0.0010 0.0010 10.0 10.0 10.0 10.0 10.0 10.0 10.0 0.0010 10.0 0.0010 0.0010 10.0 0.0010 10.0 10.0 10.0 10.0 10.0 10.0 10.0 10.0 10.0 10.0 10.0 10.0 10.0 0.0010 10.0 0.0010 10.0 10.0 10.0 10.0 0.0010 10.0 0.0010 
7.563182101811352 1.684016881039418 0.0010324177551111146 0.0010 0.001111643194857361 0.0010 0.0010 0.26407954319058996 0.001000000000000334 0.0010 5.159365865499034 1.3077136427700529 4.120664601939387 2.7451944706681575 5.0005 1.6818867744266228 2.2992819371735043 6.41972654603418 2.268803076779909 0.05151948872890686 0.0010 4.134228900226554 0.0010 4.2265016411629865 1.426546207924745 0.0010 5.0005 5.0005 2.299934864926712 5.0005 5.000496403638437 1.447506228959127 4.253254122974493 5.000428279940949 4.122331368503517 1.158576490138226 2.0579816230141814 5.0005 1.8201978595809152 5.0005 2.5246609914915257 2.6515033881368235 4.226441074808711 2.299561867998652 5.0005 1.239954211073845 4.422836388241509 4.445039052752036 
9.622559332351639 0.46581611349604485 0.0010 0.0010 0.0010 0.01643363004711016 0.0010 0.0010 0.29537528195636414 0.0010 2.832599269006992 0.0010 6.113408549451428 0.0010 2.608269073440586 0.0010 2.675509571876727 5.850525791836591 2.675514752155059 1.7620581810375975 0.0010 3.7282265005480615 0.0010 3.9383021260495217 0.0010 0.2857668562792024 0.0010 0.0010 2.6748148390543456 0.0010 0.0010 10.0 6.526836625519831 2.6455472051336844 4.427807786333914 5.855447274017669 0.0010 0.0010 0.0010 0.0010 0.0010 2.691303905218045 4.492099138650027 2.6755074940871197 10.0 0.17142342288562418 0.0010 1.9261846066225565 
0.0010 0.0010 0.0010 0.0010 0.0010 0.0010 0.9096900984197961 0.0010 0.0010 10.0 6.377565422325748 4.47498907984448 0.0010 0.0010 10.0 10.0 10.0 0.0010 10.0 6.909729145555386 10.0 0.19773286190573125 0.6860778671352614 0.5251417634881248 6.837265633413996 0.0010 10.0 10.0 10.0 10.0 10.0 9.107609151078202 0.0010 9.999305996563436 0.0010 10.0 3.1632350857156144 10.0 5.257471519448435 10.0 10.0 10.0 0.0010 10.0 10.0 10.0 3.206225485295607 10.0 
0.0010 0.0010 0.0010 0.008833394001683993 0.0010 0.0010 10.0 0.0010 0.0010 0.0010 6.290900211799892 0.9053412109424883 5.13103854236713 0.0010 10.0 10.0 10.0 4.899096646621417 10.0 0.6409452324001448 6.449866370622909 4.714803218226719 0.0010 8.069981187775348 4.950505000000001 10.0 9.453045770894274 9.860760421804347 10.0 10.0 4.949057854388632 10.0 7.759761346737792 10.0 10.0 9.474896399037302 7.384552334754947 9.950000994738815 9.997354332068241 10.0 10.0 10.0 8.349020637523765 10.0 7.476476579360368 7.312894204697656 6.513107289818519 4.586558749595205 
7.495875937741664 0.0010 0.0010 0.07255413431096522 0.0010 0.0010 0.0010 0.0010 6.246331512828492 0.0010 3.4388391539776295 0.001000000000000334 10.0 10.0 10.0 0.8199663661887362 0.5426628062982344 10.0 0.001000000000000334 2.7833839458155483 2.471495552626336 10.0 3.482485512844659 9.505146871479122 10.0 10.0 10.0 10.0 0.534798940019841 10.0 10.0 9.571413734742668 10.0 10.0 10.0 0.4879883367646469 6.876457813068411 10.0 2.7787512322505323 10.0 0.20882747910543387 0.0010 10.0 0.5349677467337548 10.0 1.672907529965869 10.0 10.0 
0.008634310230869989 0.22932817604838418 0.00116405038334726 0.0010 0.022961208332036243 0.006794799569070837 0.0010 0.008090389230314339 0.011229351072641622 10.0 2.163854458982322 0.48103025293203405 0.0010 2.5687007034950975 9.997518806793822 9.99233839554233 9.995166129113064 0.7606664315739617 9.994641761916906 0.9775046002306456 3.0474941527590276 10.0 0.0010 0.0010 5.7816401371985275 0.0010 10.0 9.936104380609649 10.0 10.0 10.0 8.816314436390929 0.0010 9.995417221852916 0.0010 3.147267138146525 0.001000000000000334 10.0 7.530596576324314 8.799437340700274 10.0 9.99245576300313 0.0010 9.995448003571568 10.0 9.846277637142471 10.0 10.0 
1.1838299710402762 1.1606189292635698 0.0010 0.0036560603528739562 0.002756269440096314 0.0010 2.166881571607896 3.430946026315927 0.06769411635923392 0.0010 0.0010 1.7004698205955358 10.0 0.0010 10.0 9.932640171880607 10.0 10.0 10.0 1.8760968439720587 4.570262524099348 10.0 10.0 10.0 9.003645262611894 10.0 9.878309915280282 0.8922907454897759 10.0 10.0 5.1969279809279385 0.0010 10.0 9.998490516173574 10.0 0.0010 10.0 8.910969071784965 0.0010 8.62284592647982 3.0844137282748916 10.0 10.0 10.0 3.8408872906770704 0.0010 0.0010 8.798778716279353 
0.0010 0.0010 0.0010 0.0010 0.0010 0.0010 0.0010 0.0010 0.0010 10.0 0.4874578715381526 10.0 2.9567497342368476 9.00555019413758 10.0 10.0 10.0 0.0010 10.0 8.132912562115173 10.0 5.205124697762012 10.0 1.227591361193573 10.0 0.0010 10.0 10.0 10.0 10.0 10.0 5.607165748185507 6.441632233240963 10.0 0.0010 4.2653477945156855 0.8637443200805541 9.999521806948612 10.0 9.843040249714294 10.0 10.0 0.09084838492448806 10.0 10.0 10.0 10.0 10.0 
0.0010 0.0010 0.0010 0.0010 0.0010 0.0010 0.0010 0.0010 0.0010 10.0 8.198916809598561 8.77991021781185 0.0010 10.0 10.0 10.0 10.0 0.0010 10.0 0.0010 9.797510294154447 10.0 6.645813029836945 0.0010 10.0 0.0010 10.0 10.0 10.0 10.0 10.0 5.747839390764369 3.9717829081127256 10.0 3.7467621903673463 9.797510294154447 1.9058824156527678 10.0 10.0 10.0 9.797510294154447 10.0 0.0010 10.0 10.0 10.0 10.0 10.0 
1.95429665936581 1.092584124467285 0.004360669442265176 0.018688140373089513 0.012028921650291183 0.00267100103734796 0.0010 0.0010 9.257811168565642 0.0010 0.34414566097585114 0.001000000000000334 10.0 10.0 9.99999880732419 8.11998534274987 1.5222530904552594 10.0 1.522400417179635 10.0 10.0 10.0 10.0 10.0 10.0 0.9764193262675471 9.300201534804486 10.0 1.5226711245624385 9.863660121879807 10.0 10.0 10.0 9.983558785973168 10.0 10.0 10.0 9.882350938126663 5.0005 4.982817175971896 9.50005 1.5223567945101903 10.0 1.5231391151478864 10.0 10.0 4.9314118789123915 9.776060293982601 
0.0010 0.0010 0.0010 0.0010 0.0010 0.0010 6.78467273335683 0.0010 0.0010 10.0 8.364491644100095 10.0 0.0010 10.0 10.0 10.0 10.0 0.0010 10.0 0.0010 10.0 0.0010 0.0010 0.0010 10.0 0.0010 10.0 10.0 10.0 10.0 10.0 10.0 0.0010 10.0 0.0010 2.8307936952092114 10.0 10.0 10.0 10.0 10.0 10.0 0.0010 10.0 10.0 10.0 6.74991411852092 9.494818920633554 
0.02746556803749453 0.003813864968736972 0.001023379834822448 0.0010240584184592356 0.0010029036670165874 0.00859115290611992 0.9303421159146459 1.027387994533347 0.006840421550669047 9.996470923375224 6.867534856117597 9.99260699793174 5.000500000000001 4.969655307980165 9.730340140331418 9.99940069198972 9.994762249172545 5.000500000000001 9.993284324476992 3.0140853852333054 4.974217576164364 4.0105052594603325 3.5961790632263564 5.000500000000001 8.532286586448864 4.95767587993548 9.989831628525634 9.513941720247168 9.994552395935328 9.999902267101438 8.416443648043996 6.834283277564035 5.000500000000001 9.999892106048028 5.000500000000001 2.7757354508342638 6.517004297840119 9.997314782084528 6.107053000391938 9.990394971391066 9.972499491989693 9.99374571241561 5.000500000000001 9.993951618268976 6.570159868108762 7.669504933757914 2.8420852563266616 9.999814049624014 
4.492299936122287 0.49753812643504275 0.0013738773609762688 0.050431604013636194 0.0010148990895835627 0.002697819309663031 0.0010 0.0010 10.0 0.0010 0.0010 0.0010 10.0 8.356582740387875 10.0 2.3744635663732683 0.0010 10.0 0.0010 0.6030602817003936 9.918260662707006 10.0 10.0 10.0 9.336879226175425 2.4341059819794637 9.960531150764444 10.0 0.0010 9.988276860063337 9.974219728686855 10.0 10.0 9.968450637650477 10.0 3.1053488891510836 10.0 9.999234862215925 9.467579562169611 8.653487964457481 1.9289670783208885 0.0010 10.0 0.0010 8.472558055025281 0.0010 9.930363291740218 9.991580174815544 
0.0010 0.0010 0.0010 0.02684849724447042 0.0010 10.0 1.8104755731013622 0.0010 0.0010 0.0010 10.0 6.176178305724444 10.0 10.0 10.0 10.0 10.0 10.0 10.0 0.7571174335819166 9.298520571813492 10.0 0.0010 10.0 10.0 10.0 10.0 10.0 10.0 10.0 10.0 10.0 10.0 10.0 10.0 0.0010 4.387546340457839 10.0 0.0010 6.793919524615475 10.0 10.0 10.0 10.0 10.0 0.0010 10.0 10.0 
0.05213659608081586 0.021880697918856426 0.006757875455756858 0.0010 0.0010 0.0010 1.2170692377359091 10.0 0.0010 7.09337714377015 7.82547028706424 7.4457437708533085 10.0 10.0 10.0 10.0 10.0 10.0 10.0 10.0 0.0010 10.0 10.0 10.0 8.776048956600047 10.0 10.0 10.0 10.0 9.963990457635854 10.0 0.0010 10.0 9.951720949479778 10.0 0.0010 0.0010 10.0 0.0010 10.0 10.0 10.0 10.0 10.0 0.0010 8.607683348340615 10.0 9.952962436133815 
0.0010 0.0010 0.002459772194550294 0.0010014074739206854 0.0010114016634320923 0.0010 0.0010 0.707520390592402 0.0010 6.243632281837969 5.000500000000001 10.0 9.584420810160664 8.890705212871875 10.0 9.50005 9.885724540663514 9.649100756825963 9.901160654984949 8.980475545586565 7.241653194730285 8.656196675077146 2.511115501606478 9.997143986174287 10.0 6.579703668108315 9.94157035554387 9.653886956057457 9.795623802360886 9.999331416844448 10.0 7.93937250214657 10.0 9.941310131991886 9.997143986174287 6.276431194397492 5.127192209536609 10.0 9.50005 10.0 10.0 9.896272050323361 9.584420810160664 9.801188439352769 10.0 5.974401469641684 10.0 10.0 
10.0 0.0010 0.0010 0.0010 0.0010 0.0010 1.2727038917805518 0.0010 1.117090640171527 0.0010 0.0010 0.6246163483927134 10.0 10.0 10.0 0.0010 2.395292349322674 10.0 2.4735294450138934 2.691723616895775 5.5724498542692835 7.82359401034272 1.2026307883228105 10.0 9.586271535546524 6.9851926328988 10.0 10.0 2.473237826316654 9.999930856500445 8.09017119444074 0.0010 9.520186490363495 10.0 10.0 0.6303674390547589 10.0 10.0 1.6375525041756314 10.0 2.23256081171557 2.4734843203239536 10.0 2.4922274187017996 10.0 2.4959527174090157 10.0 10.0 
0.0010 0.0010 0.0010 0.0012903388022091943 0.0010 0.0010 3.3544347918471744 0.001541157604404146 0.0010 10.0 10.0 10.0 0.0010 5.0005 9.99998137269835 10.0 10.0 0.0010 10.0 5.723858725558942 4.763765504986233 0.0010 5.781784423645474 1.500738301571916 5.0005 0.0010 9.92738128645733 8.220779217294867 10.0 10.0 10.0 10.0 0.0010 10.0 0.0010 10.0 9.50005 10.0 4.905796786102431 10.0 4.545224347016229 10.0 0.0010 10.0 10.0 7.100498041688331 3.987620975807027 9.01345658724339 
0.0010 0.0010 0.0010 0.0010 0.0010 0.039977606423473866 7.842988346852774 0.0010 0.0010 9.961022393576526 0.0010 2.568930259968913 0.0010 9.330132081429117 10.0 10.0 9.998649780404044 0.0010 9.998575412555343 0.0010 2.466061149503943 3.3295537160263664 0.9092540484587457 0.0010 7.252279096491483 0.0010 9.998822067052574 10.0 9.998665910963888 10.0 10.0 10.0 0.0010 10.0 0.0010 10.0 0.06298170407656621 10.0 10.0 10.0 9.963364433550453 9.998644356492571 0.0010 9.998670225223684 10.0 10.0 3.553335877466608 9.372509401827116 
0.0010 0.010284776426690994 0.0010 0.0010 0.0010 0.0010 3.010438012028668 7.084490619310275 0.0010 5.32692057346549 3.497166485951759 10.0 10.0 4.9096259841728225 9.99795244596275 10.0 10.0 3.8482790496575268 10.0 5.0005 10.0 9.226779452324184 6.740487170281739 10.0 9.83430478591103 7.078730449104677 10.0 7.282328552618302 9.947382453236846 9.998403040859618 10.0 5.262539438640204 10.0 10.0 10.0 4.480385969688702 3.1894472766068 9.99168796352053 3.401221181789258 10.0 10.0 10.0 10.0 9.941043570156218 5.096019015799763 6.823618096132842 4.560607206554265 9.99850134804088 
6.179301135212686 0.0010 0.0010 0.0010 0.0010 0.0010 0.0010 0.0010 1.1516860312346076 0.0010 0.0010 0.0010 10.0 3.8441008413571067 10.0 3.111275923283263 0.0010 10.0 0.0010 3.8441008413571067 10.0 10.0 4.3790922877476754 10.0 10.0 0.0010 10.0 10.0 0.0010 10.0 3.8441008413571067 10.0 10.0 10.0 10.0 2.8442008413571065 10.0 10.0 10.0 8.909024595351859 3.7430965904913487 0.0010 10.0 0.0010 10.0 2.8442008413571065 9.027781112088284 8.032136725384516 
5.118215584661455 6.508678608688186 0.0010409201537736339 0.0010 0.001142175710360194 0.057680436234698096 0.0010 1.3735422440647926 0.0010 0.007925610734225349 7.9617258244389095 0.6614363802778902 9.989950702779268 4.332726366675264 8.522782655332136 8.86844486980513 10.0 9.975128925645532 10.0 7.874683487464828 3.1284690154981054 10.0 9.960956369423787 9.986959264397285 3.831078617434364 6.385220186036141 7.898889515407726 8.576361656769087 10.0 8.506872871332666 3.537152955883654 1.7039742232338977 5.359465274705784 8.143908945879797 6.6538037737712346 1.780957394789147 4.434327307281495 7.494666810528689 0.8794839074353069 2.7501079829546096 4.325423613912904 10.0 9.98695780560301 10.0 0.0010 6.346671688119584 5.283314342473715 3.60447816193422 
9.293446115478192 0.0010 0.0010425131399283932 0.0010013572458575175 0.0024642509630373654 0.0010 0.0010 0.0010 0.9570006050284907 0.0010 0.0010 0.0010 10.0 9.97270057542369 9.962900752126714 1.9835889949673677 0.0010 10.0 0.0010 0.0010 7.205161762610401 10.0 5.033333393122385 10.0 10.0 4.651123267338914 10.0 9.901730261175631 0.0010 10.0 9.863848012700846 4.919376549623869 10.0 9.999643781786586 10.0 0.0010 10.0 10.0 0.9370362098779013 10.0 0.0010 0.0010 10.0 0.0010 10.0 1.0718406655668276 10.0 10.0 
0.0010 0.0010 0.0010 0.0010 0.0010 0.0010 0.0010 0.0012834037551269697 0.0010 10.0 0.0010 10.0 2.8968146469382257 8.832581526421139 10.0 10.0 10.0 0.0010 10.0 6.793909400926578 10.0 5.0794475336472935 10.0 1.5839123517504623 10.0 0.23490634538620236 10.0 10.0 10.0 10.0 10.0 5.6743463245218475 5.652281052727003 10.0 0.2545317223471866 1.6076693776070883 1.223897122640688 10.0 10.0 9.314856489368509 10.0 10.0 0.6817705103443914 10.0 10.0 10.0 10.0 10.0 
0.0010 0.0010 0.0010 0.0010 0.0010 0.0010 0.45834619507423796 5.907917676831737 0.0010 5.0005 4.408723843891143 10.0 10.0 6.980943727967117 10.0 10.0 10.0 0.0010 9.828569551288744 0.0010 4.85851289328405 5.500450000000001 4.482750475875045 10.0 10.0 3.0301897662243245 10.0 10.0 10.0 10.0 7.757938398749696 7.2075997227787845 7.948519750869613 10.0 10.0 3.4540947575982375 7.913571481071489 9.581395474921328 5.0005 10.0 4.9839240819741475 9.827809058255047 10.0 10.0 5.629787572007299 10.0 4.890294417397775 9.713282903883057 
0.0010 0.0010 0.0010890473668396586 0.0018679830452959444 0.0010 0.0010 6.8707116412771185 0.0010 0.001074681273349908 10.0 10.0 10.0 3.093176589809692 1.9967701120569505 10.0 10.0 10.0 0.0010 10.0 9.03112421534702 1.0180918997253436 2.6371726585921005 10.0 0.0010 10.0 0.0010 10.0 10.0 10.0 9.971542733388436 10.0 10.0 0.0010 10.0 0.0010 10.0 0.0010 10.0 10.0 9.640164386593817 10.0 10.0 0.0010 10.0 9.485507638541428 10.0 1.6576884636218807 10.0 
1.568591665726938 0.45772513778007673 0.0011151003018296777 0.0010 0.001088663722425007 0.002276135845073112 0.0010 0.0010 6.005509570281034 0.0010 10.0 10.0 10.0 10.0 9.052108799017665 8.578148566730974 0.0010 10.0 0.0010 10.0 10.0 10.0 10.0 10.0 10.0 10.0 8.558042549920481 8.703406617267952 0.0010 8.68656232781303 8.653263967277423 0.0010 8.053103449659107 8.829255572002413 10.0 7.7571711589264165 0.0010 8.671455275261831 10.0 8.486993829211839 3.2543769519434376 0.0010 10.0 0.0010 10.0 7.902302593478746 10.0 8.828348127432859 
0.0010 0.0023718171910866066 0.0010 0.009161310584560739 0.0010120662133751572 0.0010 0.0010 0.04791409722656037 0.0010 10.0 5.33227580237051 10.0 1.4983507282482016 9.977668178444945 9.93626774593975 9.955361410381396 10.0 5.764178226515447 10.0 4.044752707988676 9.367056832032636 10.0 9.983797085739186 0.9965618744157831 9.903914228381725 6.580249764360357 5.549297795507231 8.168177301347884 9.865250860406153 9.955169045643315 9.795724533901282 5.542717283682048 5.297092105801486 9.955361410381396 0.40311111348425266 10.0 9.927675660046853 10.0 9.636443154391666 10.0 9.95310587013037 10.0 0.6367237403961781 10.0 10.0 6.406950401502898 10.0 9.501305479721214 
0.0010 0.0010 0.0010075499397286356 0.0010098349227413712 0.0010099603645507642 10.0 2.110268218422118 0.0010 0.0010 0.0010 2.36740540863236 4.885834357728009 10.0 10.0 9.958133729583626 9.999449096730588 10.0 10.0 10.0 0.2724809833200208 10.0 2.126145292457206 0.654033223169912 10.0 4.086041959921604 7.689709814772549 9.978172515093094 9.983712293377547 10.0 10.0 9.970102536672599 10.0 10.0 10.0 10.0 7.208041015664981 10.0 9.965275995108778 3.3234452011639264 9.954088668397734 0.0010 10.0 10.0 10.0 9.921844305892588 0.0010 10.0 0.02670162904212292 
0.0011173049815238203 0.09227895108024976 0.0013949517030163545 0.0021888126879357254 0.0011998711041176476 0.007321383646302318 8.734373128800975 0.0022896227300019945 0.0011056233243284489 9.723335918298366 0.6034510460873985 9.86814585317098 0.36907803281757356 9.62958654338094 9.988082838192325 9.99941749910591 10.0 0.5672022650110524 10.0 0.3272487821621948 9.690568802549095 6.090855720874494 1.501926295998608 0.36907803281757356 6.798247865238146 0.53190351834673 9.999445419540715 9.871585680744413 10.0 9.942479716686607 9.979531283755964 8.899896645680762 0.36907803281757356 9.999993382431498 0.36907803281757356 9.882390323269703 7.173155715142109 9.999973094739515 8.882490323269703 9.882390323269703 9.911698444703301 10.0 0.36907803281757356 9.661663981250381 9.27384791792684 9.702507893991083 4.505613487195297 9.301991911712197 
0.0010 0.0010 0.0010 0.0010 0.0010 0.0010 1.6414785552311961 0.0010 0.0010 10.0 5.367699682948023 10.0 0.0010 4.957919177009271 9.928713031992729 10.0 10.0 0.0010 10.0 1.8685541372395993 4.434024428437291 1.4359993381742147 2.3116534498066716 0.0010 4.50055 0.0010 10.0 9.866502674551862 10.0 10.0 10.0 10.0 0.0010 10.0 0.0010 10.0 7.6846275254687555 10.0 6.624461033568865 10.0 10.0 10.0 0.0010 10.0 9.607274576474634 10.0 5.000151567900205 10.0 
5.45689890077935 1.9084694470625427 0.0014587360398112263 0.0026654999298193587 0.0013538556812493921 0.0010 0.001000524588941554 0.49562137725435196 0.02507074091686537 0.0010 5.385842325113864 4.873450383584467 5.9898283950040305 5.404978120964902 5.0005 4.597741381866897 4.984720817119016 5.9898283950040305 4.984834961885237 4.966153251854575 4.935752050319563 5.642472917965623 3.771659700168842 6.539549387628889 5.481138970256492 4.206319335539272 5.498684668772361 5.709437231747425 4.984719995817666 4.997930221501901 5.343139928117803 4.99689829899267 8.885948953323581 5.0005 5.9898283950040305 4.884268787963855 5.510007413571764 5.0005 2.458400518545726 5.49874576007918 4.843919112376484 4.984843850153864 8.369693841626717 4.984899782866688 4.926413856496721 4.812451351552465 5.376892464602021 5.071425985253104 
1.1052681477958615 0.0010 0.0010 0.0010 0.0010007721309583633 10.0 0.0010 0.0010 0.0010 0.0010 10.0 10.0 10.0 10.0 10.0 9.510718529688267 10.0 10.0 10.0 0.0010 10.0 10.0 0.0010 10.0 10.0 10.0 10.0 10.0 10.0 10.0 10.0 10.0 10.0 10.0 10.0 0.0010 10.0 10.0 0.0010 10.0 10.0 10.0 10.0 10.0 10.0 0.0010 10.0 5.592895422012486 
5.91456683713708 5.029033833655918 0.00410348586919155 0.009769905638251274 0.0014430119232970377 0.0014233022433922824 0.0010 1.6314400477397635 0.07204675275849529 0.0010 3.7445640358350722 1.6138796940950346 8.14332095652223 5.414736416311998 8.780337487157729 8.70093542017205 6.742081034339362 8.625726288207703 8.70244395556737 4.837156366197215 5.29119502258419 8.752873595142892 8.125239429898993 7.979262561225617 3.6147572086513216 7.196215079293657 8.750377142827565 8.357581421464435 7.02232939149415 8.797528595467867 4.391816271204043 2.9674670792530478 8.210124156003424 8.629180529831103 7.9829514301296385 2.5046069502615227 4.983125762373888 4.517252451459054 1.653495140283456 3.962588744324349 3.8676382891533576 8.698034029675966 7.98238685857729 8.414045685231555 3.024791896987089 8.302468765927824 5.941080877232865 2.349035387229727 
2.7298460801702427 3.4346161603438956 0.0010977124962259553 0.002955614588475934 0.0010077669500507549 0.0027865869370791697 3.0764642958337203 5.0005 3.4532860360341426 0.0010 0.3374134670765532 4.333480819327755 9.50005 0.0010 9.930495810403269 7.271562645674285 9.730256196440644 10.0 9.72072887270045 2.9877921457635015 5.66404633482381 10.0 6.758174011615573 9.657074533631073 9.600288936613726 7.472232676565196 4.872760143768082 4.179829435486017 9.72094249887582 9.452041537372095 6.151525402242817 2.2256916151572166 9.50005 9.508865555394879 9.600090308979667 0.025077682126268395 5.720263184515864 9.974227539051482 3.7861291298587276 7.132516695226693 6.19390366824617 9.720856261467814 9.647817810698822 9.7209665579079 9.640321242809806 0.0010 9.578741192957096 9.909770475505127 
0.0010 0.0010 0.0010031475318901 0.0010 0.0010 0.005031558496768029 5.0005 0.0010 0.0010 9.172095919061102 5.962095578511491 10.0 0.0010 5.0005 9.820376008242611 10.0 10.0 0.008457400903556511 10.0 0.039071553186276115 3.316461362044343 0.6135062230118677 5.0005 0.0010 9.822082343684393 5.0005 10.0 9.966165084452097 10.0 9.939273110670388 9.979536826368905 8.023810615400969 2.279774528559786 10.0 1.175802280131109 9.92537814035023 9.651532101210199 9.952515057275763 9.838440970165657 9.992125807745294 9.532984268555186 10.0 0.0010 10.0 9.78041424132569 9.16875517844915 9.84627202376343 9.512318793289818 
0.0010 0.0010 0.0010 0.0010 0.013023172845178257 0.0010 5.1066571206364895 0.0010 0.001000000000000334 10.0 0.0010 10.0 0.001000000000000334 2.223856510715839 10.0 9.744443594814355 10.0 0.001000000000000334 10.0 0.001000000000000334 4.90415098235638 0.001000000000000334 0.001000000000000334 0.001000000000000334 10.0 0.5893039158727704 8.748058676159285 7.8029171886920805 10.0 10.0 9.999068598375242 10.0 0.001000000000000334 10.0 0.001000000000000334 10.0 10.0 10.0 10.0 10.0 10.0 10.0 0.001000000000000334 10.0 10.0 10.0 4.719842455146142 10.0 
0.0010 0.0010 0.0010 0.0010 0.0010 0.0010 6.025928873209413 0.0010 0.0010 10.0 6.666513336439186 3.6950603346620423 0.0010 5.057140975561209 10.0 10.0 10.0 0.0010 10.0 0.0010 10.0 0.0010 7.165938960823617 0.0010 10.0 0.0683175210962712 10.0 10.0 10.0 10.0 10.0 10.0 0.0010 10.0 0.0010 10.0 9.105318712625312 10.0 3.322904175534121 10.0 10.0 10.0 0.0010 10.0 10.0 10.0 4.402559825225742 10.0 
0.0010 0.0010 0.0010 0.0010 0.0010 5.003630687392881 0.0010 0.0010 0.001000000000000334 0.0010 1.514354893827225 10.0 10.0 10.0 10.0 9.917819158387962 10.0 10.0 10.0 0.001000000000000334 9.50005 10.0 0.001000000000000334 7.443226801791875 10.0 0.0010 10.0 10.0 10.0 10.0 10.0 10.0 10.0 9.694105121260716 10.0 4.50055 3.6815633563959347 10.0 9.878389819389865 10.0 10.0 10.0 10.0 10.0 10.0 10.0 10.0 10.0 
4.888026420735391 0.7091819424952323 0.023548403876248715 0.0013676208551434425 0.001197322240946371 0.018015720742530973 0.6221880045166407 0.44003641325853304 2.6933035107841956 0.6839722048990771 3.8637453990927026 0.6434105302613693 9.857305386583858 5.309565253663397 9.967440308397013 5.239770532770033 3.4366377358040023 9.610839810147887 3.446071410886026 4.052207204764866 8.973925650689438 9.816148457044362 3.721870116205083 9.459285407851999 9.608584573097726 2.9850432948217014 9.939886770865348 7.752376608887761 3.438079106656046 9.98530164635519 5.218166391439975 6.994848233161006 9.457281917780403 9.837802163172004 9.331498699309918 1.6643040012250525 9.226428665436545 9.62784266760929 6.538575516107485 6.946530808449872 4.710609830779598 3.42620128597206 9.475535575790119 3.4343160286851675 9.667139857633021 2.9562984245982102 6.534160085040462 9.23693743349272 
0.0010 0.0010 0.0010 0.0015676659233769836 0.0018036739123260365 0.0010 9.457433657582236 0.0010 0.0010 10.0 1.1250451062654605 10.0 0.0010 9.932150756498299 10.0 10.0 10.0 0.0010 10.0 0.0010 5.000500000000001 7.057831227490618 0.0010 0.0010 6.975572442328235 0.0010 10.0 9.92519274604222 10.0 9.959816174633167 10.0 8.539558054830517 0.4037429871895172 10.0 0.0010 9.62083386320051 10.0 10.0 9.711487383834687 9.694113484896112 10.0 10.0 0.0010 10.0 9.673021704086667 8.450785385251177 5.0005 10.0 
0.0010 0.0010 0.00100032007075053 0.0010021670390556701 0.003218680681551544 0.0010 3.408832846990628 1.403691453088105 0.0010490296260148965 9.520138671710061 7.9599266622357465 10.0 7.6044273992452345 6.519541094145151 9.99900242972643 9.999653725646843 9.999874901543006 6.276768140425456 9.999887655175181 5.20653370599025 7.990961041820219 2.4005844355244186 5.7511027547148235 7.63942647935202 6.167072327054052 9.691450693429013 9.999319103617601 8.67637141148629 9.999887438828292 9.994450659406658 2.674324997651092 0.15086484259700939 6.9649473764662595 9.99293480778449 8.03529489688909 1.7263669884164887 3.573617244121178 9.902459176562015 4.508054323665974 9.96376150528152 9.954249932328965 9.999887252944125 7.689205159700328 9.999890017064082 6.533643811355926 5.654106013515625 5.296883360141136 8.3111225019114 
1.2152673132626317 0.43894258473166914 0.0037772859941719887 0.0011828221679380739 0.0010 0.0010 8.75816582639284 0.0010 0.023968210136094837 0.44178093605043856 2.183109124134423 1.1696945128675784 9.690100175153177 7.66349846500753 10.0 10.0 10.0 10.0 10.0 2.87175006624093 0.0010 7.106032454244243 5.741194838928315 9.681110057778254 9.337077321240727 3.8867954499343487 7.797013992481295 9.304050398193063 10.0 9.808030140410423 10.0 4.53599850061569 2.0105026968743496 9.7234203549788 9.962283396652612 1.4492188466321143 10.0 9.46829092749593 0.9132553167353796 9.952662609955432 5.106961678844476 10.0 9.679053526838416 10.0 0.868055052409269 1.4239399402563655 6.115229361734646 8.137528393007003 
0.0010 0.0010 0.0010 0.0033429304587558138 0.0010 0.0010 0.0010 1.797538978125944 0.0010 7.914782146371513 9.063040408661827 10.0 9.096275645622143 10.0 10.0 10.0 10.0 0.3257116396870001 10.0 0.021899694893469324 10.0 10.0 3.5006286906235102 9.007702045218647 10.0 8.335982832844463 10.0 10.0 10.0 10.0 8.69805174378193 2.6357151810949127 8.961718622937891 10.0 8.815659724522032 5.668599183919208 6.657017289242216 10.0 10.0 10.0 10.0 10.0 9.317532220383985 10.0 9.63525209789912 6.796137535419978 10.0 10.0 
10.0 10.0 0.0012950859736230818 0.004072198797094201 0.0010 0.003166523174674412 0.0010 10.0 10.0 0.0010 0.0010 0.0010 10.0 0.0010 9.999114910946249 0.0010 9.998737837758764 10.0 9.996952797778345 1.5089797321984686 7.695207958471574 10.0 10.0 10.0 10.0 10.0 7.893577632403216 0.0010 9.995391220425798 9.17986117679107 0.0010 0.0010 10.0 9.151652919618401 10.0 0.0010 10.0 10.0 0.0010 0.0010 0.0010 9.995729318663198 10.0 9.995349038888786 10.0 0.0010 10.0 10.0 
7.383736786919281 7.3977475537028745 0.0010 0.07936542002327285 0.005325675512176812 0.0010 0.0010 10.0 0.0010 4.769107295103646 10.0 10.0 9.76112440004087 1.866605087415767 10.0 10.0 10.0 2.562355393779535 10.0 5.133165785711866 10.0 10.0 10.0 9.752839529246133 3.0247924952560705 4.067472641094051 10.0 10.0 10.0 10.0 3.327758008066299 0.0010 9.624647072729674 10.0 9.665446575257162 0.0010 0.0010 2.899727897171965 0.9372141288832363 2.611545896324585 2.871534451595265 10.0 9.607881826972683 10.0 1.1521055421372535 3.4693282440019857 3.0051773722774127 5.1189794458198 
4.268039492670864 6.187480047487739 0.0010236057209622677 0.0011190066512078809 0.0010 0.0010 0.0010 3.1187164907903098 5.03843918866258 0.374347619086393 10.0 2.8016547760475037 9.074599540099593 1.0868472315189948 10.0 4.848306451574413 8.190759397696986 8.689829844677321 7.970313399846955 9.72765542141271 1.8122450407803932 9.49399486812537 10.0 9.15515306496928 9.874456338658549 8.52731265311698 10.0 4.272376415269425 8.287206814549574 10.0 9.605233145002801 3.214566615385564 9.144603743949393 10.0 9.14433139589585 0.4641102089937047 0.10782185541873002 10.0 5.6625956831074316 4.971316360239972 8.52740019759708 8.14066140811647 9.143481739583962 8.298745600527845 9.384266878619727 4.785702258944626 8.398141047693152 9.950810413866352 
0.13438006483914913 0.12223535198269467 0.004648281958637392 0.0010 0.007546928568548942 0.028007434780839675 1.7644202507218094 0.0010 0.23106662359512473 10.0 9.771636797363001 9.384117098032142 10.0 0.0010 9.88620474667887 9.867749873127611 9.864183788093214 10.0 9.864204236817098 0.0010 6.729252046359183 9.844141995865968 4.173824130865962 10.0 10.0 1.4887005010967187 9.338971578651675 8.978740902252614 9.8643578361221 9.813510054734394 9.741716607050956 10.0 9.150060986419508 9.797529734407926 10.0 0.5337832414901205 10.0 9.88632550720815 10.0 10.0 9.874483316101722 9.864191577341385 10.0 9.864237258529755 10.0 10.0 10.0 9.910382940831736 
0.0010 0.0010 0.0010 0.005472288486120847 0.0010 0.0010 8.373496117269543 0.0010 0.0010 0.4102926228121273 7.087178493533662 0.5203925797284432 2.6274038827304596 2.6274038827304596 10.0 10.0 10.0 1.6641317545012528 10.0 0.8668546107439994 10.0 2.6274038827304596 1.5515857967179763 2.6274038827304596 2.6274038827304596 2.5510356148456976 10.0 10.0 10.0 10.0 6.5031435543623815 10.0 2.6274038827304596 10.0 3.8576305395763812 8.344257446681496 10.0 10.0 8.860452922686243 10.0 10.0 10.0 2.6274038827304596 10.0 9.590707377187872 10.0 10.0 4.677559801673346 
0.0010 0.09944690482624442 0.015209794019262132 0.0010 0.0010 0.0010 10.0 0.0010 0.0010 10.0 0.0010 10.0 0.0010 4.258345580620049 9.998241140030883 10.0 10.0 0.0010 9.999527647910401 0.0010 5.626081026531472 9.800826241938527 0.0010 0.0010 0.08681403726883641 0.0010 10.0 9.992759625903346 10.0 9.672417592989033 10.0 10.0 0.0010 10.0 0.0010 10.0 0.0010 10.0 10.0 8.09161711306346 10.0 10.0 0.0010 9.999520910780024 0.0010 10.0 9.207338935023175 10.0 
0.0010 0.0010 0.0010 0.0010 0.0010 0.0010 2.394703432713956 0.0010 0.0010 10.0 0.0010 6.840924993932492 0.0010 10.0 9.003501474764672 10.0 10.0 0.0010 9.827035497455624 0.0010 7.213400956721206 0.0010 0.0010 0.0010 10.0 0.0010 10.0 10.0 10.0 10.0 10.0 10.0 0.0010 10.0 0.0010 10.0 10.0 10.0 10.0 10.0 10.0 9.816992354722073 0.0010 9.854197714954102 10.0 10.0 0.0010 10.0 
5.070647877498805 5.067407384957398 0.0010 0.0010 0.0010 0.0010 0.20374122435685205 5.686571333413827 5.1528368749867575 3.1314747115606147 7.455610531963466 4.556006103929104 8.620501047731523 3.0566606425314324 9.96148237329582 4.93005725118535 9.23432907222997 6.56052081401166 9.715370196406681 9.763026178767873 4.647956182512871 7.630602754835229 5.652342117849416 10.0 10.0 8.08634846078441 9.727894957246987 4.965549552095074 9.304843698690345 10.0 8.819543162851371 3.2913428816396912 9.37197698178592 9.99811164853041 10.0 4.79386860492645 3.3377800392252324 10.0 2.9955661137705505 4.898026949988142 4.959881625542203 9.734345525723972 10.0 9.679868368080049 10.0 4.765468061332772 4.0562571351528 6.71556422024203 
0.0010 0.0010 0.0015655170095831969 0.0010 0.0010 0.0010 2.3054315638151612 0.0010 0.0382307699124071 10.0 0.0010 10.0 0.0010 8.452915751740312 10.0 10.0 10.0 0.0010 10.0 0.0010 10.0 0.0010 7.030239639953165 0.0010 10.0 0.0010 10.0 10.0 10.0 10.0 10.0 10.0 0.0010 10.0 0.0010 10.0 6.7834349641078955 10.0 10.0 10.0 10.0 10.0 0.0010 10.0 10.0 10.0 7.150622139896461 10.0 
0.0010 0.0010 0.0010 0.0010 0.0010 0.0010 0.0010 0.0010 0.0010 10.0 10.0 10.0 1.3083591145950646 10.0 10.0 10.0 10.0 3.1535997967887006 10.0 6.532953775434344 10.0 10.0 10.0 1.5896792752316973 10.0 0.0010 10.0 10.0 10.0 10.0 10.0 6.420793297518405 1.110407026883717 10.0 1.5077553726566086 10.0 10.0 10.0 10.0 10.0 10.0 10.0 1.268715021060136 10.0 10.0 10.0 9.847856964778128 10.0 
0.0010 0.0010 0.0010 0.01376005183936652 0.0010 10.0 1.3776370895890153 0.0010 0.0010 0.0010 7.013451343610411 9.908600523130197 10.0 9.989606887365838 10.0 10.0 10.0 10.0 10.0 2.1920124627875186 9.786040903873545 6.245406232378161 0.0010 10.0 8.696277406025079 8.809841386294481 9.40163948717174 10.0 10.0 10.0 10.0 10.0 9.880658260362704 10.0 10.0 2.064195848086512 4.630614987455034 10.0 0.0010 10.0 9.908600523130197 10.0 10.0 10.0 10.0 0.0010 9.90967452017103 9.555846470910847 
0.9594609452106124 3.322842559691906 0.0013226025405440626 0.0010 0.001164788252637806 0.0010 0.0010 0.0010 10.0 0.0010 10.0 0.0010 10.0 10.0 10.0 9.19030363950941 0.0010 9.428502826656786 0.0010 10.0 10.0 10.0 10.0 9.638118905360749 10.0 10.0 10.0 10.0 0.0010 9.77558304637599 10.0 10.0 10.0 9.271757144034446 10.0 10.0 10.0 10.0 10.0 10.0 9.86849492631301 0.0010 9.63811893022748 0.0010 10.0 0.0010 10.0 10.0 
2.450476543426382 4.712788840576219 0.01893817403624122 0.26274869125225264 0.00115284070226167 0.0010 2.923621512518994 4.671378601492114 4.726661377775937 0.831345566424539 8.350619228371075 4.332900889536978 9.160068182858986 0.0010 5.614818913553309 7.4401888858858625 9.536619987681371 7.9760482009377425 9.209250678499435 4.676549478943365 7.67868050349254 9.132919568441478 5.500450000000001 9.169654433575461 5.550719927113561 5.000500000000001 8.797754951920187 8.094101535455836 8.839694508327527 9.53571004727918 9.624553978646134 5.285115045235364 5.000500000000001 9.53871078417041 9.169654433575461 0.831345566424539 4.990253927952545 9.546539694821995 5.021788692152417 5.27935104322714 10.0 9.189885396679346 9.111825711069663 8.894326977438862 5.287350806893375 2.4874139613530906 2.9484510611133308 10.0 
0.2842012171211995 0.0010 0.02554915489770401 0.010367199116042104 0.001557465533625109 5.00151038511868 0.020919594722095702 0.0010 0.0010 0.001000000000000334 0.001000000000000334 8.79597544751898 8.61943799715438 10.0 9.65340186070357 10.0 10.0 9.701724909384847 10.0 0.0010 8.144539736532954 10.0 0.001000000000000334 10.0 6.276149893729258 2.7502306808575963 9.65241178636831 9.846256062450992 10.0 9.93955659977917 10.0 10.0 5.539849345410273 9.947308533852544 10.0 2.2035955817071318 10.0 10.0 5.0005 10.0 8.505322879134066 10.0 10.0 10.0 10.0 0.0010 10.0 10.0 
0.0010 0.008797137108493214 0.0010 0.0010 0.0010 0.0010 0.06535166178902041 0.0010 0.0010 9.50005 2.894770016544501 4.646329962321976 0.0010 9.52978163612132 10.0 9.998567661029199 10.0 0.50095 10.0 0.535539247763657 7.780679881128403 5.324601967224371 7.447366931088538 0.0010 7.1023376395419 5.000500000000001 10.0 9.99192807462879 10.0 10.0 9.9621057561132 7.332682180641538 0.0010 10.0 0.0010 9.635778484004447 3.6874717191612207 9.99700381402131 8.303111193785988 8.634217073444141 10.0 10.0 0.0010 10.0 10.0 10.0 4.905263249575115 10.0 
0.0071618656945785925 0.007245511018960343 0.001927086484722288 0.006460085550216892 0.001185852244939902 0.0010 2.9744047851352056 0.032977579442510396 0.007006619258854499 9.967147492474837 5.417073473536048 6.405553284092644 0.0010 4.50055 9.99136328554674 9.999991652004276 9.992905055613518 0.0010 9.993002253871888 0.00791842127188621 4.50055 5.0005 0.748538154745563 0.0010 4.851436340052504 0.0010 9.7863549551779 9.955498530476824 9.992838474803234 10.0 9.91955967518682 9.987469390575068 0.0010 10.0 0.0010 10.0 6.454350514681153 9.997525566459279 4.0685025229801575 10.0 9.493450815784376 9.993065215530521 0.0010 9.99312330895494 4.453539936938364 10.0 4.085454423712242 9.996011359451732 
0.4357206636034162 2.4141069820619414 0.0010 0.0010 0.0010 0.0010 0.0010 0.0010 10.0 0.0010 10.0 0.0010 10.0 10.0 9.636067600964669 9.654984158713614 0.0010 10.0 0.0010 10.0 10.0 10.0 10.0 10.0 10.0 10.0 9.776712891843777 10.0 0.0010 9.857044686724864 10.0 10.0 10.0 9.727711573086864 10.0 10.0 10.0 10.0 10.0 9.742938205380298 10.0 0.0010 10.0 0.0010 10.0 0.0010 10.0 10.0 
0.0010 0.0010 0.012326139879604504 0.003567844935187637 0.018777800010745013 5.3647951818019965 0.6215658825200503 0.0010 0.0010 7.013395338637793 10.0 10.0 5.9473743834691035 10.0 9.961266404082313 9.50005 10.0 5.035698114779547 10.0 10.0 5.347234093840809 3.8386142587160137 8.18997118322853 5.024221919525699 10.0 10.0 9.50005 10.0 10.0 9.975606680553632 9.986045852188168 0.0010 6.867674883263363 9.953592995851176 5.024221919525699 7.296237028821757 5.0614415647367546 9.912273870899446 10.0 10.0 10.0 10.0 5.024221919525699 10.0 9.386059037792382 9.884801701629579 10.0 10.0 
0.025040855323121468 0.0026280181809581055 0.002417948339374979 0.004820197031665019 0.0010078022701149908 0.0010862278521622058 0.6514222561211798 2.4517482903824206 0.0010328766776090547 6.758368077445882 8.251150208840865 9.783979711504571 7.589202729348841 8.972595269577475 9.977057988053748 9.976994025669592 9.97698976845198 7.894180285771485 9.976977932327106 7.580386927536463 9.41374341046195 2.6621749727163286 9.325890470520255 7.855426239014308 8.564380086027217 7.664104511327799 9.936079524679121 9.984500797464706 9.957129808108677 9.977008732633807 9.984664856832543 2.05300233761053 7.808278274185126 9.977795041835513 7.82565273431915 5.404530260310593 2.7487244468127123 9.97839874029829 7.894281019075598 9.83214825567858 9.978350456339331 9.976946084609585 7.821635474796721 9.9769896743588 8.987382693803276 4.136537382698393 9.346378942995484 9.983136586452 
0.0010 0.0010 0.027760533951402107 0.0010 0.0026782777824978774 10.0 0.30677418523316224 0.0010 0.0010 0.0010 9.328357259172323 10.0 10.0 10.0 9.642073766393068 10.0 10.0 10.0 10.0 2.141876615047809 5.50170331870864 1.3008933598098613 0.0010 10.0 5.5928264795492835 10.0 9.810096502357087 10.0 10.0 10.0 10.0 10.0 10.0 10.0 10.0 0.0010 10.0 10.0 0.0010 2.9290257719764865 10.0 10.0 10.0 10.0 0.0010 0.0010 6.968838794992982 2.885694836588748 
0.0010 0.03291202503412962 0.0010 0.002494540116353529 0.003058907830001316 0.001006715493886917 0.0010 1.7829083097683256 0.0010 7.111109256082999 6.238348004763207 9.82824636405479 10.0 9.812256376497366 9.84667097000135 10.0 10.0 4.66420246233775 10.0 5.727959069229874 9.421145885359998 10.0 6.237001999326891 10.0 10.0 7.130266783092413 9.9321825947088 9.90283563462939 10.0 9.998190281276903 9.889207741217756 5.107280507769575 10.0 9.901933967963688 10.0 5.754087230775246 6.7917985133538465 10.0 10.0 9.992748702474215 9.82824636405479 10.0 10.0 10.0 9.112950726545884 6.0009640617593 10.0 9.79400422822144 
10.0 10.0 0.0010 0.0010 0.0010 0.0010 4.861428836414053 6.961342922064164 0.0010 0.0010 3.5768472403382594 0.5009500000000005 8.240356427327061 3.594739324955394 10.0 10.0 10.0 10.0 9.98770207633478 10.0 0.0010 9.355656931181704 2.162761911001671 7.182256360723493 2.8188555982626564 10.0 10.0 6.739166910739467 10.0 10.0 0.0010 4.753744492363341 10.0 9.995561372031391 10.0 0.0010 4.450462088789684 0.0010 0.0010 0.0010 0.0010 9.995813563617547 8.490497610783153 10.0 0.0010 9.601331050598512 0.0010 3.7511849506943276 
0.0010 2.183944699452178 0.001080537226429724 0.0010 0.0010018125316811105 0.0010 0.0010 0.0010 5.000500000000001 0.0010 6.275220711673445 1.3427926451167131 10.0 10.0 10.0 10.0 0.88436722587406 10.0 0.9289026877135234 6.08706849393621 10.0 9.617042137672517 5.6302961264786 10.0 10.0 5.173901964795197 10.0 10.0 0.9296682633236459 10.0 10.0 9.595002134162986 10.0 10.0 10.0 9.355362360376974 9.925778425569005 10.0 10.0 10.0 9.654434774228733 0.6016590506550648 10.0 0.8951613116415764 9.735837453872954 0.0010 10.0 10.0 
0.0010 0.006743266271102057 0.0010 0.0010009096674222446 0.0010048886904096073 0.0031808004686118413 0.4010169189382803 0.02408584773973582 0.0010 10.0 3.5839791049667626 10.0 0.031140991972673934 7.127277834893849 9.999966088494142 10.0 10.0 0.0010 10.0 0.0010 10.0 5.65950371800567 7.273553976685856 0.0010 10.0 3.460196054851674 9.98199844822912 9.993653615066153 10.0 9.999999137819973 9.998494827517343 8.114599885110206 0.025089991155191217 9.999924053566012 0.0010 10.0 3.0381246950112972 9.998050168543982 9.939593673209087 9.744104248901028 9.9670054655575 10.0 0.0010 10.0 10.0 10.0 10.0 9.989219669561084 
0.0035426077823010656 0.4649573716432536 0.011955571259829913 0.01771396912061854 0.0010148788814804727 0.001327274098979694 5.000500000000001 0.08154080783768945 0.0010 9.805591835237912 5.000500000000001 9.482855885883616 0.44531196182849 8.471365197871688 9.995881992820983 9.982320547596633 10.0 0.15365573093828555 10.0 0.20327291522561763 8.467481554613014 4.331603034679304 0.42608050589411484 0.5181441141163834 8.468855190226801 0.13575879316701886 9.998999213960639 9.982824795760958 10.0 9.927713537065797 8.084715297295254 9.588691901208808 0.5181441141163834 9.843277114519582 0.5181441141163834 5.0005 10.0 9.997348725152296 8.413468806418614 10.0 10.0 10.0 0.5181441141163834 10.0 9.50005 9.853371194429407 3.9275668290853822 9.432266184512315 
7.56864075593932 7.5761368596570104 0.0010 0.004194165263372603 0.0010 0.0010 0.0010 6.763666564785666 8.54998409004952 0.0010 0.3141360410326639 0.0010 10.0 2.5352381250967673 10.0 4.320429565532641 10.0 10.0 10.0 3.195365008436675 7.511917942761443 10.0 10.0 10.0 10.0 9.859925421102709 7.5669965205010286 3.430106824428427 10.0 9.045829464075451 2.636685053541968 2.1707578058521753 10.0 9.039568751870847 10.0 0.0010 10.0 10.0 3.741869091686257 4.661396666086547 0.0010 10.0 10.0 10.0 10.0 2.5048959282276853 10.0 10.0 
0.0010 0.0010 0.0010 0.0010 0.0010 0.0010 1.2131825409258143 0.0010 0.0010 10.0 0.0010 10.0 0.0010 10.0 10.0 10.0 10.0 0.0010 9.991101668209334 0.0010 10.0 3.4738531016665943 3.3226410275142984 0.0010 10.0 5.500450000000001 10.0 10.0 10.0 10.0 10.0 10.0 0.0010 10.0 0.052420953596364464 10.0 4.50055 10.0 5.663279942642946 10.0 10.0 10.0 0.0010 10.0 10.0 10.0 10.0 10.0 
0.0010 0.0010 0.0010 0.0010 0.0010 0.0010 0.0010 1.2056978528494178 0.0010 5.698685694361538 5.164932598364375 10.0 10.0 9.319661919634225 10.0 10.0 10.0 10.0 10.0 8.944027107974822 7.987307859062426 10.0 3.2492680221194536 10.0 10.0 6.81478571123478 10.0 10.0 10.0 10.0 10.0 7.147401082081596 10.0 10.0 10.0 5.683570029679372 5.166271124156804 10.0 10.0 10.0 10.0 10.0 10.0 10.0 10.0 6.437882112484215 10.0 10.0 
0.0010 0.0010 0.0010 0.0010 0.001977555686528906 10.0 2.2127862932672273 0.0010 0.0010 0.0010 0.0010 8.442825750882228 10.0 10.0 9.999836003639107 10.0 10.0 10.0 10.0 0.0010 5.503224082843779 10.0 0.0010 10.0 4.065294439623736 4.0669227099240395 10.0 9.924629239668363 10.0 10.0 10.0 10.0 5.266494865025616 9.99999780652252 10.0 0.0010 10.0 10.0 0.0010 9.657063093772074 7.291821959092758 10.0 10.0 10.0 10.0 0.0010 9.657063093772074 9.657063093772074 
0.8783453155099679 0.0010 0.0010 0.0047307101665801845 0.0010 9.919626442053287 0.22971222006889402 0.0010 0.0010 0.04478945590854805 0.8505655584754999 10.0 9.609929725838732 0.0010 10.0 8.979876941361914 9.93153163624211 10.0 10.0 0.05654222276544853 10.0 10.0 0.9838142885902308 9.79324008983578 10.0 10.0 10.0 10.0 10.0 10.0 9.728218745966064 9.984614828890017 9.771287779931106 10.0 9.603978836707135 0.0010 10.0 9.48105338628802 0.0010 10.0 6.8890760432841756 10.0 9.674949691173111 9.931050271617757 10.0 5.923494809327325 4.671654718153954 1.593244636643199 
0.7919668107507314 0.008962877282318291 0.0012410303333282606 0.0010 0.0010 10.0 0.0010 0.0010 0.0010804378914122232 0.0010 5.795806950028828 7.734929822525638 10.0 4.7943959861070145 10.0 9.332695909866802 9.988734935152149 10.0 9.987108393764403 0.0010 0.0010 10.0 0.0010 10.0 0.0010 8.872721476981322 10.0 9.603566105822303 9.987420296302286 9.9768603887028 10.0 10.0 10.0 10.0 10.0 0.0010 9.650039679288257 9.973442877796193 0.0010 9.955469723128862 9.993042994471555 9.9904963338527 10.0 9.987817243647399 8.340537554578244 0.0010 5.547461925653227 9.16012070407118 
10.0 0.0010 0.0010 0.04614630043156319 0.0010 0.0010 0.0010 0.0010 5.118333184349491 0.0010 0.0010 0.0010 10.0 10.0 10.0 0.0010 0.0010 10.0 0.0010 0.0010 0.7169623807474952 10.0 0.0010 10.0 10.0 10.0 10.0 10.0 0.0010 10.0 10.0 10.0 10.0 10.0 10.0 0.0010 10.0 10.0 0.9628074058537024 10.0 0.7723376268080602 0.0010 10.0 0.0010 10.0 0.0010 10.0 10.0 
1.8647444623361684 5.0539657146232715 0.001000260252735194 0.21367693270321653 0.0070801991927565925 0.50095 5.0005 5.0005 5.000500000000001 0.007223694946287835 5.0005 5.0005 8.678015330443838 9.995508191820056 10.0 10.0 9.751887882337058 9.995647111051294 9.693346347682757 5.0005 9.436489293343781 8.01887155459872 5.0005 9.999850911026472 5.0005 5.0005 9.929011132512748 10.0 9.744788636388167 10.0 8.994495625493972 4.064477079962378 9.999823348147643 10.0 8.678015330443838 5.000500000000001 5.000500000000001 8.927420754748272 5.000500000000001 8.771493506527364 7.813316283942738 9.939914522702058 8.678015330443838 9.742506004355862 5.000500000000001 4.892876248701758 5.000500000000001 9.222539010210166 
0.002211174686704006 0.0010983467573840414 0.0010112825301472202 0.005899896319886515 0.022517573555149935 0.0010148189550221638 0.0010 1.3038671603415586 0.0012733320881072685 9.999663330774705 6.173630042625177 9.999663330774705 8.375221415757435 5.507776298466091 9.79550577186704 9.996307058150885 9.995536172429295 7.09580605321218 9.997659292572566 6.452894569359501 8.220221004980553 4.704113354176575 5.0005 8.768230665424564 9.079283148509944 6.11732720776898 10.0 10.0 10.0 10.0 9.985955376564574 4.730955596980498 5.434875798853516 10.0 9.233031022161818 9.997447811297434 4.3666346339249165 9.94458490397809 6.357387008878817 9.991755354595426 10.0 9.998029072918929 8.2685218904622 9.999809004670663 9.370158147536625 6.840626187697625 9.458691718047941 10.0 
0.0010 0.0010 0.00175008228572075 0.0010 0.0010 0.0010 1.9346911168042364 0.024324462993467466 0.0010 10.0 5.500450000000001 4.50055 0.0010 5.0005 9.89806481262676 10.0 10.0 0.0010 10.0 0.5009500000000005 5.2185043238153686 0.0010 0.001000000000000334 0.0010 5.0005 0.0010 10.0 10.0 10.0 10.0 9.770471820430004 8.487133564224267 0.0010 10.0 0.0010 10.0 4.5005500000000005 10.0 6.580998341505289 10.0 9.963159841706302 10.0 0.0010 10.0 10.0 6.5927295620343465 4.907319160049125 8.457892002588476 
0.0010 0.0010 0.0010 0.00100776850818362 0.0010 0.0010 3.39420893028728 0.0010 0.0010 9.950005 1.99704873497141 9.989729767806798 0.6811237047547842 10.0 9.940208832893143 9.998522278770883 10.0 0.0010 10.0 0.12117270961405642 7.0909363455629295 0.9520184297580536 5.000500000000001 0.9999057074414376 4.977715009375381 3.0857342093241864 9.402455537247018 9.776785508974374 10.0 9.99999541651487 6.350164977641178 9.474022573027568 0.5999930570847625 9.999452629049724 0.24230925997750885 7.778451167914063 9.636267999361403 9.93762722510666 9.539719084392557 9.888354655869064 9.995438457540992 10.0 0.6510257763790602 10.0 9.845951307034362 4.9566923044338695 8.000134481980417 10.0 
0.0010998323510432485 0.08983370985066608 0.014990568090311088 0.0019322347948428908 0.00517704168074503 0.0180175634830499 4.786978167809126 0.0024724803083406056 0.0010298500742460218 9.98341765396858 0.845258718882478 5.74978440323796 1.5767405733071738 9.563700819426977 9.977706500427802 9.897597897760958 9.99154895010091 1.5259907790853666 9.98693686679757 1.6742126867227127 9.777893629656678 5.707199681535711 4.626237415392479 1.371753178911583 5.788347002158312 0.8317623082148508 9.892060030988802 9.99990917113116 9.991808036046432 9.949906554833227 9.944489093033622 9.997831459482038 0.2116716533268717 9.97037837693935 1.5922762147669287 9.850893796163104 9.893033175713507 9.9280701744596 9.59316079885946 9.897633307591578 7.850949184548827 9.992149842765969 1.4869453189785835 9.991930271942982 9.998118190693429 9.83377383896445 4.573276803374672 9.76241663927758 
0.0010 0.0010 0.0010 0.012222632739346243 0.001191508109402363 10.0 0.8203497231011649 0.0010 0.0010 0.0010 10.0 10.0 10.0 10.0 10.0 10.0 10.0 10.0 10.0 1.9682022952978742 9.744069372132769 10.0 0.0010 10.0 10.0 10.0 10.0 10.0 10.0 10.0 10.0 10.0 10.0 10.0 10.0 0.0010 2.935109320346598 10.0 0.0010 10.0 10.0 10.0 10.0 10.0 10.0 0.0010 9.722381441756195 10.0 
0.0010 0.0010 0.0010 0.0010 0.0018086499679836141 0.0010 0.22212825524154534 2.2270078777947555 0.0010 6.547658866445983 5.158009738026588 10.0 10.0 7.152056231911445 10.0 10.0 10.0 10.0 10.0 3.452193608029295 7.315372605051224 8.603606485154712 5.3239210566162765 10.0 10.0 2.5845863176649546 9.874746634978338 10.0 10.0 10.0 10.0 2.1748183249212127 9.23283919954146 10.0 10.0 8.034671600917086 5.495627981142473 5.000457132695618 9.4472231091863 10.0 10.0 10.0 10.0 10.0 4.9978991342638155 10.0 10.0 10.0 
0.0010 0.0010 0.0010 0.0010 0.0010 0.0010 4.111174730672471 0.03459892681289388 0.0010 10.0 2.3543422891453716 9.931701885802301 0.47694317772335015 10.0 9.954862620871145 9.998837247353238 10.0 0.0010 10.0 0.0010 6.857268170968709 0.34169697223724166 5.000500000000001 0.4269783787969304 4.390630196998202 2.415504315715692 9.676744488181958 10.0 10.0 10.0 7.242876680714524 9.640485210204968 0.4156643025166569 10.0 0.26783401312797533 9.376138725758258 9.76303097458251 9.952743147326158 9.690106511612843 9.953434813440479 10.0 10.0 0.45420987964322784 10.0 9.817922555246364 5.973589187713772 7.777256503367294 10.0 
0.0010 0.0010 0.0010 0.0010 0.0953424520668382 0.0010 10.0 0.5277141134041402 0.0010 10.0 0.0010 10.0 10.0 0.41955373207078034 10.0 10.0 10.0 0.2275210367122342 10.0 0.0010 0.0010 10.0 0.0010 10.0 10.0 10.0 10.0 0.0010 10.0 10.0 10.0 0.0010 10.0 10.0 10.0 0.0010 10.0 9.89152146489405 0.0010 10.0 10.0 10.0 10.0 10.0 0.0010 0.0010 0.0010 10.0 
0.00420205381117659 0.06704130405401042 0.0010 0.0010018138522772941 0.001011876630922142 0.009021049918897097 0.5558822982920022 5.0005 0.0011324153887824265 8.754544684725651 9.754784832118792 10.0 10.0 9.83050560254359 9.90589350726718 9.998612380170158 9.99933326970776 10.0 9.999096262388196 6.400877892257828 0.38042322104231613 7.56784378356406 5.0005 9.592836379946752 10.0 4.74001709015088 9.747283881320683 9.831049813706702 9.999047104950188 9.999804720251479 9.996547390887637 5.317149480096924 9.828191452892884 10.0 9.631911239384644 5.3840505105420515 1.637187790677607 6.774597517146843 5.66406714025533 9.96974261030782 9.977842801169416 9.99909672909174 9.510717187517924 9.99909703762332 5.000500000000001 10.0 5.0005 9.992387665208694 
0.0010 0.0010 0.0010 0.0010 0.0012614957668702785 0.0010 0.0010 2.034323052932493 0.0010 10.0 7.148559016196972 9.795256219446335 9.68235256976554 10.0 10.0 10.0 10.0 10.0 10.0 8.91800936551094 10.0 10.0 8.610051108189953 7.259845292342632 9.777725542369664 4.38645328329913 10.0 10.0 10.0 9.995058601208619 10.0 2.343879203068356 9.68235256976554 10.0 9.256183584994266 6.091118054127483 4.61393380374429 10.0 8.952145553987949 10.0 10.0 10.0 9.68235256976554 10.0 9.157502692171862 5.366922736978296 10.0 9.805178732385148 
0.0010 0.0010 0.0010 0.0010 0.013727457207274007 6.289060260507486 0.0010 0.0010 0.1895917772685803 7.7760943359343955 10.0 10.0 8.495095199557518 10.0 10.0 10.0 9.725991776171732 8.495095199557518 9.728277620468655 5.715119076543507 3.0296621385914357 3.609920633108727 6.280664249301646 8.214400477558973 9.337567849469021 8.495095199557518 10.0 10.0 9.733125571378249 10.0 10.0 2.300366186365541 7.111424371316304 10.0 8.495095199557518 10.0 10.0 10.0 10.0 10.0 10.0 9.811274157523862 8.495095199557518 9.760033115062711 10.0 10.0 10.0 10.0 
0.0010 0.0010 0.0010276891020741395 0.001002090226298035 0.001063534349392981 0.04660705781654187 2.899712957663762 0.0019033856207096166 0.0012026798636763077 9.922321869425742 0.016817844226587095 9.924183545525112 0.07574098122073031 5.000500000000001 9.999865130372651 10.0 10.0 0.07709517105971264 10.0 0.013837365539543518 5.000500000000001 0.01192344315099493 2.3229787301562626 0.07212600296621242 5.000500000000001 0.06655606255205995 9.999982981767406 9.989977026218968 10.0 9.997915129165628 9.990008962887924 9.997891608373235 0.057767631799797825 9.99799629129167 0.07562834732230048 9.998702515423629 9.977792016649168 9.998942918971327 9.636933199200922 9.999951514098802 9.946460505680443 10.0 0.07463878169187889 10.0 9.99878154981106 9.922321869425742 5.000500000000001 9.952960344263872 
0.0010 0.0010 0.002762229976253546 0.0010 0.0010 0.0010 8.42004913553039 0.0010 0.0010 10.0 0.0010 10.0 0.0010 10.0 10.0 10.0 10.0 0.0010 10.0 0.0010 7.311408506426921 0.6289837337484778 0.0010 0.0010 10.0 2.439098992114946 10.0 10.0 10.0 10.0 9.971459157987406 10.0 0.0010 9.998327351329626 0.0010 10.0 4.934580250550446 10.0 8.359939230667438 10.0 10.0 10.0 0.0010 10.0 5.185796614203954 4.436710803415571 10.0 10.0 
2.3276544889276867 0.3155903475530761 0.07949666116793201 0.0010 0.0010 0.0010 0.0010 0.0010 6.352130029181207 0.0010 5.6480314235695195 0.0010 10.0 10.0 10.0 9.305142517928754 0.0010 10.0 0.0010 7.688163281815868 10.0 10.0 6.8149509861304 10.0 8.565411045792406 1.738540203431909 10.0 10.0 0.0010 10.0 10.0 8.94930035467246 8.87802345689691 9.812975094613723 8.977164005822885 0.0010 10.0 9.955203400338608 6.970855395942376 10.0 5.532519530247706 0.0010 10.0 0.0010 10.0 4.696205488515261 10.0 10.0 
1.0549978118895802 0.0010 0.007152929705027957 0.024132510460541455 0.005907463457239903 10.0 0.0010 0.0010 0.0010 0.0010 0.0010 10.0 10.0 10.0 10.0 9.257601714533171 10.0 10.0 10.0 0.10029033705841135 10.0 10.0 0.0010 10.0 10.0 8.107592440998747 9.975808725212898 9.912086309085764 10.0 10.0 10.0 10.0 10.0 9.673035197730675 10.0 0.0010 6.89095587195295 10.0 0.601246885118903 3.4399446846654724 4.0785326492878955 10.0 10.0 10.0 10.0 4.560761998533951 10.0 10.0 
0.0012128824781144404 0.0010101020118931984 0.00201515868408503 0.005910471899660918 0.0018078706023873918 0.014057298713103843 0.48553419482971105 0.0027376098016376168 0.0016427699752251698 9.840858652230565 0.2726143938925994 8.652476694963804 0.5594290141089985 6.894833404247205 9.99970060715216 9.998625124088525 9.999078913003753 1.89801185065012 9.999080709514907 0.5260924418730439 9.32080441507552 6.113162631128463 4.38605693305231 1.702638512479012 5.177555789225363 1.095625350839177 9.834221237339143 9.997285101449348 9.999070193727128 9.83951329403743 9.996528952044564 8.094767542892386 1.4984898882551498 9.999742738423793 1.5617306932849517 9.744632876489597 4.5433410676177814 9.99992975667513 8.466724294519196 8.033173629920201 9.997164407679108 9.998932144942971 1.5531451847232265 9.99907972415351 9.502618051985998 9.757715909431655 9.07432713738003 9.70932521197305 
1.5378451598510552 0.5315255321333803 0.0010 0.0010 0.009781329647779976 0.0010 0.0010 0.0010 10.0 0.0010 0.0010 0.0010 10.0 10.0 10.0 7.928156117664323 0.0010 10.0 0.0010 10.0 8.18951995548931 10.0 10.0 10.0 10.0 0.0010 9.721479995562442 10.0 0.0010 9.837460377295331 9.346611977921532 10.0 10.0 10.0 10.0 10.0 10.0 10.0 2.529267198628049 0.0010 10.0 0.0010 10.0 0.0010 10.0 10.0 0.0010 10.0 
0.4158046307622776 0.0010 0.0010 0.0010 0.002053301600871239 10.0 0.0010 0.0010 0.0010 0.001000000000000334 0.2217844097932069 6.868257349149571 10.0 10.0 10.0 10.0 10.0 9.886546384212945 10.0 0.0010 9.720927910652831 10.0 0.001000000000000334 10.0 10.0 6.688913473725974 4.409299466365781 10.0 10.0 10.0 10.0 10.0 10.0 10.0 10.0 0.45832054260537536 10.0 10.0 10.0 1.669708222922769 1.7556520488569065 10.0 10.0 10.0 9.786602259957496 4.501354801771253 10.0 10.0 
0.0011651310104021603 0.0010449224459791301 0.0010007168490139674 0.0010266698293890987 0.00100156534058626 0.0029985601999304294 0.024619369460939323 1.4562649419868081 0.0010894746904339097 9.998515914207351 7.047235691783399 9.75400734435118 7.2851609659732635 9.16566555486169 9.999914692243786 9.999864963708124 9.99990044759421 7.22568021281046 9.999905745156342 6.643693568687395 9.603256505424385 9.864108622811006 9.879949657636447 9.864236256551074 9.912475763889123 2.088790899110257 9.980288250043436 9.999571580698499 9.999910219493882 9.99111501899888 9.99990746831859 5.251474112960546 5.436658844230717 9.998863105957795 9.905969272375838 6.538888243532385 4.16127111166968 9.999957708281121 9.150424676440048 9.999126822054725 9.999702784807614 9.99990667784159 9.527750446274577 9.999905900495115 9.326572649399571 9.992657104857894 9.918593568438604 9.998653684889826 
0.7442863405030564 0.0010 0.0010 0.0010000040161266131 0.0010391404358544739 9.612637288828884 0.0010 0.0012093340702890743 0.0010 0.0011684659594759002 0.004108756795414975 7.397613896228771 4.84813848674396 4.978560293794845 9.999629189725354 9.999970026698035 10.0 9.987065551662386 10.0 0.0010 4.669088877665989 9.921042881457184 0.0010 10.0 10.0 10.0 9.913390290912458 9.999999974499364 10.0 9.999999999995616 9.984296384321064 10.0 5.966451765188913 9.999950325168271 9.99940366781504 1.7735499576559528 10.0 9.999999995931182 0.0010 5.951329729154068 9.941945530007914 8.67278204052451 7.3739887786737945 10.0 9.999421276096697 0.011594210238480562 9.999532635891397 6.3030317372175375 
0.0010 0.0010 0.0010 0.0010 0.0010 0.0020763860649536644 0.0010 1.4689865473043602 0.0010 10.0 5.0005 10.0 9.982901651738851 0.0010 10.0 10.0 9.999999283568924 5.0005 9.999999296195515 10.0 5.0005 8.040371463874958 9.983025680520194 9.983007267829732 5.0005 10.0 9.999941727327647 7.321378052911613 9.999491573200613 10.0 6.829263918960153 1.2668501830615733 9.983181017282481 9.999999937500498 9.983073859499498 5.0005 5.978775437399826 10.0 10.0 9.999981598940247 9.998923202682892 9.99999970596487 9.983186208660337 9.9999992948263 10.0 10.0 9.901469772281327 9.998466118382815 
8.278114594192544 9.201348882196594 0.005236209100765913 0.041961676466118814 0.00196299590102034 0.006128356231972198 0.0663995145505987 5.571268597946372 0.04149300626642506 0.0010 5.430327784914483 0.0010 2.9217259639701694 7.53783304615118 6.731943240037886 9.189841515742668 9.959506993733575 10.0 9.959506993733575 4.170154526536073 3.287209805124888 0.4044127096588186 0.15739655382657602 2.1608296913908402 7.878475378419452 5.532874793831643 6.631921185108839 6.626545025489889 9.959506993733575 6.633791713874958 0.9658835497707248 5.759427788229231 1.7762298072064984 6.628324092066428 2.086488287243721 5.996561465942009 0.0010 0.3999701087689713 2.47704203261465 0.2630823806841498 1.2386396285458403 9.959506993733575 4.079388545903122 9.959514321137993 2.292898080340733 2.1513494591386433 1.1023609064102242 0.3602206298829671 
0.0010 0.0010 0.0010 0.0010 0.005915797778793476 0.0010 9.28027173251079 8.968356560956305 0.0032689794984039626 9.980141821671749 7.773627944479479 4.4134033983852134 8.05997789168925 9.544823535532348 10.0 10.0 10.0 6.063493711273472 10.0 8.05997789168925 4.996143172794048 4.134929967196191 8.303975102520326 8.873264962102223 5.0005 2.542095990905258 9.773099403598623 10.0 10.0 9.324415183648737 5.442250207547203 8.077557437313699 8.05997789168925 9.777612373939647 9.786538466368121 9.06046880609406 6.529196852768429 10.0 10.0 10.0 8.206606271228313 10.0 8.874145642593898 10.0 1.8031206148181687 10.0 9.994814685201275 10.0 
0.03697128515481468 0.0010 0.0010 0.0010 0.0010 0.002526824798814788 0.0010 7.0642994709530065 0.01824075143583321 10.0 9.9498071945053 9.307561442102898 9.990551785779438 7.1804204510260465 9.937502364376945 9.964034127097925 9.975952610825072 5.000500000000001 9.976021820824256 7.0283475831507145 5.737731321719195 8.360028335340214 7.737657918763955 9.853465661540348 10.0 0.0010 10.0 9.899615838419766 9.976939284435753 10.0 10.0 8.319890456059195 10.0 10.0 9.983593951274253 10.0 0.0010 8.644765433820792 9.9498071945053 10.0 9.819490089166187 9.97600031501581 9.898881128912029 9.975938246233538 9.259017973485172 10.0 5.0005 10.0 
0.472000065234045 6.556094419271122 0.0010 0.0010 0.0010 0.0010 0.0010 0.6338016860710549 0.0010 0.0010 6.343422802230329 3.1617629167866133 9.956972838924143 6.081637508647672 4.50055 10.0 10.0 10.0 9.414980657303918 6.235983453655124 5.278762518697984 8.81176644111536 0.8724269108868317 9.710580703713616 4.1271046066788815 2.842376919834315 4.50055 8.90917015468914 10.0 4.50055 3.9793721789321195 4.567600701555281 4.635920738940237 4.50055 5.0005 1.5276094183047872 3.2968649267099233 4.504970159330621 7.730082957247582 1.546686354576014 8.541318317678371 9.410960858299392 9.955526494597986 9.476809159056854 4.575222549373511 5.93147480739275 5.0005 4.318826932456653 
0.0010 0.0010 0.0010 0.0010 0.0010 0.0010 9.659644389726022 0.0010 0.0010 10.0 0.9365867924151999 10.0 0.05667171425569072 10.0 10.0 10.0 10.0 0.0010 10.0 0.0010 4.270847094634562 7.951809547344142 0.0010 0.0010 7.190822448472028 0.9286107502990002 10.0 10.0 9.802600690854172 10.0 10.0 8.647778108533211 0.0010 10.0 0.0010 9.750368638946169 10.0 10.0 10.0 10.0 10.0 10.0 0.0010 10.0 10.0 8.563273386997428 4.318169075428773 10.0 
0.0010 0.0010 0.0468801146118412 0.0010 0.0010 0.0010 9.729466762031006 3.947491767120562 0.0010 5.770605970397075 0.0010 10.0 10.0 0.5693020945292122 10.0 10.0 9.930543812388597 10.0 10.0 0.5230579357606367 0.0010 5.962324151693604 10.0 7.672607450134615 0.0010 0.0010 10.0 7.715394291759479 10.0 8.838707634840699 10.0 6.54486894836767 2.0511029521101314 9.726406450367636 10.0 6.969334727799978 10.0 10.0 10.0 10.0 8.84877338917053 10.0 10.0 10.0 10.0 7.071542022303603 10.0 5.29970518604268 
10.0 0.011049429844541176 0.0010 0.0010 0.0010 0.0031965785608104973 0.0010 0.0010 4.147690673542774 0.0010 0.0010 0.16839909151391552 10.0 10.0 10.0 0.0010 0.0010 10.0 0.0010 4.546377658009928 3.851440785927039 7.341057865297271 0.0010 8.361474559076001 10.0 10.0 9.977968522496525 10.0 0.0010 9.98065494971063 10.0 0.0010 8.455969492556072 9.996604629370182 9.149007789733458 0.0010 0.001000000000000334 10.0 0.0010 9.976995628689897 0.0010 0.0010 8.646791930099674 0.0010 10.0 5.248008540138448 10.0 9.973130457746038 
0.8632923431907875 0.0010 0.0051380207311163715 0.0010 0.0010 10.0 0.50095 0.0010 0.001000000000000334 0.0010 0.001000000000000334 8.948936503302393 10.0 5.000500000000001 9.981196726986074 8.93767008471361 8.890945033558072 10.0 8.891252399520916 0.001000000000000334 0.001000000000000334 10.0 0.001000000000000334 10.0 10.0 10.0 9.791683493779045 9.938333359108741 8.902716664080428 10.0 10.0 10.0 9.992634860643845 10.0 10.0 0.001000000000000334 10.0 9.919353034253799 4.972792463169303 10.0 10.0 8.891643292483888 10.0 8.890066043573595 10.0 0.0010 10.0 10.0 
0.0010 0.0010 0.0010 0.0010 0.0010 0.0010 6.687505400054713 3.3220782951562726 0.0010 3.9883973139622 5.934572583410769 4.8984216642381 6.8185503113000365 4.005933894858565 10.0 10.0 10.0 5.653047587770114 10.0 0.0010 0.682546973263177 10.0 9.201896168622872 6.794959942151699 10.0 10.0 10.0 9.839178983703098 10.0 10.0 10.0 6.091862594328875 4.349320481859321 9.954626605364526 6.721858801829405 0.0010 9.37498393104051 9.94203241200149 2.926622085730233 10.0 3.75410481247717 10.0 6.763614892132108 10.0 7.52324464508523 4.8166041392645305 2.2722039091346224 10.0 
0.0010 0.0010 0.1053008409836954 0.06696206182852418 0.013199839837445847 5.003883849564646 0.001000000000000334 0.0010 0.0010 0.0010 1.2521290348088856 6.154233551484481 10.0 9.961920672722467 10.0 10.0 10.0 10.0 10.0 0.40093043980496823 7.757102929567908 5.877874752863336 2.442248175710467 10.0 6.683295094314466 10.0 10.0 10.0 10.0 10.0 10.0 7.843638121902699 8.436075856474009 10.0 10.0 0.0010 8.748870965191115 10.0 0.0010 3.2327906857336135 2.117183166598328 10.0 10.0 10.0 5.500450000000001 8.072749633593087 8.913264729388484 0.11804960437454382 
2.357886357655552 1.7434645902279695 0.0010 0.004932277251274619 0.0010 0.001000000000000334 0.0010 1.4082413310294488 5.001510034463819 0.0010 5.0230637488885455 10.0 10.0 5.0005 4.999722763397814 8.907074335926046 9.269954333656704 9.50005 9.269958545804641 5.0060382935749 10.0 10.0 9.577435073476815 10.0 10.0 5.0005 10.0 5.0001881005932125 9.26995857614449 10.0 9.72664637825903 10.0 10.0 9.940408225847007 10.0 10.0 10.0 8.910037440522164 7.027678796307783 8.97966628806814 5.000500000000001 9.26995867671149 10.0 9.283153236155592 9.792406735195113 10.0 9.906672054634491 10.0 
0.0010 0.0010 0.0010000678562410391 0.0010 0.0010 0.0010 3.2343773181344835 0.0010 0.0010 10.0 0.0010 8.24160334204286 0.0010 0.32609479195855773 10.0 10.0 10.0 0.0010 10.0 0.0010 0.0010 0.0010 0.0010 0.0010 10.0 0.0010 8.388627585671081 7.6403394306144055 10.0 10.0 10.0 10.0 0.0010 10.0 0.0010 10.0 10.0 10.0 10.0 9.946330952958824 10.0 10.0 0.0010 10.0 10.0 10.0 10.0 10.0 
0.0010 0.0010 0.0010 0.0010 0.0014594954487459563 0.0010 1.1347387421897706 2.9719930903102822 0.0010 9.796322482855437 7.577854982661947 10.0 9.677418073549234 9.695184253453256 10.0 9.86772945399993 10.0 10.0 10.0 5.510553745104934 10.0 9.364017275580583 8.16388667956199 8.785438106189142 6.5485955285034905 1.0263574570055072 10.0 9.919012541965675 10.0 10.0 10.0 9.495127672519038 9.677418073549234 9.925655135946519 9.709928438509543 4.456806349021796 4.327144402750603 10.0 9.222356706562438 10.0 9.99868846297958 10.0 9.89211366772334 10.0 3.741563938461174 4.368771267065566 9.31837866835562 10.0 
0.11481184573174288 0.10472458868499031 0.0010 0.022756395380946384 0.0010017723952091128 0.0014637869590337549 6.609039182082913 0.017773285419147355 0.0010 9.248770902106894 0.39705398130756686 9.9886043687134 0.0010 9.483218399693897 10.0 10.0 9.99355446779602 0.0010 9.993541527656598 0.020921705636115895 9.999563045417817 3.09659320218537 4.882677332550612 0.0010 9.985573005795368 4.8073233830118 9.996856193988329 9.997931194887714 9.993552894724443 10.0 9.67214347173319 7.294932236645066 0.0010 10.0 0.0010 10.0 8.844135544566097 9.888425377788076 10.0 9.832971934989043 9.910420180523518 9.993683342033496 0.0010 9.993501458807057 10.0 9.9781767451416 10.0 9.91303945873086 
2.2407765972239972 2.5050201730680013 0.0039032762782583957 0.004693032582326128 0.0020928001306803933 0.0010 0.0010 0.2520853740858496 10.0 0.0010 8.556900779184918 0.0010 10.0 10.0 9.881705269652464 9.01915649331155 0.0010 10.0 0.0010 10.0 10.0 9.404832927782447 10.0 10.0 10.0 6.991865439896177 9.963062746900768 10.0 0.0010 9.977486469372442 10.0 9.668833433322137 10.0 9.826287373686206 10.0 10.0 10.0 9.705162577472866 10.0 10.0 9.842523017665243 0.0010 10.0 0.0010 9.631590064877962 0.0010 9.601820536106173 9.627397859082802 
0.0010 0.0010 0.0010 0.0010 0.0034598363497086193 0.0010 7.560971176921073 0.0010 0.0010 10.0 5.478007602869232 9.648566965021743 0.0010 0.0010 9.924444308179488 10.0 10.0 0.0010 10.0 0.0010 0.0010 0.0010 0.3524330349782563 0.0010 5.0005 0.0010 10.0 10.0 10.0 10.0 10.0 10.0 0.0010 10.0 0.0010 10.0 0.0010 10.0 10.0 10.0 10.0 10.0 0.0010 10.0 1.2185706736701807 10.0 1.3948026328246383 10.0 
0.0010 0.0010 0.0010 0.03462689955851701 0.0010 0.0010 9.65004228912955 0.0010 0.0010 10.0 0.0010 10.0 0.0010 10.0 10.0 10.0 10.0 0.0010 10.0 0.0010 10.0 8.328172488996561 5.030514654282024 0.0010 10.0 3.4511708727060664 10.0 10.0 10.0 10.0 8.53783436930653 6.713522403753325 0.0010 10.0 0.0010 10.0 10.0 10.0 10.0 10.0 10.0 10.0 0.0010 10.0 10.0 10.0 10.0 10.0 
1.0587601387129648 4.562997767141987 0.001590516281942388 0.0023647243132943916 0.002589193508204828 0.06505933596266056 0.3115863257442662 0.0010 10.0 0.0010 5.414603619370284 1.4866614601123707 10.0 10.0 10.0 10.0 0.0010 10.0 0.0010 10.0 10.0 10.0 10.0 10.0 10.0 8.910957293485984 10.0 10.0 0.0010 10.0 10.0 10.0 10.0 10.0 10.0 10.0 10.0 10.0 10.0 10.0 10.0 0.0010 10.0 0.0010 10.0 0.0010 10.0 10.0 
0.0010 0.0010 0.0015940175867066339 0.0010 0.0010 0.0010 0.0010 1.042672279470016 0.0010 5.321725070938947 6.384571711594907 10.0 9.737285970832763 5.536711873637325 10.0 10.0 10.0 2.6532363176394456 10.0 4.857726898563198 5.555857736320075 8.597059275539603 6.409652441430745 9.975570954988012 10.0 3.4666691373462557 10.0 10.0 10.0 9.996648153114695 10.0 2.6386367177332284 9.7288611724188 10.0 9.726176997108023 6.7591330245411365 4.710992319099105 10.0 10.0 10.0 10.0 10.0 9.719742479129877 10.0 4.858435344603255 8.02601601275042 10.0 10.0 
0.0010 0.0010 0.0010 0.0010 0.0010 10.0 2.0893914087293677 0.0010 0.0010 0.0010 0.0010 10.0 10.0 10.0 10.0 10.0 10.0 9.154374834667088 10.0 0.0010 10.0 10.0 0.0010 10.0 10.0 10.0 6.192756756324232 9.268024429940064 10.0 10.0 10.0 10.0 10.0 10.0 10.0 5.996774246824235 10.0 10.0 0.0010 0.0010 8.760030192548587 10.0 10.0 10.0 10.0 10.0 10.0 10.0 
0.0010 0.0010 0.0010 0.015010114668634776 0.0010 0.0010 5.8112734372769586 5.26693070979047 0.0010 10.0 10.0 10.0 10.0 10.0 10.0 10.0 10.0 10.0 10.0 10.0 10.0 5.797367153437661 10.0 10.0 0.0010 10.0 9.983745383203857 9.809662795507785 10.0 10.0 10.0 0.0010 10.0 9.992792081724168 10.0 4.9271648291316374 0.0010 10.0 10.0 10.0 10.0 10.0 10.0 10.0 0.0010 0.6554288888145792 9.176646654075832 10.0 
5.086984486229431 5.08657814392423 0.029561060031536135 0.01280908532272285 0.0016757171909667775 0.03375560545887719 1.0737424103339333 3.153700486347448 0.03625635379929558 3.3580394307426102 9.53298130119944 3.3546962033611516 10.0 0.34798088153292517 9.735755712443579 8.788238662721831 9.984566103624111 8.57573949066741 9.984481112501651 7.491553633163001 3.1461944657902894 9.943710396198819 9.82315115821182 10.0 2.830927465014237 5.439778857059794 7.238482235412098 9.703188343493451 9.984493873366539 8.30754353896758 4.948725094982758 2.4654110715523423 3.3063913867706516 7.325386223897171 5.004233924353384 2.787544413669533 1.4495175250537868 8.442660356603362 3.302442822959073 4.9321093854717715 4.4007403047604985 9.985560064481001 10.0 9.984637917800324 2.6861339019483736 7.940386083134925 3.8881385449789887 6.24036390648165 
0.38453725141834766 0.0010 0.0020016556927541437 0.0010 0.0010 8.928108857851122 0.002237360351208313 0.0010 0.0010 0.0010 4.9156015854216175 4.950562896980366 10.0 9.396064224594785 10.0 9.800964982854483 9.99956071125889 8.97035911450945 9.999529378953202 0.0010 10.0 4.947066666361612 1.0808821856562711 10.0 4.5279776272643515 0.9131437974713426 10.0 9.70107526910249 9.999557592483564 9.997132454922438 10.0 5.40892895999166 9.894386426523118 9.997785974439003 10.0 5.251405251721517 10.0 10.0 0.7534326487220246 9.989436931567868 4.568234639167438 9.999553450497583 10.0 9.999541387640752 7.289256993246756 2.2555050891258794 10.0 4.958820164638145 
0.0015303554921894873 0.0010 0.0010 0.005263224123913357 0.0010034256828105159 0.0010 4.3401483054091425 0.0010 0.0010 9.89470980514687 0.0010 10.0 0.0010 0.0010 10.0 10.0 10.0 0.0010 10.0 0.0010 10.0 7.7612343779120305 7.110989257536891 0.0010 0.0010 0.4800746032584855 10.0 10.0 10.0 10.0 10.0 10.0 0.0010 10.0 0.0010 10.0 10.0 9.995493987659074 10.0 10.0 10.0 10.0 0.0010 10.0 10.0 10.0 0.8919016209972064 0.0010 
0.05076471188169028 0.01710401701498613 0.0026716129662678985 0.007544748054120849 0.0032837775463124097 0.0012389731949348762 9.34009035691464 0.30851543949135485 0.14582799828486206 0.0010 4.534760766579033 0.0010 2.567964878868326 0.1356020147503625 9.996148661863545 9.992148060885041 9.859614251362363 6.32805676227316 9.859546322877128 1.4555804489474824 4.1643245381920435 3.391813309422812 4.646748541265843 3.8653606085235097 1.2542769296145704 2.4162556118667387 9.992510927225494 4.061945108904716 9.8595450814195 9.994867775244973 6.092574716903052 8.347124910185563 3.184138568126981 9.992918863609466 5.2814617001760515 8.9485172619553 10.0 9.995654907941708 4.692175091693586 9.981081936511956 9.707485292417166 9.859545502766121 3.7728626540594767 9.859546183685966 3.67294323772684 5.278373006866143 5.417793238551284 4.303343085853386 
2.226299478502872 2.2184543708293365 0.001600691264101246 0.0010 0.0010 0.0010 0.0010 0.0010 10.0 0.0010 3.552715530382709 0.0010 10.0 10.0 10.0 7.886643042820069 0.0010 10.0 0.0010 5.888903307296083 10.0 10.0 9.565852368072717 10.0 10.0 9.443189820521546 10.0 10.0 0.0010 10.0 10.0 10.0 10.0 10.0 10.0 3.71629865459393 10.0 10.0 7.427474571118328 10.0 2.7458256308687985 0.0010 10.0 0.0010 9.151156365539386 0.0010 10.0 10.0 
0.0010 0.0010 0.0010 0.0010 0.0016271826162656405 0.0010 6.173699807342089 4.044271960906352 0.0010 2.9712607337949963 6.009341580451295 5.268757107096329 9.079674773780718 4.78465096336945 10.0 10.0 10.0 7.388121341203467 10.0 0.6481649464294561 4.280102076220756 10.0 9.145351839125706 8.778332258537885 10.0 7.5484777533159555 10.0 9.16010115782931 10.0 10.0 10.0 4.751060303568073 4.44515190353322 9.767636180658103 9.303022590999417 4.294043938483347 7.990409524700719 9.98918555871347 3.806494461041039 10.0 6.889583196293483 10.0 8.850093422995231 10.0 4.7244018852627585 3.1044284740920958 4.649563858099622 10.0 
2.0826731773968654 1.540015443302361 0.0010 0.0010 0.0010 0.0010 0.0010 2.059247853073245 10.0 0.0010 6.801348585964889 10.0 10.0 4.909678148161113 3.1511084304919255 9.034688412687604 9.355203917904793 10.0 9.355203917904793 6.694433143694673 10.0 10.0 10.0 10.0 10.0 4.967531263067175 10.0 2.8488376558597888 9.355203917904793 10.0 10.0 10.0 10.0 9.947340230647242 10.0 10.0 10.0 9.037181649703252 7.232523982718444 9.098785444672576 10.0 9.355203917904793 10.0 9.366857186856542 10.0 10.0 10.0 10.0 
0.0010 0.0010 0.008742155558138356 0.0010 0.0010 0.0010 2.8985777229189815 0.0010 0.0010 10.0 0.0010 4.893045254121409 0.0010 3.0783755240158177 9.941638581022547 10.0 10.0 0.0010 10.0 0.0010 4.909112594744941 0.0010 2.261575035723558 0.0010 4.813650242553504 0.0010 10.0 10.0 10.0 10.0 10.0 10.0 0.0010 10.0 0.0010 10.0 7.755472264321607 9.87672857265752 8.998043144921485 10.0 10.0 10.0 0.0010 10.0 10.0 10.0 1.4576442799258205 9.395445463691004 
5.019002688197069 1.119645540892849 0.0010 0.0010 0.0011674076731212574 0.0010 0.0010 0.16767512130050477 0.0010 0.001000000000000334 5.079874232505908 4.497634573323791 3.8476129159663106 3.4824690038042982 4.995353926940514 4.9956581086330845 4.994840726474693 3.848897975953049 4.975928063637393 0.0010 1.824210916031915 3.961685696414473 0.2609140184860266 3.8476129159663106 5.412373744344584 0.0010 4.689479220873989 4.675128017783702 4.9952466901523325 4.973032962024562 4.427550702761274 4.973729431099989 4.029383770306835 4.997082907599805 3.8476129159663106 3.734671072152658 3.6777622850360543 4.984983763348263 5.3978103107685715 4.946432473438965 5.46078601440505 5.213462468233863 3.84760113941305 4.995014230644981 4.867952398768288 5.874243859363773 4.925107520688274 4.995346609903927 
10.0 10.0 0.002445389375914206 0.0010 0.0010 0.0010 0.0010 3.488761450211128 5.23985055234224 0.0010 0.6867395147209114 0.0010 10.0 7.346881426833463 10.0 10.0 10.0 8.558559481138364 10.0 10.0 4.7018866066469105 5.110177396603929 5.6698919123569125 10.0 0.0010 10.0 10.0 9.362511715649887 10.0 10.0 4.703696881847106 0.0010 6.208957495410143 10.0 10.0 2.8174827451340008 9.556156785115444 0.0010 4.539143201539784 0.0010 0.18969185733413074 10.0 10.0 10.0 0.0010 9.705907301514562 2.4076190296080586 4.819757224722846 
0.0010 0.0010 0.0010 0.0010 0.0011869648163452568 0.0010 0.0010 2.392003119661217 0.0010 9.44626367753384 5.868571937967664 10.0 8.472552218485792 8.270289168228219 9.996019009099841 10.0 10.0 7.983547931827384 10.0 5.271447721269569 7.57740975673116 9.136849165343087 9.63608585470299 9.030943017284127 9.282048999083159 2.3820522309888235 9.664832620714575 10.0 10.0 10.0 10.0 3.489747672552774 8.433989173922706 10.0 8.408212177135066 9.030963358232095 4.999457258099187 5.779877324029703 10.0 10.0 10.0 10.0 8.402181937277714 10.0 2.5406869207992537 8.278466626213993 6.988351934561955 10.0 
0.0010 0.0010 0.009968603713883056 0.0010 0.0010 4.676780653887984 0.20774083959026352 0.0010 0.0010 0.0010 1.5018991391020888 10.0 10.0 9.676739206057233 10.0 10.0 10.0 10.0 10.0 0.0010 6.644165118382249 10.0 0.22145305174250834 6.161985739918991 6.8249880242825025 2.8527540607581754 10.0 10.0 10.0 10.0 8.662454093580122 10.0 6.679449307404838 10.0 10.0 2.5184049073505466 2.561341182503421 10.0 5.1318054364713666 9.596566059523735 10.0 10.0 10.0 10.0 10.0 4.73131313554275 10.0 10.0 
0.0010 0.0010 0.0013611612639194384 0.004982272753495278 0.0010 0.0010 0.0010 3.074916393931792 0.0010 6.1849909414884205 5.3147239632378165 10.0 10.0 10.0 10.0 10.0 10.0 3.538955713026543 10.0 5.141994146283144 10.0 10.0 5.096846893561556 10.0 10.0 3.736180117177006 10.0 10.0 10.0 9.997973098857434 10.0 3.5488412757226744 10.0 9.99598667100706 10.0 5.663137407530758 4.594248057186559 10.0 10.0 10.0 10.0 10.0 10.0 10.0 4.7787614994138625 7.062915680209796 10.0 9.943793689576562 
0.0010 0.0010 0.0010 0.0010 0.0010 0.0010 0.551671126546218 0.0010 0.0010 10.0 0.0010 0.0010 0.0010 0.0010 10.0 10.0 10.0 0.0010 10.0 0.0010 0.0010 0.0010 10.0 0.0010 0.0010 0.0010 10.0 10.0 10.0 10.0 10.0 10.0 0.0010 10.0 0.0010 10.0 0.0010 10.0 10.0 10.0 10.0 10.0 0.0010 10.0 10.0 10.0 0.0010 10.0 
0.019932940858382153 0.09343390002121515 0.0012521763214370283 0.004234381570939932 0.0061173963527708505 0.001004008740567765 2.880106617526904 2.8474872418448687 0.02276529289925211 8.895919278551915 3.7472106151053897 9.810647003047276 7.61475769026732 9.694269783239974 9.991554879856732 9.960671413193312 9.956292918155377 5.922133206280069 9.97586182982473 5.403656635419768 8.825016369815808 8.626980737113893 5.831610951814275 7.603456386247581 8.761056339582403 2.645035590617293 9.61056371288761 9.998725805235821 9.976073249535652 9.970574932003043 9.153439820429652 5.762026384447325 6.6553403576542 9.971948626939014 6.244407727491804 8.452405542896278 4.33671109020025 8.003678955715927 9.304712502861605 9.91496372202958 9.696507937365537 9.979335967992228 7.601474341354956 9.863413451515434 7.354513737498706 7.948155160741201 8.15047253562732 9.797560101451506 
10.0 0.0011109878561463007 0.0010 0.0010366658929881376 0.0010 0.0010 0.0010 0.0010 2.901806786061761 0.0010 0.0010 0.0010 10.0 1.2354422348428935 9.991030683515053 0.0010 0.0010 10.0 0.0010 0.0010 4.36799552881391 10.0 0.0010 10.0 9.705800591127957 0.0010 9.218259641164886 9.951720929220334 0.0010 9.973823158572815 0.0010 10.0 10.0 9.999431250382093 10.0 0.0010 10.0 9.996958031067043 0.0010 5.7072917783880825 0.0010 0.0010 10.0 0.0010 10.0 0.0010 9.998542601105399 8.47016617864625 
0.0010 0.0010 0.0010 0.0010 0.0010 0.0010 5.519079355855266 0.0010 0.0010 10.0 2.51660409576808 10.0 0.0010 10.0 9.957121594467818 10.0 10.0 0.0010 10.0 0.0010 7.682103055760701 0.34330522727119117 4.337235467316906 0.0010 4.812704441270351 1.1558667572756511 9.507428877766788 10.0 10.0 10.0 5.789736384342927 10.0 0.0010 10.0 0.0010 10.0 9.584152833577196 10.0 10.0 10.0 10.0 10.0 0.0010 10.0 9.896333632065796 4.405266803132409 6.589125832783744 10.0 
3.4130805515846285 3.3670802547009284 0.0010 0.0010 0.0010 0.0010 0.0010 0.0010 10.0 0.0010 5.387257052069739 0.0010 10.0 10.0 10.0 6.7543721909406695 0.0010 10.0 0.0010 8.913231826145905 10.0 10.0 10.0 10.0 10.0 9.088543629623162 10.0 10.0 0.0010 10.0 10.0 10.0 10.0 10.0 10.0 5.657076306813465 10.0 10.0 10.0 10.0 0.0010 0.0010 10.0 0.0010 10.0 0.0010 10.0 10.0 
0.0010 0.0017806570887048268 0.0010 0.0010 0.0012581646283530107 0.007432916410035995 10.0 2.4005386890145637 0.0010 0.0010 9.33386173921306 10.0 10.0 0.0010 10.0 10.0 10.0 9.520968438254673 10.0 0.0010 0.0010 5.804599870144207 6.260139155678089 10.0 9.805092412967754 10.0 9.692384131317475 8.74490657927735 10.0 10.0 10.0 2.9088273043591295 0.0010 9.944622201574285 10.0 0.0010 7.290007831395266 10.0 0.0010 9.977754093503512 10.0 10.0 10.0 10.0 2.6735198842268995 0.0010 1.997619177891674 9.977064597922668 
0.0010 0.0010 0.0012967243368884928 0.0010 0.0010 0.0010 0.22424716554308052 10.0 0.0010 10.0 10.0 10.0 10.0 10.0 10.0 10.0 10.0 9.016854915585157 10.0 10.0 10.0 10.0 10.0 10.0 7.971267807647088 0.0010 10.0 10.0 10.0 10.0 10.0 0.0010 10.0 10.0 10.0 0.872529010754624 0.0010 0.0010 10.0 10.0 10.0 10.0 10.0 10.0 0.0010 0.0010 10.0 10.0 
0.0010000921769009628 0.005599286488431292 0.0010023637939631615 0.00100956350862203 0.0010013398660404383 0.0010019534864574443 0.2198757371060044 0.00702399034425757 0.0019078076329826217 9.999793545761763 2.349749086553645 9.427367112708815 0.07311609148834322 9.771930030822123 9.999813058252428 9.994237803692716 9.999043408439626 0.21328744071358977 9.999043418898598 1.1796392230055444 9.756040427368806 7.979674508866234 6.07199332194044 0.41899276751464837 9.756024021651221 3.08694383160044 9.983795435266913 9.999999379445049 9.9990477070114 9.999498071557417 9.999900667330255 7.459251591847473 0.02386273849655221 9.99999983025569 0.3989633292079844 9.296217107099949 5.7484452393680465 9.998238457371537 9.994921385338456 9.457673934623747 9.983454348746635 9.9990824140889 0.24174206776526763 9.999043420189826 9.674218578580218 9.71925965022815 9.781727340770445 9.99980093513623 
0.17269730223819588 0.001024926582398628 0.004319488854218543 0.0010 0.0010 9.740511601920684 0.0010 0.0010 0.0015161917170234541 0.0010 0.0010 9.277309200416962 10.0 10.0 9.688152997859063 9.999764759287338 9.999450827896192 10.0 9.999450807854057 0.473303112410407 4.188875367883839 3.859677723364761 0.0010 10.0 9.958160223444375 0.9347946678806712 9.026048839807931 9.991476130385736 9.999450820170981 9.999187287670887 9.968001582390892 9.631852088046292 10.0 9.999181699364703 10.0 10.0 7.99717670022066 9.999438340291274 10.0 9.258825733740572 10.0 9.999452526508335 10.0 10.0 9.631852088046292 9.802915492268358 0.6183818823916614 10.0 
0.0010 0.0010 0.0010 0.0010 0.0010 10.0 6.368405072270079 0.0010 0.0010 0.001000000000000334 1.3745383972056822 10.0 10.0 10.0 10.0 10.0 10.0 10.0 10.0 0.0010 10.0 10.0 0.0010 0.0010 10.0 8.702889064517331 10.0 9.882370646889038 10.0 10.0 10.0 10.0 9.73990219138813 10.0 10.0 4.53067138922331 4.67745790929612 10.0 5.064761513992655 10.0 9.823949779104558 10.0 8.67063190836508 10.0 10.0 3.6084169649244062 8.789890741042452 10.0 
0.0010 0.0013517496320759874 0.0011255098900884368 0.0010 0.0016663240121565428 0.022000995097643927 5.4227748371173075 3.3694274057441094 0.027177920769166204 2.3925397793318943 5.0005 5.000500000000001 9.595024793037403 0.0010 9.997013888320192 10.0 9.948721177203211 8.009656731656344 9.948418124781323 0.50095 5.0005 9.522333725606144 7.551062834289786 9.91374205674143 10.0 7.9946417505388165 10.0 9.186578844264538 9.948453536539843 9.99999998359615 9.996648509743498 6.432613573860788 3.420898320714845 9.836080101833337 10.0 4.619219833898765 8.030801088015465 9.977804317436203 4.955982131978858 10.0 6.877767193604089 9.95003266020702 10.0 9.948984891502022 5.9879246650410325 4.1994384515362535 5.000500000000001 10.0 
0.4529889285241481 0.0010 0.0010 0.0010 0.0019404983303563605 9.66931777315125 0.0010 0.0010 0.010694850491263973 0.0010 0.4862168622120606 7.175409703164872 10.0 10.0 9.999973869924773 9.992599536556359 9.990305149508735 9.437169508430625 9.990305149508735 0.0010 9.61071752050076 10.0 0.0010 10.0 10.0 7.620272575709187 1.8263556479640157 9.998512298208844 9.990305149508735 9.999860384654907 9.99872004153702 10.0 10.0 9.999992061684198 10.0 0.0010 10.0 9.999961736693045 10.0 1.8289115390839652 1.848741205221716 9.987933793434438 10.0 9.990305149508735 10.0 4.985376091802407 10.0 9.998470539396841 
0.001319076407082169 0.0011446995506998894 0.0023107700914785125 0.0010000089345139002 0.002247083569742582 0.0010975395288369927 3.0970994266674907 1.9580487253334868 0.001060072649773242 9.964911032599451 4.1841390027642085 9.999684354970919 6.742589064450764 4.268620604278877 9.999576212324278 9.992600617574423 9.999684632174242 0.867984297041219 9.999684631078017 3.2647291178312328 8.54510859250589 7.40333070040605 6.763373276823139 7.232591735849958 6.291066901321583 3.792224649988593 9.910866231411077 9.999999968059637 9.999684632173244 9.999999956074472 9.846355995526832 6.045808004938577 6.959908588887871 8.76797082426081 7.310195118967828 6.276690973592911 5.28000040010785 7.606730190012901 6.870492629567536 9.998170936897875 8.738184050192155 9.99968463217312 6.004699488283148 9.999684632173254 5.674390346777562 9.938055744456761 8.864971166157927 9.676900454742714 
0.004106247182216791 0.0057658618280785265 0.0023288997639651773 0.018880843344502414 0.0011069483307489152 0.007643444759758283 6.8197585527463165 0.0010 0.0013745313157804053 9.015031637935863 0.0010 9.686910338904033 0.47153071440724087 9.298868526412237 9.98307598687167 9.994359286412964 9.99998827322159 0.0010 9.994779618000269 0.50095 9.704088827220696 6.340201301347122 4.0522574869395935 0.4720503138517457 8.781648769009148 5.033708059680529 9.992584881332698 9.990341913336687 9.99554733645583 9.999982839547235 9.697059751410638 7.4631893512572125 0.4815599077009104 9.984453297292454 0.4896654235193655 9.50005 7.493250209276121 9.948694961215104 8.738911528857777 9.988513786616943 9.996893904149397 9.995784695580204 0.0010 9.995942597628943 9.50005 10.0 9.89416490508 9.132723389147106 
8.49638115154933 0.0021264479354465007 0.0010384182864601815 0.00100187792033816 0.00232240857610376 0.0010 0.0010 0.008460774094900272 1.1871513798097446 0.0010 0.0010 0.001000000000000334 10.0 9.942561649330855 9.96641498806537 2.6538934752991796 0.001000000000000334 10.0 0.001000000000000334 0.0010 7.50055020487971 10.0 6.732337928711518 10.0 10.0 5.13648718815819 9.999619583610665 9.910824335355708 0.001000000000000334 9.999804594314433 9.96231795670848 4.4981865089324335 10.0 9.999048669020633 10.0 0.0010 10.0 9.998560220169324 1.756674821944367 10.0 0.0010 0.001000000000000334 10.0 0.001000000000000334 10.0 0.9687672105517189 10.0 10.0 
0.0010 0.0010 0.0010 0.01294013036829592 0.001211779516487297 9.697732696241191 0.879755672282012 0.0010 0.0010 0.025147850648312334 8.25251255699606 8.624063894777116 10.0 9.993378758336458 10.0 10.0 10.0 10.0 10.0 2.1167294747936833 9.722342444512712 10.0 0.2651871593491668 10.0 9.962910144979226 9.92148621987166 10.0 10.0 10.0 10.0 10.0 10.0 10.0 10.0 10.0 0.15309410853677008 2.6486185311317474 10.0 5.0005 6.141066585911604 10.0 10.0 10.0 10.0 9.97728192938522 0.5838796880774604 9.710871567450944 10.0 
0.0010 0.0010 0.0010 0.0010 0.0010 0.0010 4.336850832142768 0.0010 0.0010 10.0 1.788308174302161 4.665592223545895 0.0010 9.431754356994563 10.0 10.0 10.0 0.0010 10.0 0.9682284658944167 9.94875413738375 0.0010 0.0010 0.0010 5.695285243571719 0.0010 10.0 9.793536142051112 10.0 10.0 8.758555020467078 10.0 0.0010 10.0 0.0010 10.0 10.0 10.0 9.627755203641758 10.0 9.333345602516797 10.0 0.0010 10.0 10.0 10.0 10.0 10.0 
0.4128866065288248 5.012244958962779 0.0010 0.0010 0.0010 0.0010 0.0010 1.3874753515405807 0.0010 0.0010 7.818702146701318 1.0253350103593668 10.0 4.9870768584542775 4.724254242260595 10.0 9.689142858850916 10.0 9.700868602650278 6.466930802154141 5.12061760069635 10.0 2.854210355260008 9.760729579095507 2.8373789716386666 2.12820308031759 4.916957019911288 9.266474884943614 9.704230257859532 5.000300191467191 4.775189352565445 6.581439782563676 1.3964961504141726 4.886465554302872 2.4648576491522034 1.5522458512291681 1.5166688296443498 4.841833857041311 8.139176106258509 3.826944686483645 9.385573692287112 9.698734217668035 10.0 9.703376375468164 2.991495004209436 8.114648709656379 3.0198940266209666 2.2080336189032437 
0.0010 0.0010 0.0010 0.0010 0.0010 0.0010 1.3897549056998781 0.0010 0.0010 9.894941538776045 10.0 9.980177581854278 0.0010 0.010984498203812088 10.0 10.0 10.0 0.0010 10.0 0.0010 10.0 2.3421064788196295 1.0699253897205168 0.0010 4.192175574640818 0.0010 10.0 10.0 10.0 9.999803252170715 10.0 10.0 0.0010 10.0 0.0010 10.0 10.0 10.0 10.0 10.0 10.0 10.0 0.0010 10.0 10.0 10.0 1.5076462241736772 9.944080043962218 
0.0010 0.0010 0.0010 0.001845679603653179 0.0010 0.0010 0.12960630895963288 0.0010 0.0010 9.950005 0.4989964558891763 10.0 0.0010 10.0 10.0 10.0 10.0 0.0010 10.0 0.0010 10.0 0.8279187693603189 3.056302044272652 0.0010 10.0 5.432320286812988 10.0 10.0 10.0 10.0 10.0 7.6676435739399 0.0010 10.0 0.0010 9.844165577123833 6.796196032263985 10.0 10.0 10.0 10.0 10.0 0.0010 10.0 9.68673303423833 9.950005 10.0 10.0 
0.0010 0.0010 0.001361651533079159 0.0010 0.0018390058005202374 0.0010 0.0010 0.0010 0.0010 7.151125002008809 0.0010 8.386818861128877 0.0010 5.195975746863511 9.297555812160947 10.0 10.0 0.0010 10.0 1.1115612386073555 3.469275551155936 0.0010 2.453099824195798 0.0010 3.5907719600762262 0.0010 10.0 9.502839623406677 10.0 9.999557960793803 10.0 7.741540786545036 0.0010 10.0 0.4771448884445297 10.0 6.120530875379823 10.0 10.0 10.0 10.0 10.0 0.0010 10.0 9.827176923868052 10.0 2.259629161360212 9.573293231644668 
0.0010 0.0010 0.009010517947581093 0.02306722776663925 0.00749028390660171 0.0010 1.8814050649036749 0.0010 0.0010 10.0 0.0010 4.960349883259501 0.0010 4.329711614931444 9.941654218934445 10.0 10.0 0.0010 10.0 0.0010 5.000482544341412 0.28270157636347637 0.6352165849103848 0.0010 4.054130700475722 0.0010 9.999746119563936 10.0 10.0 9.878601840253783 10.0 10.0 0.0010 10.0 0.0010 10.0 9.371545589749715 10.0 10.0 10.0 10.0 10.0 0.0010 10.0 10.0 10.0 0.0010 5.000500000000001 
0.0010 0.0010 0.0010 0.0010 0.0010 0.0010 0.0010 2.0572989331377887 0.0010 10.0 4.735882485390173 9.955578091437447 9.288023782186126 8.272028402810358 10.0 10.0 9.991462591827815 9.259465394953454 10.0 4.200532137015565 7.340939105952536 9.014526386264508 10.0 9.182559388394166 10.0 0.0010 9.750045092580004 10.0 10.0 10.0 9.99968370725557 4.182675068134291 9.415977310936254 10.0 9.253710813626794 10.0 6.2956714847614945 3.9459250447577743 10.0 10.0 10.0 10.0 9.299299927299778 10.0 1.7051993324369286 8.577920048882392 10.0 10.0 
5.000500000000001 7.636689112629563 1.2829415640049981 0.001557760172748775 0.0023094250262493572 0.0010 0.3569301823369471 3.2652544171150284 0.0010 0.001000000000000334 10.0 7.481108826287356 10.0 9.421222817556782 10.0 4.0794909136165165 10.0 8.973658129090325 10.0 9.197678745298816 4.905136710992205 4.539131708088992 10.0 9.998222276072918 8.732101627700148 7.723246380131569 9.802545695526431 4.980361039161473 10.0 9.886508322700964 4.525248630990357 0.04767795895615823 9.439434740077429 9.989581470084781 10.0 0.37582916345175343 2.330984868374582 9.268050317175128 5.0005 3.0449039908244737 1.6288773447516727 10.0 10.0 10.0 1.9113021882611836 0.20533544932005032 8.461212271748801 10.0 
0.0010 0.0010 0.0010 0.001380056044906061 0.0010 0.0010 1.5859408368538483 0.0010 0.0010 10.0 0.0010 10.0 0.0010 9.153155927650522 10.0 10.0 10.0 0.0010 10.0 0.0010 10.0 1.8238640689856336 0.0010 0.0010 9.49747966864727 0.0010 10.0 10.0 10.0 10.0 9.634808861535292 10.0 0.0010 10.0 0.0010 10.0 10.0 8.60255769609864 10.0 10.0 10.0 10.0 0.0010 10.0 7.137408075652837 10.0 10.0 10.0 
10.0 10.0 0.0013664507915034782 0.0010 0.0010 0.0010 10.0 10.0 0.0010 0.0010 10.0 0.0010 10.0 0.0010 9.984289202688188 8.896451872143935 10.0 10.0 10.0 10.0 0.0010 10.0 7.31978641133969 10.0 0.0010 10.0 9.974112432274334 0.0010 10.0 9.993936894964822 0.0010 0.0010 10.0 9.985270229835347 10.0 0.0010 0.0010 0.0010 0.0010 0.0010 0.0010 10.0 10.0 10.0 0.0010 10.0 0.0010 0.0010 
0.0010 0.0010 0.0010 0.0010 0.0010 0.0010 3.80026770500793 0.0010 0.0010 10.0 0.0010 10.0 0.0010 4.288138820191476 10.0 10.0 10.0 0.0010 10.0 0.0010 3.272424695487271 0.0010 0.0010 0.0010 1.9546901043823768 0.0010 10.0 10.0 10.0 10.0 10.0 10.0 0.0010 10.0 0.0010 10.0 10.0 10.0 8.063452203150966 10.0 6.3862595927592025 10.0 0.0010 10.0 10.0 10.0 5.014786586820763 10.0 
0.22163085769042826 1.116126258985714 0.004758665543992718 0.0010 0.007334449577868439 0.0010 0.0010 0.0010 10.0 0.0010 0.0010 0.0010 10.0 10.0 10.0 9.78423008112409 0.0010 10.0 0.0010 6.779464138209779 3.6404109632367567 10.0 10.0 10.0 10.0 0.0010 10.0 10.0 0.0010 9.890350899688864 9.761170208684412 10.0 10.0 10.0 10.0 4.5100879307009425 10.0 10.0 10.0 0.0010 8.979751502199324 0.0010 10.0 0.0010 10.0 6.737199876786776 7.92907452480428 10.0 
0.0010 0.13876776626411755 0.0012794814371269831 0.003742699041712737 0.0010 0.0010 5.511722084360925 0.0010 0.030001802897939907 10.0 0.0010 9.912181550681535 0.0010 9.635677072316788 9.89156246946019 9.838414111653153 9.958687264903437 0.0010 9.979641691581548 0.0010 10.0 6.136965110782059 0.0010 0.0010 9.041825015237475 0.0010 9.906375232443125 10.0 9.979641691581548 9.890515142829509 10.0 10.0 0.0010 9.891520840557682 0.0010 10.0 8.519372395051509 9.916426942574482 6.897512940308836 10.0 10.0 9.980004648011468 0.0010 9.979641691581548 10.0 10.0 6.182929030159846 10.0 
0.5757838498667591 2.339679971163969 0.0010 0.0010 0.0010 0.0010 0.0010 0.07319493054423187 8.563231482565513 0.0010 5.165424640690786 0.0010 10.0 10.0 9.953812077045654 8.959617484490419 0.9550028966886142 9.319349258693125 1.0245908008704299 10.0 10.0 9.578830663634236 10.0 10.0 9.415154602434521 4.097983460622318 9.988045570755672 10.0 1.0503342350087406 10.0 9.491088082413473 7.490096148526492 9.613078372584837 10.0 10.0 5.364470501605104 10.0 9.70993607624325 7.461226852768538 5.0005 5.0005 0.9906296128835467 10.0 1.0391602777784639 0.4751332315323218 0.14807808700302783 8.806814640934132 9.408653141698952 
4.655580926297279 4.677167166793851 0.0035714478818056547 0.01435717757176777 0.005012760810833555 0.0010875008147958414 1.1447664190558366 2.5351666557110706 5.0005 1.0351202957715524 1.1841425645374517 0.4169160243191108 8.696889957842313 7.799797659696879 9.867919882677633 9.970616179054469 7.364643041127573 8.723285599990302 7.312227075327392 5.457211709461044 9.648587282566497 7.137127926723375 6.163196347538888 8.685649542677806 3.8979015449764693 6.88681695696301 9.976015584781463 9.969894542300805 7.423166263727648 9.963646293011028 5.019705810604396 5.330774681971946 7.228285081334757 9.967908479488521 8.87230848335212 3.5096175270413097 10.0 5.337146279178931 0.10514326341142555 4.508701767755778 5.4329043327485955 7.30735682730152 8.460253214751807 7.320509980992982 3.9951843231362156 4.161979549410553 5.0005 5.338131797640335 
7.248383585007736 0.35283516898948514 0.0010 0.0010 0.0010 0.012643239025016514 0.14908224325487998 0.0010 0.22268436751951762 0.0010 3.293769274232963 0.0010 5.922620101882053 0.0010 4.427676838934857 2.032769121509959 4.482491000561887 5.767923576204212 4.482494901584197 2.8999135861111007 0.0010 5.273436704956036 0.0010 4.283021804190044 0.0010 0.8910642565703905 1.6173573972313386 1.9823280551669344 4.48196782874958 1.764341641323169 0.8990885296010884 10.0 6.2385940364615715 4.45992742756433 4.651626808781689 6.485078981964661 0.0010 1.0007689170261416 0.0010 0.0010 2.1655700729282956 4.494385434627721 4.703077355381627 4.482489435876923 10.0 1.9907850592794665 0.0010 3.918232516746617 
0.0010 0.0010 0.02970440947905055 0.0010 0.0010 10.0 0.2762605783776877 0.0010 0.0010 0.0010 1.0544198619076735 5.708287622657378 8.695126594130478 10.0 10.0 10.0 10.0 10.0 10.0 0.0010 4.1969772189683825 10.0 0.0010 10.0 1.434677437934173 0.0010 10.0 10.0 10.0 10.0 8.878969835893466 10.0 3.292788692804748 10.0 10.0 0.0010 10.0 10.0 3.0685252818128337 8.898355006249478 6.964234679617396 10.0 10.0 10.0 10.0 0.0010 10.0 8.77715084696448 
0.0010 0.0010 0.0010 0.0010 0.016377638478287816 0.0010 1.8664590254821922 0.0010 0.0010 10.0 0.0010 0.0010 0.0010 0.0010 10.0 10.0 10.0 0.0010 10.0 0.0010 10.0 0.0010 0.0010 0.0010 0.0010 0.0010 10.0 10.0 10.0 10.0 10.0 10.0 0.0010 10.0 0.0010 10.0 10.0 10.0 0.0010 10.0 10.0 10.0 0.0010 10.0 10.0 10.0 0.705192906807472 10.0 
0.0010 0.0010 0.0010 0.0029127400682646687 0.0010 0.0010 0.07476718576376284 0.6213491601749207 0.0019958507543246023 5.312198955685134 3.344728823164351 10.0 6.434761945111374 7.3492883578037445 10.0 10.0 10.0 5.591694717298483 10.0 6.653520607328909 4.683437000207905 6.815139364651889 4.528231387678238 6.4563688251060185 8.362258142389317 6.47199506563425 10.0 9.930542782253466 10.0 9.95629560747484 10.0 3.2633581480622897 6.924203458280003 10.0 5.842084429843899 4.937597201212357 0.6123008958528273 9.957671922119447 10.0 9.984958184047878 10.0 10.0 6.3213273133037085 10.0 9.924239565973535 9.851317718415377 8.178556028380983 10.0 
0.0010 0.0010 0.0010 0.0027310157883512812 0.0010 0.0010 8.734795036453956 6.351136163916385 0.0010 10.0 9.54140778078448 4.594384172347919 8.13089887524333 8.219456579781298 10.0 10.0 10.0 0.698515796827092 10.0 6.007091792041192 10.0 0.33175977401963896 10.0 8.695466682809514 10.0 7.9228969664829645 10.0 9.386829517644395 10.0 10.0 10.0 2.968734826228288 7.27710693776784 9.938454079191223 7.628627156252922 4.374539926295122 6.079462146145989 10.0 9.53512052474179 9.747694438736529 10.0 10.0 7.9228969664829645 10.0 3.822839818039152 2.078103033517036 10.0 4.702555708152927 
0.0010 0.008734647820914298 0.0010 0.0010 0.0012272833387265388 0.0010 0.0010 2.6635389962931892 0.0010 9.30077570035621 5.836533216390355 10.0 10.0 9.719602897031796 10.0 10.0 10.0 10.0 10.0 5.557896801292226 7.962745575610511 10.0 10.0 10.0 10.0 2.250873297256307 9.659738528632671 10.0 10.0 10.0 10.0 3.160905053044657 10.0 10.0 10.0 9.50124831110657 4.781235701566882 5.480444523611038 10.0 9.927490001612469 10.0 10.0 10.0 10.0 2.3361083925735584 8.249943295434075 10.0 10.0 
0.0010 1.819313821646066 0.0010 0.0010 0.0010 0.0010 0.0010 0.0010 5.676217759391597 0.0010 6.037932274677776 0.0010 9.859876406805563 9.726439095559893 10.0 10.0 0.8833332240608405 9.250412242203794 1.0921349784319707 6.676117759391596 10.0 9.869638787664933 8.675204919504118 9.553316812211609 10.0 4.620125947536902 10.0 10.0 1.0908038736017458 10.0 10.0 9.531310136299213 10.0 10.0 9.13109520470735 8.757162438390871 9.88243322406084 9.899853802749483 10.0 10.0 9.66009018923399 1.0907449358750698 9.21046554927256 1.1187649510929143 10.0 0.8252835415286244 10.0 10.0 
0.0010 0.0010 0.0010 0.0010 0.0010 0.0010 0.0010 3.9353097243531563 0.0010 10.0 9.123505674801573 10.0 10.0 10.0 10.0 10.0 10.0 10.0 10.0 10.0 10.0 0.0010 0.0010 10.0 10.0 10.0 10.0 10.0 10.0 9.864913863125382 0.0010 0.0010 10.0 9.887308655116858 10.0 0.2009162009248937 0.0010 10.0 0.0010 10.0 10.0 10.0 10.0 10.0 10.0 0.0010 0.0010 8.843304842043107 
10.0 0.0010 0.0010 0.0010 0.0010 0.0010 0.0010 0.0010 2.5961805484029834 0.0010 0.0010 0.0010 10.0 10.0 10.0 0.0010 0.0010 9.91185338200021 0.0010 2.066245038356988 8.949780974814926 10.0 8.245509287447186 9.925035562191315 10.0 5.202247469019689 10.0 10.0 0.0010 10.0 10.0 0.0010 10.0 10.0 9.915986045878235 0.0010 10.0 10.0 2.918361581306722 10.0 0.0010 0.0010 9.915237182488868 0.0010 9.513511862183876 3.523566890393038 9.987963371304318 10.0 
0.0010 0.0010 0.0010 0.0010 0.0010 10.0 0.0010 0.0010 0.0010 0.7110940576113112 0.05268739070874906 0.0010 9.453327496035254 10.0 9.966968084323653 10.0 10.0 9.445883806770608 10.0 0.0010 10.0 0.0010 0.0010 10.0 0.0010 4.509143377529858 10.0 10.0 10.0 10.0 10.0 9.946406493951983 9.451809733779521 9.994166548086913 9.439084501240094 4.783342141816228 10.0 10.0 0.0010 9.936741827104107 0.0010 10.0 9.429355928479826 10.0 10.0 0.0010 10.0 0.931642539316026 
0.0010 0.0010 0.0015140181307937521 0.0010 0.0010 0.0010 0.0010 1.7445949419501474 0.0010 6.195830221083069 5.9501770947450385 10.0 10.0 10.0 10.0 10.0 10.0 3.0912323799941497 10.0 4.703060816411503 10.0 10.0 5.638344666220457 10.0 10.0 3.690916118906289 10.0 10.0 10.0 9.997313742968965 10.0 3.42279095101006 10.0 10.0 10.0 6.448837236566838 4.919009602859631 10.0 10.0 10.0 10.0 10.0 10.0 10.0 5.1830909716363625 7.452343372026755 10.0 9.93902221112737 
5.414023461859925 1.9001400813958842 0.0010 0.004773382185217294 0.0010 0.0010 0.0010 0.25328204570114504 0.001000000000000334 0.0010 5.103259046131797 4.118155714620428 5.456736691078764 4.789982307094607 5.000475697426245 4.325999373602436 4.068903874523222 5.9219282877368915 4.06886933083416 5.078769436806235 4.666991625636219 5.264487827354951 4.85385263183854 4.939496505871564 4.936688182809813 4.6875797804235075 4.9814630639489215 4.71073743012543 4.068892214951363 5.000045666363808 4.999777544345908 4.973842055069606 4.8871743936855285 4.833148115063655 5.456736691078764 5.181692134564008 4.928649247125082 4.890217733059019 4.561524163929986 4.1375819286269975 4.988072067987738 4.172762588368983 4.930575817591873 4.068894914607996 2.8305311220172316 4.183882705568913 4.725118482409253 4.9989015093002385 
8.310928890422836 7.847151343641463 0.010252546574316868 0.05695808588506464 0.012257911839830953 0.01463811818894983 2.5350592402741516 9.158948935304123 0.3987094487479427 3.3105471511120954 9.255807485004302 5.926869481786142 9.678706631826385 6.42926311616695 9.328921489204959 7.9625836856082834 9.846493655853525 9.40349255368632 9.800703792258107 3.1852633850708756 9.835281026917112 9.526886834377787 5.246848066562287 9.604475723289644 10.0 10.0 9.803323603196656 9.755165035550624 9.508167646257617 9.85362065579641 2.5580748500430217 0.0010 9.525787967829885 9.928806171082792 9.582119422959456 0.0010 3.729280454363424 2.5640594940104218 7.432671049299104 2.558244506003256 6.274629390118077 9.808815339655322 9.58043377569679 8.92675053808184 5.97946775729346 10.0 8.590852210427256 9.81431496612303 
0.0010 0.0010 0.0010 0.0010 0.0010 0.0010 1.212468515128653 0.0010 0.0010 7.7429914528213555 0.0010 10.0 0.0010 2.102414963621899 10.0 10.0 10.0 0.0010 10.0 0.007772852833943322 4.999575992905268 1.3397592460354812 5.6308974212801175 0.0010 4.13919557829409 0.0010 10.0 10.0 10.0 10.0 6.497379431731787 10.0 0.0010 10.0 0.0010 10.0 10.0 10.0 3.2559165560386427 10.0 10.0 10.0 0.0010 10.0 9.326435558665194 9.552783268984715 4.9277919233467875 8.883392170571224 
0.0010 0.2222945041944137 0.0011399254722171646 0.006556242648854441 0.0010 0.0010 5.370330987858201 6.587626314299035 0.0010 4.487409161564925 10.0 10.0 10.0 10.0 9.909707188436844 10.0 10.0 10.0 10.0 7.453987476872504 9.559182309084166 8.18207452869521 9.953128889376657 10.0 10.0 10.0 9.798409655925377 10.0 10.0 9.941137468454679 8.87383830458946 5.19526890073924 3.9561601217327085 10.0 10.0 0.0010 9.906225136265878 9.486801011327474 9.662652692044382 10.0 8.744578772438686 10.0 10.0 10.0 1.409223120338134 0.04787111062334226 10.0 10.0 
0.1318042586101663 0.0010 0.0010 0.005387056037466134 0.0010 10.0 1.5228579866764291 0.0010 0.0010 0.0010 10.0 9.14838798814965 10.0 10.0 10.0 9.73379231444954 10.0 8.561351383656824 10.0 0.0010 9.782386231359595 10.0 0.0010 10.0 9.622762244759135 10.0 10.0 10.0 10.0 10.0 10.0 10.0 4.761792716473745 10.0 9.908100776236319 3.0052616201208635 10.0 10.0 0.0010 6.0709040482568275 8.410865502627228 10.0 6.760816706531614 10.0 10.0 0.0010 10.0 9.133905907169208 
2.890141070619678 2.8879999424702953 0.0010213285602906918 0.0011323811244842623 0.007233805474303159 0.0010 5.000500000000001 5.321107471690299 2.9191362137808614 3.824086487474068 8.25405620898226 10.0 9.936028637164991 2.2121079427637285 9.989759022518141 7.129121713713753 10.0 9.707814349706716 10.0 1.145246828828796 7.065881713411121 10.0 10.0 9.878819578347393 9.755067722884558 0.569190484399468 10.0 7.103426092849068 10.0 9.979703600161022 9.9932770140305 9.785270579831655 5.0005 7.168707545220963 9.949047830626066 9.395589687327961 0.6134953848765946 10.0 9.904809697034006 7.082936630529259 9.985122159099785 10.0 9.975832107396053 10.0 5.0005 9.64665794997286 5.846828637698701 10.0 
0.0010 0.0010 0.0010 0.0010 0.0010 0.0010032126580213998 0.001002066963573038 1.8375007066098923 0.0010000009884870698 9.875655926031008 9.931684620417721 10.0 10.0 10.0 10.0 10.0 10.0 10.0 9.99987280566514 10.0 10.0 10.0 10.0 10.0 10.0 7.104521855082318 10.0 10.0 9.99459901635122 9.999964641111566 10.0 4.109708115645105 10.0 9.999999999998613 10.0 6.072803954612767 4.851993807554324 9.999999997694198 10.0 10.0 10.0 10.0 10.0 9.999874517431952 7.772191544203833 6.447196410407065 10.0 9.999997933036427 
0.0010 0.0010 0.0010 0.0010 0.0010 0.0010 5.5950328104956295 0.0010 0.0010 10.0 4.328395952997705 10.0 0.0010 10.0 10.0 10.0 10.0 0.0010 10.0 0.0010 5.26654456549509 0.0010 5.354135755719368 0.0010 3.600072910826446 0.5441673044526705 9.420477970655124 10.0 10.0 10.0 4.125110423471937 10.0 0.0010 10.0 0.0010 10.0 10.0 10.0 8.887617121575925 10.0 10.0 10.0 0.0010 10.0 10.0 7.465617512014326 7.277822614712296 10.0 
0.5530771994345434 0.0010 0.0010 0.0010 0.0011782763714753082 0.022453592877943324 0.0010 0.0010 8.373242248227905 0.0010 10.0 0.0010 10.0 7.72643002431008 9.66898297261502 9.686664338102403 1.612462087263904 10.0 1.6263607139212546 10.0 10.0 10.0 10.0 10.0 9.381347313668103 10.0 10.0 10.0 1.6264285572760055 9.630433405202039 9.450924263057628 0.0010 10.0 10.0 10.0 0.0010 10.0 9.459481748202947 5.656346923681333 9.046972029965305 0.0010 1.6266257216588458 10.0 1.6254363801419194 0.0010 0.0010 9.418459344744981 9.119858824365023 
0.0010 0.0010 0.0011113889439274716 0.004184072166132965 0.00109177474837881 10.0 0.6325103708112133 0.0010 0.007545637840456561 0.0010 0.0010 9.654166405731312 10.0 10.0 10.0 10.0 9.991490818774318 10.0 9.924862501542972 0.0010 10.0 10.0 0.0010 10.0 6.169907304604833 5.2438779679674 10.0 10.0 9.909345182519269 10.0 10.0 10.0 10.0 10.0 8.401979549128505 0.0010 6.288097792771249 10.0 4.35006339058255 9.638353026076366 0.0010 9.920204252540135 9.117819695533024 9.926480918848357 10.0 2.9399367371675105 10.0 8.932785431481586 
0.0010 0.0010 0.0010 0.0010 0.0010 0.0010 0.5009536277154919 3.936915589194654 0.0010 5.574545990979049 8.860663152611902 9.579210769104005 9.50005 10.0 10.0 10.0 10.0 10.0 10.0 5.000500000000001 9.915914434020557 10.0 5.000500000000001 9.50005 9.50005 6.058830365865951 9.859260779759392 10.0 10.0 10.0 10.0 5.0005 9.558078067339618 10.0 9.50005 5.000500000000001 5.0005 9.5000499959531 5.000500000000001 10.0 10.0 10.0 9.50005 10.0 8.002423824813322 5.000500000000001 10.0 9.500046372284508 
0.0010 0.0010 0.0010 0.0010 0.0013204684941228698 5.021668692868661 0.19458256745575886 0.0010 0.0010 0.0962383698920295 0.0010 5.95715958248693 10.0 10.0 10.0 10.0 10.0 7.429743376582409 10.0 0.0010 10.0 4.976868766634463 1.031101190180551 10.0 6.970539974432919 0.0010 10.0 9.905214322243202 10.0 10.0 10.0 10.0 10.0 10.0 10.0 0.0010 10.0 10.0 4.418572060674134 8.373349886432866 4.97816839029965 10.0 10.0 10.0 9.496322252977938 2.272129107532321 10.0 9.098418372355601 
0.0010 0.0010 0.0010 0.0010 0.0010 10.0 0.0010 0.0010 0.0010 0.15552604454155872 0.0010 2.119869953874381 10.0 10.0 10.0 10.0 10.0 10.0 10.0 0.0010 7.915128974122108 2.8965682683927776 0.0010 10.0 5.926054712301008 3.1971060361157395 10.0 10.0 10.0 10.0 10.0 10.0 10.0 10.0 10.0 8.216007438142547 10.0 10.0 0.0010 10.0 3.8987959352966586 10.0 10.0 10.0 10.0 0.0010 10.0 4.981664988337557 
0.0010 0.5869373466450973 0.0010 0.0010 0.0010 0.0010 10.0 10.0 0.0010 10.0 10.0 10.0 10.0 10.0 9.905890221038554 10.0 10.0 0.0010 10.0 10.0 8.053933828304796 10.0 2.0280723950831443 10.0 0.0010 0.0010 9.81679605049487 10.0 10.0 9.910456475263658 9.989804125667963 5.790952398306956 9.122896227093733 9.879489132173077 10.0 0.0010 1.3462556985352476 9.771508700148493 10.0 10.0 10.0 10.0 10.0 10.0 10.0 0.0010 10.0 10.0 
0.0010 0.0010 0.008723474912472178 0.023056462626224083 0.0012835421915508827 0.0010 1.6377523388450048 0.0010 0.0010 10.0 1.4181883809216447 2.7735956941194524 0.0010 0.0010 10.0 10.0 10.0 0.0010 10.0 0.0010 4.165461700614941 0.0010 0.0010 0.0010 0.0010 0.0010 10.0 10.0 10.0 10.0 10.0 10.0 0.0010 10.0 0.0010 10.0 5.984740849505652 10.0 9.123440746990795 10.0 10.0 10.0 0.0010 10.0 10.0 10.0 0.0010 10.0 
0.0010 0.0010 0.0010048673905670436 0.002539576306731953 0.0010 0.0010 0.0010 1.913474687081886 0.0010 7.881617087742448 6.1460424705539936 10.0 10.0 9.235849350475402 9.826792500027496 10.0 10.0 4.123928429894871 10.0 5.316812037153634 9.351121626321486 8.47679414664968 6.649074340016297 10.0 10.0 6.890501757152768 10.0 10.0 10.0 9.997959693499396 9.874796164764422 4.575878682592572 10.0 9.8891977716539 10.0 5.349265784663562 6.460801114612508 10.0 10.0 9.992131084116492 9.80590522537864 10.0 10.0 10.0 9.113934900059668 6.627769195929719 10.0 9.775005552733683 
0.0010 0.0010 0.0010 0.0010 0.0010 0.0010 4.4383190130139525 0.0010 0.0010 10.0 0.0010 6.413745879968202 0.08190753529393024 10.0 10.0 10.0 10.0 0.0010 10.0 0.6641240257069089 10.0 0.0010 0.0010 0.08190753529393024 7.669649769958933 0.0010 10.0 10.0 10.0 10.0 8.966885143029193 10.0 0.7295963494260236 10.0 1.0293355223816345 10.0 9.084004953444131 10.0 10.0 10.0 10.0 10.0 0.08190753529393024 10.0 10.0 10.0 10.0 10.0 
0.0010 0.0010 0.0010 0.0010 0.0010 7.849334212745062 1.6787239772238962 0.0010 0.0010 0.0010 0.0010 10.0 10.0 10.0 10.0 10.0 10.0 10.0 10.0 0.0010 9.079368032100474 10.0 0.0010 10.0 9.899276646666753 10.0 10.0 8.747145319253788 10.0 10.0 10.0 10.0 10.0 10.0 10.0 0.0010 10.0 10.0 10.0 10.0 7.9884804880527085 10.0 10.0 10.0 10.0 10.0 10.0 10.0 
0.0010 0.0010 0.0010 0.0010 0.0010 0.0010 2.613833391648231 0.0010 0.0010 10.0 0.0010 10.0 0.0010 10.0 10.0 10.0 10.0 0.0010 10.0 0.0010 10.0 0.0010 1.0060633042822507 0.0010 10.0 4.5213083919205275 10.0 10.0 10.0 10.0 10.0 10.0 0.0010 10.0 0.0010 10.0 3.087098320297562 10.0 0.5063221176268482 10.0 10.0 10.0 0.0010 10.0 10.0 10.0 10.0 10.0 
5.391039725428794 1.8014653162146494 0.0013424703271624225 0.005113762154810702 0.0010107882495765598 0.0010 0.0010 0.8745771635422434 0.08663844786694794 0.0010 4.004267235436484 5.67929606712998 5.093549015858581 5.15680351548091 4.970883049670127 4.9796934485354845 4.994329906047478 5.876691213948295 4.986905693091313 2.3873819206270688 4.996481254160469 5.60636759699414 5.102062393849451 5.213403441650513 4.9649534339354195 0.8429538877696521 4.988924175580238 4.763593804465477 4.986882767620686 4.998202570909499 4.532510500663402 3.2128816678252616 5.452865004366519 4.991325499795418 5.190357530094581 5.487616512637868 3.449200072633943 4.7335783116864345 4.582995009443714 4.627636039215283 4.784147210967427 4.985703226278978 5.05538579314827 4.986884375533287 5.164312971198069 5.062265037211412 5.414346970401766 4.713745281311958 
0.0010 0.0010 0.0010 0.0010 0.012076678496661738 0.0010 10.0 8.520304884836484 4.55664952070297 5.0025687258695015 5.254281504238613 7.242598378923798 10.0 9.558275436099967 10.0 10.0 10.0 4.999326705998633 10.0 10.0 10.0 10.0 10.0 10.0 9.973068364837175 3.124191059175227 10.0 10.0 10.0 10.0 10.0 10.0 10.0 10.0 10.0 10.0 10.0 10.0 10.0 10.0 7.000715922585084 10.0 10.0 10.0 2.647054035537115 10.0 9.209464540058226 10.0 
0.0010 0.0010 0.0010 0.0010 0.0025435362175710696 0.0010 7.466406290787653 0.0010 0.0010 10.0 10.0 10.0 0.0010 0.42843393596938073 9.952925254422889 10.0 10.0 0.0010 10.0 0.0010 0.0010 0.0010 0.0010 0.0010 5.2481914418673865 0.0010 10.0 10.0 10.0 10.0 10.0 10.0 0.0010 10.0 0.0010 10.0 1.4006458562761979 10.0 10.0 10.0 10.0 10.0 0.0010 10.0 2.515843268170325 10.0 2.444785764178083 10.0 
0.0010 0.0010 0.0010 0.0010 0.004333796346779851 0.009077565818618617 0.0010 6.350690149774435 0.0010 9.714718513768528 9.974395064441403 10.0 10.0 10.0 10.0 10.0 10.0 10.0 10.0 10.0 10.0 10.0 10.0 10.0 10.0 6.436373147540405 10.0 10.0 10.0 10.0 10.0 1.932895229134517 10.0 10.0 10.0 10.0 4.253352623006272 4.109752151106982 10.0 10.0 10.0 10.0 10.0 10.0 3.0483164462847165 10.0 10.0 10.0 
0.0010 0.0010 0.0010 0.0010 0.0010031242736192093 0.0010 0.03063015552482784 0.0010 0.0010 10.0 9.877470002037672 9.967426512473223 0.0010 9.974663840581334 10.0 10.0 10.0 0.0010 10.0 0.0010 9.954166332904277 6.505506511261741 6.829059303627041 0.0010 10.0 0.0010 9.986416551756877 9.990557617352128 10.0 10.0 10.0 7.017202597416974 0.0010 10.0 0.0010 10.0 9.968998592742453 9.999975405362473 10.0 10.0 10.0 10.0 0.0010 10.0 10.0 10.0 10.0 10.0 
0.0010 0.0010 0.0010 0.0010 0.029355811528676966 0.0010 0.46521186011063875 0.0010 10.0 0.0010 10.0 0.0010 10.0 0.0010 10.0 9.090649506382677 0.0010 10.0 0.0010 10.0 10.0 3.5955379034580432 6.819095174149235 10.0 10.0 9.933399051778338 1.3145335855095652 5.635752168507189 0.0010 10.0 10.0 10.0 10.0 10.0 10.0 10.0 10.0 10.0 10.0 10.0 10.0 0.0010 10.0 0.0010 8.732497155647163 0.0010 0.0010 10.0 
0.5936286017503605 0.0010 0.0048766520126495285 0.015025814613627668 0.004091351136307755 10.0 0.0010 0.0010 0.004357107117207531 0.0010 0.0010 10.0 10.0 10.0 10.0 9.574542912998034 9.996841756025148 10.0 9.996863952411516 0.0010 10.0 10.0 0.0010 10.0 10.0 6.281981804887655 9.979268807689968 9.940034946045474 9.996841756025148 9.997280028979782 9.966529416612179 10.0 10.0 10.0 10.0 0.0010 8.079054591688344 9.9984877393782 1.06924478520581 5.410346756990192 4.098286870865098 9.996863053403537 10.0 9.996862858288493 10.0 5.110728042416572 9.51458038618044 10.0 
0.0010 0.0010 0.0010 0.0010 0.0010 0.0010 3.5004029181793372 0.0010 0.0010 10.0 10.0 10.0 9.747704741048622 4.6132485703961645 10.0 10.0 10.0 2.983340048475155 10.0 0.9477894854635878 9.578588498844562 10.0 4.008961626568767 9.900331162697118 10.0 0.0010 10.0 10.0 10.0 10.0 10.0 9.21688932237793 10.0 6.99079296762751 7.771485291634679 10.0 10.0 5.128972968676684 10.0 10.0 7.155580308782668 10.0 9.703468573507667 10.0 8.667246871524846 10.0 10.0 10.0 
0.0010 0.0010 0.0010 0.0019901203704569006 0.0010 0.04783898472234745 2.987849525621762 0.0010 0.0010 10.0 0.8850652160681647 6.463657764060789 0.0010 9.682824091663505 9.986820153025599 10.0 10.0 0.0010 10.0 0.0010 10.0 0.4166744790333835 0.0010 0.0010 7.411328296611517 0.0010 9.698607926904918 9.75506747912204 10.0 10.0 9.96327750042982 9.688679793087152 0.0010 10.0 0.0010 8.25524005121072 9.803497815091875 10.0 10.0 10.0 10.0 10.0 0.0010 10.0 10.0 9.817291565794763 10.0 10.0 
5.659880015799053 9.026219862833342 0.022197552353236297 0.0010 0.0010179706518659544 0.0010 0.5599836704330564 1.0279084817205466 0.6125730626913228 0.0010 1.1447696627787955 0.0010 9.191201934337965 8.173142873746881 7.516197417933519 9.026219862833342 6.201230860725004 9.43149257872163 9.026023147970225 5.87619529009997 4.241929515327266 8.759307754155959 5.000500000000001 9.02359448705643 3.8765574916140024 5.918388020040011 5.000500000000001 9.017486296354514 6.637345640938802 9.025137080980418 4.536324666580007 5.0005 9.281668693597203 9.024287040042294 9.023626835656792 8.648665998102626 5.000500000000001 4.359923201944416 5.2239143353709965 4.50055 4.50055 9.025835772902594 9.02359448705643 9.026146850335842 5.140864678671188 5.394618414502512 4.192482794495804 7.459231022067852 
0.0010 0.0010 0.0010 0.0010 0.0010 0.0010 0.0010 0.0010 10.0 0.422541664310342 5.815353628132883 0.422541664310342 10.0 10.0 10.0 7.191497946896941 0.0010 8.319911663325893 0.0010 9.57845833568966 10.0 10.0 10.0 9.671262524610846 10.0 0.7932405949178718 10.0 9.174637108965651 0.0010 10.0 10.0 10.0 10.0 10.0 10.0 10.0 10.0 10.0 10.0 10.0 10.0 0.0010 10.0 0.0010 0.0010 0.0010 10.0 10.0 
0.0010 0.0010 0.0010 0.0010 0.0010 10.0 0.6232413731497766 0.0010 0.0010 0.0010 1.2250482246564298 10.0 10.0 10.0 10.0 10.0 10.0 10.0 10.0 0.2746539840782298 10.0 10.0 0.0010 10.0 10.0 10.0 10.0 10.0 10.0 10.0 6.511570717757143 10.0 10.0 10.0 10.0 0.0010 9.727215353153627 10.0 10.0 10.0 10.0 10.0 10.0 10.0 10.0 10.0 8.904928353604916 10.0 
0.0010 0.0010 0.0010 0.0010 0.0010 10.0 1.1209315494605099 0.001000000000000334 0.0010 0.001000000000000334 0.001000000000000334 10.0 10.0 4.978585718314494 10.0 10.0 10.0 10.0 10.0 0.0010 3.726915534662235 6.106184335168776 2.00726776165705 10.0 0.47843911647501347 10.0 10.0 10.0 10.0 10.0 10.0 10.0 4.836798175646647 10.0 10.0 0.0010 9.473720096402893 10.0 1.293277253372426 10.0 10.0 10.0 10.0 10.0 10.0 0.001000000000000334 10.0 4.376529098414762 
4.384550543492635 0.0010 0.0010 0.0010 0.0010 0.0010 0.0010 0.0010 10.0 0.041803900927939175 0.0010 0.0010 10.0 7.736141911106739 10.0 1.2862093592574846 0.001000000000000334 8.525198807576318 0.001000000000000334 9.486643540515999 7.993197207568252 10.0 10.0 10.0 10.0 9.601403450724902 10.0 10.0 0.001000000000000334 10.0 10.0 6.143956076287229 10.0 10.0 10.0 10.0 10.0 10.0 10.0 10.0 9.066663438932952 0.001000000000000334 10.0 0.001000000000000334 7.240471242840909 0.0010 9.754362992001855 10.0 
0.0010 0.0013532803373658064 0.0010 0.0017653660883291547 0.0010 0.0010 10.0 0.0010 0.009610886168087706 9.973998327606354 1.5506878423458748 10.0 0.018791420367729902 9.991327045476972 10.0 10.0 9.991552408967976 0.03701489348845739 9.991552408967976 0.008597522414165983 5.504310106374442 6.087907183006722 0.07727603928273702 0.008651067478001774 6.154152354865499 0.0010 10.0 9.891852564823026 9.991552408967976 9.941894196087889 9.941356456734333 7.889423550386803 0.0010 10.0 0.008644642485502362 9.433842612338648 9.208157354284928 10.0 9.335995903535732 9.550620031172038 10.0 9.991552408967976 0.008616282409505382 9.991552408967976 8.086385322066665 7.733220025904631 5.652066458848184 9.983983793788061 
0.0010 0.0010 0.0010 0.02982154383117074 0.0010 10.0 2.315273088628807 0.0010 0.0010 0.0010 9.174052020506425 10.0 10.0 10.0 10.0 10.0 10.0 9.241419447435081 10.0 1.003223060821391 10.0 7.26315387350099 0.0010 8.649265139160496 8.974949067602038 10.0 9.764284660507217 10.0 10.0 10.0 10.0 10.0 8.473444646035805 10.0 9.979328355524327 0.0010 7.825412082911063 10.0 0.0010 1.9412500039603797 10.0 10.0 10.0 10.0 9.852781020822304 0.0010 10.0 10.0 
0.0010 1.0404817199900247 0.016853036627431633 0.0010 0.0010 0.0010 0.0010 0.0010 5.915812850830918 0.0010 7.842309189528146 0.0010 10.0 9.846034268415446 9.918078838394122 10.0 0.0010 10.0 0.0010 6.34517124224887 10.0 10.0 9.10862214491577 10.0 10.0 4.210664904296238 9.760965197241951 10.0 0.0010 9.90639935358057 10.0 9.991562009003037 10.0 9.90566400369685 10.0 10.0 9.592397580987631 9.858343453838419 9.976285205870326 10.0 10.0 0.0010 10.0 0.0010 10.0 0.33147772409426635 10.0 10.0 
0.0010 0.0010 0.0010 0.026166399548164562 0.0010 0.0010 10.0 0.0010 0.0010 9.022415596513522 0.0010 10.0 0.0010 10.0 10.0 10.0 10.0 0.0010 10.0 0.0010 10.0 2.625436328302889 4.1959272262676945 0.0010 10.0 5.169087926735338 10.0 10.0 10.0 10.0 9.458494039821502 6.893993236065342 0.0010 10.0 0.0010 10.0 10.0 10.0 10.0 10.0 10.0 10.0 0.0010 10.0 10.0 10.0 10.0 10.0 
1.061822836134544 0.0033040437982504505 0.001019046168522083 0.0010 0.001188771401790084 10.0 0.0010 0.0010 0.0010 0.0010 0.0010 10.0 10.0 10.0 9.943700104460156 10.0 10.0 10.0 10.0 0.0010 10.0 10.0 0.27396665655383945 10.0 10.0 10.0 10.0 9.997939735032807 10.0 9.999801837221675 10.0 10.0 10.0 9.901875824552087 10.0 10.0 10.0 10.0 10.0 9.906745102935137 10.0 10.0 10.0 10.0 10.0 10.0 10.0 10.0 
0.0010 0.0010 0.0010 0.0010 0.0010 0.0010 7.097345580382612 1.3280577424632196 0.0010 3.1754091413320182 7.086713595211303 9.539182102265986 5.496537427919456 4.411926519310377 10.0 10.0 10.0 5.550203291754532 10.0 6.239314964103082 4.808039153236012 5.847804291378027 5.646263964896348 5.498767427592512 8.931620397964425 5.850419574169132 10.0 8.2406061339974 10.0 10.0 10.0 4.933890959102472 5.500450000000001 10.0 5.498768840534578 7.22277847005786 4.950338889556759 10.0 4.29905869435459 10.0 4.06990985929029 9.873521880307575 5.498775077295852 10.0 6.481632202570794 4.620324178286922 6.901506627070372 9.965872718365565 
0.0010 0.02587876154825444 0.0010 0.0010 0.0010 0.0010 0.0010 5.000500000000001 0.0010 9.415884122850478 8.293481458573744 10.0 10.0 9.297504059957916 9.965587474277454 10.0 10.0 10.0 10.0 7.757380382887661 3.81561804739131 8.497674364020702 7.435702578397407 10.0 10.0 0.7031758284409326 9.876626454483763 9.912729015378444 10.0 10.0 10.0 9.589655374861241 10.0 10.0 10.0 6.6287591615028365 1.6087697675333628 8.732623762730185 10.0 10.0 10.0 10.0 9.985145399794941 10.0 10.0 10.0 4.35379366313027 10.0 
3.1161534281033587 1.8955829048830681 0.007579372956350145 0.0010 0.013381640580789864 0.0010 0.0010 0.0010 10.0 0.0010 0.0010 0.0010 10.0 10.0 9.998894928735066 6.877648964687331 0.0010 10.0 0.0010 10.0 10.0 10.0 10.0 10.0 10.0 0.0010 9.64342105237704 10.0 0.0010 9.785637142590227 10.0 9.090679157191074 10.0 10.0 10.0 10.0 10.0 9.999997585580259 10.0 0.0010 10.0 0.0010 10.0 0.0010 6.226672172228267 10.0 4.847022559313041 10.0 
0.0010 0.0010 0.0010 0.0010 0.0055981952143859415 0.0010 8.741684369835031 0.0010 0.0010 10.0 0.0010 10.0 0.0010 4.834650737688491 9.750953662499432 10.0 10.0 0.0010 10.0 0.0010 0.3798878159287127 0.0010 0.0010 0.0010 6.060287382766225 0.0010 10.0 10.0 10.0 10.0 10.0 10.0 0.0010 10.0 0.0010 10.0 4.867600729682354 10.0 9.748488379608842 10.0 10.0 10.0 0.0010 10.0 10.0 10.0 0.0010 10.0 
0.0010 0.0010 0.0014998683317943183 0.0010 0.0010299726045867692 10.0 1.5892959762835193 0.0010 0.0010 0.0010 0.0010 10.0 10.0 10.0 10.0 10.0 10.0 10.0 10.0 0.0010 10.0 10.0 0.0010 10.0 10.0 10.0 10.0 9.313577696942097 10.0 10.0 10.0 10.0 10.0 10.0 10.0 0.0010 10.0 10.0 10.0 10.0 8.31848899609815 10.0 10.0 10.0 10.0 10.0 9.536632857106293 10.0 
0.0010 0.01510274039451021 0.07104993083345745 0.0010 0.0010 10.0 2.1481472951343394 0.0010 0.006775177796407739 0.0010 1.244695700926895 10.0 10.0 10.0 10.0 9.99808031404911 10.0 10.0 9.99959001701597 0.0010 4.996518825052358 9.941829649580656 0.0010 10.0 0.0010 4.683627821760509 10.0 10.0 10.0 10.0 9.990914376231235 10.0 4.9945128199661495 10.0 10.0 0.0010 10.0 9.990503593898687 0.0010 10.0 9.981572411960897 10.0 10.0 10.0 10.0 1.0399039745384386 10.0 5.134365064175563 
0.013244144956706248 0.0010 0.0010 0.0010 0.0010 0.0010 0.0010 5.399890768329311 0.0010 10.0 5.470505555286426 10.0 9.886149245086436 10.0 10.0 9.985379657429108 10.0 0.0010 10.0 5.523347130871413 7.511436208874096 9.680517210922972 9.324743434089438 9.849386377378487 7.091146884485012 0.6162781243284483 10.0 9.860687388361328 10.0 10.0 10.0 4.961680100762756 10.0 10.0 9.996404309184992 4.567154322929302 6.255304162616267 10.0 8.872108250584184 10.0 10.0 10.0 10.0 10.0 8.039892700843204 3.551569266039329 9.07718469725586 10.0 
9.062097788472101 9.020085743753093 0.0010166793064234445 0.011175487840736534 0.032339430049985504 0.001960533718145826 1.1185784959456595 3.140944829471685 0.1452180713463796 0.0010 4.051381299345468 2.363442858005156 10.0 8.222479609516844 8.967295568061967 8.010972846420737 9.742444069128679 10.0 9.742431739162155 5.676877504870355 5.629032256791524 3.9511637245182065 6.291362712668018 9.831700788501434 0.7539436481795763 10.0 9.704753706608715 9.969246687802002 9.742512168764899 9.949577325075762 0.8566521596835155 0.0010 5.331594556363412 9.94085339342978 10.0 0.0010 0.5997110383159345 4.44706517979552 4.640462810048647 0.9253202225540189 5.0005 9.74355991215325 10.0 9.742863219103846 2.7978751761901703 5.459830483250499 5.0005 5.447030559148963 
0.0010 0.0010 0.0010 0.0010 0.0010 0.0010 2.1548119747316594 0.0010 0.0010 10.0 0.0010 8.937742160975993 0.0010 2.6955751802412857 10.0 10.0 10.0 0.0010 10.0 0.0010 0.0010 0.0010 0.0010 0.0010 10.0 0.40621936690494376 9.111901137874229 8.797067489154987 10.0 10.0 10.0 10.0 0.0010 10.0 0.0010 10.0 10.0 10.0 10.0 10.0 10.0 10.0 0.0010 10.0 10.0 10.0 10.0 10.0 
0.0012804468764970878 0.0015772767791526476 0.0010 0.0010 0.0010 0.0042922746346634 0.0010 1.2236647480863931 0.0010 9.920888185836052 5.67571616110204 10.0 5.0005 4.7080393297975816 9.741000602034537 10.0 10.0 5.0005 10.0 3.4141595618489853 4.997578822091866 5.0005 3.345451666469375 5.0005 8.239560054628706 4.997634038163018 10.0 9.96318481853002 10.0 10.0 6.4293981818297965 7.3247152929823445 5.0005 10.0 5.0005 1.1932156644868406 6.891810878197207 9.999733209052733 5.493168983542239 5.097766050479862 9.980233597948978 10.0 5.0005 10.0 7.376156763604557 7.44929128277564 3.6910728392029872 10.0 
0.18398073107120144 0.0010 0.0010 0.0010 0.0010 10.0 0.0010 0.0010 0.03333205869339723 0.0010 0.0010 10.0 6.036486453284266 10.0 9.944930872886879 9.822213042089839 9.798567286852224 9.76133293879716 9.785806907908507 0.0010 10.0 7.096826119391937 0.0010 10.0 10.0 2.825047714086928 9.660473000921902 10.0 9.801335031975386 10.0 10.0 10.0 10.0 10.0 10.0 0.0010 10.0 10.0 10.0 10.0 3.5277163548649844 9.797636724379629 10.0 9.80207529190296 10.0 10.0 8.068011590222323 9.936686656525413 
8.820604151164945 7.660369480545317 0.0135877106683925 0.001341954614622423 0.0010562855660015756 0.5018441706707508 4.013511075621687 8.437218672811897 0.241780285094588 1.0878732190061395 0.14604304466806528 1.616282693889757 9.139681771575109 7.86497659719418 9.98838908740048 9.998711246320369 9.997093751971345 0.6308583674340358 9.997141810800201 9.154854230903767 1.1391750990957468 0.7858956389957085 9.220015039517833 9.217798704557609 9.520240435959423 0.5759105186866349 1.7908042558688289 9.809325193529173 9.997092261400315 7.273666906995512 9.916655489536778 0.9734260429165934 0.6034988937064543 5.6966147560656415 9.208139736821607 9.542762872074798 9.363075435598693 1.7765861446056819 0.746329576823619 9.858727279847331 5.181879098717649 9.99708386083967 9.208555412631883 9.997092777543498 1.1516257924006885 9.483458258282527 1.1222962057224486 9.127854197187995 
0.0010 0.0010 0.001079756015547337 0.004679393606006138 0.0010885352490009716 0.12273748757020378 2.7301691303132984 1.126375154368629 0.0010 8.591133352007398 1.8424664182007426 9.742764625809782 5.317500894943247 3.3675268750615226 9.944800202210047 10.0 10.0 4.247896416311423 10.0 1.1047053299738168 4.968504357075926 2.1392159328891354 5.715188155030262 5.308326616968131 4.844385132614726 0.5637193904172735 9.861809050103583 9.14392577169099 10.0 9.695271148119131 9.295423214180602 4.887168416899342 5.3587142284301175 10.0 5.3132895837966325 9.54018791166535 0.5833706219929491 8.818239821562537 5.0951002022069165 9.736754043064487 10.0 10.0 5.363155091584298 10.0 4.6862857594125815 10.0 4.856465799396504 4.341468436735714 
0.018758264542355386 0.0010 0.0010 0.0010 0.001096023498057224 0.0010 4.751651963061874 0.0010 0.0010 10.0 4.837143501443891 10.0 0.9629985611258445 4.336859986319479 10.0 10.0 10.0 0.0010 10.0 0.0010 4.953514343080255 2.5721087431810714 2.5721087431810714 0.4116273152366663 4.5697190388908755 0.558533222880281 10.0 10.0 10.0 10.0 10.0 10.0 0.7168291879362039 9.99620835722919 1.8305259197260029 3.7306103740084895 10.0 9.979129166138751 10.0 10.0 9.914525038985683 10.0 0.0010 10.0 10.0 5.223100204808559 6.43628933544912 10.0 
1.547570574577906 0.7909760206292277 0.003777605437812367 0.0010 0.0066020563929003045 0.0010 0.0010 0.0010 10.0 0.0010 0.0010 0.0010 10.0 10.0 10.0 8.47765573623757 0.0010 10.0 0.0010 10.0 10.0 10.0 10.0 10.0 10.0 0.0010 9.837460076564964 9.883736747052826 0.0010 9.90276356138407 10.0 10.0 10.0 10.0 10.0 10.0 10.0 10.0 5.8247215058515405 0.0010 10.0 0.0010 10.0 0.0010 10.0 10.0 2.7989516091631446 9.964670930559198 
0.7446625384337854 0.007380695418424801 0.005505301056534226 0.015424516845932625 0.004030959324778677 9.854886894990976 0.4548501204440569 0.01662521929031515 0.0032149566812566402 0.1323828363979579 0.42800226852752876 9.473523265335343 9.350644355510118 9.400486162530614 9.884464020277 9.401027222167759 9.834818989549742 9.929171408536057 9.82282513422736 0.05837334851284133 9.055096783094596 9.523084594725853 0.01959743155282781 9.4254164407891 10.0 7.499149731087203 9.839935613968125 9.886039225075024 9.833625137413955 9.830384455265355 9.922120619942906 9.84454375571442 6.858770886481253 9.873362214909585 9.763073401486915 2.621058802780251 10.0 9.920232605922985 2.582729068526313 5.428996725775352 7.417010612288477 9.832039605181231 9.86636411153144 9.827422001835087 5.88945360197368 2.370038589398533 9.57299880671457 9.91658406611614 
0.0010 0.12174524497086553 0.0014726172430159718 0.0012658927626351974 0.0011345404703197075 0.0010 4.837037969877036 3.6180739184606265 0.0010 10.0 10.0 10.0 8.863849713548992 5.495694527765625 9.983706880167517 10.0 10.0 3.8532141349275904 10.0 1.6875271170983734 3.318450072800027 5.504063800242663 10.0 10.0 1.9279976032176243 0.0010 9.433711322369382 9.978234685346289 10.0 10.0 3.9695916227235406 10.0 9.723040297094308 10.0 9.54833717014639 10.0 10.0 9.918474435340013 10.0 9.899325869557046 10.0 10.0 9.769318348033027 10.0 5.279320772133589 2.654058546738998 8.340017320716616 10.0 
0.0010 0.0010 0.0010 0.0010 0.0010 10.0 0.0010 0.0010 0.0010 0.4117346828006587 0.0010 0.8390913311898529 10.0 10.0 10.0 10.0 10.0 10.0 10.0 0.0010 10.0 0.0010 0.0010 10.0 0.7623754261354372 10.0 10.0 10.0 10.0 10.0 10.0 10.0 10.0 10.0 10.0 10.0 10.0 10.0 1.676289988215777 10.0 0.0010 10.0 10.0 10.0 10.0 4.728847520031167 10.0 0.0010 
0.0010 0.0010 0.038281487346542256 0.0010 0.0010 0.0010 10.0 3.631879998360441 0.0010 7.03884370698527 0.0010 10.0 10.0 3.1150460784501375 10.0 10.0 10.0 9.479880785683028 10.0 0.0010 0.0010 5.372586561084481 8.767167392713077 6.855100003344325 3.8914740787442983 1.0831186439900105 10.0 8.659339271673108 10.0 9.345329977893861 10.0 6.7648036090144075 3.510061228448399 9.361849294091952 10.0 8.34784947003742 10.0 9.997220928882433 10.0 10.0 8.782130643697041 10.0 10.0 10.0 10.0 8.032314557459703 10.0 7.212641310533355 
0.0010 0.0010 0.0010 0.002110675433901802 0.018479841797396923 0.0010 0.9593627317947478 0.0010 0.0010 7.919682929688476 1.5061279785523165 5.771626877064689 1.644869352290871 4.4876769038352355 10.0 10.0 10.0 1.6771108143074756 10.0 0.0010 5.031572054981119 0.9005801568787133 0.0010 1.63247437534603 0.480805822001412 0.0010 10.0 10.0 10.0 9.987205548828156 10.0 10.0 1.119011821414393 10.0 1.7683595729372792 8.655759408910441 6.895637239249655 9.953387958138055 4.40669378389794 10.0 10.0 10.0 1.6184036192020193 10.0 4.529179221670571 9.535318198536658 5.1924954448306355 9.977740976600714 
0.0010 0.0010 0.0010 0.0010 0.0010 0.0010 0.1926193562469568 0.0010 0.0010 10.0 0.0010 4.518371221220246 0.0010 10.0 10.0 10.0 10.0 0.0010 10.0 0.0010 10.0 0.0010 2.5094168059307087 0.0010 10.0 0.0010 10.0 10.0 10.0 10.0 10.0 7.908065492095005 0.0010 10.0 0.0010 10.0 0.0010 10.0 10.0 10.0 10.0 10.0 0.0010 10.0 10.0 10.0 10.0 9.345201269744374 
0.7910899193154699 0.8925506847809623 0.0010 0.0010206152177579574 0.0017100579897634514 0.007174082925867896 0.0010 0.0010 8.64627163091859 0.0010 10.0 8.964893669856371 10.0 10.0 8.389215323581217 9.633875501206631 8.971360666972313 10.0 8.964893669856371 2.4595961051429143 10.0 10.0 9.480222952606008 10.0 10.0 2.749458611552534 9.947396225021684 8.048728282477912 8.964779778887099 10.0 9.539860577441427 10.0 10.0 10.0 10.0 9.975346042866038 9.579047395896048 9.894654857454068 9.480222952606008 9.997815727844298 10.0 8.964893669856371 10.0 8.964893669856371 9.6244870962141 0.0010 9.480222952606008 10.0 
0.0010 0.0010 0.0010 0.0010 0.0010 0.0010 0.0010 0.0010 9.167836743430655 0.40607976699405324 9.089277303408004 0.0010 9.955863885529583 10.0 10.0 10.0 0.8331632565693461 10.0 0.8331632565693461 0.38658721925796424 10.0 7.048659383823801 10.0 9.952803000051686 10.0 0.0010 9.925087217865316 10.0 0.8331632565693461 10.0 9.655224888278497 9.602700209564176 9.950562083739506 10.0 9.955022062448363 5.994851023836651 9.581946685058268 10.0 10.0 10.0 7.616714118246823 0.8331632565693461 9.952167375084835 0.8331632565693461 10.0 0.0010 10.0 10.0 
0.0010 0.001000000000000334 0.0010 0.0014980098408304767 0.0010020175522430937 0.0010 0.5920085277548939 1.939305440498822 0.0010 7.80581070989755 5.4725055221665 10.0 8.871304147358767 4.002614363247748 10.0 9.994475874862607 10.0 6.895944745682749 10.0 0.0010 9.707684073115857 10.0 10.0 10.0 7.705442529372542 6.1025439897984235 10.0 10.0 10.0 9.98900336887386 8.24241922044526 8.628724527813755 8.770446528125097 9.993173293084569 9.183358166443794 3.8812624874656354 6.623444287499802 10.0 10.0 10.0 10.0 10.0 10.0 10.0 8.858992701957478 9.772590543097497 8.045526371500854 9.918612755662934 
0.006252807424887975 0.11213542752918707 0.0010000527194464954 0.0014237166370442962 0.001001869456239795 0.0010369004482660867 0.5281324608116913 2.270324393501652 0.004216055889902955 9.994776983324973 9.312210985500089 9.959820899357634 7.852624261858338 4.291321557358942 9.957856028825883 9.994274868971914 9.994776983324973 6.1812465548683635 9.994776983324973 0.5224185349489266 9.533742846767133 10.0 10.0 10.0 9.93945740016133 5.465368498394336 9.999573045535092 9.999999129387476 9.994776983324973 9.990361753861187 10.0 9.69161070621468 7.767287296734819 9.993237987595403 8.116657293231167 3.751898080930229 6.123309794477971 9.93473951016296 10.0 9.976946390792104 9.99491000585818 9.994776983324973 10.0 9.994776983324973 8.815660765859231 9.773158994347977 9.8087929860071 9.860645672047774 
0.0010 1.041255416983599 0.0010 0.0010 0.0021086495514805047 0.0010 0.0010 0.0010 8.347588585462255 0.0010 4.92303255090933 1.4196638087106286 10.0 10.0 10.0 10.0 0.28738508913018546 10.0 0.31540239477556087 8.14353200004715 10.0 10.0 9.870921935384363 10.0 10.0 0.5672945491358741 10.0 10.0 0.3157951061064539 10.0 10.0 10.0 10.0 10.0 10.0 6.453820225653525 10.0 10.0 10.0 3.99943489913755 6.086795699025917 0.1474356644717263 10.0 0.2980989986909037 4.67593180725093 1.1497235049232555 10.0 9.93847656328541 
0.0010 0.0010 0.0014069860376595834 0.0031936581427063834 0.0010 0.0010 0.7568002763697841 6.761130965103388 0.0010 10.0 10.0 9.989136713784251 9.709623714019852 1.576906225321279 9.98137259779779 10.0 10.0 5.039760656250947 10.0 4.621146526554251 10.0 9.484764775330543 9.885854680974367 9.74202322760709 5.6267407102454055 6.953449113889412 10.0 10.0 10.0 9.999859194771943 10.0 5.865567647434989 9.694562608662897 9.99850987225427 9.709623714019852 5.811839508821082 0.6952291858297839 10.0 10.0 10.0 10.0 10.0 9.735930593552897 10.0 6.413795609937102 5.890816825833609 6.334205584310961 9.924402279802097 
0.001000000000000334 0.0010 0.0010 0.05677833373839413 0.0010 0.0010 0.0010 0.0010 0.0010 5.5823128345277215 10.0 10.0 10.0 10.0 9.572141422019063 10.0 10.0 10.0 10.0 10.0 10.0 10.0 10.0 10.0 10.0 9.995163900244414 10.0 10.0 10.0 10.0 10.0 6.15609715066578 10.0 10.0 10.0 8.808341335967512 7.505953788880689 10.0 10.0 10.0 10.0 10.0 10.0 10.0 8.057280420819634 5.6782447389209825 6.2991794329640225 10.0 
0.0010168698538455681 0.0010 0.0010 0.020752186057386976 0.0010 9.69688970354171 1.3414019038052332 0.0010 0.0010407739481140528 0.0010 8.094552029471403 8.543221550048365 9.801548107499336 9.900591868756647 10.0 10.0 9.87721438875233 9.073964674811021 9.999933028438537 2.6552333632019036 10.0 8.393068748354727 0.0010 8.74760231257631 8.782381363296116 9.561071493681997 9.861916003418568 10.0 9.99993423515233 10.0 9.713532764017948 10.0 9.109251008273514 10.0 9.992998900726189 0.05953086685336849 4.588483186955581 10.0 2.981291274208482 4.821711341884657 9.94763064885391 9.999946455249257 9.919916441667759 9.99993679778369 9.915650989415372 0.27586041205668194 9.512840785628617 9.797326705674033 
0.0010 0.0010 0.0010721534613476421 0.0023183631507573714 0.0010 0.0010 0.0010 1.1198124633083995 0.0010 10.0 10.0 10.0 8.261686521074317 10.0 10.0 10.0 10.0 3.7741754668619696 10.0 0.0010 10.0 10.0 2.307995843055462 8.151237478847822 10.0 7.447620780528566 10.0 10.0 10.0 10.0 10.0 7.026684778996845 8.914921196508253 9.995440981335754 7.731295555420896 6.22682453313803 8.982340687243118 10.0 10.0 10.0 10.0 10.0 8.687496290799423 10.0 10.0 8.895805549437952 10.0 10.0 
0.0010 0.0010 0.0010 0.0010 0.0010 0.0010 0.5683365085988643 0.0010 0.0010053144580108814 10.0 0.0010 9.926506828950238 0.0010 10.0 9.965526722780671 10.0 10.0 0.0010 10.0 0.0010 10.0 2.161990017675687 4.272922378015688 0.0010 10.0 0.0010 10.0 10.0 10.0 10.0 10.0 8.251921377664994 0.0010 10.0 0.0010 10.0 7.715916787314544 10.0 10.0 10.0 10.0 9.999222939041749 0.0010 10.0 10.0 10.0 10.0 10.0 
0.239516017502862 0.0010 0.0010 0.0023676354389198916 0.0010 8.052630201378552 0.0010 0.0010 0.001000000000000334 0.0010 0.7360014799545942 10.0 10.0 3.51950862758439 10.0 9.632067971612154 10.0 9.50005 10.0 0.0010 10.0 10.0 0.6378808034639754 10.0 10.0 8.14163295277973 10.0 10.0 10.0 10.0 10.0 7.803717598005542 10.0 10.0 10.0 0.0010 9.124953194900954 9.775044101206046 0.4719595749728427 10.0 5.038307516539113 10.0 10.0 10.0 9.945970215369009 5.000500000000001 9.70907001889292 5.0005 
6.164057975103244 4.173104880717799 0.0010862716603651516 0.025950879272220305 0.006736483320878869 0.20968293034715557 3.194505646174586 3.909520951096694 9.887840447091158 0.08325934033095186 7.091379048903307 2.9096209510966933 9.966599876363114 6.091479048903306 9.919289621295349 6.091479048903306 4.3484338841205465 9.969200608399959 4.454385348628905 9.891201048726572 5.8547258319124005 5.750621953793637 10.0 9.967335854921329 5.833557260795056 6.187013752640751 9.982091883088964 9.62839801262886 4.433930334034006 9.956188119000862 3.753943672662243 5.962141787171982 6.719900668192514 9.995545902485947 9.177406596690481 0.8235934033095187 5.072942041669809 8.601427966336 5.304116669284214 6.091479048903306 8.12296682099562 4.3495033159608525 9.968957195610079 4.346071539751476 4.841456589779615 0.08325934033095186 5.7342516612589325 9.773336089828788 
0.0010 0.0010 0.0010001388371584834 0.0010 0.0010 0.0010 0.6564428039801173 0.0010 0.0010 9.998537565488508 5.000500000000001 6.924673592874523 0.059990024856422366 5.0005 10.0 10.0 10.0 0.059990024856422366 10.0 5.000500000000001 0.0010 0.4962853410323653 6.049961030655448 0.059990024856422366 5.0005 1.7989210508551217 9.73092811766809 7.120954148540284 10.0 9.999999055832529 10.0 9.893154767858116 0.059990024856422366 10.0 0.059990024856422366 9.95400537878431 9.508456012182862 9.899880494488256 4.65418685583093 10.0 5.0005 10.0 0.059990024856422366 10.0 9.972764737172698 5.254658120654272 0.0010 10.0 
0.0010 0.0010 0.0010 0.0010 0.0010 0.0010 0.0010 2.1054771566205277 0.0010 10.0 6.022062672909829 10.0 7.7975636132657025 9.011867272273877 10.0 10.0 10.0 7.421676052648303 10.0 4.654406921055748 7.191553625619928 10.0 10.0 9.336209191605285 9.451653220906676 1.7224043990551001 10.0 10.0 10.0 10.0 10.0 3.189664028711901 7.572792799301754 10.0 8.177145238883732 10.0 4.719961234344016 4.2064023716261145 9.675523139959774 10.0 10.0 10.0 8.297265663417472 10.0 1.1981110167127598 7.751417317910642 6.3414348952061586 10.0 
0.747196926759752 0.0010 0.00349387431828341 0.002494728899783168 0.0010 9.933233476494198 0.7731848336679128 0.0010 0.0010 0.06816468042727673 0.0010 3.7631336392513797 9.978162346058438 9.980726236568184 10.0 10.0 10.0 5.0005 10.0 0.0010 8.85326385609484 9.96230017578783 1.2807335145231313 9.971494055464643 9.963824473527696 5.000500000000001 8.25623853763581 10.0 10.0 9.842626019729352 9.999551009161008 7.591796664658072 9.972106617202165 9.812291111580224 8.358330054138047 0.04291372717075087 10.0 9.30868040783676 7.233157731417531 10.0 4.422577950458352 10.0 9.97896545057925 10.0 6.1121540625153035 10.0 9.556242937820798 3.733039126949296 
0.9994908185923164 0.0010 0.0077667982899324575 0.017186369299715693 0.0062088096889841805 8.997949608226136 0.0010 0.0010 0.0010 0.0010 0.0010 10.0 10.0 10.0 10.0 9.294183079527814 10.0 9.06550148118653 10.0 0.0010 10.0 7.814565512409478 0.0010 10.0 10.0 7.054677394885339 10.0 10.0 10.0 8.702404525450595 10.0 10.0 9.843407638039134 10.0 10.0 3.2050662459862163 10.0 10.0 0.9376482030931053 3.6907540603271984 10.0 10.0 10.0 10.0 4.695461033647823 0.9054405113146435 10.0 10.0 
0.0010 0.0010 0.0010 0.0010 0.0010 0.0010 4.481324357897718 0.0010 0.0010 7.500240272756304 5.50045 10.0 0.0010 2.9282333699614638 10.0 10.0 10.0 0.0010 10.0 0.001000000000000334 4.50055 0.001000000000000334 0.001000000000000334 0.0010 5.50045 0.0010 10.0 10.0 10.0 10.0 4.197758995539876 10.0 0.0010 10.0 0.0010 4.5005500000000005 10.0 10.0 4.345512945423578 10.0 10.0 10.0 0.0010 10.0 10.0 10.0 4.3370303989482695 10.0 
0.0010 0.0010 0.02749509364310578 0.040569093400451936 0.004381142519499115 0.0010 0.5241901998450432 0.0010 0.0010 9.818465457147335 0.0010 9.777843333264524 0.0010 9.513305071532466 10.0 9.797920621466227 9.777831590179295 0.0010 9.777831590179295 0.0010 9.485121255167122 0.0010 2.8401170634324346 0.0010 10.0 4.948786720436441 10.0 10.0 9.777831590179295 9.892166978583138 9.82561790072536 7.339467965927145 0.0010 9.573811535252084 0.0010 10.0 5.512260406073865 9.97548615205151 9.773742095069778 9.465115200406117 9.777949391722332 9.777831590179295 0.0010 9.777831590179295 10.0 10.0 10.0 10.0 
5.000500000000001 5.000500000000001 0.004324960335246621 0.0027194734787318667 0.0012767661018533213 0.1156787314082189 9.156128803018488 9.201161542953656 5.000500000000001 0.2611785876906616 8.831886095780334 1.5753963635403339 10.0 0.9434207633428553 9.998672880266945 5.0005 7.205635284377971 9.68794910264066 9.967482697180056 9.196627517204643 0.5869896709516642 1.5960062984810066 8.114383249454182 9.725612683471411 1.2287431145279495 2.1053983433451 9.992413425922017 7.206766936142955 9.96748229278922 9.999125204505424 4.794684727860241 1.2446569189887047 5.547507120958288 9.985337123434133 10.0 0.0010 2.074645330222719 9.959722565560266 7.574878860997703 4.1164632881626355 8.67114919005807 9.966996212839586 10.0 9.96743179477815 0.7998714436927759 1.1690828353636111 1.5906448068098191 9.986121881597505 
0.18283604020610297 0.18222289020614052 0.0077472022297756455 0.03229665581381688 0.013943608482610614 0.03326090721941509 4.39456455921813 0.1127239470292323 0.10460461596788242 7.1338708940618245 7.7384371760000175 8.758952280010268 7.65919421302892 0.0010 9.98182145760516 9.927828256121003 9.82007177472173 6.635719443795475 9.82708973007208 0.0010 7.331441787116814 6.334733613626462 2.0938190712923648 7.948728405664166 7.9338169214027765 0.26050321556608436 9.285171458925884 9.94181938565077 9.820857965335065 9.809464053246678 7.4356722173550525 9.787844077618928 6.350417526500353 9.785758802593708 7.679456760376552 3.476031786490126 9.906326705182204 9.804631521895422 10.0 9.673378773666055 10.0 9.815339135642464 7.951142146125324 9.820941949091779 9.765092760715884 9.412491029561831 7.553474047533233 7.416517718856682 
10.0 6.29441022216287 0.0010 0.003459751965028854 0.0010 0.0010 0.0010 1.551206482061445 0.0010 0.0010 8.7919235970069 0.0010 10.0 4.378019691180522 8.609847882048284 8.928123583608459 10.0 10.0 10.0 8.019211265778779 3.2747947926014893 10.0 10.0 10.0 3.9244507502254313 6.263463816135708 8.031373117169093 8.404840281302022 10.0 8.57236212744692 3.6565268682784238 1.8771289095815291 5.637779613784895 8.250803142320713 6.592869135567607 0.0010 0.4504101350349945 7.642979663550582 0.8665698393171555 2.907873969987377 0.0010 10.0 10.0 10.0 0.1922626322303289 6.263463816135708 5.000498514004378 3.737536183864292 
0.0019177508087747288 0.3083337626379463 0.0013521322616981022 0.008968214015215838 0.0037519311875296242 0.0010 10.0 0.0010 0.0010 10.0 0.0010 10.0 0.0010 10.0 10.0 9.999082249191225 10.0 0.0010 10.0 10.0 3.7561864836899366 5.8921670137846185 3.8939071218902077 0.0010 10.0 0.5909942862066503 9.51882702807785 10.0 10.0 9.907552704764498 9.874312125135873 9.636709408625164 0.0010 10.0 0.0010 6.500360498598143 6.482768101068425 9.97652835608449 9.673998332742523 10.0 9.985693345213354 10.0 0.0010 10.0 9.682671567387583 10.0 5.0005 10.0 
0.0010 0.0010 0.0010 0.011135053067524365 0.0010 0.0010 0.0010 3.478365029317999 0.0010 8.537830596040678 6.593038968854756 10.0 10.0 9.904206582403733 10.0 10.0 10.0 3.162414186503395 10.0 0.0010 10.0 10.0 4.571847198874442 10.0 10.0 8.387679869416079 10.0 10.0 10.0 10.0 9.276762689331687 4.192363817898036 9.842071564832327 10.0 9.324728342199387 5.722615974661087 4.611731590698866 10.0 10.0 10.0 9.55686475732862 10.0 10.0 10.0 9.593109397383026 7.67731794142186 10.0 10.0 
0.011670375947083951 0.0010 0.0021169939054410747 0.0010 0.0010 0.0010 0.0010 5.768190663283095 0.0010 10.0 5.527916808236218 9.234337508927975 9.559178252821729 9.328089334731633 10.0 9.988984683771207 10.0 0.8865807066777032 10.0 4.777786615781464 7.433066645967932 9.091795260083195 10.0 9.593869327294085 6.745616882393232 1.1654561075717824 10.0 9.89634606947171 10.0 10.0 10.0 5.904128732585661 9.568645995092487 10.0 9.593869327294085 2.4847686442354777 6.602107283412771 10.0 8.105622187722606 10.0 10.0 10.0 9.770812668940925 10.0 7.527476661179578 3.9012215334366993 9.775484312734953 10.0 
7.709118392095572 7.355876978827945 0.012958655535460363 0.0010 0.05648658189557334 0.011230328182760627 0.26693791928429556 2.128910174747206 0.0010 0.0010 0.9835295170378178 0.0010 9.863745746262062 9.425382591369242 8.102998522152863 8.717006142806106 9.508274449394754 9.889020311039815 9.525886991338663 7.958764157772224 0.0010 0.0010 7.528003953578285 9.57686229890685 1.3617484635063715 8.776033273712047 9.65894500035159 10.0 9.817161988792941 10.0 4.331341380350913 0.10483687724839028 1.509762351366461 10.0 9.850814605519057 2.0140219889003834 0.0010 8.603960464505773 2.407565986717672 5.729318677563297 2.864249785767818 9.544475316422448 9.704084336947586 10.0 7.745248257986047 1.2227892666142028 2.0535196601750934 0.34215799254010815 
0.0010 0.0010 0.0010 0.0010 0.0020335513093213786 0.0010 0.26410075353939144 5.800729201638273 0.0010 7.309092866665978 8.331702045456694 10.0 10.0 7.638844300664447 9.982722971799152 10.0 10.0 10.0 10.0 7.522493909568581 7.756694386999268 10.0 10.0 10.0 10.0 0.0010 9.344542312421739 10.0 10.0 10.0 10.0 1.526862351364468 10.0 10.0 10.0 10.0 0.0010 2.833718910698881 10.0 10.0 9.763996580557686 10.0 10.0 10.0 0.6506306382868701 6.191104015718048 6.015507879323258 10.0 
0.0010 0.0010 0.005641992431300583 0.0010 0.0010 7.709501272531166 0.22712362570376077 0.0010 0.0010 0.001000000000000334 1.2343904637213479 9.9764577169101 9.040251150738062 9.634751734821505 10.0 9.976399160777857 10.0 10.0 10.0 0.2950607342576961 6.248116503967479 10.0 1.897890797936527 6.302870050482496 10.0 0.8631488574336483 9.99499290712928 9.993554900139564 10.0 10.0 9.346933687680348 10.0 6.6037692146204625 10.0 9.935437220777391 0.0010 4.425572075612335 10.0 7.143621441844569 9.346693797826196 10.0 10.0 9.935420865244572 10.0 10.0 8.027879837468554 10.0 10.0 
1.0476726067249242 0.0010 0.0010 0.0010 0.0010 10.0 0.0010 0.0010 0.0010 0.0010 5.339536696224214 0.0010 10.0 10.0 10.0 10.0 10.0 10.0 10.0 0.0010 10.0 10.0 0.0010 10.0 10.0 10.0 4.339638624595 10.0 10.0 10.0 10.0 10.0 10.0 10.0 10.0 0.0010 10.0 10.0 5.827664350470398 0.0010 0.0010 10.0 10.0 10.0 10.0 4.704995942269945 10.0 10.0 
8.602385563482544 0.0010 0.0010 0.0017605325312187658 0.0010 0.0010 0.0010 0.28049453013011383 2.801951073989633 0.0010 0.28049453013011383 0.0010 10.0 9.720505469869886 10.0 1.3992635263352713 1.4045814335672557 10.0 1.401178445020911 1.8426429273403766 0.0010 10.0 3.191107040056547 10.0 10.0 10.0 10.0 10.0 1.4045814335672557 10.0 10.0 0.0010 10.0 10.0 10.0 0.0010 7.370500381261779 9.720505469869886 0.0010 10.0 0.0010 1.4045814335672557 10.0 1.4045814335672557 10.0 0.0010 10.0 10.0 
0.0024715646011282035 0.8192109920021928 0.0010025813792222094 0.0010126180862542545 0.0017458112768069952 0.002961894699818861 0.1381578275233806 0.005814652788239483 9.791758282008011 0.20794218816138396 5.619270663401135 3.480331939814277 9.763925319654797 9.895211656260702 9.999949966998635 9.999982415179007 0.0010 9.757040576945876 0.0010 6.531981406432894 9.984069735531621 9.75115830019834 9.855268333461945 9.758061952799107 9.93283099139252 0.10098166967718358 9.999993177016801 9.978475388983387 0.0010 9.999999994927794 9.999985197004701 9.998990922479052 9.767924610395337 9.999994775293406 9.766290996010694 7.695761160412573 9.992188238034371 9.999963298643433 9.862855594392512 6.385711439243862 7.41674946132755 0.0010 9.774231197780782 0.0010 6.9076136923324585 0.26933263100238475 9.865534034684389 9.905172006799514 
10.0 10.0 0.002975798846560527 0.0010 0.0010 0.0010 2.440574606310025 4.296448130138762 0.034057152783742106 0.0010 0.7378797524629563 0.0010 10.0 7.20149203544809 9.783791754133752 8.990797544047822 8.649958636522921 10.0 9.97145274211887 10.0 9.641005252663343 9.974493352833617 9.449047679293104 10.0 2.7602358283080988 9.261839889461474 9.992360642446107 9.99705232435989 9.971790974230357 9.993122690360135 0.0010 0.22067363680469565 9.903037923828908 9.96772435437956 10.0 0.0010 9.293935129072588 0.0010 4.568898408802458 0.08886601364247615 0.0010 9.971717329462397 10.0 9.97181838746414 6.839026624363651 9.539086563379616 4.535311910267261 1.6425386038583307 
0.0010 0.012094353953618377 0.0010 0.0010 0.0010 0.0010 0.0010 8.487891685415917 0.01067466627991743 10.0 1.2558874929098778 10.0 10.0 0.0010 10.0 10.0 9.88601750130997 10.0 9.916743276123382 10.0 0.0010 10.0 10.0 10.0 0.0010 10.0 10.0 0.0010 9.90211888684438 10.0 0.0010 0.0010 10.0 10.0 10.0 0.30949296599076437 0.0010 10.0 10.0 10.0 10.0 9.920352256216368 10.0 9.922531959739963 10.0 10.0 8.802839421164615 10.0 
0.8369263721068733 2.1571817757654395 0.0017401236676984106 0.0010157130489574125 0.0012270761983138004 0.003986693546640082 2.754659501785815 0.9095501178083482 6.409993900633955 0.08564705940095724 6.678044353760508 3.2761869816685403 9.982676505302985 6.7463481234800575 9.502488996561363 9.400652251585788 6.3713833799327695 9.895717119132614 6.3687417167745215 5.365169906347994 7.703704694605724 9.514651645684681 9.485403491980993 9.974385441897974 7.231293343063422 3.922567603402493 9.979054502737963 9.18173913328002 6.368696910015641 9.987244154253016 9.790530272423219 6.746470856249632 9.907056270369745 9.996352136956093 9.873236836182297 7.302198382953601 9.51738027847009 9.959293468293287 8.37914603339678 9.760655655768467 9.63410956272012 6.368714588535961 9.995582354386768 6.368738186218445 7.188005492468631 1.9991513155173726 7.956105079524082 7.353335712579652 
0.0010 0.0010 0.0010 0.004096343171704689 0.0010 8.088223488352325 0.0010 0.0010 0.0010 0.0010 0.0010 9.449144407921345 10.0 10.0 10.0 10.0 10.0 8.087009085678574 10.0 0.0010 10.0 10.0 0.0010 10.0 8.176725429900085 3.5311395818495015 10.0 10.0 10.0 10.0 10.0 10.0 10.0 10.0 10.0 0.0010 4.081234375449411 10.0 5.580550414013692 10.0 0.3838959171942209 10.0 10.0 10.0 10.0 0.5127296570955877 10.0 8.27710659220602 
0.0010 0.8490693152517331 0.0010 0.0010 0.002166754026819513 0.003910561746776905 0.0010 0.0010 7.397884465894269 0.0010 4.501919870334824 1.695388885099159 10.0 9.965699742541519 10.0 10.0 0.9222932960877785 10.0 0.9447407872075815 7.603666285615027 10.0 10.0 9.367629739576381 10.0 10.0 0.0010 10.0 10.0 0.9450553914203887 10.0 10.0 10.0 10.0 10.0 10.0 6.701341693359261 10.0 10.0 10.0 4.789401936816552 6.751114315920499 0.8101635530521178 10.0 0.9308775197447805 5.585179274423132 1.253376154310719 10.0 9.890803292686828 
0.08215422834414632 0.00579837839230039 0.001064393405358156 0.003953131758919266 0.0011377799573183643 0.09863379349656465 2.2877246482729627 0.9795555496079711 0.0015075233828504794 9.78863371444718 1.8463623592607195 9.150612278925948 4.9638852112521645 0.5933175647286411 9.929763753271516 9.93231037619579 9.967477598097242 3.986224830127875 9.991793932007194 1.1972332812344924 0.5935871803520452 2.450021695397413 4.892106925280236 4.9638852112521645 4.96691008683132 0.9784411890852622 9.884199252123839 9.055650250663849 9.988388947572421 9.752321098239518 9.021444450392028 5.4022000753487935 5.0005 9.996876967347871 4.9638852112521645 9.206212597855515 0.4368691245218632 9.051939794719662 5.0005 9.712732879343411 9.838680672168513 9.991618493931075 5.0005 9.986997170581631 0.3616838230744168 9.56820111884402 0.5933175647286411 5.0005 
6.561777865518279 0.0010 0.10767769381304233 0.0010 0.01544123779904491 0.0010 0.0010 0.0010 10.0 0.0010 0.0010 0.0010 10.0 10.0 10.0 2.5703809734356398 0.0010 10.0 0.0010 10.0 10.0 10.0 10.0 10.0 10.0 0.0010 9.224420049026604 6.233961710605083 0.0010 9.644091419550204 10.0 10.0 10.0 10.0 10.0 10.0 10.0 4.707847505476201 10.0 0.0010 0.0010 0.0010 10.0 0.0010 0.0010 1.099596166883198 4.798116559840455 10.0 
0.0010 0.0010 0.0010 0.0010 0.0010 0.0010 1.138685977256942 0.0010 0.0010 10.0 0.0010 10.0 0.0010 1.7447118887513038 10.0 10.0 10.0 0.0010 10.0 1.8401485761916145 0.0010 0.0010 0.0010 0.0010 0.4638682129023689 0.0010 10.0 10.0 10.0 10.0 2.7518305628977378 10.0 0.0010 10.0 0.0010 10.0 9.22797180663903 10.0 0.0010 10.0 10.0 10.0 0.0010 10.0 9.385200514241436 10.0 1.2455908413502816 10.0 
0.0010 0.0010 0.0010 0.0010 0.0010 10.0 0.0010 0.0010 0.0010 0.7046379184939946 2.267986085897979 0.0010 10.0 10.0 10.0 10.0 10.0 10.0 10.0 0.0010 10.0 0.0010 0.0010 10.0 0.0010 10.0 10.0 10.0 10.0 10.0 10.0 7.6375635572628395 10.0 10.0 10.0 10.0 10.0 10.0 0.0010 10.0 0.0010 10.0 10.0 10.0 10.0 0.0010 10.0 0.0010 
5.017233051992888 0.0010 0.0010 0.0010 0.0010 0.0010 0.0010 0.0010 0.5887986811239192 0.0010 0.0010 0.06355004961122646 10.0 4.957365579099135 10.0 4.958469194191088 0.7136455612847872 10.0 0.713679625640971 0.0010 10.0 10.0 0.0010 9.436381451630584 10.0 0.0010 10.0 10.0 0.713673884572712 10.0 4.998390490488458 10.0 9.389124024018173 10.0 9.43297283341181 0.011488000840061297 10.0 10.0 10.0 9.292757232113482 4.918463319512443 0.7136679394113843 9.435529465365661 0.7136598527460762 10.0 1.0590382710487507 10.0 9.224182507094994 
0.0010 0.377777970835686 0.0010 0.0010 0.03309343264438888 0.0010 0.0010 0.0010 5.703403697072321 0.0010 10.0 5.334599042747832 10.0 10.0 10.0 10.0 9.71697948537695 10.0 9.714206513103157 10.0 10.0 10.0 10.0 10.0 10.0 10.0 9.654104866120235 10.0 9.717880427003077 10.0 7.686507350646044 10.0 10.0 10.0 10.0 10.0 10.0 2.3131215904260243 5.830212232799022 10.0 1.0136997253888476 9.715045491299819 10.0 9.716049291790949 10.0 0.0010 10.0 10.0 
8.455989759774173 0.0010 0.0010 0.0010 0.0010 0.0010 0.0010 0.0010 1.4073478514622997 0.0010 0.0010 0.0010 10.0 2.4824920926686023 10.0 1.4999246971653264 0.0010 10.0 0.0010 0.0010 10.0 10.0 0.0010 10.0 10.0 0.0010 10.0 10.0 0.0010 10.0 1.821968637810687 10.0 10.0 10.0 10.0 0.0010 10.0 10.0 10.0 8.988446365856593 1.4286264072612438 0.0010 10.0 0.0010 10.0 0.0010 10.0 8.27972118926179 
0.0010 0.0010 0.0010 0.0010 0.0010163067532838843 10.0 1.0579428164243692 0.0010 0.0010 0.0010 0.683785999580778 10.0 9.792494129138912 9.687584470334953 10.0 10.0 10.0 9.796422543017735 10.0 0.0010 9.826317505816412 5.125140228901126 0.0010 9.805572358646383 8.51323409626504 9.970827212361286 10.0 10.0 10.0 10.0 10.0 10.0 10.0 10.0 9.966601876562251 4.858510317189033 9.695322605331999 10.0 7.5056590563261905 10.0 9.509939565202659 10.0 9.792494129138912 10.0 5.211469060206959 0.0010 10.0 10.0 
0.4268871205703695 4.807518293643442 0.0010169277504840685 0.0010 0.0010 0.0010 0.0010 1.279482971202072 0.0010 0.0010 7.685569769892466 0.6010663209262302 10.0 2.347877685940917 4.96763903402374 10.0 9.666780754761296 9.83153832111964 9.67731856711929 7.02099174405733 5.23345758777973 10.0 3.0690991999169217 9.439167926911244 3.1989000701605157 2.35256479428029 2.9507983136670877 9.300909386126433 9.680339654089424 4.951742440198866 1.9917095913797418 6.504605760814683 0.0010 3.674882746280619 2.533759338565884 2.0206276023616745 0.0010 1.9640051601460629 7.814906460818854 4.222609212250967 9.165630189621933 9.675400416012849 10.0 9.679572278256387 1.9964962932915395 10.0 3.363360383916608 0.0010 
0.0010 0.0010 0.0010 0.001005510874126727 0.001739592381755679 0.0010 3.607802844933703 0.0010 0.0010 10.0 4.2869264054402025 5.0005 0.0010 3.635501357512741 9.851406826738758 9.950005 9.9720422937066 0.0010 9.993726907706472 1.4970528415405173 3.613421913371176 5.0005 2.76803750695443 0.0010 5.0005 0.0010 9.999956214757544 9.994586800930433 9.978740554960895 9.971012953260102 9.749086083078051 10.0 0.7544420995917296 9.950154793918397 1.0872301365693477 10.0 3.8175357748880385 9.988306356780942 5.4382148268871315 9.945866231378165 9.936954408046192 9.982448411798257 1.085070381551902 9.981044311278595 10.0 7.219486607646539 4.6377614991842355 7.729611233022745 
0.0010 0.02213140629617444 0.0010 0.0010 0.0010 9.361590406167794 0.0010 0.0010 0.0010 0.3900937255142596 4.83632692411496 0.0010 10.0 9.427677573259691 10.0 10.0 10.0 9.167169360649801 10.0 0.0010 10.0 0.0010 0.0010 10.0 0.0010 2.695671477530719 9.999318482458257 9.904134477346252 10.0 9.996595371367357 10.0 8.386980779530273 10.0 10.0 10.0 10.0 10.0 10.0 4.657291451080882 10.0 0.0010 10.0 10.0 10.0 10.0 2.5921695018604467 10.0 0.0010 
0.0010 0.016446678206188343 0.0010 0.0012110532563801013 0.0010 0.0010 0.1766247695298483 2.7612251197890427 0.0010 7.37414784097712 9.873001404366864 10.0 8.68808626012395 9.931590282859588 10.0 10.0 9.888661394022236 5.0005 9.997138042040124 0.012617391129078483 10.0 9.628506472295003 5.120118338581177 8.38208297825736 8.114547176666342 7.4821021791997975 9.997819915699337 10.0 9.940172813008465 9.976819848399472 8.180117818974455 5.0005 7.5692631777217665 9.969591982695261 7.698939390238431 5.000500000000001 5.004933934530353 10.0 5.000500000000001 10.0 9.995109978587838 9.993853611956832 8.550560733889657 9.997136738325715 9.512316108901087 5.000500000000001 6.431837311744838 9.998602418140996 
5.9814281002535825 0.7795138393046859 0.014714918794737263 0.0012865765262048707 0.0011558559654912626 0.0014631698780108466 0.4837909506370883 0.2487514123008978 1.5919261766929482 0.28149523840572604 0.652748927757246 0.0010 9.977629135687044 4.564262558119822 9.963976625179832 4.16642496173422 3.519093664943763 9.708814218098448 3.5304629475119897 3.1990292930730044 9.003380006089017 9.796500910203468 0.4153658868705459 9.486968825594284 9.881817883864267 3.35556285768095 9.933369064323971 7.231013774564499 3.5204868888356478 9.983706152672529 4.111149695364415 6.111680283565564 9.44103319621872 9.982392461615158 9.297288527276157 0.3592279077574184 9.135230307809005 10.0 5.755172987130807 6.26837918952468 4.9531399691067435 3.5300792325754786 9.504066951591405 3.5159308184611087 9.852568804267175 1.9133381382139092 5.754881178574638 9.094783704342213 
0.0010 0.0010 0.0010 0.0010 0.0010 0.0010 0.7430129100090292 0.0010 0.0010 10.0 10.0 9.738692065414696 0.0010 0.0010 10.0 10.0 10.0 0.0010 10.0 9.271850978600195 0.5352644731576195 0.0010 5.594236291803237 0.0010 4.756753042940505 1.2049044156105255 9.813946971588795 7.975624067884118 10.0 10.0 10.0 9.686287791584586 0.0010 10.0 0.0010 10.0 8.561504374909248 9.93142560247088 0.8686771320361029 10.0 4.9773897147410056 10.0 0.0010 10.0 10.0 6.740458816857206 0.0010 10.0 
0.0010 0.0010 0.0010 0.0010 0.0010 0.0010 0.0010 0.8181703838803651 0.0010 5.059194780773851 4.849442502451668 10.0 10.0 10.0 10.0 10.0 10.0 9.266279583845513 10.0 9.420656580881879 7.5801718547320025 10.0 3.3870404308236646 10.0 10.0 7.16979633007191 10.0 10.0 10.0 10.0 10.0 7.370891094936299 10.0 10.0 10.0 5.508983100210144 5.914122170327925 10.0 10.0 10.0 10.0 10.0 10.0 10.0 7.653547097953302 5.904190042475193 10.0 10.0 
0.297853249588345 0.0010 0.0010 0.0010 0.0010 0.008845824513085514 2.933289558160976 0.9426660968139405 0.0010 10.0 8.442559191860438 9.940410076875601 9.767980352392009 5.217047373482976 10.0 10.0 10.0 5.69082331227476 9.794994048750198 6.6037726459779496 5.024256237413348 9.743992466856687 10.0 7.612170166817125 5.355853552958284 3.6892163804599685 10.0 10.0 10.0 10.0 9.981835349322143 6.895280566605545 10.0 10.0 10.0 7.754003311264011 4.50055 10.0 7.05473057490398 9.244053911409665 8.958257537159444 9.744611120799012 10.0 10.0 0.3726605490090664 5.0822190189017835 8.766796258233539 10.0 
0.0010 0.0010 0.0010 0.0010 0.003264273999897609 0.0010 5.000500000000001 1.678358681937369 0.0010 5.0005 0.5339755584926413 6.152285577997759 9.50005 0.50095 10.0 9.990836726442685 10.0 6.530445027898046 10.0 1.0196429517685233 5.000500000000001 10.0 10.0 9.50005 6.068304358737252 8.120411065436254 10.0 4.64989824549984 10.0 10.0 10.0 0.0010 10.0 10.0 9.542137360472584 0.0010 10.0 10.0 0.50095 9.50005 9.72762811137751 10.0 9.50005 10.0 3.0566239447475736 0.0010 1.7391199551926393 10.0 
0.0010 0.0010 0.0010 0.002338623541264946 0.0010 0.001000000000000334 0.0010 1.907714359844284 0.0010 5.000500000000001 4.442352460428669 10.0 9.914590299331113 10.0 9.989279444740143 9.693540360666674 10.0 5.0005 10.0 3.317312492664721 9.710691316263302 9.80697499718633 2.857210809994441 9.91451878799959 9.92433553528424 7.106175475122316 10.0 10.0 10.0 9.999945092211233 9.466576836035362 6.3172177198178225 9.952251138847226 9.999611135506179 9.914607272126156 6.227371628112692 7.18034094802829 9.991355801778054 10.0 10.0 10.0 10.0 9.930049334316259 10.0 10.0 4.579234322422654 9.508301018644755 9.705615023764015 
0.0010 0.0010 0.0010 0.0011967127289527896 0.0010 0.0010 10.0 0.46130468609391073 0.0010 0.0010 0.001000000000000334 10.0 5.0005 10.0 10.0 9.99958918896623 9.50005 4.338258311252898 10.0 4.952874603174236 0.2595531438629388 3.963055002106849 3.7078147287707557 5.0005 10.0 4.629546007828604 10.0 10.0 9.50005 10.0 5.502950010622144 6.391745351293267 4.030166057322453 10.0 4.4855032068731395 5.815405173813882 10.0 9.576656530387886 10.0 10.0 10.0 10.0 5.0005 9.85054831476803 0.0010 0.001000000000000334 10.0 10.0 
0.0010 0.0010 0.0010 0.0024528876416812038 0.0010 0.0010 2.393565834378476 0.0010 0.0010 10.0 4.007178866804426 6.570590365894041 0.6870420235095454 4.934635467110048 10.0 10.0 10.0 1.1484242378942242 10.0 4.643754497457621 5.057533021371303 1.496083653084967 0.6980648365027888 0.5593651973143767 6.929894453756737 0.0010 9.626037770704343 9.711009543254665 10.0 10.0 10.0 10.0 0.9258618146390287 10.0 0.9250142369808032 5.6536501615578745 10.0 10.0 6.456789923829154 10.0 10.0 10.0 0.9703796771690616 10.0 10.0 10.0 7.79497343138387 10.0 
0.0010 0.0010 0.0024911178586921583 0.0010748424465868301 0.0014585308529670034 0.0010 0.0010 3.2066324732135385 0.0010 9.873168883933992 3.7959533280081086 9.538976710105898 10.0 9.588825765926552 9.976400717663712 10.0 10.0 8.370958454623537 10.0 7.53808498516044 7.211669528989014 10.0 6.6801342406159145 10.0 8.896180080313952 3.3385917000809036 9.630073681702656 9.985701974116077 10.0 10.0 9.99999788450442 5.0005 10.0 9.900443140447775 10.0 7.695901322583708 1.093662823258692 5.480341718094722 10.0 10.0 9.937345538802838 10.0 10.0 10.0 5.0005 8.878658221370605 9.752987304452468 10.0 
0.0033292598892866836 0.003270753047671507 0.0010644378227102212 0.0010050556076856045 0.0010 0.0010 0.5105810347582205 0.0010 0.0016653851778116024 9.994913335022234 9.761623452621974 9.802289414291259 1.0419700605126243 6.751687769347448 9.996812808789924 9.998870778791701 9.99895470768506 0.0010 9.99906522150214 0.0010 7.751587769347448 5.589359116524629 6.7538629448180485 0.47861195179796967 7.751587769347448 0.0010 9.986026970661161 9.988619768517426 9.999099086875997 9.999281682555434 9.938936634529197 6.888706028121088 1.0250700602524034 9.998995953055223 1.0420162756873985 9.994111523119608 9.995462452166628 9.997453113260816 7.909267994652139 9.99977700268759 9.996359821307149 9.999466610727005 0.0010 9.99914208716117 10.0 8.798228330259839 9.919939250542146 9.959638309856102 
0.019432407149536424 0.012338922206572626 0.00312648720721249 0.0029988300274166758 0.003489688590942575 0.0010097784879817434 5.0005 5.0005 0.03839399340561452 5.0005 5.0005 5.613079222551518 9.24111667004597 9.641069253206828 9.362732143597144 9.85100018407392 9.962606006594385 5.000500000000001 9.962606006594385 5.568304247712456 5.000500000000001 7.688495456652377 5.366925825686344 8.92650416701587 5.000500000000001 5.000500000000001 9.328499473237896 10.0 9.962606006594385 9.964621913206052 8.118823990190743 5.000500000000001 8.545335003431534 9.671461703416036 9.50005 5.000500000000001 5.000500000000001 9.225337449167975 5.0005 9.721728936488025 9.019250090971667 9.962606006594385 9.50005 9.962606006594385 0.4674889210853465 7.759087393993897 8.80597657368438 5.0005 
0.0010 0.0010 0.0010 0.005885745480801754 0.0010 0.0010 0.7188571619064935 0.0010 0.0010 10.0 0.3629714470145992 10.0 0.0010 10.0 10.0 10.0 10.0 0.0010 10.0 0.0010 10.0 1.2569725758192227 3.1260275129488835 0.0010 10.0 5.293032014633673 10.0 10.0 10.0 10.0 10.0 8.221643314613035 0.0010 10.0 0.0010 9.757124402755323 6.0790314567989565 10.0 9.796632225096765 10.0 10.0 10.0 0.0010 10.0 9.698892725047477 10.0 10.0 10.0 
0.0010 0.0010 0.0010 0.0010 0.0010 0.0010 10.0 10.0 0.0010 10.0 10.0 10.0 10.0 0.0010 10.0 10.0 10.0 0.0010 10.0 10.0 10.0 10.0 10.0 10.0 10.0 10.0 10.0 10.0 10.0 9.865303760748978 10.0 0.0010 10.0 10.0 10.0 0.0010 10.0 9.473119466306251 10.0 10.0 10.0 10.0 10.0 10.0 0.0010 0.0010 10.0 10.0 
0.0010 0.0010 0.0010 0.0010 0.0010 0.0010 0.0010 3.8537992750178134 0.0010 10.0 3.9438793490127373 10.0 10.0 10.0 10.0 10.0 9.801422945657535 3.98678532703164 9.801422945657535 8.939059103566237 10.0 10.0 8.996318325284463 10.0 10.0 2.0420786080416433 10.0 10.0 9.801422945657535 10.0 10.0 0.4649793633661039 10.0 10.0 10.0 3.449428159525721 0.7650142231481389 10.0 10.0 9.801422945657535 10.0 9.801422945657535 10.0 9.801422945657535 1.8826201205054502 7.2699768903963635 10.0 10.0 
6.2652968657956905 0.0010 0.0010 0.0010059504786080022 0.0010 0.0010 0.0010 0.05537954403008117 10.0 0.0010 2.033970269657793 0.0010 10.0 10.0 10.0 4.252766753476177 0.0010 10.0 0.0010 10.0 9.8776479744839 0.9081811528440119 7.84764402613706 10.0 10.0 0.0010 9.994917868290862 10.0 0.0010 10.0 10.0 9.998633737159672 10.0 9.997375100909016 10.0 4.990648324826931 9.98687104807195 9.998746668904914 10.0 9.647261092902637 10.0 0.0010 10.0 0.0010 10.0 5.3707908470692365 8.521730515677536 10.0 
0.3975083191496176 0.0010 0.0010 0.0010 0.0010 10.0 0.0010 0.0010 0.0010 0.0010 0.09406015276307489 10.0 1.994548227168384 10.0 9.997146183105622 9.957460787353417 9.489543091795186 9.713132929805099 9.457108605031744 0.0010 10.0 6.726035876508368 0.0010 10.0 10.0 0.19397218991404008 9.144702806032058 10.0 9.49643680700818 10.0 10.0 10.0 10.0 10.0 10.0 0.0010 10.0 10.0 10.0 10.0 0.0010 9.487113535082306 10.0 9.498307222910068 10.0 10.0 10.0 10.0 
0.0059865563053638085 0.0808366460173762 0.0012092296526556438 0.0010 0.0011027266827492235 0.0010 10.0 7.267457851113451 0.005848927968526291 9.428500455790893 9.170295633680697 10.0 10.0 4.345376440314245 10.0 9.995622458525487 9.995151072031472 0.0010 9.995151072031472 9.898533364333147 10.0 10.0 4.261594474795567 10.0 10.0 10.0 10.0 10.0 9.995151072031472 10.0 10.0 0.0010 10.0 10.0 10.0 0.0010 10.0 9.845876697738332 9.428500455790893 10.0 10.0 9.995151072031472 10.0 9.995151072031472 0.008199703543149361 0.0010 10.0 10.0 
0.019246255964920057 0.7265761329657594 0.0010 0.1016217153679344 0.024865138922726064 0.0010 0.0010 0.7265761329657594 10.0 0.0010 0.0010 9.748877829425984 10.0 10.0 10.0 9.969369470286509 0.0010 10.0 0.0010 10.0 10.0 10.0 9.86726848754452 10.0 10.0 0.0010 9.916852898488862 10.0 0.0010 9.986151269985161 9.992630672490547 10.0 9.30535033227603 10.0 5.31531430660407 10.0 9.351213096618924 9.933616038547804 10.0 10.0 10.0 0.0010 10.0 0.0010 10.0 0.0010 9.664159356256445 9.96284235529985 
0.0010 0.0010 0.008726434130260443 0.007155641384222082 0.023361693900514128 0.0010 0.3329242719761005 1.2471951517291802 0.0010 9.50005 0.7986972232107523 10.0 5.000500000000001 7.799153988685119 9.874981408788406 10.0 10.0 5.000500000000001 10.0 4.0321249973190225 10.0 0.844697077095252 10.0 5.000500000000001 2.003439144600331 7.490961631491391 9.755736455613327 9.884939420043663 10.0 9.883439550993346 10.0 9.95134870543706 5.000500000000001 9.885204044131136 5.000500000000001 5.0005 0.0010 10.0 10.0 2.835332320325663 10.0 10.0 5.000500000000001 10.0 4.993391261428068 3.6514617380676127 10.0 10.0 
0.0010 0.0010 0.0010 0.00820494121879053 0.0010 0.0010 0.0010 3.215622400858054 0.0010 10.0 5.967853007563916 10.0 10.0 10.0 10.0 10.0 10.0 0.0010 10.0 1.4898063971039588 9.323948978449161 10.0 8.792708206275375 10.0 10.0 0.0010 10.0 10.0 10.0 10.0 10.0 0.0010 10.0 10.0 10.0 2.5669471793644236 0.49124505897825976 10.0 10.0 10.0 10.0 10.0 10.0 10.0 0.7784734037638805 10.0 8.215710466280173 10.0 
0.0010 0.0010 0.0010 0.0010 0.0010 0.0010 0.0010 3.535501120905041 0.0010 6.5235665342225975 10.0 10.0 10.0 10.0 9.542694924385803 9.599652700776186 10.0 10.0 10.0 9.55610698055013 10.0 10.0 10.0 10.0 9.69600726403127 0.8010898825471424 10.0 9.747957882423462 10.0 10.0 10.0 10.0 10.0 9.809007636651328 10.0 1.3466799990405045 4.39489145158386 10.0 6.533491807149961 10.0 9.62916059578004 10.0 10.0 10.0 0.0010 0.0010 10.0 9.330559584719259 
0.0010 0.0010 0.00114151318569637 0.0010 0.0010256282140164168 0.0010 0.4141269033023365 3.764891677483068 0.0010 4.137798412276035 6.031513917956756 10.0 10.0 9.668350860465852 10.0 10.0 10.0 10.0 10.0 8.3790097420096 8.647627380576216 10.0 5.631750758098826 10.0 10.0 10.0 10.0 9.686043638625675 10.0 10.0 10.0 7.590749395564507 10.0 10.0 10.0 3.433392191326485 7.103458478569293 9.739181917660183 9.678244093520826 10.0 10.0 10.0 10.0 10.0 5.0005 2.7114185161615607 10.0 9.706093331370205 
0.0010 0.0010 0.0010 0.0010 0.0010 0.0010 1.2226723079134332 0.0010 0.0010 10.0 0.0010 9.046600988593095 0.0010 10.0 10.0 10.0 10.0 0.0010 10.0 0.0010 10.0 0.0010 0.0010 0.0010 9.961829336399642 0.0010 10.0 10.0 10.0 10.0 10.0 10.0 0.0010 10.0 0.0010 10.0 0.0010 10.0 10.0 10.0 10.0 10.0 0.0010 10.0 10.0 10.0 10.0 0.0010 
0.012212488518998069 0.0010 0.0021999052125431058 0.0010 0.0010 0.0010 0.3680116825726403 6.05837914814537 0.0010 10.0 5.555948011949631 9.080785615108503 9.584045711496053 9.40799049741717 10.0 9.98989282242506 10.0 1.9299385992704723 10.0 4.4333869549384 6.3744251502706035 9.096982304362554 10.0 9.597087482709739 6.50853407799614 0.5400103055365268 10.0 9.93249782059481 10.0 10.0 10.0 5.795164381102306 9.557234910018137 10.0 9.586682615955645 2.3293887781203373 6.494834909813444 10.0 8.285438008050003 10.0 10.0 10.0 9.814690204643146 10.0 7.342083214256571 4.08345719731837 9.811405591880298 10.0 
0.003273928426305724 0.002595696512187228 0.0010004537147178015 0.007978329588718339 0.0010024242600656333 0.0010 0.7307341207210012 2.872412062118278 0.006419612127932805 7.190322638135772 8.731986880680688 9.787706702838658 9.589401065792952 10.0 9.999998924788677 9.998115546496892 9.894642506295853 4.651129083861195 9.994580387872068 0.28376631500047655 10.0 10.0 4.83972016172291 9.382458664301042 10.0 7.095643230461228 9.987535918807058 9.886018266266033 9.944714842187285 9.979127137735155 8.152620035283098 5.035979123600025 9.05537918150917 9.974954279940995 8.65849987095148 4.796824364076037 4.83620717029857 9.99928296894281 9.769061013613209 9.999783116956145 9.993504054207097 9.994580387872068 9.466467607893904 9.994580387872068 10.0 6.569096016018013 9.979089390299805 10.0 
0.0010 0.0010 0.0010 0.0010 0.0010 9.106707014687219 6.705503730502282 0.0010 0.0010 0.0010 1.0309303798535607 10.0 10.0 10.0 10.0 10.0 10.0 10.0 10.0 0.0010 9.473496292383274 10.0 0.0010 3.2413535662232613 10.0 8.803599776729355 10.0 9.939584233102503 10.0 10.0 10.0 10.0 10.0 10.0 10.0 4.052201806728088 4.395671765528986 10.0 4.686135620650573 10.0 10.0 10.0 9.053681789565433 10.0 10.0 4.2412535662232616 8.906873231831796 10.0 
0.0010 0.0010 0.0010 0.0010 0.0010 0.0010 1.4689409085843022 0.0010 0.0010 10.0 4.660854004135592 4.934832730417844 0.0010 5.168155855412008 10.0 10.0 10.0 0.0010 10.0 0.0010 4.707087321203354 0.0010 0.0010 0.0010 0.0010 0.0010 10.0 10.0 10.0 10.0 10.0 10.0 0.0010 10.0 0.0010 10.0 6.559290681099458 10.0 0.922100180600145 10.0 10.0 10.0 0.0010 10.0 3.7723358481674207 10.0 0.0010 10.0 
0.0010 0.0010 0.0010 0.0010 0.0010 0.0010 2.215079806274568 0.0010 0.0010 5.887430178946036 0.0010 10.0 0.20609137979052505 10.0 10.0 10.0 10.0 0.0010 10.0 0.0010 8.254012867121546 0.7799537974479893 10.0 0.12819435970498394 10.0 0.0010 10.0 10.0 10.0 10.0 10.0 10.0 0.0010 10.0 0.3762691978686501 10.0 10.0 10.0 10.0 8.58301840727621 10.0 10.0 0.37609607796271916 10.0 8.169446915193719 10.0 10.0 10.0 
4.909515453971745 6.010394717805253 0.0015492909622602676 0.003035323301810054 0.0012389876911526425 0.23979245304983954 4.098698694270355 4.24707517753579 0.003620183303526603 1.1708396424249201 3.8514988248923756 8.428568261182676 7.620384023617419 7.063822493972225 9.335433751036437 9.5487504792344 9.582259168735956 8.322193326572517 9.587538638286855 5.000500000000001 5.38000951402341 7.3827130869144515 5.064622950264085 6.2832989470590945 4.7829626244173005 5.000500000000001 9.303549057363966 9.17330881104638 9.575850231133288 9.583622736600043 3.8396137294654 5.403370932485831 8.449548017184654 9.580780982954403 7.380404316808108 2.982179543883884 5.665923447608498 4.801750853964573 3.295235032740897 3.971355385898497 4.274657527410987 9.586975261286877 7.66896038907174 9.576589747670155 1.2717335030723227 8.637940996551315 4.850195744820984 4.984824026056939 
0.0010 0.09541217324248724 0.0010033510632658227 0.0013627829301385073 0.0010217376833828757 0.0010 0.0010 1.2437524326322462 0.0018600211214800312 8.904040376285376 0.0010 9.50005 4.678052202282893 5.5909471199233955 10.0 10.0 10.0 4.089069188826177 10.0 2.391626412359521 9.746039300498957 10.0 8.542625166369016 10.0 4.33925823125561 0.0010 10.0 9.50005 10.0 10.0 10.0 10.0 0.4776607966885944 10.0 10.0 7.256009145743295 1.4063683115502963 10.0 4.136569167809998 10.0 10.0 10.0 5.0005 10.0 2.6037298144172416 10.0 10.0 10.0 
0.0010 0.0010 0.0010 0.0010 0.0010 0.0010 0.09608281058363582 0.0010 0.0010 9.80876419505157 2.3290859912489896 10.0 0.0010 10.0 10.0 10.0 10.0 0.0010 10.0 0.0010 10.0 6.980103314538134 6.631763474670141 0.0010 10.0 1.0111109249779189 10.0 10.0 10.0 10.0 10.0 7.358869996379017 0.0010 10.0 0.0010 10.0 7.1380775172072095 10.0 10.0 10.0 10.0 10.0 0.0010 10.0 10.0 10.0 10.0 10.0 
0.0010 0.0010 0.0010 0.00654900140646702 0.0291850724475241 0.0010 0.0010 4.238706335044103 0.0010 10.0 10.0 10.0 10.0 2.1111298235279436 9.696490602853594 10.0 10.0 10.0 10.0 10.0 10.0 8.301494378110453 10.0 10.0 10.0 10.0 10.0 10.0 10.0 10.0 10.0 0.0010 10.0 10.0 10.0 8.825189328154606 7.586410836655315 10.0 5.231429328758056 10.0 10.0 10.0 10.0 10.0 10.0 5.989270146313087 10.0 10.0 
0.0010 0.0010 0.0010 0.0010 0.0010 0.0010 0.0010 4.353497979063736 0.0010 10.0 0.0010 10.0 1.68040604636671 10.0 10.0 10.0 10.0 0.0010 10.0 2.0189009528455157 10.0 0.0010 0.0010 9.40483556010855 10.0 3.3412041534809065 10.0 10.0 10.0 10.0 10.0 10.0 9.546603928310848 10.0 5.270002038615933 10.0 6.957161267454205 10.0 0.0010 10.0 10.0 10.0 7.592018675694126 10.0 10.0 10.0 10.0 10.0 
0.0010 0.0010 0.0010 0.0010 0.0010 0.0010 1.8335136825782652 0.0010 0.0010 10.0 0.0010 6.064373875936971 0.0010 10.0 10.0 10.0 10.0 0.0010 10.0 1.6285321747974324 10.0 0.0010 0.0010 0.0010 10.0 0.0010 10.0 10.0 10.0 10.0 10.0 10.0 0.0010 10.0 0.0010 10.0 0.0010 9.986785472446556 10.0 10.0 10.0 10.0 0.0010 10.0 10.0 10.0 10.0 3.54041364356976 
3.586599427279933 0.0010 0.020130265114133843 0.0010 0.0028911278824167177 0.0010 0.0010 0.0010 0.9806076717258939 0.0010 3.3347751538411408 1.8904679176125718 10.0 10.0 8.68321731591397 5.52922180120277 0.8381035783200808 10.0 0.8386755929178786 5.12275370070785 10.0 10.0 6.248823085503038 10.0 10.0 7.229809254579499 6.965112355809074 9.794643134566599 0.8381738449009237 9.909520906739491 10.0 7.573810891517973 10.0 9.490757964057591 10.0 6.351432614815704 10.0 9.32355139286339 10.0 6.76571413060977 2.711022551331953 0.4893819836026948 10.0 0.8671988474357181 10.0 0.0010 10.0 7.362367008581465 
0.01884197921134333 0.002627701595871726 0.0010 0.0010 0.0010960758106223253 0.0011054059781691486 9.891575522700256 4.489074715588292 0.061363767102234415 7.702039374663113 1.1550519004056443 10.0 4.044256047971766 10.0 9.986402362542007 9.98367213606278 9.939636232897765 0.2411973243018861 9.878058802159732 0.0010 1.0923596541734972 10.0 10.0 4.044256047971766 10.0 10.0 9.242099049320723 9.547129280953612 9.939636232897765 9.98779012438611 8.506474759395674 0.0010 4.044256047971766 9.989862618446073 3.987498758176632 7.891395433698432 2.368959637735799 9.98866752911036 8.345593875334743 10.0 8.329898320449749 9.877672962191133 4.044256047971766 9.929834897543756 4.721101209638094 9.191623617349899 2.657780683027285 9.992891983637564 
0.0010 0.0010 0.0010 0.0010 0.0010 0.0010 0.0010 2.9278917241154643 0.0010 10.0 0.0010 10.0 10.0 0.0010 10.0 10.0 10.0 0.0010 10.0 10.0 0.0010 10.0 10.0 10.0 0.0010 10.0 10.0 10.0 10.0 10.0 3.5943530604233818 1.7930774370626683 10.0 10.0 10.0 0.0010 8.731971207695844 10.0 9.632146611163405 10.0 10.0 10.0 10.0 10.0 10.0 10.0 10.0 10.0 
2.412148447965329 1.7005667361766073 0.0024795996636193937 0.0010 0.005187031749212373 0.0941415203256552 2.9496491743354305 2.4799450641477137 1.5167817291309817 0.0010 9.574916930203889 0.0010 9.990457426075224 5.0005 9.359035382568134 9.368026154753572 8.62878750006169 9.990557436928327 8.612907223316723 10.0 4.581412481255957 10.0 10.0 9.990542599965679 4.768292895101211 0.005443810784305123 6.6209928414153705 9.395926912751841 8.64963084048888 9.004557852127343 6.581002302971012 4.908094647548471 9.990399330588483 9.07947960600401 9.99042306120198 1.3017333877281274 9.601903670879965 7.677324211529811 5.0005 7.918754799134648 2.8560482291455833 8.613023485297713 9.9903077182783 8.611785018206476 0.0010 1.5824274467146289 5.0005 8.275389929553246 
0.0010 0.0010 0.0010 0.07797572525099745 0.0010 0.0010 6.923185367463295 0.0010 0.0010 10.0 9.445725460506104 10.0 0.8128642324761826 10.0 10.0 10.0 10.0 7.847932974713748 10.0 4.278722884311037 10.0 6.209733709966089 0.1697718270132329 8.562189815322885 10.0 10.0 10.0 10.0 10.0 10.0 9.787978262467703 10.0 1.2668043360442445 10.0 10.0 10.0 10.0 10.0 10.0 10.0 10.0 10.0 10.0 10.0 10.0 10.0 10.0 10.0 
0.0010 0.0010 0.0010 0.0010 0.0010 0.0010 1.4281783706518798 0.0010 0.0010 10.0 7.846167802693693 10.0 0.0010 0.09603878571112201 10.0 10.0 10.0 0.0010 10.0 0.0010 10.0 0.0010 5.662321855491122 0.0010 0.0010 0.0010 10.0 10.0 10.0 10.0 10.0 10.0 0.0010 10.0 0.0010 10.0 10.0 10.0 7.229261312013866 10.0 10.0 10.0 0.0010 10.0 10.0 10.0 2.5123546694824466 10.0 
5.000500000000001 5.000500000000001 0.0011326790825129187 0.0010 0.0010 0.0010 0.0010 4.14539044101509 0.879548750381071 0.0010 6.389135596918756 0.0010 10.0 3.351950532340058 10.0 9.922606004354828 9.112687630812443 10.0 8.636197159979012 9.86478035229461 9.556658514343248 7.206795206892479 9.50005 10.0 1.7186195899580108 10.0 10.0 9.963892600557982 8.662645663098075 9.998744663906413 5.0005 0.0010 10.0 10.0 10.0 0.0010 10.0 4.339500519337615 0.0010 4.351842162125576 1.3735945350818834 7.765636738584492 10.0 8.66939513863639 0.0010 4.4067629991660215 0.0010 5.0005 
0.4250127217964987 0.0010 0.0010 0.0010 0.0010 7.714127025885 0.0010 0.0010 0.0010 0.0010 6.374819383210763 10.0 10.0 10.0 10.0 9.644858887799295 10.0 10.0 10.0 0.0010 10.0 10.0 0.0010 10.0 10.0 8.109121797065223 10.0 10.0 10.0 10.0 8.596539509966034 10.0 10.0 10.0 10.0 2.003371328378364 10.0 10.0 2.2900868557889575 10.0 10.0 10.0 10.0 10.0 10.0 1.764242124056973 9.835224253043272 2.587590801306839 
0.011725185603239652 0.008496545822154644 0.004357170960427425 0.0010 0.0027330782292193374 0.0010 5.000500000000001 6.417725458074029 0.0010 5.270747027994438 3.320290778541117 6.90234583222658 9.81506368116118 8.489078966978777 9.548495234586577 9.894566067243431 10.0 9.111854138503807 10.0 10.0 5.0005 8.395421967991915 7.0480247937296685 9.590359977773963 6.786161042288752 5.364768332104972 9.520404334753584 10.0 10.0 9.979217031274747 8.656448792788106 6.475158732261057 9.318119930574653 9.769214899463611 10.0 5.270826268301594 6.867922089701656 9.447185133517253 5.271112940193341 10.0 9.301014745441183 10.0 10.0 10.0 0.0010 8.431997239619104 9.261581819069063 5.278577808071528 
0.0010 0.0010 0.0010 0.0010 0.0010 0.0010 3.969537518644752 0.3638232949178508 0.0010 0.0010 0.3638232949178508 4.732584266378611 10.0 0.0010 10.0 10.0 9.238766468107126 10.0 9.238766468107126 2.773418031228137 5.6339870077326815 10.0 7.210514451952598 10.0 10.0 6.204701027466314 2.65357595420332 2.3705063791319825 10.0 10.0 10.0 2.5835798797186187 10.0 10.0 10.0 0.0010 3.0117258847125266 10.0 7.444406920999536 9.911868369619551 8.954129863129403 9.493904556574382 10.0 10.0 9.826047808976854 0.0010 10.0 9.63717670508215 
0.27229793706982885 0.0010 0.0010 0.0010 0.0010 9.631165031384754 0.4758154555091433 0.0328701277276343 0.0010 0.0010 0.0010 10.0 8.34678505465622 9.731184359193268 10.0 9.924806950922761 10.0 8.221020252158922 10.0 0.0010 2.3683633380018922 9.995373085782356 0.0010 3.9637729546384617 10.0 1.1900276694209684 10.0 9.834388741972766 10.0 10.0 8.919420221824428 10.0 4.4870396316973125 10.0 9.777249170602996 0.0010 2.1239568356400813 9.992773387938035 5.127741765422435 10.0 10.0 10.0 9.770935411338183 10.0 10.0 10.0 9.825437770888076 10.0 
5.004957089586186 2.034831852222258 0.0010289065719580467 0.004986664300298847 0.0010 0.0010 0.0010 0.24745577447494338 0.002841638060725295 0.0010 5.236275442790601 3.784825135578913 5.710588111775303 4.76082514090447 4.680834664770049 4.970056717170681 4.701543918831207 6.216713817250968 4.705771018579219 5.123547017457842 4.642031880985484 5.5204325267649335 4.955321738510818 5.1707228060297545 4.838287421418087 4.925110761455154 4.767094787231712 4.376715633100382 4.709051884396469 4.999658917881745 4.999970005135405 4.65157423751244 5.088972656293987 4.9854314797186925 5.7206160428877135 5.022858651829407 5.0005 4.99717008700252 4.322840948182004 4.9997701778545744 4.998755835898852 4.625864794357599 5.160399660718249 4.708355013251855 2.4267046897743274 3.9921273062110867 4.640856431498063 4.700476405042392 
0.0010 0.0010 0.0010 0.0010 0.0010 8.238360918097982 0.16554747760456995 0.0010 0.0010 0.0010 0.0010 10.0 10.0 10.0 10.0 10.0 10.0 10.0 10.0 0.0010 10.0 9.673122658942967 0.0010 9.799672145613863 9.744001039408856 10.0 10.0 9.40097011993751 10.0 10.0 10.0 10.0 9.907860299321923 10.0 9.799672145613863 0.0010 10.0 9.71128190399844 10.0 10.0 7.374532582936548 10.0 9.799672145613863 10.0 8.782868793126864 4.042297877935374 10.0 10.0 
0.0010 0.05031856844507008 0.0010 0.0010 0.0010 0.002932661946646145 0.0010 1.103672699772495 0.0010 10.0 4.50055 10.0 10.0 0.001000000000000334 10.0 10.0 10.0 4.50055 10.0 7.139418565834701 3.9973843223297285 8.997234732425717 8.14368579622989 10.0 7.074595665603108 9.65087015812875 10.0 9.635770637176822 10.0 10.0 8.758925888085917 0.001000000000000334 10.0 10.0 10.0 6.546264102236593 7.243532795775289 10.0 8.645520997837544 10.0 10.0 10.0 10.0 10.0 10.0 7.923138796346566 10.0 10.0 
0.0010 0.0010 0.0010 0.0010 0.0010 0.0010 0.0010 10.0 0.0010 10.0 10.0 10.0 10.0 10.0 9.91774725536104 10.0 10.0 10.0 10.0 10.0 5.493171478463288 10.0 9.492213963228549 10.0 10.0 0.0010 10.0 9.943066675573714 10.0 10.0 10.0 9.30450109862022 10.0 10.0 10.0 10.0 0.0010 10.0 10.0 10.0 10.0 10.0 10.0 10.0 10.0 10.0 6.563091881877762 10.0 
0.0010 0.0010 0.002921446700110357 0.0011241984592482198 0.0011883877479876089 0.28033585603711586 1.5470237457939007 0.0010 0.014789353060864374 9.76440677661886 3.8549991483844 9.00415698312187 9.877178358179327 5.0005 9.94318286379354 9.970810176178047 9.999859912897088 6.753778896755289 9.999859978873664 2.8641683312865105 8.419863260605432 6.467114621802773 2.824092349816465 9.912266818477626 9.705040009263977 5.000500000000001 9.998996872448497 10.0 9.999860031207355 9.99933997781938 9.51641444466666 5.157118421363127 10.0 9.996313727239713 9.908837600326795 1.2555739986161623 7.131501537287926 9.986165820496689 3.2594195120947314 9.977711417081716 9.75740788396491 9.99985986550297 9.908241637716703 9.999859594802611 5.000500000000001 5.0005 3.9334199219049006 9.715117427788556 
10.0 0.0010 0.0010078589943101658 0.001593477261795465 0.0011453408138410548 0.006170770350279826 0.13053440750940842 0.0010 8.982118153060577 0.0010 0.0010 0.0010 10.0 10.0 10.0 0.0010 0.0010 10.0 0.0010 5.362669050955369 5.221971271153259 10.0 5.62386928381002 10.0 9.983700087901353 8.982118153060577 10.0 10.0 0.0010 9.99990323231893 10.0 4.925973449104958 9.95404530023827 9.999924461731693 10.0 0.0010 10.0 10.0 1.0188818469394225 10.0 0.0010 0.0010 10.0 0.0010 10.0 0.0010 9.787007034397666 9.999775413612273 
0.0010 0.7453718254778858 0.0010 0.0010 0.0012447724148696598 0.0010 0.3748062127264319 0.0010 10.0 0.0010 7.2214543973124705 3.7673619523889528 9.566066231159704 9.704284723284859 10.0 10.0 0.0010 9.07437705330171 0.0010 6.233638047611048 10.0 10.0 10.0 9.554276093422786 10.0 4.3386685521200095 9.965077428418846 9.819167477827765 0.0010 10.0 9.704284723284859 9.555032581389115 9.023388727878153 9.808073917721174 9.57082316531775 10.0 10.0 10.0 10.0 5.979183989989136 6.068306988409963 0.0010 9.58678943091776 0.0010 5.997185446254905 1.4878882523870485 8.67621162151619 9.290776179557222 
0.018498695252588588 0.0010 0.0010255833281442369 0.0010 0.0010 10.0 1.2140900881741565 0.0010 0.0010 0.0010 0.7344974883511046 5.809486498886193 10.0 10.0 10.0 9.99999964738169 9.994248452422873 10.0 9.99961211656618 0.0010 9.799850321170016 0.6457811733495692 0.0010 9.50005 3.865793556721718 6.710731062388915 10.0 10.0 9.998148797184891 10.0 9.946602592057992 10.0 9.986943714326944 9.995500254211027 9.50866845510577 5.742171318276196 10.0 9.987065625540449 3.619274318570322 10.0 0.0010 9.99831683496041 9.94912437823138 9.999576477517635 10.0 0.0010 10.0 1.4380160365991985 
0.3325090778032833 0.0010 0.0010 0.0010 0.0010 5.52451692847584 0.0010 0.0010 0.0010 0.0010 3.454019821347479 4.250731027021808 7.297149324621332 10.0 10.0 10.0 10.0 5.551240443891025 10.0 0.0010 10.0 5.237287585722527 1.1653113969221591 7.344940492229033 10.0 7.660120121533157 3.999818970643971 9.974908193523227 10.0 10.0 10.0 9.878692699993314 6.950554720102248 10.0 7.117941587553664 4.751258946233713 9.979064639333927 10.0 10.0 4.819782342348023 4.2771640767834365 10.0 7.463254977274915 10.0 10.0 4.505923867625895 10.0 10.0 
0.0010 0.0010 0.0010 0.0010 0.0010 0.0010 0.31266817565888 10.0 0.0010 10.0 10.0 10.0 7.601494315318014 4.777307492852197 10.0 10.0 10.0 10.0 10.0 10.0 6.317017596968939 8.545760271990616 10.0 10.0 10.0 0.0010 10.0 10.0 10.0 10.0 9.65746410668968 0.0010 2.133613801867023 10.0 10.0 10.0 0.0010 0.0010 10.0 10.0 10.0 10.0 10.0 10.0 0.0010 6.7826282234416055 1.4350027653728379 10.0 
0.0010 0.0010 0.0012155360894027904 0.001000217305129184 0.0010966124949374888 0.0010000268874281147 8.002250752799265 0.0010 0.0010 10.0 0.0010 10.0 0.16636308925433774 10.0 10.0 9.999359525817566 10.0 0.2730232812395599 10.0 0.0010 2.9481215510766186 0.36716083914938746 0.0010 0.12923260660942493 3.6145186446063367 0.003513784125620491 8.155199154115646 9.957673047985324 10.0 9.9993453123262 9.65559361386154 10.0 0.22321836700298014 10.0 0.058068202865707796 10.0 9.980180954808242 9.697203591861848 9.70825312013695 10.0 10.0 10.0 0.10232014476099316 10.0 10.0 5.21099566050508 10.0 10.0 
9.621622631470622 5.025854427126719 0.07609598675452427 0.023016489319001406 0.0010 0.0010 0.0010 4.647968333405833 0.0010 0.0010 8.678895506886883 2.5353695252110335 10.0 0.0010 9.407203355427685 7.9761011652303395 10.0 10.0 10.0 9.241903749663368 4.382220904451545 10.0 10.0 10.0 4.791247387760788 2.9247711981319275 4.50055 9.280928785362502 10.0 5.345322409723403 0.0010 2.5689427577340282 4.6025179994952525 4.795752434862808 4.5332016764407355 1.7245592117271735 2.397165828574159 7.84561623981181 4.636130417426915 4.024464361432206 0.07710016254218033 10.0 10.0 10.0 4.014063081769234 8.811994273208182 4.101535239693953 3.3401218437495936 
0.0010 0.023978298691373506 0.0010 0.0010 0.0010 0.0010 0.0010 1.3269937448882825 0.0010 10.0 10.0 10.0 3.7489646378312633 10.0 10.0 9.991758121970319 10.0 10.0 10.0 8.953851154795261 10.0 10.0 10.0 2.506023259627933 10.0 9.044757363495322 9.487993233791139 10.0 10.0 10.0 8.482948129204859 0.0010 10.0 10.0 5.79612076924753 0.0010 0.0010 9.97836023446306 10.0 10.0 10.0 10.0 3.182112066023658 10.0 9.334180434660894 0.0010 10.0 10.0 
0.569563294697143 3.6050306598088095 0.0010029502981103993 0.20179573927909247 0.0065985931663144065 0.46214640863177603 3.957571573080765 6.525094555845752 3.8173660730695707 3.494168484708506 5.674836352939172 6.582421870178983 8.862730022712434 10.0 9.819602816188171 9.871895896986995 9.77226987880126 6.330541318297497 9.71825185808878 4.598377735322984 9.619680433925348 8.255333512793852 5.9574155243186215 9.96278084531259 6.361651029370808 3.039114653501245 9.762728562848261 9.810292183079808 9.765719192746054 9.813269976561545 10.0 2.747680266430086 9.670467072725721 9.77110717667155 9.253124435410534 4.048415579271877 4.260382133016534 9.709032911743835 6.424403285080257 9.93731641912137 9.133249583051127 9.945767669962917 8.862840388339789 9.763612940063611 3.801321860564972 6.298777045373351 6.496285991525747 9.592178630644973 
0.32661122697060296 0.0010 0.0010 0.0010 0.0010 8.197040446041752 0.0010 0.0010 0.0010 0.0010 5.168169818817903 0.37610756844100734 10.0 8.754952167498695 10.0 9.823130888910997 10.0 8.236441874207408 10.0 0.0010 10.0 3.542151383340248 1.8114117815097002 10.0 4.214456883795957 1.5204004430987395 10.0 9.74023923735237 10.0 10.0 10.0 4.915149993426163 10.0 10.0 10.0 6.3464047242918795 10.0 10.0 1.5051446356744878 10.0 0.0010 10.0 10.0 10.0 7.480603129642107 2.906832818287417 10.0 4.96826126011447 
0.0010 0.0010 0.0010 0.0010 0.0010 0.0010 0.0010 1.26441622460892 0.0010 4.426224181257946 6.701432529947883 10.0 9.895865998511342 8.442007943917842 9.999164314350573 10.0 10.0 9.937070911592041 10.0 8.25509679502461 6.682279681829859 10.0 4.990369425831414 10.0 10.0 9.972887105804947 10.0 10.0 10.0 10.0 9.70333032183665 5.872101057689067 10.0 10.0 10.0 4.917607371752675 4.036851930721826 10.0 10.0 10.0 10.0 10.0 10.0 10.0 10.0 6.27899621620979 10.0 10.0 
0.0010 0.0010 0.0020842007735979314 0.0010635491246299433 0.0010141782398782264 0.0010 3.5930836624572553 0.028767589077228702 0.09708809304728803 9.996227635788687 0.1101512870790143 10.0 0.017440665928708018 7.254990847315371 9.97536164506208 10.0 10.0 0.028062305441905674 10.0 0.0010 10.0 0.028062305441905674 5.000500000000001 0.028062305441905674 10.0 0.0010 9.999423386988651 9.993210853529547 9.974100907546907 10.0 9.999694706243316 9.987504000165552 0.0010 9.990342415571282 0.028062305441905674 9.972937694558095 5.000500000000001 10.0 10.0 10.0 9.996790858906099 10.0 0.028062305441905674 10.0 9.907971638763922 10.0 5.0005 9.196120903820663 
0.0010 0.022581498751393078 0.0010 0.0010 0.0010 0.0010 0.0010 1.3033468096100824 0.0010 10.0 10.0 10.0 10.0 9.193543372805046 9.991343350449037 10.0 10.0 10.0 10.0 5.090012645157074 4.525409268198918 6.423057111124763 5.345877092568952 10.0 10.0 0.0010 9.705295857318562 9.769197777443235 10.0 10.0 10.0 9.179306189658135 10.0 10.0 10.0 3.012405787575581 3.0739211902473302 7.113841400223441 10.0 10.0 10.0 10.0 10.0 10.0 10.0 6.97085563499208 4.0026609998185565 10.0 
0.0010 0.0010 0.0010 0.0010 0.0010 0.0010 1.6899218081723286 0.0010 0.0010 10.0 7.726029439871647 10.0 0.0010 1.7387565911556062 10.0 10.0 10.0 0.0010 10.0 0.0010 3.709265229044777 0.0010 0.0010 0.0010 3.8638126925984517 0.0010 10.0 10.0 10.0 10.0 10.0 10.0 0.0010 10.0 0.0010 10.0 10.0 10.0 6.3583916126507845 10.0 10.0 10.0 0.0010 10.0 10.0 10.0 2.979475143501931 10.0 
0.0010 0.0010 0.0010 0.0010 0.0010 0.0010 1.8923656770866006 0.0010 0.0010 10.0 1.2613960402095894 10.0 0.0010 0.6087652919617446 10.0 10.0 10.0 0.0010 10.0 0.21257467554424092 0.0010 2.157259218905021 0.0010 0.0010 3.1111720584586733 0.0010 10.0 10.0 10.0 9.797309907787715 10.0 10.0 0.0017980968313854317 10.0 0.0010 10.0 0.5400890369021951 10.0 3.3550634686658976 10.0 10.0 10.0 0.0010 10.0 3.4735841074591898 10.0 0.4538658691467976 4.998397210701326 
7.277295855219366 0.6929233090754924 0.0010 0.0010 0.002719117760647249 0.01577909228461349 0.0010 0.0010 7.633379774846033 0.0010 0.8429240427825837 0.0010 8.684673288094142 10.0 9.993635719012435 2.730902608194343 1.118426707063287 9.152241822773444 0.9925280712630435 1.199880022937426 4.268898247865646 10.0 2.9434018983811154 8.186701662142728 9.848496001769268 9.98224700369585 9.99138791695186 9.791823135911253 1.3147927006623816 10.0 9.865021477356104 4.9667311622409756 8.12418517385666 9.969843160684318 8.188326628039635 0.0010 10.0 10.0 0.0010 9.517272529570926 0.0010 1.0867280807922701 8.687122276277256 1.0845011256919088 9.202745057432358 0.0010 10.0 10.0 
0.0010 0.0010 0.0010 0.0010 0.0010 10.0 0.0010 0.0010 0.0010 0.9529921670549681 0.0010 0.0010 10.0 10.0 10.0 10.0 7.363318044987341 10.0 10.0 0.0010 10.0 0.0010 0.0010 10.0 0.43081742630138464 9.89675899884234 10.0 10.0 7.639686788469969 9.999738666952858 10.0 10.0 10.0 10.0 10.0 10.0 10.0 10.0 0.0010 10.0 0.22869049721547086 10.0 10.0 9.040538147293221 10.0 0.0010 9.772738793019782 0.0010 
0.0010 0.0010 0.0010 0.0010 0.0010 0.0010 0.0010 0.0010 0.0010 10.0 10.0 10.0 1.3594745831017894 10.0 10.0 10.0 10.0 0.908572171252316 10.0 1.3583538111862001 10.0 10.0 4.568928022167507 1.3624319516879473 10.0 0.0010 10.0 10.0 10.0 10.0 10.0 6.84556658019038 0.21218054238383413 10.0 0.30814196737490673 10.0 10.0 10.0 10.0 10.0 10.0 10.0 1.3857173142142576 10.0 10.0 8.51876087616236 10.0 10.0 
0.0010 0.0010 0.0010091826940554266 0.0010 0.0010 0.0010 4.88063630494433 0.0010 0.0010 10.0 2.278311542064236 9.793641412922835 0.0010 10.0 9.945876148473163 10.0 10.0 0.0010 10.0 0.0010 6.318307364201187 2.558389362803803 4.986824836662558 1.5955197637024332 4.983611288926906 2.041215870769156 10.0 9.966594807284595 10.0 10.0 6.681316907677143 9.617246653824688 1.5063539363773897 9.986301228700853 0.8524000061511305 10.0 9.927327402940234 9.934615250512332 9.968892741618442 10.0 10.0 10.0 1.3262930602104666 10.0 9.840743674437523 5.0005 7.371318477850968 10.0 
0.12224030348428525 0.1846694617384217 0.0011914073303227477 0.0010 0.0010 0.0010 0.0010 10.0 0.0010 10.0 0.0010 7.6024619765789385 10.0 0.0010 10.0 9.90554345068523 9.879430420378398 10.0 9.877530510784998 1.7735393970264306 10.0 10.0 10.0 10.0 10.0 0.0010 10.0 10.0 9.877533655934734 9.903520999113228 10.0 10.0 10.0 10.0 10.0 0.0010 2.0109855540225134 10.0 10.0 10.0 10.0 9.877533371186333 10.0 9.876852494445869 10.0 10.0 10.0 10.0 
6.69670685507378 1.7878344496763932 0.0010 0.0010 0.0010 0.0010 0.0010 0.23997345154192948 0.001000000000000334 0.0010 7.986392142613639 0.0010 4.778210058207235 4.625692725844754 4.976454342610931 3.2921875379338603 2.6440952179098804 4.7810703472116876 2.6019993763797435 3.483366519625746 2.184343955760336 5.032113473604531 0.7416099145604731 4.778210058207235 5.4982567531926145 0.0010 5.0005 5.0005 2.644998812648914 4.943717217745939 5.000343321227134 3.043636388594503 4.8186886365330865 4.853082169485337 4.778210058207235 0.0010 3.7274911357370835 5.000216122135211 7.055232233730733 5.00026407177944 4.486845658593652 3.130703913645002 4.7781838459322055 2.644481403827754 4.471688826679081 4.601722455098971 5.496542347375276 4.608559327367753 
0.006273937412899007 0.0018693472078037511 0.0010001845450708818 0.007628977752972034 0.002984625404395737 0.0010022660926604192 5.128780538804881 4.50055 0.0012031228715216763 4.704654452156468 4.1125199655927664 5.760364038344268 9.450054999999999 4.50055 9.994726062587102 9.985925844786617 9.994726062587102 6.0592814322574435 9.994726062587102 0.909135369844952 5.195555387165838 9.930196606799457 9.391370039486326 9.450054999999999 6.1542776896230995 5.012806889411319 9.994726062587102 4.970225000122938 9.994726062587102 9.99472337912075 9.65934144397839 0.0010 9.930196606799457 9.994726062587102 8.880194346926757 3.343033811433844 5.500450000000001 9.994726062587102 0.48415632102621164 8.975757888474512 9.733145752055636 9.994726062587102 9.450054999999999 9.994726062587102 2.7876251962805094 0.6096299605136739 4.50055 9.993963363852886 
0.0010 0.0010 0.0010 0.0010 0.004450114451916478 5.000500000000001 0.7427393257004302 0.0010 0.0010 0.001000000000000334 0.0010 10.0 10.0 10.0 10.0 10.0 10.0 10.0 10.0 2.671450018059911 3.179814021029297 10.0 0.3171824101783729 10.0 10.0 10.0 10.0 10.0 10.0 10.0 10.0 10.0 4.553924784979197 10.0 10.0 4.182721378222731 10.0 10.0 4.842662130203194 10.0 10.0 10.0 10.0 10.0 7.174527233196556 3.70062170145303 10.0 10.0 
0.0010 0.6572454376934971 0.031326023234401694 0.0010 0.0022181448121717908 0.07615356113443894 0.23457830752886744 0.0010 0.0010 4.896248167842096 1.1350381494482407 10.0 10.0 10.0 9.854613030864343 10.0 10.0 10.0 10.0 10.0 4.489130769058769 10.0 0.17739782501481294 10.0 10.0 10.0 9.882481395798541 9.980164474085047 10.0 10.0 9.780808054072189 10.0 10.0 9.883089733005681 10.0 7.533129710180289 8.292645262908378 9.854399956305498 10.0 10.0 10.0 10.0 10.0 10.0 7.5000835032863336 8.215786987989151 10.0 10.0 
0.0010 0.0010 0.0010 0.0010 0.0010 0.0010 0.3021560983784247 0.0010 0.0010 10.0 4.565103315275699 10.0 0.0010 9.32788561793951 10.0 10.0 10.0 0.0010 10.0 0.0010 10.0 4.4624309650743035 5.046458956636721 0.0010 4.542721818210526 3.6914799992737892 10.0 10.0 10.0 10.0 10.0 7.660216365397867 0.0010 10.0 0.0010 9.902135526617997 3.5399977736618777 10.0 10.0 9.357207312351198 10.0 10.0 0.0010 10.0 5.306342418211581 4.839945809414073 10.0 10.0 
0.0010 0.0010 0.0010 0.0010 0.0010 10.0 0.0010 0.0010 0.0010 0.0010 0.0010 9.419988911046605 10.0 10.0 10.0 10.0 10.0 10.0 10.0 0.0010 10.0 10.0 0.0010 10.0 10.0 8.7577226522607 9.208335175977693 9.985181097705356 10.0 10.0 10.0 10.0 10.0 10.0 10.0 10.0 10.0 9.870776434832349 7.646004922677201 10.0 9.894394325717583 10.0 10.0 10.0 10.0 9.952219795717147 10.0 10.0 
0.0010 0.033401267508259475 0.001866762765901839 0.0011428263192692005 0.02150281806832169 0.0010 0.0010 8.819839338575107 0.0010 10.0 10.0 10.0 10.0 10.0 10.0 10.0 10.0 10.0 10.0 9.87827873335759 10.0 10.0 10.0 10.0 8.987889770866126 0.0010 10.0 10.0 10.0 9.894257396355227 10.0 4.119586008444192 9.381761386002061 9.97178080438024 10.0 0.3896872277951253 0.0010 3.005495914944004 10.0 10.0 10.0 10.0 10.0 10.0 2.2727637239786227 0.0010 10.0 9.610951221842615 
0.0010 0.0010 0.016793296182965243 0.0010 0.0010 10.0 1.7906059607115896 0.0010 0.0010 0.0010 0.0010 10.0 10.0 10.0 10.0 10.0 10.0 10.0 10.0 0.0010 0.0010 10.0 0.0010 10.0 2.3381620451595664 5.201819750095869 10.0 10.0 10.0 10.0 10.0 10.0 0.0010 10.0 10.0 0.0010 10.0 10.0 0.0010 10.0 10.0 10.0 10.0 10.0 10.0 0.0010 10.0 10.0 
0.0010 0.0010 0.0010 0.0010 0.0010 0.0010 2.099070628070619 0.0010 0.0010 10.0 0.0010 2.3671968209212704 0.0010 0.0010 10.0 10.0 10.0 0.0010 10.0 10.0 10.0 0.0010 0.0010 0.0010 0.0010 0.0010 10.0 10.0 10.0 10.0 10.0 10.0 0.0010 10.0 0.0010 10.0 0.0010 10.0 0.0010 5.1294606381290055 10.0 10.0 0.0010 10.0 10.0 10.0 0.0010 5.1752553378934145 
0.0013319235694190927 0.0013292100602952492 0.0020873975014220718 0.003579492433243485 0.002063252840981751 0.0010 1.9488813060554047 4.233765529376297 0.0014527865707725577 10.0 10.0 9.93731260096473 10.0 10.0 9.669044656784937 9.688511968666923 9.943648607672362 10.0 9.999097006734276 8.86986250428738 10.0 10.0 10.0 10.0 6.797499804586418 1.8230974413023384 9.996926602424484 9.853430264319833 9.999112993129826 10.0 10.0 8.871440892037773 10.0 9.862114765099358 10.0 2.0013669713456204 2.2182325072767046 9.989161945749386 10.0 9.99969275691069 9.761337792266993 9.99927339789445 10.0 9.999201827998476 0.0010 1.0086085486699967 10.0 9.43318765611736 
5.269750677823134 0.0010 0.0010 0.0010 0.0010 0.001000000000000334 0.0010 0.0010 10.0 0.0010 0.0010 0.9604667847543196 10.0 10.0 10.0 0.001000000000000334 0.001000000000000334 10.0 0.001000000000000334 5.2522758329284835 10.0 10.0 5.520333899894801 10.0 10.0 10.0 10.0 10.0 0.001000000000000334 10.0 10.0 9.953880285504333 10.0 10.0 10.0 5.11745186494938 10.0 10.0 9.899731470871025 10.0 3.911760713236947 0.001000000000000334 10.0 0.001000000000000334 10.0 0.0010 10.0 10.0 
0.0062593731125668624 0.0010000023355341322 0.002601650367028812 0.0010853572085388423 0.001001863241865934 0.0010 0.50095 4.306016531272606 0.0010000053015151984 10.0 6.894628730408453 9.867098528685123 9.85797162040962 5.16817952070617 9.999656609595892 9.993379868839765 9.999723070925977 5.321529714457316 9.999723027389251 4.576120986328428 8.656897563073736 9.769259919128666 8.062278718972609 9.50005 7.756773171537368 8.022977602257177 9.98704489171381 7.321363192934687 9.999723056230835 9.999997294211118 9.745221195861312 8.049840056510918 9.858985106336355 9.999971450194698 9.82833177827594 2.18506190815156 7.883649023277118 9.999999996294106 8.411481327797427 9.991711824267272 9.772951411567982 9.999853967829788 9.176130799570632 9.999723002771892 7.969278094865399 9.50005 9.965644764927061 9.998524068913552 
0.0010 0.0010 0.0010 0.0010 0.004003588711578956 0.0010 0.0010 1.7808394325229722 0.0010 9.65400168593155 8.690183708553477 10.0 10.0 5.405686377700247 9.823297351592988 10.0 10.0 4.453419915471214 10.0 3.9569795397300025 7.000685068827064 4.121749796556138 6.333495170231904 9.137328161384021 5.0200982705125465 9.39581467402146 9.979339694760135 10.0 10.0 10.0 9.977799539805947 4.859471471646027 10.0 9.943872737008643 10.0 8.008128809568417 8.100544303145563 10.0 6.150574406569613 10.0 10.0 10.0 10.0 10.0 9.6374720957912 9.130516459213109 3.8058489866228093 10.0 
0.0024149575633685867 0.1716416585269194 0.0013955512444213136 0.007640760401424513 0.011287777805402917 0.0010 6.169024897357946 1.2161482842205036 0.008315536984269198 8.781051490103675 2.446148389737455 9.823398818431379 5.0005 9.879053848594198 9.99044640259647 9.981924158198524 9.94692507358495 1.421069067975976 9.98772184976244 0.2397224735490493 9.625099143205036 7.223638207915252 1.5483849077896128 5.0005 7.276031845241233 2.396449664187862 9.49966477436172 10.0 9.988165436311805 9.943095957807929 8.41728101495405 7.209169708078839 3.031802105808727 9.941371836432415 2.189180889519359 8.891534709716463 7.167243728865806 9.867233419277389 9.121783553214984 9.918128772061216 9.77312315251845 9.994982545405124 5.0005 9.752711012179162 9.980822062541383 8.613017673399337 6.149656134654524 9.402813799280578 
0.0010 0.0010 0.0023250465854517694 0.0020381390254472233 0.0014517051126361038 0.0010 7.034546394087487 0.0010 0.0010 10.0 0.001000000000000334 10.0 1.1233927244400386 7.843511203768349 10.0 10.0 10.0 1.1233927244400386 10.0 0.0010 5.833914658315962 5.500450000000001 1.2605082803489749 1.1233927244400386 5.500450000000001 0.0010 9.99992406087793 9.998505918734358 10.0 10.0 10.0 10.0 1.1233927244400386 10.0 1.1233927244400386 10.0 1.2243706605870566 10.0 5.741588815206636 10.0 10.0 10.0 1.1233927244400386 10.0 4.605306732162142 10.0 8.64934594776458 10.0 
0.0010 0.0010 0.0010 0.0010 0.0010 0.0010 4.634253881166056 0.0010 0.0010 10.0 4.5293949976132994 6.270266739858803 0.0010 9.786205932673226 10.0 10.0 10.0 0.0010 10.0 0.722952457967625 9.8253893572821 0.0010 0.8224254521705907 0.0010 7.350517010518562 0.0010 10.0 9.923976024369313 10.0 10.0 8.928277212677063 10.0 0.16386020445964844 10.0 0.39694591109140775 10.0 9.329001059387727 10.0 9.942131863149942 10.0 9.737452657230689 10.0 0.0010 10.0 10.0 10.0 9.282536945917144 10.0 
0.0010 0.36835105395916373 0.020231500659212753 0.003714904005355996 0.0013083220642901897 0.0031100740590678283 0.0010 0.0010 10.0 0.0010 6.625178388703423 2.1446383923183143 10.0 10.0 9.954368895745226 9.775501858165008 0.0010 10.0 0.0010 7.774788022334657 10.0 10.0 10.0 10.0 10.0 1.2792918633557715 9.999955566080823 9.962720094115745 0.0010 9.998610293179825 10.0 10.0 10.0 9.998956399311647 10.0 9.172747823401814 10.0 10.0 10.0 5.565664314869793 7.421711897067632 0.0010 10.0 0.0010 7.904062685775413 0.0010 10.0 9.878928372907255 
0.0010 0.0010 0.0010 0.0010 0.0010 0.0010 0.0010 6.0130494313939735 0.0010 9.539573589297891 4.976827987122686 10.0 10.0 6.4421428023577825 10.0 10.0 10.0 1.7452417468647128 10.0 3.553005319078152 9.864829945282233 10.0 6.115619151984097 10.0 10.0 0.0010 10.0 10.0 10.0 10.0 9.749504527030858 10.0 10.0 10.0 10.0 0.0010 10.0 10.0 10.0 10.0 10.0 10.0 10.0 10.0 10.0 10.0 10.0 10.0 
0.0039079409423597705 0.005106545764527936 0.0010020675276842953 0.007083477115279289 0.0013907749047106191 0.0026991235524393706 4.650488286330228 1.2144799982129242 0.011175567531167071 5.486977842581927 6.290992328159272 9.008958836583155 9.981443769043722 3.996653275043667 9.985306355685813 9.999851621111723 9.999979262144736 9.480886536486851 9.999949625128814 4.712225727119136 4.827624008022889 8.644423990413259 9.050297520681454 9.994830315536003 9.789901660874646 6.383215803307583 9.986370172465538 9.309616282337728 9.998720446034707 9.99962657979213 9.661498518397451 5.278721489976034 5.994734872597027 9.965157785893167 9.983456610262257 3.2360789640344914 6.973059052338799 9.522820870149133 5.022696337753803 9.999983216776684 8.559281189364008 9.859669002853968 9.994973500009745 9.999950021534907 6.038567633811195 4.459070733611725 6.309762786153483 9.902257475074117 
0.0010 0.0010 0.0010 0.0010 0.004083519993319208 0.0010 0.0010 2.163666426755742 0.0010 10.0 2.551503226492343 10.0 7.158713202678571 7.1733418553367 10.0 10.0 10.0 4.875676815655613 10.0 1.0155579120418992 4.302274473906641 3.4595287111422417 0.7434619245786926 7.2034923456980335 8.989555827050879 1.3018089738348535 10.0 10.0 10.0 10.0 9.091997648057681 0.31770054047558194 3.512052728742005 10.0 7.25601390164042 0.0010 0.04764224646423809 9.023684405197816 3.466701360190566 10.0 10.0 10.0 7.204510058050132 10.0 1.0333482121503672 10.0 0.8334998678620869 10.0 
0.0010 0.0010 0.0010 0.006044009859626642 0.0010 0.0010 0.8187568057447153 0.0010 0.0010 10.0 1.2975376439694486 10.0 1.683601198067171 8.630911150954072 10.0 10.0 10.0 1.194896765839112 10.0 1.2275271716478775 8.821424401946079 2.344901445464698 3.167772398319052 1.685337369720484 10.0 3.932080861668484 10.0 10.0 10.0 10.0 10.0 8.006743838942786 1.6863886354935689 10.0 1.6839204884927357 8.77175044787279 6.2622221327501055 10.0 9.82844191022954 10.0 10.0 10.0 1.6830807721965018 10.0 9.259478582771441 10.0 10.0 10.0 
0.0010071996750906744 0.020118857600751695 0.001000000009893745 0.005113030845273707 0.0010000056880950538 0.007421491845825127 2.39427899592867 0.07169333864041542 0.0010000011949045417 9.993578508154174 3.032678593262518 9.150568557449493 1.2756686143879725 8.330263180511128 9.999957535506105 9.999961843689897 9.999709482258899 0.19032069736315946 9.998678929333874 1.048473993549119 8.679015901208029 0.07066117204652433 5.000500000000001 1.3268385291474465 4.1748199129122066 4.497796647563602 9.816060652303493 9.943980297417294 9.999627268224826 9.926648486290146 9.997114932736464 9.929949278935707 1.4527186040288183 9.999999999983531 1.8660450428726578 9.987032576576025 4.020588863022696 9.946716411849005 9.299515064775187 6.133653929777245 8.834368470983849 9.998408335550643 1.2037080550471104 9.998942813077251 5.374277321331936 2.8201177991088713 9.163587752158481 9.997146250240798 
0.0010 0.0010 0.006816216184234639 0.003612592520343921 0.01717277702378983 0.0010 6.192441251386704 0.3961257772441815 0.05619230014254633 10.0 0.10381129462407479 10.0 3.8153898963051285 4.65763603121987 9.945291467586706 9.395991470418263 9.944807694383126 0.0010 9.944807694288755 0.0010 5.0854827415931645 3.8321873336205927 4.50055 3.8373326974625703 10.0 1.258538382530728 8.822969439542335 6.974637976911374 9.944807699772273 9.59301457040884 10.0 10.0 4.347376585594753 10.0 2.343495466886215 6.175493973695039 10.0 9.649188956504153 10.0 10.0 10.0 9.944807694197205 4.254952964349983 9.944807694378602 10.0 10.0 4.0963219074990675 10.0 
0.001000000000000334 0.0010 0.0010 0.0010 0.0010 0.0010 2.211124057464282 0.0010 0.0010 6.417688982063634 0.0010 5.757119530066683 0.001000000000000334 10.0 9.608987015194316 10.0 10.0 0.0010 10.0 0.0010 8.871961778102726 3.8065811727755445 5.500450000000001 0.0010 5.500450000000001 5.729075976451756 9.94596450898893 10.0 10.0 9.967553910677006 10.0 10.0 0.6519431762606258 10.0 0.0010 10.0 3.5776198584866723 10.0 5.451716429837343 10.0 5.322683264965169 10.0 0.0010 10.0 10.0 5.569312128029227 10.0 7.046090585740863 
0.0010 0.0010 0.0010 0.0010 0.0010 0.0010 0.9314072459679361 0.09034171275059065 0.0010 10.0 5.198224857409732 3.701804308479683 0.0010 5.0005 10.0 10.0 10.0 0.0010 10.0 5.575041714765922 10.0 0.245989846730315 0.5604083908936287 0.0010 6.207493139227341 0.0010 10.0 10.0 10.0 10.0 10.0 9.18629925077309 0.0010 10.0 0.0010 9.689643872955381 2.442183315360656 10.0 4.562681977407338 10.0 10.0 10.0 0.0010 10.0 10.0 10.0 3.8666354837954318 10.0 
0.0010 0.0010 0.0020195738711129303 0.004221408232880834 0.0010387325655756663 0.0010 0.7619791269183529 0.0010 0.0010 10.0 0.0010 9.029107788986098 0.3363256112582267 6.367960893628822 9.994439475116517 10.0 10.0 1.8786800664828116 10.0 0.2917417036382983 9.563524101738242 4.861561030771313 4.558595373556261 1.6826903111216662 4.290576411280558 0.7151242956421007 9.79831791461085 9.987032444554997 10.0 10.0 9.998585155616569 7.850150821898307 1.4442502289659633 10.0 1.5321175996314214 10.0 5.644889352351249 10.0 8.258027905541148 9.255252412244321 10.0 10.0 1.5118012255516655 10.0 5.000500000000001 10.0 9.222843666956512 9.995578278206047 
0.001000840353102105 0.0010013487777254632 0.0010000005249133765 0.0010000029242079418 0.0021269940733056316 0.004624616960602931 0.515489990960577 5.0005 0.008642290363563523 9.95066838598034 9.993853088566448 9.980918306328123 9.727541843068456 5.000500000000001 9.983992599324445 9.999793238865076 9.996693676297042 6.161054937181371 9.996614847365791 9.462162745853016 9.363083429686085 5.150800802829025 5.0005 9.727282295472628 9.940872206548539 9.018204792355284 9.992843524772175 9.755986497075526 9.996650469786559 9.909140624462372 4.639800167492521 5.0005 9.236753712138071 9.923297305929482 9.990350961224134 4.712882144140328 0.6222656481664406 9.99179762174488 5.0005 9.999999053506219 9.868484871598914 9.996652869086335 9.727036737688985 9.996688617857997 9.60192174020182 5.0005 5.828851223993841 8.738573476791425 
0.0010 0.0010 0.0010 0.0010 0.0010 0.0010 0.0010 1.1787177628098378 0.0010 10.0 5.652101905036851 10.0 10.0 6.900509674754298 9.964962503991156 10.0 10.0 8.057362936271684 10.0 4.270683074935941 6.772119493544416 5.644002154946838 4.5982547374220655 10.0 10.0 5.1508216282985835 10.0 10.0 10.0 10.0 10.0 5.112517709210716 10.0 10.0 10.0 2.930502111578232 5.964073525581242 10.0 3.707517330900287 10.0 10.0 10.0 10.0 10.0 5.154923069904167 6.684159448331337 3.5890228871879684 10.0 
0.0010 0.04172132731452896 0.043419841081719535 0.002796220857199612 0.0018212777295407187 0.0010 8.24414828879087 0.0010 0.0010 10.0 10.0 9.852678820279593 0.573451853475019 10.0 10.0 10.0 10.0 1.4378677130828277 10.0 0.5490984966519044 6.875978525445026 0.0010 0.002431083522965949 0.09988307444246303 10.0 0.0010 10.0 9.836365397878904 10.0 10.0 10.0 10.0 0.0010 9.992320271067786 0.0010 2.9765179905449375 7.99041132373792 10.0 10.0 9.8957818043717 10.0 10.0 0.0010 10.0 9.862269571730119 9.728628257802972 6.606617839805185 9.719673934403835 
0.004753895930856031 0.29732965002914646 0.0010035083694417155 0.02011275370772736 0.001538016688851789 0.06612289906166867 7.851471925337716 0.9063208513197474 0.006294023870157159 5.0005 0.0010 9.988436901124922 5.000500000000001 6.77862513304304 9.990952603242594 9.998254062224426 9.995750523377598 5.000500000000001 9.995436269966913 5.000500000000001 2.585314072755204 9.363451935175934 9.934881769317947 5.000500000000001 9.621022860158456 5.069923734068324 4.993927620423048 5.0005 9.995499070482824 9.998163116000498 10.0 0.32276473194213207 5.000500000000001 9.994072487838288 5.000500000000001 5.0005 5.0005 9.988479202127984 9.934881769317947 9.982069387776333 9.367839395464836 9.995608535898876 5.000500000000001 9.99553359298464 5.009203262699698 5.0005 9.891280996531696 9.981834319563069 
0.0010 0.0010 0.0010 0.010077567611876871 0.0010 0.0010 6.324109612320756 5.396214080343679 0.0010 4.909953589393614 0.0010 10.0 5.185929178687772 7.47099709842336 10.0 10.0 10.0 5.161162297968148 10.0 0.0010 9.83541840861904 8.184535940962432 5.4596499900096065 5.23889674196258 9.995893074756475 5.349422166488756 10.0 10.0 10.0 10.0 8.239282918117542 5.237715663746854 0.0010 10.0 5.149285779877053 10.0 10.0 10.0 10.0 10.0 4.826167682044016 10.0 5.165706840311711 10.0 4.667976591868851 10.0 4.954029574999654 10.0 
0.0010 0.0010 0.0010 0.0010 0.0010 0.0010 6.178812543472065 0.0010 0.0010 10.0 5.5941608112637 5.00704929445701 0.0010 2.5820547362006865 10.0 10.0 10.0 0.0010 10.0 0.0010 7.976918324817609 0.0010 7.9599451290564005 0.0010 5.112482759003389 0.0010 10.0 10.0 10.0 10.0 10.0 10.0 0.0010 10.0 0.0010 10.0 10.0 10.0 10.0 10.0 10.0 10.0 0.0010 10.0 1.133614449830457 10.0 7.141666366032108 3.0087044287968854 
0.0010 0.0010 0.0010 0.0010 0.0018107561433483468 10.0 2.599441303605148 0.0010 0.0010 0.0010 0.0010 10.0 10.0 10.0 10.0 10.0 10.0 10.0 10.0 0.0010 10.0 10.0 0.0010 10.0 10.0 7.132042935607382 10.0 10.0 10.0 10.0 10.0 10.0 10.0 10.0 10.0 0.0010 10.0 10.0 10.0 10.0 3.003728719860174 10.0 10.0 10.0 10.0 10.0 10.0 10.0 
2.5658308539465797 2.7655697476710683 0.0021660628688777305 0.0010 0.0010 0.0010 0.11313959503816284 0.0010 10.0 0.0010 5.000500000000001 0.0010 10.0 9.356985727947855 10.0 8.252420728578688 0.27490489478833713 9.990449917540934 0.297531779542075 7.692718996284818 8.70016604189489 7.663713513128336 9.496203128704746 10.0 9.023580351806986 9.940979063310092 9.991468447705968 9.9589087685567 0.2992622136343077 10.0 10.0 10.0 8.695290731026759 10.0 10.0 2.9696923387018916 9.153327011433403 10.0 9.859473373438217 10.0 2.8218224297246284 0.25111090800927405 10.0 0.2761511854033355 7.5722501236571595 0.0010 7.729502192467747 10.0 
0.0010 0.0010 0.0010 0.02206632270639474 0.0012508808552498633 0.0010 0.0010 0.6468480715876728 5.682060060916649 0.0010 0.0010 4.0902069671803645 10.0 10.0 10.0 10.0 0.12163237495490087 9.393408985305864 0.1213673957080621 6.862074689227448 10.0 10.0 8.642319078324933 10.0 10.0 0.0010 10.0 10.0 0.12136178648789375 10.0 10.0 10.0 10.0 10.0 10.0 10.0 10.0 10.0 7.45131011125848 10.0 9.938295172399842 0.1543979357576415 10.0 0.0010 10.0 3.9507531721594153 9.142361191598525 10.0 
0.0010 0.0010 0.0010 0.0010 0.0010 0.0010 4.568890142407389 0.0010 0.0010 10.0 0.0010 10.0 0.0010 7.354709580550969 10.0 10.0 10.0 0.0010 10.0 0.0010 10.0 0.0010 0.0010 0.0010 10.0 0.0010 10.0 10.0 10.0 10.0 10.0 10.0 0.0010 10.0 0.0010 10.0 10.0 10.0 10.0 10.0 10.0 10.0 0.0010 10.0 10.0 10.0 10.0 10.0 
0.0010 0.0010 0.0010 0.0010 0.0010 0.0010 5.855748128368364 3.763377097178422 0.0010 4.4775387219687595 9.598035059641116 0.0010 10.0 10.0 10.0 10.0 10.0 10.0 10.0 8.011747043054623 2.7940618218083326 5.010656607165656 10.0 10.0 10.0 0.577351995099732 10.0 10.0 10.0 10.0 10.0 3.3063815475464517 10.0 10.0 10.0 3.612590797151549 2.371612702566072 10.0 7.787279516502417 10.0 9.833688362628626 10.0 10.0 10.0 0.0010 4.8069811932647655 8.322217095900534 10.0 
9.529392361843078 10.0 0.04837833397241388 0.019494099022628227 0.0014662809118593993 0.0010 0.0010 1.3747040173824872 0.0010 0.0010 10.0 0.0010 10.0 0.0010 9.605960712712822 8.139372631231385 10.0 10.0 10.0 10.0 0.0010 10.0 10.0 10.0 0.09691329397280013 3.7535518218265116 5.316580744868838 9.537089867133343 10.0 7.1062953395278 0.0010 0.0010 0.0010 5.494714940348901 1.4345729553335314 1.229601429742722 0.0010 7.514939211110079 0.0010 0.0010 1.7841408813226807 10.0 10.0 10.0 0.0010 10.0 3.0279097020497483 3.650676086977429 
0.0010 0.0010 0.0010 0.0052541125494123325 0.0010 0.0010 0.0010 0.0010 0.0010 6.401447643842032 0.0010 9.934666395101113 2.7832678394987713 7.68607277742986 10.0 10.0 10.0 1.6832532173088754 10.0 0.46736256345898464 10.0 5.1926582563852595 5.063693033363423 1.603121826984312 3.9298568524319455 0.7810882245319837 9.761889132195254 10.0 10.0 10.0 10.0 7.022133428190779 1.4314680545403387 10.0 1.2549001795125134 10.0 4.494725914507934 10.0 8.000848938509604 9.593753103704088 10.0 10.0 1.227736336177689 10.0 8.848910712281262 6.846366262571057 9.944687318420996 9.564024482994624 
0.0010 0.0010 0.0010 0.0010 0.0010 0.0010 0.0010 0.0010 0.0010 10.0 0.0010 10.0 10.0 0.0010 10.0 10.0 10.0 0.0010 10.0 8.252923653546226 10.0 10.0 10.0 10.0 0.0010 10.0 9.999402598595681 10.0 10.0 10.0 10.0 0.6178916390047862 10.0 10.0 10.0 10.0 10.0 10.0 10.0 10.0 10.0 10.0 10.0 10.0 10.0 0.0010 10.0 10.0 
0.0010 0.0010 0.0010 0.0010 0.0010 0.0010 1.2043985442663285 0.0010 0.0010 10.0 3.2887971171049126 10.0 0.0010 3.1816154624459623 10.0 10.0 10.0 0.0010 10.0 0.0010 2.665913708879768 0.0010 4.022616658298391 0.0010 2.4390224649552184 0.0010 9.729540268153578 10.0 10.0 10.0 2.959977851286627 10.0 0.0010 10.0 0.0010 7.7610117795063545 3.7937066044192607 10.0 1.4090049871019446 10.0 10.0 10.0 0.0010 10.0 10.0 10.0 3.0567621993358105 8.084644265042554 
0.0010 0.0010 0.0010 0.0010 0.0010 0.0010 4.033790350427258 0.0010 0.0010 10.0 0.9052597066912161 10.0 0.0010 10.0 10.0 10.0 10.0 0.0010 10.0 0.0010 8.843939126605067 0.0010 2.1314667484462744 0.0010 5.6066885500435 0.0010 9.557872045947851 10.0 10.0 10.0 8.064404875481669 10.0 0.0010 9.98668304348855 0.0010 10.0 10.0 10.0 10.0 10.0 10.0 10.0 0.0010 10.0 10.0 7.184702431304989 9.063398491519052 10.0 
0.0708556445433311 0.003620017865334293 0.006051674834968684 0.0010003114314584257 0.0010 8.30082053140103 0.07569429845840947 0.0010 0.0010 0.0010 2.016286605388931 10.0 9.023965744940522 9.2773310480272 9.992282229033139 9.818899856288224 10.0 9.943954244600965 10.0 0.5429131340295907 7.300391082751556 9.93208903979442 1.8760278752910726 6.206257069102433 8.307851529191614 1.6211461050404363 10.0 9.988811900256671 10.0 9.99571555849183 9.266031487062179 10.0 6.451493022979349 9.997065379176435 9.945055979601548 0.0010 5.508071044311559 10.0 6.6236542998054775 9.280997346205911 9.844517953504944 10.0 9.940225970887616 10.0 10.0 5.000500000000001 10.0 9.93870543903498 
0.0010 0.011087087541006107 0.0010 0.0014535841625558565 0.013602670172079728 0.0010 0.0010 0.10025431750142479 0.0010 10.0 0.0010 10.0 0.0010 10.0 10.0 10.0 10.0 0.341045312864666 10.0 0.5367551772978851 9.913341303342387 5.657723245013191 3.8428496843770352 0.0010 10.0 0.9791028755346654 10.0 9.978526028087186 10.0 9.93487486013666 9.92002094050408 7.501052783017211 0.0010 9.929881604749008 0.0010 10.0 4.650825169550997 10.0 10.0 6.925510295104658 9.47894744501873 10.0 0.0010 10.0 10.0 9.476944101869783 5.81450137523922 8.957629694696118 
9.941770879879341 5.699512345675224 0.0010 0.0010 0.0010 0.0010 0.02283769847461381 1.4425758953940782 0.0010 0.0010 1.9933919070674877 0.0010 10.0 7.562674236823708 9.974010523756201 10.0 8.209185287865813 10.0 10.0 10.0 6.080768209675976 10.0 10.0 10.0 3.0656479686511 9.806251533332395 10.0 10.0 8.423929798126279 10.0 4.035519808773465 4.090981685463142 9.509966350710783 10.0 10.0 3.1765895496134746 7.174749764296676 3.843370272474094 0.0010 4.40474084870805 0.0010 10.0 10.0 9.527381066323771 4.328552791285669 7.709550845241624 4.207300727621591 2.655346148878041 
0.001085991912508427 0.007341110443888011 0.0010 0.0010009713960199046 0.0010 0.0010 0.27787852445029704 0.0010002420283330901 0.0010 10.0 0.001191023053750621 5.2315770198044 0.0010 9.117201544698487 10.0 9.992049427134338 9.999994828832628 0.0010 9.999994806202562 0.028877143670354283 8.400081418312778 5.104859360709767 6.682923387517761 0.17520597202419352 9.633186085332182 4.243178851027332 9.977583640595737 9.99303700664727 9.999994829282196 9.999995043781569 9.999992182980137 7.265087960255397 0.0010 9.999998692954868 0.1751684707294605 10.0 4.432259983218785 9.997573007588517 10.0 9.252960854794257 10.0 9.999994829583354 0.0010 9.999994801036946 9.999796943618822 10.0 5.13782383516269 10.0 
0.0010 0.0010 0.0010 0.0010 0.0031740277732402664 0.0010 2.330162405003737 4.63243157851363 0.0010 10.0 5.5044151263821615 10.0 9.747215058934124 10.0 10.0 10.0 10.0 7.6708375949962635 10.0 8.022908867399725 8.670737594996265 10.0 8.670737594996265 8.402001090459471 10.0 4.496124823200486 10.0 10.0 10.0 10.0 6.043071312187857 4.014370905522118 7.584129391033786 9.975410676146028 5.4475038151838415 4.633476240500372 1.0318686275863818 9.15871082153766 4.633476240500372 10.0 10.0 10.0 8.389582142953405 10.0 8.125651557611192 3.002425891848744 8.670737594996265 10.0 
1.6519757555666086 0.2700393970665047 0.02544080748329518 0.0010 0.0225213851598121 0.013212141068174754 0.0010 0.0010 10.0 0.0010 2.5366696909788855 0.0010 10.0 10.0 9.13158456300437 8.534034648380128 0.0010 10.0 0.0010 6.687695401242811 10.0 10.0 10.0 10.0 10.0 3.984816967114264 9.729136030445597 10.0 0.0010 9.234452072010072 10.0 6.016183032885737 10.0 10.0 10.0 7.357174150613214 10.0 8.610414844150684 5.931869416129688 1.7726525415278231 10.0 0.0010 10.0 0.0010 8.980633465916489 10.0 4.415115839321965 9.332787743285103 
0.0025423554607242483 0.004287643219292585 0.14375316152228623 0.0935946226392542 0.02824829145996714 10.0 0.0010 0.0010 0.00494754069450563 0.0010 0.0010 10.0 10.0 10.0 6.499169043198526 10.0 9.996704929190075 10.0 10.0 0.0010 0.0010 10.0 0.0010 10.0 10.0 10.0 9.78631310950142 9.321731498750898 9.996936824064107 9.790081701337593 10.0 10.0 10.0 9.751148971902273 10.0 0.0010 10.0 9.503987714258354 0.0010 0.0010 8.590795650722004 9.994696861929366 10.0 9.99622926505558 0.0010 0.0010 9.156921855918984 10.0 
0.0010 0.0010 0.0010 0.0010 0.0010 0.0010 2.067066034239412 0.0010 0.0010 10.0 4.8052337765211846 10.0 0.33874700451288176 9.840446159428847 9.049160105216082 10.0 10.0 0.5038023912135836 10.0 0.8185489124582312 10.0 3.3947540370065417 5.487992594012125 0.8036781001864561 10.0 1.44854497365007 10.0 10.0 10.0 10.0 10.0 10.0 1.1357791251790226 10.0 1.6055542808525525 9.244154090806441 10.0 10.0 10.0 10.0 10.0 10.0 1.1694533977341712 10.0 9.735558963822902 10.0 5.241146067123799 10.0 
5.692934868224233 5.790272276112615 0.00955727564185569 0.016194530369086607 0.012846758770718234 0.5214168336667079 0.9353252310200573 4.430328766251993 0.48599063928389813 0.0010 0.9960062739347363 0.6300083875175087 10.0 6.544332731099648 10.0 9.611683990532685 9.999467503401137 8.635020510617611 9.999467503401137 5.20516833666708 9.089833194125735 5.615837200542455 6.23075746155822 10.0 4.862389748177539 6.916268050948078 9.472325960684636 9.758534713897049 9.999467503401137 9.909340275975861 3.074848056979346 5.188480696182924 6.660630771749027 9.99635677543034 10.0 2.1614416928107083 10.0 4.795831663332921 5.115664670151271 0.0010 0.0010 9.999467503401137 10.0 9.999467503401137 4.738074656258699 7.588973521368365 4.634051767102062 4.273570179841105 
0.0010 0.0010 0.0010 0.0010 0.0010 5.202663341345392 0.39634444308363026 0.0010 0.0010 0.0010 0.6293593151073935 8.211539417858969 10.0 10.0 10.0 10.0 9.845698730230387 10.0 9.845674470519754 1.177822362780356 8.850302432411825 9.685446188892804 0.8511229212834586 10.0 10.0 8.896590893277075 10.0 9.957378970666085 9.84569054182182 10.0 10.0 9.43254103509777 10.0 10.0 10.0 0.0010 9.449589886419924 10.0 10.0 10.0 5.362049048394641 9.918637736256686 10.0 9.845692437765493 7.645876224199322 9.926447290847005 10.0 10.0 
0.0010 0.0010 0.0010 0.0010 0.0010 0.0010 0.12572734931866147 0.001000000000000334 0.0010 10.0 6.8347616649952005 2.429766453217132 4.895832274914558 4.50055 10.0 10.0 10.0 0.0010 9.997494522164317 6.635604936491902 10.0 2.045809206180306 0.6218774535401979 4.191610825230462 6.497773751416165 0.0010 10.0 10.0 10.0 10.0 10.0 10.0 4.883023966071884 10.0 3.9248114023316694 7.363448727429881 4.0630249517147545 10.0 5.970459284013684 10.0 10.0 9.872085120213708 5.0005 10.0 8.98144687741301 7.621039794912892 2.6243329205048855 10.0 
0.0010 0.031360707774959244 0.0010 0.0025793465929731434 0.0024968360247537734 0.0010 0.0010 1.6050186952905485 0.0010 7.152224537089095 6.431769726581983 9.99063372600282 8.893579492862443 9.846681571066274 9.846419859755795 10.0 10.0 4.804126079426323 10.0 5.815294365331112 9.407167358133176 9.65127267237919 6.297660514687124 8.89573851086477 10.0 7.274943032071015 9.957391937728998 9.904213023721374 10.0 10.0 9.884915049760366 4.820481077753185 8.837060155948341 9.898918989912344 8.879332521980915 5.6233487464453535 6.786571732059845 10.0 10.0 10.0 9.929374212263893 10.0 8.889928989906211 10.0 9.358143271781332 5.860432202879409 10.0 9.846677877834852 
0.0010 0.0010 0.0010 0.0010 0.0010 6.701385826675546 0.0010 0.0010 0.0010 0.0010 0.6577298509467031 1.3372235261716865 8.880282261666675 9.495132790295834 10.0 10.0 10.0 9.546880162331627 10.0 0.8307908619960536 8.289085376086872 2.434075265559158 0.8825254136869054 8.881183206923136 6.247368272422056 2.86859264162626 10.0 10.0 10.0 10.0 10.0 10.0 9.506270860621118 10.0 8.87839145959284 8.868800727646681 10.0 10.0 0.0010 10.0 3.89320421564212 10.0 8.91677688924192 10.0 10.0 1.1995260667131762 9.516116568656521 4.771565557354755 
0.503525643478507 0.3211747946163646 0.7401947059094578 0.001102217943798095 0.011109039383308377 0.0010 0.288284276996868 2.850786633450426 9.406605798275173 0.0010 10.0 10.0 10.0 1.9878506021164484 2.380872191883653 8.814140550818045 9.14468860891372 10.0 9.061872316158933 6.3148867181843835 0.0010 10.0 10.0 10.0 10.0 0.5763095708239951 9.994003214978243 3.864496074255009 9.14439392732127 9.258910549465403 9.78389640542514 8.526599902336008 10.0 9.317034710757742 10.0 10.0 4.035083433782357 9.506463808652859 5.958598746570727 7.534939144807689 10.0 9.21798191071981 10.0 9.144440378859288 6.985540128875059 0.0010 9.086859911833482 10.0 
0.0010 0.0010 0.0010 0.0010721480501442284 0.0010 0.0010 1.6125906392076463 0.07193564406630482 0.0010 10.0 0.36969061833041117 5.664853641708004 1.7701917991437064 5.228212601724817 10.0 10.0 10.0 0.7590417749692117 10.0 0.3232888357545627 6.4894526149074565 4.485069749740726 0.4091862137639395 1.6213313131100877 2.639297667580425 0.06542754605807977 10.0 9.74341539254199 10.0 10.0 7.674124471053743 10.0 1.045270955257842 10.0 1.949863439695835 8.76116205254019 9.946335737533436 10.0 6.013595417321008 10.0 10.0 10.0 1.5960107223106137 10.0 8.611314678534495 9.720738172393439 4.85954813872373 10.0 
0.0010 0.0010 0.0010 0.0010 0.0022626571731800783 0.0010 10.0 4.610454572169796 0.0010 2.4847627700738926 0.0010 9.035735411304298 10.0 0.0010 10.0 10.0 10.0 10.0 10.0 0.0010 9.231670724824635 10.0 10.0 10.0 10.0 7.225216333404515 10.0 10.0 10.0 10.0 10.0 10.0 0.0010 9.192062981423891 10.0 10.0 10.0 9.971054673302799 8.513204965995557 10.0 3.039018238895783 10.0 10.0 10.0 0.0010 9.384434480441165 0.0010 10.0 
0.0010 0.0010 0.0010 0.0010 0.0010 0.0010 0.8285607061179237 7.477310252682714 0.0010 10.0 9.267718252586192 10.0 7.669031287603549 0.7248098518004635 10.0 10.0 10.0 7.520141658844361 10.0 1.6562650669996166 10.0 5.5302436747252575 5.966786881665571 6.9129491971402155 9.300810917568171 6.539859672154433 9.536683940964043 9.62901342818522 10.0 9.99965516713335 10.0 7.327428632240197 5.626187406532916 10.0 5.626187406532916 4.6679400940197135 2.2200431082077587 10.0 10.0 9.999748388860613 10.0 10.0 6.7142716925728445 10.0 5.8996285744339385 10.0 5.000500000000001 10.0 
9.771250234979675 0.0010 0.0010 0.0010 0.0010 0.0010 0.0010 0.0010 1.3217541682492193 0.001000000000000334 0.03955031323106439 0.001000000000000334 10.0 10.0 10.0 0.6692424568228299 0.5356477789408469 9.819739962814953 0.001000000000000334 1.852612767814575 3.36277336949911 10.0 1.813878636517809 9.699786132934173 10.0 8.557462041024706 10.0 10.0 0.6699018314573388 10.0 10.0 0.8677557180983131 10.0 10.0 10.0 0.001000000000000334 10.0 10.0 4.686739592457626 10.0 0.001000000000000334 0.4639476711741759 10.0 0.711106259937103 10.0 0.0010 10.0 10.0 
0.0010 0.014266166137139945 0.0010 0.00478901979069781 0.004549867399699321 0.0010 2.096923608245941 0.055352366071521976 0.0456123719141524 9.978570422193867 3.6649811743068854 10.0 1.3310519889396142 6.39308997571818 8.744968826992798 10.0 9.995557451794795 0.44861991739673357 9.995483695172796 1.1306231890980354 4.934208976074252 2.628174115263962 4.257340951336909 1.4163171335160194 5.444144742135462 1.696885050863778 9.98455373072975 9.965199914324613 9.995342361668344 9.66076662644151 9.75890534846823 10.0 1.3343856595317825 9.97994414659601 1.324737806022451 9.583849719070795 9.463891572185634 9.979582730754354 6.6768628226106115 10.0 9.959876061037482 9.99531379552464 1.3103248823919764 9.995587035290626 5.000500000000001 9.972704247460825 1.9283500561560927 8.124143172916371 
0.0010 0.0010 0.0010 0.0010 0.0010937057400662946 10.0 3.4419706070228173 0.0010 0.003958232326218359 0.0010 0.35446082270559676 10.0 10.0 10.0 10.0 10.0 10.0 10.0 10.0 0.0010 10.0 10.0 0.0010 10.0 10.0 10.0 10.0 10.0 10.0 10.0 10.0 10.0 10.0 10.0 10.0 0.0010 10.0 10.0 10.0 10.0 10.0 10.0 10.0 10.0 0.925844834146937 0.0010 10.0 10.0 
0.0010 0.0010 0.0010 0.0010958673150827521 0.0010 0.0010 1.8282263419743858 9.964422043579388 0.02567069189410411 7.4469036890939115 6.759326305906847 7.337142364806172 10.0 10.0 10.0 10.0 9.99775142163632 5.000500000000001 9.997879262665318 9.981460305956414 3.9112175978967683 9.974248928488914 9.995915473836519 10.0 8.161097613973379 10.0 10.0 10.0 9.99775175889233 10.0 10.0 5.0005 10.0 10.0 10.0 5.0005 5.0005 10.0 3.096511480970835 10.0 5.000500000000001 9.997636769813688 10.0 9.997751686768 1.0543475181700357 7.895820584876767 10.0 10.0 
0.0010 0.0010 0.0010 0.0010 0.0010 0.0010 0.0010 9.504055155874426 0.0010 10.0 1.2704218798237727 10.0 10.0 10.0 9.038093522751824 10.0 10.0 0.0010 10.0 1.9104368695456388 10.0 10.0 7.057679120952187 10.0 10.0 10.0 10.0 10.0 10.0 10.0 9.365574877042272 0.0010 10.0 9.374025997462075 10.0 0.0010 0.0010 10.0 10.0 9.843056494335922 8.862955703320385 10.0 10.0 10.0 10.0 9.177335051262311 10.0 10.0 
0.011200704617586127 0.1353151124362526 0.0011297318789435747 0.0010366286042703555 0.0010726275259018213 0.001884767957151083 0.20957572958637058 1.494980238827827 0.001240835428587317 9.358294617924361 3.9408415722889627 5.000500000000001 9.858220894145544 0.20763521489664627 9.981216877632214 9.995098160142605 10.0 4.108003391018997 9.994858934502204 9.50005 5.3941597603725215 5.000500000000001 6.944860364710096 9.896810831323677 4.606840239627478 10.0 9.93037275249815 7.666770838432518 9.99861249887203 9.886683710114099 7.272817369335954 1.600464835293982 9.486237239327869 9.868568404069547 9.486149234908376 5.886909841510717 5.000500000000001 9.99817769130186 5.000500000000001 9.875879325203814 9.999036930498846 9.997898740551717 9.18412171658878 9.998381265302182 9.503928063933072 9.746681430639194 8.356163375362259 9.959346382614033 
0.0010 0.0010 0.0010 0.0055117981815090145 0.001917825859916023 0.005091312476691971 1.627834823099323 0.02779416051735642 0.0010 10.0 0.0010 10.0 0.0010 9.584480135240165 10.0 10.0 10.0 0.0010 10.0 0.0010 8.362076049567271 7.539356030328105 2.6264849659227596 0.0010 8.496112294400278 0.10985146257478684 10.0 9.994095264230348 10.0 10.0 9.987840314994559 9.944980290052072 0.0010 10.0 0.0010 9.980316834957778 4.201892865000425 10.0 9.947659315830164 7.587290475483458 10.0 10.0 0.0010 10.0 9.986418374675011 10.0 8.281137790431995 10.0 
0.0010 0.04459997377691579 0.0010 0.0010 0.0010 0.0010 0.0010 1.5690486534362544 0.0010 8.869097087964162 10.0 10.0 10.0 9.364015507446348 9.934700161979816 10.0 10.0 10.0 10.0 5.873982036782957 0.0010 7.526329154905481 5.904664933173745 10.0 10.0 0.0010 9.774383190643 9.842688432182364 10.0 10.0 10.0 9.077797707134868 10.0 10.0 10.0 4.635905342711948 0.0010 7.750215128514549 10.0 10.0 10.0 10.0 9.97693458262411 10.0 10.0 10.0 0.31029113520513474 10.0 
0.0010 0.0020205583939806866 0.00325733034792263 0.007452472600994466 0.0010 0.0010 1.0413965019148979 1.7912697222003693 0.0010 7.908776800559421 9.711864994490153 10.0 8.3000658209826 8.302265867881612 10.0 10.0 10.0 9.819008390587118 10.0 5.433926109037493 5.776063578859455 0.7313213674100165 10.0 8.721169275052217 8.17561127307633 8.899353745058356 9.889340005178203 10.0 10.0 9.961553318194069 9.97414824526586 0.7169880087434244 8.58411556930385 9.99866052160529 8.655106070497482 5.368904199150664 4.3743395086005075 10.0 9.779040131282606 9.730985114226803 9.653103705859102 10.0 8.759954134873567 10.0 10.0 3.1658532993690884 6.717714464670673 10.0 
0.614006708785293 0.0010 0.0010 0.0010 0.0010 0.0010 7.004823221415854 1.8211300286741465 0.0010 1.8924499086352728 10.0 3.13721325779904 10.0 6.512319657742731 10.0 9.38396668702602 9.222873374292057 8.108604205953965 9.268046357413818 5.946265339660222 0.8299892357303997 10.0 6.409809838780536 8.108789713911396 5.871369989483318 1.8040505274796879 6.032540808539452 9.467842909172404 9.268775444451178 8.88899382098496 8.186933024049058 0.391510354652185 4.086627714458637 8.978816025466733 8.170595516635105 0.0010 10.0 9.44215751874898 1.4366828838100236 10.0 4.464144491426139 9.269321923878339 10.0 9.268946183443147 6.573199130420631 1.8924499086352728 3.8102621383305837 10.0 
0.0010 0.001000000000000334 0.0010 0.0010 0.0010 0.0010 1.2322035276750936 0.0010 0.001000000000000334 10.0 0.0010 9.908666791900156 1.3826802072403614 9.651211556933658 9.638555460478136 9.999307426765716 9.998352154779326 0.15733826679756024 9.99883438813928 0.001000000000000334 10.0 0.6963696392188297 4.4288303232163715 1.3824214574845302 10.0 0.0010 10.0 10.0 10.0 10.0 10.0 8.029196697408727 1.2669936142970375 9.999129389317599 1.4323674472664711 10.0 8.093615165566463 10.0 9.705499339578763 10.0 9.97500062104457 10.0 1.3820344887979976 10.0 10.0 9.749742684035631 8.500447804710511 10.0 
0.007248062616334952 0.01054279896971582 0.0026605751724036886 0.0010008936456604033 0.0010073191687494812 0.005107162549017401 0.7442675869944672 4.473135602830011 0.0010270967464225203 5.706512082891311 5.000500000000001 9.583799285842717 8.20075008733031 9.552523404596663 9.999987270394247 9.992599446433273 9.999993185875 5.000500000000001 9.999993183519036 5.148870934644583 9.464637155482329 5.000500000000001 5.000500000000001 9.017326694397953 9.068946168207372 6.36454057106246 9.863861495710486 9.992825851317527 9.99999318227678 9.999671641925605 9.992260501959107 5.159056636030408 9.073355298226094 9.99980760081965 9.985580877154883 5.1605678107815685 4.6994698271916615 9.51626663210854 5.000500000000001 9.991261759772486 9.984750093871751 9.999993172013419 9.017326694397953 9.999993179264138 8.059951831000976 5.152501221658921 9.55026880086097 9.513067659952775 
0.0010 0.0010 0.0010 0.0010 0.00341857028063316 0.0010 0.0010 5.092866020982534 0.0010 8.022360994368539 6.23135020900191 7.881003807160956 10.0 4.099282877752979 10.0 10.0 10.0 1.791175993570181 10.0 1.1953657130494793 7.859081290541842 3.1595666044979582 1.2663855510125162 10.0 10.0 3.5789436695588277 10.0 9.759490664166234 10.0 10.0 10.0 5.240033245335752 10.0 10.0 10.0 3.0958187441728366 7.274183624175977 10.0 6.47975967645864 10.0 10.0 10.0 10.0 10.0 4.1587315420941025 5.947823194918598 5.312381547508878 10.0 
0.14686344008713803 2.4983165515137102 0.001397133091632809 0.0010 0.0010 0.0011951893869542255 4.099805144472421 1.0545812721388046 5.002190348076727 0.0010 5.4176144220038704 0.0010 10.0 5.651590222646543 10.0 9.999899804839943 4.999601889175589 9.855289604264357 4.999601889175589 6.650714813786684 7.075376541404426 9.334425787928712 9.45315924283228 10.0 5.905641691503213 4.026915607114696 10.0 10.0 4.999601889175589 10.0 10.0 5.6246943879263736 10.0 10.0 9.808874892675206 6.542891623053411 9.823664701395835 10.0 8.40572102940477 10.0 10.0 4.999601889175589 10.0 4.999601889175589 5.844888730388369 2.617234966476885 7.098097289827352 5.996833094607451 
0.0010 0.0010 0.001794263615553132 0.004826224273516828 0.0010 0.0010 0.0010 0.0010 0.004395802217016076 5.7742827408467825 0.0010 8.808634393202299 3.182161460820976 6.877527309378118 10.0 10.0 9.992656811978435 2.427088615658133 9.992710389248277 0.5170019099849501 10.0 5.677717234605732 5.154312885527408 2.1117567061477787 4.62401367046695 1.2230104382076634 9.788748760221775 10.0 9.992815455505935 10.0 9.999361597189855 7.341465825850957 1.8236173945725471 10.0 1.9322000584843795 10.0 5.158428476400575 10.0 9.151195044424368 9.651111961174355 10.0 9.992836525358637 1.9079949409098136 9.992634812002947 9.963575710540818 6.776727762582134 9.763936529977963 9.602136661540326 
0.017947730225661176 0.00791538001321877 0.0040075307463452985 0.0010 0.001004407123443835 0.0010 3.514273993108935 7.164914983392876 0.0011260583808674692 8.529422436250218 4.124037394151429 8.651862252029506 7.164914983392876 8.767201498960734 9.98615687457629 9.977469061552355 9.986007840340651 6.18878631420144 9.986004056701306 4.97070168411414 2.3241523725037503 6.386859023204832 10.0 10.0 8.72093748570127 6.94836880653793 9.880476920386727 9.905869462315337 9.986008751459059 9.988063256501366 9.984395498534697 2.3241523725037503 10.0 9.983923473030229 7.910030759430532 2.8360850166071243 4.923681284780594 9.985963815343762 3.740974126874743 9.982710914019917 9.989540159056148 9.986007787288047 10.0 9.985930700080687 2.8360850166071243 9.115565203575317 10.0 9.984414303893288 
0.0010 0.0010 0.0010 0.0010 0.00685942597538732 0.0010 7.950105252372798 5.259704204761554 0.0010 4.044775617826733 8.117474683584803 10.0 9.997895324036108 2.508380205930266 10.0 10.0 10.0 9.686802798763331 10.0 0.0010 7.898186143867127 10.0 10.0 9.997895324036108 10.0 0.06194500739890696 10.0 10.0 10.0 9.980837763427525 10.0 10.0 0.0010 7.3326006988247405 9.997895324036108 10.0 0.40682239121754993 10.0 10.0 10.0 9.960588159205786 10.0 9.997895324036108 10.0 0.0010 10.0 5.906611683944323 10.0 
0.007856715873380831 0.28910516377252315 0.0020717394888884653 0.002673949937035999 0.0011832772476414863 0.001207788349730874 8.10207946516662 5.000500000000001 0.07631306963982128 9.620829293404062 5.000500000000001 9.976638068506984 5.000500000000001 4.843175143521692 9.614612248560704 9.559038527620892 9.988582452413704 0.50095 9.988333572435193 5.000500000000001 9.657502015009412 5.000500000000001 3.149319182750822 5.000500000000001 9.908415478174268 5.952618785554597 9.978361083085872 9.450742853558115 9.988587792054584 9.990808394653987 9.990507370766524 5.0005 5.000500000000001 9.990349369492817 5.000500000000001 2.493270414951219 9.50005 9.827893315917626 9.639359354601226 9.645805985132764 9.818481626887248 9.991459354630997 5.000500000000001 9.988584733388787 2.222391913109102 4.428722241655296 9.927492573560505 9.988487898325488 
0.0010 0.0010 0.0010 0.0010 0.0010 8.137219958366593 0.12268072049948493 0.0010 0.0010 0.0010 0.0010 10.0 10.0 10.0 10.0 10.0 10.0 10.0 10.0 0.0010 10.0 9.68069816684166 0.0010 9.835393096381063 9.811969847443585 10.0 10.0 9.413521714297385 10.0 10.0 10.0 10.0 9.908990397528546 10.0 9.802129177135699 0.0010 10.0 9.7263873980556 10.0 10.0 7.435979985732196 10.0 9.802129177135699 10.0 8.944735259527802 4.2031305616553505 10.0 10.0 
0.0010 0.0010 0.0024157193312008248 0.0010 0.0019136261973588969 0.0010 0.0010 0.03645353946458876 0.0010 7.764022607845319 0.0010 9.171518988120344 0.0010 4.254300588373113 9.953302804557985 10.0 10.0 0.0010 10.0 0.48834244326962084 1.2447213042289365 0.0010 1.972485951733197 0.0010 3.8504630269323172 0.0010 10.0 9.87697898958964 10.0 10.0 10.0 8.332628607461046 0.0010 10.0 0.32693510566173467 10.0 6.8184434535009135 10.0 10.0 10.0 10.0 10.0 0.0010 10.0 10.0 9.88812618295075 0.691939005064893 10.0 
0.029652197825663494 0.004271607170782718 0.0010 0.0010 0.0010 0.009107170419816138 0.5806855101196051 1.0730331277764735 0.0010 10.0 6.574843816626689 10.0 5.440131000286974 4.943456031322699 9.70869505920043 9.999672867744009 9.995551989756228 5.491500762384831 9.99393446831994 3.3100367109990794 4.485812290339671 4.355170102852829 3.537678359857428 5.437942544146292 8.516923946684104 5.438165802121901 9.980644692166537 9.460669217251391 10.0 9.999880966447522 8.296835029690193 6.56822596204503 5.445265879614267 10.0 5.4392294886312405 2.1037052936321263 6.653140676185552 9.997046231078643 5.7845835628739675 10.0 9.971534460694313 9.994439786781902 5.438071942244462 9.994665297724913 6.301352782151953 7.436871014604596 2.680912536009966 10.0 
0.0010 0.0010 0.0010 0.005070996979675286 0.0013382343309808523 0.0037026682220279543 0.19523541991056156 0.0010 0.0024550484409813418 9.797541764431212 10.0 9.837894903212476 0.0010 9.717459843423962 10.0 10.0 10.0 0.0010 9.99892519462028 0.0010 10.0 9.726200369176098 9.188234552343907 0.0010 9.831945434939886 0.0010 10.0 10.0 10.0 9.989906453195937 10.0 7.365557793605559 0.0010 9.987199458876951 0.0010 10.0 10.0 10.0 10.0 10.0 10.0 9.998936645137547 0.0010 10.0 10.0 10.0 10.0 9.778843138549313 
0.0010 0.0010 0.0010 0.0010 0.0010 8.303951760707196 1.256744673107466 0.0010 0.0010 0.0010 0.07432528128585236 10.0 9.300824508140789 10.0 10.0 10.0 10.0 9.28333537683364 9.991746727194196 0.0010 0.0010 10.0 0.24019836208519063 10.0 10.0 9.549631863554206 10.0 10.0 10.0 10.0 10.0 10.0 3.4742659328641983 10.0 10.0 0.0010 10.0 10.0 1.029748732552167 10.0 10.0 9.626094378575987 9.31328784139411 9.991572587683098 8.351352496176473 0.07040266641651094 9.001484908779084 10.0 
0.09806820846312955 0.0010 0.0010 0.0010 0.0010 0.0010 10.0 2.0919946427739724 0.0010 10.0 10.0 10.0 0.0010 3.233937343258628 10.0 9.887135453038741 10.0 0.0010 10.0 0.0010 10.0 0.0010 0.0010 0.0010 10.0 0.0010 10.0 9.062677577013451 10.0 10.0 10.0 9.45648286855525 0.0010 10.0 0.0010 9.799371018121535 9.705951549178373 9.94858503387936 10.0 10.0 9.786582101317713 10.0 0.0010 10.0 10.0 10.0 10.0 10.0 
5.176622074332737 10.0 0.02441701328000042 0.0010 0.0010 0.036839096016532395 0.6132434289333046 1.1642786677243846 0.6127919423903645 0.1374209269513722 1.2933750208408137 0.0010 9.997099751728586 9.387756571066696 9.353871445274795 10.0 6.879872001682591 10.0 10.0 6.714590547835689 4.719798503917516 10.0 9.013131688495605 9.997099751728586 4.311238935148255 6.56678331187026 9.963903425772909 10.0 7.361142725989529 10.0 4.801878003022618 4.758038218783918 9.997529425966182 9.999472355229651 9.997135487173816 8.52991911078627 9.517628504978653 4.846329804372716 6.426180914126209 5.0005 5.0005 10.0 9.997099751728586 10.0 4.679160465533251 9.74161170743431 5.06653110539112 8.268950086498684 
0.02025396808388935 0.0010 0.0017732822927325012 0.0033979124549174218 0.0010781192480895751 0.0010 1.1373630022978665 0.5416446066545126 0.0010 7.324318993100014 5.960148047012423 8.48221622775578 4.963654785890981 5.10089378138333 9.99640593319326 9.981814610660898 10.0 1.403782322898789 10.0 2.816901781494622 5.0747233666062534 7.143804224660279 3.9614105167116493 5.063896283065995 7.819895746218695 2.0604730332141856 9.904567067854982 9.991256660311151 10.0 9.997238530272005 9.968963570374854 5.81759346242049 4.952245443705005 10.0 5.240492012935602 8.075118238899401 5.455485907685974 10.0 7.498356329217438 9.996954244718362 9.762464506110616 10.0 5.052677853373656 10.0 4.634079154461981 9.00514550937158 7.46212318678543 10.0 
0.00850267619173075 0.008238718278422501 0.0014678558051590491 0.0021571141665287213 0.0010723610240100559 10.0 0.0010 0.0010 0.0010 0.0010 0.0010 9.945824838706049 10.0 9.718661724276982 9.989663885734087 9.993376439920404 9.995366788877824 10.0 9.995363789978397 0.193794666991304 10.0 9.524035009547436 0.0010 10.0 9.746487565822989 10.0 9.980707958376467 9.98972511035964 9.990269809351178 9.992034853126933 9.96688467958359 10.0 10.0 9.99223136464747 10.0 6.100331175484403 8.648097614694919 9.936229845578156 10.0 10.0 9.990694004731216 9.995355648846829 10.0 9.995367582263128 9.567532396638214 9.803247253860846 10.0 9.9931260599786 
0.0010 0.0010 0.0010 0.0010 0.0010 0.0010 0.0010 4.222026920139908 0.0010 10.0 0.0010 9.990083735912776 3.31315563874585 10.0 10.0 10.0 10.0 0.0010 10.0 3.444422603170914 10.0 0.0010 0.0010 9.682631931044448 10.0 4.168578176938233 10.0 10.0 10.0 10.0 10.0 10.0 9.691352194427628 10.0 6.278057472319111 10.0 6.183148013655066 10.0 0.0010 10.0 10.0 10.0 8.164364646213631 10.0 10.0 10.0 10.0 10.0 
0.006189837645961805 0.0010 0.0011258306541126065 0.0010 0.0010 0.0010 7.2752548944010345 0.0010 0.0034402161309641114 10.0 4.916447629586681 10.0 0.0010 6.280828620297482 10.0 9.994837958506125 9.994831255255125 0.0010 9.986753054232086 0.0010 4.593382838579474 0.0010 4.843873324941539 0.0010 5.184688866039477 0.8812642619924276 10.0 10.0 9.994832765344183 10.0 5.08455237041332 9.94447392259271 0.0010 10.0 0.0010 10.0 8.333401404154957 10.0 8.505752669346768 10.0 10.0 9.994853681859336 0.0010 9.994824730478529 9.820981912256642 5.579995951939412 5.2019544538014095 10.0 
0.0010 0.0010 0.0010 0.03198452957421927 0.0010 0.0010 0.0010 8.250982679072063 0.0010 7.862063895360976 3.4969916034868076 10.0 10.0 10.0 10.0 10.0 10.0 0.0010 10.0 10.0 10.0 10.0 7.405480855161718 10.0 10.0 2.671082308271064 10.0 10.0 10.0 10.0 10.0 0.0010 10.0 9.971727183741482 10.0 2.5801322549571886 1.4486847923824349 10.0 10.0 10.0 10.0 10.0 10.0 10.0 0.0010 10.0 10.0 10.0 
0.0010 0.0010 0.0037036901967011323 0.0010 0.0010 0.0010 0.0010 2.960120200573495 0.0010 10.0 0.0010 10.0 10.0 4.809605066169103 10.0 10.0 10.0 0.0010 10.0 0.0010 10.0 10.0 10.0 10.0 10.0 10.0 10.0 10.0 10.0 10.0 10.0 10.0 10.0 10.0 10.0 3.2253711816268535 10.0 10.0 8.751017524935286 10.0 10.0 10.0 10.0 10.0 10.0 8.641999358666887 10.0 10.0 
0.8733423522132411 0.0010 0.0010 0.0010 0.0010 10.0 0.0010 0.0010 0.0010 0.0010 0.0010 10.0 10.0 10.0 10.0 10.0 10.0 10.0 10.0 0.0010 0.0010 10.0 0.0010 10.0 10.0 8.720015438890208 10.0 10.0 10.0 10.0 10.0 10.0 7.937235984521222 10.0 10.0 1.945311931246215 10.0 10.0 0.0010 10.0 10.0 10.0 10.0 10.0 10.0 1.072091896582132 10.0 10.0 
0.0010 0.0010 0.009353411729194832 0.00655489794485084 0.03143279932704965 0.0010 2.970942332116482 0.0010 0.0010 7.008002636516201 1.706487644612746 10.0 0.001000000000000334 4.02047025538428 10.0 10.0 10.0 0.001000000000000334 10.0 0.001000000000000334 4.850128419508144 2.8144541886266357 0.6394061497267023 0.001000000000000334 5.325068738988581 2.434572661855978 10.0 10.0 10.0 10.0 10.0 10.0 0.001000000000000334 10.0 0.001000000000000334 10.0 9.291125785842963 10.0 10.0 10.0 10.0 10.0 0.001000000000000334 10.0 10.0 10.0 0.001000000000000334 10.0 
0.0010 0.0010 0.0010 0.0010 0.0010 0.0010 8.365458938057555 0.0010 0.0010 10.0 1.906008633923182 9.858315572078322 2.3684143550839347 10.0 9.671509952772178 10.0 10.0 0.0010 10.0 0.0010 10.0 0.0010 6.891988965447936 5.284850157536826 4.366396322429106 3.5156024344251646 8.80585607312757 9.803819020742601 10.0 10.0 4.187502978060899 8.98414736276166 5.926759084769367 9.99870471231625 4.780627244310734 10.0 10.0 10.0 10.0 10.0 9.534320253461205 10.0 5.284850157536826 10.0 10.0 2.965736323101151 6.689793668159448 9.253434614839051 
0.0010 0.0010 0.0010 0.0010 0.0010 0.0010 2.4432614942617206 0.001000000000000334 0.0010 5.768194703811724 0.0010 9.798265747164733 0.001000000000000334 10.0 10.0 10.0 10.0 0.001000000000000334 10.0 0.001000000000000334 10.0 0.001000000000000334 9.170176271086628 0.001000000000000334 10.0 0.0010 10.0 10.0 10.0 10.0 10.0 10.0 0.001000000000000334 10.0 0.001000000000000334 10.0 10.0 10.0 10.0 9.088366474468009 9.490497979038835 10.0 0.001000000000000334 10.0 10.0 10.0 10.0 10.0 
0.0010 0.0010 0.9477970879366981 0.0010 0.04197993086100575 0.0010 10.0 10.0 0.0010 6.178988573229868 10.0 10.0 10.0 5.835572646478356 9.850295464525722 9.950105596483654 10.0 10.0 9.96541314858958 10.0 10.0 10.0 8.973196510484218 10.0 10.0 10.0 10.0 0.0010 10.0 9.917989824789235 10.0 0.0010 10.0 8.448630211560422 10.0 0.0010 0.0010 10.0 0.0010 10.0 5.7805780089519745 9.96527748633868 10.0 9.966460659916407 8.361660256642299 3.7324860361564336 4.0001096623798365 10.0 
0.00792798781084936 0.00792798781084936 0.006544866500958072 0.0013254696081089297 0.0024702661538233434 0.0010 0.5139853162275724 0.00792798781084936 0.00792798781084936 10.0 8.054599351037798 9.485719811615041 2.3010993955257844 6.680937260087113 9.99222009327509 9.966747208737756 9.994448584371638 0.0010 9.940086821846762 3.5810043350783634 6.672778730772375 2.362604311031325 6.584900557250238 0.0010 7.199087239186094 2.3010993955257844 9.704616644725581 8.847152880343918 9.887742028056218 9.982503597000811 9.99350350075663 8.409683473222444 2.1391014254696903 9.945659715532042 0.0010 10.0 8.059637439789952 9.932802932558255 6.700000604474216 9.99307201218915 5.813994246880218 9.999774286194057 0.0010 9.890349787257565 9.99307201218915 6.689161325020963 3.8999512089484307 9.965419404517448 
0.0010 0.0010 0.0011801805216201198 0.0010058671197134756 0.0010 0.0010 0.9655135587487806 0.09134861316726088 0.0010 10.0 1.2644160353881908 10.0 0.7883670536012377 9.801245491318186 9.597083783163487 10.0 10.0 0.0010 10.0 0.0010 9.711756445695556 0.2250585084461696 4.629008185088564 0.8839519627673803 9.964627677916553 0.02988754267312066 10.0 10.0 10.0 10.0 10.0 7.888039679966623 0.6743452394842162 10.0 0.8626698764797385 9.90684076250538 7.7192136183210875 10.0 9.498842360628569 10.0 10.0 10.0 0.7762505939635922 10.0 9.997551087600812 10.0 8.385005920724305 9.967377264748901 
0.0010 0.0010 0.0010 0.0010 0.0010 0.0010 0.0010 0.7447739540730463 0.0010 4.543332784215497 3.893993084609346 10.0 10.0 6.4136514799035105 10.0 10.0 10.0 10.0 10.0 10.0 2.583006860324799 8.029642840617603 4.755977017987761 10.0 8.029642840617603 6.674903752679353 10.0 10.0 10.0 9.946891414269569 10.0 2.2351585978974438 10.0 10.0 10.0 3.601459728084277 0.015723803496592303 9.948775532719209 10.0 10.0 10.0 10.0 10.0 10.0 10.0 10.0 7.809398107393934 10.0 
0.0010 0.0010 0.0010 0.0010 0.0010 0.0010 0.5560504549946055 5.355130174931251 0.0010 5.0005 2.483089541498777 10.0 9.811523787247182 7.942594696936326 10.0 10.0 10.0 0.0010 9.801235921132795 0.2301405773648753 5.0005 5.000500000000001 4.207213358127123 8.990010293825707 9.781102495459784 2.8505654931916578 9.998749553748155 10.0 10.0 10.0 8.092187000909288 7.447138166612352 7.131121527442778 10.0 9.15506448393468 4.178491215203879 7.970945200187785 9.629400124601505 5.530797046100275 10.0 5.528067283993624 9.800574043411178 9.718205168879535 9.970244830329346 6.093003748421317 10.0 5.0005 9.788604623282117 
10.0 8.158122398494628 0.002961492239733851 0.0033627153511007857 0.0010 0.13405294400645296 10.0 10.0 10.0 0.0010 10.0 0.0010 10.0 0.0010 10.0 0.0010 10.0 10.0 10.0 10.0 0.0010 0.0010 10.0 10.0 0.0010 0.0010 10.0 10.0 10.0 10.0 0.0010 0.0010 3.4015288213673047 9.99718432178592 10.0 0.0010 0.0010 10.0 10.0 0.0010 10.0 10.0 10.0 10.0 0.0010 0.0010 0.0010 10.0 
0.1867547922648612 0.04999315366158003 0.004424252219637162 0.02582200973775744 0.0010 10.0 1.550057658295434 0.0010 0.0010 0.0010 8.20863637279513 5.407619129091099 10.0 10.0 9.99937368940641 9.921058626022827 10.0 10.0 10.0 0.0010 8.715184642231222 4.302038712730971 0.0010 10.0 10.0 10.0 9.97095505086048 9.99995152590241 10.0 9.999431109608832 9.369232385064093 9.965497822769706 10.0 9.999947823356933 10.0 0.0010 0.0010 10.0 0.0010 3.9127725737937538 10.0 10.0 10.0 10.0 6.995482282354432 0.0010 10.0 10.0 
0.0010 0.0010 0.021825939607281672 0.18498519456706422 0.04260393652940315 0.0010 10.0 1.1483417987356754 0.0010 10.0 10.0 10.0 10.0 0.0010 10.0 10.0 10.0 1.210305264618222 10.0 0.0010 10.0 10.0 10.0 10.0 10.0 2.9718692865870895 10.0 10.0 10.0 10.0 10.0 10.0 10.0 10.0 10.0 10.0 10.0 10.0 7.046544775810676 10.0 10.0 10.0 10.0 10.0 10.0 0.0010 0.0010 10.0 
0.0010 0.0010 0.0010 0.0010 0.0010 0.0010 1.9510192215752702 0.0010 0.0010 8.858232027747013 7.328690926422467 9.155879477452027 2.107332845904949 4.521236321740164 10.0 10.0 10.0 0.0010 10.0 1.0874504631672943 10.0 0.23021679227638794 1.6056488700007667 1.9810781667267188 4.64111705736065 2.660787404203041 10.0 10.0 10.0 10.0 10.0 8.09921577561747 1.8187678429946148 10.0 1.8240687543644771 6.17357495415968 6.829138672365496 10.0 8.495059078964069 10.0 10.0 10.0 2.0345241027229077 10.0 6.001009343104902 8.388746154388489 4.5935318640437215 9.975673363261214 
0.12090532567446668 0.3079285679641985 0.0014590200513680397 0.006054901170169949 0.0010023763419338004 0.001000000000000334 5.945827408816281 0.0010 0.0010 10.0 0.0010 10.0 0.001000000000000334 9.648109712130617 9.804171270883604 9.517408860023256 10.0 0.001000000000000334 10.0 0.0010 10.0 7.54586093937853 0.0010 0.001000000000000334 8.420966583605999 0.001000000000000334 9.831639675353529 10.0 10.0 9.803907599051849 9.811604006422403 10.0 0.001000000000000334 9.804894897733845 0.001000000000000334 10.0 7.506004856909109 10.0 4.770121191094925 10.0 9.89441674976714 10.0 0.001000000000000334 10.0 10.0 10.0 4.937671989115812 10.0 
0.0010 0.0010 0.004215119965052699 0.0015184036937992236 0.011317297412406144 0.0010 0.0010 0.6176658561217998 0.0010 10.0 2.4716808415445755 7.55915039234906 5.0005 7.922646197949222 9.937691089347753 9.93629267180866 10.0 4.646777872679382 10.0 2.3859756856467103 10.0 0.0010 10.0 5.0005 1.6775235018172188 6.328260649130425 9.94342887819473 9.93668465569037 10.0 9.941761071561388 10.0 9.047970728002161 5.0005 9.942765256449473 5.0005 5.214586731167458 0.9074776864251186 10.0 10.0 4.497457864642373 10.0 10.0 5.0005 10.0 2.93118520101534 2.4851520396497464 9.73039500640451 10.0 
0.5463380390480084 0.0010 0.0010 0.0016526877534443168 0.022944182586282863 10.0 0.0010 0.0010 0.0010 0.0010 0.0010 10.0 2.1643753653135667 10.0 9.809892488547261 9.19566488628588 10.0 10.0 10.0 0.0010 10.0 5.914010778372294 0.0010 10.0 10.0 0.0010 8.963907691941456 10.0 10.0 10.0 9.974829616854556 10.0 10.0 10.0 10.0 0.0010 10.0 10.0 10.0 8.83619030615825 0.0010 10.0 10.0 10.0 10.0 10.0 10.0 10.0 
0.36095796461277363 0.0010 0.0010 0.0010 0.0010 5.019677427317073 0.0010 0.0010 0.0010 0.0010 0.3516187679516177 6.969903937001694 10.0 9.644941635635789 10.0 9.97496734585923 9.953229112993506 9.55935612526924 9.953043391476225 0.0010 9.588005705919565 10.0 0.0010 10.0 10.0 7.224857370007035 4.856224121210169 10.0 9.953136253382931 10.0 7.285912730815424 10.0 10.0 10.0 10.0 0.0010 10.0 10.0 8.193574931606676 0.9260636288247648 1.5357599218618576 9.953049140201589 10.0 9.953131694137866 10.0 5.275347678150126 10.0 10.0 
0.0033658456984177187 0.006115929095517961 0.001023770049485638 0.015470151836190313 0.001010711748240463 0.009897699275284638 5.000500000000001 5.9481916339484275 0.010834705440943893 9.895693254941369 5.893362006696922 9.62790371640313 10.0 9.437930530725087 9.982588714614552 9.997602661591923 9.97259157356584 5.000500000000001 9.97259157356584 8.946576804681861 9.191258654891719 6.400681347463743 7.96651902248624 9.83787289362358 4.808897408817848 6.056490389877586 9.998926964530513 9.998300417109302 9.97259157356584 9.999985746547855 6.455138843685756 0.821676556459966 9.753174385303124 9.986569239038147 8.313176696040232 4.385033230763964 0.0010 9.999984937049579 7.519508316444834 9.993753376389865 9.997532888475552 9.97259157356584 9.675294754350212 9.97259157356584 4.5289701048803215 2.2368727832514987 7.53971552469227 9.390997411864348 
0.0010194406872114925 0.0010 0.0010 0.0010 0.0010 9.646653136212228 0.0010 0.0010 0.0010 0.6353011903135894 2.196850956419179 0.0010 10.0 10.0 9.999190584083518 9.999348444497322 9.91859981174891 10.0 9.918633759556846 0.0010 9.970997301028344 0.0010 0.004791581693604385 10.0 2.043211951315133 6.869497855231298 10.0 9.999765732119432 9.916435749939083 9.99993642877173 9.99958177479922 10.0 10.0 9.999875021826966 10.0 7.1689620013654185 9.836004332639309 10.0 4.118247345073562 9.993093194829497 0.0010 9.911788096244104 10.0 9.919097442939625 10.0 0.0010 10.0 0.5978100495149246 
0.0010 0.0010 0.0010 0.0010 0.0010 0.0010 6.5185459543341056 5.479937289330599 0.0010 5.784950824723415 6.671608620380955 3.3053968829963765 8.078962854873184 2.210239397255656 10.0 10.0 10.0 4.797957606163749 10.0 0.0010 0.0010 10.0 10.0 8.027983694731105 10.0 5.8033977371738 10.0 10.0 10.0 10.0 10.0 6.058123030597337 2.5037287332652722 10.0 7.9154808203436335 2.784662912399276 9.627189493751043 10.0 1.814901305219368 10.0 1.0976705609335435 10.0 8.031512213709004 10.0 9.25802230504682 4.070715093518533 1.4604426285814727 10.0 
0.0010 0.0010 0.0010 0.0010 0.008775868893258508 0.0010 10.0 9.105861986568748 0.0010 10.0 5.173216461324205 8.035114123080833 10.0 9.21678132510052 10.0 10.0 10.0 1.437999845516146 10.0 10.0 10.0 10.0 9.221066846500179 10.0 10.0 4.055124938522892 10.0 10.0 10.0 10.0 10.0 10.0 10.0 10.0 10.0 8.802752236333053 9.382416383000816 10.0 10.0 10.0 7.563291651222164 10.0 10.0 10.0 2.997410376780884 10.0 9.443171607002007 10.0 
0.0010 0.3128206163054397 0.01847954991111887 0.003467581750713948 0.0016803790246313097 0.0029174829349726825 0.0010 0.0010 9.609448001433112 0.2647358107503348 6.122717610187525 3.175519875606004 9.750147210955564 9.862039228302555 9.958525796896733 10.0 0.48016739062518843 9.673811967111387 0.4981464793692263 6.996396640246975 10.0 9.691682366128322 9.448980389037237 9.709567680010402 9.934183170569657 1.086100131441265 9.999968005078987 9.966116218014767 0.49116424890268817 9.99905120016233 9.938390264900367 10.0 9.769753763492554 9.9992862295097 9.672280243238497 8.133173362210814 9.917467249974287 9.988530437198332 10.0 5.969623312065455 7.8606355357098625 0.4976235366410626 9.686641503216306 0.49544521058782687 6.912194571541322 0.3575909149563091 9.822634201372505 9.894291146037835 
0.0010 0.0010 0.0010 0.0010 0.0010 10.0 0.0010 0.0010 0.00231274042058622 0.3796359670428924 0.0010 0.0010 10.0 10.0 10.0 10.0 10.0 10.0 10.0 0.0010 10.0 0.0010 0.0010 10.0 0.0010 10.0 10.0 10.0 10.0 10.0 10.0 10.0 10.0 10.0 10.0 10.0 10.0 10.0 0.0010 10.0 0.0010 10.0 10.0 10.0 10.0 0.0010 10.0 0.0010 
0.0010 0.0010 0.0010 0.0010 0.0010 0.0010 6.999418017870987 0.0010 0.0010 10.0 6.114570581779904 10.0 0.0010 10.0 10.0 10.0 10.0 0.0010 10.0 0.0010 10.0 0.0010 7.58103197231036 0.0010 9.778838716761767 0.0010 10.0 10.0 10.0 10.0 10.0 10.0 0.0010 10.0 0.0010 3.614748401245758 4.052740829878681 10.0 10.0 10.0 10.0 10.0 0.0010 10.0 10.0 10.0 4.19960137211661 9.731313585715428 
0.0010 0.8474796468243906 0.0010 0.0010 0.010015761488722363 0.0010 5.221930561179209 3.4706403702820716 0.045034989819961284 3.7265102749752925 10.0 4.427778887311637 6.55201290645476 4.445133183884752 10.0 10.0 9.950478410353835 0.0010 9.95047833487647 6.016137174152146 7.947205930808645 3.792251501061341 3.647367377746602 8.408018799577887 3.050038674259265 7.296972580360526 10.0 10.0 9.9504785683299 9.956098199058593 4.89717944341865 10.0 8.293950089850375 10.0 10.0 6.754710926150536 10.0 9.928257028971304 9.977554451454306 10.0 10.0 9.950478293581385 9.91172367751116 9.950478550060902 6.101896650187185 10.0 5.297262984802325 4.948932571786719 
0.0010 0.0010 0.0010 0.0010 0.0010 0.0010 0.0010 6.717833370488858 0.0010 10.0 10.0 10.0 9.589943362051825 0.0010 10.0 10.0 10.0 4.50055 10.0 4.50055 10.0 10.0 10.0 9.719941889313414 10.0 6.166927317581693 10.0 10.0 10.0 10.0 10.0 9.728564854791792 9.457582397181131 10.0 9.719941889313414 6.413129449547549 0.11878254797708387 5.500450000000001 10.0 10.0 10.0 10.0 9.719941889313414 10.0 5.500450000000001 10.0 6.334085201271437 10.0 
0.0010 0.0010 0.0010 0.0010 0.0010 0.0010 3.1659031867080216 0.0010 0.0010 10.0 0.0010 7.046393139308463 0.0010 2.773024953638177 10.0 10.0 10.0 0.0010 10.0 0.0010 0.5865447627103242 0.0010 0.0010 0.0010 3.752000457635363 0.0010 10.0 10.0 10.0 10.0 10.0 9.92624502013205 0.0010 10.0 0.0010 10.0 7.737203583688101 10.0 10.0 10.0 10.0 10.0 0.0010 10.0 10.0 9.748094648063223 4.0590357181869425 10.0 
0.016965525941372208 0.0010 0.002222711121486794 0.005339587868611847 0.014248657942694181 0.13439794721159307 3.0904135340335226 0.014492443099017833 0.005360715673429632 10.0 4.91048211319644 5.909052601722166 0.2013118929669559 3.9058749529299748 9.93583055505547 9.963308732911008 9.972435963746703 0.2650656802826346 9.97903147158464 0.7168401454781604 2.934472160793447 2.1642345235933957 1.2082126694952264 0.17320211267321015 2.9126734358842077 0.16722996200830242 9.999898362374944 10.0 9.975296908847865 9.987917771182788 9.840998215244761 9.890558782039507 0.5409862405721273 9.979478642635181 0.6159619925444249 9.901933385883083 5.050816340547518 9.995122588099754 4.4485118007000075 9.961792988429387 10.0 9.974332797327937 0.6140439186191918 9.974486219542834 5.232525000699973 8.66371965435363 2.1930388266274496 8.813457412356945 
0.0010 0.0010 0.0010 0.0037505112151929466 0.0011274581282045078 0.003302324990441989 1.714214255317466 0.0010 0.0010 10.0 3.9524911421601407 8.973036938621608 0.7952145340271458 6.699325915084759 9.98166752155726 10.0 10.0 0.0010 10.0 0.0010 6.220579563297691 0.0010 1.360078921071211 1.0984389207231882 9.858943872032025 0.1312858972663789 9.747416394126182 9.651690287270672 10.0 10.0 10.0 10.0 0.0010 10.0 1.0984389207231882 10.0 8.929725309748722 9.998142483162693 9.951579907992494 10.0 10.0 10.0 1.3657538470197235 10.0 10.0 10.0 10.0 9.9753011664803 
5.462670544226455 1.4414282579169428 0.0010 0.0013507160994846838 0.0033974740230213124 0.0010 0.016153989970190352 0.1624501167364931 0.0010 0.001000000000000334 8.099114121714024 4.504817584495332 3.9691517597681387 2.688612336518418 5.00049463217652 4.538329455773545 4.530684487912333 3.61992721787872 4.527155999663134 1.719153713328173 4.50055 3.324920268733657 2.466758123993444 3.969146361325806 5.0005 1.3702640741864127 4.574577409665802 4.610529728851538 4.530313348866877 4.999643253187911 4.528841669051325 4.9720099351161595 5.000500000000001 5.000499990319525 4.058471454924124 3.402366300358349 3.832897539079661 4.999770440839474 5.747201794111038 4.741529131197427 4.153128055101829 4.527287198650934 3.989950434207817 4.526880700853536 4.994945955793587 5.0005 4.9908225126170835 4.709149488316522 
0.0010 0.0010 0.0010 0.0010 0.0010 10.0 1.4471077237168066 0.0010 0.0010 0.0010 0.7618582976161297 10.0 10.0 10.0 10.0 10.0 10.0 10.0 10.0 0.0010 10.0 10.0 0.0010 10.0 10.0 10.0 10.0 10.0 10.0 10.0 10.0 10.0 10.0 10.0 10.0 0.0010 9.52653636816101 10.0 10.0 10.0 10.0 10.0 10.0 10.0 0.0010 0.33045716246176404 10.0 10.0 
0.04509724534720816 0.027254629620009123 0.001616578258733038 0.002956394202505216 0.0017056599528209402 0.004870941072185728 5.0005 0.7591426854884441 0.0022075354146342376 7.913545138397321 6.550187842345875 8.756787877484559 5.0182914203677305 5.74679492634348 9.97182899633259 9.970975767419175 9.9981742826494 0.5507032917545323 9.998173458750344 2.3350254095153105 6.185353516845048 8.83735301282913 3.7208970147449523 5.008151067478002 10.0 2.0819811443494305 9.908236012421309 9.934349787027118 9.99820203702433 9.995392004370373 9.947323983044084 6.869322624939098 5.000500000000001 8.331356027594422 5.008144642485503 8.481844416596713 7.317779836646794 7.619100992891022 7.234542842747091 9.983483407050961 8.37532621591189 9.998124900801386 5.008116282409506 9.998176118692353 6.290109476110516 9.619824178286922 8.127197401743455 9.999411337449507 
0.0010 0.0010 0.0010 0.0010 0.0010 0.0010 1.020617619013478 0.0010 0.0010 10.0 0.0010 10.0 0.0010 9.970754956330548 9.161664444607588 10.0 10.0 0.0010 10.0 1.1739727886614455 10.0 1.634917339746372 3.1144934951155747 0.34321948230924604 8.565175969240101 0.0010 10.0 10.0 10.0 10.0 10.0 9.006192092014686 0.16665335100507805 10.0 0.1580905878747907 10.0 9.333708754440966 10.0 10.0 10.0 10.0 10.0 0.0010 10.0 10.0 10.0 9.012827244420667 10.0 
0.001000000000000334 0.001000000000000334 0.0010 0.0010 0.0038605781654996274 0.0010 0.0010 8.684601838795071 0.018225686500358298 5.000500000000001 10.0 10.0 9.50005 10.0 10.0 10.0 10.0 4.46293548483722 10.0 9.735767788071804 10.0 9.554244984466752 9.50005 10.0 10.0 9.452318876054793 10.0 10.0 10.0 9.752104249673469 10.0 0.0010 10.0 10.0 10.0 9.672253354214554 3.6524048661419055 4.180443518979206 10.0 10.0 10.0 10.0 9.50005 10.0 5.18162447203578 9.672253354214554 10.0 10.0 
0.0011920105973183077 0.0010 0.0010 0.025391756011281453 0.0010 0.0010 6.398181319191529 6.917677197079818 0.0010 10.0 8.153686343159107 6.398045322787117 10.0 9.746331003976863 9.997841387621417 10.0 9.999591760228176 2.771285181375502 9.9810096288804 10.0 10.0 3.3798937632573436 10.0 9.912303455824947 7.229714818624498 10.0 9.971570842995687 9.673413465480024 9.999591760228176 9.999899826049461 9.82174334155562 0.0010 10.0 9.987381324528966 9.917115285589805 7.229714818624498 3.357365921242475 9.96594719546219 10.0 9.997212309666907 10.0 9.980788446695161 9.980962906094012 9.996786228821353 0.0010 6.648064229978145 8.071310224121486 10.0 
0.001000000000000334 0.0010 0.0010 0.008355307262714492 0.0010 0.0010 0.0010 2.522001886232086 0.001000000000000334 7.49244571983319 9.460864684377873 10.0 9.23780356309625 9.900533773674168 10.0 10.0 9.89465531208813 3.9183015415506555 10.0 0.0010 10.0 10.0 5.0005 8.955840819122894 10.0 7.287204594280502 10.0 9.992448275276205 9.947436644995197 9.980240516707717 8.286477971132395 5.0005 8.817703694516034 9.973745233252112 8.31772428796464 5.312803302087467 5.3543167839141 10.0 9.50005 10.0 10.0 10.0 9.111082347544377 10.0 9.581263763096917 6.50364687645846 9.50005 10.0 
0.0010 0.0010 0.0010 0.0010 0.0010 9.22138679908614 6.145608643960529 0.0010 0.0010 0.0010 0.5740735369883336 7.394907583081 10.0 10.0 10.0 10.0 10.0 10.0 10.0 0.0010 10.0 10.0 0.0010 1.7315948787186715 10.0 9.38694768162816 10.0 9.847369306805673 10.0 10.0 10.0 10.0 10.0 10.0 10.0 5.790334474882863 4.010848112365974 10.0 5.158925089665422 10.0 9.384825595859137 10.0 9.251681427523216 10.0 10.0 4.56547039402377 10.0 10.0 
1.0204706741027385 0.1034579336257331 0.0010 0.0039959939681190135 0.001713861274739212 8.968781407311859 0.0010 0.0010 0.0010 0.0010 0.0010 8.964000817491453 10.0 0.0010 9.800977407455955 8.722446889570739 10.0 8.80435334764721 10.0 0.0010 10.0 2.6561364396071054 0.0010 8.474380754523688 6.034599360804289 9.182398445950069 10.0 9.982244178576773 10.0 10.0 10.0 10.0 9.380214492481594 9.999522363670229 8.494708094252598 1.0322185926881424 10.0 9.537797300208078 0.0010 10.0 1.031470667790849 10.0 8.145590992962315 10.0 10.0 6.579800841112178 8.549034238804303 0.0010 
0.001000000000000334 0.001000000000000334 0.0010 0.0010 0.0010 5.193014211687765 1.5558207994501192 0.0010 0.0010 0.0010 0.1419044238583158 10.0 10.0 10.0 10.0 10.0 10.0 10.0 10.0 1.376709283062465 10.0 10.0 0.1366732987034709 10.0 10.0 10.0 10.0 8.413695959797991 10.0 10.0 10.0 9.755990374089654 10.0 10.0 10.0 1.205562062369426 10.0 10.0 8.435749225922434 10.0 7.768874459106469 10.0 10.0 10.0 7.458184003903916 10.0 10.0 9.475082926302596 
1.8974290803741587 4.7508172566936056 0.0010 0.0010 0.0010 0.0010 0.0010 8.564162382212576 10.0 3.6481500617404126 10.0 7.318121674069654 8.727562610602142 0.7604886091328389 10.0 7.628036248285952 10.0 0.0010 10.0 2.229007877783051 1.9679341520904354 6.966157876726694 10.0 10.0 0.0010 1.7197573581659125 10.0 3.305391476545817 10.0 10.0 10.0 0.0010 7.902641540868192 10.0 8.51626199633495 0.0010 0.0010 10.0 10.0 6.116433101042849 5.2024464858944315 10.0 7.3252940702582885 10.0 10.0 0.5192482760272557 10.0 4.034995950894968 
0.0010 0.0010 0.0010000153434897472 0.004853410178849615 0.001002877712928554 0.012606500529284772 3.6174913597896685 5.000500000000001 0.0010 10.0 5.000500000000001 9.841334361347378 10.0 5.000500000000001 10.0 10.0 10.0 10.0 10.0 7.310932205312602 5.2911741972472 7.788733496091577 6.805104374311513 9.756816410056643 9.003752956204798 5.000500000000001 5.000500000000001 5.000500000000001 10.0 10.0 4.535282694304873 2.093009877991149 10.0 10.0 7.465749892387869 4.898124639710121 0.13618871132539787 9.797757985158709 5.0005 10.0 9.974696156510598 10.0 9.647938880784132 10.0 10.0 4.304402399042504 9.672850594765508 9.686877075239721 
0.0010 0.0010 0.0010 0.0010 0.0010 10.0 0.2660227644749045 0.0010 0.0010 0.0010 0.0010 10.0 9.734977235525097 8.531398118677338 10.0 10.0 10.0 9.734977235525097 10.0 0.0010 9.734977235525097 10.0 0.0010 9.734977235525097 6.211058738773504 5.3204743147634455 0.0010 9.980171818803015 10.0 10.0 10.0 9.734977235525097 9.734977235525097 10.0 9.734977235525097 0.0010 10.0 9.887750591022924 10.0 0.0010 0.0010 10.0 9.734977235525097 10.0 9.734977235525097 9.50005 4.801416946879366 10.0 
0.0010 0.0010 0.03252139979865697 0.0010 0.0010 0.0010 8.833213467629943 3.1030017673720716 0.0010 6.8976664685210185 0.0010 10.0 10.0 1.8965291263564934 10.0 10.0 9.947708452016238 9.318278498493587 10.0 0.4657505492376499 0.0010 5.768263174291767 9.79133751497562 6.9788094300980354 2.560198282267863 0.0010 10.0 8.290854847519585 10.0 9.12582549778461 10.0 6.214139224806148 2.5089108681544277 9.148833369972962 10.0 7.718300068661533 10.0 10.0 10.0 10.0 8.466109353543002 10.0 10.0 10.0 9.686082146045786 7.834795050859075 10.0 6.294033990677972 
0.0010 0.0010 0.019872074022918282 0.0010 0.0010 9.91188702313122 0.2791013239196373 0.0010 0.0010 0.0010 3.771363853910185 10.0 9.556421961270116 10.0 10.0 10.0 10.0 0.6139117623778425 10.0 0.0010 2.352844810189141 10.0 0.0010 3.3887649402107587 9.716368871118087 0.0010 9.860471852503153 9.829358396292884 10.0 10.0 10.0 10.0 6.648613296343796 10.0 10.0 0.0010 0.0010 10.0 9.411367718624277 10.0 10.0 10.0 10.0 10.0 10.0 3.363559475360511 10.0 10.0 
3.206089303881193 2.4680075919605335 0.5982562340902879 0.0010 0.009677297723878361 0.0010 0.3612544318403501 3.3169735771800024 6.355506549755644 0.4554159913917093 2.632492276982162 7.254876929447672 10.0 3.181358854624147 7.115596565353192 8.467577399873065 9.516593535561954 10.0 9.950005 7.344120157854766 1.3563452608240505 7.472331720546737 7.491754214371079 10.0 6.863963579160487 5.611289458412012 10.0 7.189179630691462 9.950005 9.399287648166112 7.845610818491954 7.852669073265074 9.351563375869778 9.492351971960373 8.433987234807255 3.9754364024477433 7.090603339114585 6.783480054239905 5.05132782938091 5.916226883856764 4.3018165486906375 9.950005 9.979392632940952 9.950005 6.61371743978806 3.7854171741156746 6.265830169260189 8.386964844328233 
5.000500000000001 0.008196260325502731 0.0010 0.0024685782620789205 0.0010041134670187087 0.07363198793275708 1.5974551205828784 0.07857731404456914 3.2347241378152165 0.5975551205828777 2.236257309948507 0.7282397484452421 7.462846089434121 8.403544879417122 9.999961037421102 5.0005 5.0005 6.980191323598541 5.0005 4.146027112628031 5.189271052477265 5.871807310758726 0.5975551205828777 7.049863320098245 8.403544879417122 7.857233249950115 9.982771646863629 9.989053592918536 5.0005 9.994589886035914 8.860445777398473 2.5220580958791965 7.1981557076564515 10.0 8.065537384530966 1.7975545009823435 1.5974551205828784 9.99552566581162 3.7381048718017746 10.0 4.935529941223197 5.0005 7.272604041793246 5.0005 10.0 6.006845389151463 9.99267267074736 8.382568444607742 
0.0010 0.0010 0.0010 0.0010 0.09611511221926591 0.001000000000000334 5.438823221564043 0.6319797368188182 0.0010 5.000500000000001 0.47039063935124314 10.0 5.0005 5.0005 10.0 10.0 10.0 5.0005 10.0 5.000500000000001 5.0005 6.29883161439379 7.869130053298487 5.0005 10.0 7.477972710418721 4.932909538821714 4.971890542057316 10.0 10.0 10.0 3.364425229770359 5.0005 10.0 5.0005 4.434410725441837 1.7024345322399768 9.890683840021762 8.286934730434343 9.865015250497795 10.0 10.0 5.0005 10.0 5.0005 4.728920422784142 4.993499340698283 10.0 
0.0010 0.0010 0.0010 0.004531364133672134 0.0010375734491003272 0.0010 0.24314077522327682 0.0010 0.0010 10.0 0.6561949105373464 9.036329470979243 0.0010 7.801219531051796 10.0 10.0 10.0 1.9319420725936298 10.0 0.8250318136475974 10.0 5.8688372534589535 5.71213283884185 1.5931043501445172 5.379175913978729 0.9087942719795878 9.731063667528305 9.757827701850099 10.0 10.0 10.0 7.175924789040234 1.269236304972242 10.0 1.640260702499721 10.0 5.460870710363528 10.0 8.318293384300677 9.009129687043522 10.0 10.0 1.3520797169500476 10.0 4.847377136428784 10.0 5.9019621164789315 10.0 
0.0010 0.0010 0.0010 0.0010 0.0010 0.0010 0.8884831219080058 0.0010 0.0010 10.0 0.0010 10.0 0.0010 10.0 9.708387967504418 10.0 10.0 0.0010 10.0 1.8432157357773185 10.0 0.0010 0.0010 0.0010 4.035049784834634 0.0010 9.995191044302915 9.554625274855104 10.0 10.0 10.0 9.272483947919593 0.0010 10.0 0.0010 10.0 9.066113791949137 10.0 10.0 10.0 10.0 10.0 0.0010 10.0 10.0 10.0 10.0 10.0 
0.0010 0.0010 0.0010 0.0010 0.0010 0.0010 1.825373466394633 0.0010 0.0010 10.0 5.687437391919669 4.9482829472940395 0.0010 6.162441863607401 10.0 10.0 10.0 0.0010 10.0 0.0010 5.101577800412412 1.7742852106044387 0.001000000000000334 0.0010 2.5539971535397816 0.0010 10.0 10.0 10.0 10.0 10.0 10.0 0.0010 10.0 0.0010 10.0 5.5608834008089865 10.0 2.0954035471496733 10.0 10.0 10.0 0.0010 10.0 4.871444816219131 10.0 4.9313285947044845 10.0 
0.0010 0.0010 0.0010 0.0010195207807141777 0.0010 0.0010 4.622105251788743 0.03642481031250148 0.0010 7.895062231731222 4.831664252463154 10.0 0.0010 2.5556540148783693 10.0 10.0 10.0 0.0010 10.0 0.0010 4.007767405770468 0.0010 0.0010 0.0010 5.7689397709886 0.0010 9.913247999300783 9.698106825296932 10.0 10.0 5.0005 10.0 0.0010 10.0 0.0010 5.153508168486633 9.811736294948643 10.0 4.984917151205324 10.0 10.0 10.0 0.0010 10.0 9.991927586842825 10.0 4.950505000000001 10.0 
0.0010 0.0010 0.002269661048734197 0.0010 0.0010 0.0010 0.5017474860678461 7.239551415547201 0.0010 9.984542596640981 5.000500000000001 9.091234807190805 10.0 8.972928197678902 10.0 10.0 10.0 1.4757562316630706 10.0 4.928726764951281 4.139829538336053 10.0 9.866694887441772 10.0 6.916546397653443 0.9034894651504689 10.0 9.88579822260307 10.0 10.0 10.0 4.480947785594385 8.976669617283951 10.0 8.760156386315106 1.3961740866582772 6.578662411160892 10.0 7.819213885825237 10.0 10.0 10.0 10.0 10.0 6.382149700816575 5.925921880541759 9.87005019909168 10.0 
0.0010 0.0010 0.0010 0.0010 0.0010 0.0010 3.0148964036104138 0.0010 0.0010 10.0 5.765736910642591 10.0 0.0010 4.771989774089705 10.0 10.0 10.0 0.0010 10.0 0.0010 10.0 4.9412179194636385 5.14968053649743 0.0010 4.716866396453065 0.0010 10.0 10.0 10.0 10.0 10.0 10.0 0.0010 10.0 0.0010 10.0 10.0 10.0 6.869937696138594 10.0 10.0 10.0 0.0010 10.0 10.0 10.0 4.827692423307766 10.0 
0.0010 0.0010 0.0010002052921649711 0.0010 0.0010001435003030006 0.0010 0.45157576606461514 0.003217711892794506 0.0010 9.989178579468959 0.07764464677258683 9.992329555926867 0.0859379221334965 9.42593408963873 10.0 10.0 10.0 0.04761204410021571 10.0 0.013515974468394528 9.999515663476577 5.000500000000001 5.000500000000001 0.08675137845924259 5.000500000000001 3.840613683750208 10.0 9.99990174251045 10.0 10.0 9.999891548319928 7.546742656510592 0.08718453240520113 10.0 0.08689921539710345 9.916015799079624 3.3281634923468757 9.997792174033703 10.0 9.320743723505885 10.0 10.0 0.08437106687061854 10.0 5.991908538914989 5.000500000000001 10.0 9.998430778057648 
0.0010 0.0010 0.0010 0.0010 0.0010 0.0010 1.3489603798610947 0.0010 0.0010 10.0 0.0010 10.0 0.0010 10.0 10.0 10.0 10.0 0.0010 10.0 0.0010 10.0 5.396621779630952 0.0010 0.0010 10.0 4.957444712613645 10.0 10.0 10.0 10.0 10.0 10.0 0.0010 10.0 0.0010 10.0 1.6644167633697273 10.0 1.0025817986107524 10.0 10.0 10.0 0.0010 10.0 10.0 10.0 10.0 10.0 
7.339331969366757 0.0010 0.15122630442911783 0.0010 0.021068633414689227 0.0010 0.0010 0.0010 5.945839429735104 0.0010 2.373516509053127 0.0010 9.085924728576398 10.0 9.45949090542512 1.078177240413421 0.0010 9.971541563859805 0.0010 8.000669089910623 10.0 10.0 8.518501424192081 10.0 9.922835554379343 0.0010 10.0 5.57825450750644 0.0010 9.935445875095862 10.0 10.0 10.0 10.0 10.0 6.29265306068538 10.0 3.847388367438972 9.711806497684886 0.9682640661637469 0.0010 0.0010 10.0 0.0010 0.1051215808106889 0.8477764417949846 4.742698651711223 10.0 
5.000500000000001 0.5170822463839524 0.003920482971743918 0.00308292324852326 0.0010180319662406742 0.0010525087908728869 0.0013547704058999225 0.03356502400058904 0.1371328059085144 0.0010 8.0860252631004 0.0010 3.860631357107605 5.658823594913821 5.0005 5.0005 2.1460596561277137 5.317109357477389 0.7306007376071042 2.1589091295421006 7.350081344832969 6.642968805857262 4.9724940783069025 9.102930448769843 3.884749697640571 2.701336224974587 5.0005 6.247045426200486 2.145677512264672 5.0005 5.568772744690881 5.675723490142757 6.642968805857262 5.0005 5.4666860853390515 3.9568407599453232 5.804895549170983 5.0005 5.0005 4.752391307154957 2.261984322977497 0.0010 6.921491181910528 2.145969021784397 4.5997125750917105 0.0010 5.0005 5.473987028867101 
0.0010 0.0010 0.06298006211724798 0.02449678008965618 0.002057706486799361 0.0010 0.0010 1.1079276095123745 0.0010 8.226820641047254 0.0010 10.0 10.0 9.073156302039235 9.073519221481044 10.0 10.0 7.2349916423372225 10.0 0.8081347968574298 7.870537191790675 8.38484013770678 0.0010 10.0 0.0010 0.0010 10.0 9.721428641282232 10.0 10.0 10.0 10.0 2.0184943925386802 10.0 10.0 1.470884425531484 10.0 10.0 0.5913657988397201 8.996257758622214 9.84122163957102 10.0 10.0 10.0 10.0 0.0010 9.097365843918398 10.0 
1.8256820427131313 2.1062819551142584 0.0013297305116190135 0.003678096359539535 0.0010857016136089873 0.21261851151265343 0.1390556182530972 1.4891249418932466 5.135000310611525 0.08681898069004995 5.574819518507611 7.178166581037258 9.405088860696251 5.029296367190974 6.367147323820558 9.149245744982805 7.962225700296796 8.740350602873157 7.950932996994522 5.464072568966209 9.8000322721929 9.787766022402542 9.173225131137702 9.307098565445779 8.809680125949145 5.089940004438942 9.804699274307373 6.476295037720696 7.962228571275883 9.993866867277413 9.479693904732303 9.351783458475637 9.205120780602467 9.958238257689514 9.569882676983475 9.089210397819969 9.793917627901187 9.210159376441192 6.983177546642262 9.271620210490088 6.173731629381035 7.950895471770102 9.398233841833804 7.969466715300074 9.358025399325449 6.422228187741545 8.854507349436082 9.396070020490953 
0.0010 0.0010 0.0010 0.011229360120477039 0.0010 0.0010 10.0 5.0005 0.0010 5.000500000000001 0.0010 10.0 5.0005 7.460118758400452 10.0 10.0 10.0 5.0005 10.0 0.0010 9.50005 7.293515783995912 5.0005 5.0005 9.602133415993638 5.0005 10.0 10.0 10.0 10.0 8.566747734040945 6.278136487046802 0.0010 10.0 5.0005 10.0 10.0 10.0 10.0 10.0 5.000500000000001 10.0 5.0005 10.0 5.000500000000001 10.0 5.322552131927589 10.0 
0.0010 0.0010 0.0010 0.0010 0.001279977723821842 10.0 0.0010 0.0010 0.0010 0.0010 2.1834532644961717 10.0 10.0 10.0 9.993959107445368 9.959442279464414 9.99883411669675 10.0 9.99882510609117 0.0010 7.992656875694633 10.0 0.0010 10.0 8.979245972476466 10.0 9.928358444619569 10.0 9.998815032350338 9.95741927122154 10.0 10.0 10.0 9.929377461327373 10.0 0.0010 10.0 10.0 10.0 10.0 10.0 9.998808382771472 10.0 9.998807025451532 7.2059822318146995 10.0 10.0 10.0 
0.7851315321950778 0.0010 0.002739381563305796 0.0010 0.0010 10.0 0.6087920551288923 0.0010 0.0010 0.0010 0.0010 10.0 10.0 1.8775512310958948 10.0 8.872082090079846 9.740632539595811 10.0 10.0 0.0010 0.0010 10.0 0.0010 10.0 10.0 10.0 9.604596672356411 10.0 9.762764536687824 10.0 10.0 10.0 10.0 10.0 10.0 0.0010 10.0 9.893294623588387 0.0010 9.899068084455447 6.846127465214286 9.738352568004949 10.0 9.734950917165774 10.0 0.0010 10.0 10.0 
0.0010 0.027448924131345958 0.0010 0.008619111391099095 0.0010 0.0010 4.100796953986632 0.6145730268652552 0.0010 10.0 5.000500000000001 10.0 1.2812328783235478 3.31564406448926 9.967457211323753 10.0 10.0 3.0341061898277415 10.0 0.40972761366831545 6.338965236997568 5.000500000000001 5.5441753893051775 1.808981658656511 10.0 1.35664047974507 10.0 10.0 10.0 10.0 7.906305279457165 8.832913947072518 1.284909064179777 10.0 1.5779892290233806 8.574156284455754 8.648015040516539 9.949109962845533 10.0 10.0 6.784864915351027 10.0 1.086055261143945 10.0 9.655822430702832 9.254463960595409 9.876823553783076 7.823853421298921 
10.0 0.013239132234138754 0.0018094225520552056 0.00624843761715596 0.0013030222160938148 0.05778655347102866 0.0010 0.022224723993769294 3.2829215892002246 0.0010 0.0010 0.0010 10.0 10.0 9.969258578034074 0.0010 0.0010 10.0 0.0010 0.0010 3.2593860995713833 10.0 5.354426526862514 10.0 10.0 9.6768809756277 10.0 10.0 0.0010 9.99211630072103 9.798720532570654 0.3979011319662762 10.0 9.999475833496037 10.0 0.0010 10.0 9.998705103089783 0.0010 10.0 0.0010 0.0010 10.0 0.0010 9.942998133249136 0.0010 10.0 9.998708399647217 
0.001402830499692205 0.0013707187053459166 0.001099767388186045 0.0011223754255557691 0.0011585755892618693 0.010412913652460654 0.0010 1.9628644068445436 0.0010178162862873364 9.04557435274931 5.000500000000001 9.997100479402041 7.258452324973269 9.765166353641469 9.995508145888955 9.999964186992896 9.956055980407255 8.383035938355132 9.956767169072714 5.013270618127181 9.50005 9.50005 10.0 9.266614579363102 9.539101727074204 5.322224668249363 9.99984525926149 8.684084957397918 9.956761237635236 9.993497539421872 9.955629799401315 5.6968218868515335 5.606074948249471 9.999657095626977 8.686072241373868 8.696824642000735 0.0010 9.999764376317582 8.696824642000735 9.937332163274725 9.98808320549405 9.949275096335242 9.157140688531133 9.956768339986269 9.586268797604413 9.219599916539174 9.048853303306988 9.997765211016329 
4.165218379949117 3.688719442123271 0.0045690428197239724 0.006360022613960434 0.0025369951860539203 0.02251656716672369 0.0010 0.8752356592154348 10.0 0.0010 8.732951138272227 0.0010 10.0 5.162412961099967 9.600412291915983 7.485940775732223 0.0010 10.0 0.0010 8.732951138272227 9.126804886172778 3.8692743775059357 10.0 10.0 9.546160420810718 10.0 9.95081522932711 9.944666342192626 0.0010 10.0 9.385391068248131 7.276331464364885 10.0 9.874763297832018 10.0 4.380029679084039 4.083848322038158 9.529901661164406 9.251233301186053 8.035961828340469 6.890460915919759 0.0010 10.0 0.0010 7.62764077958686 0.0010 10.0 9.551068453336395 
0.0010 0.02783804610543246 0.0010 0.0010 0.0010 0.02180857414690853 3.7860917681144626 6.628646755879048 0.0010 9.685626754863064 10.0 3.3430942718953065 10.0 10.0 10.0 10.0 10.0 10.0 10.0 7.386107981240569 3.1795173238070698 9.080308701705937 9.738049426915492 10.0 10.0 7.386107981240569 10.0 10.0 10.0 10.0 8.901569559966838 3.1684707643318015 6.188133494839005 10.0 10.0 2.9448351493500606 0.0010 10.0 10.0 9.571344425092938 9.371551226508249 10.0 10.0 10.0 2.6148920187594316 9.928441548181755 5.5071927213375025 10.0 
0.0010 0.13069764119129534 0.0010012030868876388 0.00411293797254457 0.0010 0.413287275004152 10.0 5.741440115961401 0.0010 4.731120080899324 10.0 10.0 10.0 10.0 9.946059808715756 10.0 10.0 9.50005 10.0 10.0 8.880278042020562 9.50005 10.0 10.0 10.0 10.0 9.75060603276675 9.996094246276861 10.0 9.963220796450845 8.19689406005913 4.725667293833957 5.138406300901277 10.0 10.0 0.0010 9.170297186582347 9.704611293464986 10.0 10.0 8.219467487705103 10.0 10.0 10.0 0.0010 0.5009500000000005 10.0 9.69877575510488 
10.0 10.0 0.0010 0.13645575736976287 0.0010 0.0010 0.0010 10.0 10.0 0.0010 10.0 0.0010 10.0 0.0010 7.486742666333384 0.0010 9.520116642795813 10.0 9.580980599427688 10.0 0.0010 0.0010 5.029649373144597 10.0 0.0010 10.0 10.0 0.0010 9.578897387789787 9.566861606191692 0.0010 0.0010 10.0 10.0 10.0 0.0010 0.0010 9.368360736084833 0.0010 0.0010 0.0010 9.578253311453372 10.0 9.531094582498698 0.0010 0.0010 7.893059868892043 10.0 
0.0010085429816453517 0.0011120292721251044 0.0010019548028375258 0.001050103675396263 0.0010018677842110423 0.06907979366135027 3.8070522235502997 0.010964785213486053 0.001229934414958 7.006381011466694 5.0005 9.236694259144587 0.00954938792799281 3.8677379267937635 10.0 9.941485853929546 9.937996837871935 0.006359477523047204 9.999925956605383 0.00985671052506831 5.0005 0.5877187250584825 0.14002748173343812 0.01349522230577115 5.0005 0.0010 9.981845025427363 10.0 9.999923399203782 9.99996856430758 5.0005 9.817822695049262 0.005844658954728568 10.0 0.01760056579505871 5.000500000000001 9.594410791652567 9.999699508438269 5.0005 9.999800001085957 10.0 9.999926276756668 0.015736556355355112 9.999925037883528 9.951726479596227 9.993041327370221 5.0005 9.980875141602597 
0.0010 0.0010 0.0020695197687606763 0.0010 0.0010 0.0010 0.23451195107179645 0.0010 0.0010 10.0 10.0 10.0 1.554331614827063 7.766726484038893 10.0 10.0 10.0 2.9310963864530097 10.0 6.731692068031351 10.0 7.197977768570283 10.0 1.7440361880004955 10.0 3.4544708534779955 10.0 10.0 10.0 10.0 10.0 6.4176666952646855 1.2150436332241115 10.0 1.5864984009183372 10.0 10.0 10.0 10.0 9.88853150363168 10.0 10.0 1.6010426368092445 10.0 8.88907340523048 10.0 9.798565840053708 8.339224500582343 
0.002297177968659542 0.0010782130909504143 0.0011353198824576429 0.004847371707866417 0.0010006858778256885 0.002885411677377845 0.0010 0.02714368381998901 0.0017096218470209197 9.978201844482545 9.858342597509766 10.0 0.9041966396746692 9.910036300710242 9.999884746604042 9.997249298140328 9.99929037815298 0.0010 9.999187920990064 0.02829715952518795 10.0 9.496716102756011 9.241634878144511 0.0010 9.974428152706833 0.005185875889544547 9.990517919354778 9.995238602547754 9.999187920990064 9.997492985084865 9.999927083683424 6.880339711181647 0.027527532529537293 9.99677883509689 0.22876281820401 9.981366354717172 9.936002197844147 9.995344022750057 9.99875993105102 9.995800546142213 9.998119133269864 9.999187920990064 0.2723347106220535 9.999187920990064 9.991236645810568 9.986688723480361 9.926181950767619 9.989486523260727 
0.0012466913304720675 0.0010 0.0010 0.0010 0.0010 0.0010 0.7828524320520551 1.388177260782175 0.0010 5.441282196707791 4.469694735995914 9.998307460039982 6.504526689171661 8.560874297092743 9.987713442489355 9.976936460727647 10.0 6.499856037926944 9.998051415955514 5.449119483251474 6.757235506070412 6.5108716220206215 4.090468721952261 6.5098600753005815 9.290100627763698 7.043670657944604 9.976849716699311 9.843235517835096 10.0 9.994306027992208 9.059491966784487 7.839845457557364 6.504158360024039 10.0 6.503912154897793 5.033046693367873 7.925039434403398 10.0 8.791066689906364 10.0 9.963990120699226 10.0 6.503854557964465 9.99955985799522 6.942240153462668 5.9197001130168925 8.65178324448283 9.802739510687733 
0.004902084715080136 0.005404140634937345 0.001233394480860638 0.0010458909586534143 0.0010576676171599206 0.028068467024255028 0.4441632295539717 6.879777693696432 0.03303918345103852 3.2360258214368405 8.305688160042639 9.729093939572902 8.967103386810463 9.806390556498716 9.99650126385704 9.988583370599356 9.974270969006541 8.989596474896738 9.97426250147897 6.663220516876706 9.785698763791526 9.000107544615133 7.596064549894189 8.980887139549814 9.55204425909066 7.0649766674175645 8.512023694517438 9.991585209326626 9.974270969006541 9.997578236213526 9.930273576230334 3.1212223063035673 8.961357722552194 9.631925447072627 9.006399163870997 4.0464239948779985 0.8489169918983515 3.366849193036093 9.896279121327144 9.983165253616495 9.825930756625418 9.974270969006541 8.978978575297697 9.974270969006541 2.268709077533586 3.318231335005553 9.762714192355112 9.978301410412529 
0.0010 0.0010 0.0013828785413833107 0.0010 0.0010 0.0010 0.27811571164280446 0.0010 0.0010 10.0 0.5942235572440229 10.0 0.0010 7.700408577315294 10.0 10.0 10.0 0.0010 10.0 0.0010 10.0 4.04397558470208 5.038406838094678 0.0010 10.0 0.0010 9.970466370300462 9.998425102527627 10.0 10.0 10.0 7.453690364277409 0.0010 10.0 0.0010 10.0 4.225328114933152 10.0 10.0 10.0 10.0 10.0 0.0010 10.0 10.0 10.0 10.0 10.0 
0.0010 0.0010 0.017469034419675775 0.002676770514066594 0.0010 10.0 0.5950739915938722 0.0010 0.0010 0.0010 0.020193572929047304 10.0 8.55730641251348 4.524589991967024 10.0 10.0 10.0 10.0 10.0 0.0010 10.0 10.0 0.0010 10.0 10.0 10.0 10.0 9.50005 10.0 9.996949353722357 9.964532127858691 10.0 10.0 10.0 10.0 0.0010 10.0 10.0 1.289431858189202 10.0 4.396255695076497 10.0 10.0 10.0 10.0 4.864495581859061 10.0 4.956564611698261 
5.2256967037236555 5.1729059189854345 0.0020596753315208927 0.0014076910208727059 0.0010531118441989842 0.0010144999311311282 0.08898417550783366 4.9111977327102245 5.713138797996964 2.801401983276203 5.41275053026779 0.6081868300737527 9.690680026249122 4.975758692807828 9.94587556473949 4.5055485176496015 9.898480919216606 9.560653346783536 9.808857963393821 6.1129192186125 4.093606066369324 9.549620395683009 9.094518528593335 9.718544299792267 9.795736481360708 9.11258154206252 9.804663761465662 5.3953358688774085 9.89882882525228 9.948767936835896 8.398322476921495 3.201560248160553 9.730934097465227 9.902201823927866 9.660529107548719 0.4519906331142356 4.367916538079692 9.952679677130002 4.4620448925343865 4.834870332522459 4.938733305378773 9.76497510299086 9.723505309173584 9.89876294587504 7.524975041403946 6.297908630907004 9.982355191074042 9.943324071841596 
0.1959088665499486 0.2802830022436039 0.0010 0.002547136792795111 0.0010 10.0 0.0010 0.0010 0.0010 0.0010 8.210127745739666 0.0010 10.0 10.0 9.884046240669358 10.0 10.0 10.0 10.0 0.0010 10.0 0.038313648921987103 0.0010 10.0 0.0010 8.32786660883572 10.0 10.0 10.0 9.937217855754929 9.900190804027723 5.006214613749144 10.0 9.95563071657899 10.0 6.926157420950956 9.964318253007853 10.0 0.13267545023221317 9.820406669524074 0.0010 10.0 10.0 10.0 9.737798932142638 0.0010 10.0 0.034913622620923235 
0.001687696441506991 0.0010 0.0010 0.0010 0.012919523802815457 0.0010 9.008764154750624 10.0 0.0010 10.0 5.851332476421872 7.257758528673177 10.0 10.0 10.0 10.0 10.0 0.0010 10.0 9.723001524090684 10.0 10.0 10.0 10.0 10.0 2.638210881105797 10.0 10.0 10.0 10.0 10.0 10.0 10.0 10.0 10.0 8.246354787890539 5.79070594530226 10.0 8.737984442898716 10.0 6.452804733896658 10.0 10.0 10.0 2.426256740621129 10.0 10.0 10.0 
0.0010 0.0010 0.0010 0.0010 0.0010 10.0 0.0010 0.0010 0.040175953308506575 0.0010 0.0010 10.0 10.0 10.0 9.972963888481821 10.0 9.833078126575783 10.0 9.833131954917997 0.0010 8.52435108408221 10.0 0.0010 10.0 0.024021047205612156 3.353929201705067 10.0 10.0 9.833108993838545 10.0 10.0 10.0 10.0 10.0 10.0 0.0010 0.0010 9.940508774967505 1.8495127581695865 9.493511230338434 0.0010 9.83272626304699 10.0 9.832956028199142 10.0 0.0010 10.0 9.96691106522415 
0.0010 0.0010 0.0010 0.0010 0.0010 0.0010 0.0010 2.349733773923601 0.0010 6.4835006790679 6.401626339739744 7.732104653036128 10.0 10.0 10.0 10.0 10.0 2.3331381920691867 10.0 5.831921372411971 10.0 10.0 5.39957306965596 10.0 10.0 5.3359246130101345 10.0 10.0 10.0 10.0 10.0 4.149217840834585 10.0 10.0 10.0 6.0511972854785 4.399592572033858 10.0 10.0 10.0 10.0 10.0 10.0 10.0 3.9755810012267236 8.435349257645791 10.0 10.0 
0.0010000413676138139 0.0010073186532578967 0.0010000002662425085 0.0020281753989735574 0.0010080537435023305 0.0010052059127511185 5.0005 0.008332611882249678 0.0010207190781935883 9.958264500634673 9.720651352384818 9.995349954186745 0.04688120579412341 5.824936270558324 9.999996959099594 9.999999958355207 9.999999808677615 0.04688120579412341 9.999999808654039 0.04688120579412341 5.000500000000001 0.3014758301883951 5.0005 0.04688120579412341 5.000500000000001 0.1497186083868934 9.999999846919069 9.214860144160896 9.999999808669656 9.999990498009822 5.000500000000001 9.880036880422672 0.04688120579412341 9.999999999987113 0.04688120579412341 5.0005 9.978917270456051 9.999988483371625 9.998317705007524 9.999960322704089 9.999995034584137 9.999999879562008 0.04688120579412341 9.9999998086715 5.000500000000001 9.954118794205877 9.985720003556281 9.998298399626243 
0.0010 0.0010 0.0010 0.0010 0.0010 0.0010 1.78011732578068 0.0010 0.0010 10.0 1.3723610421497314 10.0 0.0010 0.0010 10.0 10.0 10.0 0.0010 10.0 0.259249510011057 0.0010 2.203765199719198 0.0010 0.0010 0.0010 0.0010 10.0 10.0 10.0 9.81065152928293 10.0 10.0 0.0010 10.0 0.0010 10.0 0.0010 10.0 0.0010 10.0 10.0 10.0 0.0010 10.0 0.0010 10.0 0.0010 0.0010 
0.0010 0.06810375841311694 0.004673740792688188 0.005928063892627231 0.006102982740856163 0.0010 5.00732348824349 1.2255815377980213 0.0010 4.046035938629937 1.4330308488532415 4.312384930076729 8.985944291431384 3.198779289328148 10.0 10.0 10.0 6.3409823446036055 10.0 0.9535330682266081 4.252113364428962 4.878019044666318 7.748866091219509 9.571760208224207 4.553014865530362 4.34572875369056 10.0 3.704193806581568 10.0 10.0 10.0 4.1220596389521456 10.0 10.0 8.813771353391566 3.3195749902252034 10.0 10.0 4.048477346643161 9.506173068170991 9.775046652518347 10.0 9.36115838045037 10.0 4.2885288426732275 4.203287109552804 3.55321276553473 10.0 
0.0010 0.0010 0.0010 0.0010 0.0010 0.0010 5.897961304928444 0.0010 0.0010 10.0 10.0 0.0010 0.0010 3.525758486708937 10.0 10.0 10.0 0.0010 10.0 0.0010 10.0 2.241008829182614 10.0 0.0010 10.0 0.0010 10.0 10.0 10.0 10.0 10.0 10.0 0.0010 10.0 0.0010 10.0 10.0 10.0 0.0010 10.0 10.0 10.0 0.0010 10.0 10.0 10.0 0.0010 10.0 
0.3638588981229343 0.36812911340902094 0.0010003543900547233 0.0035876058606375055 0.00227988731678951 0.0010 10.0 0.50095 0.02761556198823007 9.998818600404617 0.833228399516531 9.403640687871928 0.6519574646923179 10.0 9.99975721108429 9.999971416278294 9.999984310760905 0.008873476959314085 9.999987020773387 0.0010 4.862614075230559 8.181551352751772 0.0010 0.5973593121280727 7.6485347285808665 0.41078385295017356 9.927818633775074 9.937717427483953 9.80639291078811 9.991991137492564 10.0 9.155141267090604 0.0010 9.999999779843552 0.5973593121280727 9.436856745901913 10.0 9.846784703752279 9.565087082195628 9.965817530608872 9.868785906720648 9.999986939002213 0.5973593121280727 9.999986992532735 10.0 8.277176566176458 3.8223035467586577 9.50005 
0.0010 0.0010 0.0010 0.0010 0.0031672792478992066 0.0010 0.0010 8.514268958303852 0.0010 10.0 9.244944368231632 10.0 10.0 10.0 10.0 10.0 10.0 5.037801419004126 10.0 7.372979558360145 10.0 10.0 10.0 10.0 10.0 7.903652495587163 10.0 10.0 10.0 9.812412314715125 10.0 0.0010 10.0 10.0 10.0 10.0 4.525398226464124 4.99838214232894 10.0 10.0 10.0 10.0 10.0 10.0 4.963198580995875 10.0 10.0 10.0 
0.0010 0.0010 0.0010 0.003591836492665845 0.0010 0.0010 2.3692457736964996 4.393858321874644 0.0010 5.31924273777671 8.591425326957085 10.0 7.692026903625299 4.97046295008509 10.0 10.0 10.0 0.0010 10.0 2.873467681636802 10.0 10.0 6.299328035827509 10.0 10.0 0.0010 10.0 4.8495963010189955 10.0 10.0 10.0 2.8267080358510492 7.530649484374372 10.0 9.505349340201999 7.0003332405161895 5.494234664731139 10.0 10.0 10.0 9.853803493215914 10.0 10.0 10.0 4.339756131444452 10.0 5.0004141426305475 10.0 
0.3070897272881289 0.008196522838607403 0.0011863565978927112 0.0010617266157292877 0.0016220514532525891 10.0 0.0010 0.0010 0.0010 0.0010 0.0010 5.326722633125401 5.274473622678717 9.383013374571407 9.959486337465375 9.690224120982306 9.648142853464204 10.0 9.693551230404719 0.0010 10.0 5.226161340978148 0.0010 6.625806099583841 4.453793103355406 5.160626188312353 9.759216423381721 10.0 9.67588990500805 9.999403648285234 9.696920617591694 10.0 7.975977916561627 9.996637475166615 7.087660846531568 5.246786504219486 9.846713564221393 9.997882332743595 5.598666052286665 10.0 1.0909837510577503 9.693550162581081 8.197514542148419 9.662706514259282 10.0 7.049083588902804 8.962499233040639 6.333109108434872 
0.0010286720662231186 0.0010418384508894955 0.0010687627548009824 0.002324842804408162 0.0010014058935204596 0.0024201826014843865 8.68938688819928 0.4374394049620892 0.0010940775558087145 9.891309300799973 9.415736659947926 10.0 6.9239341901120985 3.548881482332171 9.99961811770888 9.999999698738934 9.99332151070929 7.109345233548016 9.99342211728796 9.271925865220732 1.5467883068101145 7.8880127418485575 9.51406816991135 7.44369210019651 10.0 1.7682199046816551 9.999643815897585 9.99999658890466 9.993413001875616 9.956298299767292 9.974820543441675 5.444675781464572 6.883999590253261 9.999807015313559 5.71452798500881 9.81928980654335 0.3997517042164073 9.999906012989745 9.898863099806547 9.984725746133526 9.999957146619199 9.9922956189262 7.284883510687549 9.993414527007713 9.785448919828868 9.807325917379988 4.954214825536436 9.994542893824395 
0.0010 0.037622495930962646 0.0010982284341893227 0.0018912844063923712 0.001044401826747095 0.0010 6.767398645881837 3.4622521555524033 0.0010 10.0 10.0 10.0 9.336631007966183 0.8652587736716981 10.0 10.0 10.0 0.30574696705076354 10.0 5.107015504813644 9.793322959241996 9.658868408306951 10.0 9.292645184563602 7.142196150371397 9.251643556026636 10.0 10.0 10.0 9.99009911123125 10.0 0.0010 8.909732378826307 9.999563661325643 9.493362328439023 2.289982753704491 10.0 9.927016168412656 9.89798563477443 9.942435082386442 10.0 10.0 9.288286429445778 10.0 5.065668594435241 3.3609189217917894 9.749793283743417 9.832916764005668 
0.10940759266123552 0.4799021142910795 0.026037174833739914 0.004601241147006689 0.0019852574081554845 0.0010 0.0010 0.005398634704075772 10.0 0.2641943346871893 5.000500000000001 3.335295490499203 9.545178273637642 6.440858756689229 9.938810159814507 9.900193512266828 0.0010 9.59496183016791 0.0010 6.343127225277206 10.0 9.713195745588472 10.0 9.782017075657894 9.898404112174138 0.0010 9.999469299379543 10.0 0.0010 9.998387171661696 9.753080193080242 10.0 9.868712605853222 9.996818393983425 9.729918949891864 8.425389807314048 10.0 9.979715349561467 10.0 5.822009540036528 6.906239647504926 0.0010 9.75031173406517 0.0010 5.000500000000001 4.833250626027984 5.069043694213344 9.348795033210203 
0.0022996640113481896 0.0010 0.0034697261427716463 0.0010066213568411793 0.0011261297306990542 10.0 5.116911326280737 0.0010 0.0046609849936159915 0.08664547635211384 1.011689164941647 9.967906930085245 9.937324707504617 9.920224696168313 10.0 9.997258241457798 9.996342139788734 9.914354523647887 9.996342097316678 0.0010 9.43383648154726 9.54848513017567 0.0010 4.545705496896713 9.401276364522642 8.06294850785744 9.99998012878343 9.886773435308296 9.996342029643245 9.999998829648368 10.0 10.0 9.687237463666513 9.999997301602153 9.937324786841423 4.4492494533632865 4.898095659897976 9.999958117510943 5.066710838926498 9.984531111286948 9.82693977641097 9.996342085297695 8.658293442737246 9.996342032120127 10.0 4.104345590211156 8.214119191144782 10.0 
0.0010 0.019671971370548533 0.0011716931157852233 0.0010 0.0010 0.004318306141271848 5.000500000000001 0.50095 0.02601799595345651 10.0 0.4034271876512227 9.928884959025687 1.8969442381669372 3.0253188154646926 9.99757006045774 9.994811197356027 10.0 4.375947285197854 10.0 0.50095 1.9692201968408125 0.50095 0.50095 2.0251855721518917 5.0005 0.0010 10.0 10.0 10.0 10.0 9.977059435490602 5.000500000000001 0.50095 10.0 3.4871592832587988 10.0 5.000500000000001 10.0 5.000500000000001 9.985387691254164 5.0005 10.0 2.028100160972614 10.0 5.000500000000001 9.54682645075891 5.000500000000001 10.0 
0.03797952552526784 0.07482850232279836 0.0025010150210544907 0.001030339525142721 0.0011670195931183646 0.001236127485375867 5.0005 7.12927543666728 0.2520624824583915 6.50802829859507 4.742825919111661 5.525206843055717 9.95800842167648 9.03221602996154 9.99988437807225 9.957560337298698 9.722564320042109 4.196450417441681 9.722564320042109 5.283689400501517 4.145787448043937 5.000500000000001 5.000500000000001 9.95800842167648 7.037603803474757 0.8635777232716654 9.995441088777374 9.89098193330623 9.722564320042109 9.997048752560573 9.999763872514624 4.004588142063122 9.012125314584251 9.999908430317081 8.811998150283868 1.6097762172080288 5.000500000000001 9.999741211392767 7.867821188768204 9.721655587594112 9.999763872514624 9.722564320042109 9.95800842167648 9.722564320042109 5.000500000000001 6.013900298837 9.678406399587177 9.985245197659172 
0.0016964419550261729 0.009919959935136825 0.0010 0.0010 0.0010 0.0010 0.0010 6.388080140605247 0.0010 10.0 10.0 10.0 9.894638393778441 9.431456736722096 9.953682411455711 9.999307589597805 10.0 9.90058962291285 10.0 6.767038115140679 5.327622123758147 8.27888930435311 8.27888930435311 9.905059656855192 10.0 0.0010 9.879734702297942 9.923810242848973 10.0 9.999949205390772 9.996322492594523 8.522592520276536 9.89883912937732 9.999999907240607 10.0 10.0 0.0010 8.973028999829047 10.0 10.0 9.891637650040801 10.0 9.894529808027718 10.0 10.0 10.0 4.801809377539838 10.0 
0.0010 0.0010 0.0010 0.0181428176393698 0.0010 0.0010 4.065213420930366 6.799925568110885 0.0010 9.57718967924316 8.376298056551336 10.0 9.876468771549797 10.0 10.0 9.63210147787043 10.0 8.819271542874523 10.0 9.244526054257008 10.0 8.669887827154296 6.49672544627773 9.879223065963531 0.0010 10.0 9.63210147787043 10.0 10.0 10.0 4.733974849123581 0.44847207373878195 9.806982205602713 9.63210147787043 8.101789131099093 3.3120815225968676 0.0010 10.0 6.204374036762305 10.0 9.63210147787043 10.0 9.88119820039556 10.0 1.7880239444631116 0.0010 6.2093737635523345 8.793393729979424 
2.5529574922462936 3.881029018330498 0.0010 0.0010 0.0010 0.004745658174699776 0.0010 0.0010 10.0 0.0010 7.585688517123174 0.0010 10.0 10.0 10.0 8.791888111382729 0.0010 10.0 0.0010 10.0 10.0 10.0 10.0 10.0 10.0 10.0 10.0 10.0 0.0010 9.975326533987923 10.0 10.0 10.0 9.99897425883387 10.0 10.0 10.0 9.349963648782476 10.0 10.0 10.0 0.0010 10.0 0.0010 10.0 0.0010 10.0 9.86629978735132 
0.009422962632227888 0.3215540604269843 0.0010 0.0014460281394352561 0.0013687148598409702 0.0010 5.577469986921857 1.0616095369867407 0.0010 4.237843077209898 3.1480066205253996 10.0 9.12313528763597 6.306505922593349 10.0 9.982109281741096 9.999324198210592 8.959369491612772 10.0 5.272799060107558 4.189652851556008 10.0 7.5670462981073285 9.106582679232362 10.0 3.706454266209088 4.833301836803224 4.8371882238030155 10.0 10.0 9.75980540710236 0.7421550098856668 9.539582107796825 9.997768043907122 9.88162042561283 0.5009500000000005 1.4696173765953855 10.0 10.0 10.0 10.0 10.0 9.184510213453594 10.0 4.486581301925242 2.7563221953804957 10.0 10.0 
0.0010 0.0010 0.0010 0.0010 0.001016608800808329 10.0 1.0413988281966304 0.0010 0.0010 0.0010 0.8687606944248353 10.0 10.0 9.50005 10.0 10.0 10.0 10.0 10.0 0.0010 9.709888962005959 5.439005447597172 0.0010 10.0 8.594908649672272 10.0 10.0 10.0 10.0 10.0 9.966421843552606 10.0 10.0 9.999568657703131 10.0 4.591063595116689 9.454848858158526 10.0 7.715483406436137 10.0 9.704870707214935 10.0 10.0 10.0 4.935429235303245 0.0010 10.0 10.0 
0.004169947905946212 0.0010 0.0010713711295162872 0.0010 0.0010 0.0010 0.0010 1.6210077022247553 0.0010 4.8914465462893055 4.472977732106829 9.997989333247432 10.0 9.770170984326597 9.946353790532443 9.97093650066052 10.0 10.0 9.997716223163678 10.0 7.409505281946089 10.0 5.0005 10.0 10.0 8.071856204345712 9.983860890283202 9.880469434154676 10.0 9.991935087403707 9.96883359999014 7.46512524221934 10.0 10.0 10.0 5.0005 7.403144630067481 10.0 9.608241709316069 9.996622772150333 9.956574225763442 10.0 10.0 9.999483823127642 6.3895213913042905 5.0005 9.50005 9.76650689844157 
2.8358427877284273 3.2007742268768884 0.0010 0.0010 0.0010 0.0010 0.0010 0.0010 10.0 0.0010 8.017736290611966 0.0010 10.0 10.0 9.859242761852705 8.681140675259929 0.0010 10.0 0.0010 10.0 10.0 9.3151661663704 10.0 10.0 10.0 8.553118874743502 9.957286264278123 10.0 0.0010 10.0 10.0 10.0 10.0 9.949097479587493 10.0 10.0 10.0 9.62175402838912 10.0 10.0 9.78914585196454 0.0010 10.0 0.0010 10.0 0.0010 9.443783326288372 9.579705201895692 
0.0010 0.0010 0.0010 0.05215032225427809 0.0111694186971889 0.0010 10.0 0.0010 0.0010 0.16306140979180406 0.0010 6.934994451246453 0.0010 1.1004401550887157 10.0 10.0 10.0 0.0010 10.0 0.0010 10.0 0.0010 0.0010 0.0010 0.8903325998143719 0.0010 10.0 10.0 10.0 10.0 0.11110570094061067 10.0 0.0010 10.0 0.0010 6.771459827793411 10.0 10.0 10.0 10.0 10.0 10.0 0.0010 10.0 10.0 10.0 10.0 1.5501999208090274 
0.0010 0.0010 0.0010 0.0010 0.0010 0.0010 0.7361499602942789 0.0010 0.0010 10.0 0.0010 10.0 0.0010 1.8495041394424794 10.0 10.0 10.0 0.0010 10.0 1.937732977757513 0.0010 0.0010 0.0010 0.0010 1.3798187737973862 0.0010 10.0 10.0 10.0 10.0 2.3992442389987776 10.0 0.0010 9.999799245324764 0.0010 10.0 10.0 9.99958975311352 0.0010 10.0 10.0 9.999977151699959 0.0010 10.0 10.0 10.0 0.4333613014173613 10.0 
0.023236115727260878 0.09566779821192473 0.0016586790078465326 0.02584961957199643 0.0025132741885246362 0.0018243388500803343 5.000500000000001 1.078971682017773 0.06619860860281315 5.743805566366198 6.663330577920728 6.078115236823535 3.832197332647249 4.1832939741568795 9.766803769991922 9.954864536127179 9.93405561141643 4.635165383978056 9.927362704138359 1.4737939302054137 4.028629948912565 2.2397250664830066 4.540871353511518 4.215917184306019 6.203019846309735 3.142547812772606 9.990789000440028 7.760546235428343 9.934031132952622 9.96310482983879 8.457413624372927 7.84056606305612 2.052019562193932 9.995299503631912 4.8551522981536035 8.672032063131994 6.070681530883128 9.903226979625119 6.678693204497819 9.913382263141477 8.804110433877918 9.923944913210882 4.286428991361829 9.934039113185111 5.631287299805836 7.627617137711994 6.772480672839207 7.248468601992163 
0.0010 0.0010 0.0010 0.0656191435816536 0.0010 0.0010 9.66539945538755 1.585741433298505 0.0010 5.8428178352659685 0.8378360589477485 8.922753555613339 4.947850392550898 9.137292775806948 10.0 10.0 10.0 3.86139394094707 10.0 0.5893903700589851 3.564491469625273 4.979656341948966 10.0 4.9504630294556184 10.0 10.0 9.97088465543989 9.980151329304995 10.0 10.0 10.0 3.427268389248856 0.764031893064061 10.0 4.949893681902867 9.929581046971311 10.0 10.0 10.0 10.0 8.71589088147028 10.0 4.94385726020215 10.0 9.47609621471393 9.660031253506602 10.0 10.0 
5.500450000000001 2.5905232265869453 0.0010603015265278296 0.005241181669399754 0.0011679071324978993 0.03413458898437938 0.0010 0.8968126159610258 0.0010 0.0010 4.739599590631985 4.50055 4.176538843445115 4.9713302254497505 5.0005 4.568442317768141 4.50055 7.635997014947521 4.50055 0.0010 4.9713302254497505 4.196949395092392 0.0010 4.335794583000172 0.12262897942076023 0.001000000000000334 5.0005 4.998124786102863 4.50055 5.0005 5.0005 4.988876436595597 4.376049736650337 5.0005 4.179046870349338 0.0010 1.0727662352341243 5.0005 0.0010 5.500449999999999 0.7750907920353507 4.50055 4.335703447235102 4.50055 5.500449999999999 0.0010 4.9713302254497505 5.0005 
0.0010 0.0010 0.0010 0.0010 0.0010 0.0010 4.34031322057557 2.164376331126986 0.0010 10.0 6.240238039843101 10.0 9.021747696039702 10.0 10.0 10.0 10.0 9.054326542696538 10.0 0.0010 3.5593474038197206 3.8090608207143695 8.34865429180003 9.02381698984459 0.4514467211847957 4.433782104106361 9.401228424897514 10.0 10.0 10.0 4.384770373291906 9.551762780245557 8.73919735016032 10.0 9.018449657715298 9.303538887537636 10.0 10.0 10.0 10.0 10.0 10.0 9.023414405723573 10.0 10.0 1.7954886193465 8.351988001268776 10.0 
10.0 4.693422185422705 0.013488609330867183 0.0010 0.05578392136095503 0.0010 0.0010 1.1052498499550052 0.0010 0.0010 1.4734026216164213 0.0010 7.7477600367094706 5.173371605160754 8.698640644012885 6.07100032569694 8.832601325689742 8.166938015079149 8.794611568711382 5.152448273429135 1.5498702256486747 0.0010 2.846667654897828 7.307344335297129 0.0010 10.0 9.447737134809023 9.9451756976877 8.762911928079259 10.0 0.0010 0.0010 0.0010 10.0 7.725071613255008 0.0010 0.0010 4.741856720238312 0.338989323565762 6.223278154197371 0.08550977314138097 8.764287920382458 7.731407817843033 8.821491772762181 4.3239442005638775 0.28359187536202035 0.1614704408775514 3.225162943993886 
0.0010 0.0010 0.0010 0.03768784817539436 0.0010 0.0010 0.0010 0.13928175756761707 0.0010 4.50055 5.216071647469653 10.0 10.0 10.0 9.52314647210406 10.0 10.0 5.500450000000001 10.0 10.0 7.8114936791536795 10.0 3.837848359220624 10.0 10.0 7.86283897526173 10.0 10.0 10.0 10.0 10.0 7.252954398316782 10.0 10.0 10.0 4.5722463053406495 6.363420267397011 10.0 10.0 10.0 10.0 10.0 10.0 10.0 8.76279221463102 5.813771105643601 10.0 10.0 
0.0010486791968637014 0.0012733123422280553 0.0010009318845411617 0.0011238539497771276 0.0010015380952673762 0.001036123374526583 0.6160850217926788 0.002579742013425493 0.0010904234294171443 9.999958516378067 3.939486039057597 3.410784852256018 0.0010 9.422674797087481 9.997581560090357 9.999950814698481 9.999872049020407 0.0010 9.999872739784122 2.0640061039540916 9.005836985516364 4.609877332166697 4.50055 0.00892945792309724 5.127433649865201 0.0010 9.708730255534803 9.9998350673772 9.999873185015515 9.999943549345982 9.98299182163241 8.207221840104197 0.008344137549772868 9.999956374399536 0.29860484372983787 9.996624805474998 5.2451716482839394 9.99989425560145 9.140802524670043 9.999957442835504 9.99990704571017 9.999870234400367 0.0010 9.99987273259284 9.820137680957625 9.989450458051843 5.321159097909553 9.998477301940248 
7.184017851507935 6.0515473119992835 0.0010 0.038859939300161545 0.0010 0.0010 0.0010 5.621107336596331 0.0010 0.0010 10.0 0.0010 9.164583354033383 0.5249842240043598 3.0169314859299297 9.557576710521472 10.0 10.0 10.0 5.521695474161086 2.852611069823322 8.931793465662407 7.401841745862327 9.204128517261697 0.041321101017665285 6.5658396246971655 3.004666059889751 3.002910759345455 10.0 2.9433896603110306 0.060058425962137285 0.0010 9.444008155023074 2.9316389617451355 9.489282070637046 0.3811766462238637 0.0010 3.0141669797692545 1.0032407233732554 3.2148763279758876 0.6109771108371778 10.0 9.287906913669639 10.0 0.3522604592739649 0.33016014014142847 2.9048890626185733 0.0010 
0.00574390110079763 0.005980948615279268 0.0077033958237769035 0.0010 0.0010 0.0010 0.9647402874192375 4.072096429021564 0.006047386490312777 8.92453748380709 5.000500000000001 6.715580895471634 8.040157454383491 3.9071520407098665 9.961902377797946 9.970476105952722 9.999767722817746 4.370321800312654 9.999822662000405 4.130951659195639 5.0005 4.414925337259757 4.72618608538287 8.206128737294506 6.200750622976304 5.000500000000001 9.940349517069468 9.550180828292891 9.999830782860457 9.999562371100186 6.01786974378156 5.063007277851651 7.995108798630767 9.999022715353544 7.875027231119772 3.566082606729233 5.000500000000001 9.976581524718245 3.8733086853170056 9.907160255241868 9.503507819064938 9.999866146151104 7.853753407713802 9.999828034902833 6.127116899447466 6.334276311369463 1.6741522297513516 9.972257957695446 
1.737302137839085 0.8824562228430088 0.0010 0.0010 0.0068316854013789645 0.0010 0.0010 0.0010 10.0 0.0010 0.0010 0.0010 10.0 9.230025405894173 9.922931273146721 8.292235704627345 0.0010 10.0 0.0010 10.0 8.797110174934188 10.0 10.0 10.0 10.0 0.0010 9.81503959833285 9.748704838728287 0.0010 9.892060195337823 9.566093883390131 10.0 10.0 10.0 10.0 10.0 10.0 9.998832801754466 4.087308483242027 0.0010 10.0 0.0010 10.0 0.0010 10.0 10.0 0.0010 10.0 
7.509565170194656 6.485393005287513 0.00850788216632636 0.0010 0.0011106046265947783 0.02143489512713633 0.0010 3.0447513679637144 4.975150241130121 0.0010 8.17936113230837 0.0010 10.0 6.204241209812172 10.0 6.150933635523511 9.97730262487116 10.0 9.406531993623119 9.525000006469963 6.958335850318948 9.264220848511732 8.015458070295876 10.0 7.301340685333509 9.335965795046608 9.955350999433664 7.652742925407195 8.821762954657139 10.0 7.228170908362587 1.2338947070296307 9.728728655286721 9.515917918391134 10.0 2.415608043777987 3.3451547671571387 6.905119663490745 6.119375209945183 2.67890587391506 4.8333989753242514 9.378185027829518 10.0 8.849511674178167 7.360440928748052 5.927731389482204 4.772190341723091 7.070917410937883 
1.3172653786107102 3.6953318829096373 0.009620085596378461 0.17376461980694413 0.006203998128957794 0.49569840866272974 3.9811111222538145 6.094218486053618 3.7052694435833113 3.5297956404274187 5.426976580322866 6.28307450820841 8.357667857229206 9.357595467299975 9.146571925641725 9.018381773320293 8.913094072556117 6.296748659644361 8.868099501620918 4.652743255127219 9.031836592542023 7.900214402284026 5.790470870615196 9.128512161334841 6.306641518815345 3.3457647965052772 9.110447020024099 9.062695031979302 8.907637184154297 9.150737073910122 9.340272951286984 3.3073152693472436 9.049562594556626 9.11694442996075 8.702924016278082 4.327104552453392 4.405027618915262 8.939398153072176 6.373689370546919 9.071141808957929 8.38489713953957 9.057607638737533 8.37801288701265 8.905882810954846 3.973529292128906 5.90448734963857 6.349828320750365 8.96812618443085 
1.607616656324883 0.8576201854447077 0.0010 0.06180032928294154 0.03091228823506906 0.0010 0.0010 0.0010 10.0 0.0010 10.0 0.0010 10.0 10.0 10.0 0.35555041372983087 0.0010 10.0 0.0010 10.0 10.0 10.0 0.0010 10.0 10.0 6.958301419434283 9.993170044587298 10.0 0.0010 9.999951983469598 10.0 10.0 10.0 10.0 10.0 0.0010 10.0 10.0 10.0 0.0010 6.052628110793652 0.0010 10.0 0.0010 0.0010 0.0010 10.0 9.220536478219511 
0.0010 0.0010 0.0010 0.0010 0.0010 0.0010 0.0010 0.28929099746001213 0.0010 10.0 7.410670359098627 1.3268009781669732 8.155818504561047 4.228703909712603 10.0 10.0 10.0 0.0010 9.996132177221957 10.0 10.0 3.5837275115374263 1.2994142326917415 7.02608570256494 7.311911195985478 0.0010 10.0 9.697615674660309 10.0 10.0 10.0 10.0 8.135271038072835 10.0 6.598078206148 5.467982427755938 4.101043749634417 10.0 5.392733523489942 10.0 10.0 9.802531844967211 8.323729553553347 10.0 8.063622740082312 7.939990815130641 1.3886028657839857 10.0 
0.0010 0.001140974012365092 0.0010208945458442503 0.0010072163449290927 0.001028235302933348 0.0010 0.15766311325140014 0.07263554244090126 0.0010 10.0 0.0010 10.0 0.0010 9.35423358548066 9.99993958664977 10.0 10.0 0.0010 10.0 0.2488776446862885 8.743639167621158 0.0010 0.0010 0.0010 0.5112393256716548 0.0010 9.965465247752611 5.000499998401565 10.0 9.999962334274842 9.35423358548066 9.75212235531371 0.0010 9.999971178503477 0.0010 9.71162727263608 4.310089101678909 9.999859025987634 9.35423358548066 9.999859025987634 10.0 10.0 0.0010 10.0 9.997380201024907 10.0 7.638502524770244 9.754823637525714 
6.347895300217265 6.667885592471803 0.001347103445529097 0.03497534937044396 0.001894510545957959 0.3024681771498258 0.7685320785969806 3.176963615768187 9.301421494873793 0.7748074912903735 6.810265076622065 3.697583782465658 8.90201954644626 4.256620388133874 9.982668944899553 4.4098861462307015 8.890155661358502 9.226000785762059 8.9464321348418 6.700848273889095 3.598258124440464 9.00785391340174 8.446330471947029 8.767200573133902 8.11903256893302 8.964984169485758 9.716377208251709 4.484171104183042 8.890732371488287 9.990563569741488 6.920337124216656 0.5416414288748442 8.791423919651777 9.99084860155196 9.226178456221888 6.414752413707819 1.6423601201220996 9.577667377388106 0.5023636897400938 2.1657007493441576 3.919764704116599 8.841579389683396 8.902019741132637 8.891098263956156 8.388151616202252 1.939462075610493 8.107970547808023 9.761793774446534 
5.012853827936904 5.006745356783272 0.0011688869821978897 0.0010 0.0010 0.0010 0.0010 5.295668787150109 1.3188632350208642 0.8969434494623032 7.423435226108827 4.945023843375414 10.0 3.8311158931553484 10.0 9.88705330970702 8.67468810774989 10.0 7.95429395782646 9.27593418504399 9.961266232980003 5.605592914027204 10.0 10.0 5.0005 8.181354694686648 10.0 9.950560396725795 7.993090496160469 10.0 3.3849580710978167 0.0010 10.0 10.0 10.0 3.0931344862272185 10.0 3.557023929590786 4.712732071336794 4.9989363617016105 5.0005 6.6466134161608155 10.0 8.002645908449546 0.0010 4.753562135387354 5.0005 4.810160869979842 
0.0010 0.0010 0.0010 0.12641717234491895 0.024507312907716166 0.0010 10.0 0.0010 0.0010 0.0010 0.0010 6.82579861831775 0.0010 0.0010 10.0 10.0 9.670464894799776 0.0010 9.67040337774381 0.0010 10.0 0.0010 0.0010 0.0010 0.9076221543887364 0.0010 9.970170162428778 10.0 9.669587893550764 9.906167010284387 0.0010 10.0 0.0010 9.912970937653917 0.0010 3.9907804336262926 10.0 10.0 10.0 9.649090460423892 9.80953603791456 9.670422493103402 0.0010 9.670477662714699 10.0 9.649090460423892 10.0 0.0010 
0.0010 0.031612773999783995 0.0010 0.0010 0.001026382088123181 0.0010 8.380357210369468 0.035267935076298634 0.04371753517991344 10.0 9.247811682385224 10.0 0.0010 7.341598443118012 9.816925891519649 9.993602319668447 9.995995653233024 0.0010 9.993805869976633 1.4612160043551516 7.99744105020656 0.4613116081667381 7.2335109693263355 0.0010 9.388211218964859 0.0010 9.881859676862288 9.162388322925787 9.990354731939654 9.999695228044546 10.0 6.567200064046637 0.0010 9.996832448657628 0.0010 1.1897203796907165 10.0 9.959760894484129 9.246304731190957 10.0 9.905349674625844 9.993652373022238 0.0010 9.989440794181611 8.306474978337242 8.231152591867303 3.8045324374579117 9.530164153585849 
0.0010 0.0010 0.0010 0.003006648066240512 0.002790913411309344 0.0010 0.001000000000000334 3.020906132546228 0.0010 10.0 5.500450000000001 8.162686709539114 10.0 6.9566233215926365 10.0 10.0 10.0 3.926755867002859 10.0 1.530407803249827 10.0 6.062640911195437 4.413985549849323 10.0 10.0 2.3410481218335164 10.0 9.763829414461416 10.0 10.0 10.0 4.851468418199976 10.0 10.0 10.0 4.873660909011849 6.466007461919109 10.0 9.896304098677488 10.0 10.0 10.0 10.0 10.0 5.238184637472835 10.0 10.0 10.0 
0.004993105133118236 0.001218996565090798 0.0010008089127028599 0.0010438961604445716 0.0015651837793416341 0.0010 0.17467348454087794 3.081630082191409 0.0010265193086540962 8.839423099691372 5.385898428817182 9.992592489645654 7.828037168636095 8.775410248875954 9.991192501530774 9.997429682207583 9.968480761074963 9.180527244047594 9.968961814644643 5.848056698386713 6.813817558408348 9.642669187426621 9.888630226388301 9.373353274161039 9.618743875829084 2.85647747538797 9.02769090909645 9.25806809874293 9.9689260802616 9.998528167227594 6.2293470680402105 4.534224890127123 7.256233931308778 9.999955986089713 9.36153004079462 7.284063340006547 0.0010 9.325365360513267 7.312260165423613 9.949218228537159 9.971922912366031 9.963572870771737 9.218911210620412 9.968933271792345 7.37642245644752 8.429465019225663 9.496900416252647 9.996006926364021 
0.0010459717010089377 0.010765104644858445 0.0010083726296408002 0.002809209096623985 0.0010 0.0010 0.4393232215640426 5.631479736818818 0.001027189844537923 10.0 5.469890639351243 10.0 10.0 10.0 9.999807849664998 9.939589909926559 9.999960672865615 10.0 9.99999111467779 5.515033641913821 10.0 10.0 10.0 10.0 10.0 5.740713691738498 9.932409538821714 9.971390542057316 9.999970053041585 9.998475207614149 9.99021838212536 4.782122367714368 4.5005500000000005 9.999929833000376 10.0 8.451032820908003 4.054727958113119 4.891183840021761 8.831876308509099 10.0 10.0 9.999975267121254 10.0 9.999973289160227 4.489402747976256 9.728420422784144 9.992999340698283 10.0 
0.0010 0.04459649791648303 0.0010 0.003910501240587633 0.0021334258395858483 0.15328199408475876 0.0010 0.001000000000000334 0.0010 5.288100569849738 6.65880956880966 10.0 10.0 10.0 9.732772580910357 10.0 10.0 5.718675960270586 10.0 6.768816948964048 9.312481113880747 10.0 7.124368423728012 10.0 10.0 6.114610879401119 9.867654176644026 10.0 10.0 9.997953705197911 9.553725860792456 4.686727989356719 10.0 9.829101459296542 10.0 5.814472909351521 8.175892576687119 10.0 10.0 10.0 10.0 10.0 10.0 10.0 9.1093790535208 4.920116851699061 10.0 9.662482620645736 
5.022927850214108 5.1048462459344215 0.011766333943071772 0.018233212348835064 0.015977818239114826 0.4900756630993787 0.4998038668778295 5.000500000000001 0.4783452178054801 3.9135185845963436 0.0010 0.9320881469866382 9.737219800569688 6.920236573605717 10.0 9.516011521945645 10.0 6.087481415403656 10.0 5.53040399038919 8.619357873418537 5.812588235518323 7.146774838192856 7.679000722005185 4.693499701414217 5.000500000000001 9.60589182144197 9.750841705263818 10.0 9.885842654590602 4.959684586942676 5.0005 7.36278740867122 10.0 9.065189874755077 3.5086830675787164 10.0 4.997880436310219 4.698946279246075 4.895430678839257 4.984473711582809 10.0 9.065188914537899 10.0 5.0005 7.043153517202282 4.224013408933746 4.968327046739808 
5.000500000000001 5.000500000000001 0.001005831415192712 0.012646034976889008 0.04527244430802539 0.0010 1.2899535645100644 4.285406391482648 0.00298743803214088 5.0005 5.335973465839455 5.0005 9.720721048405753 8.408667838062573 8.604153970753229 7.600190742058941 9.580834803266194 5.000500000000001 9.600608705194036 5.309743808077844 5.0005 3.53926425537139 4.859917922863759 10.0 5.332152194347194 5.000500000000001 9.841363035673034 9.263493959868558 9.580931169892239 10.0 5.0005 0.14887660572620284 5.369473424597435 10.0 10.0 5.0005 1.240526967406554 5.000500000000001 5.0005 5.0005 5.0005 9.608544394855148 10.0 9.580450113260081 4.911849527238304 5.661155141534941 5.0005 5.0005 
0.001000000000000334 0.001000000000000334 0.0010 0.0010 0.0010313966880087617 0.0010 0.712744567780563 0.0010 0.0010 8.797624176236173 0.0010 10.0 0.5369150683425508 1.0121296504793174 10.0 10.0 10.0 0.0010 10.0 0.0010 5.135039549001596 0.001000000000000334 5.900229996959108 0.5369150683425508 3.1510147135425064 0.0010 9.836130222511308 10.0 10.0 10.0 5.785781904610966 10.0 0.8923892029836002 10.0 0.5606054801057052 8.264637443283418 5.925282029925459 10.0 4.70643205738386 10.0 10.0 10.0 0.5369150683425508 10.0 9.663794460696614 9.973276756926545 4.826085396897876 8.849444969637698 
0.0010 0.0010 0.0011378682942855714 0.0015746138695061818 0.008600964620975031 8.789893746548364 0.1261025369271635 0.0010 0.0010 10.0 0.0010 10.0 10.0 0.0010 10.0 10.0 10.0 1.2417798230788266 10.0 10.0 9.285318615571816 10.0 10.0 10.0 0.0010 10.0 10.0 10.0 10.0 10.0 10.0 3.3128670590279095 10.0 10.0 10.0 10.0 10.0 10.0 9.324912418259558 10.0 10.0 10.0 10.0 10.0 10.0 0.0010 10.0 10.0 
0.0010 0.03937561064830962 0.0010 0.0010 0.0010251495995226483 0.0010 0.10192054576772083 5.362098853005234 0.0010 9.201810215605333 8.756084865849607 10.0 9.50005 6.65392533915525 10.0 10.0 10.0 10.0 10.0 8.378650014864448 5.0005 7.566248929885432 5.673527806587289 9.50005 10.0 5.0005 9.823409824162503 9.89325212167137 10.0 10.0 10.0 5.000500000000001 9.550854914974481 10.0 9.50005 5.000500000000001 5.0005 8.30635132399025 10.0 9.880564911839876 10.0 10.0 9.47704190807249 10.0 10.0 7.224230806664414 5.0005 10.0 
0.9171483244958516 0.020273000339200823 0.0010 0.004137191293313447 0.0010070527827435566 10.0 0.0010 0.0010 0.0010 0.0010 10.0 6.259643591960355 10.0 0.0010 10.0 9.369882364950938 10.0 10.0 10.0 0.0010 0.0010 10.0 0.0010 10.0 0.0010 10.0 10.0 9.106074577470368 10.0 9.937376090645337 10.0 10.0 10.0 10.0 10.0 0.0010 10.0 9.937312433664168 0.0010 9.867509337803073 10.0 10.0 10.0 10.0 8.292977795306204 0.0010 3.1221729191178413 7.716162901143858 
0.6668817946825447 0.8293134040761394 0.0010 0.0010 0.0010 0.012188568061856017 0.0010 0.0010 10.0 0.0010 10.0 0.0010 10.0 10.0 9.756546510014136 10.0 0.0010 10.0 0.0010 10.0 9.272181763837038 10.0 10.0 10.0 8.603621199207486 9.973920956773588 10.0 10.0 0.0010 9.869031218447011 8.20641057099454 10.0 10.0 10.0 10.0 0.0010 10.0 5.529960113997083 1.6707077965454 10.0 4.229911281137231 0.0010 10.0 0.0010 3.127425156392432 0.0010 10.0 9.748063871902792 
5.453869179208828 1.6608342887002439 0.001247882785262465 0.004650557551330082 0.0010 0.0010 0.06346261348362925 0.5735631332247976 0.0010 0.0010 4.993054216437836 5.592546952094486 4.506886152593744 4.4269121196071275 4.996347296016773 4.549654847226682 5.045402831375448 6.070804779689724 5.045402831375448 0.24709648307305443 3.7863378109010104 4.848795285911796 0.15312713811844514 4.967347282302246 3.689185037865464 0.019689775278243005 4.827660537853853 4.918130224825764 5.045402831375448 4.897458041655093 4.45758370604107 4.448899069006769 4.987541055913774 4.934615174220688 4.519862973184095 5.228061927561452 4.517457481442164 4.992876680080827 3.84768672101955 4.967733689160061 5.139905812874968 5.045402831375448 4.31839919919575 5.045402831375448 4.957279231926873 5.610348257092268 4.985114823571144 4.956076650415933 
0.0010 0.0010 0.0010380375948545939 0.0010 0.0010 10.0 0.04053275427183267 0.0010 0.0010 0.5602093904605902 2.256837680881852 0.0010 10.0 10.0 10.0 10.0 9.932706072036002 10.0 10.0 0.026336788757030577 10.0 0.0010 0.07508258804552004 10.0 0.3367197443715577 10.0 10.0 10.0 9.97380247870864 10.0 10.0 9.97466321124297 10.0 10.0 10.0 10.0 10.0 10.0 0.22561073168170953 10.0 0.44673903420778505 10.0 10.0 9.956043863559442 10.0 0.0682332035761708 10.0 0.0877949810930998 
0.6723278149673981 0.0010 0.0011091792654213534 0.0010 0.0010 9.424026679684847 0.0010 0.0010 0.0010 0.0010 5.641068143383842 6.927876766033814 9.570799503454403 10.0 10.0 9.274447257849282 9.739721672554792 10.0 9.337736424017708 0.0010 10.0 8.255809170977894 0.0010 10.0 10.0 10.0 10.0 10.0 9.345384990936745 10.0 8.595113474034665 10.0 10.0 10.0 10.0 0.5769733203151546 9.791416172419153 10.0 0.0010 10.0 10.0 9.338678251461289 10.0 9.344844082133577 10.0 0.0010 10.0 3.5964496170926834 
0.44033544528445523 0.20746850026487262 0.0010 0.010665357169421361 0.008467810785450466 0.0010 0.0010 0.0010 10.0 0.0010 10.0 0.0010 10.0 10.0 10.0 7.616718802511497 0.0010 10.0 0.0010 9.987873506382423 10.0 10.0 0.0010 10.0 10.0 1.36551509490093 10.0 10.0 0.0010 10.0 10.0 10.0 10.0 10.0 10.0 2.745704605820093 10.0 10.0 10.0 0.0010 0.0010 0.0010 10.0 0.0010 0.0010 0.0010 10.0 9.976246463901573 
9.297239070402597 10.0 0.029428542931069824 0.002611315256471038 0.004127272843413703 0.0010 3.9670539843112143 0.0010 10.0 0.33636280825078835 4.818514774713376 0.001000000000000334 6.959835777921802 5.853177752041428 9.998213749577092 7.785707807955795 7.729754912580333 9.213734209102675 7.804793921801673 10.0 7.879520871207598 5.8081098788613446 9.29154977819035 7.146868776822313 6.768208687105479 0.13966241798153334 10.0 10.0 7.698246494900951 9.962655654412155 9.98000968106234 10.0 6.643774314111181 10.0 6.564514605636466 10.0 9.21102413335747 8.743177732271718 8.81379319770021 10.0 10.0 7.806674755308349 7.043893084235872 7.804228868161152 10.0 8.807332039112222 4.97921248324509 5.337483847145796 
0.0010 0.0010 0.0010 0.0474370175672334 0.0010 0.0010 9.848589095399808 0.0010 0.0010 10.0 10.0 10.0 3.192859743531512 10.0 10.0 10.0 10.0 9.446515140839951 10.0 3.897021654261197 10.0 7.262406725711067 0.0010 7.458137937815593 10.0 10.0 10.0 10.0 10.0 10.0 9.560547070015241 10.0 0.0010 10.0 9.361754460385958 10.0 10.0 10.0 10.0 10.0 10.0 10.0 9.223669702294123 10.0 10.0 10.0 10.0 10.0 
0.15564814309760866 0.0010 0.0010 0.0010 0.0010 5.576898111444955 0.5095840042589135 0.0010 0.0010 0.0010 0.0010 10.0 6.025219320615428 9.632650521138046 9.952534395004868 10.0 9.819269822832963 10.0 9.812872255530372 1.0755568732799876 10.0 7.442268367406438 2.3289651119369434 9.592317024572463 7.838174248921019 2.13041479167073 9.618698762330226 10.0 9.822566110400542 10.0 10.0 9.485614729165416 10.0 10.0 10.0 0.7747994000194209 10.0 10.0 10.0 10.0 3.0849235158669654 9.818238289500023 10.0 9.82348972386761 10.0 10.0 8.690197388070791 9.957170276200483 
0.0010 0.0010 0.0010 0.0010 0.0010 0.0010 0.9306840333879549 0.0010 0.0010 10.0 0.0010 10.0 0.0010 10.0 10.0 10.0 10.0 0.0010 10.0 0.0010 7.6607011618989445 0.0010 5.428349034661186 0.0010 6.12073293853957 4.643041373241777 10.0 10.0 10.0 10.0 0.0010 10.0 0.0010 10.0 0.0010 10.0 10.0 10.0 7.952087640062592 10.0 10.0 10.0 0.0010 10.0 10.0 0.0010 10.0 10.0 
0.0010 0.0010 0.0010 0.0010 0.0010 10.0 5.661901078919624 0.0010 0.0010 0.0010 0.0010 10.0 10.0 10.0 10.0 10.0 10.0 10.0 10.0 0.0010 10.0 10.0 0.0010 4.347199900117558 10.0 10.0 10.0 10.0 10.0 10.0 10.0 10.0 10.0 10.0 10.0 6.462073148059204 4.50292720577873 10.0 5.0005 10.0 9.690573631492743 10.0 8.512067674167056 10.0 10.0 4.359815670159896 9.078282312173291 9.9397843546273 
0.6941783994602622 0.0010 0.0056877103173478905 0.01314548009750558 0.004619256359783172 10.0 0.0010 0.0010 0.0010 0.0010 0.0010 10.0 10.0 10.0 10.0 9.50922402138771 10.0 10.0 10.0 0.0010 10.0 10.0 0.0010 10.0 10.0 6.978142126477287 10.0 10.0 10.0 9.933488832518718 10.0 10.0 8.899987390393186 10.0 10.0 3.2460400642357348 10.0 10.0 2.262701341412411 4.39396888880091 10.0 10.0 10.0 10.0 4.791374952312645 2.148323534557496 10.0 10.0 
9.933138791788384 4.749129436170515 0.0010 0.0010 0.07962112910062051 0.0010 0.0010 0.0010 10.0 0.0010 8.291494787614196 0.0010 10.0 10.0 9.475106876774367 0.0010 0.0010 10.0 0.0010 10.0 0.0010 10.0 10.0 10.0 7.291135744513022 0.0010 6.389337456883956 10.0 0.0010 10.0 10.0 10.0 10.0 10.0 10.0 0.0010 0.0010 10.0 10.0 10.0 10.0 0.0010 10.0 0.0010 10.0 0.0010 10.0 0.0010 
0.6104736639987491 0.0010 0.007797752680833193 0.009491221424485295 0.0053759033367491195 6.253084189615774 0.0010 0.0010 0.0010 0.0010 0.0010 10.0 10.0 10.0 10.0 9.562015127414337 10.0 10.0 10.0 0.0010 10.0 10.0 0.0010 10.0 10.0 6.945098560193334 10.0 10.0 10.0 9.995347420480927 10.0 10.0 9.32652962951094 9.996425195716832 10.0 2.5874619289623517 10.0 10.0 0.9834446349838126 4.237061336444268 10.0 10.0 10.0 10.0 3.903794255231799 1.97223290254193 10.0 10.0 
0.0010 0.0010 0.0010 0.0026025735777567846 0.0010 0.0010 0.8694333705908657 2.9298845835779446 0.0010 10.0 10.0 10.0 10.0 10.0 9.675301067293926 9.806017620335112 10.0 6.744576475247655 10.0 5.868165697020141 10.0 9.207798268897164 7.4088844314143065 6.916021292323499 3.156691101535979 0.0010 10.0 10.0 10.0 10.0 10.0 9.240157392777212 8.986759933237106 9.883360796062803 10.0 2.7051588708665175 3.7721545888147476 10.0 10.0 10.0 10.0 10.0 10.0 10.0 3.7078707952572225 1.9282400746078854 10.0 9.71266829229828 
1.7115764388353942 1.4024064201420265 0.0010 0.0010 0.006324504589414144 0.0010 0.0010 0.0010 6.5566581334214415 0.0010 6.366547227636496 0.0010 10.0 10.0 10.0 7.075077821760316 0.0010 10.0 0.0010 3.8564073708991256 10.0 10.0 10.0 10.0 10.0 0.0010 10.0 10.0 0.0010 10.0 10.0 8.756373706752004 10.0 10.0 10.0 3.731047206057109 10.0 10.0 10.0 0.0010 1.6834258396385766 0.0010 10.0 0.0010 0.0010 0.0010 10.0 10.0 
9.618870032620904 0.0010 0.012335521936339956 0.008069371852686372 0.0010 0.0010 0.0010 0.6839485392945867 10.0 0.0010 4.77994216810866 0.0010 10.0 10.0 10.0 0.38212996737909677 0.0010 10.0 0.0010 2.720848079402481 5.308898083322863 10.0 4.57775605528062 10.0 10.0 10.0 10.0 10.0 0.0010 10.0 10.0 4.94839570473499 10.0 10.0 10.0 0.8323713462658189 10.0 9.96436263999124 5.18493725384675 10.0 0.0010 0.0010 10.0 0.0010 10.0 0.0010 10.0 10.0 
0.0010 0.07221406407879664 0.06355569009855383 0.0010 0.0020895177067153502 0.0010 6.982242780877948 0.0010 0.0010 10.0 10.0 9.730987044149298 0.0010 10.0 10.0 10.0 10.0 0.0010 10.0 0.3491884985734162 6.517450665736976 0.0010 7.624040521936408 0.0010 10.0 0.1677092413396732 9.959826439634124 9.77470474509835 10.0 10.0 10.0 10.0 0.0010 9.98663397812685 0.0010 0.9839146849845484 8.797530834763304 9.945307703176534 10.0 10.0 10.0 10.0 0.0010 10.0 10.0 10.0 5.892095536868492 9.067984674406596 
0.14093860906647188 0.0031625009655203416 0.00119100574763665 0.0439786117557427 0.0019470295352312728 0.13703131318574094 1.2481344913407233 0.0010 0.0010 10.0 5.6876584104131425 5.968126810622108 5.0005 4.929998299574461 9.999996917084616 9.984636880383857 10.0 0.3171396666458657 10.0 1.072976457588628 5.879028594181199 4.188960659045478 5.0005 5.0005 4.594307254454264 1.1197274684411278 9.99916295056211 9.999285034835157 10.0 9.998267028143054 9.987617976887869 9.837238152408052 5.0005 9.999442603322608 5.0005 8.932283874342346 5.804062083052334 9.999843162921856 2.994214137970654 9.998360940390276 9.931071034830069 10.0 5.0005 10.0 3.5465621167726677 10.0 5.0005 9.86396460556681 
0.0010 0.0011036715960297389 0.02742808528281452 0.0010 0.0010 10.0 0.0010 0.0010 0.0010 0.0010 2.88942139553791 0.0010 5.064726301901892 10.0 10.0 9.778131206328235 10.0 7.106319864010021 10.0 0.0010 7.884724310661884 2.0706245441591458 0.0010 5.543305643110804 10.0 3.3924329906939477 10.0 10.0 10.0 10.0 8.563408728454021 10.0 5.575272773410656 10.0 5.146733781203253 2.0337318154721884 2.296078099203518 10.0 0.0010 8.145138090163224 8.221666825242487 10.0 5.543305643110804 10.0 10.0 0.0010 0.5855634482418179 10.0 
0.036434287535020704 2.974207066501096 0.043409834328514425 0.0023874968630972692 0.0058592009741288325 0.007504759576772775 7.97164340829062 6.744267581531083 0.11255082481901763 7.772690394893828 9.011532567709118 9.559737288784435 9.921584842474712 7.639018148538501 9.899145608077632 9.98108625811641 9.849412395012203 9.922438823344534 9.861999796620331 1.4759578276207006 7.079996525587839 9.688642957827984 4.435086878083858 9.923080257809247 9.590022120519777 2.633345613683579 9.901950698332419 9.516926952832927 9.862505296102752 9.975329380433461 9.924310845435464 7.528369901652738 9.31266646430696 9.94669209277294 9.936703869837775 3.230148935747585 2.5128145363167347 9.78739266503623 6.150689470283903 5.375753146766903 4.704114546516108 9.862082738984341 9.921569260793722 9.862464818909125 8.098544249328377 6.326188875300558 7.464203334907881 9.738057926492113 
0.0010 0.014362954788655749 0.0010 0.0010 0.002560938636377576 0.0010 1.0413077852799002 0.0010 0.0011589745114065776 10.0 4.104560012144124 10.0 0.0010 8.92948099582127 10.0 10.0 10.0 0.0010 10.0 0.0010 9.288071371772713 1.5465879999974812 9.463984578030104 0.0010 3.511006587800666 5.5743930488970035 10.0 10.0 10.0 10.0 10.0 10.0 0.0010 10.0 0.0010 10.0 3.0194831070570904 10.0 9.983476395503395 5.070470819995866 10.0 10.0 0.0010 10.0 3.5839526764176948 3.7999680448006967 9.96913394119405 10.0 
0.0010 0.0010 0.02962447879601856 0.08152803644919743 0.002053599637573296 0.0010 6.750576914130807 0.0010 0.0010 10.0 0.0010 5.489104479503486 0.0010 0.0010 10.0 10.0 10.0 0.0010 10.0 0.0010 1.514995859594312 0.0010 0.0010 0.0010 0.0010 0.0010 10.0 10.0 10.0 10.0 10.0 10.0 0.0010 10.0 0.0010 10.0 5.8618875299126225 10.0 10.0 10.0 10.0 10.0 0.0010 10.0 10.0 10.0 0.0010 10.0 
0.0010 0.0010 0.0010 0.0798678730247675 0.0010 0.0010 0.0010 6.576636828263934 0.0010 8.875646844934803 10.0 10.0 10.0 10.0 10.0 10.0 10.0 0.17256419873247264 10.0 3.412732676237365 10.0 10.0 9.107885855852167 10.0 10.0 4.090415705539084 10.0 10.0 10.0 10.0 10.0 0.001000000000000334 10.0 10.0 10.0 0.0010 0.0010 10.0 9.999217145234725 10.0 10.0 10.0 10.0 10.0 4.728013014952929 10.0 10.0 10.0 
0.0010 0.0010 0.00887809817868953 0.0034220520887566046 0.007009922191339958 10.0 0.0010 0.0010 0.00104516881367369 0.0010 0.0010 10.0 10.0 10.0 10.0 10.0 10.0 9.204658003361303 10.0 0.0010 0.0010 10.0 0.0010 5.716459637499437 8.469775488455397 0.0010 0.0010 0.0010 10.0 10.0 10.0 10.0 10.0 10.0 10.0 0.0010 10.0 10.0 5.084361253664493 0.0010 10.0 10.0 7.886358301669119 10.0 10.0 0.6909988346017677 10.0 10.0 
0.03361438268685684 0.0010050320501244305 0.0010926348823241407 0.0011826784597081931 0.0010057477443832592 0.001375095877436135 0.01991307587723301 3.2569858086131847 0.006169068887823574 8.873561890471077 8.314041695146473 9.967385617313143 8.3874339497546 4.955941296753952 9.999864738040598 9.967930299936675 9.967385617313143 5.770152416525752 9.9671505871938 5.0005 8.139190892670372 10.0 10.0 9.784413227298549 9.970296563215467 5.000500000000001 9.99998694955033 9.994995611258114 9.967385617313143 9.999692964909894 9.999861946203476 9.234380911328579 8.320564147008437 9.999995867483827 8.48519911696079 4.3376567792178315 4.747253830751528 9.999989443872657 9.87422353837535 9.99999991472517 9.967385617313143 9.967325324362463 9.796059331597718 9.967133898971637 5.000500000000001 9.857252709445959 8.352117491986805 9.999982521320893 
0.0010 0.0010 0.0010 0.0010 0.0010 0.001000000000000334 4.2056244564715 5.000652089928906 0.0010 4.5005500000000005 5.913173194051664 3.4145682521018044 10.0 10.0 10.0 10.0 10.0 10.0 10.0 6.2396078853818775 4.998802360093166 4.4164935012214235 5.097173487239401 10.0 5.500450000000001 0.0010 10.0 10.0 10.0 10.0 10.0 4.471420363354858 10.0 10.0 10.0 0.5575214961570403 0.001000000000000334 10.0 8.129332071774066 5.881858368026826 5.54728532192672 10.0 10.0 10.0 4.5610395795700525 5.500450000000001 10.0 10.0 
0.0010 0.0010 0.0010 0.03788143305910559 0.0010 0.001000000000000334 3.3191861139601486 2.4333651784892156 0.0010 9.663381015324472 2.49541591128997 10.0 4.537217052671388 6.406924538602155 9.133214770239919 10.0 10.0 0.1537711321170745 10.0 1.196171470929043 4.0831929663582365 1.6214471480225283 5.000500000000001 4.340300312355702 5.235872441815944 3.780818672412697 10.0 10.0 10.0 9.780535979606805 9.490059824022376 7.665017346943465 1.0417333143262713 9.998686015420724 4.537217052671388 8.608689738188207 9.991234439392795 9.985898711560099 7.8901176792002 10.0 8.06561075878776 10.0 4.537217052671388 10.0 6.793599288659466 6.143921625106191 4.912072064901742 9.065923445528131 
0.0010 0.0010 0.0010 0.004612488608405405 0.017012523837391595 0.0010 0.2351233185585784 2.013415531289952 0.0010 10.0 6.543819491468985 10.0 7.268259048898617 5.670317907877052 9.84707460463631 10.0 10.0 6.383253040919811 10.0 6.911674266930122 8.265982038629401 5.7486104259673745 6.034965948556156 7.753726957876618 9.329467321931041 5.717069709740842 10.0 10.0 10.0 10.0 10.0 4.8382672303159096 7.572381391727877 10.0 7.997672276009836 10.0 4.177075777805538 10.0 7.1957408622697905 10.0 10.0 10.0 7.088056084330706 10.0 9.617208104883753 7.5855447095001685 9.601552213287151 10.0 
0.0010 0.0010 0.0010 0.0010 0.0015388366010810211 0.0010 0.42732655303596445 6.6353597677740765 0.0010 10.0 8.80105401304174 10.0 9.144939541007012 10.0 9.867307787582279 10.0 10.0 1.9228487059418455 10.0 6.36326116922168 6.209339719749629 9.112905221765914 0.0010 9.147766732679456 10.0 5.8771659139483585 10.0 10.0 10.0 10.0 10.0 4.355956597072381 9.143929052475663 10.0 6.31567325180312 4.573678955138168 0.7967006259698519 9.47022641434424 4.421080705675224 10.0 10.0 10.0 9.14533517775795 10.0 4.703426458144478 2.9252357752829896 0.0010 10.0 
0.1657991190451908 0.0010 0.0010 0.0010 0.0010 10.0 1.2916513845914133 0.0010 0.03063799415072716 0.0010 1.373841374864854 10.0 5.594260936009923 10.0 9.949717209784001 9.83932038128054 9.818077998551168 8.944748074174594 9.806641366733507 0.0010 9.159428309178578 6.548032971232575 0.0010 9.159428309178578 10.0 2.7055823736764064 9.693666121606963 9.99696624902981 9.820565675370254 9.999298758106047 8.120535554449503 10.0 9.159428309178578 9.999242403585878 9.159428309178578 0.0010 10.0 9.999318132917857 8.40671690821422 0.9400916067886502 0.0010 9.817239078758062 9.159428309178578 9.821231532118238 9.120534284095067 10.0 10.0 0.9400916067886502 
0.0010 0.0010 0.0010 0.0010 0.0010 0.0010 0.0010 0.0010 0.0010 10.0 8.066544528318934 10.0 0.2730803420672334 10.0 10.0 10.0 10.0 1.226375542892812 10.0 0.0010 10.0 10.0 10.0 0.2736433333781818 10.0 0.0010 10.0 10.0 10.0 10.0 10.0 6.804925533247307 0.33266057548804007 10.0 0.33386471688526065 10.0 10.0 10.0 10.0 10.0 10.0 10.0 0.42725573479461243 10.0 10.0 10.0 10.0 10.0 
10.0 0.0010 0.0010 0.0010 0.0010 0.0010 0.0010 0.0010 1.7919287790625829 0.0010 2.0013404343213947 0.0010 10.0 6.157771419394588 10.0 0.0010 0.0010 10.0 0.0010 0.0010 10.0 10.0 1.3972540173644197 10.0 10.0 0.0010 10.0 10.0 0.0010 10.0 0.0010 10.0 10.0 10.0 10.0 0.0010 10.0 10.0 10.0 8.29485787643179 0.0010 0.0010 10.0 0.0010 10.0 0.0010 10.0 8.125097679733935 
0.0010 0.0010 0.0010 0.0010 0.0010 10.0 0.0010 0.0010 0.0010 0.20738798376337458 0.0010 2.9639806471850285 10.0 10.0 9.99813358948733 10.0 10.0 10.0 10.0 0.0010 10.0 0.0010 0.0010 10.0 4.250156232491075 4.1931516594707885 10.0 10.0 10.0 10.0 10.0 10.0 10.0 10.0 10.0 7.477598627528467 10.0 10.0 0.0010 10.0 0.001000000000000334 10.0 10.0 10.0 10.0 0.0010 10.0 5.092271203152059 
0.0010 0.0010 0.0010 0.0010 0.0010 0.0010 2.8173635093745024 10.0 0.0010 6.8990168560268605 8.08712472815888 7.089660782881138 9.460997866260474 5.75421432939661 10.0 10.0 10.0 5.871211809409871 10.0 6.597286969188691 4.056684488797286 10.0 9.460997866260474 10.0 9.020258226879093 10.0 10.0 10.0 10.0 10.0 10.0 4.695532248734564 8.12337661010215 10.0 7.56723978679754 4.695532248734564 5.807825874609385 10.0 3.286159744821142 10.0 4.12978819059013 10.0 8.461097866260472 10.0 0.0010 7.71083312721994 8.555208469530374 10.0 
0.0010 0.0010 0.0010 0.0010 0.0010 0.0010 1.4987831170330608 0.0010 0.0010 10.0 0.0010 10.0 0.0010 9.223805201514988 10.0 10.0 10.0 0.0010 10.0 0.0010 10.0 0.4471272350839781 0.0010 0.0010 9.446634870330808 0.0871326739552094 10.0 10.0 10.0 10.0 9.517847995312072 10.0 0.0010 10.0 0.0010 10.0 10.0 8.141957153940862 10.0 10.0 10.0 10.0 0.0010 10.0 7.202351040674371 10.0 10.0 10.0 
0.18690717206956592 0.0010 0.03076640485031241 0.01074211151366063 0.0010 10.0 0.0010 0.0010 0.0010 0.0010 0.0010 5.883056358955839 10.0 10.0 10.0 9.510999665617193 10.0 10.0 10.0 0.0010 0.0010 10.0 0.0010 10.0 0.0010 10.0 10.0 6.6880730008740406 10.0 9.963740225152398 10.0 10.0 7.756275468707047 10.0 10.0 0.0010 10.0 10.0 0.0010 10.0 10.0 10.0 10.0 10.0 10.0 0.0010 3.1355044317912877 7.391224325297891 
0.0010 0.0010 0.0010 0.0010 0.0010 3.7780315814859646 0.8707948473469991 0.0010 0.0010 0.0010 0.0010 5.6548084070578 10.0 10.0 10.0 10.0 10.0 10.0 10.0 0.0010 3.4391636960687446 9.391671507586956 0.0010 10.0 7.386575878826674 2.3234915724357634 10.0 9.892117361377117 10.0 10.0 9.953079220095384 10.0 5.32616624266259 10.0 10.0 3.7689508550336797 10.0 10.0 0.0010 10.0 5.173042312713438 10.0 10.0 10.0 10.0 5.137000426378118 10.0 9.443141925274526 
2.6428470632744396 3.2483756368693184 0.0024158222202919953 0.0020403185723952824 0.0018663811944679284 0.166393507127074 1.3619832832241063 4.184061871813004 0.0012299908700341 3.27790580672954 4.499801713033642 5.535702991673698 9.745968812465936 0.6274043762561156 9.171706416808506 9.586020431491942 9.341231680656254 8.563273565747613 9.951347665239043 5.7997442113574404 3.858613394266725 4.9980462831109245 3.9590129771218887 9.674949785524978 1.88071843939644 5.508597785403584 8.961938720807904 9.778790366166689 9.951936604651644 9.259104472492092 6.299229413545753 5.977535257367743 6.585892156602642 9.056405084259918 7.110301796014555 4.743715220999355 5.468710618263225 5.526880403780397 7.59558068512905 6.680987470369986 7.486064303935972 9.95053285912593 10.0 9.951840219629485 6.953871819038641 8.503638763683542 2.1208710080525446 6.030626256563684 
0.0010 0.0010 0.0010 0.0010 0.0014710887061394568 0.0010 5.019864545679782 0.0010 0.0010 10.0 0.0010 10.0 0.0010 10.0 10.0 10.0 10.0 0.0010 10.0 0.0010 7.0661682486961945 6.7935224815134285 0.0010 0.0010 4.491294146799797 0.0010 10.0 10.0 10.0 10.0 10.0 10.0 0.0010 10.0 0.0010 10.0 0.8421874193118466 10.0 5.210496183138024 10.0 10.0 10.0 0.0010 10.0 0.26823171763002707 10.0 10.0 10.0 
0.0010055437286448676 0.0010 0.00632817296333798 0.0010 0.0010 0.0010000038213713218 2.598778948812108 0.0010 0.0010 9.958696347604537 0.0010 6.485241754033869 0.0010 4.887125849325307 9.953536109783494 9.999983124461341 9.999623008049308 0.0010 9.999623244680128 0.0010 1.8035249953972514 0.0010 2.552593763901095 0.0010 4.704241001133639 0.0010 9.9997563102037 10.0 9.999623008049308 10.0 9.993646849632576 10.0 0.0010 10.0 0.0010 10.0 7.569490420345538 9.905848320395753 9.197447562872904 9.99999999997671 9.999788139068738 9.999623008049308 0.0010 9.999623008049308 10.0 10.0 0.0010 9.433038696168369 
0.0010 0.0010 0.0010 0.0010 0.0010 0.0010 1.3442741380710426 0.0010 0.0010 10.0 4.851327386656542 5.144003698798794 0.0010 5.486548343411094 10.0 10.0 10.0 0.0010 10.0 0.0010 5.043532943843312 0.2189279817259393 0.0010 0.0010 0.33082305053696515 0.0010 10.0 10.0 10.0 10.0 10.0 10.0 0.0010 10.0 0.0010 10.0 6.536820915769071 10.0 1.3991668383702103 10.0 10.0 10.0 0.0010 10.0 3.9364839843957027 10.0 0.08172690332837629 10.0 
0.0010 0.0010 0.011867549898743853 0.0010 0.0010 0.0010 0.0010 5.3372245174441195 0.001000000000000334 6.279804298026619 9.255050252552971 5.047983293631724 10.0 10.0 10.0 10.0 10.0 10.0 10.0 9.604950944366017 1.7476643196535617 10.0 10.0 10.0 7.754315288779978 5.322508179675925 10.0 10.0 10.0 9.933365892948455 10.0 3.75194063498176 10.0 9.910010367211964 10.0 0.0010 2.8245400146150574 10.0 5.0005 10.0 10.0 10.0 10.0 10.0 0.0010 5.000500000000001 9.740649465966628 9.968800654703763 
0.604317534830342 0.0010 0.011697791868040307 0.04166699580552598 0.009538120612379738 10.0 0.0010 0.010730682240480922 0.0010 0.0010 0.0010 4.992221308068713 10.0 10.0 10.0 9.827288072813253 10.0 10.0 10.0 0.0010 10.0 10.0 0.0010 10.0 10.0 3.3107024967405625 10.0 10.0 10.0 10.0 10.0 10.0 10.0 10.0 10.0 0.0010 10.0 10.0 0.0010 0.0010 4.711887112712585 10.0 10.0 10.0 9.907667257468605 2.1626874365280857 10.0 10.0 
4.626179173204303 0.0010 0.0010 0.0010 0.0010 0.0010 0.0010 0.0010 10.0 0.0010 0.0010 0.0010 10.0 7.708792574058448 10.0 0.0010 0.0010 8.58819337577383 0.0010 10.0 8.276352479925064 10.0 10.0 10.0 10.0 10.0 10.0 10.0 0.0010 10.0 10.0 6.37480288339081 10.0 10.0 10.0 10.0 10.0 10.0 9.386953549747972 10.0 7.787149405315391 0.0010 10.0 0.0010 7.174275274206957 0.0010 9.019912822641473 10.0 
0.0010 0.0010 0.0010 0.0010 0.0010 8.500779013991593 0.0010 0.0010 0.0010 0.8517649740082152 0.0010 0.0010 10.0 10.0 10.0 10.0 10.0 10.0 10.0 0.0010 10.0 0.0010 0.0010 10.0 0.0010 3.675888882509533 10.0 10.0 10.0 10.0 10.0 10.0 10.0 9.984285634014661 10.0 4.344411890234878 10.0 10.0 0.0010 10.0 0.0010 10.0 10.0 10.0 10.0 0.737484604735076 10.0 0.0010 
0.0010 0.0010 0.0010 0.0010142475374346014 0.0010 0.0010 0.6636477514434855 0.0010 10.0 0.0010 9.774583552283056 0.0010 9.877707315835185 9.094209745935265 10.0 10.0 0.0010 10.0 0.0010 1.4166985918815156 9.746690614313426 6.6330608888043985 10.0 9.8734923833514 9.341683958330416 0.0010 10.0 9.746690614313426 0.0010 10.0 9.639816820166198 10.0 9.870406573370639 9.746690614313426 9.904048104611677 6.4950699617890315 10.0 9.99984448005734 10.0 9.746690614313426 7.420495209557901 0.0010 9.87261710842209 0.0010 10.0 0.0010 9.746690614313426 10.0 
0.0010 0.0010 0.0021598452370283723 0.00447042971331573 0.0010 0.0010 0.39386454482462163 0.0010 0.0010 10.0 0.0010 8.802953621707744 0.5131648557426169 6.68449968795451 10.0 10.0 10.0 2.340868840711884 10.0 0.5288272440863995 9.535079634459294 5.689714956267677 4.774995088910208 1.9639967684076862 4.499025175871403 1.1115528205801313 9.7898758372599 10.0 10.0 10.0 9.997332149139321 7.580763058749033 1.707055628696386 10.0 1.8017408098039622 9.976668235776568 5.145504632722831 10.0 8.684949380196825 9.633331026096496 10.0 9.999807220312205 1.779848046374008 10.0 9.881831140888286 10.0 9.45820847058839 9.631095251269418 
0.0010004281896791498 0.001000059434981591 0.08904960875613072 0.008342724284966914 0.002821501454091925 0.0010225187456880931 7.989923071083817 0.0010 0.0010002723446347571 9.76914073302909 0.0010 9.999811606305206 0.0010 3.819598784268951 9.925210814709752 9.999999631453333 9.99999966700542 0.0010 9.999999656380218 0.0010 8.005769716519248 4.957673690557985 4.944496840600858 0.4681076481701636 9.520091544375845 0.0010 9.999853412363171 10.0 9.999999666199797 9.979205020751149 9.986190831595595 10.0 0.0010 9.869385087344678 0.0010 10.0 7.2819390189547555 9.999999903344706 3.7477082393214727 9.999990058600904 9.36169462979478 9.99999974202604 0.0010 9.999999666756334 8.96283742013265 10.0 6.2671056542885 9.999995794655923 
0.0010 0.0010 0.0010 0.003095403704459144 0.0010 10.0 1.6533503978609714 0.0010 0.0010 0.0010 5.507381659330324 10.0 10.0 10.0 10.0 10.0 10.0 10.0 10.0 0.0010 10.0 10.0 0.0010 10.0 8.43912675798029 10.0 10.0 10.0 10.0 10.0 10.0 10.0 9.108109991299187 10.0 10.0 1.6255783891030835 4.061429972557883 10.0 0.0010 9.96937956142798 10.0 10.0 10.0 10.0 8.52430648768734 2.3459444127351885 10.0 9.571232440447828 
0.0010 0.0010 0.0024911667221889436 0.0010 0.0010 0.0010 0.5365081275883903 0.0010 0.0010 8.295112509964849 8.02852037507108 10.0 0.0010 6.620117462171816 10.0 10.0 10.0 0.0010 10.0 0.5722494300237198 10.0 0.3963082143399811 10.0 0.0010 10.0 0.0010 10.0 10.0 10.0 10.0 10.0 7.46301020945622 0.0010 10.0 0.0010 10.0 5.799368306886773 10.0 8.756193495250423 10.0 10.0 10.0 0.0010 10.0 10.0 10.0 10.0 10.0 
7.22902290775099 10.0 0.0010 0.0973527604378341 0.022893414279382265 0.0010 5.000500000000001 7.130276491649066 0.9039133897015423 5.000500000000001 9.76383784593815 5.669163607619261 10.0 5.000500000000001 9.399476349856847 6.701677336684367 10.0 10.0 10.0 5.0005 5.000500000000001 8.544580968846278 4.314451311265097 9.99391713155301 9.776360746550534 9.756257054281008 10.0 10.0 10.0 9.962742073308688 0.0010 5.0005 9.982616715899143 10.0 10.0 1.8076328203692773 3.666076903461599 4.171769231669194 9.010385756648597 0.26714643299664936 4.495552939367865 10.0 10.0 10.0 5.0005 9.9860591427705 8.055535508518574 10.0 
0.0010 0.0010 0.0010 0.0010 0.0030395842582286404 10.0 0.45340448971483127 0.0010 0.0010 0.0010 0.0010 10.0 10.0 10.0 10.0 10.0 10.0 10.0 10.0 0.0010 0.0010 10.0 0.0010 10.0 10.0 10.0 10.0 10.0 10.0 10.0 10.0 10.0 4.457146363248494 10.0 10.0 0.0010 8.237734369589694 10.0 0.0010 10.0 10.0 10.0 10.0 10.0 10.0 0.0010 10.0 10.0 
0.0010 0.0010 0.0010 0.0010 0.0010 0.0010 0.7356823688479108 6.390142135614745 0.0010 10.0 0.0010 7.5247459570425885 10.0 4.6813701479782095 10.0 10.0 10.0 0.3689454027153247 10.0 4.33239679308951 3.3305393704589124 10.0 10.0 10.0 10.0 6.2541509127863115 10.0 9.953034017923438 10.0 10.0 10.0 10.0 8.607013057472567 10.0 10.0 0.7791385723977806 2.245798978077299 10.0 6.138490416242826 6.295472928676534 5.9873611968677 10.0 10.0 10.0 5.057199116959844 9.295884193539422 6.434423310847388 6.774996124098142 
0.001429313050289779 0.0011288250877407968 0.00148744166275715 0.0016827172776437585 0.0010157379865180032 0.023322671165740078 1.9736878273788585 0.9664303520611814 0.0011334748641299896 9.73999429828634 3.729435004724932 6.529031816432048 0.8435861191921479 5.808184662506483 9.750633188561629 9.999601392505788 9.999667931647005 0.677115811601579 9.999674376621224 1.46647069161408 6.223185620368587 1.2367775846612403 1.5847303145140743 0.9166848650149384 5.747156970952414 0.03707028982411839 9.969204986396322 9.842751616781808 9.999680643698309 9.944416520565188 9.66122561954197 7.946173822939951 0.8870123948863671 9.999855692320422 0.8788155345349558 10.0 4.870921856706321 9.766466021656818 7.058940873473047 9.947870969446017 9.976628402022381 9.999674050154583 0.8543652806188304 9.999674165427432 9.083693410787905 7.8723621644796795 5.767826832219123 8.058723354553994 
5.000500000000001 3.1130166748985366 0.002446338865289991 0.008180230588129733 0.0015061404091277928 0.0010 0.0010 1.2881163611563788 0.012782265775868142 0.001000000000000334 5.000500000000001 5.50045 3.235696969890789 4.2460308172705385 5.0005 5.0005 5.0005 4.50055 5.0005 5.328736614853583 4.805074258087747 5.000500000000001 5.42685908631615 3.237405750045002 4.0325063928259866 3.195166856377152 5.0005 5.0005 5.0005 5.0005 4.339454154412873 4.843122636674155 4.50055 5.0005 3.232110775240068 5.0005 4.50055 2.7177618540552917 3.7665888678568713 5.0005 5.50045 5.0005 2.962786569848329 5.0005 4.325395668286837 6.9232014762288046 4.901471142157635 5.50045 
0.0010 0.023106817426624376 0.0010 0.0010 0.0010 0.0010 1.5429251795141279 0.0010 0.0010 9.50005 0.0010 0.001000000000000334 0.0010 4.615569817483757 10.0 10.0 10.0 0.0010 10.0 8.61851255341649 10.0 0.0010 0.0010 0.0010 4.383362906719067 0.001000000000000334 9.999999993132192 9.734921562892042 10.0 10.0 10.0 9.961582312556535 0.0010 10.0 0.0010 10.0 1.4008025871769667 9.999724924128493 4.804095110722257 9.999960597927963 10.0 10.0 0.0010 10.0 9.50005 10.0 5.0005 9.504571241077567 
7.6742293476749595 0.0010 0.0010 0.0010000750224940641 0.001016768374612409 0.002994005108927611 0.0010 0.0010 3.281556732638122 0.0010 0.6671332267310435 0.142390617759367 9.955734438798903 10.0 9.998207869137673 0.1129195552405573 0.08177368033043031 9.953840753850013 0.08181274575765674 2.445616946107502 7.417436584259916 10.0 7.917558005040049 9.95575141954684 9.999924839241617 4.647253836174143 10.0 10.0 0.0815130594165856 10.0 10.0 3.0246181428530043 9.955153215987135 10.0 9.956004882815249 0.44059523309878923 10.0 10.0 4.907206705371434 10.0 2.027366681679493 0.08147502501290038 9.955612729715028 0.08150467983705045 9.874655531667926 2.173657955514224 9.993696846011932 10.0 
1.9061731622385882 2.654674230391694 0.0034749452429517448 0.0061077298232354305 0.001870857908892085 0.0010 0.13076039269147555 0.6083111575428684 8.631604181970118 0.0010 6.752148097213764 0.0010 10.0 10.0 9.661893824484793 9.08083590012401 0.35297306433927833 10.0 0.4253468579374644 10.0 10.0 8.965790448541801 8.823951143415565 10.0 9.762263842250391 5.833815967884977 9.92753639244415 9.982558443815815 0.4358690568545036 9.974406660094957 9.575828338016818 9.00752969526486 10.0 9.854431610863978 10.0 8.495022182813113 9.82159681286371 9.625682856634613 9.304792596972092 8.704432545911509 8.826940750079837 0.4335858219921285 10.0 0.43628269751578763 8.874628988818758 0.1471600343382109 8.959599760192106 9.69162541023898 
0.0010 0.0010 0.008414975802579813 0.015293573429924172 0.0010 0.0010 5.603382438553009 6.062626007984015 0.0010 9.858810293499314 8.363329745156435 9.71516858833397 10.0 9.976245060074485 9.950377781063162 10.0 10.0 9.278750384354002 10.0 8.21167567206025 9.395913550845972 6.123165491933786 8.932040003925264 10.0 2.0162501644166864 8.145039135475182 10.0 9.828906902096723 10.0 10.0 9.979552958161955 1.2200855246919238 9.178110571811304 10.0 8.712040867932455 4.098179146620377 0.46546810001396743 10.0 9.529777748890305 10.0 9.511630638413422 10.0 10.0 10.0 1.3755648334334194 2.0574919555188034 9.27588635291984 9.580401642784667 
10.0 10.0 0.0010 0.031678399666538626 0.0010 0.0010 0.0010 10.0 0.0010 0.0010 0.5919964976527252 0.0010 10.0 1.1814699612482435 10.0 10.0 10.0 10.0 10.0 0.0010 10.0 10.0 0.0010 10.0 0.0010 10.0 10.0 0.0010 10.0 10.0 9.198307683038259 0.0010 10.0 10.0 10.0 0.0010 10.0 0.0010 0.0010 0.0010 0.0010 10.0 10.0 10.0 0.0010 0.0010 7.760779026905402 0.0010 
0.4979474511048805 0.0010 0.0010 0.0010 0.0010 10.0 0.0010 0.0010 0.0010 0.0010 0.0010 3.0737843409786825 10.0 10.0 10.0 10.0 10.0 10.0 10.0 0.0010 10.0 10.0 0.0010 10.0 10.0 9.912560972694736 9.821735756966353 10.0 10.0 10.0 10.0 10.0 10.0 10.0 10.0 0.0010 0.0010 10.0 2.981123683849612 10.0 0.0010 10.0 10.0 10.0 10.0 0.0010 10.0 10.0 
0.0010 0.0010 0.0010 0.0016822981657602831 0.0010 0.0010 6.146675128564171 0.0010 0.0010 9.372595684659387 1.4091638326552847 10.0 1.5361415211415208 10.0 10.0 10.0 10.0 1.6223055958564805 10.0 1.483470114678024 3.7065893508236796 10.0 1.9782798012811273 1.646678082234268 4.388562445335252 1.360817735710266 10.0 10.0 10.0 10.0 10.0 8.599880838923136 0.3530955026459699 10.0 1.7324386406783399 10.0 0.0010 10.0 10.0 10.0 10.0 10.0 1.6459073765797108 10.0 10.0 10.0 3.7402224008370313 10.0 
0.0010 0.0010 0.0010 0.0010 0.0010 10.0 0.0010 0.0010 0.0010 0.0010 0.0010 10.0 10.0 10.0 9.948539228094697 10.0 10.0 10.0 10.0 0.0010 0.0010 10.0 0.0010 10.0 10.0 10.0 10.0 10.0 10.0 9.98554539815247 10.0 10.0 10.0 10.0 10.0 0.0010 10.0 10.0 0.0010 10.0 10.0 10.0 10.0 10.0 10.0 0.0010 10.0 10.0 
7.730513701082998 7.0075649629982895 0.0011931435952901135 0.0013960582544330865 0.0010 0.0010 0.0010 4.6910074505364925 9.141059138223103 0.0010 5.364274855332505 0.6398776556467918 8.907292693380375 3.8335719021041967 10.0 2.2704862989170023 6.991254366810861 8.65782741323805 6.543388513658133 4.447658795504176 4.170109967297974 6.644410081915603 8.376338758915098 8.79262291736772 10.0 10.0 10.0 2.5534995408199843 7.121732614225932 10.0 9.457391731524801 3.4675707031728797 9.064456318868459 10.0 9.074058572486162 3.1120657394783193 4.958524513952319 10.0 4.767234505719223 2.2737555091251265 6.640127748328981 6.874224292108324 9.075336313966844 7.1454425451845545 10.0 2.987121352077193 8.343738692807738 10.0 
0.0010 0.0010 0.0010 0.005369126424417236 0.0010 0.0010 1.1585158936620203 0.0010 0.0010 10.0 3.4321713322912855 7.850210116647121 0.0010 8.321625589547605 10.0 10.0 10.0 0.0010 10.0 4.45369409449028 7.254788243681466 0.0010 0.9370025453525441 0.0010 10.0 0.0010 9.61771291158238 9.883617776375283 10.0 10.0 10.0 10.0 0.0010 10.0 0.0010 10.0 8.550611878624489 10.0 6.359491615640579 10.0 10.0 10.0 0.3783499850991481 10.0 8.874055794644711 5.194885340594821 7.972253249186522 10.0 
9.342388870817803 0.02833405159895156 0.001216927514640183 0.0010 0.0014532749319927064 0.0012954228686442104 0.0010 1.0639808772357449 9.342388870817803 0.0010 3.410393764025911 0.6586111291821961 10.0 9.911553536974706 9.994205073667306 0.0010 0.6586111291821961 10.0 0.6586111291821961 10.0 1.8303667218598134 9.798444271981843 9.342388870817803 10.0 10.0 4.771536043442036 9.930362393956363 9.552077700364364 0.6586111291821961 9.992581051705075 10.0 8.27269393702878 10.0 9.932352805482566 10.0 0.0010 1.1406552533549785 10.0 10.0 9.376956680935484 9.427537872322288 0.6586111291821961 10.0 0.6586111291821961 10.0 0.20255572801815802 7.70252463629061 9.981735195825774 
0.6766357692495526 0.0010 0.005188579881170968 0.016022380743527288 0.004227372805882823 10.0 0.36090178406873996 0.0010 0.0010 0.0010 0.49005567016874757 9.592130005734763 9.42959853486477 9.516446860133065 9.998381006888803 9.558342913291472 10.0 10.0 10.0 0.0010 8.874934449219799 9.626535977202858 0.0010 9.511206972259634 10.0 7.538624968975913 9.950573478963435 10.0 10.0 9.940562646876307 10.0 10.0 6.651225470000872 9.986944935994375 9.878018617531135 2.798927645181368 10.0 10.0 1.575833639901853 4.975554646771203 10.0 10.0 9.776597322264829 10.0 5.654961974647339 1.9176531582078988 9.621250264584514 10.0 
0.0010 0.0010 0.001024713822130103 0.005912778453717444 0.0014095577357692865 0.0014004145956522547 8.227663427612153 2.648868448670556 0.0010 10.0 6.7825311431413295 10.0 4.113128516548995 7.291268910757523 9.637166608922973 10.0 10.0 8.947771987548544 10.0 2.927313980613848 9.460115871489679 3.8108133495842527 6.230493819049036 4.3284196834588125 2.5940523139517118 0.0010 9.98725559716533 9.796610249401017 10.0 9.994307200025437 9.991309115598556 9.923310583046979 1.7733365723878478 9.84649804782717 1.7733365723878478 4.728560037516901 2.8948876860841644 9.995575667708316 6.587856982930591 9.773446192068558 10.0 10.0 4.266692294738238 10.0 1.2836033111309648 8.227663427612153 4.061996264632289 9.466922996667167 
0.0010 0.0010 0.0010 0.0010 0.0010 0.0010 0.16119837325662667 0.0010 0.0010 7.3886054463670865 2.2996120603420125 9.301669230565707 4.475741624547447 6.369855934729699 10.0 9.951100034041467 10.0 4.184460727084557 10.0 5.759585409096512 7.041987317125613 4.662513325267317 1.0979610205006267 4.938254026419593 10.0 1.072834356058788 9.585367877919222 10.0 10.0 10.0 10.0 10.0 0.0010 10.0 4.98747117171748 8.036656521695143 10.0 10.0 6.397545552302469 10.0 10.0 10.0 4.992260775488817 10.0 10.0 6.911703529922837 9.395278072878357 10.0 
0.0010 0.0010 0.0010 0.0010 0.0010 0.0010 5.191322465194041 0.0010 0.0010 5.274365028017586 2.828877945599765 10.0 9.255876929692151 5.858946827847606 10.0 10.0 10.0 8.609246680489559 10.0 4.9684711550492455 3.3781992206697553 10.0 7.952458067961241 9.02198810458729 10.0 3.251061668604591 3.6526471705812726 4.117763790375203 10.0 10.0 10.0 0.0010 9.416301583377033 9.99989516739644 10.0 0.0010 0.4413330187038016 10.0 10.0 10.0 10.0 10.0 9.26266419365651 10.0 4.9527006324097345 2.530535111884617 10.0 10.0 
0.0010 0.0010 0.0015492410152271076 0.0010 0.0010247849980376089 0.0010 0.9086102347845237 0.0010 0.0010 8.606099991257876 1.5130314779310234 6.281536189679052 0.744628290902174 0.9775181927463952 10.0 10.0 10.0 0.9607216817331423 10.0 0.0010 4.703068347092544 0.0010 5.809291436882413 1.0083554337631249 3.102532539039146 1.5604933731107806 9.829072430956012 10.0 10.0 10.0 5.658724417889372 10.0 0.9710531408933445 10.0 1.2379305670847858 7.997268375987272 6.29727082049973 10.0 4.233716441713267 10.0 9.961256957322039 10.0 0.9414934835292339 10.0 9.767934742939143 10.0 4.485673281622026 8.798013863474766 
0.01577279488208619 0.11473581925642326 0.004635294972966136 0.008939070565875229 0.009855449310480685 0.0010 6.183974452707672 0.7016325554343426 0.044733624526772826 5.720942424620697 0.001000000000000334 4.298285127324427 9.14283953170664 2.8547947039167996 9.98700608770959 10.0 9.54303231342014 4.7821560934979255 9.444008679797173 2.001164022437087 5.577625750622277 4.720068088462176 9.88022699263701 9.339043783285511 5.451034298461813 2.4881483275187923 10.0 5.0005 9.556400491702753 9.97872549200419 10.0 3.5567961110210304 10.0 9.984610002665436 8.122771141197939 5.081170091816074 10.0 6.409179855521808 3.2367762058923466 9.025809376812724 10.0 9.537437915816476 9.744909903177161 9.561678098252681 3.5350525089369755 6.49917890206 4.990886633831727 10.0 
0.0010 0.0010 0.0023226901170499614 0.0010 0.0010 0.0010 0.0010 0.07320263722171612 5.002184870338793 0.0010 0.5851402910721495 0.0010 9.6714346136145 10.0 10.0 10.0 5.000016796356841 10.0 4.934948141363777 6.371216565839266 6.317280849435818 7.4004665289698295 0.0010 9.615979164127996 10.0 0.0010 10.0 9.927875596440085 4.789352582128484 10.0 10.0 10.0 9.692403981965002 10.0 9.645673515764976 10.0 6.56449739525166 10.0 5.1125681051394265 10.0 10.0 4.927465493719507 9.638246313753926 4.793652510042073 6.297777327459013 4.7409326831440755 8.740526536749744 10.0 
0.0010147995182601369 0.0010 0.0010 0.0010 0.0010 0.0010 6.28141433072526 0.28749634098596544 0.0010 0.0010 0.0010 7.956631896935194 10.0 0.0010 9.999788353477944 9.999992568001781 10.0 9.853969092087691 10.0 5.18788690391048 3.616074179093032 10.0 5.021965933368091 10.0 10.0 5.340839896560707 3.2980364241756677 4.423889714763193 10.0 9.996620032525612 10.0 3.892496557992195 10.0 9.997376122170737 10.0 0.0010 3.8483808041862178 10.0 7.010949967932196 10.0 8.438807759916287 10.0 10.0 10.0 9.996149661027605 0.0010 10.0 10.0 
0.0010 4.646465385053039 0.0010 0.0010 0.0010007404575437947 0.8736724042569681 10.0 2.8580026790314736 0.0010 0.004267049590863707 10.0 0.9471462930777308 9.597787102296452 2.9319713921115422 8.95713535258535 10.0 10.0 9.910442508416763 10.0 10.0 1.441287170650921 8.8013495441819 10.0 9.520571731653583 4.274342540267611 0.0010 5.244263096931625 8.947058915956012 10.0 8.437324526314232 6.986216387539429 4.478829847435963 2.180628812019214 8.534220710242803 9.520571731653583 10.0 0.001000000000000334 8.824043860165219 0.0010 8.975628888971219 10.0 10.0 9.776026960043785 10.0 0.0010 0.004267049590863707 0.0010 2.769879662924504 
5.265317584619494 5.178743844466433 0.0010 0.0010 0.0010 0.020697533945641812 0.0010 0.0010 9.209518574754387 0.0010 6.056909061204008 2.5769808533652565 9.801804159909228 9.48665819042215 10.0 4.969089261694312 0.7914682908891333 9.63410922471788 0.7913373547971316 10.0 10.0 10.0 10.0 9.942147312797728 10.0 10.0 10.0 9.96653077015733 0.7590276868909296 10.0 10.0 10.0 10.0 10.0 9.733875881352178 3.3743606584517245 10.0 10.0 10.0 10.0 1.3850466923379505 0.7913426067341778 9.801254272753182 0.7914681095172886 10.0 0.0010 9.32495530540249 10.0 
0.0010 0.0010 0.0010 0.0010 0.0012865752737455916 0.0010 1.1234866731723594 1.8371929333955288 0.0010 8.326855724074223 6.998068964683459 10.0 9.793429637531956 8.473719099514602 9.745922012122904 9.777557106284407 10.0 9.754554861090265 10.0 5.178230539779459 10.0 10.0 8.118721486930077 8.490693163283582 5.0005 0.24255062013173578 10.0 9.859959145270548 10.0 10.0 10.0 10.0 10.0 9.893958988543352 9.940465128279936 5.38091446820696 4.890759068380107 10.0 8.332164817362495 10.0 9.793952424961063 10.0 10.0 10.0 4.10531973483392 3.045840557988656 10.0 9.628042293693689 
0.0010 0.0010 0.0016907874967161736 0.0010 0.0010 0.0010 0.5418157294927521 0.5980870311924287 0.0010 7.11717295961838 5.000500000000001 8.258812461768926 4.945354939140719 5.0005 10.0 10.0 10.0 1.3830643316374558 10.0 3.3091285177877876 4.515834111187597 7.398749735606998 4.100837726783727 5.061478135187787 7.736958340740869 1.548780140953463 9.934200495454677 9.993180917593268 10.0 9.996837126819669 10.0 5.582681719191549 5.152614825909161 9.999309909221699 5.26605269900261 7.824289663699021 5.122014110467423 10.0 7.053608327247872 10.0 9.754044984162697 10.0 5.11627719485933 10.0 5.0005 8.797531360746087 7.096468193195465 9.964813835450018 
0.0010 0.0010 0.0010 0.0010 0.0010 10.0 0.0010 0.0010 0.0010 0.0010 0.0010 10.0 10.0 10.0 9.998764029040405 10.0 10.0 10.0 10.0 0.0010 10.0 10.0 0.0010 10.0 10.0 10.0 10.0 8.787464126487448 10.0 10.0 10.0 10.0 10.0 10.0 10.0 0.0010 10.0 10.0 10.0 10.0 9.724336647322968 10.0 10.0 10.0 10.0 10.0 10.0 10.0 
0.8514792757141768 0.008301598361197086 0.005553612874464252 0.017320387976178922 0.004442606945892575 10.0 0.0010 0.0010 0.002576874125220452 0.001000000000000334 0.4078445724895483 9.611632058038982 9.479915188092072 9.420267306984577 9.868451439471919 9.315408370540998 9.81208920916112 10.0 9.798359622819103 0.01970302035934668 10.0 9.716384193303913 0.0010 8.267986892453388 10.0 7.36061359132702 9.824900577763751 10.0 9.810719390769405 9.806038452648346 9.922620630366723 9.847947688069166 6.6276080022176505 9.855209850063948 9.941689205176253 2.7768377020447117 10.0 9.908870814331657 2.732963814464147 4.881288645609659 7.7399891719022875 9.808935730841903 10.0 9.803618872491594 6.51798511096478 2.4895090044493884 9.564221877885014 10.0 
0.0010 0.0010 0.001047400096080652 0.0012925453130512073 0.0010 0.0010 0.35696576972257943 0.0010 0.0010 7.014330259146254 0.0010 10.0 0.0010 9.986840018975881 10.0 10.0 10.0 0.4723971528385378 10.0 0.0010 9.995020729020181 4.355142549416887 9.924533897902151 0.0010 10.0 6.089930146772156 10.0 10.0 10.0 10.0 10.0 8.061207184521887 0.2961612744350228 10.0 0.0010 10.0 7.4713091994518654 10.0 10.0 10.0 10.0 10.0 0.0010 10.0 10.0 9.196234873419737 10.0 10.0 
0.683317573395269 0.0010 0.0010 0.0010 0.0010 0.0010 0.0010 0.0010 10.0 0.0010 10.0 10.0 10.0 9.9718165100711 0.0010 7.001236427783185 10.0 10.0 10.0 0.0010 10.0 10.0 10.0 10.0 10.0 0.0010 7.891774557463558 0.0010 10.0 10.0 10.0 10.0 10.0 9.91830396580818 10.0 0.0010 10.0 10.0 10.0 10.0 10.0 10.0 10.0 10.0 10.0 0.0010 10.0 9.597193486400348 
0.0010 0.0010 0.0010 0.0010 0.003524374499245554 0.0010 5.0005 5.0005 0.0010 9.996606741098622 3.091901515798541 9.62378610679378 10.0 6.325747654806213 10.0 10.0 10.0 2.602361903482076 10.0 5.0005 10.0 5.0005 4.692819385454272 9.786257930693447 10.0 0.5073143296577942 10.0 9.76011360955343 10.0 10.0 10.0 5.0005 5.000500000000001 10.0 5.057159722174188 5.0005 5.0005 10.0 10.0 9.94676984419765 5.000500000000001 10.0 10.0 10.0 5.000500000000001 9.967597588742953 10.0 10.0 
0.001180820601627133 0.0010 0.0010428103090676319 0.0010784570161222295 0.0010004057594503657 0.0010 0.0010 0.984768346209835 0.0010 6.541972155915665 7.375860788217231 9.996978107811664 7.688935015587827 7.915916398484292 10.0 9.999802653985425 9.999560922956777 8.068297750080845 9.9998364589371 7.67551445834983 5.636215445200734 7.629242657983842 3.6360232493742175 7.629242657983842 8.448109150552195 7.207474344886308 9.999657032132394 9.672475225970924 9.999836997819898 9.99999322547532 9.99997220510875 7.813925465753948 7.629242657983842 9.945163904985378 8.396594940921888 4.678345149168615 4.7479034226954395 9.914802722377782 9.185472978125416 10.0 9.916781562610335 9.999837373987436 7.727875312938316 10.0 9.491224391745032 8.028141592859173 7.629242657983842 10.0 
0.0010 0.0010 0.0010 0.0010 0.0010 0.0010 5.86973501102114 0.0010 0.0010 10.0 5.000500000000001 5.0005 0.001000000000000334 4.778585428235162 10.0 10.0 10.0 0.0010 10.0 0.0010 7.571426369885382 0.0010 8.776914298975807 0.0010 4.490010846537942 0.0010 10.0 10.0 10.0 10.0 10.0 10.0 0.001000000000000334 10.0 0.001000000000000334 10.0 10.0 10.0 10.0 10.0 10.0 10.0 0.0010 10.0 4.897871466991972 10.0 6.743517614416064 4.927292144721201 
0.0010 0.0010 0.0063929149222938415 0.0010 0.0010 0.0010 7.802264314119212 0.0010 0.0010 10.0 0.0010 3.201750694015577 0.0010 2.6911176819567 10.0 9.953966840786999 10.0 0.0010 10.0 0.0010 10.0 8.306103759054421 0.02805583704094694 3.8287365342661914 5.4208818176989135 1.4415891629607875 10.0 10.0 10.0 10.0 10.0 10.0 0.0010 10.0 3.8287365342661914 10.0 7.194601056674595 10.0 10.0 10.0 10.0 10.0 3.8287365342661914 10.0 10.0 10.0 10.0 10.0 
0.0010 0.0010 0.0010 0.013252127253087711 0.0010 0.0010 5.858278135872685 5.893817818161383 0.0010 9.959284696935748 8.715288925790151 9.685004094674952 9.988444330309273 10.0 10.0 10.0 10.0 9.195771474113009 10.0 9.001877165917984 9.189729941499845 6.700904515549734 7.6752211994875115 9.988701979463057 2.2276588475172616 7.97004200893408 10.0 10.0 10.0 10.0 6.368199273708165 1.0562232454828415 9.445310826887882 10.0 8.583530879673232 4.485265218743904 0.0010 10.0 7.458452189233849 10.0 10.0 10.0 9.98888674246896 10.0 1.5413535674872043 2.26978585089175 7.462159323157403 9.378125630713544 
0.2719117171191045 0.0010 0.0010 0.0038353687888033282 0.0010 10.0 0.0010 0.0010 0.0010 0.0010 2.215031750971559 5.160284624886774 10.0 6.367949247787555 10.0 8.034485418205607 10.0 10.0 10.0 0.0010 9.193590672097798 10.0 0.0010 10.0 10.0 10.0 10.0 10.0 10.0 10.0 10.0 10.0 10.0 10.0 10.0 0.0010 10.0 10.0 0.0010 10.0 0.0010 10.0 10.0 9.982443855477356 10.0 0.0010 10.0 3.068747094737623 
0.0010 0.0010 0.0010 0.0010 0.0010 0.0010 0.0010 0.0010 0.09923710097572974 10.0 10.0 10.0 5.330840709770652 9.763207621064435 10.0 10.0 10.0 5.550792443662559 10.0 9.986611958376045 10.0 10.0 10.0 9.99810521313715 9.763207621064435 10.0 10.0 10.0 9.99066696192905 10.0 10.0 0.0010 6.434403128020074 10.0 9.998130639712999 8.893851638249611 7.3831861517732476 10.0 10.0 10.0 10.0 10.0 9.998119926076004 10.0 6.682981122935055 3.598323528244766 8.920468427522138 10.0 
0.07988623881743223 0.0010 0.0012493775318537154 0.0012851214036537818 0.001127138794277912 0.0010 1.5228666392220667 0.07988623881743223 0.0049576773550445855 9.615298374508544 4.283302081062969 9.725346620544688 1.5475971795524406 5.56066914232249 9.845396810764964 9.921113761182568 9.995954085606336 1.1693210195564283 9.996065610299265 2.986965633059508 5.055276937145462 2.749733281079725 3.1765190166669615 1.1693210195564283 4.714960796124593 0.1141304930750105 9.919167520274057 9.805663867613179 9.995954085606336 9.996831474552152 9.622984588687556 8.831678980443572 1.1693210195564283 9.967487193639329 1.4827772600742826 9.225449388402687 7.918755250547271 9.051764661273259 7.001912098485577 9.994931648282115 9.907406214913076 9.995981156537843 1.1693210195564283 9.996055085238183 8.290758499682159 9.777240741071905 5.567013357249353 9.98709623325175 
0.24856982823197105 0.0010 0.0010 0.0010 0.0010 0.00952870767351589 3.695378203739538 0.785287446960057 0.0010 10.0 8.598519456166303 8.69783613901282 8.554246863268286 6.9178121140061615 10.0 10.0 10.0 8.560188246111874 9.829283122334779 7.124803378823289 10.0 8.534271171020473 9.88331505643724 6.759015651732941 8.795581701533694 3.89156213812708 10.0 10.0 10.0 10.0 10.0 8.46469194252046 10.0 10.0 9.5468996956564 7.709783483646149 4.0743866094260195 10.0 7.507003674830557 9.367974438343031 9.130241138084418 9.787327208727165 9.285273598022265 10.0 0.7303802416847316 5.3611823866562895 8.93107253297573 9.491625313841038 
0.0010 0.028452400260447493 0.004601432190422028 0.0010 0.0010 0.0010 1.1004568429708326 5.991289082593285 0.0010 10.0 9.655941598854676 10.0 9.031068566968125 7.563235803582211 9.926643046670746 10.0 10.0 8.894821875600947 10.0 7.529647693736893 0.0010 1.6255338433816178 8.832823756955149 8.936053785956751 8.549205165241185 7.2861788411716395 10.0 10.0 10.0 9.983460553335405 10.0 0.0010 8.945624270608281 9.980910914109801 9.011654400864607 0.0010 0.0010 10.0 0.0010 9.940890821793126 10.0 10.0 8.977159145157072 10.0 0.0010 9.515390458755087 0.0010 10.0 
0.0010 0.0010 0.0010 0.0010 0.0010 0.0010 8.921111984689812 0.039459058136245284 0.0010 5.960558229843657 1.8239646559961704 10.0 0.0010 0.0010 10.0 10.0 10.0 0.0010 10.0 0.0010 0.004767022638179519 0.0010 0.0010 0.0010 1.9399916961268513 0.0010 9.81508676709596 9.498167992238088 10.0 10.0 0.4769877174212267 10.0 0.0010 10.0 0.0010 0.6134663369985827 10.0 10.0 0.3555795274924014 10.0 10.0 10.0 0.0010 10.0 10.0 10.0 0.4014466123922231 10.0 
3.9698927502013213 4.7034275367927725 0.40376168603226875 0.04309550844816421 0.0053393750012896935 1.1014801776827738 7.988861809131553 10.0 0.0010 0.0010 6.41265573694287 4.830956565320683 10.0 4.458660050458834 10.0 9.31895683866725 10.0 10.0 10.0 9.91918994361905 3.7445891631447354 5.170043434679318 4.98760912668388 10.0 7.00302948759134 3.335454767474478 9.466295747860373 10.0 10.0 8.956067377836124 6.377894788126409 0.0010 4.984123456905132 7.704094981190465 5.512659400694842 0.0010 0.21622932538537665 10.0 2.0149667414201513 0.0010 0.18261802898130708 10.0 10.0 10.0 0.0010 10.0 4.855755391979707 7.122483552981618 
0.0010 0.0010 0.0010 0.0010 0.0010 0.0010 4.0042568106033025 0.0010 0.0010 6.613329792934929 0.0010 9.760673303973757 3.3876702070650713 8.366263325878256 10.0 10.0 10.0 3.3876702070650713 10.0 0.0010 10.0 0.0010 0.0010 3.991166903412476 10.0 2.45820869296738 10.0 10.0 10.0 10.0 9.313612105878235 10.0 0.0010 10.0 3.701105064215425 10.0 10.0 7.334700465611569 10.0 10.0 6.613329792934929 10.0 3.8860796789344647 10.0 6.971627346501096 10.0 9.46333384843891 7.6991494419078945 
0.0010 0.0010 0.0010 0.0010008200138407399 0.0010 9.993069615872834 0.7943398432500264 0.0010 0.0010 0.006350963206414817 0.005334907192425686 10.0 9.995300773265582 9.998186685495524 10.0 10.0 10.0 9.995049309065157 10.0 0.0010 10.0 9.994200583383417 0.007491820331859911 9.995261639619331 9.997538685681974 4.495821824962852 10.0 10.0 10.0 10.0 10.0 10.0 9.994636920446052 10.0 9.994563059950046 0.00674350510311017 9.99809111321312 10.0 9.988908359624215 10.0 6.57285017372792 10.0 9.995260000263942 10.0 10.0 10.0 7.889214204077388 10.0 
0.02913072832781742 0.0010 0.0010 0.014104268091491526 0.0010 9.408536618983636 0.982983811492151 0.012799364276422573 0.022666338564025838 0.0010 6.235983721309749 10.0 9.995740614988948 9.958434197171155 9.999859660568376 10.0 10.0 10.0 10.0 2.3193238094724595 9.622947354021095 9.111323011463089 0.022666338564025838 9.995552503171243 9.995740614988948 8.490552443876453 9.998440129812762 10.0 10.0 10.0 10.0 10.0 9.046546647418097 10.0 9.111323011463089 0.0010 4.783836614359742 9.999400909297263 5.0005 10.0 10.0 10.0 9.995740614988948 10.0 9.978333661435974 5.0005 9.748203186707995 10.0 
0.0010 0.0010 0.0010 0.0010 0.0010 0.0010 1.4100237996229104 4.945066717313289 0.0010 4.382541779261042 2.8425955275595403 10.0 10.0 7.879853548024498 10.0 10.0 10.0 0.4524698394119637 9.845410649716298 0.4326131604240029 5.290923947752878 5.000500000000001 2.69511186303739 10.0 10.0 2.924798401426874 9.99840229761518 10.0 10.0 9.98507597995869 8.151626950390693 8.141325013786838 10.0 10.0 9.857511551746601 4.771545581802703 8.079778847059542 10.0 5.89694620410835 10.0 5.818102767403138 9.844442003422605 10.0 9.975393873272578 7.220842235377367 9.871684372879825 5.000500000000001 10.0 
0.0010 0.0010 0.0010 0.0010 0.0010 8.954199711663996 3.5823076635161635 0.0010 0.0010 0.0010 0.0010 10.0 10.0 10.0 10.0 10.0 10.0 10.0 10.0 0.0010 10.0 10.0 0.0010 10.0 10.0 10.0 10.0 10.0 10.0 10.0 10.0 10.0 10.0 10.0 10.0 0.0010 10.0 10.0 10.0 10.0 10.0 10.0 10.0 10.0 0.0010 0.0010 10.0 10.0 
10.0 10.0 0.008678063028015893 0.0010 0.0010 0.0010 0.0010 10.0 10.0 0.0010 0.0010 0.0010 10.0 0.0010 10.0 10.0 10.0 9.891615196728015 10.0 10.0 0.0010 0.0010 10.0 10.0 0.0010 10.0 10.0 5.5056126832740855 10.0 10.0 0.0010 0.0010 0.0010 10.0 10.0 0.0010 10.0 0.0010 0.0010 0.0010 0.0010 10.0 10.0 10.0 0.0010 10.0 0.0010 0.0010 
0.0010 0.0010 0.0010 0.0010 0.0010 8.970592975722955 5.06559361678772 0.0010 0.0010 0.0010 1.297239090352146 8.680984306058047 9.265712818506088 10.0 10.0 10.0 10.0 6.610049693335698 10.0 0.0010 10.0 8.635837336162123 1.0814097382639867 0.0010 10.0 6.977984940441777 10.0 10.0 10.0 10.0 10.0 10.0 9.272908824531603 10.0 9.055262454112512 3.973649816735458 5.023019175736099 10.0 3.808911669383048 10.0 10.0 10.0 9.21511928871039 10.0 10.0 3.2252862637258763 9.915148881737009 10.0 
0.0010 0.0010 0.0033380033014350444 0.0010 0.0010 0.0010 1.2049871546860276 2.4434875484116083 0.0010 10.0 0.18156638098700584 10.0 5.350019132874008 5.776435327837894 9.992748016220661 10.0 10.0 0.0010 10.0 0.0010 9.57550017003885 5.836291939842477 8.032584185178091 5.495013615343491 9.428664970441375 7.830730699999815 9.930511677094332 9.982255363397769 10.0 10.0 9.569826809222716 10.0 5.313351065725148 9.9999374115165 5.1572922131646415 4.143879061637693 9.690442285829823 9.99320980470382 8.879514573732289 9.986997779105844 10.0 10.0 5.319575984189352 10.0 9.750310232589651 7.910900213194314 9.771883158620387 10.0 
0.0010 0.0010 0.0010 0.0010 0.0010 0.0010 0.0010 0.572356401009944 0.0010 10.0 10.0 10.0 10.0 10.0 10.0 10.0 10.0 10.0 10.0 10.0 9.25513392785101 10.0 9.943372705426384 10.0 10.0 6.944751879378208 10.0 10.0 10.0 10.0 10.0 3.5924397157235655 10.0 10.0 10.0 5.711336584059999 6.396088421859687 10.0 10.0 10.0 10.0 10.0 10.0 10.0 6.652450090765948 4.226557593138782 9.917925155315828 10.0 
0.03638315620444656 0.0010 0.0010 0.0010 0.0010 0.0010 8.403529803093827 0.0010 0.0360070670845973 10.0 0.0010 9.7304960959844 0.0010 9.069806676695679 10.0 9.98098989388471 9.99687120528714 0.0010 9.996955276467062 0.0010 2.5372321054095943 2.2930566795714364 0.7210295482490188 0.0010 6.043028919952949 0.0010 9.993758519963833 9.70184570469717 9.996963842086464 10.0 9.95056324559711 7.590871658459083 0.0010 9.997293847822194 0.0010 10.0 10.0 9.966437196608792 10.0 9.367391738471364 10.0 9.996932346673598 0.0010 9.99693579665848 8.615063982572542 7.400471346048752 4.710264217416842 9.592771051088492 
0.0010 0.0010 0.0010 0.003952086164529815 0.0010 0.0010 0.43510278658059853 0.0010 0.0010 6.896847363266184 0.0010 10.0 0.0010 0.0010 8.793880523681857 10.0 10.0 0.0010 10.0 0.0010 3.138359779149126 4.89379796408733 0.0010 0.0010 0.0010 6.551499013700491 10.0 10.0 10.0 10.0 8.836083387412371 10.0 0.0010 9.973082267300063 0.0010 10.0 10.0 10.0 10.0 10.0 0.0010 10.0 0.0010 10.0 10.0 0.0010 1.6134259076396678 9.745306277250615 
6.3982444860499665 3.2741756810103806 0.0010471167659497616 0.0010 0.004322333612710547 0.0010 0.0010 5.232191250621251 2.6463971372407484 0.0010 9.176972383337938 7.165089989564362 10.0 4.644891273114325 9.483218941307978 3.505828570095679 8.777342594543788 6.425429856468561 8.637931329019448 6.852840173438038 2.239346676931709 10.0 5.030660840934355 9.899987560717795 10.0 6.7470312970272435 9.947370907563107 2.2610180977438845 8.782449304448773 10.0 0.0010 3.1920119629867623 9.620102434310036 10.0 9.432853411329063 0.0010 6.907247070558417 9.796691149854146 0.0010 2.149751851644824 2.0059127389593563 8.514164381075886 10.0 8.77842374760397 9.523655458743358 6.799870983262948 0.687272015720386 10.0 
0.0010 0.0010 0.0013167064756193234 0.0010 0.0014005918034834235 0.0010 0.0010 2.269082700106321 0.011252822019630671 9.158179679987684 7.2494896207611275 9.931788559974354 9.843037274150793 4.952326821112084 10.0 9.950020207558167 9.949324741329919 5.769520735200333 9.948722166028205 4.71297250277074 9.098081494056 9.31701647003311 10.0 9.658892213453127 9.694507711473218 5.867203821378584 10.0 10.0 9.948604355344486 9.999516216706082 10.0 10.0 9.253040749995018 9.99999347611594 9.993845865757233 4.025183689912211 3.346278362012206 10.0 9.608077035412823 10.0 9.340412630092278 9.948997517193709 9.959170727828175 9.948695627962627 4.862593706637624 10.0 9.024406073340533 10.0 
0.0010 0.0010 0.0010 0.0010 0.0010 0.0010 6.549907303931636 0.0010 0.0010 10.0 10.0 10.0 0.0010 8.527449259103747 9.967564182698089 10.0 10.0 0.0010 10.0 0.0010 10.0 0.0010 4.926374158866635 0.0010 9.785891083305838 0.0010 10.0 9.225676266792263 10.0 10.0 10.0 10.0 0.0010 10.0 0.0010 0.4628270913600895 10.0 10.0 10.0 10.0 10.0 10.0 0.0010 10.0 8.972103104610712 6.839447882469727 10.0 9.711367540035212 
0.001000000000000334 0.0010 0.0010052353697603972 0.001129119979528419 0.0010 0.0010 0.32728667010730206 0.058478935686230415 0.0010 5.418729124312976 1.1306397062994558 5.000500000000001 0.0010 9.918666378095445 10.0 10.0 9.969230080524575 0.0010 9.98966481818911 0.0010 10.0 8.520298296659552 2.7090004945183432 0.0010 10.0 0.0010 9.772594559503528 10.0 9.993778755641227 9.941819725934913 10.0 7.3876068473434975 0.0010 9.936747968201722 0.0010 10.0 8.020181426620479 9.942616739252054 10.0 10.0 10.0 9.98963820312593 0.0010 9.996318673696805 7.576568742530137 10.0 10.0 10.0 
0.0010 0.0010 0.0010 0.0010 0.0010 0.004506670149923318 5.0005 4.289136747952273 0.0010 5.0005 5.0005 5.4494002766578165 9.535027917715814 3.568390392796174 10.0 10.0 10.0 5.000500000000001 10.0 5.0005 6.943465918295935 9.609684237432067 8.561144358716717 9.560944667100657 10.0 8.01963598485934 9.95119992706417 8.626950686525698 10.0 9.99900541988827 9.38378579284906 4.152222256845363 5.0005 9.970065687861617 9.20340374080849 1.2066036130708433 8.956187188888919 9.332558474052998 4.18404122878999 10.0 8.086525618010679 10.0 9.56167212488493 10.0 6.803876215668837 4.450714708659816 7.346618073094016 10.0 
0.001000000000000334 0.001000000000000334 0.0010 0.014752797407925339 0.0010 5.310410121897716 1.6037523908296645 0.0010 0.006053394392305345 0.0010 6.290963398605597 9.808404630932234 10.0 10.0 10.0 10.0 10.0 10.0 10.0 2.4893947478198295 10.0 9.665537785548056 0.001000000000000334 10.0 9.467632179709724 9.41990176100149 10.0 10.0 10.0 10.0 9.427766375953322 7.875078666305492 9.540751923917103 9.999965186473583 9.524849483527602 0.0010 4.3288781816705235 9.996670092584887 5.120010592133889 10.0 10.0 10.0 9.495266560681877 10.0 10.0 4.50055 9.26458939118103 10.0 
0.0010 0.0010 0.0010 0.0010 0.0010 0.0010 0.9710709608607584 0.0010 0.0010 10.0 6.687942001019785 10.0 1.3143191185861447 3.5202851281303333 10.0 10.0 10.0 0.3279285221961308 10.0 0.0010 9.984862891631177 1.385734172303203 1.3352859626735347 0.0010 2.942542832066402 1.000727474939267 10.0 10.0 10.0 10.0 10.0 10.0 0.0010 10.0 0.6131300190160882 10.0 10.0 10.0 8.976783085158218 10.0 10.0 10.0 0.0010 10.0 10.0 10.0 2.5858109145453545 10.0 
0.0010483360059558278 0.029002026113509334 0.00401724930721873 0.0015092808611789526 0.001957086791554509 0.03861038670764305 0.8816773211098887 5.000500000000001 0.0011746442548850704 9.381030571234708 5.000500000000001 10.0 10.0 9.701270266190761 9.950398683665265 9.998373946028012 9.999745558522072 10.0 9.999745558522072 5.000500000000001 5.083795840006012 10.0 5.000500000000001 7.114608725807807 8.35585018398208 1.1870369935303948 9.281138318760764 10.0 9.999745558522072 9.982285812631297 9.993719892393708 5.0005 10.0 9.805839170285342 10.0 9.342919140623376 0.0010 5.0005 10.0 9.963960284209893 10.0 9.999745558522072 10.0 9.89622648028345 5.0005 8.977183750017995 10.0 9.786318775367388 
0.0010 0.0010 0.0010 0.0011875230050988465 0.0010 0.001000000000000334 0.0010 3.662314710447538 0.0010 10.0 1.3726379409059284 10.0 10.0 4.354136466789455 10.0 9.985083748768018 10.0 0.001000000000000334 10.0 4.446022121982456 8.211211256228868 10.0 9.610444580797658 10.0 4.690486725692606 6.007275422490116 10.0 10.0 10.0 10.0 9.546782076605423 5.996331122953969 10.0 10.0 10.0 4.685933432193452 5.677043235265303 10.0 7.395107021255038 10.0 10.0 10.0 8.385438606498857 10.0 9.607189609293414 10.0 10.0 10.0 
10.0 0.0010 0.0010 0.0010 0.0010329051672623808 0.0010 0.0010 0.0010 4.481079813385089 0.0010 0.0010 0.0010 10.0 10.0 10.0 0.48709937132425374 0.0010 8.972325356818322 0.0010 0.0010 5.691943440183089 10.0 0.0010 8.48944119041045 10.0 8.514322601381462 9.99998264997118 10.0 0.0010 10.0 9.997565875477486 7.022567680738657 10.0 10.0 8.955741290590352 0.0010 10.0 9.999913049631866 0.0010 10.0 2.1768665529148428 0.0010 10.0 0.0010 10.0 0.0010 10.0 10.0 
0.42912134732297336 0.0010 0.0010 0.0010 0.0010 10.0 0.0010 0.0010 0.0010 0.0010 0.0010 10.0 10.0 2.014480546653536 10.0 9.027764726107645 10.0 10.0 10.0 0.0010 10.0 10.0 0.0010 10.0 10.0 10.0 10.0 10.0 10.0 10.0 10.0 10.0 10.0 10.0 10.0 0.0010 10.0 9.601548603172766 0.0010 10.0 2.4464693224515814 10.0 10.0 10.0 10.0 0.9608447679540832 10.0 2.558733794715917 
0.0010 0.0010 0.0010 0.0010 0.0010 0.0010 0.0010 2.628644040361622 0.0010 10.0 6.980137164884368 10.0 10.0 10.0 10.0 10.0 10.0 10.0 10.0 8.034129109952055 10.0 10.0 8.244605396865628 8.304276203948556 10.0 5.48636068203242 10.0 10.0 10.0 10.0 10.0 3.3847893204133657 10.0 10.0 9.698651671024862 5.128981388729392 3.6768907453501685 10.0 10.0 10.0 10.0 10.0 10.0 10.0 8.752982613755698 4.410390209476275 10.0 10.0 
4.6555356071141984 4.024961017575238 0.0010013351876335553 0.006768607311794855 0.0012550742928911032 0.0010 0.0010 4.55801993508802 5.327800610567076 0.024647845923311262 3.5362924610371866 1.1419451632002988 9.370814412590102 4.988916813102924 9.837572513386268 5.163923392465684 8.041328624186159 8.887322999771252 8.041024057176017 5.726647023937253 5.883437875115576 8.250295596988167 8.983046340871034 9.34308530709363 8.13001147758178 5.431006194094543 9.999815259965668 4.737783651214325 8.032111689267094 10.0 8.987678182671463 4.592963705936309 10.0 10.0 9.355794740205486 3.7381208726586452 4.95223722177331 10.0 2.060262756149215 5.542425129840819 4.81467632287232 7.571715835018891 9.358896590033426 7.60495288537792 10.0 4.177577164639364 8.09367691608532 9.991889619307823 
6.828962784480126 6.718393988216887 0.0010 0.0010 0.0010 0.0010 0.0010 3.0926344503327883 10.0 0.0010 6.806099055624163 3.24026453418033 9.632448330710776 0.0010 10.0 2.681855911937995 8.76241659823682 10.0 8.825246213370392 6.953490216587088 0.0010 9.632448330710776 10.0 9.47974090315106 10.0 9.632448330710776 9.7398059968195 1.2342955900969463 8.762621310476609 10.0 6.6673343697323215 0.0010 9.50719133699972 10.0 10.0 6.93014828961631 1.0558221224126934 9.632448330710776 0.0010 1.3513145828897082 3.385543378717129 8.706078755885981 9.632448330710776 8.762585650114763 9.831116341192683 1.4089744328388396 10.0 9.89382616826676 
0.14613377153254478 0.15019573494515773 0.0015059579187459496 0.003558297000487211 0.0016207143087610672 0.026628378988216003 2.6391758124678173 2.3229156279047203 0.09112669000957703 9.403154566940868 6.738181441537959 10.0 8.817589945210422 8.139375001841584 9.781646712540402 9.820219651243093 9.971942795125221 8.8701606785211 9.987685292877483 5.017208883960956 9.862127261813349 9.509372413341136 7.849255245354889 7.7364417866925095 5.433164331867623 4.5492407814648965 9.994909904117668 9.868967164018928 9.98501838810368 9.999998110455108 9.864445661710077 5.000500000000001 8.914007959844067 9.919970282071981 9.068029757621265 5.520472348712176 5.000500000000001 9.86445738934668 8.291718886605565 9.907838002418387 9.761438009792915 9.987545495439479 9.566693139235133 9.985454835556665 3.8833733965744357 3.367994077780361 9.906714000784142 9.637148232533507 
1.83910815881149 2.521555524986914 0.0010 0.0019176900360034531 0.00143879426399797 0.0010 0.0010 0.04142251335374285 8.916617406195579 0.003305332547247467 5.960935070921714 2.8206081352337407 10.0 9.998583146156925 9.999089460984846 9.016229185852522 0.3556832996872825 9.999748612553304 0.2662599572241535 8.902674100626843 10.0 9.973413766881407 8.921956383954472 9.999476722959981 10.0 5.8755816366567775 9.984389969402788 10.0 0.14780874389123855 9.98441485955816 9.999527257238634 9.808698796153045 10.0 9.94026502070869 9.99945175401823 9.648675967116688 9.863235587165274 9.589331349812255 9.169699426326135 9.980292539081093 9.77413666321082 0.0010 9.992700142044468 0.0010 9.920775495542593 0.0766222571307355 9.979502046517506 9.801788593976765 
0.0010 0.0010 0.0010007463011547804 0.0010356761992396661 0.001018098631456486 0.001162965270484973 1.523590806260887 0.0010 0.0010 9.991736173015052 0.0031549059327004164 10.0 0.05888554220455716 7.429715565442338 9.062578503258253 10.0 9.998036233546353 0.003796767000028834 9.998036832850117 0.0010 8.146978166099409 0.027387153309560125 1.8778282843180314 0.28772878030158977 9.484074843992946 0.0010 9.821411978720752 9.756368811338302 9.998036755912198 9.999946407250038 9.99999635376416 10.0 0.22231321116821934 10.0 0.08370044889477013 8.689365471736311 8.310457822017183 9.995457850161932 10.0 10.0 9.997368976997558 9.9980368108682 0.9186707180128937 9.998036687417748 10.0 9.976853427736767 6.306601687771261 10.0 
3.0931391055144934 2.391304819196408 0.0017806968203755915 0.0017646922076431052 0.0010 0.0010 0.0010 0.0010 9.515997822130425 0.0010 0.9254211404235151 0.0010 10.0 10.0 10.0 6.898609830307778 0.0010 9.638581389783589 0.0010 4.942029462494861 9.983602198006992 10.0 8.167070508797524 9.81031190074331 10.0 7.783286218611382 10.0 9.993199038748878 0.0010 9.980289165768033 10.0 10.0 9.758920641993054 10.0 9.833822594443888 4.470407782658313 9.892006734801981 9.671318480819158 7.253417130001605 9.656685618699315 3.3807334221759113 0.0010 10.0 0.0010 8.955194557251925 0.0010 9.892006734801981 9.125672238957211 
0.10008522957082244 0.0010 0.0010 0.0010 0.0010 0.0010 0.0010 0.04315031822744664 7.064098956752003 0.0010 7.3309241621188175 10.0 9.158685514103436 5.932290502073532 6.585787805935833 9.564529643858885 10.0 10.0 10.0 0.32647755642492027 9.761394346780225 10.0 10.0 9.145747329463862 10.0 0.0010 9.692228233819193 5.393372607292525 10.0 10.0 10.0 10.0 9.740258029574868 9.98804655551938 9.161749853405599 9.384502744409398 10.0 10.0 9.33116457935469 10.0 10.0 10.0 9.157513017803309 10.0 7.467003577490656 0.0010 10.0 10.0 
0.0032230396073097203 0.0010894347334033812 0.0013475005281122314 0.0011208696294916865 0.001009033550276938 0.0010 0.43147374964024365 0.0027452664145803177 0.0010522427155371865 10.0 1.2843203751841021 10.0 0.032438462555647085 8.08349661157363 9.999985191792442 9.99998250747254 9.99997597889389 0.2407255683449243 9.994287338214164 0.09525111979977963 9.219853748012653 5.491568422046996 5.587550524030458 0.5783810372371043 7.355304656868205 0.0010 9.959418718015362 9.998432170537262 9.994287338208649 9.999982089382952 9.99988521708886 7.778135191704257 0.011256733938171948 9.999391900972403 0.4008407510713665 9.922330021876704 4.9578937804769785 9.99908416345253 10.0 9.817093278856609 10.0 9.994287337916147 0.0010 9.99428733820862 9.994063497315983 5.300442924405363 9.877256204630596 10.0 
0.0010 0.0010 0.036088509845181894 0.0010 0.0027767469337719986 5.475483825226909 0.0010 0.0010 0.0010 0.0010 10.0 9.478999770598925 10.0 9.734505498473023 9.807700834593916 10.0 10.0 10.0 9.852468568969542 1.4424406314770142 5.017953440391716 3.262306589633444 0.017353886231727067 10.0 5.4345893137149375 8.099062405389743 9.10371461874761 10.0 10.0 10.0 10.0 9.336241341331691 10.0 10.0 9.658725985419736 0.0010 9.2652930645134 10.0 0.0010 1.9140124565837588 9.80161458113141 9.666948287590568 10.0 10.0 0.0010 0.0010 7.488045679480876 2.439249854816656 
0.0010 0.0010 0.0010 0.0010 0.0010 0.0010 2.0261472815926296 0.0010 0.0010 10.0 0.0010 9.996607392972019 0.0010 10.0 10.0 10.0 10.0 0.0010 10.0 0.07027335856889991 10.0 0.0010 7.607244842608964 0.0010 10.0 0.0010 10.0 10.0 10.0 10.0 10.0 10.0 0.08547016976364302 10.0 0.0010 10.0 10.0 10.0 10.0 10.0 10.0 10.0 0.0010 10.0 9.879256831478799 9.955895020618389 10.0 10.0 
0.0010 0.0010 0.0010 0.0184865480931452 0.0010 0.0010 0.0010 7.883164859360469 0.0010 10.0 10.0 10.0 10.0 10.0 10.0 10.0 10.0 0.0010 10.0 3.850329484111107 10.0 10.0 10.0 10.0 10.0 0.0010 10.0 10.0 10.0 10.0 10.0 0.0010 10.0 10.0 10.0 0.0010 0.0010 10.0 10.0 10.0 10.0 10.0 10.0 10.0 0.0010 10.0 10.0 10.0 
0.0010 0.0010 0.0010 0.0010 0.0010 0.0010 0.0010 0.0010 0.0010 10.0 5.834783504022127 10.0 1.160410985351973 9.976864292791923 10.0 10.0 10.0 3.566341290205491 10.0 6.06397518798256 8.930383523931127 10.0 10.0 1.2247665126245524 10.0 0.5133221350062721 10.0 10.0 10.0 10.0 10.0 6.0352243867812945 0.8667720018633461 10.0 1.4199497403250385 10.0 8.838392152883245 10.0 9.762913369017301 10.0 10.0 10.0 1.1059637513997327 10.0 10.0 10.0 10.0 10.0 
0.0010 0.0010 0.006337393068559637 0.00315661819229863 0.0010 10.0 0.03851530941445059 0.0010 0.0010 0.0010 1.5054241724581185 10.0 10.0 4.650626721414541 10.0 10.0 10.0 10.0 10.0 0.0010 10.0 10.0 0.0010 10.0 9.512876850821563 10.0 10.0 10.0 10.0 10.0 10.0 10.0 10.0 10.0 10.0 0.0010 10.0 9.754480855424516 0.8334038786317715 10.0 4.536135767242674 10.0 10.0 10.0 10.0 1.9022567395203436 6.903439491107271 3.434242818224482 
0.0010 0.0010 0.05857984315031123 0.0010 0.0010 10.0 0.0010 0.0010 0.0010 0.0010 0.0010 10.0 10.0 0.0010 10.0 10.0 10.0 10.0 9.58177272095259 0.0010 10.0 10.0 0.0010 10.0 9.032710502028296 10.0 9.99910025191917 10.0 10.0 10.0 10.0 9.956411256436931 10.0 10.0 10.0 0.0010 9.58177272095259 9.58177272095259 0.0010 10.0 0.0010 10.0 10.0 10.0 9.58177272095259 0.0010 10.0 0.0010 
0.0010 0.0010 0.0010 0.0010 0.0010 0.0010 0.4806048054879577 0.0010 0.0010 10.0 6.331501444685098 10.0 0.0010 10.0 10.0 10.0 10.0 0.0010 10.0 0.0010 10.0 8.523045399458649 10.0 0.0010 10.0 0.0010 10.0 10.0 10.0 10.0 10.0 7.618930092918395 0.0010 10.0 0.0010 10.0 10.0 10.0 10.0 10.0 10.0 10.0 0.0010 10.0 10.0 10.0 10.0 10.0 
0.001000000000000334 0.0010 0.0010 0.09781857621914296 0.002654080424332051 0.0010 0.4664272832259192 0.5355540847496287 6.341096060370523 0.0010 0.50095 9.299261263936025 10.0 10.0 10.0 9.329161970327016 0.0010 10.0 0.0010 5.500450000000001 10.0 10.0 5.639053472980658 10.0 10.0 0.10151785737058605 10.0 10.0 0.0010 10.0 9.923053806383436 9.878001531931972 10.0 10.0 7.355007720479508 10.0 9.789562379191079 10.0 9.789562379191079 10.0 9.646732788874868 0.0010 10.0 0.0010 9.66354964067433 0.0010 9.990185185272642 10.0 
10.0 0.0433758225526438 0.005572489735753826 0.0021394292089965666 0.0010 0.0010 10.0 0.21636243043718023 10.0 0.0010 0.0010 0.0010 9.91838555463809 7.475052367795994 8.872450718805943 0.0010 8.101503962640344 10.0 8.091474845533073 10.0 1.0809139241557668 10.0 6.510811156624052 10.0 7.161979811784252 10.0 9.556998999140555 5.253685327378603 8.085888189809463 8.836620128619977 10.0 0.25419171468875645 10.0 9.098799324335335 9.618350920689181 0.0010 10.0 10.0 0.0010 7.4106036048010635 0.0010 8.089884846814057 10.0 8.090504436909805 6.736309393163498 5.921511171990636 0.0010 10.0 
0.0010 0.0010 0.0010 0.0010 0.012014435722241635 0.0010 0.0010 0.10430047678162063 10.0 0.0010 10.0 0.0010 10.0 10.0 10.0 10.0 1.4403217465825426 10.0 0.0010 10.0 10.0 10.0 10.0 10.0 10.0 6.225990298962491 9.614143791647583 10.0 0.0010 10.0 8.935467533104305 10.0 10.0 10.0 10.0 10.0 10.0 7.268281514612864 8.407357921953254 10.0 6.7687082568191475 0.0010 10.0 0.0010 10.0 0.0010 10.0 9.761107623476557 
10.0 0.19258710928455103 0.0010 0.0013485707636298188 0.004125082054517169 0.0010 0.0010 0.16148313597896002 2.942498711479267 0.0010 0.0010 0.0010 10.0 10.0 10.0 0.0010 0.0010 10.0 0.0010 0.0010 10.0 10.0 10.0 10.0 10.0 4.830777520261865 10.0 10.0 0.0010 10.0 10.0 1.2886687159157215 10.0 10.0 10.0 0.0010 8.640744390172134 10.0 0.0010 10.0 0.0010 0.0010 10.0 0.0010 10.0 0.0010 10.0 10.0 
0.17488230120498371 0.0010 0.02960730247536473 0.0010 0.0010 10.0 6.823579050037559 0.0010 0.0010 0.0010 0.0010 6.979396616817015 10.0 10.0 10.0 9.85343295530551 10.0 10.0 10.0 1.8883112864616427 0.6703449696142667 10.0 0.0010 10.0 0.0010 0.0010 10.0 10.0 10.0 10.0 10.0 10.0 9.790868471710976 9.981861111246825 10.0 0.0010 10.0 10.0 0.0010 6.48240024254865 0.0010 10.0 10.0 10.0 10.0 0.0010 10.0 10.0 
0.5009500000000005 0.38465972645016766 0.0010 0.0010 0.0025734507193780256 0.0010 0.0010 0.0010 5.119284830266336 0.0010 4.010762007253157 3.082702855870184 9.864759011738368 10.0 10.0 9.196012681345938 0.0010 9.566033621943621 0.0010 5.119284830266336 10.0 10.0 6.651962576510847 9.864061411285268 10.0 0.0010 10.0 10.0 0.0010 10.0 10.0 9.548679401127675 9.74365459349759 10.0 9.76323946862244 7.057242872431178 9.554996277808794 10.0 10.0 4.0777077449953385 6.272626011823842 0.0010 9.865088456927701 0.0010 5.8143663912828245 2.825866696565013 10.0 9.681097707954791 
0.0010 0.0010 0.0010 0.0010 0.0010368704854746536 0.0010 0.8535945627735056 0.0010 0.0010 8.528783699917687 2.3272587093222876 10.0 1.0168104374998412 5.185901319247916 10.0 10.0 10.0 2.420567529592156 10.0 0.0010 4.809874155231927 0.7513899335926528 5.7821866122391885 0.0010 4.647666605952242 0.0010 9.808535997939877 10.0 10.0 10.0 5.016056292512773 10.0 0.0010 10.0 0.0010 8.427871848081605 5.6206905657853214 10.0 3.9185603289465156 10.0 10.0 10.0 0.0010 10.0 10.0 7.569955499806272 5.098802443520753 8.639738238988524 
0.02855287168818278 0.01786081617490088 0.0010 0.010785127630991764 0.001069898264069019 0.0010 1.7038059556326992 6.919928617302437 0.02403491438709359 5.10769429911051 7.157190437978803 3.5176168794453666 6.156713233546625 9.744257843014903 10.0 10.0 9.978100107663954 5.141812865061251 9.97882604403716 2.0763757523720887 3.734828533972414 10.0 10.0 8.266789318996157 6.903367226807252 0.9423054266477608 10.0 10.0 9.97955687330189 10.0 10.0 9.196045439026966 3.407675801499347 10.0 8.303936354366604 5.463286942693487 6.848547029238761 9.975507755011876 4.658112186987104 9.975562443477129 9.909852373488366 9.981005785701944 9.068535051805872 9.978917828293564 1.2375810762438002 5.639228076014528 8.947520465872271 9.943468611230047 
0.6711356036690367 0.0010 0.0010 0.0010 0.0336304764108872 10.0 0.0010 0.0010 0.0010 0.0010 10.0 10.0 10.0 10.0 10.0 8.613518876705298 9.863932566647737 10.0 9.863932002658789 0.0010 10.0 10.0 0.0010 10.0 10.0 10.0 10.0 10.0 9.863932566647737 10.0 10.0 10.0 9.937548686664169 9.825431924955694 10.0 0.0010 10.0 10.0 0.0010 0.0010 4.682875996821672 9.863932566647737 10.0 9.863932566647737 10.0 0.0010 10.0 10.0 
0.008077678491962212 0.006339814542609186 0.0010448806436188542 0.0013430691339177637 0.001043959069388482 0.011451291961520615 0.08188914200029629 1.1618998035851857 0.0010346335010833717 9.92504129479014 5.673338460357291 10.0 9.999538611714335 6.961233205567383 9.951390212198923 9.990769738645906 9.997667886102827 8.114339498872774 9.999951141391163 4.50055 6.737571192511274 5.731123141285691 4.598950988955892 9.999676440797924 9.83273498493023 5.203144391944663 9.999759485808516 9.99239670276112 9.999951584103714 9.99992454407566 9.939965144592268 5.207833283652143 9.999637499560091 9.99432060859567 9.999675414220434 3.00535762119589 6.000146190361695 9.999205251960307 4.583517709083336 9.999886056991535 9.962072850396778 9.999958418830618 9.999013600775323 9.999955096419932 5.1316795023391135 6.60989024454511 4.8153213640688 9.97225085532155 
0.0010 0.0010 0.0010 0.0010 0.0010 0.0010 6.870203019057855 6.467449063670628 0.0010 2.63417274240134 0.0010 7.121385955299897 10.0 3.3535234632285618 10.0 10.0 10.0 7.193713019315862 10.0 0.0010 10.0 10.0 10.0 10.0 10.0 9.139693884822696 10.0 10.0 10.0 10.0 10.0 10.0 0.0010 8.820676377805269 9.467203714398 10.0 10.0 10.0 9.862282971304595 10.0 0.7561327782169132 10.0 10.0 10.0 0.6555807476992772 10.0 2.4141354525334124 10.0 
0.0010 0.0010 0.0010 0.007975529560133057 0.0010 0.0010 0.0010 0.0010 0.0010 10.0 0.07799754623507771 10.0 0.0010 10.0 10.0 10.0 10.0 0.0010 10.0 0.0010 10.0 1.521502860046719 4.488364150521651 0.0010 10.0 5.040723336341164 10.0 10.0 10.0 10.0 10.0 7.4096952233763425 0.0010 10.0 0.0010 9.77789530216274 4.545498977466811 10.0 9.86788429368731 10.0 10.0 10.0 0.0010 10.0 9.725225141263719 10.0 10.0 10.0
[truncated: 161,984 more chars]
