# Supplementary material for: A Pareto approach to resolve the conflict between information gain and experimental costs: Multiple-criteria design of carbon labeling experiments
Source: PLoS Comput Biol. 2018 Oct 31;14(10):e1006533. doi: 10.1371/journal.pcbi.1006533 (PMC6209137; doi:10.1371/journal.pcbi.1006533)
Supplement: S2 File — ZIP archive containing Matlab scripts to produce the substrate clusters and replicate evaluations (S4 and S5 Text). (ZIP) [file pcbi.1006533.s008.zip]

Archive with 117 entries (108 files):
- Cluster/
- Cluster/Cluster_3D_CNMR/
- Cluster/Cluster_3D_CNMR/Ausgabe.m
- Cluster/Cluster_3D_CNMR/Ausgabe_1.png
- Cluster/Cluster_3D_CNMR/Ausgabe_2.png
- Cluster/Cluster_3D_CNMR/Ausgabe_3.png
- Cluster/Cluster_3D_CNMR/Ausgabe_4.png
- Cluster/Cluster_3D_CNMR/Ausgabe_5.png
- Cluster/Cluster_3D_CNMR/Ausgabe_Dendro.png
- Cluster/Cluster_3D_CNMR/Cluster_CNMR.m
- Cluster/Cluster_3D_CNMR/my_xticklabels.m
- Cluster/Cluster_3D_CNMR/objectives_SMPSO_CNMR_1_iter_3470.txt
- Cluster/Cluster_3D_CNMR/objectives_SMPSO_CNMR_2_iter_3800.txt
- Cluster/Cluster_3D_CNMR/Pareto.m
- Cluster/Cluster_3D_CNMR/screen2jpeg.m
- Cluster/Cluster_3D_CNMR/variables_SMPSO_CNMR_1_iter_3470.txt
- Cluster/Cluster_3D_CNMR/variables_SMPSO_CNMR_2_iter_3800.txt
- Cluster/Cluster_3D_GCMS/
- Cluster/Cluster_3D_GCMSLCMS/
- Cluster/Cluster_3D_GCMSLCMS/Ausgabe.m
- Cluster/Cluster_3D_GCMSLCMS/Ausgabe_1.png
- Cluster/Cluster_3D_GCMSLCMS/Ausgabe_2.png
- Cluster/Cluster_3D_GCMSLCMS/Ausgabe_3.png
- Cluster/Cluster_3D_GCMSLCMS/Ausgabe_4.png
- Cluster/Cluster_3D_GCMSLCMS/Ausgabe_5.png
- Cluster/Cluster_3D_GCMSLCMS/Ausgabe_Dendro.png
- Cluster/Cluster_3D_GCMSLCMS/Cluster_GCMSLCMS.m
- Cluster/Cluster_3D_GCMSLCMS/my_xticklabels.m
- Cluster/Cluster_3D_GCMSLCMS/objectives_SMPSO_GCMSLCMS_1_iter_5930.txt
- Cluster/Cluster_3D_GCMSLCMS/Pareto.m
- Cluster/Cluster_3D_GCMSLCMS/screen2jpeg.m
- Cluster/Cluster_3D_GCMSLCMS/variables_SMPSO_GCMSLCMS_1_iter_5930.txt
- Cluster/Cluster_3D_GCMS/Ausgabe.m
- Cluster/Cluster_3D_GCMS/Ausgabe_1.png
- Cluster/Cluster_3D_GCMS/Ausgabe_2.png
- Cluster/Cluster_3D_GCMS/Ausgabe_3.png
- Cluster/Cluster_3D_GCMS/Ausgabe_4.png
- Cluster/Cluster_3D_GCMS/Ausgabe_Dendro.png
- Cluster/Cluster_3D_GCMS/Cluster_GCMS.m
- Cluster/Cluster_3D_GCMS/my_xticklabels.m
- Cluster/Cluster_3D_GCMS/objectives_SMPSO_GCMS_1_iter_5310.txt
- Cluster/Cluster_3D_GCMS/objectives_SMPSO_GCMS_2_iter_5270.txt
- Cluster/Cluster_3D_GCMS/Pareto.m
- Cluster/Cluster_3D_GCMS/screen2jpeg.m
- Cluster/Cluster_3D_GCMS/variables_SMPSO_GCMS_1_iter_5310.txt
- Cluster/Cluster_3D_GCMS/variables_SMPSO_GCMS_2_iter_5270.txt
- Cluster/Cluster_3D_HNMRCNMR/
- Cluster/Cluster_3D_HNMRCNMR/Ausgabe.m
- Cluster/Cluster_3D_HNMRCNMR/Ausgabe_1.png
- Cluster/Cluster_3D_HNMRCNMR/Ausgabe_2.png
- Cluster/Cluster_3D_HNMRCNMR/Ausgabe_3.png
- Cluster/Cluster_3D_HNMRCNMR/Ausgabe_Dendro.png
- Cluster/Cluster_3D_HNMRCNMR/Cluster_HNMRCNMR.m
- Cluster/Cluster_3D_HNMRCNMR/my_xticklabels.m
- Cluster/Cluster_3D_HNMRCNMR/objectives_SMPSO_HNMRCNMR_1_iter_4550.txt
- Cluster/Cluster_3D_HNMRCNMR/Pareto.m
- Cluster/Cluster_3D_HNMRCNMR/screen2jpeg.m
- Cluster/Cluster_3D_HNMRCNMR/variables_SMPSO_HNMRCNMR_1_iter_4550.txt
- Cluster/Cluster_3D_LCMS/
- Cluster/Cluster_3D_LCMSMS/
- Cluster/Cluster_3D_LCMSMSCNMR/
- Cluster/Cluster_3D_LCMSMSCNMR/Ausgabe.m
- Cluster/Cluster_3D_LCMSMSCNMR/Ausgabe_1.png
- Cluster/Cluster_3D_LCMSMSCNMR/Ausgabe_2.png
- Cluster/Cluster_3D_LCMSMSCNMR/Ausgabe_3.png
- Cluster/Cluster_3D_LCMSMSCNMR/Ausgabe_Dendro.png
- Cluster/Cluster_3D_LCMSMSCNMR/Cluster_LCMSMSCNMR.m
- Cluster/Cluster_3D_LCMSMSCNMR/my_xticklabels.m
- Cluster/Cluster_3D_LCMSMSCNMR/objectives_SMPSO_LCMSMSCNMR_1_iter_350.txt
- Cluster/Cluster_3D_LCMSMSCNMR/Pareto.m
- Cluster/Cluster_3D_LCMSMSCNMR/screen2jpeg.m
- Cluster/Cluster_3D_LCMSMSCNMR/variables_SMPSO_LCMSMSCNMR_1_iter_350.txt
- Cluster/Cluster_3D_LCMSMS/Ausgabe.m
- Cluster/Cluster_3D_LCMSMS/Ausgabe_1.png
- Cluster/Cluster_3D_LCMSMS/Ausgabe_2.png
- Cluster/Cluster_3D_LCMSMS/Ausgabe_3.png
- Cluster/Cluster_3D_LCMSMS/Ausgabe_4.png
- Cluster/Cluster_3D_LCMSMS/Ausgabe_Dendro.png
- Cluster/Cluster_3D_LCMSMS/Cluster_LCMSMS.m
- Cluster/Cluster_3D_LCMSMS/my_xticklabels.m
- Cluster/Cluster_3D_LCMSMS/objectives_SMPSO_LCMSMS_1_iter_330.txt
- Cluster/Cluster_3D_LCMSMS/objectives_SMPSO_LCMSMS_2_iter_340.txt
- Cluster/Cluster_3D_LCMSMS/Pareto.m
- Cluster/Cluster_3D_LCMSMS/screen2jpeg.m
- Cluster/Cluster_3D_LCMSMS/variables_SMPSO_LCMSMS_1_iter_330.txt
- Cluster/Cluster_3D_LCMSMS/variables_SMPSO_LCMSMS_2_iter_340.txt
- Cluster/Cluster_3D_LCMS/Ausgabe.m
- Cluster/Cluster_3D_LCMS/Ausgabe_1.png
- Cluster/Cluster_3D_LCMS/Ausgabe_2.png
- Cluster/Cluster_3D_LCMS/Ausgabe_3.png
- Cluster/Cluster_3D_LCMS/Ausgabe_4.png
- Cluster/Cluster_3D_LCMS/Ausgabe_Dendro.png
- Cluster/Cluster_3D_LCMS/Cluster_LCMS.m
- Cluster/Cluster_3D_LCMS/my_xticklabels.m
- Cluster/Cluster_3D_LCMS/objectives_SMPSO_LCMS_1_iter_5630.txt
- Cluster/Cluster_3D_LCMS/objectives_SMPSO_LCMS_2_iter_5560.txt
- Cluster/Cluster_3D_LCMS/Pareto.m
- Cluster/Cluster_3D_LCMS/screen2jpeg.m
- Cluster/Cluster_3D_LCMS/variables_SMPSO_LCMS_1_iter_5630.txt
- Cluster/Cluster_3D_LCMS/variables_SMPSO_LCMS_2_iter_5560.txt
- Cluster/Cluster_5D_LCMSMS/
- Cluster/Cluster_5D_LCMSMS/Ausgabe.m
- Cluster/Cluster_5D_LCMSMS/Ausgabe_1.png
- Cluster/Cluster_5D_LCMSMS/Ausgabe_2.png
- Cluster/Cluster_5D_LCMSMS/Ausgabe_3.png
- Cluster/Cluster_5D_LCMSMS/Ausgabe_4.png
- Cluster/Cluster_5D_LCMSMS/Ausgabe_5.png
- Cluster/Cluster_5D_LCMSMS/Ausgabe_Dendro.png
- Cluster/Cluster_5D_LCMSMS/Cluster_LCMSMS_5D.m
- Cluster/Cluster_5D_LCMSMS/importfile_Auswertung.m
- Cluster/Cluster_5D_LCMSMS/my_xticklabels.m
- Cluster/Cluster_5D_LCMSMS/objectives_SMPSO_FLCMSMS_2_iter_400.txt
- Cluster/Cluster_5D_LCMSMS/objectives_SMPSO_FLCMSMS_3_iter_400.txt
- Cluster/Cluster_5D_LCMSMS/Pareto.m
- Cluster/Cluster_5D_LCMSMS/screen2jpeg.m
- Cluster/Cluster_5D_LCMSMS/variables_SMPSO_FLCMSMS_2_iter_400.txt
- Cluster/Cluster_5D_LCMSMS/variables_SMPSO_FLCMSMS_3_iter_400.txt
