# Supplementary material for: A Pareto approach to resolve the conflict between information gain and experimental costs: Multiple-criteria design of carbon labeling experiments
Source: PLoS Comput Biol. 2018 Oct 31;14(10):e1006533. doi: 10.1371/journal.pcbi.1006533 (PMC6209137; doi:10.1371/journal.pcbi.1006533)
Supplement: S2 File — ZIP archive containing Matlab scripts to produce the substrate clusters and replicate evaluations (S4 and S5 Text). (ZIP) [file pcbi.1006533.s008.zip › Cluster/Cluster_3D_CNMR/objectives_SMPSO_CNMR_1_iter_3470.txt]

0.0 -1792.363520601545 31062.39953812303 
1.0 -43.65640398439114 3604.264401665175 
3.0 -73.42941903187962 3536.7797531414635 
1.0 -2731.5840690567443 37802.4036134511 
3.0 -6724.051190987177 36746.96614981591 
3.0 -2792.2354235552307 20524.270491493604 
2.0 -1945.3332678661773 19877.42877881526 
1.0 -2155.1281179194875 33481.966037833 
0.0 -395.55607620538245 5307.495764970445 
2.0 -884.1396740445703 5050.55818788099 
3.0 -6152.237263264521 34396.89201726777 
3.0 -6259.9469382499 34814.99153010416 
3.0 -6217.186646480758 34645.22168286174 
3.0 -6094.076948663749 34190.32752969341 
0.0 -1216.9913844678658 16109.535150600019 
3.0 -3692.8583406925786 24965.44393089278 
3.0 -6682.097169847695 36386.13635541784 
3.0 -6187.684028892855 34532.06287852512 
3.0 -6478.409011906245 35653.42087289969 
3.0 -6332.53740118471 35127.77047399807 
3.0 -6120.853429504554 34312.290731003275 
2.0 -2269.0499941579446 23402.511396231082 
3.0 -2776.949295490059 20410.268637139972 
0.0 -248.2427264102792 4611.506365416643 
3.0 -2609.7083417188687 19565.827285577045 
0.0 -1651.8141155750723 28601.929247817054 
3.0 -4057.726896816597 26763.14298120804 
3.0 -2868.3194660842983 20902.282645322965 
0.0 -775.5364978552409 8455.195565946888 
3.0 -5581.900394898587 32249.035368162866 
3.0 -3389.3488258555826 23470.599877659602 
3.0 -6222.717816597646 34699.81336623064 
0.0 -771.8162615232793 8284.792224449398 
3.0 -4850.959104390136 29754.736128662727 
3.0 -2415.7180631211027 18517.69843575694 
2.0 -1662.7650313252168 9732.263921435879 
2.0 -1839.4158404571417 18802.68150909809 
2.0 -1701.2989254379947 17326.056328477367 
0.0 -776.2145571383503 8575.3171408129 
2.0 -142.73591762984321 3760.258503376428 
1.0 -63.75428456776827 3619.9259083952934 
3.0 -4089.2310420845024 26896.84727296209 
3.0 -4401.511327761381 28140.354250286233 
2.0 -4077.6114969946166 34799.728067894815 
3.0 -6704.674382843045 36699.323799658996 
3.0 -2830.0841665718685 20738.532845861904 
3.0 -4394.475734895818 28046.281944478123 
0.0 -438.3326423236837 5581.42569673109 
3.0 -2372.687103701118 18222.07355301593 
3.0 -2252.369499486704 17126.776057171995 
3.0 -6571.698183030468 35908.05989025475 
0.0 -1255.6674008951102 17400.881208547125 
1.0 -2663.3043953394817 37210.46598078267 
3.0 -6281.507290955561 34942.31318661592 
3.0 -5741.8538337321625 32884.56811229288 
3.0 -6118.01654942754 34297.54058225782 
3.0 -3147.6566671296173 22294.89902522946 
3.0 -5199.120827475905 30968.31729301412 
0.0 -343.41550792642965 5105.087519002824 
3.0 -6584.7978174952095 35978.811240330164 
3.0 -2951.8975663926 21337.302200564467 
3.0 -4774.321210123214 29494.428622064563 
3.0 -5104.058794480611 30650.372236005507 
3.0 -3045.9505246339972 21810.09178569253 
2.0 -1460.0699551248688 7925.452920558095 
2.0 -1548.713459180776 9103.626987910171 
3.0 -2981.8760453272507 21493.91637885447 
0.0 -235.4118505991263 4558.741168242252 
3.0 -3632.875044833198 24612.60000328211 
3.0 -3029.9776462255068 21721.910447549628 
3.0 -3287.105267153954 22958.35156636072 
3.0 -5613.088568270667 32371.876669416757 
3.0 -3350.536636729764 23299.168298781464 
3.0 -3266.017769519592 22913.41428680182 
3.0 -5442.687156372692 31785.58231434808 
3.0 -3008.244374343552 21665.172664093046 
3.0 -3619.0841703081373 24536.985353700038 
2.0 -2847.780806791381 25962.17914509456 
3.0 -97.99297936638486 3672.939674259125 
3.0 -5113.167132520553 30692.67356885303 
3.0 -6595.34031227773 36064.77673505438 
3.0 -6241.831154884342 34765.49740782523 
3.0 -6517.5682462849 35761.33428136916 
0.0 -1214.6775200389015 15998.284414570875 
3.0 -5400.363574245759 31640.913253683233 
3.0 -6440.770979269938 35517.95605500596 
3.0 -5212.4679840226445 30999.344461979057 
2.0 -1738.2415591807417 17683.086828623 
3.0 -4629.273128265543 28938.052962535472 
3.0 -5356.674432314986 31502.411894861078 
3.0 -2134.0676289012135 16202.902889041561 
3.0 -6457.652591166064 35652.44442407557 
3.0 -3162.414613347724 22421.985085265533 
3.0 -6637.570989664579 36147.29918778663 
1.0 -2683.9330506660317 37362.02539332637 
3.0 -3555.960916269169 24203.24055454332 
1.0 -2357.580182360456 34989.5971159108 
0.0 -110.21387794160137 3961.9706032072663 
3.0 -5623.049998203133 32431.21507810996 
2.0 -1911.3545070355594 19491.064632178717 
3.0 -5920.100200484373 33559.59633461596 
2.0 -1892.8872372860694 19370.38636454751 
3.0 -2541.6091550606598 19188.101637814445 
3.0 -3249.319199603468 22830.32949307947 
3.0 -4934.91372836506 30069.54578557177 
3.0 -3525.6929951492048 24051.744926653795 
2.0 -1820.1181082784067 18572.865721015947 
3.0 -2216.688270927729 16975.79330713269 
3.0 -5126.950686321738 30715.033068563986 
3.0 -4962.045547130755 30148.540050409356 
3.0 -5155.379978207722 30814.587293718465 
1.0 -2345.526485670577 34882.25136044103 
0.0 -181.53778621024333 4315.876944915922 
0.0 -807.4739243360431 10491.41901966591 
0.0 -778.6294335834114 8639.58784149634 
3.0 -3209.9081605790675 22614.926181404982 
2.0 -3082.533992193974 28162.556827804518 
0.0 -771.5176567563094 8154.2124581225935 
3.0 -5567.62732365281 32193.46368204888 
3.0 -3674.988295567316 24812.708102739547 
3.0 -5961.4508070899 33712.68270900647 
0.0 -1066.0025233958936 13410.595253424253 
3.0 -3036.8929591535134 21758.673961203996 
2.0 -1831.8732349452355 18704.115125345823 
3.0 -5516.635142387096 32054.59885006104 
3.0 -5483.957907370065 31897.208248301526 
3.0 -5841.936929159342 33243.933166883755 
2.0 -3066.3734140097213 27906.6642765691 
3.0 -5530.259999789954 32080.94633558059 
3.0 -4509.409388699349 28544.07145957365 
3.0 -5434.0868734959595 31738.144931160634 
3.0 -2974.3900591178417 21455.59731930542 
3.0 -5654.9546070351025 32527.91712087619 
2.0 -2307.4406033637633 23942.437154448977 
0.0 -370.75952031903444 5212.268771685867 
3.0 -3093.2999264177397 22077.962266611303 
0.0 -806.1860792869538 10410.196184984212 
3.0 -4183.4131666811445 27281.648254630876 
3.0 -2363.6457630893565 18156.34445739908 
3.0 -6663.021341599792 36302.811448693334 
2.0 -3295.334840096303 30229.94158565378 
2.0 -1775.633799029623 18078.065156790115 
2.0 -1634.08392077787 9518.914369177886 
2.0 -4469.195508496348 36547.65471434835 
3.0 -3653.6179388152223 24711.35480976303 
3.0 -2380.106954866712 18308.527033809733 
0.0 -1186.8583892095517 15155.514360033816 
0.0 -1162.683622555935 14669.504993965013 
2.0 -1955.3943758752607 19987.12967305506 
3.0 -5504.438834074483 31988.19629458677 
3.0 -5669.717791122411 32580.189689428284 
3.0 -3948.391052300678 26227.638060091027 
3.0 -4689.346147217756 29197.240682629497 
3.0 -2896.7162448186937 21081.265439084913 
3.0 -6648.135232048678 36248.02578592486 
0.0 -803.1186832211617 10238.986821166585 
2.0 -1809.8367734562023 18474.90844003331 
2.0 -1749.3744153855532 17818.377722300116 
3.0 -4038.2758862804185 26625.70315589782 
3.0 -2821.0920249065384 20671.227827216542 
3.0 -2407.066765844236 18447.62630584345 
0.0 -1069.4561499706947 13473.502252505968 
3.0 -2941.4033998896525 21302.544526758713 
3.0 -2274.6381613607596 17524.651610280423 
3.0 -6353.351889935253 35255.05361000983 
3.0 -5047.128627888143 30453.097282687777 
3.0 -4501.08846610969 28461.119742926872 
2.0 -4553.679998323736 36865.43322373091 
0.0 -823.310136865926 10763.000826234365 
2.0 -3876.466518706851 33861.91523536302 
2.0 -1725.618264208264 17614.092786933394 
3.0 -4320.46941293147 27823.540770764204 
3.0 -5983.100154759997 33815.26824681471 
3.0 -6620.395479409372 36090.50075947918 
0.0 -1051.6419090529848 13243.517673565013 
3.0 -2914.1845323738626 21153.94107597238 
3.0 -2906.192697785302 21117.362647100348 
0.0 -932.9243066618573 11882.894224022106 
1.0 -85.14994291447098 3725.1725243953924 
0.0 -1047.1142333142686 13184.616621949488 
0.0 -779.1026688134605 8732.22016834703 
0.0 -471.1075316491786 5739.611044100324 
0.0 -511.8201620559697 5985.461992250196 
0.0 -798.4459688870061 9951.640932562761 
0.0 -487.6998896611118 5851.584566292288 
2.0 -3136.4434590995434 28849.723751048325 
3.0 -5850.681890005784 33290.58487471208 
3.0 -2809.9415775633834 20613.86014404716 
2.0 -2194.8621466414493 22586.265048507765 
0.0 -628.7656468353995 6771.069498891161 
0.0 -950.7499280448314 12085.405785699339 
0.0 -799.1886217146654 10025.639090417317 
3.0 -4423.396844014642 28214.952675215234 
1.0 -2714.0169500757893 37555.427781643346 
0.0 -1059.7992501118013 13352.897030888556 
3.0 -3535.5492182013677 24113.719348178653 
3.0 -5472.387502078029 31872.727155923985 
2.0 -1711.8261642556147 17471.136542773835 
0.0 -1184.148895301295 15088.913099821808 
3.0 -3938.1488106810702 26184.28761640573 
2.0 -3942.8464144559466 34260.55798803912 
0.0 -684.0999561681581 7139.298113321764 
3.0 -2616.69399620374 19614.10669136178 
0.0 -202.24488350347633 4434.141791931807 
3.0 -4452.651279462878 28347.79549232354 
3.0 -6497.478122028757 35737.263555785394 
3.0 -4788.131592542187 29535.26893415663 
3.0 -2501.025752983433 18954.608106027765 
3.0 -3582.1304982063534 24372.451928876428 
0.0 -122.25668324737671 4008.951447061791 
0.0 -784.3114582453683 9029.938283902084 
3.0 -3682.5763991812505 24842.825670377148 
3.0 -3435.5268509111875 23710.306501388553 
3.0 -5887.005421683324 33402.400166117855 
3.0 -3887.9999134900927 25921.00070370992 
3.0 -3513.498113460235 24016.986746364684 
0.0 -175.13866426165347 4238.959629708954 
3.0 -6537.058252072638 35867.987087338784 
3.0 -4103.752313527993 26941.1689588601 
3.0 -4861.948905833518 29795.20698071222 
3.0 -5935.206587477665 33572.36584698604 
3.0 -4022.613260769863 26567.967098254117 
2.0 -1500.9930681665483 8124.783048354318 
0.0 -800.976518382447 10099.13654189543 
3.0 -5941.993700159314 33604.74098994491 
2.0 -3799.8628906828917 33528.70304295226 
0.0 -998.2736002945583 12625.778774082271 
3.0 -6410.1615459696395 35461.16747142974 
3.0 -4680.264713275883 29149.529448895184 
0.0 -1476.3535309654003 25866.14457846647 
3.0 -5387.608611916603 31587.32108611747 
0.0 -1145.5423419299289 14399.199682175575 
0.0 -859.2658649221949 11110.53820276018 
3.0 -3662.651641967584 24774.196048145666 
3.0 -4911.979328096313 29977.692438552163 
0.0 -430.800639940381 5526.597391739758 
0.0 -151.8374166212996 4161.397553253168 
2.0 -1849.0646159887908 18866.046740907583 
3.0 -4654.312245500891 29025.310179741417 
3.0 -5495.2060885456285 31925.292501373133 
3.0 -6085.909087099064 34163.45586034308 
3.0 -5823.895165084276 33196.79194132393 
0.0 -1141.3606277828694 14342.573491586445 
2.0 -4012.9019051530445 34491.141558442374 
3.0 -6396.601241502664 35398.733337141544 
0.0 -829.8092687491645 10806.631581133734 
0.0 -936.3597842062036 11948.500102139687 
3.0 -4049.841586171077 26729.968188678322 
2.0 -1965.4962579081177 20113.009452422426 
0.0 -818.8079784416881 10699.879016186604 
0.0 -1540.3576120302048 26801.43949555036 
2.0 -1822.5854016967594 18625.86633996233 
2.0 -3018.9742740226343 27356.5767399267 
3.0 -4609.691260742253 28887.798861013416 
3.0 -4233.278885182084 27479.409753861477 
3.0 -6612.050524004795 36080.99407633795 
1.0 -294.8001274209063 4260.948170034017 
0.0 -405.72525394954846 5373.290728796153 
3.0 -2762.485564156242 20346.63867847708 
3.0 -6051.044994809436 34056.87713944038 
3.0 -4946.057651029775 30103.574563117974 
3.0 -2142.229970102215 16302.997274210931 
0.0 -864.5391113272965 11163.68188005998 
3.0 -5802.869782435018 33098.142846229 
0.0 -750.3075110056387 7660.137417733903 
3.0 -4114.111851385552 27018.03167946451 
0.0 -1423.6158130219596 25124.667521584004 
3.0 -2469.6225495277426 18750.343971314152 
0.0 -781.861531753688 8895.513216828102 
2.0 -2006.6394899560485 20640.759287923596 
0.0 -1643.1927473827816 28503.218935633835 
3.0 -2677.226550095401 19931.0498481088 
3.0 -3447.0657685997676 23795.92939939641 
2.0 -2230.469068543701 23003.04200266279 
3.0 -4753.631503455107 29410.312217476654 
3.0 -3469.0133634417584 23805.434157040316 
3.0 -6373.152229045772 35279.001510656824 
0.0 -1470.334061211063 25772.749791633345 
3.0 -5754.086350717643 32906.73253451055 
3.0 -4792.562957584695 29579.010604331863 
3.0 -4820.563889057863 29639.179395710547 
0.0 -213.6771110779316 4458.610064142069 
0.0 -1331.1898922449368 23865.39661405471 
2.0 -3458.077205157567 31363.617639148237 
0.0 -1055.628426988856 13303.488848910092 
0.0 -130.82458171492678 4068.1895028778454 
3.0 -3569.434530022421 24240.727922709542 
2.0 -2263.76565251683 23304.54706907918 
2.0 -3500.1806116478265 31605.72780992206 
0.0 -801.668364454762 10170.126762730073 
3.0 -5700.397739990902 32724.6491341446 
0.0 -1189.944693952259 15225.490123708953 
2.0 -2134.8387151765373 21917.433295200663 
2.0 -1936.5044894337175 19844.79640812423 
3.0 -5176.046854766272 30873.789342236076 
0.0 -1108.2124740080703 13919.390774264675 
2.0 -2157.5811838165605 22238.530475586238 
0.0 -744.4305386185255 7619.273969012707 
3.0 -4763.0558937548085 29448.43517006365 
2.0 -4151.383292616692 35169.5498196061 
3.0 -3424.5760389018537 23630.486801257182 
2.0 -1881.408841044503 19223.476489678513 
0.0 -552.9157402089926 6250.721832228227 
2.0 -4430.8889006603895 36423.260199487406 
0.0 -414.287950469045 5409.111279317819 
0.0 -1103.1917581889759 13868.730498417988 
0.0 -1003.7765400764213 12675.984823871526 
1.0 -2670.6047101186696 37284.86149537939 
0.0 -278.85601662994884 4806.203101877078 
3.0 -6449.703369036875 35622.40788193591 
3.0 -3957.6063837721945 26302.3878948671 
0.0 -1075.5618132050336 13526.084683221081 
3.0 -2746.7419101192286 20291.97832276146 
3.0 -5974.278610176108 33734.18103544401 
0.0 -447.44803555425733 5634.567371194286 
3.0 -6321.417137423266 35109.786283278285 
3.0 -2993.1737379220494 21545.83276934823 
3.0 -2258.005254281381 17226.36343500209 
3.0 -3329.068576933064 23172.00869353265 
0.0 -1076.322083874711 13586.948879761203 
1.0 -2687.8696416154753 37420.12635360617 
0.0 -189.2516462154361 4360.847513233055 
0.0 -928.1438552816097 11828.714292380475 
0.0 -1233.7902546253754 16765.978119746404 
3.0 -5730.853984132316 32827.39980244773 
0.0 -1149.5192545944574 14457.507496797305 
3.0 -3101.2707825008947 22143.01225889666 
3.0 -4596.379156309149 28836.82562988185 
2.0 -2283.0852536223865 23553.733900614774 
0.0 -622.7793620244528 6720.567205842276 
0.0 -1082.092730351296 13640.730614178601 
3.0 -5093.935241607086 30603.904842178796 
3.0 -5896.630433904634 33460.30899415036 
3.0 -3239.8759988683014 22746.30608579999 
0.0 -783.2726936357984 8959.591260677942 
0.0 -1632.1688094211952 28249.61741262263 
3.0 -4514.8782225829555 28659.39171557596 
0.0 -676.4229604326723 7092.5970945151 
0.0 -895.6992171248885 11473.785223098346 
0.0 -1158.8720594262977 14606.415364786862 
2.0 -2167.4374991502095 22334.785161692518 
3.0 -6039.082779440924 33971.95031556374 
0.0 -1675.3367737816911 28897.014765202686 
2.0 -1574.0595188224963 9314.843575123452 
2.0 -3781.9418511144877 33439.99264683613 
0.0 -1621.0062380183003 28025.634904539373 
0.0 -919.0761223810343 11737.307947801797 
3.0 -6309.519521168623 35097.30626233035 
3.0 -5454.763047303256 31816.03452577111 
3.0 -4637.008198878486 28977.710984613466 
2.0 -1743.0640334132538 17735.574537078628 
3.0 -3189.7045197541856 22504.823545153402 
1.0 -2326.7032049205845 34727.335306578774 
0.0 -700.2368046311466 7267.359498894929 
0.0 -1120.4707029717215 14064.852346018404 
3.0 -5078.204862798865 30552.893503975614 
3.0 -5676.478550233687 32614.489409116533 
0.0 -793.1345656948678 9609.99500766418 
3.0 -6527.35125476957 35848.51754301201 
2.0 -4442.891003777386 36446.06416990463 
0.0 -1319.9510595131874 23740.525579984598 
0.0 -301.74249963220717 4844.396848192739 
0.0 -635.340197830251 6816.696644388803 
2.0 -3843.597319899463 33771.69619747484 
0.0 -216.50226553719386 4512.947829899896 
3.0 -5554.923868528931 32176.443328643025 
0.0 -584.5836891287931 6451.814282345186 
3.0 -4258.84863994497 27556.42160266371 
0.0 -971.6198991505765 12334.271033967012 
0.0 -1176.0853663134503 14917.577611053443 
3.0 -3226.4951001355475 22743.91651502884 
3.0 -5548.07390800251 32149.147463837042 
3.0 -3085.2114606763116 21991.871333519695 
0.0 -877.670429388462 11294.397740491186 
1.0 -2627.1290244715174 36913.91277753722 
3.0 -2805.569194765685 20559.66672244372 
0.0 -786.1204199658241 9164.839170544381 
3.0 -2519.244143236436 19122.087047003446 
2.0 -4248.077546673818 35590.248613039985 
3.0 -5423.1746765342905 31716.345919180436 
2.0 -3276.6825609162106 30195.13247546865 
0.0 -1487.6473551008994 26032.724303055988 
3.0 -3194.611081899117 22541.670421933824 
0.0 -1007.5124565616196 12727.383046104396 
3.0 -5241.333150444052 31144.68927035519 
2.0 -2045.307259698152 20935.15546731782 
0.0 -590.8645068791726 6494.512183013683 
3.0 -2554.3426367764264 19278.234587272374 
2.0 -1550.4840224621348 9231.303810556024 
0.0 -325.169304577116 5002.37664128514 
3.0 -4144.099745841406 27141.18697099403 
3.0 -6172.247101564445 34459.691227681215 
3.0 -3972.171087029913 26343.101437071393 
0.0 -1027.9211381995053 12975.90665379247 
0.0 -882.0281246556747 11346.745474628646 
0.0 -812.5179755352334 10663.65142060467 
0.0 -226.7222357655349 4536.323632051181 
3.0 -5692.686819286759 32690.61292111301 
3.0 -3834.160096518783 25673.66777968418 
0.0 -755.8744433705416 7713.918765870346 
3.0 -2428.56990864929 18666.95322690518 
2.0 -2526.605065417845 25447.7398378748 
1.0 -2081.1977810817684 32801.902149520014 
0.0 -715.3869417114953 7358.951321127324 
3.0 -5909.403382847349 33472.14955270976 
2.0 -2170.6417728543406 22374.01811912572 
3.0 -4831.661789339085 29674.842171615917 
1.0 -1781.928317629808 26274.155949710068 
1.0 -1389.5975740889155 22862.75132614808 
0.0 -596.490211012422 6534.197940743807 
3.0 -5335.137331741945 31442.341367064724 
3.0 -2105.2803467378685 15958.13541183263 
0.0 -767.0316912634974 7843.75243736988 
2.0 -4543.465521841576 36818.73254707527 
3.0 -3775.890744865861 25400.4218232427 
0.0 -961.0727178309317 12218.27656190676 
2.0 -1928.960516647517 19738.193426523187 
3.0 -4005.157929798618 26539.59103450524 
3.0 -4138.378538787608 27094.085132766253 
3.0 -2631.591479524702 19678.723775782 
3.0 -5783.390593689902 33035.04142508475 
2.0 -3487.3042917759026 31566.877238275287 
0.0 -577.7410495043748 6417.242412238199 
2.0 -2842.164764915307 25906.849649575717 
0.0 -1134.9917275130556 14298.260567950105 
3.0 -5165.418722579287 30861.943011418065 
0.0 -1406.5674456983033 24880.860819197933 
0.0 -196.81241995604836 4385.4205250704945 
3.0 -3720.1821385015114 25096.47115069372 
2.0 -1686.283882939958 17187.820391736976 
0.0 -419.23253830979235 5453.427545108107 
3.0 -5832.993694604241 33211.794916264465 
2.0 -3482.2859984764887 31524.51780762029 
3.0 -6160.249034258376 34455.469223180364 
0.0 -378.84476943537396 5254.502099774046 
0.0 -993.9323344401764 12569.425794659064 
2.0 -2287.9941785025458 23665.87052754896 
2.0 -1917.5049350354832 19636.16598228483 
3.0 -3572.7407592581035 24300.824499864386 
0.0 -1090.7730698544726 13729.246596569918 
0.0 -457.16107908780276 5695.283423795463 
0.0 -1209.8871813109206 15819.87769934516 
0.0 -1225.6842418732724 16442.70006946267 
0.0 -1181.229844458722 15024.611122241422 
1.0 -2112.6973610717077 32943.08248768997 
0.0 -945.6746084573149 12031.700398172727 
0.0 -1166.3551130920953 14734.258197513152 
0.0 -1273.1876126981335 17771.393316112884 
3.0 -3793.030639448571 25471.03433338081 
3.0 -6695.484278863781 36435.600737382985 
0.0 -1381.187705734415 24583.989200223703 
3.0 -2509.0457969600934 18991.7437818078 
0.0 -914.7293575627261 11682.887110702242 
3.0 -4310.347347249254 27771.88845310348 
0.0 -571.8345745743733 6376.960291734231 
3.0 -4209.442651657071 27369.629650544684 
0.0 -923.6113864867951 11782.98925310271 
0.0 -640.0579886986221 6857.856699983046 
3.0 -2923.5742223774014 21190.527982548887 
3.0 -3727.7860720521717 25146.686599205685 
0.0 -1587.3383558392209 27521.753039776908 
0.0 -796.129673371821 9779.791585297664 
2.0 -2212.623154927528 22695.199722822246 
2.0 -2069.873092837295 21399.461666422867 
0.0 -503.5953183794357 5945.909368893306 
0.0 -694.3578210330164 7216.71943454687 
3.0 -4158.2343533366175 27192.54575591065 
3.0 -3003.9875658015667 21615.356630608694 
0.0 -759.2285926569004 7756.982222475437 
3.0 -5710.343129435926 32750.727102414527 
2.0 -1862.279977348487 19072.39252241464 
3.0 -5602.247243319625 32353.101622181075 
0.0 -1238.5713785542066 16917.12795139846 
2.0 -2396.210375438826 25233.608803459138 
0.0 -1042.4655434008866 13128.999050414677 
3.0 -4645.389111933846 29000.857508657722 
3.0 -4265.588406430679 27635.7102056315 
3.0 -4741.330290563011 29370.4252351193 
0.0 -1011.131142081215 12781.872216349575 
3.0 -4884.274706420821 29880.33463229992 
3.0 -5276.682366274845 31222.667632054756 
2.0 -4386.053119789772 36214.16711943435 
0.0 -1598.177921791511 27718.947615962017 
0.0 -1195.535649389221 15370.416173051555 
3.0 -4974.266152809804 30194.330990755258 
1.0 -1452.4314307536226 24665.677312680444 
0.0 -1220.893649523118 16246.159269557871 
3.0 -2756.5856758127666 20317.41780769925 
0.0 -834.5849780973615 10860.09246473062 
0.0 -1365.7715414533784 24342.45382930678 
0.0 -1284.0726921462228 17971.741771660207 
0.0 -258.46741957478724 4680.103342342482 
3.0 -5059.4175918760875 30516.529444040185 
2.0 -1524.2974853964809 8790.788427593034 
0.0 -854.0633321225532 11060.86628061014 
0.0 -768.7898374835332 8014.503819499681 
3.0 -4221.100551516464 27448.42092714739 
0.0 -1415.4596835095408 25007.982944411975 
2.0 -2320.8457283025605 24083.4094593078 
2.0 -3173.7155799256766 29377.55231066078 
0.0 -661.5998912631121 6994.010155955881 
3.0 -2877.7291183808 20951.495201863116 
3.0 -5811.8502652849065 33115.78642699364 
3.0 -4732.802446099222 29348.1798927022 
2.0 -4102.965028466387 34919.80188741354 
3.0 -5952.552316872642 33674.61250612874 
0.0 -1114.2372064573879 14021.094196659385 
2.0 -1998.6098714051307 20468.988363512544 
3.0 -2964.610562386733 21413.273650872416 
0.0 -900.7523381941576 11532.105276549048 
0.0 -791.2850871357309 9473.566925656569 
3.0 -5006.412455522391 30319.60155930863 
3.0 -5223.289560979701 31063.273078212544 
3.0 -3732.8472514617943 25197.25866825994 
0.0 -1277.5704349789519 17868.922186036973 
2.0 -4531.103048119703 36760.92447574755 
0.0 -561.0418547691727 6313.908690220946 
2.0 -4040.250993910995 34611.8571853518 
3.0 -2785.284851876583 20505.403558457452 
0.0 -352.8894687139175 5137.25924110294 
1.0 -2714.4756790799224 37645.05160730644 
3.0 -5997.3447841959505 33816.00506260951 
3.0 -2178.126076263276 16345.090652401313 
1.0 -2634.6062329261567 36976.60220451495 
0.0 -1178.8150503720356 14977.165832797928 
1.0 -2440.2875527521855 35572.340834307826 
2.0 -87.97086611322935 3574.632198758257 
0.0 -1152.8731901539722 14508.917081091458 
3.0 -6072.2110823291005 34101.61028856437 
0.0 -1098.4703511485038 13820.269378710302 
0.0 -1085.7986736803034 13685.553880397714 
0.0 -1580.4235640433435 27398.15509508009 
3.0 -2884.1821305675926 20988.650524516124 
2.0 -4126.108733391173 35048.22283429649 
3.0 -4195.4658686931425 27326.748759844417 
3.0 -5067.296779839591 30529.03474952235 
1.0 -2565.9127897909807 36597.64419231513 
0.0 -1112.0356034431445 13973.684587661148 
3.0 -5283.984538253067 31282.126818676254 
0.0 -425.54389573768543 5491.0762443005215 
3.0 -3703.0393538291974 25013.142824602255 
0.0 -1435.5625475724848 25284.134611112317 
3.0 -6073.301888813364 34141.810141066344 
3.0 -4675.241945943779 29112.652915828327 
3.0 -3126.2520022628523 22207.74411397134 
2.0 -2145.470280566971 22006.506876022817 
0.0 -318.6234839922706 4955.271074209614 
0.0 -740.0650322552758 7562.392993165735 
3.0 -2204.6711217521442 16833.57288529311 
0.0 -602.3501695552469 6577.120295307839 
2.0 -1638.168905245255 9696.443807176687 
3.0 -5248.700977492344 31154.75282149546 
1.0 -1908.2913737656497 27063.741042671285 
3.0 -6654.615681002755 36291.90752625308 
2.0 -2242.5432606708077 23082.678902334985 
1.0 -2029.5978087316332 32209.200334857684 
3.0 -6059.514661352712 34069.21479636545 
3.0 -3397.9657898644896 23512.487501978056 
0.0 -1764.2143184651381 30497.142111673125 
0.0 -942.3908076290066 11989.247962447294 
1.0 -2699.1721618428087 37431.88167886825 
0.0 -495.67868112657493 5931.057168611921 
0.0 -1094.9473434387999 13777.967636819274 
2.0 -3644.2503438714484 32836.75793086922 
3.0 -2344.360660074007 18021.277523185843 
3.0 -4584.137086717309 28776.256488352206 
3.0 -4481.103289994137 28414.45223734778 
0.0 -687.0194464299032 7197.985031779435 
0.0 -849.6417826739353 11024.603271599299 
0.0 -1520.5910375005292 26504.5198629395 
3.0 -4576.197423040557 28743.83139334139 
3.0 -4899.348491696861 29952.614132304632 
0.0 -1038.421009495814 13092.82719089873 
1.0 -2598.5732287669184 36849.88784250211 
3.0 -5036.302906346572 30428.08596502201 
0.0 -642.6215054855921 6917.160092126383 
2.0 -1239.6134118841567 5896.862077276324 
3.0 -6554.8715371637645 35887.75794058827 
1.0 -264.92759021736174 4105.121917901482 
3.0 -5719.35369456244 32804.61485587739 
3.0 -5347.2723112421445 31442.430083153606 
3.0 -4996.819791064761 30287.908487231212 
3.0 -4895.577959820063 29900.100867776535 
0.0 -1197.2313713309127 15419.17091148528 
0.0 -102.96548386031732 3892.136170938266 
3.0 -5187.716222063659 30938.01331107776 
3.0 -4709.417200768947 29271.17548162224 
3.0 -4335.93697153302 27874.18137832291 
3.0 -6035.459424045659 33954.3051507972 
0.0 -1442.3507639025152 25376.79523559589 
2.0 -3545.576712795439 31947.349008342684 
0.0 -866.3196094073755 11227.76741018776 
3.0 -4719.265030724921 29300.478141166048 
0.0 -1155.9492999074157 14557.758359960406 
2.0 -2057.6147414771376 21045.425109180138 
3.0 -6423.731205315743 35506.316940846715 
3.0 -5265.305465653837 31194.94742082596 
1.0 -2707.414881615641 37497.58952822037 
3.0 -4701.041139525553 29208.456677026137 
0.0 -1592.2200706436877 27576.464307992454 
3.0 -3747.7501630640213 25255.167341268072 
3.0 -4477.247173592883 28397.14576419822 
1.0 -272.30144495751756 4126.548803796157 
3.0 -5461.275189572431 31853.433102335523 
3.0 -2711.954806980752 20058.105348026576 
1.0 -361.1140849851221 4709.036384415817 
0.0 -1294.8101022932572 18131.67050959674 
0.0 -1453.9619288615563 25541.606177465826 
3.0 -4953.977847095663 30125.235775404242 
0.0 -1333.7011704360582 23915.5383779991 
0.0 -1718.7172445761507 29713.46700625998 
0.0 -762.5822950176592 7816.099679246215 
2.0 -2018.760115462515 20702.00625942272 
3.0 -5410.39119681645 31669.640270609372 
3.0 -2072.6051144624216 7946.6559451426365 
3.0 -6022.441724850387 33928.583192461956 
0.0 -1377.3623872446492 24481.846640395008 
1.0 -2645.8302328204336 37057.930406349384 
2.0 -463.62460961278236 4200.884129240543 
3.0 -4662.486696008836 29108.680174340225 
2.0 -3808.5177594563656 33640.582286895056 
3.0 -5311.903959713993 31338.2278334828 
3.0 -2336.348782942656 17948.44051553843 
3.0 -5638.64465873069 32469.82885143756 
0.0 -1226.9715352163776 16491.422946828716 
3.0 -6359.0041628974095 35262.15882744617 
0.0 -1205.8160111653515 15680.413399589348 
3.0 -5023.584120952644 30386.399316176332 
3.0 -4343.09253326842 27939.646507862904 
3.0 -2741.0658512292916 20248.362492524622 
3.0 -5261.75178968721 31171.272430977762 
0.0 -1172.7506821150407 14863.821213935069 
3.0 -5294.439059378299 31308.28800769354 
2.0 -3378.6155696297465 30839.702240019236 
0.0 -308.339189500697 4881.528435979432 
0.0 -1203.99494056897 15622.82629018618 
0.0 -1682.7177094706508 29068.501507645335 
0.0 -872.7475797755138 11250.129357836593 
3.0 -3899.4637148681018 25992.455162766608 
3.0 -3183.506096316257 22453.253488834955 
2.0 -4275.291720318646 35727.91173488631 
0.0 -533.917425624356 6130.794271501714 
3.0 -4520.16340061627 28693.382274255662 
0.0 -1124.4937400026722 14113.533682885167 
0.0 -769.6430037152318 8068.536238716342 
2.0 -3237.501176546145 29824.056012441917 
0.0 -885.1922051548954 11404.039433177375 
0.0 -1314.1424750160666 18410.42979625887 
3.0 -5185.533152973882 30909.1215132246 
0.0 -807.90067264311 10573.557271857026 
3.0 -4804.954132066885 29601.2871164782 
2.0 -1858.1308775826058 19031.8867298813 
0.0 -890.2724944371015 11439.428766667386 
2.0 -3320.77117550759 30473.457381951626 
2.0 -4494.756824899312 36646.3583420877 
3.0 -6007.223726577417 33887.28503945484 
0.0 -1134.0055790900265 14240.170220632228 
3.0 -4590.685184763309 28799.90959328823 
2.0 -4287.14200773326 35765.60825816369 
3.0 -3419.4599383033406 23598.33174373723 
3.0 -2300.549423957053 17563.42593072862 
0.0 -516.4406884201439 6041.139529937825 
2.0 -1960.3827750394687 20019.566289002094 
2.0 -4192.843973266133 35322.6600515828 
3.0 -4837.792203953223 29692.71476617044 
2.0 -2122.6766490520226 21852.506741121808 
3.0 -3609.185744575396 24522.695954328552 
0.0 -478.3480081786227 5781.000135628153 
0.0 -1446.7858560080856 25494.51874259204 
0.0 -1223.9004706977682 16368.044563011003 
3.0 -5370.477414245159 31521.173462890165 
3.0 -5539.420186735786 32107.191129085644 
0.0 -1357.287176473168 24268.23116520547 
1.0 -1874.8173643153702 26841.07986707968 
0.0 -608.276292286595 6605.331296474935 
0.0 -1202.4791174386012 15572.397910200167 
3.0 -2590.8379953874787 19436.912751322765 
0.0 -790.2145226977221 9399.635034043415 
2.0 -4534.358388334719 36807.99069509527 
3.0 -2888.015285716309 21031.697884267618 
0.0 -723.4829642830603 7453.424042175118 
3.0 -3308.569231938597 23146.7266574919 
2.0 -3868.334201225698 33825.097257485184 
0.0 -836.7677376256061 10906.329155762505 
0.0 -989.3701309474193 12532.016839284192 
3.0 -3826.9293002404524 25634.343271308524 
3.0 -5088.801079881572 30581.476438230722 
0.0 -68.97962163011121 3816.2215498331793 
2.0 -1325.6777616375196 6272.740744214754 
3.0 -2234.8807803316777 17041.052772471507 
0.0 -845.1264518355385 10976.782434994791 
0.0 -1529.8734700768327 26663.575169813037 
3.0 -5137.440054188733 30747.954678282633 
2.0 -286.67690079121934 3898.2774442459204 
2.0 -4214.2622297903845 35422.82993407156 
1.0 -2723.3458841400347 37714.4036134511 
0.0 -1130.8940670113038 14195.889451838895 
0.0 -1533.7505143370877 26697.98592051103 
3.0 -5017.195016111422 30339.86580281504 
3.0 -6181.19032546891 34525.18443097051 
3.0 -2201.0161034930466 16676.443480434435 
3.0 -2737.78327924676 20212.541683814692 
0.0 -729.0372620735684 7490.765010814684 
3.0 -5760.140657588256 32956.56156941475 
1.0 -2655.081146707367 37174.61445544211 
0.0 -1606.1577074884635 27807.572156944057 
2.0 -4410.202501279861 36318.72707299581 
3.0 -5683.554148708438 32668.293470660123 
3.0 -3506.2642249937385 23980.400401415078 
3.0 -5302.639892975167 31311.773516867914 
3.0 -4920.11604261616 30002.226782507823 
3.0 -2475.297199542985 18883.92666438529 
3.0 -2078.934615584393 15878.996811473677 
2.0 -2258.8201066446 23218.17381974405 
3.0 -3337.4315069172117 23209.52495344835 
2.0 -4026.803179368896 34568.33063994264 
0.0 -1801.6365006222445 31266.7847971368 
3.0 -2561.9886457508464 19317.57299783903 
0.0 -780.6398266495651 8819.93445699022 
2.0 -4490.186324859045 36616.52667610386 
0.0 -385.6919479259841 5275.184587970024 
3.0 -5631.785679703613 32452.738138593533 
0.0 -479.4097047227693 5819.387957654502 
1.0 -1981.9981734442997 31835.71743508239 
3.0 -5144.434602127292 30772.412053291762 
0.0 -565.3977953960815 6342.504413581937 
1.0 -161.8333143975755 3930.9074109409553 
0.0 -542.5656881588644 6196.3806220782235 
3.0 -5862.866324030077 33311.10047325198 
3.0 -3927.571904981292 26118.917254258904 
3.0 -5794.147607952242 33047.18627159117 
0.0 -398.9310122355829 5333.808057671101 
1.0 -2491.9699724385673 36124.74781731118 
3.0 -5233.638308237049 31087.77858007779 
3.0 -4812.295832635069 29621.90804906829 
1.0 -2427.7595362810966 35553.866999504084 
0.0 -1266.6630882480954 17645.10439527935 
3.0 -4163.401888833995 27246.103859929455 
2.0 -1991.7098681152102 20366.64308091411 
2.0 -1576.7769360019868 9371.698065671502 
0.0 -355.55531624212745 5176.484880622116 
2.0 -1853.8824390935267 18920.39717541046 
0.0 -1353.7114519373106 24171.057806943663 
0.0 -655.7463754730092 6957.215701261066 
3.0 -4724.768357381881 29320.821765674023 
0.0 -985.9454727088148 12489.456384321573 
2.0 -3590.4873454011467 32559.291126525837 
3.0 -2846.7257157241493 20816.52729996808 
3.0 -5876.690880350448 33384.00270824385 
0.0 -977.2596548324078 12375.51141098707 
0.0 -1199.1530710939544 15480.922295370508 
3.0 -2077.1174373936447 15764.47513225206 
3.0 -5769.857893509841 32982.060237848294 
3.0 -4979.411678995817 30267.889195463842 
1.0 -2533.2335057430855 36345.23968155028 
2.0 -3466.089964476409 31461.164097069104 
2.0 -3154.4150654582627 29094.087813434886 
2.0 -3409.7488969789642 31024.857457551872 
0.0 -774.7265081736693 8371.82142337463 
3.0 -2647.846615216056 19811.055492182706 
1.0 -2387.8917325105826 35205.25229151406 
2.0 -2036.187683167334 20876.160135438084 
0.0 -1127.5000528910618 14153.193778742592 
1.0 -2450.576188407059 35704.78982603803 
2.0 -3259.3791972651725 30036.311601685833 
1.0 -2715.928589187947 37679.20522235917 
0.0 -733.2839088788305 7523.191816428578 
1.0 -2238.6353364735414 34020.45734153871 
3.0 -6423.683205772474 35477.49334232174 
3.0 -2937.6692038736264 21245.965784283257 
3.0 -3104.4562955839474 22182.93873932249 
2.0 -2151.1722293574035 22092.855206389515 
3.0 -3061.039291726945 21883.36498413906 
2.0 -2457.697048687652 25291.362232771964 
2.0 -1756.152628118964 17896.480912951498 
3.0 -4361.766378906481 27971.922006327193 
3.0 -3594.753810517434 24410.298867403322 
0.0 -668.0528184724942 7029.013687743743 
0.0 -955.3924417192658 12142.40103339257 
0.0 -1228.3737026128308 16554.45384923344 
3.0 -3907.100996412047 26055.466588341507 
0.0 -1596.81405018957 27659.72717705318 
0.0 -809.1868553400442 10606.416567448945 
1.0 -2552.368582481642 36500.32560017169 
0.0 -909.1582165761565 11649.96326408951 
3.0 -3823.3813417386928 25608.056883935602 
3.0 -2933.336038661684 21229.201938411472 
0.0 -842.6658267482027 10939.59257544424 
2.0 -3963.955423357378 34345.43669819517 
3.0 -3989.399371237626 26443.85163477272 
2.0 -4171.502400055113 35299.13796767008 
0.0 -332.4153741490122 5054.1038180200085 
0.0 -1564.5331493339036 27170.58401917864 
3.0 -3742.3279234842257 25206.045560164723 
0.0 -1253.0447418430297 17335.502688605993 
0.0 -527.3908006496678 6089.810163118264 
3.0 -4868.163516507041 29850.81171389377 
3.0 -5417.406408898623 31679.851785070485 
3.0 -4874.336025974786 29872.90544921423 
1.0 -2652.751530944945 37095.15358020026 
0.0 -982.6717160447627 12449.346410173861 
2.0 -3921.370756639222 34079.35589902096 
2.0 -617.8841549971678 4659.2712703867455 
0.0 -1289.7595360860573 18055.07062888157 
2.0 -2033.4759257841251 20787.954554453918 
2.0 -1886.467865882961 19337.866857993195 
2.0 -4567.453920129006 36908.883727145396 
2.0 -737.4477616889178 4769.20607776619 
3.0 -6552.75908246899 35875.86691395869 
1.0 -2675.5248164907493 37296.758649654956 
0.0 -1034.1779285842754 13041.851145124769 
0.0 -1496.4691059487009 26146.222741493904 
1.0 -546.7839743781302 4918.415487282107 
1.0 -2726.932195226577 37743.285513476636 
0.0 -906.3493441789852 11612.2107664767 
3.0 -6300.5728067269565 35071.08939141443 
3.0 -3548.3492825994394 24141.565704457313 
0.0 -447.77988503287474 5681.577876269435 
2.0 -1972.298783526627 20176.919001488095 
3.0 -5596.651405901733 32319.665085817913 
3.0 -3912.0604458729463 26114.12090123442 
3.0 -5317.0599783052785 31391.89294602091 
1.0 -2639.2108851034477 37008.277852216015 
3.0 -5646.795766107842 32507.88601536075 
3.0 -4925.1354896399525 30029.72759545373 
2.0 -4347.666580527311 36036.34653260074 
0.0 -539.9931136894596 6167.221078681716 
2.0 -4329.083760570229 35925.321276562456 
0.0 -1693.5757766811146 29407.275427900346 
3.0 -4617.764160969045 28894.331439933983 
2.0 -4293.462971172523 35791.15761388437 
2.0 -3639.3289805628447 32763.99885471799 
3.0 -4452.541854292907 28294.791742989662 
3.0 -3997.895774063061 26467.43171367058 
3.0 -4988.834506093887 30271.32263557449 
3.0 -4563.875299791984 28700.61903514094 
3.0 -3979.0846673945416 26367.816865756573 
0.0 -1023.2140503651476 12916.82516803058 
2.0 -3313.5575234679527 30351.639801966503 
0.0 -903.8141467486298 11566.555853856411 
0.0 -1193.0700958288621 15304.74758988901 
0.0 -1611.4517946072322 27880.435049325766 
2.0 -4416.576351954166 36357.86714283042 
0.0 -1200.2919995088878 15520.06832463371 
3.0 -5376.172746120067 31572.99914363784 
3.0 -3055.0393655075377 21861.035325143508 
3.0 -6244.045398998463 34800.42390823864 
0.0 -1236.4494930195476 16855.571694619022 
1.0 -2702.782526899825 37474.53038922214 
1.0 -2294.704167732958 34570.83739787168 
0.0 -1168.7649619139377 14777.187442664228 
0.0 -1304.1879220957917 18264.011458970923 
2.0 -4380.448839834085 36160.67361595587 
0.0 -1017.9997675126386 12843.633780648359 
0.0 -162.49803974366117 4184.533835979243 
0.0 -716.7773662453318 7426.727976630652 
0.0 -1248.310817917356 17210.883259856546 
0.0 -650.3728745090275 6934.450727604613 
1.0 -2183.9799307006488 33734.09603692926 
3.0 -4117.473715608984 27056.49621388821 
3.0 -4367.141555316732 28006.854233366663 
0.0 -1170.8815586801707 14818.913672070517 
0.0 -1263.7262807290579 17582.261509790565 
1.0 -2484.8075224984914 36005.213133171426 
3.0 -3713.6859990226053 25053.75309086316 
3.0 -5028.097852750589 30421.181802348034 
3.0 -2640.2179948443704 19765.008602714035 
2.0 -3415.559988478042 31088.44995138194 
0.0 -671.8437287014034 7055.6314237763045 
3.0 -3861.828866679767 25812.815490802182 
3.0 -3760.874786109247 25329.30953083233 
0.0 -803.6035739004632 10325.172764327051 
0.0 -1311.5725276573676 18366.490798467188 
3.0 -4305.172751473916 27747.872437282487 
2.0 -2926.3634068282777 26872.932836273405 
2.0 -3219.312758757307 29698.596152118127 
1.0 -2512.917404749542 36183.88375330215 
3.0 -4706.459601350647 29237.393281188968 
2.0 -3709.7436575862203 33053.19039422218 
3.0 -6493.066444357263 35702.0894284392 
0.0 -1232.3398509291023 16706.9939500572 
2.0 -1795.7640201196193 18355.549106884777 
0.0 -611.7914998436408 6650.44785753394 
1.0 -1988.1180425292364 32003.0493353332 
2.0 -2574.423204550218 25691.49002923097 
3.0 -5327.096579045271 31395.865898864693 
3.0 -3757.401421145685 25326.438057003725 
2.0 -1871.6038899608363 19146.080612826783 
1.0 -1925.9272276105808 31404.44209381138 
2.0 -4463.639495955854 36499.24844639707 
2.0 -3714.353891746559 33165.17944255939 
0.0 -708.8758838177607 7325.180491210616 
0.0 -958.2400762225195 12160.995320332328 
3.0 -2236.7255521123684 17064.51430746225 
0.0 -1206.4052337632568 15735.93010674138 
3.0 -3114.3675987165475 22190.50271446922 
0.0 -521.4173469384814 6059.122543443858 
0.0 -1369.7149711035963 24438.776854798518 
0.0 -787.4962448644818 9250.210839769354 
2.0 -3120.0737967082287 28732.027431248156 
1.0 -2018.0264921780047 32111.582766298903 
2.0 -4110.062357746176 35026.75927443678 
2.0 -3251.3538661332277 29932.094097201614 
0.0 -1492.089810072542 26081.912690062745 
3.0 -2796.3332834204357 20539.58880105848 
0.0 -1211.228809119293 15918.305157867357 
2.0 -3440.94563882221 31235.277061240857 
0.0 -127.2986345481795 4033.147352375003 
1.0 -2099.0017865507716 32803.298429873656 
2.0 -3814.9174511200436 33675.22740058722 
2.0 -4450.452633926278 36480.10865655608 
1.0 -2578.004269980736 36684.15495079597 
2.0 -4372.174644674641 36112.66791021339 
0.0 -1559.9986280371 27093.07902642802 
0.0 -797.9281421716659 9871.091091578448 
1.0 -2482.3265400999885 35938.51738950032 
1.0 -2039.2227366375507 32303.6371908458 
0.0 -705.7921028780888 7303.126241155387 
0.0 -1340.9150166987483 23993.665065069818 
0.0 -774.3391891399458 8345.820810854853 
3.0 -5873.278650660983 33356.092306198516 
2.0 -3605.957816511983 32654.183828078807 
1.0 -2244.643786012918 34350.77914615006 
3.0 -3362.589449706122 23303.95456965235 
0.0 -794.4520139670785 9647.611351896705 
3.0 -3405.331160139274 23519.613674688957 
0.0 -979.2028345150529 12412.048271425661 
0.0 -614.328179716642 6679.666948884729 
0.0 -967.8337048416815 12279.35119808788 
3.0 -2587.2520318865763 19401.77631631124 
1.0 -2060.634256443327 32501.489035168597 
2.0 -4224.777564404783 35459.46323016258 
2.0 -2959.1324730561737 27250.301431042717 
2.0 -4357.962181355413 36038.902078505074 
3.0 -6283.322086130812 35040.58161926033 
3.0 -3599.814802074319 24455.447490200888 
0.0 -797.8660645019905 9852.24039349433 
1.0 -2464.645870997448 35823.06121122459 
0.0 -1022.1403741230729 12896.308783889972 
1.0 -2390.053311740801 35360.10667898918 
3.0 -3810.7702094929946 25582.460723682587 
2.0 -3201.831084684252 29601.539338930324 
2.0 -2204.423564964203 22668.101829347954 
0.0 -1396.401702314635 24766.022814827866 
2.0 -1968.6889732756742 20170.2783275139 
0.0 -73.3277876934901 3832.033766766517 
0.0 -1230.6720269438147 16635.954871925103 
2.0 -4269.175320266654 35697.04471691814 
3.0 -5863.492905165311 33349.798788797896 
0.0 -805.1076625516315 10334.854761369177 
2.0 -1788.690034039459 18266.905728552236 
0.0 -1031.5378725382684 13017.054621367137 
3.0 -6381.5225664946165 35379.2842336128 
2.0 -3768.3242053086988 33297.31360935433 
0.0 -1346.4707905313549 24077.520103522213 
0.0 -1867.1679401704807 33125.05973620837 
2.0 -3896.530469477181 33913.52906252209 
0.0 -1015.5633899333592 12822.277650758488 
1.0 -2222.2743921427727 33888.18364986258 
3.0 -6385.656177918411 35393.58095946922 
2.0 -3181.541989296183 29454.42202020505 
3.0 -6297.500316507703 35045.38679946094 
0.0 -1510.4489177053433 26394.379708617616 
3.0 -5774.313162614368 33000.269860876455 
2.0 -3343.298367240726 30563.706776269744 
0.0 -962.939981729982 12277.68106109541 
0.0 -1192.0224070344902 15279.669969648596 
1.0 -2584.104747844898 36733.43479971471 
3.0 -3307.379180116737 23046.47097484683 
0.0 -1711.6426176255175 29513.598924165388 
2.0 -717.9266649272414 4729.351837123462 
3.0 -2997.2473486109766 21563.45809007618 
2.0 -4240.5568322514355 35569.70502513694 
0.0 -1571.9885436336822 27308.899713300703 
2.0 -3305.5688154306536 30310.379910470194 
2.0 -1758.4932468164536 17936.53595729186 
0.0 -1228.998928348489 16595.01283617493 
1.0 -2126.6696869742136 33008.58793701652 
3.0 -3983.481622680759 26407.083010872975 
3.0 -6016.280958772366 33926.473713515894 
2.0 -2593.552541354044 25838.780022652885 
1.0 -1999.3710438090975 32043.73342027376 
2.0 -3369.338972551279 30741.39705254195 
3.0 -3851.9040817098953 25738.881851193793 
2.0 -4300.02632950912 35809.16524127101 
3.0 -5590.210069604623 32304.52340634532 
1.0 -2653.101527380854 37143.00367670208 
2.0 -4169.88052480845 35233.765461861025 
3.0 -3853.6218089189083 25807.782965292663 
0.0 -1404.8931492584263 24879.677636831486 
3.0 -3846.554252026982 25716.966688903463 
2.0 -3374.159809756255 30774.47160505265 
0.0 -311.71385336982837 4939.463076496096 
0.0 -1392.6167979985614 24738.238060260996 
0.0 -1512.0745776905042 26472.45484546907 
2.0 -1299.3015397263364 6107.402649452522 
2.0 -3987.594806451669 34422.81418555232 
0.0 -332.00792940852534 5029.859963275666 
2.0 -2100.763018419582 21584.81737814896 
1.0 -2728.535867789948 37798.7820680891 
