# Supplementary material for: A Pareto approach to resolve the conflict between information gain and experimental costs: Multiple-criteria design of carbon labeling experiments
Source: PLoS Comput Biol. 2018 Oct 31;14(10):e1006533. doi: 10.1371/journal.pcbi.1006533 (PMC6209137; doi:10.1371/journal.pcbi.1006533)
Supplement: S2 File — ZIP archive containing Matlab scripts to produce the substrate clusters and replicate evaluations (S4 and S5 Text). (ZIP) [file pcbi.1006533.s008.zip › Cluster/Cluster_3D_CNMR/objectives_SMPSO_CNMR_2_iter_3800.txt]

1.0 -2731.5840691668 37802.4036134511 
1.0 -57.772749665138555 3555.5675887572033 
0.0 -1402.8299082326773 24833.7332729358 
3.0 -6756.41515669988 36741.19608659373 
3.0 -3199.401625452841 22548.121482423518 
2.0 -1834.3601480506609 18735.81353879236 
2.0 -4000.1407435120004 34436.94137474709 
0.0 -903.0866623102868 11571.042838707894 
1.0 -1893.1142716723093 31317.192521747 
3.0 -3022.966813418562 21712.160478347552 
0.0 -227.7228067031313 4565.969489402522 
0.0 -196.13735452184872 4495.84224960987 
2.0 -1641.689775245036 9825.751571159839 
0.0 -776.3423838384364 8485.035760930508 
3.0 -6427.031023918312 35424.54080070863 
3.0 -6502.693188783203 35679.85271435595 
3.0 -3135.108832537951 22258.688561582632 
0.0 -774.0920571546349 8348.31963433215 
3.0 -6408.598042381032 35390.82546584745 
3.0 -6215.8585598166455 34644.29292963811 
3.0 -6319.2241359708105 35013.71357210553 
3.0 -4352.128265262117 27918.728038259393 
3.0 -3804.24644059407 25531.224210304863 
3.0 -6190.303457732145 34566.270225604516 
3.0 -6704.133816522451 36436.374481905994 
3.0 -2421.8893125651784 18544.829848100544 
3.0 -6481.453482845614 35632.91870090297 
3.0 -5909.756959524574 33536.638467310746 
3.0 -4835.289099339849 29735.331364032587 
2.0 -2249.267566079694 23232.518118489585 
3.0 -6518.564276157462 35705.693205049436 
3.0 -2896.397933386868 21087.95530913832 
3.0 -6336.569436972543 35102.94405730692 
3.0 -6717.900741216243 36654.86876386979 
0.0 -508.2885637584828 5945.349112086739 
2.0 -1542.17584561775 9125.88688277816 
3.0 -6454.835341730878 35518.14635612773 
3.0 -2792.587971118926 20569.816728229678 
2.0 -2157.0542341466644 22151.84221944565 
3.0 -5236.551388798502 31113.701310300115 
0.0 -1511.5755128523008 26373.32627526682 
1.0 -2691.7201005559523 37381.15159796965 
3.0 -3984.448774537113 26439.544327661893 
3.0 -3415.4139320954796 23581.63636246892 
3.0 -2220.5840858828933 16677.037048874397 
3.0 -3959.6689050808573 26310.526825174577 
3.0 -5538.134587189731 32134.943481388895 
3.0 -5221.589500715974 31073.514321948605 
3.0 -6123.286198420943 34348.36662619262 
1.0 -58.519429463459474 3672.894824562517 
3.0 -4916.029640101837 30049.7960631205 
3.0 -6595.793511739476 35983.73948441274 
3.0 -3010.4004768538534 21633.690368089534 
3.0 -5466.928773996697 31879.74535557082 
0.0 -1456.8914275315524 25594.394792522784 
0.0 -787.8711273546453 9244.31870158519 
3.0 -3316.311893201049 23110.931905371825 
3.0 -2835.9533209341107 20758.991540026407 
3.0 -6666.016514959038 36283.59099883887 
3.0 -4849.47422269804 29781.107817646294 
0.0 -1133.4170437642877 14232.802431901131 
3.0 -2805.9639488675994 20627.491957043454 
2.0 -4574.210662539634 36945.98968760283 
2.0 -1966.0230018526627 20056.883781817596 
3.0 -2953.250844380899 21335.434634215315 
0.0 -462.17843409655256 5700.4913109105955 
2.0 -2255.299288526316 23344.984086390996 
3.0 -5361.753223651184 31512.366054448306 
3.0 -5933.621320473576 33602.923942828456 
0.0 -1143.9043831987108 14377.466932296235 
3.0 -4412.813889560063 28195.06136678098 
0.0 -491.8247595758689 5852.910982155853 
0.0 -1266.2259126071817 17665.176888057264 
3.0 -3396.546760603517 23484.763471981016 
3.0 -2823.9129817180765 20677.371491456823 
0.0 -1139.7417222919655 14323.61250431174 
3.0 -3216.2287625113036 22621.71980059027 
3.0 -5012.734453943052 30352.88646502516 
1.0 -2684.0542495931027 37307.98210324999 
3.0 -5374.044881393912 31568.01591661988 
0.0 -310.1008453467646 4949.044560826053 
3.0 -5394.402069301475 31632.93135184548 
1.0 -143.83077865194537 3892.974815931775 
3.0 -4791.350862800795 29559.4072193351 
3.0 -5413.514325686922 31683.69306834802 
3.0 -5620.062868930155 32399.507335553375 
0.0 -768.377960042388 7967.836520873883 
3.0 -6237.296087254897 34725.78879344753 
3.0 -3163.5664313311518 22376.79229375594 
0.0 -72.24782909074885 3801.5267350731874 
0.0 -778.4163309682247 8663.254389857842 
0.0 -1148.7813024416143 14461.86112968063 
3.0 -6051.2256895582805 34090.3531576904 
3.0 -4047.213892604379 26705.1202907317 
3.0 -6443.200482144323 35474.193978960626 
3.0 -2706.674088750176 20128.352553753644 
0.0 -83.14473307757336 3843.5849540878826 
3.0 -2876.244743766996 20968.724897048385 
3.0 -3291.105139887278 23009.8756053309 
3.0 -5743.293575861717 32885.07056786749 
3.0 -4420.542207253182 28238.27881188031 
0.0 -495.96213013862774 5882.329644360614 
2.0 -2905.5614105659383 26833.448718073163 
0.0 -795.203720891516 9694.625672403385 
3.0 -2367.7203137962288 18231.530879401813 
0.0 -122.5974106581851 4106.790779634536 
3.0 -5878.009038057218 33357.88457666863 
0.0 -442.9286930016816 5581.898103079694 
3.0 -4066.606873788942 26796.98131758149 
0.0 -1620.587840687979 28024.551685471055 
3.0 -6469.569373396459 35586.90405578049 
3.0 -4728.165203923235 29363.79237967731 
3.0 -3035.6600698378447 21764.9014797076 
3.0 -4586.174695454996 28794.8810407531 
0.0 -994.4769707341668 12573.114353269128 
0.0 -1275.154351449861 17816.488708032506 
2.0 -1950.7342626395825 19918.87898594334 
3.0 -6088.712319595199 34212.32207652197 
1.0 -89.064279623726 3738.631712035952 
3.0 -4632.521869819994 29004.69716963264 
3.0 -6303.545531830499 34986.96826464948 
3.0 -2171.8770725991735 16066.692585982193 
0.0 -430.54405092973445 5545.518086711315 
3.0 -2186.513363221753 16269.841062637886 
3.0 -2494.00782213876 18932.85070521949 
3.0 -5714.482322204087 32793.55385113625 
3.0 -2984.239438237964 21489.594849850808 
3.0 -4902.020445806953 29958.397076418405 
0.0 -352.53791944251964 5139.855696885683 
0.0 -1522.0214373538718 26548.489393313914 
3.0 -5481.174927791975 31893.71568688358 
3.0 -5526.1446277913665 32083.7489725201 
3.0 -3637.6175664640673 24719.0001946338 
3.0 -2273.997886083665 17074.743290987586 
3.0 -5380.295284692488 31599.882195743714 
3.0 -5895.560287211655 33480.32012888593 
3.0 -3940.714705206515 26265.49643933642 
3.0 -4777.0735898300345 29525.979027671336 
3.0 -2242.805864740817 16861.923293716205 
3.0 -4966.285085169916 30182.693604721655 
3.0 -6632.879538819296 36125.879455298214 
3.0 -5985.286017747616 33778.602739709095 
3.0 -1737.164545148887 5752.887873850104 
3.0 -4946.506652670853 30118.3145990291 
0.0 -924.5311384488411 11798.204558480427 
3.0 -2509.5860094574423 19067.52756614606 
0.0 -803.3249972257473 10255.3637366479 
2.0 -3649.2217614982633 32851.917124382955 
0.0 -1050.1584047949166 13225.257204470709 
3.0 -4826.728735324596 29681.799058555604 
2.0 -2095.7344662785163 21522.23961731262 
0.0 -802.3963099567345 10177.538822445367 
2.0 -1884.957790023295 19268.63655572056 
3.0 -6612.858444687478 36015.758518925766 
3.0 -3897.8337301604447 25968.30398515018 
0.0 -479.4621956434808 5782.634333804495 
3.0 -5326.030197859431 31418.91515198237 
3.0 -4957.29557718338 30156.805603630746 
3.0 -3241.201706273926 22810.79584911931 
1.0 -2645.7239998796504 37069.259468830314 
3.0 -5763.872251182932 32938.49322364703 
2.0 -4078.3363740414497 34804.73276986016 
3.0 -4454.666378075291 28313.53512573325 
0.0 -253.90551718692848 4719.156666559798 
3.0 -2090.4117063726217 15488.881155815336 
1.0 -2146.0107118372484 33380.02897603609 
3.0 -1992.6543858097996 14042.7910034848 
2.0 -2176.200254743511 22425.93382854551 
3.0 -5429.851322398662 31723.61816212613 
0.0 -986.9349247152949 12486.941821096592 
1.0 -1715.0427999672443 25486.883760394867 
3.0 -5313.981102541758 31351.843222266994 
0.0 -383.11745839219594 5249.432326069279 
2.0 -1721.4406245979349 17495.127805208413 
3.0 -5776.831581559692 32979.19067836107 
3.0 -4714.007042900695 29293.592692776117 
3.0 -6208.948511371797 34612.39580582215 
3.0 -3870.6350922836727 25859.60004138099 
3.0 -3099.3078665081607 22074.603916670254 
0.0 -1168.2828467722113 14768.276284218167 
0.0 -843.2707988427344 10925.09776627201 
0.0 -929.7684529064544 11853.192629062303 
2.0 -2124.889669981188 21818.98040987858 
3.0 -2849.990619682836 20905.73198346577 
0.0 -781.9583059543124 8872.979163738886 
3.0 -6537.09894416902 35767.94965940158 
0.0 -1039.2003997312258 13109.366244256038 
3.0 -2152.1631616435698 15802.254602447325 
2.0 -1692.6555421961623 17197.09767286403 
3.0 -5644.061015724822 32512.37472572157 
0.0 -1058.6076600589713 13336.77913766919 
3.0 -4438.5309224232415 28278.359039507854 
0.0 -799.2509998957281 9983.870332354369 
0.0 -836.7761982758583 10880.474770394594 
3.0 -5860.283810865445 33337.032433697634 
0.0 -1229.9878945216378 16609.18641278168 
0.0 -628.3032330871304 6757.441543322395 
3.0 -3078.9201747425445 21992.890896027788 
0.0 -998.0672428244832 12647.576939010818 
0.0 -1219.1029575105404 16200.309416288015 
3.0 -3418.8812473460835 23640.827113675663 
3.0 -2736.9237143934756 20267.30274545807 
0.0 -847.9050801455514 10985.900611765905 
0.0 -243.09545903818503 4689.354140004818 
3.0 -5752.158240501734 32923.54789065132 
0.0 -890.4738994431609 11455.564329494242 
0.0 -1284.88106220256 17983.85974958623 
0.0 -1245.5199849764606 17130.21914092067 
3.0 -6072.1699492575535 34193.817307340476 
3.0 -5699.676408432183 32703.618535022426 
3.0 -5949.952081275469 33629.02883814766 
3.0 -2745.888628625942 20306.99258433212 
3.0 -4672.194958979206 29132.555504909273 
2.0 -2033.8576827068064 20862.183678320092 
3.0 -6039.255135261668 34063.74559678851 
3.0 -2486.2805208983596 18901.641650144247 
0.0 -1628.6515326478013 28140.085171233997 
3.0 -5731.556016882354 32818.96060285031 
2.0 -3427.3164475810377 31204.614764998398 
0.0 -1217.3373593108365 16135.682347612661 
0.0 -1164.8075468650022 14706.951982773087 
3.0 -5681.935448897514 32684.209445614946 
0.0 -670.9303363740663 7082.88688297276 
0.0 -363.50331780529586 5169.999754989778 
3.0 -2885.386330309827 20994.38587521811 
2.0 -3701.459200201718 33059.337434720685 
3.0 -5824.280007457448 33172.90588115022 
0.0 -1771.8698993410567 30652.94792484238 
3.0 -4476.567270726475 28408.019514217736 
3.0 -5631.8470872654725 32457.594993959792 
3.0 -4604.8259058918475 28894.506644856803 
3.0 -5161.293625294894 30870.9071465361 
2.0 -1755.1841566274366 17875.19707332829 
0.0 -410.29585850960984 5372.153235338169 
3.0 -5994.658181586067 33854.75752328099 
0.0 -1181.0033117498817 15039.577909173808 
0.0 -784.5228319344405 9013.796464464385 
3.0 -6573.891850912432 35880.6525985112 
3.0 -6004.65855883011 33912.03465175609 
0.0 -1803.8708379935617 31283.226320560592 
3.0 -6017.40177273674 33929.5750347459 
2.0 -3819.621280052493 33639.65776255786 
0.0 -1387.9313245419537 24627.2714419966 
1.0 -1353.679115327424 15310.675086836382 
0.0 -181.59121256049048 4403.124268426374 
0.0 -679.6202624291353 7115.13061799568 
3.0 -5000.36853129224 30320.709256333383 
0.0 -644.6579502808248 6874.12161347375 
0.0 -886.1364225714888 11399.813591243315 
0.0 -782.1547014392146 8947.926771932403 
3.0 -3338.3639443535917 23194.017962535137 
0.0 -934.914553867416 11907.430289673037 
0.0 -1335.0147913622927 23914.954335024697 
2.0 -1925.5894535403759 19677.096584330055 
3.0 -3854.1585928756526 25761.28253409888 
0.0 -1191.1397972119935 15255.516685744942 
3.0 -4113.852200562017 27021.142708155043 
0.0 -791.1885854624729 9497.96699745816 
3.0 -6266.512836809647 34907.103439365106 
3.0 -4182.687308602691 27309.08928048012 
3.0 -3741.248979612403 25276.250397808275 
0.0 -573.6064086555646 6363.521003375015 
3.0 -3551.999865266787 24172.925767278623 
0.0 -1074.7109799117761 13520.286297789396 
3.0 -4743.48162508212 29384.242659266838 
2.0 -1705.8444091922045 17317.791458798638 
2.0 -1726.9239465656608 17558.333786364892 
3.0 -3469.520343112632 23838.766675172308 
3.0 -6642.857881228118 36232.06729554198 
0.0 -696.5645561561661 7245.5816389908605 
3.0 -3152.8966486720587 22351.541837570774 
3.0 -3262.93232847122 22854.542635751302 
3.0 -6560.741499989358 35868.77863439659 
0.0 -1634.835177203146 28362.566764878382 
0.0 -743.6740797399193 7603.686284112772 
0.0 -917.5151174182262 11748.938490757273 
3.0 -6653.899465399925 36253.52563523462 
2.0 -3906.1882147900615 34030.162142277506 
1.0 -2668.4126142662763 37253.89306103004 
3.0 -4930.372830850883 30060.574035332007 
0.0 -769.6266683955536 8048.229833315239 
3.0 -2584.0029942250344 19425.139200223322 
3.0 -2450.474945608918 18705.80817718122 
2.0 -2106.9959702395013 21631.584864131302 
3.0 -5077.842484202822 30558.3501588497 
3.0 -5245.662983280379 31152.619320936516 
2.0 -3440.6711492377135 31234.58264127296 
2.0 -3303.283701212207 30266.709952581372 
3.0 -3563.369784489054 24244.909041260835 
3.0 -3280.8162488968155 22976.087700404176 
3.0 -2938.233206681532 21312.03679717646 
3.0 -6111.497705303847 34262.33813541152 
3.0 -2082.215201637113 15442.165270395924 
3.0 -6160.576899200077 34446.846513189266 
2.0 -4388.449142935843 36208.52103200445 
2.0 -1435.9265034738369 8102.371851092074 
3.0 -3491.8115671168866 23951.35951790049 
3.0 -5123.668970018666 30710.67143492756 
3.0 -2351.1804273527387 18092.82585018664 
0.0 -897.0579055422631 11502.31827053485 
3.0 -5193.468735010327 30997.168828264854 
3.0 -2653.333581798682 19830.99255951547 
3.0 -5090.397510411853 30628.428896739875 
0.0 -702.7562343255729 7290.767312053735 
3.0 -2334.1696010333376 18050.44744898873 
3.0 -4977.428010206989 30221.465680326128 
3.0 -3268.8468807758027 22906.471093400996 
3.0 -5060.715051533008 30551.3405024133 
3.0 -5336.622078759907 31431.709930898724 
2.0 -1909.47951701037 19462.275751265744 
2.0 -1861.0522223280293 18983.66070693786 
3.0 -6068.346425935289 34093.68368470883 
3.0 -2930.1462570474528 21234.075850047717 
3.0 -5404.215433639262 31659.319456813486 
3.0 -5601.480052094941 32354.689468784167 
0.0 -1263.7252691729257 17608.474107552996 
0.0 -1023.3653655244319 12950.475021845034 
0.0 -791.0234634376471 9418.671738513132 
3.0 -4135.856532628977 27056.07444627679 
2.0 -1903.830054492755 19395.89986825898 
0.0 -792.1645703366731 9566.312868533641 
0.0 -831.3234699272028 10825.65298252296 
0.0 -102.39707112018735 4011.513810639536 
3.0 -6371.172875885403 35244.93338911736 
3.0 -6682.7760207380115 36307.157746786266 
0.0 -1161.3903625298976 14647.218748897125 
1.0 -2599.0549608641327 36863.48797122182 
0.0 -611.8550763218923 6627.684736537446 
0.0 -346.430930815531 5087.407565549043 
1.0 -2575.0337905859087 36689.125787589626 
3.0 -4597.738466997522 28868.08129504657 
0.0 -106.03832055028603 4067.8812314465 
3.0 -5809.345125258372 33116.910192777425 
0.0 -391.46088010757376 5293.983353663816 
0.0 -881.6216033844705 11346.86255281642 
3.0 -2991.328772290602 21571.017148832296 
3.0 -2958.08902632459 21443.305415924056 
3.0 -5795.0610973602525 33104.942642343856 
3.0 -2782.786110702873 20466.83844535585 
3.0 -5273.486012604302 31217.93581863112 
3.0 -5023.911976633083 30383.23865145897 
3.0 -5927.302837699123 33557.63351002326 
3.0 -6685.125027742671 36353.32659734974 
2.0 -3752.804271168735 33299.20244241019 
0.0 -767.332378906447 7880.137812880652 
1.0 -2712.8092428422765 37566.32169217195 
0.0 -1046.5009269190614 13182.52223064136 
0.0 -810.936768669572 10607.419118682807 
0.0 -732.4229143399189 7519.445429354497 
3.0 -4203.882563261017 27374.050931535156 
0.0 -1461.259357122446 25651.158762375737 
0.0 -1188.344239263567 15192.537919822254 
0.0 -1078.9356193252372 13577.61115977572 
3.0 -6347.605932117559 35183.07658190919 
0.0 -1414.131807074872 24983.523750478926 
2.0 -3833.6655059002514 33763.809355779864 
3.0 -6740.6131319676915 36719.941990451276 
3.0 -4759.130411725788 29459.260110703966 
3.0 -4335.974261254506 27889.238269286674 
2.0 -4431.123154680372 36378.41003100091 
3.0 -3182.5203362745046 22481.488182630957 
3.0 -3226.503552703396 22708.15537456355 
3.0 -5510.23483767081 32003.41807944802 
0.0 -95.61197892234883 3945.926688804884 
2.0 -1847.0486271642835 18831.336498969697 
0.0 -546.3506619964052 6166.074776266409 
0.0 -319.60647192587084 4985.8891064404 
1.0 -2407.476725172768 35355.222981633626 
3.0 -3712.493002878977 25071.658313247986 
3.0 -3073.3699721818884 21942.947655081734 
3.0 -2866.1341755652693 20910.17490786859 
3.0 -5654.577275879653 32551.615732126207 
0.0 -1178.7771338867262 14975.544679738887 
0.0 -876.717477262431 11301.657309947528 
2.0 -1793.8379505532716 18295.338854896487 
3.0 -5498.16502467212 31989.763273596138 
3.0 -3994.8379807273186 26471.613635225258 
3.0 -2294.5430235470512 17352.062364328955 
0.0 -1201.0914886930018 15537.279132785347 
3.0 -5057.285574660255 30514.374920171467 
3.0 -2919.665256205463 21190.32434383549 
3.0 -2562.4174499900537 19343.89273377274 
2.0 -1591.666731948054 9361.617025432757 
3.0 -6396.345341165035 35352.30125121206 
2.0 -2017.6676890211031 20720.343523462376 
0.0 -808.8265182077384 10540.038807558309 
3.0 -4720.5361039711825 29324.322615474008 
0.0 -781.0626821545685 8791.933730327832 
0.0 -758.6739736450388 7795.088822319018 
0.0 -528.1763853122883 6056.211585157688 
0.0 -780.2818400332005 8739.05137574497 
0.0 -861.0757681571531 11125.118785229884 
0.0 -1254.0790361096615 17408.70792521807 
0.0 -738.2563668807529 7554.806067234789 
1.0 -2265.6184707578223 34307.50526536729 
3.0 -2815.792445001926 20639.960788361943 
3.0 -4701.282728160095 29260.104996848357 
0.0 -684.3302254130609 7168.546958816996 
1.0 -2726.343491646479 37763.82649818083 
0.0 -623.1811602952257 6705.87941980402 
3.0 -2749.227356446546 20361.574210395494 
3.0 -2680.9363914955024 19993.710054784293 
0.0 -1152.9447184082746 14510.032216894899 
0.0 -939.3064802316217 11958.330421805596 
0.0 -852.1184546197419 11038.591992773318 
0.0 -1280.8418723779596 17910.30491933571 
0.0 -1570.3361065228692 27256.686905008122 
3.0 -3734.6212409800664 25193.817665969626 
3.0 -6257.557397541043 34862.21239064589 
3.0 -2767.6046400366577 20439.90922975401 
3.0 -4938.338196718548 30086.62145642776 
2.0 -4347.015497795822 36046.344751559445 
0.0 -665.3903629672327 7031.682076263575 
2.0 -3347.9576216360542 30599.79511933817 
0.0 -1115.1031729334222 14001.473193842936 
1.0 -2722.2947537337263 37708.333263895656 
0.0 -1089.7134264186673 13719.450538536741 
3.0 -5139.239470319765 30791.316939618544 
2.0 -1912.5790332671177 19529.140040353755 
3.0 -2122.7017499459294 15740.241155828131 
3.0 -3780.15398788766 25416.88359608673 
3.0 -3484.7295102092676 23874.11005986666 
0.0 -689.9159332112758 7204.06384698836 
3.0 -5211.574567906894 31047.440633436425 
0.0 -821.7360628887212 10736.948219804013 
0.0 -156.41353309043816 4316.017714001949 
2.0 -3513.6614490376337 31736.612450322147 
3.0 -3037.6294052095245 21853.587629785186 
2.0 -2207.1456726870338 22665.721882493675 
3.0 -2646.176350749707 19777.491053191465 
0.0 -1070.0390841329906 13470.048602104738 
3.0 -4768.7576630111325 29495.483212989784 
3.0 -5788.485406039914 33077.497606330246 
0.0 -1227.7514417519974 16538.80879202942 
0.0 -806.5360993367118 10422.865784805379 
3.0 -3061.0425620170013 21897.80007073485 
0.0 -1596.1337618361981 27676.911165536752 
3.0 -6583.963083460272 35970.24794684188 
3.0 -6176.286687339726 34544.069000738586 
0.0 -726.7422066539317 7468.573974636125 
3.0 -5304.4298489073835 31329.20069328566 
0.0 -943.2266855400793 12005.796049999866 
0.0 -237.76394836295918 4641.794267146788 
3.0 -3457.0958589456136 23742.272642900505 
3.0 -4686.6171626372525 29157.912643799184 
1.0 -2635.446492865638 36988.12527067286 
3.0 -5845.927386271766 33271.08757819682 
1.0 -2565.375558858071 36590.83886162574 
2.0 -1985.6509896821622 20397.132689482987 
3.0 -3938.8865109849626 26211.978692824392 
0.0 -827.3122284250298 10781.340778620986 
0.0 -1610.543549520084 27862.882424921292 
2.0 -3527.1013829603007 31823.59446690248 
0.0 -972.4982891842354 12338.818210583087 
0.0 -552.5697088251226 6216.924780210795 
2.0 -3327.592107019755 30482.493748427372 
0.0 -870.280376481572 11261.23062391317 
3.0 -6026.324101861711 33955.85782756673 
2.0 -4239.436929970136 35562.29666590702 
2.0 -4121.351829867126 35040.9619527569 
0.0 -1383.731449528941 24567.57745721546 
2.0 -3822.9573237035147 33687.94332294344 
0.0 -1225.265651894493 16423.21030819602 
0.0 -659.2481363703467 7002.656925061072 
2.0 -1932.0209878101168 19729.182009294484 
2.0 -4564.1728431857855 36912.063204618375 
2.0 -2044.1627024862946 20915.445486734126 
3.0 -3604.5512002564924 24447.731824085036 
2.0 -2166.947518119105 22305.60983234597 
0.0 -606.8054057787768 6579.1290302849175 
3.0 -3370.2807827276347 23406.027463828494 
0.0 -517.5375721111596 5979.994900775958 
0.0 -1294.3833011822585 18135.118271767504 
2.0 -4127.6878424701135 35079.94949836737 
3.0 -5834.562298871703 33205.5132846946 
3.0 -5046.188290597993 30445.651017315446 
3.0 -5670.353557566884 32601.239234535413 
0.0 -618.1248452231223 6668.169662244392 
2.0 -4056.788417042965 34748.54727368926 
3.0 -3120.9390376013007 22131.543651801872 
2.0 -2278.524487036309 23504.609648151418 
2.0 -4463.6689857349475 36489.847686805755 
2.0 -4248.255856333768 35618.550598432004 
1.0 -68.63887473578679 3693.5768160786292 
3.0 -5518.72645641172 32064.850099060834 
0.0 -1430.2914894332998 25223.409075222207 
2.0 -1745.9414341645263 17741.948222113155 
0.0 -947.9059592500498 12052.612396323339 
0.0 -746.8817501057894 7662.174312285906 
0.0 -1258.1160513798493 17456.201666927474 
0.0 -1232.0344137731495 16740.72061431028 
3.0 -6553.803980213437 35831.49741135014 
0.0 -914.793501010899 11696.540363569424 
0.0 -601.1028871696582 6546.294652034729 
1.0 -1940.2272753747955 31462.226981049887 
3.0 -5283.778222234514 31308.4262076039 
0.0 -1214.6608913358368 16011.927535580899 
0.0 -1158.1077351764127 14594.137720574177 
3.0 -3356.6777573628547 23377.51768801043 
0.0 -772.6670669886694 8277.41366870499 
2.0 -3407.339096874047 31019.617234901863 
1.0 -2373.063017235596 35146.28883053605 
3.0 -5440.0521484603905 31778.65417613074 
2.0 -2116.379225798708 21810.46701579806 
3.0 -4644.094145548082 29027.385206119958 
2.0 -2236.9995372952385 23144.10305201481 
0.0 -771.5439210368878 8157.659735657666 
3.0 -5031.621550660081 30401.9608557735 
1.0 -2639.6851756162014 37014.86708651064 
0.0 -1121.7779867446586 14082.97615070855 
0.0 -1558.3998799233882 27085.407393835212 
3.0 -3662.9124670443266 24805.607239762736 
2.0 -4036.2421348573134 34691.91177931569 
0.0 -788.8987748178021 9300.085701259894 
2.0 -3384.642983990681 30838.680522118062 
3.0 -6175.064160020191 34505.76621714888 
2.0 -2972.316451947513 27230.84430473208 
1.0 -2503.6300475103567 36073.19102934225 
0.0 -1391.6422869737921 24681.55284414831 
3.0 -4085.426573878717 26878.995461882438 
3.0 -5457.440088485218 31819.933766424958 
2.0 -2463.846661435127 24377.791372833723 
3.0 -4617.314671868098 28923.3185704891 
3.0 -4029.612079282579 26602.86472646483 
3.0 -6360.785126817364 35183.222480606186 
3.0 -5580.577984064919 32276.88314760087 
2.0 -2049.1138669417105 21021.831761915913 
0.0 -1239.9365118792346 16970.720956428195 
0.0 -1486.5928545321083 26020.010208056898 
0.0 -1442.506901816417 25383.346413837768 
1.0 -2665.9789789290585 37222.88025079859 
0.0 -1238.4244658998653 16911.28030870204 
0.0 -1241.7501353196155 17027.02078384723 
0.0 -721.4939913442796 7436.979713694482 
0.0 -1830.518453108776 32748.177820448796 
0.0 -1013.1825107559594 12795.077520483628 
0.0 -1203.0881290522098 15597.279820681004 
3.0 -5816.999456891491 33139.360277176645 
0.0 -855.1174177818234 11089.781677227216 
0.0 -754.5018234943033 7750.905551173108 
0.0 -1480.4931289651174 25916.215729276497 
0.0 -716.1905856594269 7389.9646614201465 
3.0 -3697.2025417989043 24938.3546151609 
0.0 -1213.3128490481952 15951.854469656133 
3.0 -5957.225787549195 33704.80940693624 
3.0 -5594.529385325347 32295.894355522327 
3.0 -2359.5819223807216 18188.105790008143 
3.0 -2521.9003686982455 19186.26276452885 
3.0 -3584.391975930984 24334.11407669822 
3.0 -2914.875532828403 21143.527256699825 
0.0 -967.4149280012989 12297.21822580417 
3.0 -4513.920603244271 28560.102447494428 
0.0 -337.22900782603136 5071.305499605901 
3.0 -4381.094254023119 28087.459405124424 
1.0 -2062.1623812971993 32448.01413779358 
2.0 -2257.2436793321394 23437.18756708079 
0.0 -910.5024742213676 11649.1465667962 
3.0 -5886.022813780315 33456.14416080711 
3.0 -4085.8549947650804 26984.495078340176 
3.0 -4985.386857251005 30234.308217842507 
0.0 -272.89442705413205 4847.5022795812465 
3.0 -3887.713160920032 25948.694104885803 
0.0 -1086.2641699196613 13670.459242398589 
3.0 -3275.049616123247 22941.69624003494 
0.0 -595.4461834993456 6501.674903368739 
0.0 -976.4787331929407 12388.280026570792 
3.0 -4397.913980989637 28111.46968359637 
0.0 -520.5421416471752 6018.95365178839 
3.0 -4994.238432520157 30293.33926392444 
2.0 -3462.243940081945 31381.850680125273 
3.0 -4873.719858060535 29858.131699434787 
3.0 -3298.452759033123 23063.000951020527 
2.0 -4105.300813708709 34950.826533865955 
3.0 -3687.1641122058372 24924.408273404028 
0.0 -1082.9829049144962 13622.986936949543 
3.0 -4752.507255028402 29433.820558199295 
3.0 -5661.998493508523 32577.752284805058 
0.0 -567.7187728641564 6312.229933138204 
3.0 -2051.831084349937 14827.161641950783 
3.0 -5447.787600413738 31788.180701418805 
0.0 -655.0305119389507 6947.871007314768 
2.0 -1896.4590930816707 19309.726966425733 
3.0 -3623.2211736584263 24537.058604371017 
0.0 -1786.4870223336777 30953.515110629938 
0.0 -1313.9697123951778 18407.29153271792 
3.0 -5576.856788647219 32253.46307234661 
2.0 -2612.832527069558 25150.839403372203 
0.0 -454.97686867621144 5660.058273966983 
3.0 -6738.285247242193 36665.56680156035 
3.0 -4865.7184944965375 29822.824551076203 
3.0 -2757.9728522907003 20386.449026753835 
3.0 -2459.328941109836 18791.87176056788 
3.0 -3528.8399253446196 24073.97272439133 
3.0 -3670.628691222075 24843.260871302573 
3.0 -3448.587899156992 23712.4707898657 
3.0 -4666.987102659406 29101.274991798105 
0.0 -765.3005445843584 7838.161912912921 
2.0 -2196.318176093167 22571.244999005266 
3.0 -6382.748440622345 35307.55845774156 
1.0 -2008.9569954345136 32029.17143281291 
0.0 -785.6391441899854 9084.954069005089 
0.0 -1348.4163483036145 24124.68189179967 
0.0 -807.922227732081 10480.238993670986 
2.0 -3772.310522880959 33438.678633359166 
0.0 -1036.0952462662262 13063.598632836669 
2.0 -2069.8718836881408 21208.429011658474 
0.0 -1226.6268711835096 16487.71522192353 
3.0 -3914.4558334958974 26065.63175314136 
3.0 -4190.262567439194 27346.24036958595 
0.0 -1372.1448808678983 24415.25534982656 
3.0 -1854.9978501723226 13794.003417514148 
3.0 -6615.976126401969 36105.179357780755 
1.0 -163.59662379034563 4063.4029999972395 
3.0 -5966.656814238923 33734.5464013848 
0.0 -1019.060005971617 12886.073060514474 
1.0 -2554.271821844164 36532.18107067064 
2.0 -3616.2575625696263 32611.95048203052 
0.0 -1602.6597564389424 27742.82452695184 
0.0 -749.5058028922557 7709.675854104065 
3.0 -2678.878048817925 19899.388125155183 
3.0 -6134.905084444258 34385.96950871989 
0.0 -579.8726761585605 6403.316937327137 
3.0 -2298.5347037866036 17733.66216375766 
0.0 -230.48722123178192 4589.535358713763 
3.0 -4814.549198068389 29654.195986163053 
2.0 -1916.6349302314195 19565.400881083355 
2.0 -3969.9886934778087 34292.292558132685 
0.0 -1250.7316423175944 17281.064904050458 
2.0 -1880.4092160750527 19208.814842423897 
1.0 -2713.006845141898 37651.09588473799 
0.0 -648.8222524619426 6925.918613429843 
0.0 -1063.9258535841743 13383.07740988866 
0.0 -1326.091705438647 23809.186908664607 
0.0 -800.2352019450191 10078.3501052308 
1.0 -2189.4771698821173 33835.222943115004 
0.0 -1099.4123077194101 13821.289475794887 
2.0 -2080.2623648591784 21398.343864629514 
2.0 -3050.6351404752627 28525.851948104075 
0.0 -1416.4808937256155 25032.14776573671 
0.0 -771.8957084352114 8224.73901238573 
3.0 -5170.698919249217 30892.693675185474 
1.0 -2078.7072648741196 32659.92066677574 
2.0 -3764.3910487285666 33408.21914549374 
3.0 -6244.872735775682 34841.82583809475 
1.0 -2547.1783004854287 36476.23308528803 
3.0 -4144.063627734567 27129.081106046437 
1.0 -2540.292837116098 36405.95009318265 
3.0 -4858.098743449248 29808.39440504845 
3.0 -5491.928549995926 31921.34174875306 
2.0 -4470.32622564427 36539.68103643239 
3.0 -5975.92536194313 33737.14025255715 
0.0 -1108.8100364108789 13969.152075159762 
3.0 -3678.2772727955257 24904.73973701156 
3.0 -3843.1693839469635 25718.173174868254 
3.0 -415.0203100877712 4377.215400260156 
0.0 -1095.1873559928001 13764.678632736344 
3.0 -2228.4625270641445 16785.658705665304 
3.0 -1812.395984595164 13292.554621141204 
0.0 -557.8784167891783 6244.439459208202 
3.0 -2709.721925013676 20214.368038812758 
2.0 -423.704145455569 4447.882168977465 
0.0 -1124.7313917302674 14127.23341316881 
3.0 -5836.057368164165 33248.8305928677 
3.0 -5108.5566441934025 30700.048171791652 
3.0 -2473.9003275467658 18877.69308225973 
0.0 -1210.421527387757 15850.623764225946 
0.0 -1204.6121699983603 15651.635142931565 
0.0 -1184.655732946076 15100.366280891378 
2.0 -1102.9011657030314 5492.8964324131375 
0.0 -590.1132268247951 6471.758836237918 
3.0 -5255.308307697598 31168.207660641983 
2.0 -4299.622874297101 35823.46949940883 
0.0 -187.99979104606373 4466.167317181621 
0.0 -534.3346537016722 6090.704291371095 
0.0 -1580.0558448521756 27395.266873147324 
3.0 -2619.545899564941 19589.653843363983 
1.0 -2705.7084358514376 37522.51187573259 
3.0 -3546.2994305474417 24153.266494661315 
2.0 -3111.38866813473 28933.382306508232 
3.0 -5186.49635754517 30931.110118553144 
2.0 -3537.5770335703332 31931.502325558547 
0.0 -1302.7569867071468 18323.27877752682 
0.0 -1584.6223437896892 27454.28442013415 
0.0 -963.6600576169232 12252.164503742795 
3.0 -3504.096575714231 23990.92285261008 
3.0 -2622.058481573996 19640.41895209366 
0.0 -1463.9866367463278 25703.152271425803 
0.0 -1016.0310380931818 12860.173010048353 
3.0 -3570.9702283439938 24307.993021267386 
0.0 -584.3672526239752 6435.752928156249 
2.0 -3250.49607638306 29899.22245429259 
2.0 -2771.768053181929 25750.333994191802 
0.0 -1173.0478120300893 14865.841343034437 
0.0 -541.1500324135791 6130.896338696268 
3.0 -2626.1676791094133 19715.598800859098 
3.0 -6143.375066122102 34406.675251018285 
2.0 -1761.341998810382 17892.88335372545 
3.0 -4268.502718382749 27717.162340129795 
1.0 -1955.4307335680792 31745.389905917873 
3.0 -6276.9740879848105 34926.01646964765 
1.0 -2322.148370182327 34771.88347484205 
1.0 -1309.28005432975 14555.307165392744 
0.0 -284.3697935221739 4884.862499485453 
3.0 -2445.3538782974615 18645.74564974921 
2.0 -1871.4268120336324 19121.917721802383 
0.0 -634.5693554336223 6807.617349791505 
3.0 -4233.799988139519 27516.63180229239 
3.0 -3657.2748723416867 24748.044320578352 
3.0 -2936.33559661364 21271.714169469396 
1.0 -1976.1531644417419 31953.66449024761 
0.0 -864.0207871518528 11186.229081173677 
0.0 -1406.5032262432653 24884.58364668799 
3.0 -4489.814993247283 28469.42036353166 
3.0 -5174.3148006228375 30929.76748719163 
3.0 -4888.426463379486 29913.897032090976 
1.0 -2607.7012845639474 36900.23532687844 
1.0 -2700.6554784716755 37475.08325991492 
3.0 -3719.3075845093476 25112.89469570246 
3.0 -5560.959919150091 32217.49456967884 
0.0 -1205.8140890184568 15706.119561692507 
0.0 -1065.96896374884 13425.907131064077 
3.0 -6150.144531786491 34428.57721463024 
0.0 -814.6206171749633 10655.638442020892 
0.0 -1104.7764353927682 13880.599742367818 
3.0 -5039.267932102375 30438.47847895579 
0.0 -473.31810619805117 5781.759605136375 
0.0 -561.4468764949019 6295.446109535429 
0.0 -638.1025064954376 6826.7504999428675 
0.0 -978.0523706918825 12441.140938099086 
0.0 -797.1568657878043 9904.543570539763 
3.0 -5551.740224302174 32175.86641816519 
0.0 -818.157428944917 10688.712463578382 
0.0 -1447.306576576656 25447.618878103644 
1.0 -2394.7512429791873 35323.95086284312 
0.0 -1306.9853265610275 18363.883207213228 
3.0 -5103.074390981071 30639.568331722305 
2.0 -3257.847129237591 30006.338198589423 
3.0 -5561.717694979545 32243.5199325013 
3.0 -2202.853420916833 16372.965144975446 
0.0 -264.7610246419387 4817.924882449381 
0.0 -263.0463210235191 4752.1426012694465 
3.0 -3875.142890059538 25880.363633490302 
2.0 -3127.1092539335086 29038.093423707323 
0.0 -1666.909103954504 28762.54568719027 
2.0 -4364.004164671545 36100.037761617496 
2.0 -3362.4038760569274 30692.784111107772 
0.0 -328.89327526761537 5045.371177500555 
0.0 -1031.3847429565417 13020.938574358037 
2.0 -3047.4943194615435 27839.84129234617 
3.0 -4498.906074843564 28532.556560846613 
3.0 -2321.700534324389 17777.389043787283 
3.0 -4880.419928587178 29878.20032055094 
0.0 -1378.7864847408205 24500.52443102091 
3.0 -3727.9294810407782 25124.6893117538 
0.0 -906.7709547262929 11606.073463958028 
0.0 -1211.91171700871 15893.949482785143 
1.0 -1781.365486934314 26068.348821381733 
1.0 -171.65527787979926 4243.546229743753 
2.0 -1044.421233413357 5429.1074788102815 
0.0 -793.866481136515 9631.907998647754 
0.0 -124.77351030835844 4147.2969015504195 
3.0 -4304.28112207754 27771.196929961705 
2.0 -4096.404266108337 34930.435530059025 
0.0 -1287.840516567055 18032.852061757436 
0.0 -1530.0603783396339 26646.465480046005 
3.0 -4013.589640898277 26577.830743855062 
0.0 -400.5316573884156 5348.057871844898 
3.0 -5204.848673133326 31009.232589115643 
2.0 -4008.2403023323063 34491.03747476742 
3.0 -5293.704470955891 31315.321595045036 
1.0 -2531.9673130682236 36342.08765513773 
0.0 -1361.8660874382379 24272.39371734327 
3.0 -4897.730263373157 29929.758566627803 
1.0 -2382.4946851185077 35162.076048086885 
0.0 -1357.3600944357781 24219.094078252776 
3.0 -4213.846330260176 27423.227289416223 
3.0 -3759.2668804509585 25316.08753286831 
1.0 -2437.120502470562 35581.25713120238 
2.0 -3209.159231907603 29675.108652916453 
2.0 -3848.7592267665796 33891.086241023164 
0.0 -1010.1635241870898 12757.64443053137 
1.0 -2660.220178610081 37160.15765940465 
1.0 -1006.7738837910031 12531.848743600816 
2.0 -2147.0898325256167 22037.397882141147 
0.0 -1645.0688309248872 28441.005154936724 
2.0 -4447.8469684335 36425.41667366107 
3.0 -4150.344583029874 27174.031414927827 
1.0 -2304.4065131478924 34703.65396416606 
0.0 -1343.974178204237 24048.82324819722 
3.0 -5721.098061106284 32808.96126953962 
3.0 -3609.7172084955105 24480.053489266167 
3.0 -6297.965696260594 34945.79194757686 
2.0 -3591.2426093194686 32480.830136464756 
3.0 -5607.921266328111 32390.464608434624 
0.0 -1498.0987401754398 26181.225801650056 
0.0 -293.57279658623065 4936.853830866341 
0.0 -961.4769940358694 12206.208274624698 
3.0 -3443.962059582204 23680.05917273549 
1.0 -2288.2822245405637 34596.94431586995 
0.0 -1421.4686950604348 25084.916756321098 
3.0 -4801.390811704727 29583.028887654 
3.0 -6285.503891896564 34930.03971172887 
2.0 -3975.674535746236 34381.76944585986 
3.0 -1684.741344339258 5639.918948987542 
0.0 -957.6451094518075 12170.74452906273 
0.0 -951.4230076710907 12099.732546254672 
2.0 -2213.197325306691 22766.70645748473 
0.0 -1027.6918080711728 12990.007138843943 
0.0 -1651.7831112465751 28621.061587283122 
2.0 -3193.083228737557 29506.564515079484 
3.0 -3144.629149650574 22290.864392648837 
3.0 -5853.193741151728 33324.42406979277 
3.0 -980.2434591473806 4780.636824738342 
1.0 -2313.980601109525 34734.98571653483 
3.0 -4257.023314730534 27585.408849768253 
2.0 -4403.710316687585 36333.01157521326 
0.0 -1534.7967796104263 26726.088925933833 
3.0 -3628.566849707527 24684.42826583016 
0.0 -1185.0973252519334 15141.40329882392 
1.0 -2591.527577561583 36776.242440265 
0.0 -1248.668662356576 17218.533664378745 
3.0 -5549.505549493366 32158.311824455915 
2.0 -4282.330805353494 35738.453964996625 
3.0 -3930.2551747086804 26152.084101106393 
3.0 -5352.155242406464 31494.853572600172 
2.0 -1876.247291307903 19147.90062433538 
0.0 -801.1423718241466 10100.605819978413 
3.0 -5693.0813528406725 32699.993848438222 
0.0 -448.663013871832 5627.280370104665 
2.0 -4316.943381509608 35904.87889432242 
0.0 -705.7861839685363 7347.839260845697 
0.0 -804.2573961706722 10334.727785519633 
0.0 -372.4870822168081 5228.001412989078 
3.0 -2999.859430748646 21588.66512613841 
3.0 -5125.8523489514955 30765.163613881476 
0.0 -1106.949624492059 13918.782841067938 
0.0 -1471.8632196459962 25792.31910460608 
0.0 -1235.2868785489588 16806.287310711206 
2.0 -3091.4455716800107 28819.238848134693 
3.0 -4652.262440029926 29071.736721831872 
0.0 -1539.1589827423782 26769.706734800915 
2.0 -2055.5021249382376 21130.548059493914 
0.0 -1196.2554088698366 15390.629777210297 
3.0 -6032.37293760382 33990.26412917704 
1.0 -1818.410473532035 26502.660906860096 
0.0 -1129.0401521948893 14171.704705531976 
0.0 -1493.613695464119 26106.791600793997 
2.0 -4485.416003397094 36613.080520191834 
3.0 -4154.004435051861 27198.292136785116 
2.0 -3147.6924839657836 29203.74744563383 
2.0 -3595.693089832474 32525.545809144394 
3.0 -2972.749713978972 21447.023231089133 
0.0 -1549.5652813222155 26945.915538135687 
3.0 -4530.706934273581 28678.101825289625 
0.0 -868.8733907258377 11204.519282052717 
0.0 -322.5979687711571 5029.475101686004 
3.0 -4552.937957830105 28722.342492384447 
3.0 -4623.226480656743 28961.679963093167 
2.0 -4373.644437529245 36168.15651266078 
3.0 -6095.698447832612 34245.53566583876 
0.0 -1474.0886259733938 25825.09490844219 
2.0 -1796.5870284929094 18431.89461763361 
1.0 -2699.5905324982136 37435.03345175199 
3.0 -5259.451939785878 31213.134308184577 
2.0 -3173.3937029746285 29408.954670962517 
3.0 -4226.7695071869975 27496.502322764383 
0.0 -777.2307888028295 8575.759185395502 
0.0 -1195.3009530782172 15364.038567363748 
0.0 -1561.429851265247 27136.2276394033 
3.0 -5150.901172509002 30835.43114148418 
2.0 -3069.35251018507 28651.098548559927 
0.0 -1843.5338579705176 32962.62397085828 
2.0 -4288.139784802155 35776.019906461916 
3.0 -3329.717131725932 23171.85550869264 
2.0 -537.4931061655542 4506.012683170752 
3.0 -4169.544333641024 27276.307017967323 
3.0 -4654.89650215677 29091.64959249171 
0.0 -1589.5038473272275 27551.146277775566 
2.0 -1973.7114598287287 20220.87320901663 
1.0 -2717.87007581589 37667.29772588195 
0.0 -1548.4214071632716 26928.289281631125 
3.0 -2001.7132119305886 14169.58730755163 
2.0 -3574.950591497733 32381.96532574915 
0.0 -1660.9346484283376 28663.680701473062 
1.0 -1619.895937749479 25255.8148575288 
2.0 -3882.4211651710248 33997.4407668188 
1.0 -2346.8479243456236 34871.85349493013 
2.0 -3794.1990684785637 33503.18693831082 
0.0 -370.77472667877 5202.795024454142 
2.0 -1868.5997508104547 19028.90346899882 
3.0 -1676.656715305192 5630.334023775189 
3.0 -4697.8846208260475 29234.445999417236 
0.0 -1341.0823016601294 23998.661385009094 
2.0 -4276.263567023659 35718.29951199805 
3.0 -4692.01397205518 29169.398206581758 
3.0 -2698.21559843127 20033.62981692794 
3.0 -2200.3713329721545 16340.622078680259 
2.0 -4329.64875315691 35937.285271245906 
3.0 -2787.170608837904 20507.03998396639 
3.0 -3921.8290857018997 26121.18106926078 
0.0 -954.5673797439924 12130.044042183437 
2.0 -3499.180218020882 31708.79582652561 
1.0 -2388.1380191362123 35277.785632633335 
3.0 -3787.9471842945427 25443.04535386408 
0.0 -170.44315000024358 4347.333633393837 
0.0 -1222.3073200446331 16303.330966014391 
3.0 -3174.6511892094095 22465.579751081983 
0.0 -1506.4840384005845 26318.732279398693 
2.0 -1472.8254149386426 8567.721738652774 
2.0 -4545.7591301733355 36835.89303789216 
2.0 -3925.7131480910743 34131.84214691621 
1.0 -2339.6291695931677 34840.8140992001 
0.0 -1002.7843088393957 12690.467809183341 
3.0 -4808.758845768169 29639.908708421404 
3.0 -238.00102834304764 4194.649960911167 
2.0 -3479.405240036157 31479.203917135477 
3.0 -4375.207681282838 28047.56207466728 
0.0 -1438.2043507189862 25330.79250780003 
3.0 -2843.7880516083 20831.432041060914 
0.0 -395.16478519332287 5334.41184717676 
2.0 -4508.182546242572 36668.37508184617 
2.0 -2004.4027510082954 20519.683180285898 
0.0 -805.1501332859888 10355.820486647763 
1.0 -1136.3187885321463 13287.063698436357 
0.0 -900.5288733526404 11553.902327123698 
0.0 -292.638119150727 4926.088967503267 
3.0 -3198.3359916913387 22515.886794261747 
2.0 -4535.834207672013 36793.57065006165 
0.0 -426.89923942847224 5450.368860491353 
2.0 -4524.707461339233 36759.680790573795 
2.0 -1819.793102061742 18596.346405358057 
3.0 -3232.0663094768825 22729.292998543475 
3.0 -2660.8060965780787 19855.21817894437 
2.0 -1639.8017220433744 9666.114421634891 
1.0 -1321.3670683231092 14911.594088517588 
3.0 -4556.448308091503 28730.3446584679 
3.0 -6101.206867353547 34254.97551474196 
2.0 -4020.1180675748183 34612.32642062459 
2.0 -4323.54601116975 35917.841291390185 
0.0 -1867.514204155195 32999.54245240537 
2.0 -4163.669229568432 35221.945629047776 
0.0 -149.90842982291016 4277.91584866747 
1.0 -149.6901096194899 3969.2732385580293 
2.0 -3797.2627164265186 33560.19395659322 
3.0 -5346.662335606793 31471.51147054677 
2.0 -3086.172399931937 28766.742520528907 
1.0 -2474.185317071175 35957.27527433367 
0.0 -1367.3847510746637 24356.58585292486 
2.0 -1826.026466055257 18643.122587886148 
3.0 -4309.299677603257 27813.00018087244 
0.0 -282.66868788170547 4857.278177119707 
2.0 -4195.066971478442 35344.73795195864 
0.0 -1729.1455121026916 30012.110929826744 
0.0 -1296.6118692644282 18184.15289956129 
2.0 -3000.9306182550868 27808.53482095375 
0.0 -132.86788055683638 4169.598735057684 
0.0 -708.4317837286682 7371.560533349267 
3.0 -4801.809615059836 29617.755592269954 
2.0 -3059.72337099847 28620.76990427419 
1.0 -2281.653156717869 34459.5832855708 
2.0 -3377.397395120787 30824.076767168088 
1.0 -1487.4046827139691 24768.3549002532 
3.0 -6542.806258830076 35824.8018398282 
2.0 -2020.8860597020305 20808.51176212816 
0.0 -1175.3686742894317 14924.730410038148 
1.0 -2646.0190735965284 37147.823509094196 
2.0 -4538.924020157528 36833.099627880605 
1.0 -2518.077995253803 36265.059448513486 
3.0 -5080.659441648535 30604.659585502835 
1.0 -2457.2086041238954 35784.91100600548 
2.0 -2026.8259360901081 20837.467468417213 
3.0 -4032.6956306709117 26652.71007094824 
3.0 -5143.440742980792 30815.008056844556 
2.0 -3115.6102098922743 28962.386109471423 
2.0 -4368.697855144237 36135.05982200661 
3.0 -4526.358889325405 28579.771766307396 
0.0 -1321.5522395282676 23780.8464719715 
0.0 -1594.2111194037227 27621.797603854353 
2.0 -4258.713551818716 35666.15432896219 
3.0 -3234.271839843761 22772.06798928895 
0.0 -134.19693152074808 4253.363706685784 
2.0 -4225.217322603086 35456.349396437676 
0.0 -798.5202905034353 9926.56828579004 
2.0 -4214.602276494658 35446.222334859536 
2.0 -1818.4106519341078 18487.02689841663 
1.0 -2021.7658572527193 32301.963488986054 
2.0 -3098.029450768113 28843.14994823608 
3.0 -6378.689848066101 35284.95855731452 
3.0 -2439.3075856385212 18604.37737919417 
2.0 -4492.132685830353 36630.50861154618 
2.0 -2225.556856347378 23078.09787188482 
2.0 -4160.230651471117 35195.49938441295 
3.0 -2415.924109117248 18462.444750239963 
2.0 -4173.935244573175 35326.066234752165 
0.0 -1503.8744527838423 26274.11069574536 
0.0 -1699.0046293355163 29380.38141407239 
0.0 -1004.8727955278786 12714.439936651317 
1.0 -1865.2786573315939 30761.45968697713 
1.0 -2415.439270451452 35492.2304181501 
3.0 -4265.621233319972 27608.79482675805 
