# Supplementary material for: A Pareto approach to resolve the conflict between information gain and experimental costs: Multiple-criteria design of carbon labeling experiments
Source: PLoS Comput Biol. 2018 Oct 31;14(10):e1006533. doi: 10.1371/journal.pcbi.1006533 (PMC6209137; doi:10.1371/journal.pcbi.1006533)
Supplement: S2 File — ZIP archive containing Matlab scripts to produce the substrate clusters and replicate evaluations (S4 and S5 Text). (ZIP) [file pcbi.1006533.s008.zip › Cluster/Cluster_3D_CNMR/Pareto.m]

function [ Paretofront, Index]=Pareto( Fitnesswert)

%Pareto(Genotyp,Ergebnisse, Pareto, Fitnesswert, MaxGroePare)
Index=(1:1:size(Fitnesswert,1))';
    
    
RestIndex=[];
RestFitness=[];
NeuFitnesswert=Fitnesswert;
Gesamt=[];
M=1;
    u=1;
    while u<=size(NeuFitnesswert,1)
        a=1;
        while a<=size(NeuFitnesswert,1)
            if u~=a
                if NeuFitnesswert(u,:)<NeuFitnesswert(a,:)
                    RestFitness(end+1,:)=NeuFitnesswert(a,:);
                    NeuFitnesswert(a,:)=[];
                    RestIndex(end+1,1)=Index(a,:);
                    Index(a,:)=[];

                    if u>a
                        u=u-1;
                    end
                    a=a-1;
                end
            end
            a=a+1;
            if u>size(NeuFitnesswert,1)
                break;
            end
        end
        u=u+1;
    end
    


Paretofront=NeuFitnesswert;
