# Supplementary material for: A Pareto approach to resolve the conflict between information gain and experimental costs: Multiple-criteria design of carbon labeling experiments
Source: PLoS Comput Biol. 2018 Oct 31;14(10):e1006533. doi: 10.1371/journal.pcbi.1006533 (PMC6209137; doi:10.1371/journal.pcbi.1006533)
Supplement: S2 File — ZIP archive containing Matlab scripts to produce the substrate clusters and replicate evaluations (S4 and S5 Text). (ZIP) [file pcbi.1006533.s008.zip › Cluster/Cluster_3D_CNMR/screen2jpeg.m]

function screen2jpeg(filename)
%SCREEN2JPEG Generate a JPEG file of the current figure with
% dimensions consistent with the figure's screen dimensions.
%
% SCREEN2JPEG('filename') saves the current figure to the
% JPEG file "filename".
%
% Sean P. McCarthy
% Copyright (c) 1984-98 by MathWorks, Inc. All Rights Reserved

if nargin < 1
error('Not enough input arguments!')
end

oldscreenunits = get(gcf,'Units');
oldpaperunits = get(gcf,'PaperUnits');
oldpaperpos = get(gcf,'PaperPosition');
set(gcf,'Units','pixels', 'Renderer', 'ZBuffer');
scrpos = get(gcf,'Position');
newpos = scrpos/100;
set(gcf,'PaperUnits','inches',...
'PaperPosition',newpos)
print('-dpng', filename, '-r100');
drawnow
set(gcf,'Units',oldscreenunits,...
'PaperUnits',oldpaperunits,...
'PaperPosition',oldpaperpos)
