# Supplementary material for: A Pareto approach to resolve the conflict between information gain and experimental costs: Multiple-criteria design of carbon labeling experiments
Source: PLoS Comput Biol. 2018 Oct 31;14(10):e1006533. doi: 10.1371/journal.pcbi.1006533 (PMC6209137; doi:10.1371/journal.pcbi.1006533)
Supplement: S2 File — ZIP archive containing Matlab scripts to produce the substrate clusters and replicate evaluations (S4 and S5 Text). (ZIP) [file pcbi.1006533.s008.zip › Cluster/Cluster_3D_CNMR/variables_SMPSO_CNMR_1_iter_3470.txt]

0.0010396405096184467 0.0010 0.0010 0.0010 0.0010 0.0010091947739337655 0.0010 2.856794794546493 0.0010 9.971908339587923 9.934399815001983 9.974155029467969 10.0 9.999998349985361 9.999963694181563 9.999987169762477 10.0 10.0 10.0 10.0 9.999984136120158 10.0 10.0 10.0 10.0 10.0 10.0 9.999997902032954 10.0 10.0 5.000500000000001 10.0 10.0 10.0 9.999942251923372 10.0 9.999910399551329 9.999987586129937 10.0 10.0 10.0 9.999993900195236 9.99919133006504 10.0 10.0 10.0 9.999977592757514 10.0 10.0 10.0 10.0 10.0 10.0 9.999723359868819 10.0 10.0 10.0 9.996324466140067 10.0 10.0 
10.0 5.000500000000001 0.0025986251016246516 0.0011395796699652807 0.00802146616082678 0.0016170749935220672 0.0010 0.3545379184636932 0.0010 0.001000000000000334 4.343451209383572 5.929611986416347 5.338954026108261 0.001000000000000334 4.349784371827395 0.001000000000000334 7.3466826773236305 4.4417608868278595 0.001000000000000334 10.0 0.001000000000000334 4.451607854302724 5.460301644355682 9.970572858284267 4.609830208107063 9.758188303523129 0.001000000000000334 0.001000000000000334 7.078014507227866 0.001000000000000334 6.1089390883922645 0.001000000000000334 6.015036419317156 4.397161826408064 0.001000000000000334 1.6600257077866027 0.001000000000000334 0.001000000000000334 5.8991764529549595 10.0 1.4348897927750102 0.001000000000000334 0.001000000000000334 9.451426843052992 0.001000000000000334 0.8543529916211092 0.001000000000000334 0.9953681791014217 10.0 5.237749917472015 5.043701154158124 1.751568434049835 2.8758614741738846 0.001000000000000334 0.9541730436734506 1.9612729481909321 0.001000000000000334 0.001000000000000334 0.001000000000000334 0.001000000000000334 
8.770566090880028 4.514863659500282 0.008711907580187316 0.0010831725457404638 0.0017597024288251778 0.0010396189258808973 0.0010 0.2468448570258172 0.0010 0.0010 7.81927426958201 3.529445387333859 1.2844458776956467 0.8543352967251279 1.2875476791251872 1.2507044029004843 9.86764512196727 0.0010 1.2541191152498072 9.997145840805604 1.2445120273591348 1.316895237043286 1.288845396565736 5.668984070405912 1.2849830248491996 9.06176409751858 1.2511290014099687 1.2505275738269566 6.99648225370797 1.0564643507075209 1.5899770617409241 1.2554673358659159 9.303890376759167 4.254874754395591 0.851810864622216 0.8517767443276982 1.2509294347326074 1.2898001213141477 9.975774493386753 9.999696157573231 1.3416608628188316 1.2546851070867318 0.8412040527630804 8.720107517748891 1.2558437530012307 1.3027726225039018 1.2589579600056853 1.1494596637596253 10.0 10.0 1.281491987805869 2.7775085076881973 4.266009068328486 0.9814856088227906 1.973949819778042 8.820384547156872 1.2066255063375904 1.8181941071971672 1.2538635788513277 1.0008848411262257 
0.001000000000000334 0.001000000000000334 0.0010 0.0010 0.0010 0.0010 0.0010 0.001000000000000334 0.0010 10.0 10.0 10.0 10.0 10.0 10.0 10.0 10.0 10.0 10.0 10.0 10.0 10.0 10.0 10.0 10.0 10.0 10.0 10.0 10.0 10.0 10.0 10.0 10.0 10.0 10.0 10.0 10.0 10.0 10.0 10.0 10.0 10.0 10.0 10.0 10.0 10.0 10.0 10.0 10.0 10.0 10.0 10.0 10.0 10.0 10.0 10.0 10.0 10.0 10.0 10.0 
0.0010 0.0010 0.007039388065000656 0.0011885729880947954 0.0010 0.0010 0.0010 0.0010 0.4927883242830068 10.0 7.647957949863616 10.0 10.0 10.0 10.0 10.0 9.995650597363463 10.0 10.0 9.954164796740118 10.0 10.0 10.0 1.7973876795882286 10.0 9.985162088679385 10.0 10.0 10.0 10.0 6.75871500420673 10.0 10.0 9.026495748840555 10.0 10.0 10.0 10.0 9.989218246497623 10.0 10.0 10.0 10.0 10.0 10.0 10.0 10.0 9.99528923857885 10.0 9.975726452430264 10.0 10.0 7.16741776616028 10.0 3.594825233974494 5.0005 10.0 10.0 10.0 10.0 
0.001077066388426282 7.646982840895548 0.0015710177704181315 0.0010307384405001097 0.0011116056597152153 0.001303658521526836 1.5746737669160504 0.0015671608604060296 0.9046764677040615 5.807146347208625 9.999984102766097 9.99964429880385 9.993120896749932 9.999550015908095 9.642967705206663 9.99988109976387 9.99989920731076 9.995869893915586 9.99989028583978 9.9982416891759 9.99976860944449 9.99971346013277 9.985597711095142 7.416502393335583 9.998885680571371 9.9968061914945 9.999800876956646 9.999928599187285 9.999435772356314 9.999750983861123 0.7223379215030756 9.999755869806625 7.505600678881931 9.997722026580131 9.999857336753614 9.99983903567778 9.99988457139241 9.999961224784357 9.9525158289121 9.999755751853405 9.994888668211123 9.999933754578102 9.999766910273307 9.998276321075593 9.999950193022721 9.997428281482357 9.970461515167331 9.999953846519006 9.9849255872043 9.999935324954263 9.997646091497295 9.999970053616693 9.07504160953269 9.999949146663136 9.999853545023903 9.43697716516141 9.999667935098094 9.97436162164069 9.999794152483144 9.999945431804084 
0.0012571790441430171 7.337393850843657 0.0010009444070708425 0.0010 0.002483790312076396 0.0010031322594967786 0.009235203769280734 0.0010 0.8695326161536123 4.9481100994035065 9.99797237386966 9.999960383603673 9.999796477742656 9.99982406136762 9.999982976196042 9.999567599967667 9.99999611341437 10.0 9.999617142406647 9.998483964404068 9.999564967013347 9.999985786976449 9.999993817050372 10.0 9.999971663107443 10.0 9.999939143331927 9.999681088966009 9.999972092432232 9.999710702031757 5.46381959068751 9.999765927071453 10.0 9.998374575846745 9.999793850279652 9.999909549027185 9.999574425676986 9.999959075040627 9.991374617553388 9.999355238034843 9.999960505010455 9.999625362114335 9.999774863613887 9.997838027560636 9.99955687272043 9.999999540666696 9.999673732978131 9.999995135999841 9.999960654602667 10.0 9.766744523250777 9.999553611045936 10.0 9.999944373969294 9.99769042683562 9.999752251722652 9.999942728063852 8.396734458492682 9.999727069920242 9.999942926381651 
0.0010 0.9022146653379282 0.0010 0.0010 0.0019190302126701443 0.0023038390752325396 0.9095338468379791 0.0010 0.3175252748905519 9.615942851145798 7.681356866855953 10.0 10.0 10.0 9.812477499144682 10.0 10.0 10.0 10.0 10.0 10.0 10.0 10.0 5.432351495791973 10.0 10.0 10.0 10.0 10.0 10.0 1.8063287666586734 10.0 10.0 10.0 10.0 10.0 10.0 10.0 10.0 10.0 10.0 10.0 10.0 10.0 10.0 10.0 10.0 10.0 10.0 10.0 10.0 10.0 5.5928791911358715 10.0 10.0 9.615942851145798 10.0 8.705974749203811 10.0 10.0 
10.0 10.0 0.0010 0.0010235553715477379 0.0010 0.0010 0.0010 10.0 0.0010 0.0010 9.241625899912188 0.0010 10.0 0.0010 10.0 9.049897937884998 10.0 9.975679067755221 9.692676371291805 10.0 9.630749836112031 9.998706064976371 10.0 0.0010 10.0 10.0 0.0010 0.0010 9.875828408680121 0.0010 0.7771192565833837 0.0010 0.0010 0.0010 0.0010 0.0010 9.84551998909841 0.0010 0.0010 9.99985995159825 0.0010 9.68503861963533 0.0010 9.999991200966011 0.0010 0.0010 0.0010 9.721095132566298 10.0 9.994627206262232 9.999991970344437 9.998960321057133 4.827874719267994 0.0010 8.798714111395288 0.0010 0.0010 10.0 0.0010 0.0010 
10.0 7.8780075285641065 0.0010 0.0030797015956131896 0.0027975122340394634 0.0013908712573979386 0.0010 10.0 0.0010 0.0010 9.006586772071563 0.0010 9.79287550106898 0.0010 10.0 4.986168683423568 9.6882042878859 8.417410810362036 5.385156785799328 9.980577086349165 5.323042973328015 8.418908013174459 8.554238807408062 0.0010 9.840405763536905 9.976787461674565 0.0010 0.0010 7.899642608956289 0.0010 6.383697462399704 0.0010 0.0010 5.907108527736819 0.0010 0.0010 5.472950082137231 0.0010 0.0010 8.955219080015027 0.0010 5.572880944463638 0.0010 9.352694919289153 0.0010 9.382844774624258 0.0010 9.086708743732062 9.525653731865662 8.681702588321015 9.175105490701753 6.612008423258267 2.3380155414605244 0.0010 4.727677905742912 0.0010 0.0010 0.0010 0.0010 0.0010 
0.0010 0.6028368687453101 0.0010 0.0010 0.0010 0.0010 0.0010 0.0010 1.0805026598253682 10.0 10.0 10.0 10.0 10.0 10.0 10.0 9.999689449472136 10.0 10.0 10.0 10.0 10.0 10.0 3.159318108501349 10.0 10.0 10.0 10.0 10.0 10.0 8.024502577993127 10.0 10.0 9.248064426039653 10.0 10.0 10.0 10.0 10.0 10.0 10.0 10.0 10.0 9.997704913921973 10.0 10.0 10.0 10.0 10.0 10.0 10.0 10.0 10.0 10.0 10.0 4.276067577518021 10.0 7.074513279563365 10.0 10.0 
0.0010 0.5125441298443267 0.00732025695239801 0.0010 0.002957225508425689 0.0010 0.0010 0.0010 0.9238872357638739 10.0 9.550177693060226 10.0 9.988501015345447 10.0 9.9925400347645 10.0 9.999022116069472 9.991392087551796 10.0 10.0 9.993102406935169 10.0 10.0 2.4884510425680166 9.98113439359077 9.996496524423717 9.927291692493267 10.0 10.0 10.0 5.527664923631282 9.992660935255191 10.0 8.994149387882224 10.0 9.95887063321483 10.0 9.926789134051182 9.923339701493779 10.0 9.934243190269884 10.0 10.0 10.0 10.0 9.996231385000918 9.929227011087486 10.0 9.96369800341556 10.0 9.997879587461014 10.0 8.089277306254608 10.0 7.2673133536292305 10.0 10.0 9.9495268476844 9.924689764224361 10.0 
0.0010 0.5278756120198291 0.006272836410425234 0.0010 0.0010 0.0010 0.0010 0.0010 1.0297159250562833 10.0 8.888944334285963 10.0 10.0 10.0 10.0 10.0 10.0 10.0 10.0 9.983136232025071 10.0 10.0 10.0 4.281254657609375 10.0 9.997297790827618 10.0 10.0 10.0 10.0 5.511188175396523 10.0 10.0 9.608235284823534 10.0 9.978457783142725 10.0 10.0 10.0 10.0 10.0 10.0 10.0 10.0 10.0 10.0 10.0 10.0 10.0 10.0 10.0 10.0 8.91992818487419 10.0 8.272658634623717 9.534118300267007 10.0 9.953534223225962 10.0 10.0 
0.003931554843962062 0.6405810991566797 0.0011290099782649257 0.0010602857804004732 0.001000989339901646 0.0010463742480769508 0.0010 0.0010 1.0343530991612324 9.55236650292329 9.834530779759405 9.995311260684874 10.0 9.997746310788955 9.999084746361612 9.999823137729475 9.996568503561756 9.999599471273019 9.995372668536753 9.99917414271422 9.998884936543046 9.999655375736841 9.986478665393296 0.0010 9.999520861606934 9.996935328460673 9.998523520581632 9.998045798255099 9.99934301884144 9.999152210184754 0.0010 9.99976464599733 9.74359446731563 9.937559499995233 9.999947694256424 9.997949903880587 9.999029987284738 9.998033816504554 9.998544937571005 9.991894607347579 9.99763892804866 9.999815675856098 9.9971037184032 9.99491162851015 10.0 9.999703717422673 9.999448910609285 9.971526480732864 9.998669815166622 9.962473506308765 9.999688070898014 9.999744849260972 9.432825760373674 9.992883512420645 9.71079610485817 9.950282687732123 9.997777235428702 3.7009565292382876 9.998004322778657 9.997673045914487 
0.001001797700054948 0.0010 0.0010075562775184517 0.0010 0.0010 0.0010 0.0010 2.668080757286363 9.85725262086293 0.0010 10.0 9.844773767689443 9.999032790387231 10.0 10.0 9.999998668541645 9.998144919396516 9.952880319112081 9.999433192456687 9.999920612730882 9.999999144516998 9.999986762471556 9.999958398178633 10.0 9.999999241094539 9.999111334071213 9.999791432498682 9.99999899516331 9.99994262308782 9.999699530582262 10.0 10.0 9.605951650699303 9.975476412439278 10.0 10.0 9.999807305384376 9.999999044002282 9.996323352574649 9.999999065627387 9.999978289119197 9.999998192840057 10.0 9.99823225167495 9.999831426090635 9.997357485736092 9.999769826498818 9.999998321342359 9.99607661682552 9.999999266930915 10.0 9.99999779996287 10.0 10.0 9.96589389485019 9.949063002489213 10.0 10.0 9.999962957781712 10.0 
0.0010 6.448967680103566 0.0010754541050408178 0.0010 0.0010 0.001034409024273997 0.0010 0.0010 0.9388842073777939 9.131037354246164 9.759838565722397 10.0 10.0 10.0 10.0 9.999417372684622 10.0 9.99962541441034 9.999423782649192 10.0 9.998745905608526 9.999968555613329 10.0 9.812344113142043 10.0 9.992496944154754 9.999811960861539 9.999756343327322 10.0 9.998402109286046 0.0010 9.999947020392366 10.0 10.0 10.0 9.992683545522636 9.999421360470414 9.994721944175751 9.989143343866326 9.999898027722645 9.99967965134489 9.999445895611299 9.158205397049747 10.0 9.999160490094585 9.998392798493196 9.999462433189558 10.0 10.0 9.998493749510935 10.0 9.999369869659047 3.4422839089691974 10.0 9.815938393041767 10.0 10.0 3.8707898605860227 9.99991390504822 10.0 
0.0010 0.0010 0.0049544710386358135 0.0010780884289703961 0.0010 0.0010 0.0010 0.0010 0.7014337970219233 10.0 6.6214806721169035 9.998744077547249 9.99706687675573 9.996909828528374 10.0 9.997037016395852 9.995390479916454 10.0 9.997111067091861 9.948031841485722 9.996911803341106 9.995723194455051 9.995286850063836 0.0010 10.0 9.990303322410796 10.0 9.996899571291271 10.0 10.0 5.656957543212302 9.997432912729082 10.0 8.736745203445277 9.980274314367472 10.0 9.997028829469961 10.0 9.981293941201525 10.0 10.0 9.996186681460586 9.997695747292875 10.0 9.996717549440516 10.0 10.0 9.995055964240713 10.0 9.981795025542066 10.0 9.996485260891728 7.667995762164553 9.995348498874748 4.683636437254087 5.0005 9.996588832481782 9.817065118763855 10.0 9.997213910781566 
0.0010 0.5767163874163036 0.007842574070110957 0.0010242049225514713 0.0010 0.0010 0.0010 0.0010 1.0360994171803741 10.0 9.412771071824054 10.0 10.0 9.999865084394173 10.0 9.999906984923255 9.999845257460752 9.999798262631401 9.999911308785752 9.981732011934598 9.999896926783594 9.999815069409326 10.0 4.3863217936674594 10.0 9.999143942858483 9.999703530212946 9.999783005704389 9.999787505138748 10.0 6.11847799028658 10.0 9.984680143281274 10.0 9.999638344713707 9.96963804970301 9.999928410756404 9.999751537929146 9.999890313594188 9.99930582390658 9.99975500547901 9.999897225466334 9.99986508853068 10.0 10.0 9.994996884922717 9.99991952447888 10.0 10.0 9.995965517570829 9.99982854534124 9.999901682744698 9.430005018255963 9.998732348375658 8.562031545065645 9.965448545224934 10.0 9.476199321019521 9.99975207306517 9.999914760565368 
0.001113519466670807 0.10661513020117619 0.0010010488153970017 0.0010739983038680638 0.0011418500002300515 0.0011036676636610625 0.0010 0.0014711630981659486 0.9863839196042238 9.813677253158888 6.782899555218621 10.0 9.99039002094137 9.988492066373535 9.966209314152904 10.0 10.0 9.995081205098963 10.0 9.978486155257471 9.998037304984335 9.994145315893533 9.99379338773816 5.008663407502512 9.993328256304666 9.996318349935143 9.99559988289141 9.99975279994899 9.999956246684263 9.995657868108035 3.0721586609287357 9.99299607266711 9.999582543089666 7.300552881352964 9.98890015227768 9.992336319425236 9.999876290335699 9.999808772635527 9.98960530927583 9.99998627216641 9.995457956890835 9.999809926198214 9.98846586145271 9.9975963684184 9.990291808075904 9.99998719939014 9.999994943055082 9.99517374720597 9.98373262184834 9.997826061068709 9.990353574947335 9.999971100624922 7.150688940502408 9.992725307718388 6.46484594562139 10.0 9.980671071284192 10.0 9.9957229166647 9.98873772547526 
0.0016059875133347873 0.3066539383695084 0.0010255032841261563 0.0010025892859533846 0.0010000200593180367 0.0011074556624250523 0.04192617146566899 0.001954000141999042 0.9659523318636568 9.811268843788264 5.921998572036174 9.918965291778157 9.996984664398537 9.999815977439653 9.994322961153964 9.999062020653662 9.999574310466874 9.997588540823969 9.999097200228803 9.968009317676572 9.999028332740316 9.999974180446662 9.999978053858428 2.033791417834369 9.99982847141045 9.999288055154606 10.0 9.998910269759604 9.995978178184998 9.999034300554662 5.944449497915054 9.997232891937406 9.998837743589764 9.571818389630451 9.999945596303702 9.999691384055632 9.999089657546135 9.999865156114469 9.997293366509895 10.0 9.989886873429722 9.999095542435018 9.999842854784497 10.0 9.999917852653937 9.99489493168087 9.999238116646259 9.999995834960913 9.998015139006124 9.999972658654098 9.999521847784917 9.999143830676518 9.252721861641946 9.994441815678819 6.860992251589153 7.922782626044603 9.999623822947788 9.115462489238572 9.999079187283526 10.0 
0.0010 0.6930504761292098 0.0010 0.0010 0.0010 0.0010 0.0010 0.0010 0.9661640249308097 10.0 8.821647068157535 10.0 10.0 10.0 10.0 10.0 10.0 10.0 10.0 10.0 10.0 10.0 10.0 1.864857983200706 10.0 10.0 10.0 10.0 10.0 10.0 8.16651975969767 10.0 10.0 7.5904116746370995 10.0 10.0 10.0 10.0 10.0 10.0 10.0 10.0 10.0 10.0 10.0 10.0 10.0 10.0 10.0 10.0 10.0 10.0 10.0 10.0 8.716611696214079 0.907453157851501 10.0 10.0 10.0 10.0 
0.0010 8.84053677460529 0.0010 0.0013718270936454561 0.0022176539326852905 0.0010 0.0010 0.0010 1.1832043549262319 9.90592521575416 9.75864019067269 10.0 9.999955784002973 9.996886386850889 10.0 10.0 10.0 9.94845178991146 10.0 9.98992480920087 10.0 10.0 10.0 10.0 10.0 9.997711617745521 10.0 10.0 10.0 10.0 5.000500000000001 10.0 10.0 9.52252670197169 10.0 9.994947390376867 10.0 10.0 9.999574577720807 10.0 10.0 10.0 9.996766126203307 10.0 10.0 9.999990337344775 10.0 9.999768907161634 10.0 9.99739137317273 10.0 10.0 7.941458189970478 10.0 9.675247942977915 10.0 9.996814320380803 10.0 10.0 9.996691508604858 
0.0010 10.0 0.0014262693209173903 0.0010 0.0010 0.0010 2.0028405405628846 0.0010 1.0661823394583991 7.475078468822562 10.0 10.0 10.0 10.0 9.919344468116595 10.0 9.999670317280643 10.0 10.0 10.0 10.0 10.0 10.0 0.0010 10.0 10.0 10.0 10.0 10.0 10.0 5.830473142173234 10.0 2.368682289753443 10.0 10.0 10.0 10.0 10.0 10.0 10.0 9.99913851507764 10.0 10.0 9.997452290584107 10.0 10.0 10.0 10.0 10.0 10.0 10.0 10.0 10.0 10.0 8.154458761964909 10.0 10.0 9.952500496930579 10.0 10.0 
10.0 7.621167058878458 0.0010 0.002225962113637398 0.0034817850983516626 0.0010476233469811035 0.0010 7.235329812866795 0.0051977255666399765 0.0010 10.0 0.0010 9.986066835872125 0.0010 4.982313970376604 0.0010 9.984978510087421 9.911255259994583 0.0010 9.501086479527428 0.0010 9.937597291376935 10.0 1.3477263046552728 6.958022578696339 10.0 0.0010 0.0010 6.947045563263286 0.0010 1.0402643942757424 0.0010 0.0714054916016047 4.996413933781038 0.0010 0.0010 0.0010 0.398403788972317 0.0010 7.865042793370669 3.1581140797242027 0.0010 0.0010 9.155218717837302 2.1464679915379934 0.5385876309714295 0.0010 0.9819417246122881 8.427365672057766 9.279409630340467 4.985568930863308 4.991752214463115 2.3859780926228056 0.0010 0.0010 0.10326863839544907 0.0010 0.0010 0.0010 0.0010 
0.005581131038315049 8.17980013885738 0.030020707021811022 0.001124266729584186 0.001001190888588701 0.0010582651193806764 1.8500545899580099 0.0010794006072739704 0.9892743423381899 5.352212026681322 8.660220788838794 9.99583450975308 9.999998026799116 9.995465990396703 9.999994873029822 9.999998309015407 9.999999670221717 9.404741209910908 9.999998309317652 9.999926397937909 9.999998309899045 9.999997888606336 9.999999492461082 6.209246066368362 9.999993637191013 9.999999993770661 9.999998438996766 9.999998285151925 9.999998270731806 9.99999834227194 1.8865506164328303 9.99999824618516 8.443475518617882 9.268331638039268 9.995466923556194 9.995829698847656 9.999998326400183 9.995416327168964 9.99999825358634 9.99994141544087 9.999998551561388 9.99999830908203 9.995466537522873 9.999998790099522 9.999998289913234 9.999999374147416 9.99999843727004 9.999998913624722 9.999980785639497 9.998005724932707 9.99999829034762 9.999997807733548 6.205037506871662 9.996308229901818 9.385692103953595 7.925623656199401 9.995416125072563 9.850065153078594 9.999998285237567 9.995416375866004 
0.0010 0.0010 0.0010 0.0010 0.006464175143388925 0.0010108887691853807 0.0010 4.371003435473378 0.001000000000000334 10.0 10.0 10.0 9.927711643390523 10.0 10.0 10.0 9.995297075940792 10.0 10.0 10.0 10.0 10.0 9.955095700847506 8.508107894051948 9.892306687141861 9.989225880232597 10.0 10.0 10.0 10.0 5.401576673000067 10.0 10.0 10.0 10.0 10.0 10.0 10.0 10.0 9.999991212721609 10.0 10.0 10.0 9.999903309024665 10.0 10.0 10.0 9.999948010264395 9.997024744822541 9.929469345103675 10.0 10.0 10.0 10.0 10.0 10.0 10.0 10.0 10.0 10.0 
0.0012268274106481654 5.405429951640446 0.007177739695279406 0.0010001183944347949 0.002770597507567897 0.00100000384790828 0.0010 0.0010 0.9562605347452685 10.0 9.995745719374161 10.0 9.994679578561884 10.0 9.994495424291316 9.999999810231236 9.999999991640362 9.999999899329682 9.999999897228708 10.0 9.999999757268395 9.999999898177336 9.999999309203616 9.824833128938828 9.99999999797325 9.99904958819398 9.99999824058764 9.999999298108476 9.99998618127975 9.999999898389 1.8190256096369775 9.99999884992916 9.986047818010565 9.999706688389159 10.0 10.0 9.999983867965689 9.999998810967103 9.999997864446165 10.0 9.99998977651828 9.999999891742021 10.0 9.999868150889967 9.99999843578366 9.999999907650585 9.999997718416983 9.999999775957377 9.995636478552317 9.999994719846365 9.999999712837743 9.999999898898682 9.236130320971624 10.0 9.999881762608359 10.0 10.0 6.321574899698515 9.99999910702617 10.0 
0.0016210593267485846 7.148242389991216 0.0016301347440150506 0.0010 0.0010 0.0010 1.3529991086505884 0.0010 0.8289605315527084 5.731979047200424 9.715164352850348 10.0 10.0 10.0 9.752470559718212 10.0 9.99980543824435 10.0 10.0 9.999763099999688 10.0 10.0 10.0 6.806260851325103 10.0 10.0 10.0 10.0 10.0 10.0 4.735719297772381 10.0 7.193815714520042 10.0 10.0 10.0 10.0 10.0 10.0 9.998082503186874 10.0 10.0 10.0 9.971248478814662 10.0 10.0 10.0 9.999999579006731 10.0 10.0 10.0 10.0 9.855036112925239 9.999691081243194 9.785786997595197 9.885425030496346 10.0 10.0 10.0 10.0 
0.0010 9.929897386301331 0.0010001299434369943 0.0010000651059706319 0.0010020303895868267 0.0010028019821435232 0.004905599745340952 7.076198631228053 0.02356089890113694 0.3469826563454661 9.989659511522547 9.999715481323566 9.9999933676126 9.999999993010464 10.0 9.999996027930603 9.999743944383344 10.0 9.999995786840199 9.99999919799465 9.999950909871846 10.0 9.999999998625764 9.951272839626782 9.99999997477247 9.998364776899958 9.999999998934381 9.999999999199334 9.999999999722467 10.0 9.846431480391301 9.999999988039292 9.975963727892257 9.999999657281519 10.0 9.999999992220062 9.999996661703111 10.0 9.999825995825127 9.999999963610371 10.0 9.999996602275159 9.99255808854147 10.0 9.999999923952707 9.99804215861596 10.0 9.999068731315484 9.999336379755848 10.0 9.999861644395235 10.0 9.934626194253509 9.999999964457235 9.99999955623423 9.98313096856821 9.999999998298986 9.96619726453554 10.0 9.99992476033549 
0.0010 1.8946357105162865 0.0010 0.0010 0.0010 0.0010 0.0010 0.0010 0.6763684130033298 10.0 10.0 10.0 10.0 10.0 10.0 10.0 10.0 10.0 10.0 10.0 10.0 10.0 10.0 4.409618955003319 10.0 9.999999655365931 10.0 10.0 10.0 10.0 10.0 10.0 10.0 10.0 10.0 10.0 10.0 10.0 10.0 10.0 10.0 10.0 10.0 10.0 10.0 10.0 10.0 10.0 10.0 10.0 10.0 10.0 10.0 10.0 10.0 9.949493090901933 10.0 10.0 10.0 10.0 
0.0010 8.419311104708859 0.0010 0.001078135493149238 0.001008470723247936 0.0010 0.0010 0.0010 1.4010239732669918 9.656030835729181 10.0 10.0 10.0 10.0 9.783737445317447 10.0 10.0 10.0 10.0 9.999957230581739 10.0 10.0 9.964564529112675 4.97837032410929 10.0 10.0 10.0 10.0 10.0 10.0 5.082144405052441 10.0 10.0 10.0 10.0 10.0 10.0 10.0 10.0 10.0 9.999991838874864 10.0 10.0 10.0 10.0 10.0 10.0 10.0 9.906930246976474 10.0 10.0 10.0 7.683014997875712 10.0 10.0 10.0 10.0 8.978061156237835 10.0 10.0 
0.0010 0.4848868267962062 0.006138659203108309 0.0010 0.0010 0.0010018553072363146 0.0010 0.0010 1.0599829977362494 10.0 8.88351376612479 10.0 10.0 10.0 9.998967207186146 10.0 10.0 10.0 10.0 9.982683675623319 10.0 10.0 10.0 4.240564325894215 10.0 9.997025292397419 10.0 10.0 10.0 10.0 5.427304270009639 10.0 10.0 9.539017808132801 10.0 10.0 10.0 10.0 10.0 10.0 10.0 10.0 10.0 10.0 10.0 10.0 10.0 10.0 9.999574906887522 10.0 10.0 10.0 8.803850833969797 10.0 8.135386989905852 9.403643903881726 10.0 10.0 10.0 10.0 
0.0010 10.0 0.0011350304463229517 0.0010 0.0010 0.0010875271049406868 0.0010 7.557427133255744 0.0010 0.27872801128940505 10.0 9.699164158577046 10.0 10.0 10.0 10.0 10.0 10.0 10.0 9.9801290489335 10.0 10.0 10.0 10.0 10.0 9.998843870652482 10.0 10.0 10.0 10.0 9.140889121045085 10.0 6.652220384049715 10.0 10.0 10.0 10.0 10.0 10.0 10.0 10.0 10.0 10.0 10.0 10.0 10.0 10.0 10.0 9.999824813496303 10.0 10.0 10.0 10.0 10.0 10.0 9.93452622689757 10.0 10.0 10.0 10.0 
0.001197047040235087 2.9514727291065705 0.0010 0.0010001140987899687 0.0017214930759051543 0.0010 0.7170831890291557 0.0010 0.6635892695489961 9.91030550389055 9.828886168702484 10.0 9.999908921100811 10.0 9.996571622052915 10.0 9.97267278380833 10.0 10.0 9.991849042472543 10.0 10.0 9.994097678849737 7.907347751142119 9.996408951984494 9.99564426179648 10.0 10.0 10.0 10.0 1.9910291526828476 10.0 10.0 9.891084493014027 10.0 10.0 10.0 10.0 10.0 9.997704484651031 10.0 10.0 10.0 9.996876733989888 10.0 10.0 10.0 10.0 9.920518135986843 10.0 10.0 10.0 9.834732132386284 10.0 9.867191314348224 9.941735202881786 10.0 10.0 10.0 10.0 
0.0010 10.0 0.1012500048593888 0.0010 0.0010 0.0010023017369004822 3.3343552591423347 0.0010 0.8399681184531145 5.366986542557921 10.0 10.0 10.0 10.0 9.635396214888111 9.997533744772086 10.0 9.997602881208747 9.997575259566569 10.0 9.99652041619537 9.997682254833308 10.0 5.3779008290865775 9.956283347668363 9.999510007555601 9.999988846968241 9.999985084314384 9.923963550360865 9.999894100745564 3.0457791786051427 10.0 6.944061309901052 10.0 10.0 9.99951060357541 9.997717489047806 10.0 9.999288114408444 10.0 10.0 9.99756221881673 9.943434827818091 10.0 9.99725650648464 10.0 10.0 10.0 10.0 10.0 9.999357303824937 9.998113909784797 5.990808629736185 10.0 10.0 10.0 10.0 9.810216157459289 10.0 10.0 
0.0010 10.0 0.03401272139889402 0.0011933570035398764 1.2561702003984825 0.0029794119288665656 0.0010 10.0 0.0010 0.0010 10.0 10.0 10.0 10.0 10.0 10.0 10.0 10.0 10.0 9.992606362232001 10.0 10.0 10.0 10.0 10.0 10.0 10.0 10.0 10.0 10.0 10.0 10.0 10.0 10.0 10.0 10.0 10.0 10.0 10.0 9.97868689383206 10.0 10.0 10.0 10.0 10.0 10.0 10.0 10.0 9.773991347037471 10.0 10.0 10.0 10.0 10.0 10.0 10.0 10.0 10.0 10.0 10.0 
0.0010 8.87563483079225 0.0010 0.0011465003944168555 0.004397228265720194 0.0010219708271239894 0.0010 0.0010 1.0345774736619142 5.0856456159838945 8.992695877341372 10.0 10.0 10.0 10.0 9.991402001568034 10.0 10.0 9.99057335408788 10.0 9.890210835175763 10.0 10.0 10.0 10.0 10.0 10.0 10.0 10.0 10.0 4.344574368172682 10.0 10.0 10.0 10.0 10.0 9.992574348145295 10.0 10.0 10.0 10.0 9.992418076946695 10.0 9.985314598773222 10.0 9.985057442724933 10.0 9.994253342402732 10.0 10.0 9.691046741092755 10.0 10.0 10.0 10.0 9.769311310416214 10.0 9.847982825385303 10.0 10.0 
0.0010 10.0 0.0010 0.0010049335397732426 0.0010 0.0010 0.0480156523474125 0.0010 1.099748280263267 4.519371939731441 10.0 10.0 10.0 9.998104686264949 9.99738732018722 9.997896631195495 9.999987387630592 9.998103939402652 9.997884877982132 9.99987178733499 9.998449134990281 9.997962594719985 10.0 8.356337004834554 10.0 10.0 9.998100145527316 9.998101856556058 10.0 10.0 5.0005 9.997895943131795 10.0 10.0 9.998185590717364 9.998055599673625 9.997894128495386 10.0 9.998288136066176 10.0 9.99726936322617 9.997869032420349 9.998140087208375 10.0 9.998085338518086 10.0 9.998826375730268 10.0 10.0 10.0 9.904580172369078 10.0 9.784365465972026 10.0 10.0 8.388095849952183 9.998090657649714 9.054492684820863 9.998090708638646 10.0 
0.0010 10.0 0.0010 0.0011394466431909273 0.011244911861413711 0.0010765951868067442 0.0010 7.554800652746568 0.0010 0.43424343957529743 10.0 10.0 9.998927654330526 9.995786090871011 9.999860618860444 9.999969144409164 9.999648395240916 9.998922653416118 9.999973661126491 9.9999098219247 9.999949679997204 10.0 9.999920917504161 10.0 9.998980732143501 9.999488242099225 10.0 9.999719039030586 9.999364599199815 9.996284894082585 10.0 9.999621351721464 10.0 10.0 10.0 9.999933439595154 9.999958348960527 9.828632747533419 9.99903354848884 9.98730075030778 9.975778455400022 9.999975274589069 9.992070575772836 9.998093592192038 10.0 10.0 9.999976857981242 10.0 9.986282236189354 9.998720979479755 9.972779596785387 9.999956563749874 9.629659117018859 9.999404850960321 10.0 10.0 9.994273419763863 10.0 9.999731893480892 9.999657655120776 
9.542704603949296 4.917450635998306 0.008205334532152523 0.004651826050884154 0.0017448648069912484 0.0014836635603614114 0.005178002553868099 1.587756354271391 0.03575343378605765 0.0010 8.01067758867265 2.603897866245211 2.9936852980533035 0.1072931851274086 0.512286630531766 0.4772687503579205 9.621473311549066 0.0010 0.49736693220835915 9.997336293518655 0.47143410612495784 0.5389952834089333 0.6508597385188039 4.600668881517636 3.0218847131186606 9.126307574547221 0.4776095410904727 0.47704824571635984 5.839585436855785 0.2959345214723824 1.3833627172151077 0.481658386089038 7.993024258488728 3.2809206026121167 0.10493720395586037 1.3631785464643495 0.47757657451742397 0.5137002049161514 8.620074725170431 9.999306158372617 0.5621003700014591 0.4809746172848145 0.09503816606870241 8.514230434512736 0.4820096855684046 3.8400611228906683 0.48606876231070306 0.6424676346974724 10.0 8.642775294223828 0.5059976657600564 1.902299410101619 3.4536621425949265 0.22595897966911194 1.157236611262833 7.516448687914028 0.4360756862731109 1.0068353858798083 0.4801616449702134 0.24406373518884705 
10.0 4.8097380774976735 0.031095473245358773 0.0011009132059841922 0.008952008315336284 0.002639621729291471 0.0010 0.7517712261919822 0.0010 0.0010 5.0005 5.5738139456433675 5.0005 0.0010 3.7550635983845186 0.0010 6.936338582747734 4.988982108298013 0.0010 10.0 0.0010 4.992763277350522 4.991736143965375 6.164884640077289 3.942933383930569 9.54501065497118 0.0010 0.0010 6.774755216928191 0.0010 5.780506987302827 0.0010 5.67207398573537 3.8039658630863187 0.0010 1.055473723690011 0.0010 0.0010 5.538644618238409 10.0 0.38430975156597835 0.0010 0.0010 9.535823963883638 0.0010 0.0010 0.0010 0.0010 10.0 4.529998742801855 4.550869246940413 0.7493266133633458 2.0507451794672757 0.0010 0.0010 0.9910383437436732 0.0010 0.0010 0.0010 0.0010 
0.0010 5.290323677301705 0.0010274972035291693 0.0010002822487060505 0.0010 0.001058058800900887 0.0010 0.0010 0.8856923797026295 10.0 9.643735841971388 10.0 10.0 10.0 10.0 9.999470445018275 10.0 9.999721903497543 9.999477775775015 10.0 9.998325145838324 10.0 10.0 9.78087494628969 10.0 9.987393718401378 10.0 10.0 10.0 10.0 0.057691687944653514 10.0 10.0 10.0 10.0 10.0 9.99949551702831 9.991473678223006 9.977831681189967 9.999852656943554 9.999490530002598 10.0 9.391864454291134 9.99999725113983 9.999404717848881 10.0 9.999565920836552 10.0 10.0 10.0 10.0 9.999283674299104 2.962403085236052 10.0 9.724495667244916 10.0 10.0 4.956534996476843 10.0 10.0 
0.0010 3.8716588666458356 0.0010 0.0010252392755037633 0.0010016279158292063 0.0013219742583126474 1.2155487817133561 0.0010 0.7698225788991038 10.0 10.0 9.974265765187969 10.0 10.0 9.983247057263062 10.0 9.998664909632375 10.0 10.0 10.0 10.0 10.0 10.0 8.381567482336255 10.0 10.0 10.0 10.0 9.988794611426329 10.0 0.41494366788516857 9.996531402337805 10.0 10.0 9.981513725801925 10.0 10.0 9.999261075683531 10.0 9.998744767234982 9.968702233224072 10.0 10.0 9.99463095170553 10.0 10.0 10.0 10.0 10.0 9.983549919790713 10.0 10.0 10.0 9.941361209535058 9.95941595352693 10.0 9.997731105426112 10.0 10.0 10.0 
0.0010 0.4102917711811267 0.0010 0.0010 0.0010 0.0010 0.4796795638906377 0.0010 0.6720812001698749 10.0 10.0 10.0 10.0 10.0 10.0 10.0 10.0 10.0 10.0 10.0 10.0 10.0 10.0 5.236246624456497 10.0 10.0 10.0 10.0 10.0 10.0 0.50095 10.0 10.0 10.0 10.0 10.0 10.0 10.0 10.0 9.994040794279039 10.0 10.0 10.0 10.0 10.0 10.0 10.0 10.0 10.0 10.0 10.0 10.0 9.39542369509322 10.0 10.0 10.0 10.0 10.0 10.0 10.0 
0.0010 0.0010 0.021060054322338366 0.0010 0.0010 0.0010 0.0010 0.0010 0.5131728078038426 9.95120857603983 5.253352168631933 10.0 10.0 10.0 10.0 10.0 10.0 10.0 10.0 9.92971986594463 10.0 10.0 10.0 3.3531335357607874 10.0 9.98816890842286 10.0 10.0 10.0 10.0 8.032654538314649 10.0 10.0 8.34675389316795 10.0 10.0 10.0 10.0 10.0 10.0 10.0 10.0 10.0 10.0 10.0 10.0 10.0 10.0 10.0 10.0 10.0 10.0 6.201346213008558 10.0 3.65264536310449 8.438025209590855 10.0 10.0 10.0 10.0 
0.0010 8.963440048917592 0.001042751868315853 0.0010 0.0010 0.001061480829486669 1.6055724568087135 0.0010 1.1831910992154593 7.031904184522891 9.979181386094368 9.995241619260858 10.0 10.0 10.0 10.0 10.0 10.0 10.0 10.0 10.0 9.99944293375423 10.0 9.25453334424638 10.0 9.998507802027344 10.0 10.0 9.99985929491696 9.999818760894314 1.382760360928709 9.999752540482374 8.123134861961969 9.991031968415903 10.0 10.0 9.999630875205565 10.0 10.0 10.0 10.0 10.0 10.0 9.998260430118727 10.0 10.0 9.999976333940024 10.0 9.999692648918185 9.97526366385919 10.0 9.999291278628242 10.0 10.0 9.728748607840254 7.903683171550847 10.0 10.0 10.0 10.0 
0.0010 3.8999329800003926 0.0010 0.0010 0.00100222793276904 0.0014197017032474934 1.4068172059936 0.0010 0.6987829412642015 10.0 10.0 10.0 10.0 10.0 9.97823903191797 10.0 10.0 10.0 10.0 10.0 10.0 10.0 10.0 8.502140356088194 10.0 10.0 10.0 10.0 10.0 10.0 0.0010 10.0 10.0 10.0 10.0 10.0 10.0 10.0 10.0 10.0 10.0 10.0 10.0 10.0 10.0 10.0 10.0 10.0 10.0 9.976605641827856 10.0 10.0 10.0 10.0 10.0 10.0 10.0 10.0 10.0 10.0 
8.929132028966027 10.0 0.005388014403595689 0.0016698632543879336 0.0010455564927543133 0.001018496505843045 0.0010 10.0 0.0010 0.0010 9.99997891638597 0.0010 9.781913093696144 0.0010 9.714117191700728 9.375452538295436 9.94314821608118 9.662274158942369 9.375125154194675 9.923454357256375 9.37643941624358 9.675822532361844 9.721943148012915 0.0010 9.87334705745145 9.999998867476778 1.4399507914977128 1.436591664640169 9.714468284447037 1.4370420743104995 2.3239827104535906 1.4311907237679211 0.0010 7.070116447102907 0.0010 0.0010 9.375577411178917 3.6646260099474297 1.38485812700791 9.999772451862004 3.664296179505703 9.375453614204327 0.0010 9.945168133115665 9.375390217931558 9.720204104921908 3.664520661325043 9.523989075784021 9.99889929370248 9.607647862904518 9.726638819371061 9.430359194718399 7.27209841645567 0.0010 9.7250151504575 0.0010 0.0010 8.834161743454013 1.4399600590005948 0.0010 
0.0010 9.462710856773626 0.0010359452195564797 0.0010398998073533404 0.0011094426128325035 0.0010195058008290224 3.214287164202597 0.0010 0.9071330373575126 4.772090875513529 9.982891309155157 9.251407492651474 9.996714353474902 10.0 9.949561877566246 10.0 9.996897237777812 10.0 10.0 9.999791451477481 10.0 10.0 9.993501735864868 9.896535745434269 9.996771523684348 9.99992167519984 10.0 10.0 9.993273032235207 10.0 0.8040165954872578 10.0 6.728828583314266 9.89236620015575 10.0 9.993838834128175 10.0 10.0 10.0 9.999966514400567 10.0 10.0 10.0 9.998539785415426 10.0 9.999805082086295 10.0 9.995548000895328 10.0 10.0 9.99351309974085 10.0 9.626487207224242 10.0 9.953961616615828 9.684682120529079 10.0 9.906318701930115 10.0 10.0 
0.0058100941068832445 9.3490738318786 1.5644539253549197 0.0011276826881867117 0.0016144702434919573 0.0010829384305754688 0.0010 0.004289665726361497 0.09377694664170155 4.163114377391848 5.37361777324219 5.545304873179774 9.715758079501938 9.995535811828983 9.988571605613549 9.40694635098536 9.99985784783922 9.992706452550468 9.993427404189898 9.95900211249134 9.976051976735896 9.996795754329773 9.9923958906615 5.8090800448113376 8.75542971954014 9.997039769162365 9.995416845428526 9.995157452001202 9.997102767605673 9.925229723341907 8.877365144549694 9.995353240850905 5.697723525419644 9.784691559174334 9.995070228985519 9.997451270868082 9.993578333514982 9.995506024911192 9.991806262637958 9.94436343739733 9.996266728580089 9.992694294809397 9.995248934452684 9.991120290572065 9.995558496686025 9.942264956459217 9.995354962575847 9.986873862903586 9.624875101242917 9.994635488636844 9.945769182230853 9.991858766761172 9.751236093871196 9.721578646804451 10.0 5.096634903369223 9.995289394048266 9.722762444576789 9.995352566920587 9.995230152479492 
0.0010 0.0010 0.0010 0.0010 0.001033294470632979 0.001000401851898392 0.01631253696405835 0.0010 0.9090564502915561 9.093269948223778 4.989058514504872 10.0 10.0 10.0 10.0 10.0 10.0 10.0 10.0 9.960603388336853 10.0 10.0 10.0 1.9248068631730533 10.0 9.99978572540155 10.0 10.0 10.0 10.0 5.748821523372066 10.0 10.0 10.0 10.0 10.0 10.0 10.0 10.0 10.0 10.0 10.0 10.0 10.0 10.0 10.0 10.0 10.0 9.996039550970542 10.0 10.0 10.0 9.123534176649738 10.0 6.41110452150046 9.123733054145069 10.0 10.0 10.0 10.0 
0.0010000253873666107 0.0010 0.001001296012548684 0.0010000000539607307 0.0010046836565378247 0.0010 0.0010890338450219436 1.033869198916463 10.0 0.0010 9.999663280324821 9.99996093949216 9.999995024114105 9.999993215050074 9.998837690457364 9.999970639117306 9.99999089281992 9.99999081403919 9.999983550218321 9.999985372926185 9.999885930051134 9.999999347330938 9.999982551303743 10.0 9.999987341979496 9.999970245160998 9.999999377825242 9.999994894389761 9.999996646691882 9.999999998039154 9.99208241112998 9.99999444549028 9.99981541323258 9.999965817491239 9.999993320076424 9.99999351882762 9.999990678932035 9.99999969612724 10.0 10.0 9.99999964060946 9.999983359743844 9.999993104290532 10.0 9.999670474658815 9.999982464780706 9.999999998877817 9.999999772800956 9.952884832150803 9.99999998375681 9.999036333618323 9.999999998129635 9.994021643934444 9.999991240211301 10.0 9.99892772550018 9.999992490124416 9.996426264565747 9.999992686408092 9.999986723593368 
0.0010685858847668704 0.0010 0.013331344583524956 0.0010031236766955543 0.0010 0.0010253574733160658 0.16309020658858284 0.07874145857834006 0.0010 9.982872141654966 9.859636840519066 9.972359591697934 9.999913123327813 9.999262558197223 9.997244145289446 9.999992436299092 9.999821452457079 9.991053303131892 9.999989847616229 9.999947893157337 9.99999008099853 9.999997277608538 9.999859196794809 3.253657686805549 9.999991754334143 9.999996098423656 9.999972257093182 9.999989790464003 10.0 9.999924094692794 5.848066708241694 9.999999998633264 9.998182879257655 9.99998466346601 9.99995791964687 9.99764319001738 9.999963112770603 9.999970205470124 9.92913786271162 9.999595190409368 9.999980015557945 9.999998769150281 9.999261910224366 9.999985533093959 9.99999999863365 9.993851531222187 9.999988298806077 10.0 10.0 9.998838184020205 9.999474191210194 9.98673607416841 10.0 9.997667124089443 10.0 9.918567801775637 9.99771790109135 10.0 9.999991073669783 9.997906877042915 
0.0010 0.4380120067192275 0.0010 0.001048288615757569 0.001053816543583655 0.0010885800075568065 0.0010 0.0010 0.9454571774327527 9.985735294703392 7.178916915621844 10.0 9.991624448992848 9.993601718279242 9.987108710498209 9.99996300449983 9.999448956311872 9.999978925716405 10.0 9.980970662336484 9.999963005101382 9.999470214482358 9.99458520282443 3.9480856281195758 9.994167769678198 9.996773288737595 9.999965794240833 9.999953659561548 9.999978701992855 10.0 3.190480405974622 9.993794714317168 9.983801662776512 7.594726515046658 9.993601356283717 9.99359691151429 9.999963000865128 9.999970542271432 9.999999766809822 10.0 10.0 10.0 9.993601719074212 9.997974445385436 9.999944004596047 10.0 10.0 9.995786176745915 9.985736408978061 9.99786953825854 9.993336562398854 10.0 7.48568088781291 9.993597530117983 6.884191198516961 10.0 9.993601680386838 10.0 10.0 9.993601681305408 
0.0010074066881241358 1.4486764634470102 0.0010105500144523495 0.001000426714667676 0.0010375613260702567 0.001000072054081336 0.02956379036311932 0.0010052157426030607 0.8090000583826114 9.945644928428932 9.999758430009503 9.989947988671798 9.994379335776078 9.99998343488419 9.997625424819303 9.999982724821344 9.99807494100698 9.999928409363923 9.99786881227703 9.99999600567251 9.999959190629854 9.99999432515195 9.999987076555819 4.578661667137422 9.99999956061716 9.999911658764011 9.999985344905372 9.999984020343073 9.999994965990124 9.999984760992032 4.464199392087268 9.999984614537498 9.961165186243859 9.80873237583862 9.999979685622797 9.998902165501594 9.999983840187749 9.999986325637964 9.998972075058367 9.999568008547229 9.998983766815497 9.99998301946622 9.999980991571496 9.999982941672924 9.999790391623481 9.999993094298055 9.999992559204944 9.999962883856051 9.998420796590043 9.999998490382502 9.999907654934699 9.999992527394722 9.968496035671702 9.995650077402361 9.999638012206 5.544704964201066 9.999980990626614 9.967533530321866 9.999984680259386 9.999980805876561 
0.0010 0.6835797669156433 0.004394169213307783 0.0015678542539023584 0.0010012209418295392 0.0010018283807650432 0.0010 0.0010 1.031016774188256 10.0 9.17543483676802 10.0 9.999516029590637 9.999816757459845 9.999401193028552 9.999990598191863 9.995335045034347 9.999923067436953 9.999991396162855 9.986084157254401 9.999958926261176 9.999909301531423 9.995015139775012 5.007362488962536 9.997426497132404 9.997981303691411 9.999927786949277 9.999993403256868 9.998180555950556 9.999932880279324 5.105280591068454 9.99988631080218 9.828034220938934 9.645339184848842 10.0 9.999878034072347 9.99999704390309 9.999996391652981 9.999809635170386 9.999999877210167 9.999929737665253 9.999990732316105 9.999817164015859 9.99996328462404 9.99984966508458 10.0 10.0 9.995896348878984 9.99974995719243 9.92089444947923 9.999741206866148 9.99999950741783 9.223127367249798 9.98272009664055 8.838250220413247 9.677628510659025 9.999693135401502 10.0 9.999933861338409 9.99982102349647 
0.005212975991409501 7.01556559873846 0.0010397724554774316 0.0010002506875144313 0.0027079907239770783 0.0010061998834077616 0.6772224303000398 0.001110422604550429 0.9093375294775566 6.92253614387192 9.98210707350556 10.0 9.99975010491388 9.984405751617253 9.999714316952911 9.999989701436265 9.99890736841857 9.999992825329159 9.999963904812184 9.999656208743152 9.999970303335555 9.999923797587163 9.997983544753781 2.796681162725776 9.986282278238777 9.998834041506168 9.999680042004224 10.0 9.999891235384121 9.999251470034746 0.8168537571876229 9.999302338283849 9.706914897001056 9.98025144739484 9.985250088010638 9.984545216317471 9.999988909864994 9.999684362881053 10.0 9.999843073209943 9.999363654929882 9.999986744655041 9.984401935978996 9.999606238711461 9.99990207498345 9.952980104104308 9.998812750863083 9.999987809748973 9.999985920296037 9.99909916809532 9.998370232238138 9.999907747890294 4.51547904722891 9.9851081975643 9.98970348668348 8.174559064827989 9.984409521511054 9.935482663174122 9.999251159442334 9.984403861516583 
0.0010 2.447236526484748 0.0010 0.0010 0.0010 0.0010 0.2960659474052282 0.0010 0.6470762655892527 10.0 9.817233147164453 10.0 10.0 10.0 10.0 9.998018865438121 10.0 9.997732110296546 9.999954689654313 10.0 9.997846082277885 10.0 9.99981485601226 9.494327939456339 10.0 10.0 10.0 9.999156514792935 10.0 10.0 0.6393437832029084 10.0 10.0 9.781871874076975 10.0 10.0 9.998329064932076 10.0 9.710068119642147 10.0 10.0 10.0 10.0 10.0 10.0 10.0 9.997121163882928 10.0 10.0 10.0 10.0 9.999946038537546 9.840664369600239 10.0 9.823406363747058 9.236527112772324 10.0 10.0 10.0 10.0 
10.0 10.0 0.03201449605466638 0.0010 0.0010 0.0012739428787302944 0.0010 10.0 0.0010 0.0010 10.0 0.0010 10.0 0.0010 10.0 0.0010 10.0 10.0 0.0010 10.0 0.0010 10.0 10.0 0.0010 10.0 9.89377843916268 0.0010 0.0010 10.0 0.0010 0.0010 0.0010 0.0010 10.0 0.0010 0.0010 0.0010 0.0010 0.0010 10.0 4.8212079724598285 0.0010 0.0010 10.0 1.3435960496072492 0.0010 0.0010 0.0010 7.324007140742951 10.0 10.0 10.0 10.0 0.0010 0.0010 0.0010 0.0010 9.564384635685013 0.0010 0.0010 
0.0010 0.0010 0.006613465765665861 0.0010 0.0010 0.0010 0.01884129090558493 0.0010 0.9503425982532734 10.0 5.679297431747734 10.0 10.0 10.0 10.0 10.0 10.0 10.0 10.0 10.0 10.0 10.0 10.0 1.6374264614086207 10.0 9.987717832973047 10.0 10.0 10.0 10.0 7.433182820761114 10.0 10.0 10.0 10.0 10.0 10.0 10.0 10.0 10.0 10.0 10.0 10.0 10.0 10.0 10.0 10.0 10.0 10.0 10.0 10.0 10.0 9.913983843885665 10.0 6.063546080592458 6.590008422250383 10.0 10.0 10.0 10.0 
0.0010 7.394858674259521 0.0010 0.0010 0.0010 0.0010026320371483537 1.2483977355222475 0.0010 0.8901107904026196 6.345340605521442 10.0 10.0 9.999950177233423 9.993368490380918 9.852500386152593 10.0 10.0 10.0 10.0 10.0 10.0 10.0 10.0 6.972651329208092 9.997455201975393 10.0 10.0 10.0 10.0 10.0 0.0010 10.0 7.479688642332185 9.995810273668637 9.992470769119619 10.0 10.0 10.0 10.0 10.0 10.0 10.0 9.993046308057115 9.99976572681602 10.0 10.0 10.0 10.0 9.998250424151975 9.984615579347482 10.0 10.0 10.0 10.0 10.0 10.0 9.99989573617337 10.0 10.0 10.0 
0.0010 3.132481925508572 0.0010 0.0010 0.0014387112176457999 0.0015195881004584709 0.7208508591872115 0.0018869182355757382 0.6688863490272269 9.973683421671687 8.283492846139843 9.896080866555376 9.98734041808688 9.995684739052075 9.955140671219116 10.0 9.99863024224836 10.0 10.0 10.0 10.0 10.0 10.0 9.814359785561411 9.982518129204557 9.999432622617233 10.0 10.0 9.98869856748958 9.999074917526876 0.3317163350336867 9.999903122029627 9.228468435436717 10.0 9.988806237235764 9.99512822637489 10.0 9.997690592451386 10.0 10.0 10.0 10.0 9.987593130090929 10.0 10.0 9.972843548168946 9.999564407306442 10.0 9.989349723511847 9.998680100094393 9.350163155048493 9.999749678742592 7.706480079686549 9.99023594065106 10.0 9.786202186723239 9.989552558428523 9.740108242409558 9.999530982390532 9.996870412933085 
0.0024068261966456728 2.5874445455899346 0.0010159450072950698 0.001000873476641555 0.0010079713345602056 0.001000244735190181 0.3387323262370099 0.0023288704355265144 0.6634325507829558 9.994472336609782 9.999690591784764 9.99859253680886 9.999246940663031 9.998593144588234 9.999606392542246 9.998593405693352 9.99996802989126 9.998594073076719 9.998593419440066 9.999997874918465 9.998593418244639 9.998637581480892 9.999715746562446 9.773530740305784 9.99992709029763 9.999963308888443 9.998593426108078 9.998593413943796 9.998698262767007 9.998594062311847 0.16986442812822689 9.998593426134287 9.997577654773645 9.998593942384941 9.998592724272472 9.99953063687963 9.998593422840177 9.998593412884725 9.998594036081839 9.999671882946338 9.97131839909433 9.99859341956831 9.998593144588261 9.954634017277883 9.998593394781206 9.999116366197262 9.998592671564746 9.99989083481172 9.999806984968016 9.999230858495775 9.998599491883647 9.998593426853816 4.768086672070637 9.998593144768193 9.998589002593084 9.997661199376045 9.998593144588343 8.421321369515695 9.998593426407185 9.998593144588352 
0.0010 7.50538532576996 0.0010 0.0010 0.0010040914905159537 0.0010015309946903898 1.0757979163614824 0.0010 0.9056630334297248 6.900137062838366 9.722033983169633 10.0 10.0 10.0 10.0 9.999865794850768 10.0 9.996687356503218 9.999828978431673 9.997585502425547 10.0 10.0 9.997976441385442 6.4628719266572645 10.0 10.0 10.0 10.0 10.0 10.0 0.494619791534128 10.0 8.156757930554628 9.773163645828316 10.0 10.0 9.999900029874198 10.0 10.0 10.0 10.0 10.0 10.0 10.0 10.0 9.279094667046676 9.999986804794828 9.999994695756925 10.0 10.0 9.959207687208528 9.999925820112724 9.509342247926973 10.0 9.698143195010449 9.675557384752157 10.0 10.0 10.0 9.999513093523616 
5.270213818456885 7.582182589184652 0.0010 0.0010 0.5413981846499685 0.0010 0.0010 10.0 0.9552547092448824 0.0010 10.0 9.587897964828015 9.94538375797163 9.365287450843825 10.0 10.0 9.994078135804752 9.954081276394673 10.0 10.0 10.0 10.0 10.0 9.623800842803117 9.9481923090974 9.971550039742658 10.0 9.992834843208254 9.985064994882997 9.802714912592084 8.42298924259422 10.0 9.55832982043918 10.0 4.558178540681389 9.66837916465171 10.0 10.0 10.0 10.0 10.0 10.0 9.006232221845814 9.970868910952682 10.0 10.0 10.0 10.0 9.999180559932297 10.0 7.969561414776091 10.0 10.0 9.58449170689708 10.0 4.537452791305969 9.280406495640174 10.0 9.994675939670257 9.58409383388901 
0.9591989210442915 9.216930672101334 0.02518316418804887 0.0013405515350110558 1.100133777001227 0.0010161842141181484 0.017484417182187295 10.0 0.0010 0.0010 7.599585416926111 8.844568925862156 6.7585277598068405 8.852315312716705 6.166206234814458 9.999258970364343 10.0 10.0 10.0 9.997704326709519 9.999621624379335 9.999430506871638 9.94239250193452 8.256034251148261 9.845483780996098 9.42039832404717 9.999448169160626 9.952295325506762 9.952307785725043 9.910865274667033 6.629092055455555 10.0 0.0010 9.833768742746797 8.852275654173395 8.851804432905489 9.992933284941627 9.946770409918438 7.898295987329719 9.889162123252841 9.97187718034714 9.967082189179765 8.8523152607691 9.544061623746115 9.999879143255077 9.981061577284967 9.883795020769364 9.926213535524107 7.354022266029968 9.975139453626788 10.0 9.999514576499658 9.988622289367383 8.850851134793185 9.813833389162246 6.1735560624989105 8.852321627713824 9.968793878879168 9.942800675314002 8.85232223862506 
0.001113265990154409 7.355365706946835 0.0018485699203795085 0.0010026437824411077 0.0011368404873417677 0.0010005745960740195 1.2194827191809658 0.0018275137504144357 0.8768015514639899 6.454766494852199 10.0 9.999471709363679 9.998460521906523 9.999744629151564 9.839440583646539 9.999938096780426 9.99997514838978 9.999924197246207 9.999938776854103 9.999970916983564 9.999759842880625 9.999574192906106 9.999642878364224 8.168043319391847 9.999937595733616 9.999959671255136 9.99993856182035 9.99994790127073 9.999647992162593 9.99994578210607 0.0010 9.999943800062063 8.048059184835289 9.996631834960565 9.99978828920839 9.999918433122653 9.999936982936964 9.999942402438089 9.973807396595248 9.999785479533335 9.9999435451238 9.99993131595856 9.999951721149221 9.998188346159584 9.999961676192894 9.998481122290052 9.967584216272451 9.999931429158659 9.998446646833788 9.999958984950739 9.998813786808645 9.999955509826613 9.706216651696376 9.999928696569448 9.99978369985051 9.849572249196935 9.999934142760402 9.96996920840927 9.99996010091934 9.999919280602516 
10.0 7.781837450879918 0.0010076549812462437 0.0020059002508245596 0.003225353953242899 0.0010390459693995118 0.009326640715276668 6.559044155841358 0.0010 0.0010 9.997159498631918 0.0010 10.0 0.0010 5.2695117103319085 0.0010 9.996260150490514 9.989301980850668 0.0010 9.590810152316926 0.0010 9.992772408781907 9.991868098647757 1.3694565531165548 7.465339347107828 9.99940228203335 0.0010 0.0010 7.507141541630183 0.0010 0.0010 0.0010 0.0010 3.001637293158764 0.0010 0.0010 0.0010 0.0010 0.0010 7.979490092592607 3.8246993418897377 0.0010 0.0010 9.30133348117991 0.0010 0.0010 0.0010 1.0264697543754373 8.69800347674501 9.51892763959203 3.953443735949424 3.6418650122413743 0.680045395795595 0.0010 0.0010 0.0010 0.0010 0.037805629687972964 0.0010 0.0010 
0.0014815486749552107 7.408966933985051 0.0010047892189395397 0.0010091690823359665 0.0015981627050234808 0.0011248511979360296 0.0010 0.0010 1.071105219411745 9.899819454637393 10.0 9.947525798971315 9.998636416804047 9.947525798971315 9.998357846358402 9.999518451325045 9.999995667041018 9.999996728341763 9.999518451325045 9.994688742021276 9.999518451325045 9.99999730982425 9.999983902452668 10.0 9.998961375912716 9.999998875288062 9.999518451325045 9.999518451325045 9.999649065680174 9.999518451325045 0.2403733530221415 9.999518451325045 10.0 10.0 9.947525798971315 9.947461378987324 9.999518451325045 9.999518451325045 9.999518156228783 9.9997456637005 9.999515456655024 9.999518451325045 9.94542689797485 9.99969109316693 9.999518451325045 9.999432382626788 9.999115384641557 9.999518451325045 9.99825993423187 9.999778976181126 9.996441858661406 9.999518451325045 9.302480391450986 9.947525798971315 10.0 10.0 9.947525798971315 9.133150815431057 9.999517465662946 9.947525798971315 
0.0011583400897260765 8.242211198749178 0.0010398921881807056 0.0010117296365252735 0.00189080836886219 0.0010635303524331073 1.193443593932325 0.0010779830961513916 1.0287911795574496 7.465178435796456 9.985524244569826 9.999955554635724 10.0 9.99990250184049 9.996882212327383 10.0 10.0 9.999604858381689 10.0 9.999803054982463 9.999881998353164 10.0 10.0 8.029690176279248 10.0 10.0 9.99993046217092 10.0 10.0 9.999932342668993 0.0010 9.999967040910455 8.731811510104103 9.998048045354347 9.999934117212415 9.999938706416314 10.0 10.0 10.0 9.999256951561913 10.0 10.0 9.999932703435245 10.0 9.999934420303942 9.985781215266671 9.998977943555888 10.0 9.999582315215678 9.97325803720137 9.999232288689985 9.999850213730841 10.0 9.999969285909366 9.94800518507046 9.976427983196578 9.999933301374881 9.955149144094527 9.999945673588288 9.999841337525655 
0.0010 8.871943090493115 0.0010 0.0010363228951593636 0.0016862763500556884 0.0010 0.6295142620737807 0.0010 1.2011579929925593 9.478048694659215 10.0 10.0 10.0 10.0 10.0 10.0 9.967902418713933 10.0 10.0 10.0 10.0 10.0 10.0 10.0 10.0 10.0 10.0 10.0 9.99933077863736 10.0 5.055472048243834 10.0 10.0 10.0 10.0 10.0 10.0 10.0 10.0 9.997205715866246 10.0 10.0 10.0 10.0 10.0 10.0 10.0 10.0 10.0 9.995162486691376 10.0 10.0 10.0 10.0 9.798879452609114 9.455849550109829 10.0 10.0 10.0 10.0 
0.0010 1.7870434355086025 0.0010 0.0010 0.0010 0.0010 0.0010 0.0010 0.7110648669422315 10.0 10.0 10.0 10.0 10.0 10.0 10.0 10.0 10.0 10.0 10.0 10.0 10.0 10.0 5.991831628771693 10.0 10.0 10.0 10.0 9.990879103546526 9.941345356336505 1.211852985638367 10.0 10.0 10.0 10.0 10.0 10.0 10.0 10.0 9.954657662087909 10.0 10.0 10.0 10.0 10.0 10.0 9.878680050942021 10.0 10.0 10.0 9.999026467618291 10.0 7.794661090484954 10.0 10.0 10.0 10.0 10.0 10.0 10.0 
0.0010 7.257437626635253 0.03793121860005461 0.001135562613778761 0.002065477585365812 0.0010207444400830948 0.39507008364095664 0.008384510226046405 0.9174939460090337 8.173259851600566 10.0 9.847675313821695 10.0 9.998345649981141 10.0 10.0 10.0 10.0 10.0 10.0 10.0 9.996874459281262 9.997355870513566 5.644735917206735 9.995215320047834 9.991066725216246 10.0 10.0 9.996735088191244 10.0 2.1574788655640313 10.0 9.432071935784828 10.0 10.0 10.0 10.0 10.0 9.847183604402694 10.0 9.999999443467335 10.0 10.0 10.0 10.0 10.0 10.0 10.0 10.0 10.0 9.935274653706424 10.0 6.96047690220343 10.0 10.0 8.115437134171357 9.999769878455231 9.903278058329677 10.0 10.0 
0.001000000000000334 7.651186825554345 0.04326316742871743 0.0011459265221814084 0.0022323338232301685 0.0012543913983463911 0.4593366958679918 0.001000000000000334 1.0653482577558464 8.185679009359797 10.0 10.0 10.0 10.0 10.0 10.0 10.0 10.0 10.0 10.0 10.0 10.0 10.0 5.476219300208019 10.0 9.996303577187595 10.0 10.0 10.0 10.0 2.499881772486185 10.0 9.64777672419942 10.0 10.0 10.0 10.0 10.0 10.0 10.0 10.0 10.0 10.0 10.0 10.0 10.0 10.0 10.0 10.0 10.0 9.93232817263237 10.0 6.777043676740561 10.0 10.0 8.118518498207056 10.0 10.0 10.0 10.0 
0.0037479259071548426 2.127134485794027 0.0010348315520840147 0.0012757965929164504 0.0010 0.0010015932227263383 0.0010 0.002370546792707668 0.6397429938399118 9.949423890542747 9.991494433340318 10.0 9.997631028528147 9.99773229163305 9.995722197480495 9.999954917256582 10.0 9.99896440492228 9.99995395129304 9.99839145719854 9.999577360900377 10.0 10.0 7.971241905308155 9.9999048615727 9.999963794149084 9.999844272059308 10.0 9.997392240608459 10.0 0.06811944431867611 9.998251226555096 9.98168498413254 9.996885341330422 9.999500776498788 9.99999999995805 9.941863274879212 9.99995680014441 9.999989502511415 10.0 9.99798525641101 10.0 9.974707406185464 9.999075373529607 9.999798944585985 9.996376357651101 10.0 9.999890209962679 9.99954240060233 9.995245824963568 10.0 9.973060417568796 10.0 9.995357022517897 9.999203314112409 9.982647065767043 9.999952248279838 10.0 10.0 9.99995144434244 
0.001217382137345114 7.602708343447188 0.0010963615683666735 0.0010288312714714484 0.001290148121742665 0.0010 1.1091942085516735 0.0013374741767787175 0.9803422572193478 6.865328170488382 9.671928389739065 9.99977727541542 9.99989370425223 9.999365999904509 9.997445979670214 9.995534751349581 9.998696554794718 9.994280143694578 9.995895633164688 9.997008673799597 9.995717456981609 9.999902493743685 9.997941312842418 6.012698557020828 9.999986179826154 9.999884344728159 9.998411416623489 9.99682800746662 9.999944907256541 9.99700454094561 0.5286122284731829 10.0 8.182053488908775 9.726360825789149 9.999328767564856 9.999772591537328 9.995555446851329 9.998818538737517 9.944818571864145 9.999705455497464 9.99840318259173 9.996004672770923 9.99921085927201 9.999191006833422 9.997508007560223 9.287666530441058 9.996330628196755 9.997481694141324 9.999945695306641 9.999816658269511 9.91194676594378 9.995542206630047 8.939833112578702 9.999715404163409 9.652396108654834 9.24012976291193 9.999745104743582 9.635198524854559 9.997942070329012 9.999264853324537 
0.0010 5.881641860390808 0.0010 0.0010 0.0010 0.0010000243632916675 0.002147817241252981 0.0010 0.823979343044347 7.779468320113784 10.0 10.0 9.999559159137014 10.0 10.0 10.0 10.0 10.0 10.0 10.0 10.0 10.0 10.0 9.946187512817207 10.0 10.0 10.0 10.0 10.0 10.0 1.6966160595363133 10.0 10.0 10.0 9.654333789526184 10.0 10.0 10.0 9.255742507470318 9.998681871914128 9.99403908504472 10.0 10.0 9.992046772332392 10.0 10.0 10.0 10.0 10.0 10.0 10.0 10.0 5.9730639387224 10.0 9.956431675736093 10.0 10.0 10.0 10.0 10.0 
0.0010 0.0010 0.0010 0.0010 0.0010 0.0010 6.097759862884629 0.5462407447744979 0.0010 4.244435559236011 4.93774750449388 10.0 10.0 10.0 10.0 10.0 10.0 10.0 10.0 10.0 10.0 10.0 10.0 4.92409615306518 10.0 10.0 10.0 10.0 10.0 10.0 7.6188263432639065 10.0 8.365229357301123 10.0 10.0 10.0 10.0 10.0 10.0 10.0 10.0 10.0 10.0 10.0 10.0 10.0 10.0 10.0 10.0 10.0 10.0 10.0 10.0 10.0 10.0 0.5818601975608457 10.0 10.0 10.0 9.991646348600906 
10.0 5.556604594405857 0.0028189399660677595 0.0011552239094480914 0.009338085206338189 0.0017280309778787955 0.03430167975387975 0.3781867611950998 0.0010 0.0010 3.619564170216434 3.052843530389649 4.4617463232998595 0.0010 3.046342328339376 0.0010 6.846459567604064 3.041385650214027 0.0010 9.99987650648336 0.0010 3.0414330295974423 4.606138712551138 10.0 3.645208587031564 9.71273427852002 0.0010 0.0010 3.0427726860947466 0.0010 5.032832134392913 0.0010 3.1056612605143936 3.3935633380913868 0.0010 3.6751452055882687 0.0010 0.0010 3.041642949719696 10.0 1.4481601564722215 0.0010 0.0010 9.354218858093558 0.0010 3.6500907141209433 0.0010 3.637703699320446 10.0 3.045184078540168 3.048725644908239 1.8267173911321475 3.7225754673135913 0.0010 0.0010 1.6247797912730957 0.0010 0.0010 0.0010 0.0010 
0.0035980349763789082 2.5160201742263997 0.0010423946153692593 0.0010640457259222947 0.001334155417515001 0.0010 0.33611029859095204 0.0010 0.6265538349918796 9.773755064495608 10.0 9.287625799142827 9.996887255223145 9.997372759568249 9.963339159983903 9.999801065249553 9.999677862145639 10.0 9.99979701915415 10.0 9.997877479261557 9.995942603456578 9.99941651519669 6.562939289883552 9.995950017376305 9.999982285533735 9.997306683510192 9.99735892312991 9.996497851794695 10.0 0.0010 10.0 8.76392575661384 9.55665897356026 9.996398920106145 9.997647015374074 9.989561075266264 9.997667605959908 9.997489598760108 9.997882872658682 9.81235656367186 9.999815518504157 9.997374031946352 9.821667516707645 10.0 9.93844970705222 9.9983326693594 9.999906556141474 9.997440808334973 9.982504341085658 9.994232347123623 9.99862164231519 9.905733343364787 9.99738645701428 10.0 9.630269826183248 9.997237165547006 10.0 9.99748034694132 9.997503748378225 
0.0010 0.0010 0.0010 0.0010 0.0010 0.0010 0.0010 0.0010 0.8392126680488146 9.225894556718243 6.18645047932462 10.0 10.0 10.0 10.0 10.0 10.0 10.0 10.0 9.981757421418756 10.0 9.999444810621045 10.0 3.3020109724210864 10.0 9.996785218021145 10.0 10.0 10.0 10.0 4.396896882697817 10.0 10.0 6.712175844773158 10.0 10.0 10.0 10.0 10.0 9.988987887557148 10.0 10.0 10.0 9.997575965589919 10.0 10.0 10.0 10.0 10.0 9.990585166086328 9.988378784597137 10.0 7.331003144217104 10.0 5.733169291449741 8.540063133084322 10.0 10.0 10.0 10.0 
0.0010 0.4651099838503838 0.0010 0.0010831848364659575 0.0024609732876253393 0.0011079224327311986 0.001192222961783204 0.0010 1.0461172626713529 10.0 9.07502680970502 10.0 9.989652663916884 10.0 9.994445961454028 10.0 9.998969666413144 9.993617148167573 10.0 9.985942135852625 10.0 10.0 10.0 3.8108674984392397 10.0 9.99740244170794 10.0 10.0 10.0 10.0 5.095073735808866 10.0 10.0 9.328180084048467 10.0 9.96937193644009 10.0 10.0 10.0 10.0 9.9505077580071 10.0 10.0 9.99998883450193 10.0 9.996763462932845 9.947676794594326 10.0 9.981768975841453 10.0 9.992840302560344 10.0 8.651034165231692 10.0 8.057774359472088 8.770356988963467 10.0 10.0 10.0 10.0 
0.0010 0.059240375641189225 0.008573233238727636 0.0010 0.003358389932101376 0.0010 0.0010 0.0010 1.0230743267297073 10.0 9.57657117162223 10.0 9.986339416883343 10.0 10.0 10.0 9.998843280593343 9.996067678754637 10.0 10.0 10.0 10.0 10.0 3.3126156616148874 9.977282922341773 9.99576745337617 9.914834262797019 10.0 10.0 10.0 5.1396861544264505 9.994087572593155 10.0 8.783827128327333 10.0 9.953938363314709 10.0 9.914224568107738 9.912706587898668 10.0 9.923261800853627 10.0 10.0 10.0 10.0 9.998565495246803 9.920478731438479 10.0 9.956240619034022 10.0 9.997584122347382 10.0 7.769577633021697 10.0 6.6886175009455995 10.0 10.0 9.942005932239718 9.911677482432106 10.0 
0.0010 0.0010 0.0010 0.0010 0.0010 0.0010 0.0010 2.8800035722316037 10.0 0.0010 10.0 10.0 10.0 10.0 10.0 10.0 10.0 10.0 10.0 10.0 10.0 10.0 10.0 10.0 10.0 10.0 10.0 10.0 10.0 10.0 10.0 10.0 10.0 10.0 10.0 10.0 10.0 10.0 10.0 10.0 10.0 10.0 10.0 10.0 10.0 10.0 10.0 10.0 10.0 10.0 10.0 10.0 10.0 10.0 10.0 10.0 10.0 10.0 10.0 10.0 
0.0010 2.221579311493691 0.0010 0.0010 0.0010 0.0010 0.0010 0.0010 0.6385695341833181 10.0 9.701279394191584 10.0 10.0 10.0 10.0 10.0 10.0 10.0 10.0 9.999692450713166 10.0 10.0 10.0 7.7791758726332585 10.0 10.0 10.0 10.0 10.0 10.0 0.08841460834870851 10.0 10.0 9.602550322927534 10.0 10.0 10.0 10.0 10.0 10.0 10.0 10.0 10.0 10.0 10.0 10.0 10.0 10.0 10.0 10.0 10.0 10.0 10.0 10.0 10.0 10.0 10.0 10.0 10.0 10.0 
0.0010699041081074856 0.1527447812948397 0.0010 0.001069547860833868 0.0010591559658566301 0.0010974505053656122 0.0010 0.0010 1.0022043426149543 9.828616117781019 6.968386303206753 10.0 9.991098294792604 9.989218899840777 9.968391685227083 9.999811252697961 9.999416265246436 9.995342060238773 9.999472438520717 9.979725162469864 9.998155048205684 9.99449646807018 9.994167919116371 4.800174399950033 9.993734729100225 9.996562577628415 9.995613085571451 9.999769601420303 9.999960813904295 9.995921902374901 3.04377656096048 9.993377067446216 10.0 7.435056799506473 9.989602534750276 9.992832553262714 9.999815156742478 9.999822383897978 9.990313468642963 9.999991532041479 9.995731458640579 9.999822701069315 9.989194264363398 9.99775875460195 9.990872442355576 9.999988739163555 10.0 9.995466239394501 9.984815041595056 9.997703757402993 9.988884561764195 9.999972885373062 7.315394324645106 9.993197921789918 6.6768650482195975 9.969567023557127 9.981866909758518 9.999802289351496 9.995981686911 9.989449828848123 
0.0010 2.4292293807992484 0.0010 0.0010 0.0010 0.0010 0.274328212166595 0.0010 0.6435839937372838 10.0 10.0 10.0 10.0 10.0 10.0 10.0 10.0 10.0 10.0 10.0 10.0 10.0 10.0 9.779686850586296 10.0 10.0 10.0 10.0 10.0 10.0 0.13719588753574774 10.0 10.0 10.0 10.0 10.0 10.0 10.0 10.0 10.0 9.969790343906627 10.0 10.0 9.949911668079807 10.0 10.0 10.0 10.0 10.0 10.0 10.0 10.0 4.649064564961723 10.0 10.0 10.0 10.0 8.343127986747485 10.0 10.0 
0.0010 9.79545157330721 0.0010 0.0010022558897399602 0.0010 0.0010 0.0010 0.0010 1.0860421834543157 4.696274476143939 10.0 10.0 10.0 10.0 10.0 10.0 10.0 10.0 10.0 10.0 10.0 10.0 10.0 8.552661852350266 10.0 10.0 10.0 10.0 10.0 10.0 5.006785568996446 10.0 10.0 10.0 10.0 10.0 10.0 10.0 10.0 10.0 10.0 10.0 10.0 10.0 10.0 10.0 10.0 10.0 10.0 10.0 9.908156206945105 10.0 10.0 10.0 10.0 10.0 10.0 9.118685120179263 10.0 10.0 
0.0010 3.3971233207016196 0.0010 0.0010 0.0011453799215154648 0.0010 0.97846791639266 0.0010 0.678275594463233 10.0 10.0 10.0 10.0 10.0 9.999325848478353 10.0 10.0 10.0 10.0 10.0 10.0 10.0 10.0 9.130168502777497 10.0 10.0 10.0 10.0 9.999354082763452 10.0 0.0010 10.0 10.0 10.0 10.0 10.0 10.0 10.0 10.0 10.0 10.0 10.0 10.0 10.0 10.0 10.0 10.0 9.99932486224524 10.0 10.0 10.0 10.0 2.7881430660756505 10.0 10.0 9.185613596104115 10.0 9.315564680254502 10.0 10.0 
0.0010 2.2821441501415167 0.0010 0.0010 0.0010 0.0010 0.0010 0.0010 0.6372506523319474 10.0 10.0 10.0 10.0 10.0 10.0 10.0 10.0 10.0 10.0 10.0 10.0 10.0 10.0 10.0 10.0 10.0 9.998713351659235 10.0 10.0 10.0 0.0010 10.0 10.0 9.999705389657006 10.0 10.0 10.0 10.0 10.0 10.0 9.952751306700325 10.0 10.0 9.944714832148282 10.0 10.0 10.0 10.0 10.0 10.0 10.0 10.0 2.165772859589742 10.0 10.0 10.0 10.0 8.472510681751604 10.0 10.0 
0.0010 10.0 1.7048067163494367 0.0010 0.0010 0.001001381895658794 0.0010 0.0010 0.0010 3.779020881070295 4.997832521254689 4.96079180672051 9.690549224206737 10.0 10.0 9.999439631554596 10.0 9.996575155442851 9.999619348880508 9.955469466556634 9.999775721217006 10.0 9.999894558076488 4.9570846455675985 8.654895847161692 10.0 10.0 10.0 10.0 9.92360209033373 9.50005 10.0 0.2793936826470924 9.748359981045372 10.0 10.0 9.99940770313659 10.0 10.0 10.0 10.0 9.999786792837655 10.0 9.995809498924318 10.0 9.8785618659845 10.0 9.99330579425998 9.599508397412675 10.0 9.999050344465585 10.0 9.708681968512908 9.701823602397521 9.995208486704442 4.843941725187503 10.0 9.98285990263294 10.0 10.0 
0.0010 0.15153979422987263 0.0011700333917582448 0.0010083238984979332 0.001177973767361744 0.0010127372194878668 0.0010 0.0010 0.8906145445932445 9.62322875115435 5.9148047207945345 10.0 9.98095164042102 10.0 9.989779404554913 9.98585880451335 9.999949069994688 9.96631290065431 9.9867699104326 9.985430785637917 9.985597163596276 9.966605514143819 9.97975117105347 6.165507048177393 10.0 10.0 10.0 10.0 10.0 10.0 5.000500000000001 10.0 10.0 5.790037932442121 10.0 10.0 9.983232491091787 10.0 10.0 9.994443984956552 10.0 9.983198397983598 10.0 10.0 10.0 10.0 10.0 9.997357955342146 9.993424271250065 9.986655463862276 9.98676846606802 9.983407302177724 6.217413702293593 10.0 5.81882779495432 10.0 10.0 9.877361143007404 10.0 10.0 
0.0017470789245030642 10.0 0.0023252468396767756 0.001009306278381809 0.0010356340728952368 0.0010 1.026848911214551 0.002346721268801942 1.411509320307598 10.0 10.0 10.0 9.99995064659742 9.998745929572623 10.0 9.985020886839262 10.0 9.819101636446629 9.95670128343077 9.99986573882014 9.98678548067962 9.999870322032598 9.999969080523396 10.0 9.99871061861287 10.0 10.0 9.989629778660532 9.999960570732991 10.0 0.0010 9.998960125873248 10.0 9.997691002543942 9.99852096725302 9.999028084883976 9.984320024493563 9.98853616489612 9.973582536378487 9.999783014038718 9.99993952744839 9.950598651175312 9.998745943056592 10.0 9.85087426607903 9.99992084396781 9.820502774260055 10.0 9.999741492758375 10.0 10.0 9.99996457624457 9.98931801605436 9.999018865481824 9.999748884798224 10.0 9.998725922176266 10.0 9.961678838222989 9.998741900601742 
0.0017985122144866276 0.0010 0.004472153741975023 0.0010859859444681806 0.001080593194051518 0.0010 0.0010 0.0010 0.848665647908048 10.0 7.30561364357542 9.998748931805922 9.996589836757167 9.984791598876793 10.0 9.996602673697524 9.99632163796016 9.996612750797052 9.996613743286645 9.959353579765905 9.996605957970507 9.996642618656274 9.995859177279403 0.5043095266776172 9.999938783991121 9.992252596900528 9.996657077503784 9.996657260673654 9.999731685241208 9.996573723063522 4.838402853080973 9.996806749437221 10.0 8.866840608591074 9.984776906622841 9.996632864505841 9.99660535940263 9.996639773192113 9.979342701649598 9.999987503254198 9.996860030456446 9.996604641619 9.98478341324702 10.0 9.99660172266984 9.997450950746257 9.996623908081308 9.995952088758163 9.998245237543898 9.985963195391255 9.995900024814091 9.996527625968545 7.894976087038439 9.994592961758121 5.612071944363789 5.659789091912845 9.996659501843434 9.945521840838936 9.996916326121866 9.996647081367334 
0.005986493732178422 0.0010 0.001349632773812965 0.0010 0.0010 0.0010554505641570872 0.028373522913979866 0.07621005453530809 0.0010 9.562897535185103 10.0 10.0 9.969620372640842 9.988602194311783 9.995931643799914 9.991813611824305 10.0 9.991229479818335 9.991378967050018 9.999171455790433 9.991392155748466 9.99187586753483 9.991759931365303 0.0010 9.99963640040723 10.0 9.992468896406812 9.993387346872286 9.991524180245904 9.990976899717525 0.0010 9.989156333424342 10.0 9.982085429071937 9.995922658602797 9.99356102888824 9.991621379070082 9.992612766480171 9.98930992303737 9.989875582393335 9.990623696993538 9.991461149038246 9.985676416234254 10.0 9.991745346194227 9.99133681975891 9.99213143403899 9.998411641082054 9.99952152734877 9.96850598550058 10.0 9.9910021749114 0.0010 9.98974782935959 9.995972470465622 9.898762368312083 9.98511606487275 9.74962577807205 9.991975539596403 9.978617789205737 
0.0010 7.936572130923954 0.0017241375847851603 0.0011569602568551774 0.0017068578846008457 0.0010337254491899928 0.024772440996306738 0.002818798029445086 1.118949158528248 9.999835616942551 9.944271940904871 10.0 10.0 9.99982524534461 9.995033362929943 10.0 10.0 10.0 10.0 10.0 10.0 10.0 10.0 6.4364623283561055 10.0 9.999970983981322 10.0 10.0 10.0 10.0 5.1463947683534785 10.0 10.0 9.99979055280704 10.0 10.0 10.0 10.0 10.0 10.0 10.0 10.0 10.0 10.0 10.0 10.0 10.0 10.0 10.0 10.0 10.0 10.0 8.49515831067269 10.0 9.999579874605232 10.0 10.0 9.282444917029109 10.0 10.0 
0.0010 0.8014768188613046 0.0013396872371622213 0.0010102656909260778 0.0012064827663733537 0.0010 0.276271502703425 0.0010 0.0010 9.501892383815425 9.93843121176394 9.85062708255285 10.0 9.846249216605683 10.0 9.997174057902122 10.0 9.99717835286885 9.997173952939526 10.0 9.99717405475569 9.997179273679208 10.0 0.5732634497274036 10.0 9.999244856418782 9.99717293980315 9.997173462693151 9.997193930390967 9.99717293980315 3.062671582256573 9.99717293980315 9.6818545565478 9.997358309395603 9.844138548004736 9.877503301224616 9.99717396464637 9.997174068434258 9.99717293980315 9.997209830980426 9.997174524310756 9.997173856114923 9.844333496140795 9.99717721844332 9.997173529135152 10.0 9.997174647847547 10.0 9.997198640423612 9.99873351874328 9.997305130708185 9.997173646072472 10.0 9.845959894254058 9.99824203042336 9.752841244337844 9.84502506317674 9.889259153909396 9.99717293980315 9.84408788845832 
9.616005956956808 5.0705836452777335 0.0010 0.013704259947880455 0.001009573787039821 0.0039676777967963105 0.004677297385233148 1.86432392910508 0.0010 0.0010 10.0 0.5935388930866337 7.673873374606485 0.48391214647998226 4.690501403609993 0.3782780164737418 9.172521385859769 3.7233770385772873 0.36555891648075 10.0 0.3781097995634326 3.961089732817012 6.3155199990294495 4.761907421426201 7.675743835465099 10.0 0.384144152089513 0.3841136296143346 4.582226269936012 0.38398138352467726 0.0010 0.38421777922484956 2.3580552746575965 2.6333031972865806 1.3158959348012282 8.813584251698302 0.37816329261716897 0.3843441800141112 4.396852489306288 10.0 3.4090977203278516 0.37841364558613577 0.5189464775782539 8.95024088740935 0.3769269459087563 7.711170112103848 0.38390122250153524 7.675590460974799 10.0 4.898549929858141 5.03220698351904 1.417693367593814 1.7098403505605773 0.4492375582037078 4.166737553387251 2.3307201612639563 0.1887231681679511 0.0010 0.38416460695174015 0.5113600422541731 
0.0025756441851007123 1.6665159291164624 0.0010136813386617937 0.0010085507090981727 0.0010323718799751733 0.001083149823049034 0.004882819280066471 0.001000716963077547 0.6829153940822619 9.533628383075458 9.998957529559299 9.717840184413692 9.999994248955845 9.999720954474371 9.99999792038354 9.999883226037623 9.99973499495162 9.999247090670334 9.999879167330176 9.999853245814041 9.999886694616041 9.999857047560143 9.999925206688706 6.3822576520108285 9.999831097804751 9.998402748781203 9.999650914946354 9.999863091737316 9.999984823690896 9.999555953251742 2.734360285648113 9.999621930310647 9.999837588462702 9.561872574874512 9.999772119092174 9.999668890047381 9.999883024418436 9.999539520964802 9.993168227130933 9.997765251902992 9.999843875878291 9.999876491213891 9.999663082438397 9.996995427955017 9.999620379196127 9.98464154789642 9.99960897129441 9.999852621508648 9.992102288454486 9.999794977066658 9.995162587011864 9.999877502571533 9.35728455614968 9.999997559494481 9.970913144204948 7.359286300687938 9.999697097668253 7.847531260308839 9.9994715931343 9.999707198754834 
0.0010 10.0 0.0010 0.0010664919366848674 0.0020542640974951683 0.0010 0.0010 0.0010 1.1530559416861297 6.363529355120325 10.0 10.0 10.0 10.0 10.0 10.0 10.0 10.0 10.0 10.0 10.0 10.0 10.0 10.0 10.0 10.0 10.0 10.0 10.0 10.0 4.211886771409381 10.0 10.0 10.0 10.0 10.0 10.0 10.0 10.0 10.0 10.0 10.0 10.0 10.0 10.0 10.0 10.0 10.0 10.0 10.0 10.0 10.0 10.0 10.0 10.0 10.0 10.0 9.493589759852748 10.0 10.0 
0.001022509637842059 1.0487246356568631 0.0010 0.0010 0.0010 0.0010 0.0010 0.0010 0.9898798751308631 10.0 10.0 10.0 9.996927906538128 10.0 9.962480240606531 9.985967772047388 9.999362749808562 9.98715515422797 9.985950128042585 10.0 9.986245297239623 10.0 10.0 7.540000727263127 10.0 9.99995897479193 10.0 9.99999868896841 10.0 9.979668216729209 0.0010 10.0 9.610086168827198 10.0 10.0 10.0 9.98717703060637 9.99460615474101 9.836063358056244 10.0 9.994581757097421 9.992398695426653 10.0 10.0 10.0 9.99999967107275 9.98031471206024 10.0 9.99869925580544 10.0 9.99436124324791 10.0 10.0 10.0 10.0 10.0 10.0 10.0 9.978264776914271 10.0 
0.0015587547804002838 9.987592408149727 0.0010001340138413154 0.0010643765238239076 0.00210234685659666 0.0010122985317283079 0.0014103810004978228 0.00824664235975215 1.1815865530912546 6.252897743644051 9.947060305968181 9.999194878825522 9.999217612882765 9.998413220808288 9.998500872342175 9.999996896039447 9.99994384072738 9.999999736516587 9.999959553616431 9.998568333228453 9.999978461582746 9.99998070314676 9.999603788168555 10.0 9.997681509989508 9.99975784003357 9.999955710385768 9.999955018259962 9.999951147295508 9.999956756222248 4.199387497086061 9.99884627371336 9.996491813890335 9.864896866734213 9.998606353210699 9.998382716912499 9.999981926961732 9.999954758347714 9.999390222568337 9.999986298878767 9.996451166934392 9.999999651336957 9.998397037369537 9.994044411092736 9.999967081711073 9.999938387292005 9.9999724306552 9.999697408922303 9.998418293611987 9.999839213262023 9.999438598230173 9.999999943655304 9.244003884835129 9.998455538808637 9.94587458171259 9.991670654921455 9.998379715624486 9.28075742679892 9.99995440184297 9.998389899423 
0.0010 9.145214546927551 0.0010 0.001100323926255971 0.0010 0.001545177734604785 2.504361129744068 0.0010 1.0057425397014934 5.56260265512143 10.0 10.0 9.979256078461411 10.0 9.115209436902855 10.0 10.0 10.0 10.0 10.0 10.0 10.0 9.949675076923517 7.189884878744656 10.0 9.989063564078496 10.0 10.0 9.99998937332731 10.0 0.15632791097730894 10.0 5.83373756504816 10.0 10.0 10.0 10.0 10.0 10.0 10.0 10.0 10.0 10.0 10.0 10.0 10.0 9.972605121345014 10.0 9.95341282781865 10.0 9.994472063374516 10.0 10.0 10.0 10.0 10.0 10.0 10.0 10.0 10.0 
0.0010936989058808668 9.429802308494299 0.02511699676165553 0.0015547331489855964 0.0021572258613164357 0.0010007867339471668 0.0010 0.0010890760129149625 1.3377840554348819 9.876323936560398 6.060229417580403 9.930105753357864 9.995673187558797 9.99992255711244 9.933126447317274 9.99560650578897 10.0 10.0 9.99946316996274 9.999457695980858 9.999469121542303 10.0 9.921432768981392 7.137392982873275 9.980897461992155 9.999981149305542 9.999381104750432 9.999920716808186 10.0 9.998899113113566 7.045227725853988 9.99991883436908 9.929674583875927 5.961880760765383 9.99990145435154 9.999927917322417 9.999456564999258 9.999909686312236 9.993516298915067 9.980578478848496 9.997028915800863 9.999409123018577 9.999946477555294 10.0 9.999977522682203 9.998379270682644 9.999754549167054 9.99991352417702 9.916376915148652 10.0 10.0 10.0 7.373562994085436 9.9957602536529 5.91847442779847 9.918871742625203 9.99992028023086 7.571716957386424 9.99936777749041 9.999921420605157 
0.0012524017748837713 2.8929778293201354 0.0010017682933283608 0.0010 0.0019152509870241786 0.0010 0.48496288529465037 0.0010 0.6604288566268384 10.0 9.828295921498993 10.0 9.999962673885062 9.999727182238294 9.995547264522035 10.0 9.964646990165726 10.0 10.0 9.989822405157376 10.0 10.0 9.992412481389966 8.154131737979014 10.0 9.994399510990533 10.0 10.0 10.0 10.0 1.4824921420671044 10.0 10.0 9.89280624108884 10.0 10.0 10.0 10.0 10.0 9.99706170089843 10.0 10.0 10.0 9.99829271875983 10.0 10.0 10.0 10.0 9.896835093025516 10.0 10.0 10.0 9.811451428772331 10.0 9.833987784805265 9.922488654356924 10.0 10.0 10.0 10.0 
0.0010 8.109950826770215 0.0019202497401640288 0.001414393664015447 0.0017957858924620644 0.0010632254365096304 0.0010 0.0010 1.1736367061218627 10.0 10.0 10.0 10.0 10.0 9.886071316799663 10.0 10.0 10.0 10.0 10.0 10.0 10.0 9.983356429651785 5.762950676179402 10.0 10.0 10.0 10.0 10.0 10.0 6.779926973782296 10.0 10.0 10.0 10.0 10.0 10.0 10.0 10.0 9.98440441661042 10.0 10.0 10.0 10.0 10.0 10.0 10.0 10.0 9.940901819836675 10.0 10.0 10.0 8.422768669263743 10.0 10.0 10.0 10.0 9.338896962110033 10.0 10.0 
0.0010 8.658946025876618 0.0196327152422142 0.0010 0.001996706679824819 0.0010 0.0010 0.0010 0.9584595327214458 4.793947762754404 9.524655025241428 9.959006477761044 9.997063642054863 9.996353331378343 10.0 9.993604920114535 10.0 10.0 10.0 9.98384863003278 9.993350023010823 9.987399199783829 10.0 10.0 9.985297773369417 10.0 9.987984534632915 10.0 10.0 9.987545950982517 5.500450000000001 9.988610422467461 10.0 8.629494561352107 10.0 9.995579996356412 9.993131866438564 9.994549837957951 10.0 10.0 9.994092873216735 9.954472577340326 10.0 10.0 10.0 9.992633156194357 10.0 9.995714698386884 10.0 10.0 9.677693605052445 9.987320570048288 8.848910586019628 9.982252507564283 10.0 9.228613027649509 9.99604175154461 10.0 9.9202546931011 9.99717076683502 
0.0034428892796682215 10.0 1.7798600067399895 0.0010309802627590696 0.004520181225376383 0.0010953586870167153 0.021084889287510844 0.0010 0.01869132299455556 4.359619487789329 4.985720324682696 5.0005 9.697993975587886 9.991618740359254 9.999954143345144 9.998278421361597 9.999175784318464 9.999913225564562 9.998898922439095 9.966020455739752 9.999806492305334 9.99864403931766 9.999947645549526 2.772559429283767 8.961422898490573 9.999753030832341 9.996226009661775 9.99723897878373 9.998636012403335 9.911968745594015 4.50055 9.995883448105563 4.538861470644312 9.78422813598857 9.836398723463375 9.993556002635119 9.998266510904067 9.9799823371898 9.402093175582571 9.999366143244641 9.985964133743146 9.99859787595658 9.991700888327182 9.999835754874868 10.0 9.836688730683612 9.975147739679995 9.997363870280317 9.592120970409667 9.998215718255794 9.964087169322802 9.999381982480784 10.0 9.649555691548121 9.96677025917992 4.888532412449516 9.993969081555115 9.999692470724248 9.995437138535642 9.99530824471218 
0.0010 2.4327822730508295 0.0010 0.0010 0.0010 0.0010 0.3828566478464526 0.0010 0.634326111826643 9.629169950123822 10.0 10.0 10.0 10.0 10.0 10.0 10.0 10.0 10.0 10.0 10.0 10.0 10.0 10.0 10.0 10.0 10.0 10.0 10.0 10.0 0.4498043168955636 10.0 10.0 10.0 10.0 10.0 10.0 10.0 10.0 10.0 10.0 10.0 10.0 10.0 10.0 10.0 10.0 10.0 10.0 10.0 10.0 10.0 4.718970114271626 10.0 10.0 7.898578158458222 10.0 10.0 10.0 10.0 
0.0010 2.83387016829401 0.0010 0.0010 0.0014841971278276344 0.0017028940567687207 0.47843752798355776 0.0010 0.6496606417266709 10.0 8.692729389563517 10.0 10.0 9.94854199589599 9.901490071615633 10.0 10.0 10.0 10.0 10.0 10.0 10.0 10.0 6.628605971546473 10.0 10.0 10.0 10.0 10.0 10.0 0.0010 9.948606647061172 9.995038520120298 10.0 9.948714485563892 9.948541147855028 10.0 10.0 10.0 10.0 10.0 10.0 9.948545708047709 10.0 10.0 10.0 10.0 10.0 9.999625722459527 10.0 10.0 10.0 6.465686009622152 9.949538873607743 10.0 10.0 9.948541822458205 9.317625738237851 10.0 9.948538693902522 
0.001785545859311175 2.2205729882453467 0.0014850102276573814 0.0010570053695754082 0.0013430189273380944 0.0011237847162306883 0.29839099583048545 0.0014497449791099329 0.5607270953748938 8.843211672471472 9.881568416086385 9.881004626171293 9.99957071932814 9.999366464986485 9.882564564824792 9.99937223992672 9.998970297739602 9.99937557869025 9.99935873231516 9.968069615013189 9.999741532454903 9.999409137739434 9.997739798452205 6.845179319597156 9.9987283040915 9.998505837422144 9.997286209589435 9.998232214032393 9.997439923936401 9.999175115602133 0.9172787519020384 9.999473458010861 9.652371183002673 9.956956604166434 9.999359282802356 10.0 9.99938483549057 9.99939826093748 9.999853779094819 9.998351677489339 9.889502805519216 9.999374948002794 9.999442263892883 9.977207206413972 9.997199460569421 9.94954268899392 9.997000535905045 9.998451900022177 9.988963912481449 10.0 9.99939235170088 9.983949228224716 9.543630602844853 9.999982621956327 9.988919003339591 8.374086864183372 9.999334857153489 9.75087200607498 9.99684824133255 9.99932365895283 
0.0010 0.9007228795371129 0.0010 0.0010 0.0010 0.0010 0.29553219326232455 0.0010 0.0010 10.0 10.0 10.0 10.0 10.0 10.0 10.0 10.0 10.0 10.0 10.0 10.0 10.0 10.0 5.216953082580944 10.0 10.0 10.0 10.0 10.0 10.0 5.0005 10.0 10.0 10.0 10.0 10.0 10.0 10.0 10.0 10.0 10.0 10.0 10.0 9.991095273212068 10.0 10.0 10.0 10.0 10.0 10.0 10.0 10.0 9.591395587497665 10.0 10.0 9.600304355230195 10.0 10.0 10.0 10.0 
9.923677856311002 6.198368123751581 0.001446421052880913 0.009955644170705701 0.0011947748508751273 0.002163681996242965 0.006593015247079933 4.253744448145797 0.02501236169968024 0.0010 9.9701107560165 0.4396627733634695 8.742665370412706 0.4396627733634695 4.659120635389181 1.0214654389595879 9.260411972232758 4.348721625641575 1.0216559706313362 9.998312143318264 1.0217946570788548 4.35516762997207 7.123879286453054 3.5894127401362823 8.888939612202508 9.994678726784457 1.0008185725381407 0.9528096398491233 4.2963291086765505 1.0208966160936197 0.0010 0.6276026848256215 0.439241326609384 4.465046416270058 0.4396627733634695 7.791678814439077 1.0214144559253961 1.0011334805178689 0.9569625209834394 9.631924145998479 3.8494839510750323 1.0206175757783411 0.4396627733634695 8.948693036726256 0.8419973166327894 9.213206985480008 0.7919635363512461 7.331080570092233 9.839178863990101 4.971208543278185 4.537482478277385 3.9203389224787974 0.0010 0.4396627733634695 1.2447595007760248 0.43876110900425225 0.4396627733634695 1.2058341590608648 1.002003647205059 0.4396627733634695 
0.0010 7.942906821049633 0.0010 0.0010 0.0010 0.0010 0.0010 6.348494324460951 0.0010 1.3960587000479396 10.0 10.0 10.0 10.0 10.0 10.0 10.0 10.0 10.0 10.0 10.0 10.0 10.0 8.93427205505304 10.0 10.0 10.0 10.0 10.0 10.0 9.162335243030562 10.0 10.0 10.0 10.0 10.0 10.0 10.0 10.0 10.0 10.0 10.0 10.0 10.0 10.0 9.991485338717624 10.0 10.0 10.0 10.0 10.0 10.0 10.0 10.0 10.0 10.0 10.0 10.0 10.0 10.0 
0.0010 10.0 0.0010 0.0010 0.0010 0.0010 0.0055089461355319865 7.365683432291348 0.0010 0.47678468441034916 10.0 10.0 10.0 10.0 9.999957142315868 10.0 10.0 9.999888091410401 10.0 10.0 10.0 9.99989070430008 10.0 10.0 10.0 10.0 10.0 10.0 10.0 10.0 9.34168712431601 10.0 10.0 10.0 10.0 10.0 10.0 10.0 10.0 10.0 10.0 10.0 10.0 10.0 10.0 10.0 10.0 10.0 10.0 10.0 10.0 10.0 10.0 10.0 10.0 10.0 10.0 10.0 10.0 10.0 
0.0010 5.231944426130251 0.0010 0.0010 0.0010 0.0010240444095147142 0.4329567681067831 0.0010 0.7090119311077047 5.3776227705228425 10.0 10.0 9.999453139215381 10.0 10.0 10.0 9.995450981175898 10.0 10.0 9.99875227940824 10.0 10.0 9.999741329345202 5.250923006288917 9.943215681621588 9.995202972503801 10.0 9.999986094681535 10.0 10.0 3.2437977271628164 10.0 8.864958192240218 10.0 10.0 10.0 10.0 9.999983489793635 10.0 10.0 9.99866756967193 10.0 10.0 9.99820890242143 10.0 9.916631104440318 9.99847347862051 10.0 10.0 9.996778241317044 10.0 10.0 5.250635866677964 10.0 10.0 8.959700169916193 10.0 9.777254251566216 10.0 10.0 
0.0010 0.0010 0.0010418290702809729 0.0010601115561504131 0.0010 0.0010 8.39434836611212 1.1403161254055627 0.0010 10.0 9.996446073403135 9.590456543040839 10.0 8.997572266020509 9.975146442260627 9.954833714778886 9.995104439194385 9.970413527424446 9.95502283194105 10.0 9.95504533109734 9.971504584513609 9.98215175637685 10.0 9.987688416117667 9.9998609805229 9.955716241402232 9.95504317951866 9.9741746529258 9.956793089901048 7.988004589679646 9.996020666702417 9.17188534313077 9.17188534313077 10.0 9.700797120200518 9.954905571188066 9.95507748015387 9.9780153979764 10.0 9.969646962236705 9.954899205494215 9.004069648541781 9.995038601069306 9.954794949727146 9.989366582083976 9.955078711984687 9.996838526662609 10.0 9.975230984517474 9.976632592216035 9.959794212592268 9.199413034975363 10.0 9.95782993236134 10.0 9.770264552597995 9.815803940441807 9.95658660307149 9.664275495250624 
0.0010 10.0 0.0010 0.0010 0.0010 0.0010 0.0010 7.344015375529436 0.0010 0.18423238780153994 10.0 10.0 10.0 10.0 10.0 10.0 10.0 10.0 10.0 10.0 10.0 10.0 10.0 10.0 10.0 10.0 10.0 10.0 10.0 10.0 10.0 10.0 10.0 10.0 10.0 10.0 10.0 10.0 10.0 10.0 10.0 10.0 10.0 10.0 10.0 10.0 10.0 10.0 10.0 10.0 10.0 10.0 10.0 10.0 10.0 10.0 10.0 10.0 10.0 10.0 
0.0010 1.901354781680258 0.0010 0.0010 0.0010 0.0010 0.0010 0.0010 0.6684687152519512 10.0 10.0 10.0 10.0 10.0 10.0 10.0 10.0 10.0 10.0 10.0 10.0 10.0 10.0 5.560120274981575 10.0 10.0 10.0 10.0 10.0 10.0 0.9900710719840108 10.0 10.0 10.0 10.0 10.0 10.0 10.0 10.0 9.938453289793676 10.0 10.0 10.0 10.0 10.0 10.0 10.0 10.0 10.0 10.0 10.0 10.0 7.198743970885049 10.0 10.0 10.0 10.0 10.0 10.0 10.0 
0.0010 7.288611525618581 0.0010 0.0010 0.0010 0.0010 0.0010 0.0010 1.0393649849089144 10.0 9.936504959458578 10.0 10.0 10.0 10.0 10.0 10.0 10.0 10.0 9.99999983729526 10.0 10.0 10.0 10.0 10.0 9.999999999764743 10.0 10.0 10.0 10.0 0.0010 10.0 10.0 10.0 10.0 10.0 10.0 10.0 10.0 10.0 9.9999999999285 10.0 10.0 10.0 10.0 10.0 10.0 10.0 10.0 10.0 10.0 10.0 10.0 10.0 9.88716892246048 10.0 10.0 10.0 10.0 10.0 
0.0010 0.9767898570091331 0.0010160868697676449 0.0010 0.001000691882615742 0.0010070697977374399 0.0010 0.0010 0.9757514232658014 9.980305505830737 9.999146084208299 10.0 10.0 10.0 10.0 10.0 10.0 10.0 9.99876607534914 9.999985994679113 10.0 10.0 10.0 4.013451659542674 10.0 10.0 10.0 10.0 10.0 10.0 5.01062918209411 10.0 10.0 9.997952217963023 10.0 10.0 10.0 10.0 10.0 10.0 10.0 10.0 9.997805652652643 10.0 10.0 10.0 10.0 10.0 10.0 10.0 9.974916244940985 10.0 9.998978387055633 10.0 9.999924305497153 4.985130814501441 10.0 9.99995798748711 10.0 10.0 
0.6905135894039491 0.0010 0.0010 0.0010004609354335773 0.0010001397659320994 0.001002571673652197 0.0010 7.456100905716714 10.0 0.0010 10.0 10.0 9.924735768031912 10.0 9.999690925002604 10.0 9.999984568188705 9.910725231394004 10.0 10.0 10.0 9.911434508518388 9.999673581670695 10.0 10.0 9.999882966310524 10.0 10.0 9.99990228271895 10.0 10.0 10.0 10.0 10.0 10.0 10.0 10.0 10.0 10.0 9.999765517900677 9.942156897460977 10.0 10.0 9.999991765503559 10.0 10.0 10.0 10.0 9.995740362526991 9.998625976817042 9.981720680356446 10.0 10.0 9.982585244267412 10.0 10.0 10.0 10.0 10.0 10.0 
0.001000000000000334 7.199876414344098 0.0018396946692276713 0.0010143526852436399 0.0027942488640865775 0.0010 0.5529219586168702 0.0037592300911003518 0.9620618787960324 6.575683997366042 8.613083783360619 10.0 10.0 10.0 10.0 10.0 9.998573488564574 9.993599369021005 10.0 9.996073594856087 10.0 10.0 10.0 3.03805040797785 9.979496178711173 10.0 10.0 10.0 10.0 10.0 0.0010 10.0 10.0 9.663369641579006 10.0 10.0 10.0 10.0 9.53831710399913 9.999271267803417 10.0 10.0 10.0 10.0 10.0 10.0 10.0 10.0 9.966286334223431 10.0 10.0 10.0 4.50055 10.0 7.074049375291632 7.243044701936625 10.0 9.558284197976738 10.0 10.0 
0.0010 7.424372851527261 0.0010 0.0010 0.0025345410045759737 0.0010030255429906005 0.0010 0.0010 0.8656772465037744 4.186795668706657 10.0 10.0 10.0 10.0 10.0 10.0 10.0 10.0 10.0 9.998508653174591 10.0 10.0 10.0 10.0 10.0 10.0 10.0 10.0 10.0 10.0 5.618746622128421 10.0 10.0 10.0 10.0 10.0 10.0 10.0 10.0 9.999367515789963 10.0 10.0 10.0 9.997839064940862 10.0 10.0 10.0 10.0 10.0 10.0 9.765734032242138 10.0 10.0 10.0 10.0 10.0 10.0 8.389700675025907 10.0 10.0 
0.001268946612940261 1.91801535806322 0.0010023656618863325 0.001004222688660838 0.001074372178376927 0.0010005871372229223 0.01734616284330448 0.001268946612940261 0.6828368503510642 9.783651991195352 9.993687875960532 9.998980554784996 9.999999759071956 9.998980554784996 9.994919229441162 9.999906638237059 9.999857906222209 9.999982405444472 9.99990656252007 9.999982072740023 9.999907592096106 9.999978623827571 9.999706148946379 8.632060290440096 9.997373696037155 9.99972979221055 9.999731053387059 9.999729380393658 9.9985170811051 9.999731053387059 0.7867138716935225 9.999731053387059 9.99898136726772 9.973276544825143 9.998980554784996 9.999731053387059 9.999906655692568 9.999729341909854 9.998727187010044 9.998647998618006 9.999731155685115 9.999906574491515 9.998980554784996 9.99972374750008 9.999912622267514 9.998871497442037 9.999731053387059 9.998671845861296 9.998750563375546 9.997668146320168 9.999980761598895 9.999897244849922 9.94935705536484 9.998980554784996 9.997250165633261 9.785530292978828 9.998980554784996 9.936960042647751 9.999731053387059 9.998980554784996 
0.0010 2.0989880005237347 0.0021663493051049722 0.0010 0.0011530500891812918 0.0010 0.0010 0.0010 0.6226766358966955 10.0 9.98972054541001 9.981187955960898 10.0 10.0 10.0 10.0 10.0 10.0 10.0 10.0 10.0 10.0 10.0 10.0 10.0 9.997885948776648 10.0 10.0 10.0 10.0 0.0010 10.0 10.0 9.995780513151098 10.0 10.0 10.0 10.0 10.0 10.0 10.0 10.0 10.0 9.992383073551542 10.0 10.0 10.0 10.0 10.0 10.0 9.999395805218168 10.0 10.0 10.0 10.0 10.0 10.0 10.0 10.0 10.0 
0.0010 1.166758213633015 0.0014332106345635186 0.0010008287556085686 0.001025107544163047 0.0013783229512693395 0.0010 0.0011713067290408119 0.810900485826752 9.264591059244271 9.94500229321041 10.0 10.0 10.0 9.990508187417301 10.0 10.0 10.0 10.0 10.0 10.0 10.0 9.99978348013291 4.195254102443046 9.999092605116257 9.999916490502315 10.0 10.0 10.0 10.0 0.5500293285375766 10.0 10.0 9.99257511343398 10.0 10.0 10.0 10.0 10.0 9.987296117307176 10.0 10.0 10.0 10.0 10.0 9.893142179546992 10.0 10.0 9.999724250902464 10.0 10.0 10.0 9.991778998104564 10.0 9.733408640052609 9.956716302492483 10.0 10.0 10.0 10.0 
0.0010 0.0010 0.0010 0.0010 0.0011677225098965618 0.0010 7.641490460164306 1.009321877377746 0.0010 8.600951613169018 9.765350867159368 9.951303291083159 9.999999990823433 10.0 9.981133110506697 9.999999990823433 9.99999996479956 10.0 9.999999990823433 10.0 9.999999990822811 9.999999990823433 9.999999990823433 10.0 10.0 9.999896398505284 9.999999990823433 9.999999990823433 9.981539715779942 9.999999990823433 0.0010 9.999999990823433 9.999999324156368 10.0 10.0 9.999999947878234 9.999999990823433 9.999999990823433 9.997193146138638 10.0 9.999999990823433 9.999999990823433 10.0 10.0 9.999999990823433 10.0 9.999999990823433 9.999999990823433 10.0 10.0 9.999999990823433 9.999999990823433 9.2344303507518 10.0 9.999999991794526 10.0 10.0 9.945693463921412 10.0 9.987017357456809 
0.0010 1.9746202447211951 0.0010 0.0010 0.0010 0.0010707464269302009 0.0010 0.0016242811386054038 0.6660036281555258 10.0 10.0 9.876947216942023 10.0 10.0 10.0 10.0 9.996381363966977 9.993755777449946 10.0 9.99374864988975 9.995885585448313 9.99881852244526 9.9982392217083 10.0 10.0 9.999310973814259 10.0 10.0 10.0 10.0 0.0010 10.0 10.0 10.0 10.0 10.0 9.995473060102983 10.0 10.0 10.0 10.0 9.995889700537978 10.0 9.994514106613734 10.0 10.0 10.0 10.0 10.0 9.969347507659164 9.998096606876786 10.0 10.0 10.0 10.0 8.92215105305683 10.0 10.0 10.0 10.0 
0.0010 3.6967107131357557 0.0010 0.0010 0.0010803718635667857 0.0010 0.9153997576976854 0.0010 0.7398252039409695 10.0 10.0 10.0 10.0 10.0 10.0 10.0 10.0 10.0 10.0 10.0 10.0 10.0 10.0 9.58225367020715 10.0 9.999968109039788 10.0 10.0 10.0 10.0 0.42697583411314266 10.0 10.0 10.0 10.0 10.0 10.0 10.0 10.0 10.0 10.0 10.0 10.0 10.0 10.0 10.0 10.0 10.0 10.0 10.0 10.0 10.0 5.774766467686902 10.0 10.0 10.0 10.0 9.574516185263878 10.0 10.0 
0.0010 2.1744490596945885 0.0010 0.0010 0.0010 0.0010 0.0010 0.0010 0.6290608466371369 10.0 10.0 9.999191225089822 10.0 10.0 10.0 10.0 10.0 10.0 10.0 10.0 10.0 10.0 10.0 7.122908372163089 10.0 10.0 10.0 10.0 10.0 10.0 0.0010 10.0 10.0 10.0 10.0 10.0 10.0 10.0 10.0 10.0 10.0 10.0 10.0 10.0 10.0 10.0 10.0 10.0 10.0 10.0 10.0 10.0 10.0 10.0 10.0 10.0 10.0 10.0 10.0 10.0 
0.0010 7.392449592242839 0.0018527103721770145 0.0010 0.0010 0.0010 1.2549648469147665 0.0010 0.8751930868411477 6.448209886666254 10.0 10.0 10.0 10.0 9.83077222647861 10.0 10.0 10.0 10.0 10.0 10.0 10.0 10.0 8.515929395550447 10.0 10.0 10.0 10.0 10.0 10.0 0.0010 10.0 7.943354399398157 10.0 10.0 10.0 10.0 10.0 10.0 10.0 10.0 10.0 10.0 9.998249422962504 10.0 10.0 9.965876695592957 10.0 10.0 10.0 10.0 10.0 10.0 10.0 10.0 10.0 10.0 10.0 10.0 10.0 
0.0010291033391920926 1.710966495552587 0.001036918436978471 0.0010036256305750123 0.0010 0.0010017280124065037 0.0024632607851504526 0.0010 0.7049465166839894 10.0 10.0 10.0 10.0 9.999952035576877 9.999890849712845 10.0 10.0 9.999510152887696 10.0 10.0 10.0 10.0 10.0 4.821349054319238 9.999907840491222 10.0 10.0 10.0 10.0 10.0 4.351592688046798 10.0 10.0 9.777866601839008 9.999921340098197 10.0 10.0 10.0 10.0 9.998752498523675 10.0 10.0 9.999947492569635 10.0 10.0 10.0 10.0 10.0 10.0 9.99984379973421 10.0 10.0 10.0 10.0 10.0 4.845048647950413 9.9999719221856 10.0 9.99989246189422 10.0 
0.002317898306019953 7.985058234569813 0.0014314199233050001 0.0014828856812423557 0.0010 0.0010 0.0010 0.01720024586345132 1.1318600859095813 9.695673730869357 9.996163001116123 9.979585441071741 10.0 9.987853347886702 9.998449209403079 10.0 9.999996068043828 9.932587044749447 10.0 9.997549414939927 10.0 9.999950397875896 10.0 10.0 9.99982476840526 9.997018896417188 10.0 10.0 9.999676134572992 10.0 5.000500000000001 10.0 9.85351751225207 10.0 9.98752776004318 9.979132374044283 10.0 10.0 9.9994464652457 10.0 10.0 10.0 9.987591300176259 9.9984448439124 10.0 10.0 10.0 10.0 10.0 9.99706958478999 10.0 10.0 7.894363057595726 9.97974223831308 9.665541384094887 10.0 9.979046330266653 10.0 10.0 9.979143801660998 
10.0 10.0 0.008585619842452135 0.0010 0.0010 0.0010 0.0010 8.167688665945672 0.0010 0.0010 10.0 0.0010 9.39117733281185 0.0010 10.0 10.0 9.85253606471213 10.0 10.0 9.434190533661596 10.0 10.0 9.409655723752056 0.0010 9.293504476205221 9.919378793484801 0.6017523662132223 0.7473328604163809 10.0 0.6849031497721558 0.0010 0.6171527482516734 0.0010 0.8285255854128746 0.0010 1.0626697562469674 10.0 0.752361558886085 0.9260214014728079 10.0 0.9042887203386725 10.0 0.0010 10.0 0.7489892979503461 1.0990530691966152 0.7149830928414436 10.0 9.498541588635447 10.0 10.0 10.0 0.0010 0.0010 10.0 0.0010 0.0010 8.961264615433986 0.6596696788943652 0.0010 
0.0010756859422263337 6.8048473030076195 0.0011303021594351857 0.0010010235713636296 0.0023125402019796666 0.0010054819621776257 0.7501020026525431 0.0010 0.9333717844384228 6.524366056781707 10.0 10.0 9.999872808671672 9.996861935295092 10.0 9.999678410463341 9.999975155844343 9.994062757076074 9.999697865654452 9.999780458882777 9.99962384929833 9.994376102586081 9.995102964906344 3.4625242626116544 9.999700219137786 9.999796926771522 9.999256147889431 9.999989942683646 9.995186886780486 9.999522596386901 0.6536658894887732 9.999865795019753 9.592271690387058 9.990582403132734 10.0 9.999520694732652 9.999711332401823 9.999335611758312 9.620935573107499 9.997176173771487 9.99939086000547 9.99982077234853 9.999876155918134 9.999172020338642 10.0 9.998049626220551 9.999048765712653 9.999998060218054 9.999671554606694 9.999986901613974 9.999830617681686 9.999996349771711 5.0005 9.999842958566934 9.97527931804961 8.54860859973397 9.999880843387787 9.876465539180911 9.999014600069147 9.99988129040784 
0.0010 9.04374472159769 0.0010 0.0010 0.0010868894903093228 0.0010 0.0010 7.367978497160358 0.0010 1.5497175335278315 10.0 10.0 10.0 10.0 10.0 10.0 10.0 10.0 10.0 10.0 10.0 10.0 10.0 9.426911630256964 10.0 10.0 10.0 10.0 10.0 10.0 9.29334209110809 10.0 10.0 10.0 10.0 10.0 10.0 9.918200359814536 10.0 10.0 10.0 10.0 10.0 10.0 10.0 10.0 10.0 10.0 10.0 10.0 10.0 10.0 10.0 10.0 10.0 10.0 10.0 10.0 10.0 10.0 
0.0010 4.3093618189862255 0.001141896531964511 0.0010152180694249751 0.0010 0.001016261788144305 1.8293706629107813 0.0010 0.7657040505194498 10.0 9.666710524284442 10.0 9.998864777105593 10.0 9.991691003667762 9.867426780886879 9.994583112231142 10.0 9.867483899569798 9.999098653485921 9.867441902068832 10.0 9.984067160284539 10.0 10.0 9.998054507481907 10.0 9.824856051318408 10.0 10.0 4.770578427431103 10.0 10.0 9.863534317692968 10.0 10.0 9.867419282180137 10.0 10.0 9.999990825735868 10.0 9.86748456916255 10.0 10.0 10.0 9.863626301794564 9.867482013879266 9.867477882270693 10.0 10.0 10.0 9.867388074074674 0.0010 10.0 9.744265636885464 10.0 10.0 10.0 10.0 10.0 
0.0010 9.292148206981398 0.0010 0.0010 0.001000375664278218 0.0010 2.9934760583470243 0.0010 0.9662256148716566 4.653756212861972 10.0 10.0 10.0 9.999943404515848 10.0 9.99991644016675 10.0 10.0 9.999914133825833 10.0 9.999942574168456 10.0 10.0 4.824489375799229 10.0 10.0 10.0 9.999915729715992 10.0 10.0 0.0010 10.0 5.614748045922224 10.0 9.999947451540937 10.0 9.995987264441695 9.99991617994145 10.0 10.0 10.0 9.999914132828387 9.999945504596585 10.0 10.0 9.99997433507258 10.0 10.0 10.0 10.0 10.0 10.0 9.989192602980873 9.999923187029923 9.999404016065496 10.0 9.99994329919759 10.0 10.0 9.999945022850742 
0.0010379574215073218 0.0031256439352860474 0.019151706092787782 0.0010 0.0010000107183271128 0.001000033902517645 0.006757380051156225 0.0011104738201958208 0.7286044778398689 9.884139715486 5.869741737775381 10.0 9.99996674212757 9.999191754829832 10.0 9.999998794213202 10.0 9.999543364767336 9.999998785534148 9.941592955746968 9.999998387712855 9.999995943839064 9.99999346357063 3.382067482336255 9.999992420720048 9.989706147571855 9.999997190128198 9.999995715868677 10.0 9.999996630646875 5.012988502831441 10.0 9.979779840733977 8.287911228453993 10.0 9.999215713030585 9.999999168741976 10.0 9.999993178417625 10.0 10.0 9.99999879392426 9.999066111905266 10.0 9.999998965073207 9.99951054780528 9.999843698900143 9.99999876667107 9.999755019089436 10.0 9.999987991201527 9.999998908410909 6.889071893690184 10.0 4.95991595352693 7.612623783637048 10.0 9.999992608052803 9.999999423228005 9.999219043406105 
0.0010 0.0010 0.0010 0.0010 0.0010 0.0010 6.89851912253415 0.0010 0.0010 10.0 10.0 10.0 10.0 10.0 10.0 10.0 10.0 10.0 10.0 10.0 10.0 10.0 10.0 0.001000000000000334 10.0 10.0 10.0 10.0 10.0 10.0 0.0010 10.0 10.0 10.0 10.0 10.0 10.0 10.0 10.0 10.0 10.0 10.0 10.0 10.0 10.0 10.0 10.0 10.0 10.0 10.0 10.0 10.0 7.631327173875134 10.0 10.0 3.99004992227438 10.0 10.0 10.0 10.0 
0.0010 9.647047641801862 0.0010 0.0010 0.0010 0.0010 0.0010 0.0010 1.0769394942762511 4.929352080049487 8.612660119914148 10.0 10.0 10.0 10.0 10.0 10.0 10.0 10.0 10.0 10.0 10.0 10.0 10.0 10.0 10.0 10.0 10.0 10.0 10.0 4.907036990372827 10.0 10.0 10.0 10.0 10.0 10.0 10.0 10.0 10.0 10.0 10.0 10.0 10.0 10.0 10.0 10.0 10.0 10.0 10.0 10.0 10.0 10.0 10.0 10.0 10.0 10.0 10.0 10.0 10.0 
0.2810561209402693 10.0 0.0010 0.0010408518999832153 1.219298366294201 0.0010600567768551685 0.0010 10.0 0.0010 0.0010 9.802308484827764 8.79029264671292 9.77382813193117 8.785302585149399 9.845975619441313 9.641834209844545 9.539342174319158 9.653256374132368 9.641834211170007 9.973315539005299 9.643914681267681 9.618413098206757 9.729547755194673 10.0 9.985133118980423 9.982065851363178 9.845192306734639 9.855141386045519 9.450242558390913 9.887748923262686 10.0 9.635969333834051 10.0 10.0 10.0 9.474412922950421 9.543074360406425 9.734816587856537 9.345800899516037 9.985837775131282 9.898020672459678 9.641907965363842 8.784999894172755 10.0 9.850406930899993 9.969965233396483 9.846437608391952 9.853012945044439 9.920161803218983 9.759297021774335 9.945938988499016 9.855912727117877 9.970078966039889 9.29125973503132 9.911397978798801 9.458695774288246 8.803653788969608 10.0 9.849443959673765 8.97888600322746 
0.0011037252650883515 0.0010 0.0010 0.0010 0.001004331801441384 0.001057256033487535 0.0010 0.0011040793929788495 0.6186040596335385 9.518660300291497 10.0 9.999896259374536 9.999001386972935 9.999896259374536 9.906253717356227 10.0 10.0 10.0 10.0 10.0 10.0 9.999324863543274 10.0 5.0005 9.999467086392926 10.0 9.999896076991513 10.0 9.99950029160659 9.999896004994257 0.18543687400301856 9.99989626763543 9.54824428784075 10.0 9.999896259374536 9.999896126142437 10.0 9.999896162697759 9.999893761985847 9.991000456232689 9.998978971711407 10.0 9.999896259374536 9.998766417727875 9.99988750151887 10.0 10.0 10.0 9.99560919382018 9.999335446339817 9.99996572557095 10.0 9.06753181256879 9.999896444833503 10.0 9.999711509128401 9.999896259386027 9.965055131317726 9.999896093571 9.999896259374536 
0.0010 7.4103004433063315 0.0010 0.0013449784270454207 0.0010 0.0010 0.0010 0.0010 1.0873271929753343 10.0 10.0 10.0 10.0 10.0 10.0 10.0 10.0 10.0 10.0 10.0 10.0 10.0 10.0 10.0 10.0 10.0 10.0 10.0 10.0 10.0 6.833877679848374 10.0 10.0 10.0 10.0 10.0 10.0 10.0 10.0 10.0 10.0 10.0 10.0 10.0 10.0 10.0 10.0 10.0 10.0 10.0 10.0 10.0 8.926437759898734 10.0 10.0 10.0 10.0 10.0 10.0 10.0 
0.0010 9.700901145296916 0.0011345037944418819 0.0010 0.0010 0.0010 3.2678800615608417 0.0039943769361451475 0.9652563170406172 5.0005 10.0 9.989995498732794 10.0 9.996507424245708 10.0 9.99990005417922 10.0 10.0 9.999898006331856 10.0 9.999947115548231 9.999967681890348 10.0 4.740287612616908 10.0 10.0 9.999993263085614 9.999913681369847 10.0 9.999992866284822 0.0010 10.0 5.2231885717736075 10.0 9.996497514390063 9.997115420314854 9.995622994011105 9.999927853888874 10.0 10.0 10.0 9.999897741810681 9.996474635693527 9.999159481440886 10.0 10.0 10.0 10.0 10.0 10.0 9.999760086397353 9.999989802806057 10.0 9.996409317416896 10.0 9.982879892477612 9.996445929572115 10.0 10.0 9.996500974914898 
0.0010 0.0010 0.0010 0.0010 0.0010 0.0010 0.0010 3.765034733144646 8.714217475054815 0.0010 10.0 10.0 10.0 10.0 10.0 10.0 10.0 10.0 10.0 10.0 10.0 9.999760325913371 10.0 10.0 10.0 10.0 10.0 10.0 10.0 10.0 10.0 10.0 10.0 10.0 10.0 10.0 10.0 10.0 10.0 10.0 10.0 10.0 10.0 10.0 10.0 10.0 10.0 10.0 10.0 10.0 10.0 10.0 10.0 10.0 10.0 10.0 10.0 10.0 10.0 10.0 
0.0010 0.0010 0.0010 0.0010003117486106815 0.0010 0.0010 0.0010 5.304903462412623 10.0 0.0010 10.0 10.0 10.0 10.0 10.0 9.999568600498815 10.0 10.0 9.99995055453161 10.0 9.99995817041253 10.0 10.0 10.0 10.0 10.0 9.999949597976485 9.999949676730866 10.0 9.996631690789835 10.0 10.0 10.0 10.0 10.0 10.0 9.999949988574382 10.0 9.99986860094313 9.998247503963702 10.0 9.999950532733502 10.0 10.0 9.99997508994631 9.999958604321552 9.993091677847612 10.0 10.0 10.0 9.999952492235282 10.0 10.0 10.0 9.999953742289925 10.0 10.0 10.0 9.99994977265201 10.0 
0.0010 9.932313382397767 0.0010 0.0010 0.0027289482880815414 0.0010 0.0010 0.0010 1.1942873544959334 6.8179022907149465 9.833926051073753 10.0 10.0 9.999964228797108 10.0 9.999671216641211 10.0 9.999738690464776 9.999542338976832 9.999894291234098 9.99962745338025 9.999396729621244 10.0 8.612887918268552 10.0 10.0 10.0 9.999649126900104 10.0 10.0 4.818288962270748 10.0 10.0 10.0 10.0 9.99771074891574 9.999661492817365 9.999563266414901 10.0 9.99848230185471 9.999924611133364 9.999947436762621 9.995707805313097 10.0 9.999679754815583 9.999245781019436 9.999581587918767 10.0 10.0 9.99649469135541 10.0 9.999633971560588 9.560402352780182 9.999979879749633 9.984688240345122 8.941459881538293 9.99998199421174 10.0 10.0 9.999959208160742 
0.001002755978061193 2.0390696755325215 0.001009524480252805 0.0010 0.0010 0.0010 0.0010 0.0010 0.64852219247996 10.0 9.475756520804456 9.99999446054531 9.999999460071 9.999994480356058 10.0 10.0 9.9999998941936 10.0 10.0 9.99934704144591 10.0 9.999999864071844 9.99999968400007 8.556477891681945 9.999999649951754 9.999931611559557 9.99999973016552 9.999999734256203 9.999999127248085 9.999999796113128 2.9133642146911845 9.999999986909812 9.998792949146043 9.999968366702628 9.999994439836632 9.999994292087473 10.0 9.999999734519012 9.99999714262603 9.999999489387259 10.0 10.0 9.999994480612006 10.0 9.99999971997529 10.0 9.999999682670094 10.0 9.99999997061317 9.999072888344438 10.0 9.99999992719831 10.0 9.999994466190962 9.999874802728476 10.0 9.999994483227972 10.0 9.999999777465618 9.999994482179847 
0.0010 1.6632365436599246 0.0010 0.0010 0.0010 0.0010 0.0010 0.0010 0.7513490391570103 10.0 9.848253666605064 10.0 10.0 10.0 10.0 10.0 10.0 10.0 10.0 10.0 10.0 10.0 10.0 6.105701410352631 10.0 10.0 10.0 10.0 10.0 10.0 0.0010 10.0 10.0 9.961682109457199 10.0 10.0 10.0 10.0 10.0 10.0 10.0 10.0 10.0 10.0 10.0 10.0 10.0 10.0 10.0 10.0 10.0 10.0 9.947549973728373 10.0 10.0 10.0 10.0 10.0 10.0 10.0 
0.0010 5.8929277757329475 0.0010 0.0010 0.0010 0.0010 0.0010 0.0010 0.9456207130791958 10.0 9.961379778378824 10.0 9.999631340272494 10.0 10.0 10.0 10.0 10.0 10.0 10.0 10.0 10.0 10.0 9.847000240812244 10.0 9.99984931987138 10.0 10.0 10.0 10.0 0.0010 10.0 10.0 10.0 10.0 10.0 10.0 10.0 9.377713055791068 9.998948743296218 9.994909688672157 10.0 10.0 9.990344103210733 10.0 10.0 10.0 10.0 10.0 10.0 10.0 10.0 6.636790850358855 10.0 9.963576419593286 10.0 10.0 10.0 10.0 10.0 
0.0010 3.2006024873367918 0.0010 0.0010 0.0010 0.0013182253015605193 0.9608716380925229 0.0010 0.7254260051712433 10.0 10.0 10.0 10.0 10.0 9.989902083337409 10.0 10.0 10.0 10.0 10.0 10.0 9.909989550733348 10.0 4.731928419203066 9.952027660170675 10.0 10.0 10.0 10.0 10.0 0.0010 10.0 9.602589268001212 10.0 10.0 10.0 10.0 10.0 10.0 10.0 10.0 10.0 10.0 10.0 10.0 9.959158549106894 9.964472728868216 9.945736229907954 10.0 10.0 10.0 10.0 9.944736073632784 10.0 10.0 7.319729368227836 10.0 10.0 10.0 10.0 
0.0014525371819954515 7.319954288663767 0.029502540934615153 0.0011557562048183398 0.001031772643162143 0.001063629104652958 1.2531572331536323 0.0038505720005712896 0.8692594721076008 6.067028663768625 9.950005 9.711024203345108 9.999392948229525 9.999992726435204 9.988825150533083 9.994490717392761 9.990380319076369 9.425985861528288 9.999999976811688 9.999999925657598 9.994567315954605 9.999999948833539 9.999999532373609 4.354845138430096 9.999999412931762 9.999938555346361 9.999999995683487 9.999405744614585 9.999990620935106 9.999999982557512 0.5604638027043315 9.999999911127 9.554348420631722 9.976636968255848 9.999907251491862 9.9999953155282 9.993838609676885 9.999996286758522 9.982867687413627 9.99979812796746 9.999999987207984 9.999999968315802 9.999992182019229 9.999999736460378 9.999714176285591 9.999996817293155 9.999999998443558 9.998462186957408 9.97362676709513 9.997570669332395 9.997204036624709 9.991681708573449 9.391593636808945 9.999891099624525 9.950005 7.766070324895224 9.991920781403119 9.562640063703844 9.99999997199293 9.999999865371647 
0.0010 0.0010 0.0010 0.0012370726096054292 0.0010 0.0010 0.0010 0.0010 0.795184935746467 10.0 6.60491542613554 10.0 10.0 10.0 10.0 9.99150175641426 9.991237746291825 9.991022710291256 9.99092588155964 9.926433552821074 9.991604063664736 9.991076042215616 10.0 3.4618241325434402 10.0 10.0 10.0 10.0 10.0 10.0 5.249579863078231 10.0 10.0 8.791808066280055 10.0 10.0 9.991011508322899 10.0 10.0 10.0 10.0 9.990895384984347 10.0 10.0 9.993002677780163 9.999460354084457 10.0 9.99096407334565 10.0 10.0 9.997635113475287 9.99263290324654 6.721933646595588 10.0 5.142515037653424 5.0005 10.0 10.0 10.0 10.0 
0.0010 9.344063880566363 0.0010 0.0010 0.0010 0.0010 0.0010 6.713792398667163 0.0010 1.3970489562027746 10.0 10.0 10.0 10.0 10.0 10.0 10.0 10.0 10.0 10.0 10.0 10.0 10.0 10.0 10.0 10.0 10.0 10.0 10.0 10.0 10.0 10.0 10.0 10.0 10.0 10.0 10.0 9.748390602363505 10.0 10.0 10.0 10.0 10.0 10.0 10.0 10.0 10.0 10.0 10.0 10.0 10.0 10.0 10.0 10.0 10.0 10.0 10.0 10.0 10.0 10.0 
0.0058267209532334345 10.0 0.022116040723396273 0.0012155079587274243 0.0031649577361266474 0.0011041195704700846 0.0010 0.0010 1.1093166074663137 5.449765290899776 9.59193887567895 9.955984366394231 9.990123452654762 9.992623656317875 10.0 9.987015562235088 9.989459748585281 9.964371296390391 9.987554303022659 9.984412546977893 10.0 9.986204557826085 9.99297536188249 10.0 9.979215399156017 9.996068039627158 9.985446558697179 9.986403047406418 10.0 9.985535114269792 5.964459224636359 9.98567541723663 10.0 8.784143342309088 9.99366562739588 9.993236141476237 9.986625801883253 9.987535982173531 9.996808063821595 9.997990896897099 9.98550347066383 9.986796118338585 9.992896386703555 9.996017787706235 9.993721399375612 9.988496249863095 9.98346896484346 9.981629248948039 9.990422965669268 9.994744515345447 9.77401566170908 9.986838034490225 10.0 9.978681339573916 10.0 10.0 9.992614249386632 8.636426474000432 9.992219063497398 9.993166594936987 
0.0010 10.0 0.0010 0.0010277433344928473 0.0010 0.0010 0.0010 0.0010 1.1147408233422624 4.903515470078537 9.029781762261331 10.0 10.0 10.0 10.0 10.0 10.0 10.0 10.0 10.0 9.919512605642455 10.0 10.0 10.0 10.0 10.0 10.0 10.0 10.0 10.0 4.057896435890375 10.0 10.0 10.0 10.0 10.0 10.0 10.0 10.0 10.0 10.0 10.0 10.0 9.987112761603807 10.0 10.0 10.0 10.0 10.0 10.0 9.764318884969107 10.0 10.0 10.0 10.0 10.0 10.0 9.398983359488996 10.0 10.0 
0.0010 5.559403815207283 0.0010 0.0010 0.0010 0.0010 0.0010 0.0010 0.8914468583988177 10.0 10.0 10.0 10.0 10.0 10.0 10.0 10.0 10.0 10.0 10.0 10.0 10.0 10.0 10.0 10.0 10.0 10.0 10.0 10.0 10.0 0.5057951553536011 10.0 10.0 9.991648621090476 10.0 10.0 10.0 10.0 10.0 10.0 10.0 10.0 10.0 10.0 10.0 10.0 10.0 10.0 10.0 10.0 10.0 10.0 6.40254211139226 10.0 10.0 9.696629489492292 10.0 10.0 10.0 10.0 
0.0010 8.972806086735186 0.0030864324970113063 0.0010 0.0010 0.001241536342842309 1.8729426058404886 0.0010 1.007116309576453 6.961331350030987 10.0 10.0 9.989638004016099 10.0 9.566698962520753 9.996358862364271 10.0 9.995611023558414 9.980866805705435 10.0 9.994272179549473 10.0 9.984211883204447 8.195531008452091 9.956387074733605 9.99434885113661 9.992010832425734 9.982370934258425 10.0 9.983942724650419 0.0010 9.988101175634933 7.471970050476433 9.895160290735884 10.0 10.0 10.0 9.987342160030684 10.0 10.0 9.947346072387083 9.986886282975677 10.0 9.968112448633098 10.0 10.0 9.965328540157453 9.974752014555694 9.991488989108587 9.965334757764271 9.997189327272187 10.0 9.85316293344294 10.0 10.0 10.0 10.0 10.0 9.980303401571048 10.0 
0.0010916433089817339 7.271236177110612 0.0025956081098603484 0.0010146889747034017 0.0010632399020342024 0.001010527593490721 2.1646273320494798 0.0020382195812079403 0.8329165533934214 3.8470083435269964 9.767600234228178 9.998441531648233 9.993409466705694 9.988930732160378 9.76006444475317 9.999991531500026 9.998889021905995 9.973116596223809 9.99999283718894 9.998097339978226 9.999995576736932 9.999976704379023 9.999987277898109 8.409714916696363 9.995341885948159 9.999880154009764 9.999997276908003 9.999994193530695 9.999999519476743 9.999423867093073 3.158147457406658 9.999973593599611 5.699650713190801 9.625838128096415 9.987501243105056 9.99986906356595 9.999816922255798 9.999996816864392 9.999031262445351 9.999722511194731 9.999987769059233 9.999991117501029 9.988405159122143 9.999026838783921 9.99999812827671 9.999511298612754 9.999638517375235 9.99987639865769 9.997079393562013 9.97469716866532 9.99944667208979 9.999809233569618 9.671084797953382 9.99984800169213 9.630455717228758 9.982615009866457 9.981845919619273 9.956151704427768 9.999997585526895 9.999727851945712 
0.35774527638659964 0.0010 0.0013732957264054142 0.0010278260079402413 0.0010 0.0010201869967456957 0.0010 7.802491443807164 10.0 0.0010 9.950561292260558 10.0 10.0 9.999030502229026 10.0 9.997302589372685 9.999429315386656 9.997376383270906 9.997235820410799 10.0 9.997295320096159 9.995937907542759 9.999853987254252 9.37621965188624 10.0 9.998609658999218 9.995050415135507 9.997271591485386 10.0 9.996508658099401 10.0 10.0 10.0 9.929002254050074 9.982903682638378 9.99937936436881 9.995484619654913 9.991950416763709 9.999582111706532 9.99813822555636 10.0 9.997296716483442 9.998914318059647 10.0 9.99580212347481 10.0 9.996936099986192 9.98908679988323 9.949554022749759 9.99972528433611 10.0 9.99724904307425 10.0 9.730672937748889 9.9406489406218 9.45189181687008 9.999238956853729 9.966305155239148 9.996485414670236 9.999128200157916 
0.00813898592508772 8.467337399246537 0.0010255435234108362 0.0012240862884640462 0.0010097812144970377 0.0010171923386832825 1.4483934291632499 0.001136276313560499 1.0312435877870143 7.221360556086591 9.991322333447894 9.958285585177656 9.999287943852107 9.959341049296658 9.999984196027512 9.999979214549034 9.99870443398882 9.999967061736033 9.999881816583251 9.99990210817602 9.999989933449783 9.99995706707622 9.998634913421965 7.376837278291122 9.999807047983115 9.998987188419454 9.99312703864856 9.99990409315461 9.999236883539012 9.993125393441934 4.042690526844439 9.993125263590874 7.683093188768543 9.99424602417934 9.959350031886512 9.959660885730838 9.997888715453103 9.999954498194583 9.88079588119301 9.998117540945437 9.999974091821814 9.99458273985647 9.95934913388856 9.996835752126596 9.99998894271381 9.993823298938619 9.999838443877413 9.992309872575737 9.999542167497756 9.99999979286452 9.999395601447583 9.999927161062871 9.367429450977099 9.959551925349738 9.987063672891715 9.995046637366436 9.959566721838248 9.998667308219009 9.993125276625785 9.963488358794296 
0.006296003859478816 8.361967880133903 1.6225236592979755 0.0010378803034523845 0.0011372993972994727 0.001070407847633144 0.0010 0.0010 0.0010 4.013244648601839 5.4330782121096 4.897242204515155 9.725171794195715 9.98636409797571 10.0 9.989589075848185 9.999340471249875 9.99980364131949 9.989919213246788 9.969166611970829 9.990656675609012 9.998777793769802 9.999858314435626 3.401869002268858 8.7216012875324 10.0 9.986635383493686 9.988007626462753 9.999289301567666 9.911378838242516 4.929374079109394 9.986785048419653 5.040966663504561 9.782450846621138 9.843469387638743 9.987030944143854 9.98964498526515 9.987651420247134 9.974576641650525 9.999823643466993 9.995410016083856 9.989645926740083 9.987647125162948 10.0 9.990082750528586 9.851382056212245 9.971661074232664 9.98869120961958 9.628218255183997 9.998523133495166 9.961612699603478 9.98959144356746 9.98905929224692 9.673482583791841 9.96367567342583 5.342298939364226 9.988956101878541 9.996134611330145 9.986365194219454 9.989307317330459 
0.002679056246671725 0.2712457998894362 0.0010010192651795126 0.0010015757430366257 0.001019180664049331 0.0010 0.0010 0.0010 0.8925482201340875 9.272839872594252 6.756715576499597 10.0 9.999848277849916 10.0 9.99109868668183 9.999512426567865 9.999905237913556 9.999015339829029 9.999413752210021 9.985295970706263 9.99935095633458 10.0 10.0 3.6738106969229594 10.0 9.99728387982358 9.999134715423384 9.998814373792817 9.99885724178753 9.999091018731653 2.980124263760081 9.994998677052083 9.898731431338245 7.3549334055334565 9.998582856605367 10.0 9.999449286299955 9.999844138771866 9.998883789447637 9.991241445410976 9.998950214203527 9.999305062693722 10.0 9.997884360091032 9.999142248383109 10.0 10.0 10.0 10.0 9.990953091599081 9.990071678158841 10.0 8.341516953471718 9.998632998398628 6.39611127051207 8.733270211672087 10.0 9.974269866097265 9.999095586064254 10.0 
0.0010 2.556053299636177 0.0011247224577772836 0.0010 0.0010 0.0010 0.3394305186090818 0.0010 0.6235980379319597 9.455279948523794 10.0 10.0 10.0 10.0 9.99747639379587 10.0 10.0 10.0 10.0 10.0 10.0 10.0 10.0 10.0 10.0 10.0 10.0 10.0 10.0 10.0 0.43474499951533696 10.0 9.9060032446772 10.0 10.0 10.0 10.0 10.0 10.0 10.0 10.0 10.0 10.0 10.0 10.0 10.0 9.991414035165283 10.0 9.99965812177588 10.0 10.0 10.0 4.929339573584804 10.0 10.0 8.004318761347177 10.0 10.0 10.0 10.0 
0.0010 3.6456893796738474 0.0010 0.0010 0.0010 0.0010 1.1967313844779928 0.002587136074844184 0.6979957598015272 10.0 10.0 10.0 10.0 10.0 9.999985596435936 10.0 10.0 10.0 10.0 10.0 10.0 10.0 10.0 8.477221698979218 10.0 9.99999612401173 10.0 10.0 10.0 9.99995727513606 1.5694928941184345 10.0 9.99902173751131 9.995935613999293 10.0 9.999910194070573 9.999998644894537 9.999842766177226 10.0 10.0 10.0 10.0 10.0 10.0 10.0 10.0 10.0 10.0 10.0 9.999993019912687 10.0 10.0 4.880474977708276 9.999740424937752 9.99991304186324 9.780180669225665 10.0 9.105408450994991 10.0 10.0 
0.0014911117638239928 0.0010 0.00108898400427575 0.0010 0.0011022256586998768 0.0010031239784052339 0.0010 0.001994564490276568 0.4623623166161398 10.0 9.775125462815138 10.0 9.997756544647677 9.999770166233136 10.0 9.999670103893635 9.999659835693787 9.985176913040036 9.99965741208289 9.998989166920913 9.998821568210618 9.99424108685515 9.955422855273786 5.785038858771474 10.0 9.999667422189752 9.998496104140733 9.998299696957933 10.0 9.980296906407874 0.0010 9.976924770996712 10.0 10.0 9.990096604238955 10.0 9.999679901403143 9.99816448424923 9.928532313659717 9.991362662212202 9.972991441996587 9.999647076920255 9.999670220620729 9.995113960055223 9.999904135608103 9.988541253543989 9.984297774095014 10.0 9.999563092469648 9.998995188992655 10.0 9.988438132529165 8.365936646709219 9.999557876039752 10.0 9.61897370410401 9.999868128765552 9.038042760576575 9.999074621068731 9.999824167252996 
3.322214480776048 0.0010 0.0010 0.0010000816643349563 0.0010003524958680744 0.0010130807541055805 0.0010 10.0 7.382191088683193 0.0010 10.0 10.0 9.99996075964662 10.0 9.477521937786603 10.0 9.99982964190691 10.0 10.0 10.0 10.0 10.0 9.999966424408555 10.0 10.0 10.0 9.999684608289908 9.999136453218973 10.0 9.99987103977106 10.0 10.0 2.0416152012739595 10.0 9.781339783731168 10.0 10.0 8.355294286321396 10.0 9.99997396280567 9.928393991870427 9.999059668540436 10.0 10.0 10.0 9.973084217454229 10.0 9.998917382068035 10.0 10.0 9.999992272839796 9.999963206652591 10.0 7.355191290487024 10.0 10.0 10.0 10.0 10.0 10.0 
0.0010 0.6489230759401368 0.02135418238505097 0.0014205773185545312 0.0014208974318602981 0.0010 0.9679512220442075 0.0010 0.5430163987479816 10.0 10.0 10.0 9.9421236086016 10.0 9.945271674718283 9.999332939479109 9.98643230767455 10.0 9.99933303980202 9.99903647438975 9.999332922779166 9.945271674718283 9.945271674718283 8.005611706147516 9.945271674718283 9.999607131277324 10.0 10.0 9.945249774659185 10.0 10.0 10.0 10.0 10.0 10.0 10.0 9.999332954630658 10.0 10.0 9.958301708092543 10.0 9.99933324286429 10.0 9.996196957059217 9.99933324286429 9.999996981102996 10.0 9.999996981102996 9.966582759750276 9.945271674718283 9.977823104899324 9.99933320895756 9.994488517651273 10.0 10.0 10.0 10.0 9.934826676335245 10.0 10.0 
0.0010 9.325717457527096 0.0016303756980087162 0.0011273389161533527 0.003796189866284867 0.0010 0.0010 0.0010 1.0451760669281478 4.431094324028479 9.163985951033322 10.0 10.0 10.0 10.0 9.992678828316967 9.999538675667731 10.0 9.991831096622704 10.0 9.909546198090505 10.0 10.0 9.258088004505773 10.0 9.998839872840685 9.999856198037973 10.0 10.0 10.0 4.281135480732687 10.0 7.589104881544314 9.98298753784417 10.0 10.0 9.993723456967205 10.0 10.0 10.0 9.999973569258595 9.99372943359802 10.0 9.986587325827303 10.0 9.982704056882646 10.0 9.993237490423086 10.0 10.0 9.734344899371974 10.0 10.0 9.999623994153522 10.0 9.064900519967754 10.0 9.184169990014881 10.0 10.0 
0.0010 3.9527636101666923 0.0010 0.0010 0.0010566241868293878 0.0010039842866149623 1.5260751026741706 0.0028049562860606543 0.800337055745378 10.0 10.0 10.0 10.0 10.0 10.0 10.0 10.0 10.0 10.0 10.0 10.0 10.0 10.0 8.50309232543943 10.0 10.0 10.0 10.0 10.0 10.0 0.6081779084372609 10.0 10.0 10.0 10.0 10.0 10.0 10.0 10.0 10.0 10.0 10.0 10.0 10.0 10.0 10.0 10.0 10.0 10.0 9.996324370002021 10.0 10.0 3.7062457742396457 10.0 10.0 10.0 10.0 8.994273669835266 10.0 10.0 
0.0010 0.9031884496452146 0.0010491812454244576 0.0010152503715210493 0.0010005285146153717 0.0010128647925276054 0.009640470020642292 0.0010 1.01296676660629 10.0 9.972318980827495 10.0 9.999674689577525 9.999977370110717 9.998118800126267 10.0 9.998966086420314 10.0 10.0 9.998941294692916 10.0 9.999770162612657 9.995602577282803 2.405936511261185 9.999994243260822 9.9992982212652 10.0 10.0 9.999827524636407 10.0 5.90389527062641 10.0 10.0 9.63190913345271 10.0 10.0 10.0 10.0 10.0 9.997848697587704 10.0 10.0 10.0 9.999108601100161 10.0 9.999533137221016 10.0 9.99371200183885 9.999827625530815 9.999403911859819 10.0 10.0 10.0 10.0 10.0 4.987050428096521 9.99997881200072 10.0 10.0 9.999983282171792 
0.0010 0.0010 0.0010 0.001000000078556506 0.0010 0.0010100281856849163 0.0010 0.0010 0.9077962587553262 10.0 8.006891219026294 10.0 9.9947401561745 10.0 10.0 10.0 10.0 9.99998331207579 10.0 9.943628246380689 9.999999928887245 9.999999514934307 9.994740135242255 0.31158199576531764 9.994740106392292 10.0 10.0 10.0 9.999999851357934 10.0 5.996901888170024 10.0 10.0 9.999980542023277 10.0 10.0 10.0 10.0 10.0 10.0 10.0 10.0 10.0 9.999995615258602 9.99991033390519 9.994739957244581 10.0 10.0 9.99474000254424 10.0 10.0 10.0 9.15498878661762 10.0 5.662580432860083 8.365087883136193 10.0 10.0 10.0 10.0 
0.9469523188215523 0.0010 0.0010 0.0010 0.0010 0.0010 0.0010 7.505822091055461 10.0 0.0010 10.0 10.0 10.0 10.0 10.0 10.0 10.0 10.0 10.0 10.0 10.0 10.0 10.0 10.0 10.0 10.0 10.0 10.0 10.0 10.0 10.0 10.0 10.0 10.0 8.340767085828855 10.0 10.0 10.0 10.0 10.0 10.0 10.0 10.0 10.0 10.0 10.0 10.0 10.0 10.0 10.0 10.0 10.0 10.0 7.877894872843907 10.0 10.0 10.0 10.0 10.0 10.0 
0.0010 7.600158232408827 0.0012645387672281989 0.0010007244692854917 0.001034452732542728 0.0010495845589209025 1.2858340440338922 0.0010 0.9640085451599003 6.346233244942243 10.0 10.0 10.0 10.0 9.91737036665459 10.0 9.999983373703841 10.0 10.0 10.0 10.0 10.0 10.0 7.31139310800771 10.0 10.0 10.0 10.0 10.0 10.0 0.0010 10.0 7.859431008990027 10.0 10.0 10.0 10.0 10.0 10.0 10.0 10.0 10.0 10.0 9.99882183421124 10.0 10.0 10.0 10.0 10.0 9.983566867356446 10.0 10.0 10.0 10.0 10.0 10.0 10.0 10.0 10.0 10.0 
0.0010 7.544100318580787 0.0010 0.0010 0.0010 0.0010 1.3395074311791741 0.0010 0.9222825621117308 6.270681821495387 10.0 10.0 10.0 10.0 9.77649734236908 10.0 10.0 10.0 10.0 9.999998198315037 10.0 9.999992185617026 10.0 7.138356085928017 10.0 10.0 10.0 10.0 10.0 10.0 0.030883939920251756 10.0 6.945199525729555 10.0 10.0 10.0 10.0 10.0 10.0 10.0 9.999183634655529 10.0 10.0 9.992226518244376 10.0 10.0 10.0 10.0 9.999109416478262 9.979261241540357 10.0 10.0 9.795928031580408 10.0 10.0 10.0 10.0 10.0 9.999464591711293 10.0 
2.53698086067421 0.0010 0.0010 0.0010 0.0010 0.0010 0.0010 10.0 10.0 0.0010 10.0 9.092167751307707 10.0 10.0 9.597860122058021 10.0 10.0 10.0 10.0 10.0 10.0 10.0 10.0 10.0 10.0 10.0 9.999200413463653 9.999337740509837 10.0 10.0 10.0 10.0 0.0010 10.0 9.536348600177503 10.0 10.0 8.748371767011632 10.0 10.0 9.945523376660816 9.999277831163523 10.0 10.0 10.0 9.938577553140798 10.0 9.999129831583511 10.0 10.0 10.0 10.0 10.0 7.421973075924585 10.0 10.0 10.0 10.0 9.999504724420813 9.742809727532084 
10.0 5.206543785337856 0.001838732662768906 0.009628665471001111 0.0040834602010033924 0.003079275498643979 0.0010 0.9457041692034505 0.0010 0.001000000000000334 10.0 0.001000000000000334 5.0005 0.001000000000000334 7.37978596140987 0.001000000000000334 9.435579838674427 6.430191864085773 0.001000000000000334 9.99726982411046 0.001000000000000334 6.467177014505928 7.547251652738895 0.001000000000000334 5.289891975038004 9.998805328640826 0.001000000000000334 0.001000000000000334 1.580134224418436 0.001000000000000334 0.0010 0.001000000000000334 0.5092164825819392 1.187388817002141 0.001000000000000334 9.287899420005322 0.001000000000000334 2.004607768936632 0.8244969371879183 9.901814643774362 6.547406838926806 0.001000000000000334 0.001000000000000334 9.577896005545451 0.001000000000000334 5.0005 0.001000000000000334 5.0005 10.0 3.6531512151920333 6.663983011089106 0.47624360808569044 0.768548978586991 0.001000000000000334 0.001000000000000334 0.23806943462136054 0.001000000000000334 0.001000000000000334 0.001000000000000334 0.001000000000000334 
0.8309799721078783 0.0010 0.0010 0.0010 0.0010 0.0010 0.0010 7.906140384233 10.0 0.0010 10.0 10.0 10.0 10.0 10.0 10.0 10.0 10.0 10.0 10.0 10.0 10.0 10.0 10.0 10.0 10.0 10.0 10.0 10.0 10.0 10.0 10.0 10.0 10.0 8.543731937782105 10.0 10.0 10.0 10.0 10.0 10.0 10.0 10.0 10.0 10.0 10.0 10.0 10.0 10.0 10.0 10.0 10.0 10.0 8.136536688670036 10.0 10.0 10.0 10.0 10.0 10.0 
0.0010 9.095726122920617 0.0010 0.0010 0.0010 0.0010080234921023906 0.0010 7.2107602802972135 0.0010 0.5055377460076707 10.0 10.0 10.0 10.0 10.0 10.0 10.0 10.0 10.0 10.0 10.0 10.0 10.0 10.0 10.0 10.0 10.0 10.0 10.0 10.0 10.0 10.0 10.0 10.0 10.0 10.0 10.0 9.672769845204993 10.0 10.0 10.0 10.0 10.0 10.0 10.0 10.0 10.0 10.0 10.0 10.0 10.0 10.0 10.0 10.0 10.0 10.0 10.0 10.0 10.0 10.0 
8.479572666287936 10.0 0.0010 0.0010 0.0014598835450098755 0.0010 0.0010 10.0 0.026209389470035302 0.0010 9.758013205162369 0.0010 10.0 0.0010 9.55198616349025 8.69845118698747 10.0 10.0 8.694134023258226 9.909169864287707 8.697920561977586 9.999837750770672 9.999653718599559 0.0010 9.582255519326187 10.0 0.0010 8.767044398447455 9.44182460392929 0.0010 5.326872036952399 0.0010 0.0010 8.794922910947365 0.0010 0.0010 8.60750512024513 8.769215245766256 0.0010 9.768006264396535 9.029157470345028 8.701979571012524 0.0010 9.908020877189355 8.633749128431145 8.792300953042842 8.64849965818475 8.783367437057654 9.85821512574582 9.999583020503554 9.177447103442454 8.978821465311215 9.570254264328499 0.4035739135063019 9.06861143744609 0.0010 0.0010 8.448796336862372 0.0010 0.0010 
7.223702916834343 9.840778964865667 0.0013266148662940838 0.0011516724325813786 0.0010 0.0015808963532164026 0.0010 10.0 0.0010 0.0010 10.0 0.0010 10.0 0.0010 10.0 8.91099303109878 10.0 10.0 8.910207377990876 10.0 8.910992244579997 10.0 10.0 0.0010 10.0 9.942477246599992 8.910802121844883 8.88345693100737 10.0 8.19892688605323 0.16871011240763936 8.89903862672453 0.0010 8.34502558997607 0.0010 0.0010 8.910984596129069 8.910823150751206 4.144955419941604 10.0 10.0 8.910978706455444 0.0010 10.0 7.743897624153464 9.108064919564342 8.90542799818592 9.10816681898745 9.999880799726682 10.0 10.0 9.053388627907356 8.877736715557027 0.0010 8.340785111517157 0.0010 0.0010 0.0010 8.908618929716276 0.0010 
0.0010 8.06720886843966 0.0010 0.0010 0.0010 0.0010062181802072965 0.0010 6.723371436023456 0.0010 1.127757214431126 10.0 10.0 10.0 10.0 10.0 10.0 10.0 10.0 10.0 10.0 10.0 10.0 10.0 10.0 10.0 10.0 10.0 10.0 10.0 10.0 9.921176763034165 10.0 10.0 10.0 10.0 10.0 10.0 10.0 10.0 10.0 10.0 10.0 10.0 10.0 10.0 10.0 10.0 10.0 10.0 10.0 10.0 10.0 10.0 9.998105674334496 10.0 10.0 10.0 10.0 10.0 10.0 
7.524449065824323 10.0 0.0010 0.0010 0.004440963114233065 0.0010 0.0010 10.0 0.0010 0.0010 10.0 0.0010 10.0 0.0010 9.993382863806978 10.0 10.0 10.0 10.0 9.840528560737372 10.0 10.0 10.0 0.0010 10.0 10.0 3.3126263814519583 2.6603378437952574 10.0 3.3020012968406367 1.812530268713638 0.0010 0.0010 0.0010 0.0010 0.0010 10.0 10.0 3.3160819945424502 10.0 10.0 10.0 0.0010 10.0 10.0 9.911294416374544 9.999859754377612 10.0 10.0 10.0 10.0 10.0 0.0010 0.0010 10.0 0.0010 0.0010 10.0 3.2988482486684845 0.0010 
0.0010 0.0010 0.0010 0.0010 0.0010 0.0012273871448172683 7.500469954801758 0.8187763426420869 0.0010 10.0 10.0 10.0 10.0 10.0 10.0 10.0 10.0 10.0 10.0 10.0 10.0 10.0 10.0 0.0010 10.0 10.0 10.0 10.0 10.0 10.0 0.6898318473678426 10.0 10.0 10.0 10.0 10.0 10.0 10.0 10.0 9.268722721558623 10.0 10.0 10.0 10.0 10.0 10.0 10.0 10.0 10.0 10.0 10.0 10.0 0.0010 10.0 10.0 10.0 10.0 10.0 10.0 10.0 
0.0010 0.8808607181681394 0.0010 0.0010 0.0010 0.0010 0.0019082914256649403 0.0010 0.6769106530332789 7.348180759441487 9.997543030322669 10.0 10.0 10.0 10.0 10.0 10.0 10.0 10.0 10.0 10.0 10.0 10.0 5.021278629896406 10.0 10.0 10.0 10.0 10.0 10.0 0.0010 10.0 9.966550811866409 9.994210428286516 10.0 10.0 10.0 10.0 10.0 10.0 10.0 10.0 10.0 10.0 10.0 10.0 10.0 10.0 10.0 10.0 10.0 10.0 5.777910132115794 10.0 10.0 9.393981637066686 10.0 8.746956100396657 10.0 10.0 
0.0010 8.111651953283397 0.0010 0.0010 0.0010 0.0010 1.7292253533250035 0.0010 0.913576412377412 6.244593271443554 10.0 10.0 10.0 10.0 9.994865969835935 10.0 10.0 10.0 10.0 10.0 10.0 10.0 10.0 6.7455769518581 10.0 10.0 10.0 10.0 10.0 10.0 0.0010 10.0 6.554557333829645 10.0 10.0 10.0 10.0 10.0 10.0 10.0 10.0 10.0 10.0 9.989099447177308 10.0 10.0 10.0 10.0 9.998834262883179 10.0 10.0 10.0 10.0 10.0 10.0 10.0 10.0 10.0 10.0 10.0 
0.0034295072463587564 8.300792534723548 0.0033647742121579744 0.0012484224148268963 0.002738660469909891 0.0010067781461306443 0.0015861531903719442 0.008048602856351072 1.09086229986219 8.297438563392438 9.999999999905642 9.999185667189646 9.999745926902213 9.99920203108588 9.964953458970141 9.998971290999208 9.996695476266419 9.999848337229615 9.999017224990894 9.990698609302587 9.999010134218727 9.99986417789 9.994346887481521 7.936734579933993 9.982761547792897 9.998849254184764 9.999165898318418 9.99916100835399 9.982210940679627 9.999173738844918 5.828806830640888 10.0 10.0 9.99918566718995 9.998923179372042 9.999206257342385 9.999022102516289 9.999152340111323 9.99534276265623 9.995036899636165 10.0 9.999011013296986 9.99914337685551 9.99309595367755 10.0 9.999191270023742 10.0 9.986757014687258 9.96459336467149 9.998277218188038 9.989679408849131 9.999715854415353 9.56154210257899 9.998636496184835 9.999135911102773 9.959501079993306 9.999192051713898 9.245877669855997 9.999165093151731 9.996231543875908 
3.3166119817896105 10.0 0.0010003112297510765 0.0010 0.0010 0.0010 0.0010 10.0 0.0010 0.0010 10.0 0.6467727455818144 10.0 0.6467727455818144 10.0 10.0 9.999992102283164 10.0 10.0 9.99997739574814 10.0 10.0 10.0 4.869287399403274 10.0 10.0 10.0 10.0 10.0 10.0 5.1611490059942255 10.0 0.65621338597205 10.0 0.6467727455818144 10.0 10.0 10.0 10.0 10.0 10.0 10.0 0.6467727455818144 10.0 10.0 9.978548385521648 10.0 10.0 9.999971546452644 10.0 10.0 10.0 10.0 0.6467727455818144 10.0 0.9156596455336983 0.6467727455818144 10.0 10.0 0.6467727455818144 
2.153714582770489 0.0010 0.0010081703209827433 0.0010000255145342356 0.0010 0.0010 0.0010 10.0 10.0 0.0010 10.0 10.0 10.0 10.0 10.0 10.0 10.0 9.999822693551799 10.0 10.0 10.0 10.0 9.999825343730327 10.0 10.0 10.0 9.999825336159926 10.0 10.0 9.999825343718062 10.0 9.999810828361227 10.0 10.0 8.598011185862141 9.999908249553519 10.0 10.0 9.99985205602011 10.0 10.0 10.0 10.0 10.0 9.999825341510498 10.0 9.999759357503727 10.0 10.0 10.0 10.0 9.99982534149091 10.0 8.601926136593368 10.0 10.0 10.0 10.0 9.999825209127613 10.0 
0.0010 8.35766156512583 0.0010238852883731882 0.0010000369644381304 0.0011272343018141951 0.0010173018296557946 0.01525690699471885 6.595302063048861 0.0010 1.181955890127321 9.945936599811107 9.967814164044317 10.0 9.996068574457688 9.999995156758843 9.99494671953541 9.999261435087188 10.0 9.99999962896787 10.0 9.996268830188422 9.999987132052807 9.999999969794077 9.17396057243866 9.977464577403714 9.999762436549817 9.999964008016057 9.995262646910357 10.0 10.0 8.95605116457137 10.0 9.40695961857228 10.0 9.99899896271027 10.0 9.99888433334365 9.978303035362234 9.996577886953583 10.0 9.999996292521427 9.999999636088873 10.0 9.999999817202857 9.99996388372782 9.993192005825955 9.999999989814171 9.999999989302532 9.999858706867915 9.997368238656897 9.999986080215157 9.999975937307164 9.99656649636849 9.99647555555266 10.0 9.950361963876665 10.0 9.951262290127897 9.999995037678485 10.0 
0.0010 3.843760451252619 0.0010 0.0010 0.0015389256494121682 0.0010 1.1413017765697395 0.0010 0.7535047362701639 10.0 10.0 10.0 10.0 10.0 10.0 10.0 10.0 10.0 10.0 10.0 10.0 10.0 10.0 9.826676883888727 10.0 10.0 10.0 10.0 10.0 10.0 0.35765002962078185 10.0 10.0 10.0 10.0 10.0 10.0 10.0 10.0 10.0 10.0 10.0 10.0 10.0 10.0 10.0 10.0 10.0 10.0 10.0 10.0 10.0 5.6569671629293286 10.0 10.0 10.0 10.0 9.890756525384663 10.0 10.0 
0.0010 0.0010 0.0010 0.0010 0.0010 0.0010 0.0010 0.08155888994936195 0.0010 10.0 10.0 10.0 10.0 10.0 9.999615480673668 10.0 10.0 10.0 10.0 10.0 10.0 10.0 10.0 8.933083900910425 9.999959478898063 10.0 10.0 10.0 10.0 10.0 9.921278653173601 10.0 10.0 10.0 10.0 10.0 10.0 9.970931581359403 10.0 9.996085804413644 10.0 10.0 10.0 10.0 10.0 10.0 10.0 10.0 10.0 10.0 9.99956748048702 9.999580804320956 10.0 10.0 10.0 9.84150746023354 10.0 10.0 10.0 10.0 
0.4021994677514093 0.0010 0.0010 0.0010 0.0010 0.0010 0.0010 8.122530881680534 10.0 0.0010 10.0 10.0 10.0 10.0 10.0 10.0 10.0 10.0 10.0 10.0 10.0 10.0 10.0 10.0 10.0 10.0 10.0 10.0 10.0 10.0 10.0 10.0 10.0 10.0 9.268967470673184 10.0 10.0 10.0 10.0 10.0 10.0 10.0 10.0 10.0 10.0 10.0 10.0 10.0 10.0 10.0 10.0 10.0 10.0 10.0 10.0 10.0 10.0 10.0 10.0 10.0 
0.0010 8.025461342435662 0.010512354902364261 0.0010 0.0010 0.0010 0.0010 0.0010 1.158401353625433 10.0 10.0 10.0 10.0 10.0 10.0 10.0 10.0 10.0 10.0 10.0 10.0 10.0 10.0 10.0 10.0 10.0 10.0 10.0 10.0 10.0 3.231957885782262 10.0 10.0 10.0 10.0 10.0 10.0 10.0 10.0 10.0 10.0 10.0 10.0 10.0 10.0 10.0 10.0 10.0 10.0 10.0 10.0 10.0 8.975865772188644 10.0 9.949306363129452 9.952502599332297 10.0 5.79371005000157 10.0 10.0 
0.0010 2.092465173833628 0.0010 0.0010 0.0010 0.0010 0.0010 0.0010 0.6454262468572627 10.0 9.990691395697477 10.0 10.0 10.0 10.0 10.0 10.0 10.0 10.0 10.0 10.0 10.0 10.0 6.834223904927358 10.0 10.0 10.0 10.0 10.0 10.0 0.0010 10.0 10.0 10.0 10.0 10.0 10.0 10.0 10.0 10.0 10.0 10.0 10.0 10.0 10.0 10.0 10.0 10.0 10.0 10.0 10.0 10.0 10.0 10.0 10.0 10.0 10.0 10.0 10.0 10.0 
0.0010 9.325020725599561 0.0010 0.0010 0.0010 0.002002412596082281 0.0010 0.0010207910863274166 1.0282386480061654 4.362358277419609 10.0 10.0 10.0 10.0 9.999646667480546 10.0 10.0 10.0 10.0 9.999063540999233 10.0 10.0 10.0 4.959997883023152 10.0 10.0 10.0 10.0 10.0 10.0 0.04517201304791807 10.0 7.788150651913478 10.0 10.0 10.0 10.0 10.0 10.0 9.999994496204192 10.0 10.0 10.0 9.999980166940947 10.0 10.0 10.0 10.0 10.0 10.0 10.0 10.0 4.988168870791755 10.0 9.962958478782937 10.0 10.0 10.0 10.0 10.0 
0.0010 0.0010 0.0010 0.0010 0.0010 0.0010 0.0010 4.446568826549071 10.0 0.0010 10.0 10.0 10.0 10.0 10.0 10.0 10.0 10.0 10.0 10.0 10.0 10.0 10.0 10.0 10.0 10.0 10.0 10.0 10.0 10.0 10.0 10.0 10.0 10.0 10.0 10.0 10.0 10.0 10.0 10.0 10.0 10.0 10.0 10.0 10.0 10.0 10.0 10.0 10.0 10.0 10.0 10.0 10.0 10.0 10.0 10.0 10.0 10.0 10.0 10.0 
0.0010 5.932931585553238 0.007910583371936212 0.0010 0.0010 0.0010 0.0010 0.0010 0.9558348109342159 10.0 10.0 10.0 10.0 10.0 10.0 10.0 10.0 10.0 10.0 10.0 10.0 10.0 10.0 10.0 10.0 10.0 10.0 10.0 10.0 10.0 2.1518278799296002 10.0 10.0 10.0 10.0 10.0 10.0 10.0 10.0 10.0 10.0 10.0 10.0 10.0 10.0 10.0 10.0 10.0 10.0 10.0 10.0 10.0 8.682446630850455 10.0 10.0 10.0 10.0 6.799298102864167 10.0 10.0 
0.0010 0.746460730945298 0.005036231522066573 0.0010839094366066897 0.0010605242062590734 0.0010033671872469588 0.1913712850021524 0.0010 0.7935557245093783 10.0 10.0 10.0 9.988531486925043 10.0 9.98736940433016 10.0 9.997228825341008 10.0 10.0 9.99981947550188 10.0 9.988955095079202 9.988986171176535 6.819392532267679 9.989252931382126 9.999938749653502 10.0 10.0 9.989038482909313 10.0 5.0005 10.0 9.768380060675574 10.0 10.0 10.0 10.0 10.0 10.0 10.0 10.0 10.0 10.0 9.999237356506024 10.0 10.0 10.0 10.0 9.993912193889713 9.989131568691104 9.995579628516085 9.999897772747593 10.0 10.0 9.978640437255569 10.0 10.0 10.0 10.0 10.0 
0.7044787870421478 9.905183345676816 0.0010 0.0010 0.0015879990662525 0.0010 0.0010 7.676340943446915 0.0010 0.0010 9.881706457237117 0.0010 10.0 0.0010 10.0 10.0 10.0 10.0 10.0 10.0 10.0 10.0 10.0 0.0010 10.0 10.0 10.0 10.0 10.0 10.0 0.0010 10.0 0.0010 9.441846550899925 0.0010 0.0010 10.0 10.0 10.0 10.0 10.0 10.0 0.0010 10.0 10.0 10.0 10.0 10.0 10.0 9.661373969599845 10.0 10.0 10.0 0.0010 10.0 0.0010 0.0010 9.550031305054693 10.0 0.0010 
0.0010 8.56097492995302 0.0012925014946276409 0.0010 0.0015055375495932367 0.0010325342535806906 2.405069928225907 0.0038728138010063447 0.8491727835428966 5.606419360508346 9.946126641377266 10.0 9.999335978121326 9.999497416464639 10.0 9.99855708978603 10.0 10.0 9.998552271608105 9.999988641352164 9.998578649093885 10.0 10.0 5.75212117718828 10.0 9.99984175445097 9.999998896284799 10.0 9.999971584149641 9.997900646755925 1.444223345463027 9.997881550173231 6.117016590273474 9.998027715656125 9.999846687458277 9.999272716163706 9.998690756124173 10.0 10.0 10.0 9.999973304788245 9.999225588330138 9.998638555771592 10.0 10.0 9.999999980378664 9.992390291952336 9.999752065857571 9.999134956330545 9.999387365843315 9.999709493547183 10.0 9.67074613287033 9.99922357939594 9.997594788644072 9.998146391178034 9.999228776307795 9.983273840417082 9.99778038219554 9.999178882352892 
10.0 6.241333756605423 0.0010 0.0034314594572466984 0.0010230082589241624 0.0022533537557036672 0.0010 4.607049662616651 0.0010 0.0010 7.909501379656597 2.5899440114437953 9.364266276294506 5.156165997062199 10.0 0.0010 8.802116768532933 4.453527197381135 0.0010 10.0 0.0010 4.481033508320159 9.522980879835886 6.7129435907844694 9.412934511110505 10.0 0.0010 0.0010 3.8336176221227114 0.0010 3.022546049993214 0.0010 0.0010 2.49600351147931 0.0010 9.952484865752954 0.0010 3.1270202115392602 3.0931780753411102 6.769937831410354 2.289915489966501 0.0010 0.0010 7.912929758199683 0.0010 9.372632058160937 0.0010 9.515799517373978 8.594848137483483 10.0 8.10131731139875 0.0010 0.0010 0.0010 0.0010 0.0010 0.0010 0.0010 0.0010 0.0010 
0.0010 3.829949296042513 0.0010 0.0010156432640314936 0.0010948108321778547 0.0010200950961125447 0.9335991594571214 0.0010 0.7453427296938397 9.997376464247427 9.981300201687283 10.0 10.0 10.0 9.958904135913269 9.98671300429932 9.999236548676285 9.971768365783783 9.986218562058795 9.995540833006368 9.993559787540143 9.97724859630467 10.0 9.660748842599897 9.999504172641888 10.0 10.0 9.986586212906852 10.0 10.0 0.24836400670055703 10.0 9.998281405156318 10.0 10.0 10.0 9.986471103742561 9.986277656059674 10.0 10.0 9.952288403965209 9.986199356138519 10.0 10.0 10.0 9.995625068173807 10.0 10.0 9.998600056171544 9.994048405657779 9.98632421820942 10.0 5.3567726807228215 10.0 9.83410002644876 10.0 10.0 9.577030925987334 10.0 10.0 
0.004591144501122126 0.15166990787421497 0.010934169392245561 0.0010995339254671573 0.0011608880231035801 0.0010 0.0010 0.0010 0.8656478917210647 10.0 7.543441161809548 9.953022929826318 9.986942351639287 9.957883556691737 10.0 9.975053510364576 9.991456257843828 9.946445566678126 9.975686656099494 9.947580365063468 9.971245620568844 9.949590665743335 9.996770062670013 4.990137781344441 9.988837646360476 9.992773668695763 9.98529780312352 9.94664978116892 9.969572053688072 9.987583247481101 5.0544068995403135 9.990956092784534 10.0 8.888130411984507 9.982226404254423 9.986440383422929 9.979877497128067 9.939470352682477 9.969299330382421 9.995094340555859 9.93690787350133 9.975302800964027 9.957835348081808 9.995506553119604 9.989210332271945 9.940861808149084 9.977998481771857 9.992978740887251 9.998811998668462 9.98816632261897 9.965714636567432 9.973899831210003 8.065176310319469 9.910331091479017 5.797430624037298 5.864802534642731 9.96877552201654 9.938751741468069 9.985434542138657 9.969416879634135 
0.0010 3.0983761228001248 0.0010 0.001009091551115466 0.0017006611830104976 0.0017716836721361866 0.7317029554714624 0.0010 0.6739633392273192 10.0 8.555095070510124 10.0 10.0 10.0 9.88995499045231 10.0 10.0 10.0 10.0 10.0 10.0 10.0 10.0 5.696711787066709 10.0 10.0 10.0 10.0 10.0 10.0 1.4278335422951676 10.0 10.0 10.0 10.0 10.0 10.0 10.0 10.0 10.0 10.0 10.0 10.0 10.0 10.0 10.0 10.0 10.0 10.0 10.0 10.0 10.0 6.426228350174169 10.0 9.900680960797091 10.0 10.0 9.69980263750409 10.0 10.0 
0.0010 3.6692002666278616 0.0010 0.0010 0.0030667092307453104 0.0010 0.9242174995849061 0.0010 0.45042101272126533 2.1672205620999954 10.0 10.0 10.0 9.99895514921088 10.0 10.0 10.0 10.0 10.0 10.0 10.0 10.0 10.0 0.0010 10.0 10.0 9.998376105550214 10.0 10.0 10.0 0.0010 10.0 10.0 10.0 9.997321863138515 10.0 10.0 10.0 9.536862311171772 10.0 10.0 10.0 9.998167211479405 10.0 10.0 10.0 10.0 10.0 10.0 10.0 10.0 10.0 0.0010 9.99811384827031 10.0 7.76540810770941 9.998033344052576 9.626191729269483 10.0 10.0 
0.0010 7.286449779901439 0.0038009248518016173 0.0010517945532802517 0.001937239902248531 0.0010 0.0010 0.0010 1.023199338187247 9.371830321970705 10.0 10.0 10.0 10.0 9.883183779386469 9.942389849767943 9.919880698782105 9.946254615117958 9.942396661877856 9.999465283513729 9.942164225213853 9.943272250359415 9.979594350566078 10.0 9.999926240150426 9.991712782427447 9.942412557083419 9.942391406950147 9.941271541100622 9.942383719777375 5.000500000000001 9.942378705825652 10.0 9.608121138907606 10.0 10.0 9.942537733328606 9.942115576444928 10.0 9.99608279428334 9.947086218173391 9.942374102800565 10.0 9.99999654711074 10.0 9.714482975801568 9.932772835091528 10.0 9.993576639515467 9.931340037807919 9.999973103991666 9.942110144363994 10.0 10.0 9.569367295083776 10.0 10.0 10.0 9.942426369106808 10.0 
9.628500272510637 5.498245321875294 0.0016077349095920538 0.0069577325517846435 0.0010 0.0024240553294856003 0.0010 2.4942344789513706 0.0010 0.0010 10.0 0.0010 6.25684418898492 0.0010 6.325484302200503 0.0010 9.613353452303128 5.6559939618609345 0.0010 9.998075119680717 0.0010 5.682069525106405 6.4435522883000464 1.0259415801290785 6.28812157994729 10.0 0.0010 0.0010 2.2365679681679813 0.0010 0.0010 0.0010 1.481541072488893 1.9596714950128868 0.38994841732750674 9.751680991360141 0.0010 2.535833663463936 1.7038225919837746 9.93503773819798 5.738633790415422 0.0010 0.0010 9.7167601247299 0.29334837694274496 5.890428280608701 0.4266395185331029 6.106668828457402 10.0 3.6981028014126807 5.820823245253393 1.458294275746291 1.664377719747743 0.05588987612149543 0.9608860274062148 1.2903748363752316 0.0010 0.0010 0.0010 0.0010 
0.0010 10.0 0.0010 0.001145281614470109 0.0010 0.0010808951606885665 0.0010 7.79477355165365 0.0010 0.7409463820562505 10.0 10.0 10.0 10.0 10.0 10.0 10.0 10.0 10.0 10.0 10.0 10.0 10.0 10.0 9.991440457046943 10.0 10.0 10.0 10.0 10.0 10.0 10.0 10.0 10.0 9.69988937093645 10.0 10.0 10.0 10.0 9.985507211883473 9.97298920192014 10.0 10.0 9.998259500589963 10.0 10.0 10.0 10.0 9.98474724009467 10.0 10.0 10.0 10.0 10.0 10.0 10.0 10.0 9.936152009286983 10.0 10.0 
0.0010 7.284429018533165 0.0010 0.0013673472851812828 0.0010 0.0010 0.0010 0.0010 1.0439857537161952 10.0 10.0 10.0 10.0 10.0 10.0 10.0 10.0 10.0 10.0 10.0 10.0 10.0 10.0 10.0 10.0 10.0 10.0 10.0 10.0 10.0 7.085850247454376 10.0 10.0 10.0 10.0 10.0 10.0 10.0 10.0 10.0 10.0 10.0 10.0 10.0 10.0 10.0 10.0 10.0 10.0 10.0 10.0 10.0 9.0503540711142 10.0 10.0 10.0 10.0 10.0 10.0 10.0 
0.004400397657030323 7.82079041036282 0.001059077129573111 0.0011302171429338477 0.0020288235501440986 0.0010087352690333678 0.15840215643655184 0.0021472196658592025 1.1966094485574024 9.279178509197763 9.749450907632076 9.998678750860368 9.999977658450007 9.997816302597405 9.992453622244003 9.999580141532352 9.999409387996726 9.999396438508246 9.998844731977705 9.998490352686332 9.997455966657254 9.999280230124192 9.999426436667148 5.845213256953646 9.99993126891418 9.999682675785426 9.998066899291267 9.999543682375316 9.999456525100204 9.998096901439721 5.377725910233267 9.998182454724072 9.435617395508782 9.964049772344758 9.998132638127636 9.998077058540733 9.999889796527702 9.999479278915834 9.956627748726774 9.999996004701947 9.999729112165417 9.998779699911594 9.998115013701732 9.99626229149333 9.998152565658188 9.761973423095942 9.981793126899337 9.998005967194263 9.99687703460238 9.999968535003612 9.985661168802826 9.996652112406077 9.492343062192475 9.998771182883749 9.962934506640662 9.670867874779153 9.998115515212039 9.249719352701963 9.998041823299117 9.996637620685808 
0.0010 1.1729190937428358 0.0010 0.0010018790797384337 0.0010044200119375339 0.0010093073686552937 0.0010 0.0010 0.8756079788484317 10.0 9.992818758490268 10.0 10.0 10.0 10.0 10.0 10.0 10.0 9.999916716090366 10.0 10.0 9.999784269983865 10.0 1.4509544917501451 10.0 10.0 10.0 10.0 10.0 10.0 6.882061547618742 10.0 10.0 9.555454565790503 10.0 10.0 10.0 10.0 10.0 10.0 10.0 10.0 10.0 9.996052017355428 10.0 9.999607844567514 10.0 9.99971857192622 10.0 9.989914784613632 10.0 9.999617391447979 10.0 10.0 9.991649545908079 3.214563421305384 10.0 8.646465572381295 10.0 10.0 
0.0010 5.927248258534275 0.0010 0.0010 0.0010209378799618009 0.0010 0.0010 0.0010 0.9259018517081502 9.588714042738857 9.999544598827878 10.0 10.0 10.0 10.0 10.0 10.0 9.999303324489537 10.0 10.0 10.0 9.999529658529447 10.0 9.73453799188842 10.0 9.998878765816169 10.0 10.0 10.0 10.0 0.10836584154359946 10.0 10.0 10.0 10.0 10.0 10.0 10.0 9.9990746422608 10.0 10.0 10.0 10.0 10.0 9.896665390855835 10.0 10.0 9.999852045293167 10.0 10.0 10.0 10.0 8.490316577107393 10.0 9.991322334314013 10.0 10.0 10.0 10.0 10.0 
0.0010 6.96269476097671 0.0010 0.0010 0.002359007614738827 0.0014421678610301064 0.0010 0.0010 0.9939477694983081 8.569680213490564 9.716938584637777 10.0 9.97427733846659 10.0 10.0 10.0 10.0 10.0 10.0 10.0 10.0 10.0 10.0 6.519925005119824 10.0 9.998643198374266 10.0 10.0 10.0 10.0 0.9125540186223482 10.0 10.0 10.0 10.0 10.0 10.0 10.0 10.0 10.0 10.0 10.0 10.0 9.998248993779498 10.0 10.0 10.0 10.0 10.0 10.0 9.975360569627158 10.0 9.904138057814402 10.0 9.064902061750686 9.003883033882405 10.0 9.66618761024927 10.0 10.0 
9.314063042038843 4.859878285521753 0.0010 0.004211282189847602 0.001074151907321561 0.0016439827220046622 0.0010 3.5316713418215757 0.053434525863961496 0.0010 9.19136878551873 0.0010 7.197321810606401 3.443109090896166 8.519183829802415 0.6869369579611568 9.92906579870654 4.50055 0.6869369579611568 9.997553137235037 0.6869369579611568 4.50055 9.040184844359196 5.145151141403893 9.97531015173867 9.999912269313755 0.6869369579611568 2.126024648680072 4.50055 0.6869369579611568 0.0010 0.6869369579611568 0.0010 0.6869369579611568 0.6869369579611568 8.671437634560423 0.6869369579611568 3.35086783603262 0.6869369579611568 8.759232308656284 0.6869369579611568 0.6869369579611568 0.6869369579611568 9.722916435485793 0.6869369579611568 7.37318707173159 0.6869369579611568 10.0 9.283691958473137 7.390229322088436 3.266237239479352 4.3514583943896605 1.9758379102935772 3.0786969331267744 0.6869369579611568 0.0010 0.6869369579611568 4.194525206119811 0.6869369579611568 0.6869369579611568 
0.0012821655135989212 0.0010 0.0010 0.0010343201083733433 0.0010 0.0010 0.0010 0.0010 0.9948380436545519 9.670819348774467 7.127785112532746 10.0 9.993932487345734 10.0 10.0 9.999802148900956 9.99958462586098 10.0 9.999798260246124 9.98107563367925 9.99979903028799 9.999605342311048 9.995640153693364 5.489361493743606 9.996529931485764 9.99813689952024 9.999999835506475 9.999999860311622 9.999828129047813 9.999997699755466 1.92572202881769 9.999848249835269 10.0 6.323680536006643 10.0 10.0 9.99980077203124 10.0 10.0 10.0 9.99998920009887 9.999801170430388 10.0 9.998447292962268 9.999932543992823 9.994723001894656 9.99999999953186 10.0 10.0 9.99667876302176 9.994568911469525 9.998011986782089 6.324767899564078 9.996593174329545 6.3260569818143875 10.0 9.999999788893506 9.557299090935407 9.999995331897495 10.0 
0.0010004847709964293 5.1781294498560255 0.005948051605586551 0.001006141750242033 0.0010898773688720069 0.0010 0.026702197233694158 0.0010 0.8534429330643198 9.784997101955375 9.899051457180885 9.999882344097811 9.999971649480004 10.0 9.996875982431952 9.999576611229248 9.999957148089496 9.999965321311988 9.99954087145512 9.999854400809394 9.9946349607826 9.999981742758377 9.999977633787378 9.58638464876466 9.99999994452425 9.999923080095295 9.99998849324637 9.999988624754474 9.999988307594709 9.999988621595358 2.4345609082022097 10.0 9.953168119906401 9.991497303993306 9.999900467586018 10.0 9.99966629806197 9.99997478794676 9.99999025443766 9.999974967447407 9.999976563028495 9.999631796409151 10.0 9.999276813119577 10.0 9.998988891190098 9.999873513546776 9.99972302228176 10.0 9.999442527977227 9.980090921492524 9.999995538574314 9.06907464628434 9.999989661123852 9.991506968976672 10.0 10.0 7.789731903997277 9.999988649922027 10.0 
0.0010 2.9426721464944876 0.0010 0.0010 0.0020231150423109445 0.001191926685868215 0.6606326997840778 0.0010 0.6689593771492389 10.0 10.0 10.0 10.0 10.0 9.986149323237703 9.988823309288174 9.999731157472993 9.995780539963562 9.98888497249902 10.0 9.991873657287977 9.985947852880455 9.998833896756244 4.949859657722578 9.98908504489519 10.0 10.0 10.0 9.999977396645289 10.0 0.0010 10.0 9.550569606251603 10.0 10.0 10.0 9.988483633621358 10.0 10.0 10.0 10.0 9.993044848479427 10.0 9.999859616041675 9.995418959764267 9.997076830509146 10.0 9.993084974154717 10.0 9.924182299249564 9.998947588401935 9.997826728353205 4.851000596629393 10.0 10.0 9.304350385606774 10.0 4.960244067022409 10.0 10.0 
0.0010 1.0840176065326013 0.001092697056468102 0.0010016122197802658 0.0010040005663307886 0.001007933810744577 0.0010 0.0010 0.9052405690679988 10.0 9.99396593187119 9.999998271106127 9.99964219684489 9.995718047701965 9.999704157068663 10.0 9.999797258214691 10.0 9.999936365612957 9.999974695503326 10.0 9.999708041345063 9.998838887281742 3.3991932993190623 9.999804053094225 10.0 10.0 10.0 9.999830917300127 10.0 6.145078949429649 9.999601970871153 10.0 9.652802583778017 9.980218461763416 9.996107109140969 10.0 10.0 9.998476119959177 10.0 9.999848646330884 10.0 9.997356047046972 9.997000157760143 10.0 9.999612830978798 10.0 9.99978691803992 9.999845171254078 9.992538430830155 10.0 9.999683454844833 10.0 10.0 9.993719895911887 4.773564854479521 9.99572100322768 8.544673278161097 10.0 9.994923153996162 
0.0010 5.602599348607368 0.0010155552842741479 0.0010 0.0010 0.0010 0.0010 0.0012187101922906413 0.9039386226059729 10.0 9.960537706138053 9.99904755075722 9.999636905971585 9.999009821383053 9.999381252646838 9.999958135007823 10.0 10.0 9.999968587936246 9.999999501820625 9.999934640340145 10.0 9.999996613495846 9.76626349482325 9.999999173189936 9.99984995251446 9.99995860402539 9.999956011738776 10.0 9.999993395978436 0.0010 9.99901222154449 9.998244359156697 9.999207351753528 9.999212159113002 9.999177493185828 9.999958881951745 9.999830968952375 9.386044379299612 9.999284165717526 9.995093482449127 9.999958135823055 9.999046229144428 9.990602161359117 9.999990013299074 9.999676055934158 9.999942834772385 9.999737320146641 9.999934318613857 9.999811664529947 10.0 9.999928538796025 6.5435463835887635 9.998646033301208 9.964330867493759 10.0 9.996706499754549 9.972755687612423 9.999959436396553 9.999067527942719 
2.65062185676805 9.258517324260037 0.017360547405975132 0.0012731566995013357 0.7458452692833052 0.0011444277182928988 0.016546726049809037 8.882743314162866 0.0010 0.0010 8.343342386956056 5.932569247165854 7.619309936097567 5.938047525521774 7.349966769256902 10.0 9.980758111399565 9.799165234255957 10.0 9.948116027303323 10.0 9.82904272737814 9.861013566670964 5.384800033411268 9.715576409394917 9.597088789654892 10.0 10.0 9.756019293416525 10.0 4.489182833051452 10.0 0.0010 9.576300717566049 5.938019198995813 9.088113915691054 10.0 10.0 8.87785005440229 9.795434863717132 9.742723486458729 10.0 5.938046043704447 9.63607752444272 10.0 9.975682035457458 10.0 9.800746732978475 8.07077813351504 9.926845869926394 9.912857861264555 10.0 9.583163203930347 5.937055516395473 9.565705124734974 4.1227066190149095 5.938050350173823 10.0 10.0 5.938057364903454 
0.0010 9.407721130037533 0.0010 0.0010 0.0010 0.001091969274393534 0.003980236034337481 7.492291327978534 0.0074882300858721525 1.3855625001857175 10.0 10.0 10.0 10.0 10.0 10.0 10.0 10.0 10.0 10.0 10.0 10.0 10.0 10.0 10.0 10.0 10.0 10.0 10.0 10.0 10.0 10.0 8.080368898024728 10.0 10.0 10.0 10.0 10.0 10.0 10.0 10.0 10.0 10.0 10.0 10.0 10.0 10.0 10.0 10.0 10.0 10.0 10.0 10.0 10.0 10.0 10.0 10.0 10.0 10.0 10.0 
0.0010 1.057019797595463 0.0010 0.0010 0.0010 0.0010 0.0010 0.0010 0.9563172985605679 10.0 10.0 10.0 10.0 10.0 10.0 10.0 10.0 10.0 10.0 10.0 10.0 10.0 10.0 3.6346857621121185 10.0 10.0 10.0 10.0 10.0 10.0 7.968420873328478 10.0 10.0 10.0 10.0 10.0 10.0 10.0 10.0 10.0 10.0 10.0 10.0 10.0 10.0 10.0 10.0 10.0 10.0 10.0 10.0 10.0 10.0 10.0 10.0 9.800748575844256 10.0 10.0 10.0 10.0 
0.001179130563564931 0.7187074690988267 0.017883030745576563 0.0014167293950800909 0.0014695350477312477 0.0010 0.8978610484484735 0.0010 0.7440353471489143 10.0 9.939032479604657 9.995917021249669 9.95577865962921 9.999974985651143 9.969954120610836 9.999452518099325 9.989645326906654 9.999926461183332 9.999440240233016 9.999131965065533 9.976328508199177 9.958541446285347 9.954654132320249 7.283292107415251 9.95752614100816 9.99963233745939 9.999946290165884 9.99992185693897 9.958560277767964 9.999888784154098 8.172250905981462 9.999652917304605 9.965937906399969 9.983887507595819 9.999946568796753 9.999973561733666 9.99946023057982 9.99993102455945 9.974108417714387 9.970313948328096 9.999873693560762 9.999444969533174 9.999961314013689 9.996949218571437 9.99939034949778 9.999751205602601 9.999911343488275 9.999528264001297 9.96099044877726 9.958507265314292 9.981346741685275 9.999435246950734 9.406747188979121 9.999700646629135 9.982269226195802 8.378157248017521 9.999458231490092 9.865557304780383 9.999953073759519 9.999972864579572 
1.3194989766270329 0.0010 0.0010 0.001000015032880256 0.0010002363276733197 0.0010 0.0010038080970356195 9.059739080437122 10.0 0.0010 10.0 9.448107574758682 9.73967930860875 9.999999996503698 10.0 10.0 10.0 10.0 10.0 9.976025995136283 9.99998986596391 10.0 10.0 10.0 9.971445316129993 9.999999997448876 9.999999756777504 9.999999861355079 9.999981834516817 9.999999410041598 10.0 9.999999577836022 5.00049970947379 10.0 9.773004146445997 9.999999996961382 10.0 9.999999966008293 9.999999996791484 10.0 9.999998303446706 10.0 9.999999994522787 9.999998549820782 9.999999932691365 9.999997975988299 9.99998882034325 10.0 10.0 10.0 9.999969082287297 10.0 10.0 9.999999994560742 10.0 9.999317054205207 9.999981925646551 9.973340480275569 9.999999995078948 9.999991329764216 
0.009315689343676825 0.1400531403933183 0.001087198074224363 0.0010513759524902184 0.0010708683088583861 0.0011289812790841673 0.03876132347032524 0.009172715191041736 1.0210191618683289 9.994948856954652 7.975621111500866 9.969354829308314 9.990434449232701 9.98680942831829 9.927140402075276 9.9962305572087 9.998133837583827 9.992907078078918 9.995642357152029 9.97694194592138 9.994508941499268 9.991680120101062 9.997914282244048 4.806527112584759 9.996840569022623 9.987642651399856 9.991679014000592 9.991749627253625 9.993366318869121 9.991679239918641 5.569225708501737 9.990172936224546 9.991679241476662 8.340587627288429 9.937112654148654 9.986495858563108 9.996448054373937 9.991757050099855 9.89411452163644 9.998501311724635 9.991679650372923 9.995596228794495 9.987768733657798 9.999138208378932 9.992691423038428 9.991679777164624 9.992897567950735 9.996044782255066 9.994126717264622 9.995697089239606 9.993564272379661 9.992742140932819 6.483385346591879 9.941515955927885 6.587773166753087 9.634244625990775 9.983834538796929 8.702262421376636 9.99193934277858 9.987180731961214 
0.0011689558796298405 3.265182858855294 0.0010000101425520936 0.001015324930901053 0.001116966489641152 0.0010118832407001012 0.9736539563058588 0.0010 0.6864795205020793 9.99622714019519 9.995691112519067 9.997768168313687 9.998976223365304 9.999830835349167 9.999805950213872 9.999758478141374 9.99960746617114 9.999931802150842 9.999745725334064 9.992638479026883 9.999777876768396 9.999939968244803 9.999233921254094 8.501429824317121 9.99750905550971 9.998077757759049 9.999830977492802 9.999831069486348 9.998301307520219 9.999823278177471 3.2914232590154855 9.999812538471687 9.998962228218785 9.998948180838859 9.9998308360851 9.99983071312099 9.99950378311137 9.999831124026255 9.999835392423499 9.99994681671585 9.991746193635736 9.99975898379313 9.999830835247606 9.939008419015435 9.999129680044195 9.996967653450229 9.979460775830056 9.999827116781354 9.99456443305876 9.998500082750502 9.99976933850785 9.998158457689266 9.999822333315414 9.999858358729671 9.999818861431507 5.798047955976804 9.999830803724858 9.990537484414327 9.999831046529907 9.999830817390173 
0.0010 0.0010 0.0010 0.0010 0.0010 0.0010 0.0010 6.533148924043996 0.0010 10.0 10.0 10.0 10.0 10.0 10.0 10.0 10.0 10.0 10.0 10.0 10.0 10.0 10.0 10.0 10.0 10.0 10.0 10.0 10.0 10.0 7.320610721789332 10.0 10.0 10.0 10.0 10.0 10.0 10.0 10.0 10.0 10.0 10.0 10.0 10.0 10.0 10.0 10.0 10.0 10.0 10.0 10.0 10.0 9.898180152221622 10.0 10.0 10.0 10.0 10.0 10.0 10.0 
0.0010 2.258041382518041 0.0010 0.0010 0.0010 0.0010 0.0010 0.0010 0.625522364271773 10.0 10.0 10.0 10.0 10.0 10.0 10.0 10.0 10.0 10.0 10.0 10.0 10.0 10.0 7.473414958825741 10.0 10.0 10.0 10.0 10.0 10.0 0.0010 10.0 9.607955007788275 10.0 10.0 10.0 10.0 10.0 10.0 10.0 10.0 10.0 10.0 10.0 10.0 10.0 10.0 10.0 10.0 10.0 10.0 10.0 10.0 10.0 10.0 10.0 10.0 10.0 10.0 10.0 
0.0010 0.0010 0.0010 0.0010 0.0010 0.0010 0.0010 5.913306336298051 10.0 0.0010 10.0 10.0 10.0 10.0 10.0 10.0 10.0 10.0 10.0 10.0 10.0 10.0 10.0 10.0 10.0 10.0 10.0 10.0 10.0 10.0 10.0 10.0 10.0 10.0 10.0 10.0 10.0 10.0 10.0 10.0 10.0 10.0 10.0 10.0 10.0 10.0 10.0 10.0 10.0 10.0 10.0 10.0 9.885781121535283 10.0 10.0 10.0 10.0 10.0 10.0 10.0 
3.8657112554130926 0.0010 0.0010 0.0010 0.0010 0.0010 0.0010 10.0 8.773563984692585 0.0010 10.0 10.0 10.0 10.0 10.0 10.0 10.0 10.0 10.0 10.0 10.0 10.0 10.0 9.728038448499294 10.0 10.0 10.0 10.0 10.0 10.0 10.0 10.0 10.0 10.0 10.0 10.0 10.0 10.0 10.0 10.0 10.0 10.0 10.0 10.0 10.0 10.0 10.0 10.0 10.0 10.0 10.0 10.0 9.904593886820336 10.0 9.728038448499294 10.0 10.0 10.0 10.0 10.0 
0.0010 7.337938172076545 0.0010 0.0015368544940837139 0.0010 0.0010 0.0010 0.0010 1.1031662929229173 10.0 10.0 10.0 10.0 10.0 10.0 10.0 10.0 10.0 10.0 10.0 10.0 10.0 10.0 10.0 10.0 10.0 10.0 10.0 10.0 10.0 7.554083926923791 9.99999790177855 10.0 10.0 10.0 10.0 10.0 10.0 9.999704151401726 10.0 10.0 10.0 10.0 10.0 9.999969685206985 10.0 10.0 10.0 10.0 10.0 10.0 10.0 8.79157483469993 10.0 10.0 10.0 10.0 10.0 10.0 10.0 
0.0010 2.83531842646354 0.0010 0.0010169050091730276 0.0010 0.0010288532663530164 0.6088309104130066 0.0010 0.6502488037215348 9.835002454052644 10.0 9.794824567195237 10.0 9.999285673819573 10.0 10.0 9.998784469539912 10.0 10.0 9.998422730611106 9.998719292739493 10.0 9.86965945736147 9.472716722524433 9.999162010957368 9.999347513719078 9.997000345026896 9.997297514487466 10.0 10.0 0.2752753085166154 9.999091276168837 8.27569887262021 9.970976358677971 9.977964978543914 9.988498871457724 10.0 9.994506847183903 9.99080529513232 9.99455225854823 9.931220454685544 10.0 10.0 9.999110929710282 10.0 9.962808119593305 10.0 9.992511509130857 9.998712935687726 10.0 10.0 10.0 10.0 10.0 10.0 9.14213230715688 10.0 9.400938692022788 9.99923242993847 10.0 
10.0 10.0 0.0010 0.0010 0.0010 0.0015030006796380266 0.0010 10.0 0.0010 0.0010 10.0 0.0010 10.0 0.0010 10.0 10.0 10.0 10.0 10.0 10.0 10.0 10.0 10.0 0.0010 10.0 10.0 0.0010 0.0010 10.0 0.0010 10.0 0.0010 0.0010 10.0 0.0010 0.0010 10.0 0.0010 0.0010 10.0 0.0010 10.0 0.0010 10.0 10.0 10.0 0.0010 10.0 10.0 10.0 10.0 10.0 10.0 0.0010 10.0 0.0010 0.0010 10.0 0.0010 0.0010 
10.0 6.2336880623177215 0.002108758201138929 0.004682521146253353 0.00265852699921221 0.0025265967338226935 0.0010 3.0711464024614985 0.0010 0.0010 10.0 2.9750500082662557 8.108861564365206 1.8634296921829518 6.759593733626215 0.0010 8.601614823651246 0.03366326569809264 0.0010 8.040633861156302 0.0010 0.05889100213604603 8.080540583236438 4.977539992402882 8.117124112429845 9.977413682175312 0.0010 0.0010 6.84484579279395 0.0010 1.5718694660802939 0.0010 0.0010 4.554879237991378 0.0010 8.194703009826968 0.0010 3.0975483749672748 2.9520928989395863 9.794077193488356 2.76125552053987 0.0010 0.0010 8.299056006851618 0.0010 6.962214864106588 0.0010 7.037669896672304 7.0936522981532955 4.97490713897075 7.601945186106445 1.659957718906273 1.4307861014253271 1.870899283882264 1.2696998771012786 0.9114603469612961 1.6285481988914432 0.0010 0.0010 1.872812124746118 
0.004538484420324468 10.0 0.015286764814117212 0.0011458111558967628 0.002465714042342044 0.0010706558989876987 0.0010 0.0010 1.1154084214298827 5.7947859343121415 9.504826756971822 9.970086207531232 9.993315693137863 9.994989605666534 10.0 9.991209637037814 9.992864924317534 9.975892851658845 9.991574049125312 9.98905303620942 9.99100487601037 9.990660858965127 9.995242703802434 10.0 9.985940508662765 9.997339000847283 9.990145870497948 9.990795740550604 9.999958592038034 9.99020564456822 5.066232323736673 9.990295948668326 10.0 9.177247565135044 9.995329759665868 9.995339463073643 9.990945914647934 9.991561710199615 9.997833469066581 9.998632190086761 9.99018630995689 9.991061129005098 9.995172164558335 9.995384897554576 9.995742164668735 9.992217800515832 9.988810365533395 9.987569936371449 9.993507283240485 9.995609655559823 9.794368477232767 9.991091270557337 10.0 9.985547996566348 10.0 9.483873856204788 9.99498723080289 8.994369604245826 9.994727658838249 9.995355871291036 
0.0013232847896037167 3.3361804619316393 0.0010116202211468003 0.001000264762605961 0.0010203894036041356 0.0010001343703693961 0.9711225834977586 0.001217765923417543 0.6797906257583297 9.99141026164227 9.99985944512756 9.999673302312505 9.999742946329132 9.999789201565049 9.994293885505144 9.999676361769563 9.99994198930362 9.999751371620821 9.999676353660215 9.999982972962062 9.999676715210397 9.999751409875731 9.995604614584588 7.178060148800917 9.998364686681331 9.999999321549634 9.999675627827997 9.999676715210397 9.999751757061748 9.999676251239064 0.006268113240846418 9.999676715210397 9.999490172231237 9.99083865940649 9.999676715210397 9.999802714716362 9.999676368923097 9.999736787009327 9.999765151525022 9.999863990620916 9.999625272329428 9.999676362568026 9.999676715210397 9.999844592667491 9.999675127731749 9.998970206469608 9.99967501653491 9.995448379661735 9.999934969164352 9.993890276785981 9.999750688893497 9.999667601176087 5.046654457535179 9.999676715210397 9.999671314418991 9.959877044605479 9.999676715210397 9.224193116571467 9.999674991205657 9.999676715210397 
0.0010 2.0748268798243372 0.0010 0.0010004001231470002 0.0010 0.0010 0.0010 0.0010 0.6210089865684179 10.0 10.0 10.0 10.0 10.0 10.0 10.0 10.0 10.0 10.0 10.0 10.0 10.0 10.0 7.01826473197244 10.0 10.0 10.0 10.0 10.0 10.0 0.0010 10.0 10.0 10.0 10.0 10.0 10.0 10.0 10.0 10.0 10.0 10.0 10.0 10.0 10.0 10.0 10.0 10.0 10.0 10.0 10.0 10.0 8.326577201748453 10.0 10.0 9.966326751714226 10.0 10.0 10.0 10.0 
0.0010 0.7229940042349234 0.0010223069944488808 0.001045419397797893 0.002346452798266037 0.0010 0.0010 0.0010 1.0513723853997075 10.0 10.0 10.0 10.0 10.0 10.0 10.0 10.0 10.0 10.0 9.999769729006616 10.0 10.0 9.998900815652906 3.5001817063923575 10.0 9.998363316914343 10.0 10.0 10.0 10.0 3.780124694554324 10.0 10.0 9.525769304853416 10.0 10.0 10.0 10.0 10.0 10.0 10.0 10.0 10.0 10.0 10.0 9.980661168736297 10.0 9.975987160406241 10.0 9.956250796546321 10.0 10.0 9.0814186438942 10.0 9.977378326864677 6.20440698441007 10.0 8.951711483139833 10.0 10.0 
0.0010 1.2649760623568853 0.0010 0.0010 0.0010 0.0010 0.0010 0.0010 0.9203413555205748 10.0 10.0 10.0 10.0 10.0 10.0 10.0 10.0 10.0 10.0 10.0 10.0 10.0 10.0 7.88256460641324 10.0 10.0 10.0 10.0 10.0 10.0 0.0010 10.0 10.0 10.0 10.0 10.0 10.0 10.0 10.0 10.0 10.0 10.0 10.0 10.0 10.0 10.0 10.0 10.0 10.0 10.0 10.0 10.0 10.0 10.0 10.0 10.0 10.0 10.0 10.0 10.0 
0.0010 0.0010 0.0010 0.0010 0.0010 0.0010 0.0010 6.046033424013088 10.0 0.0010 10.0 10.0 10.0 10.0 10.0 10.0 9.99536853082101 9.786030600629505 10.0 10.0 10.0 10.0 10.0 10.0 10.0 9.997052905798956 10.0 10.0 10.0 10.0 10.0 10.0 10.0 10.0 10.0 10.0 10.0 10.0 10.0 10.0 10.0 10.0 10.0 10.0 10.0 10.0 10.0 10.0 10.0 10.0 10.0 10.0 10.0 10.0 10.0 10.0 10.0 10.0 10.0 10.0 
0.0023997544690516764 0.5464559794047474 0.0010 0.0010018725662052977 0.0012004133677244529 0.0011767858623619913 0.5614655716078771 0.003130461633613049 0.5320492359195682 9.672639679430906 9.760048531944067 9.87109120787284 9.95051727236243 9.98190093156395 10.0 9.970115157755174 9.99839926186518 9.990714333458385 9.990699486027754 9.999770793225993 9.95261925346195 9.999753196484054 9.99952497001475 10.0 9.995312497558688 9.999737461501315 9.999719383553932 9.988749639599801 9.999518818746328 9.990340900453917 0.0010 9.990748084943624 9.439088665013353 10.0 9.996145918313095 9.947309666851472 9.954888150420155 9.998145406651322 10.0 9.999716622741625 9.99483498372114 9.969098707186916 9.996131994684424 9.985739424339728 9.990741201403337 9.999000009787506 9.949671622670566 9.999846779044653 9.996359681933216 9.994944914122202 9.995339269775878 9.99075116261801 10.0 9.988339872464701 10.0 9.759694162599791 9.888828049770003 10.0 9.988983336626967 9.946366403797176 
0.004526618452999434 0.2928114125631538 0.010584627850168005 0.0010962050260463453 0.001159762180853805 0.001005052710486369 0.0010 0.00657815905278895 0.8449978790178173 9.965574810847786 7.626264839671602 9.954519815845742 9.987405912956902 9.959336977310286 10.0 9.975933773887842 9.991756878093149 9.948331164490519 9.976544620928678 9.949450551501226 9.972259994594765 9.951365492766621 9.996883342660915 4.9723791173970096 9.989235046427712 9.993026685341798 9.985817270817197 9.948530398919745 9.970644792820286 9.98802222361582 5.056474296219127 9.991276281877909 9.926461105368686 8.927287992404354 9.983052723868814 9.986888394420326 9.980587863519093 9.941603823297605 9.970382197296695 9.995267738653776 9.939131606710472 9.976174284384268 9.959300345972268 9.995665687481702 9.989592006470197 9.942946670326629 9.978776892762152 9.993227724511632 9.998861383571144 9.988574644592012 9.96693802975108 9.974820725862882 8.101470826833317 9.913424606942964 5.945422481771936 6.009665491658365 9.969850545656405 9.944055656880435 9.985949198530959 9.970466628141308 
4.0611392196282985 0.0010 0.0010 0.0010 0.001151134040282644 0.0010424867870757356 0.0010 10.0 8.12140487367123 0.0010 10.0 9.977011772991247 9.949072083949757 9.993246949765293 9.999846215311367 9.999833571136003 9.999998161873235 10.0 9.999833764019433 9.999545187515237 9.999834301353436 9.999856257955836 9.999974862943292 10.0 9.999945572096186 10.0 9.997441107097709 9.999775829882676 9.999879908235917 9.997433604233505 10.0 9.942485504040603 10.0 10.0 7.225973254280969 9.994429055359888 9.999833549386679 9.999661628455952 9.988082002724253 9.998452084143715 9.999095030014324 9.999833468494938 9.984311525394101 10.0 9.999833353114527 9.999900294894761 9.999833642014636 9.999327973336133 9.999243059113292 9.999749411015497 9.999278430828742 9.999647709234688 10.0 7.123822222331131 10.0 10.0 9.84458248720454 10.0 9.997430303382323 9.9932416433625 
1.3747054442983437 0.001000000000000334 0.0010 0.0010 0.0010 0.0010 0.0010 5.339234509985832 5.3799780741772585 0.0010 10.0 10.0 9.983406450312685 10.0 10.0 9.795951148277593 10.0 9.883281223519473 9.836094340224587 10.0 9.833118247427702 9.892852649250651 10.0 8.51934791468885 10.0 10.0 9.971004894141972 9.967453541659351 10.0 9.979418244067991 10.0 9.972149174631937 10.0 10.0 9.776825611306892 10.0 9.840629302323977 9.964736866106428 10.0 10.0 10.0 9.835856475462386 9.964040945683998 10.0 9.718887531532046 10.0 9.972578914458042 10.0 10.0 10.0 10.0 10.0 10.0 9.512949375958652 10.0 10.0 10.0 10.0 9.970601729002244 9.974904539765339 
0.0010 4.858926210852468 0.0010045394936372882 0.0010 0.0012429813429181771 0.001821683318503409 1.8082143906465067 0.0010 0.7539094903743304 10.0 9.895378272380825 10.0 10.0 10.0 10.0 10.0 10.0 10.0 10.0 10.0 10.0 10.0 10.0 10.0 10.0 10.0 10.0 10.0 10.0 10.0 3.60288567691315 10.0 10.0 10.0 10.0 10.0 10.0 10.0 10.0 10.0 10.0 10.0 10.0 10.0 10.0 10.0 10.0 10.0 10.0 10.0 10.0 10.0 8.795406468526918 10.0 10.0 10.0 10.0 9.967102571253879 10.0 10.0 
0.0010 6.925967652319648 0.0010 0.0010 0.002369319095701116 0.0010026554404057098 0.0010 0.0010 0.8524095864829243 4.839301171929349 10.0 10.0 10.0 10.0 10.0 10.0 10.0 10.0 10.0 9.9985808148407 10.0 10.0 10.0 9.991708367607618 10.0 10.0 10.0 10.0 10.0 10.0 5.208067625048178 10.0 10.0 10.0 10.0 10.0 10.0 10.0 10.0 9.999280991641612 10.0 10.0 10.0 9.998065354877545 10.0 10.0 10.0 10.0 10.0 10.0 9.794399037050544 10.0 10.0 10.0 10.0 9.99483890019357 10.0 8.504252438287853 10.0 10.0 
4.606822738924287 0.001000000000000334 0.0024831283788218877 0.001000037961040236 0.001000006145959541 0.0014528690251032824 0.0010 10.0 8.507025219306948 0.0010 10.0 10.0 10.0 9.999885256852965 10.0 10.0 9.826321338396665 10.0 10.0 10.0 10.0 10.0 9.999931482340621 10.0 10.0 10.0 9.999896621303403 9.9429523600471 10.0 9.999568439869897 5.57787951521772 10.0 1.3716600084559913 9.96722019029327 4.402504693646132 10.0 10.0 9.999978226811084 10.0 9.999999999496238 10.0 10.0 9.99992575611345 10.0 9.99981973979191 9.999216152214615 10.0 10.0 9.998708988499464 10.0 10.0 10.0 10.0 10.0 10.0 9.94380624824214 9.999837419044963 10.0 10.0 9.99983459177099 
0.0010 0.0010 0.0010 0.0010 0.0010 0.001122426545123495 0.0010 5.725309241928603 0.0010 10.0 10.0 10.0 10.0 10.0 10.0 10.0 10.0 10.0 10.0 10.0 10.0 10.0 10.0 10.0 10.0 10.0 10.0 10.0 10.0 10.0 6.5472048018820175 10.0 10.0 10.0 10.0 10.0 10.0 10.0 10.0 10.0 10.0 10.0 10.0 10.0 10.0 10.0 10.0 10.0 10.0 10.0 10.0 10.0 10.0 10.0 10.0 10.0 10.0 10.0 10.0 10.0 
0.0010 7.4827296685483375 0.03165324391493827 0.0010 0.0023654909628932526 0.0010507824800030242 0.0010 0.0010 0.819989423092433 4.176557801894374 9.421069896919779 9.94569668864338 9.995016344183561 9.999916283130831 10.0 9.991062045413573 9.987315225214083 10.0 10.0 9.98285517584254 9.990728803759712 9.98317891184812 10.0 10.0 9.982490321386816 9.99995893551821 9.9840331879222 9.99034759589759 9.99996118804862 9.983393949945034 5.291674174383716 9.984542787931408 10.0 8.389986874997222 10.0 9.993798277854856 9.990463397393253 9.992541891253314 10.0 10.0 9.992081351834914 10.0 10.0 10.0 10.0 9.990151876557144 10.0 9.99453384242461 9.992559469442032 10.0 9.571663295130154 9.983172773449798 9.822632806959703 9.975347629668422 10.0 9.10053312617922 9.990854513261338 9.936465546819214 10.0 10.0 
0.0010 0.0010 0.0010 0.0010 0.0010 0.001104271923542985 10.0 1.2466485278121047 0.0010 10.0 10.0 10.0 10.0 10.0 10.0 10.0 10.0 10.0 10.0 9.987563231261992 10.0 10.0 10.0 0.0010 10.0 10.0 10.0 10.0 10.0 10.0 10.0 10.0 10.0 10.0 10.0 10.0 10.0 10.0 10.0 10.0 10.0 10.0 10.0 10.0 10.0 10.0 10.0 10.0 10.0 10.0 10.0 10.0 10.0 10.0 10.0 0.0010 10.0 10.0 10.0 10.0 
0.0010 3.349136379838547 0.0010 0.0010 0.0010 0.0013865155731512195 1.0199812673623845 0.0010 0.6969279661027801 9.937562549270819 10.0 10.0 10.0 10.0 9.976645647690248 9.989728095420723 9.99950720026284 9.99194011183686 9.990465731103358 10.0 9.995933162991054 9.971762659493585 9.997975440388279 4.087310669101329 10.0 10.0 10.0 10.0 10.0 10.0 0.0010 10.0 9.766525784519118 10.0 10.0 10.0 9.989046743525403 10.0 10.0 10.0 9.999995919384146 10.0 10.0 9.99875203913658 10.0 10.0 10.0 10.0 10.0 9.846431266240728 10.0 9.99606866506334 3.7459539313395975 10.0 10.0 9.055954304869426 10.0 4.532957526678545 10.0 10.0 
0.0010 4.240821411604302 0.0010 0.0010 0.0010 0.0010 1.549633335998056 0.0010 0.7906132741370774 10.0 10.0 10.0 10.0 10.0 10.0 10.0 10.0 10.0 10.0 10.0 10.0 10.0 10.0 9.86351353492182 10.0 9.999968074514573 10.0 10.0 10.0 10.0 0.2932730281060733 10.0 10.0 10.0 10.0 10.0 10.0 10.0 10.0 10.0 10.0 10.0 10.0 10.0 10.0 10.0 10.0 10.0 10.0 9.999944055819126 10.0 10.0 3.9466861463643004 10.0 10.0 10.0 10.0 8.696803629097161 10.0 10.0 
0.0010 0.0010 0.0010 0.0010 0.0010 0.0010 0.0010 0.0010 0.927998764646088 10.0 8.001777389416596 10.0 10.0 10.0 10.0 10.0 10.0 10.0 10.0 9.948620860561988 10.0 10.0 10.0 0.0010 10.0 10.0 9.999838366656594 9.99993917375683 10.0 10.0 10.0 10.0 10.0 10.0 10.0 9.925471185395605 10.0 10.0 10.0 10.0 10.0 10.0 10.0 10.0 9.999909996225028 10.0 10.0 10.0 10.0 10.0 10.0 10.0 8.895433415298786 10.0 5.639885484805531 10.0 10.0 10.0 9.999918147534887 10.0 
8.19004462050172 4.40839901899427 0.0010 0.012046482919463837 0.0010312445000668804 0.003788739899016879 0.0010 3.626150121362605 0.0010 0.0010 10.0 0.5355707494386057 9.755825305744207 0.6400703471043416 4.520442918164004 3.2291692916400745 9.234169277389977 1.7460630966898583 3.0223456118502754 9.814242040638923 2.778143352226172 1.844054662480464 8.549432098095725 4.8575147942024035 9.841726311282006 10.0 0.5300574586853743 0.5338447764293861 2.8780890587959096 0.5328837909939983 0.0010 0.5339155020358647 0.0010 0.6219562908959151 0.14292765323963874 7.607170488633928 3.278391734594997 0.8204576207718446 4.022215123225399 9.862416869011954 0.5338454004127208 3.0003727549418957 0.9289905697244224 9.939971912276775 0.5307111190402616 8.693158650239853 0.5315798747925305 7.943263095406917 9.974226709004592 5.267933583837045 2.9220094179627294 3.392523253823991 0.0010 1.9666610281780081 3.406778310060379 0.0010 0.5339112367836638 1.8411024637544129 0.5329545677829051 0.7378677122450275 
10.0 10.0 0.0012471158561069404 0.0010272556098881273 0.0010395365190762414 0.002987447906235889 0.0010 10.0 0.0010 0.0010 9.990676966069127 0.0010 9.987603174767608 0.0010 9.999201503313047 8.392772559790675 9.96888151103613 9.749073264232786 8.392573508989273 9.897719940824691 8.393673271801562 9.854240428675707 9.91398002051156 0.0010 9.999621158038693 9.999166804539312 0.0010 0.0010 9.995386662725563 0.0010 3.3653760752204045 0.0010 0.0010 8.810685566938712 0.0010 0.0010 8.393539068701665 0.0010 0.0010 9.995473252501773 0.0010 8.39260973811309 0.0010 9.98883493934286 8.39285829030821 8.39314747497826 0.0010 8.395920966049117 9.970601198158207 9.780946334579008 9.765743197706591 8.392663435656932 0.9640223027263488 0.0010 8.339818592106123 0.0010 0.0010 9.81616342544398 0.0010 0.0010 
0.0010 7.4412359277645415 0.0010 0.0010 0.0010 0.0010 1.6515005728754422 0.0010 0.8215081825824864 5.48904037099021 10.0 10.0 10.0 10.0 9.785493286124645 10.0 10.0 10.0 10.0 9.999832333604958 10.0 10.0 9.999326753949239 7.6446132166900185 10.0 10.0 10.0 10.0 10.0 10.0 0.0010 10.0 6.538837724204069 10.0 10.0 10.0 10.0 10.0 10.0 10.0 10.0 10.0 10.0 10.0 10.0 10.0 10.0 10.0 9.99984517708998 10.0 10.0 10.0 9.616045231129727 10.0 9.980754222399993 10.0 10.0 10.0 10.0 10.0 
0.0010 0.7645884279037416 0.0010 0.0017159908323380185 0.0010 0.0010 0.0010 0.0010 1.0903706870186416 10.0 10.0 10.0 9.999486312369418 10.0 10.0 10.0 9.994118751141446 10.0 10.0 9.997459059332472 10.0 10.0 9.993824022131529 5.004267128606409 9.996877485234613 10.0 10.0 10.0 9.997698000899053 10.0 5.107844962891019 10.0 9.786213650844807 10.0 10.0 10.0 10.0 10.0 10.0 10.0 10.0 10.0 10.0 10.0 10.0 10.0 10.0 9.994908634957607 10.0 9.900109404432108 10.0 10.0 10.0 9.978362273023683 10.0 9.897348660152558 10.0 10.0 10.0 10.0 
0.0018110950851934146 2.7822491610005846 0.0011673763263142986 0.0010139337197681874 0.0010987439938064398 0.001022841460879519 0.533862723009766 0.0014027512690163238 0.6494151334469492 9.81193782999216 9.969796740300156 9.831891859597418 10.0 9.99999754438778 9.99661691082891 9.999564624508606 9.998622914677126 9.999532770431275 9.99953563432209 9.998650183328753 9.99768135073837 9.999614127781337 9.893366106898926 9.199959309931684 9.998743573203637 9.999345564477306 9.996265541512637 9.99651393220733 10.0 9.999240815842995 0.39895038927240556 9.998133899227776 8.453194585521043 9.930328433808446 9.978488461330056 9.99657872036967 9.999586527369383 9.996312557668709 9.993778574971865 9.991346829994448 9.940296910226996 9.999512707702076 9.999996023391871 9.999007703943109 9.999976238462233 9.974365763334438 9.999087256595011 9.998666777026488 9.99973011592621 9.999932528168301 9.999884416804942 9.99999881188687 9.72647851421937 9.999968022950444 9.969939244341676 9.32594053159323 9.999932936538265 9.273398366005726 9.998117747678405 9.99994407356865 
0.006371802184263424 10.0 1.6345583526225314 0.0011535409412411204 0.0030222087116891696 0.001066202157303234 0.0010 0.0010 0.07761254724297884 3.856917376889627 5.175151494716706 4.984013880306041 9.703330786457533 10.0 9.949363999750965 9.3827271932705 10.0 9.993547372092575 9.995588569822358 9.957084319922 9.994005240493244 9.996769136491372 9.991868768571125 6.083749380565649 8.701459017653633 9.997160812229241 10.0 9.995011124986869 10.0 9.921725841025019 7.4918396787155705 9.995209745474796 5.584062018252311 9.763633523227547 9.99450701523289 9.996969175461016 9.995386689392596 9.995353935207165 9.938614209424635 9.941909283156754 9.996712683329255 9.994441810158753 9.083838503825412 9.993408356427103 9.995220229333297 9.884699514413507 9.99505376948301 9.98803065678168 9.718739633252705 9.995174623590763 9.261449648249979 9.992232003673546 9.182936975217618 9.708635271721104 10.0 6.055987925051239 9.994796315610982 4.4659052078742745 9.995034798172162 9.994885737037198 
3.267958459476813 0.0010 0.0010 0.0010 0.0010 0.0011348066013563943 0.001000000000000334 10.0 8.460663759820322 0.0010 10.0 10.0 10.0 9.992985477800547 9.99156146558806 10.0 10.0 9.999975637413089 10.0 10.0 9.996179908633955 10.0 10.0 10.0 10.0 10.0 10.0 9.999999704847857 10.0 10.0 10.0 9.999952431205125 5.0005 8.63085989138949 5.333921456889882 9.984065756389649 10.0 9.999999771862612 10.0 10.0 10.0 10.0 9.99385740622733 10.0 10.0 9.997239475467184 10.0 10.0 9.959268016825572 9.996102057481043 10.0 10.0 9.50005 9.999857282087035 10.0 10.0 10.0 9.901932682281634 10.0 9.999946881683936 
0.0010 1.3564622842566312 0.0010040264282133937 0.0010 0.0010038678743693298 0.0010053876418155575 0.003131849676000373 0.0010 0.8282760405077041 10.0 10.0 9.99903006856347 9.999596583837947 9.99925392253873 9.999060417929126 10.0 9.99400920447794 9.999645334933104 9.991874394348589 9.998945231591366 10.0 9.999979516018868 9.999708255199252 4.184803471265736 10.0 9.999889205989563 9.99701434202194 10.0 9.999185947171268 9.999662907412885 5.195450143145857 9.99949210205658 10.0 9.64750287509092 9.999797809845985 9.997381404256009 9.997249869799942 10.0 10.0 10.0 9.999702965748911 9.999988502747867 9.999183200310021 9.999841120201173 9.999871479142046 9.99998608746145 9.999823141459744 10.0 9.999578082796763 10.0 9.976933242893141 9.99998475787726 9.966911059861928 9.987788040376163 10.0 4.670879415925946 9.999254818267318 9.999837054276428 9.99948838146254 9.999283782951562 
0.0010 10.0 0.005365801144433168 0.0014252579383987175 0.0010 0.0013195637472879387 0.0010 7.6597542065847835 0.0010 0.0010 10.0 10.0 10.0 10.0 10.0 10.0 10.0 10.0 10.0 10.0 10.0 10.0 10.0 0.648858083388116 10.0 9.99573279352812 10.0 10.0 10.0 10.0 0.0010 10.0 1.338368711330557 10.0 10.0 10.0 10.0 10.0 10.0 9.93617219144568 10.0 10.0 10.0 9.99415836682209 10.0 10.0 10.0 10.0 9.097501840456726 10.0 10.0 10.0 10.0 10.0 10.0 1.420920543299872 10.0 10.0 10.0 10.0 
0.0010 5.183525085601108 0.0013792799387938376 0.0014584820073409968 0.0023738985519060887 0.0010 0.06300776634334097 0.0010 0.90382754145119 10.0 10.0 10.0 10.0 10.0 9.998271649792837 9.999978073265 9.999919987573502 10.0 10.0 9.999994153468705 9.999971414046758 9.989873690477886 10.0 8.97158901305784 10.0 10.0 10.0 9.99264572325143 10.0 10.0 1.5198672027005395 10.0 10.0 10.0 10.0 9.9738855307957 9.999985239388845 10.0 10.0 9.99999839570223 9.988979887427371 9.999982295874306 10.0 10.0 10.0 10.0 10.0 9.963364840429007 10.0 10.0 10.0 9.99972286978311 5.0005 10.0 10.0 10.0 10.0 10.0 10.0 10.0 
0.0010 0.0010 0.0010174812297287668 0.0010 0.0010 0.0010 0.0010 7.232953394716651 0.0010 10.0 10.0 10.0 10.0 10.0 9.99637384026992 10.0 10.0 10.0 10.0 9.998636660652904 10.0 10.0 10.0 10.0 10.0 10.0 10.0 10.0 10.0 10.0 7.3754734178221675 10.0 10.0 10.0 10.0 10.0 10.0 10.0 10.0 10.0 10.0 10.0 10.0 9.999347428019574 10.0 10.0 10.0 10.0 10.0 10.0 10.0 10.0 9.9990211777319 10.0 9.880779456726172 10.0 10.0 10.0 10.0 10.0 
0.0010 8.07643081719058 0.011284961197295933 0.0010 0.0010 0.0010 2.583910375242184 0.0010 0.7415047099573153 4.492350540868125 10.0 10.0 10.0 10.0 9.896791005160948 10.0 10.0 9.917528901143159 10.0 9.98852631669387 10.0 10.0 10.0 6.010799014381366 10.0 10.0 10.0 10.0 10.0 10.0 7.584588649626411 10.0 7.4835918606612495 10.0 10.0 10.0 10.0 10.0 10.0 10.0 10.0 10.0 10.0 10.0 10.0 10.0 10.0 10.0 10.0 10.0 10.0 10.0 10.0 10.0 10.0 10.0 10.0 10.0 10.0 10.0 
0.0010 8.699895792534887 0.001019720890211201 0.0010 0.0011608827744193284 0.0010 0.0010 6.019841394109926 0.0010 0.5375549008709792 10.0 10.0 10.0 10.0 10.0 10.0 10.0 10.0 10.0 10.0 10.0 10.0 10.0 9.580716415391526 10.0 10.0 10.0 10.0 10.0 10.0 8.96082095002105 10.0 10.0 10.0 10.0 10.0 10.0 10.0 10.0 10.0 10.0 10.0 10.0 10.0 10.0 10.0 10.0 10.0 10.0 10.0 10.0 10.0 10.0 10.0 10.0 10.0 10.0 10.0 10.0 10.0 
0.0010 9.146727813898726 0.001036069752038063 0.0010298232599888618 0.0021415972768348756 0.0010524222730889006 0.05076595720005933 0.0010 1.2124851221342625 6.92429446298352 9.993184831064285 10.0 10.0 9.999752934413067 9.988578204927373 9.99998722201005 9.997634259460227 9.999898118453789 9.999984598392171 9.996272355049054 10.0 9.999978214911152 9.997638959791992 9.167681152037893 9.996004386253848 9.998431116724113 10.0 9.995727484391772 9.99993560459896 10.0 4.601203631765186 9.999999757295644 9.6940928630303 9.992849361158308 10.0 9.999972435039606 9.998707433776799 9.996584610691952 10.0 9.999284659333469 9.995838220929782 9.999984738027557 10.0 9.99370074048135 10.0 10.0 9.973602633579384 9.999981594615205 9.999959218676922 9.996027845177254 9.854614842998414 9.999990666729907 9.950366805594912 10.0 9.991504261147583 10.0 10.0 9.324437659349947 10.0 10.0 
0.0010 0.0010 0.0010 0.0010 0.0010 0.0010 0.0010 4.429906198973455 0.03739779287894035 10.0 10.0 8.122389403001776 10.0 10.0 10.0 10.0 10.0 10.0 10.0 10.0 10.0 10.0 10.0 10.0 10.0 10.0 9.99731056029868 10.0 10.0 10.0 9.725630833120722 9.996990020837474 10.0 9.777041612836362 10.0 10.0 10.0 10.0 10.0 10.0 10.0 10.0 10.0 10.0 9.995885028448601 10.0 10.0 10.0 10.0 10.0 9.98562711421321 10.0 10.0 10.0 9.835012361768774 10.0 10.0 10.0 10.0 10.0 
0.0010 7.212722792702614 0.09138821333096009 0.001546136078862096 0.003348826807304688 0.0012951316848859493 1.6441772476022658 0.0010 0.6872967713136353 4.9982576126421465 9.544341101071769 10.0 10.0 10.0 10.0 10.0 10.0 8.201539517114025 10.0 9.999890232935137 10.0 10.0 10.0 5.50045 10.0 10.0 10.0 10.0 10.0 10.0 0.001000000000000334 10.0 8.042623275902596 9.546401030626727 10.0 10.0 10.0 10.0 9.953230420326852 10.0 10.0 10.0 10.0 10.0 10.0 10.0 10.0 10.0 9.975644088194224 10.0 9.99646124335093 9.992522190418155 10.0 10.0 9.490629719306002 7.118186052286709 9.142963095388154 9.64112899559721 10.0 10.0 
0.0010 8.336279129412365 0.014142771995401586 0.0032893242294731737 0.00107409111620375 0.002950634559286608 0.0010 0.0010 1.3108575625370098 10.0 9.757961895029265 10.0 10.0 10.0 10.0 10.0 9.92437174830867 10.0 10.0 10.0 10.0 10.0 9.90681019263094 10.0 10.0 9.907679207073 10.0 10.0 10.0 10.0 0.3731528050716652 10.0 10.0 10.0 10.0 10.0 10.0 10.0 10.0 9.673575723779985 10.0 10.0 10.0 9.805746673645734 10.0 10.0 10.0 9.131137274083835 10.0 10.0 10.0 10.0 5.917780989545915 10.0 9.52745829089577 10.0 10.0 10.0 10.0 10.0 
0.0010 6.350144476278821 0.0010 0.0010 0.0010 0.0010 0.0010 0.0010 0.8824193703487184 6.757866782210945 10.0 10.0 9.996106403618457 9.998264788314911 10.0 10.0 10.0 10.0 10.0 10.0 10.0 10.0 9.999495465870362 9.932403520840605 10.0 10.0 10.0 10.0 10.0 10.0 2.74385078594191 10.0 10.0 9.77443124674332 10.0 10.0 10.0 10.0 10.0 10.0 10.0 10.0 9.998463414101305 10.0 10.0 10.0 10.0 10.0 10.0 10.0 10.0 10.0 5.0005 10.0 9.992989218464452 10.0 10.0 10.0 10.0 10.0 
0.0010 3.190918573377158 0.0010 0.0010 0.0010 0.0010 0.7328833865400057 0.0010 0.6859579134944236 10.0 10.0 10.0 10.0 10.0 9.999240949418827 10.0 9.999780203049154 10.0 10.0 10.0 10.0 10.0 10.0 10.0 10.0 10.0 10.0 10.0 10.0 10.0 0.0010 10.0 10.0 10.0 10.0 10.0 10.0 10.0 10.0 10.0 10.0 10.0 10.0 10.0 10.0 10.0 10.0 10.0 10.0 9.99966914487995 10.0 10.0 6.584954927646715 10.0 10.0 8.84866609184636 10.0 10.0 10.0 10.0 
0.0010 7.194181080377639 0.0010 0.0010 0.002542255045425267 0.0014927115571551919 0.005618941637675479 0.0010 1.049213376307741 8.606808644075985 9.68768125755259 10.0 9.971440956275535 10.0 9.999892547466043 10.0 10.0 10.0 10.0 10.0 10.0 9.999982443956283 10.0 6.427473759553545 10.0 9.998512521208387 10.0 10.0 10.0 10.0 0.44457131993612364 10.0 9.98296645530693 10.0 10.0 10.0 10.0 10.0 9.998854996718787 10.0 10.0 10.0 10.0 9.998046438732864 10.0 9.992792716432952 10.0 10.0 10.0 10.0 9.972139928735706 10.0 10.0 10.0 8.981619329496011 8.90887765959267 10.0 9.611846144829313 10.0 10.0 
0.0010 0.2727890691336303 0.0010 0.0010510065141618543 0.0010826926642308634 0.0011664290991909897 0.0010 0.0010 0.9852155992785545 10.0 6.907983802140695 10.0 9.991343208951545 9.989243631736498 9.978373074703246 10.0 9.99943128967578 10.0 10.0 9.979899465195148 10.0 9.999818409927665 9.994469582250366 4.671078058227682 9.96848635811864 9.996612656189582 10.0 10.0 10.0 10.0 2.3228244519797663 9.989389270086946 9.96076799529093 7.459402729696659 9.992196331178974 9.989248299357802 10.0 10.0 10.0 10.0 10.0 10.0 9.989273473603943 9.997965184332623 10.0 10.0 10.0 9.995790359624705 9.984912066627583 9.997750698345529 9.993150696341452 10.0 7.239378752118936 9.990348652806277 6.70890788111141 9.953552500881544 9.989023080464271 10.0 10.0 9.989274788878815 
0.0010 0.0010 0.0010 0.0010 0.0010 0.0010 0.0010 6.628232615535873 0.0010 10.0 10.0 10.0 10.0 10.0 10.0 10.0 10.0 10.0 10.0 10.0 10.0 10.0 10.0 9.968399314995047 10.0 10.0 10.0 10.0 10.0 10.0 10.0 10.0 10.0 10.0 10.0 10.0 10.0 10.0 10.0 10.0 10.0 10.0 10.0 10.0 10.0 10.0 10.0 10.0 10.0 10.0 10.0 10.0 9.757473284923 10.0 10.0 10.0 10.0 10.0 10.0 10.0 
0.0010 1.3897781135858454 0.0010 0.0010 0.0010 0.0014641300397821915 0.0010 0.0010 0.7722492370112467 9.501652471147807 10.0 10.0 10.0 10.0 10.0 10.0 10.0 10.0 10.0 10.0 10.0 10.0 10.0 5.044960272427237 10.0 10.0 10.0 10.0 10.0 10.0 0.0010 10.0 10.0 10.0 10.0 10.0 10.0 10.0 10.0 9.987559673610942 10.0 10.0 10.0 10.0 10.0 9.914105510952734 10.0 10.0 10.0 10.0 10.0 10.0 10.0 10.0 9.876527000831526 9.946406744086776 10.0 10.0 10.0 10.0 
0.0010 2.8714802814006397 0.0010019837900631429 0.001001550749587001 0.0010000075937102479 0.0012303459054644691 0.7259124661825763 0.0010 0.6758743581666957 9.41762991529843 9.88475558929846 10.0 9.999589604255535 10.0 9.992637999648277 9.998127809842137 9.999999031244304 9.999942207022402 9.998256958719626 9.995282087425966 9.998978642353297 9.934758212594154 9.999987069627501 8.57822028392778 9.965384948968758 10.0 10.0 10.0 9.999873403749929 10.0 4.815147304729174 10.0 10.0 9.287426588671345 10.0 10.0 9.998080598006414 10.0 10.0 9.995658938238364 9.999994496609347 9.998890960332396 10.0 9.999839118672384 10.0 9.967020528000049 9.974384819169895 9.942324850477688 9.999967759193114 9.999011464168921 9.9944913521259 9.989803182382207 5.202593596963315 10.0 9.999960977418063 10.0 10.0 10.0 10.0 10.0 
0.0010 2.8940501260131253 0.0010 0.0010 0.0010146684123002534 0.0010 0.7170047540169708 0.0010 0.6495777357324819 9.54620226789732 10.0 10.0 10.0 10.0 9.9980025560795 10.0 9.999663686466516 10.0 10.0 10.0 10.0 10.0 10.0 9.695353348542838 9.997639630340379 10.0 10.0 10.0 10.0 10.0 0.022160107923899552 10.0 9.925916443535543 10.0 10.0 10.0 10.0 10.0 10.0 10.0 10.0 10.0 10.0 10.0 10.0 10.0 10.0 10.0 10.0 9.999519601543172 9.998693286393951 10.0 7.031180431753507 10.0 10.0 8.971288413411848 10.0 10.0 10.0 10.0 
10.0 6.305540020885898 0.003846371965318387 0.006199222258597792 0.0010207229909440976 0.002361903354698768 0.0010 4.50055 0.0010 0.0010 8.2716594506994 2.124340442669385 9.466646749911797 4.978680741564574 9.497804538682212 0.0010 9.372726572749817 6.067380666411995 0.0010 10.0 0.0010 6.079964311906146 9.534951415930042 5.500450000000001 9.526021605110907 9.999627294151985 0.0010 0.0010 4.769364574470132 0.0010 3.9575986004176498 0.0010 0.0010 3.8584106373309845 0.0010 5.500450000000001 0.0010 3.9569816724128053 4.511357519163479 7.403329166189731 2.8130648790447186 0.0010 0.0010 8.316862341050584 0.0010 10.0 0.001000000000000334 9.606849800296771 8.852651183666964 9.541802816573524 7.921967481082556 1.5385527323244772 0.0010 0.0010 0.5660011303388178 0.0010 0.0010 0.0010 0.0010 0.0010 
0.0010 0.0010 0.0010 0.0010 0.0010 0.001006281397270799 0.0010 8.579760624096963 0.0010 10.0 9.762819805842701 10.0 10.0 10.0 10.0 10.0 10.0 10.0 9.999858306984168 10.0 10.0 9.999563114637912 10.0 10.0 10.0 10.0 10.0 9.999824515854474 9.999659517590821 10.0 10.0 10.0 10.0 10.0 10.0 10.0 9.999855960892903 10.0 10.0 10.0 10.0 9.999868564761714 10.0 10.0 9.999799592384944 10.0 10.0 10.0 10.0 10.0 10.0 9.99980268331738 10.0 10.0 9.94808561941273 10.0 10.0 10.0 10.0 10.0 
0.0010 0.0010 0.0010 0.0010021867286709816 0.0010 0.0010 5.336041527970619 0.0010 0.0010 10.0 10.0 10.0 10.0 10.0 10.0 9.99987449576031 9.999992080888742 10.0 9.999860051124694 10.0 9.998446885948173 10.0 10.0 4.576013303593571 10.0 10.0 10.0 10.0 10.0 10.0 1.5682973987998734 10.0 9.963838605806286 10.0 10.0 10.0 9.999892439305711 10.0 10.0 10.0 10.0 9.999892639217638 10.0 9.999772783247295 10.0 10.0 10.0 9.999884108379035 10.0 10.0 9.99543839644057 10.0 10.0 10.0 10.0 4.643411016809513 10.0 9.986311283154786 10.0 10.0 
0.4639186255301925 0.0010 0.0010 0.0010060497390887257 0.0010 0.0010 0.0010 8.181774815162749 10.0 0.0010 10.0 9.999541937374241 10.0 10.0 10.0 10.0 9.999995070991487 10.0 10.0 10.0 10.0 10.0 10.0 10.0 10.0 10.0 10.0 10.0 10.0 10.0 10.0 10.0 10.0 10.0 9.999453955376056 10.0 10.0 9.994931286282098 10.0 10.0 10.0 10.0 9.999988071051373 10.0 10.0 10.0 10.0 10.0 10.0 10.0 10.0 10.0 10.0 9.645356833386895 10.0 10.0 10.0 9.888160631130953 10.0 10.0 
7.404690358194349 3.9957874064827026 0.0010 0.01272265736311629 0.0010 0.004019425470899604 0.0010 2.470034046993408 0.0010 0.0010 10.0 1.2242664452633294 10.0 1.2420126594041836 3.4951455260479567 1.222451752842722 9.289545674949178 1.2200268190507932 1.2114903209643275 10.0 1.2224753376678406 1.2224476750498194 8.52341659870761 6.275215758131224 10.0 10.0 1.218341334212628 1.2224096872339771 1.2224491691226236 1.2213907638518249 0.0010 1.2224912126157035 0.005242905591846814 1.2225260008138408 0.707198709698206 8.831725873991992 1.2224501155244587 1.5307407744871089 4.975113154413763 9.991746786185484 1.2224359125443955 1.222451338560929 1.5528259677687792 10.0 1.2190385742180476 10.0 1.2173665812665968 8.129818220560338 9.997869315973992 5.000483238354994 1.2224702246646304 1.2198775588044706 0.0010 2.763804756731197 1.2228572326289422 0.0010 1.222487355272631 0.1734800316446652 1.2214669250326438 1.4418989512290823 
0.0010 7.92250391927488 0.005524371155677606 0.0010 0.0010 0.0010 0.0010 0.001000000000000334 1.0875593242651425 10.0 10.0 10.0 10.0 10.0 9.517113885542296 10.0 10.0 10.0 10.0 10.0 10.0 10.0 9.999960154824224 10.0 10.0 10.0 10.0 10.0 10.0 10.0 5.500449999999999 9.999994422845978 10.0 10.0 10.0 10.0 10.0 9.99998922154971 9.998747765400807 10.0 10.0 10.0 10.0 9.98977669011739 10.0 10.0 10.0 9.999966754253789 10.0 10.0 10.0 10.0 10.0 10.0 10.0 9.93561470368582 10.0 6.679104007512732 10.0 10.0 
0.013355038423014151 8.72020003258818 0.00268378281935996 0.001964661738424806 0.0010 0.0010 0.0010 0.0010 1.1778991242532821 9.624121246804771 10.0 9.953001526110418 10.0 9.95172790749111 10.0 10.0 9.997341417753026 10.0 10.0 10.0 10.0 10.0 9.997983893256867 10.0 9.999164342221423 10.0 10.0 10.0 9.999708680928437 10.0 8.438639577185926 10.0 10.0 10.0 9.951873543520396 9.951573031704916 10.0 10.0 9.999938357312827 10.0 10.0 10.0 9.951561512465744 10.0 10.0 10.0 10.0 10.0 9.999929965701904 9.962100006043158 10.0 10.0 10.0 9.94113770088748 10.0 9.89780597213363 9.952476474356455 10.0 10.0 9.951802332524293 
0.0010 0.0010 0.0010 0.0010 0.0010 0.0010 5.004368650027107 0.0010 0.0010 10.0 10.0 10.0 10.0 10.0 10.0 10.0 10.0 10.0 10.0 10.0 10.0 10.0 10.0 0.9033086130936487 10.0 10.0 10.0 10.0 10.0 10.0 10.0 10.0 10.0 10.0 10.0 10.0 10.0 10.0 10.0 10.0 10.0 10.0 10.0 10.0 10.0 10.0 10.0 10.0 10.0 10.0 10.0 10.0 9.42220089063401 10.0 10.0 0.809810450743953 10.0 4.974370945592267 10.0 10.0 
0.0010 10.0 0.001035309728505226 0.0012174206083837304 0.0010 0.0010 0.0010 7.970918635245843 0.07153881582831012 1.5008852342568062 9.999842774482023 10.0 10.0 10.0 10.0 10.0 10.0 10.0 10.0 10.0 10.0 10.0 10.0 9.98980106178622 10.0 10.0 10.0 10.0 10.0 10.0 10.0 10.0 10.0 10.0 9.66205655049814 10.0 10.0 10.0 10.0 10.0 10.0 10.0 10.0 10.0 10.0 10.0 10.0 10.0 9.977009448413293 10.0 10.0 10.0 10.0 10.0 10.0 10.0 10.0 10.0 10.0 10.0 
0.0010633695168608564 1.5859443526420158 0.0010336891061810901 0.0010084797739137157 0.0010 0.0010 0.0010 0.0010 0.7372924186847017 9.980664671389286 9.628125414285655 10.0 10.0 10.0 9.99992007188882 9.99998206181699 10.0 9.999535671552366 9.999980994986101 9.998992855656338 9.999981435311076 9.999947874758263 9.999573848732984 4.430926447929435 9.999409523161884 9.999787780854989 10.0 10.0 9.99997494563734 10.0 4.138190784380125 10.0 10.0 9.274553738534623 10.0 10.0 9.999980599100583 10.0 10.0 9.998813476965331 9.99999918695339 9.999976834242554 10.0 9.99997955624061 9.999990355610247 9.999229420362832 10.0 10.0 10.0 9.999367956538617 9.999312874284003 9.999714145528085 9.490350380458596 10.0 9.591567939789245 5.234422014813733 10.0 9.944925809723001 9.999914181629602 10.0 
0.0010 0.0010 0.0010 0.0010 0.0010 0.0010 0.0010 4.18742103363024 10.0 0.0010 10.0 10.0 10.0 10.0 10.0 10.0 10.0 10.0 10.0 10.0 10.0 10.0 10.0 10.0 10.0 10.0 10.0 10.0 10.0 10.0 10.0 10.0 10.0 10.0 10.0 10.0 10.0 10.0 10.0 10.0 10.0 10.0 10.0 10.0 10.0 10.0 10.0 10.0 10.0 10.0 10.0 10.0 10.0 10.0 10.0 10.0 10.0 10.0 10.0 10.0 
0.0010 10.0 0.0010 0.0010 0.0010 0.0010 0.0010 0.0010 1.300790357965896 9.120666520933103 9.959943183496739 10.0 10.0 10.0 9.792567086736643 10.0 10.0 10.0 10.0 10.0 10.0 10.0 10.0 8.960297207232049 10.0 10.0 10.0 10.0 10.0 10.0 0.0010 10.0 7.218641170650153 10.0 10.0 10.0 10.0 10.0 10.0 10.0 10.0 10.0 10.0 10.0 10.0 10.0 10.0 10.0 10.0 10.0 10.0 10.0 10.0 10.0 10.0 10.0 10.0 10.0 10.0 10.0 
0.0010 7.063524205289085 0.0010 0.0010 0.0010 0.0011373747896562612 0.0010 0.0010 0.8546231987219164 4.7700132157792945 9.748516311602943 10.0 10.0 10.0 10.0 10.0 9.98336088719898 9.998673602199341 10.0 10.0 10.0 10.0 10.0 8.271898345262233 10.0 9.877600167158164 10.0 10.0 10.0 10.0 5.049638118001537 10.0 10.0 10.0 10.0 10.0 10.0 10.0 9.986370872348603 10.0 9.999765036682257 10.0 9.413280694105705 10.0 10.0 10.0 10.0 10.0 9.968001980343905 10.0 10.0 10.0 6.309861315121124 10.0 10.0 8.755723233865737 10.0 7.510510689694055 10.0 9.994167391615267 
0.0010 2.471838467664945 0.0010 0.0010 0.0010493443113837326 0.0010799169254788214 0.33338010904719306 0.0010 0.6516557083161645 10.0 10.0 10.0 10.0 10.0 10.0 10.0 10.0 10.0 10.0 10.0 10.0 10.0 9.999997616717692 6.484744333038454 10.0 9.999994150152624 10.0 10.0 10.0 10.0 1.4908085392744672 10.0 10.0 10.0 10.0 10.0 10.0 10.0 10.0 9.950818456175542 10.0 10.0 10.0 10.0 10.0 10.0 10.0 10.0 10.0 10.0 10.0 10.0 7.5199023738882325 10.0 10.0 9.995917300592566 10.0 10.0 10.0 10.0 
0.0010 0.0010 0.0010 0.0010 0.0010 0.0010 0.0010 7.124865080385415 10.0 0.0010 10.0 10.0 10.0 10.0 10.0 10.0 10.0 10.0 10.0 10.0 10.0 9.999088639217677 10.0 10.0 10.0 10.0 10.0 10.0 10.0 10.0 10.0 10.0 10.0 10.0 10.0 10.0 10.0 10.0 10.0 10.0 10.0 10.0 10.0 10.0 10.0 10.0 10.0 10.0 10.0 10.0 10.0 10.0 10.0 10.0 10.0 10.0 10.0 10.0 10.0 10.0 
0.00901798551583241 8.831284733263196 0.0010 0.0012035064775403127 0.004158295726944676 0.001290655015232901 0.0010 0.0010 1.2635290169742177 8.424632399117641 10.0 9.973082515706912 9.99294230753377 9.980856049831935 9.939701530065085 9.982720936134317 9.995576674232707 9.979708351087332 9.981672416260109 9.997150666775648 9.989129165102879 9.978540759254058 9.994063497729654 10.0 9.99416383692627 9.99951790209271 9.981093241680307 9.98013037232363 9.961034966606901 9.982382187227802 6.124788073033747 9.97540578355871 9.17570899609482 10.0 9.993975283023456 9.98700018540818 9.981696342447675 9.979950202653798 9.975393037183526 10.0 9.972709912629472 9.9812218610102 9.980359065134676 9.996273467726807 9.980573594521779 9.966864398472065 9.979894804865511 9.989922849997159 10.0 9.97781196246951 9.9118341693098 9.977444734852261 8.604258188769254 9.994539482628443 10.0 10.0 9.983599363783295 9.967451088733654 9.981184690403486 9.980778123516757 
0.0010 10.0 0.0010 0.0010 0.0010 0.0010 0.0010 7.917555766140728 0.0010 0.0010 10.0 7.670666532602185 9.966670676948779 7.715607226136766 10.0 10.0 10.0 10.0 10.0 10.0 10.0 10.0 10.0 1.8877816482455967 10.0 10.0 10.0 10.0 10.0 10.0 1.899009096018598 10.0 9.65715834551737 10.0 7.715607226136766 7.715593995212119 10.0 10.0 10.0 9.999937067488604 10.0 10.0 7.715566006729926 10.0 10.0 10.0 10.0 10.0 10.0 10.0 10.0 10.0 10.0 7.715607226136766 10.0 0.0010 7.715607226136766 10.0 10.0 7.722373852428291 
0.0010 2.9790591017981507 0.0010 0.0010 0.0010 0.0010 0.6165141347307 0.0010 0.6272021432786244 9.3208892066739 10.0 10.0 10.0 10.0 10.0 10.0 10.0 10.0 10.0 10.0 10.0 10.0 10.0 10.0 10.0 10.0 10.0 10.0 10.0 10.0 0.0010 10.0 10.0 10.0 10.0 10.0 10.0 10.0 10.0 10.0 10.0 10.0 10.0 10.0 10.0 10.0 10.0 10.0 10.0 10.0 10.0 10.0 4.150285985012401 10.0 10.0 8.38045940325258 10.0 10.0 10.0 10.0 
0.0010 0.0010 0.0010 0.0010004255637675007 0.0010 0.001076344630488102 0.8687887978496979 0.0010 0.6644137543560822 9.419226573237978 10.0 10.0 10.0 10.0 10.0 9.999979489379637 10.0 10.0 9.999966001824996 10.0 10.0 10.0 10.0 9.38430456647442 10.0 10.0 10.0 10.0 10.0 10.0 8.763680628612795 10.0 10.0 10.0 10.0 10.0 9.999978501736113 10.0 10.0 10.0 10.0 9.999973992134299 10.0 10.0 10.0 10.0 10.0 9.99999090406125 10.0 10.0 10.0 10.0 10.0 10.0 10.0 8.98632053040302 10.0 10.0 10.0 10.0 
0.001666170983221726 8.311544365059271 0.0010 0.0015820334876225687 0.0010128684506683463 0.001000119605773861 0.0010150016857772928 0.002294162754999659 1.325026238251127 9.728017594636778 10.0 9.14235370873907 9.999295312393736 9.998928085567202 9.999967382281353 9.99995736764011 9.999990859044182 9.932149590628208 9.999985230191202 9.995170967462244 9.99998290836823 9.999999212989849 9.99997154863445 7.116364578000745 9.997672982180681 9.986597133217987 9.99994452414019 9.999942734186199 10.0 9.999818726847412 5.305249109552607 9.999944992383147 9.115123300130495 9.999476558525568 9.998936951645309 9.998927498606045 9.999991230357217 9.999944540958511 9.99936326762303 9.94615533579613 9.950228651932433 9.999985269874431 9.998928069158238 9.999990395050204 9.999978466124551 9.999736102842405 10.0 9.999973425409896 9.9990079803143 9.999999327224307 10.0 9.999998881378994 8.026877638524915 9.997518112406585 9.653710939501421 9.103602309385034 9.99892810424921 9.54124923686045 9.99995116785337 9.998928054733081 
0.011654167985851043 10.0 0.001081761714006741 0.0010890134427711587 0.0022458278392426425 0.001151934222870715 0.0010 0.0010 1.1716553796957097 6.119199791108408 9.998997460882403 9.989157103968545 9.998739689262601 9.99104510815723 10.0 9.99532700792643 9.999350581442961 9.995229979479385 9.995342912877168 9.999707624003335 9.9953809627498 9.995231549697047 9.996826883982113 10.0 9.998475592553735 9.999989112786691 9.992669884434918 9.992416727871081 9.995213451458804 9.992622461924087 4.984779885413898 9.991018586797745 10.0 9.995644632950413 9.99097682224275 9.993922102922168 9.995332727672649 9.994814780101429 9.992655332651566 9.995746735466486 9.995248868884797 9.995337395242224 9.990926678189803 9.999424340358269 9.994966933439374 9.969189146944167 9.99501271861555 9.996412443515117 9.9998787544293 10.0 9.988261405030787 9.995490411911824 10.0 9.991524269337054 9.94307331123146 9.90539808517548 9.991032121491072 9.399735469031134 9.992270912444484 9.991172748256519 
6.328548271272316 10.0 0.0010161267828967618 0.0010 0.001000323756247241 0.001000000001107341 0.001115360724567791 10.0 0.0010 0.0010 9.998620921109522 0.0010 9.924076622039314 0.0010 9.984365301551561 9.597083390277696 9.91100994101843 9.982190097132541 9.864742072132895 9.753496417769318 9.83887607230943 9.992356586794878 9.725421226779842 0.0010 9.7170271275037 9.960181913234322 9.902139675911188 9.902234330761972 9.940413867080274 9.913545323611558 0.0010 9.902270382288705 0.0010 9.75539115321741 0.0010 0.0010 9.92839914885755 9.901937308634077 9.738813860108012 9.999999974899579 9.902067369018894 9.861687212555713 0.0010 9.99999999447573 9.79099794318623 9.927536226248339 9.902459897791593 9.88445911912779 9.78438317519385 9.993742469932027 10.0 9.992112738756475 9.64766177308753 0.0010 9.894590889002128 0.0010 0.0010 10.0 9.966436906768681 0.0010 
0.0010 0.0010 0.004622291924948189 0.0010019840932919519 0.007124875010326351 0.0010 0.04818943343779556 0.0010 0.7082185161699179 10.0 9.339035169122813 10.0 9.904296309739362 10.0 9.985314806744826 10.0 10.0 10.0 10.0 10.0 10.0 10.0 10.0 8.998863112768078 9.862441302820137 9.985850247522222 10.0 10.0 10.0 10.0 7.532455823475274 10.0 10.0 10.0 10.0 10.0 10.0 10.0 10.0 9.999928223619948 10.0 10.0 10.0 10.0 10.0 10.0 10.0 10.0 10.0 10.0 10.0 10.0 9.718867132467253 10.0 10.0 10.0 10.0 10.0 10.0 10.0 
10.0 10.0 0.0010 0.0010 0.0010935028265417633 0.0010 0.0010 10.0 0.0010 0.0010 10.0 0.0010 8.99673731448504 0.0010 10.0 10.0 9.967410947002161 10.0 10.0 9.970365701969065 10.0 10.0 8.41222958497218 0.0010 10.0 9.479588043931132 0.4316954299883964 0.6123171201234774 10.0 0.4292036379138846 0.0010 0.4317079593865989 0.0010 10.0 0.0010 0.0010 10.0 0.5723631960047104 0.0010 10.0 0.4314963468948081 10.0 0.0010 10.0 10.0 10.0 0.4316890636686921 10.0 10.0 8.868047219772647 10.0 10.0 7.717390287390489 0.0010 10.0 0.0010 0.0010 0.2829917580994694 0.43169474087619797 0.0010 
0.0010 0.0010 0.0010 0.0010 0.0010 0.0010 0.002433562214546107 7.260588713218446 10.0 0.0010 10.0 10.0 10.0 10.0 10.0 10.0 10.0 9.999322324366943 10.0 10.0 10.0 9.99937184898814 10.0 10.0 10.0 10.0 10.0 10.0 9.999695063112446 10.0 10.0 10.0 10.0 10.0 10.0 10.0 10.0 10.0 10.0 10.0 10.0 10.0 10.0 9.999960622338824 10.0 10.0 10.0 10.0 10.0 10.0 9.995155238189717 9.999501646468936 10.0 10.0 10.0 10.0 10.0 9.659825149643165 10.0 10.0 
1.4534083934020012 0.0010 0.0010 0.0010 0.0010 0.0010 0.0010 8.726197704043797 10.0 0.0010 10.0 10.0 10.0 10.0 10.0 10.0 10.0 10.0 10.0 10.0 10.0 10.0 10.0 10.0 10.0 10.0 10.0 10.0 10.0 10.0 10.0 10.0 10.0 10.0 10.0 10.0 10.0 10.0 10.0 10.0 10.0 10.0 10.0 10.0 10.0 10.0 10.0 10.0 10.0 10.0 10.0 10.0 10.0 10.0 10.0 10.0 10.0 10.0 10.0 10.0 
0.0010 0.0010 0.0010 0.0010 0.0010 0.0010 0.12983938741271725 0.0674412920205904 0.0010 10.0 10.0 9.782259810788778 10.0 10.0 10.0 10.0 10.0 10.0 10.0 10.0 10.0 10.0 10.0 0.0010 10.0 10.0 10.0 10.0 10.0 10.0 1.6318393779265992 10.0 9.951288801456137 10.0 10.0 9.997275032849029 10.0 10.0 10.0 10.0 10.0 10.0 10.0 10.0 10.0 10.0 10.0 10.0 10.0 10.0 10.0 10.0 10.0 10.0 10.0 9.711324168415505 10.0 10.0 10.0 10.0 
10.0 10.0 0.0024610308458913005 0.0011981501922173861 0.0026342986359249336 0.0010 0.0010 6.385409838667619 0.01749936955346787 0.0010 10.0 0.0010 10.0 0.0010 10.0 0.0010 10.0 9.751586178712337 0.0010 10.0 0.0010 10.0 9.828875593608515 0.0010 10.0 10.0 0.0010 0.0010 10.0 0.0010 1.8512878711875378 0.0010 0.0010 3.248315866852478 0.0010 0.0010 0.0010 0.0010 0.0010 9.993796131138735 9.527981654473326 0.0010 0.0010 10.0 0.0010 0.0010 1.6200667895012648 0.0010 10.0 9.525646702234837 9.545474378321341 0.0010 1.7470136020322116 0.0010 0.0010 0.0010 0.0010 0.0010 0.0010 0.0010 
0.0011438741501764898 0.0894666280341232 0.0010820488995647696 0.0010 0.0010857157355670657 0.0010116147328371836 0.0010 0.003553986895142064 1.0525602187793726 9.991862453166526 7.8025929327076735 9.999856114743611 9.994555455414988 9.994554281401056 9.920125885246293 9.999856114743611 10.0 10.0 9.999856114743611 9.978503293264126 9.999856114743611 9.999856115435662 9.999185911648818 3.5194016045925 10.0 9.987428931522444 9.999856114743611 9.999856114764775 9.999858276952539 9.999856114743611 5.830414382959375 9.998211372308255 9.993783721372736 8.205402006934344 9.940541212955422 10.0 9.999856114743611 9.999856114743611 9.893618925200878 10.0 9.997002295906759 9.999856114743611 9.995596872968845 10.0 9.999856114743611 10.0 9.999856114743611 9.99957174654764 9.992211036704967 9.996434475596615 9.998732985553932 9.999856114743611 6.501944004147079 9.951507705055008 6.292901571870987 9.611389789293261 9.991320944374344 8.590901487214854 9.999194323608563 9.99492481663557 
0.0010 5.7210884991879505 0.0018074963594461094 0.0011392943935628404 0.0010 0.0011304426778104156 0.0010 0.0010 0.959230304825856 9.844806696728414 9.999755762593098 10.0 9.999820604828763 10.0 10.0 10.0 9.989628662644973 10.0 10.0 9.999951787517428 10.0 10.0 9.989476868464704 10.0 10.0 9.990899593021002 10.0 10.0 9.999361216217835 10.0 0.30876681585863536 10.0 10.0 10.0 10.0 10.0 10.0 10.0 8.9916850157091 9.98525958953226 9.991674264037615 10.0 10.0 9.976877472190452 10.0 10.0 10.0 9.941361453814302 10.0 10.0 10.0 9.999685998181807 6.816467833949084 10.0 10.0 10.0 10.0 10.0 10.0 10.0 
0.36134720176774815 0.0010 0.0010 0.0010 0.0010 0.0010 0.0010 7.649543383451681 10.0 0.0010 10.0 10.0 10.0 10.0 10.0 10.0 10.0 10.0 10.0 10.0 10.0 10.0 10.0 10.0 10.0 10.0 10.0 10.0 10.0 10.0 10.0 10.0 9.96477505950257 10.0 9.339482552686935 10.0 10.0 10.0 10.0 10.0 10.0 10.0 10.0 10.0 10.0 10.0 10.0 10.0 10.0 10.0 10.0 10.0 10.0 10.0 10.0 10.0 10.0 10.0 10.0 10.0 
0.0019118028414048564 9.188706666039462 0.003224782959423321 0.00105819637086623 0.0012649474080117101 0.0012961587088484731 2.129595679648538 0.006567522914204705 0.9748786192977443 6.731655759426493 9.9859657510715 9.995626239372395 9.988594266453767 9.994451220272687 9.520074473806904 9.996119187952347 9.999998498247693 9.99533833430044 9.97968236652352 9.99769230891194 9.993912551355503 9.99998610860003 9.97259618067038 7.584202599518908 9.953687874936415 9.99380692347895 9.991512200804472 9.981276689897445 9.999989444146877 9.982936195229811 0.0010 9.98730175067521 7.17798932822237 9.877863928311468 9.994432477085795 9.99451022071651 9.999998355975784 9.986509509492677 9.999179041659454 9.983832739010115 9.936380219895938 9.9860729500746 9.994432477085795 9.966138106791634 9.999758228392638 9.996472107907932 9.963170522801947 9.972371619581727 9.974726030812981 9.963173567802661 9.997001813210195 9.999998276938925 8.16798127795211 9.994572643365508 9.994111893352892 10.0 9.994460429218009 10.0 9.979081580807504 9.994432477085795 
0.0010 0.9898381842554211 0.0010 0.0010 0.0010 0.0010 0.0010 0.0010 0.940459301102956 10.0 10.0 10.0 10.0 10.0 10.0 10.0 10.0 10.0 10.0 10.0 10.0 10.0 10.0 4.6246479274813455 10.0 10.0 10.0 10.0 10.0 10.0 5.845711247031489 10.0 10.0 10.0 10.0 10.0 10.0 10.0 10.0 10.0 10.0 10.0 10.0 10.0 10.0 10.0 10.0 10.0 10.0 10.0 10.0 10.0 10.0 10.0 10.0 2.950446278291139 10.0 10.0 10.0 10.0 
8.404898448184236 10.0 0.001232349470653673 0.0010139115733017827 0.001015788559539439 0.0010109048658965307 0.0010 10.0 0.0010 0.0010 7.06143117557718 0.0010 9.990209242666532 0.0010 9.989999465827271 10.0 9.992322686474706 10.0 10.0 9.999816113734783 10.0 10.0 9.989836308406574 2.1322967342501453 9.990780455442756 9.998770553561656 1.5966510027066585 1.5966613679373278 10.0 1.5966498397388822 0.02723535703250652 1.5966817968463003 0.0010 10.0 0.0010 0.0010 10.0 1.5966493815996508 1.8096543899896353 9.989800840344177 1.5966661082307407 10.0 0.0010 9.994098059846284 10.0 9.964579250794609 1.5966509681742442 9.989978097150523 9.991408297970885 9.989330266229839 9.733411321333202 10.0 10.0 0.0010 10.0 0.0010 0.0010 10.0 1.5966483350252574 0.0010 
0.0013907507590127377 0.5180762201914031 0.014762076513705872 0.00100443369476449 0.0010052296247614145 0.0010074127819518536 0.0010259202533667066 0.0022392128525165287 0.6837188708283917 9.988987127018452 6.657166905281477 9.999794841326606 9.999317105813557 9.999250521390186 9.997572310246655 9.999961552399958 9.999961008194763 9.9996881069829 9.999964787414047 9.95173621550514 9.999833152809225 9.99963230292969 9.999610361603935 5.0005 9.999581669388112 9.991816102444979 9.999706912510874 9.999972924276161 9.999997595838755 9.999727561164887 5.000500000000001 9.999538758096495 9.98469477540499 8.521696239829502 9.999101470594553 9.999502499724969 9.999987683635025 9.999985039439808 9.999227919364804 9.999999480563654 9.999714821843884 9.999962096146284 9.99925224726145 9.999850420301584 9.9993902025434 9.999998114650122 9.999999961992808 9.999697377912504 9.99898554432218 9.999859018043464 9.998950508668216 9.99999767185568 6.850497424145967 9.999377119775952 5.290178064714854 8.184125786542474 9.998748863207743 9.999312048263494 9.999731538385474 9.999267148564805 
0.0010 7.4428327058170085 0.003511178517359554 0.0010198056804778589 0.0010 0.0010 1.182240673444594 0.0010 0.8906267988881005 6.580960419121032 10.0 10.0 9.993811898715702 10.0 9.851326339757803 10.0 10.0 10.0 10.0 9.996021657076774 10.0 9.999321084845214 9.992551130493869 7.307160439491637 9.994681202874984 10.0 10.0 10.0 9.993093363341533 10.0 1.1793053578855122 10.0 7.866991344312297 10.0 10.0 10.0 10.0 10.0 9.99787423909546 9.996781377133003 9.999530698533347 10.0 10.0 9.981571131642765 10.0 10.0 9.696416699771104 10.0 9.993417525909427 9.917300811420176 10.0 10.0 10.0 10.0 10.0 10.0 10.0 10.0 10.0 10.0 
0.011794135594691637 9.030410084496271 1.5029327871980835 0.0011254567606622421 0.0016295791573439776 0.0010808845364638335 0.01661297779208848 0.004202400002606371 0.12052917729570556 4.099816486939729 5.4134765706020955 5.715584777342081 9.721931902423641 9.990674699558161 9.983623186682951 9.425287691028425 9.995072646392167 9.987988345814548 9.98867634508835 9.959840651247493 9.97248859145793 9.991899232382238 9.987748630620029 5.669991823979631 8.799475952160819 9.99595678047695 9.990583252384472 9.990318059931237 9.992313724389371 9.923159161317841 7.249607999287411 9.990328847157992 5.85779458537122 9.65577321882998 9.990226571524977 9.992577595162697 9.988823098662172 9.990700141123481 9.987132185889884 9.946114052172154 9.991254900175685 9.987975660959366 9.990399449949463 9.986759048274013 9.990723697063215 9.939585664170659 9.990522516739393 9.982412780518649 9.639425183805713 9.989450773403297 9.943901292199802 9.987171249947984 9.694235885593491 9.72749022993539 9.823171121646679 5.219067525611013 9.990437338258735 9.652136436081374 9.990521769920418 9.990378409204196 
0.0010 9.09059870929854 0.0010 0.0011648026612554414 0.0015367474226022342 0.0010 0.0010 0.0010 1.4702058539335316 9.967145662071934 9.89744245514083 9.989209237727197 10.0 10.0 9.99944983305553 10.0 9.999037137834868 10.0 10.0 10.0 9.999969200273295 9.999938667929422 9.99999095468286 5.668056793798534 9.999938116396972 10.0 9.999959496217738 9.99996030157737 9.999946587509713 10.0 5.889559670178355 10.0 9.981901203335848 10.0 10.0 10.0 9.999839785179335 10.0 10.0 9.999967796375909 9.997123899843523 10.0 10.0 9.997236579514142 10.0 9.999049136398297 9.999975292886997 9.999998551456388 10.0 9.999752715633774 10.0 10.0 9.866537553929138 10.0 8.016526520462893 9.99441852911095 10.0 9.2446261468786 9.99996202421491 10.0 
0.0010 0.0010 0.0010 0.0010 0.0010 0.0010 0.0010 8.016460093242163 10.0 0.0010 10.0 10.0 10.0 10.0 10.0 10.0 10.0 10.0 10.0 10.0 10.0 10.0 10.0 10.0 10.0 10.0 10.0 10.0 10.0 10.0 9.469052329576522 10.0 10.0 10.0 7.971257452068483 10.0 10.0 10.0 10.0 10.0 10.0 10.0 10.0 10.0 10.0 10.0 10.0 10.0 10.0 10.0 10.0 10.0 10.0 7.962599909359957 10.0 10.0 10.0 10.0 10.0 10.0 
0.004293940203738433 0.0010 0.0011316159352470192 0.0011716189407633077 0.0010 0.0010028441445480252 0.03642207113832824 0.076766572590927 0.012508364116229576 10.0 9.985949692036028 9.996577323909806 9.998835736905813 9.927543852645096 9.99941064399318 9.993918036798728 9.999631264834369 9.940091776936434 9.99365669601194 10.0 9.993732350903638 10.0 9.999857908167646 9.079037142467774 9.999163173789112 10.0 9.993203716568063 9.992733790566346 9.99751253394433 9.94631933760521 1.9426202292218004 9.994568887517318 9.791620917806267 9.309780353615588 9.992320825318409 9.999237095325409 9.993970831326763 9.979374053828018 9.99815800156704 9.997194163369096 9.990451217938206 9.993537764299877 9.922402473303126 9.996904584482028 9.993652152333016 9.867665238618292 9.992821517950782 9.999450930972433 9.998228863559248 10.0 10.0 9.994894092713208 9.867663947490904 9.98642137480927 9.99327564299917 9.081322543847921 9.990441110071227 9.992253939867282 9.993719554242896 9.98740085721702 
8.42841456096197 4.894104807922929 0.0010 0.0038893015709929395 0.0010 0.001579434956007812 0.0010 4.168953203877237 0.0010 0.0010 9.359630938555743 0.0010 7.424527622956536 4.050005796808376 8.667672758558552 1.57258543903803 9.936178404645718 1.57258543903803 1.57258543903803 10.0 1.57258543903803 1.57258543903803 9.136419546003937 5.579907930032091 9.977785688579964 10.0 1.57258543903803 2.866127703325855 3.102509657825239 1.57258543903803 0.37104917585479225 1.57258543903803 0.20459275797092502 1.57258543903803 1.57258543903803 8.749555370075557 1.57258543903803 3.9670935723161116 1.57258543903803 8.883635233526164 1.57258543903803 1.57258543903803 1.57258543903803 9.75069756647804 1.57258543903803 7.582606348493964 1.57258543903803 9.98430001591101 9.355510938206596 7.651892616942021 3.911634415387388 2.6486993693127685 2.7311304443739575 3.722449296440045 1.57258543903803 0.441057074939482 1.57258543903803 4.140042350535418 1.57258543903803 1.57258543903803 
2.786193455626866 0.0010 0.0014910212813103619 0.0010676150015788922 0.0010195832799611935 0.0011369991624949982 0.0010 10.0 10.0 0.0010 9.97158143923126 10.0 10.0 10.0 10.0 10.0 9.943295183555374 10.0 10.0 10.0 10.0 10.0 10.0 10.0 10.0 10.0 10.0 10.0 10.0 10.0 10.0 10.0 5.588957529035008 10.0 6.930666303317928 10.0 10.0 10.0 9.998853328213633 9.997125107394266 10.0 10.0 10.0 10.0 10.0 10.0 10.0 10.0 10.0 9.991958018868079 10.0 10.0 10.0 10.0 9.983875855556475 10.0 10.0 9.976771235313267 10.0 10.0 
0.0010 0.0010 0.0013987735057371322 0.0010017039005582391 0.0010022034922623911 0.001000018565626932 0.0010 1.7440182552486716 9.696304745507266 0.0010 9.959896770726516 10.0 10.0 10.0 10.0 10.0 9.996060784115565 9.999980784781142 10.0 9.998640737724399 10.0 10.0 10.0 10.0 10.0 9.99987658312721 10.0 10.0 10.0 9.996275254136755 10.0 10.0 10.0 10.0 10.0 9.998181209294492 10.0 10.0 10.0 9.999159326839568 10.0 10.0 10.0 10.0 10.0 9.999099724741416 10.0 10.0 9.999252623606594 10.0 10.0 10.0 9.95356756268769 10.0 9.902244347597142 10.0 10.0 9.966039998009023 10.0 10.0 
0.0010 1.5022445634298367 0.0010 0.0010 0.0010 0.0010 0.0010 0.0010 0.8223450213247476 10.0 10.0 10.0 10.0 10.0 10.0 10.0 10.0 10.0 10.0 10.0 10.0 10.0 10.0 7.549395375407984 10.0 10.0 10.0 10.0 10.0 10.0 0.0010 10.0 10.0 10.0 10.0 10.0 10.0 10.0 10.0 10.0 10.0 10.0 10.0 10.0 10.0 10.0 10.0 10.0 10.0 10.0 10.0 10.0 10.0 10.0 10.0 10.0 10.0 10.0 10.0 10.0 
0.0010823088286028317 0.0010 0.0010000119370132897 0.0010013651472775154 0.0010013027490918317 0.0010 0.0010 5.777830266879066 9.998376166533044 0.0010 10.0 9.999808881353834 9.999999199356544 9.999983175026047 10.0 9.99999107416506 10.0 9.999988038643888 9.999990054437257 9.999974412304512 9.99998989873647 9.999989089316728 9.999990255286273 10.0 9.999990037949988 9.999987072785112 9.999988957451222 9.999989601033564 9.999999082862063 9.999993702637589 9.995808817948033 9.999987862750029 9.99966793635387 9.999885856141525 9.999931579843965 9.999988580294126 9.999988732204523 9.999999397334543 9.999882681112528 9.999993749857158 9.999902619190227 9.999990534829097 9.999984153440291 9.999953115668905 9.999828347067211 9.999945399134631 9.999834900506043 9.999991681129575 9.999999308058195 9.999995479890794 9.999986884617918 9.99999221397923 10.0 9.999914256648804 10.0 10.0 9.999980482079357 10.0 9.999989119999807 9.999983737482292 
0.005251701065871678 7.344421388386484 0.0014688167540222435 0.0013921819643633773 0.0018897348010412636 0.0014637007546120788 0.3193145125287607 0.001437710371969099 0.9773401917358417 7.0828165258582745 5.30677363963606 8.90502996718561 9.994509307972173 9.971492349679831 9.972664980203081 9.995748365147778 9.992102385694556 9.993802004932412 9.995748298934128 9.978464342681644 9.995748365146701 9.993733395374335 9.995755857879997 5.000500000000001 9.977184181504363 9.995743903164351 9.994547671211794 9.995748381873122 9.992391387565746 9.995732350376523 0.50095 9.995763583584266 9.82767608472851 5.509968584266962 9.968384536335329 9.991021493455664 9.994817328184164 9.995684117238358 9.826069510264732 10.0 9.91805700243095 9.994982671581306 9.969809381681996 9.9997681078446 9.995748399153346 9.953983211987378 9.977517653554532 9.995880099202088 10.0 9.989897645502976 9.989847939728142 9.988742567615049 5.000500000000001 9.995626795893472 6.071225179225456 7.708046892450616 9.986864658350466 9.907702367907516 9.840114934517619 9.987512813881745 
0.0010 3.501766405393947 0.0010 0.001012399930117854 0.001087102578178816 0.0010188993813310093 0.8814184387497714 0.0010 0.6820318413856942 9.971045917407624 9.977789372579796 10.0 10.0 10.0 9.975885397709424 10.0 9.999273385222413 9.974302872657253 10.0 9.9972119213127 10.0 9.979289187634244 10.0 5.970896691028026 10.0 10.0 10.0 10.0 10.0 10.0 0.8296252452817896 10.0 10.0 10.0 10.0 10.0 10.0 10.0 10.0 10.0 10.0 10.0 10.0 10.0 10.0 10.0 10.0 10.0 10.0 9.995802282062009 10.0 10.0 5.79157378522642 10.0 9.85781930477981 10.0 10.0 9.694533743776404 10.0 10.0 
0.0010 8.703111350418991 0.0010 0.0010103715704692965 0.0017328843522895975 0.0011364801856167718 0.0010 0.0010 1.2021869860545737 10.0 10.0 9.959568978307498 9.998475222359952 9.935780000089864 9.999736508889253 9.999504853643261 10.0 10.0 9.999472915881963 9.994011968197402 9.999416141779758 10.0 10.0 10.0 9.998762540473846 10.0 9.999500402807945 10.0 9.99969663225621 9.999500439579624 0.0010 9.999528196941537 10.0 10.0 9.936710194613712 9.935706727852883 9.99951628302756 9.999496963159713 10.0 9.999714102452925 10.0 9.999470242772837 9.9331863268748 10.0 9.99948093757082 9.99939523706956 9.998982069362528 9.999523113988522 9.997958631393912 9.999808008915904 9.995710103500663 9.999578096948179 9.285879374743637 9.93662737937092 10.0 10.0 9.93583584391512 8.937768348828957 9.999494329878786 9.93576948316024 
2.967699983097299 10.0 0.0010 0.0010 0.0010 0.0010 0.0010 10.0 0.0010 0.0010 10.0 0.0010 9.930496179326404 0.0010 10.0 9.999998080543634 9.98873330878338 10.0 10.0 9.9940647562509 9.999912274316891 9.999997132934762 9.93448837016489 0.0010 9.84159747773583 9.978052770862314 10.0 10.0 10.0 10.0 0.0010 10.0 0.0010 10.0 0.0010 0.0010 9.999997860031675 10.0 7.0073249197557725 9.983272863542076 10.0 9.999998138952636 0.0010 9.963155892404757 9.999999897883953 10.0 10.0 10.0 10.0 10.0 10.0 9.999997303879889 9.443085480260951 0.0010 10.0 0.0010 0.0010 9.991593377849048 10.0 0.0010 
0.0010 0.0010 0.0010 0.0010 0.0010 0.0010 0.0010 7.916213396305859 10.0 0.0010 10.0 10.0 10.0 10.0 10.0 10.0 10.0 10.0 10.0 10.0 10.0 10.0 10.0 10.0 10.0 10.0 10.0 10.0 10.0 10.0 10.0 10.0 10.0 10.0 10.0 10.0 10.0 10.0 10.0 10.0 10.0 10.0 10.0 10.0 10.0 10.0 10.0 10.0 10.0 10.0 10.0 10.0 10.0 10.0 10.0 10.0 10.0 10.0 10.0 10.0 
0.0010 2.5628252755124787 0.004204511044491575 0.0010 0.0018067041059673086 0.00112668803614114 0.4480998278909869 0.0010 0.6562358910685198 9.957218231701082 9.990129813746087 9.997751150366259 9.99160312830998 9.99978174152516 10.0 9.999937412294821 10.0 9.995983480722613 9.999937751389574 9.996480073318079 9.999937131021406 9.987891148524648 9.998869976871996 5.900883445555522 9.999091286142114 9.997242516504599 9.999849955884025 9.999925290620876 10.0 9.999935208561945 0.2833697749706223 9.999937693042277 10.0 9.996792688422772 10.0 9.99992864775937 9.995742909992297 10.0 9.999925568767695 9.99922611656652 9.9957260612846 9.99993644962859 9.999936284985738 9.999881114759408 9.99992022406722 9.968449841111946 9.991087872819616 9.999440942107707 9.981345154852312 9.92750317065459 9.99869304862252 10.0 9.99741927936128 10.0 9.997003506989412 9.945644672493282 9.999935551828894 9.99995110623744 10.0 9.99993320107601 
0.0010 1.1298792230763093 0.0010 0.0010 0.0010 0.0010 0.0010 0.0010 0.9515547255107232 10.0 10.0 10.0 10.0 10.0 10.0 10.0 10.0 10.0 10.0 10.0 10.0 10.0 10.0 3.484425767875273 10.0 10.0 10.0 10.0 10.0 10.0 8.858790030892877 10.0 10.0 10.0 10.0 10.0 10.0 10.0 10.0 10.0 10.0 10.0 10.0 10.0 10.0 10.0 10.0 10.0 10.0 10.0 10.0 10.0 10.0 10.0 10.0 10.0 10.0 10.0 10.0 10.0 
0.004857385872230808 8.611958357083305 0.0010000005879873435 0.0010941883206610009 0.0022229479782645374 0.0011013539166970826 0.705299010837424 0.0023734280158885564 1.1419574293947887 8.99176055268726 9.98936213949119 9.970873493569169 9.998588956778866 9.955048238185283 9.986572382975234 9.999654026411067 9.976437496261145 9.999999999568644 9.999631710667101 9.995466926411439 9.998667087308265 9.999967989832475 9.999999999986944 9.547699520231639 9.999008760344985 9.999921621779771 9.999650916175227 9.999999996524135 9.99978801565306 9.999650920459755 1.1143947804173098 9.999670337002303 9.89473149580274 9.925989170320152 9.9556770296095 9.955076746939728 9.999662012422924 9.999634244090982 9.999999595301416 9.998070307260143 9.999999963676231 9.999629842840323 9.953231456438221 9.999863467178942 9.99957028004544 9.998954699287761 9.999276763319337 9.996401313578636 9.998055289356758 9.996981435538618 9.994294119971126 9.999705203148439 8.629603777843844 9.95572002830239 9.573746023320071 9.569775291590062 9.955166962246276 8.95737650726859 9.999646673120958 9.955120595946354 
0.0010 9.266303915019371 0.0010 0.0010 0.0010 0.0010 0.0010 6.678340714379438 0.0010 0.6219789379423171 10.0 10.0 10.0 10.0 10.0 10.0 10.0 10.0 10.0 10.0 10.0 10.0 10.0 10.0 10.0 10.0 10.0 10.0 10.0 10.0 8.552534322425096 10.0 10.0 10.0 10.0 10.0 10.0 10.0 10.0 10.0 10.0 10.0 10.0 10.0 10.0 10.0 10.0 10.0 10.0 10.0 10.0 10.0 9.859756127517418 10.0 10.0 10.0 10.0 10.0 10.0 10.0 
0.0010 0.0010 0.0010 0.0010 0.0010 0.0010 0.0010 4.60570574008729 0.0010 10.0 10.0 10.0 10.0 10.0 10.0 10.0 10.0 10.0 10.0 10.0 10.0 10.0 10.0 7.483589739585716 10.0 10.0 10.0 10.0 10.0 10.0 6.063926556565106 10.0 10.0 10.0 10.0 10.0 10.0 10.0 10.0 10.0 10.0 10.0 9.560476404023905 10.0 10.0 10.0 10.0 10.0 10.0 10.0 10.0 10.0 10.0 10.0 10.0 8.130382014164471 10.0 10.0 10.0 10.0 
0.018086289891654898 3.6772504641483024 0.0013686431625966212 0.0010 0.0010 0.001312907266646022 0.645379032715606 0.0010 0.7957365774784797 10.0 9.467287397619677 9.986075667176404 9.997058146114847 9.994259857981792 9.9272366173211 9.983100458307264 9.999835544734248 9.982672520717975 9.98301567245288 10.0 9.983024998877875 9.982707364331146 9.99519156020537 9.404266045834417 9.999919345911275 10.0 9.982671479137721 9.98267185630986 9.98267144875789 9.982672233643886 2.1366922320051245 9.994570489999312 9.839519375173193 9.989983970802585 9.9942499837999 9.993427004197246 9.983122603495607 9.993735687686478 9.978701902924186 10.0 9.982670557437753 9.983080345711473 9.99432632944892 9.994842378168835 9.982672723372643 9.998889978970384 9.977382413932318 9.983029046297876 9.999647770915507 9.982775817505509 9.980722938475727 9.982960701114752 3.4857056113840215 9.994533210418417 10.0 10.0 9.99418259950696 9.561812366100375 9.982670914261686 9.994179309294164 
0.9125233950292455 10.0 0.0013911624895338215 0.0010 0.0017696062120439678 0.0010010827372348824 0.0010 8.5229985339683 0.0010 0.0010 9.837692416693441 1.4780014660316998 9.999994695493246 1.4780778817227973 9.986514203492714 10.0 9.999311179373697 10.0 10.0 9.999512573946738 10.0 9.99994723092694 9.998745894595821 0.16352227936932007 9.9993170128756 9.999855916370414 9.999985533835464 10.0 9.998927738632878 10.0 0.2550352756239146 10.0 0.0010 9.272104042853206 1.4782506230779644 1.4780014660316998 10.0 9.99996266708325 10.0 9.994843595236897 9.999794214826439 10.0 1.4788145460533206 9.998915761683525 10.0 9.999971231155518 9.972289126596444 9.998760764140368 9.997420999834272 9.552163651172751 10.0 10.0 10.0 1.4780014660316998 9.993446200055935 1.466491673601483 1.4780014660316998 9.416759880401672 10.0 1.4780014660316998 
2.982747480997789 0.0010 0.0010 0.0010 0.0010 0.0010 0.0010 9.809626053025617 8.99538541536289 0.0010 10.0 10.0 8.979253265616048 10.0 10.0 10.0 10.0 10.0 10.0 9.895465749797346 10.0 10.0 10.0 10.0 10.0 10.0 10.0 10.0 10.0 10.0 10.0 10.0 1.8156249193276812 10.0 10.0 10.0 10.0 10.0 10.0 10.0 10.0 10.0 10.0 10.0 10.0 10.0 10.0 10.0 10.0 10.0 10.0 10.0 10.0 10.0 10.0 10.0 10.0 10.0 10.0 10.0 
0.0010 0.0010 0.0010 0.0010 0.0010 0.0010 0.0010 5.4405871451663 10.0 0.0010 10.0 10.0 10.0 10.0 10.0 10.0 10.0 10.0 10.0 9.995484163035474 10.0 10.0 10.0 10.0 10.0 10.0 10.0 10.0 10.0 10.0 10.0 10.0 9.785516980648959 10.0 10.0 10.0 10.0 10.0 10.0 9.976471617727249 10.0 10.0 10.0 10.0 10.0 10.0 10.0 10.0 9.987485620662158 10.0 10.0 10.0 10.0 10.0 10.0 10.0 10.0 10.0 10.0 10.0 
0.0010 10.0 0.0010 0.0010 0.0010710305936110338 0.0010 0.0010 0.0010 1.4020531306182127 9.684843240533015 10.0 8.043265060201376 10.0 10.0 10.0 10.0 10.0 10.0 10.0 10.0 10.0 10.0 10.0 10.0 10.0 10.0 10.0 10.0 10.0 10.0 2.064853594345703 10.0 10.0 10.0 10.0 10.0 9.99848240196712 10.0 10.0 10.0 10.0 10.0 10.0 10.0 10.0 10.0 10.0 10.0 10.0 10.0 10.0 10.0 10.0 10.0 10.0 8.285994529921874 10.0 10.0 10.0 10.0 
0.0010 0.8441215799126512 0.0010 0.0010 0.0010 0.0010 0.0010 0.0010 0.9849515947624352 10.0 10.0 10.0 10.0 10.0 10.0 10.0 10.0 10.0 10.0 10.0 10.0 10.0 10.0 3.137533073645776 10.0 10.0 10.0 10.0 10.0 10.0 6.404660922049658 10.0 10.0 8.918337953822558 10.0 10.0 10.0 10.0 10.0 10.0 10.0 10.0 10.0 10.0 10.0 10.0 10.0 10.0 10.0 10.0 10.0 10.0 10.0 10.0 10.0 4.159561239604112 10.0 5.78017780395867 10.0 10.0 
0.0010 0.0010 0.0010 0.0010 0.0010 0.0010 0.0010 4.187775272527965 0.0010 10.0 10.0 10.0 10.0 10.0 10.0 10.0 10.0 10.0 10.0 10.0 10.0 10.0 10.0 10.0 10.0 10.0 10.0 10.0 10.0 10.0 10.0 10.0 10.0 10.0 10.0 10.0 10.0 10.0 10.0 10.0 10.0 10.0 10.0 10.0 10.0 10.0 10.0 10.0 10.0 10.0 10.0 10.0 10.0 10.0 10.0 10.0 10.0 10.0 10.0 10.0 
0.5467737204860585 9.951185255389175 0.03139953646497974 0.00115870145388184 1.1873384997697254 0.0028205311456279774 0.06568111674760402 10.0 0.0409080782332277 0.0010 5.083693969520789 8.50552864451985 9.966117026692661 9.91737089519511 9.998428588132262 9.951737019963321 9.996607374354197 9.977201061173794 9.95164134213553 9.996124015539555 9.95127538096195 9.983010897174026 9.985833375131184 0.3228060430498836 9.979216641484326 9.821164032972886 9.871654411038811 9.950964781129644 9.99984019672736 9.937116609747761 9.664229073244067 9.953735080024666 4.3929340002442485 4.5958940677175315 9.504808860496947 9.819359467159636 9.951783946245962 9.950989008840345 9.867784259809302 9.99443280822941 9.97232646948434 9.950987009091504 9.945956605270299 9.85789158604771 9.943493960757179 9.777500724776253 9.950995186258663 9.944540184654878 9.791821680075877 9.992097036250783 9.981644663864907 9.95113003635436 7.231356212380041 9.95374177068061 4.574159714304161 4.826919716682034 9.837872052009908 5.0005 9.92992466648007 9.788536091721076 
0.0010 0.5310419618389137 0.0033033360917809284 0.0010193530318628268 0.0011053185580820525 0.0010151247026482738 1.4575914371328298 0.0010 0.598298020917168 10.0 9.948913605260458 10.0 9.994026569895533 10.0 9.92852893207872 9.97345110093912 9.998926905846584 9.998749987519098 9.969987211502646 9.9987748577602 9.973590865700817 9.998783126561715 9.9999828122746 4.62195316834003 9.979497486604126 10.0 9.992928838189854 9.99899358191994 9.963259034571884 9.967258095160423 3.5135290007734405 9.99657847251046 10.0 9.932629921961892 10.0 10.0 9.973691098354541 10.0 10.0 9.948468125471308 9.960883938003533 9.969986623702528 10.0 9.99028609669846 10.0 9.967999283924014 9.877617523451564 9.972123490329416 9.999097396925723 9.992460990191343 9.969465353681734 9.974777425091977 5.916828484440292 10.0 9.999706441967986 10.0 10.0 10.0 9.989536058147394 10.0 
0.0010 0.0010 0.0010 0.0010 0.0012299970886314009 0.0010 0.0010021530741950763 4.788588169098674 0.0010 10.0 10.0 10.0 10.0 10.0 10.0 10.0 10.0 10.0 10.0 9.999298462460448 10.0 10.0 10.0 10.0 10.0 10.0 10.0 10.0 10.0 10.0 8.384058672121448 10.0 10.0 10.0 10.0 10.0 10.0 10.0 10.0 10.0 10.0 10.0 10.0 10.0 10.0 10.0 10.0 10.0 10.0 10.0 10.0 10.0 10.0 10.0 10.0 10.0 10.0 10.0 10.0 10.0 
3.0622188996381263 0.0010 0.0010 0.0010 0.0010 0.0010 0.0010 10.0 10.0 0.0010 10.0 10.0 10.0 10.0 10.0 10.0 9.931433814008685 10.0 10.0 10.0 10.0 10.0 10.0 10.0 10.0 10.0 10.0 10.0 10.0 10.0 8.151680308335953 10.0 7.782677639586054 10.0 8.317431164466447 10.0 10.0 10.0 10.0 10.0 10.0 10.0 10.0 10.0 10.0 10.0 10.0 10.0 10.0 9.990598457244479 10.0 10.0 10.0 10.0 10.0 10.0 10.0 10.0 10.0 10.0 
0.0010 0.429905727412355 0.001460999725518368 0.001070547861877985 0.001139346364811573 0.001115539892863295 0.0015120643556903951 0.0010032224764240675 0.8342332050629295 10.0 6.738371306659575 10.0 10.0 10.0 10.0 10.0 10.0 10.0 10.0 10.0 10.0 10.0 10.0 5.000500000000001 10.0 9.995463814174899 10.0 10.0 10.0 10.0 3.8266493795597034 10.0 8.970733282572931 6.869149263507033 10.0 10.0 10.0 10.0 9.999981754701471 9.999965880454615 10.0 10.0 10.0 10.0 10.0 10.0 10.0 10.0 9.981321265948642 9.997975308841397 10.0 10.0 6.726198987908933 10.0 6.028085172143855 5.000500000000001 10.0 10.0 10.0 10.0 
0.0012902987867853674 2.137497600300632 0.0010 0.0010 0.001626737862462507 0.0010 0.0010 0.0010 0.6272137850379476 10.0 10.0 9.860704649715373 9.975301493792328 10.0 9.972290658027575 10.0 9.995940858999267 10.0 10.0 9.992618521105431 9.995372009711607 9.998368090894921 9.997692095676095 9.543108855904658 10.0 9.999344766424207 9.99970457093371 9.996804618945353 9.970362311725594 9.995341657233835 0.0010 9.981511173758944 10.0 10.0 10.0 10.0 9.994916688743805 10.0 10.0 9.995345512583192 9.940425709753447 9.995381357454365 10.0 9.997872269430374 10.0 10.0 9.995007575293732 10.0 9.996526991430434 9.956921161577577 9.997874262281746 9.99577847648263 10.0 9.958883292002163 10.0 9.69534076793629 10.0 10.0 9.995510025120366 10.0 
0.0010 3.3657854147282626 0.0010 0.0010548655917760616 0.0010 0.0010 0.9968831921031673 0.0010 0.7056978325670766 10.0 10.0 10.0 10.0 10.0 10.0 10.0 10.0 10.0 10.0 10.0 10.0 10.0 10.0 10.0 10.0 10.0 10.0 10.0 10.0 10.0 1.7599848095647197 10.0 10.0 10.0 10.0 10.0 10.0 10.0 10.0 10.0 10.0 10.0 10.0 10.0 10.0 10.0 10.0 10.0 10.0 10.0 10.0 10.0 6.5393384281224005 10.0 10.0 10.0 10.0 10.0 10.0 10.0 
0.0010 8.598558944774107 0.02133218897309811 0.0010 0.0018843808017968268 0.0010 0.0010 0.0010 0.9194468845906881 4.153070390233651 9.56690429276976 9.963342933315449 9.997308523950455 9.996447328437934 10.0 9.993982315732527 9.991530138423924 10.0 10.0 9.9850971599249 9.99375123053596 9.988705825417638 10.0 10.0 9.986945659679872 9.99941396772475 9.989228013510267 9.99346966001749 10.0 9.988841302473615 7.197487515730564 9.989598319633066 10.0 8.782775169246555 10.0 9.995801321609456 9.993563885026951 9.994877114890855 10.0 10.0 9.99464657933737 10.0 9.997252970518685 10.0 10.0 9.99338199123514 10.0 9.996197896963356 9.994053698077016 10.0 9.713994953581764 9.988721476315886 10.0 9.9834666507735 10.0 9.230230924149394 9.996202026193089 10.0 10.0 9.997145556240328 
0.0010153889849913212 7.454405717162086 0.0011302500106036813 0.0010000005792194326 0.0031902555705941556 0.0010 0.7258389854628124 0.007144363131559382 0.9298017442305834 7.561774092103016 9.99583878887803 9.997223148501341 9.999932571704775 9.997905272340448 9.99894017874786 9.999416113429865 9.999332425462898 9.999654705732592 9.999408476971599 9.999955673158553 9.999437789197302 9.999810635957413 9.999972305594065 5.0005 9.99966810233802 9.999977093802686 9.999531711065089 9.999531249885731 9.999999338248113 9.999263157205895 0.1906640988348567 9.999981716707666 9.954120914520203 9.999350884419131 9.997943170977301 9.998608818082374 9.999392724124437 9.999532477337132 9.998539308954118 9.99995528052801 9.99995707956461 9.999759557511942 9.997847392970948 9.999999996557715 9.998971056626928 9.966048927431086 9.999438031439924 9.999650969717297 9.99995454017673 9.999122140916521 9.994210866232923 9.999550308595323 4.655878645775034 9.997863430747655 9.999765490805734 8.053125813589059 9.997858530117641 9.98747891104838 9.999538290904793 9.997911147102682 
0.0010 0.9202360650974206 0.0010 0.0010 0.0010 0.0010 0.3763424466738396 0.0010 0.0010 10.0 10.0 10.0 10.0 10.0 10.0 10.0 10.0 10.0 10.0 10.0 10.0 10.0 10.0 9.749623775928228 10.0 10.0 10.0 10.0 10.0 10.0 1.1931812377083764 10.0 10.0 10.0 10.0 10.0 10.0 10.0 10.0 10.0 10.0 10.0 10.0 10.0 10.0 10.0 10.0 10.0 10.0 10.0 10.0 10.0 10.0 10.0 10.0 10.0 10.0 10.0 10.0 10.0 
0.20789539191334624 10.0 0.0010 0.0010 0.0022694564861475545 0.0010 0.0010 8.155424822571089 0.0010 0.0010 9.986550327322744 0.0010 10.0 0.0010 10.0 10.0 10.0 10.0 10.0 10.0 10.0 10.0 10.0 0.0010 10.0 10.0 10.0 10.0 10.0 10.0 0.0010 10.0 0.0010 10.0 0.0010 2.3452249219367474 10.0 10.0 10.0 10.0 10.0 10.0 0.0010 10.0 10.0 10.0 10.0 10.0 10.0 10.0 10.0 10.0 10.0 0.1524796284740444 10.0 0.0010 0.0010 10.0 10.0 0.0010 
0.0010 0.0010 0.0010 0.0010 0.0010 0.0010 0.0010 6.70360055907113 9.950005 0.0010 10.0 10.0 10.0 10.0 10.0 10.0 10.0 10.0 10.0 10.0 10.0 10.0 10.0 10.0 10.0 10.0 10.0 10.0 10.0 10.0 10.0 10.0 10.0 10.0 9.950005 10.0 10.0 10.0 10.0 10.0 10.0 10.0 10.0 10.0 10.0 10.0 10.0 10.0 10.0 10.0 10.0 10.0 10.0 9.950005 10.0 9.950005 10.0 10.0 10.0 10.0 
0.0010 2.6310623828434094 0.0010 0.0010 0.00149303178526717 0.001526728781062857 0.3847462528987941 0.0010 0.660658953903277 10.0 9.066164502242462 10.0 10.0 10.0 9.923763039119896 10.0 10.0 10.0 10.0 10.0 10.0 10.0 10.0 6.580421186930945 10.0 9.999583962191116 10.0 10.0 10.0 10.0 0.6949276679047256 10.0 10.0 10.0 10.0 10.0 10.0 10.0 10.0 10.0 10.0 10.0 10.0 10.0 10.0 10.0 10.0 10.0 10.0 10.0 10.0 10.0 7.799323065413047 10.0 10.0 10.0 10.0 9.781663173500329 10.0 10.0 
0.0010 1.640003370047451 0.0010 0.0010 0.0010 0.0010 0.0010 0.0010 0.7665795638028747 10.0 9.882547773724646 10.0 10.0 10.0 10.0 10.0 10.0 10.0 10.0 10.0 10.0 10.0 10.0 7.782692985217743 10.0 10.0 10.0 10.0 10.0 10.0 1.122033520590258 10.0 9.595886621286173 9.883811125646018 10.0 10.0 10.0 10.0 10.0 10.0 10.0 10.0 10.0 10.0 10.0 10.0 10.0 10.0 10.0 10.0 10.0 10.0 10.0 10.0 10.0 10.0 10.0 10.0 10.0 10.0 
0.0010 10.0 0.0010 0.0010 0.0010 0.0010 0.0010 8.192042663743369 0.001631999934145913 1.1492489813296565 10.0 10.0 10.0 10.0 10.0 10.0 10.0 10.0 10.0 10.0 10.0 10.0 10.0 10.0 10.0 9.991124605011118 10.0 10.0 10.0 10.0 10.0 10.0 10.0 10.0 10.0 10.0 10.0 10.0 10.0 10.0 10.0 10.0 10.0 10.0 10.0 10.0 10.0 10.0 10.0 10.0 10.0 10.0 10.0 10.0 10.0 10.0 10.0 10.0 10.0 10.0 
0.0010 0.0010 0.0010 0.0010 0.0010 0.0010729512104567377 0.0010 0.0010 0.8925097116217355 8.500687618110685 5.024659588282692 10.0 10.0 10.0 10.0 10.0 10.0 10.0 10.0 9.961898291164749 10.0 10.0 10.0 1.9219563525991603 10.0 10.0 10.0 10.0 10.0 10.0 5.836132424108277 10.0 10.0 9.793746299644075 9.99991706487308 10.0 10.0 10.0 9.982679234904698 10.0 10.0 10.0 9.999999906984447 10.0 10.0 10.0 10.0 10.0 10.0 10.0 10.0 10.0 8.79322389127117 9.999976487328647 6.229525466186374 8.869127507686436 10.0 9.982801397049492 10.0 10.0 
0.0010 0.0010 0.0010 0.0010 0.0010 0.0010 0.0010 0.0010 0.7140416478125472 10.0 6.4727837535597335 10.0 10.0 10.0 10.0 10.0 10.0 10.0 10.0 10.0 10.0 9.974388818351656 9.994230234291024 8.5207086945868 10.0 9.946009628234377 10.0 10.0 10.0 10.0 0.0010 10.0 10.0 10.0 10.0 10.0 10.0 10.0 10.0 10.0 10.0 10.0 10.0 10.0 10.0 10.0 10.0 10.0 10.0 9.969712769416732 10.0 10.0 10.0 10.0 10.0 10.0 10.0 10.0 10.0 10.0 
0.0010 0.0010 0.0010 0.0010 0.0010 0.0010 0.0010 4.6379425120564 0.0010 5.325525008715722 10.0 10.0 10.0 10.0 10.0 10.0 10.0 10.0 10.0 10.0 10.0 10.0 10.0 10.0 10.0 10.0 10.0 10.0 10.0 10.0 7.00209876148384 10.0 10.0 10.0 10.0 10.0 10.0 10.0 10.0 10.0 10.0 10.0 10.0 10.0 10.0 10.0 10.0 10.0 10.0 10.0 10.0 10.0 10.0 10.0 10.0 9.921924302469794 10.0 10.0 10.0 10.0 
10.0 8.23158256816292 0.0010 0.0010 0.0010 0.0010011983184853453 0.0010 9.334764243175991 0.0010 0.0010 10.0 0.0010 6.849620524232491 0.0010 10.0 0.15360572121604488 10.0 10.0 0.0010 10.0 0.0010 10.0 10.0 0.0010 10.0 10.0 0.0010 0.0010 10.0 0.0010 0.0010 0.0010 0.0010 0.0010 0.0010 0.0010 0.20409632303773773 0.0010 0.0010 10.0 0.0010 0.0010 0.0010 10.0 0.0010 0.0010 0.0010 0.10675005881217103 10.0 10.0 8.322878378359338 9.906263431101566 1.732451293463689 0.0010 0.018073790694133507 0.0010 0.0010 9.800247437207965 0.0010 0.0010 
2.382872650982578 10.0 0.0010 0.0010 0.0010 0.0010 0.0010 10.0 0.0010 0.0010 10.0 0.0010 9.898869233193308 0.0010 10.0 10.0 9.999524519582076 10.0 10.0 10.0 10.0 10.0 9.931854581998813 0.0010 9.769508975508627 9.968484560338814 9.99993900855975 9.999852407433234 10.0 9.989858961014633 0.0010 9.988355732080015 0.0010 10.0 0.0010 0.0010 10.0 9.999743885908373 7.4379618251986495 9.976190348464028 9.999882697428184 10.0 0.0010 9.94817610453698 10.0 10.0 9.991992308949184 10.0 10.0 10.0 10.0 10.0 9.220570359005455 0.0010 10.0 0.0010 0.0010 10.0 9.999968727954489 0.0010 
0.0016393263094671043 0.4524230497927811 0.0012934096647843783 0.0010218359214346768 0.001017240367588077 0.0010485919938815263 1.1934237489956623 0.008033416241388865 0.6359001333378962 9.852513929669549 9.85902576616195 9.99512349968145 9.997098082184722 9.99874477496413 9.998840709736447 9.999287122680665 9.998451548941363 9.999620210209768 9.998017728651666 9.997087081790914 9.999267542031694 9.99926580865689 9.988719686408217 5.839100893752251 9.999618672713039 9.996292549203856 9.999020912349328 9.998875815909457 9.99962374349222 9.999587131542686 1.7609793033950272 9.998945139853873 8.688580344672097 9.74333683816576 9.999183217978826 9.99889188676288 9.99915530713106 9.999251764374874 9.99240493381865 9.96204244197529 9.999036400726947 9.999070707266549 9.985817423280798 9.999897255637658 9.999051655734036 9.999397049873933 9.999735634121489 9.999167284067534 9.998525470729934 9.99685030809776 9.999061311706892 9.999174772641611 7.558149092461336 9.99740493909686 9.648343613427693 7.830984025450006 9.998969954961964 8.725616104103025 9.999606469430008 9.999622392435917 
10.0 6.542425424104039 0.0038170327631010586 0.006224763577697915 0.0010231111507957792 0.0023887634525429874 0.012231055797193885 4.671846423092083 0.03946009098006942 0.0010 8.219234896997195 1.977401840594983 9.451109213843075 4.881321883769437 9.501571659304084 0.0010 9.341064724412858 5.934719751073718 0.0010 9.998355483348368 0.0010 5.948014006584442 9.52371074807312 5.381528047531566 9.51131934792152 9.999347940122265 0.0010 0.0010 4.626076457704463 0.0010 4.405888297373269 0.0010 0.0010 3.684949750453139 0.0010 5.546781040671183 0.0010 3.8051244306700056 4.351308049240906 7.32261046184043 2.649058477000503 0.0010 0.0010 8.266740126798707 0.0010 9.97702071264549 0.0010 9.593574881835542 8.821057842139792 9.543506683827438 7.882565801623985 1.3173210500157233 0.0010 0.0010 0.38634824289245895 0.0010 0.0010 0.0010 0.0010 0.0010 
0.0010 1.9116495348247105 0.0010 0.0010 0.0010 0.0010000324564263174 0.006968571546789196 0.0010 0.6861926936360055 10.0 9.839281776496891 10.0 9.999814078208322 10.0 10.0 10.0 10.0 10.0 10.0 10.0 10.0 10.0 10.0 5.977430072259137 10.0 10.0 10.0 10.0 10.0 10.0 3.4537490387416847 10.0 10.0 9.953785177831996 10.0 10.0 10.0 10.0 10.0 10.0 9.999165200453625 10.0 10.0 9.999945782019877 10.0 10.0 10.0 10.0 10.0 9.999646119717442 10.0 10.0 10.0 10.0 9.976993158728721 10.0 10.0 9.928778470411597 10.0 10.0 
4.340133888317077 10.0 0.001200355491383542 0.001165188442745577 0.0013778349277412344 0.0011984918282148056 0.0010 10.0 0.0010 0.0010 10.0 0.0010 9.997648333997663 0.0010 9.988308984365215 9.998801538501766 10.0 9.971251353068293 9.998671319000284 9.990772897553317 9.998808238353883 9.996891694694577 9.998124446158046 0.0010 9.990479426286859 9.981261816963764 9.78178308165919 9.674874204207041 9.996745544199518 9.584567384422646 1.9701402704187503 9.735397960271198 0.0010 10.0 0.0010 0.0010 9.998412324168607 9.548351733092307 6.399998295978523 10.0 9.964628772108364 9.998321729026122 0.0010 9.999912684860295 7.495788301879787 10.0 9.990574070933736 9.99823583943502 10.0 9.995186620076616 9.996066978817806 9.995918555808759 10.0 0.0010 10.0 0.0010 0.0010 0.0010 9.679546926629685 0.0010 
0.0010 4.14439358270108 0.0021752077056956982 0.0010 0.001857809320138452 0.0010 1.6598836545167845 0.0010 0.768136185306164 10.0 10.0 10.0 9.997550161907702 10.0 9.994627553247637 10.0 9.994749513762295 10.0 10.0 10.0 10.0 10.0 9.999996907952132 9.898506591134034 9.999257314233702 10.0 10.0 10.0 10.0 10.0 0.09670717770347936 10.0 9.976595994122578 10.0 10.0 10.0 10.0 10.0 10.0 10.0 10.0 10.0 10.0 10.0 10.0 10.0 10.0 10.0 10.0 10.0 9.980943754054286 10.0 4.8584875163096815 10.0 10.0 10.0 10.0 8.75140347434198 10.0 10.0 
1.956202167597437 0.0010 0.0013301161847591976 0.0010 0.0010 0.0010 0.019744686484228235 9.226692545780987 10.0 0.0010 10.0 9.941635289895071 9.99194288068114 10.0 9.922157106010305 10.0 10.0 10.0 10.0 9.997169008464768 10.0 10.0 9.998499670091492 10.0 10.0 9.999799391190157 10.0 10.0 10.0 10.0 10.0 10.0 9.696357534969934 10.0 9.053929487245352 10.0 10.0 9.648300148289849 10.0 10.0 10.0 10.0 10.0 10.0 10.0 10.0 10.0 10.0 9.999993389039371 10.0 10.0 10.0 10.0 8.958055337712306 10.0 10.0 10.0 9.883726774261897 10.0 9.949683148263942 
0.0010 0.0010 0.0010 0.0010 0.0010 0.0010 0.0010 4.785362920612689 10.0 0.0010 10.0 10.0 10.0 10.0 10.0 10.0 10.0 10.0 10.0 10.0 10.0 10.0 10.0 10.0 10.0 10.0 10.0 10.0 10.0 10.0 10.0 10.0 10.0 10.0 10.0 10.0 10.0 10.0 10.0 10.0 10.0 10.0 10.0 10.0 10.0 10.0 10.0 10.0 10.0 10.0 10.0 10.0 10.0 10.0 10.0 10.0 10.0 10.0 10.0 10.0 
0.0010176201538377638 7.736710318619069 0.0010449613608875658 0.001167000855351598 0.0010201334568486146 0.0010048057435553912 0.7326778324259751 0.001262966952955258 1.0744442323970531 8.088863833035637 9.844723883838876 9.99727131511351 9.999995782210028 9.999976200111153 9.988389294085499 9.999998919094391 9.999299193264774 9.999924910452176 9.999998103749833 9.993744000761653 9.999998540455339 9.99999859652223 9.999921587036633 8.079704460858952 9.99999816413549 9.993842483531944 9.999994190349485 9.999994167227188 9.999998897595413 9.999994445934977 3.538172974497152 9.999985860244065 8.990767199295636 9.877709661558578 9.999975749016784 9.999976299206503 9.999998636020276 9.99999416769371 9.999223418027704 9.999482762971088 9.999899930577206 9.999999047682875 9.970042062085984 9.997737675134374 9.999994152851047 9.999999344230238 9.999994599339391 9.999999410094837 9.997559987684959 9.999998699342452 9.999997007304312 9.999999756860118 9.217764914386144 9.999974754356007 9.848298500588902 9.936512781027627 9.99997541327357 9.868492727574525 9.999994168270058 9.999678025382194 
0.0026685333649615834 1.9244336812819332 0.0010 0.0010 0.0010 0.0010 0.0010 0.0010 0.6440549970891235 9.962170705369623 8.685830155444155 10.0 9.999979713957185 9.999827469085506 9.999811866452315 10.0 10.0 10.0 10.0 9.999576338830131 10.0 9.999928422207248 10.0 5.000500000000001 9.999975434802142 9.999950853988416 10.0 10.0 10.0 10.0 2.65110921389344 10.0 9.999081003573023 9.998373541370231 10.0 10.0 10.0 10.0 10.0 10.0 10.0 10.0 10.0 10.0 10.0 9.999953765658704 10.0 10.0 10.0 9.989178270316346 9.993594765246096 10.0 9.999163962306273 10.0 9.999569397969298 5.000500000000001 10.0 10.0 10.0 9.999779894422502 
0.0010481713876558346 6.88321353923231 0.011643140818135417 0.0010 0.0010319785727632474 0.0010 0.8891903162149789 0.0010000011861833063 0.8451405337661647 6.484160533677931 9.956261184696494 9.967317717721132 9.998067138184197 9.99999999879472 9.8808582431966 9.995978126069103 9.999998348412854 9.999957699561923 9.999971040547846 9.989255619215594 9.999960942292986 10.0 9.999968435084373 6.882887708079473 9.991539735373424 9.99998099183228 9.999986895781475 9.999955162622479 9.98223058025257 9.999489747273719 0.0010 9.999968789298523 7.716364199721731 9.998459889804634 9.999964210865123 9.999980252345779 9.999969734435775 9.999969729053342 9.999600006146185 9.99928268762444 9.999929291179173 9.999963574536535 9.994031016065742 9.999949351648763 9.999967902722423 9.999231558148631 9.99995403177172 9.982643748185822 9.996617103087745 9.997408372418462 9.995209699721862 9.999943907154256 10.0 9.998073564657295 9.9999967312465 9.935493722912943 9.999955212859078 9.91197750463455 9.999955559637607 9.999955577341062 
3.0616944355680245 0.0010 0.0010 0.0010 0.0010 0.0010 0.0010 9.307523190104142 8.377704887026317 0.0010 10.0 10.0 10.0 10.0 10.0 10.0 10.0 10.0 10.0 10.0 10.0 10.0 10.0 10.0 10.0 10.0 10.0 10.0 10.0 10.0 10.0 10.0 10.0 10.0 1.1300348526009278 10.0 10.0 10.0 10.0 10.0 10.0 10.0 10.0 10.0 10.0 10.0 10.0 10.0 10.0 10.0 10.0 10.0 10.0 1.1092836750727213 10.0 10.0 10.0 10.0 10.0 10.0 
0.0010 0.056252067283729126 0.012689965139827297 0.0010024039893260456 0.0010 0.0010 0.23270962334424788 0.08270532533706251 0.0010 10.0 10.0 10.0 10.0 10.0 10.0 10.0 9.999831857133548 9.991061302111293 10.0 9.999994205063127 10.0 10.0 10.0 0.646124432263032 10.0 10.0 10.0 10.0 10.0 10.0 5.8100891529864915 10.0 10.0 10.0 10.0 10.0 10.0 10.0 9.928000512144063 10.0 10.0 10.0 10.0 10.0 10.0 10.0 10.0 9.999966039715847 9.992386553699559 10.0 10.0 10.0 10.0 10.0 10.0 10.0 10.0 10.0 10.0 10.0 
0.0010 8.180689175031592 0.0010 0.0010002624609889755 0.0010 0.0010 1.7533795610184322 0.0010 0.8819718483312068 6.239243895638815 10.0 10.0 10.0 10.0 9.992789225621975 10.0 10.0 10.0 10.0 9.999995017592804 10.0 10.0 10.0 6.735553632551326 10.0 10.0 10.0 10.0 10.0 10.0 0.0010 10.0 6.5855904396983505 10.0 10.0 10.0 10.0 10.0 10.0 10.0 10.0 10.0 10.0 9.98932039853051 10.0 10.0 10.0 10.0 9.999281897633209 10.0 10.0 10.0 9.966562117466442 10.0 10.0 10.0 10.0 9.99482717877872 10.0 10.0 
0.0010 9.68871239065725 0.0010 0.0010 0.0010 0.001112322444845072 0.004032837044195401 7.485975956277314 0.006221891516165676 0.8005346966210456 10.0 10.0 10.0 10.0 10.0 10.0 10.0 10.0 10.0 10.0 10.0 10.0 10.0 10.0 10.0 10.0 10.0 10.0 10.0 10.0 10.0 10.0 7.941685453332531 10.0 10.0 10.0 10.0 10.0 10.0 10.0 10.0 10.0 10.0 10.0 10.0 10.0 10.0 10.0 10.0 10.0 10.0 10.0 10.0 10.0 10.0 10.0 10.0 10.0 10.0 10.0 
0.0010 8.439443941149412 0.032751077403144466 0.0010869705392122639 0.0010 0.0010499499186878516 2.1990147929077377 0.0010 1.014082088249625 5.117119856285423 8.498214372788752 10.0 10.0 10.0 10.0 10.0 10.0 9.370665184983267 10.0 10.0 10.0 10.0 10.0 5.619202079133206 10.0 10.0 10.0 10.0 10.0 10.0 1.7200702045232954 10.0 8.045276572194544 9.248998530788622 10.0 9.99963498784193 10.0 10.0 10.0 10.0 10.0 10.0 10.0 10.0 10.0 10.0 10.0 10.0 9.999993326783677 10.0 10.0 10.0 5.961509230336009 10.0 9.387800813800709 7.740975375543096 10.0 9.355263461937188 10.0 10.0 
0.002858991931373631 0.0010 0.0010 0.0010 0.0010 0.0010 0.8187111989121204 0.0010 0.4600561359052673 10.0 10.0 10.0 9.999872021786162 9.998776823087214 10.0 9.999712981670411 10.0 10.0 9.999732377122884 10.0 9.99972993596148 10.0 9.963024439164437 8.173278234273104 10.0 10.0 9.999124686303302 9.999734232537524 9.999853234410834 9.999130586824824 0.5994996306042149 10.0 5.254495296338337 9.932511367140167 10.0 9.999265920447213 9.999743942077448 10.0 9.968704882441106 9.985126966157999 10.0 9.99974863897473 9.999403727379015 10.0 9.999706535930901 9.99990439668946 9.999767477466898 9.999553293785526 10.0 10.0 9.999686464774388 9.999695118200538 10.0 10.0 10.0 8.01130682077403 9.99885648215428 7.059024553546308 9.99913639155904 9.999148692771826 
0.0010 2.087816534022353 0.0010 0.0010095019153759717 0.0010 0.0010 0.0010 0.0010 0.6076021898165989 9.548371523358787 10.0 9.488707590367158 10.0 10.0 10.0 10.0 9.99952131162229 9.998833658898118 10.0 10.0 10.0 10.0 10.0 9.600448391240603 10.0 9.997197087693506 10.0 10.0 10.0 10.0 0.0010 10.0 10.0 10.0 10.0 10.0 10.0 10.0 9.98796273996396 10.0 10.0 10.0 10.0 9.99553185908651 10.0 10.0 10.0 10.0 9.985643955607937 10.0 10.0 10.0 10.0 10.0 10.0 10.0 10.0 10.0 10.0 10.0 
0.0015659411680048836 0.0010 0.0010666681770632692 0.0010 0.0010000944775385876 0.0013236893204387552 6.923336658664391 0.0010 0.0010 10.0 9.9781037377235 10.0 9.999974566642626 10.0 10.0 9.999980944668756 10.0 10.0 9.999980021713684 9.999526616933865 9.999982449008046 9.999964086324104 10.0 0.0010 10.0 9.999951804649287 9.999429526952525 9.99998385630139 9.999971307273237 9.999424829064642 3.0776633413356094 9.999414574503936 10.0 10.0 10.0 9.999415007597959 10.0 10.0 9.99948196229383 8.8495622034161 10.0 9.999979972099057 10.0 10.0 9.99997266721193 9.99996700466677 9.999969727311818 9.999984108164124 10.0 9.999974206298317 9.999969668316643 9.999972019719214 3.0776633413356094 10.0 9.967183167346791 2.526656014088896 10.0 10.0 9.99942378524887 10.0 
0.0010 0.0010 0.0010 0.0010 0.0010 0.0010 0.0010 6.336417542075984 0.0010 9.931391329294588 10.0 10.0 10.0 10.0 10.0 10.0 10.0 10.0 10.0 10.0 10.0 10.0 10.0 10.0 10.0 10.0 10.0 10.0 10.0 10.0 6.328366402657009 10.0 10.0 10.0 10.0 10.0 10.0 10.0 10.0 10.0 9.99554964263751 10.0 10.0 10.0 10.0 10.0 10.0 10.0 10.0 10.0 10.0 10.0 10.0 10.0 10.0 10.0 10.0 10.0 10.0 10.0 
0.0010 4.953516582014707 0.0010 0.0010 0.0010 0.0010 0.43451139873216676 0.0010 0.6687617516525566 5.040235813814619 10.0 10.0 9.999388070298552 10.0 10.0 10.0 9.996419992386127 10.0 10.0 10.0 10.0 10.0 10.0 5.388770167109054 9.933935304209426 9.994841335231214 10.0 10.0 10.0 10.0 3.7453914653062803 10.0 8.85133150439887 10.0 10.0 10.0 10.0 10.0 10.0 10.0 10.0 10.0 10.0 10.0 10.0 9.914759909234611 9.99896668849802 10.0 10.0 9.996442872545549 10.0 10.0 4.979812324123725 10.0 10.0 9.163382187976872 10.0 9.790681896702672 10.0 10.0 
1.2652692042075893 0.0010 0.0010 0.0010 0.0010 0.0010 0.0010 8.749971936340343 10.0 0.0010 10.0 9.41861841020574 9.72175282538757 10.0 10.0 10.0 10.0 10.0 10.0 9.971687312310443 10.0 10.0 10.0 10.0 9.969919559553041 10.0 10.0 10.0 10.0 10.0 10.0 10.0 4.605528120484906 10.0 10.0 10.0 10.0 10.0 10.0 10.0 10.0 10.0 10.0 10.0 10.0 10.0 10.0 10.0 10.0 10.0 10.0 10.0 10.0 10.0 10.0 10.0 10.0 9.971985944501734 10.0 10.0 
0.0010 1.942671085754219 0.0016919126341854644 0.0010503049130604902 0.0014751153643607381 0.001168104056404946 0.1558578718073786 0.0010 0.5439033305763216 8.176813526679819 9.87730598844347 9.998818972483086 10.0 10.0 9.918683673541452 9.99913522323904 9.998995261658768 9.999455114268601 9.999355596081438 9.954727912465867 10.0 9.999515414540287 9.997773492055247 6.3421540256999975 10.0 9.998190216982657 9.99868415280022 10.0 10.0 10.0 1.0982711766274518 10.0 9.188118291742814 10.0 10.0 10.0 9.999467022557573 10.0 10.0 9.99966105755221 9.847564762848414 9.999509625367125 10.0 9.968136980944365 10.0 9.928298755555517 9.997147080561264 9.998683687637161 9.984652411455995 10.0 10.0 9.97738309412644 10.0 10.0 10.0 8.177768368889659 10.0 9.786638952457045 9.997082214838997 10.0 
0.0010 10.0 0.0010 0.001060093902661697 0.004521011349260251 0.0010 0.0010 0.0010 1.2334914236273173 7.883894705747891 10.0 10.0 10.0 10.0 10.0 10.0 10.0 10.0 10.0 10.0 10.0 10.0 10.0 8.66969240121415 10.0 10.0 10.0 10.0 10.0 10.0 5.245221559743251 10.0 7.892220333473626 10.0 10.0 10.0 10.0 10.0 10.0 10.0 10.0 10.0 10.0 10.0 10.0 10.0 10.0 10.0 10.0 10.0 10.0 10.0 10.0 10.0 10.0 10.0 10.0 10.0 10.0 10.0 
4.510787582658311 10.0 0.0010 0.0010 0.0010 0.0010 0.0010 10.0 0.0010 0.0010 10.0 0.0010 9.943928038315589 0.0010 10.0 9.70806849246512 9.934278929223833 9.992523799854286 9.90574973924548 9.81811740825087 9.886722099006272 10.0 9.797209912143575 0.0010 9.791007678360035 9.971358155904808 9.933375967897376 9.933456811153503 9.961815119573851 9.941973293927823 0.05090974348277921 9.933446086330031 0.0010 9.825517779401562 0.0010 0.0010 9.952764795792842 9.933398744770335 9.942297199900246 10.0 9.933245845145148 9.903484374192905 0.0010 10.0 9.933437361439188 9.946486121787272 9.933689383670412 9.914668865623263 9.84075410977894 10.0 10.0 10.0 9.747247452789868 0.0010 9.924753648521602 0.0010 0.0010 10.0 9.980863513475862 0.0010 
0.0028868715698597593 10.0 0.0011161054387651 0.0012013852954282638 0.0010 0.0010 2.744251277310053 0.0010 1.0351728644270168 6.197393161808396 9.999987380207608 9.994907101132211 10.0 9.999059978249427 10.0 9.999990731602143 9.928403406796988 9.986807496529542 9.999991255136143 9.91639702046438 9.999977389440527 9.99048940218392 9.992006354771817 6.439527913404209 10.0 10.0 9.999856247933186 9.999971361730532 9.57022598016034 10.0 0.0010 9.999882996499222 8.404220410084013 9.997357383847373 9.998244262193348 9.99990516507697 9.999926180684152 9.999958394737574 9.999878896005576 9.687932851025192 10.0 9.999992357406429 9.999609228064346 9.895822171203335 9.999970884005803 10.0 10.0 9.999880455454132 9.804515030143762 10.0 10.0 10.0 9.990036584004047 9.999130734739923 9.999993786840884 4.5002228424038595 9.999037164278048 10.0 9.99986082443185 9.999035725652227 
0.6832108072823058 10.0 0.03221186695827329 0.0011410554099699382 1.2317970031693406 0.002413896930820443 0.0010 10.0 0.0010 0.0010 5.500782207636206 8.395180591148613 10.0 9.96228198772881 10.0 10.0 10.0 10.0 10.0 10.0 10.0 9.995534335770184 9.991183410592225 0.0010 9.978907827287129 9.815896546083776 9.918797104069021 10.0 10.0 9.98586334853371 10.0 10.0 0.0010 2.9895905943806302 9.58117671777916 9.91098125520816 10.0 10.0 9.911132726004647 10.0 10.0 10.0 9.991966767546666 9.854952448407666 9.992286863961901 9.867553753152118 10.0 9.998287940207172 9.82651210580157 9.993542905938666 10.0 10.0 7.26395017330639 10.0 4.839609707834463 0.0010 9.879842220303944 0.0010 9.97814367229538 9.828749689563262 
10.0 10.0 0.0010 0.0010494690200650036 0.0010 0.0010 0.0010 10.0 0.0010 0.0010 10.0 0.0010 10.0 0.0010 10.0 1.9616453378679077 10.0 9.812873413877055 1.7460792436374097 10.0 1.4989970009874507 10.0 9.869576839905783 0.0010 10.0 10.0 0.0010 0.0010 10.0 0.0010 0.0010 0.0010 0.0010 4.750735937292363 0.0010 0.0010 2.018882644260589 0.0010 0.0010 10.0 9.640467007448509 1.7326040503100155 0.0010 10.0 0.0010 2.0015878189554384 3.6170172734767876 1.8965904402780893 10.0 9.638692055338224 9.636931674775703 1.0494901903913045 0.0010 0.0010 1.9561725868435094 0.0010 0.0010 1.0517387517913153 0.0010 0.0010 
0.0010 4.60722029402665 0.0010022053431309322 0.0012595266895248454 0.001741219866292046 0.00100112074078648 1.4026144438671018 0.0010 0.7659323753344459 10.0 10.0 9.956857969987118 10.0 10.0 9.896123296766843 10.0 9.999771930482831 10.0 10.0 10.0 10.0 10.0 9.999364527661868 9.218140461674858 9.999762409843674 9.999990971271382 10.0 9.857350320314067 9.999504211584556 10.0 0.0010 10.0 9.71596512356566 9.995765936603064 10.0 10.0 10.0 9.999571784694112 10.0 9.999985014774076 10.0 9.978707562865779 10.0 10.0 10.0 9.999985598614513 10.0 9.999671064880578 10.0 10.0 10.0 10.0 5.007723240110181 10.0 10.0 10.0 10.0 9.91953509070833 10.0 10.0 
0.0010 0.5824341822820556 0.0012876196241982058 0.0010 0.0010 0.0010 0.0010 0.0010 1.0659030260944622 10.0 10.0 9.91765438604804 10.0 9.99505030278186 10.0 10.0 9.999864937641167 9.99398128654485 10.0 10.0 10.0 10.0 10.0 2.5798196239037656 10.0 9.99998362816741 10.0 10.0 10.0 10.0 5.887266074035258 10.0 10.0 9.643598269174696 9.997389720651638 10.0 10.0 10.0 10.0 9.999328523273348 10.0 10.0 9.997117222013665 9.999718371348118 10.0 10.0 10.0 10.0 9.998903925426552 10.0 10.0 10.0 10.0 9.993924018490263 10.0 3.0481268296016824 9.990508977904927 10.0 10.0 9.995006570231375 
0.0010 5.785427468047547 0.0010 0.0010 0.0010 0.0010 0.0010 0.0010 0.964766251910082 10.0 10.0 10.0 10.0 10.0 10.0 10.0 10.0 10.0 10.0 10.0 10.0 10.0 10.0 10.0 10.0 10.0 10.0 10.0 10.0 10.0 0.0010 10.0 10.0 9.992609284765038 10.0 10.0 10.0 10.0 10.0 10.0 10.0 10.0 10.0 10.0 10.0 10.0 10.0 10.0 10.0 10.0 10.0 10.0 7.605386931346491 10.0 10.0 9.790087802264468 10.0 10.0 10.0 10.0 
0.8198892272624477 0.0010 0.0010 0.0010 0.0010 0.0010 0.0010 8.642639855865893 10.0 0.0010 10.0 9.62932141736346 9.821466003793832 9.997896919388339 10.0 10.0 9.999600942078306 10.0 10.0 10.0 9.999999460085213 10.0 10.0 10.0 9.980735084434437 10.0 9.991058898274437 9.990122989430027 9.999139583545205 9.990383729886572 10.0 9.989839132575806 6.749088899644873 9.99415953038999 9.99789691908522 9.99789692269849 10.0 9.989850768018469 9.990709752853158 9.998342790601914 10.0 10.0 9.997896918125303 10.0 10.0 10.0 9.991725038044143 9.993918939054211 10.0 9.99998631803942 9.999988157657732 10.0 9.999694810704524 9.997896922232915 10.0 10.0 9.997896922474713 10.0 9.991765825970276 9.99789691856488 
3.761014072270427 0.0010 0.0010 0.0010 0.0010 0.0010 0.0010 10.0 9.601838118511218 0.0010 9.993119581099846 7.98947071233317 9.170586060046 10.0 10.0 10.0 10.0 10.0 10.0 9.915194393167603 10.0 10.0 10.0 10.0 9.930633723714873 10.0 10.0 10.0 10.0 10.0 10.0 10.0 0.0010 9.864950036375925 10.0 10.0 10.0 10.0 10.0 10.0 10.0 10.0 10.0 10.0 10.0 10.0 10.0 10.0 10.0 10.0 10.0 10.0 10.0 9.982873279774148 9.800353514306895 10.0 10.0 9.988431232651841 10.0 10.0 
4.142876097250415 0.0010 0.007374913017183768 0.0010 0.0010 0.0010 0.0010 9.046749959478788 7.409928606461202 0.0010 10.0 9.415637661605285 10.0 10.0 10.0 10.0 10.0 10.0 10.0 10.0 10.0 10.0 10.0 10.0 10.0 10.0 10.0 10.0 10.0 10.0 3.718648970198335 10.0 10.0 10.0 10.0 10.0 10.0 10.0 10.0 10.0 10.0 9.988667876183143 10.0 10.0 10.0 10.0 10.0 10.0 10.0 10.0 10.0 10.0 10.0 10.0 10.0 10.0 10.0 10.0 10.0 10.0 
10.0 7.373753194549581 0.0010 0.002690885757469493 0.003661559674465089 0.0010666045362365552 0.0010 6.338410738838237 0.0010 0.0010 10.0 0.0010 10.0 0.0010 5.000166518145206 0.0010 9.998097962099877 10.0 0.0010 9.318309505117941 0.0010 10.0 10.0 0.5228817879080903 5.743138247384775 10.0 0.0010 0.0010 5.8129842559009495 0.0010 0.44571875420271834 0.0010 0.0010 6.044856507632305 0.0010 0.0010 0.0010 0.0010 0.0010 7.024830368960179 3.4414102739429095 0.0010 0.0010 8.821963374268854 2.093268190035624 0.0010 0.0010 0.0010 7.801805135207548 9.020841934248136 3.907921512374663 4.598381105191801 2.5291436841317316 0.0010 0.0010 0.0010 0.0010 4.830933173863687 0.0010 0.0010 
0.0010 1.583250832491157 0.0010 0.0010 0.0010 0.0010 0.0010 0.0010 0.7972197352092746 10.0 9.774789179155245 10.0 10.0 10.0 10.0 10.0 10.0 10.0 10.0 10.0 10.0 10.0 10.0 7.587105505761988 10.0 10.0 10.0 10.0 10.0 10.0 0.0010 10.0 9.614367465489616 9.796803453793812 10.0 10.0 10.0 10.0 10.0 10.0 10.0 10.0 10.0 10.0 10.0 10.0 10.0 10.0 10.0 10.0 10.0 10.0 10.0 10.0 10.0 10.0 10.0 10.0 10.0 10.0 
0.001440466635032083 6.343176949431595 0.0012235961769169075 0.0010506989598911098 0.0010437831221783024 0.0010284962307513614 0.0015626895448729722 0.0010670476865564076 0.9843253943391388 9.898042957485838 9.985917557799889 9.999661813653582 9.999688095718568 9.999676669844211 9.999764739750598 9.999514389904773 9.998097902638326 9.9997646422882 9.999271522281935 9.999954433365717 9.999559219297192 9.999572314305329 9.99806320791766 9.629253478127856 9.999538658708635 9.998657662365888 9.99955004676119 9.999559082186352 9.99958723182175 9.999549184139209 1.2969823091806647 9.999260412137744 9.968287136010277 9.987159530613077 9.999552255402499 9.999475327128845 9.999559365066828 9.999669722832376 9.227148925770521 9.997625608653443 9.998272559877318 9.99928245297523 9.999556219230714 9.996409449705752 9.9995599021978 9.999821745386884 9.999202944197085 9.989187693260085 9.99997786030783 9.999769218893352 9.99912115104949 9.999504664220282 9.501835815483949 9.999582280313405 9.952958070084952 9.999372464986084 9.99955066782328 9.999740937493872 9.99938690000623 9.999553681396625 
0.0010 10.0 0.0010 0.0010 0.0010 0.0010 0.0010 7.155692734373552 0.0010 0.0010 10.0 10.0 10.0 10.0 10.0 10.0 10.0 10.0 10.0 10.0 10.0 10.0 10.0 3.3337704502712007 10.0 10.0 10.0 10.0 10.0 10.0 1.5340304008897823 10.0 7.207699215107897 10.0 10.0 10.0 10.0 10.0 10.0 10.0 10.0 10.0 10.0 10.0 10.0 10.0 10.0 10.0 10.0 10.0 10.0 10.0 10.0 10.0 10.0 0.0010 10.0 10.0 10.0 10.0 
0.04858130407160377 10.0 0.0011753366662952526 0.0012500310153646644 0.0010761605997497696 0.001138012667431084 3.1599039621065863 0.0010 1.0529892366078406 5.564645677298184 9.876260371111666 9.78932272508857 9.980736915774028 9.797956474467282 9.987968855504075 9.948166893282014 9.980187038076478 9.954294837002472 9.951394973836596 9.99674836275777 9.951043618989546 9.953240932699666 9.978481773568731 9.667842652252864 9.978275454897245 9.996944258683245 9.95145697200103 9.951457285715705 9.9519220318394 9.951807758480586 1.243578352670354 10.0 8.110790647967194 9.89489734113766 9.864487015742561 9.795942150609136 9.951469619160497 9.951777747248512 10.0 9.956339042940245 9.951614978025882 9.951189365875749 9.797956085549227 9.965568609305299 9.955482822747447 9.999135682614588 9.96326385372974 9.9805295721014 9.973779341357035 9.942706784553069 9.957178910975605 9.951326576149 9.90589874353424 9.881205036879912 9.4523806584743 6.224805406434491 9.797043355710924 9.9534676485506 9.952795813728695 9.797572194982127 
0.0010 0.0010 0.0020043122674290653 0.0010754397907845625 0.0010 0.0010 10.0 0.0010 0.0010 5.041251660078382 0.0010 10.0 10.0 10.0 9.980681741935346 10.0 10.0 10.0 10.0 9.964211595645047 10.0 10.0 10.0 0.0010 10.0 10.0 10.0 10.0 10.0 10.0 1.5727118688684252 10.0 0.0010 10.0 10.0 10.0 10.0 10.0 10.0 9.999918384391608 10.0 10.0 10.0 10.0 10.0 10.0 10.0 10.0 10.0 9.981701275827085 10.0 10.0 10.0 10.0 10.0 0.0010 10.0 10.0 10.0 10.0 
0.0011174356996741326 1.4614707791376 0.0010 0.0010 0.0010768166903917312 0.0010 0.31861280878359816 0.0010 0.007026672842303037 8.26630639471043 9.868170776292256 9.995616986196252 9.99972867767385 9.986579273120123 9.999833192268115 9.999860019373386 10.0 10.0 9.999882786137652 10.0 9.9998600054969 9.999999904539115 9.999820256386888 3.3838984523011946 10.0 9.999754989026334 9.999883285360475 9.999883238458306 10.0 9.999879154314252 2.386003832721599 9.999883285493693 6.331401420332432 9.999868255944337 9.986685213078363 9.986858057934594 9.999855484199925 9.999883123399202 10.0 10.0 9.999883293471292 9.999858868857697 9.984492554217255 10.0 9.999881223358338 10.0 9.99984249098931 10.0 10.0 9.999999880761868 10.0 9.999998721261347 9.927559027031524 9.98655072092729 10.0 9.49606727141172 9.987360787192484 9.97916434308055 9.99988277958025 9.98656434545432 
0.0010 10.0 0.0010 0.0010 0.0010 0.0010 0.0010 6.832937148235956 0.0010 0.0010 9.871242913206714 0.0010 10.0 0.0010 10.0 10.0 10.0 10.0 10.0 10.0 10.0 10.0 10.0 0.0010 9.816395425069878 9.98430197978566 10.0 10.0 10.0 9.804034464237393 0.0010 10.0 0.0010 10.0 0.0010 9.363371918425702 10.0 10.0 10.0 10.0 10.0 10.0 0.0010 10.0 10.0 10.0 10.0 10.0 10.0 10.0 10.0 10.0 10.0 0.0010 10.0 0.0010 0.0010 10.0 10.0 0.0010 
0.0010 1.1360355611352586 0.0010069855362012917 0.0010 0.0010 0.0010 0.0010 0.0014365976929719484 0.8817409110894632 10.0 10.0 10.0 9.999999511379318 10.0 9.999997665643484 9.999999068298006 10.0 10.0 9.999908464204852 10.0 9.99999908932437 9.999765282290666 9.999896552962259 1.1142254126141973 10.0 10.0 9.999997380612061 9.999999132465042 9.999999488280796 9.999997168969927 6.366420850494647 10.0 10.0 9.516029100871469 10.0 10.0 9.999999122894982 10.0 9.999943373748696 10.0 10.0 9.99999913357764 10.0 9.995706442501856 9.999999268135625 9.999718105458994 10.0 9.999691760392288 10.0 9.989026916996462 10.0 9.999582723761176 10.0 10.0 9.990858308441318 3.940771605002877 10.0 8.51332228894482 9.999997185676266 10.0 
0.0010 8.029054125389353 0.0010 0.0017866404171471523 0.0010 0.0010 0.0010 0.0010 1.2447929710055692 7.797918203606787 10.0 10.0 10.0 10.0 10.0 10.0 10.0 10.0 10.0 10.0 10.0 10.0 10.0 10.0 10.0 10.0 10.0 10.0 10.0 10.0 9.850153601553007 10.0 10.0 10.0 10.0 10.0 10.0 10.0 10.0 10.0 10.0 10.0 10.0 10.0 10.0 10.0 10.0 10.0 10.0 10.0 10.0 10.0 9.174623097750587 10.0 10.0 10.0 10.0 10.0 10.0 10.0 
0.0010 2.90534251470415 0.0010 0.0010 0.0010 0.0010 0.6815431958476791 0.0010 0.6373775305484131 9.597286737030718 10.0 10.0 10.0 10.0 10.0 10.0 10.0 10.0 10.0 10.0 10.0 10.0 10.0 10.0 10.0 10.0 10.0 10.0 10.0 10.0 0.0010 10.0 10.0 10.0 10.0 10.0 10.0 10.0 10.0 10.0 10.0 10.0 10.0 10.0 10.0 10.0 10.0 10.0 10.0 10.0 10.0 10.0 3.9383600650183306 10.0 10.0 8.81763422975409 10.0 10.0 10.0 10.0 
0.2168406177488505 0.14502794261397103 0.012805251896974078 0.0010057749222461213 0.0012971292734401674 0.0010029946244135568 10.0 1.1443798592266288 0.0010 8.457325844506768 10.0 9.816914114423325 9.95247455337745 9.993601047940297 9.967603485707576 9.999990586005387 9.997151101445386 9.999994335988236 9.99999219931798 9.995022861092432 9.999990926124978 9.999923435931356 9.999976333988334 9.221372202429471 9.993921917739723 9.99969758548737 9.9613603803538 9.999927393555645 9.96817669023065 9.999987810929435 1.7579831150665577 9.999877802493478 9.413243516214019 9.993995738133775 9.999899829404384 9.92472770669356 9.999991762329955 9.999997735656148 9.99510847310206 9.999998854234866 9.999655927335809 9.99999378447638 9.988860677820915 9.999978938534815 9.999907876933177 9.998474085114697 9.999988560065775 10.0 9.999797936452198 9.999507890308415 9.998509869905504 9.999956535402749 8.29053589375324 9.997668143646813 9.998239907630847 8.640458570144549 9.994479396956631 9.534116702994826 9.99825203143289 9.977576852675114 
0.0010 1.7515141289895215 0.16364152878847577 0.0010 0.0010 0.0010 7.5813316847081245 0.8418419835169099 0.0010 4.475381943795955 3.52355899539915 9.946122997481343 10.0 10.0 10.0 10.0 10.0 10.0 10.0 9.997977328416601 10.0 10.0 10.0 5.439972028329309 9.953784998008151 10.0 10.0 10.0 10.0 10.0 6.7820398254841 10.0 8.52273270245338 10.0 10.0 10.0 10.0 10.0 10.0 10.0 8.38247162491809 10.0 10.0 10.0 10.0 10.0 10.0 10.0 9.975323754328295 10.0 10.0 10.0 4.43652348145489 10.0 10.0 5.950391632382914 10.0 4.875634129862211 10.0 10.0 
4.145919712403766 9.612986015988849 0.0036304226503463023 0.0010 0.0010 0.0010 0.0010 10.0 0.0010 0.001000000000000334 10.0 0.001000000000000334 9.805883699591217 0.001000000000000334 10.0 9.981380582657538 9.938637746086311 9.975482080948103 9.98671044204149 9.834663572831104 9.969380217769965 9.994005325375728 9.820457511459665 0.001000000000000334 9.774208358412265 9.975003717241215 9.908072748124912 9.949420214914467 9.954583417758716 9.997526510583615 1.1183201519150705 9.948133090452732 0.001000000000000334 10.0 0.001000000000000334 0.001000000000000334 9.966187278303648 9.974484432891213 9.75855860224338 10.0 9.949234728407067 9.92861221882064 0.001000000000000334 10.0 9.99641209438666 9.970845041695492 9.831520529993277 9.996580443221848 9.848220258942147 10.0 9.967295210132985 10.0 9.578088736614426 0.001000000000000334 10.0 0.001000000000000334 0.001000000000000334 10.0 9.902328363000718 0.001000000000000334 
0.0010 2.3203205508307736 0.0010 0.001023875892597283 0.0010 0.0010 0.0010 0.0010 0.6609897525759854 10.0 10.0 10.0 10.0 10.0 9.99996294581616 10.0 9.999987660463585 10.0 10.0 10.0 10.0 10.0 10.0 8.165180761760116 9.99999630622838 10.0 10.0 10.0 9.999998629229609 10.0 0.0010 10.0 9.951375327291826 10.0 10.0 10.0 10.0 10.0 10.0 10.0 10.0 10.0 10.0 10.0 10.0 10.0 10.0 10.0 10.0 9.999488496681515 10.0 10.0 10.0 10.0 10.0 10.0 10.0 10.0 10.0 10.0 
0.0010 9.616510353667293 0.0010000766103140208 0.0010322506963261313 0.0010080455779937743 0.0010 0.0010 0.17994730688232063 1.6864359057664946 3.4465845768556305 8.625284299979379 10.0 10.0 10.0 10.0 9.999999615846532 10.0 9.999999943797537 9.999999607534287 10.0 9.879485089783016 10.0 9.999999998298925 5.000500000000001 10.0 10.0 9.999999572797218 9.999999547120925 9.999998172646285 9.999996783401638 3.1666620707276376 9.99999962478542 5.000500000000001 10.0 10.0 9.999999858287548 9.999999619338084 10.0 9.99994727082821 10.0 9.999995267287115 9.999999599548486 10.0 9.980756262234763 10.0 10.0 10.0 10.0 10.0 10.0 9.647112476193373 9.999999600569097 9.99970778310373 9.999999865568865 10.0 7.072228161386126 9.99999970398361 9.178963097036515 9.99999960498648 9.999999906177393 
0.0010 9.860132258018682 0.001006906310190873 0.001006951106251895 0.0010 0.0010044088189346302 0.0010 7.007124077232357 0.0010 0.0010 10.0 9.984610449347954 10.0 10.0 10.0 10.0 10.0 10.0 10.0 9.998983038262713 10.0 10.0 10.0 10.0 10.0 10.0 10.0 10.0 10.0 10.0 10.0 10.0 9.878483727075517 10.0 10.0 10.0 10.0 10.0 10.0 10.0 10.0 10.0 10.0 10.0 10.0 10.0 10.0 10.0 10.0 10.0 10.0 10.0 10.0 10.0 10.0 10.0 10.0 10.0 10.0 10.0 
0.0010 0.0010 0.0010 0.0010 0.0010 0.0010 0.0010 0.0010 0.5095142278419376 10.0 10.0 10.0 10.0 10.0 10.0 9.99926345402351 10.0 10.0 9.99924349817096 10.0 9.999259980181064 10.0 10.0 9.565557907399837 10.0 10.0 10.0 10.0 10.0 10.0 0.0010 10.0 10.0 10.0 10.0 10.0 9.998758927821326 9.998323210787992 10.0 10.0 10.0 9.99925864246562 10.0 10.0 9.998854615249833 10.0 10.0 10.0 10.0 10.0 10.0 9.999248485904394 10.0 10.0 10.0 10.0 10.0 10.0 10.0 10.0 
0.0010 6.6571355186394525 0.0011884260841298737 0.001103421752046788 0.0010 0.0010114636934314364 0.0010 0.0010 1.073366521888931 10.0 10.0 10.0 10.0 10.0 10.0 10.0 10.0 10.0 10.0 10.0 10.0 10.0 10.0 10.0 10.0 10.0 10.0 10.0 10.0 10.0 1.9266366619704742 10.0 10.0 10.0 10.0 10.0 10.0 10.0 9.797474534557281 9.999912291911203 10.0 10.0 10.0 10.0 10.0 10.0 10.0 10.0 10.0 10.0 10.0 10.0 10.0 10.0 10.0 10.0 10.0 10.0 10.0 10.0 
1.8231244929182135 0.0010 0.0010 0.0010 0.0010 0.0010 0.010578649539643293 10.0 10.0 0.0010 10.0 10.0 10.0 10.0 10.0 10.0 10.0 10.0 10.0 9.995435807439295 10.0 10.0 10.0 10.0 10.0 10.0 10.0 10.0 10.0 10.0 10.0 10.0 7.4155449473664135 10.0 10.0 10.0 10.0 10.0 10.0 10.0 10.0 10.0 10.0 10.0 10.0 10.0 10.0 10.0 9.996764389368684 10.0 10.0 10.0 10.0 10.0 10.0 10.0 10.0 10.0 10.0 10.0 
0.0010 9.128444476796705 0.0011506714013596502 0.0010845710235294795 0.0021196509666563056 0.0010481943723591374 0.014213155792023868 0.0010 1.090614852959205 6.035648442806632 10.0 10.0 9.99942670163976 9.999207518727326 10.0 9.999168394668054 9.99439709463476 9.997432424110286 9.999181546983463 9.996264568876207 9.999282698791392 9.997802345524896 9.998114623284271 8.521964003233661 9.995681706035315 9.998217859968001 9.998347567470793 9.998625577647609 10.0 9.996615397312192 5.447279915825215 9.996296691964458 9.98709719724899 9.764857101391685 9.999482608776889 9.999497262714506 9.999118544914435 9.999430365024763 9.998058415391593 9.999002163540915 9.997976169823712 9.99899307094221 9.999323780992633 9.991481422453113 10.0 9.996365250558279 9.995834714560742 9.998446188300472 10.0 10.0 9.836901924768929 9.998196519317789 10.0 9.999313861003852 9.771147460886263 10.0 9.99921009443772 9.169032169810803 9.99894213286663 9.999504095995732 
0.004901533597090529 4.788331409013106 0.0014300697354019407 0.0010003923198955704 0.0010 0.0010 2.2521605830438656 0.0041520861040013285 0.7868637085738388 9.997962102326799 9.875504826080077 9.995975103826838 9.999851283713898 9.995975103826838 9.999692222578956 9.999815957330316 9.99991338693544 9.999753355396015 9.999816193898608 9.996985783829933 9.999816193898608 9.999753575462023 9.99979599212671 6.701436428388407 9.999803172419716 9.999677075094093 9.995975003355328 9.999815806056738 9.999833260598182 9.99597481209444 0.2638218087764109 9.995975103826838 9.997221344295845 9.952205617427714 9.995003921328003 9.995975103826838 9.999815233790422 9.999816193898608 9.996440046637103 9.997858560292132 9.99981603027227 9.999815881649479 9.995975103826838 9.99997207770264 9.999815875804442 9.999816141120593 9.999800915088036 9.999816193898608 9.999986551304573 9.999825459949252 9.999798015937055 9.999816081863125 2.948766316837593 9.995975103826838 9.798067445304673 9.934708401160476 9.995975103826838 9.756560924152543 9.995974213390387 9.995975103826838 
0.0010 5.1629382627809495 0.0010 0.0010 0.0010 0.0010 0.0010 0.0010 0.909668049848425 10.0 9.943635980527471 10.0 10.0 10.0 10.0 10.0 10.0 10.0 10.0 10.0 10.0 10.0 10.0 10.0 10.0 10.0 10.0 10.0 10.0 10.0 0.0010 10.0 10.0 10.0 10.0 10.0 10.0 10.0 10.0 10.0 10.0 10.0 10.0 10.0 10.0 10.0 10.0 10.0 10.0 10.0 10.0 10.0 10.0 10.0 10.0 10.0 10.0 10.0 10.0 10.0 
0.013795164962982494 10.0 0.00476256117359103 0.0010 0.0010 0.0012162010712017937 2.5908820698192288 0.0010 1.058823843989725 6.623834393443944 10.0 9.973137145562628 9.985496393629063 9.987399485709897 9.412377449938248 9.994410404711969 10.0 9.993995496203432 9.973077357751663 9.999449128632921 9.991793649598472 10.0 9.991056851710086 8.330205141856514 9.938954480404522 9.99198372387462 9.988785133858695 9.975378205157833 9.999931885077858 9.977615211526029 0.0010 9.983390542620374 6.750501615707078 9.936702721869985 9.987229865681272 9.987503701128684 10.0 9.982325096877872 9.999459940618637 10.0 9.926434437474944 9.981497067044245 9.986025589773421 9.965556209698788 9.999686204418184 10.0 9.951436135786864 10.0 9.987688507299596 9.951392860465749 9.995796005063008 10.0 9.781583958492869 9.986954855338665 10.0 9.9754899708249 9.98738736643758 9.992363372201277 9.972324889126071 9.987384373391064 
0.0010000795390455554 1.3873354389578827 0.0010044016540498538 0.0010000943403683249 0.0010132158596399283 0.0010055407559349972 0.0037005363803649383 0.0018415757269857197 0.8257091435211616 9.99540220707015 9.999742104778882 9.999041313216113 9.999551259813709 9.999212576837 9.998302780721483 9.999999682860894 9.993763624354617 9.999646637075209 9.991968177702972 9.998830730903988 9.999994970171011 9.999975774040829 9.999711020156655 4.237190026805353 10.0 9.999750159786723 9.997047834942743 9.999999471506111 9.999195385622087 9.999666511413444 5.172131613855047 9.999497292566744 9.998428085864784 9.651589659557303 9.999800122857623 9.997411764569508 9.99728156300287 9.999999199221635 9.999999999940474 9.999994746467133 9.999737883268544 9.999988130957469 9.998951719136068 9.99984257822644 9.999872329115156 9.99998537022089 9.999825192022293 9.999811362099956 9.998581663913745 9.999998524718897 9.977204552777511 9.999974463638456 9.961166607254555 9.987929596670527 9.999992257219533 5.0005 9.999261772741338 9.996399580400022 9.999493159588727 9.999290742966545 
0.0010 0.0010 0.0010 0.0010 0.0010 0.0010 5.002717452238041 0.0010 0.0010 10.0 9.671192191700024 10.0 10.0 10.0 10.0 10.0 10.0 10.0 10.0 10.0 10.0 10.0 10.0 0.0010 10.0 10.0 10.0 10.0 10.0 10.0 0.6265950113707826 10.0 10.0 10.0 10.0 10.0 10.0 10.0 10.0 10.0 10.0 10.0 10.0 9.803063093903125 10.0 10.0 10.0 10.0 10.0 10.0 10.0 10.0 4.932848141446448 10.0 10.0 3.536730486789134 10.0 7.318789249785592 10.0 10.0 
4.922216629104188 10.0 0.0010048235997182108 0.0010000272542902645 0.0010000968370786013 0.0010000000003312112 0.0010345049575033046 9.278638963672162 0.0010 0.0010 9.99958751075214 0.7223316001385651 9.939634973218602 0.7214570689349546 9.995548349558447 9.683590586093333 9.929246660011703 9.989787442881202 9.896405372256318 9.804123570248718 9.87583746018679 9.997871976739749 9.78168539839511 0.5859859941657826 9.775009478435706 9.968855352325201 9.926138249149767 9.92620870403713 9.956533862762846 9.935172272183355 0.0010 9.926248855533842 0.4574060442155288 9.809660125911883 0.7219484985304154 0.7210917016651797 9.947017909330572 9.92594189008438 9.883126759943796 9.999999992492342 9.926105572473505 9.89397875400232 0.7212037423990116 9.999999998347663 9.89292049445571 9.942387677365364 9.926373803310506 9.90813574481366 9.82856396940455 9.997637165395762 10.0 9.997640881547468 9.724874120935544 0.7223686121329376 9.917938795052647 0.01817873375162904 0.7212549810865241 9.951935724764956 9.977260336941574 0.7223687012160243 
0.0010206496424361357 0.0010 0.005803689645489141 0.0010014125808911433 0.0010 0.0010 7.149525431524632 0.6844017323178812 0.0010 5.0005 5.0005 9.987447121285783 9.999081665468212 9.999987712278987 9.999828098567132 9.998324970270325 9.999968311831205 9.99998212754401 9.999974532119403 9.999883853171603 9.999967531280596 9.999934680962705 9.999846030886722 4.178843765386313 9.99640558500071 9.999995513706324 9.999976502358015 9.999976660037904 9.999862127767294 9.999770543730293 5.000500000000001 9.999991416180153 7.933105641852443 9.999369359470528 9.999972961515981 9.999954306389984 9.99997597411528 9.999957155168568 9.999022393462374 9.999825400935451 9.999989508281498 9.999969139325733 9.999986597124511 9.999975115062707 9.999976822820873 9.99968549061599 9.99999668826928 9.999968241716754 9.998889946298277 10.0 9.99997673842231 9.999985089636883 6.314825004832587 9.999215645190352 9.999893519798462 5.0005 9.999985211019515 9.889618953159694 9.999975446494688 9.989505722405498 
0.0010 0.0010 0.0010 0.0010602025250845309 0.0011143191754646807 0.0010158164975016166 0.02949203673601182 6.172897872518822 10.0 0.0010 10.0 10.0 10.0 10.0 10.0 10.0 9.995944827072588 10.0 10.0 10.0 10.0 10.0 9.991174095729413 10.0 10.0 10.0 10.0 10.0 10.0 10.0 10.0 10.0 9.573625442550762 10.0 10.0 9.996871203206668 10.0 10.0 10.0 10.0 10.0 10.0 10.0 9.99984370037097 10.0 9.999694095404598 10.0 9.991291220160099 10.0 10.0 10.0 10.0 10.0 10.0 10.0 10.0 10.0 10.0 10.0 10.0 
0.0010 2.4999847270208417 0.0010 0.0010 0.0010 0.0010 0.27082757011323616 0.0028506158436517413 0.6636565126310814 10.0 10.0 10.0 10.0 10.0 10.0 10.0 10.0 10.0 10.0 10.0 10.0 10.0 10.0 10.0 10.0 10.0 10.0 10.0 10.0 10.0 0.3911885540702402 10.0 10.0 10.0 10.0 10.0 10.0 10.0 10.0 10.0 9.972597285964243 10.0 10.0 9.95429676901344 10.0 10.0 10.0 10.0 10.0 10.0 10.0 10.0 5.0005 10.0 10.0 10.0 10.0 8.495313154645054 10.0 10.0 
0.0010 0.0010 0.0010 0.0010 0.0010 0.0010 0.0010 7.4864144715080405 0.0010 10.0 10.0 10.0 10.0 10.0 10.0 10.0 10.0 10.0 10.0 10.0 10.0 10.0 10.0 9.556601217003138 10.0 10.0 10.0 10.0 10.0 10.0 10.0 10.0 10.0 10.0 10.0 10.0 10.0 10.0 10.0 10.0 10.0 10.0 10.0 10.0 10.0 10.0 10.0 10.0 10.0 10.0 10.0 10.0 10.0 10.0 10.0 10.0 10.0 10.0 10.0 10.0 
10.0 5.698583865166808 0.09872945058761785 0.007830925377333868 0.0010 0.004768947480480397 0.0010 4.0918581887785415 0.0010 0.0010 10.0 0.0010 9.557876220834821 8.631640360095782 9.468964346902954 0.0010 8.899155143694074 6.441179544232989 0.0010 10.0 0.0010 6.516286060288278 9.380196289848222 10.0 9.90892557075902 10.0 0.0010 0.0010 4.962350014607818 0.0010 0.7867511833136991 0.0010 0.0010 1.1616312086945872 0.0010 8.282548460759863 0.0010 3.0073282536604093 2.9892455627353787 4.980420861845313 0.08899256776267173 0.0010 0.0010 7.25814855883657 0.0010 9.50892838038026 0.0010 9.42613628390458 5.775476971987562 9.138238199498678 9.748102546445395 0.0010 0.0010 0.0010 0.0010 0.0010 0.0010 0.0010 0.0010 0.0010 
0.0010 6.9721156730198155 0.0012066272506003383 0.0010436232706422777 0.0011046396687159573 0.0010168683200855039 0.0010 0.0010 1.048117320042794 10.0 9.979638962043497 9.934134631548982 10.0 9.934056480030236 9.998994433076222 10.0 9.999561077405959 10.0 9.99973384693913 10.0 10.0 10.0 9.999809447876409 9.233853476738094 10.0 9.999769390471245 10.0 10.0 10.0 10.0 1.1769021179956503 9.93414922790723 9.882486017688098 9.945708967323734 9.946188074364837 9.959401844713756 10.0 9.999591600816322 9.41104523661501 9.999610969910577 9.99986229483312 9.999781324031023 9.934060564622516 9.999541867806917 10.0 10.0 9.99977560633801 9.99690947030004 10.0 9.999992904484165 10.0 10.0 9.980093840729623 9.947329014003639 9.992400278207025 10.0 9.942624867382774 9.858932968382264 9.999843424308727 9.93771496328823 
0.00114949760027344 9.50005 0.0010 0.0010 0.0010 0.001966256510765005 0.001359231893891549 0.0010 1.0329731531074 4.238053509113077 10.0 9.999999846755594 9.999999952443718 9.999999951084634 9.999999831145225 9.999999197751812 9.999999949733711 9.999999954251129 9.999999112713692 10.0 9.999999206590205 9.999999445461789 9.999999950951802 5.000500000000001 9.999999952500758 9.999999934618238 9.999997263185174 9.999998442149163 9.999999951101472 9.999999951137115 0.0010 9.999999951153725 7.744658954498834 10.0 9.999999835821518 9.999999950792027 9.999998331223528 9.999995280138718 9.999999951563968 9.999999993328101 9.999999951348297 9.999999332592095 9.999999951153594 9.999999999999323 9.999997719523709 9.99999995175952 9.999999956411772 9.999993869638518 10.0 10.0 9.999999953546997 9.999999309532965 5.000500000000001 9.99999943667954 10.0 10.0 9.999999951044614 10.0 9.999998008308173 9.999999890424675 
10.0 10.0 0.0011214198240811185 0.0010133919830868526 0.001019412515626679 0.0019739012780422677 0.0010 10.0 0.0010 0.0010 9.995419148096676 0.0010 9.993908847604542 0.0010 9.999607660435933 9.210292386239631 9.98471000112058 9.876707708707613 9.210194583072848 9.949744886823575 9.210734949074864 9.92838136011525 9.957734275163517 0.0010 9.999813856848277 9.999590611270941 0.0010 0.0010 9.997733247031924 0.0010 6.827502268714825 0.0010 0.0010 9.415635877047087 0.0010 0.0010 9.210669008681409 0.0010 0.0010 9.997775792725108 0.0010 9.210212384171935 0.0010 9.994521967501328 9.210334509737983 9.210476599979854 0.0010 9.211839348421028 9.98555496436343 9.89236847064872 9.884898443290382 9.210238768340194 5.560084731263897 0.0010 9.184273572465605 0.0010 0.0010 9.909683467703005 0.0010 0.0010 
0.0010 1.1931020663283451 0.0010 0.0010 0.0010 0.001969776791499035 0.0010 0.0010 0.8186620281920578 9.35563663376065 9.999972010560978 10.0 10.0 10.0 10.0 10.0 10.0 10.0 10.0 10.0 10.0 10.0 10.0 3.9822498683055123 10.0 10.0 9.999991208142657 10.0 10.0 10.0 0.0010 10.0 10.0 10.0 10.0 10.0 10.0 10.0 9.99999346933262 9.986858734761176 10.0 10.0 10.0 10.0 9.99999222878723 9.888548247955303 10.0 10.0 10.0 10.0 10.0 10.0 10.0 9.999332693900511 9.839228306839649 10.0 9.805995683683246 10.0 10.0 10.0 
0.0010 0.001000000000000334 0.0010 0.0010 0.0010 0.0010 5.14549138061146 0.0010 0.0010 10.0 10.0 10.0 10.0 10.0 10.0 10.0 10.0 10.0 10.0 10.0 10.0 10.0 10.0 4.234057273729619 10.0 10.0 10.0 10.0 10.0 10.0 9.973681805405892 10.0 10.0 10.0 10.0 10.0 10.0 10.0 10.0 10.0 10.0 10.0 10.0 10.0 10.0 10.0 10.0 10.0 10.0 10.0 10.0 10.0 8.922766234869718 10.0 10.0 4.50055 10.0 4.068970677700853 10.0 10.0 
0.0010004101237546697 0.6025344151321995 0.00940249584862039 0.0010244011657343133 0.0010 0.0010050713536925175 0.008223834913316349 0.0014029805684485641 1.0386277847985341 9.994245474190146 9.42040650653885 9.994825940816234 10.0 9.999823546248193 9.999563532162377 9.999906158577716 9.999830570335714 9.999796115826992 9.999910391870621 9.981557582222425 9.999895915657417 9.999813460633915 9.999999707267943 4.335770079317629 9.99897830407994 9.999141827604072 9.99970053125158 9.999780617981955 9.999674934821421 10.0 6.170422603568707 10.0 9.973005561613284 9.999794906143538 9.999734872031203 9.969346864088312 9.999927876367966 9.999769919909822 9.999888529078582 9.999300176649946 9.999752620110621 9.99989597223077 9.999744167224053 9.99999042951094 9.999998532225732 9.994597483797884 9.999921788100389 9.99999998433201 9.999552527330039 9.995942462068449 9.993534026436533 9.99990276637785 9.44580805651166 9.99860821415857 8.55025160566759 9.962524837842944 9.999899391144186 9.469474834927441 9.999753831384174 9.999885249239007 
10.0 10.0 0.0010 0.0010 0.0010 0.005866025809042928 0.0010 9.13167281732339 0.0010 0.0010 10.0 0.0010 10.0 0.0010 10.0 6.932774275293777 9.930213992139542 10.0 6.932297969832578 9.755177756363441 6.931575044567245 10.0 9.880852335011909 0.0010 10.0 9.998154110720378 0.0010 0.0010 10.0 0.0010 1.6743363474877395 0.0010 0.0010 8.094284763218216 0.0010 0.4362863233998526 6.934677091209173 0.0010 0.0010 10.0 0.0010 6.932372483448866 0.0010 10.0 6.933273265577815 6.273287189111796 0.0010 6.019468208526618 10.0 9.711917983284568 10.0 6.815484735200843 1.5875098621601187 0.0010 6.99304011178339 0.0010 0.0010 10.0 0.0010 0.0010 
1.5373932093837148 0.0010 0.0010 0.0010 0.0010 0.0010 0.0010 8.992898856660197 10.0 0.001000000000000334 10.0 10.0 9.946702386738451 10.0 10.0 10.0 10.0 10.0 10.0 9.914565382489942 10.0 10.0 10.0 10.0 10.0 10.0 10.0 10.0 10.0 10.0 10.0 10.0 10.0 10.0 10.0 10.0 10.0 10.0 10.0 10.0 10.0 10.0 10.0 10.0 9.785266482398033 9.895348097592134 10.0 10.0 10.0 10.0 10.0 10.0 10.0 9.637483256053557 10.0 10.0 10.0 10.0 10.0 10.0 
0.0010 8.539568022928364 0.0010 0.0015015090210135915 0.0010 0.0010 0.0010 0.0010 1.3867362784467505 10.0 9.996383082811743 10.0 10.0 10.0 10.0 10.0 10.0 10.0 10.0 10.0 10.0 10.0 10.0 10.0 10.0 10.0 10.0 10.0 10.0 10.0 5.158686355596006 10.0 10.0 10.0 10.0 10.0 10.0 10.0 10.0 10.0 10.0 10.0 10.0 10.0 10.0 10.0 10.0 10.0 10.0 10.0 10.0 10.0 10.0 10.0 10.0 10.0 10.0 10.0 10.0 10.0 
0.002589213415400741 7.774897057411975 0.001843436232210374 0.0010 0.006312867843131403 0.0010 0.0010 0.0010 0.9144582957443982 5.065422894431358 9.944223211437283 10.0 9.99897829692204 10.0 10.0 9.994346653502989 9.999910040111745 9.973388346911557 10.0 9.99214214003641 9.999744074748309 10.0 10.0 9.771360347686812 9.996531915026265 9.998481025258874 9.994051448738393 10.0 9.999921552693774 9.999171158696393 4.973122958256482 9.997793103925835 9.990468824349978 9.728626757999175 10.0 9.99918930243158 10.0 9.993541596435062 9.991986491327085 9.998078991744366 9.994195416698423 10.0 10.0 9.999337261115084 10.0 9.999739059527405 9.997620389559886 9.999118882654628 9.995161121097802 10.0 9.910415957826174 9.999871394727277 7.264330111746261 10.0 9.763478671832654 10.0 10.0 9.001936994838887 9.990365871838591 10.0 
0.0010 5.8856030783848485 0.0025074780121516504 0.0013677086753336083 0.0010 0.0013989256923629403 0.0010 0.0010 0.8314380009323505 7.523698566843741 9.930657586679079 10.0 10.0 10.0 9.94626534959063 10.0 9.97483317203105 10.0 10.0 10.0 10.0 10.0 9.952526625005186 8.241195511742209 10.0 10.0 10.0 10.0 10.0 10.0 0.0010 10.0 9.178134162908766 9.777168420189685 10.0 10.0 10.0 10.0 10.0 9.946027726266713 10.0 10.0 10.0 9.966121578950883 10.0 9.993867485688241 10.0 9.800374884607534 9.999961769772897 10.0 10.0 9.999952533784187 10.0 10.0 10.0 10.0 10.0 10.0 10.0 10.0 
0.005981761579447046 0.0010 0.0010 0.0010 0.0011655931825301717 0.0010 0.0010296112000374974 7.6494809402161525 10.0 0.0010 10.0 10.0 10.0 10.0 10.0 10.0 10.0 10.0 10.0 10.0 10.0 10.0 10.0 10.0 10.0 10.0 10.0 10.0 10.0 10.0 10.0 10.0 10.0 10.0 10.0 10.0 10.0 10.0 10.0 10.0 10.0 10.0 9.999295041812706 10.0 10.0 10.0 10.0 10.0 9.996454535788732 10.0 10.0 10.0 10.0 10.0 10.0 10.0 10.0 10.0 10.0 10.0 
9.184235192097109 10.0 0.0010 0.0010 0.0010 0.0010 0.0010 9.762223778453107 0.0010 0.0010 10.0 0.8165643470879864 9.589510964795078 0.8167437227573542 10.0 10.0 9.984912850821955 10.0 10.0 9.987307486555203 10.0 10.0 9.376113250969217 0.0010 10.0 9.798755792369848 0.8167647418494228 4.9367269938487395 10.0 4.923183877417354 0.0010 0.816764767660974 0.0010 10.0 0.8167647362687722 0.8167618892727679 10.0 4.941322033436312 4.8148930735406426 10.0 4.966177487863567 10.0 0.816764798292537 10.0 10.0 10.0 4.943956710029442 10.0 10.0 9.532469432633947 10.0 10.0 10.0 0.8167640022966776 10.0 0.0010 0.8167647979130761 10.0 4.932366942779864 0.8167647998867746 
0.0010 0.0010 0.0010 0.0010 0.0010 0.0010 0.0010 3.159987235749294 10.0 0.0010 10.0 10.0 10.0 10.0 10.0 10.0 10.0 10.0 10.0 10.0 10.0 10.0 10.0 10.0 10.0 10.0 10.0 10.0 10.0 10.0 10.0 10.0 10.0 10.0 10.0 10.0 10.0 10.0 10.0 10.0 10.0 10.0 10.0 10.0 10.0 10.0 10.0 10.0 10.0 10.0 10.0 10.0 10.0 10.0 10.0 10.0 10.0 10.0 10.0 10.0 
0.0010 0.0010 0.0010 0.0010 0.0010 0.0010542525382954372 0.0010 2.188697176645749 9.805909405885702 0.0010 10.0 10.0 10.0 10.0 10.0 10.0 10.0 10.0 10.0 10.0 10.0 10.0 10.0 10.0 10.0 10.0 10.0 10.0 10.0 10.0 10.0 10.0 10.0 10.0 10.0 10.0 10.0 10.0 10.0 10.0 10.0 10.0 10.0 10.0 10.0 10.0 10.0 10.0 10.0 9.996631653726183 10.0 10.0 10.0 10.0 10.0 10.0 10.0 10.0 10.0 10.0 
0.0010 0.0010 0.0010 0.0010 0.0010 0.0010 0.0010 4.5718829319052166 10.0 0.0010 10.0 10.0 10.0 10.0 10.0 10.0 10.0 10.0 10.0 10.0 10.0 10.0 10.0 10.0 10.0 10.0 10.0 10.0 10.0 10.0 10.0 10.0 10.0 10.0 10.0 10.0 10.0 10.0 10.0 10.0 10.0 10.0 10.0 10.0 10.0 10.0 10.0 10.0 10.0 10.0 10.0 10.0 10.0 10.0 10.0 10.0 10.0 10.0 10.0 10.0 
0.0010 1.4894242048564519 0.0010 0.0010 0.0024189890634628217 0.0011272548900980951 0.7945402150415245 0.0010 0.0010 10.0 10.0 10.0 10.0 10.0 10.0 9.995869509706028 10.0 10.0 9.996122642888231 10.0 9.997655852098232 9.995723696831421 9.999128808139432 4.779258870391977 10.0 9.99869520096088 9.995603465988614 9.995213237798112 9.998662332194844 9.99901004135718 0.0010 9.997641962318676 9.955170703638169 10.0 10.0 10.0 9.995455783558587 9.999119311045192 10.0 10.0 10.0 9.996837141894378 10.0 10.0 9.995491225739869 10.0 9.996346791429804 9.99908652770098 10.0 9.894626711653613 9.999578541360822 9.996981194150257 10.0 10.0 10.0 8.990033821469344 10.0 10.0 9.996149276843806 10.0 
2.3165344649615323 0.0010 0.0010 0.0010689443317506806 0.0010 0.0010 0.0010 10.0 10.0 0.0010 9.887967123262436 10.0 10.0 10.0 10.0 9.985856400018204 10.0 9.986273088580532 9.985496981355588 10.0 9.985826137649363 9.978610150327707 9.99916370197353 10.0 10.0 9.992360609840981 9.973905549205284 9.985684250324526 10.0 10.0 9.856296908255933 10.0 10.0 10.0 10.0 10.0 9.976273126118025 9.9645322198965 10.0 10.0 10.0 9.985823122723145 10.0 10.0 9.977918651147988 10.0 10.0 9.940641231517146 10.0 10.0 10.0 9.985562072824475 10.0 10.0 9.641627942109666 10.0 10.0 10.0 9.981542029516362 10.0 
0.0010 0.0010 0.0010 0.0010 0.0010 0.00102445292544086 0.0010 5.013052497967726 9.703288850330079 0.0010 10.0 10.0 10.0 10.0 10.0 10.0 10.0 10.0 10.0 10.0 10.0 10.0 10.0 10.0 10.0 10.0 10.0 10.0 10.0 10.0 10.0 10.0 10.0 10.0 10.0 10.0 10.0 10.0 10.0 10.0 10.0 10.0 10.0 10.0 10.0 10.0 10.0 10.0 10.0 10.0 10.0 10.0 10.0 10.0 10.0 10.0 10.0 10.0 10.0 10.0 
0.0010 0.0010 0.0010 0.0010 0.0010 0.0010 0.0010 0.6316478394807366 10.0 0.0010 10.0 10.0 10.0 10.0 10.0 10.0 10.0 10.0 10.0 10.0 10.0 10.0 10.0 10.0 10.0 9.999754506548179 10.0 10.0 10.0 10.0 10.0 10.0 10.0 10.0 10.0 10.0 10.0 10.0 10.0 10.0 10.0 10.0 10.0 10.0 10.0 10.0 10.0 10.0 10.0 10.0 10.0 10.0 10.0 10.0 10.0 10.0 10.0 10.0 10.0 10.0 
0.0010 6.555012684011711 0.0010630086768409074 0.001010912320929185 0.0010473066345601792 0.0010112938602878825 0.00162455476018971 0.0010 1.017890684040225 9.930921372482192 9.990766583650899 10.0 10.0 10.0 9.999963971501774 9.999949688904243 9.999479690411153 10.0 9.999664762219789 10.0 10.0 9.999827370415879 9.999615697894383 9.588337592717613 10.0 9.99973446893258 10.0 10.0 10.0 10.0 0.0010 9.999677181541815 9.96501499686683 9.988899925289234 10.0 9.999682015882453 10.0 10.0 9.273361518125775 9.999322436633038 9.999836477448186 9.999676905688395 10.0 9.99943507060349 10.0 10.0 9.999627350167188 9.996291972364327 10.0 9.999981239307452 10.0 10.0 9.989440048183674 10.0 9.99116821885369 10.0 9.999998896162268 10.0 9.99979315933489 10.0 
0.0010 0.0010 0.005505751491941079 0.0011427313912744594 0.0010 0.0010 0.0010 0.0010 0.6751776847575289 10.0 7.8822628248173885 10.0 9.995885789983278 9.993991960204118 10.0 9.994527689142236 9.994017322803735 9.994512175814478 9.994526825158756 9.954985516877056 9.994515422783378 9.994613239595239 9.994331943762555 1.3856537996773683 10.0 9.989091363828193 9.996814669335334 9.994596718409845 10.0 9.995591672767578 5.837730265510413 9.996148059412777 10.0 9.267418986220779 10.0 10.0 9.99450764725651 9.998312724089665 9.969396951083125 10.0 9.994937840112037 9.994511388403662 10.0 10.0 9.995819287244153 9.997424275084253 9.995576870821285 9.994489716099777 10.0 9.976603048873791 9.993313896906413 9.99556793066591 7.964803078313264 10.0 4.579601017489784 4.047617314867496 9.997551499356758 10.0 9.996521083877166 10.0 
0.0010 0.0010 0.001021256273796582 0.0010 0.0010 0.0011389396594638614 0.0010 7.768571206184596 0.0010 10.0 9.205625281384592 10.0 9.986516865274114 10.0 9.983382477473015 10.0 9.999720004364914 10.0 10.0 10.0 10.0 9.984765097600645 10.0 10.0 9.99092299562993 9.998996508355292 10.0 10.0 9.997402328708004 10.0 9.089598389167477 10.0 10.0 10.0 10.0 10.0 10.0 10.0 10.0 10.0 10.0 10.0 10.0 9.997769818684615 10.0 10.0 10.0 10.0 9.997628947761651 10.0 10.0 10.0 6.141732589267891 10.0 10.0 10.0 10.0 10.0 10.0 10.0 
0.0010021307667631555 4.031318638182422 0.0010 0.0010 0.0010 0.0010 1.0152104517897087 0.0010 0.4949144194212463 2.383941973790915 10.0 10.0 10.0 10.0 10.0 10.0 10.0 10.0 10.0 10.0 10.0 10.0 10.0 0.0030422078297742683 10.0 10.0 10.0 10.0 10.0 10.0 3.729472051660335 10.0 10.0 10.0 10.0 10.0 10.0 10.0 9.539297472922316 10.0 10.0 10.0 10.0 10.0 10.0 10.0 10.0 10.0 10.0 10.0 10.0 10.0 4.837724219839132 10.0 10.0 7.592159957502687 10.0 9.589278861835721 10.0 10.0 
3.131334095449339 0.0010 0.0010 0.0010150777060991536 0.0010 0.0010 0.0010 10.0 10.0 0.0010 9.992305185090922 8.671499729275448 9.38480758581213 10.0 10.0 9.999781392634235 10.0 9.999037125852075 9.999767293842059 9.937818312324532 9.998258146771693 10.0 10.0 10.0 9.954449531688732 10.0 9.999946709404453 9.999907113503312 10.0 9.999906715708368 10.0 9.999906442198665 0.13889527135332846 10.0 9.46389164693184 10.0 9.99979677960339 9.99990735752526 9.999907953113008 9.983188941025837 10.0 9.999794671192777 10.0 9.992791673066872 9.999907146211513 10.0 10.0 10.0 9.983850037491585 9.991324556242672 9.99527785959919 9.99990746568091 10.0 9.999679403046963 10.0 10.0 10.0 10.0 9.99990742717643 10.0 
0.0010 4.056616289028538 0.0017373603091219683 0.0010 0.0017165029781630726 0.0010 1.450879120150514 0.0010 0.768320933690557 10.0 9.96738574617541 10.0 10.0 10.0 10.0 10.0 9.981484300915355 10.0 10.0 10.0 10.0 10.0 10.0 9.50005 10.0 10.0 10.0 10.0 10.0 10.0 0.3302771022961548 10.0 10.0 10.0 10.0 10.0 10.0 10.0 10.0 10.0 10.0 10.0 10.0 9.998190597737473 10.0 10.0 10.0 10.0 10.0 9.999094670528137 10.0 10.0 5.468000464925497 10.0 10.0 10.0 10.0 9.868556167044192 10.0 10.0 
4.728717297006725 9.730239166547385 0.0033761742581960045 0.0010 0.0011972022414402854 0.001000001841439437 0.0012714053782553183 10.0 0.0010 0.0010 9.90153717254899 0.0010 9.562561644033764 0.0010 9.99999287127639 9.306612989647666 9.944538111341252 9.977851930042528 9.287408895212607 9.842174409893468 9.24451275903612 9.994541320516817 9.837805420424086 0.0010 9.796097137169326 9.977324112473005 8.932356393170618 8.969695415343926 9.958986340868721 9.013138029369312 1.1084639868057122 8.968533071612903 0.0010 9.015371725489896 0.0010 0.0010 9.299217126929799 8.992329773950553 8.797336948407342 9.963875656863022 8.969527910890802 9.233409682145863 0.0010 9.999997475099752 9.012131650639988 8.98904320480604 8.86322555657593 9.305493934702747 9.862934342997844 9.999943608226367 9.970449477133522 9.999954122010685 8.634362796964627 0.0010 9.227198224228577 0.0010 0.0010 9.91405101934064 8.92716889946959 0.0010 
0.0010 4.26208123626568 0.001087652785924946 0.0010 0.0011846050644981434 0.0010 1.7508193103433516 0.009789883384252046 0.7651772426606782 10.0 10.0 10.0 10.0 10.0 10.0 10.0 10.0 10.0 10.0 9.993298092551205 10.0 10.0 10.0 9.729801433998217 10.0 9.998873049669731 10.0 10.0 10.0 10.0 0.0010 10.0 10.0 10.0 10.0 10.0 10.0 10.0 10.0 10.0 10.0 10.0 10.0 10.0 10.0 9.999969871095116 10.0 10.0 10.0 10.0 10.0 10.0 5.081150857274287 10.0 10.0 9.998063234474364 10.0 9.39337397383647 10.0 10.0 
2.957967162582389 0.0010 0.0010 0.0010 0.0010 0.0010 0.0010 10.0 10.0 0.0010 10.0 10.0 10.0 10.0 10.0 10.0 10.0 10.0 10.0 10.0 10.0 10.0 10.0 10.0 10.0 10.0 10.0 10.0 10.0 10.0 10.0 10.0 10.0 10.0 8.065242900257877 10.0 10.0 10.0 10.0 10.0 10.0 10.0 10.0 10.0 10.0 10.0 10.0 10.0 10.0 10.0 10.0 10.0 10.0 8.065246377684993 10.0 10.0 10.0 10.0 10.0 10.0 
2.526037485677316 10.0 0.002206957873948118 0.0010 0.003777929607551552 0.0010656298186884983 0.0010 10.0 0.0010 0.0010 10.0 0.0010 10.0 0.0010 10.0 10.0 10.0 10.0 10.0 10.0 10.0 10.0 10.0 1.7109229969843058 10.0 10.0 10.0 10.0 10.0 10.0 10.0 10.0 0.0010 10.0 0.0010 0.0010 10.0 10.0 10.0 9.990162306882327 10.0 10.0 0.0010 10.0 10.0 10.0 10.0 10.0 9.853547695250674 10.0 10.0 10.0 10.0 0.0010 10.0 0.0010 0.0010 10.0 10.0 0.0010 
0.0010 7.708442280920789 0.0010 0.0010 0.0010 0.0010 1.3261623257861361 0.0010 0.9394548351754306 6.471319851000849 10.0 10.0 10.0 10.0 9.839049835454095 10.0 10.0 10.0 10.0 9.999997046158924 10.0 10.0 10.0 7.081376176641696 10.0 10.0 10.0 10.0 9.999987317511904 10.0 0.0010 10.0 7.570825377449971 10.0 10.0 10.0 10.0 10.0 10.0 9.999582365422064 10.0 10.0 10.0 10.0 10.0 10.0 10.0 10.0 10.0 9.980632204387891 10.0 10.0 10.0 10.0 10.0 10.0 10.0 10.0 10.0 10.0 
0.0010 6.021574616542656 0.0010 0.0010283894279383811 0.0043361938392463715 0.0010 0.0010 0.0010 0.9050168018057813 8.688215214035065 10.0 10.0 9.890139189775423 10.0 10.0 10.0 10.0 10.0 10.0 10.0 10.0 10.0 10.0 9.188883936194255 10.0 10.0 10.0 10.0 10.0 10.0 5.146545413513171 10.0 10.0 10.0 10.0 10.0 10.0 10.0 10.0 10.0 10.0 10.0 10.0 10.0 10.0 10.0 10.0 10.0 9.993697243106977 10.0 10.0 10.0 5.536261723047268 10.0 9.811121612355512 9.453457787587588 10.0 9.92481144244458 10.0 10.0 
0.0010 0.0010 0.0010 0.0010 0.0010 0.0010 0.0010 5.028232411282811 0.0010 9.76141499872714 9.725977168808754 10.0 10.0 10.0 10.0 10.0 10.0 10.0 10.0 10.0 10.0 10.0 10.0 10.0 10.0 10.0 10.0 10.0 10.0 10.0 5.213733515679065 10.0 10.0 10.0 10.0 10.0 10.0 10.0 10.0 10.0 10.0 10.0 10.0 10.0 10.0 10.0 10.0 10.0 10.0 10.0 10.0 10.0 10.0 10.0 10.0 10.0 10.0 10.0 10.0 10.0 
0.0010 8.11474271764601 0.0010 0.0010 0.0010526981740653686 0.0010053989721914261 0.0010 6.493245530378933 0.0010 1.0167799455724316 10.0 10.0 10.0 10.0 10.0 10.0 10.0 10.0 10.0 10.0 10.0 10.0 10.0 10.0 10.0 10.0 10.0 10.0 10.0 10.0 9.309652165475322 10.0 10.0 10.0 10.0 10.0 10.0 10.0 10.0 10.0 10.0 10.0 10.0 10.0 10.0 10.0 10.0 10.0 10.0 10.0 10.0 10.0 10.0 9.998357114111068 10.0 10.0 10.0 10.0 10.0 10.0 
0.0010 9.274448146750027 0.0010 0.0010 0.001730561881856651 0.0010015137821187817 0.0010 0.0010 1.219138277588255 9.369565941333011 10.0 10.0 10.0 10.0 10.0 10.0 9.955694845894485 10.0 10.0 10.0 10.0 10.0 9.988552402628317 10.0 10.0 9.999678149300262 10.0 10.0 10.0 10.0 8.357013517668474 10.0 10.0 10.0 10.0 10.0 10.0 10.0 10.0 10.0 10.0 10.0 10.0 10.0 10.0 10.0 10.0 10.0 10.0 9.978554387130483 10.0 10.0 10.0 10.0 10.0 9.814149924148424 10.0 10.0 10.0 10.0 
0.0010 10.0 0.0010 0.0010 0.001844879619024976 0.0010 0.0010 0.0010 1.3713377632591317 8.46155464665577 10.0 10.0 9.908049105750676 10.0 10.0 10.0 10.0 10.0 10.0 10.0 10.0 10.0 10.0 9.828269594537556 10.0 10.0 10.0 10.0 9.859282313241243 10.0 6.650717937637013 10.0 10.0 10.0 10.0 10.0 10.0 10.0 10.0 10.0 10.0 10.0 10.0 10.0 10.0 10.0 10.0 10.0 10.0 10.0 10.0 10.0 5.552733021567445 10.0 8.701591484329787 10.0 10.0 10.0 10.0 10.0 
7.6254750705461385 10.0 0.0010342223723703277 0.0010 0.0010 0.0010 0.0010 10.0 0.0010 0.0010 10.0 0.0010 9.91045079915617 0.0010 9.991889175916855 9.530847888530436 9.895107212548407 9.98485794270718 9.846436512038924 9.719189468360229 9.813613486002408 9.996787599010831 9.676372090257024 0.31343243142151733 9.666462527664825 9.953755662894547 5.724229320831875 5.86475731254758 9.935517540559449 5.724582052746207 0.0010 5.722927363041639 0.0010 3.38673144274106 0.0010 0.0010 9.920646610605852 9.890216423602014 5.574177671277978 9.999999340553236 9.890444630232475 9.842830766125962 0.0010 10.0 9.841233043030265 9.909364237954073 9.886658594127306 9.863806108834776 9.747681013320273 9.996510302339917 9.999985994590157 9.996401394859182 6.2135269869038865 0.0010 10.0 0.0010 0.0010 9.910014386807578 5.7361553574308815 0.0010 
0.3410399279526448 9.14651473195916 0.0010 0.0010 0.0010 0.0010 0.0012700351284658604 7.403313314950242 0.0010 0.0010 9.974354168443206 0.0010 9.999992380760874 0.15418055896142935 10.0 10.0 10.0 10.0 10.0 9.999999965270794 10.0 10.0 10.0 0.0010 10.0 9.999999782883842 10.0 10.0 10.0 10.0 0.0010 10.0 1.083285457880843 10.0 0.0010 0.0010 10.0 10.0 9.999982464595112 10.0 10.0 10.0 0.0010 9.502740320645065 10.0 9.999993233972258 10.0 10.0 10.0 10.0 10.0 10.0 9.999315070287782 0.0010 10.0 0.0010 0.0010 9.999862980081108 10.0 0.0010 
0.0010 4.2668943512020014 0.0010 0.001009122541376994 0.0011787906213392386 0.001558356340222044 1.6406864426802412 0.0010 0.7820070000292028 9.64089394847317 10.0 10.0 9.995789765332491 10.0 9.966634018934093 9.99998802850407 9.999934611374353 9.978286524061389 9.999940152218665 9.993448891171886 9.999809352580304 9.99501909276491 10.0 9.223612777864064 9.999585792685956 9.999825745114347 9.999918493831014 10.0 9.998730207216749 9.999783392570153 0.2443165694111693 10.0 9.501113149668345 10.0 10.0 10.0 9.999238403972921 10.0 9.999044859069807 9.999515635640574 9.974702043075991 10.0 10.0 9.999381853783207 10.0 9.989235274123752 9.990343536496809 10.0 9.996307495977117 9.997469675329722 10.0 10.0 6.162499570267427 10.0 9.996552142162008 9.812865744763734 10.0 10.0 9.999854262907661 10.0 
0.00113702805118623 7.410757657038632 0.0035620577765734223 0.0010201980820817508 0.0010 0.0010 1.1787896228378971 0.0010 0.8924485132626109 6.6233018993372905 10.0 9.999871492606278 9.993687057848991 9.999865738995172 9.850164830403344 9.999969346899064 9.999996355205793 10.0 10.0 9.996123550522725 10.0 9.999320435219877 9.992377010190593 7.315007976482715 9.99455355389875 9.999998573431768 10.0 10.0 9.99334606102696 10.0 1.12454383685853 10.0 7.857661848528462 10.0 9.999861982898366 10.0 10.0 10.0 9.997378752433738 9.996712481531668 9.999531535710563 10.0 9.999861953532267 9.98117193733708 10.0 10.0 9.68988990511306 10.0 9.993265277108215 9.915891741118113 10.0 10.0 9.996746153534026 9.999868990457557 9.999980882071775 9.99975604814019 9.999862344181874 10.0 10.0 9.99986195248077 
0.0010 10.0 0.0010 0.0010 0.0010 0.0010 0.0010 7.732051320676574 0.0010 0.0010 10.0 10.0 10.0 10.0 10.0 10.0 10.0 10.0 10.0 10.0 10.0 10.0 10.0 6.105743488229553 10.0 10.0 10.0 10.0 10.0 10.0 6.87328750866452 10.0 6.105743488229553 10.0 10.0 10.0 10.0 10.0 10.0 10.0 10.0 10.0 6.901098388447776 10.0 9.985240284625307 9.993963433796756 10.0 10.0 10.0 10.0 10.0 10.0 10.0 10.0 10.0 6.105743488229553 10.0 10.0 10.0 10.0 
0.0010 1.5480396121169504 0.0010 0.0010868138160187715 0.0010 0.0010 0.0010 0.0010 0.8077354968261465 10.0 10.0 10.0 10.0 10.0 10.0 10.0 10.0 10.0 10.0 10.0 10.0 10.0 10.0 8.006647078204688 10.0 10.0 10.0 10.0 10.0 10.0 0.0010 10.0 9.99504146912986 10.0 10.0 10.0 10.0 10.0 10.0 10.0 10.0 10.0 10.0 10.0 10.0 10.0 10.0 10.0 10.0 9.99490403821185 10.0 10.0 10.0 10.0 10.0 10.0 10.0 9.192452173347451 10.0 10.0 
0.0010 10.0 0.0010 0.0010744644437848288 0.0021893614797300117 0.0010 0.0010 0.0010 1.2422109666629104 5.973749100535867 10.0 10.0 10.0 10.0 10.0 10.0 10.0 10.0 10.0 10.0 10.0 10.0 10.0 10.0 10.0 10.0 10.0 10.0 10.0 10.0 4.636034306447291 10.0 10.0 9.994102103802174 10.0 10.0 10.0 10.0 10.0 10.0 10.0 10.0 10.0 10.0 10.0 10.0 10.0 10.0 10.0 10.0 10.0 10.0 10.0 10.0 10.0 9.87389371562656 10.0 9.431188728607093 10.0 10.0 
0.0010 1.7639041679666527 0.0010129627636196385 0.0011135691216637177 0.0010011781820347674 0.0010486460255913707 0.0010 0.0010 0.6896022656341816 9.739161657214163 10.0 10.0 10.0 10.0 10.0 10.0 9.996884662960378 10.0 10.0 9.99982706358951 10.0 9.998799460896473 9.999990201958003 7.634418894490118 10.0 9.999946713224043 10.0 10.0 10.0 10.0 2.005869242332833 10.0 10.0 9.83032961397688 10.0 10.0 10.0 10.0 10.0 9.968373488363907 9.998250749623775 10.0 10.0 9.998118478793801 10.0 9.998598283675243 10.0 10.0 10.0 9.999837398477922 9.999550510273528 9.998695341225938 9.972067986504317 10.0 9.841741979793927 10.0 10.0 10.0 10.0 10.0 
0.0010 0.0010 0.0010 0.0010 0.0010001217190197533 0.0010300745106602944 0.0010 1.6079511580856245 10.0 0.0010 10.0 10.0 10.0 10.0 10.0 9.999805210820353 9.999901269770438 10.0 9.9998004944425 9.999999890206782 9.999804309649974 10.0 10.0 10.0 10.0 10.0 9.999783138764064 9.999770075031845 9.999025906579954 9.998319912373839 10.0 9.999843261761587 10.0 10.0 9.99879558905035 9.999971747145805 9.999807094314988 10.0 9.99994060126572 10.0 9.997754439890022 9.99979677407559 10.0 9.999732590229561 9.999801803584853 9.995868706255214 9.999771052734948 9.999979376178683 10.0 9.998472260221938 9.99999994900127 9.99984056326674 10.0 10.0 9.996420099490349 10.0 10.0 10.0 9.999799539769963 10.0 
0.00924459279080872 1.5984246711505872 0.0012269462447635784 0.0010496930693480613 0.0010 0.001126566903333767 9.553448972901169 0.00916991741456876 0.07400554219732691 6.871893129069313 7.916511395778999 9.969616108024239 9.99072130795719 9.986990251436334 8.1919321471456 9.996263228763647 10.0 9.994635779287815 9.995680147349015 9.977122460059663 9.988212972207988 9.9936553312783 10.0 4.8375700385373985 9.996867089097652 9.988025255084143 9.991751035983363 9.991821107097252 9.995133244259257 9.99159792431897 0.0010 9.990354505524978 0.44755102709883055 8.354439526093914 9.937657674072994 9.986580559268273 9.996478858425533 9.991828468734512 10.0 9.999744580523119 9.992951428199397 9.995634404442846 9.987955711657875 10.0 9.99275496525867 9.99174626856867 9.99264140858352 9.996079195844624 10.0 10.0 9.97502915127137 9.992805138581122 6.490642069519302 9.942023403980894 6.615871374359513 3.0526549630897244 9.984081042781025 7.701617257135158 9.99264112143617 9.98739556525418 
1.0139333516898754 0.0010 0.0010 0.001001261991016846 0.0010 0.0010 0.0010 7.795754884737187 10.0 0.0010 10.0 10.0 10.0 10.0 10.0 10.0 10.0 10.0 10.0 10.0 10.0 10.0 10.0 10.0 10.0 10.0 10.0 10.0 10.0 10.0 10.0 10.0 10.0 10.0 9.059142147501554 10.0 10.0 9.998044826272542 10.0 10.0 10.0 10.0 10.0 10.0 9.944130947941465 10.0 10.0 10.0 10.0 10.0 10.0 10.0 10.0 8.82242656698125 10.0 10.0 10.0 9.98026077218014 10.0 10.0 
0.0010 3.3614284173551985 0.0010 0.0010 0.0014566361371962217 0.0010 0.977025500256526 0.0010 0.6903387651986292 10.0 10.0 10.0 10.0 10.0 9.938008847322017 10.0 10.0 10.0 10.0 10.0 10.0 10.0 10.0 9.119389103131066 10.0 10.0 10.0 10.0 10.0 10.0 0.0010 10.0 10.0 10.0 10.0 10.0 10.0 10.0 10.0 10.0 10.0 10.0 10.0 9.999544890181319 10.0 10.0 10.0 10.0 10.0 10.0 10.0 10.0 6.335739773864843 10.0 10.0 10.0 10.0 9.630406777388432 10.0 10.0 
0.0010 4.161405503764194 0.001633738691666902 0.0011450930476098865 0.0010 0.0010288677041546933 1.4309154841929195 0.0010 0.7668937437466445 9.950005 10.0 9.952930415525271 9.998893965111394 9.950005 9.988674003662167 9.955523516792129 9.999337740226496 9.98525287029022 9.957016896877168 9.99394123009632 9.92698232802831 9.995156934304271 9.999975768283543 9.950005 9.998664366843137 9.997636726208121 9.95784456554402 9.95432962131809 9.994629833896845 9.958068930866691 2.5779597709817046 9.959151753923015 9.950005 9.950661162207084 9.950005 9.950005 9.935211364424859 9.955827388313853 9.971320729853318 9.957735463068028 9.954303906622886 9.957065422976461 9.950005 10.0 9.958266110527628 9.953598799004816 9.927183206748644 9.959193808775881 9.98436006771875 9.950005 9.997186949808023 9.99750471309772 6.3772095899088335 9.950005 9.950005 9.950005 9.950005 10.0 9.95786035492894 9.950005 
0.0010 3.159796985305083 0.0017708434035246545 0.001148993575244019 0.0010 0.0021118601216923542 0.8599614680118898 0.0010 0.6597509816863523 10.0 7.842993065471404 10.0 9.882322392994052 10.0 9.715846116524064 9.994399378108259 9.998825031381406 10.0 9.997672606767946 9.986997003534666 9.99665144120925 9.997332669893538 9.994838037709409 7.845142673044675 10.0 9.999582988374906 10.0 9.997110934912344 9.97768253696744 9.995149325607327 0.0010 10.0 10.0 10.0 10.0 10.0 9.993405605426908 9.997672606767946 10.0 9.999024456250451 9.999132183555831 9.996171199824646 10.0 10.0 10.0 9.981516792370769 9.998965048148495 9.989648884636123 9.946726113450595 9.97447843973844 10.0 9.995641656486429 7.555842966526961 10.0 9.600675242317925 10.0 10.0 8.72197240669913 9.997672606767946 10.0 
1.1562049220993365 0.009078310359512308 0.001156317877647489 0.0011320951271620448 0.0010688234108382243 0.0017837173918125887 0.003250852588622044 7.148509184411058 8.491482180096753 0.0010 9.89469328872066 9.766424571828685 9.994764577733875 9.998826848502073 9.739353045197758 9.999999740558511 9.997274333802501 9.998705602856607 9.999981769851912 9.999505838226025 9.99987179630977 9.998612231747934 9.999868504308859 9.97174579271012 9.999074530069379 9.999648903850659 9.999094180082341 9.999646365557979 9.986079793524691 9.999999873953493 9.991921689640488 9.99988588056553 9.765746494041252 9.998826848502073 8.95845286844721 9.998629889441716 9.9999996717503 9.498686066174692 9.99879166354662 9.992214577045123 9.947824675562828 9.999999725498903 9.998826848502073 9.999517323227385 9.99969338920362 9.954022606658036 9.999971860297865 9.999933525797783 9.999832430947388 9.993939500602957 9.998318561146158 9.999111267539911 9.992673963895927 9.023739389177011 9.981298381608445 9.993911068947098 9.998826848502073 9.999949099053632 9.99998113119594 9.867034972573235 
0.0010 2.8200342763308788 0.0010 0.0010 0.0010 0.0010 0.6813900890041841 0.0010 0.6799983606124722 9.78115552281059 10.0 10.0 10.0 10.0 10.0 10.0 10.0 10.0 10.0 10.0 10.0 10.0 10.0 10.0 10.0 10.0 10.0 10.0 10.0 10.0 0.4488622167814418 10.0 10.0 10.0 10.0 10.0 10.0 10.0 10.0 10.0 10.0 10.0 10.0 10.0 10.0 10.0 10.0 10.0 10.0 10.0 10.0 10.0 4.656122356745036 10.0 10.0 8.317268519824209 10.0 10.0 10.0 10.0 
0.0010048748375336045 2.3769259216582936 0.0010022890504821661 0.0010003896325030386 0.001021220474069573 0.001089684201675058 0.1434503245077121 0.001264422694128982 0.6414893352347587 9.998942780484803 9.87624002699606 9.999956578465861 9.999701428039378 9.999917847388662 9.999999775661346 9.999993752212713 9.999949860853027 9.99999581694995 9.999997177140802 9.9999583099311 9.999996954931127 9.99999858881009 9.999989556630815 6.957064131365733 9.99992912645607 9.999911574220228 9.99999389911866 9.999997003425426 9.999934399336222 9.999995218466456 0.10569583200462429 9.999992399103443 9.97418678917253 9.958291862542428 9.999916070874407 9.999942620583145 9.999991388234617 9.999998135097139 9.999953179587386 9.999580562429415 9.998822021567134 9.999991909668372 9.99991138220045 9.998762178569136 9.999777809761424 9.999996835067632 9.9999969463908 9.999892927459088 9.999977367031224 9.999457309020546 9.999986689201883 9.999990683043674 9.637577718122499 9.999992569192905 9.984158904468828 9.995733483841402 9.999996253745751 9.946465268219686 9.999996867504494 9.999951506702265 
0.0010 0.0010 0.0010 0.0010 0.0010 0.0013066723804884 0.0010 0.0010 0.8545249093595894 10.0 10.0 10.0 10.0 10.0 10.0 10.0 10.0 10.0 10.0 9.993260206766841 10.0 10.0 10.0 6.412260099022629 10.0 10.0 10.0 10.0 10.0 10.0 0.0010 10.0 10.0 10.0 10.0 10.0 10.0 10.0 10.0 10.0 10.0 10.0 10.0 10.0 10.0 10.0 10.0 10.0 10.0 10.0 10.0 10.0 10.0 10.0 10.0 8.945023384293535 10.0 10.0 10.0 10.0 
0.0010 0.0010 0.0010 0.0010 0.0010 0.0010 0.0010 5.000500000000001 0.0010 10.0 10.0 10.0 10.0 10.0 10.0 10.0 10.0 10.0 10.0 10.0 10.0 10.0 10.0 7.470619615950934 10.0 10.0 10.0 10.0 10.0 10.0 8.000429557459517 10.0 10.0 10.0 10.0 10.0 10.0 10.0 10.0 10.0 10.0 10.0 10.0 10.0 10.0 10.0 10.0 10.0 10.0 10.0 10.0 10.0 10.0 8.796155378047267 10.0 10.0 10.0 10.0 10.0 10.0 
0.0010 0.0010 0.0010 0.0010 0.0010 0.0010 0.0010 3.922403338347848 10.0 0.0010 10.0 10.0 10.0 10.0 10.0 10.0 10.0 10.0 10.0 10.0 10.0 10.0 10.0 10.0 10.0 10.0 10.0 10.0 10.0 10.0 10.0 10.0 10.0 10.0 10.0 10.0 10.0 10.0 10.0 10.0 10.0 10.0 10.0 10.0 10.0 10.0 10.0 10.0 10.0 10.0 10.0 10.0 10.0 10.0 10.0 10.0 10.0 10.0 10.0 10.0 
0.0010 2.730333671112012 0.0010 0.0010081256574593187 0.0010149044536496563 0.0010 0.6094135618575596 0.0010 0.6708288772783458 10.0 9.98392874346336 9.953183793526195 9.994462182553967 9.95719848924119 10.0 10.0 10.0 10.0 10.0 10.0 10.0 10.0 9.999565417652237 4.450056215245728 10.0 10.0 9.978690192956318 10.0 9.99884840034846 9.97878790189511 2.6253537632841137 10.0 9.527014858831489 10.0 9.978113435594937 9.974412857784348 10.0 10.0 9.979378873029207 9.99987000547746 10.0 10.0 9.978849225996393 9.998963143911526 10.0 10.0 10.0 10.0 10.0 10.0 10.0 10.0 7.390882672083841 10.0 10.0 8.008880284131536 9.960252329713054 8.96856661903805 9.979079907506502 9.970316618405162 
1.3448506497551702 0.0010 0.025983057011747225 0.0013151776107764724 0.01667326091448723 0.0013972041753042067 10.0 1.8491321336403241 0.0010 8.975908397581968 0.0010 9.891833954129734 9.909900913810992 9.820192574541645 9.929171839847394 10.0 9.988204952961075 9.730034107175122 9.991714118462385 9.89399870565331 9.933889316289022 10.0 10.0 0.0010 9.713453735195264 9.992931632567485 9.251305090561578 9.80954001853213 9.908088020995125 9.594943890593624 0.0010 9.755558785681508 9.754916420582434 0.012411436262363296 9.80575628003366 9.502377459985272 10.0 9.244516979190612 9.311491510227711 9.971451721197734 8.38298974733286 10.0 9.81917094491043 9.971961418220022 10.0 9.676694795916974 9.063029330267247 9.923868562519628 9.754291706564032 9.99926283733273 7.536736539684462 10.0 10.0 9.891291282541193 0.0010 0.0010 9.81952695844508 10.0 9.20715636232547 9.821555011144456 
0.0010 0.0010 0.0010 0.0010 0.0010 0.0010 0.0010 2.4969097612582036 9.946900733500254 0.0010 10.0 10.0 10.0 10.0 10.0 10.0 10.0 10.0 10.0 10.0 10.0 10.0 10.0 10.0 10.0 10.0 10.0 10.0 10.0 10.0 10.0 10.0 10.0 10.0 10.0 10.0 10.0 10.0 10.0 10.0 10.0 10.0 10.0 10.0 10.0 10.0 10.0 10.0 10.0 10.0 10.0 10.0 10.0 10.0 10.0 10.0 10.0 10.0 10.0 10.0 
0.002116252890616621 8.329247568671988 0.0011234873819350542 0.0010003196730725779 0.0010485282360004609 0.001003585276497089 1.9238428022628464 0.0016718528417000444 0.8840842530133037 6.1165010149614325 9.994082710485412 9.999491274109227 9.999638928061358 9.999081038853577 9.873854361689503 9.999079199932208 9.99999270410121 9.999090138272706 9.999078241072057 9.98820440024202 9.99907847602493 9.999070817362638 9.999905940994228 6.2514983090323515 9.999987190005172 9.999997133757029 9.99907809625917 9.999219667771824 9.973424446709654 9.999099764536929 0.21435381411607168 9.998983573676846 7.570269646960293 9.986944691882913 9.998813227333912 9.984311621014832 9.999081439440829 9.999338679218832 9.998811754086843 9.999899496127176 9.999079032939571 9.999079439837516 9.998811133516863 9.999706701570526 9.999082917815864 9.9996994941456 9.999124950414359 10.0 9.999931294447231 9.975170926174918 9.999333591305543 9.999196139481215 9.98912763223577 9.999312869694812 9.999077786112732 9.99274163684011 9.99883898702286 9.99540176672956 9.999080534809245 9.998811058544655 
3.3575500760443995 0.0010 0.0010 0.0010 0.0010 0.0010 0.0010 9.015545184473321 7.196645120715129 0.0010 10.0 8.573675198122778 9.30020369702757 10.0 10.0 10.0 10.0 10.0 10.0 9.937626676768629 10.0 10.0 10.0 10.0 9.94553820249369 10.0 10.0 10.0 10.0 10.0 10.0 10.0 4.214622328140385 10.0 9.917438920722061 10.0 10.0 10.0 10.0 10.0 10.0 10.0 10.0 10.0 10.0 10.0 10.0 10.0 10.0 10.0 10.0 10.0 10.0 10.0 10.0 10.0 10.0 9.676157826175883 10.0 10.0 
0.0010 0.0010 0.0010 0.0010 0.0010 0.0010 0.0010 8.030567133857367 0.0010 10.0 9.660198291109115 10.0 10.0 10.0 10.0 10.0 10.0 10.0 10.0 10.0 10.0 10.0 10.0 10.0 10.0 10.0 10.0 10.0 10.0 10.0 5.968798883861947 10.0 10.0 10.0 10.0 10.0 10.0 10.0 10.0 10.0 10.0 10.0 10.0 10.0 10.0 10.0 10.0 10.0 10.0 10.0 10.0 10.0 10.0 10.0 10.0 10.0 10.0 10.0 10.0 10.0 
0.0010 0.0010 0.0010 0.0010107394881199614 0.0010 0.0010 0.0010 0.4237943833136404 10.0 0.0010 10.0 10.0 10.0 10.0 10.0 10.0 10.0 10.0 10.0 10.0 10.0 9.963701065851234 9.997848448626923 10.0 10.0 10.0 10.0 10.0 10.0 10.0 10.0 10.0 10.0 10.0 10.0 10.0 10.0 10.0 10.0 10.0 9.995322599137092 10.0 10.0 10.0 10.0 10.0 10.0 9.868988987589024 10.0 9.99842784910063 9.993252408949859 9.998782083183054 10.0 10.0 10.0 10.0 10.0 9.688281800347207 10.0 10.0 
9.565489242891692 7.763312749876077 0.0010868452799826511 0.0018463388378600935 0.002726277420310356 0.0010437770522903408 0.018381581818759152 7.519349578971054 0.008944323212662255 0.0010 9.999682292289092 0.43551075710830867 9.975394490903806 0.4188899396123481 6.04802314700483 0.7910825500008503 9.988733311335363 9.91119176799689 0.7910782691276781 9.655360828808877 0.7910873897292368 9.932561371727889 9.950470056015439 0.6133656383959984 7.87066038402983 9.99833715144003 0.43551075710830867 0.43551075710830867 7.875925995877722 0.43551075710830867 0.5329158111435053 0.43551075710830867 1.286040305260647 2.7222189351210986 0.43551075710830867 0.0010 0.7910803475913942 0.7798197773588736 0.8285907922289796 8.311923437291838 4.25420376540845 0.7916621118666215 0.43551075710830867 9.416274510622925 0.7909431776824379 0.0010 0.7850686129536557 1.172812631560617 8.911973055921573 9.64946096373082 4.8345132463227625 3.339823442816271 1.5376272486252285 0.43551075710830867 0.43551075710830867 0.43551075710830867 0.43551075710830867 0.7493578359810796 0.43551075710830867 0.43551075710830867 
0.0010 2.604792690340558 0.0010 0.0010 0.001493433216763239 0.0014241635643601003 0.45227417173665424 0.001611101262087028 0.687674991877256 10.0 8.515557459597838 9.906963835748911 9.989942957625017 9.996529537867511 10.0 9.999998434137225 9.998860472429616 10.0 10.0 9.998814087281414 9.998457774454346 10.0 10.0 9.022476254671751 9.984558285142576 10.0 9.99933325790673 10.0 9.989953368609749 9.999269018512566 0.30538340051482515 9.999999591944606 8.933341439725645 10.0 9.990500954248429 9.995781761616666 9.999138933758374 9.998033609233351 10.0 9.999998955915403 9.999965931988703 9.99999855551102 9.989428688211794 9.993941358839852 9.999988254778799 9.975425049826887 9.983961762154584 10.0 9.993277161252058 9.998330019829936 9.417256821219276 9.999572528483293 8.015780911808596 9.991469875256321 9.989107643665292 9.73070272163055 9.990868757272406 9.75108794948716 9.999462209995203 9.99732450916846 
1.8012924827012067 10.0 0.024076989240399627 0.0013584887761645043 1.0887644006807344 0.0011919366954812175 0.0010 10.0 0.0010 0.0010 7.625671902751386 7.829488677649707 6.793593198243198 7.837150642500102 6.373138612256402 9.998450485538916 9.999992520760001 9.994894351155262 9.999183475417938 9.99546398889898 9.998819722865987 9.998888186487683 9.94266198919965 7.905549869922834 9.847167020067051 9.422622176473178 9.948415271408145 9.881169555312198 9.952251332701243 9.820435419681443 10.0 9.938022086083546 1.7733282227410259 9.828411735787718 7.837111416165225 8.047657407438427 9.992195956434323 9.84942442571096 7.147276634426023 9.88856397098456 9.965436335751285 9.96662229080926 7.837150591118638 9.55077508683567 9.451217282808525 9.965465163493814 9.917516796226083 9.925804139525988 7.382858454571088 9.975391877481975 9.999185906266577 9.998624771221227 9.97684117032381 7.835611366618942 9.76264320480472 5.1875851607835015 7.810684707019871 9.201608170521013 9.872461749181292 7.837157492928228 
3.397313028260285 0.0010 0.0026942552837047338 0.0010597658926205303 0.0010 0.0010 0.0010 10.0 8.246541549183505 0.0010 10.0 8.467040542548306 9.292706695827622 9.990725153485787 9.99168971719707 9.989658649177116 9.999135338134792 9.99469673996714 9.989865619125393 9.936284670635127 9.989338693218647 9.993731626185037 9.99709660439988 10.0 9.943841334283395 9.995819544889972 9.989539405837597 9.989558559205404 9.993459690168455 9.989501140697323 10.0 9.990277032843695 4.120979526476513 10.0 9.9072220365025 10.0 9.989093202260936 9.989688117333136 9.993169564405228 9.978932431542026 10.0 9.989795162045455 9.987916930130993 10.0 9.991501818697717 9.982732752992906 9.991289765707174 9.984514955453337 10.0 10.0 9.990617964444308 9.989041987338279 10.0 9.98978944435306 9.990080084700775 10.0 9.991531527591684 9.9725626389519 9.990209043398798 9.990943625316596 
0.0010 10.0 0.0010 0.0010 0.0010 0.0010 0.005392165052619045 7.541401872322943 0.008810522584766358 0.1008762800969647 10.0 10.0 10.0 10.0 9.999949849151662 10.0 10.0 9.999872351389183 10.0 10.0 10.0 9.999874272922732 10.0 9.780671781306749 10.0 10.0 10.0 10.0 10.0 10.0 10.0 10.0 10.0 10.0 10.0 10.0 10.0 10.0 10.0 10.0 10.0 10.0 10.0 10.0 10.0 10.0 10.0 10.0 10.0 10.0 10.0 10.0 10.0 10.0 10.0 10.0 10.0 10.0 10.0 10.0 
0.0010 4.8813263517573295 0.0010 0.0010 0.0011697740804365927 0.0010 0.01773743709497755 0.0010 0.8704084062327097 10.0 10.0 10.0 9.999556913764394 9.999945711098338 10.0 9.999896383231514 10.0 9.999339073794829 9.999903645405416 9.999848439002438 9.999898497380821 9.999521001370413 9.999724522708085 9.692165789978302 10.0 9.99773159024237 9.999881840863376 9.99989167708085 10.0 9.999883918020211 0.001000000000000334 9.999883443851601 10.0 10.0 10.0 9.999940934161595 9.999894448467845 10.0 10.0 10.0 9.999968622862065 9.99989529800357 9.99994824640992 10.0 9.999960501959073 10.0 9.999864145604493 9.999835711827552 10.0 9.997925428810325 9.997143610963102 9.99989751897347 9.99868720384434 10.0 10.0 10.0 9.999945675036216 10.0 9.999948251217472 9.999950810758492 
0.0010 0.0010 0.0010 0.0010 0.0010 0.0010 0.0010 7.105912026840521 0.0010 9.660859679288588 10.0 10.0 9.999119487629953 10.0 10.0 10.0 9.996254125269452 10.0 10.0 9.999239347054631 9.997667938422577 10.0 9.999778392864052 8.898415916676393 10.0 10.0 10.0 10.0 9.997524415670236 10.0 10.0 10.0 10.0 10.0 10.0 10.0 10.0 10.0 10.0 9.997520057077754 10.0 9.999927510538544 10.0 9.9998507363764 9.99749734274553 9.999711371666157 10.0 10.0 9.99885793868273 10.0 9.992637650897256 9.996332047245897 10.0 10.0 9.953095883961158 10.0 10.0 10.0 10.0 10.0 
0.0010627461715246565 8.0791910281632 0.0011667628762102268 0.001630407088942509 0.001395796368699519 0.001000306371678833 0.04469472437148714 0.012383324576051236 1.1319253598565375 9.993938012462547 9.999163072223991 9.99927011809636 9.999192679078767 9.999990110195865 9.99607479378945 9.999671638812451 9.999921577165502 9.998791153225293 9.999646642656804 9.99997738793698 9.999698258188095 9.997043018746947 9.999996007603015 9.611117963096051 9.999969712149397 9.999992944774604 9.99995843659962 9.997891517254715 9.99867615541017 9.999963689714104 6.124684946114604 9.999434907799653 9.986841913267378 9.999676198495319 9.999934970344304 9.992600615911474 9.988499227839648 9.999963499714097 9.991477080533276 9.999648698911447 9.993336809132451 9.999733599360098 9.99998597015288 9.999749603964425 9.999980749644108 9.999953753396703 9.999954863423342 9.98956668424808 9.999827296895022 9.999079963659488 9.999748469071525 9.994792095307206 8.580788104875303 9.999992427008511 9.99834483310347 9.99389616850537 9.999973929559978 9.999003425781124 9.999974500062304 9.999992416481307 
0.0010 0.0010 0.006763831860182843 0.0010 0.0010 0.0010 8.316710967615936 0.0010 0.0010 10.0 9.946354985911528 10.0 9.997974646101524 10.0 10.0 9.996885012259634 10.0 10.0 9.99689488905576 10.0 9.996423450629708 10.0 10.0 0.6175522037784316 10.0 10.0 10.0 9.996368280376474 10.0 10.0 9.161689191809039 10.0 10.0 9.889469064061668 10.0 10.0 9.996730388519293 9.996350813561035 10.0 10.0 10.0 9.996895731956636 10.0 10.0 9.998559363387507 10.0 9.998397192617677 9.996936177503793 10.0 9.999909629293969 9.99670048936953 10.0 10.0 10.0 9.865097930631082 0.0010 10.0 1.4466407891365036 10.0 10.0 
1.4789969690940201 10.0 0.0010 0.0011251739137117585 0.0010 0.0010 0.0010 8.173610741327996 0.0010 0.0010 10.0 0.5812196016615996 9.997021675041788 1.827059984863511 9.99959072230043 10.0 10.0 10.0 10.0 10.0 10.0 10.0 10.0 1.9308838149478382 10.0 10.0 10.0 10.0 10.0 10.0 5.697999011372355 10.0 0.0010 10.0 1.874029946115507 1.8254246536604963 10.0 10.0 8.192261337654777 10.0 10.0 10.0 1.8271459336728304 10.0 8.345857949820203 10.0 10.0 10.0 10.0 10.0 10.0 10.0 10.0 1.7119653725981552 10.0 1.571308935519462 1.82550470134003 10.0 10.0 1.8255068725699966 
0.0010 7.674281237738338 0.0010 0.0010011672056856537 0.0010 0.0010 1.3886404260144003 0.0010 0.9315633156461104 6.217390711023724 9.998444549013321 10.0 10.0 10.0 9.828237387989471 10.0 10.0 10.0 10.0 9.999771819213715 10.0 10.0 10.0 7.331563310636195 10.0 10.0 10.0 10.0 10.0 10.0 0.2619725602710927 10.0 7.1828573225034 10.0 10.0 10.0 10.0 10.0 10.0 10.0 10.0 10.0 10.0 9.999434517739617 10.0 10.0 10.0 10.0 9.999114011798616 10.0 10.0 10.0 9.58808622008107 10.0 9.976768110986653 10.0 10.0 10.0 10.0 10.0 
0.001010109979612454 1.356540879106193 0.0010102036149330273 0.0010 0.0010 0.0010 0.0010 0.0011760272812361148 0.814694181488481 10.0 10.0 9.993507165666731 9.999607447782727 9.999610073908132 9.999955853479316 10.0 9.994284761711318 9.999661618938708 9.992247251834181 9.998977017045268 10.0 9.999980416866066 9.999639170587935 4.3276415639887205 9.999998341402653 9.999892098282768 9.997151538398759 9.999999484766029 9.999217918907485 9.999664731748425 5.032930127578984 9.999982282993708 10.0 9.6637060993515 9.999902541360266 9.99780586674552 9.997373884287082 9.999998198440874 9.99999211881459 10.0 9.999712473990856 9.99998665035831 9.999541891282044 9.999846711018671 9.999877369307544 9.999983310311194 9.999814167374813 9.999988755149143 9.999594964877014 9.99999830781992 9.977815894143113 9.999985144546148 9.99864720174963 9.988646215503588 10.0 4.4977359633217135 9.999628346802854 10.0 9.999503795603525 9.999636965258539 
0.0012862643084401702 3.249563191314851 0.001046203464603574 0.001000145482348732 0.0017253987667586006 0.0010034907610415576 0.7269030345688081 0.0016610777605213468 0.6742328435879207 9.987837669870794 9.97809918257699 9.999947312280948 9.999738330118907 9.999894023327053 9.999999866897564 9.999773128098605 9.978029429004645 9.999750541384033 9.999963192166897 9.991330585614424 9.99975347858296 9.999987518434216 9.999981755265527 7.831250664761386 9.999650819007922 9.99985649190496 9.999919326222427 9.999891813162083 9.999997659382661 9.999919856059405 2.357422618893558 9.999943123204943 9.99933892223948 9.976128007859185 9.999999911010967 9.999842710266519 9.999809304255335 9.999987977094111 9.966197618236642 9.999944075034229 9.999998582726633 9.999889101587693 9.99988302919672 9.99995131733001 9.999929577647418 9.99999999387175 9.999700518749888 9.987014814634495 9.93152309955456 9.99996692552413 9.999802429941042 9.999996549253417 9.89571156365611 9.999915644445023 9.984004146369836 9.877168173768057 9.999885831007822 9.97290144829106 9.999999084013067 9.999886459661635 
0.0010169118691956884 0.28894273575473495 0.0038808198060083987 0.0010003446791759542 0.001006129970656233 0.0010523303800626346 0.7014053539788978 0.002521131729035996 0.47670516933037477 9.470404719194358 9.914915693415564 9.999480007836272 9.999820379856144 9.998617645253596 9.989481469472782 9.999853386488464 9.999993412566502 9.999894024315017 9.999845619952858 9.997531185476488 9.999838550699497 9.99989443864066 9.999977121530444 5.000500000000001 9.998728007468756 9.999930839376464 9.99993237100148 9.999938186487173 9.997777787564209 9.999931155302704 5.000500000000001 9.999994590085755 9.910918779378761 9.998869192714743 9.99999323746645 9.99956938410384 9.99985809175318 9.999938659084084 9.999943557023661 9.999486188608437 9.999961034775588 9.999850536219055 9.997006831416817 9.99999318852671 9.999859399651127 9.999986690567583 9.999938658427531 9.999989468748332 9.999754863580325 9.999966179389917 9.99995048762378 9.99989086203532 9.883145259519543 9.999962910930641 9.815101087166699 6.128415983117306 9.999673781918702 6.67805950004147 9.99993400074183 9.999532285248414 
0.0011210651961560598 1.0049400432103814 0.0010423757538346506 0.0010022561912747818 0.0010182450350286238 0.001004930590929125 0.001096169193874546 0.0010 0.9618449456392175 10.0 9.94870743736645 9.922875606012823 9.999649507789671 9.99995831633374 9.999982389456688 9.99907753473511 9.999915530752578 9.999991903450134 9.99907556163873 9.994905622943442 9.99908107366228 9.999998100212242 9.999949364840807 5.061515979739683 9.999997999026206 9.999873368934413 9.99997502950877 9.999971362967306 9.999997808118644 9.999898466203128 4.016505890203407 9.99997688974552 10.0 9.737508657640442 9.999977563558105 9.999965751137676 9.99907655544206 9.999996609333177 9.99802401062675 9.999372180742377 9.999962883041803 9.99908347953746 9.999957785952557 9.999974177840542 9.999075645222938 9.999932997093158 9.999890739540092 9.999415609599588 9.99991660831389 9.998642299083533 9.999663934132235 9.999105569727465 9.998682448239196 9.9999723136648 9.98722811024139 5.0005 9.99998264831593 9.981103470921502 9.999974563731513 9.999964456440065 
0.0010 0.0010 0.0010 0.0010 0.0010 0.0010 0.0010 6.808308895347773 10.0 0.001000000000000334 10.0 10.0 10.0 10.0 10.0 10.0 10.0 10.0 10.0 10.0 10.0 10.0 10.0 10.0 10.0 10.0 10.0 10.0 10.0 10.0 10.0 10.0 8.162676708156555 10.0 10.0 10.0 10.0 10.0 10.0 10.0 10.0 10.0 10.0 10.0 10.0 10.0 10.0 10.0 10.0 10.0 10.0 10.0 10.0 10.0 10.0 7.947267175032097 10.0 10.0 10.0 10.0 
0.0010 9.57191734518109 0.0010976961949186893 0.0010 0.0010 0.002394452264399646 0.0010 0.0010 1.1802459822200908 7.082172371041267 10.0 9.450665258807641 10.0 10.0 10.0 10.0 9.995275280055735 10.0 10.0 9.998991739518463 9.997947520138183 10.0 10.0 10.0 10.0 10.0 10.0 10.0 10.0 10.0 0.0010 10.0 8.016983643690034 9.997926355244568 10.0 10.0 10.0 10.0 10.0 10.0 10.0 10.0 9.997282269903062 10.0 10.0 10.0 10.0 10.0 10.0 10.0 10.0 10.0 8.847148562597173 10.0 9.99445822273331 10.0 10.0 9.608144183450179 10.0 10.0 
0.0010 7.832442915937204 0.00118464651540088 0.0010098407333152591 0.0010438403968498233 0.0010296068151628953 1.2302685988994846 0.0010 0.9770299209710646 6.798285374997282 9.967959130222035 10.0 9.600663326885304 10.0 9.934280361002584 10.0 9.99979369257452 9.970966997139234 10.0 9.99512184986695 10.0 9.98304712198971 9.972675149878166 7.318270446801391 9.999811934269513 9.998816291724617 10.0 10.0 9.999899278119399 10.0 0.0010 10.0 7.161153598583331 10.0 10.0 10.0 10.0 10.0 10.0 9.999987757176022 10.0 10.0 10.0 9.952537692029674 10.0 10.0 10.0 10.0 9.9985338611301 9.958553743942451 9.788889933752575 9.863222830975037 10.0 10.0 10.0 10.0 10.0 9.987233058486865 10.0 10.0 
3.6023774557605153 0.0010 0.0010 0.0010 0.0010 0.0010 0.0010 10.0 10.0 0.0010 10.0 10.0 10.0 10.0 10.0 10.0 10.0 10.0 10.0 10.0 10.0 10.0 10.0 10.0 10.0 10.0 10.0 10.0 10.0 10.0 10.0 10.0 0.0010 10.0 10.0 10.0 10.0 10.0 10.0 10.0 10.0 10.0 10.0 10.0 10.0 10.0 10.0 10.0 10.0 10.0 10.0 10.0 10.0 10.0 10.0 10.0 10.0 10.0 10.0 10.0 
0.0010 9.047760917067196 0.0010 0.001001158950822768 0.0010 0.0010 0.0010 7.184589862378308 0.0010 0.9420346387192526 10.0 10.0 10.0 10.0 10.0 10.0 10.0 10.0 10.0 10.0 9.999978151374515 10.0 10.0 10.0 10.0 10.0 10.0 10.0 10.0 10.0 9.38700326339053 10.0 10.0 10.0 10.0 10.0 10.0 10.0 10.0 10.0 9.999421999782356 10.0 10.0 10.0 10.0 10.0 10.0 9.999980474094757 10.0 10.0 10.0 10.0 9.992580350555658 10.0 10.0 10.0 10.0 10.0 10.0 10.0 
0.0010 2.7743288713783647 0.0010 0.0010 0.0010 0.0010 0.36517906276432655 0.0010 0.6786961677425072 10.0 10.0 10.0 10.0 10.0 10.0 10.0 10.0 10.0 10.0 10.0 10.0 10.0 10.0 9.843309644597538 10.0 10.0 10.0 10.0 10.0 10.0 0.15882469293731727 10.0 10.0 10.0 10.0 10.0 10.0 10.0 10.0 10.0 10.0 10.0 10.0 9.992537052242488 10.0 10.0 10.0 10.0 10.0 10.0 10.0 10.0 5.137538909880222 10.0 10.0 10.0 10.0 8.694568595451472 10.0 10.0 
0.0010 2.2632111865082445 0.0010431967246514735 0.0010463361646945292 0.0012694492775090715 0.0010090659210144563 0.12100641169464244 0.0010 0.5851549739090521 9.170987002145173 9.937524603613637 9.884698995687792 10.0 10.0 10.0 10.0 10.0 10.0 10.0 9.95934973219084 10.0 10.0 10.0 6.442227469282081 10.0 9.998173531174753 10.0 10.0 10.0 10.0 0.39665676116795834 10.0 9.701965967194436 9.952075485236687 10.0 10.0 10.0 10.0 10.0 10.0 9.853579253661987 10.0 10.0 9.991606149312357 10.0 9.93243102115107 10.0 10.0 9.986275257236878 10.0 10.0 10.0 9.381238099898459 10.0 10.0 8.135126110868482 10.0 10.0 10.0 10.0 
0.0010 6.8473912730656465 0.0010 0.0010 0.0010 0.0010471417172414831 0.0010 0.0010 1.123072740084544 10.0 10.0 10.0 10.0 10.0 10.0 10.0 10.0 10.0 10.0 10.0 10.0 10.0 9.999766967346387 10.0 10.0 9.998414274007981 10.0 10.0 10.0 10.0 0.0010 10.0 10.0 10.0 10.0 10.0 10.0 10.0 10.0 10.0 10.0 10.0 10.0 10.0 10.0 10.0 10.0 10.0 10.0 10.0 10.0 10.0 9.99509390563003 10.0 10.0 10.0 10.0 10.0 10.0 10.0 
0.0010 0.0010 0.0010 0.0010073087011120824 0.0010 0.0010032493182483982 0.0010 0.5296139188110276 10.0 0.0010 10.0 10.0 9.997445641595803 10.0 10.0 10.0 9.995618934629043 9.999997159798937 10.0 10.0 10.0 10.0 9.897758396322107 10.0 10.0 9.999690992956957 10.0 10.0 10.0 10.0 10.0 10.0 10.0 10.0 10.0 10.0 10.0 10.0 10.0 10.0 10.0 10.0 10.0 10.0 10.0 10.0 10.0 10.0 10.0 9.904210665952927 10.0 10.0 10.0 10.0 10.0 10.0 10.0 10.0 10.0 10.0 
0.0010 0.0010 0.002051695085513918 0.0010 0.0010 0.0010 0.0010 0.0010 0.511655885033949 10.0 7.707811555156445 10.0 10.0 10.0 10.0 10.0 10.0 10.0 10.0 10.0 10.0 10.0 10.0 10.0 10.0 10.0 10.0 10.0 10.0 10.0 0.0010 10.0 10.0 10.0 10.0 10.0 10.0 10.0 10.0 10.0 10.0 10.0 10.0 10.0 10.0 10.0 10.0 10.0 10.0 10.0 10.0 10.0 10.0 10.0 10.0 10.0 10.0 0.0010 10.0 10.0 
5.5659532826752365 10.0 0.0010 0.0011404180509506916 0.0015432345601782665 0.0012833566833770492 0.0010 10.0 0.0010 0.0010 10.0 0.0010 9.999954609806949 0.0010 9.984264001246718 10.0 10.0 9.966258893880982 10.0 9.986862995260307 10.0 9.996376339916566 9.997645467590639 0.18345419301355825 10.0 9.973387098735211 9.695534974080736 9.542161150884333 9.99619272598973 9.410574258228252 1.3615725447248823 9.62907489920446 0.0010 10.0 0.0010 4.672289354632981 10.0 9.360284257484347 4.945677735876822 10.0 9.960867134506323 10.0 0.0010 10.0 6.429688683242794 10.0 9.99454031596123 9.997613996027548 10.0 10.0 9.994798381522628 9.994140522465797 10.0 0.0010 10.0 0.0010 0.0010 5.000493322356918 9.55442909946353 0.0010 
0.0010842356632098464 0.5691409023711178 0.0010 0.0010 0.00104380686668533 0.0010030002978530727 0.42226156617329424 0.0010 0.5709171240226305 9.854070184039358 10.0 10.0 10.0 9.999918086101129 10.0 9.999915751169654 9.998705538863495 9.985992627082803 9.999915753627795 10.0 9.999916208777675 9.994690193702423 10.0 6.405311112333111 10.0 10.0 9.99991290602977 9.999915202789019 10.0 9.981440027696676 0.0010 9.978671226882678 9.767762625109931 10.0 9.999913968502014 9.999853897136415 9.999915751621398 9.999913034775219 9.934124879411367 9.99543877829714 9.999913176860154 9.999915753380154 10.0 9.99498873863619 9.999965662416706 10.0 9.98534099149856 10.0 10.0 9.999520290197317 10.0 9.988924649205794 9.251146613256894 10.0 10.0 9.986258558471025 9.9999501550671 9.585967592162133 9.999967361070935 9.99991203876064 
0.0011305746013973085 8.170470001073085 0.0011109999579489514 0.0010 0.0010449568884797896 0.0010 1.8913505575002678 0.0010 0.8843688048995691 6.184735838320326 10.0 10.0 9.99999261761688 9.999737095531474 9.876659567890673 10.0 10.0 10.0 10.0 9.98837921054878 10.0 9.99999186363853 10.0 6.314932770268269 9.999987885869457 10.0 10.0 9.999999751183152 9.974579130441338 10.0 0.3167367379793597 9.999903325225754 7.609726064780453 9.988183123848414 9.999739176113618 9.999740155020863 10.0 10.0 9.99971749137231 9.999992739083428 10.0 10.0 9.99973711616505 9.999731680550937 10.0 9.999963495127929 10.0 10.0 10.0 9.975851919519382 10.0 10.0 10.0 10.0 10.0 9.994370428829036 10.0 10.0 10.0 9.999737034123157 
10.0 10.0 0.0010 0.0018309044445196819 0.0010 0.0010326600832824653 0.0010 10.0 0.0010 0.0010 8.939011358544185 0.0010 8.58281335246507 0.0010 9.551625529824202 8.033999428779323 9.445546762516436 6.191790934153378 7.781278337756401 9.042380550621314 7.494570709788093 6.311103646190157 9.618284767207427 0.0010 9.09294592970371 10.0 0.0010 0.0010 7.5644798305598755 0.0010 0.0010 0.0010 0.0010 0.0010 0.0010 0.0010 8.096908531813092 0.0010 0.0010 9.308919492658974 0.0010 7.767810571989931 0.0010 9.666673408008355 0.0010 0.0010 0.0010 8.005249737192957 9.901677059606998 9.54903329025441 7.647273861173881 8.187739796817922 0.0010 0.0010 8.900693527921117 0.0010 0.0010 6.805945562924606 0.0010 0.0010 
0.0010 0.0010 0.0010 0.0010 0.0010 0.0010 0.0010 0.0010 0.0010 10.0 10.0 10.0 10.0 10.0 10.0 10.0 10.0 10.0 10.0 10.0 10.0 10.0 10.0 0.0010 10.0 10.0 10.0 10.0 10.0 10.0 0.0010 10.0 10.0 10.0 10.0 10.0 10.0 10.0 10.0 10.0 10.0 10.0 10.0 10.0 10.0 10.0 10.0 10.0 10.0 10.0 10.0 10.0 10.0 10.0 10.0 4.238180421669989 10.0 0.0010 10.0 10.0 
0.0010001971455607355 0.9467217441618703 0.0010000345667730713 0.0010028370873649557 0.0010 0.0010 0.0010 0.0010 0.9431834117584357 10.0 10.0 9.999987175792262 9.999822481062239 9.995739267359475 9.999826321923408 10.0 9.999858427732834 9.99999744152863 9.999916346238201 9.999995651724973 9.999998085700284 9.999999306686263 9.999972309699016 3.3092154203206072 9.999999088119434 9.999981870975994 9.999999999589528 9.999999985812758 9.999989480045821 9.999998118378317 6.044356600392535 9.999999735580309 10.0 9.663616873795437 9.997762649592055 9.99998903424973 10.0 9.99999999963949 9.999850817137052 9.999838366476093 9.999809509314737 9.999998153100556 9.99737240152648 9.999740340099061 10.0 9.999904600434066 9.99999454309991 9.999984932966614 9.999989832254641 9.999686262016711 10.0 9.999996143689991 10.0 9.999999720319556 10.0 2.5625155081480218 9.995739267359475 10.0 9.999983203754637 9.995739267359475 
0.0010 10.0 1.5262922596477277 0.0012585802368818297 0.0034052361752566884 0.001193155548054113 0.0010 0.0010 0.0010 3.8674011308552836 5.01895446070797 5.996997650072163 9.25700895011725 10.0 9.978846984082256 8.884229444389634 9.992048784548407 9.989430740066526 10.0 9.98079398135646 9.979384316468698 9.982058417036358 9.964645243967817 8.283136845323888 7.211537335566547 10.0 9.898156872425087 9.906548636249195 9.994156485118191 9.751942274446487 10.0 9.900263916865159 6.860158190572122 10.0 10.0 10.0 9.919034559160538 9.906749995647598 9.852204315954403 9.890056717587155 9.903791215109546 10.0 10.0 9.982664094704212 9.904869525323017 9.765512960309875 9.895247096758002 9.980137419517146 9.1273078104528 9.990642787165296 9.857020277969172 9.95892333237729 10.0 9.499735230490645 10.0 5.393344147140228 10.0 9.470833591303801 9.980103683156354 10.0 
0.0010 0.0010 0.0010 0.0010 0.0010 0.0010232482194690187 0.28838148539941627 0.07634396815404444 0.0010 9.566778325385258 9.908513621898363 9.996038497770174 10.0 9.992369680045803 10.0 10.0 10.0 10.0 10.0 10.0 10.0 10.0 10.0 1.7039253988765939 10.0 10.0 10.0 10.0 10.0 10.0 4.96989759457884 10.0 9.830876164966805 10.0 9.990613143715514 9.990777344217632 10.0 10.0 10.0 10.0 10.0 10.0 9.99077785352801 10.0 10.0 10.0 10.0 10.0 10.0 10.0 10.0 10.0 10.0 9.99039763693781 10.0 9.815029373579094 9.991153669864618 10.0 10.0 9.99063609926456 
0.0010 0.0010 0.0010 0.0010 0.0010 0.0010 0.0010 4.071566215832799 8.7235197600337 0.0010 10.0 10.0 10.0 10.0 10.0 10.0 10.0 10.0 10.0 10.0 10.0 10.0 10.0 10.0 10.0 10.0 10.0 10.0 10.0 10.0 10.0 10.0 10.0 10.0 10.0 10.0 10.0 10.0 10.0 10.0 10.0 10.0 10.0 10.0 10.0 10.0 10.0 10.0 10.0 10.0 10.0 10.0 10.0 10.0 10.0 10.0 10.0 10.0 10.0 10.0 
0.0010 0.6185491557049723 0.0010 0.0010 0.0010063033831489503 0.0010139221085720155 0.0010 0.06929992445989794 0.0010 8.790238873362942 10.0 10.0 10.0 10.0 10.0 10.0 10.0 10.0 10.0 9.999927040510817 10.0 10.0 10.0 3.838731410172696 10.0 10.0 10.0 10.0 10.0 10.0 5.50909143730428 10.0 10.0 10.0 10.0 10.0 10.0 10.0 10.0 10.0 10.0 10.0 10.0 10.0 10.0 10.0 10.0 10.0 10.0 10.0 10.0 10.0 10.0 10.0 10.0 4.697762907611906 10.0 10.0 10.0 10.0 
10.0 5.020016850858873 0.002035863184963022 0.0010 0.0027969641406131187 0.0013513251897836474 0.0010 0.8716235218534387 0.0010 0.001000000000000334 5.0005 5.0005 0.8510868746961178 0.001000000000000334 0.001000000000000334 0.001000000000000334 8.549051844854814 0.001000000000000334 0.001000000000000334 9.995433229943567 0.001000000000000334 0.001000000000000334 0.001000000000000334 8.070446787875811 2.920389441925829 9.871157040027903 0.001000000000000334 0.001000000000000334 7.430325601299466 0.001000000000000334 5.8472464892082465 0.001000000000000334 4.99003487945109 4.085579452246756 0.001000000000000334 2.774041914415504 0.001000000000000334 0.001000000000000334 5.28375240105722 9.99736011814591 0.001000000000000334 0.001000000000000334 0.001000000000000334 9.815176819162986 0.001000000000000334 0.001000000000000334 0.001000000000000334 1.6711831080174697 9.993454664030812 5.0005 0.001000000000000334 2.750157388841969 3.3648414250621452 0.001000000000000334 2.28457681002316 2.3655775286489447 0.001000000000000334 0.0010 0.001000000000000334 0.001000000000000334 
0.0010 0.0010 0.0010 0.0010 0.0010 0.0010 0.0010 5.6613485825037895 10.0 0.0010 10.0 10.0 10.0 10.0 10.0 10.0 10.0 10.0 10.0 10.0 10.0 10.0 10.0 10.0 10.0 10.0 10.0 10.0 10.0 10.0 10.0 10.0 10.0 10.0 10.0 10.0 10.0 10.0 10.0 10.0 10.0 10.0 10.0 10.0 10.0 10.0 10.0 10.0 10.0 10.0 10.0 10.0 10.0 10.0 10.0 10.0 10.0 10.0 10.0 10.0 
0.0010 0.7713284105104052 0.001011836274934497 0.0010 0.0010 0.0010 0.0010 0.0010 1.0287072350243154 10.0 10.0 10.0 9.999466559963736 10.0 10.0 10.0 9.991034790577924 9.999704704067549 9.98802757705976 9.998552631496759 10.0 10.0 9.99954008840249 4.23012953318207 10.0 9.999850027224229 9.99552982487764 10.0 9.998960826451686 9.999482379730546 5.960005909037887 10.0 10.0 9.48421806216677 10.0 9.998733639995162 9.996025135567827 10.0 10.0 10.0 9.999967798749969 10.0 10.0 9.99982123362802 9.999820787507046 10.0 10.0 10.0 9.999409290570512 10.0 9.96537040550999 10.0 10.0 9.988493380934871 10.0 4.941740253785054 10.0 10.0 9.999230821344684 10.0 
0.02350900047147797 0.0010 0.003652224144190439 0.0010013984027327464 0.0010142027779322534 0.0010030697781436202 0.0010 7.348348173558973 10.0 0.0010 9.99590021355487 10.0 9.91138679559107 10.0 10.0 10.0 9.999984060473789 10.0 10.0 9.910298664357468 10.0 10.0 9.999613162893665 9.505709668194594 9.999997413819823 9.999830617218713 10.0 10.0 10.0 10.0 9.52095961715085 10.0 10.0 10.0 10.0 10.0 10.0 10.0 10.0 10.0 10.0 10.0 10.0 10.0 10.0 9.999977428499475 10.0 9.999989250419828 9.994861608402205 9.998301536840222 9.977893122899156 10.0 10.0 10.0 10.0 10.0 10.0 10.0 10.0 10.0 
0.001199922816999252 0.0010 0.0027271292367666666 0.0010073959366051072 0.0011665968120697931 0.0010 0.0010 7.767230296439997 10.0 0.0010 9.931252601979537 9.95152751344275 9.998283824929327 9.999723084180035 10.0 9.999136296944913 9.999755378343714 9.997366530589003 9.999217687443103 9.999999672338914 9.99907204853409 9.999995543937027 9.999690332737925 10.0 9.999990947783107 9.999699527720818 9.999725834849073 9.999108680674736 9.98939432254599 9.999850655094153 10.0 10.0 9.998769781954158 9.972078782692357 9.999723197314568 9.999723875193357 9.998988593465773 9.999083821259918 9.577669116833743 9.998700135984125 9.999804578516155 9.99920664924209 10.0 9.999371013251391 9.999637167978843 9.251147945860467 9.999581019845891 9.996419989131983 9.999999177730182 9.999968735348215 9.956561778466682 9.999999661968088 10.0 10.0 9.964431504269127 10.0 9.999725901688704 10.0 9.999846857416477 9.999728408592892 
0.0010 0.0010 0.0010 0.0010 0.0010 0.0010 0.0010 5.254916440727913 0.0010 10.0 10.0 10.0 10.0 10.0 10.0 10.0 10.0 10.0 10.0 10.0 10.0 10.0 10.0 10.0 10.0 10.0 10.0 10.0 10.0 10.0 7.662610109207925 10.0 10.0 10.0 10.0 10.0 10.0 10.0 10.0 10.0 10.0 10.0 10.0 10.0 10.0 10.0 10.0 10.0 10.0 10.0 10.0 10.0 9.982479296672558 10.0 10.0 10.0 10.0 10.0 10.0 10.0 
0.0017115868132228538 7.670263763653286 0.0010 0.0010 0.0010 0.0010 1.4179748901066243 0.0017112891508220078 0.9083843042560845 6.24982447895058 10.0 9.999294274076394 9.999920025708999 9.99929035860338 9.830941615701533 10.0 9.999971974057805 10.0 10.0 9.999926894269644 10.0 10.0 10.0 6.904210933495955 9.99990053027696 9.999988112758235 9.999290314320081 9.99929046145899 10.0 9.99929010857337 0.9612722504293583 9.999291432165277 7.364480918606439 9.999352504689545 9.999288085971855 9.999289293715071 10.0 9.99929049309385 9.99929151634511 9.999539503241625 9.999291852958907 10.0 9.999290444413672 10.0 9.999290382582247 9.999292823878264 9.99929050836285 10.0 9.99993355007023 9.980486157414328 10.0 10.0 10.0 9.999288139715102 9.999401998234276 10.0 9.999289883309768 10.0 9.999290298960242 9.999290372146898 
0.0010 0.0010 0.0010 0.0010025554596687824 0.0010040518649773195 0.0010026645964633881 0.8667440685030393 0.0010 0.816807618875812 10.0 9.577516287233808 10.0 10.0 10.0 9.993447499261405 10.0 10.0 10.0 10.0 10.0 10.0 10.0 10.0 10.0 10.0 10.0 10.0 9.995089076172953 10.0 9.974431097230614 2.3862997456082455 9.99612060886397 10.0 9.710001026950938 10.0 10.0 10.0 9.985400341687683 10.0 9.990480222474234 9.989734347630074 10.0 10.0 9.999952787715486 10.0 10.0 10.0 9.999473106020368 10.0 9.999661617533944 10.0 9.999369217449738 9.697882391283812 10.0 10.0 10.0 10.0 7.5949897349107625 10.0 10.0 
0.0010 4.367020028703412 0.0010 0.0010 0.0010 0.0015101812143614667 1.6205040442461636 0.0010 0.7872378798807617 9.993556576257598 9.999864667553235 10.0 10.0 10.0 10.0 10.0 10.0 10.0 10.0 10.0 10.0 9.999954358653389 10.0 10.0 10.0 10.0 10.0 10.0 10.0 10.0 0.7534582418256138 10.0 10.0 10.0 10.0 10.0 10.0 10.0 10.0 10.0 10.0 10.0 10.0 10.0 10.0 10.0 10.0 10.0 10.0 10.0 10.0 10.0 9.50005 10.0 10.0 9.817761631846464 10.0 10.0 10.0 10.0 
0.0016018788547930533 2.5860736744940223 0.0010 0.0010002504676778672 0.0018852200101139543 0.0010780954825608954 0.4850748238166833 0.0010 0.6883169865861942 10.0 10.0 10.0 9.999045524440486 10.0 10.0 9.997472504377786 10.0 9.996885999742082 9.997625408473683 9.997062822109957 9.998556802883657 9.997392709672855 9.999064521053748 6.604651188446695 9.99917103638242 9.99920468574213 9.997314017106113 9.997092056353134 9.999148154945196 9.998340385951817 0.23670563147513746 9.998507006894474 9.441965050993874 10.0 10.0 10.0 9.997222183560194 9.99944507642768 9.996543849616652 10.0 9.9951997900156 9.998060516507616 9.999499031960324 10.0 9.997248640153698 10.0 9.997478790718056 9.999404158908465 10.0 9.935814489649953 9.99896783851887 9.998161868283269 10.0 10.0 10.0 9.216460997288497 10.0 10.0 9.997650562766182 10.0 
0.0010 0.4049326231139174 0.0010 0.0010 0.0010 0.0010 0.0010 0.0010 0.001000000000000334 10.0 10.0 10.0 10.0 10.0 10.0 10.0 10.0 9.973996182938253 10.0 10.0 10.0 10.0 10.0 10.0 10.0 10.0 10.0 10.0 10.0 10.0 0.001000000000000334 10.0 10.0 10.0 10.0 10.0 10.0 10.0 9.567020527218183 10.0 10.0 10.0 10.0 10.0 9.987189429876004 10.0 10.0 10.0 10.0 10.0 10.0 9.984245085168421 9.444852425147362 10.0 10.0 10.0 10.0 10.0 10.0 10.0 
0.0010 0.0010 0.0010 0.0010 0.0010 0.0010 0.0010 6.965408192726415 10.0 0.0010 9.252667799511435 10.0 10.0 10.0 10.0 10.0 10.0 10.0 10.0 9.99996114371042 10.0 9.99998663885205 10.0 10.0 9.999982928657515 9.9999751557673 10.0 10.0 10.0 10.0 10.0 10.0 10.0 10.0 10.0 10.0 10.0 10.0 9.991916479166603 9.999992965630748 9.999886343372028 10.0 10.0 10.0 9.632360090902841 10.0 9.999809771273615 10.0 9.98561472545164 10.0 10.0 10.0 10.0 10.0 10.0 10.0 10.0 10.0 10.0 10.0 
0.0010 2.401503933421034 0.0010 0.0011004451868035366 0.0012196439697503712 0.0010 0.0010 0.0010 0.6696201538429617 10.0 10.0 9.999653422487281 10.0 10.0 10.0 10.0 10.0 10.0 10.0 10.0 10.0 10.0 10.0 7.466942071576345 10.0 10.0 10.0 10.0 10.0 10.0 1.2338762134312153 10.0 10.0 10.0 10.0 10.0 10.0 10.0 10.0 10.0 10.0 10.0 10.0 9.999924141843213 10.0 10.0 10.0 10.0 10.0 9.986439605976093 10.0 10.0 10.0 10.0 10.0 10.0 10.0 9.330240354027932 10.0 10.0 
10.0 10.0 0.0010 0.0010 0.0010 0.002266468242263251 0.0010 10.0 0.001000000000000334 0.0010 10.0 0.001000000000000334 10.0 0.001000000000000334 10.0 10.0 9.981238436112593 10.0 10.0 10.0 10.0 10.0 9.949355114024605 0.001000000000000334 10.0 10.0 0.19620519814593962 0.001000000000000334 10.0 0.001000000000000334 7.882424763135575 0.001000000000000334 0.0010 10.0 0.001000000000000334 0.001000000000000334 10.0 0.001000000000000334 0.001000000000000334 10.0 0.001000000000000334 10.0 0.001000000000000334 10.0 10.0 8.976358912356542 0.001000000000000334 8.978029568478508 10.0 9.864594178354876 9.857002744157525 10.0 6.230014889180036 0.001000000000000334 10.0 0.001000000000000334 0.001000000000000334 10.0 0.001000000000000334 0.001000000000000334 
0.0010 7.051646218511506 0.0010 0.0010943241233562335 0.001077418676758161 0.001030192453628 0.0010 0.0010 1.0925772469081805 10.0 10.0 10.0 10.0 10.0 10.0 10.0 10.0 10.0 10.0 10.0 10.0 10.0 10.0 10.0 10.0 10.0 10.0 10.0 10.0 10.0 1.4661141657636385 10.0 10.0 10.0 10.0 10.0 10.0 10.0 9.835990054130644 9.999898844856983 10.0 10.0 10.0 10.0 10.0 10.0 10.0 10.0 9.99990854073103 10.0 10.0 10.0 9.912987469680088 10.0 10.0 10.0 10.0 9.873224217415054 10.0 10.0 
0.0010 0.0010 0.0010 0.0010 0.0010 0.0010 0.0010 7.085590082201538 0.0010 10.0 10.0 10.0 10.0 10.0 10.0 10.0 10.0 10.0 10.0 10.0 10.0 10.0 10.0 9.274735344258552 10.0 10.0 10.0 10.0 10.0 10.0 9.900858292728136 10.0 10.0 10.0 10.0 10.0 10.0 10.0 10.0 10.0 10.0 10.0 9.969724896320423 10.0 10.0 10.0 10.0 10.0 10.0 10.0 10.0 10.0 10.0 10.0 10.0 10.0 10.0 10.0 10.0 10.0 
0.0010 0.7372634431479224 0.0010 0.001258718541240661 0.002062289877615834 0.0010 0.0010 0.0010 1.039039881565217 9.939817729727237 10.0 10.0 10.0 10.0 10.0 10.0 10.0 10.0 10.0 10.0 10.0 10.0 10.0 4.585706749432627 10.0 9.97485506081069 10.0 10.0 10.0 10.0 5.70341510840899 10.0 10.0 10.0 10.0 10.0 10.0 10.0 10.0 9.858655909630263 9.882270000469159 10.0 10.0 10.0 10.0 10.0 10.0 10.0 10.0 9.894862940666329 10.0 10.0 10.0 10.0 10.0 3.9476903360295337 10.0 9.842133244206329 10.0 10.0 
0.0010667893463820871 3.2688305448232224 0.0010768671066365685 0.0010020745473832923 0.0011390146370788405 0.0010003460263246656 0.9440475495311675 0.001067019167096796 0.6719138436904224 9.97211219257866 9.983174057464506 9.999977060285774 9.999999617489431 9.99993470564121 9.999242853081276 9.999998676012485 9.999999935704416 9.999712275605782 9.999998683387195 9.9997342617268 9.999999033509884 9.999998331030797 9.999999864726982 8.093771126414644 9.99999804358246 9.999947943309452 9.999932980801901 9.999932980832904 9.999383272808558 9.999932980832904 0.4403644463171634 9.999941224805887 9.999357459298517 9.994291539684067 9.999935031145968 9.999620494770452 9.99999863687428 9.999932980832904 9.999930624184868 9.999999953592033 9.99993298087881 9.999999167038089 9.999934835603309 9.99994177732236 9.999999445471339 9.99999926178933 9.999932980832904 9.999350427964258 9.99999995806063 9.999976720294097 9.999999879493988 9.99999971901852 3.020276127196559 9.999932978499643 9.973339553363385 6.2503852849038495 9.99993229677587 9.332012646073236 9.999932980832904 9.999932980851083 
0.0010 6.763504064957741 0.0010 0.0010076236796221043 0.002274490283458408 0.0010089378715776864 0.7343455988329426 0.0010 0.8816464139811832 6.590868665740006 9.998937572698914 10.0 9.999456969136853 9.997971026886942 9.997010030225985 10.0 9.999987575345232 9.995258367665317 10.0 9.999847877549586 10.0 9.99448030452619 9.994792440240825 5.0005 9.999886582729044 9.999832971986038 10.0 10.0 9.995288008165755 10.0 0.4980302016333191 10.0 9.513548396878436 9.99997447937292 10.0 10.0 10.0 10.0 9.63531204779441 9.997658054501633 9.999970510718 10.0 10.0 9.999166688511087 10.0 10.0 10.0 10.0 9.998888752404163 10.0 9.999996000064531 10.0 4.92892332477531 10.0 10.0 8.279343826111667 10.0 9.906892913444931 10.0 10.0 
0.0010 9.538787064804087 0.004648055937033815 0.0010 0.0035494468936998584 0.0010 0.0010 0.0010 1.202856670630915 8.771372516132434 9.87701022534686 10.0 9.91574106412355 10.0 10.0 10.0 10.0 10.0 10.0 9.996763155736058 10.0 10.0 10.0 8.628278647962993 10.0 9.999627335704613 10.0 10.0 9.857709278110923 10.0 6.491070506593557 10.0 10.0 10.0 10.0 10.0 10.0 10.0 10.0 10.0 10.0 10.0 10.0 10.0 10.0 10.0 10.0 10.0 9.974346025457505 10.0 10.0 10.0 6.472605788883467 10.0 9.889832976475901 10.0 10.0 9.97645267722055 10.0 10.0 
10.0 10.0 0.0017951897988550054 0.0011694214372280143 0.0010046120592353408 0.0010862441234845374 0.0010 10.0 0.0010 0.0010 10.0 0.0010 9.996416672717272 0.0010 10.0 0.0010 9.805015475225332 8.450223509186099 0.0010 9.958329148532114 0.0010 9.091857650421613 9.485386289365456 0.0010 10.0 9.995275568185166 0.0010 0.0010 9.994986533828026 0.0010 0.2688726784705773 0.0010 0.0010 0.0010 0.0010 0.0010 0.0010 0.0010 0.0010 9.999878125285703 8.717298091394218 0.0010 0.0010 9.918214599323944 0.0010 0.0010 0.0010 0.0010 9.821279574497218 8.728911992422297 8.53933857549254 0.0010 7.6632672886236275 0.0010 0.0010 0.0010 0.0010 0.0010 0.0010 0.0010 
0.0010 9.798393559320342 0.0010000920955599323 0.0010001268328348085 0.0010001769632413298 0.001006931672146925 0.0010 7.25032985690183 0.013440730462174963 0.0010 9.999784992518185 9.125027846107123 10.0 9.125027846107123 10.0 10.0 10.0 9.999982554859313 10.0 9.945645784445666 10.0 9.999990041261714 9.999992608952764 0.0010 10.0 10.0 10.0 10.0 10.0 10.0 0.0010 9.999900796835815 0.0010 9.994827887749153 9.12288338367134 9.125027846107123 10.0 10.0 10.0 9.999700765197948 10.0 10.0 0.0010 9.999903745338685 10.0 9.998888372325935 10.0 10.0 9.9999038340213 9.936897318426492 10.0 10.0 4.989634413404187 9.122794083985971 9.998247538663698 0.0010 9.125027846107123 6.327314000708695 10.0 9.125027846107123 
0.03450861430860308 10.0 1.7324417425568894 0.001042198674224787 0.0011523095764933817 0.001070039177727603 0.00474373659325111 0.0010 0.0010 4.278581960402613 5.048581310281575 4.540760807017926 9.706168281197147 9.9749313984116 9.999503468344763 9.97991042652135 9.999275385875263 9.997779235456049 9.980536428556263 9.966787848114011 9.981589183215174 9.997746536579017 9.99861380035869 2.891101658160668 8.634873701407987 9.999949997051056 9.979307503057882 9.980587665420462 9.999184357904955 9.898701126500978 4.690394121182379 9.97926789272659 4.67198406178248 9.696691385381754 9.798742138575287 9.97563023834594 9.979911312028277 9.980335160101998 9.961935849522643 9.99987086419912 9.995375112198255 9.980151510552048 9.976305603996565 9.999983986596757 9.98191575647898 9.833459589026662 9.961701176657595 9.992609715989627 9.601739303890431 9.998458568186653 9.959058570347123 9.999032076554982 9.875832935515572 9.619488243091487 9.876812007681593 5.015627640620075 9.977691594952228 9.981098351884004 9.97885317674432 9.978070623564054 
3.6028925216787866 10.0 0.0010 0.0010 0.0010000016138451094 0.0010 0.0010 10.0 0.0010 0.0010 10.0 0.0010 9.90029966829699 0.0010 10.0 10.0 9.990893804121928 9.999999832491126 10.0 10.0 10.0 10.0 9.93451233997517 0.0010 9.841853355443309 9.982776565287656 10.0 10.0 9.999537992697794 10.0 0.0010 10.0 0.0010 10.0 0.0010 0.0010 10.0 10.0 6.3448055236534024 10.0 9.99999999309379 10.0 0.0010 10.0 10.0 10.0 10.0 10.0 10.0 9.89552901681254 10.0 10.0 10.0 0.0010 10.0 0.0010 0.0010 0.0010 10.0 0.0010 
0.1331995819861168 10.0 0.009136709528610587 0.001034370268710856 1.2811484300518825 0.0010 0.0010 10.0 0.0010 0.0010 10.0 9.998835785650964 9.999079691926319 9.998730545601676 9.974483740655542 9.999985398775381 9.999997620932664 9.832948627527248 9.999990618263729 9.99997999211938 9.999989244110305 9.999941361132713 10.0 10.0 9.999891694005012 9.999999713817147 9.9999628348656 9.999986496924164 9.999888699590192 10.0 10.0 9.99998894946898 10.0 9.91726411786264 9.992040724025914 9.998831333678194 9.999985306933455 9.99873606495263 10.0 10.0 9.999959506263279 9.999986883416552 9.998728705896388 7.869124181684267 9.999988060191411 9.999250201357496 9.999621157823132 9.999929558117529 9.998617606649026 9.999442071452338 9.998246360473859 9.999853826129986 10.0 9.992282388158745 9.827635038501697 10.0 9.998716551726954 10.0 9.999986791954008 7.6004378171498175 
0.0010 2.4669449135005856 0.0010055469253311485 0.0010 0.0010 0.0010 0.0020570989074332477 0.001015931958915199 0.6433954841546901 9.963850777694217 9.991844829242675 10.0 10.0 10.0 10.0 10.0 10.0 9.999996889435872 10.0 10.0 10.0 9.999986347181524 10.0 10.0 10.0 10.0 10.0 10.0 10.0 10.0 0.0010 10.0 9.998412232013642 9.96353335369377 10.0 10.0 10.0 10.0 10.0 9.999998797728948 9.956868742362305 10.0 10.0 9.943969607998472 10.0 10.0 10.0 10.0 10.0 10.0 9.99797245195677 10.0 4.63900777694218 10.0 9.991846190631605 9.979020176332849 10.0 8.34297645857667 10.0 10.0 
0.0012832292544926373 0.0010 0.0011653951852577582 0.0010087001876244303 0.0011617998108419513 0.0010 10.0 1.5079626595300748 0.0010 10.0 9.155832376287055 10.0 10.0 10.0 9.999994357113666 9.999521135853852 10.0 9.99933989224894 9.999438472838293 10.0 9.995835829256443 9.999997739602602 10.0 0.35990385807265124 10.0 10.0 9.999990747848928 10.0 10.0 9.999994658008259 0.0010 9.999998409334426 10.0 9.999604837793255 10.0 10.0 9.99958455974773 10.0 9.989036623871538 9.999949555436588 10.0 9.999590139086408 10.0 10.0 9.999686209635785 10.0 10.0 9.999381661374679 10.0 10.0 9.138471059006115 9.999595724593243 10.0 10.0 9.998194990711557 0.0010 10.0 10.0 9.99998752191275 10.0 
0.0010 0.0010 0.0010 0.0012453474612597127 0.0010 0.0010 0.0010 0.0010 0.7668412025447308 10.0 6.47262257659231 10.0 10.0 10.0 10.0 9.99058401647793 9.990826623658233 9.99067280929729 9.990573255121399 9.92395768198806 9.990841657315743 9.990765303464315 10.0 3.1541004225054587 10.0 10.0 10.0 10.0 10.0 10.0 5.793580448438025 10.0 10.0 8.749779797973462 10.0 10.0 9.990538935818181 10.0 10.0 10.0 10.0 9.990541707229523 10.0 10.0 9.992759011094126 9.998634950252306 10.0 9.990649588588045 10.0 9.999617685865612 9.997509338270877 9.99234128965187 6.603535546625075 10.0 4.978326396367424 4.461294862091369 10.0 10.0 10.0 10.0 
0.0010 8.686634060365586 0.0010 0.0010 0.001152942803941843 0.0010 0.0010 0.0010 1.1415599644197003 9.341708158953251 10.0 10.0 10.0 9.997355468324095 10.0 9.999831428346308 10.0 9.999710320827703 9.99989528396905 10.0 9.999862389047873 10.0 9.99942162513819 9.824852263757872 10.0 10.0 10.0 9.999535242604576 10.0 9.99952734798575 0.0010 9.999901518137165 10.0 9.797201630840762 10.0 10.0 9.999922056692547 10.0 10.0 10.0 10.0 9.999546106683802 9.997208245050174 9.999899258099957 10.0 9.99975541808037 10.0 9.999533695747981 10.0 10.0 9.999349035947153 9.99965526884046 5.257751078660781 10.0 10.0 10.0 10.0 10.0 10.0 10.0 
0.0010 1.3932611546199767 0.0010 0.0010 0.0010 0.0010 1.668346145554838 0.0010 0.0010 10.0 10.0 10.0 10.0 10.0 10.0 10.0 10.0 10.0 10.0 10.0 10.0 10.0 10.0 10.0 10.0 10.0 10.0 10.0 10.0 10.0 0.0010 10.0 10.0 10.0 10.0 10.0 10.0 10.0 10.0 10.0 10.0 10.0 10.0 10.0 10.0 10.0 10.0 10.0 10.0 10.0 10.0 10.0 4.481893940077831 10.0 10.0 5.306590087915787 10.0 10.0 10.0 10.0 
0.0010 0.7499798396777811 0.0016693969816032465 0.0010 0.0010 0.0021621627538401184 0.0010 0.0010 1.0707549152717115 10.0 10.0 9.908359005243573 9.9972576519022 9.974613595402397 9.983550340050225 10.0 9.999560893554614 10.0 9.999951660836611 10.0 9.999952092245318 10.0 9.997128501546472 0.8094928195586348 10.0 10.0 9.99926488432755 10.0 9.996982394295816 9.999999873586521 0.0010 10.0 10.0 10.0 10.0 9.906479774242362 9.999951868562121 9.999999848098046 9.986497971294783 9.981453194426752 10.0 9.999950446523231 9.974868368513762 10.0 10.0 9.762622366188145 10.0 9.996288554772404 10.0 10.0 10.0 9.999950904379599 10.0 9.909456432498446 10.0 10.0 9.909190978776222 10.0 9.999999825776882 9.909874831240776 
0.0010 8.352546453440882 0.0010 0.0011093775023843597 0.0018144509551694054 0.0010 0.48583154908631365 0.0010 1.118770877387143 9.635161677951915 10.0 10.0 10.0 10.0 10.0 10.0 9.973146512867013 10.0 10.0 10.0 10.0 10.0 10.0 9.924200134427833 10.0 10.0 10.0 10.0 10.0 10.0 4.547391785613238 10.0 10.0 10.0 10.0 10.0 10.0 10.0 10.0 9.998095382609725 10.0 10.0 10.0 9.998631424106193 10.0 10.0 10.0 9.996286211900031 10.0 9.996708555154896 10.0 10.0 9.004196992301555 10.0 9.832874062829157 9.552247169504238 10.0 9.972018062408795 10.0 10.0 
0.0010 0.0010 0.0010 0.0010 0.0010 0.0010 0.0010 3.1832027742856344 0.0010 10.0 9.955063031337534 10.0 10.0 10.0 10.0 10.0 10.0 10.0 10.0 10.0 10.0 10.0 10.0 9.349233055253555 10.0 10.0 10.0 10.0 10.0 10.0 5.8859163627628694 10.0 10.0 10.0 10.0 10.0 10.0 10.0 10.0 10.0 10.0 10.0 10.0 10.0 10.0 10.0 10.0 10.0 10.0 10.0 10.0 10.0 10.0 10.0 10.0 10.0 10.0 10.0 10.0 10.0 
2.423222439930214 0.0010 0.0010 0.0010 0.0010 0.0010 0.0010 10.0 10.0 0.0010 10.0 10.0 10.0 10.0 10.0 10.0 10.0 10.0 10.0 10.0 10.0 10.0 10.0 10.0 10.0 10.0 10.0 10.0 10.0 10.0 10.0 10.0 10.0 10.0 10.0 10.0 10.0 9.969125270604657 9.802842769506634 10.0 9.999986533959467 10.0 10.0 10.0 10.0 10.0 10.0 10.0 10.0 10.0 10.0 10.0 10.0 8.787182397083685 10.0 10.0 10.0 10.0 10.0 10.0 
0.0010 0.0063028218038976465 0.0010 0.0010000000059836762 0.0010011075967916617 0.0011318249600083398 0.01041140259177941 0.0821629914869207 0.004888455916566426 9.998423089534485 10.0 10.0 10.0 10.0 9.999979074340114 9.99992829188702 9.999997474356283 9.999669277787037 10.0 9.999971955222804 9.996722880231792 9.999892892523137 10.0 5.0005 10.0 10.0 10.0 10.0 9.999999987882239 10.0 1.267497727762047 10.0 10.0 10.0 9.999889217267427 10.0 9.999920054354694 10.0 10.0 9.999987468156387 10.0 9.999930473788295 10.0 9.99999998730627 9.999996181472534 10.0 10.0 9.999958132377749 10.0 10.0 9.999962518964022 9.999899279274704 10.0 10.0 10.0 5.0005 10.0 9.999887314662704 10.0 10.0 
7.75849985846423 10.0 0.0010 0.0010 0.0010 0.0010 0.0010 10.0 0.0010 0.0010 9.872946452176281 0.0010 9.441454999837466 0.0010 9.457345113292126 9.444867323117581 9.436688460428915 9.446974301196196 9.446850162455426 10.0 9.444232276239136 9.441136940168935 9.436677502889477 0.0010 9.438886227813752 9.436677502889477 9.436677502889477 9.436677502889477 9.436763433522138 9.436679713442693 0.0010 9.43667805355565 0.0010 9.436779500640483 0.0010 0.0010 9.444757593480283 9.436677504599283 2.0245181845559017 10.0 9.436677502889477 9.436677589419402 0.0010 9.436677502889477 9.445461599280659 9.436677502889477 9.43712797753336 9.436679013337415 10.0 9.443645424659392 9.469994651655728 9.437075551560914 5.952633185485225 0.0010 9.436778767152912 0.0010 0.0010 0.0010 9.43667750491083 0.0010 
0.0010 0.0010 0.0010 0.0010 0.0010 0.0010 0.0010 7.509974173374468 10.0 0.0010 10.0 9.696521324086936 10.0 10.0 10.0 10.0 10.0 10.0 10.0 10.0 10.0 10.0 10.0 10.0 10.0 10.0 10.0 10.0 10.0 10.0 10.0 10.0 10.0 10.0 10.0 10.0 10.0 10.0 10.0 10.0 10.0 10.0 10.0 10.0 10.0 10.0 10.0 10.0 10.0 10.0 10.0 10.0 10.0 10.0 10.0 9.696521324086936 10.0 10.0 10.0 10.0 
0.0011801708726612164 1.146736890822027 0.016895659300107807 0.001423664203874444 0.001476649296738292 0.0010 0.7523654946394861 0.023691519741472947 0.6162511918927275 9.753021394724511 9.943636939827588 9.999702368698273 9.955183011115848 10.0 9.969383209078456 9.99945755107635 9.989529495914962 9.999959897303553 9.999450421609394 9.999186575819628 9.97589388859061 9.957786709784097 9.953871304553443 7.289059415299386 9.957756032594833 9.999696747867869 9.999954269617351 9.999952529779112 9.957802869721384 9.999952366849453 8.742026883731707 9.99965731353345 9.990046557560925 9.98472852005018 9.999956276392632 9.999988292099225 9.999462535690734 9.999966167160975 9.999625683932903 9.969859199565994 9.999967665650058 9.999455008405707 9.999987189747944 9.997065883599854 9.99938527092325 9.9998744223449 9.999929647280611 9.999992415086512 9.960554130882574 9.95772531043143 9.981007404740296 9.999449778877358 10.0 9.999975911178701 9.98590620433467 8.353725281500461 9.999466871867718 9.963725835091461 9.999963402054009 9.999990919184105 
0.0010 7.342688758983383 0.05748711593706467 0.001471640065310232 0.0030284162711585456 0.0012550060752312972 2.2944883018033124 0.0010 0.6647514035031232 3.5978412955065995 9.532438716194244 10.0 10.0 10.0 10.0 10.0 10.0 8.878627252429968 10.0 9.998757440735805 10.0 10.0 10.0 5.0005 10.0 10.0 10.0 10.0 10.0 10.0 0.11841709675514789 10.0 8.30954581820359 9.577724116351547 10.0 10.0 10.0 10.0 9.95960997067302 10.0 10.0 10.0 10.0 10.0 10.0 10.0 10.0 10.0 9.999909909138704 10.0 10.0 10.0 9.853001177431196 10.0 9.420400812187177 6.480715971661665 9.259876168380778 10.0 10.0 10.0 
0.0010 3.503966775282203 0.0011568134022252314 0.0010 0.0010 0.001001898392437116 1.004233199153169 0.0010 0.6850151096372055 9.981359558210352 9.914094177740331 10.0 10.0 10.0 9.99623945873197 9.995365305032625 9.9999660941918 10.0 9.995750919234565 9.999145379084428 9.995652160229803 10.0 9.999008357234244 9.79800809664189 9.992241159656627 10.0 9.988651930201948 9.988658938788568 9.99250490012001 9.995929028693803 0.01560477049633402 9.999389337207681 9.91383654945044 10.0 10.0 10.0 9.995842039396042 9.995455189793203 9.995996057688718 9.99397346426565 9.995990897900873 9.99575036578027 10.0 9.997784228874572 9.995092031210644 9.996034671753801 9.995948145229626 9.995863412285118 10.0 9.998800640334327 9.996511804804188 9.995968023796435 5.612867605579414 10.0 10.0 9.990137109636708 10.0 9.401557225958744 9.995937647854003 10.0 
0.0010 3.698406972695063 0.0010 0.0010 0.0010 0.0010 1.0433019053887218 0.0010 0.7115562911429889 9.887166185671525 10.0 10.0 10.0 10.0 10.0 10.0 10.0 10.0 10.0 9.999966318436066 10.0 10.0 10.0 9.74724206331948 10.0 9.999964191230344 10.0 10.0 10.0 10.0 0.016696905133108245 10.0 9.89536057922807 10.0 10.0 10.0 10.0 10.0 10.0 10.0 10.0 10.0 10.0 10.0 10.0 10.0 10.0 10.0 10.0 10.0 10.0 10.0 5.287673234507981 10.0 10.0 10.0 10.0 9.354287052295911 10.0 10.0 
0.6129084190733384 10.0 0.0013561537543540989 0.0010 0.001052237105503005 0.001012516236634559 0.014398987883481956 7.779257467640555 0.012353233023128102 0.0010 9.998859457668534 1.695528240380483 10.0 1.695528240380483 9.99972048759333 10.0 10.0 10.0 10.0 10.0 10.0 10.0 10.0 2.077759111748395 9.99960136352046 10.0 10.0 10.0 10.0 10.0 3.466180662814911 10.0 1.695528240380483 9.215022680995142 1.695528240380483 1.695528240380483 10.0 10.0 10.0 9.999889078269476 10.0 10.0 1.695528240380483 10.0 10.0 10.0 10.0 10.0 10.0 9.380271523882094 10.0 10.0 9.784888270806984 1.695528240380483 10.0 1.6837675417655662 1.695528240380483 9.74959147870311 10.0 1.695528240380483 
4.0480130229430324 0.0010 0.0010 0.0010857642891766847 0.0010 0.0010 0.0010 10.0 8.847637998902467 0.0010 10.0 9.810832315763877 9.298475740319525 9.901397592423352 10.0 10.0 10.0 10.0 10.0 9.92866229937244 10.0 10.0 9.993700796731137 9.361084343140462 9.908001574746217 10.0 10.0 10.0 10.0 10.0 9.686631504968467 10.0 2.4035773187516702 10.0 9.887782723189268 9.97431378311098 10.0 10.0 10.0 9.991782215557192 9.875902823001548 10.0 9.90060744845097 9.99918759411898 10.0 10.0 10.0 10.0 10.0 10.0 10.0 10.0 10.0 9.926001383306819 10.0 8.369006740419039 9.916629652158523 10.0 10.0 9.916010498237704 
0.0010 0.0010 0.0010 0.0010 0.0010 0.0010 0.0010 5.977694580600497 0.0010 10.0 10.0 10.0 10.0 10.0 10.0 10.0 10.0 10.0 10.0 10.0 10.0 10.0 10.0 8.565855585417419 10.0 10.0 10.0 10.0 10.0 10.0 10.0 10.0 10.0 10.0 10.0 10.0 10.0 10.0 10.0 10.0 10.0 10.0 10.0 10.0 10.0 10.0 10.0 10.0 10.0 10.0 10.0 10.0 10.0 10.0 10.0 9.45310571921087 10.0 10.0 10.0 10.0 
0.0010 3.4957937115755224 0.00107073713682853 0.001015121122775892 0.0011227320764171374 0.0010175294248152718 1.0942094685038661 0.0010 0.678543025308109 10.0 9.987645185730374 10.0 9.996521441478835 10.0 9.955113778448121 9.980559193846133 9.99932297481365 9.97434434865761 9.98002684701814 9.996052103775762 9.986816102786321 9.971953054370811 10.0 9.704412381531457 9.992157481643765 9.999819683763148 10.0 9.980437718078038 9.998918540171701 10.0 0.25077852079850693 10.0 10.0 10.0 10.0 10.0 9.980336902532645 9.980201190087904 10.0 9.998741892740076 9.949204250154072 9.980010933285559 10.0 9.999709870572747 10.0 9.988745505343104 10.0 9.999601506164266 9.998541676566168 9.994575155831205 9.980204452180644 9.999356441314395 4.904506202137578 9.992855247598092 9.857800709263982 10.0 10.0 9.410963617147576 10.0 10.0 
0.0028941036220501764 2.987174336625635 0.0010 0.0010 0.0018497326965763723 0.0010702768453815887 0.4461877655592166 0.0022542062180691356 0.6644319938090364 10.0 10.0 10.0 10.0 10.0 9.996083853876222 10.0 10.0 9.999874630054807 10.0 9.99805160030497 10.0 10.0 10.0 6.081571858311839 10.0 9.99915672478836 10.0 9.996590830862868 10.0 10.0 5.0005 10.0 9.424696653671354 10.0 10.0 10.0 10.0 9.998418931320009 9.996120867281158 10.0 9.998008428253792 10.0 10.0 10.0 10.0 10.0 10.0 10.0 10.0 9.933627484275132 10.0 10.0 10.0 10.0 9.9992854934578 9.165713415654313 10.0 9.988412450314364 10.0 10.0 
0.8661049672446451 0.0010 0.0010806625122755983 0.0010 0.0010 0.0010 0.0010 5.913162881421487 7.686340747690161 0.0010 10.0 9.588216318740763 9.85114535242021 9.999961396678428 9.999327366307845 9.999961143864589 10.0 10.0 9.99996446729823 9.982001502859935 9.999984404132396 9.999921515763667 10.0 10.0 9.965567005548454 9.99978159280048 9.99375303557942 9.99954572776603 10.0 10.0 10.0 9.999783323602301 6.301061799609759 10.0 10.0 9.99054640751582 10.0 9.999993220844479 10.0 9.998063856907912 10.0 9.999960031403962 9.999224573310244 10.0 10.0 10.0 10.0 10.0 10.0 10.0 9.999411771769791 10.0 9.96376065921041 10.0 10.0 10.0 10.0 9.712524206409395 10.0 9.999990419594075 
0.0010 0.001000000000000334 0.0010 0.0010 0.0010 0.0010 0.50095 0.0010 0.0010 9.583865500340423 10.0 10.0 10.0 10.0 10.0 10.0 10.0 9.999728514082348 10.0 10.0 10.0 9.998597434351126 10.0 9.262772532397454 10.0 10.0 10.0 10.0 10.0 10.0 0.0010 10.0 10.0 9.991040745516955 10.0 10.0 10.0 10.0 10.0 10.0 10.0 10.0 10.0 10.0 10.0 10.0 10.0 10.0 10.0 10.0 9.996709419093666 10.0 9.949638482447611 10.0 9.975803693354399 10.0 10.0 10.0 10.0 10.0 
0.0010 2.6913323381469416 0.0010886808374419945 0.0010001116255719605 0.00218780180845471 0.0011985465902509753 0.3536112310079509 0.0010 0.662274018224841 9.996946610344779 10.0 9.999997623822324 10.0 10.0 9.983430406380478 9.98661255824415 9.999681064144514 9.99847487686257 9.986685816461703 10.0 9.990162972900995 9.983180692849176 9.998607662501664 4.473656347369571 9.986933810929234 10.0 10.0 10.0 9.999973076746505 10.0 0.036640218118095084 10.0 9.46202857043512 10.0 10.0 10.0 9.98620737594953 10.0 10.0 10.0 10.0 9.991667570452563 10.0 9.999817811036227 9.994518755249908 9.996481159354097 10.0 9.991717648338927 10.0 9.909439631851214 9.99833351180285 9.99740158733806 4.785750800110721 10.0 10.0 9.621037334785521 10.0 4.2169600821033795 10.0 10.0 
1.8602043606600853 10.0 0.025082668218255888 0.0010848940785982866 0.0012589665882820806 0.001207337299704029 0.0010 10.0 0.0010 0.0010 9.83743043236545 0.0010 9.982221846183345 0.0010 9.871705270776864 9.997741432998334 9.999924404484341 9.498402726991033 9.997643956989767 10.0 9.996999766622992 9.998104844675606 9.999803894581417 0.0010 9.994313308994787 9.99981956060924 9.994179173257468 9.992504822119194 9.997242974131854 9.999075870487674 0.0010 9.999338533817374 0.0010 9.377622641545853 0.0010 0.0010 9.996525619647088 9.999619853646363 9.999096979205033 10.0 10.0 9.997688263210717 0.0010 7.80624430572851 9.996689647376476 10.0 10.0 9.991492400591596 9.999251653662828 10.0 9.999627122232774 9.99780849545277 10.0 0.0010 9.427116233052779 0.0010 0.0010 10.0 9.996836607533181 0.0010 
9.519890863503889 10.0 0.0026459263111307295 0.0010 0.0010 0.0010 0.0010 9.695908126124142 0.0010 0.0010 9.89097119579269 0.4389207991177031 9.48871169666667 0.4811091364961122 10.0 9.952887724786091 9.838073267019194 9.9353367186603 9.964967246248426 9.56432356886903 9.919287850612138 9.984215511160974 9.526201727249083 0.0010 9.410282102419824 9.934045045920168 9.744274624056006 9.853412088350462 9.88016459453929 9.993673375821603 2.681844437725773 9.850015784318778 0.0010 10.0 0.4811091364961122 0.4811091364961122 9.910803709715758 9.919535308408207 9.349916130000917 10.0 9.853657048354115 9.811641746455134 0.4811091364961122 10.0 9.977403463130091 9.923196690393544 9.54094659627253 9.99103522301733 9.602904692477907 10.0 9.913882800164716 10.0 10.0 0.47740447874786884 10.0 0.0010 0.4811091364961122 9.557777734060005 9.729638197247708 0.4811091364961122 
0.0010 0.0010 0.0010847058803977905 0.001050246584883149 0.001068236815546328 0.0011165649634662077 0.0010 0.003282660012645872 1.0248036046232931 10.0 7.918344472817692 10.0 9.994933595981266 9.99497849641925 9.92501261114942 10.0 9.999900703993324 10.0 10.0 9.979308037763529 10.0 10.0 9.999190704402864 2.5291355848160855 9.998895245834259 9.987282591222185 10.0 10.0 10.0 10.0 5.65478339065919 9.998442220652521 10.0 8.300432286810956 9.943821537262554 9.99465769450831 10.0 10.0 9.899380409781825 10.0 10.0 10.0 9.995965957714265 10.0 10.0 10.0 10.0 10.0 9.994053617482534 9.996883860888618 9.998936259762205 10.0 6.409711394288315 9.954173908464698 6.48906221727324 9.632074587180991 9.991916153331557 8.665548234075445 10.0 9.995329438444923 
10.0 5.0005 0.06610251500095846 0.006125232746190068 0.0010 0.003980588679509133 0.0010 3.0299524910430704 0.0010 0.0010 9.380881452635112 0.5928500417994123 7.911360120582251 7.15478471777546 7.827286344887701 0.0010 7.805912984373284 5.790113092672 0.0010 10.0 0.0010 5.842363591630679 7.809043676670464 8.951996243740837 8.267173650538176 10.0 0.0010 0.0010 4.583474248386409 0.0010 2.6489008796605513 0.0010 0.0010 1.9824771162541588 0.0010 7.807130965977329 0.0010 3.208852964816312 3.1260193256968285 5.0005 1.5812064408545254 0.0010 0.0010 7.951382044449234 0.0010 7.847386176435251 0.0010 7.810414371427971 7.199672164614666 7.807883468180464 8.10878018996679 0.0010 0.0010 0.0010 0.0010 0.0010 0.0010 0.06485327842444377 0.0010 0.0010 
0.010101241929134863 1.4050784840734938 0.0010098786875106973 0.0010003529867913846 0.0010014737983621534 0.0014766716103309654 0.023192442159462034 0.0010038683252505606 0.7677420111876061 9.481351020627487 9.993997317571964 9.994005526666612 9.99996683450778 9.999056710093193 9.999988300371566 9.999999830834803 9.999990413768074 10.0 9.999994976917812 9.999938060306494 9.999999923590732 9.999999954843233 9.999980656502604 5.0005 9.99955935671359 9.999977519994408 9.998846334693981 9.999996201995259 9.99991254746671 9.99832171296844 0.3800837081825681 9.99884450415916 9.999062362273422 9.981110963365126 9.998684127621662 9.99884772585035 9.999999823238191 9.99798044218624 9.998767637959597 9.987216876463338 10.0 9.99999992450744 9.998692524545875 9.999982551785973 9.998850773563305 9.911805080980024 9.998850503423744 9.999969208270022 9.999974642127405 9.99997906581814 9.99996579711242 9.999995111767067 6.302476215995844 9.999988147067606 9.873228267881228 9.5926141229171 9.99905658931068 9.997647566420234 9.997687845359737 9.999056156712413 
0.0010 2.272735522521791 0.0020196912767591613 0.0010 0.001136585797975806 0.0010 0.13763008126744236 0.0010 0.6253405950415891 10.0 9.995264300112739 10.0 9.99974603039545 10.0 10.0 10.0 10.0 9.999751224579008 10.0 10.0 10.0 9.999733338119132 9.999751609414645 9.208359633818798 10.0 9.998271516563749 10.0 10.0 10.0 10.0 0.01917372716192589 10.0 10.0 10.0 10.0 10.0 10.0 10.0 10.0 10.0 10.0 10.0 10.0 9.991029263902035 10.0 10.0 10.0 10.0 9.999957155983434 9.998529119365179 10.0 10.0 10.0 10.0 10.0 10.0 10.0 10.0 10.0 10.0 
0.0011798668123433871 2.7476971432828057 0.0010 0.0010 0.0014243244292281847 0.0010452064265129147 0.3638841904829851 0.0021476300616790306 0.6509087378836995 9.797363638141812 10.0 9.920696685854809 9.985937667859721 10.0 9.974038342293083 10.0 9.997686540299014 9.994794550644006 10.0 9.995724742841995 9.99736517825595 9.999070577796934 9.998684616980157 8.140930695968724 10.0 9.999559283894706 9.999757148097018 9.998180796242746 9.983081867179987 9.997347063222874 0.09796480871405733 9.98947394065719 9.64113016360164 10.0 10.0 10.0 9.997105957929952 10.0 10.0 9.997312750530094 9.963300564037684 9.997370501888224 10.0 9.995569629897364 10.0 10.0 9.997157639069208 10.0 9.997916066041505 9.975465757385395 9.998783620200872 9.997596594961822 9.545533317442057 9.976591360928145 10.0 9.384300948299057 10.0 9.87413405217545 9.997443735914693 10.0 
0.0010 2.6860717275614023 0.0010 0.0010 0.0010 0.0010446157353099378 0.6105699842557153 0.0010 0.6143958613805104 9.27371202454436 9.916215523614342 10.0 10.0 10.0 9.985508947298298 10.0 10.0 10.0 10.0 10.0 10.0 10.0 10.0 8.88167606131678 10.0 10.0 10.0 10.0 10.0 10.0 0.05638716349971129 9.991358461709897 10.0 10.0 10.0 10.0 10.0 10.0 10.0 10.0 10.0 10.0 10.0 10.0 10.0 10.0 10.0 10.0 10.0 10.0 10.0 10.0 4.81298490822058 10.0 10.0 7.946731201602294 10.0 8.229706297728903 10.0 10.0 
0.0010 0.0010 0.0010039755236036939 0.0010 0.0010 0.0010 0.0010 3.835009071176743 10.0 0.0010 10.0 9.97370773668971 10.0 10.0 10.0 9.999639532289432 10.0 9.999248979385875 9.999645980894059 10.0 9.999625212474658 10.0 9.999805359138874 10.0 9.999865272881728 10.0 9.999881076622584 10.0 9.999874537439418 9.999913883685485 10.0 10.0 10.0 10.0 10.0 10.0 9.999638140308901 10.0 9.999831294398664 10.0 10.0 9.999648415398894 10.0 10.0 9.999873499749024 9.996581633180487 9.999621216952056 9.999392975909387 9.99991588524132 10.0 9.99951383321929 9.999614376427859 10.0 10.0 9.999458911152537 9.98172267214112 9.99618932872118 10.0 9.9999423747109 10.0 
10.0 5.347392886057653 0.0010 0.010896966776025675 0.0010 0.0021226565878453693 0.0010 2.3206654186403113 0.0010 0.0010 10.0 0.0010 8.5753794686179 0.0010 3.4139536705117544 0.0010 9.349792568860117 3.347230508855649 0.0010 10.0 0.0010 3.385573835267817 6.540810394776029 5.880956154302409 8.571641123233176 9.99461207748705 0.0010 0.0010 3.561107022383226 0.0010 0.0010 0.0010 1.7048909433142296 0.0010 0.0010 6.523003770948079 0.0010 0.0010 0.0010 10.0 2.8059504113923706 0.0010 0.0010 9.26757086105313 0.0010 8.312664500729065 0.0010 5.845017507966237 10.0 1.9563093555835351 3.387341062459929 0.0010 0.0010 0.0010 0.0010 0.0010 0.0010 0.0010 0.0010 0.0010 
0.0010 2.4245882225607893 0.0010 0.0010 0.0010 0.0010 0.3485296425559016 0.0010 0.6807794945868058 10.0 10.0 10.0 9.999927329131019 10.0 10.0 10.0 10.0 9.983633691823558 10.0 10.0 10.0 10.0 10.0 10.0 10.0 10.0 10.0 10.0 10.0 10.0 0.0010 10.0 10.0 10.0 10.0 10.0 10.0 10.0 9.727329513907273 10.0 10.0 10.0 10.0 10.0 9.991942703742321 10.0 10.0 10.0 10.0 10.0 10.0 9.989978199817559 9.650813069821176 10.0 10.0 10.0 10.0 10.0 10.0 10.0 
0.0010 3.286771029531599 0.001043858563833639 0.0010 0.0017814340236408715 0.0010 0.7557855863528197 0.0010 0.6926844441545232 10.0 10.0 10.0 10.0 10.0 10.0 10.0 9.977958989112302 10.0 10.0 9.990537093650175 10.0 10.0 10.0 7.914588289788664 10.0 9.99985454728795 10.0 10.0 10.0 10.0 2.2850904734980806 10.0 10.0 10.0 10.0 10.0 10.0 10.0 10.0 10.0 10.0 10.0 10.0 10.0 10.0 10.0 10.0 9.985924788071415 9.925230050845933 10.0 10.0 10.0 10.0 10.0 10.0 10.0 10.0 10.0 10.0 10.0 
0.0010 3.9631203824992824 0.002235346476707709 0.0010 0.0017636383555290286 0.0010 1.4577719785416001 0.0010 0.7783181285869075 10.0 10.0 10.0 9.99731168443408 10.0 9.99297480178112 10.0 9.995401149204769 10.0 10.0 10.0 10.0 10.0 10.0 10.0 9.99810388866266 10.0 10.0 10.0 10.0 10.0 0.2906461220820761 10.0 10.0 10.0 10.0 10.0 10.0 10.0 10.0 10.0 10.0 10.0 10.0 10.0 10.0 9.999511485570968 10.0 10.0 10.0 10.0 9.980356520107522 10.0 5.336176219851286 10.0 10.0 10.0 10.0 8.903630301585581 10.0 10.0 
0.0010 0.8566517193813432 0.001000880715410103 0.0010 0.0010023585093217682 0.0010 0.0010 0.0010 0.9764830058371199 10.0 10.0 10.0 10.0 10.0 9.99965012245071 9.999556538258616 10.0 10.0 9.999560757304492 10.0 9.99956360095542 10.0 10.0 3.149302098676558 10.0 10.0 9.999604236687201 9.999575900936538 9.999803750415424 9.999604408360844 6.278104848650994 10.0 10.0 8.893780684773354 10.0 10.0 9.999563860939581 10.0 10.0 9.999821775255516 9.999582632701257 9.99959033008808 10.0 9.999941848778757 9.999542366970374 9.999583150384321 9.999626813177375 9.999554048236883 10.0 9.999964974612821 9.99950642338073 9.999531175478552 10.0 10.0 9.99961877011989 4.111990383060145 10.0 5.689496149652387 9.999608595291505 10.0 
0.0010 0.0010 0.0010 0.0010 0.0011252490898540904 0.0010 0.0010 7.00003803361499 0.0010 10.0 10.0 10.0 10.0 10.0 10.0 10.0 10.0 10.0 10.0 9.999471233249501 10.0 10.0 10.0 10.0 10.0 10.0 10.0 10.0 10.0 10.0 10.0 10.0 10.0 10.0 9.968207039804463 10.0 10.0 10.0 10.0 10.0 10.0 10.0 10.0 10.0 10.0 10.0 10.0 10.0 10.0 10.0 10.0 10.0 10.0 10.0 10.0 10.0 10.0 10.0 10.0 10.0 
0.0010 0.0010 0.0010 0.0010 0.0010 0.0010 4.623755946481314 0.0010 0.0010 10.0 10.0 10.0 10.0 10.0 10.0 10.0 10.0 9.91768881798585 10.0 10.0 10.0 9.971691517453007 10.0 3.0735282928695384 10.0 10.0 10.0 10.0 10.0 10.0 0.0010 10.0 10.0 10.0 10.0 10.0 10.0 10.0 10.0 9.972706030786568 10.0 10.0 10.0 9.965426248676666 10.0 10.0 10.0 10.0 10.0 10.0 10.0 9.98103475391552 10.0 10.0 10.0 10.0 10.0 7.201995221330952 10.0 10.0 
4.55017977726631 0.0010 0.0010 0.0010060627092608587 0.0012433363062620173 0.0010 0.0018396564708141397 10.0 10.0 0.0010 9.984664623936306 9.971258959577144 8.658107265768207 9.965829606272681 10.0 9.999760372849845 10.0 9.99991783020028 9.99976020781159 9.833579871008677 9.999742034529048 9.999701842407896 9.999808133805608 10.0 10.0 9.999928717277328 9.988406868407992 9.988388401986382 10.0 9.988230135745358 10.0 9.988231113512182 3.237137544524347 9.98921380219529 9.965866186024751 9.965649513501797 9.999766984090442 9.98822902484081 9.991508883140312 9.99985866225826 9.988374779016237 9.999749411853546 9.965013031307459 9.999956128145843 9.999752806999286 10.0 9.9880659371744 10.0 9.999248212364945 9.999046851493647 10.0 9.999793458210021 9.753465031341943 9.96589237211552 9.984301277173861 9.975800072290086 9.965831929044656 9.655352475778036 9.98822502974669 9.965828135679567 
0.0010 3.253953167626787 0.0028600755962385855 0.001349262896749899 0.0012485278133230048 0.0010 0.7801118094958641 0.0010 0.6722876175269433 10.0 9.993801967516339 10.0 10.0 10.0 9.999960502516924 9.991288249983532 9.997572170934596 10.0 9.991209942598603 9.969680633278742 9.991430367498575 9.998749962248917 9.996180766775105 10.0 9.935462933612428 9.995510223705566 9.996941082385606 10.0 9.947953989189232 9.995731657921771 3.188437998343681 10.0 9.097125257050866 9.99913334152207 10.0 9.997887170475176 9.9915687364533 9.998378622255585 9.958115996269226 9.989902537907412 9.997126410782272 9.991251358379394 10.0 9.965131417051255 9.991607924024903 9.998883833877954 9.997286627239296 9.930668821401191 9.978915159107608 9.995144532304316 9.99714253861689 9.991098684010492 5.56754547799771 10.0 9.975751053333397 9.420092523235969 10.0 9.755078489025342 9.997215027257248 10.0 
0.0010 0.0010 0.0010 0.0010000002097865664 0.0010000266857065913 0.0010 0.0010832202707734087 5.551262590919188 10.0 0.0010 10.0 10.0 9.999995863376851 10.0 9.99999832399166 10.0 10.0 10.0 10.0 10.0 10.0 10.0 10.0 10.0 10.0 10.0 10.0 10.0 10.0 10.0 9.998538520393268 10.0 10.0 9.999857304113263 10.0 9.999999247086087 10.0 10.0 10.0 9.99999968157165 10.0 10.0 10.0 10.0 10.0 10.0 10.0 10.0 9.9999991300886 10.0 9.99984401874943 10.0 10.0 10.0 10.0 9.998538520393268 10.0 10.0 10.0 10.0 
0.0010 10.0 0.0010 0.0010 0.0010 0.0010 0.0010 0.0010 1.2007378405301714 8.045968318243208 10.0 10.0 10.0 10.0 10.0 10.0 10.0 10.0 10.0 10.0 10.0 10.0 10.0 10.0 10.0 10.0 10.0 10.0 10.0 10.0 0.0010 10.0 10.0 10.0 10.0 10.0 10.0 10.0 10.0 10.0 10.0 10.0 10.0 10.0 10.0 10.0 10.0 10.0 10.0 10.0 10.0 10.0 4.97653690029487 10.0 10.0 9.474593065960637 10.0 10.0 10.0 10.0 
0.001478815923655633 0.23795840370183896 0.0015478695862441417 0.001043807684698801 0.0010 0.0011468032536411845 0.01145473498616489 0.005332846309544457 0.8281684228633148 9.794604201080173 6.056406069974586 9.999659378785106 9.984963006404177 9.989978476440836 9.976944903537936 10.0 9.99897328548926 9.989672178872135 10.0 10.0 10.0 10.0 9.991519936447741 3.600625575960483 9.99099834889663 9.995011894646629 10.0 10.0 9.999709171797832 10.0 1.3481331337877602 9.991103289859 9.955059296813268 6.5444051298179335 9.98844081290754 10.0 10.0 10.0 9.999184021229913 10.0 10.0 10.0 9.989898075532713 9.999738847281987 9.999474060397935 10.0 10.0 9.99442741616583 9.975592474263692 9.99576050047038 10.0 10.0 6.370133345300536 9.988410575673852 5.669230926090937 9.980012218776283 9.984083392184953 10.0 10.0 9.990137383989593 
0.0010 2.235356621375083 0.0010396189388988362 0.0010 0.0010 0.0010203626656644718 0.20886215337642278 0.0010 0.620622746719717 9.51432735982602 10.0 9.752468021217355 9.972481186721703 9.999277401709415 9.947851644734298 9.991809804320189 9.995794632516503 9.992141432857013 9.99209683457357 9.994850490498393 9.991476881220535 10.0 9.999932040419562 9.35102316736536 9.998161166258093 10.0 10.0 9.990017659727126 9.964171056431267 9.991594019369174 0.39029331133064415 9.97504946407445 10.0 10.0 10.0 9.997329382464757 9.992049005675181 10.0 10.0 9.991070551440712 9.925128247136099 9.991901762864654 9.999164236857432 9.99073111146895 10.0 9.998299651162617 9.991832791142814 10.0 9.995271484504856 9.999808810419474 9.990366683348704 9.99221268765065 9.052158682956497 9.949011131826712 10.0 9.1529286465135 9.998564626337163 9.706095943951068 9.991769076539034 9.999323691772178 
0.0010 0.0010 0.0010 0.0010 0.0010 0.0010 0.0010 0.08179156815156663 0.0010 10.0 10.0 10.0 10.0 10.0 10.0 10.0 10.0 10.0 10.0 10.0 10.0 10.0 10.0 3.6610989790873267 10.0 10.0 10.0 10.0 10.0 10.0 2.0124439611676266 10.0 10.0 10.0 10.0 10.0 10.0 10.0 10.0 10.0 10.0 10.0 10.0 10.0 10.0 10.0 10.0 10.0 10.0 10.0 10.0 10.0 10.0 10.0 10.0 10.0 10.0 10.0 10.0 10.0 
0.0010 3.2885572878976186 0.006186119774789333 0.0010 0.0010 0.0010 0.8566485192005557 0.0010 0.6659060351908739 10.0 8.178280611176284 10.0 10.0 10.0 10.0 10.0 10.0 10.0 10.0 10.0 10.0 10.0 9.976478205733386 10.0 10.0 9.996676416167736 10.0 10.0 10.0 10.0 0.13252234786230582 10.0 10.0 10.0 10.0 10.0 10.0 10.0 10.0 10.0 10.0 10.0 10.0 10.0 10.0 10.0 10.0 10.0 10.0 10.0 10.0 10.0 9.925946418803466 10.0 10.0 10.0 10.0 10.0 10.0 10.0 
0.0010 0.0010 0.0010 0.0010 0.0010 0.0010 0.0010 5.122940983935495 0.0010 10.0 10.0 10.0 10.0 10.0 9.997721673909645 10.0 10.0 10.0 10.0 9.998894192574053 10.0 10.0 10.0 8.921620194706492 10.0 10.0 10.0 10.0 10.0 10.0 10.0 10.0 10.0 10.0 10.0 10.0 10.0 10.0 10.0 10.0 10.0 10.0 10.0 9.999829469571308 10.0 10.0 10.0 10.0 10.0 10.0 10.0 10.0 10.0 10.0 10.0 10.0 10.0 10.0 10.0 10.0 
0.0010 6.79037243543631 0.0010 0.001123300890941816 0.0013942175657817716 0.001060146543732542 0.0010 0.0010 1.0821192713617502 10.0 10.0 10.0 10.0 10.0 10.0 10.0 10.0 10.0 10.0 10.0 10.0 10.0 10.0 9.52252873586904 10.0 10.0 10.0 10.0 10.0 10.0 0.0010 10.0 10.0 10.0 10.0 10.0 10.0 10.0 10.0 10.0 10.0 10.0 10.0 10.0 10.0 10.0 10.0 10.0 10.0 10.0 10.0 10.0 8.09141318414595 10.0 10.0 10.0 10.0 9.399084058930796 10.0 10.0 
0.0010 3.742824190263852 0.0010 0.0010122126816313275 0.0010 0.0010140541888000875 1.1310550926751053 0.0010 0.6925590755420332 10.0 10.0 10.0 9.997043191181058 10.0 9.953747486226638 9.978800364552175 9.99948878151796 9.972018623780938 9.978220658184195 9.998200598865871 9.985623510022352 9.969618086225243 10.0 9.750696072459574 9.991489251750313 10.0 10.0 9.978895772645133 9.998826290163523 10.0 3.4515752857165696 10.0 10.0 10.0 9.999571893316588 10.0 9.978558105185744 9.978489597988093 10.0 9.998657274818491 9.945051316866381 9.978264749913905 10.0 10.0 10.0 9.988014685851887 10.0 9.99983140404121 9.999168714530635 9.99482204781815 9.97844538299041 9.999300931411305 4.856070045664673 9.992231714934526 9.844901623920451 10.0 10.0 9.372372877076433 10.0 10.0 
8.743239119300299 5.090770708142212 0.0010492369135618638 0.009051502158084366 0.0010 0.0019474405906819386 0.0010 2.801822533395378 0.0012433804516553352 0.0010 9.999634160967286 1.2548141665780865 8.82499649725275 1.2372832206931563 4.877930721517703 1.2572267754087503 9.436871608770502 4.837950038209899 1.2574121585956868 9.99946230045232 1.2575470975031657 4.861982166484428 7.243642158487756 5.653485825743411 8.874715466451073 9.995489762218481 1.2371378218907472 1.190426170952919 4.9689087877605695 1.2566733230891023 0.0010 1.2573966430421835 1.732513763119454 1.2999458187682285 1.2563364948168703 7.3339418298896994 1.2571771700215129 1.2374442205295568 1.194466834285076 9.994636113554527 4.508902745109411 1.25640182291039 1.257472841687647 9.316506701037055 1.257270802029956 8.794595547865498 1.2346364791890747 6.86668698153516 9.998159712391265 3.9911480470145415 4.863020826182502 1.2378712860519832 0.0010 1.219337301203744 1.5048101030468435 0.07229808347989053 1.2409069087857656 1.4367297080850057 1.2382908738557834 1.2566050013188255 
0.0010056142781705029 2.07648292933303 0.0010035135747115795 0.001312576672204279 0.0014666923168878978 0.001000400117762594 0.045653745090125555 0.0026308706389672836 0.6395569656392557 9.998390576166889 9.991826225018581 10.0 9.999971864147083 9.999979460702448 9.99668346205913 9.995257297276224 9.999867186804355 9.998568153971997 9.996752368451242 9.999980357134932 9.995293518807223 10.0 9.999609661167995 5.038686000673045 9.999999763123427 9.999952301901772 9.999998076166149 9.995707987124632 9.999999295126615 9.997849019184018 5.196620307839048 9.99999843752978 9.956485299276153 9.996461887683976 9.999997530440083 9.999999765933987 9.995741155556813 9.999491513137066 9.981689734497046 9.999998818936609 9.999395238428534 9.995983174877699 9.999978005347183 9.999999031408347 9.999998202727966 9.996622218858287 9.994628696618335 9.996753417511233 9.999999498654214 9.95730403139037 10.0 9.996750367069941 9.754614567564731 9.999996136445228 9.993727930491207 6.220900687471639 9.999997268524146 8.83990939697308 9.997726845303601 9.999996405730762 
0.0010 9.979239393445063 0.0014013163757175496 0.0010 0.0010 0.0010 2.199016228845087 0.0010 1.04797939334971 7.026609652557931 10.0 10.0 10.0 10.0 9.935152557252426 10.0 10.0 10.0 10.0 9.999985856262665 10.0 10.0 10.0 4.031407891800698 10.0 10.0 10.0 10.0 10.0 10.0 5.358270978877382 10.0 4.611055467876548 10.0 10.0 10.0 10.0 10.0 10.0 9.99976930114606 10.0 10.0 10.0 9.999990478527158 10.0 10.0 10.0 10.0 10.0 10.0 10.0 10.0 9.84483701792167 10.0 8.265172565686429 10.0 10.0 9.971677601983432 10.0 10.0 
9.50005 5.585177437468704 0.0010 0.0024264289629810165 0.00507534178758441 0.0010 0.0010 5.025182260197136 0.5078582449472586 0.0034036497582512265 10.0 0.50095 9.97106496838549 0.50095 4.969035923828074 0.0010 9.979011132852799 9.854491161888408 2.703738425311477 9.252064323028076 2.28756934587134 9.897820157638153 5.826432617232323 2.717272873370163 5.0005 10.0 0.50095 0.50095 4.986944144655358 0.50095 2.2112792930051683 0.50095 0.6168171223010306 5.14615529803451 0.50095 0.50095 3.6516710699504005 1.1549619580487225 0.50095 6.486456846777479 5.000500000000001 4.994940354136609 0.50095 8.715790971361024 4.031771197515979 3.580697462864797 0.50095 2.515016068564475 7.482952132176605 6.678076480511955 4.998040563299978 4.999890048625809 4.425935708599281 0.50095 0.0010 0.6692546671923997 0.50095 0.50095 0.50095 0.50095 
0.0010 0.0010 0.0010 0.0010 0.0010 0.0010 0.0010 0.26741545036513514 10.0 0.0010 10.0 10.0 10.0 10.0 10.0 10.0 10.0 10.0 10.0 10.0 10.0 10.0 10.0 10.0 10.0 10.0 10.0 10.0 10.0 10.0 10.0 10.0 10.0 10.0 10.0 10.0 10.0 10.0 10.0 10.0 10.0 10.0 10.0 10.0 10.0 10.0 10.0 10.0 10.0 10.0 10.0 10.0 10.0 10.0 10.0 10.0 10.0 10.0 10.0 10.0 
0.0010 0.0010 0.0010 0.0010 0.0010 0.0010 0.0010 6.842184010036336 0.0010 10.0 10.0 10.0 10.0 10.0 10.0 10.0 10.0 10.0 10.0 10.0 10.0 10.0 10.0 9.919128015106102 10.0 10.0 10.0 10.0 10.0 10.0 10.0 10.0 10.0 10.0 10.0 10.0 10.0 10.0 10.0 10.0 10.0 10.0 10.0 10.0 10.0 10.0 10.0 10.0 10.0 10.0 10.0 10.0 9.697585906911822 10.0 10.0 10.0 10.0 10.0 10.0 10.0 
0.012056067133836751 2.84156665242901 0.00116463265638288 0.0010001835010164536 0.0011363221013032843 0.0012027248298644207 0.48084560748788596 0.0010 0.6496935090708854 10.0 9.645556134073084 9.991013364869842 9.998235630495751 9.996228810536842 9.969646069208576 9.989045265896864 9.9998803948786 9.988767637202113 9.98899037914169 9.999860800244708 9.989019783975374 9.988831566151246 9.996872132436522 9.008024854910362 9.999942071269405 9.999981694436874 9.988767637202113 9.988767637202113 9.988813889509059 9.988767637202113 0.0010 9.996474091609869 10.0 9.989532059593387 9.996227178282103 9.99572743800013 9.989059645858703 9.988767637202113 9.98889918302674 9.999656489392287 9.988767637202113 9.98903242550688 9.996266364815176 9.996848281357936 9.988767637202113 9.999432629602122 9.988767637202113 9.988996911652725 9.999921960710186 9.988792509951418 9.987481363538757 9.988850354406274 5.6028894454450615 9.996442210299591 9.9919039203928 9.988767637202113 9.996216665339844 9.558592124675597 9.988767637202113 9.996214663833488 
0.0010389081467956855 0.0010 0.0033986599218702096 0.0012415022169257046 0.0010 0.0012450657607432373 0.0010 8.515438907003901 0.0010 10.0 10.0 10.0 9.999722283316247 10.0 9.962429715516025 9.997041391214385 9.98384241774553 10.0 9.99018655103724 9.999661847023832 9.996980750819308 9.999865215387537 9.979865105682231 10.0 9.998080682545272 9.98545926135098 9.999881077883991 9.999913073948282 9.998910151970286 9.99988700889229 8.668222440659873 9.999995209686471 10.0 9.995104087084009 10.0 10.0 9.996980778257873 9.999912375860598 9.986492954854286 9.96932728891451 9.997685904093478 9.99702631015387 10.0 9.977564456413342 9.996845668241411 9.998855569592655 9.9926323419921 10.0 9.99782005048284 10.0 9.999528748898145 9.996830413929123 10.0 10.0 9.927535751989778 10.0 10.0 10.0 9.99990205787062 10.0 
0.0010503082364867035 0.0010 0.0011541823300009395 0.0010 0.001110758168405062 0.0010 0.0010 3.639679851956848 0.0010 10.0 9.922460577805706 9.967138887763284 9.999200931537404 10.0 10.0 9.999947330620207 10.0 9.99823527545277 10.0 10.0 9.999982316642955 10.0 10.0 6.423910500458125 10.0 10.0 10.0 9.999997587709688 9.992915031121097 10.0 5.500450000000001 10.0 10.0 10.0 10.0 10.0 9.999874757660718 9.9999844553886 10.0 9.999836546935965 10.0 9.999992488164136 9.999773090355507 10.0 10.0 9.50005 9.999971515330724 10.0 10.0 10.0 9.971529835060938 10.0 10.0 9.999657425388817 10.0 10.0 10.0 10.0 10.0 10.0 
0.0016212185712427716 10.0 0.0030676106220317665 0.001609440722577062 0.0010 0.0013946658487953198 0.0011010822419708069 7.678023542299268 0.0010 0.0010 10.0 9.995742397884142 10.0 9.99692295527601 9.99988697355608 9.993273288156237 9.957857870315832 9.999293844678188 9.975137693227543 9.99971289495933 9.993239248081869 9.999725607143361 9.94768058266794 10.0 9.991985353666413 9.962787317157224 9.999709552218269 9.999728544679048 9.984569482509048 9.99971196322095 8.16845378425904 9.999728119063562 8.412006478313529 9.987908142237977 9.996951224699478 9.996932683584868 9.993416783816379 9.999256153564843 9.999351052196905 9.909703269018953 9.999051255131286 9.993202426857296 9.99692836987501 9.945502514431269 9.999392020184386 9.999770300908738 9.999673762331833 9.698932308409153 9.999808238479105 9.999869090186918 10.0 9.992695319197281 8.871545782314469 9.996621366667771 10.0 10.0 9.996922331056213 10.0 9.999851101964275 9.996933196748603 
0.0010 10.0 0.0010 0.0010 0.0010 0.0010 0.0010 0.0010 1.2960483995486987 7.637270406581672 10.0 9.997328290400477 10.0 10.0 10.0 10.0 10.0 10.0 10.0 10.0 10.0 10.0 10.0 7.6422009620139 10.0 10.0 10.0 10.0 10.0 10.0 3.776353713792349 10.0 10.0 10.0 10.0 10.0 10.0 10.0 10.0 10.0 10.0 10.0 10.0 10.0 10.0 10.0 10.0 10.0 10.0 10.0 10.0 10.0 10.0 10.0 10.0 10.0 9.998019968324765 10.0 10.0 10.0 
0.0010 2.1374357092031433 0.0010283622322217153 0.0010 0.0010 0.0010 0.10204160323236017 0.0010 0.6459698776087944 9.925206855881909 9.998984915767016 9.915440242246495 9.999738411352913 10.0 10.0 10.0 9.998556717783389 9.991748217871942 10.0 10.0 10.0 9.991340414168404 9.99458002356707 10.0 10.0 9.995994782546498 10.0 10.0 10.0 10.0 0.054010679499902944 10.0 10.0 10.0 10.0 10.0 10.0 10.0 10.0 10.0 10.0 10.0 10.0 10.0 10.0 10.0 10.0 10.0 10.0 10.0 10.0 10.0 10.0 10.0 10.0 10.0 10.0 10.0 10.0 10.0 
5.58392476596874 7.322841813167976 0.0010 0.0010 0.5696180548138543 0.0010 0.0010 10.0 0.9898575322134215 0.0010 10.0 10.0 9.940397546754003 9.775836167119458 10.0 10.0 9.98446879055052 9.94089611479749 10.0 10.0 10.0 10.0 10.0 10.0 9.947514916728045 9.970977974674359 10.0 9.984001256696548 9.967960211455397 9.793303262134955 10.0 9.988705081549329 10.0 10.0 4.962033803206579 9.996011707010826 10.0 10.0 10.0 10.0 10.0 10.0 9.414432805974812 9.97065403062941 10.0 10.0 10.0 10.0 9.996968887617175 10.0 7.950721568714472 10.0 10.0 10.0 10.0 4.935176010337112 9.690774142274849 10.0 9.985738689138328 10.0 
0.0010 0.8630160666284357 0.0010 0.0010 0.0010 0.0010061198476100759 0.0010 0.0010 1.0011307272731949 10.0 10.0 10.0 10.0 10.0 9.999946929729576 10.0 9.99428573554676 10.0 9.99371325400141 10.0 10.0 10.0 10.0 3.8385255012091326 10.0 10.0 10.0 10.0 10.0 10.0 4.717159523996126 10.0 10.0 10.0 10.0 10.0 9.999199220533134 10.0 10.0 10.0 10.0 10.0 10.0 10.0 10.0 10.0 10.0 10.0 10.0 10.0 9.976451953848297 10.0 10.0 10.0 10.0 4.304523340307885 10.0 10.0 10.0 10.0 
0.0010 0.0010 0.0010 0.0010 0.0010 0.0010 0.0010 7.901147308456606 0.001000000000000334 10.0 10.0 10.0 10.0 10.0 10.0 10.0 10.0 10.0 10.0 10.0 10.0 10.0 10.0 10.0 10.0 10.0 10.0 10.0 10.0 10.0 10.0 10.0 10.0 10.0 10.0 10.0 10.0 10.0 10.0 10.0 10.0 10.0 10.0 10.0 10.0 10.0 10.0 10.0 10.0 10.0 10.0 10.0 10.0 10.0 10.0 9.792615827802317 10.0 10.0 10.0 10.0 
0.0010 0.0010 0.0010 0.0010 0.0010 0.0010 0.2466176893750911 0.07694859146012407 0.0010 9.68563947243455 9.909715801919559 9.995781571258364 10.0 9.991888180270491 10.0 10.0 10.0 10.0 10.0 10.0 10.0 10.0 10.0 1.449472581845634 10.0 10.0 10.0 10.0 10.0 10.0 5.079595585531688 10.0 9.846588423793595 10.0 9.990011088050561 9.99011756953605 10.0 10.0 10.0 10.0 10.0 10.0 9.990184462321311 10.0 10.0 10.0 10.0 10.0 10.0 10.0 10.0 10.0 10.0 9.98972037527097 10.0 9.91808834875861 9.990799497340143 10.0 10.0 9.989966034724617 
10.0 5.078759809230783 0.0010 0.004283277683455636 0.0010 0.0026537414791533527 0.0010 3.6096083023501473 0.0010 0.0010 7.176691135692344 2.545282306234312 9.64619840999827 6.007268898270281 10.0 0.6320645890969114 8.38714796069345 4.862570759181534 0.5725871039966179 10.0 0.4901293323848668 4.911941643221076 9.358386153570946 7.32915658677469 9.217139787627236 10.0 0.0010 0.0010 4.955846508634711 0.0010 3.38709331134332 0.0010 0.0010 1.8325745578042363 0.0010 7.618119301983893 0.6446623789459665 3.171549561926985 3.1583849653076013 5.6404527987403155 1.0283238432636894 0.5544959670656793 0.0010 7.1840583885194444 0.0010 8.543809279094576 0.0010 10.0 8.102970534185893 10.0 7.74414666307568 2.36752349204152 0.0010 0.0010 0.25829510723659954 0.0010 0.0010 4.335857210661723 0.0010 0.0010 
0.0010 3.238160547835404 0.0010 0.0010 0.0010 0.0012644956630538397 1.0229393276826841 0.0010 0.7637334245487903 10.0 10.0 10.0 10.0 10.0 10.0 10.0 9.999388822185825 10.0 9.99931180799582 10.0 10.0 10.0 10.0 9.344647128562656 10.0 10.0 10.0 10.0 10.0 10.0 0.6927361729960557 10.0 10.0 10.0 10.0 10.0 9.999913591217386 10.0 10.0 10.0 10.0 10.0 10.0 9.999273379064249 10.0 10.0 10.0 10.0 10.0 10.0 9.997364507554893 10.0 10.0 10.0 10.0 9.379453608786008 10.0 10.0 10.0 10.0 
0.0010 0.0010 0.0010 0.0010 0.0010 0.0016162634034093148 1.9709940337231333 0.0010 0.876227286817572 10.0 10.0 10.0 10.0 10.0 10.0 10.0 10.0 10.0 10.0 10.0 10.0 10.0 10.0 10.0 10.0 10.0 10.0 10.0 10.0 10.0 0.0010 10.0 10.0 10.0 10.0 10.0 10.0 10.0 10.0 10.0 10.0 10.0 10.0 10.0 10.0 10.0 10.0 10.0 10.0 10.0 10.0 10.0 10.0 10.0 10.0 10.0 10.0 10.0 10.0 10.0 
0.0012239033379927407 2.2230931292170792 0.001843610892326035 0.0010001311154470708 0.0011127351462549993 0.0010002408768423144 0.11532940981313411 0.0010264022882691898 0.6032856585665747 9.54093914560954 9.995298542051126 9.997853397234136 9.999778533516535 9.999782556246798 9.99977416777374 9.999776579736642 9.999989352601203 9.99977601857116 9.999776578232368 9.999956127561473 9.999777853159683 9.99977657612968 9.999784022896756 8.060738130011696 9.999779817036897 9.998573274897774 9.999769515006808 9.999775189231343 9.999923205041032 9.951796329547053 0.062064782641584104 9.999768525870753 9.371648591825117 9.999855751870587 9.999769397804913 9.999474826962684 9.999776579490776 9.999776192297368 9.999963966215327 9.976711818274413 9.999776575014621 9.999776578485381 9.999783772015734 9.992475123009484 9.999776574865797 9.999764565985911 9.9621954144569 9.988568898928715 9.99995831656975 9.998766486036399 9.998765572957051 9.999885366634627 9.918261463619508 9.9997779650143 9.999943462441488 9.927459559945643 9.999861474124044 9.999797119740236 9.999773295255814 9.999767009936003 
0.001072284299813382 9.706659605029301 1.839730632539756 0.0010 0.00100149546420975 0.0010 0.0010 0.001685844711444815 0.03332761604021215 5.0005 5.04022716850711 5.0005 9.717036425598893 9.999644373405609 10.0 10.0 9.999998470714885 10.0 10.0 9.951884469419324 10.0 10.0 9.94168739223342 5.116710257630599 8.591645850778754 9.99999752395821 9.999969683621972 10.0 9.999825283366961 9.97863897966822 5.790429346856413 9.99996997264916 3.506363192943018 9.903856756090468 9.998833932859847 9.999861941158848 10.0 9.99993605438543 10.0 10.0 10.0 10.0 9.999132229574862 9.999939131375758 9.999964586564138 9.91412897967193 10.0 9.999968957928823 9.56520189547152 9.999998625734952 9.999987903657448 9.999958368290654 9.987002974292114 9.897239933556385 10.0 4.66287408262262 9.99999463139633 10.0 9.999963827514028 9.999936288692885
[truncated: 230,004 more chars]
