# Supplementary material for: A Pareto approach to resolve the conflict between information gain and experimental costs: Multiple-criteria design of carbon labeling experiments
Source: PLoS Comput Biol. 2018 Oct 31;14(10):e1006533. doi: 10.1371/journal.pcbi.1006533 (PMC6209137; doi:10.1371/journal.pcbi.1006533)
Supplement: S2 File — ZIP archive containing Matlab scripts to produce the substrate clusters and replicate evaluations (S4 and S5 Text). (ZIP) [file pcbi.1006533.s008.zip › Cluster/Cluster_3D_CNMR/variables_SMPSO_CNMR_2_iter_3800.txt]

0.0010 0.0010 0.0010 0.0010 0.0010 0.0010 0.0010 0.001000000000000334 0.001000000000000334 10.0 10.0 10.0 10.0 10.0 10.0 10.0 10.0 10.0 10.0 10.0 10.0 10.0 10.0 10.0 10.0 10.0 10.0 10.0 10.0 10.0 10.0 10.0 10.0 10.0 10.0 10.0 10.0 10.0 10.0 10.0 10.0 10.0 10.0 10.0 10.0 10.0 10.0 10.0 10.0 10.0 10.0 10.0 10.0 10.0 10.0 10.0 10.0 10.0 10.0 10.0 
10.0 5.525599415149849 0.014476727522928036 0.0026883892398855457 0.010100346110819194 0.005145946468219259 0.0010 0.8292709667389686 0.0010 0.0010 0.5090597399508052 0.0010 0.0010 0.0010 0.0010 0.0010 9.840439112816789 0.0010 3.284088202689096 5.704591983964827 0.0010 6.5572688992874 9.17623378281478 0.001000000000000334 9.417782847169466 9.956538656147895 2.958570708197659 0.0010 6.977346686326773 0.0010 0.0010 0.0010 0.0010 0.0010 0.0010 0.0010 0.0010 0.0010 0.0010 0.0010 0.0010 0.0010 0.8224807830055649 9.776337759672575 0.0010 0.0010 0.0010 0.0010 0.004031939651361505 6.317027705969156 0.0010 9.117291348529521 0.0010 0.0010 0.0010 0.0010 0.0010 0.0010 0.0010 6.281957858325585 
0.0010 0.0010 0.0010 0.0010013273834408327 0.0010 0.0010 0.0010 7.533325547292742 0.0010 10.0 9.98621001258075 9.979227783715249 9.99569926288506 10.0 10.0 10.0 10.0 9.997976228709573 10.0 9.999558816120313 9.999425838343619 9.997868700599053 9.999418274474193 10.0 10.0 9.999920099072497 9.987468032944342 10.0 9.998215413508373 9.986224895312876 10.0 10.0 9.63820182397394 10.0 10.0 9.99902904060758 10.0 10.0 10.0 9.999416146747546 10.0 9.96432874182736 10.0 9.993849971857959 9.997578279179946 10.0 9.999254769741219 9.999204073910482 10.0 9.991792266101413 10.0 10.0 9.998421278053318 9.997860133634324 9.890014197988412 9.987641283435513 10.0 9.983374773606572 9.981674241195556 9.996706147085854 
0.0010 0.0010 0.01707020922107232 0.00118272516166854 0.0010 0.0010 0.0010 0.0010 0.5135854223681322 10.0 10.0 10.0 10.0 10.0 10.0 10.0 10.0 10.0 10.0 10.0 10.0 10.0 10.0 9.22612594521047 10.0 10.0 10.0 10.0 10.0 10.0 8.974289765644071 10.0 10.0 10.0 10.0 10.0 10.0 10.0 10.0 10.0 10.0 3.146780070725317 10.0 10.0 10.0 10.0 10.0 10.0 10.0 10.0 10.0 10.0 8.546981402651223 10.0 3.789307575296122 7.002050233042215 10.0 9.520059519637567 10.0 10.0 
0.0010 10.0 0.0010 0.0010 0.0010 0.0010 0.0010 0.0010 1.3395665760681807 10.0 6.252384742858819 10.0 10.0 10.0 10.0 10.0 10.0 10.0 10.0 10.0 10.0 10.0 10.0 9.165264761725647 9.99912576767167 10.0 10.0 10.0 10.0 10.0 10.0 10.0 10.0 10.0 10.0 10.0 10.0 10.0 10.0 10.0 10.0 9.84986695208298 10.0 10.0 10.0 10.0 10.0 10.0 10.0 10.0 10.0 10.0 2.880577257069408 10.0 4.44955392298245 10.0 10.0 9.868268892602305 10.0 10.0 
0.0010096295099073992 8.197031314259243 0.0010 0.00100031201325251 0.001001341223024264 0.0010 0.0010 0.0010 0.9524363290078108 4.660071559837086 10.0 10.0 10.0 10.0 9.62975176650508 9.99995714194754 9.923614092949954 10.0 10.0 9.986944730883764 9.99999255174583 9.981171058597367 9.999165214973353 8.100525581629672 10.0 10.0 10.0 10.0 9.973506653200134 10.0 9.978868701443334 9.99892282034006 9.966263349908598 10.0 9.998922862044147 10.0 9.998922787145185 9.99393477289631 10.0 10.0 9.930296471086079 10.0 10.0 9.996493384521417 9.964662581608826 9.998922244485646 10.0 10.0 10.0 10.0 10.0 9.999650892382846 5.306020020326862 10.0 10.0 10.0 10.0 7.601658163708137 10.0 9.49026908463372 
0.0010 0.6848818803572094 0.0010 0.0010 0.0010 0.0010 0.3359396626812242 0.0010 0.5428425678291834 10.0 10.0 10.0 10.0 10.0 10.0 10.0 10.0 10.0 10.0 10.0 10.0 10.0 10.0 0.0010 10.0 10.0 10.0 10.0 10.0 10.0 0.0010 10.0 10.0 10.0 10.0 10.0 10.0 10.0 10.0 10.0 10.0 10.0 10.0 10.0 10.0 10.0 10.0 9.991704269107556 10.0 10.0 10.0 10.0 10.0 10.0 10.0 0.0010 10.0 2.0740788734928866 10.0 10.0 
3.469169437774717 0.0010 0.0010 0.0010 0.0010 0.0010 0.0010 10.0 10.0 0.0010 10.0 9.997544801557671 9.997922860444474 9.99708480683491 10.0 10.0 10.0 10.0 10.0 10.0 10.0 10.0 10.0 9.777676683918795 10.0 10.0 9.996944365432567 9.995368159115445 9.350584607100371 10.0 9.820661283857767 9.997128383397731 0.2206232460517723 9.997111121084906 9.79368897801345 9.995632690147195 9.997131719320814 10.0 10.0 10.0 9.997401985693998 10.0 9.853583453381836 10.0 9.998470663978605 9.997028355551384 10.0 10.0 10.0 10.0 10.0 10.0 10.0 9.998206464284273 10.0 10.0 10.0 10.0 10.0 10.0 
0.0010 2.4790843572023094 0.0036644619846965755 0.0010069005459223276 0.0010945736848674797 0.0010 0.428039523633029 0.0010 0.0010 10.0 5.105156081822683 10.0 10.0 10.0 10.0 10.0 9.854820764648645 10.0 10.0 10.0 10.0 10.0 10.0 6.050976561003094 9.988728013740237 9.986605217688757 10.0 10.0 10.0 9.9962653846401 5.211790589065654 10.0 10.0 9.840248539249838 10.0 9.976406433806375 10.0 10.0 10.0 10.0 10.0 6.08026141499914 10.0 9.989013730981869 9.999269478193032 10.0 10.0 10.0 10.0 10.0 10.0 10.0 4.373893812106418 10.0 10.0 1.441995894542604 10.0 7.281056876418507 10.0 10.0 
0.0010 9.037333187585844 0.005140708959600317 0.001239610441797836 0.0010370556950095838 0.0012562083985325884 0.4152550992628661 0.0010 1.189015199915862 8.159063344314989 5.000500000000001 9.699446021099025 10.0 10.0 9.999993703220197 10.0 9.987195394609154 10.0 10.0 10.0 10.0 10.0 9.995567646983025 5.0005 9.963381240028134 9.997827736430537 10.0 10.0 10.0 9.366440994542028 6.0262608870649945 10.0 5.432982896871367 10.0 10.0 10.0 10.0 9.999997043886749 9.999147650857275 9.999596846308865 10.0 10.0 10.0 9.991989922010871 10.0 10.0 10.0 9.926039631678465 10.0 10.0 10.0 10.0 4.253115431682033 10.0 5.190136166830715 9.160515256349615 10.0 9.478682719401647 9.65980231200122 10.0 
10.0 6.1397450745085775 0.001460474944486326 0.0010828560672971569 0.0012748956647581522 0.0012711086185970995 0.0010 9.12989501710469 0.0010 0.0010 10.0 0.0010 0.28495853591433296 0.2753657900440887 0.28143879233022373 0.2806734845215191 10.0 0.31174994396046696 0.26329243189150864 9.946633349013847 0.26779490206075796 9.939341289664805 9.999902740151171 3.2606508462010817 10.0 10.0 0.0010 0.27452661760265373 0.23892243630687027 0.0010 1.7591726384869302 0.0010 0.0010 0.0010 0.0010 0.09869171454226278 0.0010 0.31296379007342523 8.757732908581788 0.2848618310442763 0.27485991625237327 0.0010 0.0010 9.999823305528402 0.2793315961128995 0.0010 7.689399964713019 6.922898393134401 0.3428066148038611 9.846778149944637 0.28596944537745905 9.995010286042113 10.0 0.0010 0.0010 0.0010 0.28588307002201674 0.0010 0.0010 9.858873987847872 
10.0 7.9120116160333716 0.007182230770676828 0.0016887678751424107 0.00473090560278294 0.0026731660780255784 0.0010 4.444821034903599 0.0010 0.001000000000000334 6.438284519130743 0.001000000000000334 0.001000000000000334 0.001000000000000334 0.3543623585845719 0.001000000000000334 9.934311033208106 3.200002444298318 6.698914728497073 8.697231931695477 0.001000000000000334 8.480394144620256 9.662468587560532 4.7717017168021245 9.750002833885201 9.929802545961666 6.564729674386645 0.001000000000000334 8.758964941908154 0.001000000000000334 0.0010 0.001000000000000334 0.001000000000000334 0.001000000000000334 0.001000000000000334 0.3425947412055228 0.001000000000000334 3.851472691978465 5.0005 5.734597980415969 0.001000000000000334 0.6645801835992016 5.415424580422332 9.907071001587234 0.001000000000000334 0.001000000000000334 4.762926285627439 5.20450574172165 4.347704821385239 8.480166658766077 1.8321935055536391 9.617885673456989 1.6676356616876014 0.001000000000000334 2.455096415073526 0.5031478707621666 0.001000000000000334 1.1965242273652068 0.001000000000000334 8.45036910458805 
0.0010 10.0 0.0010 0.0010 1.3293255780699502 0.0010 0.13492702941158155 10.0 0.0010 0.0010 10.0 10.0 10.0 10.0 10.0 10.0 10.0 10.0 9.540386326946232 9.999484120462881 10.0 9.999794990766484 10.0 7.535969666647124 10.0 10.0 10.0 10.0 10.0 10.0 5.6950144538652765 10.0 10.0 10.0 10.0 10.0 10.0 10.0 9.999445816521433 10.0 10.0 10.0 10.0 10.0 10.0 10.0 10.0 10.0 9.999038089407506 10.0 10.0 9.999960864468324 10.0 10.0 10.0 4.301205853357602 10.0 10.0 10.0 10.0 
0.0010 10.0 0.0010841690402703483 0.0010 0.0010025702585239494 0.0010 0.0010 7.483705876348045 0.0010 0.38652176941459415 10.0 10.0 10.0 10.0 10.0 10.0 10.0 10.0 9.967013630344042 10.0 10.0 10.0 10.0 10.0 10.0 10.0 10.0 10.0 10.0 10.0 10.0 10.0 10.0 10.0 10.0 10.0 10.0 10.0 10.0 10.0 10.0 10.0 10.0 10.0 10.0 10.0 10.0 10.0 10.0 10.0 10.0 9.99967274197117 9.894923342332481 10.0 10.0 10.0 10.0 10.0 10.0 10.0 
0.0010 0.1890571702823738 0.0010 0.001221757957386611 0.0011607698569888626 0.001184520810759356 0.0010 0.0010 1.014121485037615 10.0 8.245141795647108 10.0 10.0 10.0 10.0 10.0 10.0 10.0 10.0 9.956235254114398 10.0 9.987288565895618 10.0 4.959431441491268 10.0 9.961730042927412 10.0 10.0 10.0 10.0 4.770934741417896 10.0 10.0 10.0 10.0 10.0 10.0 10.0 10.0 10.0 10.0 6.9713325486228115 10.0 9.998762295950735 10.0 10.0 10.0 10.0 10.0 9.819994657472328 10.0 9.919715156094496 7.87580441145881 10.0 6.9306434413253175 6.522073323465327 10.0 5.638370796250872 10.0 9.999822110166233 
0.0010 0.13044424693342638 0.0010 0.0010 0.0010019521440026136 0.0010008606754867996 0.0010 0.0010 0.9284588955613969 10.0 8.869669565402573 10.0 9.992037800836155 10.0 10.0 10.0 10.0 10.0 9.983368152413796 10.0 10.0 9.996364818696163 9.999001234396157 3.6596506380832388 9.98562048137678 9.965749373066451 10.0 10.0 10.0 10.0 4.884417986509581 9.99547407023138 10.0 10.0 9.995073620092322 10.0 10.0 10.0 9.974493657028177 10.0 10.0 6.744621741389988 10.0 10.0 10.0 10.0 10.0 10.0 10.0 9.81782994813695 9.999587829328956 10.0 6.729793917325568 10.0 6.297927608165769 4.958285638045169 10.0 4.428753810720641 10.0 9.998647827344415 
0.0010 5.703648571808807 0.0015055937578844552 0.0010502752155790186 0.0010022448234998842 0.0010 0.0010 0.0010 0.7795735515110318 5.50045 10.0 9.987567437222383 10.0 10.0 10.0 10.0 10.0 10.0 10.0 10.0 10.0 10.0 10.0 9.554944028202684 10.0 10.0 10.0 10.0 10.0 10.0 9.365519781220648 9.84250595120853 5.409455186691771 10.0 9.842442391116395 10.0 9.842452615889037 10.0 10.0 10.0 10.0 9.981992100017385 10.0 9.998964357384704 10.0 9.84239430398964 10.0 9.987869533473262 10.0 10.0 10.0 10.0 1.029309767127078 10.0 4.335651164919348 8.646799463641463 10.0 9.8065681050129 10.0 10.0 
0.0010 7.94272433767516 0.0010 0.0010 0.0010 0.0010 0.0010 5.490477353970384 0.0010 0.22867593832610922 10.0 10.0 10.0 10.0 10.0 10.0 10.0 10.0 10.0 10.0 10.0 10.0 10.0 10.0 10.0 9.991362526592448 10.0 10.0 10.0 10.0 10.0 10.0 10.0 10.0 10.0 10.0 10.0 10.0 10.0 10.0 10.0 10.0 10.0 10.0 10.0 10.0 10.0 10.0 10.0 10.0 10.0 10.0 10.0 10.0 10.0 10.0 10.0 10.0 10.0 10.0 
0.0010 0.22261641517888187 0.0010 0.0010 0.0010 0.0010 0.0010 0.0010 0.9301515113606669 9.963708906343305 10.0 10.0 10.0 10.0 10.0 10.0 10.0 10.0 10.0 10.0 10.0 10.0 10.0 0.0010 10.0 10.0 10.0 10.0 10.0 10.0 3.365063917878044 10.0 8.310667324888069 10.0 10.0 9.273865511513062 10.0 10.0 10.0 10.0 10.0 10.0 10.0 9.884437694064708 10.0 10.0 10.0 10.0 10.0 10.0 10.0 10.0 7.672324906580669 10.0 6.5717344143511855 0.0010 10.0 1.9900116985180758 10.0 10.0 
0.0010 0.5921208018761037 0.001000173605945475 0.0010 0.0010 0.0010 0.0010 0.0010 0.9053536635694386 10.0 10.0 10.0 9.996576352122853 9.997558457042762 9.995925866240007 9.996117901095317 9.959697506152565 9.995870689082142 9.991771858120947 9.999100553503096 9.997781530279132 10.0 9.999998531614601 7.963655127323979 10.0 9.993856185352955 10.0 9.997828404499888 10.0 10.0 8.369352563442185 10.0 10.0 10.0 10.0 9.997700227940195 10.0 10.0 9.999127530239129 9.999276683476968 9.99204443468495 7.276144088657399 10.0 9.929672205960877 9.991086379935075 10.0 9.998853884958987 10.0 9.99673411621366 9.999563194817569 10.0 9.979299974761549 10.0 10.0 7.064154998154759 6.325263435391664 9.995828957249103 0.0010 10.0 10.0 
0.0010 0.4461906445374706 0.0010 0.0010 0.0010 0.0010 0.0010 0.0010 0.8574689788095576 10.0 8.56481083201444 10.0 9.97620741175661 10.0 10.0 10.0 10.0 10.0 9.983398500988281 10.0 10.0 9.989041936007684 9.99665975558252 4.172355294688386 9.963424915201697 9.96599327328913 10.0 10.0 10.0 10.0 5.0005 10.0 10.0 10.0 10.0 9.999599577072834 10.0 10.0 9.970286026923285 10.0 9.987357156934168 6.677162691307997 10.0 10.0 10.0 10.0 10.0 10.0 10.0 9.821364786519315 9.992398364920147 10.0 6.249383251170411 10.0 6.600398308417825 5.0005 10.0 4.693717454609082 10.0 9.998876857690439 
0.0010 3.9123043945382396 0.0010 0.0010704022474905572 0.0010 0.0010 1.4012096652538495 0.0010 0.6995642561975324 10.0 6.162268267265828 10.0 10.0 10.0 10.0 10.0 10.0 10.0 9.99892446208845 10.0 10.0 10.0 10.0 7.78522361729208 9.996821662363965 10.0 10.0 10.0 10.0 10.0 3.910833147141865 10.0 10.0 9.871377673820318 10.0 10.0 10.0 10.0 10.0 10.0 9.99432402193064 4.142079315597313 10.0 9.992481830461918 10.0 10.0 10.0 9.983985625695082 10.0 9.99385301246243 9.996984697652266 10.0 0.3104761247668666 10.0 10.0 5.723359592892669 10.0 4.997470213730703 10.0 9.955140333443962 
0.0010 6.5363994543136945 0.0010 0.0010 0.0010103453752523697 0.00268926532800398 0.0010 0.0010 0.9748292325224995 10.0 9.672349761792683 9.98777837770541 10.0 10.0 10.0 10.0 9.976248621369955 9.998805768174142 10.0 9.9998992208082 10.0 10.0 10.0 10.0 10.0 9.999926697177425 9.995930653145786 10.0 10.0 9.6857654642667 10.0 10.0 8.430104392111597 9.987928584919212 10.0 9.215970965034305 10.0 10.0 10.0 10.0 10.0 6.826789095091321 9.996539195276636 10.0 9.999863501025004 10.0 9.93956087148564 9.994917847276337 10.0 10.0 10.0 9.995969441815348 0.5524916765323304 10.0 10.0 9.954827997724436 10.0 9.168989614587122 10.0 9.992211813879104 
0.0010 0.5935353049142496 0.0010 0.0010281924653682292 0.001005403849995782 0.0010 0.01861384272118205 0.0010 0.9256490473272219 10.0 8.350393301727426 10.0 9.977882305456433 10.0 10.0 9.99909480176082 10.0 9.995098803590247 10.0 9.998605856646776 10.0 10.0 10.0 4.891322367322332 9.977303917078673 9.978641752911706 9.985037359928365 10.0 10.0 9.885461650072955 5.0914967381169465 10.0 9.987052890344092 9.96055844808886 10.0 10.0 10.0 10.0 10.0 10.0 9.996219399542422 7.407877281932425 10.0 9.99929766719505 9.999057118321234 10.0 10.0 9.997317824593102 10.0 9.869675553546015 10.0 10.0 7.617308832399617 9.937975311920187 7.443519631321482 5.792918975369624 9.99866169318146 5.5329073683611005 10.0 9.942228847860173 
0.0010 0.0010 0.0011101292679796912 0.0010 0.0010 0.0010 0.0010 0.0010 0.6987532324097039 10.0 10.0 10.0 10.0 10.0 10.0 10.0 10.0 10.0 10.0 9.99946616494708 10.0 10.0 10.0 7.514551179227752 10.0 10.0 10.0 10.0 10.0 10.0 7.562811874234232 10.0 10.0 10.0 10.0 10.0 10.0 10.0 10.0 10.0 10.0 4.093284597706466 10.0 10.0 10.0 10.0 9.999622050680909 10.0 10.0 10.0 10.0 10.0 10.0 10.0 4.556216316989081 5.915810771229753 10.0 7.20221548987641 10.0 10.0 
0.00287969806094987 10.0 0.0010 0.0012169309434377847 0.0010 0.0013505667567794118 1.8962219825892408 0.007924091618615958 1.1335724195061028 5.542645445208954 2.4613864216071066 9.991224459934358 9.999828411359804 10.0 10.0 10.0 10.0 10.0 10.0 10.0 9.999796979766673 10.0 10.0 3.7428777980826893 10.0 10.0 10.0 10.0 10.0 9.99300596207713 6.96895429010811 9.864164440834752 3.5048891390362855 9.992968296877908 9.993107434929842 10.0 9.992959657377172 10.0 10.0 10.0 9.999804594057668 7.503943901827208 9.993012122234754 9.99780825963744 9.999801701468883 9.896535836069654 10.0 10.0 10.0 10.0 10.0 10.0 5.405061894658704 9.992787542915574 4.481095132327489 9.991529320014918 10.0 10.0 9.137841780591176 10.0 
0.0010 0.08527756126007383 0.004765645593086039 0.001000474427459906 0.001107997759814648 0.0010002809361605546 0.028875563624712944 0.0010823271246275382 0.9920644461531052 9.998881696007158 9.592320644250226 10.0 10.0 9.998759073727172 9.981508344155916 10.0 10.0 9.998876952106071 9.999800018216314 9.983730494709658 10.0 9.981988705423896 9.99998567588785 2.2962384951629558 9.95525084245987 9.999997957014259 9.999470677037461 10.0 10.0 10.0 0.0010 10.0 10.0 9.999164251521904 9.99881002228192 9.986641246437468 9.998809829686694 9.999206113010981 9.99957333223204 9.986504108421883 10.0 10.0 9.999617798424092 10.0 10.0 10.0 9.99934576066234 9.999566503826856 9.998840276380896 9.632841787488877 9.998867542274155 9.999711574612475 8.058619358056237 10.0 6.790994716438643 2.6929265621774827 10.0 4.391827761309819 10.0 9.99934950565446 
0.0010 1.0584539011694512 0.0014616520005146104 0.0010 0.0010 0.0010 0.0010 0.0010 0.9566557607306752 10.0 7.783923989417916 10.0 10.0 10.0 10.0 10.0 9.98422732588725 10.0 10.0 10.0 10.0 10.0 10.0 4.750844604946425 10.0 10.0 10.0 10.0 10.0 10.0 5.507631976525043 10.0 9.239930492309947 10.0 10.0 10.0 10.0 10.0 10.0 10.0 10.0 7.801346530279536 10.0 10.0 10.0 10.0 10.0 10.0 10.0 10.0 10.0 10.0 6.761525277035726 10.0 10.0 5.028008014549796 10.0 10.0 10.0 10.0 
0.0010 3.0150624716347716 0.02118517774176839 0.0010 0.0010 0.0010260772177232184 0.6426040598020906 0.0010 0.6703987171294209 10.0 10.0 9.996041204535837 10.0 10.0 10.0 10.0 10.0 10.0 9.995681607058199 10.0 10.0 10.0 9.717105322431463 9.670935184267064 10.0 10.0 10.0 10.0 9.999710339096326 10.0 9.655653426918125 10.0 9.963394099319855 10.0 10.0 10.0 10.0 10.0 10.0 10.0 10.0 10.0 10.0 9.998535433305895 10.0 10.0 10.0 10.0 10.0 10.0 10.0 10.0 1.9684706168934119 10.0 10.0 7.645561298378423 10.0 9.692645023608119 9.992867415253095 10.0 
0.008033407372199224 9.07399855933216 0.0010 0.0010 0.0010 0.0010 0.0010 0.0010 1.215080810866815 10.0 10.0 9.971523662230899 9.993994519930679 9.991983090107112 9.992842484063278 9.992671333949636 10.0 9.993110771637095 10.0 10.0 10.0 10.0 10.0 10.0 10.0 10.0 10.0 9.992917747973609 10.0 10.0 8.435956751059429 9.988845672417673 10.0 9.99775537364719 9.990469351143316 9.9927851276365 9.991169544022414 9.992725289106806 9.993884762549708 9.99272079598502 10.0 9.75295230871314 10.0 10.0 9.993325950346284 10.0 10.0 10.0 9.993607678588926 10.0 10.0 10.0 1.715586577869301 9.970254702349754 9.879528053133031 6.26203497110998 9.993500835975881 7.8822868523781615 9.97233672395877 10.0 
0.0010 0.06681265780055079 0.0010 0.0010 0.0010 0.0010 0.0010 0.0010 0.9939192581379354 10.0 9.612100604128658 10.0 10.0 10.0 10.0 10.0 10.0 10.0 10.0 10.0 10.0 10.0 10.0 0.3943777219383646 10.0 10.0 10.0 10.0 10.0 10.0 4.088108923286816 10.0 10.0 10.0 10.0 9.448082530492515 10.0 10.0 10.0 10.0 10.0 8.999324659214112 10.0 9.89885863890637 10.0 10.0 10.0 10.0 10.0 10.0 10.0 10.0 7.540533804453899 10.0 7.041301408389098 0.0010 10.0 2.5730944903073563 10.0 10.0 
0.0010366370358257028 9.787814579976057 0.37659935656976834 0.001001626686141975 0.0010692918465458 0.0013226013143584402 0.7627934969422853 0.0010 0.9155493629498528 8.067087732852492 9.971295983511151 9.999935266149507 9.989915837066883 9.987026317267985 9.999963649910047 9.999967365917446 9.906619757331917 9.999692397503019 9.990057675217555 9.982575633802647 9.999966684778078 9.977885877460903 9.961538665368742 10.0 9.999767120781723 9.998791517051814 9.995926897795343 9.999966635428521 9.9314477406915 8.645414514873428 8.749628686927748 10.0 6.843268713552534 9.997466450848895 9.999967357046511 9.999835478883005 9.999967190022483 9.999967449767716 9.9967824685399 9.999967359733366 9.999967055002132 7.953648867242024 9.970973594399487 9.982886836211671 9.999934424630254 10.0 9.955421919850268 9.867879791510633 9.999715462387195 9.981620483307546 9.752423429865054 9.997891007434905 2.482538967090221 9.999959511045642 5.384681110624669 8.414327756913426 9.999967381808423 9.818705105338008 10.0 9.995002345838786 
0.0010 0.44202193228936804 0.0010 0.001044624826115007 0.0010 0.0010024757495505725 0.0010 0.0010 0.8188936464303617 10.0 9.092369583288377 10.0 10.0 10.0 9.999951343857406 10.0 10.0 10.0 10.0 10.0 10.0 10.0 10.0 4.720090265319296 9.985648879294091 9.95815548875703 10.0 10.0 9.95332970921038 10.0 5.372773864144849 10.0 10.0 10.0 10.0 10.0 10.0 10.0 10.0 10.0 10.0 6.949526700690531 10.0 10.0 10.0 10.0 9.980256901554023 10.0 10.0 9.776649255024672 10.0 10.0 6.795075835690488 10.0 6.041393966214629 6.105265543897797 10.0 6.837259380287847 10.0 10.0 
0.0010 0.0010 0.0010 0.0014550238603337016 0.0010045235206934569 0.0010 0.0010 0.0010 0.5367754052448427 10.0 9.284644124500623 10.0 9.995029592775326 9.995732106895534 10.0 10.0 9.984678409535192 9.675425682572419 10.0 9.988291774519512 9.978647765419758 9.97326025869743 10.0 4.3096382460915805 10.0 10.0 10.0 10.0 9.628458500971814 10.0 4.091304037118487 10.0 9.589249758978992 9.64056176930615 10.0 10.0 9.92815759444948 10.0 9.97733174625817 9.999867487639408 10.0 9.097190684948094 9.999176409068417 9.973181851990365 9.939259638070592 10.0 9.995534494904371 9.997852845715302 10.0 9.913355640683395 10.0 9.990404330173213 8.418604117934105 10.0 3.87240283185733 1.3825081104261996 10.0 5.983204451044762 10.0 9.997496527564781 
7.655801253846793 10.0 0.0010 0.0010380413375319375 0.0010 0.0010 0.0010 10.0 0.0010 0.0010 10.0 0.0010 10.0 4.977020722697898 10.0 10.0 10.0 10.0 10.0 10.0 9.077946153101978 10.0 9.959953828554571 0.0010 10.0 10.0 10.0 4.991654945546183 10.0 0.0010 0.0010 0.0010 0.0010 0.0010 0.0010 9.077161786697118 0.0010 10.0 10.0 10.0 9.079698352910402 10.0 0.0010 10.0 9.07736678102794 0.0010 10.0 10.0 9.075705100254119 10.0 10.0 10.0 10.0 0.0010 5.875984729719179 0.0010 10.0 10.0 0.0010 10.0 
0.7554698195147533 10.0 0.0010 0.0018833436564872517 1.0987653688881092 0.09011608142873942 0.0010 10.0 0.0010 0.0010 6.109357063786326 5.449641745652102 9.989881976624728 9.663033462284366 9.996937872073566 9.993053700415043 10.0 9.994647966197737 10.0 7.201341474555644 9.976245022781132 9.929768814604927 9.99501049090307 7.018989186510732 10.0 10.0 9.944569968815218 9.99869050747658 9.986131118051906 5.449641745652102 10.0 5.449641745652102 5.449641745652102 5.449641745652102 5.449641745652102 9.972035622126885 5.449641745652102 10.0 9.995422520164139 9.995887736815043 9.843184497340948 10.0 5.449641745652102 10.0 9.988782712583596 5.449641745652102 9.861774705653964 9.735036699674588 9.949745906929264 10.0 9.991524425401447 9.977225156846314 8.526770323806058 5.449641745652102 10.0 5.000500000000001 9.992387459958259 10.0 5.449641745652102 9.968949954217106 
0.0012372397789209475 0.19764305088279954 0.001006713386880654 0.0010001431655997323 0.0018914882799919925 0.0010722939350193562 0.014014168203622446 0.0010 0.881038189089605 9.868408245400616 9.81325947828151 9.999479991713454 9.999981548422172 9.999986459777123 9.999924533705796 9.999939516631672 9.999429318639493 9.999992598648799 9.999999999987963 9.997690204186982 9.999951404642907 9.999999045776367 9.999999662888143 2.126156147337338 9.99996388481744 10.0 9.999966705959055 9.999989122417348 9.999997375697841 9.999418186339469 3.6245430858744023 9.999480171358444 9.988533508436271 9.997462459845945 9.999480839664757 9.288138414603303 9.9994852091181 9.999996636802562 9.999999993248592 9.999999999958867 9.999983574190525 9.814255211748497 9.99988292545599 9.897295780803539 9.999850832088773 9.999480162950743 9.999974090949156 9.999974171491436 9.999939741000976 9.9999654530466 9.99999999157379 9.99997051419941 7.560507370954665 9.999527817453894 6.5097134688723735 0.03235051375460518 9.999951477724279 2.4345319042130003 9.998977767373981 9.999966464882414 
0.003349592733050377 10.0 0.16834912280680914 0.0011860855588675533 0.0010832655306221278 0.0011611932115812035 1.5102218902570848 0.01003875268898513 1.0776745356825526 7.692534376635933 9.123825963592283 9.921860616510948 9.982876503666253 9.974473982997992 9.990257899330192 9.98223993879504 9.948574488053625 9.985581996151287 9.987548462648707 9.949947873840257 9.984839218915129 9.964335789073244 9.969652346591786 10.0 9.998808065929536 9.993446840254048 9.976110487298723 9.984338538223039 9.946633122720604 9.173789387052333 9.02375822509524 9.991381106836894 7.913776899510244 9.991546617645922 9.985273485912767 9.984181822601172 9.991513996071124 9.986413418285304 9.995717453953965 9.981088602902506 9.985325167864762 6.238024035901525 9.993252059514594 9.999773842339327 9.982822826827999 9.991381336437206 9.951676498905005 9.91446036071497 9.984738178034133 9.954247997013058 9.848485652636114 9.976355826847985 0.0010 9.984886508688696 6.6664285167184865 6.852912020890715 9.982366429740267 8.537751415427843 9.991597538372403 9.94374019693624 
0.0010 8.567460245490205 0.0010 0.0012561712382359795 0.0010 0.0010 0.0010 0.0010 1.0854278502753547 8.052765863719223 9.81667850703138 10.0 9.994674845404145 10.0 10.0 10.0 9.99653632939024 10.0 10.0 10.0 10.0 9.955184697313456 9.987301894025272 10.0 10.0 10.0 10.0 9.886392834515805 10.0 10.0 10.0 10.0 7.440421555046531 10.0 10.0 9.88116350306043 10.0 10.0 10.0 10.0 10.0 10.0 10.0 10.0 9.894504120082791 10.0 10.0 9.938219652053515 9.922660776555201 9.946418540282645 10.0 10.0 2.7932558925848916 10.0 10.0 10.0 10.0 10.0 10.0 9.875975065255087 
0.0010203926053248375 2.3066957274178264 0.002081841383343102 0.0010 0.0011075578580235345 0.0010065926364161623 0.29463118178227987 0.001069262566692694 0.6660929648452381 10.0 6.349971852778637 9.995709731454125 9.996373638681403 9.995596930595363 9.996527206011034 9.997291753282616 9.995122867041582 9.99968543946863 9.998691582835015 9.997411822951877 9.995639828705713 9.99930047594861 9.99980193254518 8.264509467433687 9.989511842838388 9.999984627827216 9.999511141835045 9.995596095145212 9.999977362834356 9.951716743383647 6.4949267003786195 9.995592580772353 10.0 9.85876072915908 9.995583027224724 9.990249580684601 9.995597031991336 9.999995357426858 9.995183371158658 9.999926794141368 9.9999995728574 6.710383466411702 9.989795020912869 9.998667220453962 9.99013439589046 9.995588295068531 9.992653045908911 9.987213099466707 9.997429975651842 9.997679464892826 9.99176251926453 9.998669112783391 1.3853304547544831 9.999401441314252 10.0 5.529717505281338 9.998059849748921 6.406889139902795 9.994904376198267 10.0 
0.0010 0.0010 0.0010 0.0010 0.0010 0.0010 0.0010 6.094696378046793 0.0010 10.0 10.0 10.0 10.0 10.0 10.0 10.0 10.0 10.0 10.0 10.0 10.0 10.0 9.968098974441974 10.0 10.0 10.0 10.0 10.0 10.0 10.0 10.0 10.0 10.0 10.0 10.0 10.0 10.0 10.0 9.8550500536873 10.0 10.0 9.618853660831627 9.980225862060838 10.0 10.0 10.0 10.0 10.0 10.0 10.0 10.0 10.0 10.0 10.0 10.0 10.0 10.0 10.0 10.0 10.0 
0.0010 0.0010 0.0010 0.0010 0.007427954733814577 0.0010 0.0010 0.08264841247644765 0.002036658106714717 10.0 10.0 10.0 10.0 10.0 10.0 10.0 10.0 10.0 10.0 10.0 10.0 10.0 9.970468586802724 0.19234280102843204 9.982637764638481 10.0 9.916412381014805 10.0 10.0 10.0 0.31238088278821685 10.0 10.0 10.0 10.0 10.0 10.0 10.0 10.0 10.0 10.0 10.0 10.0 10.0 10.0 10.0 10.0 10.0 10.0 10.0 10.0 10.0 10.0 9.993993535277385 10.0 0.14955843020936577 10.0 0.17546128047999954 10.0 10.0 
0.0010 5.677537262264143 0.0020506883891294346 0.001079172627913121 0.0010423805430347598 0.0010005247559894443 0.15443932419513806 0.0010 0.9131129351320975 10.0 10.0 9.987699293757451 9.993510258175146 10.0 9.999882004517522 9.999996530598828 10.0 9.999042793699864 9.995072097697536 10.0 10.0 10.0 9.994578160919088 9.152847532520973 9.968385479190992 9.998813389396055 9.999560236713597 10.0 9.999935337266907 10.0 9.865406233214827 10.0 9.373607810162001 10.0 10.0 9.999990882294423 10.0 10.0 9.997410415564014 10.0 9.99579484326067 10.0 10.0 9.999282572537652 9.998680014797579 10.0 9.999787644501962 9.99021508289333 10.0 10.0 9.996900241609747 10.0 4.005635488727467 10.0 10.0 9.016032094006828 9.999995699236754 9.81724370689989 10.0 9.999925823025059 
0.0010 6.909218696456086 0.0010724852201962854 0.0014333132207350972 0.0010534386106035149 0.0010 0.12449776285886317 0.0010 1.0062787965997706 8.01420244190807 10.0 10.0 10.0 10.0 10.0 10.0 10.0 10.0 9.995591211136654 10.0 10.0 10.0 9.885282190687226 10.0 9.984048234029093 10.0 10.0 10.0 10.0 7.899804193218435 10.0 10.0 10.0 10.0 10.0 10.0 10.0 10.0 10.0 10.0 10.0 7.750142239101742 10.0 10.0 10.0 10.0 10.0 9.990900186790201 10.0 10.0 9.99711614139943 10.0 6.477797198329749 10.0 8.72556345855964 10.0 10.0 9.217874876529695 10.0 10.0 
0.0010926096562707036 9.216074473419349 1.509130980625271 0.0010418486717082502 0.0014439486084072437 0.0016111163686764137 0.0010 0.001038964012582255 0.0010 3.7925481139074626 9.805906089158228 9.998509439750398 9.768046519545143 10.0 10.0 10.0 9.634064278819487 9.995844250263673 9.771309540515874 9.899733266228951 9.999984657325156 9.884813608911672 9.823518639053379 9.501714765811508 9.994748154748168 9.97230479576108 9.999931481455677 9.999983522088444 9.888054127101778 10.0 10.0 9.999997425789012 5.0005 9.999882405088432 9.999997494868433 9.999998255263847 9.99999627393486 9.999998946063148 9.959516801692187 10.0 9.999992871633888 8.987022969538522 9.99999240944787 9.620818408824658 9.99935730451997 9.999997428023498 9.869521050234933 9.962977096675981 9.995400632579072 9.885658940230773 10.0 9.99422733979233 0.0010 9.999816342901475 9.993074099550482 5.0005 10.0 4.606094089580808 9.99998544206939 9.886087045538869 
0.0010 5.787955290622643 0.0010 0.0012150017756201302 0.0010 0.0010 0.0010 0.0010 0.9951353017071382 10.0 10.0 10.0 10.0 10.0 10.0 10.0 10.0 10.0 10.0 9.993048968455495 10.0 10.0 10.0 6.793156487282326 9.966078292826346 10.0 10.0 10.0 9.976309424435554 10.0 7.546947752233116 10.0 10.0 10.0 10.0 10.0 10.0 10.0 9.9994274124541 10.0 10.0 10.0 10.0 9.995746767461629 10.0 10.0 10.0 9.97822897034916 10.0 10.0 10.0 10.0 1.9064708450884655 10.0 10.0 9.947838346776713 10.0 9.71658821089736 10.0 9.972664602745915 
0.002755505371688345 1.909928695980393 0.001001884326791875 0.0010001463863283685 0.0010252668507373724 0.0010 0.001098197889598651 0.002755505371688345 0.6844671819997832 9.998049180818839 7.994200084915004 9.998244494628311 9.999848149491621 9.998542943841104 10.0 10.0 10.0 9.999999973487139 9.999996933898252 9.99999087849773 9.998244494628311 9.99975753067116 9.999811866840885 6.473648963342061 10.0 9.99999939858173 10.0 9.999999982131131 9.999995335472198 9.997764648250019 7.909992476238857 9.998244494628311 9.998244494628311 9.998067341984207 9.998244494628311 10.0 9.998244494628311 10.0 10.0 10.0 10.0 3.9026598070402243 9.998064045248677 10.0 10.0 9.998244494628311 9.999928849363174 9.999603653832219 10.0 9.999986631815661 10.0 9.999994624148325 6.133072756929631 9.998244494628311 9.817085998187899 8.80042925827824 10.0 8.045818233995742 9.998244494628311 9.999885660074034 
0.0010 2.4391024593814734 0.002500795114475178 0.0010 0.0010 0.0010 0.13983187691331483 0.0010 0.6718768034433862 10.0 10.0 9.98307454017541 9.999782719927452 9.999369910777695 9.99949421939509 9.996221725679176 10.0 10.0 10.0 9.99835342149573 9.997727499522481 9.998637314340677 9.937526792296847 8.094917682950024 10.0 10.0 10.0 9.997682164355158 10.0 9.864769047991054 6.568476225334233 10.0 10.0 10.0 10.0 9.99989603990942 10.0 10.0 10.0 10.0 9.99955523809135 9.14953951316666 10.0 10.0 9.999665190941736 10.0 10.0 10.0 10.0 9.999736168497137 10.0 10.0 5.11350843283979 9.866376426077439 10.0 8.661203317489536 9.997286969160825 6.14020530879324 10.0 10.0 
0.0010 0.5908228344687343 0.002857961751823764 0.0010 0.00204970619488319 0.0010495933232769618 0.0010 0.0010 1.0721892386528755 10.0 7.180096563685571 9.380615324088568 10.0 10.0 10.0 10.0 10.0 10.0 10.0 9.999972140523493 10.0 10.0 10.0 3.4763557840294412 10.0 9.984763236606097 10.0 10.0 10.0 10.0 4.962176179013459 10.0 10.0 10.0 10.0 10.0 10.0 10.0 10.0 10.0 10.0 7.860981250005468 10.0 9.933979886445602 10.0 10.0 10.0 9.082265137040647 10.0 10.0 9.999549724946478 10.0 5.174965485305562 10.0 10.0 2.624666094596929 10.0 2.7781554423841337 10.0 9.999946607884198 
10.0 5.428405509773817 0.0010 0.0015175166229514014 0.023204698731649015 0.00905775154460121 0.0010 1.146762967120436 0.0010 0.0010 0.0010 0.0010 0.0010 0.0010 0.0010 0.0010 10.0 0.0010 0.0010 9.573118323634166 0.0010 10.0 10.0 0.0010 10.0 9.958857763838035 0.0010 0.0010 10.0 0.0010 0.0010 0.0010 0.0010 0.0010 0.0010 0.0010 0.0010 0.0010 0.0010 0.0010 0.0010 0.0010 0.0010 10.0 0.0010 0.0010 0.0010 0.0010 0.0010 10.0 0.0010 10.0 0.0010 0.0010 0.0010 0.0010 0.0010 0.0010 0.0010 10.0 
0.0010 2.9048944925224434 0.0023203557939681096 0.0010 0.001121310255307189 0.0010085766469843849 0.38377418842563643 0.001000000000000334 0.6588499032604043 10.0 5.2703290615035785 10.0 10.0 10.0 10.0 10.0 9.998117414192347 10.0 10.0 9.99811528509659 10.0 10.0 10.0 9.534320179011788 9.987595714440518 10.0 10.0 10.0 10.0 10.0 5.015696397906166 10.0 10.0 9.955741426290437 10.0 10.0 10.0 10.0 10.0 10.0 10.0 5.813477589714616 10.0 9.998850341438805 10.0 10.0 10.0 10.0 10.0 10.0 10.0 10.0 4.50055 10.0 10.0 4.50055 10.0 5.055316413482237 10.0 10.0 
0.0010 0.0010 0.0010 0.0010118417133891484 0.0010 0.0010 0.0010 0.0010 0.9392396343700437 10.0 9.323821026660976 10.0 9.945491155401262 10.0 9.990105142309424 10.0 9.999223691326065 9.99669643284402 10.0 10.0 10.0 9.991922360923954 9.999633372728269 1.8445488304258104 9.935190528289217 9.999856811676015 9.996039716435106 10.0 9.98947613241631 10.0 4.88708583619622 10.0 10.0 10.0 10.0 9.994193000404193 10.0 9.989982884300918 10.0 10.0 9.989939673321976 6.34849787818632 10.0 9.999708774013698 9.957107599261445 10.0 10.0 10.0 9.999830248871612 9.778010179249108 10.0 10.0 9.602853744771673 10.0 6.254169764210152 3.657563365468845 10.0 4.824835279314193 10.0 10.0 
0.0010 9.491135805552045 0.011099184881555486 0.0010656338024244121 0.0010 0.0010435821750534166 1.121868935416735 0.0010 1.1693681770954616 8.519569074896093 8.900877424607446 10.0 10.0 10.0 9.999500348275085 9.999475386838542 10.0 9.999162749804928 10.0 9.999415629282213 10.0 9.998647894908256 9.998552955449895 8.757541110229432 10.0 10.0 9.99673374243104 10.0 9.972674489789098 9.212587494023117 7.711645270385109 10.0 8.49554459597464 10.0 10.0 9.997840988379986 10.0 10.0 10.0 9.994879474007131 10.0 6.7943267335389335 10.0 10.0 10.0 10.0 9.998518446961288 9.946815120872882 9.998756897576433 10.0 9.876138495421625 10.0 0.0010 10.0 6.809001999375037 8.541713229374631 9.999501219415132 9.052694325239944 10.0 9.998730307418626 
0.0010 2.084722621072168 0.026757429640419005 0.0010 0.0010 0.0010 0.0010 0.0010 0.6260113507985721 10.0 10.0 10.0 10.0 10.0 10.0 10.0 10.0 10.0 10.0 10.0 10.0 10.0 9.957954634793616 7.807010892646145 10.0 10.0 10.0 10.0 10.0 10.0 7.135023243208492 10.0 9.36701197546711 10.0 10.0 10.0 10.0 10.0 10.0 10.0 10.0 10.0 10.0 10.0 10.0 10.0 10.0 10.0 10.0 10.0 10.0 10.0 4.0625774127098815 9.848192117630234 10.0 10.0 10.0 8.770268238171889 10.0 10.0 
0.0010 0.0010 0.0010 0.0010 0.0010 0.0010 0.0010 6.786775385259028 0.0010 10.0 10.0 10.0 10.0 10.0 10.0 10.0 10.0 10.0 10.0 10.0 10.0 10.0 9.947699740444241 8.92027840632043 10.0 10.0 10.0 10.0 10.0 10.0 10.0 10.0 10.0 10.0 10.0 10.0 10.0 10.0 9.854433708549186 10.0 10.0 9.616971844377368 10.0 10.0 10.0 10.0 10.0 10.0 10.0 10.0 10.0 10.0 10.0 10.0 10.0 9.826396284437289 10.0 10.0 10.0 10.0 
0.0010 10.0 0.0010 0.0010 0.0010 0.0010 0.0010 7.117050447637544 0.0010 0.8403008977712303 10.0 10.0 10.0 10.0 10.0 10.0 10.0 10.0 10.0 10.0 10.0 10.0 10.0 10.0 10.0 9.971907879654141 10.0 10.0 10.0 10.0 10.0 10.0 10.0 10.0 10.0 10.0 10.0 10.0 10.0 10.0 10.0 10.0 10.0 10.0 10.0 10.0 10.0 10.0 10.0 10.0 10.0 10.0 10.0 10.0 10.0 10.0 10.0 10.0 10.0 10.0 
0.0010 8.734400115574854 0.0010207729763806461 0.0010158992402192364 0.0010001205196797126 0.0010416993822803212 0.26046615482891367 0.0010 1.2449726942398973 9.626333562436798 9.90950965350384 10.0 10.0 10.0 10.0 10.0 9.999181805848938 10.0 10.0 10.0 10.0 10.0 9.93456511193347 5.000500000000001 9.821536065986873 9.999710245619472 10.0 10.0 10.0 9.814255509787671 5.892731760494592 10.0 9.55595992432015 10.0 10.0 10.0 10.0 10.0 9.999328487611749 10.0 10.0 4.860825815548906 10.0 9.989487924231412 10.0 10.0 10.0 9.999424177507496 9.995138563386165 9.998293192351943 9.920523778031932 10.0 4.1550564774761005 10.0 10.0 4.289516970553265 10.0 5.000500000000001 10.0 10.0 
0.0010 9.788357102098992 0.004532299660446943 0.0013269608265202813 0.0010001889573267556 0.0011150940624093141 0.9600881908471749 0.0010 1.2487968977163868 7.707377117130491 4.248584431131461 10.0 10.0 10.0 10.0 10.0 10.0 10.0 10.0 10.0 10.0 10.0 9.98719343721134 4.213285980994973 9.96385792843761 9.998600305417416 10.0 10.0 10.0 9.830121924683832 7.541479038934805 10.0 5.752861243072795 10.0 10.0 10.0 10.0 10.0 10.0 10.0 10.0 9.8038196465061 10.0 9.989406867178197 10.0 10.0 10.0 9.973056147514244 10.0 10.0 10.0 9.999997972116438 5.000500000000001 10.0 5.136734022344971 10.0 10.0 10.0 10.0 10.0 
0.0010 0.0010 0.0010 0.0010 0.001624561414481117 0.0010 0.0010 0.0010 0.7672069857419075 10.0 10.0 10.0 10.0 10.0 10.0 10.0 10.0 10.0 10.0 10.0 10.0 10.0 9.997746175949526 4.50055 10.0 10.0 9.996829890356425 10.0 10.0 10.0 3.167824644385086 10.0 8.946920270536378 10.0 9.999986119787568 10.0 10.0 10.0 10.0 9.99977929619275 10.0 8.48071115812793 10.0 10.0 10.0 10.0 10.0 10.0 10.0 10.0 10.0 10.0 9.263110083677853 9.999778143312074 5.000215418406936 4.841240279117504 9.999920151851876 4.011185946509709 10.0 10.0 
0.0010 2.985311155798943 0.0022539885093084628 0.0010049340632208117 0.0010671036082456646 0.0010160983477165173 0.5811705676840888 0.0010 0.6747538385436402 10.0 7.639909862342751 10.0 9.999249526963377 10.0 9.999998181780722 9.999981333064305 9.994199338578124 9.995701875922125 9.996310194819253 9.999797137550155 9.999667108592854 9.999968696282988 9.999996082396384 8.163357023855802 9.998030551620896 9.999965273233835 9.988668654835926 9.998631413944784 9.999991608029548 10.0 7.375579341303227 10.0 9.64049343549991 10.0 10.0 9.99482432874391 10.0 9.999999678980261 9.99888388382953 9.999888588380964 9.999998139088378 6.006982164863179 10.0 9.99951833831075 9.997416184872534 10.0 9.999788011872464 9.999979155267852 9.999935239548122 9.9990147034089 9.999977560500316 9.997918268200422 2.0835909689712144 10.0 10.0 5.3543452309508375 9.99998183432614 7.2681570412389735 10.0 9.999996438073056 
0.0010 0.0010 0.001638050019074906 0.0010 0.0010 0.0010 0.0010 6.310570647684054 10.0 0.0010 10.0 10.0 10.0 10.0 10.0 10.0 9.97433748984729 10.0 10.0 10.0 10.0 10.0 10.0 10.0 10.0 10.0 10.0 10.0 10.0 10.0 9.702258715937162 9.985673856816787 10.0 10.0 9.98566652698874 10.0 9.984310141303409 10.0 10.0 10.0 10.0 10.0 10.0 10.0 10.0 9.984139114807052 10.0 10.0 10.0 10.0 10.0 10.0 10.0 10.0 10.0 10.0 10.0 10.0 10.0 10.0 
0.005774675901923649 10.0 0.0056183131433613235 0.0014728363072664288 0.0010381012692887556 0.0012842784757038034 1.0819155350091052 0.0036789964398930885 1.183479076970893 7.751591226597404 5.1755340946799535 9.996387344921903 9.960741971152808 9.996381507403223 9.97979771772264 9.931428131275311 9.99092530890984 9.997409119404526 9.960815731636316 9.999600116493838 9.996383085327743 9.999672602998666 9.994340313573526 3.315119562743226 9.918973148072626 9.998523951166971 9.960648849839735 9.996382575958378 10.0 9.882245571674794 7.88456411059622 9.994656152908831 4.484056013466449 9.996231301445794 9.996380384996261 9.961080049589976 9.99469641544515 9.999714215114182 9.99891104852275 9.997978535743377 9.991213102956412 7.722352803512758 9.994912413044936 9.994682623019862 9.960714855369813 9.99533908798496 9.930207909675755 9.96526010347976 9.999578119495574 9.999967489908695 9.947358544937389 9.998653471450567 4.471952298476697 9.996388987769844 4.660975922977967 9.66110351277229 9.930348570996628 8.74936723277606 9.995502861018872 9.998384492213004 
0.0010 0.0010 0.0010 0.0010 0.0010 0.0010 0.0010 0.0010 0.46335767814871115 10.0 10.0 10.0 10.0 9.998859206571895 10.0 10.0 10.0 10.0 9.992172820849214 10.0 10.0 10.0 10.0 10.0 10.0 10.0 10.0 10.0 10.0 10.0 10.0 10.0 10.0 10.0 10.0 10.0 10.0 10.0 10.0 10.0 10.0 10.0 10.0 9.99864611979076 10.0 10.0 10.0 10.0 10.0 10.0 10.0 10.0 10.0 10.0 10.0 10.0 10.0 10.0 10.0 10.0 
0.0010 9.619261045099936 0.0010 0.0010 0.0010344191308606463 0.0010 0.0010 0.0010 1.1424697567342033 6.658083902363461 10.0 10.0 10.0 10.0 10.0 10.0 10.0 10.0 10.0 10.0 10.0 10.0 10.0 10.0 10.0 10.0 10.0 10.0 10.0 10.0 10.0 10.0 10.0 10.0 10.0 10.0 10.0 10.0 10.0 10.0 10.0 9.85562058588953 10.0 10.0 10.0 10.0 10.0 10.0 10.0 10.0 10.0 10.0 6.515954637242451 10.0 10.0 8.819706734039762 10.0 9.738765010181336 10.0 10.0 
0.0010 9.45773725080181 0.23279947610943305 0.0010456491437221618 0.0010 0.0010 0.6492455781076008 0.0010 0.9970981292161782 8.059377184548481 9.340923457027575 10.0 10.0 10.0 10.0 10.0 9.94198040755603 10.0 10.0 10.0 10.0 10.0 10.0 10.0 10.0 10.0 10.0 10.0 10.0 9.693617147063698 9.94237778480218 10.0 7.704777807212602 10.0 10.0 10.0 10.0 10.0 10.0 10.0 10.0 8.46450847179437 10.0 10.0 10.0 10.0 10.0 9.990762274321783 10.0 10.0 10.0 10.0 0.0010 10.0 5.058701644130348 8.856858047139802 10.0 10.0 10.0 10.0 
8.801150585913389 10.0 0.001382334296116126 0.0010084243602899402 0.0010 0.0010445719709147906 0.0010 10.0 0.0010 0.0010 10.0 0.0010 10.0 1.335846136879061 9.977284609318028 9.996987324748796 9.602462676097284 9.990303331279694 10.0 9.999264554650198 1.335846136879061 9.999397136366529 9.995562307226637 0.0010 10.0 10.0 10.0 1.335846136879061 9.999498703470074 0.0010 0.0010 0.0010 0.0010 0.0010 0.0010 10.0 0.0010 9.97212403080263 9.999503151944982 9.99795605000426 1.335846136879061 9.21587325179933 0.0010 9.998737518969397 10.0 0.0010 9.999171486931365 10.0 9.961141052218744 9.990640828576355 9.988330683408043 10.0 4.654371378388198 0.0010 10.0 0.0010 9.99936505458926 9.702800011478132 0.0010 9.998342607583224 
0.0010 7.938179615208236 0.0010 0.0010 0.0010 0.0010 0.0010 0.0010 1.2328965156939273 8.908740123620117 10.0 10.0 10.0 10.0 10.0 10.0 10.0 10.0 10.0 10.0 10.0 10.0 10.0 7.834345322088838 10.0 10.0 10.0 10.0 10.0 10.0 7.11791104079963 10.0 10.0 10.0 10.0 10.0 10.0 10.0 10.0 10.0 10.0 10.0 10.0 10.0 10.0 10.0 10.0 10.0 10.0 10.0 10.0 10.0 2.770190216507612 10.0 10.0 10.0 10.0 9.541553793622425 10.0 10.0 
0.0010 2.213307662545116 0.0010397784678615055 0.0010526026043530823 0.0010 0.0011491450815139656 0.07513353710883035 0.0010 0.6161108817138299 10.0 3.7036871123787707 10.0 10.0 10.0 10.0 10.0 9.999977428080927 10.0 9.99935802016977 10.0 10.0 10.0 9.998380968329885 7.840029123394907 9.993680477781927 9.980359271964954 10.0 10.0 10.0 9.98718706586627 6.761025085984377 10.0 9.515695245469978 10.0 10.0 10.0 10.0 10.0 10.0 10.0 10.0 1.3763192377139672 10.0 10.0 10.0 10.0 10.0 10.0 10.0 10.0 10.0 9.999925714278145 1.2885191069905755 10.0 10.0 8.1742592892397 10.0 9.047028113808384 10.0 10.0 
0.0010 1.0556083574819495 0.0010 0.001018181794392111 0.0010142286216765944 0.0010927556057045429 0.005438877624920193 0.0010 0.7711069433710616 9.558988921416972 8.096519151022013 9.96069495737419 10.0 10.0 9.997386106551938 10.0 9.993204556111586 10.0 9.999997068035942 9.999997993160312 10.0 10.0 9.999049704898916 3.2726718434633826 10.0 10.0 9.997044667630067 10.0 9.997343033092267 9.938903423631272 5.074471212534778 10.0 9.562058014661693 9.982286033503689 10.0 9.652378062959887 10.0 10.0 9.998291975006714 10.0 10.0 8.410319098131692 9.982566853246412 9.94014821106788 9.999959685596918 10.0 10.0 10.0 9.99941416749791 9.997913028817877 10.0 9.995576091281569 6.913703585254195 10.0 8.389355222812878 5.230701892702644 10.0 7.566776616907159 10.0 9.99999121146893 
0.0010 0.0010 0.0010 0.0010 0.0010 0.0010 0.0010 5.931942475140025 10.0 0.0010 10.0 10.0 10.0 10.0 10.0 10.0 10.0 10.0 10.0 10.0 10.0 10.0 10.0 10.0 10.0 10.0 10.0 10.0 10.0 10.0 10.0 10.0 6.7512877045837065 10.0 10.0 10.0 10.0 10.0 10.0 10.0 10.0 10.0 10.0 10.0 10.0 10.0 10.0 10.0 10.0 10.0 10.0 10.0 10.0 10.0 10.0 10.0 10.0 10.0 10.0 10.0 
0.0010 3.642716709992273 0.009423802744948912 0.0019285340716484077 0.0010 0.0010 1.2167752096566158 0.0010 0.6877835066388089 9.614251237541689 8.05693877562115 9.804131366514008 9.995212797199347 10.0 10.0 10.0 9.996557869933564 9.987137146474058 9.986917941681028 10.0 10.0 10.0 9.906933170107639 5.0005 9.950629381641617 9.99456200823867 10.0 10.0 9.899080405636736 9.731375432339586 9.359231696936408 10.0 8.944749556762496 9.997659676587235 9.998738849524608 10.0 10.0 9.98616225863122 9.971078997718571 10.0 10.0 9.484813776483172 9.958985518530785 9.98889505086878 10.0 10.0 9.999510392439548 9.946438499594874 10.0 10.0 9.988387776519376 10.0 4.143545376376994 9.772439883420228 10.0 5.0005 10.0 7.592218350320355 9.996778387811199 9.99182612730143 
7.685943900499859 10.0 0.0010 0.0010 0.011525508159016453 0.0010 0.0010 10.0 0.0010 0.0010 9.73000100316747 0.0010 7.700714336024273 7.691936666916699 9.823277720440535 9.582036269126407 10.0 9.611110254025348 9.835434105066374 9.664409129035475 7.692451751360451 10.0 10.0 0.0010 10.0 9.993599326345473 9.840120288689038 7.69243305737523 9.659289278829554 0.0010 0.0010 0.0010 0.0010 0.0010 0.0010 7.703314893035131 0.0010 9.843994392277839 9.891235417790291 9.833887093088824 7.694367712156118 1.6977037036181342 0.0010 10.0 7.695211236291413 0.0010 9.829509468992033 9.549162095068604 8.749960125245966 9.682097599002294 9.829003451592103 10.0 10.0 0.0010 9.912948413864317 0.0010 9.504054748026796 1.2600905695714526 0.0010 9.818191263621667 
0.0010 0.0010 0.0010 0.0010 0.0010 0.0010595340685865223 0.0010 0.7384690853519291 10.0 0.0010 8.996125020387616 10.0 10.0 10.0 9.99813627726725 10.0 10.0 10.0 9.966135285036046 10.0 10.0 10.0 10.0 10.0 10.0 10.0 10.0 10.0 10.0 10.0 10.0 10.0 9.83215782927121 10.0 10.0 9.998135367111534 10.0 10.0 10.0 10.0 10.0 10.0 10.0 10.0 10.0 10.0 9.99910641117717 10.0 10.0 10.0 10.0 10.0 10.0 10.0 10.0 10.0 10.0 10.0 10.0 10.0 
0.0032258705873857065 8.678450951345972 0.0010 0.0010 0.001011606010919236 0.0010 0.2638104593722316 0.0010 1.2493579340087657 10.0 9.767845611943736 9.925448565343224 10.0 9.99899819489876 10.0 10.0 9.919220223065318 10.0 10.0 9.999938020885606 9.999416676710153 10.0 10.0 4.861685411924568 10.0 10.0 10.0 9.985471965991461 10.0 9.997525236407412 9.567083695512197 9.992566312868183 10.0 9.992195164991376 9.938925116443128 9.987204580107035 9.9934002310137 10.0 10.0 10.0 10.0 10.0 10.0 10.0 10.0 9.992606113908131 10.0 10.0 9.998938842464232 10.0 10.0 10.0 4.734669452947182 9.985685726489889 10.0 8.174428551591554 10.0 6.320305750962577 10.0 9.999343447111928 
0.0010 10.0 0.0162288148821677 0.0010 0.0010143900062378629 0.0010 1.2613878162810837 0.0013439971597634858 1.2739586913546006 7.807295982886431 10.0 10.0 9.998450142024959 10.0 10.0 9.999793740573379 10.0 9.998776254147076 9.998971445517217 9.999170445431991 9.999842854636466 10.0 10.0 7.37474107017527 9.992761183691565 10.0 9.995684423323299 10.0 9.945212779479709 10.0 7.42784991840322 10.0 7.901378086676128 10.0 10.0 9.997371177357023 10.0 10.0 10.0 9.99262047303108 10.0 4.965799175295632 9.999780861358124 10.0 10.0 10.0 9.99771445993753 9.919003684297047 9.997535077076547 10.0 9.818462832730546 10.0 0.0010 10.0 5.856718697938348 7.585677975173206 9.999594400262376 9.396978505835467 10.0 10.0 
0.0010 0.0010 0.0010 0.0010 0.0010 0.0010 0.0010 6.091754135772808 10.0 0.0010 10.0 10.0 10.0 10.0 10.0 10.0 10.0 10.0 10.0 10.0 10.0 10.0 10.0 10.0 10.0 10.0 10.0 10.0 10.0 10.0 10.0 10.0 10.0 10.0 10.0 10.0 10.0 10.0 10.0 10.0 10.0 10.0 10.0 9.816645344920172 10.0 10.0 10.0 10.0 10.0 10.0 10.0 10.0 10.0 10.0 10.0 10.0 10.0 10.0 10.0 10.0 
0.0010985976609850787 8.620580035945393 0.0010107481620608724 0.001095833937541599 0.001002026710556817 0.001034673381905571 0.3068924196269801 0.0011562624676919517 1.0958350483523593 8.810125486558492 6.142732843058921 9.794484333321119 9.999780906396756 9.999989329789248 9.99992930786511 9.999999622486213 9.999740051105976 9.999832486087213 9.998498597395368 9.998361928726776 9.998814724855885 9.99999075338408 9.999565063101182 6.465493582492966 9.990597461072953 9.999882354423054 9.999227199907498 9.99933589907507 9.999988105112584 9.999925993731802 8.226951052392879 9.991722132546384 7.281625077105106 9.99266497637748 9.992442125566772 9.999963606015145 9.99226012173 9.998151550711643 9.999937972154154 9.999998816346846 9.999887004388192 6.344006662507141 9.999993995638775 9.994863673986083 9.999621029162354 9.992357234139368 9.925257513137845 9.985310631123264 9.999998946039153 9.99661150750627 9.998126501901979 9.999985470032795 4.427083971600247 9.96447101441408 5.741854731478461 9.998311074743485 9.999844132489828 8.826136410203453 9.784144244836119 9.998968416522512 
0.0010 2.6805026764368467 0.00297534742520841 0.0010060581411043983 0.00282441725314073 0.0011108868842711938 0.4781858089724984 0.0010 0.6514067669705368 10.0 7.294069357373968 10.0 10.0 10.0 9.986018894655594 9.974673970781835 9.995743833133446 9.977929626092081 9.98997308126481 9.981202166444792 10.0 9.999928716374296 10.0 5.5505331948606935 10.0 9.99971287683418 9.990205766781479 10.0 9.981620061282392 10.0 7.41046522846086 10.0 10.0 10.0 10.0 10.0 10.0 9.989673357999788 9.99454794612118 9.98937257646621 10.0 6.396839769260119 10.0 9.999473700154018 10.0 10.0 9.990376744676862 9.97662691648006 10.0 9.982585173015911 9.98979310275725 9.999299457365968 2.930819309753967 10.0 9.997927532597974 4.871165264770889 9.971271697967836 7.348484812981983 10.0 9.989896128540847 
0.014989263887746554 0.0010 0.0010 0.0010 0.0010 0.0010 0.016181992849131827 0.08250949573291069 0.0010 10.0 10.0 10.0 10.0 10.0 9.99640752992346 9.996507304027524 9.998394199285004 9.996196346414942 10.0 9.997795983839433 10.0 9.99807630675491 9.999328105285676 0.0010 9.99185486163613 10.0 9.997044435781694 10.0 10.0 10.0 0.0010 10.0 10.0 10.0 10.0 9.995388789854735 10.0 9.99297581737401 9.998799502577311 9.997638983612104 9.99711401555663 10.0 9.955136643141456 9.990179151614157 9.99131257291474 10.0 10.0 10.0 9.996009020038306 9.996972168986312 9.998938103129769 9.999994248885486 10.0 10.0 10.0 0.0010 9.99828695229832 0.0010 9.996095860026099 10.0 
0.0010 2.2407618631335366 0.0010 0.0010 0.0010 0.0010 0.0010 0.0010 0.6224436227497752 10.0 10.0 10.0 10.0 10.0 10.0 10.0 9.99994328988719 10.0 10.0 10.0 10.0 10.0 10.0 5.000500000000001 10.0 9.998645756217561 10.0 10.0 10.0 10.0 5.273333801338688 10.0 10.0 10.0 10.0 10.0 10.0 10.0 10.0 10.0 10.0 10.0 10.0 10.0 10.0 10.0 10.0 10.0 10.0 10.0 10.0 10.0 4.414620935514898 10.0 10.0 5.000500000000001 10.0 5.071233813404925 10.0 10.0 
10.0 9.078796258862155 0.0021691683501276465 0.002360377260131607 0.0013986030764561175 0.0011903596783261916 0.0010 8.230957888643829 0.0010 0.0010 9.811628839937661 0.19019916654413294 0.15156569855591506 0.1447677537323937 6.001897780228413 0.14556322668308042 9.99197313637906 9.280694643293735 2.7159299381648454 9.848687854467059 0.14531759776473852 9.826775403859587 9.964476467792013 0.3821677562531969 9.990248408844332 9.761103939753518 2.3587204945114237 0.14480024854532125 9.855258392164732 0.07042494155591594 0.0010 0.14539626857384924 0.0010 0.14597010323756532 0.14803901539293918 0.14479146663614983 0.14539640287211242 9.34697511198344 9.467168871316268 9.541415157338182 0.1491330186628934 0.2207247177508176 1.8402503036199036 9.990139372133651 0.146684959902883 0.14539702749045968 1.2979210015383869 9.460352435334833 9.399362920485352 9.833575594336395 1.9866997831874604 9.960599684748352 7.234817253826762 0.143507055199386 4.940747485483773 1.0742869399017168 0.1420209331452309 0.0010 0.14539736962807037 9.820565336910903 
0.0010 2.2053257867183396 0.0010 0.0010 0.0010 0.0010 0.0010 0.0010 0.6210282265422875 10.0 10.0 10.0 10.0 9.999971533896147 9.998592488671147 9.999986573691869 9.999863919865419 9.99998460176786 9.999992057254074 10.0 9.999971645755956 9.999947538959368 10.0 5.0005 9.999875068540252 9.998675312114308 10.0 9.999971013376163 9.999991188214652 10.0 4.983882600890263 10.0 10.0 10.0 10.0 9.999958782320602 10.0 9.999923565445979 9.999980242602854 9.998995317321803 9.999513442925135 10.0 10.0 10.0 10.0 10.0 10.0 10.0 9.999976209039652 10.0 10.0 9.99996536760794 4.474654132481135 10.0 9.99550244152128 5.0005 9.999990499610488 4.870373261280928 10.0 9.99761417635156 
10.0 5.383079065155363 0.0010 0.0010 0.0010 0.0010 0.0010 1.8128048337991625 0.0010 0.0010 5.216841391602884 0.0010 0.0010 0.0010 0.0010 0.0010 9.999091465490418 0.0010 9.974529526553345 5.671632491948769 0.0010 5.4699629052517675 9.874098470458165 0.0010 9.699331167530772 10.0 9.779642099505281 0.0010 5.7406645122248205 0.0010 5.213603561879229 0.0010 0.0010 0.0010 0.0010 0.0010 0.0010 0.0010 6.980369437518002 0.006498221579867014 0.0010 3.476146658376842 9.593033515610419 9.977471404881966 0.0010 0.0010 5.127743354935332 9.033513102232643 0.0010 5.560244206933737 0.0010 9.890290467533994 0.0010 0.0010 0.0010 0.0010 0.0010 4.087160793734574 0.0010 5.543071187587638 
0.0010 3.0309660512183374 0.0010 0.0010 0.0011037943438045525 0.0010 0.7683416686409748 0.0010 0.676608497684273 9.966237675124297 6.658014557003096 10.0 10.0 10.0 9.997438742546397 10.0 10.0 9.999170361905177 10.0 10.0 10.0 10.0 10.0 7.202595531418937 9.998875229217338 10.0 10.0 10.0 10.0 10.0 7.684506385910234 10.0 10.0 10.0 10.0 10.0 10.0 10.0 10.0 10.0 10.0 7.104515084651432 10.0 10.0 10.0 10.0 10.0 9.965299845865898 10.0 10.0 10.0 9.998887567354798 2.5912385638085773 10.0 10.0 5.165369231471821 10.0 7.237206925246786 10.0 10.0 
0.0010 2.150963335602749 0.0011903156701737645 0.0010500133590811765 0.0010 0.0011482942591464198 0.0010 0.0010 0.6189639529465623 10.0 0.8446802911993556 10.0 10.0 10.0 10.0 10.0 10.0 10.0 10.0 10.0 10.0 10.0 10.0 7.674120402638899 10.0 10.0 10.0 10.0 10.0 9.948395200208212 6.171501533279961 10.0 10.0 10.0 10.0 10.0 10.0 10.0 10.0 10.0 10.0 0.0010 10.0 10.0 10.0 10.0 10.0 9.954383506279555 10.0 10.0 10.0 10.0 0.5368670214872475 10.0 10.0 9.709332842995742 10.0 8.963872533148615 10.0 10.0 
0.0010 1.7617626562530218 0.0010 0.0010 0.0010 0.0011659013679675824 0.0010 0.0010 0.711113416181516 9.931137750787839 10.0 10.0 10.0 10.0 9.996752895696496 10.0 10.0 10.0 10.0 10.0 10.0 10.0 10.0 6.0137734314048155 9.97311072458886 9.956848158441527 10.0 10.0 10.0 10.0 9.703226728360207 10.0 10.0 10.0 10.0 10.0 10.0 10.0 10.0 9.96066861072261 10.0 5.1583069490722275 10.0 10.0 10.0 10.0 10.0 10.0 10.0 10.0 10.0 10.0 7.350721404523552 10.0 10.0 10.0 10.0 7.158118491467004 10.0 10.0 
0.0010 9.106873509057476 0.0010 0.0010 0.0010008844301737953 0.0010 0.0010 6.701014766711091 0.0010 0.0692998021161424 10.0 10.0 10.0 10.0 10.0 10.0 10.0 10.0 10.0 10.0 10.0 10.0 10.0 10.0 10.0 10.0 10.0 10.0 10.0 10.0 10.0 10.0 10.0 10.0 10.0 10.0 10.0 10.0 10.0 10.0 10.0 10.0 10.0 10.0 10.0 10.0 10.0 10.0 10.0 10.0 10.0 10.0 10.0 10.0 10.0 10.0 10.0 9.391442204811435 10.0 10.0 
0.0010 0.6348409453614119 0.0010 0.0010 0.0010 0.0010 0.0010 0.0010 0.7399026478957549 10.0 10.0 10.0 10.0 10.0 10.0 10.0 10.0 10.0 10.0 10.0 10.0 10.0 10.0 3.215759328363755 10.0 10.0 10.0 10.0 10.0 10.0 3.7612190194541233 10.0 10.0 10.0 10.0 10.0 10.0 10.0 10.0 10.0 10.0 10.0 10.0 9.78627646278017 10.0 10.0 10.0 10.0 10.0 10.0 10.0 10.0 8.735756149467548 10.0 6.244854617935101 1.713573025703993 10.0 2.4162288714723648 10.0 10.0 
0.0010 10.0 0.0010 0.0013170294095258702 0.0010 0.0010 0.0010 0.0010 1.3529822143834627 9.789235551245172 5.53398705150253 10.0 10.0 10.0 10.0 10.0 10.0 10.0 10.0 10.0 10.0 9.976308393550923 9.989887931138377 10.0 10.0 10.0 10.0 10.0 10.0 8.892406485556265 10.0 10.0 10.0 10.0 10.0 10.0 10.0 10.0 10.0 10.0 10.0 10.0 10.0 10.0 10.0 10.0 9.66814945357739 10.0 10.0 10.0 10.0 10.0 1.328444671220507 10.0 4.454202424790318 10.0 10.0 10.0 10.0 10.0 
8.861650034076588 4.716450068590394 0.02993819526596108 0.0015199990272563668 0.006366906296511411 0.007990242055492647 0.0010 1.1663601513697435 0.0010 0.0010 4.439026994886266 1.14354630999153 1.143329696398129 1.1428813356726544 1.1382485467116108 1.1448958616544886 9.993295104548661 1.144900967645895 5.791008009836469 5.419039657601368 1.1437083732540023 4.948886726937431 8.152717197832185 1.9128289944496557 10.0 9.999950607482562 5.791008009836469 1.1447550229672856 5.410420208794497 0.9416999402356295 4.669895144299859 1.1408245880054173 0.0010 0.0010 1.1435015733517484 1.1449408728494601 1.1435432025180667 1.1449348210866772 5.203600018620683 1.138424994450449 1.1443203882006954 3.2598775432432903 5.791008009836469 10.0 1.1448910671573502 1.1420572706932608 6.865717715527065 5.499264645120534 1.144447028822056 5.456360543658595 1.1384255073002112 7.893146837471819 3.197785988658829 1.1146760062321825 0.7178309564164278 0.0010 1.144894216684211 6.065535573525249 1.1434931366314591 5.479471969868115 
0.0010 10.0 0.0010 0.0010 0.0010 0.0010 0.0010 7.622765009991652 0.0010 0.5051588343820361 10.0 10.0 10.0 10.0 10.0 10.0 10.0 10.0 9.99512370279643 10.0 10.0 10.0 10.0 10.0 10.0 10.0 10.0 10.0 10.0 10.0 9.9286157813256 10.0 10.0 10.0 10.0 10.0 10.0 10.0 10.0 10.0 10.0 10.0 10.0 10.0 10.0 10.0 10.0 10.0 10.0 10.0 10.0 9.996604041789531 9.094962273644096 10.0 10.0 9.280863456296046 10.0 10.0 10.0 10.0 
0.0010 0.0010 0.006673699417992916 0.0010 0.0010 0.0011019172653915122 0.0010 5.770949629739498 10.0 0.0010 10.0 10.0 10.0 10.0 10.0 10.0 9.92244521576055 10.0 10.0 10.0 10.0 10.0 10.0 10.0 10.0 9.968298560492235 10.0 10.0 10.0 10.0 10.0 10.0 10.0 10.0 10.0 10.0 10.0 10.0 10.0 10.0 10.0 10.0 10.0 10.0 10.0 10.0 10.0 10.0 10.0 10.0 10.0 10.0 10.0 10.0 10.0 10.0 10.0 10.0 10.0 10.0 
0.0010 0.7363322658918183 0.008560241801291396 0.0010 0.0010 0.0010 0.0010 0.0010 1.0576288550675232 10.0 8.568056930132592 10.0 10.0 9.997000521400016 10.0 9.999440731326862 9.984423504199798 10.0 10.0 10.0 10.0 10.0 10.0 4.76295722270061 10.0 10.0 10.0 10.0 10.0 7.806276118084815 4.722823006509537 10.0 10.0 10.0 10.0 10.0 10.0 10.0 10.0 9.999023697691685 10.0 7.078846440416025 10.0 9.989530207221655 9.97881686564063 10.0 10.0 10.0 9.999662039893803 10.0 10.0 9.98687152022097 8.403912757496798 10.0 10.0 5.183666696873048 10.0 9.04468675467306 10.0 10.0 
0.0010 5.461387867405501 0.0010 0.0010 0.0010 0.0010 0.0010 0.0010 0.8993212099885475 10.0 9.5574648530134 10.0 10.0 10.0 10.0 10.0 10.0 10.0 10.0 10.0 10.0 10.0 10.0 4.50055 10.0 10.0 10.0 10.0 10.0 9.993287145283015 8.147729523728737 10.0 10.0 10.0 10.0 10.0 10.0 10.0 9.999998677458574 9.987958048494512 10.0 9.098975810318498 10.0 10.0 10.0 10.0 10.0 9.99219704453485 10.0 10.0 9.99683168301739 10.0 1.5011469436293519 10.0 9.301221197933845 9.995966215184215 10.0 9.037197726084491 10.0 10.0 
0.0011711859092800685 0.22042882353423088 0.0010352576686792389 0.0010073069446486407 0.0016472896644315594 0.0010663833137539668 0.010011084745219202 0.0010 0.8816255061316403 9.907736669159437 9.310344006857628 9.997594696918481 9.992650536841781 10.0 10.0 10.0 10.0 9.999290808934683 9.999531898682113 9.99832023050727 10.0 9.996664907332068 9.999864267441025 2.8035122954845613 9.99061018188062 9.99048818038439 9.99952825536672 9.999994227435762 9.999100594137666 9.864024386667527 3.7699155077045488 9.999638458123876 9.901539072379576 9.982238844329405 10.0 9.443975237662196 9.999627345770676 10.0 9.999503814299894 10.0 9.999155403584878 8.964247512012095 10.0 9.92476510334872 9.999893365183448 9.99963308848369 10.0 9.99891568334422 10.0 9.988440880366573 10.0 10.0 7.8018743218727185 9.975586685410017 6.517261850400603 1.520048172884211 10.0 2.999467496379796 9.998004242274424 9.9999255165924 
0.001033643664889398 9.699097191252571 0.0012634808109276566 0.0015024766951259965 0.0011010605595022582 0.0016717192358529007 0.7255840975038317 0.0010 1.2034163321651592 6.937827848704324 4.282281320798503 9.925729949338567 9.995763067718595 9.999701733278906 9.999587375172911 9.999836206192025 9.999245773957243 9.999797730538312 9.996892834578894 9.998020794538917 9.999983819551968 9.780774075685173 9.992499673410444 7.983921056162197 9.986354768421153 9.999917483153133 9.527170479526129 9.999979435287562 9.812172414470707 9.978511276893515 9.481106391983587 9.999995065575865 7.239351230239855 9.98844107082741 9.993878294408983 9.604045133726224 9.999995066199686 9.989216257147298 9.99999989718327 9.999974858544178 9.999999777814507 4.8092310486481065 9.991520355778388 9.998577150582449 9.998533744782147 9.996913132715457 9.817107332358534 9.990416338802609 9.999915558937701 9.99831954438772 9.996324654280052 9.99971169043662 3.7066441455233945 9.988285928253891 3.4900319804651674 9.192743530983496 9.999976324057618 9.51096340566382 9.925327643022296 9.999104920656267 
9.014128619362683 4.9795437668926485 0.0010 0.001713546976038639 0.00798911141292937 0.008594149515820618 0.0010 1.506916373019251 0.0010 0.0010 4.494422177602735 0.8637459530402003 1.0148354777594601 1.0723228659082524 1.072262107700272 1.0719747636411823 10.0 1.072038114287932 5.527250726218131 5.336596587533284 1.010300389383377 4.848431901813264 8.133454888937708 1.7569133174036193 9.92662847009965 9.993127096926314 5.507183704203506 1.072352579685627 5.330932689281123 1.0398288166727339 4.345596775674517 0.8524062957875698 0.0010 0.859687639410466 0.8524062957875698 1.072351869293751 0.8524062957875698 1.0723073593325747 4.863136735305798 1.5846266324405454 1.072335177028994 2.9314524414613548 5.45917751339562 9.980555116205375 1.072592365286222 0.8524062957875698 6.488484748633825 5.171417293290476 1.1494053314855988 5.350893697450637 1.0723243565419338 7.841701103015103 3.0606698706367332 0.8524062957875698 0.8735331586174206 0.0010 1.0718952847450423 5.8214487044568894 0.8568812721537116 5.370344342826708 
0.0010 9.450775167489862 0.010218852293832 0.0019724775988366394 0.0010 0.0010161117409648746 1.6778035676458813 0.0010 1.174275431056778 7.701179386469467 6.4198448724780555 10.0 10.0 10.0 10.0 10.0 10.0 10.0 10.0 10.0 10.0 10.0 9.998254645001717 9.859290146614187 9.998122150511215 10.0 9.998475714748771 10.0 10.0 9.979600090248235 9.924974887226867 10.0 9.960916209386598 10.0 10.0 10.0 10.0 9.993913270847216 10.0 10.0 10.0 5.328109961073189 10.0 10.0 10.0 10.0 10.0 9.812553663585568 10.0 10.0 10.0 10.0 2.850269443404548 10.0 9.923323688687404 10.0 10.0 6.36063021997066 10.0 9.4537250270309 
0.0010 9.22089241040181 0.0010 0.0010195548073147276 0.0010 0.0010005401343374611 0.25794690359939915 0.0010 1.4426038413576903 10.0 9.596474968917569 10.0 10.0 10.0 10.0 9.99997041420509 9.835798209151621 9.999651646309376 10.0 9.998495003247061 10.0 10.0 9.999249366208172 3.2191695674694074 9.797852826026508 10.0 9.999285707973247 10.0 9.996196557528853 10.0 10.0 10.0 10.0 10.0 10.0 9.997015727181594 10.0 9.998713002982688 10.0 9.99687043905098 9.99997425376559 10.0 10.0 9.9984081927272 10.0 10.0 9.83725754441242 10.0 9.999883174847929 9.996576234481386 10.0 9.999951352979235 0.6007725433243136 10.0 9.135997523649259 10.0 9.999993983096925 5.546286213039166 10.0 9.999175262209704 
0.0010 1.4772095502233495 0.005747787136615799 0.0010 0.0010 0.0010 0.0010 0.0010 0.8240115504175077 10.0 9.970936234788258 10.0 10.0 10.0 10.0 10.0 10.0 10.0 10.0 10.0 10.0 10.0 9.943324154822971 10.0 10.0 10.0 10.0 10.0 10.0 10.0 9.752590603854426 10.0 10.0 10.0 10.0 10.0 10.0 10.0 10.0 10.0 10.0 9.6714383485413 10.0 10.0 10.0 10.0 10.0 10.0 10.0 10.0 10.0 10.0 4.3125813847337175 10.0 10.0 8.767682039108205 10.0 8.510324305584271 10.0 10.0 
0.009082054758665036 3.8010195582077246 0.001190691893980479 0.0010 0.00100005901210703 0.0010672773859145388 1.146692266036606 0.011076678662690513 0.7095091718268209 10.0 5.93953942242301 9.988152003163972 9.999757634586281 9.98907625447117 9.999923578133002 9.999931182908393 9.973616549724095 9.999930124051682 9.99996349400791 9.999929990023654 9.999752428717084 9.999930524615493 9.974866287467435 5.0005 9.9754170572011 9.994894266816514 9.999608540924607 9.999759944372911 9.995374681441962 9.942745640819542 5.0005 9.988047170313052 9.862909225389059 9.988046906982206 9.98804717205756 9.999270754927402 9.988047081056731 9.999816432204819 9.99927956493511 9.999924125612466 9.999752279745076 9.610993275307553 9.988047003326116 9.996767926597204 9.99975149513302 9.988047169474214 9.999760952595071 9.9989826102189 9.999283852735747 9.993752666945957 9.999948284567937 9.993708096211353 4.611346253731174 9.985389529268584 9.826668472461696 9.357841962382132 9.999931253902462 9.596375783911224 9.988582375893309 9.99860626659259 
7.477227795484428 10.0 0.0010 0.0010 0.0010 0.0010 0.0010 10.0 0.0010 0.0010 9.83301538224336 0.7710946353872261 7.133661960679137 7.1191245106662455 9.796578691512691 9.47585340527791 10.0 9.519826215879787 9.794811638466522 9.799380752884682 7.124307131948623 10.0 10.0 0.0010 10.0 9.992633048015323 9.352221595216385 7.11813393855359 9.599191641862037 0.6803110686300542 1.6542264894912027 0.7725040113920567 0.0010 1.023734946632593 0.7728678650563232 7.140592818399494 0.7718765196190471 9.812570000301468 9.868669354185457 9.798557318334597 7.119862509756668 4.916881027960332 1.0854135595043148 10.0 7.127379975976213 0.7724891861050454 9.787796179118788 9.454909411860344 8.439245542976684 9.621765129366695 9.787409722801346 10.0 10.0 0.8401694039774714 9.89242553366835 0.0010 9.37806971722034 4.798557081113732 0.762588519671394 9.773958939146008 
0.0010 0.0010 0.0016992274471075892 0.0010 0.0018757675560406443 0.0010 9.20111452225178 0.7822950003328348 0.0010 7.807975710317015 4.572443829180865 9.899054055174572 10.0 9.898123445247732 10.0 9.971503526666671 10.0 9.993234211333212 10.0 9.985921002883924 9.972287066953905 10.0 10.0 0.0010 10.0 10.0 10.0 9.899699535869408 10.0 10.0 0.0010 9.912804443257553 10.0 9.65597546849627 8.457049142742115 9.972936010428938 9.89767870739503 8.58035904967594 10.0 9.981581554458257 9.810238062029939 10.0 9.743060818787521 10.0 9.95763253262634 9.88918604186576 9.99736614830293 10.0 9.992799428166457 10.0 10.0 9.996254831577314 10.0 8.739126681976169 10.0 0.0010 9.993373341659765 4.564251027083953 9.89773949615941 9.982554417127062 
0.0010 10.0 0.0010 0.0010 0.0010 0.0010 0.0010 7.313918666394505 0.0010 1.1426335654930702 10.0 10.0 10.0 10.0 10.0 10.0 10.0 10.0 10.0 10.0 10.0 10.0 10.0 10.0 10.0 10.0 10.0 10.0 10.0 10.0 10.0 10.0 10.0 10.0 10.0 10.0 10.0 10.0 10.0 10.0 10.0 10.0 10.0 10.0 10.0 10.0 10.0 10.0 10.0 10.0 10.0 10.0 10.0 10.0 9.946236714675756 10.0 10.0 10.0 10.0 10.0 
0.0010 10.0 0.0010 0.0010479593937010537 0.0010 0.0014308515057686183 2.0112830693720065 0.0010 1.1924425353688188 5.242587412555661 1.526005656945749 10.0 10.0 10.0 10.0 10.0 10.0 10.0 10.0 10.0 10.0 10.0 10.0 3.026871628485437 10.0 10.0 10.0 10.0 10.0 10.0 6.22814111111245 9.83800428318187 3.674251629316239 10.0 10.0 10.0 10.0 10.0 10.0 10.0 10.0 8.193285013094329 10.0 9.995891527128144 10.0 9.879460070546465 10.0 10.0 10.0 10.0 10.0 10.0 5.5790840470162255 10.0 4.730424670520063 10.0 10.0 10.0 8.91045240135285 10.0 
10.0 6.066657447681534 0.0010 0.0018168431482391441 0.0010 0.00164009823961528 0.0010 2.6187596742980963 0.0010 0.0010 3.7557230893245928 0.0010 0.0010 0.0010 4.25706139465749 0.0010 10.0 0.14943520027523416 3.1734581433950275 4.816824398807333 0.0010 4.852140768227769 10.0 0.0010 9.351444102816751 10.0 3.1868980214551517 0.0010 4.858040903232989 0.0010 7.174666127767921 0.0010 0.0010 0.0010 0.0010 4.224367783571724 0.0010 4.22646946892261 5.0003251918061045 4.216198133245129 0.0010 3.9474913517813914 5.611146262563892 10.0 0.0010 0.0010 4.810516338220867 7.085180992130569 0.2404295712071507 4.837021169503514 0.0010 10.0 4.138397552109876 0.0010 5.685962747823654 0.0010 0.0010 6.82043706531327 0.0010 4.839464391449959 
0.0010 1.153983817375872 0.0010 0.0010 0.0010 0.0010 0.0010 0.0010 0.9071085027416714 10.0 8.144364182686322 10.0 10.0 10.0 10.0 10.0 9.973265792319165 10.0 10.0 10.0 10.0 10.0 10.0 0.0010 10.0 10.0 10.0 10.0 10.0 10.0 0.0010 10.0 10.0 10.0 10.0 10.0 10.0 10.0 10.0 10.0 10.0 7.553157021755897 10.0 10.0 10.0 10.0 10.0 10.0 10.0 10.0 10.0 9.995368185810058 5.356192366792999 10.0 10.0 8.854410402604387 10.0 8.134438942570025 10.0 10.0 
10.0 10.0 0.001402153862273887 0.0010 0.0010 0.0010628906024988509 0.0010 10.0 0.0010 0.0010 10.0 0.0010 9.982890985171792 0.0010 10.0 9.996245912052833 9.436006229070111 9.986612132081873 10.0 9.998997648098962 0.0010 9.999442134874979 9.994184540326609 0.0010 10.0 10.0 9.930216630607074 0.0010 10.0 0.0010 0.0010 0.0010 0.0010 0.0010 0.0010 9.982890985171792 0.0010 9.960822930500683 9.081345789912405 9.997314682040058 0.0010 9.852890178866833 0.0010 9.998270040875822 9.982890985171792 0.0010 9.99910854961726 9.982890985171792 9.94528529110269 9.997851512140043 9.98396493019105 10.0 4.668597976551824 0.0010 10.0 0.0010 10.0 9.8951000353332 0.0010 9.999882769527426 
0.0010 5.401251839930019 0.0010589168410075087 0.0010048562386027237 0.0010 0.0010 0.029871070544504753 0.0010 0.9693552305957273 10.0 10.0 10.0 10.0 10.0 10.0 10.0 10.0 10.0 10.0 10.0 10.0 10.0 10.0 10.0 9.998916631478862 10.0 10.0 10.0 10.0 10.0 10.0 10.0 10.0 10.0 10.0 10.0 10.0 10.0 10.0 10.0 10.0 10.0 10.0 9.999774248957248 10.0 10.0 10.0 10.0 10.0 10.0 10.0 10.0 5.871819416923765 10.0 10.0 10.0 10.0 10.0 10.0 10.0 
0.0010 0.0010 0.001372506017402672 0.0010452047300761264 0.0012232040120491857 0.0011359763244104086 0.0010 4.794005053430128 0.0010 10.0 10.0 10.0 10.0 10.0 10.0 10.0 9.995585273341252 10.0 10.0 10.0 10.0 10.0 9.96431557472933 9.999110048027346 9.985546550307781 9.998804098241289 10.0 10.0 10.0 10.0 10.0 10.0 10.0 10.0 10.0 9.95050863823795 10.0 10.0 10.0 10.0 10.0 10.0 10.0 9.993798142072725 10.0 10.0 10.0 10.0 10.0 10.0 10.0 9.976044991028541 10.0 10.0 10.0 10.0 10.0 10.0 10.0 10.0 
0.0015178617157006616 0.09106787988835491 0.0010122752986118687 0.0010036345118755927 0.001008648861097246 0.0010201239483189968 0.029833434048045615 0.0011514787054404043 1.0166256137499312 9.978116824343191 9.611490256544158 9.997695251828436 9.984318868121365 9.999530823860153 9.999482125356504 9.999482327827124 9.999958767929536 9.999482125356504 9.999997855747921 9.99868953111242 9.999482615353092 9.999590088065547 9.999434082852463 1.9266970452980896 9.990287641350056 9.997716094424288 9.99997990484739 9.999482125356504 9.99961669647088 9.989802640091069 4.436637432165381 9.991097937944103 9.972327058880756 9.99948212600492 9.999482126043903 9.999482125356504 9.999482125705637 9.999482125356504 9.999727234120067 9.99948213801791 9.999482125356504 6.591930319710261 9.999974609541045 9.999848239654192 9.987271653010898 9.99948212622505 9.99955926205692 9.99992159270383 9.999482125356504 9.998614255982595 9.999495833068499 9.999142504470681 9.435202875024366 9.999482129478551 6.834159196265601 3.6191962597061695 9.991843703336398 4.642326308482338 9.99757304665278 9.999463118506373 
0.0010 3.2145122914970825 0.0030559701031044957 0.001148945947537981 0.001056497231372414 0.0010080891307161996 0.6601153883299875 0.0010 0.6811137597631267 9.978230193393722 7.059217509137305 10.0 10.0 10.0 10.0 10.0 9.996204750096087 10.0 10.0 9.999214775527612 10.0 10.0 9.992231449124645 7.684580801400649 9.98763521954529 9.99775088668004 10.0 10.0 10.0 10.0 7.898945097915906 10.0 10.0 9.979357244408126 10.0 10.0 10.0 10.0 10.0 10.0 10.0 7.334282315356775 10.0 9.998692908926214 10.0 10.0 10.0 10.0 10.0 9.996460424366607 10.0 9.999261339614241 2.5064833735081313 10.0 10.0 4.4400465177642765 10.0 6.983628354097869 10.0 9.998648776417314 
0.0010031733789851699 8.987083696641161 0.16151376082708624 0.0010755544393512054 0.001009574084012447 0.001106059729371246 0.5198145691175686 0.0010 1.1008235313667853 8.157918159886815 9.076842888403382 9.99980964697018 9.999994992461176 9.999999995332466 9.999998216614067 10.0 9.956910442531866 10.0 10.0 9.999997061277469 10.0 9.99996516449315 10.0 9.920202354611922 9.9998684308179 9.99999888643889 9.980053911793288 9.999913351986555 10.0 9.158099622162974 9.787278694657669 9.99998812344659 8.128938367925716 9.999988443113395 9.999987332061345 9.987748446777855 9.99998392878746 10.0 10.0 10.0 10.0 7.928946949494522 9.99998151908438 9.999912757556968 9.99991900022408 9.99998791209553 9.987322934910637 9.988965206535534 9.999941020567318 9.999956550217108 9.910288681841099 10.0 0.3803129061870836 9.999794248115009 5.965756853932901 9.214788713863845 9.999999996395731 10.0 9.999794876259024 9.999810179640251 
0.0010 3.4513367138379563 0.0010 0.0010 0.0010 0.0010 1.0548012736504144 0.0010 0.6676101246829707 10.0 6.932864295582419 10.0 9.999482806246883 9.9995003199835 10.0 9.99979166696991 9.981919915031707 9.999373015326142 9.999580204012391 9.999812310829705 9.999561900849988 10.0 10.0 2.15409687043019 10.0 9.994818859941944 9.99894821384178 9.999563082825516 10.0 10.0 3.5340746594797023 10.0 10.0 10.0 10.0 9.999726829850166 10.0 9.999589067950136 9.999842262417289 10.0 9.999479044695665 10.0 10.0 9.997865228763773 9.999898004454177 10.0 10.0 10.0 9.999401371595713 10.0 9.99946120085895 9.993019081565183 4.1470880025844234 10.0 9.861511739023053 8.367865013182211 9.99945722766462 9.14731427037773 10.0 10.0 
1.4632229426909489 0.0010 0.0010 0.0010 0.0010 0.0010 0.0010 7.444427859287115 8.64671950569723 0.0010 10.0 9.950005 10.0 10.0 10.0 10.0 10.0 10.0 10.0 10.0 10.0 10.0 10.0 10.0 10.0 10.0 10.0 10.0 10.0 9.950005 9.889665612945803 9.950005 6.987649912902134 9.950005 9.950005 10.0 9.950005 10.0 10.0 10.0 10.0 10.0 7.652073575930855 10.0 10.0 9.950005 10.0 10.0 10.0 10.0 10.0 10.0 10.0 9.950005 10.0 10.0 10.0 10.0 9.950005 10.0 
0.0025048210619964643 0.0010 0.0010 0.001000846100879337 0.0010008590498164684 0.001020149176491697 0.0016317876444791601 0.5823008661804625 10.0 0.0010 10.0 9.997014512681398 9.997014512681398 9.997014512681398 9.999981821414247 9.999644801926195 9.998053911184645 9.999742525557725 9.997014512681398 9.999502651377147 9.997014512681398 9.999799175051583 10.0 9.954909334366807 9.99958686008067 10.0 9.99711322106688 9.997014512681398 9.999963796623538 9.997014512681398 10.0 10.0 10.0 10.0 10.0 9.997014512681398 10.0 9.999994990713484 9.999752241014932 9.99999280657552 9.997014512681398 10.0 10.0 9.99949676834555 9.997014512681398 10.0 9.999835549607697 9.998644542142157 9.99957238715401 9.999683567059224 9.999301765100402 9.99996706941661 10.0 10.0 9.998981115514258 10.0 9.998965707662338 10.0 10.0 9.997014512681398 
0.0010 9.72292278078989 0.0010 0.001221436172181637 0.0010818045486577096 0.0010 0.0010 0.0010 1.1722934324145755 6.5880513995239385 10.0 10.0 10.0 10.0 10.0 10.0 10.0 10.0 10.0 10.0 10.0 10.0 9.924470952849095 10.0 10.0 9.998058648722397 9.998955373291096 10.0 10.0 10.0 10.0 10.0 10.0 10.0 10.0 10.0 10.0 10.0 10.0 10.0 10.0 10.0 10.0 10.0 10.0 10.0 10.0 10.0 10.0 10.0 10.0 10.0 6.663716257385903 10.0 10.0 10.0 10.0 10.0 10.0 10.0 
0.0010 0.6636378365133531 0.004675400962221049 0.0010 0.0013715352892857435 0.0010086744886315534 0.0010 0.0010 1.0604045552613184 10.0 5.633655570729974 9.940852963389153 10.0 10.0 9.99689945431286 9.99686689448121 9.99847364349161 10.0 9.99688408729412 10.0 10.0 10.0 9.999814867157422 3.233681535118871 9.994949092901674 9.997516143800153 9.997023874418128 10.0 10.0 10.0 2.963320459912686 10.0 9.886412041481758 10.0 10.0 9.99710205648259 10.0 10.0 10.0 9.996886172900577 9.996836965970427 8.294672105563812 9.492556628100564 9.943868406938137 10.0 10.0 10.0 9.999920453383508 10.0 10.0 9.99739350524295 10.0 5.102656574654831 10.0 10.0 4.8495213139664965 9.996978674449599 6.6016932785960245 10.0 10.0 
10.0 5.68224561395923 0.03969417095272935 0.0010091039595685252 0.0010 0.0010067740864210964 0.0010 1.5103126643424194 0.0010 0.0010 2.495386763395197 0.0010 0.0010 0.0010 0.0010 0.0010 9.999635985369702 0.0010 9.999552526140882 5.440507613172166 0.0010 3.659991625198712 7.44886460066658 0.0010 9.994015882360912 9.99986833960925 9.98836037869719 0.0010 4.252644013152754 0.0010 1.3106519157273802 0.0010 0.0010 0.0010 0.0010 0.0010 0.0010 0.0010 1.0098054759159218 0.0010 0.0010 0.0010 2.4280626228724285 9.496926716529492 0.0010 0.0010 3.5831288169599476 2.6493211967247325 0.0010 4.374655422934529 0.0010 7.682268971884058 2.347669621844865 0.0010 0.0010 0.0010 0.0010 2.7239237306957422 0.0010 4.524179858311268 
0.0010 3.238369265720923 0.024891193177760732 0.0010 0.0011338058190787843 0.0010 1.0572905965595334 0.0010 0.6845672995497516 9.868789921052377 5.005252286756294 10.0 10.0 10.0 10.0 10.0 9.99149720120894 9.999972697595961 10.0 10.0 10.0 10.0 9.99068024310716 6.378654787322984 10.0 9.997117850951094 10.0 10.0 9.691564835707059 9.781255972189765 8.020075989057606 10.0 10.0 10.0 10.0 10.0 10.0 10.0 10.0 10.0 9.999621615830563 9.093070228881352 10.0 10.0 10.0 10.0 10.0 10.0 9.999982962742157 10.0 9.998791435040047 9.986403038305028 4.8491614535672305 10.0 10.0 7.223534529256016 9.99999232170668 8.740281915837793 10.0 9.99998194597772 
0.0013390479517060416 0.4354204573625203 0.0017763607449007013 0.0010099138047065304 0.0010101911664968525 0.0012177776841718144 0.01807626676078471 0.0031569322918224164 0.8668340408314859 9.961537522347223 8.610869064092329 9.99961800552936 9.977607219420038 9.999747999495883 9.998751597998348 9.999667195336214 9.9999920085676 9.999661906661556 9.984245878696113 9.99930644354316 9.999730145756722 9.985296346133628 9.99495360570995 4.249275719121492 9.963381122895246 9.968433649849896 9.989955718558162 9.999660827938103 9.996318841521337 9.972009639123906 5.055069331558263 9.999323118039072 9.995929119339129 9.998968036303067 9.999828656368242 9.991648142929531 9.999661042342913 9.999671545684887 9.972415977171845 9.998508589632191 9.987943153268846 6.728439022047109 9.999757371790201 9.999062107907207 9.999715135831682 9.99938972979609 9.996503014862604 9.994976775196138 9.999667557695211 9.814799320453078 9.992622505862627 9.998858029504147 6.438872008473471 9.995952802946105 6.61052297877531 4.9640204856466665 9.999666627584189 4.654428443362064 9.997285782647245 9.998078226821052 
0.0019232843517109797 9.136553742524764 1.3143242260655796 0.0010 0.0010 0.0010 0.006504600159990809 0.0010 0.0010 3.3825309280703943 8.048833428902565 10.0 10.0 10.0 10.0 10.0 9.686247420090618 10.0 9.999904140296701 9.999991138577277 9.999996938034514 9.999984183598897 9.853043461708682 10.0 10.0 9.99984858178257 9.856013296605195 10.0 9.999989558325137 9.998328783495909 8.409088024992887 9.999977393326143 4.145786306875684 9.999976658327041 9.999976497552757 10.0 9.999976777688532 10.0 10.0 9.99999762652521 10.0 8.712209853839456 9.999039804691542 10.0 10.0 9.999977114357625 10.0 10.0 9.999990317211576 10.0 10.0 10.0 3.58985925223046 9.999934601982423 9.9999563397087 1.614174546566797 10.0 2.9660462820025226 9.999976787490315 10.0 
10.0 10.0 0.06209923159396466 0.001054000315246757 0.0010177831379170838 0.0011923159310559288 0.0010 10.0 0.0010 0.0010 8.289808250854364 0.0010 10.0 0.0010 9.954393867474469 9.994212819586538 9.172742987236102 9.980013117269802 9.999941857246078 9.99842740566462 0.0010 9.999840194558235 10.0 0.0010 9.99570866432624 9.986558982603595 9.999951213661475 0.0010 9.89253323306137 0.0010 0.0010 0.0010 0.0010 0.0010 0.0010 9.999944169997537 0.0010 8.833868667057388 10.0 9.997520477406741 0.0010 1.6302452257244378 0.0010 9.997398190743919 9.99976080861618 0.0010 9.998126783551534 9.839885574875353 9.91933386027354 9.868402313701678 9.161907875497237 9.999924005343342 5.479651349276221 0.0010 10.0 0.0010 9.999040094621432 8.773679496956774 0.0010 10.0 
0.0010 9.129772973395701 1.3599533500857182 0.001172462304763557 0.0010 0.0011654128091533092 0.013216088926164257 0.0010 0.0010 3.514618498995829 5.7467359875644055 10.0 10.0 10.0 10.0 10.0 9.531344719195827 10.0 10.0 9.960577302287387 9.650172721947323 9.992902446628355 9.825568853185526 8.55695854358083 9.731742360197153 9.982714295735766 10.0 10.0 9.982431936048497 9.094061765917704 8.619831836941716 10.0 4.39994931960894 10.0 10.0 10.0 10.0 10.0 9.986252812047798 10.0 10.0 7.63101069661566 10.0 9.997444416030843 10.0 10.0 9.989539211217725 10.0 10.0 9.958884496651223 10.0 9.705558424421442 1.008237753775271 10.0 10.0 5.609698949457551 10.0 4.552581940701319 10.0 9.999154295771005 
0.0010 10.0 0.0010 0.0012095908908625714 0.0010 0.001357669588593959 1.771437794899651 0.0010 1.1704549479692794 5.919741577354188 2.8470736240133876 10.0 10.0 10.0 10.0 10.0 10.0 10.0 10.0 10.0 10.0 10.0 10.0 4.282842912336203 10.0 10.0 10.0 10.0 10.0 10.0 6.924967599677664 9.88160190979772 4.058373874208624 10.0 10.0 10.0 10.0 10.0 10.0 10.0 10.0 7.620123543664462 10.0 9.995647663754323 10.0 9.911357244934981 10.0 10.0 10.0 10.0 10.0 10.0 4.930305708247644 10.0 4.749512394297786 10.0 10.0 10.0 9.215724102977369 10.0 
0.0010 1.4945370700106515 0.0010 0.0010 0.0010 0.0010000000532986047 0.0010 0.0010 0.7980044284355885 10.0 6.501380316253903 9.949653363026782 10.0 9.999930553711167 9.999952499150885 9.999836669964033 9.97271582959983 9.999744269284863 9.946999170902565 10.0 10.0 9.99806983437714 10.0 0.24009889125389383 10.0 9.987242920280577 9.984621582754773 9.998347581021589 10.0 9.89041685935647 3.5575914945642118 9.999470472661358 9.937640646218078 9.994457507031337 9.999790412708235 9.997632011460608 10.0 9.999936342973449 9.982184068534805 9.997336508114222 10.0 9.001470846435817 9.995638356117036 10.0 10.0 9.999864990167186 9.999591036405405 9.999619766606266 9.999878259004879 10.0 9.996789131026295 9.991286297440945 4.449434534422869 10.0 10.0 6.715459681213704 9.999919508762382 10.0 9.970958965680927 9.987979525933582 
0.0010 10.0 0.0010 0.001392394130865573 0.0010 0.0010 0.6765372311698173 0.0010 1.259713538370009 8.728453639879293 4.253757768268103 10.0 10.0 10.0 9.997791792282424 9.99850617379488 10.0 9.993359691292508 10.0 9.999920117974597 10.0 10.0 9.997794383787511 9.114742648081922 9.66826302637844 10.0 9.994990452953726 10.0 10.0 8.44077701116109 9.597636311247044 10.0 9.902880344121606 10.0 10.0 10.0 10.0 9.967881066340887 10.0 9.99918647621231 9.998526724945135 7.817999396657392 10.0 10.0 10.0 10.0 9.686223553333685 10.0 9.995890366217623 10.0 10.0 9.999564051822112 1.8421851993084113 10.0 4.979355144685235 10.0 9.998775372949089 10.0 10.0 10.0 
0.0010 2.8461591660893366 0.0010 0.0010 0.0010 0.0010 0.626900976317038 0.0010 0.6542620118415445 10.0 4.190871755196866 10.0 9.996457277724502 10.0 9.991900745592162 9.99951925499632 10.0 10.0 10.0 9.997564780785515 10.0 9.99913674285751 10.0 6.180457092482673 10.0 10.0 10.0 10.0 10.0 10.0 7.670114341354823 10.0 10.0 10.0 10.0 9.986916032717376 10.0 10.0 10.0 10.0 10.0 9.118710179747612 10.0 9.998156342474582 9.985747925682032 10.0 9.984740861433897 9.971787531285793 10.0 10.0 9.996587628031282 10.0 0.5143461339615634 10.0 10.0 4.030802966078122 10.0 7.272625842805161 10.0 10.0 
10.0 10.0 0.0010 0.0010 0.0010 0.0010 0.0010 10.0 0.0010 0.0010 10.0 0.0010 0.0010 0.0010 10.0 10.0 10.0 10.0 10.0 10.0 0.0010 10.0 10.0 0.0010 10.0 9.913232141617838 0.0010 0.0010 7.486139333536624 0.0010 0.0010 0.0010 0.0010 0.0010 0.0010 0.0010 0.0010 10.0 10.0 10.0 0.0010 0.0010 0.0010 10.0 0.0010 0.0010 10.0 0.0010 0.0010 9.823849499632173 10.0 5.017978777587455 0.0010 0.0010 0.0010 0.0010 10.0 0.0010 0.0010 10.0 
0.0010 0.0010 0.0010 0.0010 0.0010760937427682273 0.0010001378604624967 0.0010 5.500450000000001 0.0010 9.26630111677382 10.0 10.0 10.0 10.0 10.0 10.0 10.0 10.0 9.999992222890635 10.0 10.0 9.999998738872845 10.0 10.0 10.0 10.0 9.99999866732997 10.0 10.0 10.0 10.0 10.0 10.0 10.0 10.0 10.0 10.0 9.99999999666467 10.0 9.999999984774977 10.0 10.0 10.0 10.0 10.0 10.0 10.0 9.989995838471431 10.0 10.0 10.0 10.0 7.712051418105741 10.0 10.0 9.085997971505144 10.0 10.0 10.0 10.0 
0.0010 2.073635635955637 0.0021369321785575162 0.0010 0.0010 0.0010895828164317913 0.0010 0.0010 0.6116823947208964 9.952409788560017 8.401801206327562 9.952313251199978 10.0 10.0 9.995957614090054 9.998889388643883 10.0 9.998341807568835 9.950946565785493 9.999402177456817 9.983098780144191 9.998867349456571 9.999697679689316 7.11796374079734 9.976119820658674 10.0 10.0 9.99981567547733 9.996338966299016 9.969338015065972 8.043220922633777 10.0 9.732946829694098 10.0 10.0 9.997057286872408 10.0 9.998807087420953 9.999937697738334 9.998980330720423 9.998945062251758 5.049201159319626 9.99393870435314 10.0 9.998483010115704 10.0 9.99691132351378 10.0 9.99894280307658 9.998668369539093 9.999171581410904 9.999981335789618 5.506978490914925 10.0 9.890844886005699 8.865311238991282 9.99835031474513 8.200857713704528 10.0 9.996532084495943 
0.0010 1.9524362231569024 0.0010 0.0010 0.0010 0.0011652395861846243 0.0010 0.0010 0.6854189744933292 10.0 8.291472174043067 10.0 10.0 10.0 10.0 10.0 10.0 10.0 10.0 10.0 10.0 10.0 10.0 8.835806440635022 10.0 10.0 10.0 10.0 10.0 10.0 8.89763722972702 10.0 10.0 10.0 10.0 10.0 10.0 10.0 10.0 10.0 10.0 2.6749800482729413 10.0 10.0 10.0 10.0 10.0 10.0 10.0 10.0 10.0 10.0 5.5395059630430765 10.0 10.0 10.0 10.0 10.0 10.0 10.0 
0.0010 7.35987310280054 0.0010 0.0010 0.0010 0.0010 0.0010 0.0010 1.1424393478240331 10.0 10.0 10.0 10.0 10.0 10.0 10.0 10.0 10.0 10.0 10.0 10.0 10.0 10.0 9.0910415592002 9.997920482460795 10.0 10.0 10.0 10.0 10.0 7.635938043711777 10.0 10.0 10.0 10.0 10.0 10.0 10.0 10.0 10.0 10.0 10.0 10.0 10.0 10.0 10.0 10.0 10.0 10.0 10.0 10.0 10.0 6.523343673908597 10.0 8.193931996282366 10.0 10.0 10.0 10.0 10.0 
0.0010 8.97650380323635 1.5180296724535567 0.0010012174371890738 0.0010 0.0010863143913057403 0.0010 0.0010 0.0010 3.9604603535003604 8.656531881646783 10.0 9.999946529281313 10.0 10.0 10.0 9.655544696658819 10.0 10.0 10.0 10.0 10.0 9.826765298029855 10.0 10.0 10.0 9.89079804960895 10.0 10.0 10.0 10.0 10.0 4.900235749899118 10.0 10.0 10.0 10.0 10.0 10.0 10.0 10.0 9.474050410379737 10.0 10.0 10.0 10.0 10.0 10.0 10.0 10.0 10.0 10.0 0.5185552414929155 10.0 10.0 5.227825783608763 10.0 5.074155414693384 10.0 10.0 
0.0010 2.2179208668998127 0.0023850711264870018 0.0010 0.0010 0.0010385067386830004 0.0010 0.0010 0.6634563000210036 9.984289942504823 8.659772155699601 9.948602464905093 10.0 10.0 10.0 10.0 10.0 10.0 9.946878981084446 10.0 9.986611752592893 10.0 9.999628061939095 7.574918601182075 9.982991578811237 10.0 10.0 10.0 9.995894099516654 9.977182016390625 8.682371530344245 10.0 9.93576927223528 10.0 10.0 10.0 10.0 10.0 10.0 10.0 10.0 4.899910494135842 9.996075193706696 10.0 10.0 10.0 10.0 10.0 10.0 10.0 10.0 10.0 5.965969015195942 10.0 10.0 9.66802048661267 10.0 8.880443845507024 9.999524855880013 9.99621345484805 
0.0010 1.0497359506822985 0.0010 0.0010 0.0010 0.0010 0.0010 0.0010 0.9840231436477045 9.963783511784785 8.838483482208622 10.0 10.0 10.0 10.0 10.0 9.965424942038213 10.0 10.0 10.0 10.0 10.0 10.0 0.0010 10.0 10.0 10.0 10.0 10.0 10.0 0.0010 10.0 10.0 10.0 10.0 10.0 10.0 10.0 10.0 10.0 10.0 8.653927377580843 10.0 10.0 10.0 10.0 10.0 10.0 10.0 10.0 10.0 9.99852132606228 5.020278828439965 10.0 10.0 8.876235790598008 10.0 9.09098260670255 10.0 10.0 
0.0010 5.796482658600204 0.0010 0.0014125504740292814 0.0010 0.0010 0.0010 0.0010 1.0367227053506822 10.0 10.0 10.0 10.0 10.0 10.0 10.0 10.0 10.0 10.0 10.0 10.0 10.0 10.0 4.66795892184509 9.980367404314007 10.0 10.0 10.0 9.991220159780172 10.0 5.884829245165173 10.0 10.0 10.0 10.0 10.0 10.0 10.0 10.0 10.0 10.0 10.0 10.0 9.995045509472755 10.0 10.0 10.0 10.0 10.0 10.0 10.0 10.0 1.4571059348677866 10.0 9.740239766149017 10.0 10.0 10.0 10.0 9.970918590467022 
0.0010 3.0190283191901353 0.0010 0.0010 0.0010 0.0010 0.8245171907284207 0.0010 0.697326201491299 10.0 1.6936164126668523 10.0 10.0 10.0 10.0 10.0 10.0 10.0 10.0 10.0 10.0 10.0 9.830851862577354 7.372408498532864 10.0 10.0 10.0 10.0 10.0 10.0 10.0 10.0 10.0 10.0 10.0 10.0 10.0 10.0 10.0 10.0 10.0 3.1216827402407406 10.0 9.979469749903624 10.0 10.0 10.0 10.0 10.0 10.0 10.0 10.0 1.9507154720781963 9.91652546778589 10.0 10.0 10.0 10.0 10.0 10.0 
0.023293049991464407 10.0 1.650185333755686 0.0010 0.0010023624629135663 0.0010247994824021875 0.002738857906068313 0.0010 0.0010 4.268240588010753 9.93362653441057 9.993648624658205 9.96023959881748 9.990628929950988 9.963480462854776 9.963479428454916 9.608100997162472 9.982911879442787 9.990521966454862 9.98708954575005 9.994142008983008 9.990891644336108 9.812231345298205 10.0 10.0 9.999152521907204 9.823476130893376 9.990074519616785 9.988999438492446 9.915538170384146 10.0 9.980621072661691 3.6998164035280956 9.99458516789894 9.99271230185322 9.990344045009575 9.990479579332881 9.967597832062408 9.998321711850116 9.989131882439983 9.99411894385303 9.993989943143117 9.991374614613532 9.998186561448719 9.963901438772519 9.985028469182728 9.966737934050379 9.991377808234283 9.986923821108611 9.99185575353205 9.963320519427473 9.999552713105412 0.0010 9.99079927199645 9.899850051741005 4.465228624660745 9.963532645864259 4.648609378154486 9.993376794952853 9.99018364665107 
0.0010 2.7701693904530287 0.0012305694976580753 0.0010050027275732034 0.0010581170052165899 0.0010 0.5050641605170434 0.0010 0.6575105335844418 9.989767968840324 7.191977210140949 10.0 10.0 10.0 9.99749044411204 9.998125776773756 9.996376654059391 9.999815754637083 10.0 9.998155386545744 10.0 10.0 9.999989610439037 7.610528885857244 10.0 10.0 10.0 10.0 10.0 10.0 7.339573847840487 10.0 10.0 9.9056818014186 10.0 9.992788308923279 10.0 10.0 10.0 10.0 10.0 6.334408370714796 10.0 9.999469296911819 9.99449022923763 10.0 9.998981605162893 9.999378237448813 9.998132333879319 9.998644634552736 10.0 9.999030571142828 2.403087015257908 10.0 10.0 4.888666152770464 9.99858929255689 7.276613214455866 10.0 9.998980870045267 
0.0010 0.0010 0.001143757220216781 0.0010 0.0010 0.0010020283341656954 0.0010 0.0010 0.8699018456386001 10.0 8.937671413978762 10.0 9.99962482422719 10.0 10.0 9.999925360452064 9.967184895827662 9.999990531034955 10.0 9.99998905382228 10.0 10.0 9.999987651063488 7.100890359597547 9.991984082288479 9.99610438358948 9.993848890350389 10.0 10.0 10.0 5.241922417952394 10.0 10.0 10.0 10.0 10.0 9.999628157813818 10.0 10.0 10.0 10.0 9.979214843707972 10.0 9.982558174970968 9.999875317917748 10.0 10.0 9.999822350254368 10.0 9.99982680407197 9.999998571311238 9.99999994808174 9.948034812877939 10.0 5.588140663355086 4.6068433541847265 9.999991237222359 0.0010 9.788106736842884 9.999852024949867 
0.0010 0.9210624551469833 0.0016764338422409822 0.0010 0.0010 0.0010 0.0010 0.0010 0.9717455855310534 10.0 10.0 10.0 10.0 10.0 10.0 10.0 10.0 10.0 10.0 10.0 10.0 10.0 10.0 0.5975946125566356 10.0 10.0 10.0 10.0 10.0 10.0 10.0 10.0 10.0 10.0 10.0 10.0 10.0 10.0 10.0 10.0 10.0 10.0 10.0 10.0 10.0 10.0 10.0 10.0 10.0 10.0 10.0 10.0 0.0010 10.0 10.0 1.544803934111325 10.0 9.02543078094464 10.0 10.0 
10.0 10.0 0.0010 0.0034996808900864384 0.006337941017121927 0.006822078798945694 0.0010 10.0 0.0010 0.0010 10.0 0.0010 10.0 10.0 10.0 10.0 10.0 10.0 9.74731155562532 10.0 10.0 8.833555379571612 10.0 0.0010 10.0 10.0 3.8614514877269186 10.0 9.154306482920912 0.0010 0.0010 0.0010 0.0010 0.0010 0.0010 6.557423462358696 0.0010 10.0 10.0 10.0 10.0 10.0 0.0010 10.0 10.0 0.0010 10.0 10.0 10.0 10.0 10.0 10.0 10.0 0.0010 10.0 0.0010 10.0 10.0 0.0010 10.0 
0.0010 2.802040751364788 0.0012181654046219798 0.0010050219901429065 0.0010597839427206595 0.0010 0.5107004085640359 0.0010 0.6604940374302861 9.97318746162794 7.252426574650028 10.0 10.0 10.0 9.997441743975372 9.998087767056997 9.996308225764222 9.99984617361448 10.0 9.998121654214906 10.0 10.0 9.999996767947579 7.6487120194883325 10.0 9.99999226388429 10.0 10.0 10.0 9.979688402537924 7.278627389387264 10.0 9.995529651453658 9.903944646068762 10.0 9.992648273745964 10.0 10.0 10.0 10.0 10.0 6.313175402338701 9.999614119319395 9.999460270414867 9.99389153318989 10.0 9.998964551582985 9.99936645212702 9.998096070965762 9.998623758565778 10.0 9.9990609384876 3.0439701428516086 10.0 10.0 4.850040302709009 9.998566482184719 7.225668280459254 10.0 9.999058266000013 
2.512403043266917 0.0010 0.00101925789691914 0.0010 0.0010063630662546946 0.001000895206799918 0.002268801764644301 10.0 9.52011389667978 0.0010 9.977662545066433 10.0 10.0 10.0 10.0 10.0 9.999788065777302 10.0 10.0 10.0 10.0 10.0 10.0 10.0 10.0 9.999991616036128 10.0 10.0 10.0 10.0 10.0 10.0 7.480923214273741 10.0 10.0 10.0 10.0 10.0 10.0 10.0 10.0 10.0 7.1083917474216065 9.999043017334886 10.0 10.0 10.0 10.0 10.0 10.0 10.0 10.0 10.0 10.0 10.0 10.0 10.0 10.0 10.0 9.924518165914044 
0.008262421878099275 9.66030122926258 0.0036161089126725736 0.001488255255335895 0.001046842082323037 0.001322466640566138 1.791048910623746 0.006309695177737137 1.16696535354882 5.857213589299936 3.990690652834526 9.991709591114482 9.999868581894516 9.995793278249305 9.999999990318162 9.99994128041722 9.995132519384757 9.997766416472547 9.99977228308158 9.99963700211146 9.996047096123212 9.999999999592056 9.988459995715939 5.118582640486051 9.956742376503863 9.999999976155438 9.999594924027038 9.994762468755685 9.993227310203412 9.941412250290435 7.667996885768386 9.895600394250417 4.987733407292342 9.994098386785565 9.994720945012263 9.999898470761524 9.994592077939764 9.996788919520807 9.998223648624345 9.999699142023506 9.992104154283568 7.797929806402535 9.987142232771923 9.99748073757056 9.9998037578141 9.920426104756313 9.999983425814241 9.944712758616467 9.999837072580169 9.998939680913386 9.999999989400921 9.999819443709107 4.216858148014013 9.990319669182327 4.974265575901908 9.281177937972615 9.999697286985704 8.333442352440972 9.339707618051044 9.84967881765575 
0.0010 10.0 0.0010 0.0010003807598487964 0.0010 0.0010 0.0010 8.1421708016134 0.0010 1.6025883272091077 10.0 10.0 10.0 10.0 10.0 10.0 10.0 10.0 10.0 10.0 10.0 10.0 10.0 10.0 10.0 10.0 10.0 10.0 10.0 10.0 10.0 10.0 10.0 10.0 10.0 10.0 10.0 10.0 10.0 10.0 10.0 9.90122879959626 10.0 10.0 10.0 10.0 10.0 10.0 10.0 10.0 10.0 9.996298177132243 8.543209499690748 10.0 10.0 10.0 10.0 10.0 10.0 10.0 
0.0011419499848712696 1.1608054004789308 0.0017857753732400034 0.001139338782043042 0.0019333451067173636 0.001171442592551429 0.6410632004511473 0.0016753629095679142 0.746207509405562 9.900088306007792 9.840393610485823 9.985157953609736 8.994932302485164 9.996042192486618 9.997076119535238 9.999755610255782 9.990215262988029 9.994408733645798 9.990796774349286 9.9982734567208 9.998878536655356 9.996641033190315 9.995237593831925 8.871142477103339 9.749982512329057 9.988304247734222 9.970632418714793 9.99921277050389 9.992369314631446 9.967142907550269 6.924659628189589 9.997477913543847 9.828413236991056 9.988167617251978 9.997413686660304 9.999929056557875 9.99739470485181 9.998128154240824 9.998419947978437 9.997776750838378 9.999213579205612 8.646768858965146 9.884668597511057 9.984180280774344 9.992208595970746 9.997477710638004 9.903574052436166 9.974125934441544 9.99958779410894 9.969052724941651 9.996436069408999 9.999439502975926 7.8036162910450315 9.99495307842587 9.837285221487871 8.507288822205217 9.9997036169478 4.718259466014065 9.974359615854041 9.945464664000204 
0.6346290645271515 0.0010 0.0010 0.0010 0.0010 0.0010 0.0010 7.391610961123389 9.185681739879843 0.0010 10.0 10.0 10.0 10.0 10.0 10.0 9.980666213236042 10.0 10.0 10.0 10.0 10.0 10.0 10.0 10.0 9.995109589088594 10.0 10.0 10.0 10.0 10.0 10.0 9.863377387871784 10.0 10.0 10.0 10.0 10.0 10.0 10.0 10.0 10.0 9.342342633416022 9.9868375874701 10.0 10.0 10.0 10.0 10.0 10.0 10.0 10.0 10.0 10.0 10.0 10.0 10.0 10.0 9.868082067254461 10.0 
0.0010 2.971913290098095 0.003234839412688882 0.0012458165066451346 0.0010 0.0010 0.7272114456671445 0.0010 0.6677159855374865 10.0 7.472377117169824 9.982759598287112 10.0 10.0 10.0 10.0 9.99534705177514 10.0 10.0 10.0 10.0 10.0 9.975522304645493 7.548195440738931 9.971421927672218 9.996397422328545 10.0 10.0 9.972160023891567 9.967103462690833 7.334069842499566 10.0 9.762710059563153 9.951444522316113 10.0 10.0 10.0 10.0 9.992703713083548 10.0 10.0 6.469569240548159 10.0 9.997444810459982 10.0 10.0 9.999729815741787 9.986730567047074 10.0 10.0 10.0 9.998885787282326 1.9428203566065798 9.975610701823486 10.0 4.022572162729324 10.0 6.728268749590997 10.0 9.99701976365109 
0.0013711890797444282 9.41016962386751 0.005708693884239599 0.0010003388188763295 0.0010076940874440036 0.0010004108846438347 0.04132845113606365 0.0010 1.2197929243214023 8.08641175881875 9.705866227297443 9.999502743917848 9.999655740236651 9.999660107848939 9.895777462100018 9.999525247209435 9.99816786975861 9.999515626973682 9.999985486783336 9.999411190825873 9.999660192674538 9.999630555835994 9.99198952624193 9.50005 9.980472715754665 9.999840046310924 9.999674766250703 9.999660191666068 9.999435133862184 9.999676945791412 9.525947182118305 9.999395208921838 10.0 9.99491966730983 9.999655378090614 9.99580731586753 9.999505147654203 9.999630377251732 9.999634089899086 9.99966025006586 9.988928563675774 9.40388047651567 9.998529534659507 9.99772851226691 9.999660896002329 9.999421986159984 9.999660823646566 9.999649986731592 9.999491484283803 9.999002977889235 9.996286053959508 9.99959206527622 4.67059901408471 9.993908235020022 9.99525151068718 10.0 9.999077746190787 9.99529130611576 9.998745957702813 9.999519669206961 
0.0010 10.0 0.0010 0.0010 0.0010 0.0010 0.0010 7.964006319699742 0.0010 1.5328607244775139 10.0 10.0 10.0 10.0 10.0 10.0 10.0 10.0 10.0 9.999678364577472 10.0 9.99910579385049 10.0 10.0 10.0 10.0 10.0 10.0 10.0 10.0 8.94511899623193 10.0 10.0 10.0 10.0 10.0 10.0 10.0 10.0 10.0 10.0 10.0 10.0 10.0 10.0 10.0 10.0 10.0 10.0 10.0 10.0 10.0 9.749182508482026 10.0 10.0 9.014786592613362 10.0 10.0 9.923340694820787 10.0 
0.0010 8.98320039608108 0.0010683769699689504 0.001552770092940298 0.0010006280548905653 0.0010 0.0010 0.0010 1.0839148981722724 5.516032205156751 9.683747921995863 10.0 9.99895835777017 9.999082321787245 10.0 9.999007227343784 9.997336399377254 9.977932525635968 10.0 9.999760525781051 9.998886891515863 10.0 9.770354221726048 10.0 10.0 9.994237000612545 10.0 9.999136419232588 10.0 10.0 10.0 10.0 10.0 10.0 10.0 9.998949890649635 10.0 9.989559466949123 9.96740444600835 10.0 9.999001000617037 9.50005 10.0 10.0 9.998887641584282 10.0 9.979140110333004 10.0 9.989940741588347 10.0 9.999080573165541 9.999605221802222 8.86295472271717 10.0 9.999409214394953 10.0 9.999014836361434 9.868646135741313 10.0 10.0 
0.0010 0.0010 0.0010360079202550577 0.0010 0.0014142498285242063 0.0010 0.0010 0.0010 0.912564754279507 10.0 10.0 10.0 10.0 10.0 9.99960359665064 9.999478295214736 10.0 10.0 9.999877669504638 10.0 10.0 9.999896650521455 9.998125770421199 0.632311411649864 10.0 10.0 9.997927766128136 10.0 10.0 9.999174224278637 3.689839891944907 10.0 9.877520233589856 10.0 9.999974790698205 10.0 10.0 10.0 10.0 10.0 10.0 6.288135220026086 10.0 10.0 10.0 10.0 9.999992331340014 10.0 10.0 10.0 9.999719480745753 10.0 8.60391361849941 9.99994102544896 6.2333780765686555 2.176257101375948 9.99946097601048 5.0005 10.0 10.0 
0.0010 6.154294755976295 0.0010 0.0010 0.0010058936706719118 0.0010 0.0010 0.002880560949301947 0.9441237054488166 9.99002460122535 10.0 9.997074468477365 10.0 10.0 10.0 10.0 10.0 10.0 10.0 10.0 10.0 10.0 10.0 9.439514168754675 10.0 9.99989140463312 9.999859584298589 10.0 10.0 9.997074468477365 9.970744684773653 9.999168452425437 9.541592849896462 9.999121429558887 9.999168563161573 10.0 9.999168658334554 10.0 10.0 10.0 10.0 10.0 9.9983019789545 10.0 10.0 9.999168663266891 10.0 10.0 10.0 10.0 10.0 10.0 3.982602573000181 9.999119801364234 10.0 9.302018587252787 10.0 10.0 9.999165821297137 10.0 
8.283908712860715 10.0 0.0010 0.0010 0.0010 0.0010 0.0010 10.0 0.0010 0.0010 9.932330167479982 0.0010 6.865224860020472 6.850484372440492 9.774677289217323 9.427839413759061 10.0 9.473486804350182 9.77560735440531 9.710591320415858 6.854689799216026 10.0 10.0 0.0010 10.0 9.99177136601334 9.263674452062372 6.849917836369686 9.55786011502116 0.0010 1.0476880117549703 0.0010 0.0010 0.0054532336197481435 0.0010 6.873268688352365 0.0010 9.792747705974076 9.855121790281563 9.778599737948953 6.85202821398163 4.899984989988828 0.07583245941880135 10.0 6.858181646297462 0.0010 9.768340006887373 9.405974620995261 8.294035412054622 9.585104773551524 9.784786752177581 10.0 10.0 0.0010 10.0 0.0010 9.32107804243952 4.446396156955925 0.0010 9.7527748622848 
0.0010 2.3254792358552714 0.0010 0.0010 0.0010506199325000026 0.0010 0.0010 0.0010 0.6558709588940536 10.0 8.567524690190867 10.0 10.0 10.0 10.0 10.0 10.0 10.0 10.0 10.0 10.0 10.0 10.0 8.216209808765583 10.0 10.0 10.0 10.0 10.0 10.0 9.167718910266167 10.0 10.0 10.0 10.0 10.0 10.0 10.0 10.0 10.0 10.0 3.293470943160572 10.0 10.0 10.0 10.0 10.0 10.0 10.0 10.0 10.0 10.0 4.946644624237751 10.0 10.0 9.541224229963989 10.0 10.0 10.0 10.0 
0.0010 2.7801071480145607 0.0010 0.001003066053848416 0.0010582135451237345 0.0010 0.5216174977415787 0.0010 0.6604466523065666 10.0 7.1948008743759635 10.0 10.0 10.0 10.0 10.0 10.0 9.996535839297687 10.0 9.999304581305553 10.0 10.0 9.999953739310259 7.46784931631475 10.0 10.0 10.0 10.0 10.0 9.986077356954494 7.035023287617868 10.0 10.0 9.908323663061076 10.0 9.9951588624148 10.0 10.0 10.0 10.0 10.0 6.2622649054026285 10.0 9.974838348755236 9.99981659851989 10.0 10.0 9.999897905320712 9.998092215920547 9.994621801534825 10.0 9.999094667702247 2.9234478507072996 10.0 9.927576198517773 4.835512221224434 10.0 7.310465772126749 10.0 9.999531574867035 
0.022994186286334366 9.124328093328486 0.0025891988698477546 0.001139724475596997 0.0010303123118541478 0.0015295702315439388 0.42855477409749076 0.0010 1.2731006471171162 9.654475208229524 6.771134749567227 9.85775624763437 9.987810054027472 10.0 9.989749097537588 9.987918992446462 9.996906587235495 9.9898434009356 9.998016000987167 10.0 10.0 9.99301215212013 9.996445750835667 9.243779106912474 9.97988550537847 9.998250846124922 9.989538928964011 9.987574347058917 9.991327594197069 9.975553832368572 7.310040880169068 10.0 7.887496707069497 10.0 10.0 9.987820565301304 10.0 9.98987288327257 9.992391208946042 9.989725161821717 9.987903202147915 8.454519524607347 9.977164341034577 9.997141284293408 9.987854209001066 10.0 9.990924433789491 9.965271825850476 9.990355319131174 9.987789116304015 9.989768507369714 9.996220497559559 1.4576226443140494 10.0 6.917008116228539 9.520071256557994 9.987914948982974 9.014905896151475 9.803477847628471 10.0 
0.014571770697809572 0.0010 0.0010 0.0010 0.0010002023864994051 0.0010 0.1507166418901571 0.08055361364065983 0.0010 9.999218997516895 7.818563013017187 10.0 10.0 10.0 9.996503159265469 9.99660222185813 9.998468815477397 9.996297325222232 10.0 9.997864938712501 10.0 9.99813659189581 9.999350742608854 0.08002608405929368 9.992900999493486 10.0 9.997623406806076 10.0 10.0 9.962004907357665 0.0019007364761127743 10.0 7.111361184435118 10.0 10.0 9.995507321025121 10.0 9.99315388146338 9.998827059914401 9.997707790734356 9.997193886230898 10.0 9.956234772568006 9.99043342218665 9.991525040652439 10.0 10.0 10.0 9.996115687662016 9.997056697653068 9.999028263899648 10.0 10.0 10.0 10.0 1.3690603986450292 9.998344373140297 2.7457020914812524 9.99619782450416 10.0 
0.0010 1.4359392215737192 0.0010 0.0010 0.001004563834783975 0.001026023044871007 0.0010 0.0010 0.8026505843210252 10.0 8.567258531787367 10.0 9.999758927968582 9.999970343038939 10.0 10.0 9.992116566974095 9.999968559756464 9.996027206730359 10.0 10.0 9.999897216615606 9.99711882416883 4.50055 9.999061113776706 9.998756030319404 10.0 9.999952104710001 10.0 9.98773510894018 7.333968149904882 9.999701494479694 9.763347880743384 9.99932647068964 9.99970692180195 9.999998981939456 9.999631165452051 10.0 9.993076713110991 10.0 9.999773312619187 4.953130568895655 9.996376922763718 9.999875222044402 10.0 10.0 9.999669197833077 10.0 10.0 9.996805714459487 9.999957354614343 9.99702290682386 4.890174395079342 9.998925279703935 9.934011242745305 7.317382032383787 9.999863455337225 9.66921602373794 10.0 10.0 
0.0010 0.461768529353077 0.0024947751019606477 0.0010012953197838202 0.0013641202082722054 0.0011020533478118002 0.5022153149935723 0.0010 0.5405493328997035 9.97341606724271 9.997830525295802 10.0 10.0 10.0 10.0 10.0 9.984999463271345 10.0 10.0 9.99840383248971 10.0 9.998389469600001 9.999867076409773 4.780452739574902 10.0 9.98435733759839 10.0 10.0 10.0 8.892533987658169 4.831703088017654 10.0 9.973266256207152 10.0 10.0 10.0 10.0 10.0 9.999061996829923 10.0 10.0 10.0 10.0 9.999864347962278 10.0 10.0 9.988220128683835 9.99964146701015 10.0 9.99822322514506 10.0 9.999964771994577 9.593321177532221 10.0 10.0 4.837405121446429 10.0 6.274811877944767 10.0 9.997558221172538 
0.0010 3.7483039678604984 0.0010 0.0010 0.0010 0.0010 1.1429737317608066 0.0010 0.6978919339796417 10.0 6.607194041459874 10.0 9.999999907660506 10.0 10.0 10.0 9.993722085661858 10.0 10.0 10.0 9.999999899077677 10.0 10.0 0.0010 10.0 9.994565251243632 10.0 10.0 10.0 10.0 3.4141192987493483 10.0 10.0 10.0 10.0 10.0 10.0 10.0 10.0 10.0 10.0 10.0 10.0 10.0 9.99999989743226 10.0 10.0 10.0 9.999890565525524 10.0 10.0 9.99318661891462 3.064179308755074 10.0 10.0 9.602398615912826 10.0 9.202345816314345 10.0 9.9989013541035 
10.0 9.10284571766934 0.0014991321971763623 0.0010 0.0010 0.0010 0.003937633944580313 6.999840979974193 0.0042783665965800965 0.0010 8.916382060545903 0.0010 0.0010 0.0010 0.0010 0.0010 9.868198704984902 0.0010 5.072633706793164 10.0 0.0010 9.938790743174621 9.960715257570829 1.6599701963729665 10.0 10.0 5.005539707605781 0.0010 7.9058829421586 0.0010 0.0010 0.0010 0.0010 0.0010 0.0010 0.0010 0.0010 0.0010 6.862614086060627 0.0010 0.0010 0.0010 4.280760514245366 9.994831398316466 0.0010 0.0010 8.558873534100453 7.948933239519608 0.0010 9.995471672713798 0.0010 9.893561331008403 5.494646498687058 0.0010 0.0010 0.0010 0.0010 0.0010 0.0010 10.0 
0.0028152836574771383 10.0 1.3053100923066563 0.0010 0.0010 0.0015774213565520855 0.011724040073861887 0.0024996370459441156 0.13894248587510916 3.3177106640950447 8.045617260940796 9.833345496201543 10.0 9.998200405072726 10.0 10.0 9.687090948164654 10.0 9.999963218310386 10.0 9.998231698114692 10.0 9.739567431370068 8.314203466404376 9.989258772267286 9.998917382626532 9.898120456350341 9.998169179788238 9.998264289267114 9.825605773947519 9.65559211921093 9.99817315475799 2.938649533527712 9.997834826621087 9.998165308456464 10.0 9.998178624695544 10.0 10.0 10.0 10.0 7.652478937478767 9.828510486479816 10.0 10.0 9.998175002632834 9.998211442571579 10.0 10.0 10.0 10.0 9.901428308457325 0.0010 9.822631713221766 9.998966343308043 0.0010 10.0 4.94686825507136 9.99823731449886 10.0 
0.0010 1.3841083089230768 0.0016636682004473684 0.0019082575499828574 0.0010187669514828445 0.0027989214388736 0.5827885229089992 0.0010 0.0010 10.0 9.26823256328305 9.990897095881762 9.997955258467508 9.998603340895798 10.0 9.998925188065401 9.997499142474048 9.998900187396771 9.756859592260982 9.99898937106329 9.998602705294132 9.998588499910579 9.692983117653187 9.653196198117055 9.518112206808375 9.97036513369528 9.998882485098832 9.998602793183457 9.437604125772538 9.982275726429453 9.297577201469183 9.99860424194869 10.0 9.9813651682848 9.998603334296366 9.998595955361012 9.931486659331577 9.99863466839861 9.996403963025555 10.0 9.998602706076664 6.645037488431008 10.0 9.998728764902957 9.998602916233342 9.99860424194869 9.998643570848682 9.996572345916912 9.998846132222035 9.999879073985575 9.999426917200578 9.999044746083326 0.41547997636685907 9.990958484311797 10.0 8.27205932696749 9.999035148745957 9.05358389082756 9.996169366107074 8.478202880339282 
0.0010 10.0 1.0471506277355465 0.0010097035591562465 0.0010 0.0010 0.0010 0.0010 0.0010 2.433244770259174 9.208448848820334 10.0 10.0 10.0 9.99999628644035 9.999988831877815 9.76282305739908 9.999984794457488 10.0 10.0 10.0 9.998777865920184 9.915304475549272 10.0 10.0 10.0 9.916180824892535 9.996208493725314 10.0 10.0 9.985206945987917 10.0 10.0 10.0 10.0 9.996834595139633 10.0 9.999870947338168 9.999844418301935 9.999998649069122 10.0 9.399569421602024 10.0 9.997100421251622 9.997189430799803 10.0 10.0 10.0 9.997467299314916 9.997624888442138 10.0 10.0 1.3277517582497795 10.0 10.0 3.725900059471117 9.999978069613165 5.498548786678425 10.0 9.99590363391105 
0.0010 6.452466686300896 0.0010 0.0010 0.0010 0.0010 0.0010 0.0010 0.906729906603372 6.316044044665375 10.0 10.0 10.0 10.0 10.0 10.0 10.0 10.0 10.0 10.0 10.0 10.0 9.933938875984426 10.0 10.0 10.0 10.0 10.0 10.0 10.0 9.76047717498361 10.0 10.0 10.0 10.0 10.0 10.0 10.0 10.0 10.0 10.0 7.585183595077231 10.0 10.0 10.0 10.0 10.0 10.0 10.0 10.0 10.0 10.0 9.313535846964418 10.0 10.0 5.477057850789016 10.0 10.0 10.0 10.0 
0.0010 2.1809594668065806 0.0010 0.0010 0.0010 0.0011026737880707046 0.0010 0.0010 0.6206500845471893 10.0 8.582913326816781 10.0 10.0 10.0 10.0 10.0 10.0 10.0 10.0 10.0 10.0 10.0 10.0 7.7791211045429245 9.973556645740707 10.0 10.0 10.0 10.0 10.0 9.043882407983572 10.0 10.0 10.0 10.0 10.0 10.0 10.0 10.0 10.0 10.0 4.575705525491118 10.0 10.0 10.0 10.0 10.0 10.0 10.0 10.0 10.0 10.0 5.860492096582046 10.0 10.0 9.509288104342243 10.0 9.227459978313988 10.0 10.0 
1.2780285608528081 0.0010 0.0010 0.0010 0.0010 0.0010 0.0010 6.984733491548159 7.713182995076957 0.0010 10.0 10.0 10.0 10.0 10.0 10.0 10.0 10.0 10.0 10.0 10.0 10.0 10.0 10.0 10.0 10.0 10.0 10.0 10.0 10.0 10.0 10.0 7.183918973909539 10.0 10.0 10.0 10.0 10.0 10.0 10.0 10.0 10.0 8.079462567281976 10.0 10.0 10.0 10.0 10.0 10.0 10.0 10.0 10.0 10.0 10.0 10.0 10.0 10.0 10.0 10.0 10.0 
0.0010 0.17759683795813874 0.12025997306940135 0.0013968712054125867 0.0010 0.0010 9.537185985226715 1.193780292753607 0.0010 6.993012286527377 0.0010 10.0 10.0 10.0 10.0 10.0 10.0 10.0 10.0 10.0 9.977816514670103 10.0 9.99037647221762 0.0010 4.447175085865045 10.0 10.0 10.0 10.0 10.0 5.98445261024068 10.0 10.0 10.0 10.0 10.0 10.0 10.0 10.0 10.0 10.0 4.633357680680798 10.0 9.90959769340011 10.0 10.0 10.0 9.347168711791715 10.0 10.0 9.684679525892902 10.0 3.032252755093417 10.0 10.0 0.0010 10.0 9.86513546982394 10.0 10.0 
0.0010 2.2819400984691547 0.002387918408295951 0.0010 0.0010 0.0010 0.12842732407577986 0.0010 0.6275146673425833 9.903329617362498 10.0 9.885928700534985 10.0 10.0 10.0 10.0 10.0 10.0 10.0 10.0 10.0 10.0 9.94745949575533 8.087601643152656 9.973561250142897 10.0 10.0 10.0 10.0 9.933432011750044 6.4946379199385 10.0 10.0 10.0 10.0 10.0 10.0 10.0 10.0 10.0 10.0 9.173473360942255 10.0 10.0 10.0 10.0 10.0 10.0 10.0 10.0 10.0 10.0 5.318549044565435 9.900040841219282 10.0 7.604709130772172 10.0 5.4945449950427765 10.0 10.0 
10.0 10.0 0.0032144042867038505 0.0010 0.0010 0.0010 0.0010 10.0 0.0010 0.0010 10.0 0.0010 0.0010 0.0010 6.9547733062992085 10.0 10.0 10.0 10.0 10.0 0.0010 10.0 10.0 0.0010 10.0 10.0 0.0010 0.0010 10.0 0.0010 0.0010 0.0010 0.0010 0.0010 0.0010 0.0010 0.0010 10.0 10.0 10.0 0.0010 0.0010 0.0010 10.0 0.0010 0.0010 10.0 0.0010 10.0 10.0 10.0 10.0 0.0010 0.0010 10.0 0.0010 10.0 0.0010 0.0010 10.0 
0.0010 10.0 0.0019397906477347637 0.0010000175070642874 0.0010466474858770313 0.0010191810172784008 0.0010 0.0010 1.096829706965794 4.642828494187649 9.290395497221798 10.0 10.0 10.0 9.996487851374267 10.0 9.991260280946658 10.0 9.999883011542396 9.99896990813924 10.0 10.0 9.9503616564494 10.0 9.990239264604293 10.0 10.0 10.0 9.999999980147539 10.0 10.0 10.0 10.0 10.0 10.0 9.984563499824414 10.0 9.999643637188713 10.0 9.990049792667895 10.0 9.950931243432919 9.999430677384519 9.999427251585203 9.998100040560239 10.0 9.992022807342389 9.98884258570073 10.0 9.999997591750963 10.0 10.0 6.773565910210588 10.0 10.0 8.063429481187498 10.0 10.0 10.0 9.975096788161101 
0.0010 1.385624283479518 0.0010 0.0010 0.0010 0.0010 0.0010 0.0010 0.8241835562717361 10.0 7.503351667306744 10.0 10.0 10.0 10.0 10.0 9.975942138756198 10.0 10.0 10.0 10.0 10.0 10.0 0.0010 10.0 10.0 10.0 10.0 10.0 10.0 0.0010 10.0 10.0 10.0 10.0 10.0 10.0 10.0 10.0 10.0 10.0 10.0 10.0 10.0 10.0 10.0 10.0 10.0 10.0 10.0 10.0 9.995769734265789 4.975159759976337 10.0 10.0 8.438028518212374 10.0 7.666520056778768 10.0 10.0 
0.001368770601034193 3.2302850381946744 0.0016165304095782159 0.0010052255060811568 0.001106381227573681 0.001006738357167493 0.7288641109064932 0.0010 0.6655359924345349 9.970664984223735 6.7837935991980896 9.977752530913307 9.997399382792548 9.999591694027433 9.997733577546542 9.998343337182067 9.99570322976455 9.999021916598696 9.99779945840914 9.998193834549738 9.999936754691412 9.999884448751613 10.0 6.908002902559401 9.993229049041421 9.999361753091671 9.999808306887024 10.0 9.999817864188078 9.992317831924177 7.252350894126277 9.99824992342935 9.97915253002026 9.913187514572712 9.999860886535046 9.982925893043294 9.99827828320661 9.999249643225898 9.999082975140562 9.999997292816799 9.998911381656477 6.8396988386263775 9.998223330905 9.999908677453233 9.994033799738263 9.99831768710936 9.998974516493671 9.968487942056719 9.998320872110904 9.997762202719764 9.998945810570172 9.998962098152376 2.5952702872607896 10.0 9.963168306968113 4.955598584761023 9.998774925156 6.9148002183639665 9.99846193438016 10.0 
0.0010 0.5968557255576634 0.0010 0.0010315220381777403 0.0010047442433780596 0.0010 0.0010 0.0010 0.8998977141026494 10.0 8.74271234313243 10.0 9.970487779905945 10.0 10.0 9.998657625167636 10.0 9.993331382800239 10.0 9.998072578715957 10.0 10.0 9.99693522790445 4.363447619065374 9.971651653875748 9.966519108607825 9.990032557112427 10.0 10.0 9.851753370048659 4.921633830853056 10.0 10.0 9.953659462732936 10.0 10.0 10.0 10.0 10.0 10.0 9.994967866780621 6.963597622169498 10.0 9.998661950658247 9.998546820404401 10.0 10.0 9.996559258315248 10.0 9.829664399204841 9.999931988884589 10.0 8.21231394094254 9.915437520485463 7.420070662560427 5.227617957952871 9.998126094073445 5.0946045727283735 10.0 9.924360769475122 
0.0010 6.243583469970165 0.00126198972056458 0.001082656384764269 0.0010520250302017318 0.0010 0.032268935909947866 0.0010 0.9818277582714584 10.0 10.0 9.997789873150758 9.99146618018204 10.0 10.0 10.0 10.0 9.960555499912964 9.993513261482667 10.0 10.0 10.0 9.999540491898932 10.0 9.959297135572095 9.998292605135903 9.999688826042275 10.0 10.0 10.0 10.0 10.0 9.25754661323958 10.0 10.0 9.904464073456452 10.0 10.0 9.9969395391415 10.0 9.994404859774859 10.0 10.0 9.98177793536445 9.999171008905847 10.0 10.0 9.993714746866932 9.999980562729462 10.0 10.0 10.0 4.1320116690471345 10.0 10.0 9.955316946675712 10.0 10.0 10.0 10.0 
0.0010 10.0 0.0010 0.0010016444133943356 0.0010755207165639715 0.0010 0.35965132601146066 0.0010 1.3145725936195443 9.476716173361734 10.0 10.0 9.985001171300194 9.985074625387243 9.99994930499637 9.999956369513258 10.0 9.999541020796947 10.0 10.0 9.999963112994273 9.967079983875582 10.0 10.0 9.999983388344937 9.998183690527503 10.0 9.999999657839822 9.896866879025865 7.959908349165312 10.0 10.0 8.472976026902739 10.0 10.0 10.0 10.0 9.999955519321182 9.995316444596693 9.999955701093597 9.99999996725055 7.284684063266922 9.95622657528178 9.974316354897255 9.999905859246851 10.0 9.932997025419496 9.800870009154908 9.83902960991461 9.972525663610815 9.62685985046359 9.996884492346705 1.7883982085899213 10.0 4.999883676872353 7.492264562571327 9.99995541446586 5.82724382626022 10.0 9.993971556175946 
0.0010 0.0010 0.0010 0.0010 0.0010 0.0010 0.0010 5.093806642180959 10.0 0.0010 10.0 10.0 10.0 10.0 10.0 10.0 10.0 10.0 10.0 10.0 10.0 10.0 10.0 10.0 10.0 10.0 10.0 10.0 10.0 10.0 10.0 10.0 10.0 10.0 10.0 10.0 10.0 10.0 10.0 10.0 10.0 10.0 10.0 10.0 10.0 10.0 10.0 10.0 10.0 10.0 10.0 10.0 10.0 10.0 10.0 10.0 10.0 10.0 10.0 10.0 
3.8955551507868384 0.001000000000000334 0.0010 0.001198300432021432 0.0010 0.0010 0.0010 10.0 8.499100014980359 0.0010 10.0 10.0 10.0 10.0 10.0 10.0 9.997570588344551 10.0 10.0 10.0 10.0 10.0 10.0 10.0 10.0 10.0 10.0 10.0 10.0 10.0 10.0 10.0 0.0010 10.0 10.0 10.0 10.0 10.0 10.0 10.0 10.0 10.0 1.037585700264608 10.0 10.0 10.0 10.0 10.0 10.0 10.0 10.0 10.0 10.0 10.0 9.818256592269943 9.946146157609775 10.0 10.0 10.0 10.0 
2.757406456187844 0.0010 0.0010 0.0010010329893843184 0.0010 0.0010 0.0010 10.0 10.0 0.0010 10.0 9.940761773692119 10.0 10.0 10.0 10.0 10.0 10.0 9.990229487405385 10.0 10.0 10.0 10.0 9.804880845664556 10.0 10.0 10.0 10.0 10.0 10.0 10.0 9.95394844757105 9.541683731622237 9.894932960801604 9.953977197590966 10.0 9.954094326983059 10.0 10.0 10.0 10.0 10.0 6.878645608123336 9.999617115428054 10.0 9.954000494462587 10.0 10.0 10.0 10.0 10.0 10.0 10.0 9.926061823589988 10.0 10.0 10.0 10.0 9.954631860555006 9.91213055460837 
0.0010 10.0 0.0010 0.0012089914567865036 0.0020939539336284844 0.0016791229196806787 0.0010 0.0010 1.255763648958053 8.951486462808402 10.0 10.0 10.0 10.0 10.0 10.0 10.0 10.0 10.0 9.627233128755517 10.0 9.782595635520554 10.0 10.0 9.921247520032262 9.997796589431147 10.0 10.0 9.87524454087135 10.0 10.0 10.0 9.742031317702367 10.0 10.0 10.0 10.0 10.0 10.0 10.0 10.0 10.0 10.0 10.0 10.0 10.0 10.0 10.0 10.0 9.743674984823683 10.0 9.97063646829942 5.2954956339316634 10.0 10.0 7.808273639253843 10.0 10.0 10.0 9.706940103986222 
0.0010726397592761522 10.0 0.002038723942897607 0.0010442237027220172 0.0010306392450839834 0.001144799069537872 0.0010 0.0010 1.243118905662954 7.994625643794215 4.930239612600943 9.612356426032134 9.985890758888484 10.0 9.996984439541928 9.998218311770303 9.980307455351367 9.99971539015863 9.999362221891012 9.999272916225245 9.997861828246721 10.0 9.999012028469688 3.3593513818745473 9.9833229677198 10.0 10.0 9.998844015430139 10.0 9.931794837528775 8.226596958271518 9.985331064269293 5.103007513393097 9.986217975888595 9.985763158166124 10.0 9.985910750041548 9.997439061069093 9.997323314834443 9.997886160473106 9.999828409435644 7.153164307759219 9.999977657947186 9.996135490552293 9.9915643592898 9.985972605049835 9.87935176642137 9.977303471981502 9.996532481338047 9.970308688371952 9.9965354486842 9.997831806324113 4.394992913687088 9.953280288721105 2.629849890217173 10.0 9.998979175878464 9.641745203681028 9.592799444687373 9.998256609853783 
0.0010 8.370409562334162 0.0010 0.0010 0.0010 0.0010 0.0010 5.795578465448838 0.0010 0.5026975885437164 10.0 10.0 10.0 10.0 10.0 10.0 10.0 10.0 10.0 10.0 10.0 10.0 10.0 10.0 10.0 10.0 10.0 10.0 10.0 10.0 10.0 10.0 10.0 10.0 10.0 10.0 10.0 10.0 10.0 10.0 10.0 10.0 10.0 10.0 10.0 10.0 10.0 10.0 10.0 10.0 10.0 10.0 10.0 10.0 10.0 10.0 10.0 10.0 10.0 10.0 
0.001000050736532485 0.043286309615776286 0.0011209196818309248 0.0010000476321466696 0.0013689837480756382 0.0010000248532730412 0.009253034061662668 0.0010007948973132813 0.994194934568635 9.99706317954095 9.819294230494535 9.999996131671141 9.99999922187255 9.999999958869308 9.99948056528291 9.99943233439941 9.99980733161788 9.99999997210425 9.999772928036064 9.999884847618313 9.999999998870706 9.99978055772898 9.998299349071093 1.2224340750148515 9.99816468785507 9.999765621348688 9.998133667118665 9.999999999297755 9.999991883720584 9.99919254130365 4.318163936617959 9.99999964011743 9.932531035213387 9.999999617049657 9.999848828149085 9.999999810746116 9.999999632256069 9.9998883288682 9.999920011303962 9.999743679754953 9.999999999550193 6.735045107304791 9.999982966423236 9.999998481410096 9.999999535747037 9.999999632794852 9.99986371474276 9.999995481171746 9.999993484344749 10.0 9.999467986414974 9.999961676260325 7.600536991975359 9.999822010027948 6.8389715893948715 3.162592477728488 9.999417809333204 4.462292857755598 9.999995774839544 9.999997334207311 
0.8685443211979738 0.0010 0.0010 0.0010 0.0010 0.0010 0.0010 7.996399835908435 10.0 0.0010 10.0 10.0 10.0 10.0 10.0 10.0 10.0 10.0 10.0 10.0 10.0 10.0 10.0 10.0 10.0 10.0 10.0 10.0 10.0 10.0 10.0 10.0 10.0 10.0 10.0 10.0 10.0 10.0 10.0 10.0 10.0 10.0 0.0010 10.0 10.0 10.0 10.0 10.0 10.0 10.0 10.0 10.0 10.0 10.0 10.0 10.0 10.0 10.0 10.0 10.0 
0.014532843713892577 10.0 1.3667450727733041 0.0010 0.0010 0.0010 0.0010 0.0010 0.0010 3.5166399650584443 10.0 10.0 9.996943526000152 9.997115769120999 10.0 10.0 9.670711382036611 10.0 10.0 10.0 10.0 10.0 9.844619481696267 10.0 10.0 9.99979715289378 9.861643796614745 10.0 10.0 10.0 9.910625608700016 9.991807750420312 4.321983842467035 10.0 10.0 10.0 10.0 10.0 10.0 10.0 10.0 10.0 10.0 10.0 10.0 9.99545941900258 10.0 10.0 10.0 10.0 10.0 10.0 0.0010 10.0 10.0 2.3520261644308462 10.0 4.794681043223158 10.0 10.0 
0.0010 10.0 0.0010 0.0010217793302164891 0.0010 0.0010 0.0010 0.0010 1.089883416712158 4.422279102717067 9.675727583525765 9.860128685228227 10.0 10.0 10.0 10.0 10.0 10.0 9.967272520044444 10.0 10.0 10.0 10.0 8.961064174074103 10.0 9.998595797530639 10.0 10.0 9.999212426112903 9.898708998727116 8.992491177503432 10.0 10.0 9.919469735724636 10.0 10.0 10.0 10.0 9.998313419973455 10.0 10.0 10.0 10.0 10.0 10.0 10.0 10.0 10.0 10.0 10.0 10.0 9.99937093038806 5.000500000000001 10.0 9.994457901273222 10.0 10.0 9.69930085252548 9.930901725527768 9.966993906913878 
0.0010 1.6945190786364113 0.0010 0.0010 0.0010 0.0010 0.0010 0.0010 0.7162659356294709 10.0 7.396546178824758 9.888678137488158 10.0 10.0 10.0 10.0 9.97819472804147 10.0 10.0 10.0 10.0 10.0 10.0 4.976488717268093 10.0 10.0 10.0 10.0 9.993763686124398 9.888597064747325 4.938741399561564 10.0 9.890423510066634 10.0 10.0 10.0 10.0 10.0 9.995979451682107 10.0 10.0 7.103356502396125 10.0 10.0 10.0 10.0 10.0 10.0 10.0 10.0 10.0 9.992084944971579 6.623159332536536 10.0 9.924286215177666 4.938190380678189 10.0 10.0 9.892181861176905 10.0 
0.6089837025636511 0.0010 0.0010 0.0010 0.0010 0.0010 0.0010 6.9502825783628674 9.105203727076017 0.0010 10.0 10.0 10.0 10.0 10.0 10.0 10.0 10.0 10.0 10.0 10.0 10.0 10.0 8.640649892122088 9.999769024103545 10.0 10.0 10.0 10.0 10.0 9.869031897003591 10.0 7.014233345666745 10.0 10.0 10.0 10.0 10.0 10.0 10.0 10.0 10.0 7.879320590766602 9.999530896016486 10.0 10.0 10.0 10.0 10.0 10.0 10.0 10.0 9.469439056453407 10.0 10.0 10.0 10.0 10.0 10.0 10.0 
0.0010 3.713909642222448 0.041057658539402006 0.0010 0.0010 0.0010 1.2544356618124373 0.0010 0.6571430801670708 10.0 7.870446050164897 9.632532741735393 9.99804447695691 10.0 10.0 10.0 10.0 10.0 9.997070999109958 9.99394559205524 10.0 9.998626240280382 9.844315812940582 5.532015408005943 10.0 10.0 9.964149998280213 10.0 10.0 9.875227700637835 4.975611194873797 10.0 8.950248640684373 10.0 10.0 10.0 9.993028690289735 10.0 10.0 10.0 9.99993729517479 6.36740648390136 9.994427996245543 10.0 9.9988766331533 10.0 10.0 9.991535292918854 10.0 9.994618171489654 10.0 10.0 2.102389704556423 9.597090957077427 9.992919871782163 8.05305982896438 10.0 6.227771703276394 9.586712459895711 9.801342077137196 
0.0010 10.0 0.0010 0.0010 0.0010 0.0010 0.0010 7.959841038459487 0.0010 1.3964973982377458 10.0 10.0 10.0 10.0 10.0 10.0 10.0 10.0 10.0 9.999735806928527 10.0 9.999087422771515 10.0 10.0 10.0 10.0 10.0 10.0 10.0 10.0 9.074750030878402 10.0 10.0 10.0 10.0 10.0 10.0 10.0 10.0 10.0 10.0 10.0 10.0 10.0 10.0 10.0 10.0 10.0 10.0 10.0 10.0 10.0 9.72287389996517 10.0 10.0 8.992118619991091 10.0 10.0 9.923065805605594 10.0 
4.293784025159496 0.0010 0.0010 0.0010 0.0010 0.0010 0.0010 9.959714044571514 8.51313988093511 0.001000000000000334 10.0 10.0 10.0 10.0 10.0 10.0 10.0 10.0 10.0 10.0 10.0 10.0 10.0 10.0 9.99974798910609 10.0 10.0 10.0 10.0 10.0 10.0 10.0 8.740421029287624 10.0 10.0 10.0 10.0 10.0 10.0 10.0 10.0 10.0 7.992883643694725 10.0 10.0 10.0 10.0 10.0 10.0 10.0 10.0 10.0 10.0 10.0 10.0 10.0 10.0 10.0 10.0 10.0 
0.0010 1.178770517066575 0.0010 0.0010 0.0010 0.001144213437239716 0.0010 0.0010 0.8815009793911842 10.0 5.63293057940054 10.0 10.0 10.0 10.0 10.0 9.985869425599052 10.0 10.0 10.0 10.0 10.0 9.993453394572839 3.610441047555617 9.995487513324548 9.999395619590697 10.0 10.0 10.0 10.0 4.875086175773957 10.0 10.0 10.0 10.0 10.0 10.0 10.0 10.0 10.0 10.0 5.378486394405794 10.0 10.0 10.0 10.0 10.0 10.0 10.0 10.0 10.0 9.990100133143702 3.412509262397001 10.0 10.0 5.0005268593759435 10.0 10.0 10.0 10.0 
0.0010 0.0010 0.0010 0.0010 0.0010 0.0010 0.0010 2.0053468097951854 10.0 0.0010 10.0 10.0 10.0 10.0 10.0 10.0 10.0 10.0 10.0 10.0 10.0 10.0 10.0 10.0 10.0 10.0 10.0 10.0 10.0 10.0 10.0 10.0 10.0 10.0 10.0 10.0 10.0 10.0 10.0 10.0 10.0 10.0 10.0 10.0 10.0 10.0 10.0 10.0 10.0 10.0 10.0 10.0 10.0 10.0 10.0 10.0 10.0 10.0 10.0 10.0 
2.425045146867799 10.0 0.0010 0.0010 0.0010 0.0010 0.0010 10.0 0.0010 0.0010 10.0 0.0010 9.554344532387534 10.0 10.0 9.964980531210323 10.0 9.972712230046655 10.0 9.951567429838626 10.0 10.0 10.0 0.0010 10.0 10.0 10.0 10.0 9.95068043392875 0.0010 6.266601619018762 0.0010 0.0010 0.0010 0.0010 9.575954531950591 0.0010 10.0 10.0 10.0 10.0 10.0 0.0010 10.0 9.54509266707607 0.0010 10.0 9.986504440677919 9.966648571278599 9.97219339545183 10.0 10.0 10.0 0.0010 10.0 0.0010 10.0 9.570826486890951 0.0010 9.984325266709359 
0.008734671218287162 9.159516396166909 0.0010 0.0011218577730023479 0.0010 0.0010 0.07778124562718647 0.0010 1.2861819249816364 8.582857188573712 5.031858023201296 9.823613931999072 10.0 9.999977588241212 9.999880645425693 9.999953229339182 9.997988857006973 10.0 10.0 10.0 9.999979032721408 10.0 10.0 5.7155704908266225 9.99129024801106 10.0 10.0 9.999977663644653 9.999840974919017 10.0 7.947149589472158 9.963715561887364 6.9913094459478025 9.964294067081584 9.963841725728427 9.998370580215665 9.964480715269787 9.999977966954194 9.999560894175335 9.999988363528175 10.0 5.371830165422702 9.961463349430014 9.995437096931665 9.999878031848954 9.963729993724971 9.99998956217163 9.981603102417202 10.0 9.99972319401058 10.0 10.0 5.380254674945495 10.0 4.847390583615295 7.8482807806048385 10.0 9.421919512526408 9.798339879032838 10.0 
1.5759527333961585 0.0010 0.0010 0.0010 0.0010 0.0010 0.03334252681065411 8.658237203658551 10.0 0.0010 10.0 10.0 10.0 10.0 10.0 10.0 10.0 10.0 10.0 10.0 10.0 10.0 10.0 10.0 10.0 10.0 10.0 10.0 9.999709414339126 10.0 10.0 10.0 10.0 10.0 10.0 10.0 10.0 10.0 10.0 10.0 10.0 10.0 9.664032004993821 10.0 10.0 10.0 10.0 10.0 10.0 10.0 10.0 10.0 10.0 10.0 10.0 10.0 10.0 10.0 10.0 10.0 
0.0010 0.0010 0.003358760812972356 0.0010140508384288366 0.0010 0.0010 0.0010 2.5762872902048572 10.0 0.0010 10.0 10.0 10.0 10.0 10.0 10.0 9.97378899191483 10.0 9.970116689322946 10.0 10.0 10.0 10.0 10.0 10.0 9.987340080468666 9.984534893521703 10.0 10.0 10.0 9.929479732439061 10.0 10.0 10.0 10.0 10.0 10.0 10.0 10.0 10.0 10.0 10.0 10.0 10.0 10.0 10.0 10.0 10.0 10.0 10.0 9.98252689686198 10.0 10.0 10.0 10.0 10.0 10.0 10.0 10.0 9.993330823710675 
0.0010 8.464930277940987 0.0010 0.0010 0.0010018746673573122 0.0010 0.0010 0.0010 1.4299229280508718 10.0 7.463414227101411 10.0 10.0 10.0 9.92437625159013 10.0 9.985735171606807 10.0 9.999115381446686 9.99957615711656 10.0 9.99982685487116 9.996690832986395 10.0 9.994120678815873 10.0 9.99972670224074 10.0 10.0 10.0 9.069831977901915 10.0 8.167023317688594 10.0 10.0 9.985851397556052 10.0 9.9994335238967 9.993213868627189 10.0 10.0 6.5737864887801996 9.94509478518375 9.998395639626052 10.0 9.715381282973027 9.991849990990003 10.0 10.0 10.0 10.0 9.991800479887782 1.254916916037726 10.0 10.0 10.0 10.0 7.953588209565638 10.0 9.987705541655346 
0.04544624723613003 7.684186723663381 0.0010 0.0010 0.0015884645566490658 0.0013902528570913946 0.0010 0.0010 1.0456614023059818 5.647796912451935 5.660807863791885 9.959688967895463 10.0 9.957617434332679 10.0 10.0 9.994248101487953 9.966910856036066 9.99661583481979 9.995697969875241 9.957561093936027 9.998233692688466 9.998424438693688 5.952060609891054 9.501845198917907 9.99699083344824 9.998388618630617 9.957532956772935 10.0 8.530218791953134 9.850447815421083 9.987817203463532 8.405056892467485 9.988648383640387 9.987300591708445 10.0 9.987472182550748 10.0 9.998523417401783 10.0 9.84877302003376 6.9137114663857755 9.971240998011007 10.0 10.0 9.987317042313846 10.0 10.0 10.0 10.0 10.0 9.998061605709989 1.1070080726144393 9.987213864338885 3.3571071809270125 9.062476684662968 9.99688503082979 8.758912688043036 9.958271045302336 10.0 
3.606484017266836 0.0010 0.0010 0.0031243035940141948 0.0010 0.0014723396234217765 0.0010 9.996245165173693 8.32401205531814 0.0010 10.0 9.909310718412334 9.999558705269871 10.0 10.0 9.999979401065128 10.0 10.0 9.979739196966955 9.965378883444172 9.988042051877892 9.938216315274255 10.0 10.0 10.0 9.974796370395598 10.0 10.0 9.959225426702352 9.904845093267147 10.0 9.911719952929325 0.0010 9.908510363039769 9.908217170608555 9.988305172516888 9.909315744701487 9.9989545763181 9.95656315430956 9.990715803648536 9.99357349435771 10.0 6.2487261320171985 9.996862353166353 9.99738572024643 9.9106304403748 9.999874463434052 9.999738636845876 9.96216215034877 9.998833327632225 9.999999793061733 9.984129763223732 9.625709206790441 9.744622243537112 9.530758737422161 10.0 9.99997353454332 10.0 9.909315744701487 10.0 
10.0 6.392650540356278 0.009999250029156817 0.0010 0.003516589278673851 0.001962934441817926 0.0010 10.0 0.0010 0.0010 10.0 0.0010 0.001000000000000334 0.001000000000000334 0.001000000000000334 0.001000000000000334 10.0 0.001000000000000334 5.000474621699298 10.0 0.001000000000000334 10.0 10.0 2.610843893551514 10.0 10.0 0.001000000000000334 0.001000000000000334 0.001000000000000334 0.001000000000000334 0.20778078016828605 0.0010 0.0010 0.0010 0.0010 0.001000000000000334 0.0010 0.001000000000000334 10.0 0.001000000000000334 0.001000000000000334 5.0005 0.001000000000000334 9.93878306374452 0.001000000000000334 0.0010 9.96627494850117 5.0005 0.001000000000000334 10.0 0.001000000000000334 9.991717723048602 9.843142604824898 0.0010 0.0010 0.001000000000000334 0.001000000000000334 0.0010 0.0010 10.0 
0.0026472286460377985 1.4324025552656308 0.0016746726800586087 0.0010 0.0010 0.001032948497224073 0.0010 0.0010 0.7921604871356482 9.960382149126232 7.443762928251368 9.869442787558148 10.0 10.0 10.0 10.0 9.982586661386103 10.0 10.0 10.0 10.0 10.0 10.0 4.798486994193155 9.993983000859059 9.998608008769798 9.998365508275738 9.999992039368246 9.994289897496467 9.868164385670894 4.881277430098767 9.987905531594148 9.124368969664038 9.987793874647656 9.98309539100286 10.0 9.987184120616858 10.0 9.996321411412868 10.0 9.999999616532936 7.108172638339827 9.993783083466633 9.999998671039757 10.0 9.987178017539248 10.0 10.0 9.999999947711233 9.9999980465434 10.0 9.991600063805965 6.654870530255797 9.983811822064911 10.0 4.443523295804925 10.0 9.649817520483946 9.8856899231679 10.0 
2.332725183616498 0.0010 0.0010 0.001411701706167824 0.0010 0.0010 0.0010 7.374050068727766 6.771608491507306 0.0010 10.0 9.885545173960113 9.985607154755066 9.998822606682081 9.99993843664781 9.999984823748877 10.0 9.961319583878746 9.992041294653621 9.999551964910557 9.993043570323682 9.996654380849806 10.0 9.701332049384325 10.0 9.995824487312408 9.908167428204145 9.535626480808277 9.893354042064981 9.981098310588699 9.742555070273763 9.899838081097766 10.0 9.983398953074358 9.90580076092452 9.999591853042581 9.903453278144127 9.999983452117325 9.99829259041646 9.997128467781334 9.99369455409552 9.944070944391468 7.50800639297851 9.84980025368662 9.996365998162902 9.900568682984103 9.996275539873327 10.0 9.999984698214755 9.974003395336695 9.998598607922155 10.0 8.979556848217046 9.901197696316249 9.08160233715873 10.0 9.987450508746543 10.0 9.848870080593663 9.988089920656016 
0.0010 0.0010 0.001536781809151572 0.0010 0.0010 0.0010 0.0010 0.40963472630949144 10.0 0.0010 10.0 10.0 10.0 10.0 10.0 10.0 9.988419535470264 10.0 10.0 10.0 10.0 10.0 10.0 10.0 10.0 10.0 10.0 10.0 10.0 10.0 10.0 9.999957614624972 9.13677584393183 9.999011709360998 9.999956437054648 10.0 9.999345028615851 10.0 9.999919012520785 10.0 10.0 10.0 10.0 9.951307522143566 10.0 9.999271442430848 10.0 10.0 10.0 9.999965227524482 10.0 9.996572553903416 10.0 10.0 10.0 10.0 10.0 10.0 9.991788209717985 10.0 
0.0010 0.0010 0.0010 0.0010 0.0010 0.0010 0.0010 1.348033918599629 10.0 0.0010 10.0 10.0 10.0 10.0 10.0 10.0 10.0 10.0 10.0 10.0 10.0 10.0 10.0 10.0 10.0 10.0 10.0 10.0 10.0 10.0 10.0 10.0 10.0 10.0 10.0 10.0 10.0 10.0 10.0 10.0 10.0 10.0 10.0 10.0 10.0 10.0 10.0 10.0 10.0 10.0 10.0 10.0 10.0 10.0 10.0 10.0 10.0 10.0 10.0 10.0 
0.0010 0.6777178160186859 0.022576399408343904 0.0010 0.0010 0.0013833663370068584 0.0010 0.004146469640715769 1.0299784240913739 10.0 9.322981178530563 10.0 10.0 10.0 10.0 10.0 9.977068607249715 10.0 10.0 10.0 10.0 10.0 9.977465346255826 5.0005 9.948903736088456 9.974954842608225 9.976033754945988 10.0 10.0 10.0 5.0005 10.0 3.775985043397264 10.0 10.0 10.0 10.0 10.0 10.0 10.0 10.0 9.39251903880881 10.0 10.0 10.0 10.0 10.0 10.0 10.0 10.0 10.0 9.972337433727832 5.000500000000001 10.0 10.0 3.238947052777788 10.0 6.30164067076443 10.0 10.0 
0.0010 1.562480972183283 0.0010007853451038798 0.0010016089861171907 0.0010000869336990695 0.001018677080954725 0.0010 0.0034876548271733088 0.7536870640962198 9.854995490595435 8.879977382452179 10.0 10.0 10.0 10.0 10.0 9.993871444287914 10.0 9.996952941411235 10.0 10.0 10.0 9.998235039107552 5.347026465745756 9.999734248426867 9.999208989938328 10.0 10.0 10.0 10.0 8.068602950917374 10.0 9.979593043028904 10.0 10.0 10.0 10.0 10.0 9.994308596253834 10.0 10.0 8.826542957327677 9.997458017933182 9.99993645558442 10.0 10.0 10.0 10.0 10.0 10.0 10.0 9.997683052769137 4.389934726171404 10.0 9.979578846235917 7.953794504356647 10.0 9.963564314243978 10.0 10.0 
0.0010 0.9977230645367088 0.0010 0.0010 0.0010 0.0010 0.0010 0.0010 0.9552487598934938 10.0 6.974246178461696 10.0 10.0 10.0 10.0 10.0 9.966916180525534 10.0 10.0 10.0 10.0 10.0 10.0 0.0010 10.0 10.0 10.0 10.0 10.0 10.0 1.5233307708121142 10.0 9.949993654301378 10.0 10.0 10.0 10.0 10.0 10.0 10.0 10.0 10.0 10.0 10.0 10.0 10.0 10.0 10.0 10.0 10.0 10.0 9.994231712758483 4.48423427678176 10.0 9.961087523068379 9.139914637274252 10.0 7.247017694503798 10.0 10.0 
0.008361653856126408 10.0 0.0015818033944746002 0.0013860402069563688 0.0010089237653777814 0.0011246329462765488 0.7309737426686248 0.0010 1.2433784525966582 7.36171006985731 4.437335592578148 9.538636837251527 9.99115253924598 9.993590351392648 9.993722027061558 9.993623646696577 9.996521901235052 9.99321864963255 9.993681854687544 9.993563375445097 9.993644079061395 9.993810458589685 9.993913393055404 3.8381173710851906 9.957751368627118 10.0 9.991246606564038 9.993683072197717 9.996225370655246 9.473050222231663 7.436802149258217 9.993620894029432 3.6557544789765535 9.993626654644874 9.993624189560677 9.993873005852816 9.993619532904919 9.993679730461352 9.993648618496117 9.994145394841343 9.993317488507849 10.0 10.0 9.985823706262932 9.993639101327714 9.993617610352095 9.993772005866571 9.906277517996164 9.993792459460778 9.97905333025471 10.0 10.0 5.719350168598593 9.99005430848501 4.008644389720484 10.0 9.993578594458757 10.0 9.374088339747408 9.987296692380024 
0.0010 3.265345084163889 0.0010 0.0010 0.0010 0.001003575570719872 0.8853971161695248 0.0010 0.7071351522237134 10.0 7.132812145347385 10.0 10.0 10.0 10.0 10.0 9.983554260996527 9.999945257691829 10.0 10.0 9.999946744567858 10.0 10.0 1.989568721812657 10.0 9.99615485469194 9.997280619884815 10.0 10.0 10.0 3.920573754135339 10.0 10.0 10.0 10.0 9.99897305291426 10.0 9.999947491619407 10.0 9.99999606844123 10.0 9.453082927019931 10.0 10.0 10.0 10.0 10.0 10.0 10.0 10.0 10.0 9.995253425254775 4.457794438855565 10.0 10.0 8.543018159676597 10.0 10.0 10.0 10.0 
0.0010 10.0 0.0010 0.0010 0.0010 0.0010 0.0010 0.0010 1.2006615750584362 7.858834983093653 10.0 9.868185944841262 10.0 10.0 10.0 10.0 9.997760480966598 10.0 10.0 10.0 10.0 10.0 10.0 10.0 10.0 10.0 10.0 10.0 10.0 9.953802233802664 10.0 9.868299216824946 5.000500000000001 9.895739466413534 9.868350933957121 10.0 9.86833471183581 10.0 10.0 10.0 10.0 7.220096710413222 10.0 9.999998167816713 10.0 9.868315303281356 10.0 10.0 10.0 10.0 10.0 10.0 2.8184907130691546 9.919613362610882 10.0 10.0 10.0 6.04701601159398 9.868276117106653 10.0 
0.0010 0.909458968110605 0.0011632809320416121 0.0010063299981752356 0.0013466795945479841 0.0010649753715469806 0.003274131786327805 0.0010 0.7439940983396712 9.851275230257352 8.8430622128144 10.0 9.992350162909158 9.992215328537936 9.99868468125177 9.997169168689064 9.995080706164734 10.0 9.993256985523068 9.989373369148625 9.99227711975168 9.98938634437738 9.998850049027986 3.715561170209712 10.0 10.0 10.0 9.992996701625987 9.991469920243192 9.998348282442334 4.140092627675369 10.0 9.310978634770635 10.0 10.0 9.78800464336167 10.0 10.0 9.991186038137881 9.998436739587389 9.992215359964993 8.330416554031672 10.0 9.967270887701554 9.992488694088001 10.0 9.993543027179298 9.992188272969083 9.991951402417405 9.988136375932708 9.99923291942082 9.986978356709978 8.148363686638264 10.0 6.632868617431873 5.034533528381263 9.99708476548371 6.31723687344372 10.0 9.995864164883237 
0.0010 9.933713326894761 0.0010119995611534976 0.0012130113651612519 0.0010005954308084067 0.001349232591204107 1.7987282375332279 0.0010 1.1748811640051806 5.849407706810762 3.4226345929726074 10.0 10.0 10.0 10.0 10.0 10.0 10.0 10.0 10.0 10.0 10.0 10.0 4.310393733600842 10.0 10.0 10.0 10.0 10.0 10.0 6.907980083374883 9.962541671165713 4.033259989080168 10.0 10.0 10.0 10.0 10.0 10.0 10.0 10.0 7.694128362050934 10.0 9.995567457679625 10.0 9.99286622966263 10.0 10.0 10.0 9.997270132576446 10.0 10.0 5.0146484035767 10.0 4.705781969396129 10.0 10.0 8.937656752892288 9.286228518161899 10.0 
0.0010 0.0010 0.0010 0.0010 0.0010 0.0010 0.0010 4.711077588961738 0.0010 10.0 10.0 10.0 10.0 10.0 10.0 10.0 10.0 10.0 10.0 10.0 10.0 10.0 10.0 10.0 10.0 10.0 10.0 10.0 10.0 10.0 10.0 10.0 10.0 10.0 10.0 10.0 10.0 10.0 9.992277311758993 10.0 10.0 10.0 10.0 10.0 10.0 10.0 10.0 10.0 10.0 10.0 10.0 10.0 10.0 10.0 10.0 10.0 10.0 10.0 10.0 10.0 
0.0010 1.4781687306725932 0.0010 0.0010 0.0013346213718561336 0.0024111546179378177 0.0010 0.0010 0.7899896413087808 10.0 10.0 10.0 9.963739061495653 10.0 10.0 9.973262593336797 9.911535966806632 9.95683318556519 9.998132661966157 9.998701852164738 9.93683235876791 10.0 10.0 0.10600621145270495 10.0 9.99799045343465 10.0 10.0 10.0 10.0 0.0010 9.932503300225756 10.0 9.95000918822551 10.0 10.0 9.929904540294277 10.0 9.98833328280325 9.996501876969912 10.0 8.143511296692415 10.0 9.9962192700506 9.94254910367408 9.932374718095364 10.0 9.934582104482526 10.0 10.0 9.999108387646709 10.0 0.21034171648974212 10.0 10.0 8.130981797093083 9.995155008197655 10.0 10.0 9.968862593195755 
0.033136642988046715 0.0010 0.0011562786210617911 0.0010000018117282087 0.0010 0.0010 5.391387672357845 0.0010 0.0010 10.0 10.0 9.968843353121517 9.96786334936168 9.967863411246276 9.967864053508453 9.967864203406352 9.999995313331695 9.96786334936168 9.999940764251388 9.980395824451538 9.967863350276879 9.972600132461912 9.988922813520457 1.867483738935892 9.951561966377719 9.999999965741646 10.0 9.967863410182542 9.975300215340415 9.972132220846284 0.0010 9.967852834433927 10.0 9.967852673388244 9.967852978067794 9.967864005673885 9.967853020185226 9.967863368818499 9.9678655451534 9.96786413987119 9.967864151051064 9.970672146268306 9.967986759992806 9.997860802437168 9.96786334936168 9.967852846761787 9.972206272075683 9.967863481200398 9.96786335523698 9.967866511302917 9.967863986594079 9.989995649949373 9.937642287377486 9.9678522215188 9.969999396240585 0.5024780091352845 9.967864093135614 7.154453253461963 9.973328722218632 9.97632251050764 
0.0010 0.0010 0.0010 0.0010 0.0010 0.0010 0.0010 2.6522368823091167 10.0 0.0010 10.0 10.0 10.0 10.0 10.0 10.0 10.0 10.0 10.0 10.0 10.0 10.0 10.0 10.0 10.0 10.0 10.0 10.0 10.0 10.0 10.0 10.0 6.918944927111436 10.0 10.0 10.0 10.0 10.0 10.0 10.0 10.0 10.0 10.0 10.0 10.0 10.0 10.0 10.0 10.0 10.0 10.0 10.0 10.0 10.0 10.0 10.0 10.0 10.0 10.0 10.0 
0.0010 0.0010 0.0010 0.001110091397096269 0.001102231630629338 0.0010 0.0010 5.22486077600518 10.0 0.0010 10.0 10.0 10.0 10.0 10.0 10.0 10.0 10.0 10.0 10.0 10.0 10.0 10.0 10.0 9.998924489612303 10.0 10.0 10.0 10.0 10.0 10.0 10.0 10.0 10.0 10.0 10.0 10.0 10.0 10.0 10.0 10.0 10.0 10.0 10.0 10.0 10.0 10.0 10.0 10.0 10.0 10.0 9.999676620375304 10.0 10.0 10.0 10.0 10.0 10.0 10.0 10.0 
0.0010 1.561305744009081 0.0010 0.0010001524483293338 0.0010 0.0010070898641748624 0.0011614246239016412 0.0010 0.8076221697064443 10.0 7.762154722571879 10.0 10.0 10.0 10.0 10.0 9.981036380408542 10.0 10.0 9.999931470853582 10.0 9.999895102923523 9.999963990278852 4.9943740371124425 9.999889278956017 10.0 10.0 10.0 10.0 10.0 4.9770882380198715 10.0 9.338711282527123 10.0 10.0 10.0 10.0 10.0 10.0 10.0 10.0 9.992368229976112 10.0 9.99999012431084 10.0 10.0 9.779235624387894 9.999858122452517 10.0 9.99262360594897 10.0 9.99672945036775 4.354089181859136 10.0 9.999263623846977 8.781695109383625 10.0 8.17170830317562 10.0 9.999945483259037 
0.7179062516930528 9.795885748509033 0.0010 0.0010 0.0010 0.0010 0.0010 8.53999808875102 0.0010 0.0010 10.0 0.6199146326991896 10.0 10.0 10.0 10.0 10.0 10.0 9.369255086058132 10.0 10.0 10.0 10.0 0.0010 10.0 9.999981315227323 10.0 9.972721863518418 10.0 0.8488140634927093 0.0010 0.7083539952923292 5.204614251490967 0.6322551808995951 0.709133278754952 10.0 0.7083522052591147 10.0 10.0 10.0 9.931656086129854 10.0 0.7756658781083643 10.0 10.0 0.7083539525318776 10.0 10.0 10.0 10.0 10.0 10.0 10.0 0.7054685964714471 9.84444717522705 3.3751400284799784 10.0 10.0 0.6588482440128671 10.0 
10.0 10.0 0.0010 0.0010086368122517557 0.0010 0.0010 0.0010 10.0 0.0010 0.0010 9.489682861723571 0.0010 0.0010 0.0010 10.0 10.0 10.0 10.0 10.0 10.0 0.0010 10.0 10.0 0.0010 10.0 9.99364836565761 0.0010 0.0010 9.87196256183197 0.0010 0.0010 0.0010 0.0010 0.0010 0.0010 0.0010 0.0010 10.0 10.0 10.0 0.0010 0.0010 0.0010 10.0 0.0010 0.0010 10.0 0.0010 0.0010 9.990967225220372 10.0 9.744255643063457 0.0010 0.0010 0.0010 0.0010 10.0 0.0010 0.0010 10.0 
0.001004858322758386 9.963478446872262 0.013727991017079739 0.0010805842870149941 0.0010120358882016074 0.001052464122755586 1.5216247784365093 0.0027690453233522082 1.1321878088224928 8.165709239176758 9.204454193712373 9.999994004756257 9.998703444309392 9.999998979226293 9.999387571182902 9.999359044227374 10.0 9.9989771802504 9.998629886264132 9.999161904273615 9.999387209284105 9.998329723947641 9.99919600626818 9.139491956875233 9.993926182773976 9.9997564074596 9.995926645021827 9.999999412477433 9.95421013402673 9.073613505279313 6.56868584141659 9.999994006245059 8.219487795669346 9.99999400612073 9.999994005141712 9.99735271930403 9.999994006244206 9.999999972920147 9.999999911614845 9.993744792267673 9.999999483597444 5.734613426611235 9.999992083371525 9.998647453716188 9.99999995899658 9.99999400624544 9.998064334867873 9.932310113077527 9.997849397926887 9.995564098733686 9.84831922002697 10.0 0.0010 9.999994005948384 6.537101860474408 8.037746802369018 9.999390606014229 8.25671271454368 10.0 9.998444342157732 
0.0010 0.322690972137472 0.0010008784292894265 0.0010 0.0010040224335600384 0.0010 1.7253930411639327 0.0010 1.0085511344288136 10.0 8.253944640580368 10.0 10.0 10.0 10.0 10.0 9.99419387984732 10.0 10.0 10.0 10.0 10.0 9.998035326355645 10.0 10.0 9.994727905233269 10.0 10.0 10.0 10.0 10.0 10.0 10.0 10.0 10.0 10.0 10.0 10.0 10.0 10.0 10.0 5.446363240320022 10.0 9.999998572405945 10.0 10.0 10.0 10.0 10.0 10.0 10.0 9.997954589675151 1.801817989247303 10.0 10.0 6.576312366254762 10.0 6.262799322709481 10.0 10.0 
0.0010 1.2769274903184984 0.0010 0.0010 0.0010 0.0010214642402408137 0.0010 0.0014497186759972538 0.8508872416275121 9.829983725286803 9.538218674221987 10.0 10.0 10.0 10.0 10.0 9.993120650538089 10.0 10.0 10.0 10.0 10.0 9.997988030221311 4.685089100572477 10.0 9.999306178051267 10.0 10.0 10.0 10.0 7.804643275044237 10.0 9.978092370393634 10.0 10.0 10.0 10.0 10.0 9.993292182524122 10.0 10.0 9.468817133071937 9.999077262222725 10.0 10.0 10.0 10.0 10.0 10.0 10.0 10.0 9.998225964752782 4.5371339068189265 10.0 9.99501670435016 7.5829871047730695 10.0 10.0 10.0 10.0 
0.0018834511703315626 0.008354479057059105 0.001006743165273449 0.0010000329295319185 0.001000405774052161 0.0010000451080460148 0.0016289020860036085 3.091771191373426 0.0010 9.98992023357966 9.999997275716515 9.998739920143203 9.999159539511856 9.99915907981548 9.99916390573008 9.999166913474003 9.999999984575572 9.999996456289304 9.999159542775603 9.999999053624977 9.99915952852518 9.999996679205044 9.99970700502158 10.0 9.999770349620732 10.0 9.999174879301453 9.999159528451774 9.99999968084693 9.999009778480628 10.0 9.999301250401999 9.998709742599493 9.99931186798426 9.999297686588033 9.999155535142773 9.999300860345096 9.999984892380404 9.99640257363368 9.99999999708263 9.999360551206026 10.0 9.999282957664477 10.0 9.999095942641441 9.999301268855909 9.999160802275913 9.999970759176188 9.999998123620879 9.999267366317689 9.999285457111396 9.999999749559848 8.973634042029826 9.998807376548461 9.999852600266744 9.991444283662794 9.999162660714353 10.0 9.999074217267143 9.99999996770924 
0.0010 3.609470847342296 0.0010 0.0010 0.0010 0.0010 1.244781891690891 0.0010 0.7359296063369478 10.0 6.398063156694938 10.0 10.0 10.0 10.0 10.0 9.993635291206013 10.0 10.0 10.0 10.0 10.0 10.0 0.009184380873370479 10.0 9.994736557922321 10.0 10.0 10.0 10.0 2.9661703258998156 10.0 10.0 10.0 10.0 10.0 10.0 10.0 10.0 10.0 10.0 9.997504263645666 10.0 10.0 10.0 10.0 10.0 10.0 10.0 10.0 10.0 10.0 2.5512153791254284 10.0 10.0 9.653430129452856 10.0 9.18550119106962 10.0 10.0 
0.0010 1.7343067911365133 0.008609181641135165 0.0010 0.0010 0.0010039038876993552 0.0010 0.0010 0.7107893362593612 10.0 10.0 10.0 10.0 10.0 9.998970844932195 10.0 10.0 10.0 9.974790631629457 10.0 9.987929604626578 10.0 9.911548655013908 7.366090482893636 10.0 10.0 10.0 10.0 10.0 10.0 7.510816045808475 10.0 10.0 10.0 10.0 10.0 10.0 10.0 10.0 10.0 10.0 9.547007239518688 10.0 10.0 10.0 10.0 10.0 10.0 10.0 10.0 10.0 10.0 3.9469447650713243 10.0 10.0 6.552533200855372 10.0 6.706548687567985 10.0 9.981490528049326 
0.0010 3.370693419630323 0.0010 0.0010 0.0010 0.0010 1.0370620721618042 0.0010 0.7046088435230041 10.0 7.654771159989907 10.0 10.0 10.0 10.0 10.0 9.97869603590651 10.0 10.0 10.0 10.0 10.0 10.0 3.112407742724284 10.0 9.995324831526453 10.0 10.0 10.0 9.90596758496226 4.397286592928776 9.981632644081728 8.886839872049467 10.0 10.0 10.0 9.982060732374089 10.0 10.0 10.0 10.0 10.0 10.0 10.0 10.0 9.988896060250038 10.0 10.0 10.0 10.0 10.0 9.99267013786491 5.238216105767613 10.0 9.983431800914051 5.651954057092043 10.0 10.0 9.990598127074973 10.0 
0.001351442787710147 2.5513279520856784 0.0010 0.0010 0.0010057163916343426 0.0010 0.11422553766097734 0.002460182710237185 0.6450180577122915 9.879225055102076 9.621312347192829 10.0 9.999506982438843 9.999504071285056 9.99861228580422 9.999358871963082 10.0 9.999627453014828 9.999836565468637 9.999756957750034 9.999499238306763 9.999142844882726 9.983504940372333 6.198417242915719 10.0 10.0 10.0 9.999498865313658 9.998759803822116 10.0 9.05114527317168 10.0 10.0 9.99981988462095 10.0 9.999510012825988 10.0 9.999135788322569 9.998891971569218 9.98357497631482 9.999497875438662 9.935331212434612 10.0 9.999967170067906 10.0 10.0 10.0 9.99117025506666 9.999605788337748 10.0 9.996798819773188 10.0 2.8426595207193275 10.0 10.0 7.77596882672798 9.999403664300756 10.0 10.0 9.964068935639887 
0.0010 9.479558948174112 0.032940588583530515 0.001000133352258664 0.0010387369649297396 0.001039999093791233 0.0025999836703319715 0.0011793893842458666 1.0255842733075675 4.6814345680786245 9.933828506258417 9.922771387838349 9.99936374572608 10.0 10.0 10.0 10.0 10.0 9.970682348047252 9.998246930742795 10.0 9.99960274379009 10.0 9.848644881800796 9.999944878373542 9.999815383666432 10.0 10.0 9.999416907609175 9.92570111577715 9.781153975195604 10.0 10.0 10.0 10.0 10.0 10.0 10.0 10.0 10.0 10.0 9.947089751524942 9.990670915516858 9.992830422387428 10.0 10.0 9.999981133871932 10.0 10.0 9.99958262724734 10.0 10.0 6.969246559225021 9.992922761106254 9.886169136234756 9.78352178622598 10.0 9.589849870804482 9.953154192924089 9.962238796419737 
10.0 10.0 0.0010 0.0010 0.0010 0.0010 0.0010 10.0 0.0010 0.0010 9.30533439741279 0.0010 8.318445476542356 0.0010 9.645270261562722 8.254919680036377 10.0 9.659220913720766 7.637363355733831 9.44578843196831 0.0010 10.0 10.0 0.0010 10.0 10.0 0.0010 8.019136047627722 10.0 0.0010 0.0010 0.0010 0.0010 0.0010 0.0010 8.35062848838346 0.0010 9.638181266516495 9.343730446985397 9.631917876704478 0.0010 0.0010 0.0010 10.0 8.234817872594947 0.0010 8.622238595225516 10.0 9.63329564483911 10.0 9.640802819484362 10.0 6.69034433722758 0.0010 4.964658942645698 0.0010 0.0010 0.0010 0.0010 10.0 
0.0010 0.851795532178433 0.0011603586663516165 0.0010 0.0010 0.001067710623290613 0.0010 0.0010 1.0308795203807861 10.0 8.00431124517938 10.0 10.0 10.0 10.0 10.0 10.0 10.0 10.0 10.0 10.0 10.0 10.0 6.7486855474982255 10.0 10.0 10.0 10.0 10.0 10.0 3.30979677927252 10.0 10.0 10.0 10.0 10.0 10.0 10.0 10.0 10.0 10.0 4.450425621302445 10.0 10.0 10.0 10.0 10.0 10.0 10.0 10.0 10.0 10.0 5.5996644657345085 10.0 10.0 5.433387347295907 10.0 5.829963130791865 10.0 10.0 
0.0010 0.0010 0.0010 0.0010 0.0010 0.0010 0.0010 4.50383527264243 10.0 0.0010 10.0 10.0 10.0 10.0 10.0 10.0 10.0 10.0 10.0 10.0 10.0 10.0 10.0 10.0 10.0 10.0 10.0 10.0 10.0 10.0 10.0 10.0 5.497164727357569 10.0 10.0 10.0 10.0 10.0 10.0 10.0 10.0 10.0 10.0 10.0 10.0 10.0 10.0 10.0 10.0 10.0 10.0 10.0 10.0 10.0 10.0 10.0 10.0 10.0 10.0 10.0 
0.0010 9.803548809272806 0.0010119364063601293 0.0010078210315052753 0.0010119033299293486 0.0010034688397709218 0.004443375991555212 7.394735523228953 0.0010 0.702004676368043 9.998707409707839 10.0 10.0 10.0 10.0 10.0 9.998441865036026 10.0 10.0 10.0 10.0 10.0 10.0 10.0 9.99605252548495 9.999977518380675 10.0 10.0 10.0 10.0 10.0 10.0 10.0 10.0 10.0 10.0 10.0 10.0 10.0 10.0 10.0 9.92959997321333 10.0 9.999394752981667 10.0 10.0 10.0 10.0 10.0 10.0 10.0 10.0 10.0 10.0 10.0 10.0 10.0 10.0 10.0 10.0 
0.0010 0.0010 0.0010 0.0010 0.0010 0.0010 0.0010 0.0010 1.0057435762848463 10.0 9.762523219317405 10.0 10.0 10.0 10.0 10.0 10.0 10.0 10.0 10.0 10.0 10.0 10.0 1.5967519567365809 10.0 10.0 10.0 10.0 10.0 10.0 4.730166702052706 10.0 10.0 10.0 10.0 10.0 10.0 10.0 10.0 10.0 10.0 6.785238083763501 10.0 10.0 10.0 10.0 10.0 10.0 10.0 10.0 10.0 10.0 9.067828742004 10.0 6.8479450691018755 3.345891768616876 10.0 4.816530893398022 10.0 10.0 
0.0010 0.7929023600228129 0.0010 0.0010 0.0010 0.0010 0.0010 0.0010 1.0526531378650565 10.0 6.508059609388478 10.0 10.0 10.0 10.0 10.0 10.0 10.0 10.0 10.0 10.0 10.0 10.0 10.0 9.674646161114875 10.0 10.0 10.0 10.0 10.0 3.327560690343458 10.0 10.0 10.0 9.997980997579205 10.0 10.0 10.0 10.0 10.0 10.0 10.0 10.0 10.0 10.0 10.0 10.0 10.0 10.0 10.0 10.0 10.0 1.7075798377087859 10.0 10.0 0.0010 10.0 0.8640155053674503 10.0 10.0 
0.0010 0.0010 0.0010 0.0010 0.0010 0.0010 0.0010 2.75477401169907 0.0010 10.0 10.0 10.0 10.0 10.0 10.0 10.0 10.0 10.0 10.0 10.0 10.0 10.0 10.0 10.0 10.0 10.0 10.0 10.0 10.0 10.0 10.0 10.0 10.0 10.0 10.0 10.0 10.0 10.0 9.996881148994563 10.0 10.0 10.0 10.0 10.0 10.0 10.0 10.0 10.0 10.0 10.0 10.0 10.0 9.057655394742794 10.0 10.0 10.0 10.0 10.0 10.0 10.0 
0.0010 0.8106130580573465 0.002085287564095525 0.0010 0.0010132776246998788 0.0010097510221750406 0.0010 0.0010 1.0376735145518996 9.96223739115482 8.587520600392192 10.0 10.0 10.0 10.0 10.0 9.957494681715438 10.0 10.0 9.992220247703118 10.0 9.996863321018175 10.0 1.8576756855271528 10.0 10.0 10.0 10.0 9.977079174060517 10.0 0.0010 10.0 9.951202746572653 10.0 10.0 10.0 10.0 10.0 10.0 10.0 10.0 8.47756895671876 10.0 10.0 10.0 10.0 10.0 10.0 10.0 10.0 10.0 9.997114207064369 4.994537662232931 10.0 9.591830615269362 9.390801416175279 10.0 9.994224861095734 10.0 10.0 
0.0010 0.25162205003600535 0.0010001102629576635 0.0016982740838450794 0.001026211868046515 0.0010001332259455182 1.4465365540228503 0.0010 0.8568878690333437 10.0 9.489834267363428 10.0 10.0 10.0 10.0 10.0 9.995695609297227 10.0 10.0 9.999829919941526 10.0 9.999999421120412 9.999453283793695 0.31176531014114905 9.999010489396207 9.999116140852363 10.0 10.0 10.0 10.0 0.09875366184541745 10.0 9.977370223951223 10.0 10.0 10.0 10.0 10.0 9.999342015589862 10.0 10.0 4.8998009139215855 10.0 9.999894177090313 10.0 10.0 10.0 9.999613998564424 10.0 9.698001739420341 10.0 9.99801227237281 9.515740167995352 9.96902101236202 9.985227863741349 9.733515384280022 10.0 3.660647248052128 9.987315330654534 9.99884202750824 
0.0010 0.0010 0.0010 0.0010 0.0010 0.0010543752382631978 0.0010 7.748669761520631 0.0010 10.0 10.0 10.0 10.0 10.0 10.0 10.0 10.0 10.0 10.0 10.0 10.0 10.0 9.982942468460926 10.0 10.0 10.0 10.0 10.0 10.0 10.0 10.0 10.0 10.0 10.0 10.0 10.0 10.0 10.0 9.914763673557344 10.0 10.0 10.0 10.0 10.0 10.0 10.0 10.0 10.0 10.0 10.0 10.0 10.0 10.0 10.0 10.0 10.0 10.0 10.0 10.0 10.0 
0.0010 0.0010 0.0010 0.0010 0.0013270714388157866 0.048218747937522205 5.969625790746182 3.2209825954873175 0.0010 0.0010 9.73156468745417 10.0 10.0 10.0 10.0 10.0 10.0 10.0 10.0 10.0 10.0 10.0 10.0 9.73156468745417 10.0 10.0 7.158380169975921 10.0 10.0 10.0 10.0 10.0 10.0 10.0 6.514896241961873 10.0 10.0 3.9784121523926697 10.0 10.0 10.0 10.0 4.760775803092987 9.721486349638797 10.0 10.0 10.0 10.0 10.0 10.0 9.642768772850395 10.0 9.73156468745417 3.9707807617851305 0.0010 0.0010 10.0 9.73156468745417 10.0 10.0 
10.0 7.172937419599128 0.0010 0.0021952815351420542 0.00577890187260561 0.0010 0.0010 4.70812934325928 0.0010 0.0010 4.997955985499764 0.0010 0.0010 0.0010 1.4906840178669158 0.0010 9.88690431420832 5.201991327798596 4.462683908115093 5.288459990899361 0.0010 5.220600732027951 7.650953452526502 4.70674929451106 9.557161595027859 9.987532180553307 4.480920094323769 0.0010 5.123859954035781 0.0010 4.515985308567374 0.0010 0.0010 0.0010 0.0010 1.4696434527772442 0.20327465600748296 5.203384627430697 6.400872971395934 5.201949756245664 0.0010 0.0010 5.201228691627438 10.0 0.0010 0.0010 5.650799682139862 5.000095159221529 5.202074392816976 5.18532652376081 4.136408744699782 7.3584708810800485 4.928794266367702 0.0010 1.94999968166913 0.0010 0.0010 0.4822194209430717 0.0010 4.9883755153335345 
0.40294539081587055 10.0 0.0010 0.0010286680680206552 0.0010 0.0010 0.0010 8.174783338496397 0.0010 0.0010 10.0 1.7232841971550132 9.975973229794182 9.918999625444581 9.976907497253004 9.994973453618227 10.0 9.988583632083758 10.0 10.0 9.994670057005271 10.0 10.0 1.9691463779128822 10.0 10.0 10.0 9.874213336039434 9.999575415072592 1.7300056690016272 0.4178098471391132 1.718869761958631 0.0010 1.7136612550010062 1.7198523888432162 9.967341934516101 1.7266391450746803 9.968012613099994 10.0 9.995300000885942 9.85898264484985 10.0 1.9050192963117087 10.0 9.99317107494167 1.7193098694177444 10.0 10.0 9.962539470833745 9.987939839014158 9.986589263061475 10.0 8.87203743220216 1.7157971594276802 9.949919712381211 0.0010 9.996925309712871 10.0 1.7277295017458116 9.998338895343865 
0.0010 2.7290087163045484 0.0011486672595792929 0.0010 0.0010000341111733864 0.0010 0.3992016298064045 0.0010 0.6907034388445341 10.0 10.0 10.0 10.0 10.0 10.0 10.0 10.0 10.0 10.0 10.0 10.0 10.0 10.0 6.866278305875067 10.0 10.0 10.0 10.0 10.0 10.0 2.807724212602259 10.0 10.0 10.0 10.0 10.0 10.0 10.0 10.0 10.0 10.0 10.0 10.0 10.0 10.0 10.0 10.0 10.0 10.0 10.0 10.0 10.0 3.7528164074859407 10.0 10.0 8.584037465958122 10.0 3.686224566031268 10.0 10.0 
1.6158305840399565 10.0 0.009064167842010654 0.0014212317812418835 0.003057781684694964 0.0015985413114356192 0.0010 9.147288417229467 0.0010 0.0010 10.0 0.0010 10.0 10.0 10.0 10.0 10.0 10.0 10.0 10.0 10.0 10.0 10.0 0.0010 10.0 10.0 8.34282720787182 10.0 10.0 0.8098282903722476 0.0010 0.0010 0.0010 0.0010 0.0010 10.0 0.0010 10.0 10.0 10.0 10.0 10.0 0.7986115762076791 9.920921064376783 10.0 0.0010 10.0 9.624447518540128 10.0 10.0 10.0 10.0 10.0 0.0010 10.0 0.6217094053616519 10.0 10.0 0.0010 10.0 
3.924721426818333 0.0010 0.0011014718867108765 0.0011564173162123448 0.0011017276483275863 0.0010421615128365447 0.0010 10.0 10.0 0.001000000000000334 10.0 10.0 10.0 10.0 10.0 10.0 10.0 10.0 10.0 9.996411327131698 10.0 10.0 10.0 10.0 10.0 10.0 10.0 10.0 10.0 9.997299939623993 10.0 10.0 0.4850382247683287 9.783252807175645 10.0 10.0 10.0 10.0 10.0 10.0 10.0 10.0 4.7011307671688245 9.83499388471269 10.0 10.0 10.0 10.0 10.0 10.0 10.0 10.0 10.0 10.0 10.0 10.0 10.0 10.0 10.0 9.972533341668143 
0.0010 10.0 0.0010 0.0010 0.0010 0.0010 0.0010 8.063631840172398 0.0010 0.7004709524245945 9.806910496284903 10.0 10.0 10.0 10.0 10.0 10.0 10.0 10.0 10.0 10.0 10.0 10.0 10.0 10.0 10.0 10.0 10.0 10.0 10.0 10.0 10.0 10.0 10.0 10.0 10.0 10.0 10.0 10.0 10.0 10.0 10.0 10.0 9.937280354992057 10.0 10.0 10.0 10.0 10.0 10.0 10.0 10.0 10.0 10.0 10.0 10.0 10.0 10.0 10.0 10.0 
0.0010 9.114912878674815 0.4874618087995855 0.0010 0.0010 0.0010 0.03367252884904137 0.0010 0.8040609067603735 10.0 9.999216540427756 10.0 10.0 10.0 10.0 10.0 9.871073438764848 10.0 10.0 10.0 10.0 10.0 10.0 9.445024893360731 10.0 10.0 10.0 10.0 10.0 10.0 9.74610235112223 10.0 9.973368077515918 10.0 10.0 10.0 10.0 10.0 10.0 10.0 10.0 8.90390346130265 10.0 10.0 9.999784334345565 10.0 10.0 10.0 10.0 10.0 10.0 10.0 2.739324293834396 10.0 8.163557159598028 8.88629946833615 10.0 10.0 10.0 10.0 
2.6119694032853302 0.0010 0.0010 0.0010 0.0010 0.0010 0.0010 10.0 10.0 0.0010 10.0 10.0 10.0 10.0 10.0 10.0 9.999762636839085 10.0 10.0 10.0 10.0 10.0 10.0 10.0 10.0 10.0 10.0 10.0 10.0 10.0 10.0 10.0 9.238293665581832 10.0 10.0 10.0 10.0 10.0 10.0 10.0 10.0 10.0 6.794425747101858 10.0 10.0 10.0 10.0 10.0 10.0 10.0 10.0 10.0 10.0 10.0 10.0 10.0 10.0 10.0 10.0 9.860488481735956 
0.0010 0.001000000000000334 0.0010 0.0010 0.0010 0.0010 0.0010 8.523454806813984 0.0010 10.0 10.0 10.0 10.0 10.0 10.0 10.0 10.0 10.0 10.0 10.0 10.0 10.0 10.0 9.8243125430934 10.0 10.0 10.0 10.0 10.0 10.0 9.921762274013854 10.0 10.0 10.0 10.0 10.0 10.0 10.0 10.0 10.0 10.0 10.0 10.0 10.0 10.0 10.0 10.0 10.0 10.0 10.0 10.0 10.0 10.0 10.0 10.0 10.0 10.0 10.0 10.0 10.0 
0.0010 10.0 0.0010 0.0010 0.0010 0.0010 0.0010 0.0010 1.237376966798472 6.531342988837794 10.0 10.0 10.0 10.0 10.0 10.0 10.0 10.0 9.982346334225177 10.0 10.0 10.0 10.0 10.0 10.0 10.0 10.0 10.0 10.0 10.0 10.0 10.0 10.0 10.0 10.0 10.0 10.0 10.0 10.0 10.0 10.0 10.0 10.0 10.0 10.0 10.0 10.0 10.0 10.0 10.0 10.0 10.0 8.226731445611888 10.0 10.0 10.0 10.0 10.0 10.0 10.0 
0.0010 6.344298181595587 0.0010 0.0010 0.0010 0.0010 0.0010 0.0010 0.9924194521534584 10.0 10.0 10.0 9.99989485738269 10.0 10.0 10.0 10.0 9.999988280203166 10.0 10.0 10.0 10.0 9.999809854896506 10.0 10.0 10.0 9.999596197806914 10.0 10.0 10.0 9.811710812576722 10.0 9.36569258854394 10.0 10.0 10.0 10.0 10.0 9.999740790504427 9.999986920389503 10.0 10.0 10.0 9.999914741508153 10.0 10.0 9.999813380651275 9.999971794331842 10.0 10.0 10.0 10.0 3.736723638736837 10.0 10.0 9.898427317190302 10.0 10.0 10.0 10.0 
0.0010 0.0010 0.0010 0.0010 0.0010 0.0010 0.0010 4.131579975142355 10.0 0.0010 10.0 10.0 10.0 10.0 10.0 10.0 10.0 10.0 10.0 10.0 10.0 10.0 10.0 10.0 10.0 10.0 9.986681028325243 10.0 10.0 10.0 10.0 10.0 10.0 10.0 10.0 10.0 10.0 10.0 10.0 10.0 10.0 10.0 10.0 10.0 10.0 10.0 10.0 10.0 10.0 10.0 10.0 10.0 10.0 10.0 10.0 10.0 10.0 10.0 10.0 10.0 
0.001004437660508035 5.000500000000001 0.0016810108077373919 0.00100056384366613 0.0020877664365693263 0.0014372230704994414 0.004094409705926593 0.0010 0.8313312604523478 9.595989366143504 9.498259697389539 9.999999995260918 9.999999528615625 9.99999868143179 9.999988051308007 9.999913575037182 9.973807766514826 9.999904782616017 9.998518102576163 9.999920231117905 9.999978367503058 9.999979280005519 9.999932191342992 7.806909604454897 9.91181447598382 9.999998109882911 9.987397100736723 9.999999999559686 9.99986755111569 9.722196875488521 5.327711979464869 9.999996278993448 9.953863219154893 9.998853837800864 9.999358164681945 9.999932246432705 9.999998171066755 9.99998855546182 9.999987585027872 9.999988598967112 9.999999938511259 9.440303235788221 9.99999478775917 9.997183858130763 9.999999994794345 9.999995623692618 9.999966043639057 9.999844456749646 9.999917585557787 9.999020142239788 9.999967308079336 9.998328851251566 4.688317799545451 9.999765745922423 9.999914495853648 7.238661286462577 9.999888735841138 7.641086962535283 9.999999995355596 9.995822122605412 
0.0010 10.0 0.0010 0.0013226197071633378 0.0010 0.0012426196708167215 0.0010 7.705412571094208 0.0010 1.0421312865183916 10.0 10.0 10.0 10.0 10.0 10.0 10.0 10.0 10.0 10.0 10.0 10.0 10.0 10.0 9.724100434551731 10.0 10.0 10.0 10.0 10.0 9.50005 10.0 10.0 10.0 10.0 10.0 10.0 10.0 10.0 10.0 10.0 10.0 10.0 10.0 10.0 10.0 10.0 10.0 10.0 10.0 10.0 10.0 10.0 10.0 10.0 10.0 10.0 10.0 10.0 10.0 
0.0010 0.4661327521183898 0.0010 0.00327777931868412 0.001018913882648897 0.0010 0.0010 0.0010 0.8516940402452039 10.0 9.883659401851787 10.0 10.0 10.0 10.0 10.0 10.0 10.0 10.0 10.0 10.0 9.993559831836073 10.0 0.0010 10.0 10.0 10.0 10.0 9.983887845799 9.64217690595627 5.0452412725724916 10.0 9.215478528030829 10.0 10.0 10.0 10.0 10.0 10.0 10.0 10.0 7.142995173250364 10.0 10.0 9.93084541200597 10.0 10.0 10.0 10.0 9.549892175903057 10.0 10.0 4.809356356333156 10.0 6.349977685838094 0.7470321082322098 10.0 1.9988744893152735 10.0 9.944955818225576 
0.0010 4.994858703963102 0.0010 0.0011497614610032243 0.0010 0.0010 0.0010 0.0010 0.858513258997028 10.0 9.656271219771428 9.99560992577222 9.995165654310846 10.0 9.999818356365745 9.999738666920909 10.0 10.0 10.0 9.995085390244137 10.0 10.0 10.0 5.50045 9.971464391670976 10.0 10.0 10.0 9.983301794726659 9.994445882212267 10.0 9.999093163803703 10.0 10.0 9.99911349363217 10.0 9.999109392311524 10.0 9.999138234595176 9.987734392283713 10.0 9.51257291652436 10.0 9.99704848245141 10.0 9.999067100966945 10.0 9.984473626654088 10.0 10.0 9.99689587411556 10.0 2.524944582809912 9.994210020573835 9.251186459101284 10.0 10.0 10.0 9.993339629152944 9.970668943786068 
0.0010 6.75455439957171 0.0010 0.0010 0.0010001215510524286 0.0010 0.0010 0.0010 1.1267160297594612 10.0 9.06930522489839 10.0 10.0 9.99999080611885 10.0 10.0 10.0 10.0 10.0 10.0 9.999994826238996 10.0 10.0 5.796613315707074 10.0 10.0 10.0 9.999992715436008 10.0 10.0 8.283976153549872 10.0 10.0 9.9826611351547 9.999990683598957 10.0 9.999992942539647 9.999988630494164 10.0 9.999973698851901 10.0 10.0 10.0 10.0 9.999372826090372 10.0 10.0 10.0 9.999853182015936 9.999986877815681 10.0 10.0 5.795453826537196 10.0 9.27294073940665 10.0 10.0 9.73340166460591 10.0 10.0 
5.063007016542543 10.0 0.0010 0.0010 0.0010 0.0010 0.0010 10.0 0.0010 0.0010 10.0 0.0010 9.867195984668685 9.748417118759253 9.79754018568755 9.805030224522294 10.0 9.831124085794865 9.938137633229564 10.0 9.864795286657857 9.974856061286092 10.0 1.4636946167340716 10.0 10.0 10.0 9.747587931706818 10.0 0.0010 7.449941149925811 0.0010 0.0010 0.0010 0.0010 9.85200746473959 0.0010 9.851553940476338 9.864341821359389 9.913818493864241 9.927742587838042 10.0 0.0010 10.0 9.863238952305865 0.0010 9.874714341575569 10.0 9.869177559120615 10.0 9.771873812546094 9.990196621375988 10.0 0.0010 10.0 0.0010 9.80476712525283 10.0 0.0010 10.0 
0.0010 6.586059699013377 0.006676562621792666 0.0010 0.0010087497559855935 0.0010 0.0010 0.0010 0.9348420173830115 8.237751288763755 10.0 10.0 10.0 9.999619158492258 9.87611635757258 9.999707630143071 10.0 9.999618213276968 9.999814216853043 10.0 9.999516813510102 10.0 9.989705399481286 9.989296333138359 9.977197449040915 10.0 9.99961511475831 9.999890849696525 10.0 10.0 10.0 10.0 10.0 9.993945964362826 9.99958940039503 9.99505427669978 9.999410337860281 9.999716113502398 10.0 9.999620708904187 9.986887599285012 9.876904161946566 10.0 9.997293437452031 9.99981184004956 10.0 9.999602325850791 10.0 9.999419235655399 10.0 9.995680926904516 10.0 4.047525944128531 9.992739391911996 10.0 10.0 9.99906660435491 10.0 10.0 9.99956775887705 
0.6785918450064354 0.0010 0.0010 0.0010 0.0010 0.0010 0.0010 7.132195872576743 10.0 0.0010 10.0 10.0 10.0 10.0 10.0 9.980743935128974 10.0 10.0 10.0 10.0 10.0 10.0 10.0 10.0 10.0 9.996295245420365 10.0 10.0 10.0 10.0 10.0 10.0 10.0 10.0 10.0 10.0 10.0 10.0 10.0 10.0 10.0 9.855567264334331 9.322516098959372 9.948027891097269 10.0 10.0 10.0 10.0 10.0 10.0 10.0 10.0 10.0 10.0 10.0 10.0 10.0 10.0 10.0 10.0 
0.0010 3.0237746196549633 0.0010 0.0010 0.0010 0.0010 0.9930437301114654 0.0010 0.7426975334089649 10.0 8.368652356591852 10.0 10.0 10.0 10.0 10.0 9.965715948149125 10.0 10.0 10.0 10.0 10.0 10.0 0.0010 10.0 10.0 10.0 10.0 10.0 9.979887675235949 6.898610272649713 10.0 9.99857296105653 10.0 10.0 10.0 10.0 10.0 10.0 10.0 10.0 10.0 10.0 10.0 10.0 10.0 10.0 10.0 10.0 10.0 10.0 9.99558802628589 2.851228622677297 10.0 10.0 9.500300544888791 10.0 6.11172056856748 10.0 10.0 
0.0010 10.0 0.0010 0.0010 0.0010539210444297062 0.0010 0.0010 0.0010 1.0847733178585592 4.508265284628396 9.106962819289329 10.0 10.0 10.0 10.0 10.0 9.994625636103395 10.0 10.0 10.0 10.0 10.0 9.994990908798927 10.0 10.0 10.0 10.0 10.0 10.0 10.0 10.0 10.0 10.0 10.0 10.0 10.0 10.0 10.0 10.0 10.0 10.0 10.0 10.0 9.999422128600548 10.0 10.0 10.0 10.0 10.0 10.0 10.0 10.0 6.597490725488122 10.0 10.0 7.911405678261097 10.0 10.0 10.0 9.975295674554356 
0.0010 9.814510805654058 0.03494530060029967 0.0010 0.001040224919357018 0.0010420714878142802 0.0010 0.0010 1.0482424215697594 4.5977473485022164 10.0 10.0 10.0 10.0 10.0 10.0 10.0 10.0 10.0 9.999190687122068 10.0 10.0 10.0 10.0 10.0 9.998609258119162 10.0 10.0 10.0 10.0 9.902502700146654 10.0 10.0 10.0 10.0 10.0 10.0 10.0 10.0 10.0 10.0 10.0 10.0 9.992789658605606 10.0 10.0 10.0 10.0 10.0 9.993419658763303 10.0 10.0 7.007288778053824 10.0 9.997400252829014 10.0 10.0 9.46765466848002 10.0 9.967523867600605 
0.0010 8.236615925157883 0.0010 0.0010 0.0010 0.0010 0.0010 0.0010 1.252943465797315 10.0 9.137105019383567 10.0 9.98877979456028 9.988824824222045 9.996866825379257 9.989215277752207 9.957508301485015 10.0 9.999106767633924 10.0 9.988663574516359 10.0 10.0 9.95231737590917 10.0 9.999834912486662 10.0 9.98871329731061 10.0 10.0 6.514357754426791 10.0 5.000500000000001 10.0 10.0 9.988666798821313 10.0 9.998731980080937 9.993337615092393 9.99887797855469 9.989425023894542 5.559526849480897 10.0 10.0 9.99244451679187 10.0 9.991072253627745 10.0 10.0 10.0 9.988711165724169 9.991912036171348 1.8653342392461303 10.0 10.0 9.867007139017932 9.999724303726238 5.000500000000001 10.0 9.987793103372809 
0.0010 0.045573570493878 0.0010 0.0013645104518543402 0.0010036241783924168 0.0010 0.0010 0.0010 0.7147677297779846 10.0 7.962491470922577 10.0 9.996018732184927 9.996581216811027 10.0 10.0 9.987353406173288 9.74002752771246 10.0 9.990616296210414 9.98289798235887 9.978576956825595 10.0 5.000500000000001 10.0 10.0 10.0 10.0 9.70240006081578 10.0 5.000500000000001 10.0 8.376813234095858 9.712113031081035 10.0 10.0 9.942457815623989 10.0 9.981836562247189 9.999878806330697 10.0 9.790577885068185 9.999260829520066 9.974095155114842 9.930584099888556 10.0 9.996413373222259 9.998271145489701 10.0 9.930597463429386 10.0 9.992313514341324 8.542291866773379 10.0 4.885404312974063 1.67599399413323 10.0 5.0005 10.0 9.997988834245106 
0.0010 9.331034595948147 0.0010 0.0010 0.0014346887512756818 0.0010 0.0010 6.659804489053114 0.0010 0.0010 10.0 0.6290381903456206 10.0 10.0 9.999904836209897 9.999949542463337 9.99776023794009 9.999924759415308 9.999554631589794 10.0 9.215367109217022 10.0 9.995249037412997 0.8771352801260068 10.0 10.0 10.0 10.0 10.0 0.842463231937919 0.6634573757966233 0.6438370238987536 1.1539255767981507 0.6255239481837176 0.6439231153648741 10.0 0.6413160785635101 9.999115155352545 9.998786977246779 9.999886458939624 10.0 10.0 4.829449200634947 9.998925418527781 10.0 0.6438707142968436 10.0 10.0 10.0 10.0 9.99990083914812 10.0 9.669980089183582 0.6435765198283274 10.0 0.0010 10.0 10.0 0.6229023914828806 10.0 
0.0024324459304006685 5.097788697759093 0.0015116895250609614 0.0010451662566815575 0.0010230147231017072 0.0010053500323681027 0.009317198223641283 0.0010 0.7290546881521796 5.0005 10.0 9.953774373115333 10.0 9.99991095988688 10.0 9.993649318955606 10.0 10.0 10.0 9.999964188661668 9.999954905274674 10.0 10.0 8.670148066434171 10.0 9.996880608497824 10.0 9.999997466159998 10.0 10.0 8.126329575912337 9.836424128834507 5.0005 10.0 9.836430120299896 10.0 9.836419359854787 9.99987692113285 10.0 10.0 9.999801992720304 9.57820829048896 9.996716179608663 9.99870386009007 10.0 9.836341398051099 10.0 9.966647702444972 10.0 10.0 10.0 10.0 1.365722079271242 9.997443224047739 5.0005 8.353730326017045 10.0 10.0 9.970790827200654 10.0 
0.0010 6.109207510348625 0.0010 0.0011673693710164482 0.001094595833445315 0.0011111017723739384 0.008686934211688757 0.0010 0.844823746209439 6.41212012311658 5.670208248840533 10.0 10.0 10.0 10.0 10.0 9.99917419760162 10.0 10.0 10.0 10.0 10.0 10.0 7.375057228082122 10.0 10.0 10.0 10.0 10.0 9.240456689125482 9.324681692633035 10.0 8.162297166290678 10.0 10.0 10.0 10.0 10.0 10.0 10.0 10.0 7.919263928632956 10.0 9.99911888364386 10.0 10.0 10.0 10.0 10.0 10.0 10.0 9.99535268975906 2.8556487831419908 10.0 5.58762669694436 10.0 10.0 10.0 10.0 10.0 
0.0010 0.0010 0.0010 0.0010 0.0010 0.0010088277638536731 0.0010 0.0010 1.0113925117994724 10.0 9.783262737542412 10.0 10.0 10.0 10.0 10.0 10.0 10.0 10.0 10.0 10.0 10.0 10.0 1.272976119630342 10.0 10.0 10.0 10.0 10.0 10.0 4.253975248285893 10.0 10.0 10.0 10.0 10.0 10.0 10.0 10.0 10.0 10.0 6.574882131525002 10.0 10.0 10.0 10.0 10.0 10.0 10.0 10.0 10.0 10.0 9.554357398451444 10.0 6.700048118933265 3.447632331978329 10.0 4.395695308007101 10.0 10.0 
0.0010 0.0010 0.001671307175188611 0.001015522371801345 0.0010 0.0010 0.0010 4.500550000000001 0.0010 10.0 8.54730364260911 10.0 10.0 10.0 10.0 10.0 10.0 10.0 10.0 10.0 10.0 10.0 9.963613895685285 6.619129489261141 10.0 10.0 10.0 10.0 10.0 10.0 5.927526835620064 10.0 10.0 10.0 10.0 10.0 10.0 10.0 10.0 10.0 10.0 10.0 10.0 10.0 10.0 10.0 10.0 10.0 10.0 10.0 10.0 9.962915996159083 10.0 10.0 10.0 6.236674922948224 10.0 5.697490729817344 10.0 10.0 
0.0010 10.0 0.0010 0.0010 0.0010 0.0010 0.0010 7.322086812157769 0.0010 0.0010 10.0 0.0010 10.0 10.0 10.0 10.0 10.0 10.0 10.0 10.0 10.0 10.0 10.0 10.0 10.0 10.0 10.0 10.0 10.0 0.0010 10.0 10.0 0.0010 10.0 10.0 10.0 10.0 10.0 9.774715055569192 10.0 10.0 6.228787786152024 10.0 10.0 10.0 10.0 10.0 10.0 10.0 10.0 10.0 10.0 10.0 10.0 10.0 0.9730986535507014 10.0 10.0 1.7257983044655507 10.0 
2.856530245833973 0.0010 0.0012806288789246525 0.0010 0.0010 0.0013408640809815617 0.0010 10.0 10.0 0.0010 10.0 10.0 1.97756644995125 10.0 10.0 10.0 10.0 10.0 10.0 10.0 10.0 10.0 10.0 10.0 10.0 10.0 10.0 10.0 10.0 10.0 10.0 10.0 0.0010 10.0 10.0 10.0 10.0 10.0 10.0 10.0 10.0 10.0 10.0 10.0 10.0 10.0 10.0 10.0 10.0 10.0 10.0 10.0 10.0 10.0 10.0 10.0 10.0 10.0 10.0 10.0 
0.0010 0.0010 0.0010 0.0010 0.0010023707098661303 0.001101522166787418 0.0010 0.0010 0.7919131702793505 9.950005 9.342244541785306 10.0 10.0 10.0 10.0 10.0 9.937513670781252 10.0 9.999988488002892 10.0 10.0 10.0 10.0 8.587549747594887 9.981669511292969 9.988002553025138 9.999924411564876 10.0 10.0 10.0 5.179695890522819 10.0 9.950005 10.0 10.0 10.0 10.0 10.0 10.0 10.0 10.0 9.77645819909797 10.0 10.0 10.0 10.0 10.0 10.0 10.0 10.0 10.0 10.0 10.0 10.0 5.0005 4.548900147001017 10.0 1.555803268534973 10.0 10.0 
0.0010 0.34162609244347797 0.0020141239666002365 0.0010030169654083219 0.001100764660499197 0.0010 0.8914596295841712 0.0010 0.9847609127635166 10.0 8.717868712484274 10.0 10.0 10.0 10.0 10.0 9.994821513082016 10.0 10.0 10.0 10.0 10.0 10.0 10.0 10.0 10.0 10.0 10.0 10.0 10.0 8.704288752938755 10.0 10.0 10.0 10.0 10.0 10.0 10.0 10.0 10.0 10.0 8.849762109891916 10.0 10.0 10.0 10.0 10.0 10.0 10.0 10.0 10.0 10.0 4.4598459636446 10.0 10.0 8.060999406358631 10.0 9.908001424601007 10.0 10.0 
0.0023231998231473773 0.04655961952570894 0.0056310481359545805 0.001002289904006172 0.0010013506711480675 0.001001623359947416 0.045322729562245145 0.0798180561594263 0.0010 9.894180812706217 9.894217218004815 9.744408674757649 9.999164283409247 9.997738821949056 9.988448894717736 9.983295027599013 9.997740023491199 9.998299398551715 9.99996846067255 9.999687081166671 9.999999975353544 9.999639808282154 9.812967135976761 5.400846285081262 9.974468229123072 9.993754102674572 9.999999335559329 9.994802941322707 9.999738701424612 9.999168940863393 1.9697081305242579 9.999999445519657 9.98155084163 9.999994927673617 9.999999433423026 9.999990780190426 9.999999445276574 9.99775554603468 9.999924327463203 9.995900316262016 9.999174949910525 10.0 9.99799768244229 9.998069704584925 9.996594155992435 9.99999944557932 9.999911724139233 9.999887158850976 9.999993951185905 9.999638487308637 9.999962797830342 9.999848811590626 9.83091885341703 9.636191737411707 9.987226173583682 7.174401353404204 9.987255309726198 9.67048926427904 9.999589391015055 9.99980789269684 
0.0015886446343941775 2.7983325394226086 0.0015688044897761988 0.001005656789806558 0.001069094274414742 0.0010073160761977214 0.5801776393803076 0.002373638193316439 0.6574744804383045 9.969407946777217 6.69133925786147 9.998381637626299 9.997422012359985 9.999442951680857 9.997316419824362 9.998008241359154 9.995409756363365 9.999352351111275 9.997418649100013 9.997923429751825 9.999851721729012 9.999867166167448 9.997583659354305 7.653316030439477 9.993223778507735 9.999742032376371 9.99973556827893 10.0 9.999830488527087 9.992491423192345 7.188610875244072 9.998165370695673 9.979308114639839 9.899994468876095 10.0 9.980269231807698 9.997976606393399 9.999930961141454 9.99886032554237 9.999948068275945 9.99865891120706 6.737998969398838 9.997649908512516 10.0 9.993361744917578 9.998020397909064 9.998739102930223 9.995964230737101 9.997992348426562 9.998503356020343 9.998927249606533 9.998799641627333 2.135294054261117 10.0 10.0 4.434425837072235 9.998495686599314 7.122254637159387 9.998188355090464 9.99891995265462 
0.0010 9.940378902694105 0.0010008307129490673 0.0010085185401509792 0.0010321357966782763 0.0010048611796065656 0.0010 7.182660359015175 0.021189706473775147 0.11263972233172947 9.974085220944843 10.0 10.0 10.0 10.0 10.0 9.999563280953831 10.0 9.993376150898834 9.999805772208838 10.0 9.999848784988782 9.999960737645404 10.0 9.999943091776986 9.998579119882145 9.999678961974801 10.0 9.99987732727214 10.0 10.0 10.0 10.0 10.0 10.0 10.0 10.0 10.0 9.999657549647406 9.999674370938543 10.0 10.0 10.0 9.999871252569402 10.0 10.0 10.0 10.0 10.0 9.999823448153785 10.0 9.946800285059993 9.934793718712212 10.0 10.0 10.0 10.0 10.0 10.0 9.99883920999532 
0.00469813701782552 8.189903319693547 0.009909442931210356 0.001242753930469476 0.001958487644973454 0.0010903441669848624 1.3660959813540676 0.0032291971170028693 0.8408013383577957 5.277755415027629 5.076859929187085 9.99991902438068 9.9988824089805 9.99063277907967 9.996755486907396 9.998540190500217 9.997540690377818 9.995168233797363 9.98537182986474 9.99937815809591 9.533026931010566 9.999113296373991 9.997651745232366 4.714516711335724 9.713154934833568 9.999355831760402 9.999850891829794 9.995455965918744 9.999148592950759 9.79698300480606 5.304721176949975 9.999901830871583 5.473155818673463 9.999042937309715 9.999029647061823 9.998374547087378 9.99990902031348 9.99813288377395 9.992961860588643 9.999295820246703 9.992879885883724 9.444019014502148 8.23963488847794 9.979587846897806 9.997755607183064 9.629977809101058 9.998558620602342 9.884810194907326 9.996965317746957 9.992939290853453 9.99833717487569 9.998789029757472 3.8891650838624567 9.999996183732044 4.576871742879422 6.69244712552612 9.998270869244278 8.431040966052834 9.999431347293598 9.99382627201215 
0.0010 9.65484566254904 0.0010 0.0016483369998301616 0.0011418178563681386 0.001983990123519166 1.0929763846332359 0.0010 1.0596941311962156 5.510137028392819 4.82481569028425 10.0 10.0 10.0 10.0 10.0 10.0 10.0 10.0 10.0 10.0 10.0 10.0 9.862568059461797 10.0 10.0 9.671674079766502 10.0 10.0 10.0 10.0 10.0 6.614090782270347 10.0 10.0 9.819933849270889 10.0 10.0 10.0 10.0 10.0 2.4389852109504764 10.0 10.0 10.0 10.0 10.0 10.0 10.0 10.0 10.0 10.0 2.9284760190037487 10.0 1.598244925544381 10.0 10.0 9.853562991086566 10.0 10.0 
0.0010 10.0 0.0010 0.0010 0.002632554307030463 0.0018036145234478769 0.0010 0.0010 1.241063700575376 8.717323772991096 10.0 10.0 10.0 10.0 10.0 10.0 10.0 10.0 10.0 9.57615717808323 10.0 9.80820012062996 10.0 10.0 9.90602159479306 9.999459452984262 10.0 10.0 9.94559484294498 10.0 10.0 10.0 9.901162802471799 10.0 10.0 10.0 10.0 10.0 10.0 10.0 10.0 10.0 10.0 10.0 10.0 10.0 10.0 10.0 10.0 9.75037968675607 10.0 9.963276095607506 5.319601139373375 10.0 10.0 6.860448733561751 10.0 10.0 10.0 9.694376114006422 
0.0010 2.5671793906266718 0.0010 0.0010 0.0010 0.0010 0.46202125428549834 0.0010 0.6783127201029294 10.0 9.846999693352386 10.0 10.0 10.0 10.0 10.0 10.0 10.0 10.0 10.0 10.0 10.0 10.0 6.568370681112118 10.0 10.0 10.0 10.0 10.0 9.99919711851651 5.0005 10.0 10.0 10.0 10.0 10.0 10.0 10.0 10.0 10.0 10.0 9.833897350719848 10.0 10.0 10.0 10.0 10.0 9.999243431435477 10.0 10.0 10.0 10.0 3.7622613134024423 10.0 10.0 8.445291600433936 10.0 4.921330817027342 10.0 10.0 
0.0014052135208405606 2.2887484069247632 0.009411212987953714 0.0011448225936680247 0.0010090079624044774 0.0010 0.25089022762644886 0.0010 0.6196524420670996 9.897241796908832 9.751444524009388 9.994266500643235 10.0 9.999520208686734 9.999725104428002 9.999700522196092 9.997407252442697 10.0 10.0 9.993605675511809 10.0 9.997306175141825 9.996501141701675 2.3686192117079363 9.996204232567186 9.999358320633437 9.99969345553178 9.99961394704824 9.976352320538238 10.0 2.9702402342538354 9.996356035304773 9.919101353661747 9.99335747296826 9.996120280509894 9.999350202824854 9.99637386487808 9.999715692034137 9.998543148287876 9.998996694871341 9.999923200203687 9.462638571324028 9.999125138115007 10.0 9.999665332389519 9.996371546634363 9.999399705166828 9.98740193044803 10.0 9.999020549095503 9.994345119661826 9.999333796426935 7.529317612665768 9.991624235509533 9.839508089047973 1.67877101366286 10.0 3.650461614084155 9.995785923780051 9.99549300099272 
0.0010 0.0010 0.0010 0.0010 0.0010 0.0010 5.437321327329527 0.0010 0.0010 10.0 10.0 10.0 10.0 10.0 10.0 10.0 10.0 10.0 10.0 10.0 10.0 10.0 9.948445030001489 0.0010 10.0 10.0 10.0 10.0 10.0 10.0 0.7727767742892748 10.0 10.0 10.0 10.0 10.0 10.0 10.0 10.0 10.0 10.0 7.894352358033828 10.0 10.0 10.0 10.0 9.997384658788198 10.0 10.0 10.0 10.0 10.0 8.15043870361163 10.0 10.0 2.746353179550101 10.0 8.845545015098669 10.0 10.0 
0.0010 0.0010 0.0010 0.0010 0.0010 0.0010041528000542409 6.760810800155886 0.0010 0.0010 10.0 9.968621818820566 10.0 10.0 10.0 10.0 10.0 10.0 10.0 9.850603273229927 10.0 10.0 9.99797988511414 10.0 0.0010 10.0 10.0 9.997015351324178 10.0 9.998518533264873 10.0 0.0010 10.0 10.0 10.0 10.0 9.996754179403837 10.0 10.0 9.998703522538923 10.0 10.0 10.0 10.0 10.0 10.0 10.0 9.998414667119446 10.0 10.0 10.0 9.999926312109165 10.0 10.0 10.0 10.0 0.0010 10.0 0.0010 10.0 10.0 
0.0010 7.898277831546565 0.0010 0.0010 0.0010 0.0010 0.0010 0.0010 1.1456133949287042 10.0 8.649466480531554 10.0 9.998730435793757 9.998812744799418 9.998651013513008 9.998195421104684 10.0 9.998351625887114 9.998543682716937 9.997023320903402 10.0 9.997626790147399 10.0 9.513214587483239 10.0 9.998807802373753 9.99932077692336 9.998814945218509 9.996915652666269 10.0 9.681944483348243 10.0 10.0 10.0 10.0 9.998824557864056 10.0 9.999604007846003 9.99872867041028 9.998683851259194 9.998879553607983 9.983683474282204 9.999549792776966 10.0 9.998781712915985 10.0 9.999063059768668 9.99864663932013 9.998217298321237 9.995908646022087 9.989818091134028 10.0 4.334135224933691 10.0 10.0 9.654162808631394 9.996973442059366 9.811506941559104 10.0 9.999218102518368 
0.013575752548878363 8.394785509250262 0.002140985746297472 0.0011012119223283376 0.0010225725708593967 0.0013965851355601324 0.3084709439091792 0.0010089372468200892 1.2011946044573465 9.061647250205937 7.3064667235002085 9.882040554981014 9.991193125865822 9.986686644810947 9.992519737081938 9.991194319339625 9.992482145440817 9.992519918505463 9.992594697460936 9.994501179187138 9.991198763461563 9.994968689170804 9.997449291313428 7.991715991918204 9.98629958011174 9.998624640934683 9.99206535560041 9.99098583861644 9.99372971777996 9.985651647534958 6.630433310988372 9.985890419743598 8.269938046911227 9.987138667027319 9.985890828491772 9.991162848270976 9.985890658310526 9.99251976942756 9.994037268887038 9.992519248194206 9.991193101545301 8.92992108945439 9.98681966649733 9.99588482318488 9.991193718018668 9.985890417317762 9.993373511821797 9.974887175132924 9.992535156013197 9.991146312714193 9.992549458394826 9.997362217050325 2.5228989787459857 9.985890481993984 7.757484732995767 9.6871557064505 9.991193709336843 8.081395355589493 9.842629225576461 9.993187865044659 
0.03394542954796996 7.931327536107704 0.0010 0.001000641748489068 0.0014458337847217482 0.0014044622751774754 0.15107980404001442 0.0010 1.1156374887198819 6.784665307934703 5.943486676737007 9.968277036056673 9.999670035374303 9.968273868027378 9.998363807001027 10.0 9.994942127064133 9.975267207678588 9.998488147846311 9.996670040235513 9.968294389674448 9.998507305994831 9.996676190464608 6.690689495559528 9.637777650511625 9.997356141433473 9.99822492812216 9.968294389674448 10.0 8.886041681605843 8.921972433948914 9.968294389674448 8.393334538436305 9.968294389674448 9.968209667556087 9.999723149626119 9.968294389674448 10.0 9.997641861933246 9.999573518056348 9.88747723740879 7.103000397646353 9.966311803893005 9.999431213709402 9.999659501603622 9.968294389674448 9.999820831268991 10.0 10.0 9.999732202437734 10.0 9.997775496090968 1.1555098977814005 9.968294908253286 4.359749623336585 8.817145179520605 9.996894045921378 8.827701862604851 9.968273651746433 10.0 
0.0010220349015230528 0.74978734692306 0.001138061303528456 0.0010259701796359376 0.0010092974200184555 0.001062189620559884 0.007204674263818645 0.0011145048511364834 0.8234000710039381 9.703807259356147 8.537482408574705 9.963974678135312 9.999979869896647 9.999988711599519 9.999980377202343 9.99998510316833 9.991335904167967 9.999993863395908 9.999977173122538 9.999984376374 9.999997647410655 9.999995765641357 9.999349829065418 2.7565339437881584 9.999902784504059 9.99997974964551 9.99809364070045 9.99999836965281 9.998295936154223 9.949572504599686 4.797811513752872 9.999950021689388 9.80662529724195 9.999276596249453 9.999962145973289 9.643915264790424 9.999948727761693 9.99999813133214 9.998899237991873 9.999998248011138 9.999982253861116 8.112920330010377 9.988635705190735 9.934490302002201 9.999953191950134 9.999949034796828 9.999987744717469 9.99992422488739 9.999606087167711 9.999961220433532 9.999987000533551 9.997164413291346 7.004315744502879 9.99996214829016 7.685989734708587 4.107543678890306 9.999988505538717 6.020111474323645 9.965070936504805 9.999978128358007 
0.024211119890192145 10.0 1.4668095827906247 0.0010 0.0010056639695525528 0.0010 0.0021013395201927403 0.0010 0.0010 3.2652135721738 9.942389368983601 9.991443846004959 9.964242792138538 9.98821788863252 9.967505323884133 9.967501527411798 9.649202131211933 9.984469805193294 9.991315993396546 9.98765416561576 9.991312981090061 9.991458551757876 9.833030517980571 9.934989592276859 9.99964526036422 9.999242874285589 9.842891620840797 9.991313386925393 9.99011411880598 10.0 10.0 9.982521565217743 3.9876080755031253 9.991316900534434 9.991314873900013 9.991317421125473 9.99131515096762 9.971188304761087 9.998310932012654 9.990320735830831 9.991318405993905 10.0 9.992296399962619 9.999147317994552 9.967523157848392 9.986440789701945 9.970430196848593 9.992335494958485 9.988342936182041 9.991682310940305 9.9675070186282 9.999475082463961 0.23844756053763153 9.991313980621962 9.893732049601544 5.0005 9.967504320244894 5.0005 9.993833705417906 9.991133133606313 
0.0010301761558107695 0.5380741854155249 0.0026526064485154427 0.0010 0.0018956625440150689 0.0010377786833517559 0.001433218275839863 0.0010 1.0737214737835064 9.999187844493878 7.116417371743332 9.475018985618377 9.999931710218823 9.99997000398879 9.99999278918459 9.99997770842952 10.0 10.0 9.999860803496427 9.999979834849352 9.99996997037015 9.999980828313538 10.0 1.6694828575190623 10.0 9.987303559180312 9.999920329827628 9.999970760005475 9.999983617172855 10.0 4.171531460848058 9.999970688286679 9.996687059058603 9.99991143644949 9.99997088089294 9.999918714624819 9.999956401162382 10.0 9.999982733946878 9.999989073458309 9.999631875909243 9.995606191118238 9.988613738028228 9.943056744256053 9.999964795677856 9.99996977283084 9.99998168433681 9.221023408210915 10.0 9.999983974568085 9.999605078029271 10.0 4.555555786865521 9.999969983735639 10.0 1.95696595366954 9.999970417310971 3.6486528623544756 9.999956930476158 9.999974263595705 
0.0010 0.0010 0.0010 0.001645834260112096 0.0010 0.0010816150858091152 0.11575316987444426 0.0010 0.7896318937112842 10.0 10.0 10.0 10.0 10.0 10.0 10.0 10.0 10.0 10.0 10.0 10.0 10.0 10.0 10.0 10.0 10.0 10.0 10.0 10.0 10.0 10.0 10.0 10.0 10.0 10.0 10.0 10.0 10.0 10.0 10.0 10.0 10.0 10.0 10.0 10.0 10.0 10.0 10.0 10.0 10.0 10.0 10.0 10.0 10.0 10.0 10.0 10.0 10.0 10.0 10.0 
3.0602780121921755 9.966660764132433 0.0018681489574167475 0.0011633540312613704 0.8464941310657201 0.06992361253541178 0.0044218736117313555 9.839608484846273 0.004905624592777524 0.03518405745773274 8.869077889784577 3.6284441294236998 9.80967253594005 9.8439835649986 9.931258675939786 9.995608560829119 9.971900219141341 9.922809872806635 9.986738568721076 7.853492337482939 9.799795033879127 9.721962173406244 9.976599687605553 1.9871285367211577 9.949965117876154 9.994432085895207 9.800217885458386 9.859632199710665 9.740849815225232 3.49182028293165 5.0005 3.617761777248471 0.7197298521916796 3.9971510798843615 3.618308603855083 9.83268924528356 3.6168122358831645 9.918485824088409 9.954005352448476 9.931395365451461 9.866441134929293 9.986869043205337 4.090106473903183 9.998352523198646 9.804070105706145 3.6177416134262894 9.99690806871558 9.800150882936421 9.92015603875561 9.997392428551477 9.980225076746946 9.99663342243513 9.50005 3.7199089012775444 9.984979525933355 1.337821969349236 9.994702733925104 9.726530393123587 3.615619237651531 9.979094185651443 
0.0010 7.062199558553526 0.021018335442299908 0.0011103377185470787 0.0010116616835353655 0.001005007871619947 0.02775788878803005 0.0010 1.0833509493711815 8.606235496236598 10.0 9.999999874036497 10.0 9.999996745175688 9.99971324836512 10.0 9.99591574914894 10.0 9.998869755330015 10.0 9.99999798726845 9.999998005035403 9.934748821685522 10.0 10.0 10.0 10.0 9.99999997356083 9.999976275536277 9.492982888571982 10.0 9.999999621783687 9.945984620075034 10.0 9.999999653220273 9.998474976409677 9.99999298857918 9.999635231257216 10.0 9.996890892949768 10.0 9.86975027452305 10.0 10.0 10.0 9.999999618196297 10.0 10.0 10.0 10.0 9.999238683940815 10.0 5.158066346671003 10.0 10.0 10.0 10.0 10.0 9.99999960336768 10.0 
0.0010 2.56868269371397 0.0012315509865525685 0.001004655332927208 0.0010 0.0010 0.3109397848265014 0.001032678414313648 0.6446746497159557 9.99974657886956 10.0 9.99999515838307 10.0 10.0 10.0 9.999998162833723 10.0 10.0 10.0 9.998875673181374 10.0 9.999911870926914 9.950385555137563 6.667595019765829 10.0 10.0 10.0 10.0 9.994622990490049 9.999997467006175 4.854003946080088 10.0 10.0 10.0 10.0 10.0 10.0 10.0 10.0 9.999998019623664 10.0 9.099910642794216 10.0 10.0 9.99999893527033 10.0 10.0 10.0 10.0 9.996217283591275 10.0 10.0 5.128414762880391 9.84612856086782 10.0 8.092897533078109 9.999998165801966 4.934751054182563 10.0 9.993869841022567 
0.0010 9.888545813956215 0.009669982733834143 0.0014702891641908862 0.0010003379199036867 0.0018042240714689745 2.3857561086600665 0.00100021567359885 1.0638959705031061 5.0005 5.28360221111098 10.0 9.998707011852892 10.0 9.99879295233669 9.998708769271186 9.997968821896825 9.997997919274496 9.998705934863482 10.0 10.0 10.0 9.999214138658783 2.8158779357969306 10.0 9.999941017765558 9.99761102158765 10.0 9.98187988652467 10.0 8.711104916179314 9.747190227921402 5.0005 10.0 10.0 9.998723445261883 10.0 9.99863842193521 10.0 9.998709569955835 9.99870669256715 9.56336071224547 9.9998321976924 10.0 10.0 9.813261413056294 10.0 10.0 9.998707796192498 10.0 9.998706732092879 10.0 5.305399971156505 10.0 5.158554173242255 10.0 9.998706804944137 7.365901186679754 8.232742140530565 10.0 
3.619302487725479 0.0010 0.0010 0.0010 0.0010 0.0010 0.0010 10.0 10.0 0.0010 10.0 10.0 10.0 10.0 10.0 10.0 10.0 10.0 10.0 10.0 10.0 10.0 10.0 10.0 10.0 10.0 10.0 10.0 10.0 10.0 10.0 10.0 1.9768102434974644 10.0 10.0 10.0 10.0 10.0 10.0 10.0 10.0 10.0 4.529370735291241 10.0 10.0 10.0 10.0 10.0 10.0 10.0 10.0 10.0 10.0 10.0 10.0 10.0 10.0 10.0 10.0 10.0 
0.0010 2.427166889574295 0.0034544769885603704 0.0010337487443164903 0.0010063045306178565 0.0010 0.1719362070725468 0.0010 0.6466372033049924 9.926516866508075 4.894702865728346 10.0 10.0 10.0 10.0 10.0 9.999328985618652 10.0 9.997777066867338 10.0 10.0 10.0 10.0 6.585752365165812 9.76540235651383 9.999984426148746 9.999966270287993 10.0 10.0 10.0 9.593418511288192 10.0 10.0 10.0 10.0 10.0 10.0 10.0 10.0 10.0 10.0 4.500399692414451 10.0 10.0 10.0 10.0 10.0 10.0 10.0 10.0 10.0 10.0 5.414806953159289 10.0 10.0 5.657884126995301 10.0 4.386840809598705 10.0 10.0 
0.010645650242933236 10.0 0.14054375865453175 0.0010 0.0011794191641097027 0.0012669403401786225 1.8691600658285554 0.0010 0.9434711766197095 6.887617526454887 7.26574759277018 9.850549110115512 10.0 9.999777182848884 10.0 10.0 9.97229686549097 10.0 10.0 10.0 10.0 10.0 10.0 4.200979272701164 10.0 10.0 10.0 9.999778810147834 10.0 9.773695075882433 4.913440594066858 9.84522545675687 4.196095724966743 9.99408187504775 9.99711269503671 10.0 9.999449787324515 10.0 9.991378179537357 10.0 10.0 9.746582295943133 9.995093865449615 9.99639034319395 10.0 9.883956796991635 10.0 9.890287557209492 10.0 10.0 10.0 10.0 2.9076101582127007 9.98748931265811 6.0134477141612654 6.498808265631675 10.0 8.742930517692974 8.97908936480705 10.0 
0.0010250861851576934 2.6148158646148567 0.0010 0.0010 0.0010001778059180856 0.0010000294075075513 0.2797212173963831 0.0010 0.6779403639325129 10.0 10.0 10.0 9.999995163707634 10.0 9.999538097903068 10.0 10.0 10.0 9.999997698462371 10.0 10.0 10.0 9.951355161016911 6.654350828088702 10.0 9.999995174413074 10.0 10.0 9.994651442190683 10.0 4.980895082352131 10.0 10.0 9.999999928943119 10.0 10.0 9.999999981469859 10.0 9.999999989497944 10.0 9.999937872250515 9.107971355280704 9.999969453427795 9.999989335712973 10.0 9.999999980869244 9.999958929687862 9.999990981406857 10.0 10.0 10.0 10.0 5.050180308073809 9.84749500410055 9.99027478409563 7.7481636016293285 10.0 5.091257298277681 9.999994680296572 10.0 
0.2826892464921358 10.0 0.0010 0.0010 0.0010 0.0012955557998113566 0.0010 7.514799665773104 0.0010 0.0010 10.0 0.0010 9.716039786907395 9.718246583583847 10.0 9.71791540836568 9.852575407292123 9.715343525293651 10.0 10.0 9.718179699369717 10.0 10.0 0.0010 10.0 9.785395562896179 10.0 9.7182654987011 10.0 0.0010 0.0010 9.718310753507865 0.0010 9.718310753507865 0.0010 10.0 9.71753110055379 10.0 10.0 10.0 9.707506681896728 9.550095759901783 10.0 10.0 9.71786409833929 9.718310753507865 10.0 10.0 9.718258748168946 10.0 9.67881404736652 10.0 10.0 0.0010 10.0 0.0010 5.405640698917898 0.0010 0.0010 10.0 
0.0010 10.0 2.1118387741335267 0.0010 0.0010 0.0010 0.0010 0.0010 0.0010 5.2667564794970465 9.406337237759182 10.0 10.0 10.0 9.962292330240269 9.973413731552169 9.512172401221182 9.982145684637732 10.0 9.986744898250414 10.0 9.995143013078923 9.782771062807372 10.0 10.0 9.999347682675184 9.802264208886625 10.0 9.99076556998097 10.0 10.0 9.995447551265245 0.0010 10.0 10.0 10.0 10.0 9.963554953536118 10.0 9.99104552179492 10.0 10.0 9.994936725821704 9.999697283971118 9.986160201626877 10.0 9.977862315031874 9.992775587466276 9.987717798377325 9.975544281989684 9.96953505560122 10.0 0.0010 10.0 10.0 2.8945220466931874 9.973598062639041 1.213452562216959 10.0 9.989735838718978 
0.0010 2.7705407242481366 0.0011934968994146552 0.0010 0.0010445936107414645 0.0010 0.5217641648638324 0.0010 0.657346203846388 10.0 10.0 10.0 10.0 10.0 10.0 10.0 10.0 10.0 10.0 10.0 10.0 10.0 9.83678118480309 10.0 9.50005 10.0 9.796686930702265 10.0 10.0 10.0 6.468799367798513 10.0 7.672131606579944 10.0 10.0 10.0 10.0 10.0 10.0 10.0 10.0 5.500450000000001 10.0 10.0 10.0 10.0 10.0 10.0 10.0 10.0 10.0 9.996546113271092 5.401578196095155 10.0 10.0 9.327866833862402 10.0 10.0 10.0 10.0 
0.0010 9.436811485927562 0.0010 0.0010 0.0010 0.0010099459316575373 0.0010 0.0010 1.2466889835980377 10.0 3.8376630012355433 10.0 10.0 10.0 10.0 10.0 10.0 10.0 10.0 10.0 10.0 10.0 9.983759906284511 5.0005 10.0 10.0 10.0 10.0 10.0 9.484206177764545 9.35876970035467 10.0 9.175011700311696 10.0 10.0 10.0 10.0 10.0 10.0 10.0 10.0 8.26704708337768 10.0 10.0 10.0 10.0 10.0 10.0 10.0 10.0 10.0 10.0 0.0010 10.0 4.940843411308971 9.652446953996023 10.0 9.411803448216622 10.0 10.0 
0.0010 2.78729136344158 0.012116080123638781 0.001048084781071917 0.0010 0.0011037673705844378 0.04678600606427147 0.0010 0.6649232993886781 10.0 9.909295127440238 10.0 10.0 10.0 9.998013228466634 10.0 9.997437744593514 10.0 9.999946829085703 10.0 10.0 9.999997826412589 9.9987376310476 5.554152972978944 9.98332231412877 9.973127617497868 9.999204306574214 10.0 10.0 10.0 8.262956283685487 10.0 10.0 10.0 10.0 10.0 10.0 10.0 9.999883230148367 9.971431522508048 10.0 6.480313019886381 10.0 9.999995350521303 10.0 10.0 10.0 10.0 10.0 10.0 9.99894477073579 9.999961229355323 5.354816375963349 10.0 9.872675559765005 9.743676872665109 10.0 7.6307917393705935 10.0 10.0 
0.0010 2.2497438227266446 0.004789442711593525 0.0010 0.0010023228631873095 0.0010 0.11726141125806454 0.0010 0.6135638306869701 9.970756075447744 9.557896149821387 9.97436645172672 9.999832553294555 9.999858809199036 9.998659251387087 9.999734476559192 10.0 9.999774004496718 9.998949595450691 9.998867287446416 9.99987510263227 9.999066243703902 9.985209772863772 5.2119315259411225 9.99425460324637 9.99867914477487 9.996783782545378 9.99986242931984 9.998994208504216 10.0 5.2174295383935805 10.0 9.819686928337138 10.0 9.998151963640195 9.999837281450024 9.999163013147038 9.99981812696757 9.999791653884795 9.999004220319803 9.999485920773974 9.70852915277578 10.0 10.0 9.998466413240818 10.0 9.999768597835233 9.999757052078342 9.999695375476882 9.997964578475258 10.0 10.0 4.370702346725993 9.952531798175931 9.935698976516148 5.561294750543053 9.999738225711415 5.025569637741791 9.970587205924174 9.98308904465248 
0.0010 10.0 0.0028751065365207303 0.0010 0.001032462342267205 0.0010 0.0010 0.0010 1.1537382202753381 6.331353607880018 10.0 10.0 10.0 10.0 9.808047732472486 10.0 9.990847674335908 10.0 9.998886777588309 10.0 10.0 10.0 9.993159439487592 10.0 9.98393870934954 10.0 10.0 10.0 10.0 10.0 10.0 10.0 10.0 10.0 10.0 9.994517874062858 10.0 9.996761809309318 9.998732305395524 10.0 9.936142519539136 10.0 10.0 9.998318221019327 10.0 10.0 10.0 9.997595439923689 10.0 10.0 10.0 9.999814885140509 6.557437676276332 10.0 10.0 8.912741837569625 10.0 10.0 10.0 9.981147408807463 
0.0010 8.800519558207725 0.0010 0.0015030841643017987 0.0010 0.0010 0.0010 0.0010 1.0249196064081625 5.172434112434732 10.0 10.0 10.0 10.0 10.0 10.0 10.0 10.0 10.0 10.0 10.0 10.0 9.826832552867556 10.0 10.0 9.995585411001816 10.0 10.0 10.0 10.0 10.0 10.0 10.0 10.0 10.0 10.0 10.0 10.0 10.0 10.0 10.0 10.0 10.0 10.0 10.0 10.0 10.0 10.0 10.0 10.0 10.0 10.0 7.8807040705450415 10.0 10.0 9.588937742339251 10.0 10.0 10.0 10.0 
0.0010 0.7558569978995404 0.0010 0.0010 0.0010 0.0010 0.0010 0.0010 1.0574707640728058 10.0 10.0 10.0 10.0 10.0 10.0 10.0 10.0 10.0 10.0 9.986363005379454 10.0 10.0 9.953478265380342 5.232384615905376 10.0 10.0 10.0 10.0 10.0 10.0 7.7052982407264015 10.0 10.0 10.0 10.0 10.0 10.0 10.0 10.0 10.0 10.0 10.0 10.0 10.0 10.0 10.0 10.0 10.0 10.0 10.0 10.0 10.0 6.6722214657508125 10.0 9.689512349540774 8.92648207448477 10.0 5.493774521577695 10.0 10.0 
0.0021297122442619394 9.392769750002676 0.145136172620638 0.0010642923937207664 0.0010472086721675011 0.0010449021416360088 1.1473081906351745 0.0025716195765451665 1.0666480279058916 7.962841025362217 9.37736510517806 9.995401921923147 9.999418571520797 9.989983584135787 9.999126203822618 9.999069918461132 9.965484788461866 9.99878644595228 9.999901783551605 9.989990281202433 9.999461249942291 9.988009757847903 9.984604392265542 9.494210689496137 9.999487622724955 9.999898577125444 9.996063690864712 9.999461234341162 9.964305064462511 9.288506710452257 7.761832270479168 9.998870348521624 8.076365311870113 9.999007723409163 9.993929411043453 9.997446062210622 9.99887034840252 9.999559749628574 9.995981398019879 9.994718741251665 9.999461223870124 7.092024371774632 9.999125961673634 9.999589796273225 9.999450078426493 9.998870348918667 9.986583004446164 9.938510146282384 9.99835822875226 9.989679180882275 9.882613222164489 9.99998085923119 0.1613041710422145 9.998870291607984 7.3253695623301756 7.706807350699765 9.998859581566068 8.343381521035674 9.999382950622241 9.989155231345345 
0.0010 2.14358382718196 0.0010 0.0010 0.0010179655464321621 0.0010 0.0962758653425069 0.0010 0.6427068218482139 10.0 6.486803058743864 10.0 9.999101187672403 10.0 9.998739274701137 9.998901180636553 9.999948806052803 9.999053399387988 9.9991054845997 9.999140444942878 10.0 9.999398738428978 9.953458858333104 9.772982640996212 9.967603755680905 10.0 9.988582260879797 10.0 9.996725241408475 10.0 7.626268852127931 10.0 10.0 10.0 10.0 10.0 10.0 10.0 9.997694131375098 9.999784283237798 10.0 5.515619603577018 10.0 10.0 9.998292805435323 10.0 10.0 9.993031639783085 10.0 9.998908486759776 9.99212533852573 10.0 5.889861246968807 10.0 10.0 8.153980718497882 9.998938256430012 6.726698628749737 10.0 9.999214805982055 
0.0010 1.768014267945606 0.0010 0.0010 0.0010 0.0011089038023591208 0.0010 0.0010 0.7264909058757765 10.0 7.809652581350188 10.0 10.0 10.0 10.0 10.0 10.0 10.0 10.0 10.0 10.0 10.0 10.0 7.039376514049243 10.0 10.0 10.0 10.0 10.0 10.0 5.469718468079648 10.0 10.0 10.0 10.0 10.0 10.0 10.0 10.0 10.0 10.0 3.8599729645433243 10.0 10.0 10.0 10.0 10.0 10.0 10.0 10.0 10.0 10.0 5.692927235714633 10.0 10.0 9.473350754345354 10.0 5.7595542328822535 10.0 10.0 
0.0010 0.0010 0.0010 0.0010 0.0010 0.0010 0.0010 0.4799153313036246 5.931912297486287 0.001000000000000334 10.0 10.0 10.0 10.0 10.0 10.0 10.0 10.0 10.0 10.0 10.0 10.0 10.0 10.0 10.0 10.0 10.0 10.0 10.0 10.0 10.0 10.0 10.0 10.0 10.0 10.0 10.0 10.0 10.0 10.0 10.0 10.0 10.0 10.0 10.0 10.0 10.0 10.0 10.0 10.0 10.0 10.0 10.0 10.0 10.0 10.0 10.0 10.0 10.0 10.0 
0.8895773338979673 0.0010 0.0010 0.001016480974884955 0.0014055358909689161 0.0010027238118606896 0.0010 7.6945913303645455 9.100469893993042 0.0010 10.0 9.953535924251334 9.754644113222152 9.951289981706443 9.977755959979216 9.945174266252973 10.0 9.988931808434284 9.951521148693814 9.988459158381051 9.950656636594609 9.979080927037987 9.962585917244482 10.0 10.0 10.0 9.931573759390222 9.807291660811273 9.9914148841633 9.970173122654845 10.0 9.95111373329776 10.0 9.952742109744667 9.951317451226169 9.937210090697157 9.952126394223345 9.98926550960547 9.991561618268696 9.986736179994809 9.951131526858683 10.0 9.952910171817226 10.0 9.908082544156855 9.951293890373693 9.944218993036001 9.989624682225655 9.989102425511728 9.988165582342182 9.950748418305524 9.999655951097138 10.0 9.953819721614014 7.257672705938155 10.0 9.944647591229026 10.0 9.951303930799227 9.990055165699042 
0.0010 10.0 0.0010 0.0010 0.0010 0.0010 0.0010 7.348927307577497 0.0010 0.9653009636745908 10.0 10.0 10.0 10.0 10.0 10.0 10.0 10.0 10.0 10.0 10.0 10.0 10.0 10.0 10.0 10.0 10.0 10.0 10.0 10.0 10.0 10.0 10.0 10.0 10.0 10.0 10.0 10.0 10.0 10.0 10.0 10.0 10.0 10.0 10.0 10.0 10.0 10.0 10.0 10.0 10.0 10.0 10.0 10.0 10.0 10.0 10.0 10.0 10.0 10.0 
0.0010 4.476005989472499 0.0010 0.0010 0.0010 0.0010 1.8464840082836211 0.0010 0.7161077243285418 10.0 5.43611047298001 10.0 10.0 10.0 10.0 10.0 9.992174762335909 10.0 10.0 10.0 10.0 10.0 10.0 0.0010 10.0 9.991247089340929 10.0 10.0 10.0 10.0 2.7357916149623414 10.0 10.0 10.0 10.0 10.0 10.0 10.0 10.0 10.0 10.0 10.0 10.0 10.0 10.0 10.0 10.0 10.0 10.0 10.0 10.0 9.988762010939244 3.8310898879916855 10.0 10.0 8.538237493820011 10.0 9.729507515480678 10.0 9.998371207605048 
0.0010 10.0 0.0010 0.0010 0.0010317444135006864 0.001015080913104569 0.0010 0.0010 1.1500238228954218 6.269511869089357 10.0 9.992003198566497 10.0 10.0 10.0 10.0 9.98760178060714 10.0 10.0 10.0 10.0 10.0 9.994899700155148 10.0 9.98251010244517 10.0 10.0 10.0 10.0 9.999864022032593 10.0 10.0 10.0 10.0 10.0 10.0 10.0 10.0 9.998716280210106 10.0 10.0 9.815835606954115 10.0 9.999365515115414 10.0 10.0 10.0 9.995976241718264 10.0 10.0 10.0 9.999606030236837 6.262163352397559 10.0 10.0 8.891189212982274 10.0 9.859179392351837 10.0 9.971629167379556 
0.0010 10.0 0.0010 0.0010 0.0010 0.0010 0.0010 8.14675382520249 0.0010 1.1210844411246157 10.0 10.0 10.0 10.0 10.0 10.0 10.0 10.0 10.0 10.0 10.0 9.99990564102961 10.0 10.0 10.0 10.0 10.0 10.0 10.0 10.0 9.30666743076531 10.0 10.0 10.0 10.0 10.0 10.0 10.0 10.0 10.0 10.0 10.0 10.0 10.0 10.0 10.0 10.0 10.0 10.0 10.0 10.0 10.0 9.867798264955121 10.0 10.0 9.340165143505816 10.0 10.0 9.912589256526488 10.0 
4.057780908925942 0.001000000000000334 0.0010 0.0010 0.0010 0.0015408461690631196 0.0010 10.0 8.289804869047096 0.0010 10.0 10.0 4.993841293412914 10.0 10.0 10.0 10.0 10.0 10.0 10.0 10.0 10.0 10.0 10.0 10.0 10.0 10.0 10.0 10.0 10.0 10.0 10.0 0.0010 10.0 10.0 10.0 10.0 10.0 10.0 10.0 10.0 10.0 10.0 10.0 10.0 10.0 10.0 10.0 10.0 10.0 10.0 10.0 10.0 10.0 10.0 10.0 10.0 10.0 10.0 10.0 
9.623266345204932 5.843305252753284 0.03780639875851123 0.001990214545068713 0.0010009695798450006 0.0010 0.0010 1.8195883864084286 0.0010 0.0010 4.1865626468349 0.8329495731316277 0.8304564383352115 0.37773365479506804 0.8288771499706469 0.8303920408223915 10.0 4.8628977643156945 10.0 6.097928098251407 0.37773365479506804 5.0005 7.683866898569317 0.8329495731316277 10.0 9.92601173540633 10.0 0.37773365479506804 5.000450730403929 0.8069020074721163 0.1498802527840557 0.37773365479506804 0.0010 0.37773365479506804 0.37773365479506804 0.3779561971911525 0.37773365479506804 0.8327757155342539 4.999835392533938 5.000480286218418 0.37773365479506804 3.023893837346801 1.7715630147261563 9.64113610562942 0.8327766704729269 0.37773365479506804 4.56620114781402 5.0005 5.000493626748663 5.000229841389129 0.8266922097954712 7.925922483275587 0.8329495731316277 0.37773365479506804 5.0005 0.8329495731316277 0.8266389245717827 8.852434947943658 0.8329495731316277 5.016005738415673 
0.0010000129566759138 0.35181593898309355 0.0011151109257131041 0.0010539724742295985 0.0010 0.001002288734539931 0.024105469910131738 0.0010062502927833008 0.8471443111761526 10.0 9.11431630951624 9.999497341087366 10.0 10.0 9.99994381622077 9.999995071266953 9.999987932010665 9.999996927591207 9.999998691220707 10.0 9.999999832555826 9.99999924470244 9.999799865997334 4.622034836600304 9.985526934416123 9.957575986562162 9.99984688853984 9.999999965196773 9.952838858309724 10.0 5.29639259512348 9.999976704701886 10.0 9.999707712414368 9.99997689245842 9.999979937815903 9.99997681604466 9.999929842870248 9.999206162313637 9.999999397171175 9.999963929994676 6.964898661103414 9.999998985010961 10.0 9.999983640745805 9.99997685534782 9.979993291831173 9.997803443523729 9.999995192852136 9.77418708748828 9.999979186306852 9.999997476917223 6.673410913996882 9.999977679601313 6.000670624623753 6.020974774645575 9.999996371190814 6.786289983877091 10.0 9.993878500415502 
0.0010 0.0010 0.0010 0.0010 0.0010 0.0010771486183356672 0.0010 0.0010 0.7644476161002317 10.0 10.0 10.0 10.0 10.0 9.955150296411329 9.9904746483078 10.0 9.990847310049567 9.999342823183657 9.990346760433207 10.0 10.0 10.0 0.0010 10.0 10.0 10.0 9.999999509059068 9.985496438612252 10.0 7.95634560738328 10.0 10.0 10.0 10.0 10.0 10.0 9.999053431490745 9.998848968737004 9.910358567218328 10.0 10.0 10.0 9.999119066629442 10.0 10.0 9.996483011380876 9.946669244383873 9.990965124960946 9.962204402305058 9.975637819505753 9.998264151324086 0.0010 10.0 4.927450276630512 10.0 9.987186950967196 10.0 10.0 9.991941851910395 
0.0010 0.0010 0.0010 0.0010 0.0010007509034687032 0.0010 0.0010 5.3535042339898595 10.0 0.0010 10.0 10.0 10.0 10.0 10.0 10.0 10.0 10.0 10.0 10.0 10.0 10.0 10.0 10.0 9.999813645798332 10.0 10.0 10.0 10.0 10.0 10.0 10.0 10.0 10.0 10.0 10.0 10.0 10.0 10.0 10.0 10.0 10.0 10.0 10.0 10.0 10.0 10.0 10.0 10.0 9.99971287375428 10.0 10.0 10.0 10.0 10.0 10.0 10.0 10.0 10.0 10.0 
0.0010 0.27651988133150907 0.0010 0.001113807148168196 0.0010 0.0010 0.0010 0.0010 0.0010 10.0 6.975588156971228 10.0 10.0 10.0 10.0 10.0 9.96351740237519 10.0 9.98605718990099 10.0 10.0 10.0 10.0 0.12448153278152319 9.99978306442518 9.982914293076115 9.977537135028795 9.998642269992668 10.0 10.0 0.001000000000000334 10.0 10.0 10.0 10.0 9.99784104946125 10.0 10.0 9.976756322093944 9.996964354649796 10.0 10.0 10.0 9.871832827970001 10.0 10.0 10.0 10.0 10.0 10.0 10.0 9.988349702281619 3.3215524392236926 10.0 10.0 8.057063290160329 10.0 10.0 10.0 10.0 
3.0318462971497695 10.0 0.0010 0.0010 0.0010 0.0010 0.0010 10.0 0.0010 0.0010 10.0 0.0010 10.0 10.0 10.0 10.0 10.0 10.0 7.271796279872706 9.997358137110838 10.0 10.0 10.0 0.0010 10.0 10.0 10.0 10.0 10.0 0.0010 0.0010 0.0010 0.0010 0.0010 0.0010 10.0 0.0010 10.0 10.0 10.0 10.0 10.0 0.0010 10.0 10.0 0.0010 10.0 10.0 10.0 10.0 10.0 10.0 10.0 0.0010 10.0 0.0010 10.0 10.0 0.0010 9.998869039416824 
10.0 9.49024650266914 0.0010 0.0011164161561043851 0.002571095526258743 0.0010 0.0010 10.0 0.0010 0.0010 9.153986098423314 0.0010 0.33569812556963097 0.5388202442400738 7.7569709351856755 7.9626512295249885 9.73854856701271 7.960082239177026 9.166533269408045 7.901661459018017 0.4560216423360357 7.937719615350756 9.928788808369518 0.0010 10.0 9.99922875984521 0.459380825910805 0.0010 7.925554739801106 0.0010 0.0010 0.0010 0.0010 0.0010 0.0010 0.2554829189765373 0.0010 7.834955388053341 8.036690497866644 7.747124519619209 0.0010 0.5388202442400738 0.0010 10.0 0.4246000906331009 0.0010 7.249792245957545 0.0010 7.974484582856242 7.769386821290171 8.630938633353697 9.985258738804582 0.0010 0.0010 9.908322078773933 0.0010 7.992593160712524 0.0010 0.0010 7.580481889115503 
0.0010 0.34725362242391755 0.015497602033472183 0.0010 0.0010 0.0010 0.0010 0.0010 0.0010 10.0 0.001000000000000334 10.0 10.0 10.0 10.0 10.0 10.0 10.0 10.0 10.0 10.0 10.0 9.998474974793112 2.736868297627926 9.989547489928604 9.99986444496591 10.0 10.0 10.0 10.0 10.0 10.0 9.669873052922021 10.0 10.0 10.0 10.0 10.0 10.0 10.0 10.0 8.94166137955436 10.0 10.0 10.0 10.0 10.0 10.0 10.0 10.0 10.0 10.0 10.0 10.0 10.0 10.0 10.0 8.20116264896472 10.0 10.0 
0.0010 3.434905343677483 0.0010 0.0010 0.0010001013253667914 0.001000251014749014 0.9391469216099664 0.0015778841121717622 0.6986548941162183 10.0 6.238404411111421 9.999521161208529 10.0 9.999535406116589 9.999622193312621 9.999625884249296 9.98406627054148 9.99962088472852 9.999998828236048 9.999780854162394 9.999181711475773 9.999777703861069 10.0 3.8813668323617003 10.0 9.995777212483814 9.998737007068172 9.999341482866248 9.999657886332644 10.0 4.139924766958076 10.0 9.999984339719928 10.0 10.0 9.999933157653292 10.0 9.999593991972047 9.999875588430735 9.999447483504575 9.999471240393301 9.78465666458351 9.996328566381715 10.0 9.999680570294345 10.0 9.999770580962993 10.0 9.999831929205177 10.0 9.99976552429363 9.994708821997841 4.292066074409317 10.0 9.999094958126312 8.366085878363595 9.999623289428055 7.680183229317109 10.0 9.999810528928329 
9.460751611336793 5.2622611936174595 0.0010 0.0010 0.0010 0.0010 0.006843737974368325 1.806986681917782 0.006369673943107668 0.0629028955936084 5.457358771385191 0.6887467231884292 0.6879723002862628 0.6886769083017663 0.6856829103788131 0.6857680652779008 9.998862530939864 0.6832333662557195 10.0 5.350262926820714 0.6883391239807866 5.073110863649544 9.86328942689126 0.007190289559360852 9.6732871229961 10.0 10.0 0.6614727112161525 5.367468402356703 0.6784663433724498 5.720167294391809 0.6887467231884292 0.6880172947149346 0.6887467231884292 0.6887467231884292 0.6848182293837448 0.6887467231884292 0.6827597919782873 7.479730184087156 0.6865694390438071 0.6859497919237878 3.3913329372394996 10.0 9.975495626115018 0.681124937171826 0.6887467231884292 5.464621024908145 9.712577171646926 0.6853433476709769 5.171289657115013 0.6877839821715286 9.880650171028883 0.0010 0.6887467231884292 0.6472983615259915 0.0629028955936084 0.6867248169419815 4.49004747682177 0.6887467231884292 5.152563004071044 
0.0012705508723782656 1.3169016244937477 0.0010 0.0010 0.0010 0.0010 0.0010 0.0010 0.8308217329303765 10.0 6.441437409680256 9.947455598351377 10.0 9.999648090875306 10.0 9.999458321244218 9.972022379421029 9.999449974153967 9.945881298323512 10.0 9.999734942425494 9.998642316173049 10.0 1.7731656282856623 10.0 10.0 10.0 9.998097672168296 10.0 9.88952824961781 3.457499084627755 9.999279294876306 10.0 9.991131175986245 9.999635006272758 10.0 9.999629014207088 10.0 9.981782400203725 9.997167210173904 9.999993564298492 9.042795112184692 9.99524108964116 10.0 9.999827334093837 9.99963453154711 10.0 10.0 9.999468919321796 10.0 9.99955423032689 9.991104191514397 4.406807510601733 9.999818602076028 10.0 6.537261763055687 9.999580804921388 10.0 9.969946380641636 9.992924528427784 
10.0 10.0 0.0010 0.0010 0.0010 0.0010 0.0010 10.0 0.0010 0.0010 8.75751206963932 0.0010 6.732400228489727 0.0010 9.317473175615811 6.6095217737966605 10.0 9.344506958827605 5.404812929166884 8.929769984425635 0.0010 10.0 10.0 0.0010 10.0 10.0 0.0010 6.150322795763902 10.0 0.0010 0.0010 0.0010 0.0010 0.0010 0.0010 6.795931031257109 0.0010 9.303659474195884 8.730924928403564 9.291520140085211 0.0010 0.0010 0.0010 10.0 6.570370026135448 0.0010 7.322167890568062 10.0 9.294144072135065 10.0 9.30874878586506 10.0 9.406426392124555 0.0010 0.10165575525523174 0.0010 0.0010 0.0010 0.0010 10.0 
4.027796182985259 0.0010 0.0010 0.0010 0.0010 0.0010 0.0010 10.0 10.0 0.0010 10.0 10.0 10.0 10.0 10.0 10.0 10.0 10.0 10.0 10.0 10.0 10.0 10.0 10.0 9.999008408774667 10.0 10.0 10.0 10.0 10.0 10.0 10.0 0.0010 10.0 10.0 10.0 10.0 10.0 10.0 10.0 10.0 10.0 0.0010 10.0 10.0 10.0 10.0 10.0 10.0 10.0 10.0 10.0 10.0 10.0 10.0 10.0 10.0 10.0 10.0 10.0 
0.0010 9.567664453360115 0.27350329768879333 0.001047119470538455 0.0010 0.0010 0.673927388406766 0.0010 1.0351023061847937 8.460794873751775 9.437636041057683 9.993786381849997 10.0 10.0 10.0 9.999840484531909 9.939235679863044 10.0 10.0 10.0 10.0 10.0 10.0 9.75317765559637 9.999802400738055 10.0 10.0 10.0 10.0 8.85100133314293 10.0 10.0 8.299467034103776 10.0 10.0 10.0 10.0 10.0 10.0 10.0 10.0 7.7961066524662925 10.0 10.0 10.0 10.0 9.981265438768329 9.989265264335787 10.0 10.0 9.865296774748465 10.0 0.0010 10.0 5.674391525309714 8.550968290230895 10.0 10.0 9.996132032229957 10.0 
0.0010 8.893099988598271 0.005051195138016901 0.0013727926348705713 0.0010014774039045734 0.0011186336032669199 0.9124613356728201 0.0010 1.0581229162887844 7.768338189045476 4.23969171195071 10.0 9.968643366798089 10.0 9.973314007274213 9.968643366798089 10.0 9.999991152352681 9.968643366798089 9.999997698892436 10.0 9.999999462523295 9.9871584110736 3.7701656856953747 10.0 9.996551418673189 9.968643366798089 10.0 9.993919046681889 10.0 7.4415515951327045 10.0 5.606947381688574 10.0 10.0 9.968643366798089 10.0 10.0 9.999999598380551 9.999999049282042 10.0 8.211477403148432 10.0 9.995359063476828 9.968643366798089 10.0 9.968643366798089 9.968968444913672 10.0 9.9999894923553 9.967854226538812 10.0 5.1454898313126645 10.0 5.0005 9.942361632497963 9.968643366798089 8.21817235654792 10.0 10.0 
0.0010 1.3093971704321492 0.0012975611587580903 0.0010002491637637466 0.001002382259874817 0.0010470207138176093 0.0013383529008980603 0.003175058587661879 0.8381177704265664 9.918490709881954 8.379615120019395 9.92793675195023 9.99675724031575 10.0 9.999483876291741 9.999874520790115 9.989078409392494 9.999531041908423 9.977424649757024 9.999994656292287 9.999980064090224 9.999305738404358 10.0 5.9522325594754175 9.998364381336343 9.997685297533248 10.0 10.0 9.997704816129172 9.68624429452456 5.574398161830763 9.999160725449519 9.519939562155823 9.998952352438979 9.999323713869524 9.999437571869823 9.99897431970174 9.99963118989411 9.99592515377159 9.999996811285328 9.99913621160087 6.042751309034189 9.99922400967477 9.99996922098702 9.999441136686666 9.999926843544985 9.99933871958995 10.0 9.999907929089089 9.979577001920097 9.998802926689095 9.999979997971522 5.46364262179942 10.0 9.746983936764735 4.992364910126837 9.99870891629311 8.217804721475657 9.949269287658089 9.999194283618882 
0.0010 10.0 0.005279993552614737 0.0013956271288691035 0.0010 0.0011395885158907684 1.1125994752825428 0.0010 1.2145608419061262 7.537484578805047 3.941561196413315 10.0 10.0 10.0 10.0 10.0 10.0 10.0 10.0 10.0 10.0 10.0 10.0 4.058584989621023 9.95612117158858 9.998510738103871 10.0 10.0 10.0 9.805004505545593 7.905037841287845 10.0 4.92538399491123 10.0 10.0 10.0 10.0 10.0 10.0 10.0 10.0 10.0 10.0 9.98729356759271 10.0 10.0 10.0 9.967297776968152 10.0 10.0 10.0 10.0 4.955771133155645 10.0 4.999018627172167 10.0 10.0 10.0 10.0 10.0 
0.0010638062621838962 2.4221135455038203 0.0017371893723883165 0.0010003130845372872 0.0010 0.0010 0.07027483670468625 0.0010 0.6327934905910977 10.0 10.0 10.0 9.99883636450406 9.998394954434735 9.998393037022568 9.999761173173916 9.998356054352868 9.999848748781845 9.999369259687436 9.999704785900734 9.998872015502254 9.962549440814186 9.999913735462084 8.945617099939252 9.998571894779218 10.0 9.99998484816775 9.99946549745987 9.999782961643021 9.98209315993113 10.0 9.989129112362956 8.819284957185866 9.990021430277835 9.988344809501452 9.998793124181043 9.988364795194977 9.999997809616255 9.99999164206159 9.999990698146727 9.99926641984912 10.0 9.98906281870479 10.0 9.99909656334792 9.988934567104067 9.99971173644555 10.0 9.981419037966077 9.99983152731738 10.0 9.999980200590565 10.0 9.989035170618735 9.919428437987769 9.146419210832612 9.997646909762308 0.0010 9.990747623110327 9.999019911706661 
0.0010 2.566627506417322 0.0012128352695284794 0.0010 0.0010 0.0010 0.4033256781772684 0.0010 0.6136898121248416 9.553389004716932 2.4495130353816554 10.0 10.0 10.0 10.0 10.0 10.0 10.0 10.0 10.0 10.0 10.0 9.914676302856504 7.449794283360103 10.0 10.0 10.0 10.0 10.0 10.0 10.0 10.0 10.0 10.0 10.0 10.0 10.0 10.0 10.0 10.0 10.0 0.9657737608546917 10.0 9.975600934420624 9.972885153150973 10.0 10.0 10.0 10.0 10.0 10.0 10.0 0.9680015214541409 9.8174827069692 10.0 9.357904006842988 10.0 9.842920323715692 10.0 10.0 
0.0010 1.027833744403743 0.0010 0.0010024958525386234 0.0010 0.0010 0.0010 0.0010 0.9588943069896315 10.0 7.6351065602065376 10.0 10.0 10.0 10.0 10.0 9.969484224225083 10.0 10.0 10.0 10.0 10.0 10.0 1.697177616831075 9.999913315895567 9.999844010447488 10.0 10.0 10.0 10.0 1.0288404247762388 10.0 10.0 10.0 10.0 10.0 10.0 10.0 10.0 10.0 10.0 9.857332437305619 10.0 9.99999950048533 10.0 10.0 10.0 9.999671758505805 10.0 10.0 10.0 9.991243888151846 4.1398979549900465 10.0 9.954936875441717 9.91076401956272 10.0 5.801705534051284 10.0 9.998715098320323 
0.0010 0.0013713440538257737 0.0032089305993844817 0.002119647817642659 0.0010219341894400615 0.0010405925470153273 0.0010 0.0010 0.6750164315526803 9.903254040983166 9.966054089229015 10.0 10.0 10.0 9.999995268961857 9.99999414006214 9.999991184115522 10.0 9.921062812585243 10.0 10.0 9.999997644736029 10.0 0.14625168596785976 9.981282693094277 9.997733246721477 10.0 10.0 9.99970694445187 9.888649019504514 0.45457449180489373 9.999995474152186 10.0 8.84141994470949 9.999995605761434 10.0 9.999995478978123 10.0 9.92859144533687 10.0 10.0 9.74009984463162 9.979285710972796 9.974986104323106 10.0 9.999995484867997 10.0 10.0 10.0 9.887844231375201 9.999995296843345 9.999999815398718 9.73812220304674 9.999995122914244 4.746244991822643 0.038451264211349034 10.0 1.7879042034341026 9.999995635097699 10.0 
0.0020394230449716274 0.7819448798780658 0.02349899210943761 0.0010001416072910432 0.0010 0.0010078287887465992 1.0175759523528654 0.002481189960215898 0.5897235361669682 9.923393479575834 6.101973999634097 9.999996497591248 9.99999881343309 9.999999989707304 9.999998993668987 9.999998901412273 9.999839191217559 9.999992444000473 9.99999368339193 9.999998766079392 9.999998903389276 9.999999782839279 9.99999973859266 5.000500000000001 9.999999415062117 9.999926849569258 10.0 9.999999994205107 9.99998664876158 9.998516304384838 5.000500000000001 9.999999962715224 9.987612277505162 9.999859011117344 9.999989065832134 9.999999011106443 9.999999991300738 9.999999236140058 9.999999988308284 9.999999446408236 9.998250587088044 7.484605032522149 9.99858069021686 9.99774761708984 9.999998873282722 9.999999991237688 9.999719740367016 9.994455710486523 9.99999932618527 9.993441542963243 9.998958453263441 9.999974120913205 5.0005 9.999999993210315 9.983334598226824 4.605194774283555 9.99999890392566 3.6801767364410702 9.999996653792751 9.999929816822075 
0.0010 7.893705820358893 0.0010 0.0010 0.0010 0.0010 0.0010 5.479341914916627 0.0010 0.015037431768964105 10.0 10.0 10.0 10.0 10.0 10.0 10.0 10.0 10.0 10.0 10.0 10.0 10.0 9.98320509982719 9.999994359685346 9.99096258047073 10.0 10.0 10.0 10.0 10.0 10.0 10.0 10.0 10.0 9.999971456114139 10.0 10.0 10.0 10.0 10.0 10.0 10.0 10.0 10.0 10.0 10.0 10.0 10.0 10.0 10.0 10.0 10.0 10.0 10.0 10.0 10.0 10.0 10.0 10.0 
0.0010 0.0010 0.0010 0.0010 0.0014900131040911915 0.0013066086827130973 0.0010 0.07959276899418628 0.0010 10.0 9.769915290834732 10.0 10.0 10.0 10.0 10.0 10.0 10.0 10.0 9.991933010238304 10.0 10.0 10.0 10.0 10.0 9.987374008753555 10.0 10.0 10.0 10.0 10.0 10.0 10.0 10.0 10.0 10.0 10.0 10.0 10.0 10.0 10.0 10.0 10.0 10.0 10.0 10.0 10.0 10.0 10.0 10.0 10.0 9.999937890193701 10.0 10.0 10.0 10.0 10.0 10.0 10.0 10.0 
1.029089480128735 0.0010 0.0010 0.0010 0.0010 0.0010 0.0010 7.601918105255047 10.0 0.0010 10.0 10.0 10.0 10.0 9.999999446653755 9.999997784057328 10.0 9.999999582097772 10.0 10.0 9.99999615573087 9.999544011020303 10.0 10.0 9.993372293638298 9.991603695479352 10.0 10.0 10.0 10.0 10.0 10.0 10.0 10.0 10.0 10.0 10.0 9.999802704710973 10.0 9.99999711816123 9.999973660114831 10.0 8.917388310157785 10.0 10.0 10.0 10.0 10.0 9.999999095894923 10.0 9.757535451664715 10.0 10.0 10.0 10.0 10.0 9.999399949436294 10.0 10.0 10.0 
4.464712411592255 0.0010 0.0010 0.0010 0.0010 0.0010 0.0010 10.0 8.071504699021538 0.001000000000000334 10.0 10.0 10.0 10.0 10.0 10.0 9.973828846819009 10.0 10.0 10.0 10.0 10.0 10.0 10.0 10.0 10.0 10.0 10.0 10.0 10.0 10.0 10.0 0.001000000000000334 10.0 10.0 10.0 10.0 10.0 10.0 10.0 10.0 10.0 2.062683007113856 10.0 10.0 10.0 10.0 10.0 10.0 10.0 10.0 10.0 10.0 10.0 10.0 10.0 10.0 10.0 10.0 10.0 
0.010335139320051088 10.0 0.0010 0.0010 0.0010640037712867467 0.0010 0.0010 7.339078809505145 0.010368387671951959 0.0010 9.995797902160929 0.0010 9.996457412868233 9.985279749771536 9.993915297586463 9.99789291209736 9.99997353080596 9.99998143669855 9.999991030175085 9.997897045643938 9.99268082800683 10.0 9.997129831129868 1.7383213087425244 10.0 9.974199339838597 9.99919872085155 9.990271745927478 10.0 0.0010 10.0 9.98521213149941 0.0010 9.98797395112859 9.577871003717632 9.991255974857136 9.984664913391734 9.999346708873237 9.455939814593698 9.998154001619007 9.999990320382414 1.75175537027389 9.627156698028305 9.999868672249688 9.993556411126226 9.984688196665482 9.990334772783054 9.992375987867284 9.9979503502578 9.998502333965991 9.991517341883545 10.0 10.0 9.572613114726344 9.70944051951893 0.10433821422013807 9.998762903222447 8.350734590809253 0.0010 9.99727238431294 
0.0010 4.218233773612886 0.0010 0.0010849499450746871 0.0010 0.0010 1.6788842543303948 0.0010 0.7587231185015693 10.0 5.295252053303154 10.0 10.0 10.0 10.0 10.0 10.0 10.0 9.998724201995538 10.0 10.0 10.0 10.0 7.345050353302337 9.99550485678693 10.0 10.0 10.0 10.0 10.0 4.988352852658223 10.0 10.0 9.84629581131576 10.0 10.0 10.0 10.0 10.0 10.0 10.0 4.465683421899802 10.0 9.999954951456079 10.0 10.0 10.0 9.980877849168873 10.0 10.0 10.0 9.998421809867542 0.0010 10.0 10.0 4.52932757577245 10.0 6.290560555797413 10.0 9.937692910453961 
0.0010 0.0010 0.0010 0.0010 0.0010 0.0010 0.0010 6.574854325316868 0.001000000000000334 9.755103628188063 10.0 10.0 10.0 10.0 10.0 10.0 9.96805325574008 10.0 10.0 10.0 9.680534508802584 9.99998467701194 10.0 10.0 10.0 9.993892032410868 10.0 10.0 10.0 10.0 10.0 10.0 10.0 9.999412686763604 10.0 10.0 10.0 10.0 10.0 10.0 10.0 10.0 10.0 10.0 10.0 10.0 10.0 10.0 10.0 9.989452882412577 10.0 10.0 10.0 10.0 10.0 10.0 10.0 10.0 10.0 10.0 
0.0010 0.0010 0.0010 0.0010 0.0010 0.0010 0.0010 4.237312118789196 10.0 0.0010 10.0 10.0 10.0 10.0 10.0 10.0 9.996138700024384 10.0 10.0 10.0 10.0 10.0 10.0 10.0 10.0 10.0 10.0 10.0 10.0 10.0 10.0 10.0 8.760280174490342 10.0 10.0 10.0 10.0 10.0 10.0 10.0 10.0 10.0 9.818086212155496 10.0 10.0 10.0 10.0 10.0 10.0 10.0 10.0 10.0 10.0 10.0 10.0 10.0 10.0 10.0 10.0 10.0 
0.19919300440955467 0.0010 0.0010 0.0010 0.0010 0.0010 0.0010 7.188245550768092 9.276360779410874 0.0010 10.0 10.0 10.0 10.0 10.0 10.0 10.0 10.0 10.0 10.0 10.0 10.0 10.0 10.0 10.0 10.0 10.0 10.0 10.0 10.0 10.0 10.0 9.975180843588873 10.0 10.0 10.0 10.0 10.0 10.0 10.0 10.0 10.0 10.0 10.0 10.0 10.0 10.0 10.0 10.0 10.0 10.0 10.0 10.0 10.0 10.0 10.0 10.0 10.0 9.97002464817941 10.0 
0.0010 0.3316465745682684 0.0010 0.0010 0.0010 0.0010 0.0010 0.0010 0.9473002634922331 10.0 9.06168626480535 10.0 10.0 10.0 10.0 10.0 10.0 9.99410790923424 10.0 9.998032267675057 10.0 10.0 10.0 4.991438521508001 9.999757280758914 9.970957042967733 10.0 10.0 10.0 9.883637964152216 5.016039358961152 10.0 10.0 10.0 10.0 10.0 10.0 10.0 10.0 10.0 10.0 7.151663707000076 10.0 10.0 10.0 10.0 10.0 10.0 10.0 9.80179656335932 10.0 10.0 8.218756178553429 10.0 6.509168506119927 5.4649682297667255 10.0 6.771671569118365 10.0 9.911809766799637 
0.0010 0.0010 0.0010 0.0010 0.0010 0.0010 0.0010 7.385015773087413 0.0010 10.0 10.0 10.0 10.0 10.0 10.0 10.0 10.0 10.0 10.0 10.0 10.0 10.0 10.0 10.0 10.0 10.0 10.0 10.0 10.0 10.0 10.0 10.0 10.0 10.0 10.0 10.0 10.0 10.0 10.0 10.0 10.0 10.0 10.0 10.0 10.0 10.0 10.0 10.0 10.0 10.0 10.0 10.0 10.0 10.0 10.0 10.0 10.0 10.0 10.0 10.0 
0.0010 0.27077157719994505 0.0010 0.0010178084969488454 0.0012581397705772473 0.001017622442448309 1.1269926674558628 0.0010 1.0016932651783068 10.0 5.2216045045596395 10.0 10.0 10.0 9.924592302016581 9.916327249989243 9.977697065303873 9.915222798527134 9.941733277575741 9.916407721639183 10.0 9.916459619733468 9.989139916828229 5.841615858176179 9.99835034345776 10.0 10.0 10.0 9.916410348895733 10.0 6.632466495262575 10.0 10.0 10.0 10.0 10.0 10.0 9.916467596322304 9.916471897620992 9.929212758971921 10.0 6.163776034568246 9.943005206827793 10.0 10.0 10.0 10.0 10.0 9.916505398776739 9.916200277556802 9.916471451116726 9.996833950521824 0.0010 10.0 9.998380049056637 3.018629211419674 9.916483280615157 5.987939746496508 10.0 9.905379843991414 
0.0010 0.0010 0.013759008392645829 0.001150776613352284 0.0010 0.0010 0.0010 0.0010 0.5247883904273503 10.0 10.0 10.0 10.0 10.0 10.0 10.0 10.0 10.0 10.0 10.0 10.0 10.0 9.998734807252772 8.709642903875245 10.0 10.0 10.0 10.0 10.0 10.0 8.790442272864329 10.0 10.0 10.0 10.0 10.0 10.0 10.0 10.0 10.0 10.0 2.981665283717894 10.0 10.0 10.0 10.0 10.0 10.0 10.0 10.0 10.0 10.0 10.0 10.0 3.7567181667740592 6.032988203269655 10.0 8.186721992583559 10.0 10.0 
0.0010 2.3021077750996852 0.0010 0.0010 0.0010 0.0010 0.4769745442817275 0.0010 0.5001069781018694 7.267737309523717 9.94492014905453 10.0 10.0 10.0 10.0 10.0 10.0 10.0 10.0 10.0 10.0 10.0 9.93063083637987 6.612595784652813 10.0 10.0 10.0 10.0 10.0 10.0 5.239686201229943 10.0 10.0 10.0 10.0 10.0 10.0 10.0 10.0 10.0 10.0 8.824414928951796 10.0 10.0 10.0 10.0 10.0 10.0 10.0 10.0 10.0 10.0 4.070435923652932 9.882456125434034 10.0 7.932146751930437 10.0 4.94757065519568 10.0 10.0 
0.0010 3.8221378988376955 0.0010 0.0010 0.0010 0.001053011290207923 1.6487827756393703 0.0010 0.8156016727853509 10.0 6.37293802374933 10.0 10.0 10.0 10.0 10.0 10.0 10.0 10.0 10.0 10.0 10.0 10.0 1.946056969889953 10.0 9.996604297309704 10.0 10.0 10.0 10.0 4.124529639669176 10.0 10.0 10.0 10.0 10.0 10.0 10.0 10.0 10.0 10.0 10.0 10.0 10.0 10.0 10.0 10.0 10.0 10.0 9.998705490873522 10.0 9.991631627289015 5.190046532641867 10.0 10.0 10.0 10.0 10.0 10.0 9.998815064244559 
0.001147205191976513 0.0010 0.0010021410253461965 0.0010021272057851027 0.0010346563251563772 0.001155298938016162 0.2743963633073724 0.0013038342426191125 0.5185730234808954 10.0 8.8740235725331 9.986260187976221 9.999611414206202 9.999999747067221 9.999999746884134 9.9999997469255 9.979199674108933 9.998477850864212 9.999975095950662 9.999881242897937 9.99999974003767 9.999823603055273 9.998747286079478 6.798509655799757 10.0 9.999478457799063 9.999841190663231 9.999999442048434 9.997694794887177 10.0 9.817624762182575 9.987731539959942 10.0 9.989738342021264 9.987614776343104 9.970616681037798 9.987732492711606 9.999966254394435 9.999724055615097 9.99999190050649 9.999955120043625 9.975716394288938 9.999989162971826 9.975825838920475 9.999994112532264 9.987731274389489 9.999998878252907 9.999150799731666 9.999999549817797 9.99937687512719 9.999999733222463 9.999901446401907 10.0 10.0 9.817624762182575 7.965372583877199 9.999999746911918 9.817624762182575 9.987849044230225 9.999798091768314 
0.0010 10.0 0.0010 0.0011723511792603118 0.0010 0.0010 0.0010 0.0010 1.3994679241576762 10.0 5.0598015315681675 10.0 10.0 10.0 10.0 10.0 10.0 10.0 10.0 10.0 10.0 9.98312872518685 9.988756134528016 10.0 10.0 10.0 10.0 10.0 10.0 9.828043482215397 5.148265014875436 10.0 10.0 10.0 10.0 10.0 10.0 10.0 10.0 10.0 10.0 10.0 10.0 10.0 10.0 10.0 10.0 10.0 10.0 10.0 10.0 10.0 1.0052995175839916 10.0 4.892996086448531 10.0 10.0 5.087204797278997 10.0 10.0 
0.0010 9.622906327820704 0.002774236129257906 0.0011425572263986479 0.0010 0.0015841588722647685 0.4795730008857545 0.0010 1.3633114192500657 10.0 6.919988829657982 10.0 10.0 10.0 9.990996326936234 10.0 9.997353590688322 10.0 10.0 10.0 10.0 10.0 9.997899023992748 9.707111098248488 10.0 9.99819938507586 10.0 10.0 10.0 10.0 7.538594145788533 10.0 8.16966743170673 10.0 10.0 10.0 10.0 9.991225257853506 9.994481979768022 9.99038482320473 10.0 8.212682495929808 10.0 9.996921831535523 10.0 10.0 10.0 10.0 10.0 10.0 9.990494769248457 9.995932533597983 1.1551488537655787 10.0 7.083282485179276 9.997205056967486 10.0 9.490617951578564 10.0 10.0 
0.0010 2.042232037973524 0.0010 0.0010532428381199142 0.0010 0.0011073923169667948 0.0010 0.0010 0.6355355939634602 10.0 10.0 10.0 10.0 10.0 10.0 10.0 10.0 10.0 10.0 10.0 10.0 10.0 9.934717496880635 9.733044264268777 10.0 10.0 10.0 10.0 10.0 10.0 10.0 10.0 10.0 10.0 10.0 10.0 10.0 10.0 10.0 10.0 10.0 10.0 10.0 10.0 10.0 10.0 10.0 10.0 10.0 10.0 9.997726997269906 10.0 7.774527718519226 10.0 10.0 6.271862847664317 10.0 8.871198084523368 10.0 9.988600879620611 
8.998411969724724 5.170044979533596 0.023755843297041668 0.0014625451833085515 0.003290320179849896 0.006633041048555605 0.0010 1.5969662286564894 0.0010 0.0010 4.166971123175439 1.0058833931428754 1.005713287836751 1.0053611929508133 1.0017230926263814 1.0069431876606343 9.989471185704879 1.0069471973638926 10.0 6.299621041474112 1.0060106604137866 5.8822004346971575 8.527861953491177 1.6940990930195774 10.0 9.999955839554666 8.577288326265425 1.0068325879165245 6.262691599718501 0.8473746957967849 4.09954244681362 1.0037460418143445 0.0010 0.0010 1.0058482617382136 1.0069785346717772 1.005880952863314 1.0069737822601459 4.767385557998641 1.0018616559370157 1.0064912719406323 3.240992400930813 5.94805412369856 10.0 1.006939422571885 1.0047140598536455 6.072636235982722 4.999569148193925 1.0065907220320423 6.275303861229988 1.0018620586747407 8.39828454156087 3.1922322897369435 1.0058547889072056 0.6715717767535141 0.011735079214288291 1.006941895875718 5.29758354123547 1.0058416364343028 6.289077919970132 
0.0010197554674015196 9.95822668663675 0.0010 0.0010 0.0010243251398970902 0.0010287579375814018 0.0010 0.0010 1.158684006960688 5.721596774145697 9.997223727423572 9.93388636013234 9.993625672940086 9.999991149842797 9.99997135120893 9.999993015590865 9.988600347756673 9.999871061239128 9.97627875250854 9.998936321003987 9.999984906952166 9.999845381427392 9.99555735114603 10.0 10.0 9.99999716710753 9.989049242680236 9.999985607369705 9.999951709385567 9.93294956612387 10.0 10.0 10.0 9.96843096357771 9.999991085023053 9.999918608991429 9.999991072641885 9.999984895838343 9.998706853265759 10.0 9.999984914638206 10.0 9.99773271171686 9.995741128932323 9.999986978800743 10.0 9.999986312694212 10.0 9.999379206653256 9.999985560720747 10.0 9.99933463483184 6.423279741631284 9.994096455415097 10.0 10.0 9.99998260369623 10.0 9.975812956111843 9.972295725538173 
6.40640189753359 10.0 0.002103924369509217 0.0010 0.0010 0.0010 0.0010 10.0 0.0010 0.0010 10.0 0.0010 9.95552457383789 9.986176401588676 9.928771235634894 9.956453552333008 10.0 9.96540459598883 10.0 9.991439902138358 9.986174246724351 10.0 10.0 0.0010 10.0 9.999331520575245 9.094367030525795 9.96144282498944 10.0 0.0010 0.0010 0.0010 0.0010 0.0010 0.0010 10.0 0.0010 9.928778225638135 9.990577119652473 9.928745915097279 9.98614302997113 10.0 0.0010 10.0 9.956966955457132 0.0010 9.989577521385149 10.0 9.964171996016878 9.987220531016954 9.966482659450433 9.999392179254777 10.0 0.0010 10.0 0.0010 9.986143029450067 10.0 0.0010 9.990044409197031 
10.0 9.150866092742588 0.0010 0.0010 0.0010061477761560977 0.0010 0.0010 10.0 0.0010 0.0010 10.0 0.0010 0.0010 0.0010 0.0010 0.0010 10.0 9.999654935877665 0.0010 10.0 0.0010 10.0 9.984226913585827 1.274729582687144 9.905877245912526 10.0 0.0010 0.0010 10.0 0.0010 0.673730654164828 0.0010 0.0957014856455114 0.0010 0.0010 0.0010 0.0010 10.0 10.0 10.0 0.0010 0.5454991072296513 0.0010 10.0 0.0010 0.0010 0.0010 9.997746657218661 10.0 9.996935178540589 0.0010 9.994059140982266 7.9028491003099255 0.0010 1.0099134333697934 0.0010 0.0010 0.0010 0.0010 10.0 
0.0193745887334499 0.14670078280547422 0.001208322469196317 0.0027196087630791572 0.0011736953691472648 0.0010080341533258705 1.0240505626590959 0.08813873608205658 0.0010 10.0 9.475227814508855 9.939225230419241 10.0 10.0 10.0 10.0 9.896724277359656 10.0 10.0 9.885097234765526 10.0 9.878880966846069 9.999255953248728 5.0005 10.0 9.997543885006294 10.0 10.0 10.0 10.0 5.0005 10.0 9.963981783349888 10.0 10.0 10.0 10.0 10.0 9.98419946602064 10.0 10.0 5.000500000000001 10.0 9.989660160416113 10.0 10.0 9.982640797121357 9.889299820486169 10.0 9.872888614531469 10.0 9.999299012794658 9.706637162993182 10.0 10.0 5.0005 10.0 5.0005 10.0 9.87356470528363 
0.0010 6.999099836126672 0.0022532390297700902 0.0010 0.0010164447210536933 0.0013473967816431272 0.003656688777392419 0.0010 1.0822082572280207 10.0 9.89710440241058 10.0 10.0 10.0 9.999099355284816 10.0 9.999972423378031 9.999167034276095 10.0 9.999469670247548 10.0 9.998032958227196 9.996923542298319 10.0 10.0 9.9998945289717 10.0 10.0 10.0 9.957429472441714 9.436767201133842 10.0 9.272246199272836 10.0 10.0 10.0 10.0 9.999107263572254 9.99990787976873 9.99882557288931 10.0 9.89834114224286 10.0 9.998891637072205 10.0 10.0 10.0 9.99385107619891 9.9992031892763 9.96801366821574 10.0 9.999726743026224 3.817017820333242 9.996576307103927 9.779579667892579 9.51822418828793 10.0 9.51822418828793 10.0 10.0 
0.0010071956964535144 10.0 0.005255007883514927 0.0017233799328882802 0.0010 0.0010 0.8934862908552313 0.0010002875172715805 1.2037261271610349 9.273368921789903 8.541582321227747 9.827269827960945 10.0 10.0 10.0 9.998251731780057 10.0 9.986932750193043 9.990040374555527 10.0 10.0 10.0 9.98116507917768 10.0 9.956828350267031 9.998432549903578 10.0 10.0 9.911967196993881 9.735947126760987 10.0 10.0 3.8736462208113682 9.998388712526333 10.0 9.997087920162414 10.0 9.992948905342685 9.974043411367669 10.0 9.998858324962073 10.0 9.910547131397871 10.0 10.0 10.0 9.965365182757752 10.0 9.998089476490263 10.0 9.988251884561842 9.995400753725702 8.494951358630942 9.785858284175278 5.962328185236318 9.80488692954367 9.998459694278022 10.0 9.870328919685448 9.992466859605518 
0.0031502315406790726 9.76266460537855 0.15464989493708392 0.0011437522871992308 0.001055722152786782 0.0011250360088380358 1.35386897633432 0.007766979363262293 1.0769713896469058 7.8877906340539745 9.348912978875944 9.929968495362367 9.995464661012733 9.98835816379241 10.0 9.995568378333495 9.964113394699204 9.99809541118131 10.0 9.971176715388008 9.997844038886846 9.968801699881855 9.973235744324251 9.934098721917888 10.0 9.999945708284539 9.989595813719035 9.997433209144198 9.962295089317488 9.250027607020868 8.716321430268696 9.992481492061948 8.08890658553766 9.99264092548183 9.986866096860597 9.9973082040899 9.9926028653938 9.999333389273655 9.996069296798895 9.99436581862869 9.998262528258442 6.913811258323286 9.993795778609467 10.0 9.99599213642357 9.992481731688445 9.96730702369595 9.933170281150483 9.997773670287545 9.988981574000361 9.872574205150197 10.0 0.0010 9.986146193436259 7.396627681697584 7.532435031183402 9.99565035769006 9.115894091078268 9.992443874100424 9.951443506709403 
0.0010038751791147495 1.6656116756003778 0.001056378122305121 0.0010001987552739945 0.001000014031612706 0.001129760386256555 0.0010 0.0010 0.7516705406727214 9.996441849787901 9.166195175076307 9.930244319833497 10.0 9.999996603801325 9.99531737716104 9.99849373826719 10.0 9.99826113705644 9.930060633827827 9.999003094017192 9.999983329807012 9.999816500886041 9.999992975809578 6.792197606251608 9.974382027072163 10.0 10.0 9.999865473308914 9.99541046025618 9.99566525995585 7.630760487925293 9.999996652847475 10.0 9.999996686038942 9.999995727998774 9.995950805824192 9.999996659490842 9.998619680822138 10.0 9.998446488089504 9.998504537175947 4.663706336361744 9.997565811110352 9.999877546409616 10.0 9.999996678539606 9.99540239859279 9.999694631728396 9.998900966860855 10.0 9.998963903229912 10.0 6.01310477611053 9.999996565727573 9.83162915995683 8.514761727368874 9.997720747563056 8.45118820891203 9.999996734409821 9.99547706987765 
0.0010 0.0010 0.001264408968371143 0.0010 0.0010 0.0010 0.0010 4.668135627402184 10.0 0.0010 10.0 10.0 10.0 10.0 10.0 10.0 10.0 10.0 10.0 10.0 10.0 10.0 9.995784078488374 10.0 10.0 9.999672160233656 10.0 10.0 10.0 10.0 10.0 10.0 9.998359293846013 10.0 10.0 10.0 10.0 10.0 10.0 10.0 10.0 10.0 10.0 10.0 10.0 10.0 10.0 9.98002683955339 10.0 9.997539776376213 10.0 10.0 10.0 10.0 10.0 10.0 10.0 10.0 10.0 9.921295778139713 
3.549959141153714 0.005110795769632803 0.009944463105859103 0.0024342915144073603 0.0010011340764833018 0.0010002609915927092 0.0010 10.0 9.198936951586429 0.0010 10.0 9.995889204230368 9.702163547649171 9.995889204230368 9.996755391926166 9.995889204230368 10.0 9.995889204230368 9.996647132048345 9.996120861273647 9.995889204230368 9.996128550714255 9.999999958991001 8.990377842726783 9.999786390792702 9.999997944484996 9.996649708346046 9.995889204230368 9.99619723613095 9.995889204230368 10.0 9.995889204230368 4.50055 9.719546565295792 9.995889204230368 9.996771976144924 9.995889204230368 9.996726341974709 9.996778512548472 9.99672319296777 9.995889204230368 10.0 4.601933561056886 10.0 9.995889204230368 9.995889204230368 10.0 9.998857766765537 9.995889204230368 9.996147223065407 9.995889204230368 10.0 9.995889204230368 9.995889204230368 9.99671899573225 10.0 9.995889204230368 10.0 9.995889204230368 9.996208625286577 
0.0010 7.165086283873187 0.0010 0.0010311460526585669 0.0010 0.0010 0.0010 0.0010 0.8217535608421026 3.7883392851119018 10.0 9.819991816704418 10.0 10.0 10.0 10.0 9.999399543343467 10.0 9.978217130643712 10.0 10.0 10.0 10.0 10.0 10.0 9.998061022017595 10.0 10.0 10.0 9.861975202677453 10.0 10.0 10.0 9.874143276843245 10.0 10.0 10.0 10.0 9.997583300408685 10.0 10.0 10.0 10.0 10.0 10.0 10.0 10.0 10.0 10.0 10.0 10.0 10.0 4.862435036474751 10.0 10.0 10.0 10.0 10.0 9.887122217481629 9.950159847230172 
0.0010 2.0271091575056013 0.0010 0.0010 0.0010 0.0010 0.0010 0.0010 0.679288472901736 10.0 10.0 10.0 10.0 10.0 10.0 10.0 10.0 10.0 10.0 10.0 10.0 10.0 9.90586960704348 9.291325862533718 10.0 10.0 10.0 10.0 10.0 10.0 8.863660458190065 10.0 10.0 10.0 10.0 10.0 10.0 9.999104601864497 10.0 10.0 10.0 10.0 10.0 10.0 10.0 10.0 10.0 10.0 10.0 10.0 10.0 10.0 5.62663069653086 10.0 10.0 10.0 10.0 10.0 9.961417160205972 10.0 
0.00393149017501779 5.683594859917259 0.0010 0.0010 0.0010 0.0010 0.0010 0.006432083523625446 0.9543202898903725 10.0 10.0 9.996366840070113 9.999862772724583 9.999702849349639 10.0 9.999923497232746 10.0 9.999976616111892 9.999884167995303 10.0 10.0 9.956758016850776 10.0 10.0 9.989257278129072 9.997192938176177 10.0 9.999994201819748 9.999776396036825 10.0 9.90735829649491 9.997282744172956 10.0 9.994340530179077 9.994263960445739 9.999965070032603 9.994341205891951 9.942513543671037 9.999465514971089 10.0 9.999971547404597 8.771996604045821 9.994596453740648 9.999279607703233 10.0 10.0 9.999830126824946 10.0 10.0 10.0 10.0 10.0 3.847350868506007 9.994333083300141 9.818984082553508 10.0 9.999925706625163 10.0 9.994332283203127 10.0 
0.001795657849619352 10.0 1.7683363504740144 0.0010 0.0010 0.0010 0.0010 0.0010 0.0010 4.628578244278576 9.602783745430898 10.0 10.0 10.0 10.0 10.0 9.577895764530597 10.0 9.99989735733343 9.999990765762375 10.0 9.99998135974925 9.545493095132862 10.0 9.999573933145363 9.999896908228825 9.806708125569779 10.0 9.999988608708449 9.99778903711303 8.039649869885404 10.0 4.998578088961053 10.0 10.0 10.0 10.0 10.0 10.0 10.0 10.0 10.0 9.999180139116099 10.0 10.0 10.0 10.0 10.0 10.0 10.0 10.0 10.0 4.191644270776404 9.999950083328947 10.0 5.000448712593658 10.0 2.7625578581082038 9.99998149672525 10.0 
0.0010 0.0010 0.0010 0.0010 0.0010 0.0010 0.0010 3.1652548464509067 8.722758787121233 0.0010 10.0 10.0 10.0 10.0 10.0 10.0 10.0 10.0 10.0 10.0 10.0 10.0 10.0 10.0 10.0 10.0 9.982555514546823 10.0 10.0 10.0 10.0 10.0 9.769795077003394 10.0 10.0 10.0 10.0 10.0 10.0 10.0 10.0 10.0 10.0 10.0 10.0 10.0 10.0 10.0 10.0 10.0 10.0 10.0 10.0 10.0 10.0 10.0 9.99601870940625 9.995540127334781 10.0 10.0 
0.0010000034506414404 2.6620225701131193 0.0011608932026795549 0.001001115933383781 0.001004273883249089 0.001000955777281314 0.25094253824393586 0.0036727639845728632 0.6564221907546657 9.858064945763147 8.680111859198716 9.999999993030524 9.999805697086414 9.999999996507274 9.954961857549229 9.999761710853296 9.9999441681641 9.999787511409792 9.999815185646701 9.999683423712586 9.999984201434325 9.999831253073834 9.988555642768587 9.136103612253349 9.97409587567794 9.994207233654556 9.997646964646748 9.999999996507926 9.999318217390208 9.994715312479698 8.76893144048742 9.999983117414379 7.157700475016597 9.863484352934146 9.999999995892104 9.999999996521652 9.999982467583239 9.999992290454527 9.999499656105968 9.999946957081994 9.999999890466034 8.457706311733569 9.999999996420415 9.999553752928877 9.999633802628756 9.999983085273648 9.999999994500863 9.998531261933158 9.99985580512379 9.96754986154228 9.996127443299892 9.999758906700789 1.5794843600728061 9.999999996028501 9.990636780086302 8.550116442950008 9.999775312261395 8.351027036275276 9.999999993288831 9.99982986109719 
0.001000000000000334 8.974063760367041 0.0010 0.0010 0.001249121056807715 0.0010 0.0010 0.0010 1.3219252962244812 7.511019867259851 6.384001484797913 10.0 10.0 10.0 10.0 10.0 10.0 10.0 9.99861029761547 10.0 10.0 10.0 10.0 5.913255968052541 9.620899530556388 9.999554508513844 9.99902624501257 10.0 10.0 9.892295449138414 5.2802590895572905 10.0 10.0 10.0 10.0 10.0 10.0 10.0 10.0 10.0 10.0 7.275601958318603 10.0 10.0 10.0 10.0 10.0 10.0 10.0 10.0 10.0 10.0 0.34597509655231695 10.0 4.466615630024206 5.000500000000001 10.0 10.0 10.0 10.0 
0.0010269929327882954 7.95740000350167 0.0010138723288915753 0.0014105789490804863 0.0010 0.0010394758914976702 1.638872000180689 0.006291412126584079 0.8857107441565266 5.0005 4.59417123385972 9.999055669694012 9.999642673937698 9.999993309392824 9.99698820855775 9.999970500401297 10.0 9.998309759376351 9.99773625756246 10.0 9.999984756170102 9.998921387870784 9.994250763634184 8.249754626258436 9.708119763015999 9.999527003915691 9.99897530610667 9.999993371762697 9.998693751070226 9.667595601246616 10.0 9.996608823322848 5.0005 10.0 9.996600341097125 9.999663645539306 9.996608672252634 9.99873740168178 9.997340710336697 9.996577971925106 9.998679091174399 10.0 9.999931294540133 9.999860511562385 10.0 9.99660621875852 9.989828862871361 9.872452824077563 9.9985621224176 9.9744264887783 9.99966873197056 9.999536254555782 5.3568716448344045 9.999980431825694 5.0005 9.700334725381762 9.999910271850506 10.0 9.99944282849482 9.978355574789168 
0.595810505206857 9.821700127121611 0.0010 0.0018910429338476452 1.1040659886849618 0.09054647396522111 0.0010 10.0 0.0010 0.0010 5.5882111802369 8.58770747636031 9.997857027940574 9.661266968289045 9.996785688639422 9.993638156446655 10.0 9.994557377667773 10.0 7.188852724773744 9.98749285626992 9.92936123128136 9.994633995588904 10.0 10.0 9.996801030091165 9.943096653346723 9.998546161314462 9.987321588878848 7.910416045122231 10.0 8.570040886837562 7.521228155605984 8.303511236529957 8.569636709596043 9.983091171645764 8.569951589108054 10.0 9.99534567619144 9.995730481145596 9.852974782969717 10.0 8.314546503620873 10.0 10.0 8.570041784576677 9.98363768305379 9.991716149053989 9.950222728623109 9.99593034909884 9.991338794888645 9.976979771896163 8.017294665826304 8.568689846026361 9.802622942638093 10.0 9.993200616411405 10.0 8.569867267375221 9.961345405116594 
0.001837693391669967 0.22909725004436976 0.001001358861806019 0.0010128570368025923 0.001000733773969158 0.0010398447230574874 0.003127344948378383 0.0022474556770264815 0.9803158835716627 9.996531784833305 9.46439191964183 9.999306700502803 9.9994853765307 9.999273286289332 9.999451482765293 9.999313923659308 9.999982260512754 9.999560913375085 9.999443837255397 9.999719525951521 9.999257477343653 9.999823973424002 9.99842510148162 2.279016558408406 9.991768072885177 9.987990550907819 9.999396080672543 9.999273731236112 9.999755948761225 9.846587046736355 4.7491034372412395 9.999253939176674 9.984421725010709 9.999401295457732 9.999251406930128 9.999386042311551 9.999257739241404 9.99954788558869 9.999846053889259 9.999742956200484 9.999279650143325 7.001176358065181 9.999150162837697 9.999943244494581 9.999295444055292 9.999253977931694 9.999592182960729 9.999902767604086 9.999567535564289 9.947418495830595 9.999327141650925 9.999991808882385 8.69325169961458 9.986007164379497 6.7152112914973845 4.331535396774165 9.999323827093871 4.90494103319349 9.999269814731555 9.999778958568012 
0.0010 10.0 0.0010 0.0010 0.0010 0.0010 0.0010 0.0010 1.2904999382078366 7.679934766882048 10.0 9.687275557495159 10.0 10.0 10.0 10.0 10.0 10.0 10.0 10.0 10.0 10.0 10.0 10.0 10.0 10.0 10.0 10.0 10.0 9.761956458419322 10.0 9.687275557495159 9.687275557495159 9.71062012238375 9.687275557495159 10.0 9.687275557495159 10.0 10.0 10.0 10.0 10.0 9.687275557495159 10.0 10.0 9.687275557495159 10.0 10.0 10.0 10.0 10.0 10.0 0.5599657551509485 9.729874854063313 10.0 10.0 10.0 10.0 9.687275557495159 10.0 
0.0010 8.037181559752813 0.0011380904646956535 0.0010014186231209015 0.0010061259928200949 0.0010074401629910116 0.0010 6.443791242992897 0.0010 1.4381927826474514 10.0 10.0 10.0 10.0 10.0 10.0 9.999747726895805 10.0 10.0 10.0 10.0 10.0 10.0 9.991955316714238 10.0 9.999997460042886 10.0 10.0 10.0 10.0 10.0 10.0 10.0 10.0 10.0 10.0 10.0 10.0 10.0 10.0 10.0 10.0 10.0 10.0 10.0 10.0 10.0 10.0 10.0 10.0 10.0 10.0 10.0 10.0 10.0 10.0 10.0 10.0 10.0 10.0 
0.0010528276217726344 3.127964960423061 0.0011041258938863246 0.0012512311410553503 0.0010695154846162877 0.0018854739289613672 0.9043986129559409 0.0013167455724777486 0.6666916427211167 9.998946933693148 6.554081166070566 9.999925715309153 9.75453023347159 9.999963090642897 9.999996877077944 9.999998927479023 9.99821799106077 9.999628375316274 9.76211344116582 9.999517724673444 9.999960174283348 9.999652090120076 9.992725348315403 3.135140138840634 9.991771466486053 9.964812951997276 9.992822522037853 9.999964509315515 9.998623275095966 9.999668787282914 1.4110794114362082 9.999926462381248 9.996793350122735 9.997715831810636 9.999674840876501 9.999999999977662 9.999928027170103 9.999623332811973 9.998643718445816 9.999999953749128 9.999998961471466 8.015428007651828 9.999532322678665 9.60322069786591 9.999999839127788 9.99993056391736 9.999500821159089 9.999243661860728 9.994277593633784 9.999636981310637 9.999999856721553 9.993996975909395 4.48224425823679 9.999593663665886 9.996431798346668 7.3717553805527665 9.999998870979685 9.5180576377736 9.992978031649974 9.999629427383063 
0.0010 8.633418575120961 0.0010 0.0010 0.0010 0.0010 0.0010 6.523040942816197 0.0010 0.49864651827346584 10.0 10.0 10.0 10.0 10.0 10.0 10.0 10.0 10.0 10.0 10.0 10.0 10.0 10.0 10.0 10.0 10.0 10.0 10.0 10.0 9.9807411714227 10.0 10.0 10.0 10.0 10.0 10.0 10.0 10.0 10.0 10.0 10.0 10.0 10.0 10.0 10.0 10.0 10.0 10.0 10.0 10.0 10.0 10.0 10.0 10.0 10.0 10.0 10.0 10.0 10.0 
0.12630376631999862 10.0 0.0010 0.0010 0.0010 0.0010 0.0010 8.175840433466274 0.0010 0.0010 10.0 9.968311146805657 10.0 10.0 10.0 10.0 10.0 10.0 10.0 10.0 10.0 10.0 10.0 10.0 10.0 10.0 10.0 10.0 10.0 9.909047388556758 10.0 9.946142870497276 10.0 9.94642680135793 9.947450489967283 10.0 9.946142936947464 10.0 10.0 10.0 10.0 10.0 10.0 10.0 10.0 9.946143246005867 10.0 10.0 10.0 10.0 10.0 10.0 9.081740288236503 9.945208096052141 10.0 10.0 10.0 10.0 9.946143415294047 10.0 
7.415520731870964 10.0 0.0010 0.0010 0.0014153476387579157 0.002760204756932733 0.0010 10.0 0.0010 0.0010 10.0 0.0010 10.0 9.989456427014604 9.999609954241974 9.997066616380707 10.0 9.996349730611113 10.0 9.997510699022072 9.998065452317906 9.998661527943575 9.994596497740432 0.0010 10.0 10.0 9.991459655666057 9.98921934093722 9.998991482416296 0.0010 0.3892849548474845 0.0010 0.0010 0.9932770475201043 0.0010 9.998705352920595 0.0010 9.772118986745934 10.0 10.0 9.980128248573374 10.0 0.0010 10.0 10.0 0.0010 9.993729809444686 9.999649096505264 9.996018059143125 10.0 10.0 10.0 10.0 0.0010 10.0 0.0010 10.0 10.0 0.0010 10.0 
0.0010 9.910803899198507 0.0010 0.0010005144250298202 0.0010126424676047967 0.001004641728815701 0.0010 7.48694265695663 0.0010 0.5402779142756626 10.0 10.0 10.0 10.0 10.0 10.0 9.998545856182128 10.0 9.999808585067441 10.0 10.0 10.0 10.0 10.0 9.998271787576288 9.999895149045754 10.0 10.0 10.0 10.0 10.0 10.0 10.0 10.0 9.999796725560335 10.0 10.0 9.999631900185898 9.999962575271333 9.999964718170455 10.0 9.97321603029902 10.0 9.999451344131026 10.0 10.0 10.0 10.0 10.0 10.0 10.0 9.993822125308002 10.0 10.0 10.0 10.0 10.0 10.0 10.0 10.0 
3.367453313868891 0.0010 0.0010 0.0010 0.0010 0.0010 0.0010 8.795298451825053 7.789749369255139 0.0010 10.0 10.0 10.0 10.0 10.0 10.0 10.0 10.0 10.0 10.0 10.0 10.0 10.0 9.664923034905653 9.99979073771009 10.0 10.0 10.0 10.0 10.0 10.0 10.0 7.252683108167385 10.0 10.0 10.0 10.0 10.0 10.0 10.0 10.0 10.0 6.733051587596007 10.0 10.0 10.0 10.0 10.0 10.0 10.0 10.0 10.0 10.0 10.0 10.0 10.0 10.0 10.0 10.0 10.0 
0.0010 0.0010 0.0010 0.0010 0.0010 0.0010 0.0010 0.976053245777619 10.0 0.0010 10.0 10.0 10.0 10.0 10.0 10.0 10.0 10.0 10.0 10.0 10.0 10.0 10.0 10.0 10.0 10.0 10.0 10.0 10.0 10.0 10.0 10.0 0.0010 10.0 10.0 10.0 10.0 10.0 10.0 10.0 10.0 10.0 10.0 10.0 10.0 10.0 10.0 10.0 10.0 10.0 10.0 10.0 10.0 10.0 10.0 10.0 10.0 10.0 10.0 10.0 
0.0010 10.0 0.0010 0.0010 0.0010 0.0010 0.0010 7.136785016694993 0.0010 0.0010 10.0 0.001000000000000334 10.0 10.0 10.0 10.0 10.0 10.0 10.0 10.0 10.0 10.0 10.0 4.761406807049372 10.0 10.0 9.725036689904615 10.0 10.0 0.001000000000000334 4.990307809131891 8.387321931295126 1.6106930745292924 8.296176965557445 8.38759163366153 10.0 8.387724067753942 10.0 10.0 10.0 10.0 10.0 6.321803637505289 10.0 10.0 8.387730849315535 10.0 10.0 10.0 10.0 10.0 10.0 10.0 8.292999279159499 10.0 1.4408538496952854 10.0 10.0 8.382254917778415 10.0 
0.0010 0.7434758147332978 0.0010 0.0010178627492583912 0.001054196624185085 0.0010 0.9278920296660718 0.0010 0.0010 10.0 1.4875972022580894 10.0 10.0 10.0 10.0 9.99999392383714 10.0 10.0 10.0 10.0 10.0 10.0 10.0 7.394136178240358 10.0 10.0 10.0 10.0 9.99990106638591 10.0 5.853977477581738 10.0 10.0 9.7646449382806 10.0 9.934739381061368 10.0 9.999975675443455 10.0 10.0 10.0 2.7224081995215066 10.0 10.0 9.996756350885622 10.0 10.0 9.99647456367861 9.999984906687652 10.0 9.999993203137574 9.996644073523674 6.303272688285553 10.0 9.975616469415998 3.7058361484161173 10.0 10.0 10.0 10.0 
0.0010 10.0 0.018292153400949966 0.0010 0.0010167593040962734 0.0010 1.2752511898452874 0.0010 1.2459586549133042 7.750359586425451 10.0 10.0 10.0 10.0 10.0 10.0 10.0 10.0 10.0 10.0 9.982777699704554 10.0 10.0 7.663139806302883 10.0 10.0 10.0 10.0 9.940278874086484 10.0 7.897036494917277 10.0 7.7093300473326805 10.0 10.0 10.0 10.0 10.0 10.0 9.991739812651817 10.0 4.374993195297136 10.0 10.0 10.0 10.0 9.997506289725289 9.91201940794189 9.99937465157203 10.0 9.785831503226918 10.0 4.215178121159922 10.0 5.637019999190361 7.509717407249321 10.0 7.3487313164731365 10.0 10.0 
0.0010 3.275031263764818 0.0010 0.0010 0.0010 0.0010 0.7271192543439802 0.0010 0.7075068796785304 10.0 8.59165730808698 10.0 10.0 10.0 10.0 10.0 10.0 10.0 10.0 10.0 10.0 10.0 9.824171423041207 9.991069073487509 10.0 9.998465545553739 10.0 10.0 10.0 10.0 9.777006977658274 10.0 10.0 10.0 10.0 10.0 10.0 10.0 10.0 10.0 10.0 7.638584686846456 10.0 9.99291183975768 10.0 10.0 10.0 9.984799547932592 10.0 9.378300125950183 10.0 10.0 0.0010 10.0 10.0 9.953171506145223 10.0 6.86325950151307 10.0 10.0 
0.0010 10.0 0.0010 0.0010 0.002205977494246656 0.0010 0.0010 6.7108055192014895 0.0010 0.0010 10.0 0.0010 10.0 10.0 10.0 10.0 9.996597980862758 10.0 10.0 10.0 8.801963804123995 10.0 10.0 0.0010 10.0 10.0 10.0 10.0 10.0 0.0010 0.0010 0.0010 0.0010 0.0010 0.0010 10.0 0.0010 10.0 10.0 10.0 10.0 0.024766554047274347 0.0010 10.0 10.0 0.0010 10.0 10.0 10.0 10.0 10.0 10.0 10.0 0.0010 10.0 0.0010 10.0 5.838712728214906 0.0010 10.0 
0.0010 0.0010 0.0010 0.0010 0.0010 0.0015368931066969268 0.0010 0.0010 0.0010 10.0 10.0 10.0 10.0 10.0 10.0 10.0 9.998898211043096 10.0 10.0 10.0 10.0 10.0 10.0 4.413806607502159 10.0 9.900730778214152 10.0 10.0 10.0 10.0 7.729729580839835 10.0 10.0 10.0 10.0 10.0 10.0 10.0 10.0 10.0 10.0 10.0 10.0 10.0 10.0 10.0 10.0 10.0 10.0 10.0 10.0 10.0 9.469061601376398 10.0 10.0 9.664473258230117 10.0 10.0 10.0 10.0 
2.62623628254497 10.0 0.002310747151739121 0.0010 0.0010 0.0010 0.0010 10.0 0.0010 0.0010 10.0 0.0010 10.0 10.0 10.0 10.0 10.0 10.0 10.0 10.0 10.0 10.0 9.998917134989998 0.0010 10.0 10.0 10.0 10.0 10.0 0.0010 0.0010 0.0010 0.0010 0.0010 0.0010 10.0 0.0010 10.0 10.0 10.0 10.0 10.0 0.0010 10.0 10.0 0.0010 10.0 10.0 10.0 10.0 10.0 10.0 10.0 0.0010 10.0 0.0010 10.0 10.0 0.0010 10.0 
0.0010 10.0 0.006680010211139205 0.0010 0.0010 0.0010 2.01503078849011 0.0010 1.3267479216657696 7.4572241710220295 5.635477432409561 10.0 10.0 10.0 10.0 10.0 10.0 10.0 10.0 10.0 10.0 10.0 10.0 8.914425074626765 10.0 10.0 10.0 10.0 10.0 10.0 10.0 10.0 10.0 10.0 10.0 10.0 10.0 10.0 10.0 10.0 10.0 4.286303539046621 10.0 10.0 10.0 10.0 10.0 9.850418633572678 10.0 10.0 10.0 10.0 2.550736817653575 10.0 10.0 9.239450790793725 10.0 4.983206490995597 10.0 9.352724832928345 
0.0010 10.0 0.0020717962049355805 0.0016286591012818347 0.0010 0.0010 0.573737114486515 0.0010 1.3374070598831858 7.011177000850684 5.380330591788489 9.258850028217397 10.0 10.0 10.0 10.0 10.0 10.0 10.0 10.0 10.0 10.0 10.0 2.6821889570250868 9.934994223277279 10.0 10.0 10.0 10.0 9.195496088403228 8.592152470023423 10.0 3.0508244515295813 10.0 10.0 10.0 10.0 10.0 10.0 10.0 10.0 10.0 10.0 9.974249499401113 10.0 10.0 10.0 9.826359102326618 10.0 10.0 10.0 10.0 7.551716212310167 10.0 3.73712327869805 10.0 10.0 10.0 8.941684196338603 10.0 
0.0010 0.0010 0.0010 0.0010 0.0010 0.0010 0.0010 5.658817094200456 10.0 0.0010 10.0 10.0 10.0 10.0 10.0 10.0 10.0 10.0 10.0 10.0 10.0 10.0 10.0 10.0 10.0 10.0 10.0 10.0 10.0 10.0 10.0 10.0 10.0 10.0 10.0 10.0 10.0 10.0 10.0 10.0 10.0 10.0 10.0 10.0 10.0 10.0 10.0 10.0 10.0 10.0 10.0 10.0 10.0 10.0 10.0 10.0 10.0 10.0 10.0 10.0 
2.7271153925280798 0.0010 0.001024938145848356 0.0010001741070616958 0.001011120346618531 0.0010010059731869977 0.0024306707798540704 9.47640368926314 10.0 0.0010 10.0 10.0 9.997711125832744 9.999601750303402 10.0 9.999582600373015 9.999770472565146 10.0 9.999530266014522 10.0 9.999599966583304 9.999790811873954 9.999626213842063 10.0 10.0 9.999990881086912 9.999291789914642 9.998188530827804 9.999912339290475 10.0 10.0 9.999997566218077 7.273683341385313 10.0 9.999616212840518 9.999380592333258 9.999662378060874 9.999983986116849 10.0 9.999950710565912 10.0 10.0 6.870898805204747 9.999612253637862 9.999189777588706 9.999735898292162 9.99945415478259 9.999994541481797 9.99989432597037 10.0 10.0 10.0 10.0 10.0 9.973408740563679 10.0 9.999458704062558 9.999808212565341 10.0 9.918221381762203 
4.081716241955871 0.0010 0.0018922727757600937 0.004139578884092815 0.0010 0.0010 0.0010 10.0 8.9662279158087 0.001000000000000334 10.0 10.0 10.0 10.0 10.0 10.0 10.0 10.0 10.0 10.0 10.0 10.0 10.0 10.0 10.0 10.0 10.0 10.0 10.0 10.0 10.0 10.0 4.522014738851902 10.0 10.0 10.0 10.0 10.0 10.0 10.0 10.0 10.0 0.001000000000000334 10.0 10.0 10.0 10.0 10.0 10.0 9.998690217738039 10.0 10.0 10.0 10.0 10.0 9.968262948410963 10.0 10.0 10.0 10.0 
0.0010 0.0010 0.0010 0.0010 0.0010 0.0010 0.0010 0.4875257677580058 10.0 0.0010 10.0 10.0 10.0 10.0 10.0 10.0 10.0 10.0 10.0 10.0 10.0 10.0 10.0 10.0 10.0 10.0 10.0 10.0 10.0 10.0 10.0 10.0 10.0 10.0 10.0 10.0 10.0 9.8508116339866 10.0 10.0 10.0 10.0 10.0 10.0 10.0 10.0 10.0 10.0 10.0 10.0 10.0 10.0 10.0 10.0 10.0 10.0 10.0 10.0 10.0 10.0 
0.0010 0.0010 0.0010 0.0010 0.0010 0.0010 0.0010 5.363187526797976 0.0010 10.0 10.0 10.0 10.0 10.0 10.0 10.0 10.0 10.0 10.0 10.0 10.0 10.0 9.945679693762745 9.504330391906741 10.0 10.0 10.0 10.0 10.0 10.0 10.0 10.0 10.0 10.0 10.0 10.0 10.0 10.0 9.825479168333423 10.0 10.0 10.0 10.0 10.0 10.0 10.0 10.0 10.0 10.0 10.0 10.0 10.0 10.0 10.0 10.0 7.9161803367330075 10.0 10.0 10.0 10.0 
0.0010012101698176653 5.838638376884336 0.006584218227170122 0.0014951122206570031 0.0012767525484866401 0.0011991452913896338 0.0010 0.0010 0.8868136781791345 8.498581089025706 7.590399915866898 9.972138353428866 9.999986385528977 9.999993685979868 9.999960461909108 9.999985721951905 9.998888506127917 9.999908840802988 10.0 9.995383862771437 9.99999020328607 10.0 9.97585894878873 10.0 9.99558305594779 9.992791257843239 9.99157413137084 9.99999960220083 10.0 9.932253439327239 10.0 9.99999790374695 9.858487299474637 9.99994283616865 9.999986903244407 10.0 9.999991454637987 9.99654239818171 9.960654496523826 9.999995506896797 9.998221088318047 6.932600319680045 9.999998713861812 9.997061491495073 9.999997112204884 9.999989348903128 10.0 9.887776397794333 9.999982520063837 9.993294610759841 9.998976029634997 9.999814177764279 5.077237005388843 9.999992666125749 9.653158077118505 10.0 9.999985254836117 9.34228974257384 9.969721723884092 9.69084485587912 
0.0027298164481515926 0.5901198652561579 0.0010 0.0010126897008100866 0.0010333615861663266 0.0012789736880184444 0.0010 0.005071714953050321 0.6920796960404644 9.949536584615794 8.405210760582325 9.986412887965749 9.97010733680405 9.998381358515314 9.998102873672856 9.999302509869887 9.999942520397434 9.999289757792882 9.9797783411526 9.998830586373971 9.998358913847637 9.980944610812198 10.0 3.441702178242699 9.954100252132758 9.959404833115475 9.985893684973716 9.998269164119991 9.995019006480065 9.9629501945685 4.8648856472166235 9.997835920789278 9.991609944305347 9.997381050118422 9.998478395712564 9.988035909588298 9.99826711586193 9.999284745521084 9.964510189960848 9.997789973683933 9.983299398721993 5.821646409992019 9.99813219372292 9.997523679518242 9.998339288534206 9.997920960890392 9.995167010860312 9.974798694118602 9.999297064492964 9.763208766018764 9.99035835272567 9.99853896499083 5.312239859272219 9.993531632746894 5.671706832983123 4.1725271890631985 9.999303571367248 4.155388719095832 9.995234013304266 9.997219450145352 
0.0023499162301167933 9.22706402095992 0.21629875638838159 0.0010045783456811448 0.0010701651257327108 0.0010324463790980529 1.1222816451723225 0.0010 1.0563169027361803 6.942093233848794 9.898901784027466 9.997410385401897 9.999293798568978 9.985144854587608 9.998804946800448 9.998770650134638 9.950651283039152 9.997405825526618 9.99999978568777 9.985204549178912 9.99963582488782 9.981970595233 9.968766543804403 9.768508104212492 9.997104109353558 10.0 9.994155614569918 9.999230621789584 9.947914220244657 9.123575035216115 8.969943265607979 9.997873177212925 6.984833083192401 9.999030913517332 9.990718269125143 9.996487850067007 9.997747691348389 9.999505527714792 9.994189680568596 9.992308415615 9.9982530136747 8.856228528608 9.99595593821027 9.999149666166801 9.999322670080126 9.997744216199385 9.98043095610519 9.912574205905587 9.996361503101452 9.98489727773325 9.82537919043081 9.997786407902694 0.8080688368319073 9.995587276110315 5.893329582260926 8.776042839415068 9.998461543647043 6.5451660070084206 9.998451884549514 10.0 
0.0015182368734166737 2.7844666605477357 0.00157434899564593 0.0010056392903783449 0.0010687293304129585 0.001007300564913963 0.5773813210463186 0.0027614000365997204 0.6543881202002352 9.969502482984653 6.7058158456981865 9.998371668195963 9.99743191752902 9.99944344600811 9.99731184212396 9.998000448765383 9.995441934049358 9.999335810936804 9.997426239864518 9.997922909603792 9.999850064556428 9.999858024273204 9.997540437415257 7.619341494993815 9.993191715596014 9.999741907817633 9.999721509190868 10.0 9.999829835992745 9.992507672452197 7.156345492677205 9.998174096188468 9.97897253894331 9.900524006121138 10.0 9.980350789211661 9.99798504530753 9.999896676765642 9.99885848408728 9.999935118747473 9.998649765292177 6.752410634000518 9.997878826481166 10.0 9.993354931440622 9.998029532789264 9.998745785510454 9.995979746351264 9.997982348256766 9.998496338972114 9.998921748191332 9.998805826844034 2.1738632472266963 10.0 10.0 4.417079868190787 9.99849343940449 7.089634432886603 9.998152514877669 9.99889555080639 
0.001064651994519532 0.23997403195047617 0.0017727449936782332 0.0010000848350950242 0.0011579571950782591 0.0010097166437216688 0.005035686180830669 0.004606109798551472 0.5813856312692678 9.992067433682445 9.574534497998668 9.904142557511994 9.999998717983573 9.999026397944485 9.999293005843555 9.999658882370927 9.999899280338196 9.999818196846476 9.992345204608677 9.999936090793652 9.999997261408739 9.999999005518648 9.998143953836633 7.688337856163736 9.99999585149241 9.997689681997544 9.999998130564492 9.99999853129369 9.999984872966682 9.991384536546649 8.126660568415934 9.999998701693393 9.999709336107848 9.995808192065308 9.99999864007144 9.994685722246636 9.999994438706743 9.999740412871327 9.999717621097624 9.998859923887581 9.999998548824447 9.690539492563266 9.999778073659485 9.9878817823599 9.999858535656086 9.999998701691016 9.999970437744029 9.860785435688138 9.999698136617218 9.999663858033939 9.999453853813467 9.999938625912721 8.489896835640922 9.997395771334238 9.761025968049523 8.979033153465366 9.999626593849051 8.80024384574634 9.997083106355918 9.997540050839586 
1.0589022824419452 10.0 0.0010 0.0010 0.0010 0.0010 0.0010 7.9334180240709795 0.0010 0.0010 10.0 1.3199297532053382 10.0 10.0 10.0 10.0 10.0 10.0 10.0 10.0 10.0 10.0 10.0 2.1862148553901175 10.0 10.0 10.0 10.0 10.0 0.7505642897210505 5.62507486693304 1.3185681127273954 0.8894877922780351 1.328550868945757 0.9090289648785665 10.0 1.3185663805209087 10.0 10.0 10.0 10.0 10.0 4.461424157746719 10.0 10.0 1.3185665573323142 10.0 10.0 10.0 10.0 10.0 10.0 9.154230617746368 0.6036555859256323 10.0 0.0010 10.0 10.0 1.328550868945757 10.0 
0.0010 0.0010 0.0010 0.0010 0.0010 0.0010 6.317647410686696 0.0010 0.0010 10.0 10.0 10.0 10.0 10.0 10.0 10.0 10.0 10.0 10.0 10.0 10.0 10.0 9.925765929119441 0.0010 10.0 10.0 10.0 10.0 10.0 10.0 2.985661487664461 10.0 10.0 10.0 10.0 10.0 10.0 10.0 10.0 10.0 10.0 7.2412476052410435 10.0 10.0 10.0 10.0 9.996228619306875 10.0 10.0 10.0 10.0 10.0 9.045552168723148 10.0 10.0 1.98210210129153 10.0 9.092673257812912 10.0 10.0 
0.0010 0.0010 0.0010 0.0010 0.0010 0.0010 0.0010 6.643486715906132 9.621146561199527 0.0010 10.0 10.0 10.0 10.0 10.0 10.0 10.0 10.0 10.0 10.0 10.0 10.0 9.995768684340645 10.0 10.0 9.989021097337313 10.0 10.0 10.0 10.0 10.0 10.0 10.0 10.0 10.0 10.0 10.0 10.0 10.0 10.0 10.0 10.0 10.0 9.996524238574525 10.0 10.0 10.0 10.0 10.0 10.0 10.0 10.0 10.0 10.0 9.985638666757735 10.0 10.0 10.0 10.0 10.0 
0.0010 0.0010 0.0010 0.0010 0.0010 0.0010 0.0010 0.0010 0.0010 10.0 10.0 10.0 10.0 10.0 10.0 10.0 10.0 10.0 10.0 10.0 10.0 10.0 10.0 1.7150365282584892 10.0 9.996876850773575 10.0 10.0 10.0 10.0 0.2383022647087465 10.0 10.0 10.0 10.0 10.0 10.0 10.0 10.0 10.0 10.0 10.0 10.0 10.0 10.0 10.0 10.0 9.995622429284406 10.0 10.0 10.0 10.0 8.628247657913553 10.0 10.0 10.0 10.0 10.0 10.0 9.99962816306503 
0.0033197438420162224 0.0010 0.0033215234307009366 0.0010 0.0010004701609838637 0.0010 0.0010 7.619166786779184 10.0 0.0010 10.0 9.998550713835925 9.999706375678103 9.99853617586725 10.0 9.99946617508244 9.999661544689632 9.999531441722736 9.99965658581788 9.999872766963174 9.998536435552285 9.999828735275978 9.999796746828766 10.0 10.0 9.999956916800274 9.9977970987145 9.99853646093372 9.99985063634128 9.999215934860835 10.0 9.998524741817029 5.0005 9.998528245705232 9.998524707877419 9.99804171395694 9.998521790449228 9.999435237587495 9.99997218281453 9.99976656943955 9.998536213212681 10.0 9.998249779977561 9.9993692935981 9.99828660677263 9.998524733664354 9.999839792772734 10.0 9.999543830678455 9.999917922334648 9.999703485532478 10.0 10.0 9.998527468878542 9.999009972001154 10.0 9.999473226496653 10.0 9.9985243556069 10.0 
0.0010 2.6113412303962384 0.0030461294237259114 0.0010427229410808077 0.0010 0.0010049897676737561 0.16924054700080582 0.0010 0.6654552874454734 10.0 10.0 10.0 10.0 10.0 9.999020122214079 9.999348504859858 10.0 10.0 9.999496354835983 10.0 10.0 10.0 9.948340712978458 10.0 10.0 9.999386870532899 10.0 9.999259722018651 10.0 10.0 9.916845736074983 10.0 10.0 10.0 10.0 9.999566650322485 10.0 9.999233659093225 10.0 9.999061118958432 10.0 10.0 10.0 9.997689914158359 10.0 10.0 10.0 10.0 10.0 10.0 9.999250037351834 10.0 4.463397361506707 10.0 10.0 8.803944300465965 9.998732920053875 7.9862033295069255 9.998050372815001 9.976458852792254 
0.0010632510723012462 10.0 0.0010 0.0010 0.0010337659184932316 0.0010 0.0010 0.009823753601175864 1.1586235330655692 6.402693651294012 9.885246085505706 9.995666033937878 10.0 9.999955931049811 9.949348855831174 10.0 9.983292973192599 10.0 9.998634036527312 9.99958611927976 9.99995665731096 9.999167395146111 9.99346978753146 10.0 9.9765226183752 9.999948869465202 10.0 9.99995415185611 10.0 9.952196858928934 10.0 10.0 10.0 9.996397101386142 9.999936748158705 10.0 9.999936748158705 10.0 9.998440984569912 9.99894849100687 10.0 9.965072488213254 9.950168761895117 9.999963897248515 9.99966613910926 10.0 9.999998091744013 9.994393069912126 10.0 9.999417594149913 10.0 9.999234842744373 6.922932290546173 9.99991458813688 10.0 8.476383861994137 10.0 9.82386608046924 10.0 9.968701043205861 
0.015289087232621408 10.0 1.4242072570503845 0.0010083801835672913 0.0010086249149515456 0.0010026822623098583 0.010929843892059782 0.021616358411395142 0.0010 3.4683550330445465 10.0 10.0 9.99662674761101 9.996807002055297 9.999835860547941 9.99983463932981 9.656576038938457 9.99983397537821 9.999965157059979 9.999929331789152 10.0 9.99991384793534 9.838478174048364 10.0 9.999622196900718 9.999741497296926 9.855799202506622 9.999813252739953 9.999542363434589 10.0 9.910770733188944 9.99251932782652 4.3388178111779565 10.0 10.0 9.999813252739953 10.0 9.999844506597018 9.999988556409344 9.999851348043626 9.999809381499304 10.0 10.0 9.999560328785597 9.999813101970785 9.996324671889614 9.999924431161135 9.999718127521158 9.999834883665859 9.999927507112652 9.99981419586224 9.999982556357109 0.7846606231468556 10.0 10.0 4.898600274548669 9.999833091958246 4.84973485233733 10.0 9.999926174661637 
0.0010 6.618717013591001 0.0010 0.001016172728420649 0.0010089446346069854 0.002325350480614219 0.0328559680864295 0.0010 1.004385213596605 10.0 8.746917526050986 9.999479964223397 10.0 10.0 10.0 10.0 9.972745227129954 9.998849186852185 9.999022724684213 10.0 10.0 10.0 10.0 9.636929658465869 10.0 9.999937159949008 9.992118553275398 10.0 9.997763926477603 9.749197981872848 9.773532045498186 10.0 8.150550613193218 9.985830299936492 9.99815392084296 10.0 10.0 10.0 10.0 10.0 10.0 6.428185262090715 9.997354057618024 10.0 10.0 10.0 9.952581287922088 9.993859302162289 10.0 10.0 10.0 9.995623865089573 1.0046277831391146 10.0 10.0 9.830814181213517 10.0 8.595973208404834 9.999441745803185 9.989381199544741 
0.0010 8.282740635624048 0.0010 0.001020654157094506 0.0010 0.0025068581890748 0.0010 0.0010 1.2740299170249034 10.0 10.0 10.0 10.0 10.0 10.0 10.0 9.978556444827165 10.0 10.0 10.0 10.0 10.0 9.998977165602431 9.9053258278187 10.0 10.0 10.0 10.0 10.0 10.0 10.0 10.0 9.98190297882799 10.0 10.0 10.0 10.0 10.0 10.0 10.0 10.0 9.171430163009749 10.0 9.998763764441813 10.0 10.0 10.0 10.0 10.0 10.0 10.0 10.0 1.111290796775032 10.0 10.0 9.563827753696998 10.0 9.877404741011727 10.0 10.0 
0.2175880241656447 10.0 0.0010 0.0010 0.0010 0.0010 0.0010 7.1959260721276985 0.0010 0.0010 10.0 0.03692554453317776 9.984529222405397 9.943811248099504 9.988858598105763 9.996290090086932 10.0 9.994386260365403 10.0 10.0 9.99501042968038 10.0 10.0 0.0010 10.0 10.0 10.0 9.932218055047107 10.0 0.06631536041019803 4.8995847604595015 0.03685294032904185 0.0010 0.036746954506497786 0.036859183620931546 9.981384476986495 0.036984086931785676 9.984462445868235 10.0 9.997690273280687 9.928605907862504 9.77085883360519 4.9337971463232835 10.0 9.996357957841132 0.037647149993551565 10.0 10.0 9.981434995880498 10.0 9.991927565560196 10.0 8.164655686912507 0.062070941230591536 9.999855339673232 0.0010 9.997208538823697 9.326721703681205 0.037038730173197365 10.0 
0.0010 2.529236612274995 0.0010 0.0010 0.001047549797947795 0.001134547754490711 0.0010 0.0010 0.6621360733439194 10.0 8.531114390325959 10.0 10.0 10.0 10.0 10.0 10.0 10.0 10.0 10.0 10.0 10.0 10.0 8.12591548215237 10.0 10.0 9.999322521749042 10.0 10.0 10.0 8.92530281631519 10.0 10.0 10.0 10.0 10.0 10.0 10.0 10.0 10.0 10.0 2.7253945941063735 10.0 10.0 10.0 10.0 10.0 10.0 10.0 10.0 10.0 10.0 5.031948372897179 10.0 10.0 10.0 10.0 9.781686077671637 10.0 10.0 
3.942436401070419 0.0010 0.0010 0.0010 0.0010 0.0010 0.0010 10.0 8.085940024051725 0.0010 10.0 9.769793605294486 9.769591673882244 9.769622842701171 9.76957026368227 9.76957026368227 9.988101501873698 9.76957026368227 9.76957026368227 10.0 9.7696206320461 10.0 9.99057196297956 10.0 9.998216945896813 10.0 9.933071326116261 9.769573406138912 10.0 9.769731561497528 10.0 9.769624296205308 0.0010 9.771803705245347 9.769622673153604 9.769932845782744 9.769620840710298 9.769625740006786 10.0 9.769627920598463 9.76957026368227 10.0 1.881757250146341 9.993221310929625 9.769643626368275 9.769621295345877 9.76957026368227 10.0 9.770761916434747 10.0 9.769693193872852 10.0 9.631505200805488 9.769773094025958 8.712281801859762 10.0 9.76957026368227 9.642771787465506 10.0 10.0 
9.815062668681122 6.545982281431993 0.0010 0.0015099860047453196 0.0011663510064215885 0.0013997842902388727 0.0010 3.899826799690524 0.0010 0.0010 4.88057000561666 0.1841425817170208 0.4348999053055236 0.1539887058469107 4.8485492812283315 0.5514024010574827 10.0 2.282211840709305 4.695981142391692 3.868082915366389 0.18593733067530227 3.877621705332454 10.0 0.0010 9.595051666120261 10.0 4.704001317547955 0.18593732720704637 3.98877307382157 0.30709724688199347 7.755647065446691 0.1851338779034286 0.0010 0.17894973645605994 0.18593732667608265 4.823030665371629 0.18545504381851963 4.825163590968021 4.908119030801489 4.822902052340847 0.17674911319155484 4.837619784235401 4.819691734467551 10.0 0.5172771887200618 0.17914543070748312 4.463017081326056 8.179803729084703 2.327227883267663 3.8998354541117974 0.2614532797787845 10.0 0.6009717131155954 0.18593733061659723 4.822891776518886 0.0010 0.5265842096823938 5.4135188545901265 0.18442584398094386 4.006786782006551 
0.0010005861424778415 0.0010 0.004274992977604018 0.0010003733611710264 0.0010 0.0010040753301343336 4.820897904267462 0.0010 0.0010 10.0 10.0 10.0 9.999997695677276 9.999999409432917 10.0 10.0 10.0 10.0 9.996225390381118 9.995622487950518 9.999999393189187 9.99941897732039 10.0 0.0010 10.0 9.99921055079486 9.997234634322112 9.999999409056809 10.0 9.999994508857503 0.0010 9.999999422133977 10.0 9.985578926947909 9.999999401624681 10.0 9.999769311190583 10.0 10.0 10.0 9.999445519551823 10.0 9.991580966252656 10.0 9.999999152573205 9.999999422114447 10.0 10.0 10.0 10.0 10.0 10.0 8.03011022937729 9.986680582212156 9.968758812800107 8.220359685605459 10.0 4.458056108361361 9.99981256177776 10.0 
0.0010 10.0 0.3884707990311384 0.0010 0.0010 0.0010 0.9571832744437279 0.0010 0.7858382885597077 9.235238409713265 9.244875669237274 10.0 10.0 10.0 10.0 10.0 9.914206773066873 10.0 10.0 10.0 10.0 10.0 10.0 9.365025455434463 10.0 10.0 10.0 10.0 10.0 8.565766745788734 10.0 10.0 7.691747303999894 10.0 10.0 10.0 10.0 10.0 10.0 10.0 10.0 7.0596751111649905 10.0 10.0 10.0 10.0 10.0 10.0 10.0 10.0 10.0 10.0 0.1109133993387088 10.0 4.922955315727527 7.963810816660754 10.0 10.0 10.0 10.0 
0.0010 9.893871877279842 0.0010 0.00138296659264092 0.0012696560058719562 0.002150072247227743 0.0010 0.0010 1.2826092092654027 10.0 9.943632964827227 10.0 10.0 10.0 10.0 10.0 9.97218287302453 9.98347975067053 10.0 10.0 10.0 10.0 9.995895020664973 10.0 10.0 10.0 10.0 10.0 10.0 9.82124308597411 10.0 10.0 10.0 9.982120272217733 10.0 10.0 10.0 9.989555912696275 10.0 10.0 10.0 10.0 10.0 10.0 10.0 10.0 9.972572802483173 10.0 10.0 9.994372046149747 10.0 10.0 0.68392525173679 10.0 10.0 10.0 10.0 10.0 10.0 9.977671771853391 
0.043935331532424196 9.32518928471502 0.001016836950469892 0.0010307918686572842 0.0014496075025114076 0.0019092645289881434 0.36653503138678467 0.002508911521634377 1.1822197858973136 6.373612762484148 4.189388104287151 9.958650003772949 9.997398623872263 9.958578370523396 9.992443252214677 9.99537955038915 9.955772240955172 9.96819766981644 9.994016978250855 9.995149072741537 9.958597733725561 9.99629425701069 9.994533107470687 4.013294666842243 9.66072261874757 9.98276060566089 9.99795863281951 9.958591483049652 9.997247978262601 8.590900999583985 7.823037650261165 9.93740623313115 8.998505237571978 9.956735166023584 9.95856459878549 9.995365667968988 9.937900302004216 9.996651598679573 9.99750212536556 9.997243022530881 9.895896379831393 9.752705440265585 9.957114127398807 9.999927162332927 9.997382489723314 9.945786653102084 9.993377579340198 9.968908189298606 9.99780713917629 9.999991217182917 9.996931100914226 9.98745242547244 1.4294776618986669 9.958670163456961 3.377782453219806 8.315212222799847 9.979394008678554 9.826159258860587 9.947796341654069 9.986954502180595 
0.3134765733089302 0.0010 0.0010 0.0010 0.0010 0.0010 0.0010 7.221169770470352 9.18550461009224 0.0010 10.0 10.0 10.0 10.0 10.0 10.0 9.975258571183335 10.0 10.0 10.0 10.0 10.0 10.0 10.0 10.0 9.994155626504408 10.0 10.0 10.0 10.0 10.0 10.0 9.836160913788 10.0 10.0 10.0 10.0 10.0 10.0 10.0 10.0 10.0 10.0 9.99350057254852 10.0 10.0 10.0 10.0 10.0 10.0 10.0 10.0 10.0 10.0 10.0 10.0 10.0 10.0 9.831682239025689 10.0 
0.001478623645203413 3.034536510514595 0.024823025270278135 0.0010076438371332203 0.0010140481530351644 0.0010087760663943367 0.7836752009454431 0.004575990477041614 0.6228590076899482 9.843789186100961 7.119252531239276 9.845973680355867 9.99911548023082 9.99942211958605 9.999344400918744 9.998578414189351 9.999636955048246 9.998835250835825 9.99380447897076 9.99315242084201 9.999521376354796 9.994608755342103 9.909926254607342 6.212003716196268 9.96325055538403 9.998304049301979 9.980894227168633 9.999446772707149 9.99391638335345 9.996416401321707 6.694812621751913 9.9992731985273 8.934927336216429 9.999273615950315 9.989802802100593 9.999358507096273 9.995907254013508 9.999412475161556 9.998843425869177 9.999330255398814 9.999556250854567 8.261416797813924 9.99674769631938 9.99352183809607 9.991031518907985 9.999280017473971 9.998613395035417 9.998544376391886 9.99840938898663 9.98637189727802 10.0 9.999333590402752 3.231965072654302 9.71391152391765 9.67756451474855 9.197072994924113 9.998580634399895 6.568959806995666 9.826212838026368 9.910279229467923 
0.0017353148255269978 1.4042665830384844 0.0012991747056828149 0.001895900337684573 0.0010364746915856368 0.0010549232617719406 0.018295205482967435 0.0010 0.7113568317519804 9.911489792174748 10.0 9.983184850687527 9.974479157720186 9.999977965106023 9.98776425281576 10.0 9.995743044555738 9.998553085638125 9.990388226312 10.0 9.999999938645228 9.993513310263316 9.96937151948916 6.161137260077124 9.985357071139322 9.999896395222411 9.996229420558787 9.99841847112562 9.986759682551684 9.983947585386677 7.752895867451349 9.999516034672908 9.869552237553426 9.9987783337843 9.998439200688516 9.99643055265556 9.999366180764245 9.987699849447683 9.999088668177485 9.994805673991346 9.987711171946435 8.14809318200585 9.997447516675718 9.999981666741174 9.981467116050014 9.999566493097321 9.993528677299837 9.999282944916834 9.999981797800361 9.731538724136227 9.999971184489745 9.998873722447948 8.812118220759631 9.99688167646245 8.040725927005562 6.768776742601805 9.999877951545477 6.23810738573178 9.973545738327937 9.951859459846993 
0.0010 0.0010 0.0010 0.0010 0.0010 0.0010 0.0010 2.0917116691846847 10.0 0.0010 10.0 10.0 10.0 10.0 10.0 10.0 10.0 10.0 10.0 10.0 10.0 10.0 10.0 10.0 10.0 10.0 10.0 10.0 10.0 10.0 10.0 10.0 9.211343312320148 10.0 10.0 10.0 10.0 10.0 10.0 10.0 10.0 10.0 9.396299795123854 10.0 10.0 10.0 10.0 10.0 10.0 10.0 10.0 10.0 10.0 10.0 10.0 10.0 10.0 10.0 10.0 10.0 
0.0010669807868682092 10.0 0.0010 0.0010 0.0010 0.0010 0.0010 7.670767815633242 0.0010 1.6725617578512895 10.0 9.995394140773902 10.0 10.0 10.0 10.0 10.0 10.0 10.0 10.0 10.0 10.0 10.0 10.0 10.0 9.956065283097978 9.99993322159514 10.0 10.0 10.0 9.26057704446955 9.999521362712004 9.96578087268979 9.999604416101494 10.0 10.0 9.999497203205012 10.0 9.999856361861376 10.0 10.0 10.0 9.999746119177935 10.0 10.0 9.999499859002428 10.0 10.0 10.0 10.0 10.0 9.999752159489926 10.0 10.0 10.0 10.0 10.0 10.0 9.995342363524129 10.0 
0.0010 8.95658161830027 0.19288095347174658 0.001033476054276324 0.0010 0.0010419929492415988 0.4748525868258233 0.002732137422420622 1.0901104848379795 8.286178040736061 9.361341006694229 10.0 10.0 10.0 10.0 10.0 9.9491404031663 10.0 10.0 10.0 10.0 10.0 10.0 9.924755850014535 9.999860862106155 9.999996323219468 10.0 10.0 10.0 9.10741677132095 9.748209725758874 10.0 8.172580370752257 10.0 10.0 10.0 10.0 10.0 10.0 10.0 10.0 8.326104216668774 10.0 9.999907495080624 10.0 10.0 9.986558853240147 9.988354257413933 10.0 10.0 9.9048800177118 10.0 0.23941199266293456 10.0 6.3241550611119495 9.05898461263491 10.0 9.985612996632536 10.0 10.0 
0.0010 0.0010 0.0010 0.0010 0.0010 0.0010 0.0010 5.03379184523931 0.0010 10.0 10.0 10.0 10.0 10.0 10.0 10.0 10.0 10.0 10.0 10.0 10.0 10.0 10.0 10.0 10.0 10.0 10.0 10.0 10.0 10.0 10.0 10.0 10.0 10.0 10.0 10.0 10.0 10.0 10.0 10.0 10.0 10.0 10.0 10.0 10.0 10.0 10.0 10.0 10.0 10.0 10.0 10.0 7.372688504136902 10.0 10.0 7.469889200031666 10.0 10.0 10.0 10.0 
0.0010 0.0010 0.0010 0.0028776944659210366 0.001003492707502089 0.0010 0.0010 0.0010 0.9262257632111355 10.0 9.846436122101682 10.0 10.0 10.0 9.983379816000376 10.0 10.0 10.0 10.0 10.0 10.0 9.985610865452985 9.99452805041606 0.7225503606712538 10.0 10.0 9.992964538224461 10.0 9.981854212299117 10.0 4.997551715269341 10.0 10.0 10.0 10.0 9.992412654009053 10.0 9.982551951427496 10.0 10.0 9.98267430713686 6.581705613461093 10.0 10.0 10.0 10.0 10.0 10.0 10.0 9.643572205239002 10.0 10.0 4.778518200449895 10.0 6.157537628921558 0.8057665453501048 10.0 4.977524299112688 10.0 9.911393701351775 
0.0010 0.6258207504420668 0.001102632879632111 0.0010428502967125824 0.0010073991790042194 0.0011004130245854406 0.0070290415421759705 0.0016360156485838422 0.8888043540217627 9.986310752276722 8.1113719630303 9.993669622696071 9.977102222608833 10.0 10.0 10.0 9.999944113516312 9.996473748275083 9.997386004812416 10.0 10.0 9.989431710008805 9.999451877382942 4.873211312060026 9.97074049718019 9.969965193339428 10.0 10.0 9.997095764754715 9.567818340279732 4.708404771283887 10.0 9.709825391988284 9.950332590520812 10.0 10.0 10.0 10.0 9.99758501950977 10.0 9.997394994930234 7.01481231072059 9.999482057265174 9.998695017700921 10.0 10.0 10.0 9.996590561835632 10.0 9.85495317843326 10.0 9.999976514580654 7.726194361698244 9.919160718143669 7.058413603205421 5.835500740551719 10.0 5.272003905769271 9.99576822489499 9.998703826209358 
0.0010 10.0 0.0010 0.0010952102229392683 0.0010 0.0012239971455766854 0.0010 7.664606718683303 0.0010 0.001000000000000334 10.0 0.001000000000000334 10.0 9.999739664677815 9.999816258642653 9.99992373657496 9.986622847443602 9.9999738713575 9.99996133004408 9.999008582480922 9.99992655570615 9.998264121805603 10.0 0.001000000000000334 10.0 9.981964345696806 9.999964123861 9.999750228456017 9.998872975134253 0.001000000000000334 1.4743991067681756 10.0 2.327261942894162 10.0 4.8307683586597445 10.0 10.0 9.999839226722239 9.997818413424671 9.999982885676879 9.999778885818507 10.0 10.0 9.999171483978781 10.0 10.0 9.99907288418079 9.995945972741628 10.0 10.0 10.0 9.995730734307278 10.0 4.627488153070743 10.0 0.8197627890477559 9.489811087054886 4.971238556166658 1.5297284440520955 10.0 
0.0010 2.3667794397230253 0.0010 0.0010308838719770863 0.0010 0.0011953270509295988 0.039249814112687055 0.0010 0.6375572672975168 10.0 10.0 10.0 10.0 10.0 10.0 10.0 10.0 10.0 10.0 10.0 10.0 9.985165479790114 9.999644580474591 5.30694770445681 9.962212782159348 9.940744570666403 10.0 10.0 9.987039839444247 10.0 10.0 10.0 10.0 10.0 10.0 9.975310062414563 10.0 10.0 10.0 9.979136443892225 10.0 5.021290832223155 10.0 10.0 10.0 10.0 9.991018793994963 10.0 10.0 10.0 10.0 10.0 7.728448703280483 10.0 10.0 10.0 10.0 6.117935129237557 10.0 10.0 
2.2317583290372056 0.0010 0.0010 0.0010 0.0010 0.001773494086835622 0.0010 10.0 10.0 0.0010 9.379839189860157 10.0 7.669750390661072 10.0 10.0 10.0 10.0 10.0 10.0 10.0 10.0 10.0 10.0 9.817276887606521 10.0 10.0 10.0 10.0 10.0 10.0 9.931291957517736 10.0 0.0010 10.0 10.0 10.0 10.0 10.0 10.0 10.0 10.0 10.0 8.848006325677671 10.0 10.0 10.0 10.0 10.0 10.0 10.0 10.0 10.0 10.0 10.0 10.0 10.0 10.0 10.0 10.0 10.0 
9.684230898576224 7.8680140111453785 0.0013750824547591291 0.0010 0.0010 0.0015670745619695945 0.0010 6.902413087267275 0.050995000000000026 0.0010 9.192871614564115 0.2487194478638486 0.18080835210831747 0.011845663145354735 0.2899220550424211 0.28912015497992094 9.640068831716999 0.2850331366515606 2.6748426120860467 10.0 0.32752471249197956 10.0 10.0 0.5219166406386377 10.0 10.0 2.665096744960188 0.257971420846995 4.688616211307249 0.32647049338731104 0.0010 0.24063825530139926 0.0010 0.0010 0.2406387411778228 0.32707083669038806 0.2406384941181905 0.2656726604817834 10.0 0.5567936171413299 0.29078706065805804 1.2973851500512161 0.0010 9.993546589810839 0.4452301884408172 0.2406382173750643 10.0 9.58433854806334 0.32362388118804475 10.0 0.0010 9.83732878087103 0.0010 0.0010 0.0010 0.0010 0.28264058291199845 2.7226228912185446 0.2384389096844579 10.0 
0.0010 5.520480290648081 0.0070574338864792 0.0010158594989315357 0.001293684851820734 0.0010039593390446975 0.0010 0.0010 0.8101559712707966 6.564105267619297 9.888445803738685 10.0 10.0 10.0 9.999877257214184 10.0 9.991054296773136 10.0 9.9999677671079 9.999137108374391 10.0 9.999859689290108 10.0 5.286622720127112 10.0 10.0 9.996373786182197 10.0 10.0 10.0 4.99711011598698 10.0 9.992985816338376 10.0 10.0 9.99636829464896 10.0 10.0 9.999996541258552 9.999842487034035 10.0 9.891571027967927 10.0 9.99263295406277 10.0 10.0 9.99992986944987 10.0 10.0 9.996277945563406 10.0 10.0 5.677573255601234 10.0 9.560257507695061 9.691325519620142 10.0 5.391157386187501 10.0 9.999189257598283 
0.00120499015263304 3.236564455376824 0.0010 0.0010 0.0010 0.0010003328934420949 0.9035501118371827 0.0014461576249545018 0.6724566707745641 9.96666728272162 7.46419305712333 10.0 10.0 9.999608586885756 10.0 10.0 9.984797482813729 10.0 10.0 10.0 9.999549466073692 10.0 10.0 1.4446787687839922 10.0 9.9959853466331 9.998796987256965 9.99963672303812 10.0 10.0 3.8246051026833325 9.999584714126557 10.0 10.0 9.999533351993838 9.999936064977122 9.999589682535213 10.0 10.0 10.0 9.999601755492362 9.795294306490975 10.0 10.0 10.0 9.999593753797557 10.0 10.0 9.999911054134971 10.0 10.0 9.994957924024883 4.034843286785618 9.99955121501751 10.0 8.241550789553125 10.0 8.056710815338324 10.0 10.0 
0.0010 0.0010 0.0010 0.0010 0.0010 0.0010 0.23826859124034677 0.07678517721573036 0.0010 9.290113300263291 9.099931155950017 10.0 10.0 10.0 10.0 10.0 10.0 9.99940982642521 9.996834215630761 10.0 10.0 10.0 10.0 0.11737459582504517 10.0 10.0 9.610442589837719 10.0 10.0 9.939933664197916 3.2973132500921016 10.0 9.571319096590834 10.0 10.0 10.0 10.0 10.0 10.0 10.0 10.0 9.077087094683764 10.0 10.0 10.0 10.0 10.0 10.0 10.0 10.0 10.0 10.0 7.491939752171883 10.0 10.0 8.554034818050624 10.0 5.069354143028447 10.0 10.0 
0.0010 1.2376651735898263 0.0010 0.0010 0.0010065087096616384 0.0010 0.0010 0.0010 0.8421684558491315 9.9847396261933 6.815778037795886 9.86280493379069 9.996024095696288 10.0 9.998799971295838 9.999696925649742 9.973905442609846 9.999299046589115 10.0 10.0 10.0 10.0 10.0 3.9808857747568442 10.0 10.0 10.0 10.0 9.998165066995497 9.893011641105678 4.95011037083431 10.0 9.856603634386406 10.0 10.0 9.999119021720938 10.0 10.0 9.99506875932204 10.0 10.0 6.344990896416496 10.0 10.0 9.998765966164369 10.0 10.0 10.0 9.999792335963324 9.987377065251785 9.998495390092591 10.0 5.99908632015641 10.0 9.785581297051918 4.120101553441909 9.997571101695474 9.823514379288467 9.877344597071435 9.998272519523299 
0.0010 0.4131867414548216 0.0010 0.0010 0.0010 0.0016756995669761328 0.0010 0.0010 0.0010 10.0 10.0 10.0 10.0 10.0 10.0 10.0 10.0 10.0 10.0 10.0 10.0 10.0 10.0 4.50853137886925 10.0 9.880224538542556 10.0 10.0 10.0 10.0 8.34964572469182 10.0 10.0 10.0 10.0 10.0 10.0 10.0 10.0 10.0 10.0 10.0 10.0 10.0 10.0 10.0 10.0 10.0 10.0 10.0 10.0 10.0 9.862505603718219 10.0 10.0 9.882035327565617 10.0 10.0 10.0 10.0 
0.0010 10.0 0.0010 0.0010 0.001008548810198819 0.0010 0.0010 0.0010 1.3560820350668492 7.297097062511673 9.861013474567867 9.99984409671237 10.0 10.0 9.882297277861653 10.0 10.0 10.0 10.0 10.0 10.0 10.0 9.991676860184782 10.0 9.97795472444236 10.0 10.0 10.0 10.0 10.0 10.0 9.999829378830558 10.0 9.994633972846076 10.0 10.0 9.999829598659382 10.0 10.0 10.0 9.987846714341863 9.891039113086654 10.0 9.997661752706861 10.0 9.999829211765123 10.0 10.0 10.0 10.0 10.0 10.0 5.0005 10.0 10.0 10.0 10.0 10.0 9.999801893870556 10.0 
0.0010 5.868714490800188 0.0010 0.0010 0.0010 0.0010 0.0010 0.0010 0.968331298536228 10.0 10.0 10.0 10.0 10.0 10.0 10.0 10.0 10.0 10.0 10.0 10.0 10.0 10.0 8.035992503216692 10.0 10.0 10.0 10.0 10.0 10.0 6.701515084250394 10.0 10.0 10.0 10.0 10.0 10.0 10.0 10.0 10.0 10.0 2.5007899018393154 10.0 10.0 10.0 10.0 10.0 10.0 10.0 10.0 10.0 10.0 3.768416789919234 10.0 10.0 10.0 10.0 7.643666773406616 10.0 10.0 
4.645487253629025 0.0010 0.0018940027589229528 0.003704748782174463 0.0010 0.0010 0.0010 10.0 8.785707259087323 0.0010 10.0 9.993964605327358 10.0 10.0 10.0 10.0 10.0 10.0 10.0 10.0 10.0 10.0 10.0 9.987116122994669 10.0 10.0 10.0 10.0 10.0 10.0 10.0 9.993964605327358 0.09029927797131498 9.993964605327358 9.994570107207663 10.0 9.993964605327358 10.0 10.0 10.0 10.0 10.0 0.0010 10.0 10.0 9.993964605327358 10.0 10.0 10.0 10.0 10.0 10.0 10.0 9.994569385012007 10.0 9.993964605327358 10.0 10.0 9.993964605327358 10.0 
0.0010 0.0010 0.0010 0.0010 0.0010 0.0010 0.0010 4.910755271513742 0.0010 10.0 10.0 10.0 10.0 10.0 10.0 10.0 10.0 10.0 10.0 10.0 10.0 10.0 10.0 10.0 10.0 10.0 9.981269630798268 10.0 9.998886452956942 10.0 10.0 10.0 10.0 10.0 10.0 10.0 10.0 10.0 10.0 10.0 10.0 10.0 10.0 9.993196159780029 9.99813478436395 10.0 9.999843509001776 10.0 10.0 9.998710732931684 10.0 10.0 9.613260740809135 10.0 9.866154848781978 10.0 10.0 10.0 10.0 10.0 
0.0010 0.026842662799702953 0.0010019249518035732 0.0010000013321619398 0.0010000285124009125 0.001000535416778819 4.665753906776784 0.0010 0.0010 10.0 10.0 10.0 10.0 9.999995284566566 10.0 9.999994488784361 10.0 9.999994428514029 9.999998190023073 9.998632694292878 10.0 9.999997711130256 9.944452540494034 0.7716949354206711 9.999982618285966 9.999997142028493 10.0 9.999995284816675 10.0 10.0 1.2964814464994678 10.0 10.0 10.0 10.0 10.0 10.0 9.999998322884746 9.999999812712142 9.99999471545747 10.0 8.323931251263433 10.0 9.999995757172906 10.0 10.0 9.99740028670419 10.0 9.999994466653442 9.999952522182625 9.999994012366809 10.0 8.067360355481084 10.0 10.0 4.341760749015064 9.999937421638888 8.997853280118967 10.0 9.999997841751334 
1.8204597498760269 0.0010 0.0010 0.0010 0.0010 0.0010 0.0010 7.943019861877477 8.94476189698377 0.0010 10.0 10.0 9.993560025349423 9.971746429065883 10.0 10.0 10.0 9.949089215000502 10.0 10.0 10.0 10.0 10.0 10.0 10.0 9.99766975098262 9.6534711003231 10.0 10.0 9.95844171457203 10.0 10.0 3.4633428650402296 10.0 10.0 10.0 10.0 10.0 10.0 9.99828255143648 10.0 10.0 7.082012626024481 9.791612328867691 10.0 10.0 10.0 10.0 10.0 10.0 10.0 10.0 10.0 10.0 9.355312427400762 10.0 10.0 10.0 10.0 9.870720025190678 
6.018088261598699 10.0 0.0010 0.002565339791797796 0.0010005932913020907 0.005457595076441181 0.0010 10.0 0.0010 0.0010 9.531279408390576 0.0010 10.0 10.0 10.0 10.0 9.980158777585629 10.0 10.0 9.99924870097322 9.99982259316877 9.998475444492232 9.982151599045253 0.0010 10.0 10.0 9.999612764912609 10.0 9.998415875904998 0.0010 0.7055605022695444 0.0010 0.0010 0.0010 0.0010 10.0 0.0010 9.689107843100308 10.0 10.0 10.0 9.665032549223325 0.0010 10.0 10.0 0.0010 10.0 10.0 10.0 10.0 10.0 9.994439854495832 9.133509601619727 0.0010 9.653160395338846 0.0010 10.0 10.0 0.0010 9.999834662965192 
0.0010 0.0010 0.0010 0.0010 0.0010 0.0010070231349147388 6.46507098049271 0.0010 0.0010 10.0 10.0 10.0 10.0 10.0 10.0 10.0 10.0 10.0 10.0 10.0 10.0 10.0 10.0 0.0010 10.0 10.0 10.0 10.0 10.0 10.0 0.0010 10.0 10.0 10.0 10.0 10.0 10.0 10.0 10.0 10.0 10.0 4.357700309819774 10.0 10.0 10.0 10.0 10.0 10.0 10.0 9.99881371738597 10.0 10.0 9.431705661646546 10.0 10.0 5.033434504064326 10.0 5.56834682195305 10.0 10.0 
4.370049007573616 0.0010 0.032019270009287816 0.0011476653295342855 0.0011235835745298905 0.0010630231448068871 0.0010 10.0 10.0 0.0010 10.0 10.0 10.0 10.0 10.0 10.0 10.0 10.0 10.0 9.994851214874938 9.995423537849666 10.0 10.0 10.0 10.0 10.0 10.0 10.0 10.0 9.995878643470938 9.663421131931775 10.0 0.0010 9.665283163893289 10.0 10.0 10.0 10.0 10.0 10.0 10.0 10.0 4.5537617721881505 10.0 10.0 10.0 10.0 9.828373075959213 10.0 10.0 9.917949628948193 10.0 10.0 10.0 10.0 10.0 10.0 10.0 10.0 10.0 
0.0010 0.8315485404205593 0.0011151529936160687 0.0010 0.0010 0.0010 0.0010 0.0010 1.012198354159149 10.0 6.197140260691066 10.0 10.0 10.0 10.0 10.0 9.973248335185447 10.0 10.0 10.0 10.0 10.0 10.0 5.263705400200134 10.0 10.0 10.0 10.0 10.0 10.0 7.708953640674675 10.0 8.894254545264442 10.0 10.0 10.0 10.0 10.0 10.0 10.0 10.0 7.691006904860205 10.0 10.0 10.0 10.0 10.0 10.0 10.0 10.0 10.0 10.0 6.703387570082636 10.0 10.0 4.243837266163965 10.0 10.0 10.0 10.0 
0.0010 0.0010 0.001007339181665718 0.0011043697041279764 0.0010138664018695513 0.0010118446371685929 0.3449817614376115 0.0010 0.9379004992038991 10.0 9.757607455699674 10.0 10.0 10.0 10.0 10.0 9.999937743395876 10.0 10.0 9.996712989839054 10.0 10.0 9.999997117707355 10.0 9.973107878377943 9.99998757421584 9.999964180527115 10.0 9.988502578880672 10.0 7.6359818168309594 10.0 10.0 10.0 10.0 10.0 10.0 10.0 10.0 10.0 10.0 9.892259644853517 10.0 9.997923357293672 10.0 10.0 10.0 9.988869737283833 10.0 9.999886770204533 10.0 10.0 0.7155279051304078 10.0 9.837775793641374 10.0 10.0 6.040404071715285 10.0 9.986732434153478 
0.0010 0.1730179077999514 0.0011481265230871758 0.0023153076105322714 0.0010 0.0010072296659133454 0.5597776599743087 0.0010 0.8128354970968481 10.0 6.720227052306714 10.0 10.0 10.0 10.0 10.0 10.0 10.0 10.0 10.0 10.0 10.0 9.952723912709835 8.903828643594748 9.989232087188253 9.978502723751806 10.0 10.0 10.0 10.0 9.938649529084024 10.0 10.0 10.0 10.0 10.0 10.0 10.0 10.0 10.0 10.0 9.58202334037226 10.0 9.958094320755494 10.0 10.0 10.0 10.0 10.0 9.994085458174379 10.0 9.993487620084922 0.7853323647181822 10.0 10.0 10.0 10.0 8.88719500419803 10.0 10.0 
0.0010 0.0010 0.0010 0.0010 0.0010 0.0010 0.0010006211888098134 7.811580939847624 0.0010 10.0 10.0 10.0 10.0 10.0 10.0 10.0 10.0 10.0 10.0 10.0 10.0 9.999886099576143 9.999891225269167 10.0 9.999999991653812 10.0 10.0 10.0 10.0 10.0 10.0 10.0 10.0 10.0 10.0 10.0 10.0 10.0 10.0 10.0 10.0 10.0 10.0 10.0 10.0 10.0 10.0 10.0 10.0 9.999999962882695 10.0 10.0 10.0 10.0 10.0 10.0 10.0 10.0 10.0 10.0 
0.023867877692434564 0.0010 0.0010 0.0017965110943106075 0.0010301014288173435 0.0010 1.6439883358440501 0.0010 0.9968739152472579 10.0 9.548403113752027 10.0 10.0 10.0 10.0 10.0 10.0 10.0 10.0 10.0 10.0 10.0 10.0 0.24562056414986255 10.0 9.998985221297946 10.0 10.0 10.0 10.0 0.0010 10.0 10.0 10.0 10.0 10.0 10.0 10.0 10.0 10.0 10.0 4.365297962621582 10.0 10.0 10.0 10.0 10.0 10.0 10.0 9.653197875869239 10.0 10.0 10.0 9.813480121795106 10.0 10.0 10.0 0.0010 10.0 10.0 
0.0010 0.0010 0.0010 0.0010 0.0010 0.0010 0.0010 2.2587822108438136 10.0 0.0010 10.0 10.0 10.0 10.0 10.0 10.0 10.0 10.0 10.0 9.999977627410011 10.0 10.0 10.0 10.0 10.0 10.0 10.0 10.0 10.0 10.0 10.0 10.0 10.0 10.0 10.0 10.0 10.0 10.0 10.0 10.0 10.0 10.0 10.0 10.0 10.0 10.0 10.0 10.0 9.99992628911134 10.0 10.0 10.0 10.0 10.0 10.0 10.0 10.0 10.0 10.0 10.0 
0.7258015469748738 10.0 0.0010 0.0010 0.0010 0.0010 0.0010 8.235248581746262 0.007980424409614363 0.0010 10.0 1.7657514182537373 9.964938581057863 9.835135838221813 9.95549473432371 9.986830878884302 10.0 9.975280152922142 10.0 10.0 10.0 10.0 10.0 1.7657514182537373 9.681169195002282 10.0 10.0 9.770098432112206 10.0 0.0010 3.5366172295753326 1.724285396555989 0.0010 1.7657514182537373 1.724892169480003 9.939764862486168 1.6992443651857219 9.937503154553902 10.0 9.987732669074818 9.744950778017811 10.0 1.7657514182537373 10.0 9.990653561647235 1.7242683196447954 10.0 9.758756482556763 9.928740368396246 10.0 9.71020521042454 10.0 1.2274798746999949 1.7657514182537373 9.82480795755408 1.7657514182537373 9.989885366902731 6.4153302567153245 1.7657514182537373 9.993729381804924 
0.0010 9.784010149251687 0.0010 0.0010 0.001033510516842023 0.0010 0.013245042638090399 0.0010 1.1648277891222882 6.45406049520306 9.589970657469108 10.0 10.0 9.999999443399792 9.950005 9.999990376293196 9.983918484209315 9.999999991876816 10.0 9.999597511925959 9.999999985341258 9.999178417116918 9.99346172913348 9.730687425212311 9.97763516885942 10.0 9.9999999224646 9.999997680440142 10.0 9.9574262553486 10.0 10.0 9.950005 10.0 10.0 10.0 10.0 10.0 9.998353697893966 9.998885014514379 9.999999989129126 10.0 9.95095866683455 10.0 9.999713705949071 10.0 10.0 9.994293027200694 9.99999994377592 9.99942277956868 9.999932349389544 9.999347733358874 6.921428636991259 10.0 10.0 8.553626174095779 9.999999369892635 9.682434905562637 10.0 9.970621881486618 
0.0010 0.0010 0.0010 0.0010 0.0010 0.0010 0.0010 0.0010 0.4800518344253461 10.0 9.866661981244688 10.0 10.0 10.0 10.0 10.0 10.0 10.0 10.0 10.0 10.0 10.0 10.0 10.0 10.0 9.991318654539846 10.0 10.0 10.0 10.0 10.0 10.0 10.0 10.0 10.0 10.0 10.0 10.0 10.0 10.0 10.0 9.520948165574655 10.0 10.0 10.0 10.0 10.0 10.0 10.0 10.0 10.0 10.0 10.0 10.0 10.0 10.0 10.0 10.0 10.0 9.60659775796449 
0.0010 10.0 0.0010 0.0010 0.0010 0.0010 0.0010 0.0010 1.2893904963283027 7.842957855434619 10.0 10.0 10.0 10.0 10.0 10.0 10.0 10.0 10.0 10.0 10.0 10.0 10.0 10.0 10.0 10.0 10.0 10.0 10.0 10.0 10.0 10.0 10.0 10.0 10.0 10.0 10.0 10.0 10.0 10.0 10.0 10.0 10.0 10.0 10.0 10.0 10.0 10.0 10.0 9.994539877122175 10.0 10.0 8.031990356087242 10.0 10.0 10.0 10.0 10.0 10.0 10.0 
0.0010 7.67982974536212 0.0010 0.00100547639803673 0.0010 0.0010248155727325698 0.01261840783534551 0.0010 1.0880161756788091 10.0 10.0 10.0 10.0 10.0 10.0 10.0 10.0 10.0 10.0 10.0 10.0 10.0 10.0 9.685858047170514 10.0 10.0 10.0 10.0 10.0 10.0 9.533718710298585 10.0 9.569725557361966 10.0 10.0 10.0 10.0 10.0 10.0 10.0 10.0 10.0 10.0 9.99515609012415 10.0 10.0 10.0 10.0 10.0 10.0 10.0 10.0 3.758492504081647 10.0 10.0 9.424118925194668 10.0 9.239272514395601 10.0 10.0 
0.0010 7.683560308134125 0.00901573338647215 0.0010 0.0010 0.0010 0.0010 0.0010 1.0711248303984515 7.389405637668819 9.649304414758461 9.967599714461421 9.993473213170692 10.0 9.850118336319902 9.999586999241505 10.0 9.999451034772779 9.994779086078289 10.0 9.999300014053164 9.996893086983071 10.0 10.0 9.954889980077231 9.990040732135911 10.0 9.999876067808316 10.0 9.966733011167886 10.0 9.966733011167886 10.0 10.0 9.966116310141603 9.992701542904475 9.965847366753417 10.0 9.99192948479209 10.0 9.977141708111134 10.0 9.966733011167886 9.996463256635003 10.0 9.966733011167886 9.999409742471732 10.0 9.999155626832533 9.946647759782232 10.0 10.0 5.173360537081383 9.95605150659236 10.0 9.169229008470069 9.998625622042914 9.865586199098841 9.966733011167886 9.99649975998892 
3.4201992536714734 10.0 0.0010 0.0010 0.0010 0.0010766142679436682 0.0010 10.0 0.0010 0.0010 10.0 0.0010 10.0 10.0 10.0 10.0 9.99416432222088 10.0 10.0 10.0 10.0 10.0 10.0 0.0010 10.0 10.0 10.0 10.0 10.0 0.0010 0.0010 0.0010 0.0010 0.0010 0.0010 10.0 0.0010 10.0 10.0 10.0 10.0 10.0 0.0010 10.0 10.0 0.0010 10.0 10.0 10.0 9.998048876030959 10.0 10.0 10.0 0.0010 10.0 0.0010 10.0 10.0 0.0010 10.0 
0.009685941054594416 8.764487218152876 0.0010 0.0010 0.0010 0.0010 0.0010 0.0010 1.46968993622725 9.987053309555357 10.0 9.97613595282547 9.98804075066096 9.990367397951491 9.991305161722622 9.991229366791849 10.0 9.990657032452212 10.0 10.0 9.991314058945406 10.0 10.0 9.529108444593282 10.0 10.0 10.0 9.9912337438439 10.0 9.975464643220025 8.359756253322505 9.988319458289523 9.991314058945406 9.988154749043499 9.989390691998032 9.991314058945406 9.988338932524373 9.99126675609783 9.991314058945406 9.991314058945406 9.990931511362943 9.684104843281581 10.0 10.0 9.991093327898408 9.988320197250564 10.0 10.0 9.991314058945406 10.0 9.991314058945406 10.0 3.1333848933114847 9.975093475146664 9.64889615415835 6.517524191110956 9.991176444558032 8.140107297774165 9.97662298615859 10.0 
7.588892123157089 10.0 0.0010 0.0012181111179157026 0.0021204701620640546 0.0013589794799788262 0.0010 10.0 0.0010 0.0010 10.0 0.0010 9.999992348173334 9.992340804137823 10.0 9.999991412655046 9.998530017462318 9.999986585759245 10.0 9.999966921771485 9.992326940214125 9.999963629561812 10.0 0.0010 10.0 10.0 9.999996378811144 9.99232942660044 10.0 0.0010 0.0010 0.0010 0.0010 0.0010 0.0010 9.99997586247016 0.0010 9.999975423468744 9.959621416741214 10.0 9.992349751487104 7.054377016545095 0.0010 10.0 9.999993475482542 0.0010 9.999837185529024 9.962039048438815 10.0 10.0 10.0 10.0 10.0 0.0010 9.993092160740682 0.0010 9.999989999562072 0.0010 0.0010 10.0 
0.0010 0.0010 0.001184721327229326 0.0010 0.0010 0.001479791767347251 0.0010 0.2636860519147257 10.0 0.0010 10.0 10.0 10.0 10.0 10.0 10.0 9.988943702477412 10.0 10.0 10.0 10.0 10.0 10.0 10.0 10.0 10.0 10.0 10.0 10.0 10.0 10.0 10.0 10.0 10.0 10.0 10.0 10.0 10.0 10.0 10.0 10.0 10.0 10.0 9.999047004961563 10.0 10.0 10.0 10.0 10.0 10.0 10.0 10.0 9.671423519348304 10.0 10.0 10.0 10.0 10.0 10.0 10.0 
0.0011907984894026233 0.0010 0.0014534005856457137 0.001127450352858162 0.0010463237375702159 0.0011030353706467605 0.8571981764701344 0.0011713834695533695 0.8002602682694552 10.0 10.0 9.98691044275722 9.979031494202808 9.999992758839607 9.99655660078716 9.999993744968583 9.99989590713066 9.999982182729173 9.99208218494917 9.998023529704394 9.999992877899846 9.999958847972454 9.998429172444732 10.0 9.97784723479531 9.983335099613807 9.999913379619914 9.999993692872863 9.999833927372142 9.97341983707519 7.1030327999567735 9.99991324436314 9.784260227102626 9.99973607599896 9.999840786017726 9.99999170831411 9.999933773969968 9.998167333316998 9.99996132723606 9.997638953729826 9.999982345918005 9.645348952822959 9.956857995486368 9.995449093947586 9.989651207866176 9.999931743764387 9.858773077734748 9.964132470158782 9.999844316333446 9.954458455799745 9.995156336629918 9.999999908737568 8.585273495012782 9.999684624840393 9.760839634503226 9.667873729896197 9.999999998151297 4.085329085028307 9.981964217426171 9.97384093682508 
0.0010 1.2539801365041472 0.0010 0.0010 0.0010 0.0010 0.0010 0.0010 0.8763794918530162 10.0 8.391411758634556 10.0 10.0 10.0 10.0 10.0 9.971337261149339 10.0 9.99999958370913 10.0 10.0 10.0 10.0 3.311776126944218 10.0 10.0 10.0 10.0 10.0 10.0 1.950570362489671 10.0 10.0 10.0 10.0 9.994949258411921 10.0 10.0 10.0 10.0 10.0 7.82091093692515 10.0 9.99901807937408 10.0 10.0 10.0 10.0 10.0 10.0 10.0 9.995739420592228 5.5486208247905875 10.0 10.0 9.03008479328526 10.0 8.383175798161828 10.0 10.0 
0.0010 2.62741938890416 0.0010 0.0010 0.0010 0.0010 0.4827421951557876 0.0010 0.6725154121667639 9.997376735728714 9.88946480375782 10.0 10.0 10.0 10.0 10.0 10.0 10.0 10.0 10.0 10.0 10.0 10.0 6.628039741448774 10.0 10.0 10.0 10.0 10.0 10.0 4.981614725259 10.0 10.0 10.0 10.0 10.0 10.0 10.0 10.0 10.0 10.0 9.902410932898968 10.0 10.0 10.0 10.0 10.0 9.999206698556305 10.0 10.0 10.0 10.0 3.662651023604755 10.0 10.0 8.427109194976044 10.0 4.7059082266223955 10.0 10.0 
0.0010 1.6302763104323748 0.0015006495186257766 0.0010000493187625702 0.0010000007028167378 0.0010990132657599783 0.004344795211297214 0.0010 0.7634151867837622 10.0 9.358485315048286 10.0 10.0 10.0 10.0 9.9536113420562 9.999813295033062 10.0 9.972945451286957 10.0 10.0 10.0 9.999820744788554 6.9938512130910695 9.981461303947025 9.97776764012335 10.0 10.0 10.0 10.0 7.523457119622415 10.0 10.0 10.0 10.0 10.0 10.0 10.0 10.0 10.0 10.0 6.047282807668379 10.0 9.999934558606132 10.0 10.0 10.0 9.999999380695003 10.0 10.0 10.0 10.0 5.992280102000357 10.0 9.974450263741968 8.057826900732564 10.0 5.999929033158029 10.0 10.0 
2.858198484573772 10.0 0.0014627458451447416 0.0012473235871088386 0.0011720132425427385 0.0017184401054584782 0.0010 10.0 0.0010 0.0010 10.0 0.0010 10.0 9.995727210482823 9.999126920798027 9.997992670695984 10.0 9.997530686962195 9.996636623691291 9.998183767809882 9.999243823464983 9.998602572385632 10.0 0.0010 9.999423849080289 9.996725728483394 9.996709370240653 9.995842683244703 9.99871170379234 0.0010 1.164082958058061 0.0010 0.0010 0.0010 0.0010 10.0 0.0010 9.911653834030917 9.999368407934684 10.0 9.991515663936406 10.0 0.0010 10.0 9.998161953125871 0.0010 9.997582892832607 10.0 9.997603649993852 9.99804950015047 10.0 9.99903806701091 10.0 0.0010 9.943112389377273 0.0010 9.997857034666248 9.936056474161937 0.0010 10.0 
0.028697945436790738 0.4925418726567384 0.002307821415459047 0.001002687094882967 0.0010320208603979042 0.0010 0.45631844055367543 0.0010 0.5036626188641298 10.0 7.76807672815636 9.99529846199314 9.972299846438172 9.972306462396402 9.972310460079116 9.972310904342566 9.994040017523368 9.972306308525798 9.970056389743668 9.972310904342566 9.972307986700562 9.97231086109209 9.999211793467342 3.2264339145853183 9.997495836045763 9.986356659455009 9.97194216059087 9.972305968265879 9.972310107162462 9.995239209947028 4.599561244424469 9.995329567920871 10.0 9.995366269205133 9.995320052718395 9.972310904342566 9.995274821648932 9.972307097269207 9.972284900371584 9.97230740816012 9.972301711460979 9.966151278318874 9.994027825046176 10.0 9.972310904342566 9.995326466742531 9.975355720795074 9.983826285433297 9.972310904342566 9.972388623281317 9.972303605603518 10.0 6.023762106309514 9.995351218743233 9.972310904342566 5.084581273432616 9.972310904342566 6.478476053038586 9.99565458137423 9.97228381603712 
0.0010 10.0 0.0010 0.0010 0.0010 0.0010 0.0010 0.0010 1.282740646165687 9.43446085923641 7.4048087263387306 10.0 10.0 10.0 10.0 10.0 10.0 10.0 10.0 10.0 10.0 10.0 10.0 8.477345850553416 10.0 10.0 10.0 10.0 10.0 9.555192377696764 10.0 10.0 10.0 10.0 10.0 10.0 10.0 10.0 10.0 10.0 10.0 10.0 10.0 10.0 10.0 10.0 10.0 10.0 10.0 10.0 10.0 10.0 0.0010 10.0 3.945350888285168 10.0 10.0 10.0 10.0 10.0 
0.0010 7.503609107790376 0.0010 0.0010 0.0010 0.0010 0.0010 0.0010 1.065075289621476 8.561735316790175 10.0 10.0 10.0 10.0 10.0 10.0 10.0 10.0 10.0 10.0 10.0 10.0 10.0 10.0 10.0 10.0 10.0 10.0 10.0 10.0 10.0 10.0 10.0 10.0 10.0 10.0 10.0 10.0 10.0 10.0 10.0 10.0 10.0 10.0 10.0 10.0 10.0 10.0 10.0 10.0 10.0 10.0 1.686406797654068 10.0 10.0 10.0 10.0 10.0 10.0 10.0 
0.0010 0.0010 0.0010174219845590303 0.0010 0.0010168057212645108 0.0010 0.24468726265225407 0.0010 0.4822134618972218 9.887200811299078 9.595001669388246 10.0 10.0 10.0 10.0 10.0 10.0 10.0 10.0 10.0 10.0 10.0 10.0 9.725568574674728 9.987306960184839 9.99087092110563 9.994993310242275 10.0 10.0 10.0 9.718093451406947 10.0 9.956345074176438 10.0 10.0 10.0 10.0 10.0 10.0 10.0 10.0 9.77415395624062 9.991692350807863 10.0 10.0 10.0 10.0 10.0 10.0 10.0 10.0 10.0 8.846910207320871 10.0 10.0 9.715947570339814 10.0 9.752631412290883 10.0 9.58454528633432 
0.0010 0.0010 0.0010 0.0010 0.0010 0.0010 0.7275816698492845 0.0010 0.5812832764017568 10.0 10.0 10.0 10.0 10.0 10.0 10.0 10.0 10.0 10.0 10.0 10.0 9.912529564660362 10.0 10.0 10.0 10.0 10.0 10.0 10.0 10.0 9.982243257480112 10.0 10.0 10.0 10.0 10.0 10.0 10.0 10.0 10.0 10.0 10.0 10.0 10.0 10.0 10.0 10.0 10.0 10.0 10.0 10.0 9.094050814367218 7.113051230175305 10.0 10.0 10.0 10.0 10.0 10.0 10.0 
10.0 5.470942640686152 0.004051209655749603 0.0012483195260024594 0.010841486924382523 0.011372511636478084 0.0010 0.8488911244851729 0.0010 0.001000000000000334 3.7879686849445164 0.001000000000000334 0.001000000000000334 0.001000000000000334 0.001000000000000334 0.001000000000000334 9.998892640075455 0.001000000000000334 5.242239733442419 4.8678975763925445 0.001000000000000334 3.796344863189069 7.229163264259424 1.0384693916376069 10.0 9.989471116333844 5.213901696409499 0.001000000000000334 4.92236867606752 0.001000000000000334 4.578315537333115 0.001000000000000334 0.001000000000000334 0.001000000000000334 0.001000000000000334 0.001000000000000334 0.001000000000000334 0.001000000000000334 4.307136079325815 0.6907400530428864 0.001000000000000334 2.5871339744294346 5.146389456338122 9.94634467912296 0.001000000000000334 0.001000000000000334 5.0005 4.655300950956885 0.07792804419894672 4.299246887028605 0.001000000000000334 6.8373492828288445 2.7690781765557233 0.001000000000000334 0.001000000000000334 0.001000000000000334 0.001000000000000334 6.656384288216594 0.001000000000000334 4.388693345983346 
0.0010 1.910344496206964 0.0010 0.0010 0.0010 0.0010 0.0010 0.0010 0.7018042644325899 10.0 10.0 10.0 10.0 10.0 10.0 10.0 10.0 10.0 10.0 10.0 10.0 10.0 10.0 8.701160857404643 10.0 9.998862754032636 10.0 10.0 10.0 10.0 0.0010 10.0 10.0 10.0 10.0 10.0 10.0 10.0 10.0 10.0 9.972606632012022 3.1985064273263486 10.0 9.965384911537452 10.0 10.0 10.0 10.0 10.0 9.897212803556492 9.983687808915853 10.0 4.001766051099577 10.0 10.0 10.0 10.0 0.0010 10.0 10.0 
0.0010 0.0010 0.0010 0.0010987663474012774 0.0010 0.0010 0.0010 7.138946971645032 0.0010 10.0 10.0 10.0 10.0 10.0 10.0 10.0 10.0 10.0 10.0 10.0 10.0 10.0 10.0 10.0 10.0 10.0 10.0 10.0 10.0 10.0 9.37851047289147 10.0 10.0 10.0 10.0 10.0 10.0 10.0 9.99998985758511 10.0 10.0 10.0 10.0 10.0 10.0 10.0 10.0 10.0 10.0 10.0 10.0 10.0 8.461846624451745 10.0 10.0 10.0 9.99999670631284 10.0 10.0 10.0 
0.0017278304132454661 8.272823825862329 0.0013416687745162143 0.0010 0.0010 0.0010 0.0010 0.0010 0.9055656339388318 3.9949512450953817 10.0 10.0 9.999895946156256 10.0 9.99467615294925 10.0 9.99389119424428 10.0 9.937131395140021 9.997015092812365 9.997042820862164 10.0 9.98633869642769 10.0 10.0 9.99992781390419 9.9939552051236 9.999979064926315 10.0 10.0 10.0 10.0 10.0 10.0 10.0 10.0 10.0 9.995488514079673 10.0 10.0 9.999964505803657 10.0 10.0 9.99293415963044 10.0 10.0 10.0 9.999892556766666 9.999980294676204 9.988926156271637 10.0 10.0 6.5353779989097704 10.0 10.0 10.0 10.0 10.0 10.0 9.827135569042268 
2.117457909606551 0.0010 0.0010 0.0010 0.0010 0.0010 0.0010 10.0 10.0 0.0010 10.0 10.0 10.0 10.0 10.0 10.0 9.83378870884888 10.0 10.0 10.0 10.0 10.0 10.0 10.0 9.938569499447489 10.0 10.0 10.0 10.0 10.0 10.0 10.0 0.0010 10.0 10.0 10.0 10.0 10.0 10.0 10.0 10.0 10.0 6.812013635420271 9.994894399663364 10.0 10.0 10.0 10.0 10.0 10.0 10.0 10.0 10.0 10.0 10.0 10.0 10.0 10.0 10.0 10.0 
0.0010 10.0 0.002623411405408548 0.0010 0.0010 0.0010 0.0010 8.166405133664806 0.001000000000000334 0.0010 10.0 4.975990379797092 10.0 10.0 10.0 10.0 9.995007809029085 10.0 10.0 10.0 9.99950246520853 10.0 9.995633947874934 10.0 10.0 9.995537109358729 10.0 10.0 10.0 4.9759936534032905 10.0 10.0 0.0010 10.0 10.0 10.0 10.0 10.0 9.741890189516036 10.0 10.0 6.910933601974923 10.0 10.0 10.0 10.0 10.0 10.0 10.0 10.0 10.0 9.999473732860173 10.0 10.0 10.0 0.8756514619191371 10.0 10.0 4.97223231767351 10.0 
0.0010 0.0010 0.0010 0.0010 0.0010 0.0010 0.0010 0.9721567122926 10.0 0.0010 10.0 10.0 10.0 10.0 10.0 10.0 10.0 10.0 10.0 10.0 10.0 10.0 10.0 10.0 10.0 10.0 10.0 10.0 10.0 10.0 10.0 10.0 10.0 10.0 10.0 10.0 10.0 10.0 10.0 10.0 10.0 10.0 10.0 10.0 10.0 10.0 10.0 10.0 10.0 10.0 10.0 10.0 10.0 10.0 10.0 10.0 10.0 10.0 10.0 10.0 
0.0010 0.0010 0.0010 0.0010 0.0010 0.0010 0.0010 1.8268262830462891 10.0 0.0010 10.0 10.0 9.997218905102278 10.0 9.719831247793792 10.0 10.0 10.0 10.0 10.0 10.0 10.0 10.0 10.0 10.0 10.0 10.0 9.834950132615173 10.0 10.0 10.0 10.0 10.0 10.0 10.0 10.0 10.0 10.0 9.999397368566456 10.0 9.999999907477235 10.0 10.0 10.0 9.998170848432295 10.0 10.0 10.0 9.999943839943127 9.99964541726444 10.0 10.0 10.0 10.0 9.486595028095184 10.0 9.99858233218197 10.0 10.0 10.0 
0.0010 0.001000000000000334 0.0010 0.002482760773415425 0.001002773250223698 0.0010 0.0010 0.0010 1.0105654820209538 10.0 10.0 10.0 10.0 10.0 9.986880256033569 10.0 10.0 10.0 10.0 10.0 10.0 9.98863977040064 9.99558918694253 0.44905464517505056 10.0 10.0 9.994440914745653 10.0 9.98567572324319 10.0 4.686000500287293 10.0 10.0 10.0 10.0 9.994010448366197 10.0 9.986226750082059 10.0 10.0 9.986322064641781 6.3478825895132 10.0 10.0 9.938823351586588 10.0 10.0 10.0 10.0 9.69721811174147 10.0 10.0 5.000500000000001 10.0 6.966443155003736 1.8432305482972402 10.0 3.6078300908389958 10.0 9.930052756399535 
3.0557430239227203 0.0010 0.0010 0.0010 0.0010 0.001000050904691131 0.0013608749226366264 10.0 10.0 0.0010 10.0 9.982806799798684 9.985048205650743 9.960231551456724 9.981501529717344 9.981507833943867 9.974135922265148 9.933846093265426 9.981513638884635 9.989928885444955 9.964183424815774 10.0 10.0 9.94901491042709 9.99925552834628 9.98973599324059 8.725850874292481 9.95914617091433 10.0 9.994076107175639 9.11948517289246 9.982652152701926 0.0010 10.0 9.981839965497848 9.997989615796566 10.0 9.999999752450849 10.0 9.993592826113076 9.959221019004122 9.50005 9.225467971935258 10.0 10.0 9.981462361438998 10.0 9.987282407229218 9.989912837891223 9.973529301828384 9.981573585727045 10.0 10.0 9.975124763220029 8.694781840622579 10.0 9.981507275638009 10.0 9.969536639788032 9.712827066182196 
3.556791811061789 10.0 0.0014604618049492905 0.0013565133676905043 0.0016923084034008843 0.0018183838350927617 0.0016132055944809646 10.0 0.0010 0.0010 10.0 0.0010 9.935966455410654 9.942242780127554 9.936884641107603 9.936885307267342 9.999799511530998 9.936718312700934 9.938605370059182 9.993880132518317 9.940723656526306 9.678776230775586 10.0 0.0010 9.999646203149442 9.99967017403125 8.99722573814246 9.881832365567968 9.702528060305484 0.0010 0.0010 0.0010 0.0010 0.0010 0.0010 9.336522127507125 0.0010 9.936938048213122 9.986943304257585 9.93475392561831 9.941263583186933 10.0 0.0010 9.998998008222925 9.936193723929135 0.0010 10.0 9.999985593846889 9.930278929397486 9.99446600799455 9.93655791061947 9.999995855151415 10.0 0.0010 9.911468340141404 0.0010 9.93668219288495 10.0 0.0010 9.994596385295369 
0.0010 1.615361233551834 0.0312192692889084 0.0022440739284990204 0.0012564224514937765 0.0010 1.9912693669367652 0.0010 0.0010 10.0 10.0 9.870643840659426 9.940247878036336 10.0 10.0 10.0 9.98649600447387 10.0 9.93669082142368 10.0 10.0 10.0 9.865955570194798 6.359701826837577 9.552285798434443 9.975768505874575 10.0 10.0 10.0 9.311724602937348 9.000867739326583 10.0 9.478876994926697 10.0 10.0 10.0 10.0 10.0 10.0 10.0 9.98197465206617 10.0 10.0 10.0 10.0 10.0 10.0 9.828260118134592 10.0 10.0 9.99827749293935 9.999939019312816 2.9855628325653853 10.0 10.0 2.032551822137571 10.0 7.711476452184723 10.0 9.994868195783548 
0.003803450233347114 2.1238438329579843 0.0010550803205482725 0.0010013846830164467 0.0010001895198758347 0.0010000556703752017 0.18670064579570994 0.0010 0.6262018222015642 9.391466602879778 8.299528792826154 10.0 9.99997867213247 9.999953170009844 9.995104296024955 9.998624502943347 9.99999770176408 9.99790827445291 9.938923578974348 9.998837367537016 9.978043105467185 9.998951418490844 10.0 6.529852716817041 9.968972393332926 9.999946125904263 9.999833342751325 9.999475046028028 9.995381940832988 10.0 7.678114524746573 10.0 10.0 10.0 10.0 9.995817254609877 10.0 9.998419235933044 9.999842401067191 9.998361195965266 9.998582712987922 4.406871953252557 10.0 9.999303320026966 9.998089528870633 10.0 9.996157543557826 9.999805671626735 9.99864351623403 9.999645448843578 9.999130426836741 9.999999568569189 4.963900176158767 10.0 9.28077687372484 8.402963921730013 9.997897885279468 8.046808337491372 10.0 9.995755374013942 
0.0010 0.0028953598793831836 0.0010008138344544852 0.0010190203432018901 0.0010000000049978407 0.0010000101386400805 0.0010028503975439231 2.8566740138734463 10.0 0.0010 9.994829571910879 9.999997463067286 10.0 10.0 9.999999999999519 9.999999638157318 9.999184027899481 9.982393069251447 9.999999987470561 9.999366369995771 9.998825932767964 9.99858993769552 9.999999940012103 10.0 9.999962219186445 10.0 10.0 9.999999998268132 9.979623388929816 10.0 10.0 9.999999815007508 9.990019683466931 9.980250441860058 9.999999996417658 9.999999998923137 9.996044501312799 9.99999999998322 9.998775588883287 10.0 9.999999999884052 9.999846706663167 10.0 10.0 9.996747708476576 9.999999861242655 9.999804509446038 9.999913422020073 9.999999993846316 9.995242487510694 9.999996542790512 9.999623249844143 9.997593238250507 9.99999999967388 10.0 10.0 9.999999697863279 10.0 9.998999139049236 10.0 
0.0010 0.0010 0.0010 0.0010 0.0010 0.0010 0.0010 5.4700373205488315 10.0 0.0010 10.0 10.0 10.0 10.0 10.0 10.0 10.0 10.0 10.0 10.0 10.0 10.0 9.990189851857908 10.0 10.0 9.993462455429375 10.0 10.0 10.0 10.0 10.0 10.0 10.0 10.0 10.0 10.0 10.0 10.0 10.0 10.0 10.0 10.0 10.0 9.997944109694679 10.0 10.0 10.0 10.0 10.0 10.0 10.0 10.0 10.0 10.0 10.0 10.0 10.0 10.0 10.0 10.0 
0.0010 8.769451857663544 0.0010 0.0016019608133781707 0.0010004457046045143 0.001506858653998282 0.6667657275275657 0.0010 1.1424233128620271 10.0 8.460034459827337 10.0 10.0 10.0 10.0 10.0 9.929556634495407 10.0 10.0 10.0 10.0 10.0 10.0 9.3395150981427 9.94706843780513 9.894391846996838 10.0 10.0 10.0 10.0 7.54703779071942 10.0 9.696598165277646 9.596650979901842 10.0 10.0 10.0 10.0 10.0 10.0 10.0 10.0 10.0 9.980260111892102 10.0 10.0 10.0 10.0 10.0 10.0 10.0 10.0 2.6294448031758444 10.0 9.038891855470581 10.0 10.0 9.454613745657388 10.0 10.0 
0.0010 9.14758205212661 0.0010 0.0010 0.0010 0.0010 0.0010 7.04915381318368 0.0010 0.24260481631359276 10.0 10.0 10.0 10.0 10.0 10.0 10.0 10.0 10.0 10.0 10.0 10.0 10.0 10.0 10.0 10.0 10.0 10.0 10.0 10.0 10.0 10.0 10.0 10.0 10.0 10.0 10.0 10.0 10.0 10.0 10.0 10.0 10.0 10.0 10.0 10.0 10.0 10.0 10.0 10.0 10.0 10.0 10.0 10.0 10.0 10.0 10.0 10.0 10.0 10.0 
0.0010 0.0010 0.0010 0.0010 0.0010 0.0010 5.745670216947168 0.0010 0.0010 10.0 10.0 10.0 10.0 10.0 10.0 10.0 10.0 10.0 10.0 10.0 10.0 10.0 10.0 3.285602903755466 10.0 10.0 10.0 10.0 10.0 10.0 1.6148784313491635 10.0 10.0 10.0 10.0 10.0 10.0 10.0 10.0 10.0 10.0 10.0 10.0 10.0 10.0 10.0 10.0 10.0 10.0 10.0 10.0 10.0 8.171730776004692 10.0 10.0 4.574619380593285 10.0 5.318216116428168 10.0 10.0 
0.0010 0.891662369310497 0.0010 0.0010590781090729685 0.0010 0.0010 0.1095573006602879 0.0010 0.0010 10.0 10.0 10.0 10.0 10.0 10.0 10.0 10.0 10.0 10.0 9.973884921352287 10.0 10.0 9.909454631800141 5.40324699039743 10.0 10.0 10.0 10.0 10.0 10.0 9.50005 10.0 10.0 10.0 10.0 10.0 10.0 10.0 10.0 10.0 10.0 10.0 10.0 10.0 10.0 10.0 9.999700693791207 10.0 10.0 10.0 10.0 10.0 5.427629447290636 10.0 10.0 9.50005 10.0 5.60430993047381 10.0 10.0 
0.0010 2.100675574155657 0.0027195733881198144 0.0010481552341686515 0.001010538050087611 0.0010391297970732782 0.0881871896225862 0.0010 0.657182865970378 10.0 10.0 10.0 10.0 10.0 10.0 10.0 10.0 10.0 10.0 9.99969877267547 10.0 10.0 9.953332714914584 10.0 9.999983624757965 9.999739875815067 10.0 10.0 10.0 10.0 10.0 10.0 10.0 10.0 10.0 10.0 10.0 10.0 10.0 10.0 10.0 10.0 10.0 9.997196471261912 10.0 10.0 10.0 10.0 10.0 9.999106238817319 10.0 10.0 4.212197917146101 10.0 10.0 9.087269719460938 10.0 8.015233193482063 10.0 9.979259651890192 
0.0010 6.696341135512194 0.0010 0.0010 0.0010 0.0010 0.0010 0.0010 0.9445125274688019 6.006283697857187 10.0 10.0 10.0 10.0 10.0 10.0 10.0 10.0 10.0 10.0 10.0 10.0 9.913541831188157 10.0 10.0 10.0 10.0 10.0 10.0 10.0 9.893196251501442 10.0 10.0 10.0 10.0 10.0 10.0 10.0 10.0 10.0 10.0 8.645696718786526 10.0 9.99951737938498 10.0 10.0 10.0 10.0 10.0 10.0 10.0 9.999920074878327 9.585803583639123 10.0 10.0 4.59185117512131 10.0 10.0 10.0 10.0 
0.0010 3.2105895286762953 0.009462685822579113 0.001650271590696595 0.001401455989498943 0.001009343316456525 1.004029354363865 0.0010 0.6336661817974923 9.718313117346165 9.60978826243392 9.861622648299004 9.946223364521781 10.0 10.0 10.0 9.996404953503085 9.991644680436975 9.957995030705082 10.0 10.0 10.0 9.94145882187583 5.8028662939193945 9.74102521276154 9.99120793368358 9.997593188840728 10.0 10.0 9.673619784531335 8.728089365650899 10.0 9.160842346818905 10.0 9.983166807694616 10.0 10.0 10.0 9.980009283295143 10.0 9.965778033134363 9.5724802934604 10.0 9.994156135146191 9.988936791877931 10.0 10.0 9.912692511813855 10.0 10.0 9.974473223229902 9.999902910611862 3.5872883334592354 9.993273068845012 9.851162699823696 3.3135912355888326 10.0 7.49657182373303 10.0 9.997580764293676 
0.0010 9.175256946828036 0.0010 0.0010 0.001007883637262835 0.0010 0.0010 0.0010 1.3520340385045846 10.0 10.0 10.0 10.0 10.0 10.0 10.0 9.913268914267162 10.0 10.0 10.0 10.0 10.0 10.0 5.318369360931192 10.0 10.0 10.0 10.0 10.0 10.0 9.708732447730236 10.0 10.0 10.0 10.0 10.0 10.0 10.0 10.0 10.0 10.0 10.0 10.0 10.0 10.0 10.0 10.0 10.0 10.0 10.0 10.0 10.0 5.1422054496516205 10.0 10.0 8.708038001829133 10.0 6.180520356333396 10.0 10.0 
0.0010 8.635394135019716 0.0010 0.0010 0.0010 0.0010 0.0010 6.068055615686422 0.0010 0.15524209845683856 10.0 10.0 10.0 10.0 10.0 10.0 10.0 10.0 10.0 10.0 10.0 10.0 10.0 10.0 10.0 10.0 10.0 10.0 10.0 10.0 10.0 10.0 10.0 10.0 10.0 10.0 10.0 10.0 10.0 10.0 10.0 10.0 10.0 10.0 10.0 10.0 10.0 10.0 10.0 10.0 10.0 10.0 10.0 10.0 10.0 10.0 10.0 10.0 10.0 10.0 
0.0010452354473530002 2.6244902992593593 0.0010425629459382278 0.001088425655319674 0.0010017524170060806 0.0010027470802650526 0.50095 0.002511122135271949 0.6380937377279563 9.994593855574573 6.154783729558288 9.969348047827244 9.999991357611622 9.999990018309171 9.999931938496953 9.999923200408446 9.972958642666805 9.999666701190096 9.944367294656244 9.999979486735734 9.999983718973883 9.99804482397822 9.993127589081503 1.549826147087714 9.998151176624962 9.987598396029096 9.999700399626724 9.998634439406539 9.999837094804613 9.939478747304356 0.3378771979792785 9.998568378893298 9.748065673298527 9.909340373396144 9.969345130340702 9.997465716028312 9.999997365259025 9.999979093904155 9.980202633840191 9.997949591011315 9.999999431434505 9.636143513509202 9.998345111953373 9.997996886149767 9.999641975431235 9.99891950247416 9.999595090587999 9.999907282782386 9.99988285961838 9.99001153076509 9.997316822860068 9.991676475598858 3.9776783202151766 9.969344585077597 9.653805258963057 7.662829816889723 9.98394142341522 8.10735427590117 9.999457099310831 9.999718761136217 
0.0016606714763202882 0.07986158243031444 0.0010207148699406623 0.0010380034354517086 0.006886811472361188 0.0010021222705589763 0.08207112858290372 0.0809512253169163 0.0010 9.999069131550238 9.983791856092704 9.99905006764517 9.995769864715724 9.999055889869783 9.999055890091977 9.998500309275109 9.970924054259735 9.999125195513587 9.99770758699689 9.999333445820602 9.999055889685074 9.999322617218523 9.971322460614726 0.6198012121107705 9.999498765804454 9.999958134697923 9.908532834123863 9.999055890131222 9.999201628461858 9.998501400192096 0.8297319454492484 9.999055729897854 9.999737733029606 9.999046233100769 9.999055890278417 9.99887549596698 9.999055496265594 9.998482127818898 9.999054439006565 9.997980041207096 9.999044856708878 9.998536500354895 9.999475563760157 9.995545809387705 9.998799819203983 9.999055635766284 10.0 9.979474719472222 9.99814950278695 9.998850301957987 9.998500321093736 9.999418553822355 9.860691968256996 9.999051039501913 9.997526469377611 0.0010 9.999055890235063 0.6140294146739567 9.998995356060963 9.99722976684002 
0.0010 0.0010 0.0010 0.0010 0.0010 0.0012364724801429009 0.0010 6.692516375663695 10.0 0.0010 10.0 10.0 10.0 10.0 10.0 10.0 10.0 10.0 10.0 10.0 10.0 10.0 10.0 10.0 9.95423864132297 9.995434130334777 10.0 10.0 10.0 10.0 10.0 10.0 10.0 10.0 10.0 10.0 10.0 10.0 10.0 10.0 10.0 10.0 10.0 10.0 10.0 10.0 10.0 10.0 10.0 10.0 10.0 10.0 10.0 10.0 10.0 10.0 10.0 10.0 10.0 10.0 
0.0010 0.001000000000000334 0.0010 0.0010 0.0010 0.0010 0.0010 5.491636684974283 0.0010 10.0 10.0 10.0 10.0 10.0 10.0 10.0 10.0 10.0 10.0 10.0 10.0 10.0 10.0 10.0 10.0 10.0 10.0 10.0 10.0 10.0 10.0 10.0 10.0 10.0 10.0 10.0 10.0 10.0 10.0 10.0 10.0 10.0 10.0 10.0 10.0 10.0 10.0 10.0 10.0 10.0 10.0 10.0 10.0 10.0 10.0 5.500450000000001 10.0 9.795676003298112 10.0 10.0 
0.0010 7.2684953290924765 0.0010 0.0010 0.0010035381460900775 0.001444560229522525 0.0010 0.001000000000000334 1.0874723440848109 10.0 9.952725488848479 10.0 10.0 10.0 9.998918681356574 10.0 10.0 9.999027679712244 10.0 9.99967490029253 10.0 9.997604860103369 9.996516430617284 6.432320430390039 10.0 10.0 10.0 10.0 10.0 10.0 9.777486098716118 10.0 9.762897582883879 10.0 10.0 10.0 10.0 9.999047676630749 10.0 10.0 10.0 9.545340530697523 10.0 9.999577902738135 10.0 10.0 10.0 10.0 9.99939906436531 9.957942869926281 9.999773864597918 9.999730081028858 3.9226380218151506 10.0 10.0 8.581427831938077 10.0 9.833425038405291 10.0 10.0 
0.0011035202062045823 0.5009689429703932 0.004641417360655089 0.0015814849478408212 0.0010203942718287977 0.0010735128896394773 0.2655074127645164 0.009714466966110058 0.818862159266432 9.977017791261526 9.814676415981683 9.999999999978947 9.999998804424907 9.999997426230165 9.999999989654642 9.999999985166234 9.99870342001535 9.999992954243897 9.999999992178326 9.999999980416582 9.999999018507667 9.999999976073864 9.9985304571108 9.68351505716369 9.999866324756358 9.99956035879418 9.99997672565831 9.999999018507667 9.952989520580543 9.966518443848372 9.82268784658357 9.999999018507667 9.999395131854726 9.999999084719205 9.999999098259341 9.999999082770785 9.999999018507667 9.999999988882042 9.999999476440875 9.999999879520125 9.99994134669076 9.85792016830327 9.999834597100788 9.99998038012415 9.999999026724806 9.999999018507667 9.999999986437249 9.999999072246043 9.999993747393207 9.99999872149694 9.999756254907762 9.997927596706278 9.264216124534965 9.999999096806311 10.0 10.0 9.999998810490816 9.913562459341936 9.999999999974676 9.999989949913074 
0.0010 9.332518711378206 0.0010 0.0010 0.0010 0.0010 0.0010 6.932518766405403 0.0010 0.8340307744046103 10.0 10.0 10.0 10.0 10.0 10.0 10.0 10.0 10.0 10.0 10.0 10.0 10.0 10.0 10.0 9.956092255948501 10.0 10.0 10.0 10.0 10.0 10.0 10.0 10.0 10.0 10.0 10.0 10.0 10.0 10.0 10.0 10.0 10.0 10.0 10.0 10.0 10.0 10.0 10.0 10.0 10.0 10.0 10.0 10.0 10.0 10.0 10.0 10.0 10.0 10.0 
0.0010 0.0010 0.0010 0.0010 0.0010 0.0010 5.9384478441377855 0.003798382550283097 0.0010 9.953081362140829 10.0 10.0 10.0 10.0 10.0 10.0 10.0 10.0 10.0 10.0 10.0 10.0 9.961049243989907 0.0010 9.998791408250165 10.0 10.0 9.999965310089944 10.0 10.0 1.3425007574082604 10.0 10.0 10.0 10.0 10.0 10.0 10.0 10.0 10.0 10.0 10.0 10.0 10.0 10.0 10.0 9.995474321858124 9.998701406738178 10.0 10.0 9.999287918473014 10.0 9.847583631063358 9.999144141954096 10.0 1.792839798214656 10.0 7.797753291484447 10.0 10.0 
0.0010 0.5091875297854207 0.002591874754059669 0.0010 0.0010 0.0010 0.0010 0.0010 1.0864286544597594 10.0 7.117882069352804 9.490301529196042 10.0 10.0 10.0 9.999985575127878 9.999555791839636 10.0 9.998884013919993 10.0 10.0 10.0 10.0 1.754296969988598 10.0 9.98763027276629 10.0 10.0 10.0 9.994388161752012 4.157458007772961 10.0 9.99931308542235 10.0 10.0 10.0 10.0 10.0 10.0 10.0 9.999789974028888 9.917107977296121 9.996308551422857 9.944299950423515 10.0 10.0 9.999967106278353 9.236695601843142 10.0 9.99909134987579 9.999590797511761 10.0 4.660496819159207 10.0 9.988823998962001 2.081698101969449 9.999927778781396 3.7739613508437 10.0 9.999979904648967 
0.0010 0.0010 0.0010 0.0010 0.0010 0.0010 10.0 1.2436476881596938 0.0010 10.0 10.0 8.612019443515123 10.0 9.999000647131682 9.81867836809849 10.0 10.0 10.0 10.0 9.99568270031355 10.0 9.99860725780993 10.0 0.0010 9.999348621765845 10.0 10.0 10.0 9.99948949838821 8.764456834895174 0.0010 8.841252754485321 10.0 8.870914624534443 8.755751319230532 10.0 8.758175147805654 10.0 10.0 10.0 10.0 9.111439364811556 8.758517138892683 10.0 10.0 8.820484248643861 9.979758474213355 9.992550442751817 10.0 10.0 9.994314424370291 9.999886460185879 10.0 8.755958200711923 10.0 0.0010 10.0 3.6575852457840767 9.310955782046527 9.997194271763716 
0.0010 0.0010 0.0010 0.0026243748301332352 0.0010 0.0010 0.8119701817463923 0.07564101134110009 0.0010 10.0 10.0 10.0 10.0 10.0 10.0 10.0 9.902970441475148 10.0 10.0 9.907855047889706 10.0 9.901998069726947 9.999770963890759 0.0010 10.0 10.0 10.0 10.0 10.0 10.0 0.0010 10.0 10.0 10.0 10.0 10.0 10.0 10.0 10.0 10.0 10.0 10.0 10.0 10.0 10.0 10.0 10.0 10.0 10.0 9.896345182090641 10.0 10.0 10.0 10.0 10.0 0.0010 10.0 3.515232210314397 10.0 9.897002461555797 
0.0010 0.0010 0.0010 0.001165995435773912 0.0010 0.0010 0.0010 7.688416491630295 0.0010 10.0 10.0 10.0 10.0 10.0 10.0 10.0 10.0 10.0 10.0 10.0 10.0 10.0 10.0 10.0 10.0 10.0 10.0 10.0 10.0 10.0 10.0 10.0 9.661874675377518 10.0 10.0 10.0 10.0 10.0 10.0 10.0 10.0 10.0 10.0 10.0 10.0 10.0 10.0 10.0 10.0 10.0 10.0 10.0 9.615685896942972 10.0 10.0 9.785274800560218 10.0 10.0 10.0 10.0 
0.0010 5.312794717015399 0.0010 0.0010036128802126908 0.0010 0.0010 0.0010 0.0010 0.8898961124572412 10.0 9.541895571893255 10.0 10.0 10.0 9.992545507575032 10.0 9.998550739769057 10.0 10.0 10.0 10.0 9.99951375702454 9.99976415301483 5.0005 9.997750269639026 10.0 10.0 10.0 9.999498223270097 10.0 8.080632261367294 10.0 8.902257769366006 10.0 10.0 10.0 10.0 10.0 10.0 9.987468219859954 9.998939820734067 9.051365623058114 10.0 9.999717508603565 9.999431225771932 10.0 10.0 9.98785997212222 10.0 9.999457241725679 9.996775280830706 10.0 1.3622176010705105 10.0 9.362822539969034 9.982925666062274 10.0 8.986703203045465 10.0 9.98946030435017 
0.0010 2.136662704381274 0.0010 0.0010 0.0010 0.0010786968809999473 0.0010 0.0010 0.6230728914070203 10.0 10.0 10.0 10.0 10.0 10.0 10.0 10.0 10.0 10.0 10.0 10.0 10.0 9.938159966015021 7.09376297827691 10.0 10.0 10.0 10.0 10.0 10.0 8.132411448506435 10.0 10.0 10.0 10.0 10.0 10.0 10.0 10.0 10.0 10.0 10.0 10.0 10.0 10.0 10.0 10.0 10.0 10.0 10.0 10.0 10.0 8.329421267639443 10.0 10.0 6.9422313017609385 10.0 7.85971389080676 9.970428577325176 9.994893461395197 
0.31825666315235346 0.0010 0.0027417406262100104 0.0010215794161823597 0.012468782228571007 0.0013897316618562367 10.0 0.5692697695464661 0.0010 5.167520893590539 0.0010 9.905003397318684 9.999372146606383 9.693525417441185 9.852935150957293 9.829112285826831 9.976349208638027 9.81719706787004 9.897892955820561 9.866738735322224 9.920723545256434 9.862042111907325 9.944566914064396 0.0010 9.907950821468248 9.999224649231076 9.999744711007315 9.699932193377748 9.84501963231404 8.800059854208904 0.4386342015874085 9.934018632358054 9.458445316743122 9.152736677097646 5.564338038251521 9.98489499188495 9.889641599778118 6.461147466112434 9.883881894619389 9.794154566517879 9.421987978794037 10.0 4.96109179159178 10.0 9.88310599717434 9.86142941172745 9.79026220295534 9.999093795123622 9.820512673064243 9.85179271802359 9.82409547145315 9.993042785171706 10.0 6.8569155306740805 10.0 0.0010 9.82335929155131 1.0204298921283002 9.948782113862885 9.8500081143013 
0.0010378370687396075 3.260947169117059 0.009691601750256896 0.0016677886159132003 0.0014122891749866289 0.001009830944369019 1.0452654808714255 0.0010 0.6347287048442739 9.709195603022827 9.462161903564033 9.857857165689484 9.944736869007128 9.999962135830467 9.99850020025249 9.999962160724605 9.996310235867508 9.991419604992716 9.956825349341985 9.999999748088271 9.999962131341892 10.0 9.937310439473992 5.7196762857372345 9.734044054512653 9.990971898144252 9.997490400238657 9.999962138536475 9.999999358487338 9.664802114248399 8.692267582901184 9.999962135061594 9.137783161310423 9.999962163668027 9.982675479971695 9.999920444144443 9.999962135239844 9.99997375921949 9.979470769155935 9.999998345162151 9.964332270073657 9.441541909381947 9.999962183884852 9.99364323978396 9.988600795954685 9.999962135939377 9.999960667226045 9.914170453321058 10.0 9.999984123033654 9.973747698219656 9.999900993928286 3.6618337712887143 9.994114303956646 9.847187558679328 4.186419005392687 9.999962147815078 7.428476717840364 9.999962174252566 9.997514744518671 
0.0010 5.588993234542011 0.0012086997538631357 0.001085164708320024 0.0010482978937057911 0.0010 0.03197122521115503 0.0010 0.8922732475556121 10.0 10.0 9.997613124795928 9.992605484574222 10.0 9.999910105235251 10.0 10.0 9.998992175629294 9.994799877874716 10.0 10.0 10.0 9.999601303512346 9.134737421793757 9.963954224320247 9.99864741179061 9.999753417373999 10.0 10.0 10.0 10.0 10.0 9.411708109989668 10.0 10.0 10.0 10.0 10.0 9.99739114772998 10.0 9.99520910287995 10.0 10.0 9.999182013230463 9.998495745395047 10.0 9.999874217262535 9.992980228293874 10.0 10.0 10.0 10.0 4.1999708359275765 10.0 10.0 9.034011930575545 10.0 9.946864955976611 10.0 10.0 
0.0010 0.3348949625111386 0.024345639116199597 0.0017868073434549475 0.0010187955476737706 0.0010 0.0010 0.0010 0.8790738999563735 10.0 10.0 10.0 10.0 10.0 10.0 10.0 10.0 10.0 10.0 10.0 10.0 10.0 10.0 0.8102890246848027 10.0 10.0 10.0 10.0 10.0 9.893501256764328 4.229461097193986 10.0 10.0 10.0 10.0 10.0 10.0 10.0 10.0 10.0 10.0 8.774278007450592 10.0 9.81581383260956 10.0 10.0 10.0 10.0 10.0 10.0 10.0 10.0 7.277140494501637 10.0 6.809890353457682 0.01901237671275169 10.0 2.824672917784552 10.0 10.0 
0.0010 1.8330306855933536 0.0010 0.0010 0.0010 0.0010 0.0010 0.0010 0.7172537156652589 10.0 8.227198572220468 10.0 10.0 10.0 10.0 10.0 10.0 10.0 10.0 10.0 10.0 10.0 10.0 7.403201891284139 9.970314445399662 10.0 10.0 10.0 10.0 10.0 8.987384229707304 10.0 10.0 10.0 10.0 10.0 10.0 10.0 10.0 10.0 10.0 5.0003305026207086 10.0 10.0 10.0 10.0 10.0 10.0 10.0 10.0 10.0 10.0 5.546917040682243 10.0 10.0 9.559250601174377 10.0 9.186695528614614 10.0 10.0 
0.0010 7.8630796433636645 0.0010 0.0011638933295017805 0.0010 0.0010 0.0010 0.0010 0.9898487604411814 6.297528186370274 9.894965909254891 10.0 10.0 10.0 9.999040408876542 10.0 10.0 10.0 10.0 9.987386146233561 10.0 9.96974164175219 9.981817867692454 10.0 10.0 10.0 10.0 10.0 9.97715324606991 9.894529872088636 10.0 10.0 5.9027374194770585 10.0 10.0 10.0 10.0 9.995363291226685 10.0 9.999918403907563 10.0 10.0 10.0 10.0 10.0 10.0 10.0 9.950581388639485 9.99462974948262 10.0 10.0 9.998891857455483 4.623252763353972 10.0 10.0 8.102386545905574 10.0 10.0 10.0 9.884873860191107 
0.0010 0.0010 0.0010 0.0010 0.0010 0.0010 0.0010 1.5405877723888524 10.0 0.0010 10.0 10.0 9.995827513380934 9.991441522186289 10.0 10.0 9.983628736263025 9.998704453992731 9.983782398453661 10.0 9.985891183631084 10.0 10.0 10.0 9.994588139236773 9.990565831912258 9.991996300596055 9.991613687328977 10.0 10.0 10.0 10.0 10.0 10.0 10.0 9.992782707015406 10.0 10.0 9.988957143563017 10.0 9.98751057661269 10.0 10.0 10.0 9.994215152886152 10.0 10.0 10.0 10.0 10.0 9.999147631458055 9.9690061006772 10.0 10.0 10.0 10.0 10.0 10.0 10.0 9.995821539826881 
0.0010 0.0010 0.0010 0.0010 0.0010 0.0010 0.0010 5.6478612038304 0.0010 8.835027571015937 10.0 10.0 10.0 10.0 10.0 10.0 10.0 10.0 10.0 10.0 10.0 10.0 10.0 10.0 10.0 10.0 10.0 10.0 10.0 10.0 8.956399497681957 10.0 10.0 10.0 10.0 10.0 10.0 10.0 10.0 10.0 10.0 10.0 10.0 10.0 10.0 10.0 10.0 10.0 10.0 10.0 10.0 10.0 10.0 10.0 10.0 8.623979819166149 10.0 9.067368941458257 10.0 10.0 
0.0010 0.0010 0.0010 0.0010 0.0010 0.0010 0.0010 6.987632516059565 0.0010 10.0 10.0 10.0 10.0 10.0 10.0 10.0 10.0 10.0 10.0 10.0 10.0 10.0 10.0 8.890368472704262 10.0 10.0 10.0 10.0 10.0 10.0 10.0 10.0 10.0 10.0 10.0 10.0 10.0 10.0 10.0 10.0 10.0 10.0 10.0 9.998734453381457 10.0 10.0 10.0 10.0 10.0 10.0 10.0 10.0 10.0 10.0 10.0 9.64439636373507 10.0 10.0 10.0 10.0 
0.0010004413417946843 0.0010 0.0013067717614360596 0.0010523409597290154 0.00738324341605994 0.0010 0.09792478326966947 0.08129246898218692 0.0010 9.999960639640527 9.598634582249307 9.999999852655582 9.997509598508628 9.999999837026088 10.0 9.999530872544534 9.968969370569484 10.0 9.998326698666792 10.0 10.0 9.999999877412469 9.97107886934101 0.5615125912411845 10.0 10.0 9.91237865718053 9.999999919290195 9.99996772297246 10.0 3.163077560594153 9.999999823557163 9.999967665358461 10.0 9.999999853760455 9.99257689903303 9.999999860005262 9.999472818195274 9.999999998073008 9.999013840061465 10.0 9.454240138007926 9.999999574098037 9.991747444470015 9.999792068767224 9.999999822664071 9.998280074386757 9.982044197456165 9.99917311603619 10.0 9.999503709496693 9.999696032450816 9.646182481150307 10.0 9.944516497397036 0.6629591801964256 9.999999831557279 0.3032560442735974 9.99999980716395 9.997803831229032 
0.0010 0.0010 0.0010 0.0010047957937010662 0.0010 0.0010 0.0010 1.6151989966937583 10.0 0.0010 10.0 10.0 10.0 10.0 10.0 10.0 10.0 10.0 10.0 10.0 10.0 10.0 10.0 10.0 10.0 10.0 10.0 10.0 10.0 10.0 10.0 10.0 10.0 10.0 10.0 10.0 10.0 10.0 10.0 10.0 10.0 10.0 10.0 10.0 10.0 10.0 10.0 10.0 10.0 10.0 10.0 10.0 10.0 10.0 10.0 10.0 10.0 10.0 10.0 9.98586322467477 
0.0010 0.001000000000000334 0.0027568266775053443 0.0010 0.0010 0.0010 0.0010 1.4722096065455192 9.997446222586223 0.001000000000000334 10.0 10.0 10.0 10.0 10.0 10.0 10.0 10.0 10.0 10.0 10.0 10.0 10.0 10.0 10.0 10.0 10.0 10.0 10.0 10.0 10.0 10.0 10.0 10.0 10.0 10.0 10.0 10.0 10.0 10.0 10.0 10.0 10.0 10.0 10.0 10.0 10.0 10.0 10.0 10.0 10.0 10.0 10.0 10.0 10.0 10.0 10.0 10.0 10.0 10.0 
0.026273404341807804 10.0 0.0010 0.0010931400469043513 0.0010 0.0012490393000672562 0.0010 8.168636682923568 0.0010 0.0010 10.0 0.0010 9.97506325457938 9.974459859765021 9.999816670341138 9.974614674810192 9.976298931637952 9.974434299105102 10.0 9.99915429599055 9.974641037863794 9.998261450907796 10.0 0.0010 10.0 9.962681684096331 9.999971176788515 9.974472137243223 9.998871232060885 0.0010 1.3181507042194691 9.9747263475248 1.8231870066678875 10.0 4.330571517588173 10.0 9.974656412389626 9.99984500256755 9.998016975837306 9.999983619841256 9.973535515285723 10.0 10.0 9.999207157732698 9.976676004915987 9.974726368995642 9.999114043346163 9.99600347621748 9.97472148731844 10.0 9.971183139156752 9.996879166024952 10.0 4.126960941914578 10.0 0.6542093628798608 9.076804085373489 4.664500782127545 1.0244076544045955 10.0 
0.0010 0.0010 0.0010 0.0010 0.0010 0.0010 0.0010 1.0802146133561736 0.001000000000000334 5.500450000000001 10.0 10.0 9.995180225699372 9.996595078609712 9.994244290720362 9.994516779930418 9.944837373151318 9.99416675690243 10.0 9.99877155791392 9.996865708105613 10.0 10.0 7.1877259968409355 10.0 9.99141569331431 10.0 9.996935071588117 10.0 10.0 9.179314140106786 10.0 10.0 10.0 10.0 9.996750780410204 10.0 10.0 9.998771938396857 9.99897800403129 9.988768628162568 6.179305445787345 10.0 9.901065952552475 10.0 10.0 9.998507336528878 10.0 9.995385354053969 9.999429922774123 10.0 10.0 10.0 10.0 5.95431731215988 4.948552660784643 10.0 4.50055 10.0 10.0 
1.2500451461128046 0.0010 0.0035338253747313714 0.0010 0.0010 0.0010 0.0010 8.564034264082256 10.0 0.0010 10.0 9.946515690202396 9.996127736122013 10.0 10.0 10.0 10.0 9.980999166512591 9.996205748860245 10.0 9.999829839141228 10.0 10.0 10.0 10.0 9.999162045450884 10.0 9.754814363498832 9.944198240495174 10.0 10.0 9.955349554062796 8.635182147001107 10.0 9.958531549114515 10.0 9.95729231172075 10.0 9.999464605689939 9.99904925100905 10.0 10.0 8.663395119855052 9.92566922453944 10.0 9.955741779103903 9.99815198507496 10.0 10.0 9.9990070450892 10.0 10.0 10.0 9.957637237389116 9.796861794881908 10.0 9.99374232175581 10.0 9.928963058169419 9.985645139083879 
0.0010 0.0010 0.0010 0.0010 0.0010 0.0011287424801665752 0.0010 3.5265788896938672 10.0 0.0010 10.0 10.0 9.99942047688982 10.0 10.0 9.999715882594503 10.0 9.999449794527878 10.0 9.999676966332792 10.0 9.998519689809964 10.0 10.0 10.0 10.0 10.0 10.0 9.999167513101325 10.0 10.0 10.0 10.0 10.0 10.0 10.0 10.0 9.952873539354941 9.986289941965875 10.0 10.0 10.0 10.0 10.0 10.0 10.0 10.0 10.0 10.0 9.983597114278869 10.0 9.99987468405806 10.0 10.0 10.0 10.0 9.99946759734593 10.0 10.0 9.986901602908354 
0.0010 1.2871016502581796 0.0010 0.0010 0.0010 0.0010 0.0010 0.0010 0.8741061756970272 10.0 7.890021080158494 10.0 10.0 10.0 10.0 10.0 9.964162156210945 10.0 10.0 10.0 10.0 10.0 10.0 0.0010 10.0 10.0 10.0 10.0 10.0 10.0 0.6804906290760924 10.0 10.0 10.0 10.0 10.0 10.0 10.0 10.0 10.0 10.0 8.37838845673767 10.0 10.0 10.0 10.0 10.0 10.0 10.0 10.0 10.0 9.997914077179301 6.655581241705578 10.0 10.0 10.0 10.0 9.562086767431477 10.0 10.0 
3.3103335191368695 0.0010 0.0010 0.0011014854238364502 0.0010 0.0010 0.0010 10.0 8.331893506501208 0.0010 10.0 10.0 10.0 10.0 10.0 10.0 10.0 10.0 10.0 10.0 10.0 9.702430819769317 10.0 10.0 10.0 10.0 10.0 10.0 10.0 10.0 10.0 10.0 1.5468303713230687 10.0 10.0 10.0 10.0 10.0 10.0 10.0 10.0 10.0 9.612044156352571 9.012047555414714 6.75649326583453 10.0 9.936289194032268 10.0 10.0 9.993449024718105 10.0 10.0 10.0 10.0 10.0 10.0 10.0 10.0 10.0 9.604969348886081 
0.0011409394686516805 10.0 0.0010 0.0010 0.0010 0.0010 0.0010 7.93292692769713 0.0010 0.0010 10.0 9.986282306591656 9.998263463085976 9.997870182297964 9.985391341088768 9.988514561368401 10.0 9.993004705781509 10.0 10.0 9.997891986656155 10.0 10.0 7.9162379427686815 10.0 10.0 9.999303616721416 9.997868114663142 10.0 9.969016571581381 7.677844520203047 9.924375550952037 9.604253536594566 9.929456222142933 9.997774359168218 9.995310968126898 9.997837235480985 9.983272715670738 10.0 9.997330705844867 9.999978032195715 6.127453014416725 10.0 10.0 9.974511721612387 9.997832783980503 10.0 10.0 9.988100710998 10.0 9.984066508174338 10.0 5.816185851732572 9.991429212785926 9.983212173194637 6.914327603867304 9.988213350938231 7.578293899465895 9.997513409073413 10.0 
0.0010 0.0010 0.0010 0.0011420231688878465 0.0010 0.0010 0.0010 6.499006522188146 0.0010 10.0 10.0 10.0 10.0 10.0 10.0 10.0 10.0 10.0 10.0 10.0 10.0 10.0 10.0 10.0 10.0 10.0 10.0 10.0 10.0 10.0 10.0 10.0 10.0 10.0 10.0 10.0 10.0 10.0 10.0 10.0 10.0 10.0 10.0 10.0 10.0 10.0 10.0 10.0 10.0 10.0 10.0 10.0 10.0 10.0 10.0 10.0 10.0 10.0 10.0 10.0 
0.001000000000000334 9.016218640454309 0.0010 0.0010 0.0010 0.001220707493744148 0.0010 7.154729149943326 0.0010 0.0010 10.0 0.0010 9.99836789970707 9.999953882302027 10.0 9.999715873002168 9.88979042892355 9.99786750979226 10.0 10.0 9.999905813895626 10.0 10.0 0.0010 10.0 9.839278522941358 10.0 9.999967476235291 10.0 0.0010 2.5972631573981655 10.0 0.0010 10.0 0.0010 10.0 9.999439678322673 10.0 10.0 10.0 9.992235320221036 9.879107099028733 10.0 10.0 9.999678997466841 10.0 10.0 10.0 9.999962624756847 10.0 9.971614472159251 10.0 10.0 0.0010 10.0 0.21272601135178082 6.770060275139732 1.8346983830617765 0.0010 10.0 
0.0010 7.164870756936871 0.0023275369388837696 0.0010 0.0010061557934586307 0.0013702320055904685 0.0010 0.0010 1.0250849098872357 10.0 9.938660352409109 10.0 10.0 10.0 9.999044097013613 10.0 9.999996324808002 9.999111775782069 10.0 9.999658098668009 10.0 9.997902928047132 9.996776902425516 10.0 10.0 10.0 10.0 9.999999602816192 10.0 9.955096716086235 9.37853880002774 10.0 9.366435358342347 10.0 10.0 9.99999960283686 10.0 9.999088404966667 9.999968269562991 9.999373055593775 10.0 9.977317816438578 10.0 9.999628306505036 10.0 10.0 10.0 10.0 9.999150237449298 9.964906731525067 10.0 9.999717396620209 3.8228112101155354 9.99747582881894 9.87919851572789 9.469036653287006 9.999998987106055 9.472184784526965 10.0 10.0 
0.0010 0.0010 0.0010 0.0010 0.0010 0.0010 0.0010 2.6670268816633445 9.032866446895776 0.0010 10.0 10.0 10.0 10.0 10.0 10.0 10.0 10.0 10.0 10.0 10.0 10.0 10.0 10.0 10.0 10.0 9.990316457928458 10.0 10.0 10.0 10.0 10.0 10.0 10.0 10.0 10.0 10.0 10.0 10.0 10.0 10.0 10.0 10.0 10.0 10.0 10.0 10.0 10.0 10.0 10.0 10.0 10.0 10.0 10.0 10.0 10.0 10.0 10.0 10.0 10.0 
0.0010 1.0355117402818785 0.0029011343922358277 0.0010803066992084024 0.0011175199552147853 0.001043507439045683 0.0010 0.0010 0.8367410910554436 9.956627615155462 8.512650587702174 9.922310737672461 9.95623836656269 9.994371354119362 9.994704425282162 9.999146751098053 9.989276967205598 9.997839718028855 10.0 9.990794560628665 9.997915063576542 9.991517951284425 9.977520805340918 2.8603145413145477 10.0 9.981059462086824 9.999771511234277 9.997666513353499 9.994830049706033 9.979323766741478 6.205804250648601 9.976965900582274 9.951726195473913 9.995289373536476 9.970808336988764 9.99608682518525 9.995409655520625 9.995267011305447 9.993903765504179 9.996054260590642 9.996275750222555 7.210267676886164 9.99991718916074 9.987350408774933 9.97500166365409 9.995566635048402 9.995122140393804 9.90693690147653 9.999815180922473 9.883268945949947 9.994589756236001 9.996126327295995 6.502493632675049 9.996686661368743 8.296864477546093 5.9944953283129365 9.998977816415914 7.710515193200265 9.967477265898898 9.999067187349405 
0.0010 1.809053250809089 0.0010 0.0010 0.0010 0.0010 0.009205961446495214 0.0010 0.674274990404443 10.0 6.971624982263306 9.989216951182229 10.0 10.0 10.0 9.999928371193944 9.979116317138393 9.999698815122015 9.959933368447688 10.0 10.0 9.998361700356352 9.999993496601636 1.9235614651777047 9.99981144424039 9.990184932998508 9.987129566827585 9.998777800404248 10.0 9.954023493359967 0.24470126522162605 10.0 9.941338386891157 9.995861204564545 10.0 9.997920428082452 10.0 10.0 9.986595076072387 9.997966733034673 10.0 9.64098311482649 10.0 10.0 9.999661288442136 10.0 9.999765391385193 9.999563019599416 9.999915351059204 9.9999894666069 9.997616828204684 9.993330340961105 4.76976323573742 10.0 10.0 7.453877628368357 10.0 9.998677958641563 10.0 10.0 
0.0010 9.422761943811931 0.0010 0.0012249949139155002 0.0010 0.0013694722236337617 1.662178308804899 0.0138819991777685 1.1844342739440397 4.91609882532102 4.929906213602737 10.0 10.0 10.0 9.998896610078667 10.0 10.0 10.0 9.999211108633615 10.0 10.0 10.0 9.999783627804272 3.271875818179386 10.0 9.996887277204468 9.999996227659322 10.0 9.999995804202799 10.0 6.879914409565895 9.867049131215412 4.966386592546832 10.0 10.0 10.0 10.0 9.99999969275841 10.0 10.0 10.0 8.733604504700903 9.997018827095419 9.998451195251986 10.0 9.900900905365773 10.0 9.999243015444685 10.0 10.0 9.99996071199675 10.0 5.000500000000001 9.999325532273705 4.864969378523409 5.000500000000001 10.0 9.100831047193118 9.105518485619376 10.0 
0.0010 8.765952902413412 0.0010 0.0012029244726202454 0.0010 0.0012645523448147366 2.131128130813131 0.016503494639498403 0.8804771709538729 5.396720972410911 3.074317406135866 10.0 10.0 10.0 10.0 10.0 9.962683366763052 10.0 9.99187564350622 10.0 10.0 10.0 10.0 5.5132544694815575 10.0 10.0 10.0 10.0 10.0 10.0 9.64064040366114 9.848852569547214 3.4532822542716413 10.0 9.98448188871243 10.0 10.0 10.0 10.0 10.0 10.0 7.941117368258591 10.0 9.998885144625334 10.0 9.891062572128913 10.0 10.0 10.0 10.0 10.0 10.0 4.590773814859819 10.0 5.363857006885553 9.813452375463092 10.0 10.0 9.087486075921479 10.0 
0.0010215389370127888 7.78036767050215 0.0010000077460543357 0.0010005390823586019 0.0010054077474691058 0.0017182078354108475 0.010937784023205804 0.0010764330297945916 1.0847192647633435 9.999868317878065 9.490664828275332 9.99996448268366 10.0 10.0 10.0 10.0 9.970492670239206 10.0 9.999985720418374 10.0 10.0 10.0 9.99999173104538 10.0 9.999964979918564 9.999988106113802 9.99999458291447 10.0 10.0 9.56718301042684 6.256842869233786 9.999959725134845 9.999937273801859 9.998998209622059 9.999959721971441 10.0 9.999959723025516 10.0 10.0 10.0 10.0 9.789962601527769 9.999985235850179 9.99999783759425 10.0 9.999959724766926 10.0 10.0 10.0 10.0 10.0 10.0 0.9076634881496015 9.9999603886843 9.999795310316012 10.0 10.0 9.814365948139729 9.99996497862135 10.0 
0.0010 10.0 0.3192714155694407 0.0010 0.0010498686767500306 0.0013040245499877376 0.7834982083376998 0.0010 0.9401630217741006 8.288719510934836 9.883994699032094 10.0 10.0 9.986713880896442 10.0 10.0 9.920491998549677 10.0 10.0 9.986639215685791 10.0 9.982470908870932 9.968848003855465 10.0 10.0 10.0 9.995850130582559 10.0 9.934640000235463 8.608614225392216 10.0 10.0 6.979125045757736 10.0 10.0 10.0 10.0 10.0 9.998503551422186 10.0 10.0 7.937715304337692 10.0 10.0 10.0 10.0 9.96009048583611 9.866060488589769 10.0 9.98643962529166 9.745857655537975 9.998034689160635 2.6872972610147627 10.0 5.256939385389281 8.454323795047726 10.0 10.0 10.0 10.0 
1.616155593711802 0.0010 0.0010 0.0010 0.0010 0.0010 0.0010 10.0 10.0 0.0010 10.0 10.0 10.0 10.0 10.0 10.0 10.0 10.0 10.0 10.0 10.0 10.0 10.0 10.0 10.0 10.0 10.0 10.0 10.0 10.0 10.0 10.0 10.0 10.0 10.0 10.0 10.0 10.0 10.0 10.0 10.0 10.0 7.510584486731131 10.0 10.0 10.0 10.0 10.0 10.0 10.0 10.0 10.0 10.0 10.0 10.0 10.0 10.0 10.0 10.0 9.795017574872372 
0.0010 3.5228522444017853 0.010507860144825205 0.0010 0.0010 0.0010 1.1749996718143252 0.0010 0.7345920921312218 10.0 6.964350292569777 10.0 10.0 10.0 10.0 10.0 9.99867896703694 10.0 10.0 10.0 10.0 10.0 9.96316114438299 1.8028464757104437 9.999886017148302 9.995881126893472 10.0 10.0 10.0 10.0 3.998360513619143 10.0 9.999067476880482 10.0 10.0 10.0 10.0 10.0 10.0 10.0 10.0 9.383630671876432 10.0 9.99984227327307 10.0 10.0 10.0 10.0 10.0 10.0 10.0 9.995724776444883 3.4116721118603497 10.0 9.978741595265914 8.632728035938097 10.0 8.889983147914256 10.0 10.0 
10.0 10.0 0.0010 0.0015144538863788146 0.0010 0.0010856512445873304 0.0010 10.0 0.0010 0.0010 9.082000398574358 0.0010 0.0010 0.0010 7.313825090812987 7.557499004857839 9.255177836701632 7.548054562873144 9.593826886150831 7.487420434767933 0.0010 7.530294107142671 9.91071842014376 0.0010 10.0 9.94959284127948 0.0010 0.0010 7.552801816855903 0.0010 0.0010 0.0010 0.0010 0.0010 0.0010 0.0010 0.0010 7.380841414107763 7.038374220334119 7.300299454477235 0.0010 0.49163762228119534 0.0010 10.0 0.0010 0.0010 6.710402905260599 0.0010 7.539107948889593 7.506320181619066 8.34934365766516 9.972314176365046 0.0010 0.0010 10.0 0.0010 4.86165826530289 0.0010 0.0010 7.102777101357781 
0.0010 3.7650525677768503 0.0011135341749901838 0.0013405174347548457 0.0010 0.0010 1.4061220773531915 0.0010 0.720805857677757 10.0 4.117595552968107 10.0 10.0 10.0 10.0 10.0 10.0 10.0 10.0 10.0 10.0 10.0 9.996035507300636 5.0005 9.18990262322605 10.0 10.0 10.0 9.95479818509821 10.0 5.0005 10.0 4.953138181104669 10.0 10.0 10.0 10.0 10.0 10.0 10.0 10.0 3.2820326410987954 10.0 9.95578944936748 10.0 10.0 10.0 9.977692854275562 10.0 9.996207949681684 10.0 10.0 5.81584928347647 10.0 9.920227911560342 10.0 10.0 5.0005 10.0 9.954330823264993 
0.0010 1.3437948796302484 0.0010 0.0010 0.0010 0.0010 1.4730629510973905 0.0010 0.0010 10.0 10.0 10.0 10.0 10.0 10.0 10.0 10.0 10.0 10.0 10.0 10.0 10.0 10.0 0.0010 10.0 10.0 9.578634303691558 10.0 9.993945244850538 10.0 0.0010 10.0 10.0 10.0 10.0 10.0 10.0 10.0 10.0 10.0 10.0 10.0 10.0 10.0 10.0 10.0 10.0 10.0 10.0 10.0 10.0 10.0 10.0 9.99985701656581 10.0 9.059474325908662 10.0 0.0010 10.0 10.0 
0.0010 7.633905135364384 0.006139078170146717 0.0010 0.0010085182128651646 0.0010002260774745755 0.0010034642525384996 0.0010 1.2508328269256794 8.712721385038709 9.673570677935865 10.0 9.999642166709567 10.0 9.884372604035354 9.999704629338853 9.997964488738315 9.99946527052547 10.0 10.0 9.999626026007553 9.999591876860359 9.991081725797944 5.937596151834365 9.978279839243848 9.999852062768037 9.99964650165129 10.0 9.999370987521669 9.999745212304923 5.835026249935329 10.0 10.0 9.996253663093485 10.0 9.995595048639835 10.0 9.999922340658733 9.99984805776458 9.999771824629125 9.98767476597455 9.339163946680744 10.0 9.997839100759998 10.0 10.0 9.999853355644712 10.0 9.999699923899273 9.99904185328845 9.99643167020827 10.0 5.133072744469264 9.993266198106747 10.0 10.0 9.99921179516092 10.0 10.0 9.999527258102598 
3.379032631293463 0.0010 0.0010 0.0010 0.0010 0.0010 0.0010 10.0 10.0 0.0010 10.0 10.0 10.0 10.0 10.0 10.0 9.990240010884152 10.0 10.0 10.0 10.0 10.0 10.0 10.0 10.0 10.0 10.0 10.0 10.0 10.0 10.0 10.0 10.0 10.0 10.0 10.0 10.0 10.0 10.0 10.0 10.0 10.0 9.290241239394259 10.0 10.0 10.0 10.0 10.0 10.0 10.0 10.0 10.0 10.0 10.0 10.0 10.0 10.0 10.0 10.0 10.0 
0.014703973331321347 1.1224788875989251 0.0011867586676287385 0.0010163990789476174 0.0010173547133036334 0.001006599050061103 0.0010 0.0010 0.8196986979565257 9.846397854415654 7.623296243039247 9.977695253047889 9.985582527838439 9.98630018959171 9.986148920107077 9.986143240730108 9.972858574628612 9.986059475390457 9.955531664385393 9.989833326012745 9.986326916722842 9.987820977159002 9.99870921435772 3.43094212105247 10.0 9.991635328328545 9.977151082813943 9.999175203937313 9.99258427153044 9.958911759293422 1.490327750008544 9.98587945243976 9.948209368587861 9.976090339108618 9.986332494820616 9.983361995569974 9.9861949129042 9.986332247211086 9.975479681624432 9.984781333655706 9.986167851394534 9.305311126458712 9.986191665547707 9.994424604000427 9.985134982950685 9.986198372263472 9.986067741781959 9.985271944547682 9.982214546365297 9.98592254511169 9.984398072204392 9.993446035189521 6.1962101129118885 9.986331778342107 8.649345820978823 6.959999877670787 9.98593191264308 8.696081156880814 9.996226477491263 9.986380546220538 
0.0010 5.162202222129869 0.0010 0.0010 0.0010 0.0010 0.0010 0.0010 1.0700068241338605 10.0 9.687070045685525 10.0 10.0 10.0 10.0 10.0 10.0 10.0 10.0 10.0 10.0 10.0 10.0 5.278640936354621 10.0 10.0 10.0 10.0 10.0 10.0 8.405826790471025 10.0 10.0 10.0 10.0 10.0 10.0 10.0 10.0 9.984334521544191 10.0 9.09733163606034 10.0 10.0 10.0 10.0 10.0 9.990212679190819 10.0 10.0 9.996546588087773 10.0 2.8997123359425183 10.0 9.091663276324594 10.0 10.0 10.0 10.0 10.0 
0.0019147750644573657 2.211586984478523 0.014552781826346967 0.001026652345890209 0.0010309170776753968 0.0010387380501955747 0.43275746121100256 0.002290282389389965 0.502346448834319 8.03116720864942 9.139782290130182 9.99625915323623 9.994296722215674 9.996256631066998 9.999159294426256 9.99987091959565 9.998194019588171 9.999015994125445 9.999999540062912 9.998519358278964 9.999775678748223 9.99325170894442 9.958676566750906 7.47261483314529 9.97622361971534 9.999489763796328 9.999362051749882 9.999747099147982 9.990368011542225 9.969382674811555 7.286098089221521 9.999585480119736 9.622835631788632 9.993624445276586 9.999838770193954 9.999681553852904 9.99982292661162 9.999866080484763 9.999034613329354 9.99899743678525 9.992990137230198 9.15401568350773 9.9946057147845 9.99683594079936 9.999490555864336 9.999737683478582 9.881349589095413 9.975180051687946 9.997014249055464 9.966676842305358 9.973385493563354 9.999471201094293 5.9099590874441805 9.880472504399473 9.890401819912002 8.326323928057382 9.999399603134185 5.500583916031774 9.983312105965664 9.990465014390113 
10.0 10.0 0.0011626301658889733 0.0010 0.0010 0.0010 0.0010 10.0 0.0010 0.0010 10.0 0.0010 0.0010 0.0010 0.0010 0.0010 8.548981007910578 0.0010 0.0010 10.0 0.0010 10.0 10.0 3.777002529637845 10.0 10.0 0.0010 0.0010 7.121058161208935 0.0010 0.8170464564242689 0.0010 0.0010 0.0010 0.0010 0.0010 0.0010 0.0010 10.0 0.0010 0.0010 0.0010 0.0010 10.0 0.0010 0.0010 6.336229535150027 10.0 0.0010 10.0 0.0010 10.0 0.0010 0.0010 0.0010 0.0010 0.0010 0.0010 0.0010 10.0 
0.0031062160441661015 6.146901267707903 0.0011019394834474166 0.0010043192669452069 0.0010 0.0010171859935386245 0.0010 0.004899494490737382 0.9745282997831551 9.992636187942827 9.263618794282726 9.99739009725998 9.999899541639635 9.999783807803862 9.999999306068496 9.999943207609498 9.995479425281339 9.99998133639033 9.999916826935442 10.0 9.99998689431285 9.968944225643465 10.0 9.761295354342263 9.990118178038506 9.997778025959013 10.0 9.999993962171441 9.999802160144824 9.992065466595626 9.71418256618456 9.998047570175066 9.325011444673143 9.995935512804982 9.995880566787141 9.999852335869232 9.99593601664246 9.958731524170014 9.999589592110457 9.99997298225428 9.999977699933483 8.523060786357089 9.996117063414871 9.998795559772311 9.999999644043166 10.0 9.99981994868152 10.0 9.999999788620157 10.0 10.0 10.0 3.322888535148195 9.995930185865005 10.0 10.0 9.999944793599454 10.0 9.995929611827641 9.999997709536506 
0.6289029714766693 0.0010 0.0020944208061224353 0.0010 0.0010181471626222326 0.001001497906809567 0.0026598021534325446 6.782213120492314 10.0 0.0010 10.0 10.0 9.99579202421618 10.0 10.0 10.0 9.999927670366667 10.0 10.0 9.999652280336162 10.0 10.0 10.0 9.995622467003631 9.999957787960547 9.99996029407791 10.0 10.0 9.999992109660674 10.0 10.0 10.0 10.0 10.0 10.0 10.0 10.0 10.0 10.0 10.0 10.0 10.0 9.594783619764907 9.999981809676605 10.0 10.0 10.0 10.0 10.0 9.999992614344267 10.0 9.999989474376921 10.0 10.0 10.0 10.0 10.0 10.0 10.0 9.999997397970885 
0.017620650653199395 8.40735352380299 0.0033309473495671893 0.0013552415113881144 0.0010391975958694917 0.0020550206158961182 0.3672035099071561 0.0010144385757910653 1.1971410901487343 9.034620541076182 9.131602808497066 10.0 9.997068513790254 9.982376730532858 9.99008516226558 9.988358870649117 9.969914157512822 9.99054079691922 9.988443394251872 9.992411068136233 9.988348307363268 9.992057837741832 9.93643005668749 8.626848700530632 9.99505816648437 9.998147148032771 9.989609002792172 9.988077880070012 9.99101683220518 9.546580845028815 6.135354974291966 9.981153508704153 9.094964874898448 9.982819538089467 9.98741939438486 9.988298974055056 9.981139718458925 9.990114822467065 9.992089264837595 9.99011400240793 9.988334989993989 8.192750607013105 9.98237800107164 9.989306603563655 9.991608588647209 9.981149940864809 9.991237764731252 9.982182819465535 9.989949645539417 9.986883879645037 9.99485065276428 9.996358928093288 3.106384035012841 9.981151883058837 8.436575552203298 9.570026606564355 9.988319043986083 7.48403445629897 9.951530740957425 9.97359595229134 
3.8409494389397567 10.0 0.0010 0.0014074681235806779 0.0017957267932556644 0.0019347431039439759 0.0010 10.0 0.0010 0.0010 10.0 0.0010 9.997524692054206 9.999997194484651 9.999359751410939 9.999999593353738 10.0 9.99999719866914 9.956110280368229 10.0 9.992082921869292 9.825562060322804 10.0 0.0010 10.0 10.0 9.085274179823315 9.99784723946149 9.873230309299366 0.0010 0.0010 0.0010 0.0010 0.0010 0.0010 9.484966127689393 0.0010 9.99999988951446 10.0 9.998606295073762 9.9999928356076 10.0 0.0010 10.0 9.999880367728746 0.0010 10.0 10.0 9.999999807008896 10.0 9.999999761006832 10.0 10.0 0.0010 9.50606369485013 0.0010 9.999998284571015 8.471065694559304 0.0010 10.0 
1.7374663310895333 0.0010 0.0010 0.0010 0.0010 0.0010 0.0010 9.244873406386816 10.0 0.0010 10.0 10.0 10.0 10.0 10.0 10.0 10.0 9.960689144247981 10.0 10.0 10.0 10.0 10.0 9.607354255836114 10.0 9.997796704279136 9.669335650032597 10.0 10.0 10.0 9.45652399039788 10.0 5.218082337055392 10.0 10.0 10.0 10.0 10.0 10.0 10.0 10.0 8.706211640112329 9.483930033031113 9.816404211770136 10.0 10.0 10.0 10.0 10.0 10.0 10.0 10.0 10.0 10.0 9.183474837064946 10.0 10.0 10.0 9.993519079054645 9.910700683408361 
0.0010 3.845285001408812 0.028468523405567693 0.0010 0.0011368878065113428 0.0010 1.3144339960395086 0.0010 0.6610346492342254 10.0 4.5019417373790604 10.0 10.0 10.0 10.0 10.0 9.989881683602144 10.0 10.0 10.0 10.0 10.0 9.988389244523633 5.934259284821266 10.0 9.996340910136201 10.0 10.0 9.631224755806144 10.0 8.366791214481827 10.0 10.0 10.0 10.0 10.0 10.0 10.0 9.999963235951911 10.0 10.0 9.042160175237441 10.0 10.0 10.0 10.0 10.0 10.0 10.0 10.0 10.0 9.983806431103426 4.621996457611154 10.0 10.0 6.152903781468025 10.0 6.889692345392968 10.0 10.0 
7.838020768522345 10.0 0.0010 0.0010 0.0010 0.0010 0.0010 10.0 0.0010 0.0010 10.0 0.09356834363009003 9.858159045026156 10.0 10.0 10.0 9.998478026128025 10.0 10.0 10.0 9.855019754971261 10.0 9.998996013240188 0.09356834363009003 10.0 10.0 10.0 10.0 10.0 0.09356834363009003 0.09356834363009003 0.09356834363009003 0.1956380524712653 0.09356834363009003 0.09356834363009003 9.810622376619571 0.09356834363009003 10.0 10.0 10.0 9.836043794134053 10.0 0.09356834363009003 10.0 9.837715933639155 0.09356834363009003 9.99924513764629 9.93078688265441 10.0 10.0 10.0 10.0 10.0 0.09356834363009003 10.0 3.335799929221732 10.0 10.0 0.09356834363009003 10.0 
0.0022755298101173405 2.4346640307754686 0.0010868805092758393 0.0010004875798594424 0.0016764618415904776 0.0011719201336200594 0.5133353865228891 0.0013076543264137366 0.574883085370403 9.076335682026281 7.296080430409208 9.99880571438293 9.952725072381813 9.998941514523038 9.999356001222687 9.99889602385447 9.999993080770286 9.99095798210635 9.921990670054564 9.994918856702801 9.998900802874546 9.995925708206533 9.999536925258502 4.6929460184797716 9.99984347347389 9.999912357298106 9.999966538630714 9.99891831339403 9.999232693270134 9.86826449269056 6.728822592536892 9.998941310191235 8.709785635430961 9.927283597930568 9.998720823278124 9.99926338622436 9.980900346474389 9.999232342051313 9.999755340267168 9.999281007754428 9.676099861424905 8.726544993014064 9.935250636898635 9.997846497043264 9.992656177674814 9.998940780962863 9.99905899010645 9.99888950208883 9.993333101611045 9.99922539345698 9.59771139269133 9.999996102186344 7.02749701098695 9.994139103073417 9.947318442963736 2.553016677739981 9.99193247624907 6.90510036581482 9.998709564062606 9.99048329817499 
0.0010 0.0010 0.0010 0.0010 0.0010 0.0010 5.099938009683715 0.0010 0.0010 9.623006456263125 10.0 10.0 10.0 10.0 10.0 10.0 10.0 10.0 10.0 10.0 10.0 10.0 10.0 1.769048949727181 10.0 10.0 10.0 10.0 10.0 10.0 2.897448819579197 10.0 10.0 10.0 10.0 10.0 10.0 10.0 10.0 10.0 10.0 10.0 10.0 10.0 10.0 10.0 10.0 10.0 10.0 10.0 10.0 10.0 10.0 10.0 10.0 4.578194172242738 10.0 9.460342502628947 10.0 10.0 
0.0010 2.85682840979152 0.0010 0.0012135629487221805 0.0010433987574343677 0.001741821175531938 0.6558502560237287 0.0010 0.6304543667487682 9.803712576428538 7.61892047340935 10.0 9.79833885474196 10.0 10.0 10.0 9.999425913693631 10.0 9.804692719517341 9.999596713171018 10.0 9.999729734744099 9.984193028585304 4.815514130204275 9.991757525624163 9.97083384860386 9.997964578735447 10.0 10.0 9.891782145593446 4.662276473522729 10.0 9.850933860175196 10.0 10.0 10.0 10.0 10.0 9.998863483113622 10.0 10.0 6.1836003677033045 10.0 9.667167751617885 10.0 10.0 10.0 9.99846014823047 9.996841988834397 9.999708797386038 10.0 9.996455798727196 5.3406148257632395 10.0 10.0 8.070544495390228 10.0 8.754198260079246 9.998176772574649 9.99848922653146 
0.0010 9.165120432921984 0.0010 0.0010 0.0010 0.0010 0.06273316372174262 0.0010 1.5644765852462104 10.0 9.598598069169489 9.900816724476213 10.0 10.0 10.0 10.0 9.912370522885364 10.0 10.0 10.0 10.0 10.0 10.0 3.5060943127201907 10.0 10.0 10.0 9.982227295895964 10.0 10.0 9.204428934002417 10.0 10.0 9.997817082183506 9.926469222811951 9.980255207231272 10.0 9.999900125559536 10.0 10.0 10.0 9.981014405473958 10.0 10.0 10.0 10.0 10.0 10.0 10.0 10.0 10.0 10.0 4.3535152436820646 9.985376043217489 10.0 7.286726595483781 10.0 4.8595201821264045 10.0 10.0 
0.0010 0.2824346512891851 0.0014977849627605035 0.001002861835558452 0.0010842966148712553 0.0010 0.7357160883750258 0.0010 0.5484340796449794 10.0 4.48579032883598 10.0 10.0 10.0 9.994137606683266 9.994555942087235 10.0 9.995130300060714 9.994373064349388 9.99710251362371 10.0 10.0 9.995491223050257 10.0 9.995085041096225 9.994553995776998 10.0 10.0 9.999130708961431 10.0 10.0 10.0 10.0 10.0 10.0 10.0 10.0 9.995295278243113 9.943215580696652 9.99583560458476 10.0 10.0 10.0 10.0 10.0 10.0 9.994987186434471 10.0 9.994526834989983 9.99747920698759 9.994989596387375 9.992808572235797 4.43463149685523 10.0 9.93714353816896 10.0 9.994868700609167 10.0 10.0 9.99916169524551 
0.0010 7.1404601714259135 0.0103642510338764 0.0010657082791663613 0.0010 0.002513183249697207 0.015968006044544465 0.0010 1.030043465500901 10.0 10.0 10.0 10.0 10.0 10.0 10.0 9.932330250286713 10.0 10.0 10.0 10.0 9.999817275805682 9.993466337829751 7.6015149985839585 9.973213159316987 9.997716674256932 9.999599920081561 10.0 9.999591206777188 8.35242832217027 9.36722411661343 10.0 10.0 10.0 10.0 10.0 10.0 10.0 10.0 10.0 10.0 10.0 10.0 9.973093292280877 9.999826234218386 10.0 10.0 10.0 10.0 9.988767664680633 10.0 9.994561584703396 0.0010 10.0 10.0 9.974100448614768 10.0 9.614081210704537 10.0 10.0 
0.5817646063517878 0.0010 0.0010 0.0010 0.0010 0.0012609686285273718 0.0010 6.930086477935322 10.0 0.0010 9.969328222989486 10.0 10.0 10.0 10.0 10.0 10.0 10.0 10.0 10.0 10.0 10.0 10.0 10.0 10.0 10.0 10.0 10.0 10.0 10.0 9.841305092367147 10.0 5.003369476317025 10.0 10.0 10.0 10.0 10.0 10.0 10.0 10.0 9.974843230943984 9.673471435109557 10.0 10.0 10.0 10.0 10.0 10.0 10.0 10.0 10.0 10.0 10.0 10.0 9.900820023552074 9.99998148638501 10.0 10.0 10.0 
0.004925686800108894 3.063729571893246 0.0017900365593396818 0.001004804371696868 0.0011063923617429848 0.00101303888422682 0.7679653919206539 0.004282201921886032 0.6520915559464169 9.831473060238546 6.610937879145842 9.974519459331791 9.994100649848356 9.99589756984507 9.994341122189509 9.994932053799449 9.995292864758131 9.995593776594097 9.994403732630628 9.998055532328317 9.996433064491578 9.998784652504629 9.999989263724009 6.748762977681686 9.992994777380625 9.999240638563933 9.996398996899536 9.996497636520937 9.999658192573868 9.988623840259391 7.1447145145596105 9.997390401538137 10.0 9.911202435563082 9.996357374600095 9.979592794411158 9.994792545020276 9.995843373254457 9.998543618304522 9.996599783624399 9.995627009278351 6.744290433495613 9.994795907030765 9.999839480174744 9.990732153159556 9.996784060082353 9.995361960181826 9.968434853194195 9.994497353730953 9.997602270858046 9.99554388890945 9.998934844329149 3.6421464864546698 9.996498221197312 9.883610878469728 5.0005 9.995404357706661 6.751361883911653 9.984348867522025 9.998871954078249 
0.0010 1.657523612210339 0.0011545936506125844 0.0010322593403280067 0.001000105591762418 0.0010733194292515368 0.0010 0.0010 0.7208277229616489 10.0 7.280337794784714 9.893793706978807 10.0 10.0 10.0 10.0 9.979230744794343 10.0 10.0 10.0 10.0 10.0 9.998287174749546 4.8748084464494 10.0 10.0 9.994394675867808 10.0 9.99499279418091 9.894337250903959 4.977994852987879 10.0 9.876450156370499 10.0 10.0 10.0 10.0 10.0 9.996934534320738 10.0 10.0 6.906863355143458 9.966595647924892 9.999455901301403 10.0 10.0 10.0 10.0 10.0 10.0 10.0 9.992412011236688 6.569955434148482 10.0 9.87334612270979 4.81630534406524 10.0 10.0 9.8970287043515 10.0 
5.041998796295796 9.680070770932424 0.0010 0.001377695582548918 0.0010 0.0021182596718014213 0.0010 10.0 0.0010 0.0010 9.773796699602006 0.0010 9.746354649790266 9.74642745450738 9.746689942015298 9.746577592375745 10.0 9.746588864454845 10.0 10.0 9.746647973789583 10.0 10.0 0.0010 10.0 10.0 10.0 9.675909194024628 10.0 0.0010 0.0010 0.0010 0.0010 0.0010 0.0010 9.74633825987308 0.0010 9.742646269435724 9.74659998898604 9.737858225375666 9.746169116172272 10.0 0.0010 10.0 9.746270263568453 0.0010 9.74603688838532 9.746600656775223 9.746583374263663 10.0 9.746662378340368 10.0 9.779986759226249 0.0010 10.0 0.0010 9.74666605949358 10.0 0.0010 10.0 
0.001002747106193542 9.888548865390622 1.186214459636026 0.0010014682511114126 0.0010 0.0011039293698209942 0.006531556892851447 0.0015896683972448592 0.02288147160489995 2.8604472668292513 8.486673248424381 9.998384915789723 9.999935987999617 9.999954155725105 9.999989743792716 9.999981639294594 9.730833942867331 9.999983612334486 9.99999937619285 9.999972638286108 10.0 9.999996622736028 9.864309012276223 9.986106183378302 9.999659632313838 9.99891061870049 9.906662166891588 9.999914525595843 9.999993652840626 10.0 9.782135275180835 9.99999912557923 4.983639768250813 9.99972714383711 9.9999967835968 9.999970953772236 9.99999631193412 9.999861249367695 9.999740052862872 9.999992248233632 10.0 9.188021283677006 9.999909181710885 10.0 10.0 9.999993989325242 9.999948921784636 9.999360300617703 9.999985561433503 9.999121974409558 9.999859136555763 9.99998628461128 0.0010 9.998044997744506 9.994273929357357 2.915480056608777 9.999970296398118 5.0005 10.0 9.999953544176929 
0.0010 2.112761542911247 0.001193179581638234 0.0010002243224421863 0.0010 0.0010 0.04030272042353386 0.0010 0.6305099242468559 10.0 9.321896694004561 9.999570738472384 9.999990292798946 10.0 9.999891438836963 9.999998494086018 9.999899202043748 9.999998838709402 9.999967198649387 10.0 10.0 9.99959755230209 10.0 9.262876430485585 9.998083801278577 9.999984703122076 10.0 10.0 10.0 9.912812447565711 8.851113013230629 9.994343624853355 6.935683926024462 9.99408087547005 9.99487460527347 9.999941024591209 9.993307188818418 10.0 9.99982592590917 9.999974354633508 9.999969863183221 9.67494910317944 9.99406517156365 10.0 9.999992345131066 10.0 9.995140923732126 9.999753568396367 9.99999980974501 9.975169380702146 9.999335188413932 9.999904152066255 1.789544873806412 9.994506449302046 10.0 8.652342834552048 9.997926388342675 8.813652012666115 10.0 9.999868283828144 
1.4125118488932709 9.999218529092982 0.0010 0.0010001589309773505 0.0010221448830370799 0.0010938645778302111 0.0016893242427617004 8.295561274980283 0.0010 0.0010 9.998151585815194 0.9800138538454082 10.0 10.0 10.0 10.0 10.0 10.0 9.999999059122008 10.0 10.0 10.0 10.0 1.8205447043567284 9.996520738359834 10.0 10.0 10.0 10.0 0.4275753597892775 5.197527285571774 0.9786926943032093 0.5623687314699639 1.041283443960931 0.581328954131636 10.0 0.9786910135944122 9.999942728050295 10.0 10.0 10.0 10.0 4.028113096307614 10.0 10.0 0.9786911851492972 10.0 10.0 10.0 10.0 10.0 10.0 9.326688274183422 0.39113834550886484 9.99614292687518 0.39113834550886484 10.0 9.96477646596914 0.988378667839525 10.0 
0.0010 7.680428408640481 0.0010 0.0010 0.0010 0.0010 0.0010 0.0010 0.8817235589365202 4.736772228643345 10.0 10.0 9.987288699859375 10.0 10.0 10.0 10.0 10.0 9.944669756811129 9.998629287525828 10.0 10.0 9.994218362548096 10.0 10.0 10.0 10.0 10.0 10.0 10.0 10.0 10.0 9.94875862208176 10.0 10.0 10.0 10.0 10.0 10.0 10.0 10.0 10.0 10.0 9.992890684997496 10.0 10.0 10.0 10.0 10.0 10.0 10.0 10.0 9.917829895920725 10.0 10.0 10.0 10.0 10.0 10.0 9.928372726163994 
0.0010 7.587788563548723 0.0010 0.0010000613036421585 0.0010055142543033118 0.0010 0.0010 0.0010 1.0696770981743042 9.993533468342097 10.0 10.0 10.0 10.0 10.0 10.0 10.0 10.0 10.0 10.0 10.0 10.0 10.0 9.790179267590908 10.0 9.999892773870588 10.0 10.0 10.0 10.0 10.0 10.0 9.583711278424188 10.0 10.0 10.0 10.0 10.0 10.0 10.0 10.0 10.0 10.0 10.0 10.0 10.0 10.0 10.0 10.0 10.0 10.0 10.0 3.6205871996384973 10.0 10.0 9.325334855728341 10.0 9.699659511705027 10.0 10.0 
0.0010 0.001000000000000334 0.0010 0.0010 0.0010 0.0010 0.0010 2.9276978015059 0.0010 10.0 10.0 10.0 10.0 10.0 10.0 10.0 10.0 10.0 10.0 10.0 10.0 10.0 10.0 9.43988937093733 10.0 10.0 10.0 10.0 10.0 10.0 9.217017443698749 10.0 10.0 10.0 10.0 10.0 10.0 10.0 10.0 10.0 10.0 9.561021826317198 10.0 10.0 10.0 10.0 10.0 10.0 10.0 10.0 10.0 10.0 8.152546518776104 10.0 10.0 9.69296482957099 10.0 10.0 10.0 10.0 
0.0010 0.0010 0.0010 0.0010 0.0010 0.0010 0.0010 0.0010 10.0 0.0010 9.952159041410903 10.0 10.0 10.0 10.0 10.0 10.0 10.0 10.0 10.0 10.0 10.0 10.0 9.72975026250392 10.0 10.0 9.845298514850656 10.0 10.0 10.0 10.0 10.0 9.751639526637677 10.0 10.0 9.788791694586562 10.0 10.0 10.0 10.0 10.0 10.0 10.0 10.0 10.0 10.0 9.99143001523836 10.0 10.0 10.0 10.0 10.0 10.0 10.0 9.917151980876573 10.0 10.0 10.0 10.0 10.0 
0.0010 1.8229620778397808 0.0010 0.0010 0.0010 0.0010 0.0010 0.0010 0.6859075629362259 10.0 6.485325979228816 10.0 10.0 10.0 10.0 9.999918453445856 9.975693969165686 9.999651345377814 9.953331823042221 10.0 10.0 9.998099091295277 10.0 1.6028475353771956 9.99979792193976 9.988733782932067 10.0 9.998580463660167 10.0 9.977252000511669 0.0010 10.0 9.96246768930515 10.0 10.0 9.997583521421001 10.0 10.0 9.98438882705574 9.997772803177787 10.0 9.605074240675624 10.0 10.0 9.99961350663414 10.0 9.999734355101328 9.999995757632801 9.999904743707596 10.0 9.997224924461928 9.992236099474807 4.648068433424682 10.0 10.0 7.124013312421001 10.0 8.487177105363802 10.0 10.0 
0.017671358936143966 0.50095 0.003949892751486541 0.0010 0.0017913271895589286 0.0011113729031559363 9.365449815316842 0.7309896096478996 0.14048500048618315 6.2569357721640095 4.683150648395208 9.554589822318505 9.952211645149717 9.952229179586451 9.952228035163493 9.952207975202246 9.995328461042455 9.952166158173705 9.979599083784446 9.944691488896375 9.952249422297475 9.98874310602394 9.790480379596739 0.7134116343020965 9.512121995152178 9.974375022681413 9.827835393731215 9.95222437280469 9.980664450554544 9.953793948787856 0.4751725346132486 9.95220791628274 8.656327027876292 9.95061105519535 9.952248520914043 9.952439396460539 9.952228545572174 9.952136878607583 9.985000932483064 9.952456210813436 9.952235721803751 3.287254538091554 9.695061659207242 9.997516907317387 9.951808446771711 9.95220795081271 9.952219092328237 9.96920622877824 9.952227545486544 9.975130338485153 9.952313872545853 9.995282888227328 9.724822268135027 9.416701518767546 9.998995617521574 0.44599022284870316 9.952230739704493 4.072369053547999 9.397551119286293 9.544928346072535 
8.902658025132101 10.0 0.0010 0.001019092664408023 0.0010 0.0011346886052879639 0.0010 10.0 0.0010 0.0010 10.0 0.0010 10.0 1.4501700748079873 10.0 10.0 8.770012016615647 10.0 10.0 10.0 1.5567845662966326 10.0 9.994077439443178 0.0010 10.0 10.0 10.0 1.3771821992442348 9.998415590427669 0.0010 0.0010 0.0010 0.0010 0.0010 0.0010 10.0 0.0010 10.0 10.0 10.0 1.3740806710714448 7.560214294399319 0.0010 9.995992319621577 10.0 0.0010 10.0 10.0 9.877183754840836 10.0 10.0 10.0 0.0010 0.0010 10.0 0.0010 10.0 10.0 0.0010 9.995538053559653 
0.0010 0.0010 0.0010 0.0010 0.0010004375834763196 0.0010 0.0010 0.0010 0.5484906657183268 10.0 10.0 10.0 9.99998423540431 9.999999770388705 10.0 10.0 9.908789018391023 10.0 9.999903501674462 10.0 9.999990580153327 10.0 10.0 8.89154104208685 10.0 9.99152818474571 10.0 9.999998467670515 10.0 10.0 5.4509605333651425 10.0 10.0 9.997027537465225 9.99997202252116 10.0 10.0 10.0 9.994781754099105 10.0 10.0 10.0 10.0 10.0 9.999939323008867 10.0 9.999995993251751 10.0 10.0 9.993238466252444 10.0 10.0 8.698692359049465 10.0 3.9105853060233775 3.8260871865279764 10.0 0.009902840072688157 9.572245166312205 10.0 
0.0010 2.912439034911324 0.0010 0.0013606514750071157 0.0010 0.0010 0.6719423296442744 0.0010 0.6695960218540529 10.0 4.875804101458206 10.0 10.0 9.99997098042118 9.999966846896681 10.0 10.0 10.0 10.0 9.999812052201964 9.999980367957079 9.999965587037174 10.0 7.62591836857457 9.984237247879083 9.997020328530283 10.0 10.0 9.982906730410425 10.0 9.065970346880956 10.0 10.0 9.999922178778418 10.0 10.0 10.0 10.0 10.0 9.999565678202337 9.999822245395 3.840708192308517 10.0 9.983889514368759 9.999993206989643 9.999952972155585 9.999981420990009 10.0 10.0 10.0 9.999019313489386 9.999336831756473 1.7995873998481489 9.72202460143711 10.0 7.442027683669556 10.0 8.812370224088454 10.0 10.0 
0.0010 9.135344290768497 0.009292804586290905 0.0014423803670701155 0.0010 0.0012274429588396399 1.9251463057713667 0.0010 1.0815430809428264 6.844403401228308 4.947177441443178 10.0 10.0 10.0 9.987736817803349 10.0 10.0 10.0 10.0 9.998107396996696 10.0 9.999946509394148 10.0 7.326919450272139 10.0 9.999896169505226 9.950159435521943 10.0 9.999978189190449 10.0 9.28359659024376 10.0 9.280888695367064 10.0 10.0 10.0 10.0 9.977259725691056 10.0 10.0 10.0 5.152441209516758 10.0 10.0 9.999389570397105 10.0 10.0 9.707936424679605 10.0 9.999349018207596 10.0 9.989858856459838 2.868007579352307 10.0 9.980532487622007 7.351108218306596 10.0 6.34315083770442 10.0 9.365867780963276 
0.0010 10.0 0.0028486182968325757 0.0010538129568215865 0.0015620704609453267 0.001618591064854548 2.0074238230235046 0.0010 1.1970824320987434 5.780256008308535 2.934009743970221 10.0 10.0 10.0 10.0 10.0 9.9980751130289 10.0 10.0 9.999934059986087 10.0 9.999946061030741 9.998808794620793 2.892103041650786 9.999939662476468 9.999428428084792 10.0 10.0 10.0 10.0 5.6032411046381245 9.575271706937322 4.2512031827095935 9.726145595927001 10.0 10.0 9.73014486925714 10.0 9.99551019207232 10.0 10.0 8.507862943206293 9.743938348983487 9.982564058716012 10.0 9.615415123237076 9.992440795724095 10.0 10.0 9.999808297997076 10.0 10.0 6.073843918859539 10.0 5.311278147342005 9.281765992104368 10.0 10.0 9.18339182380694 9.999710374908874 
0.0010 8.103933640083628 0.0010 0.0010 0.0010 0.0010 0.0010 0.0010 1.112688906509538 10.0 10.0 9.98680644268248 10.0 10.0 10.0 10.0 10.0 10.0 10.0 10.0 10.0 10.0 9.850129619863598 10.0 10.0 10.0 10.0 10.0 10.0 9.815546078453474 9.45496837056254 10.0 10.0 10.0 10.0 10.0 10.0 10.0 10.0 10.0 10.0 10.0 10.0 10.0 10.0 9.9994764795685 10.0 10.0 10.0 10.0 10.0 10.0 10.0 10.0 10.0 4.149845226679695 10.0 6.888623550440558 9.92395365015652 9.967198959378305 
0.0010 7.235982108213564 0.0018083824813037042 0.0010 0.0010179054465935572 0.001336191990041659 0.0010 0.0010 1.0995420449616593 10.0 10.0 10.0 10.0 10.0 10.0 10.0 10.0 9.999251450345787 10.0 9.999405529257377 10.0 9.997781346322599 9.996742676374492 8.173286634587082 10.0 10.0 10.0 10.0 10.0 9.993652854672304 9.846112720400795 10.0 9.570094030876376 10.0 10.0 10.0 10.0 9.999128459084117 9.999896445397304 9.998870572574415 10.0 9.993054478002728 10.0 9.998768295562677 10.0 10.0 10.0 9.993088602679066 9.999244621395558 9.963894166318381 10.0 10.0 3.65558832695364 10.0 10.0 9.601309892934427 10.0 9.798336999738451 10.0 10.0 
0.0010 5.182462651259944 0.011373603321597555 0.0011715259469433257 0.001306244358534603 0.0010 0.0010 0.0010 0.7470214365470313 6.143090041415451 9.865170208595062 10.0 10.0 10.0 10.0 10.0 9.9956909288977 10.0 10.0 9.999277952186496 10.0 10.0 9.997551054471304 4.390688991317095 10.0 10.0 9.995894950850825 10.0 10.0 10.0 4.388253820981538 10.0 9.996482572480634 10.0 10.0 9.994137911681364 10.0 10.0 10.0 10.0 10.0 10.0 10.0 9.987811086759999 10.0 10.0 10.0 10.0 10.0 9.994289842335311 10.0 10.0 5.644674883114692 10.0 9.245385843597033 10.0 10.0 4.234418599020606 10.0 10.0 
0.003640302414584656 3.2473528642579295 0.0015959398020462452 0.0010003700188417027 0.0010310967849829216 0.0010 0.959407479611794 0.006440998964416912 0.6912074846623375 10.0 7.785731308699336 10.0 9.996584355340657 9.999617528878874 10.0 10.0 9.985519134391765 10.0 9.997065547647255 9.999590581942211 9.99971829789945 10.0 9.993300462074046 1.2607208131570073 10.0 9.995332361636384 9.998998623375403 9.999982737662453 9.99981396979895 10.0 4.655993973425499 9.999433550834588 10.0 10.0 9.997654421206683 9.994506030791271 9.999438450525577 10.0 10.0 10.0 9.998636107223813 8.656169436672805 9.995590513766597 9.99881529366571 10.0 9.999424448212551 10.0 9.995291696884028 10.0 10.0 10.0 9.995323830697572 4.062782712579972 9.999185467658261 10.0 8.689216812478952 10.0 8.017893055603432 9.973132664807729 10.0 
0.0010 10.0 0.0010 0.0010 0.0010 0.0010 0.0010 7.1149678594956525 0.0010 0.0010 8.879087925084402 10.0 10.0 10.0 10.0 10.0 10.0 10.0 10.0 10.0 10.0 10.0 10.0 10.0 10.0 9.944649976684769 10.0 10.0 10.0 10.0 10.0 10.0 9.827272189229916 10.0 10.0 10.0 10.0 10.0 10.0 10.0 10.0 10.0 10.0 10.0 10.0 10.0 10.0 10.0 10.0 10.0 10.0 10.0 10.0 10.0 10.0 10.0 10.0 10.0 10.0 10.0 
0.0010 10.0 0.0010126270495136652 0.0010 0.0010 0.0010 0.0010222344069177242 0.0010 1.339562653708498 10.0 9.36799793901018 10.0 10.0 10.0 10.0 10.0 10.0 10.0 10.0 10.0 10.0 10.0 9.98895206783533 10.0 10.0 9.99551179692717 10.0 10.0 9.991172947087847 10.0 10.0 10.0 10.0 10.0 10.0 10.0 10.0 10.0 10.0 10.0 10.0 8.867394923050142 10.0 10.0 10.0 10.0 9.989286302900116 10.0 10.0 10.0 10.0 9.998935160982724 0.49671897256769704 10.0 10.0 10.0 10.0 9.569993713097 10.0 9.95235030014722 
0.0010 0.20787565077781692 0.0010 0.0012443276089056268 0.001177107512071705 0.0012033098455076603 0.0010 0.0010 1.0612916064343754 10.0 8.066875288875035 10.0 10.0 10.0 10.0 10.0 10.0 10.0 10.0 9.95179579227738 10.0 9.98600669038536 10.0 4.946578238451671 9.958821213308013 9.958949909862513 10.0 10.0 10.0 10.0 4.739321741820575 10.0 10.0 10.0 10.0 10.0 10.0 10.0 10.0 10.0 10.0 6.665722132517949 10.0 9.998639161175722 10.0 10.0 10.0 10.0 10.0 9.80168467608499 10.0 9.911539788833053 7.607381167449342 10.0 7.126815704940526 6.791034146326655 10.0 6.203480305359616 10.0 9.999810739675356 
0.0010 1.5099512230048084 0.0010 0.0010 0.0010 0.0010 1.6255727822011006 0.0010 0.0010 10.0 10.0 10.0 9.99857822944127 10.0 10.0 10.0 10.0 10.0 10.0 10.0 10.0 9.99936620437865 10.0 5.0005 9.996740363610796 9.998144139622527 9.534890201856 10.0 9.993442511953754 10.0 5.0005 10.0 10.0 10.0 10.0 10.0 10.0 10.0 9.999854827429914 10.0 9.999839788982232 10.0 10.0 9.999947880279782 10.0 10.0 10.0 10.0 10.0 9.991029871459695 10.0 10.0 6.353041210192921 9.996116663175561 9.821118974330759 8.691458982011268 10.0 4.10335400156042 10.0 10.0 
0.0010 9.84163440788369 0.0010229555567700188 0.0010 0.0010 0.0010 0.0010 7.2511287954585715 0.0010 0.7418410227360694 10.0 10.0 10.0 10.0 10.0 10.0 10.0 10.0 10.0 10.0 10.0 10.0 10.0 10.0 10.0 9.9769435520559 10.0 10.0 10.0 10.0 10.0 10.0 10.0 10.0 10.0 10.0 10.0 10.0 10.0 10.0 10.0 10.0 10.0 10.0 10.0 10.0 10.0 10.0 10.0 10.0 10.0 10.0 9.890471093621752 10.0 10.0 10.0 10.0 10.0 10.0 10.0 
0.0015485224752430182 0.0010 0.0010 0.0010 0.0010 0.0010 0.0010 5.194708416744364 0.0010 6.2818789921064795 8.381938368177797 9.964571468658685 9.999208910956165 9.99987825457285 9.998838497726217 9.999952151801818 10.0 9.999959192649996 9.999967392823338 9.9999825576543 9.999961806235087 9.999984763350838 10.0 8.666885982863096 9.999494585823992 10.0 9.999961933290994 9.999958549855876 10.0 10.0 9.975397075237204 9.998626117617746 10.0 9.999890635225197 9.999988761160399 9.999958190151899 9.99980617893732 9.99996150162664 9.981226540022163 9.999935910500312 9.999796492202725 9.569856368737346 9.99998495555764 9.99996981222235 9.999319734657439 9.998924656327883 9.999983429270793 9.999977289876977 9.999959221898012 9.979681409389986 9.999942353340284 10.0 10.0 9.994832617269338 10.0 9.870187658468344 9.999954143502917 9.826911683974362 9.991911512756111 9.999974481262601 
0.0010 8.882362235500047 0.0010806900780250444 0.0010032029674390131 0.0010042875332477801 0.001004343307899719 0.0022209989604838054 7.010219668827569 0.0010 1.5393963325807842 10.0 10.0 10.0 10.0 10.0 10.0 9.999852208934708 10.0 10.0 10.0 10.0 10.0 9.999989469299829 9.994969655525647 9.999690897318189 9.999989587631763 10.0 10.0 10.0 10.0 10.0 10.0 10.0 10.0 10.0 10.0 10.0 10.0 10.0 10.0 10.0 10.0 10.0 9.999955297119747 10.0 10.0 10.0 10.0 10.0 10.0 10.0 9.999894004965208 10.0 10.0 10.0 9.944282819389452 10.0 10.0 10.0 10.0 
0.004202111168466714 1.074925089622441 0.0020932573664524086 0.0011969503947093709 0.0010101145667151526 0.0010052498721851099 0.3744785016111725 0.005278557431241837 0.5867025251914515 9.993892834815982 9.557706048545393 9.992716653227692 9.999603930194187 9.999432024605108 9.999192040719553 9.999137754957964 9.99914360144698 9.999573800029218 9.99990738648284 9.9939679984102 9.999493798938417 9.997623892640151 9.995731497453553 1.983410709814713 9.995024554224354 9.999347470062144 9.999891377167907 9.999032788029421 9.977623151435063 9.989884733207083 1.9461320274528888 9.9956948137903 9.953270610804983 9.98727180414565 9.995717350169793 9.99946728062162 9.995712881444616 9.999731550746272 9.998716330046795 9.999177419439015 9.999389837858851 9.381026603603006 9.995726971050106 9.999525254899401 9.999036339122409 9.995710368985776 9.999937863120676 9.990081952743708 9.999736653337777 9.998958352458725 9.999756356706834 9.999162052759276 7.928802432114015 9.99147295032643 9.97515873026426 1.3696093175988708 9.999709249699722 3.4773560315770737 9.995709474533223 9.995944748095965 
0.9597131099125696 0.0010 0.004530273506165231 0.0011695129935135951 0.001000020772395884 0.0010040047221789143 0.0010 8.104438654246115 10.0 0.0010 10.0 9.957919750104283 9.994517825775574 9.999509550652295 10.0 10.0 10.0 9.984060333751797 9.997036386891885 9.999828602900786 9.997137556734701 9.998916971684501 10.0 10.0 10.0 9.998877841803278 9.899731240530521 9.808545444893914 9.956108220937459 9.999566007013616 10.0 9.964829639996593 8.946336120409931 10.0 9.967274273575056 10.0 9.966311938084962 10.0 9.99956677858337 9.998846310991944 9.99764355759659 10.0 8.97877450683049 9.937959966848085 9.998507937356491 9.965128764035269 9.99853508565377 10.0 10.0 9.993017422125106 9.999566856430462 10.0 10.0 9.965507101161782 9.689675479859407 10.0 9.994832228238845 10.0 9.944575407303258 9.988997001818433 
0.0010 10.0 0.0010 0.0010172444355077948 0.0010 0.0010 0.0010 0.0010 1.3260687983949673 8.194640040798811 10.0 10.0 10.0 10.0 10.0 10.0 10.0 10.0 10.0 10.0 10.0 10.0 10.0 10.0 10.0 10.0 10.0 10.0 10.0 10.0 10.0 10.0 10.0 10.0 10.0 10.0 10.0 10.0 10.0 10.0 10.0 9.313093936272434 10.0 10.0 10.0 10.0 10.0 10.0 10.0 10.0 10.0 10.0 7.227229579303824 10.0 10.0 10.0 10.0 10.0 10.0 10.0 
0.0010 0.0010 0.0010 0.0010 0.0010 0.0010374555206704766 0.0010 2.168894973628211 10.0 0.0010 9.899525830293182 9.98918008485587 10.0 10.0 10.0 10.0 9.984178504210442 10.0 9.99395687604091 10.0 10.0 10.0 10.0 10.0 10.0 9.99589417084368 10.0 10.0 10.0 9.997621592333157 10.0 9.998661154263317 10.0 10.0 9.998638366827302 10.0 9.996523919530857 10.0 10.0 10.0 10.0 10.0 10.0 10.0 10.0 9.998659270516283 10.0 10.0 10.0 10.0 10.0 10.0 10.0 9.999393974468928 10.0 10.0 10.0 10.0 10.0 10.0 
0.0010798676603735171 6.054746708105403 0.0010518316305338715 0.0010045422218914178 0.0010005768239163488 0.001000282776935636 0.03757531000422803 0.0010 0.9526697105103656 10.0 10.0 10.0 9.99990020440997 9.999959912238102 10.0 10.0 9.999972726355443 9.999958645732354 10.0 10.0 9.99997366880785 9.999987677056723 9.99950993887549 9.544918356791198 9.999064185704631 9.999717834572019 9.999835598736077 9.999955452799377 9.999993631181104 10.0 10.0 10.0 9.394432305225635 10.0 10.0 10.0 10.0 9.999965641850507 9.999765318858355 9.999971238932956 9.999917035903966 10.0 10.0 9.999797723980526 10.0 10.0 9.999771073099303 9.999843821315796 10.0 9.999774734040258 9.999934130198286 9.999881699298028 3.992906681441712 10.0 10.0 9.53399957129204 10.0 10.0 10.0 10.0 
0.0011621437738652482 4.259534930199462 0.014728878896471937 0.0024066726048123845 0.0010271114609773503 0.0010061833779355129 1.6699836499313452 0.0038392569868423852 0.7481678051778903 9.948591279810918 9.400303177664593 9.885990746754809 9.998931963582034 9.99983586509572 9.998695797405079 9.999509168539229 9.99915816055329 9.996870665880412 9.988580550638298 9.999384241231507 9.999923543562875 9.99989171885105 9.880975901042003 6.101879552305583 9.933322226469423 9.995240276383788 9.999550751522328 9.99992255218283 9.839058938521287 9.664155982734712 7.661019791882712 9.999440080017537 9.11557449028206 9.974472897940041 9.99985659674119 9.994640117291793 9.99943860210587 9.995817494220992 9.963087544241928 9.999859753275983 9.999623387960662 8.86186856619829 9.9347474815722 9.99984808137988 9.997467529051201 9.999493322833969 9.998669088046066 9.93599338201341 9.999409569838077 9.998470670364226 9.998736330443924 9.998049155669287 2.5075967500446223 9.888169785643237 9.976732764028656 4.462254409112312 9.999567076937629 7.9564913389698635 9.996093873193852 9.996990983614753 
0.0010 0.0010 0.0010024949827386637 0.0010001267655635852 0.001000210246931865 0.0010 0.0010 6.961675959939097 0.0010 8.732321641838414 10.0 10.0 9.999999987006209 9.999999987518963 9.999995983115019 9.99999987851905 9.999950432778709 10.0 10.0 10.0 9.99999997483877 10.0 9.997513562448221 10.0 9.992414198213222 9.999978162962176 9.997047731118334 9.99999784157254 10.0 10.0 10.0 10.0 9.971720062149423 10.0 10.0 10.0 10.0 9.999999966570652 9.999968466090206 9.999994014223052 10.0 9.935206731873054 10.0 9.99999681260769 9.99999943045301 10.0 10.0 9.999946333057293 10.0 9.99998409273211 9.999995761471633 10.0 10.0 10.0 9.999537104007567 10.0 9.999974422384353 10.0 9.971045803700024 9.999777820877927 
0.001000000000000334 10.0 1.3732662729995997 0.0010 0.0011458167983752396 0.0010036300001871642 0.4028335834843209 0.001000000000000334 0.0010 2.195685704591588 4.333269941886269 9.828508083183584 10.0 10.0 10.0 10.0 9.65368461850065 10.0 10.0 10.0 10.0 9.999791221445376 9.821174658483697 6.339501435497295 9.89020039697638 9.995142334529142 10.0 10.0 10.0 9.24466594277332 10.0 9.997869281003862 4.659200958920685 10.0 9.935922457191133 10.0 9.997885226545897 10.0 10.0 10.0 9.91371798355792 9.621972516372052 10.0 10.0 10.0 9.997869284176733 10.0 9.966480012058113 10.0 9.999951116658142 10.0 10.0 1.4472381722122352 10.0 10.0 4.603220296935457 10.0 0.0010 10.0 10.0 
0.0010 0.0010 0.0010 0.0010 0.0010 0.0010103835605086613 0.0010 0.0010 0.8980476902567938 10.0 8.959465408104972 10.0 9.999679724193195 10.0 10.0 9.999996350140083 9.966919575667395 10.0 10.0 10.0 10.0 10.0 10.0 7.605565861895842 9.992497858669683 9.996121846713885 9.994036516866528 10.0 10.0 10.0 5.740490944399178 10.0 10.0 10.0 10.0 10.0 10.0 10.0 10.0 10.0 10.0 10.0 10.0 9.982798913839504 9.99998402167725 10.0 10.0 9.999853374370549 10.0 9.999858403689192 10.0 10.0 9.80230815419459 10.0 5.567123156965236 4.918719661488646 10.0 4.301448504359617 10.0 10.0 
9.191289704528215 5.0005 0.0012496530230416863 0.0017113441458074543 0.00787287229279423 0.00846732201188273 0.02779613350594334 2.1159725667436797 0.002252879983365763 0.0010 5.0005 0.6888115248793651 0.8371686769675772 0.8936164366821677 1.419091385933374 0.8932746296570022 9.99907438202239 5.0005 5.267979327438929 5.418601722495096 0.8327156032207759 5.0005 8.154911732155535 5.0005 9.927325438256641 9.987010384646101 5.2482752067031395 0.8936456131018917 5.412129396526021 0.8617100248157388 4.82589508705794 0.6776769392171054 0.0010 0.6848266036645629 0.6776769392171054 0.8936449155570698 0.6776769392171054 5.0005 5.0005 5.0005 0.8936285251629252 2.7191246557629976 5.201137181985047 9.980415117647004 0.8938810623091225 0.6776769392171054 6.211829950576872 5.246090695846804 5.0005 5.405775237028556 0.8937138326192438 7.879832526623376 2.9399314917117834 0.6776769392171054 0.698421734118134 5.0005 0.893196588093867 5.6044980682573495 0.6820709880472702 5.450957439605871 
0.0010 0.9357723868768613 0.0010102056613278993 0.0010153333896436737 0.0010 0.001110740235706077 0.0010 0.0010 0.975500815394434 9.99715118496396 6.5579526953134994 9.86487820122433 10.0 10.0 10.0 10.0 9.973188028156905 10.0 10.0 10.0 10.0 10.0 9.997818003510586 5.000500000000001 10.0 10.0 10.0 10.0 10.0 9.863642877852854 5.000500000000001 10.0 9.95227549373632 10.0 10.0 10.0 10.0 10.0 9.997144953809853 9.996316276177431 10.0 5.68767432438711 10.0 10.0 10.0 10.0 10.0 10.0 10.0 10.0 10.0 9.990240989600878 5.372370897318279 10.0 10.0 5.260553079586161 10.0 5.000500000000001 9.869058846216845 10.0 
0.9601940696446327 0.0010 0.0010 0.0010 0.0010 0.0010 0.0010 8.625633995434399 10.0 0.0010 10.0 9.970862716628913 9.970858722391975 9.970866236940184 10.0 10.0 10.0 10.0 10.0 10.0 9.970854412494067 10.0 10.0 8.711221026423921 10.0 10.0 9.970937296322898 9.970856298661143 10.0 9.971119924263014 10.0 9.970861555783554 5.7989979026336105 9.970889454792138 9.970861579216628 9.970854424364292 9.970861860026398 10.0 10.0 10.0 9.970854412494067 9.982950095049457 6.72679592568512 10.0 9.970856259419735 9.970861422407513 10.0 9.972966881549674 10.0 10.0 10.0 10.0 9.16300787955334 9.970872516301661 10.0 10.0 10.0 10.0 10.0 10.0 
0.0010 0.10533345844243414 0.0010 0.0010 0.0010665247845536123 0.0010 0.47906322705399207 0.0010 0.0010 9.10523172465266 10.0 10.0 10.0 10.0 10.0 10.0 10.0 10.0 9.997291304072428 10.0 10.0 9.985453554113407 10.0 4.94060170121832 10.0 10.0 9.962411994091717 10.0 9.991616928374022 10.0 6.775346445874105 10.0 8.494515699095771 10.0 10.0 9.995504712649783 10.0 10.0 10.0 10.0 10.0 10.0 10.0 10.0 10.0 10.0 10.0 10.0 10.0 10.0 10.0 10.0 10.0 10.0 9.926707716812118 10.0 10.0 10.0 8.986509838150116 10.0 
0.0010 1.217240244102546 0.0069545901419401064 0.0010 0.0010704709362017197 0.0010 0.977740266724472 0.0010 0.512056555896794 10.0 5.016999671528016 9.994304184332314 10.0 10.0 10.0 10.0 10.0 10.0 10.0 9.998706863342639 10.0 9.999554709321636 9.996285387163391 7.579313421679797 9.892294598392752 9.9993061818232 10.0 10.0 10.0 9.882709559976606 9.527584027204794 10.0 9.727958093563032 9.876443227886678 10.0 10.0 10.0 10.0 10.0 10.0 10.0 7.146992354627478 10.0 9.99894608372505 9.995307368556091 10.0 10.0 9.984149931002134 10.0 9.994495956756268 10.0 9.99990957652802 2.5962483625788306 9.992519474294545 9.81869284206061 0.004440641343863572 10.0 4.913413056613263 10.0 10.0 
0.0010 0.0010 0.0010 0.0010 0.0010 0.0010 0.0010 5.000500000000001 0.0010 10.0 10.0 10.0 10.0 10.0 10.0 10.0 10.0 10.0 9.999936717788886 10.0 10.0 10.0 9.940254806976721 9.999991079510448 10.0 10.0 10.0 10.0 10.0 10.0 10.0 10.0 10.0 10.0 10.0 10.0 10.0 10.0 9.764703343262394 10.0 10.0 10.0 10.0 10.0 10.0 10.0 10.0 10.0 10.0 10.0 10.0 10.0 10.0 10.0 10.0 9.988889283423902 10.0 10.0 10.0 10.0 
0.0010 10.0 0.0010114030520055157 0.0010136435204800105 0.0010 0.0010052494867422716 0.0010 8.451377090510604 0.0010 0.0010 10.0 7.917878997079708 10.0 10.0 10.0 10.0 9.998247725906369 10.0 10.0 10.0 10.0 10.0 10.0 7.79152316037819 10.0 10.0 10.0 10.0 10.0 8.09351387921171 7.651169102360851 7.981189942997629 8.771339840943812 7.976168793309478 7.961046334477704 10.0 7.959906547764605 10.0 10.0 10.0 10.0 10.0 10.0 10.0 10.0 7.9763054052577225 10.0 10.0 10.0 10.0 10.0 10.0 10.0 7.9608675504661655 10.0 7.216034822808728 10.0 10.0 8.078408833175079 10.0 
0.002527003387941095 10.0 0.40381663451941047 0.006398862599921206 0.0016605348358317768 0.0022488125062923173 1.6458922233217668 0.0010 0.6589143691344083 6.925928880325009 6.035121613755238 10.0 9.998643007833953 9.974021962197593 9.997836210383282 9.997675478188535 9.911941844348995 9.996952290419095 9.999962169654879 9.973023039081038 9.99933948210966 9.967663468573678 9.965533727881315 5.869986681389422 9.997296914799426 10.0 9.988583353650826 9.999260391913742 9.904923737676397 8.423121725995522 10.0 10.0 5.627765601128688 10.0 9.985266111136703 9.993587966111075 9.998892356478661 10.0 9.989621093639098 9.985954180304157 9.99886461487667 8.369372848097383 9.999727057800547 10.0 9.998655766865472 10.0 9.965984183381437 9.84056992614911 9.995946980247487 9.97241795208749 9.681450574159085 10.0 0.0010 10.0 5.767689769620489 9.48251841306049 9.997115389430444 9.508056130776069 10.0 9.99993445985251 
0.0011165906043442597 0.7041871989075252 0.0011013986997388593 0.0010434057748750709 0.0010066329685631237 0.0011014326043216926 0.004349217516424365 0.0016487058164390731 0.8760667917601672 9.984885475019935 8.226652123849288 9.993260829714798 9.977659407262534 9.999999996249397 9.999999990903044 9.999999983608692 9.999973309867759 9.995900517993332 9.99705554377766 9.999767932504618 9.999840673105405 9.9895688121676 9.996130536474803 4.146500426802644 9.97252953478282 9.9717062557216 9.99970415129398 9.999999974409729 9.996939681176373 9.592171575012594 5.0386356833110835 9.999999921056789 9.727323875484048 9.953920328648678 9.999999996566874 9.99999997654295 9.999446409452606 9.999999017572593 9.997313215010863 9.999999902209069 9.996773035122306 7.195898812886826 9.999116867003037 9.998754892616168 9.999330179408565 9.99999994751856 9.99984276112206 9.996635676682489 9.999999964148373 9.86288843609994 9.999999964673538 9.999982909126782 7.746140611346361 9.922193708372856 7.227876078756701 5.954737516916817 9.999999989851874 5.431246722962629 9.993749146319068 9.997659965145383 
3.988365809402408 10.0 0.0010 0.0010 0.0010 0.0010 0.0010 9.295236870422208 0.0010 0.0010 10.0 0.0010 10.0 9.554563045647553 10.0 10.0 10.0 10.0 10.0 10.0 10.0 10.0 10.0 0.0010 10.0 10.0 8.80031009203851 10.0 10.0 0.0010 0.0010 0.0010 0.0010 0.0010 0.0010 10.0 0.0010 10.0 10.0 10.0 10.0 0.0010 0.0010 10.0 10.0 0.0010 10.0 10.0 10.0 10.0 10.0 10.0 10.0 0.0010 9.530265553597234 0.0010 10.0 4.963777241737235 0.0010 10.0 
0.0010 10.0 2.0459472247624255 0.0010 0.0010 0.0010309118544196392 0.01047885141313506 0.0010 0.0010 4.978002688051178 7.677435859592322 10.0 10.0 10.0 10.0 10.0 9.537144320417713 10.0 10.0 10.0 10.0 10.0 9.769720940704689 10.0 10.0 9.99818015250388 9.901199922553213 10.0 10.0 10.0 10.0 10.0 3.886513264672847 10.0 10.0 10.0 10.0 10.0 10.0 10.0 10.0 9.202993898854634 10.0 10.0 10.0 10.0 9.99991190059797 10.0 10.0 9.999884077377455 10.0 9.999976570383131 0.0010 10.0 10.0 1.4665118997497677 10.0 3.9890954672368215 10.0 10.0 
10.0 5.99654741807582 0.0013111872426595434 0.0010 0.0010 0.0010 0.0010 10.0 0.0010 0.0010 10.0 0.0010 0.0010 0.0010 0.0010 0.0010 10.0 0.03095183463984963 0.0010 9.945405022948485 0.0010 10.0 10.0 0.0010 10.0 10.0 0.0010 0.0010 0.0010 0.0010 0.0010 0.0010 0.0010 0.0010 0.0010 0.0010 0.0010 0.030752629947468968 8.722378438278069 0.0010 0.0010 0.0010 0.0010 10.0 0.0010 0.0010 7.627042287956925 6.833665435194389 0.06809669513794336 9.842672023901976 0.0010 10.0 10.0 0.0010 0.0010 0.0010 0.0010 0.0010 0.0010 9.856352101531096 
0.0010044990790963652 3.021671133712725 0.0010 0.0010037319253516366 0.0010 0.0010 0.6350621731918896 0.0010 0.6678702319388659 10.0 6.7468315356784485 10.0 9.999079714945925 10.0 10.0 9.99997746810861 9.99471847721145 10.0 9.995506188526493 9.999758885544864 9.999699231230235 10.0 10.0 7.868039257264905 10.0 10.0 10.0 9.999888973349835 10.0 10.0 5.674856217203295 9.999899326882879 10.0 9.870300701413722 9.998097343493088 9.993787702713602 9.99990728919973 10.0 10.0 10.0 10.0 4.708895007749507 9.999089031780532 10.0 9.996796874665012 9.99989738142351 9.99975198035934 10.0 10.0 9.998851716551775 9.99997520785032 9.998327903815229 1.3336508909284297 10.0 10.0 4.27024497308413 9.999983929000047 5.528532719033476 10.0 10.0 
0.0010 8.179012177149662 0.0010 0.0010 0.0010 0.0010 0.0010 0.0010 0.9781760969090645 5.2495759697046624 10.0 10.0 10.0 10.0 10.0 10.0 10.0 10.0 9.976564657348867 10.0 10.0 10.0 9.997636476139181 10.0 10.0 10.0 10.0 10.0 10.0 10.0 10.0 10.0 10.0 10.0 10.0 10.0 10.0 10.0 10.0 9.634224837629743 10.0 10.0 10.0 10.0 10.0 10.0 10.0 10.0 10.0 10.0 10.0 10.0 8.933735720470446 10.0 10.0 10.0 10.0 10.0 10.0 9.952973274407114 
0.0010 0.45316588753094256 0.0010 0.0011160791063681797 0.0010 0.0010 0.7885375513595355 0.0010 0.5998571400843412 10.0 10.0 10.0 10.0 10.0 9.99904535597472 10.0 10.0 10.0 10.0 9.992040975940128 10.0 9.99761456789919 10.0 1.4037202547452026 9.993966459272773 10.0 10.0 10.0 9.972853983858847 10.0 1.0225453787966137 10.0 10.0 10.0 10.0 9.99950565337057 10.0 10.0 9.998688459462988 9.998952221512614 10.0 10.0 10.0 10.0 10.0 10.0 10.0 9.999428655690519 10.0 10.0 10.0 9.99682214652793 6.948321470966608 10.0 10.0 0.007217983134759187 10.0 2.474337815750069 10.0 9.997683265206485 
0.0010 0.0010 0.0010 0.0010 0.0010 0.0010 0.0010 1.1702081582986756 10.0 0.0010 10.0 10.0 9.993303100123898 9.993539986011172 10.0 10.0 9.983065442207588 9.99894957073475 9.987560022772959 10.0 9.988802250584348 10.0 10.0 10.0 9.991637526252186 9.992868949729138 9.993595962557597 9.993365658188502 10.0 10.0 10.0 10.0 10.0 10.0 10.0 9.993953006935014 10.0 10.0 9.990992203406112 10.0 9.990527852811734 10.0 10.0 10.0 9.99348666227141 10.0 10.0 10.0 9.999085234682386 9.999454865171703 9.998486244596057 9.974921317206856 10.0 10.0 10.0 10.0 10.0 10.0 10.0 9.996352542844209 
0.0010 8.472338455544396 0.0010 0.0010 0.001036434100847328 0.0010 0.0010 0.0010 0.9595741489917623 5.18037412018551 10.0 10.0 10.0 10.0 10.0 10.0 9.986709897610458 10.0 10.0 10.0 10.0 10.0 10.0 8.181530480521587 10.0 10.0 10.0 10.0 10.0 10.0 7.917255916575844 10.0 10.0 10.0 10.0 10.0 10.0 10.0 10.0 10.0 10.0 10.0 10.0 9.999190710318784 10.0 10.0 10.0 10.0 10.0 10.0 10.0 10.0 5.9065132182644975 10.0 9.405162843423067 9.704921448188784 10.0 8.412213458056812 10.0 10.0 
0.0010 0.0010 0.0010 0.0010 0.0010 0.0010 0.0010 0.0010 0.0010 10.0 8.003612350747147 10.0 10.0 10.0 10.0 10.0 10.0 10.0 10.0 10.0 10.0 10.0 10.0 0.0010 9.991276117377163 10.0 10.0 10.0 10.0 10.0 1.318075132167594 10.0 10.0 10.0 10.0 10.0 10.0 10.0 10.0 9.999935111570618 10.0 10.0 10.0 9.977477704333712 10.0 10.0 10.0 10.0 10.0 10.0 10.0 10.0 9.797203596044152 10.0 10.0 5.092832652136983 10.0 2.749542305720719 10.0 10.0 
1.5373806854024754 10.0 0.0010 0.0010 0.0010 0.0010 0.0010 10.0 0.0010 0.0010 10.0 0.0010 9.893408321545643 10.0 10.0 9.991535522689572 9.999638894171774 9.99256790303649 10.0 9.987795111400793 9.891893323949864 10.0 10.0 1.5545591364780567 10.0 9.99972989566984 10.0 10.0 9.987529184171093 0.0010 7.992399539246735 0.0010 0.0010 0.0010 0.0010 9.893509674240148 0.0010 10.0 10.0 10.0 9.894463321846937 10.0 0.0010 10.0 9.891278663082828 0.0010 10.0 9.984281084534343 9.991945693970983 9.988480886274777 10.0 10.0 10.0 0.0010 10.0 0.0010 9.98881728945463 10.0 0.0010 9.992522920226476 
0.6434241932691458 0.0010 0.0010 0.0010 0.0010 0.0012818088312560626 0.0010 7.548524015973299 10.0 0.0010 10.0 10.0 10.0 10.0 10.0 10.0 10.0 10.0 10.0 10.0 10.0 10.0 10.0 10.0 10.0 10.0 10.0 10.0 10.0 10.0 10.0 10.0 4.569139461448676 10.0 10.0 10.0 10.0 10.0 10.0 10.0 10.0 10.0 9.650008504462887 10.0 10.0 10.0 10.0 10.0 10.0 10.0 10.0 10.0 10.0 10.0 10.0 10.0 10.0 10.0 10.0 10.0 
0.0010 0.0010 0.0010 0.0010 0.0010 0.0010 0.0010 6.30688618179659 0.0010 7.300845195407465 10.0 9.97369983490727 10.0 10.0 10.0 10.0 10.0 10.0 10.0 10.0 10.0 10.0 10.0 9.157221037691096 10.0 10.0 10.0 10.0 10.0 10.0 10.0 10.0 10.0 10.0 10.0 10.0 10.0 10.0 10.0 10.0 10.0 9.518110963426519 10.0 10.0 10.0 10.0 10.0 10.0 10.0 9.985041725340412 10.0 10.0 10.0 10.0 10.0 10.0 10.0 10.0 10.0 10.0 
0.001000000000000334 8.970503162511138 0.0010 0.0010 0.0010 0.0010 0.0010 7.327335055848994 0.0010 1.3280172641521448 10.0 9.894137904109257 10.0 10.0 10.0 10.0 10.0 10.0 10.0 10.0 10.0 10.0 10.0 10.0 10.0 10.0 10.0 10.0 10.0 9.544240207015836 10.0 10.0 9.406859670337646 10.0 10.0 10.0 10.0 10.0 10.0 10.0 10.0 10.0 10.0 10.0 10.0 10.0 10.0 10.0 10.0 10.0 10.0 10.0 9.494066174917409 10.0 10.0 10.0 10.0 10.0 9.458689458826868 10.0 
0.0010 1.5180204756667792 0.0010 0.001000192366048423 0.001000395305940161 0.005638483519591937 0.0010 0.0010 0.0010 10.0 10.0 10.0 10.0 10.0 10.0 10.0 10.0 10.0 9.999997042782962 10.0 10.0 10.0 10.0 0.0010 10.0 9.141524490776124 10.0 10.0 10.0 10.0 10.0 9.999984184504472 10.0 9.99998596507654 9.99998550164358 10.0 9.999985237358056 10.0 10.0 10.0 10.0 10.0 10.0 10.0 10.0 10.0 9.999851289800883 10.0 10.0 10.0 10.0 10.0 10.0 9.999914114212974 10.0 10.0 10.0 10.0 10.0 10.0 
0.0010 0.0010 0.0010 0.0010 0.0010 0.0010 0.0010 7.340227016818087 10.0 0.0010 10.0 10.0 10.0 10.0 10.0 10.0 10.0 10.0 10.0 10.0 10.0 10.0 10.0 10.0 10.0 10.0 10.0 10.0 10.0 10.0 10.0 10.0 5.511321868914647 10.0 10.0 10.0 10.0 10.0 10.0 10.0 10.0 10.0 10.0 10.0 10.0 10.0 10.0 10.0 10.0 10.0 10.0 10.0 10.0 10.0 10.0 10.0 10.0 10.0 10.0 10.0 
0.0010 10.0 0.0010 0.0039755947777022835 0.0010 0.0010 0.08820449290163404 0.0010 1.2842549301522126 8.463837177817503 10.0 10.0 10.0 10.0 10.0 10.0 10.0 10.0 10.0 10.0 10.0 10.0 10.0 10.0 9.95212841787218 10.0 10.0 10.0 10.0 10.0 10.0 10.0 8.689013153713539 10.0 10.0 10.0 10.0 10.0 10.0 10.0 10.0 10.0 10.0 10.0 10.0 10.0 10.0 10.0 10.0 10.0 10.0 10.0 0.0010 10.0 10.0 9.899956822848662 10.0 10.0 10.0 10.0 
0.0010 0.0010 0.0010 0.0010 0.0010 0.001590091156502654 10.0 0.0010 0.0010 10.0 10.0 10.0 10.0 10.0 10.0 10.0 10.0 10.0 10.0 10.0 10.0 10.0 10.0 0.0010 10.0 10.0 10.0 10.0 10.0 10.0 0.0010 10.0 10.0 10.0 10.0 10.0 10.0 10.0 10.0 10.0 10.0 9.65752480930001 10.0 10.0 10.0 10.0 10.0 10.0 10.0 10.0 10.0 10.0 10.0 10.0 10.0 0.0010 10.0 5.317306795455619 10.0 10.0 
0.0010 0.0010 0.0010 0.0010 0.0010 0.0010 0.0010 7.320453178000403 0.0010 10.0 10.0 10.0 10.0 10.0 10.0 10.0 10.0 10.0 10.0 10.0 10.0 10.0 10.0 9.489130143239601 10.0 10.0 10.0 10.0 10.0 10.0 9.987021830358174 10.0 10.0 10.0 10.0 10.0 10.0 10.0 10.0 10.0 10.0 10.0 10.0 10.0 10.0 10.0 10.0 10.0 10.0 10.0 10.0 10.0 10.0 10.0 10.0 6.861238152482549 10.0 10.0 10.0 10.0 
0.0010 9.85571944237136 0.0010139141933149973 0.0010092625583652517 0.0010349009681286316 0.0010060260918691184 0.0014123152428080696 6.866162336484397 0.039132010455623534 0.20167233496970116 10.0 10.0 10.0 10.0 10.0 10.0 9.999524738048956 10.0 9.992819114105686 10.0 10.0 10.0 10.0 10.0 9.999915203282407 9.997913563801207 10.0 10.0 10.0 10.0 10.0 10.0 10.0 10.0 10.0 10.0 10.0 10.0 10.0 10.0 10.0 10.0 10.0 9.987055674887646 10.0 10.0 10.0 10.0 10.0 10.0 10.0 10.0 10.0 10.0 10.0 10.0 10.0 10.0 10.0 10.0 
0.0010 2.4201776493352014 0.002257483233658456 0.0010 0.0011245434597439608 0.0010 0.3551514548675971 0.0010 0.6578904609099189 10.0 6.115940595314551 9.992310062579948 10.0 10.0 10.0 10.0 9.994196421965837 10.0 10.0 9.997118357027976 10.0 10.0 9.9997583079481 8.490615397292666 9.990843489593958 10.0 10.0 10.0 10.0 10.0 6.584543151533548 9.99215348770656 10.0 9.829720410834017 9.992142288559252 9.98851220041954 9.992158705648523 10.0 10.0 10.0 10.0 6.639563299018247 10.0 9.998576385466388 9.988327008392732 9.992148463789762 9.997164307376487 9.98558526936071 10.0 10.0 9.995240078291202 10.0 4.856457767033011 9.99686418432808 10.0 5.12413858414487 9.997726632083321 6.481080901341941 9.991359604830459 10.0 
0.0010 1.1481233597747915 0.0010325184377292013 0.0010 0.0010067595202386734 0.001002809861280197 1.6466444103108213 0.0010 0.0010 10.0 9.929442097976253 9.997660096294736 10.0 10.0 10.0 10.0 9.999538674621759 9.999990020520208 9.99998005522576 9.999999844434745 10.0 10.0 10.0 3.0273957026105074 9.999472464380752 10.0 9.527448873867732 10.0 9.993353048184604 9.996306184298883 4.519521221501867 9.9997999948696 9.984074871787538 10.0 9.999696900665148 10.0 9.999787819313088 9.999998920101016 10.0 9.99999678283849 10.0 9.592105649173732 10.0 9.99997202048598 10.0 9.999787495021089 10.0 10.0 10.0 9.999996154533449 10.0 9.999841696012767 5.000500000000001 9.999546305946465 10.0 5.000500000000001 10.0 5.000500000000001 9.997963072284524 9.999938550466178
[truncated: 220,360 more chars]
