# Supplementary material for: A Pareto approach to resolve the conflict between information gain and experimental costs: Multiple-criteria design of carbon labeling experiments
Source: PLoS Comput Biol. 2018 Oct 31;14(10):e1006533. doi: 10.1371/journal.pcbi.1006533 (PMC6209137; doi:10.1371/journal.pcbi.1006533)
Supplement: S2 File — ZIP archive containing Matlab scripts to produce the substrate clusters and replicate evaluations (S4 and S5 Text). (ZIP) [file pcbi.1006533.s008.zip › Cluster/Cluster_3D_GCMSLCMS/Ausgabe.m]

function Ausgabe(variables, objectives,Mixes, Names, Name)
%Generate output of Meas-Design


cmap=[0,1,0;0.00861833058297634,0.991176486015320,0.00861833058297634;0.0172366611659527,0.982352972030640,0.0172366611659527;0.0258549917489290,0.973529398441315,0.0258549917489290;0.0344733223319054,0.964705884456635,0.0344733223319054;0.0430916547775269,0.955882370471954,0.0430916547775269;0.0517099834978581,0.947058796882629,0.0517099834978581;0.0603283159434795,0.938235282897949,0.0603283159434795;0.0689466446638107,0.929411768913269,0.0689466446638107;0.0775649771094322,0.920588254928589,0.0775649771094322;0.0861833095550537,0.911764740943909,0.0861833095550537;0.0948016420006752,0.902941167354584,0.0948016420006752;0.103419966995716,0.894117653369904,0.103419966995716;0.112038299441338,0.885294139385223,0.112038299441338;0.120656631886959,0.876470565795898,0.120656631886959;0.129274964332581,0.867647051811218,0.129274964332581;0.137893289327621,0.858823537826538,0.137893289327621;0.146511629223824,0.850000023841858,0.146511629223824;0.155129954218864,0.841176509857178,0.155129954218864;0.163748279213905,0.832352936267853,0.163748279213905;0.172366619110107,0.823529422283173,0.172366619110107;0.180984944105148,0.814705908298492,0.180984944105148;0.189603284001350,0.805882334709168,0.189603284001350;0.198221608996391,0.797058820724487,0.198221608996391;0.206839933991432,0.788235306739807,0.206839933991432;0.215458273887634,0.779411792755127,0.215458273887634;0.224076598882675,0.770588278770447,0.224076598882675;0.232694938778877,0.761764705181122,0.232694938778877;0.241313263773918,0.752941191196442,0.241313263773918;0.249931588768959,0.744117677211762,0.249931588768959;0.258549928665161,0.735294103622437,0.258549928665161;0.267168253660202,0.726470589637756,0.267168253660202;0.275786578655243,0.717647075653076,0.275786578655243;0.284404903650284,0.708823561668396,0.284404903650284;0.293023258447647,0.700000047683716,0.293023258447647;0.301641583442688,0.691176474094391,0.301641583442688;0.310259908437729,0.682352960109711,0.310259908437729;0.318878233432770,0.673529446125031,0.318878233432770;0.327496558427811,0.664705872535706,0.327496558427811;0.336114913225174,0.655882358551025,0.336114913225174;0.344733238220215,0.647058844566345,0.344733238220215;0.353351563215256,0.638235330581665,0.353351563215256;0.361969888210297,0.629411816596985,0.361969888210297;0.370588213205338,0.620588243007660,0.370588213205338;0.379206568002701,0.611764729022980,0.379206568002701;0.387824892997742,0.602941215038300,0.387824892997742;0.396443217992783,0.594117641448975,0.396443217992783;0.405061542987824,0.585294127464294,0.405061542987824;0.413679867982864,0.576470613479614,0.413679867982864;0.422298222780228,0.567647099494934,0.422298222780228;0.430916547775269,0.558823585510254,0.430916547775269;0.439534872770309,0.550000011920929,0.439534872770309;0.448153197765350,0.541176497936249,0.448153197765350;0.456771522760391,0.532352983951569,0.456771522760391;0.465389877557755,0.523529410362244,0.465389877557755;0.474008202552795,0.514705896377564,0.474008202552795;0.482626527547836,0.505882382392883,0.482626527547836;0.484268128871918,0.504201710224152,0.484268128871918;0.485909700393677,0.502521038055420,0.485909700393677;0.487551301717758,0.500840365886688,0.487551301717758;0.489192873239517,0.499159663915634,0.489192873239517;0.490834474563599,0.497478991746902,0.490834474563599;0.492476046085358,0.495798319578171,0.492476046085358;0.494117647409439,0.494117647409439,0.494117647409439;];
Mean_Var=mean(variables(:,(Mixes+1):end));

scrsz = get(0,'ScreenSize');
h=figure;%('Position',[1 scrsz(4)/2  scrsz(4) scrsz(3)*1.2]);

Vec=0.5:1:20;
Measurement=variables(:,(Mixes+1):end);

for i=1:1:size(Measurement,2)
    
    subplot(8,10,i);
    hold on;
    [N, binCenters]=hist(Measurement(:,i),Vec);
    hBar = bar(binCenters,100*N./sum(N),'hist');
    index =  binCenters< 2;
    colors=[];
    for j=1:1:size(index,2)
        if (index(j)==1)
            colors(end+1,:) = [0.8 0.8 0.8];
        else
            colors(end+1,:) = [0 0 1];
        end
    end
    set(hBar,'FaceVertexCData',colors);
    plot([2,2],[0,100],'r--');
    box on;
    axis([0 10, 0, 100]);
    title(regexprep(Names{1,i},'_',' '));
    xlabel('No. samples');
    ylabel('Frequency');
end
screen2jpeg(['Ausgabe_',Name]);
close(h);
end
