# Supplementary material for: A Pareto approach to resolve the conflict between information gain and experimental costs: Multiple-criteria design of carbon labeling experiments
Source: PLoS Comput Biol. 2018 Oct 31;14(10):e1006533. doi: 10.1371/journal.pcbi.1006533 (PMC6209137; doi:10.1371/journal.pcbi.1006533)
Supplement: S2 File — ZIP archive containing Matlab scripts to produce the substrate clusters and replicate evaluations (S4 and S5 Text). (ZIP) [file pcbi.1006533.s008.zip › Cluster/Cluster_3D_GCMSLCMS/objectives_SMPSO_GCMSLCMS_1_iter_5930.txt]

3.0 -15.28673644147806 3351.397978382295 
0.0 -11.492187342653095 3644.1791661937755 
3.0 -1485.7604593106487 43763.4276661728 
0.0 -1282.617265608216 74847.05706707874 
3.0 -28.31695802099745 3449.2847666331363 
2.0 -1010.5607488549024 52804.045640225515 
1.0 -158.2205119084777 4962.209634604858 
1.0 -132.75599323491645 4948.390298722634 
2.0 -332.38193203101355 5706.023608068047 
0.0 -1165.6361577658104 71691.19837846688 
0.0 -996.630677780767 60052.09552789468 
3.0 -1403.8002687604665 42256.627135207586 
0.0 -554.1259487215827 14922.535819096782 
0.0 -554.2428394470573 18747.522562170278 
3.0 -1312.621476882946 40113.67606763805 
3.0 -1350.6345208423243 41079.46121545333 
3.0 -1305.1422975434114 39893.82243008242 
3.0 -1430.224899420396 43190.911178238304 
3.0 -1283.9804637218704 38613.022555941425 
3.0 -1382.030005045867 41435.420904062084 
3.0 -1215.8177727271502 36810.68628418147 
3.0 -1236.9826679147072 38163.4336519668 
3.0 -1457.1215602284733 43593.39607607777 
3.0 -1449.760229255189 43565.765190767954 
3.0 -1376.6893830431425 41405.01258003144 
3.0 -1439.4573157198156 43276.98961501845 
3.0 -1357.9405572231262 41240.877195948844 
3.0 -1476.887777376589 43709.05333170488 
3.0 -1445.3362062233255 43293.64758100334 
3.0 -1365.6570963836864 41370.88891515542 
0.0 -82.23650189013705 4612.398724121239 
3.0 -1466.5675315407673 43646.28316257488 
0.0 -121.1661180718962 5263.1972214646 
3.0 -1256.2366913737244 38356.64564850388 
0.0 -996.6187077088398 36065.84216050075 
3.0 -1468.300712914471 43682.75224055649 
0.0 -127.59127605366795 5332.810423661099 
3.0 -1144.569358314458 36546.42355117336 
3.0 -1364.4006737049767 41245.969862158134 
3.0 -1483.6066926223323 43761.414601510005 
0.0 -92.54392208602115 4800.8218826783295 
0.0 -88.50643208988942 4758.831136838067 
0.0 -296.80863928691656 7796.401678665392 
0.0 -115.3966618090784 5249.287875780402 
0.0 -291.49617143826197 7743.756162766073 
0.0 -324.08530355875547 8221.492146395241 
0.0 -60.87977820199289 4391.938823842227 
2.0 -87.2504145413442 4152.475684417563 
0.0 -55.84645953264141 4391.811632182482 
0.0 -73.86797645683826 4585.238116798472 
0.0 -99.71920011522182 4945.126261759251 
3.0 -1154.9712786468815 36556.815648640826 
3.0 -50.19892459473246 3634.068600945986 
0.0 -45.12285693330325 4215.46310961946 
0.0 -218.651936631015 6555.856707860517 
0.0 -65.73990572547277 4489.715050430086 
0.0 -131.7731572678815 5360.226178834827 
0.0 -135.35790400665 5431.765773822567 
0.0 -39.42592291670733 4206.723001407226 
0.0 -169.43375132020267 5887.443277034615 
0.0 -224.2199289087396 6677.125388628913 
0.0 -316.52124325039426 8096.866552276852 
0.0 -214.0098473664586 6521.687015698853 
0.0 -63.01605043597662 4435.064845071835 
3.0 -52.71748420425388 3737.108377407465 
0.0 -453.52647865784195 10771.686608696533 
0.0 -173.9465150245817 5899.995522335356 
0.0 -69.2232413941612 4556.672130450901 
0.0 -287.90796618433467 7697.775814472 
0.0 -178.25420449988061 5995.228196980191 
0.0 -104.22923777042054 5097.724532843357 
2.0 -150.06482079235226 4359.168564528735 
0.0 -189.72309967115558 6149.033006912017 
0.0 -137.78593664333678 5464.363315204419 
0.0 -198.94655713057824 6289.693504022437 
0.0 -77.28110413523422 4610.32613346008 
0.0 -308.75063414146155 8004.0729077400165 
0.0 -261.6056485693828 7266.452661149281 
0.0 -226.8100861746317 6726.453769446706 
2.0 -283.9553248964085 5640.635174839609 
3.0 -35.74448316585522 3533.2109922987456 
0.0 -209.25087172123602 6420.216697936815 
0.0 -264.2262703785147 7292.35507154334 
0.0 -96.53562386390506 4854.075700370998 
0.0 -307.28137723086337 7971.520093089695 
0.0 -47.5075270843291 4294.931631595318 
0.0 -231.9732104049002 6757.503248157784 
0.0 -229.27808094079623 6742.251595428465 
0.0 -1243.939151769564 73839.49124902 
0.0 -162.0003147613984 5785.383351192874 
0.0 -455.94816786807456 10842.329522959648 
3.0 -38.38505836916239 3536.2639736905685 
0.0 -13.530114517217184 3644.8182063575287 
0.0 -202.02546264339776 6344.203918773464 
0.0 -187.96805221985292 6122.08094383324 
0.0 -405.44540628225445 9719.163385169435 
0.0 -1241.6981871746925 73782.95936716614 
0.0 -336.80351998817946 8422.33586501643 
0.0 -107.98675748194061 5100.381985226587 
0.0 -193.08733324889084 6190.130999808319 
0.0 -320.8483497517311 8160.548328376227 
0.0 -333.8854250892736 8405.429611336986 
0.0 -402.35744147395366 9684.325535472899 
0.0 -145.78338153387176 5595.477436249746 
0.0 -312.54070341155966 8028.716854051611 
0.0 -393.72682226881176 9475.477349645893 
1.0 -195.99814904444438 5277.898560127498 
0.0 -432.87307168506584 10275.731549022366 
0.0 -300.9619442791138 7888.333483753601 
0.0 -313.43846097147105 8041.386804785758 
0.0 -168.02050663118706 5845.293303877225 
0.0 -604.0375779291061 21715.13849474047 
0.0 -303.73222943469887 7951.225778745445 
0.0 -154.78354138081855 5699.546680435179 
0.0 -205.21368456693023 6414.776668709832 
0.0 -340.5731572794432 8483.54886683415 
0.0 -25.576403703439595 3923.6486734636283 
0.0 -1279.8640066912546 74764.29333386163 
0.0 -140.6708938407026 5488.090349679765 
0.0 -210.30595759974491 6465.693078570933 
0.0 -181.8965322938214 6043.645117532244 
0.0 -365.03920292793777 8892.001289591 
0.0 -350.2724481026312 8662.666023093725 
0.0 -532.581467153567 13801.873953970611 
0.0 -279.35746172915566 7607.130687984255 
0.0 -272.5840293454227 7494.890024021354 
0.0 -318.5673566090572 8130.533439381087 
0.0 -886.8561138352444 32663.587688364216 
0.0 -259.3452372919559 7218.038166667265 
0.0 -391.96567974864774 9420.282579397888 
0.0 -1033.0302166166837 62385.3619104412 
0.0 -175.28330918579863 5930.26639545915 
0.0 -605.3421670206332 21784.061531897438 
0.0 -371.17159284059164 9016.62953477691 
0.0 -1277.6719114934428 74734.74234128644 
0.0 -541.9449869922181 14276.955715525804 
0.0 -280.9886028374151 7652.364069894126 
0.0 -277.49591904017865 7568.217497371744 
0.0 -515.9717842395096 12994.66960153162 
0.0 -157.1646501540131 5723.8744912719285 
0.0 -97.0768461428704 4877.346624381479 
0.0 -1034.0854826713232 62460.63687446878 
0.0 -241.08135684392667 6914.265279839431 
0.0 -20.108438835656028 3843.9095301571183 
0.0 -338.6798197554348 8446.797474122965 
0.0 -531.2986726518463 13740.63062548945 
0.0 -533.9584192319354 13865.887224286767 
0.0 -854.884563982253 31240.879486812777 
0.0 -1267.2734772762628 74453.24775179442 
0.0 -749.5112145325393 27456.027008122237 
0.0 -647.4766584085557 23702.23021323082 
0.0 -552.9277315830765 14861.051103844738 
0.0 -602.750693642147 21649.096110457074 
0.0 -885.4235232302284 32598.904887361725 
0.0 -423.61287368652665 10088.709494704368 
0.0 -348.7068553874068 8612.695058706791 
0.0 -880.1819605858144 32359.064255885587 
0.0 -1258.2953407765808 74219.1627956263 
0.0 -1069.4463410177855 65152.439764061986 
0.0 -329.9569143804518 8291.029346236455 
0.0 -878.8744011975184 32299.70793809876 
0.0 -266.0743081517903 7347.549865859187 
0.0 -1108.8295778611243 70047.45414124512 
0.0 -517.1183114946863 13058.176724809575 
0.0 -1077.2006552280982 65872.13611666927 
0.0 -853.5043850333587 31181.335283548626 
0.0 -1178.6137624455516 72069.65850014641 
0.0 -1134.1487454467674 70790.65547574386 
0.0 -152.46341668301275 5672.893638384151 
0.0 -642.4869251198182 23491.082456075495 
0.0 -1217.302849352121 73123.9024132472 
0.0 -460.6711815143779 10974.495637214106 
0.0 -632.0599706203061 23042.933796127123 
0.0 -1192.7715385656018 72452.22929880975 
0.0 -577.391954543747 20253.9965198334 
0.0 -550.2658275932973 14706.295346741923 
0.0 -1058.0182364565246 64218.84905444502 
0.0 -1260.4407650939613 74272.38874493641 
0.0 -790.615753867125 28806.83354469209 
0.0 -31.373025249586302 4085.104393467773 
0.0 -705.0943816611496 25927.13458342026 
0.0 -783.6158308832497 28572.232989498425 
0.0 -1175.7028114987083 71977.90231940379 
0.0 -1007.1771113882736 60703.23822783108 
0.0 -580.1127197039725 20422.8209282959 
0.0 -1035.1279120859804 62528.92228605183 
0.0 -1008.208628565562 60773.60725173479 
0.0 -1191.1785997012512 72408.02471622177 
0.0 -425.8032024294303 10117.471779692976 
0.0 -446.5278335340438 10629.012069437187 
0.0 -1081.5146428867495 66314.03711228639 
0.0 -496.07255504298143 12151.66661078376 
0.0 -921.2850861272234 34134.18375818375 
0.0 -1025.3812933128636 61875.7626090881 
0.0 -685.0707576091767 25176.77985547976 
0.0 -1047.987268818057 63442.17426554932 
0.0 -695.3098772692848 25569.029190758894 
0.0 -68.72852259656995 4509.564224318149 
0.0 -1070.3629185562654 65233.61448249981 
0.0 -212.97778659285322 6495.189264362378 
0.0 -961.1287759111055 35253.503215761004 
0.0 -1180.4040201271698 72108.32862228641 
0.0 -1153.769663715312 71356.49140087917 
0.0 -989.5738510516056 35864.10844246783 
0.0 -1207.0611585680158 72845.0364729333 
0.0 -807.0620396018935 29382.77686122745 
0.0 -1092.1833412847016 67653.59980654962 
0.0 -648.8371441463581 23759.302236727686 
0.0 -1076.373203096241 65791.32413478389 
0.0 -1205.2730971281874 72805.32895734077 
0.0 -518.5925046179608 13108.4481353312 
0.0 -270.27120388285306 7453.190729286134 
0.0 -905.3491312897374 33489.77483917092 
0.0 -1170.2434647691734 71823.23527537227 
0.0 -525.6191777636501 13443.571837630463 
0.0 -526.7999192796171 13506.007750055745 
0.0 -638.7500842380459 23333.548258221697 
0.0 -948.1602547285427 34960.19838427691 
0.0 -1009.3126844821676 60837.16802050697 
0.0 -747.9460394769935 27410.354521961275 
0.0 -1177.2341160941264 72022.00096682846 
0.0 -1110.380073968202 70093.42517675502 
0.0 -1139.9233065665348 70957.95672198075 
0.0 -693.8714345177547 25520.50670024525 
0.0 -1018.9329395708546 61450.62758090318 
0.0 -875.4792619203142 32145.554488735674 
0.0 -1099.804971751885 69329.62604084147 
0.0 -110.30868894181407 5178.177156366229 
0.0 -893.6820572197582 32978.43420648206 
0.0 -103.25687819674042 4950.2686842659705 
0.0 -786.4219156565697 28664.175982016317 
0.0 -1271.992960133259 74577.76368767567 
0.0 -1269.014568840948 74497.61480143506 
0.0 -611.0412435060922 22061.68452741852 
0.0 -1152.2300594386122 71312.88498635725 
0.0 -1210.0506668782425 72927.20261377464 
0.0 -382.25861685232974 9220.611917820466 
0.0 -916.212662713837 33938.629189396954 
0.0 -369.36546799898207 8951.24479233535 
0.0 -379.33687329671284 9165.13674846539 
0.0 -703.5313531180169 25883.56087231973 
0.0 -1043.6180503683597 63124.520382961295 
0.0 -399.5045589277186 9614.812011486807 
0.0 -1037.931860272825 62722.926547616014 
0.0 -861.642103330227 31530.46486166247 
0.0 -671.2636937362571 24670.03355857568 
0.0 -922.7129443929565 34187.46548139993 
0.0 -29.87631451460846 4034.1269896236026 
0.0 -1107.295412038893 70001.91128448873 
0.0 -596.2664195045404 21338.101137851176 
0.0 -543.5756900173097 14333.716007732675 
0.0 -1218.7881328341227 73163.95656497838 
0.0 -1138.3340483550367 70912.21025582163 
0.0 -789.1218793156096 28748.06221377519 
0.0 -643.8121118151297 23548.80879954572 
0.0 -1122.0718135216737 70432.51954285626 
0.0 -866.2384174621614 31744.15861987793 
0.0 -374.7241545714546 9048.750784707894 
0.0 -494.6833520389353 12097.620926899584 
0.0 -572.0164873832216 19914.955060120672 
0.0 -1220.2609571953096 73210.38418692218 
0.0 -22.640548315712063 3911.050308715392 
0.0 -837.9967398885628 30545.89837083129 
0.0 -267.103415196024 7393.994728022922 
0.0 -913.6716867461553 33837.12164438024 
0.0 -390.5502337405333 9377.728707489845 
0.0 -612.1955662640684 22125.659502268813 
0.0 -388.94060989986207 9338.200935474639 
0.0 -888.1214758294996 32721.305106658558 
0.0 -507.0514101967733 12598.481183088874 
0.0 -445.027349885001 10572.221413076582 
0.0 -395.7134142556657 9502.844302299243 
0.0 -917.5527416796845 33991.22704707656 
0.0 -686.223936761639 25237.087518179258 
0.0 -785.2455194113339 28605.005895880375 
0.0 -1014.767715126994 61182.85366251893 
0.0 -696.668333123252 25620.887389166433 
0.0 -595.3227810309866 21262.77803247111 
0.0 -897.3073107310512 33138.85982299024 
0.0 -481.10639603894083 11623.808591587145 
0.0 -417.80805122484014 9964.00575521469 
0.0 -530.1511034858919 13675.817214045692 
0.0 -609.8503545986705 22007.457151232447 
0.0 -768.4923510554534 28067.093281091464 
0.0 -823.1605798719985 29970.016621958315 
1.0 -243.65086056647954 5942.552158527308 
0.0 -1080.745328581923 66232.17791816071 
0.0 -241.91539458299036 6974.309696513685 
0.0 -1064.8484941262504 64757.808240952676 
0.0 -559.4891104819476 19103.511904867784 
0.0 -1208.4942645541644 72884.08110421509 
0.0 -666.6952041424781 24483.869603141724 
0.0 -482.69466853013836 11658.67242340772 
0.0 -675.0153448715324 24817.511784026698 
0.0 -1273.5429248986147 74613.47310894271 
0.0 -520.9790082809732 13219.223568670091 
0.0 -524.5428828576624 13381.657615981829 
0.0 -519.7599907504211 13164.28389892303 
0.0 -641.1590108345441 23437.90998909331 
0.0 -606.5037394555351 21846.495459148446 
0.0 -1047.081029400054 63375.42849037918 
0.0 -692.5679263641557 25469.2081079519 
0.0 -568.8670230050228 19736.15165920655 
0.0 -1150.7704245314578 71270.03892593317 
0.0 -1095.955195552293 68303.07887575636 
0.0 -816.7404119492903 29732.645465095076 
0.0 -247.94531343979924 7026.47892615388 
0.0 -528.0585872739051 13558.939316723261 
0.0 -1053.8435164864038 63883.35946199411 
0.0 -1245.5086888097849 73879.46470390107 
0.0 -180.18612341687498 6026.19900219871 
0.0 -839.4433256806695 30602.621924806455 
0.0 -852.2270542780046 31128.9819149438 
0.0 -255.0662331552183 7154.070683611772 
0.0 -779.4260825461055 28431.84541338396 
0.0 -484.07275697484187 11706.95576273253 
0.0 -914.9236481282005 33887.420839219456 
0.0 -1211.397689046995 72974.99524649647 
0.0 -864.9556902328773 31676.61256490563 
0.0 -1105.8849620025721 69959.98918856875 
0.0 -1270.346181932294 74536.32418986068 
0.0 -1225.9269641122075 73354.74752700714 
0.0 -1141.4335027274533 70994.70802152783 
0.0 -1149.2777320220198 71230.63850677134 
0.0 -625.377939136211 22739.211079336186 
0.0 -1019.9303406342235 61520.23858388998 
0.0 -1199.7615861332606 72650.01210701212 
0.0 -1201.468393512619 72691.74347284566 
0.0 -1031.9165700146834 62314.19877643135 
0.0 -900.764880610908 33292.48007632501 
0.0 -587.8446488604426 20847.731171552765 
0.0 -1088.382633597797 67115.70648300962 
0.0 -1099.5368987747204 69230.49127317118 
0.0 -962.863235713289 35293.07616117906 
0.0 -497.31402127775254 12206.736524321328 
0.0 -1059.0774096480532 64287.37525878354 
0.0 -1030.1333977431445 62189.187087382634 
0.0 -874.2411057782545 32089.622128292125 
0.0 -965.8473377942946 35359.72271758319 
0.0 -1265.7511432133745 74412.53417350865 
0.0 -646.1626337253552 23645.99313915893 
0.0 -1132.5293124199716 70744.49821710619 
0.0 -558.3757210252928 19045.47172493857 
0.0 -805.6811834474679 29329.83119029929 
0.0 -546.0127558158508 14526.028077121704 
0.0 -387.37847166154916 9302.852531111272 
0.0 -1238.9801638840518 73705.85704144742 
0.0 -1075.573519729499 65716.41627837613 
0.0 -649.9241748248043 23818.249395204588 
0.0 -676.4028810374216 24865.82942573493 
0.0 -522.1804528768984 13273.665924890602 
0.0 -1163.8349214408045 71642.19531109919 
0.0 -903.9997934425725 33434.34659923371 
0.0 -1082.270513284158 66395.11158387655 
0.0 -803.0791797770875 29238.561048299856 
0.0 -1028.216187903739 62060.60087695669 
0.0 -711.4263575695607 26152.990392953165 
0.0 -523.3178206644671 13328.501363116631 
0.0 -363.2074432367588 8847.863295470062 
0.0 -856.1758302212637 31295.225989998562 
0.0 -845.2440107826294 30838.03849731159 
0.0 -744.3890207278317 27288.092761160002 
0.0 -1158.3062136829146 71486.99709399803 
0.0 -617.6052999146387 22377.96482852326 
0.0 -1054.7687685194273 63950.79725392423 
0.0 -557.4745034415348 18977.953269576155 
0.0 -940.7804419305922 34795.65368806859 
0.0 -619.8663364825874 22488.886056727853 
0.0 -819.3210162588908 29826.779170953272 
0.0 -489.6571819663049 11918.163496624948 
0.0 -581.3217208153128 20486.004062844684 
0.0 -728.1037601491757 26717.532537305466 
0.0 -1029.1710487219643 62124.52248999272 
0.0 -687.5702865898373 25283.639890946684 
0.0 -237.71500596977512 6869.030259964537 
0.0 -889.2788807338716 32774.7756709441 
0.0 -435.21601864179905 10316.165364777527 
0.0 -773.8943718429329 28237.776754864426 
0.0 -1091.5926574005532 67561.46657509009 
0.0 -1254.9057918147246 74127.04440158237 
0.0 -640.0120864712864 23384.81919964687 
0.0 -535.3340435935745 13912.270176873193 
0.0 -894.9684806083486 33034.76828300667 
0.0 -1000.4942052432713 60288.71556125973 
0.0 -722.9496128450871 26539.02319793786 
0.0 -770.1711725785923 28098.906150651044 
0.0 -851.0208739267715 31076.789572054022 
0.0 -706.5414934915692 25975.808182652687 
0.0 -935.8946770499548 34642.38669397016 
0.0 -618.6298082672779 22432.547326330383 
0.0 -912.3488226119222 33783.38246626672 
0.0 -1002.41473677779 60411.96461939406 
0.0 -624.1470601912503 22686.054656749315 
0.0 -1036.136663408449 62598.84320538569 
0.0 -691.2823253411625 25420.397777064387 
0.0 -1050.540067051993 63630.57369883362 
0.0 -479.8621212825683 11568.294165726493 
0.0 -1119.1865004962592 70353.37578832416 
0.0 -782.1034153244237 28519.174727854926 
0.0 -716.5250503793307 26336.622443996366 
0.0 -289.8428890646071 7723.636385002023 
0.0 -830.012798597012 30231.65973413278 
0.0 -345.8581762149832 8572.173995075475 
0.0 -755.5535633078305 27633.034987615676 
0.0 -1168.6178113936762 71777.52838350013 
0.0 -597.4861394002908 21388.032552315497 
0.0 -143.3059949917396 5543.797738877385 
0.0 -1234.2302215072896 73579.16871800886 
0.0 -825.677437872321 30066.165207284907 
0.0 -739.5945167629926 27095.6081803939 
0.0 -1051.405329563589 63701.57524747219 
0.0 -818.0209941557149 29778.175956425814 
0.0 -821.8548487836256 29921.259433864474 
0.0 -949.7320822863543 34996.849063018926 
0.0 -221.47879575313334 6643.772490993598 
0.0 -1120.5680760840282 70396.44513864657 
0.0 -678.9121293023754 24955.309764204652 
0.0 -384.76430464641743 9242.75896625643 
0.0 -664.2244666188418 24387.70192522808 
0.0 -1194.2892136861392 72496.32732264456 
0.0 -1046.1333633412116 63306.08905416967 
0.0 -637.4375510950327 23276.04648169396 
0.0 -462.3131585734826 11015.553768027168 
0.0 -184.62652341143166 6120.124357110777 
0.0 -376.14747400851905 9102.495153134329 
0.0 -529.1020338009843 13619.493286906818 
0.0 -1099.2515541154974 69132.38479092829 
0.0 -556.5781822881493 18910.514208716675 
0.0 -563.9948521275202 19413.83390762866 
0.0 -824.4672016253095 30022.11161667495 
0.0 -908.8012748769355 33636.430729739055 
0.0 -1197.0099573453997 72569.3122344424 
0.0 -1063.9665309584964 64687.11382160346 
0.0 -672.7361869967953 24713.207415678404 
0.0 -1024.254362642874 61801.62633779853 
0.0 -836.755828352208 30504.02630888359 
0.0 -1235.7287211849277 73622.19906845686 
0.0 -881.4439956914065 32416.825217891852 
0.0 -959.5428979927686 35218.87076169374 
0.0 -702.3434127195502 25829.612593320755 
0.0 -1100.0390763124612 69438.77500162838 
0.0 -428.81067020315487 10186.003763756544 
0.0 -1123.403565449132 70488.42751787914 
0.0 -1094.1506170446053 67967.44263374986 
0.0 -1135.6353509640853 70833.80308696242 
0.0 -896.094094288111 33082.46799199205 
0.0 -804.4451470894658 29286.723025141517 
0.0 -1062.3909677939632 64558.073990481695 
0.0 -717.7104905623532 26380.433057803548 
0.0 -820.599923166295 29874.95912271964 
0.0 -377.233813594468 9145.4375837228 
0.0 -808.4439706758615 29430.81043027231 
0.0 -997.5469978824453 60107.96755905243 
0.0 -780.9802277870198 28479.92214556405 
0.0 -562.148069539656 19287.395072317206 
0.0 -1057.2023691243694 64139.51740553704 
0.0 -508.10420103017594 12667.769510545848 
0.0 -667.8946456900222 24544.318783191175 
0.0 -616.3685103871758 22320.01321310869 
0.0 -343.59192653369183 8524.67681750968 
0.0 -683.3785845483662 25138.887466835764 
0.0 -493.47128768195705 12048.423904015068 
0.0 -715.3920435688784 26272.765351573635 
0.0 -570.8684295013777 19852.97196842288 
0.0 -1001.4232778694618 60348.25039388108 
0.0 -1189.9409925288858 72352.00637973915 
0.0 -909.9196317417051 33685.34582403251 
0.0 -1281.2592154517972 74816.86633214306 
0.0 -545.1628142526105 14445.945695054786 
0.0 -622.9929200157137 22634.497059597597 
0.0 -753.7483190444025 27620.535271750337 
0.0 -357.27635303234774 8753.09592160785 
0.0 -627.653418407851 22844.83416983775 
0.0 -867.4438370158897 31785.434267352983 
0.0 -563.134451756361 19355.321886716967 
0.0 -1061.3778163747927 64490.52338910039 
0.0 -665.4856064498488 24434.07392325494 
0.0 -53.69269094619073 4331.060260780313 
0.0 -626.5775699175306 22792.618608214892 
0.0 -1017.8993468098314 61386.0020534795 
0.0 -1094.5862305725334 68058.13671384132 
0.0 -791.9214197661111 28850.60202445814 
0.0 -608.7231429930544 21946.447627630303 
0.0 -911.1562691726137 33738.537225106506 
0.0 -1183.2237819007275 72187.13487454843 
0.0 -1181.8148455180924 72149.63479544343 
0.0 -1020.8631490550904 61581.43511864173 
0.0 -1021.7548404755524 61647.30500031223 
0.0 -1086.019002107069 66821.85836487799 
0.0 -1059.8872582529102 64351.94270563323 
0.0 -873.0619898262745 32039.14163741573 
0.0 -737.8618926457574 27063.650566018285 
0.0 -1127.3334312535444 70592.15542809264 
0.0 -890.4754191579353 32828.49051033232 
0.0 -1253.5165628673656 74091.36693115474 
0.0 -1027.2202123555219 61996.5253712646 
0.0 -673.8294062831645 24763.717150738168 
0.0 -787.9518594772248 28706.242940303342 
0.0 -1098.0461538609993 68779.04223530398 
0.0 -724.3300129519555 26599.479046696946 
0.0 -1159.6939495692197 71524.66124795117 
0.0 -842.8907069741628 30745.711667839434 
0.0 -868.6952746925958 31841.029621261314 
0.0 -930.7027179326178 34474.732522615646 
0.0 -1040.1620603746885 62881.64158541497 
0.0 -439.7811337991129 10429.655765943076 
0.0 -860.41022757843 31477.26359177341 
0.0 -427.2219313245929 10151.040493729266 
0.0 -1082.8751643346204 66470.73631366028 
0.0 -633.392929493718 23099.253526205644 
0.0 -712.7953766480571 26199.04873345188 
0.0 -1198.5155739733227 72610.57351431822 
0.0 -1087.7531928249216 67035.31108145764 
0.0 -697.9479394512689 25669.022724570244 
0.0 -1079.3080630408224 66090.2445812071 
0.0 -793.0742645635734 28903.465002050852 
0.0 -1015.8485428953787 61251.99172480168 
0.0 -570.0586107982701 19793.31299546953 
0.0 -1074.7652912949845 65646.51133297986 
0.0 -1174.1533350483985 71933.22737993067 
0.0 -934.4323643765515 34594.67206987015 
0.0 -726.6794901049182 26684.550415184593 
0.0 -1129.892586168091 70666.8255189258 
0.0 -990.7869596886072 35912.472192599635 
0.0 -919.9656155600818 34084.248761137686 
0.0 -585.2593209927938 20702.93659440063 
0.0 -514.4344286635693 12940.40074505162 
0.0 -984.980432273044 35786.707171367736 
0.0 -601.6160089080239 21589.79976974639 
0.0 -835.5304229159166 30447.49854470191 
0.0 -537.9489889734648 14080.419870371414 
0.0 -1068.5951143393302 65077.84518247519 
0.0 -740.514187375253 27154.551066560176 
0.0 -951.2397757819288 35029.96442111901 
0.0 -1232.8464698260152 73542.4367019749 
0.0 -269.6221155171153 7404.419072659818 
0.0 -1006.0977983698874 60638.06765556896 
0.0 -17.829272890362425 3803.6405077145237 
0.0 -1246.8970721122105 73921.15193305185 
0.0 -742.0073982057648 27191.516416677754 
0.0 -841.6595325636001 30693.558306227962 
0.0 -743.0236554939912 27245.15265003116 
0.0 -1003.4424581343638 60470.86897377888 
0.0 -275.4970958655455 7546.233122883179 
0.0 -253.18011959748452 7127.221492191127 
0.0 -862.9045250505359 31586.887252848435 
0.0 -772.4254125803564 28196.500464363995 
0.0 -1080.0372274774047 66158.29274760088 
0.0 -560.3559491825723 19176.69207899829 
0.0 -1031.102556677868 62254.560401623705 
0.0 -719.3636355952862 26416.3559128569 
0.0 -1065.7073073035788 64830.04654855831 
0.0 -964.250601099441 35325.966447691026 
0.0 -1097.7258855848002 68697.2995118687 
0.0 -593.3754301002245 21154.298660133445 
0.0 -946.4671802233636 34921.95756112423 
0.0 -645.0087575470388 23598.41237005727 
0.0 -677.6459618285511 24912.648562995124 
0.0 -1036.9368189784414 62661.5496564411 
0.0 -628.8686501997452 22897.585443216092 
0.0 -661.8588292031309 24295.78669146566 
0.0 -1060.747498626149 64421.78112190545 
0.0 -441.2688680454917 10468.402957645092 
0.0 -801.785754610612 29193.042095896875 
0.0 -419.89824192134745 9989.317116196096 
0.0 -1142.916094967692 71037.36520773046 
0.0 -1089.0140948773176 67198.37137876387 
0.0 -918.813922035184 34040.621067228916 
0.0 -871.9374020123963 31985.94794550843 
0.0 -1026.3490578547155 61936.27821677547 
0.0 -1221.6527442363117 73254.20577708317 
0.0 -767.0344152676602 28023.434171572586 
0.0 -1077.9434737577653 65955.98474094884 
0.0 -729.5290767249212 26767.950407498927 
0.0 -1136.9553575619232 70872.0702018733 
0.0 -1224.4512222740511 73317.07183404287 
0.0 -598.579425692476 21445.50667774818 
0.0 -943.5760174891615 34855.33898801121 
0.0 -615.2788324662773 22273.84214084035 
0.0 -1240.3035176053995 73741.14909270038 
0.0 -184.60523851804658 6066.741831237759 
0.0 -899.524573970917 33237.29680765388 
0.0 -470.31840457214787 11287.712001543336 
0.0 -1162.3283350064823 71599.4652965681 
0.0 -1055.6435857770043 64018.23937191479 
0.0 -238.86630682398052 6877.829777504807 
0.0 -498.6892958833665 12248.559825924876 
3.0 -18.220560947247254 3392.0598538060203 
0.0 -958.046517848762 35185.00960455406 
0.0 -1275.111697428537 74653.38485846629 
0.0 -1098.963690259181 69039.97411991064 
0.0 -1095.0982323433113 68137.36159918258 
0.0 -401.5739151445326 9641.178026501128 
0.0 -1090.5224608427454 67405.89255306592 
0.0 -503.9536408598947 12489.131952357966 
0.0 -416.6132759204497 9920.913230378106 
0.0 -1263.0593655234723 74340.67211121469 
0.0 -576.3001141315206 20178.77221359927 
0.0 -607.5558619378303 21902.883518026993 
0.0 -688.7771873572455 25334.69568636588 
0.0 -1230.175437773218 73470.63011959357 
0.0 -409.73462969346525 9801.94506932789 
0.0 -1091.089783793554 67485.38540121338 
0.0 -327.3229894326837 8251.769349341632 
0.0 -998.5820968959175 60174.63388321216 
0.0 -1095.534299552445 68220.07622811451 
0.0 -710.1191965392148 26106.23097558765 
0.0 -509.36409592658356 12703.286577109839 
0.0 -689.9820590432593 25374.261999481834 
0.0 -857.3332604180204 31344.538023855075 
0.0 -798.0801311631129 29063.44483623261 
0.0 -540.5174059885255 14232.769180468416 
0.0 -975.3321172209194 35570.91106722672 
0.0 -589.7966987020677 20959.110062427502 
0.0 -655.6730018316202 24040.364031377463 
0.0 -771.0363123246416 28164.50606461823 
0.0 -945.1825821099974 34893.42728388849 
0.0 -999.4348138128635 60223.7646994762 
0.0 -707.7418131721489 26019.47416998124 
0.0 -799.1526946848362 29114.973491045042 
0.0 -1227.4332451427529 73397.02184697617 
0.0 -815.3426748212974 29682.705862188388 
0.0 -662.8302032863746 24344.12818112253 
0.0 -1228.6462228008397 73429.6104500335 
0.0 -491.068077029181 11962.625914661456 
0.0 -651.2228541321615 23866.320605735844 
0.0 -844.084477920975 30790.623234203693 
0.0 -1104.4201293699512 69916.68415384601 
0.0 -752.8157996619103 27549.69359618868 
0.0 -582.305870045625 20538.18839694579 
0.0 -588.9572100800519 20918.06239576942 
0.0 -1042.4779361404921 63063.327837338395 
0.0 -898.5391210030855 33191.70932362461 
0.0 -800.5856312776807 29148.686937117913 
0.0 -1100.2765342908071 69524.47354356237 
0.0 -931.9707873543679 34513.84802229077 
0.0 -794.5468905414577 28937.227657509527 
0.0 -478.65310796702556 11522.522769784024 
0.0 -1171.6409393181245 71864.99049176449 
0.0 -1092.767066977343 67739.231629155 
0.0 -1131.269721046661 70706.9407137867 
0.0 -1276.3199512720748 74686.84813528096 
0.0 -197.7494228524887 6237.824673432691 
0.0 -831.2123074159133 30279.362511898707 
0.0 -510.4883319284074 12759.391470949919 
0.0 -1063.1789349657288 64620.60295596075 
0.0 -1012.2523828314902 61022.79769757685 
0.0 -1100.4892543610451 69622.69358193922 
0.0 -1195.6103372482814 72533.2787025359 
0.0 -1048.7526208656684 63530.48949241951 
0.0 -1041.0633380439142 62943.33091475181 
0.0 -547.4414723672187 14558.363111718372 
0.0 -373.182286723697 9016.867943398996 
0.0 -972.4452291179371 35508.99564913315 
0.0 -634.4110007034402 23143.114726344385 
0.0 -976.8184680785705 35603.94960853028 
0.0 -1100.667246587465 69710.58093002062 
0.0 -736.6151176970005 27024.728009539627 
0.0 -926.15755719064 34312.898405150845 
0.0 -1111.8969236550522 70131.58094233846 
0.0 -1098.4117283942292 68878.84391449728 
0.0 -870.8335071183271 31937.18345745545 
0.0 -1093.646820086066 67886.1601583114 
0.0 -555.5723663784966 18851.903971504235 
0.0 -565.0883325487537 19478.809815477198 
0.0 -680.1982776151542 25007.87179311534 
0.0 -720.2315096927675 26469.615573847434 
0.0 -594.2388598100578 21208.53311854128 
0.0 -810.8078767351241 29514.633464972212 
0.0 -1161.1204652529116 71565.18704985292 
0.0 -1264.1909352512519 74379.17163193483 
0.0 -492.16371637497286 12003.092622336884 
0.0 -658.2087974558202 24185.376510803373 
0.0 -827.0076195118609 30118.443065650776 
0.0 -165.29508646825403 5827.44076918038 
0.0 -970.9997664706931 35474.97129704283 
0.0 -877.6001862388312 32242.955177609878 
0.0 -708.9457509227623 26066.015129339965 
0.0 -1011.3338440096621 60966.26925244777 
0.0 -1145.4237425812842 71116.5642408668 
0.0 -892.4408428131679 32924.78367481938 
0.0 -485.352454986372 11754.533796898573 
0.0 -973.7923044548461 35543.76181559235 
0.0 -584.060117781721 20653.814803336547 
0.0 -1213.0234439514973 73007.74626527271 
0.0 -1074.0802821032803 65575.01061694068 
0.0 -937.1005309828178 34685.90973544778 
0.0 -1231.3559721914348 73505.71736245246 
0.0 -721.6807314460976 26507.137460376412 
0.0 -907.4930225272893 33584.83887479876 
0.0 -630.6028745860344 22995.23738991667 
0.0 -1004.3781534630857 60528.80004965355 
0.0 -583.2817270763359 20597.115282006733 
0.0 -499.79167653226 12295.067647558586 
0.0 -1078.6166835823508 66013.12466434062 
0.0 -112.85108278717402 5185.430097764142 
0.0 -876.7189359338627 32202.186771968758 
0.0 -933.2605721894696 34556.36456618641 
0.0 -1044.4807993826848 63197.05152578517 
0.0 -1084.1790261756782 66607.20816698491 
0.0 -408.3291353369064 9761.306474335217 
0.0 -812.0660266283265 29560.07036788594 
0.0 -500.9297756964683 12340.478790494548 
0.0 -869.7522771218025 31888.1398112058 
0.0 -1117.7014580081045 70315.31765421077 
0.0 -1083.6192498127484 66543.97011144269 
0.0 -714.0576768536242 26239.5766445564 
0.0 -488.53622988573255 11863.597233525466 
0.0 -474.2339871609101 11381.612694080522 
0.0 -568.0192464460358 19666.74489417997 
0.0 -906.5892696724535 33542.846874469746 
0.0 -725.5730242580514 26626.5503916602 
0.0 -469.38944942809763 11235.000733157987 
0.0 -358.51143297617 8801.370533553907 
0.0 -1128.5001144339353 70627.65427646704 
0.0 -574.6989964167293 20084.234278991597 
0.0 -415.1187379002519 9886.791358576578 
0.0 -1223.0528317201397 73284.89614247704 
0.0 -1184.602211367521 72230.12426125986 
0.0 -809.6091514907272 29476.559528176567 
0.0 -840.47434208014 30650.792708767076 
0.0 -1204.0116317822153 72758.70238406654 
0.0 -953.8594217897751 35089.70828779155 
0.0 -1100.8417744137269 69809.68592333933 
0.0 -561.2662576809535 19228.824725822622 
0.0 -1066.4388468190327 64892.08743173564 
0.0 -303.3290562765766 7902.776977664195 
0.0 -1125.7560826103459 70545.48343078034 
0.0 -380.8636324703555 9200.355236500845 
0.0 -1248.273275022314 73957.77843962457 
0.0 -463.469120384651 11057.275164195737 
0.0 -796.7441885075875 29024.774828685706 
0.0 -901.9564644743081 33343.58697481153 
0.0 -682.4079869420921 25089.18408503445 
0.0 -1056.3979376572245 64080.41172865925 
0.0 -979.5487474206287 35664.764544141384 
0.0 -758.7597190316336 27749.691757830937 
0.0 -981.000320329383 35697.03085771671 
0.0 -846.5711442124235 30892.405129585448 
0.0 -955.4682263008641 35129.73962620459 
0.0 -1251.9753500130387 74054.19664423117 
0.0 -654.3604592296099 23995.406322935527 
0.0 -1115.4159930205851 70242.31101771322 
0.0 -502.7168367307543 12442.87073088027 
0.0 -1188.3257949226831 72330.01504984357 
0.0 -422.25622684945046 10047.242263128177 
0.0 -33.11406380089511 4115.376126856577 
0.0 -1087.1576735436922 66960.980726266 
0.0 -1261.4997377294656 74302.07182748681 
0.0 -942.1126584525756 34833.215256137235 
0.0 -45.26274963691489 4282.373994293677 
1.0 -202.9098805277041 5327.748950027557 
0.0 -775.3545770320042 28275.7440628177 
0.0 -1071.1602826321189 65305.03984133249 
0.0 -735.3352023517992 26982.213074136278 
0.0 -1086.6180293872794 66895.08248540938 
0.0 -1085.3415011097634 66741.53996424995 
0.0 -795.7090803456255 28981.33772415423 
0.0 -1052.9225698122339 63815.21795297193 
0.0 -652.3902855471418 23905.10627311481 
0.0 -573.0058633018891 19978.606051018476 
0.0 -1067.1859481420008 64955.94864803522 
0.0 -978.2191112418641 35635.03720283207 
0.0 -512.617811753925 12842.090982642569 
0.0 -451.59565012233884 10726.576045723517 
0.0 -882.4502389859073 32467.045668064686 
0.0 -600.5441520684242 21543.062524557543 
0.0 -599.6094655891897 21494.220021663084 
0.0 -1156.6635589408718 71449.34013712456 
0.0 -1005.2586191405761 60583.53922161488 
0.0 -274.18709046587645 7516.655069217383 
0.0 -927.1233278852831 34367.17807612805 
0.0 -813.1709305028335 29600.018252601647 
0.0 -536.2854330819544 13974.087162651136 
0.0 -1257.3500254707162 74180.65954763608 
0.0 -1186.9901787770616 72299.29108221775 
0.0 -396.9036895099345 9549.746420664402 
0.0 -891.5677747259498 32878.996099977725 
0.0 -298.91455381465124 7854.216724863779 
0.0 -621.8659597340727 22580.561601411657 
0.0 -1249.5986669693893 73987.29408607063 
0.0 -398.18336245762885 9574.769276759027 
0.0 -699.03811047522 25720.04235766875 
0.0 -590.9164584366074 21029.984371348102 
0.0 -366.7645720110252 8930.044088174216 
0.0 -670.0573742085825 24612.656479092722 
0.0 -1084.805704906728 66686.51041865983 
0.0 -987.0602509396666 35858.058669709964 
0.0 -849.8014005204532 31025.841731282962 
0.0 -834.4306639140123 30403.779648936223 
0.0 -235.099652551494 6839.144154401291 
0.0 -76.07404391353819 4598.11108917028 
0.0 -109.18125136800671 5130.827125672742 
0.0 -1202.783276684008 72727.8243846663 
0.0 -464.8100813321498 11091.581197222336 
0.0 -1067.8777465331473 65015.54973650839 
0.0 -1172.9259205060887 71898.78966262366 
0.0 -1103.2496859625676 69881.52892350977 
0.0 -21.668248361620506 3884.224845505893 
0.0 -1147.8619549556006 71186.63758130399 
0.0 -902.8857567808827 33386.558957523426 
0.0 -579.0517939416785 20358.286640112667 
0.0 -923.9733278738895 34234.27343205852 
0.0 -929.3697203347062 34425.388857741884 
0.0 -1010.3530039005688 60902.80081014148 
0.0 -1093.2081038148197 67809.54307097504 
0.0 -282.85041362606523 7686.124209643644 
0.0 -1114.07203229724 70205.43126983829 
0.0 -544.3686021870001 14389.49325257973 
0.0 -863.9406366963965 31630.911377295128 
0.0 -1045.2794657473614 63244.13397874048 
0.0 -502.03598329828526 12386.123552565874 
0.0 -613.910666304087 22230.125150092357 
0.0 -193.64452561581996 6227.188341282108 
0.0 -621.0290028222321 22538.26501158718 
0.0 -1101.99683844869 69844.16682109935 
0.0 -1041.8976674839464 63001.961694429454 
0.0 -939.2835494548424 34748.300592088104 
0.0 -983.538748266678 35753.060553433854 
0.0 -681.2597499095061 25044.712259643664 
0.0 -352.59605973810756 8678.469501142219 
0.0 -1146.8617628822353 71157.90974167413 
0.0 -814.3351407480262 29642.570504675707 
0.0 -1097.0775413372025 68542.97072560385 
0.0 -1098.6734489855762 68952.4567623396 
0.0 -573.7603436671327 20023.784504485004 
0.0 -613.3748206548263 22177.26125949979 
0.0 -342.5476207541832 8515.877821897804 
2.0 -234.52820960342723 5012.897469935694 
0.0 -113.79931795176175 5209.275448903939 
0.0 -734.2754724960241 26943.490232611835 
0.0 -1052.1637151708148 63771.286092283925 
0.0 -442.6496611451098 10501.380958707161 
0.0 -969.5991737024448 35444.90535091732 
0.0 -537.2343545827136 14012.213706632374 
0.0 -832.3516926248703 30323.696024905574 
0.0 -765.7116677607806 27992.151397701622 
0.0 -385.2839723936428 9292.622795644169 
0.0 -952.7108279986513 35065.25088187651 
0.0 -1049.6667461264594 63565.55662696912 
0.0 -513.5916164849751 12896.828633346367 
0.0 -1022.8052223966274 61702.71478485846 
0.0 -435.98239336429424 10346.259513097328 
0.0 -443.7663363632641 10534.42562361878 
0.0 -29.167897772460634 3961.7532165700904 
0.0 -459.1214529396578 10930.972433973315 
0.0 -511.31495818641326 12814.129856487853 
0.0 -760.1398939132213 27783.516630770362 
0.0 -653.3438129697744 23956.991724956024 
0.0 -1097.333597546485 68602.30392721051 
0.0 -467.9638472696931 11202.944706019758 
0.0 -448.37899997321773 10646.928038782895 
0.0 -1185.9087806102627 72255.48855401488 
0.0 -656.7429426201729 24086.793126841072 
0.0 -578.1656420220462 20327.40744700956 
0.0 -360.3650550757889 8802.14140368879 
0.0 -924.8923067887107 34271.46447374803 
0.0 -1116.621169772897 70277.98124895159 
0.0 -1089.9943308433456 67330.74066322451 
0.0 -566.9551338513418 19629.475257885988 
0.0 -361.74974800296496 8829.004573764822 
0.0 -141.46223329220098 5541.955498837631 
0.0 -539.0531028552015 14136.981397859876 
0.0 -745.6229901394462 27341.407371016478 
0.0 -700.9819296735519 25789.35458619399 
0.0 -635.410057424389 23205.64787501907 
0.0 -204.91406297383222 6373.596736765807 
0.0 -1250.8906304471204 74022.2825640674 
0.0 -549.0552149300049 14655.510238732617 
0.0 -884.258763058018 32547.163844691073 
0.0 -406.7236847223315 9747.902550381214 
0.0 -34.010674973941256 4197.879485391754 
0.0 -629.8825490762478 22947.749244212147 
0.0 -746.6348242323256 27362.4183657239 
0.0 -449.50786567879396 10669.497055281749 
0.0 -431.6921039244771 10224.18898389041 
0.0 -833.3429501617138 30362.95572557421 
0.0 -1237.3069407347507 73663.67987697074 
0.0 -858.4396210305493 31392.55158161577 
0.0 -251.94756364526438 7093.308500181485 
0.0 -956.6752254490482 35149.684672310475 
0.0 -859.3080410542244 31429.266802607082 
0.0 -994.7697097441663 36005.14535779727 
0.0 -1089.4062782152985 67276.24221521552 
0.0 -465.9249124955946 11128.444504016596 
0.0 -992.6494339404602 35993.56436393407 
0.0 -1112.9440940178233 70172.93911653962 
0.0 -982.2965379193072 35728.2969241441 
0.0 -776.1598626256028 28322.80921538934 
0.0 -346.6215254969007 8597.69161103617 
0.0 -1096.434160418221 68401.83330140448 
0.0 -967.4391619747495 35394.908082043854 
0.0 -430.26005345618927 10221.399155778112 
0.0 -1013.8193392811461 61122.45852369562 
0.0 -475.3336707040532 11417.754049190711 
0.0 -592.1846843705314 21096.863964177195 
1.0 -355.55589774604556 6796.5679548069365 
0.0 -477.34642049678644 11484.645355343206 
0.0 -256.263044304941 7202.694396881765 
0.0 -756.7847431878292 27693.00556078881 
0.0 -1013.1703049516573 61082.46793191507 
0.0 -548.3302085866172 14618.084825295444 
0.0 -456.8793992895043 10888.92343516782 
0.0 -353.0783313823708 8715.044878587305 
0.0 -1155.8140036800896 71415.13627111269 
0.0 -778.3221914718364 28383.948809438647 
0.0 -250.11006849421082 7035.59271960841 
0.0 -472.19215995804956 11307.739069400188 
0.0 -411.47232262722633 9816.379365385885 
0.0 -828.4816823901202 30191.810187373874 
0.0 -466.9140626656809 11169.357353058891 
0.0 -669.0617341711165 24586.06011120371 
2.0 -26.880327532029938 3807.337627801424 
0.0 -472.33972560063455 11363.466062748805 
0.0 -486.4287351025351 11794.6443660148 
0.0 -1073.4111612798765 65510.52785446896 
0.0 -1096.6469488452556 68447.68406645535 
0.0 -420.76606648619276 10031.25972072696 
0.0 -986.7608904308535 35809.854769626276 
0.0 -220.03718178552836 6584.851958799191 
0.0 -575.5628649086071 20135.114854151896 
0.0 -413.6506459754638 9865.89977657839 
0.0 -660.0203484679203 24216.740273303152 
0.0 -145.51471635622195 5564.989975722871 
0.0 -992.4241475098441 35939.3303499929 
0.0 -487.1452550183265 11840.450750300948 
0.0 -1124.7334131723635 70521.05195194126 
0.0 -761.7746710676755 27860.936845556287 
0.0 -586.2723659753723 20759.88287984514 
0.0 -1214.0752282800222 73046.86284980278 
0.0 -657.7185047691142 24126.046421194656 
0.0 -732.3365271045716 26874.676989239746 
0.0 -1023.5023121372685 61748.84625303967 
0.0 -554.8079812493709 18792.84749937054 
0.0 -636.3836620412922 23229.776897252435 
0.0 -765.0181713823533 27934.31932905611 
0.0 -938.3154452035565 34726.60405407717 
0.0 -660.5466707207476 24243.91781824685 
0.0 -1071.769789152141 65360.12278463241 
0.0 -883.4941227564963 32510.41618319865 
0.0 -928.4592115245805 34393.855493947274 
0.0 -327.59598414494695 8258.63932735914 
0.0 -540.017056622433 14163.480310464362 
0.0 -164.35385464218865 5820.966076407218 
0.0 -234.0279738829287 6832.950666999688 
0.0 -776.9945648554809 28375.23786175616 
0.0 -257.5899565472216 7208.072060771938 
0.0 -476.49021617441247 11449.913600346465 
0.0 -437.4421896416459 10394.376288574742 
0.0 -586.8456250096384 20796.254494433142 
0.0 -751.0645447562306 27502.455965368546 
0.0 -700.1468471308399 25753.48470609085 
0.0 -733.0833744086788 26904.120642763635 
0.0 -848.904907652941 30988.765978384796 
0.0 -1215.2713186186236 73068.55129121589 
0.0 -151.055220377399 5609.261250558827 
0.0 -551.9439910510953 14754.266550063729 
0.0 -298.30647034264524 7825.509731150239 
0.0 -1144.2792368603643 71067.08446030066 
0.0 -450.84426179758924 10708.680301258879 
0.0 -355.16918743281536 8728.617292235216 
0.0 -505.84729342562525 12548.639348357125 
0.0 -1038.7728857299123 62803.28959883957 
0.0 -760.9327325624137 27830.23431879574 
0.0 -566.2884303932942 19567.0086781177 
0.0 -412.48312607548644 9842.425807031475 
0.0 -968.3663326009041 35415.627251730344 
0.0 -552.3253449922256 14766.975190447387 
0.0 -1072.3573293729817 65414.827221768035 
0.0 -763.4224815290798 27880.056088254016 
0.0 -731.1155225680614 26829.98498120402 
0.0 -757.7620926684181 27701.980779452762 
0.0 -505.140508940147 12532.990373638768 
0.0 -1167.3798548372527 71742.44843104179 
0.0 -458.2343982328388 10906.629369273116 
0.0 -995.7802562137674 36021.84216050077 
0.0 -162.09089744712747 5816.19830921387 
0.0 -245.26711218957706 7017.011128443252 
0.0 -438.31044481967405 10397.474377943963 
0.0 -368.1767699090836 8930.695055846918 
0.0 -250.63981288911486 7070.007432896831 
0.0 -1072.8665271669383 65461.370893931045 
0.0 -565.8854229036498 19525.624186858084 
0.0 -1039.2247805304992 62818.06729852489 
0.0 -828.0179587677671 30154.85664235023 
0.0 -330.5277164185011 8357.830971622796 
0.0 -1017.0224421015797 61327.379020519904 
0.0 -245.8047746947618 7019.180923398373 
0.0 -730.3263544285143 26819.31682106377 
0.0 -331.2696991607338 8368.829834832039 
0.0 -1165.2298439426993 71681.45109544031 
0.0 -1166.4593870168644 71731.22129635519 
0.0 -1016.5933106625835 61308.23912571743 
0.0 -751.5361354062554 27521.59985389418 
0.0 -848.005818419794 30951.257539935752 
0.0 -763.5016478093296 27930.839760149236 
0.0 -220.60481370573103 6633.356031423956 
0.0 -847.3771132314256 30931.17089693247 
0.0 -591.584356606653 21063.50183893955 
2.0 -320.43011285323075 5703.766679159145 
