# Supplementary material for: A Pareto approach to resolve the conflict between information gain and experimental costs: Multiple-criteria design of carbon labeling experiments
Source: PLoS Comput Biol. 2018 Oct 31;14(10):e1006533. doi: 10.1371/journal.pcbi.1006533 (PMC6209137; doi:10.1371/journal.pcbi.1006533)
Supplement: S2 File — ZIP archive containing Matlab scripts to produce the substrate clusters and replicate evaluations (S4 and S5 Text). (ZIP) [file pcbi.1006533.s008.zip › Cluster/Cluster_3D_GCMSLCMS/variables_SMPSO_GCMSLCMS_1_iter_5930.txt]

10.0 0.7802477185112707 0.0011218659138611676 0.001003289974476059 0.00202194158370523 0.0010311056584453296 0.0010 0.010300862083927331 0.0010 0.006356904223218995 0.0010 9.99370894110304 0.0010 0.0010 0.0010 0.0010 9.967664222209743 0.0010 0.0010 10.0 0.0010 0.0010 0.0010 0.6071221277134731 0.0010 0.0010 0.0010 9.999781917876355 9.99476622335239 0.7373439682411362 5.0005 0.6337383251396913 9.950847306730832 0.0010 8.575230266418105 0.0010 0.0010 0.8951169374464358 0.0010 5.473664118751674 0.0010 0.0010 0.0010 0.0010 0.0010 1.7385570727198205 0.0010 0.8905800928989 0.0010 0.0010 0.604500140913121 0.6132483614771091 0.0010 0.0010 0.0010 0.0010 9.841816229202818 0.0010 0.0010 10.0 0.0010 0.0010 0.0010 0.0010 0.0010 7.788747707633652 0.7556585110729603 0.0010 0.0010 0.0010 0.0010 0.0010 0.0010 0.0010 0.0010 0.6159640296954709 9.989741406405578 4.150111260349729 8.474247761754901 0.0010 0.0010 0.0010 0.0010 0.0010 0.0010 9.541712587286852 0.0010 2.8584479743083806 10.0 
10.0 0.9665800588755412 0.0010 0.0031120925856829504 0.0010 0.0010 0.0010 0.18217247784242807 0.0010 0.0010 0.0010 5.495959805891722 0.0010 0.0010 0.0010 0.0010 10.0 0.0010 0.0010 10.0 0.0010 0.0010 0.0010 4.726176116419858 0.0010 0.0010 0.0010 10.0 10.0 0.0010 10.0 0.0010 10.0 0.0010 3.422133906438167 0.0010 0.0010 4.3878531580763545 0.0010 3.1652504735416427 0.0010 0.0010 0.0010 0.0010 0.0010 0.8279955220878223 0.0010 4.4501795731805975 0.0010 0.0010 4.821304041392206 3.650188597320134 0.0010 0.0010 0.0010 0.0010 10.0 0.0010 0.0010 10.0 0.0010 0.0010 0.0010 0.0010 0.0010 0.6580129566393942 0.08320950926370774 0.0010 0.0010 0.0010 0.0010 0.0010 0.0010 0.0010 0.0010 4.591137489542448 10.0 9.553525394701609 1.2475442578058495 0.0010 0.0010 0.0010 0.0010 0.0010 0.0010 10.0 0.0010 5.304611861114045 10.0 
0.0010 0.0010 0.0010 0.0010 0.0010 0.0010 10.0 0.0010 0.0010 1.7445431225858898 10.0 10.0 10.0 10.0 10.0 10.0 10.0 10.0 10.0 10.0 10.0 10.0 10.0 9.986835238682794 10.0 10.0 10.0 10.0 10.0 10.0 10.0 10.0 10.0 10.0 10.0 10.0 10.0 10.0 10.0 10.0 10.0 10.0 10.0 10.0 10.0 10.0 10.0 10.0 10.0 10.0 10.0 10.0 10.0 10.0 10.0 10.0 10.0 10.0 10.0 10.0 10.0 10.0 10.0 10.0 10.0 10.0 10.0 10.0 10.0 10.0 10.0 10.0 10.0 10.0 10.0 10.0 10.0 10.0 10.0 10.0 10.0 10.0 10.0 10.0 10.0 10.0 10.0 10.0 10.0 
0.0010 0.0010 0.0010 0.0010000000044327454 0.0010 0.0010 0.0010 0.0010 0.0010 10.0 10.0 10.0 10.0 10.0 10.0 10.0 10.0 10.0 10.0 10.0 10.0 10.0 10.0 10.0 10.0 10.0 10.0 10.0 10.0 10.0 10.0 10.0 10.0 10.0 10.0 10.0 10.0 10.0 10.0 10.0 10.0 10.0 10.0 10.0 10.0 10.0 10.0 10.0 10.0 10.0 10.0 10.0 10.0 10.0 10.0 10.0 10.0 10.0 10.0 10.0 10.0 10.0 10.0 10.0 10.0 10.0 10.0 10.0 10.0 10.0 10.0 10.0 10.0 10.0 10.0 10.0 10.0 10.0 10.0 10.0 10.0 10.0 10.0 10.0 10.0 10.0 10.0 10.0 10.0 
10.0 0.8831497104217623 0.02825221474893405 0.001077613236112554 0.0011670852625577611 0.0010162272672186686 0.0010 0.13127197059136264 0.0010 0.0010 0.0010 4.496366271712095 0.0010 0.0010 0.0010 0.0010 5.0005 6.638937442009058 0.0010 5.167469602833307 0.0010 0.0010 0.0010 4.461946692792437 0.0010 0.0010 0.0010 9.934010874960306 5.341280734563839 4.49901081098851 4.931042215091881 0.0010 3.9705141785338043 0.0010 0.0010 0.0010 0.0010 4.730808555005892 0.0010 1.497971517991167 0.0010 0.0010 0.0010 0.0010 0.0010 4.858816070557815 0.0010 4.74399699630422 0.0010 0.0010 3.820165010639733 0.10556929747695065 0.0010 0.0010 0.0010 0.0010 5.0005 0.0010 0.0010 6.5829143653465945 0.0010 0.0010 0.0010 7.168440504478718 0.0010 0.0010 0.8933661627012972 0.0010 4.650357382558792 0.0010 0.0010 0.0010 0.0010 0.0010 0.0010 4.463801715661516 4.044020441350612 5.000491108338486 3.9869212253609003 0.0010 0.0010 4.5852338041813585 0.0010 0.0010 0.0010 10.0 0.0010 2.291350181224004 9.97588708670472 
0.0010 0.0010 0.0010 0.0010 0.0010 0.0010 10.0 0.0010 4.172552352420908 10.0 10.0 10.0 10.0 10.0 10.0 10.0 10.0 10.0 10.0 10.0 10.0 10.0 10.0 10.0 10.0 10.0 10.0 10.0 10.0 0.0010 10.0 10.0 10.0 10.0 10.0 10.0 10.0 10.0 10.0 10.0 10.0 10.0 10.0 10.0 10.0 10.0 10.0 10.0 10.0 10.0 10.0 10.0 10.0 10.0 10.0 10.0 0.0010 10.0 10.0 0.0010 10.0 10.0 10.0 10.0 10.0 10.0 10.0 10.0 10.0 10.0 10.0 10.0 10.0 10.0 10.0 10.0 10.0 10.0 0.0010 10.0 10.0 10.0 10.0 10.0 10.0 0.0010 10.0 10.0 10.0 
10.0 1.5696011305311357 0.0010 0.0013102402019931265 0.0010 0.002802156838193858 0.0010 2.0345863710186745 0.0011062971824703143 0.0010 0.0010 8.697014501757595 0.0010 0.0010 0.0010 0.0010 9.654963019139716 0.0010 0.0010 0.36330342775828256 0.0010 0.0010 0.0010 8.12811645758459 0.0010 0.0010 0.0010 9.997942668281404 10.0 0.0010 0.0010 0.0010 6.872225335387104 0.0010 0.0010 0.0010 0.0010 8.285261453217412 0.0010 8.441383760784863 0.0010 0.0010 0.0010 0.0010 0.0010 0.4468705799780559 0.0010 8.418943911085476 0.0010 0.0010 8.185931566920916 8.41619796818335 0.0010 0.0010 0.0010 0.0010 9.807876452262509 0.0010 0.0010 4.317906962835702 0.0010 0.0010 0.0010 0.0010 0.0010 0.0010 8.490587446975427 0.0010 0.0010 0.0010 0.0010 0.0010 0.0010 0.0010 0.0010 8.225434371768758 5.224463308825308 9.956931037350339 0.0010 0.0010 0.0010 0.0010 0.0010 0.0010 0.0010 10.0 0.0010 8.756451629128158 9.556369634586366 
10.0 1.5527979375460854 0.0010 0.0010 0.0017889493687248022 0.004327451857623731 0.05317018579217947 1.9228206216100598 0.0010 0.0010 0.0010 8.073732483996924 0.0010 0.0010 0.0010 0.0010 10.0 0.0010 0.0010 0.0010 0.0010 0.0010 0.0010 7.296641975922588 0.0010 0.0010 0.0010 10.0 10.0 0.0010 0.0010 0.0010 4.482450200623129 0.0010 0.0010 0.0010 0.0010 7.604864209552435 0.0010 7.908364845009327 0.0010 0.0010 0.0010 0.0010 0.0010 0.0010 0.0010 7.7758838973760085 0.0010 0.0010 7.332159727910161 7.785762599314021 0.0010 0.0010 0.0010 0.0010 8.420481988459962 0.0010 0.0010 2.0149810629900617 0.0010 0.0010 0.0010 0.0010 0.0010 0.0010 7.550479557916593 0.0010 0.0010 0.0010 0.0010 0.0010 0.0010 0.0010 0.0010 7.417244478877776 2.9789297796856298 9.933876633588904 0.0010 0.0010 0.0010 1.109967601210509 0.0010 0.0010 0.0010 9.796520076562045 0.0010 8.098644568759804 10.0 
10.0 1.8739019661851 0.0010 0.0010 0.0010 0.009310875788502839 0.0010 3.0695781290043005 0.0010 0.0010 0.0010 9.528604862066956 0.0010 0.0010 0.0010 0.0010 10.0 0.0010 0.0010 0.0010 0.0010 0.0010 0.0010 9.270796278148884 0.0010 0.0010 0.0010 9.784195505164595 9.888147162777075 0.0010 0.0010 0.0010 7.348530827747072 0.0010 0.0010 0.0010 0.0010 9.272947082129562 0.0010 9.381719804868903 0.0010 0.0010 0.0010 0.0010 0.0010 0.0010 0.0010 9.370679421228795 0.0010 0.0010 9.349212132452635 9.330453383762322 0.0010 0.0010 0.0010 0.0010 10.0 0.0010 0.0010 9.623147404938647 0.0010 0.0010 0.0010 0.0010 0.0010 0.0010 9.323109743663045 0.0010 0.0010 0.0010 0.0010 0.0010 0.0010 0.0010 0.0010 9.297572136159468 7.407450259491446 10.0 10.0 0.0010 0.0010 8.562165096800452 0.0010 0.0010 0.0010 10.0 0.0010 9.565093562215688 10.0 
0.0010 0.0010 0.0010 0.0010 0.0010 0.0010 0.9292270086202333 0.0010 0.0010 10.0 10.0 10.0 10.0 10.0 10.0 10.0 10.0 10.0 10.0 9.576418181387155 10.0 10.0 10.0 10.0 10.0 2.9988592212179324 10.0 10.0 10.0 10.0 10.0 10.0 10.0 10.0 10.0 10.0 10.0 10.0 10.0 10.0 10.0 10.0 10.0 10.0 10.0 10.0 10.0 10.0 10.0 10.0 10.0 10.0 10.0 10.0 10.0 10.0 9.961855600460973 10.0 10.0 10.0 10.0 10.0 10.0 10.0 10.0 10.0 10.0 10.0 10.0 10.0 10.0 10.0 10.0 10.0 10.0 10.0 10.0 10.0 10.0 10.0 10.0 10.0 10.0 10.0 10.0 10.0 10.0 10.0 10.0 
0.0010 0.0010 0.0010 0.0010 0.0010 0.0010 0.0010 3.2488006238806943 0.0010 10.0 10.0 10.0 10.0 10.0 10.0 10.0 10.0 10.0 10.0 10.0 10.0 10.0 10.0 10.0 10.0 10.0 10.0 10.0 10.0 10.0 10.0 10.0 10.0 10.0 10.0 10.0 10.0 10.0 10.0 10.0 10.0 10.0 10.0 10.0 10.0 10.0 10.0 10.0 10.0 10.0 10.0 10.0 10.0 10.0 10.0 10.0 10.0 10.0 10.0 10.0 10.0 10.0 10.0 10.0 10.0 10.0 10.0 10.0 10.0 10.0 9.993370878005704 10.0 10.0 10.0 10.0 10.0 10.0 10.0 10.0 10.0 10.0 10.0 10.0 10.0 10.0 10.0 10.0 10.0 10.0 
0.0010 0.24451832064872508 0.0010 0.0010 0.0019243754563790568 0.0010 10.0 0.0010 0.0010 1.4527985408927178 10.0 10.0 10.0 10.0 10.0 10.0 10.0 10.0 10.0 0.0010 10.0 10.0 10.0 10.0 10.0 10.0 10.0 10.0 10.0 10.0 10.0 10.0 10.0 10.0 10.0 10.0 10.0 10.0 10.0 10.0 10.0 10.0 10.0 10.0 10.0 10.0 10.0 10.0 10.0 10.0 10.0 10.0 10.0 10.0 10.0 10.0 10.0 10.0 10.0 0.25660089179296985 10.0 10.0 10.0 10.0 10.0 9.09965683475196 10.0 10.0 10.0 10.0 10.0 10.0 10.0 10.0 10.0 10.0 10.0 10.0 10.0 10.0 10.0 10.0 10.0 10.0 10.0 6.407253819193893 10.0 10.0 10.0 
0.0010 9.302979270362489 0.0010 0.0010 0.0010 0.0010 0.0010 6.934228611297958 0.001000000000000334 0.0010 10.0 10.0 10.0 10.0 10.0 10.0 10.0 10.0 10.0 10.0 10.0 10.0 10.0 10.0 10.0 10.0 10.0 10.0 10.0 10.0 10.0 10.0 10.0 10.0 10.0 10.0 10.0 10.0 10.0 10.0 10.0 10.0 10.0 10.0 10.0 10.0 10.0 10.0 10.0 10.0 10.0 10.0 10.0 10.0 10.0 10.0 10.0 10.0 10.0 10.0 10.0 10.0 10.0 10.0 10.0 10.0 10.0 10.0 10.0 10.0 10.0 10.0 10.0 10.0 10.0 10.0 10.0 10.0 10.0 10.0 10.0 10.0 10.0 10.0 10.0 10.0 10.0 10.0 10.0 
7.380998864852533 0.0010 0.0010 0.0010 0.0010 0.0010 0.0010 10.0 7.777462705173065 0.0010 10.0 10.0 10.0 10.0 10.0 10.0 10.0 10.0 10.0 10.0 10.0 10.0 10.0 10.0 10.0 10.0 10.0 10.0 10.0 10.0 10.0 10.0 10.0 10.0 10.0 10.0 10.0 10.0 10.0 10.0 10.0 10.0 10.0 10.0 10.0 10.0 10.0 10.0 10.0 10.0 10.0 10.0 10.0 10.0 10.0 10.0 10.0 10.0 10.0 1.2571160917527102 10.0 10.0 10.0 10.0 10.0 10.0 10.0 10.0 10.0 10.0 10.0 10.0 10.0 10.0 10.0 10.0 10.0 10.0 10.0 10.0 10.0 10.0 10.0 10.0 10.0 10.0 10.0 10.0 10.0 
0.0010 0.3602349360643733 0.001309022004672369 0.0010045681356026545 0.0017999096847785237 0.0010020475538090247 5.789845430368383 0.0010 0.0010 0.5868191557483822 9.346693257943823 9.999998780323162 9.995106677904722 9.995106677904722 9.35096978946426 9.999365316074286 9.937881381537375 9.606932842331265 9.876364073092214 4.20847900200777 9.999365318463239 9.999365323659939 9.346693257943823 9.999365324430286 9.999365322208334 9.346608560542734 9.349015271244118 9.998513822534905 9.988757102966058 9.355370356463885 9.504856861041901 9.319289431597666 9.999989690003243 9.883363521945475 9.982755260189647 9.350406318500946 9.413014048847161 9.9993653243241 9.995106677904722 9.999641094296768 9.995106677904722 9.995106676953492 9.999365309442851 9.806683272092753 9.310812478513023 9.770567893831737 9.353736053016375 9.999365324457289 9.999365320419948 9.999365313740622 9.999357311594153 9.989434510025648 9.995106677904722 9.995106677904722 9.999365323684106 9.999365320113965 9.626350827478698 9.790175499577021 9.995106677904722 4.548125140621675 9.346693257943823 9.995106677904722 9.346340023472289 9.267560559552996 9.85765202503468 8.787963460376709 9.961831419307662 9.995106677904722 9.349486856696172 9.346693257943823 9.349015271244118 9.995106677904722 9.995106677904722 9.310812478513023 9.353736053016375 9.999365323248927 9.997033394915235 9.864851036727634 9.556571634631657 9.995106677904722 9.346693257943823 9.99936531791625 9.995106677904722 9.995106677904722 9.99936531945577 8.577265581479425 9.995106677904722 9.99936533153628 9.98815606388766 
0.031851739107326686 0.21917114144716593 0.0012222995638442105 0.0010000000214182732 0.0033044878083524605 0.0010 5.000500000000001 0.0010 0.0010 0.6157374699630371 9.982705541442732 9.999999422080462 10.0 10.0 10.0 10.0 9.999996288267733 9.972175694885687 10.0 5.0005 10.0 10.0 9.982067052567597 9.999999888243273 10.0 9.982790133907558 9.982972604170214 10.0 9.997584377374451 10.0 10.0 10.0 9.99999996373297 10.0 10.0 10.0 9.969148260892673 9.99999992899438 10.0 9.999999935808617 10.0 10.0 10.0 10.0 10.0 10.0 9.983170970631097 9.999999931803002 10.0 10.0 9.99999988818212 9.999999888151416 10.0 10.0 10.0 10.0 10.0 10.0 10.0 3.8651009685934072 9.982790133907558 10.0 9.982787559229129 8.873830069061395 10.0 10.0 10.0 10.0 9.977485540039792 9.982790133907558 9.98314831675504 10.0 10.0 10.0 9.983191431265437 9.99999988824169 10.0 10.0 10.0 10.0 9.982790821142439 10.0 10.0 10.0 10.0 7.734911869649252 10.0 9.999999941716096 9.999999985330586 
0.0010 0.33166085536269985 0.0010 0.0010 0.0010 0.0010 5.032949495450191 0.0010 0.0010 0.4703984001237824 10.0 10.0 10.0 10.0 10.0 10.0 10.0 10.0 10.0 4.714390821714791 10.0 10.0 10.0 10.0 10.0 10.0 10.0 10.0 10.0 10.0 10.0 10.0 10.0 10.0 10.0 10.0 10.0 10.0 10.0 10.0 10.0 10.0 10.0 10.0 10.0 9.040795884498362 10.0 10.0 10.0 10.0 10.0 10.0 10.0 10.0 10.0 10.0 10.0 10.0 10.0 7.231539606468398 10.0 10.0 10.0 10.0 10.0 10.0 10.0 10.0 10.0 10.0 10.0 10.0 10.0 10.0 10.0 10.0 10.0 10.0 10.0 10.0 10.0 10.0 10.0 10.0 10.0 4.926441470420467 10.0 10.0 10.0 
0.0010 0.030396926722930623 0.0010276333577531205 0.0010173837982226327 0.0038580616183245967 0.001000091586655546 8.485594350078228 0.0010 0.04767165903642526 1.3822270701853623 9.93884862695165 10.0 9.99975531020955 9.999755307380621 9.467641071661806 10.0 9.992887179191285 9.97145180899294 9.988572817895625 1.8253321188071885 10.0 10.0 9.93884862695165 10.0 10.0 9.938801880113934 9.939066447837575 9.999870119221079 9.998945662016489 9.93962744811136 9.953704881018398 9.944466710917986 10.0 9.989351365380482 9.998799074195265 9.939059836044272 9.952964677636253 10.0 9.99975531033651 10.0 9.999826887282383 9.999755308141648 10.0 9.982054572529558 9.943671457789312 9.986509928915849 9.939774712456101 10.0 10.0 10.0 10.0 9.999223551212916 9.999755304212266 9.999755310507764 10.0 10.0 9.965107260036595 9.980467928732745 9.999755309733654 1.9795317286739706 9.93884862695165 9.999755310504536 9.938815488769118 9.93961384138744 9.986858936111753 9.99220878550614 9.996630670029605 9.999755311882017 9.979906495420957 9.93884862695165 10.0 9.999755307802575 9.99975531057687 9.943671457789312 9.939766206073081 10.0 9.999943854500424 9.987518682423916 9.958550203268228 9.999755309992494 9.93884862695165 10.0 9.999755309675171 9.999755310550986 10.0 4.9243930240233 9.99975531038329 10.0 9.99906668790248 
0.0047776078996817906 0.4520313491979434 0.0010001129190552137 0.0010000352500094361 0.0010000001751732882 0.0010004199712976135 5.000500000000001 0.0010 0.0010 0.34607066577384593 9.656593153685666 9.999994092009663 9.996222392100318 9.996222392100318 9.996222392100318 9.985063614786862 9.999698907973427 9.996222392100318 9.985063708161473 4.709712781119623 9.985063851749945 9.985063690638112 9.996222392100318 9.985077158019765 9.989432539502904 9.996222392100318 9.996222392100318 9.999975161719778 9.999756847066385 9.999327197182376 9.997030180049387 9.996222392100318 9.9889709081392 9.996222392100318 9.974204741487291 9.996222392100318 9.154638874944839 9.99833216680446 9.996222392100318 9.99363614326928 9.996222392100318 9.996222392100318 9.98506359748597 9.996222392100318 9.996222392100318 8.672311453694702 9.996222392100318 9.998308017371883 9.985063733596924 9.985063660919906 9.985077400340181 9.985078464502202 9.996222392100318 9.996222392100318 9.985063829020607 9.985063807121968 9.999997444952193 9.9850638543507 9.996222392100318 8.686450030922625 9.996222392100318 9.996222392100318 9.996222392100318 9.996222392100318 9.996222392100318 9.996222392100318 9.998472166998265 9.996222392100318 9.996222392100318 9.996222392100318 9.996222392100318 9.996222392100318 9.996222392100318 9.996222392100318 9.996222392100318 9.984417385923615 9.998540092538628 9.99996382210353 9.999971657888251 9.996222392100318 9.996222392100318 9.985064955952058 9.996222392100318 9.996222392100318 9.985063486709018 5.0005 9.996222392100318 9.999994292726969 9.84926479168373 
0.0010 0.3948216921209313 0.0010 0.0010 0.0013105499818228423 0.0010 10.0 0.0010 0.0010 1.2768143245329915 10.0 10.0 10.0 10.0 10.0 10.0 10.0 10.0 10.0 0.0010 10.0 10.0 10.0 10.0 10.0 10.0 10.0 10.0 10.0 10.0 10.0 10.0 10.0 10.0 10.0 10.0 10.0 10.0 10.0 9.99828883570534 10.0 10.0 10.0 10.0 10.0 8.143879941599664 10.0 10.0 10.0 10.0 10.0 10.0 10.0 10.0 10.0 10.0 10.0 10.0 10.0 7.902651975551256 10.0 10.0 10.0 10.0 10.0 10.0 10.0 10.0 10.0 10.0 10.0 10.0 10.0 10.0 10.0 10.0 10.0 10.0 10.0 10.0 10.0 10.0 10.0 10.0 10.0 5.334327363066571 10.0 10.0 10.0 
0.0010 0.7111349756149994 0.0013550758203713649 0.0011949746761538728 0.0055925024193199035 0.0010912225537526334 5.770028209332791 0.0010 0.0010 0.18290036433242207 10.0 9.975287589871238 10.0 10.0 10.0 10.0 9.959329514650747 10.0 10.0 4.10393054130172 10.0 10.0 10.0 9.966603583366773 10.0 10.0 10.0 10.0 9.989475129394755 10.0 9.780365839578362 10.0 9.865554452560488 10.0 10.0 10.0 10.0 9.976373259475624 10.0 9.844432234197374 10.0 10.0 10.0 10.0 10.0 10.0 10.0 9.976092503618778 10.0 10.0 9.918824639480569 9.832299648966957 10.0 10.0 10.0 10.0 9.79060267811265 10.0 10.0 4.935195105987938 10.0 10.0 10.0 10.0 10.0 10.0 9.838224482416969 10.0 10.0 10.0 10.0 10.0 10.0 10.0 10.0 9.863024551179242 9.88115974060397 9.998013538557204 9.50005 10.0 10.0 9.000346871537786 10.0 10.0 10.0 5.465695289085911 10.0 9.8629836059118 9.997814747524012 
0.0010 0.8744673364942509 0.003674216361453728 0.0011197382315007451 0.021060098341844816 0.0010104887270600785 8.91752321992763 0.0010 0.0010 0.5572019633584352 10.0 9.963294484860278 9.589822878109167 9.611910775853401 5.922510872558558 9.79056526552503 9.909135218033283 10.0 9.713469857078614 1.711658243935919 9.790588569105594 9.790574319375763 10.0 10.0 9.790517923401552 10.0 10.0 9.999600037432097 9.955165188335014 9.403571302574004 9.238446910805367 10.0 9.958015823783047 9.511806764238633 9.822049274591295 10.0 10.0 9.990806578787772 9.682211284753658 9.99524715347702 9.589085210478252 9.59781796744631 9.790644552588233 9.519899018546148 10.0 10.0 10.0 9.992431474210274 9.790996700341186 9.790631599693205 9.935754635683747 9.984308296290617 9.586683290831814 9.589633186046191 9.790569952385153 9.788844909587265 9.72261386008995 9.693766025140196 9.671230234583547 0.2532658617197197 10.0 9.589822613795087 10.0 10.0 9.502229901170365 10.0 9.965273050917878 9.949441899671482 10.0 10.0 10.0 9.589569500341682 9.589965958782132 10.0 10.0 9.993849168286843 9.875777721113648 9.900731255852184 9.586442093087413 9.67374983023475 10.0 9.902209170946978 9.589666456598247 9.590198685781239 9.942067318539582 1.3182001484993067 9.589656602248347 9.992355635988725 9.936412599237105 
0.0010 0.0010 0.0010 0.0010 0.0031806387746564115 0.0010 10.0 0.0010 0.013104721434489014 1.7254725536084408 10.0 10.0 10.0 10.0 10.0 10.0 9.914706657271955 10.0 10.0 0.0010 10.0 10.0 10.0 10.0 10.0 10.0 10.0 10.0 10.0 10.0 10.0 10.0 10.0 10.0 10.0 10.0 10.0 10.0 10.0 10.0 10.0 10.0 10.0 10.0 10.0 10.0 10.0 10.0 10.0 10.0 10.0 10.0 10.0 10.0 10.0 10.0 9.230132477340687 10.0 10.0 5.222855379529792 10.0 10.0 10.0 10.0 10.0 10.0 10.0 10.0 10.0 10.0 10.0 10.0 10.0 10.0 10.0 10.0 10.0 9.631731731639071 9.721794123337368 10.0 10.0 10.0 10.0 10.0 10.0 6.95244317760663 10.0 10.0 10.0 
0.0010 0.0010 0.0010 0.0010 0.0022276599338872873 0.0010 5.000500000000001 0.0010 0.011391498664102606 0.8594229681455219 10.0 10.0 10.0 10.0 10.0 9.9426345042553 10.0 10.0 9.753422410037611 2.677083221121751 9.942575879526935 9.941126393648869 10.0 10.0 9.942974461768657 10.0 10.0 10.0 10.0 8.954798820327438 9.367442193532456 10.0 10.0 10.0 10.0 10.0 10.0 10.0 10.0 10.0 10.0 10.0 9.935660925106758 9.662237175955106 10.0 10.0 10.0 10.0 9.941089624684125 9.942746047841842 9.99995993958077 10.0 10.0 10.0 9.949709000387955 9.935660925106758 9.632284026167666 9.618497353413948 10.0 3.8951939399722435 10.0 10.0 10.0 10.0 10.0 9.592041069641 10.0 10.0 10.0 10.0 10.0 9.935660925106758 10.0 10.0 10.0 10.0 9.953640479639985 9.938694210024032 9.263728523915159 10.0 10.0 9.999944727672252 10.0 10.0 9.942609481755623 8.118384166050864 10.0 10.0 10.0 
0.0010 0.3017409556416765 0.0013944019700364487 0.0010 0.0023148595568761882 0.0010 7.446056418888164 0.0010 0.0010 0.9505348370322466 10.0 10.0 10.0 10.0 9.079393234443618 10.0 9.921517074663988 10.0 9.89320136315977 0.654091889670267 10.0 10.0 10.0 10.0 10.0 10.0 10.0 10.0 9.992308694800546 9.035993265043029 9.27667303860329 10.0 10.0 10.0 10.0 10.0 10.0 10.0 10.0 10.0 10.0 10.0 10.0 9.763783563585385 10.0 10.0 10.0 10.0 10.0 10.0 10.0 9.997238449754809 10.0 10.0 10.0 10.0 9.47755392998364 9.70328740640523 10.0 6.800277931117992 10.0 10.0 10.0 10.0 10.0 9.642393610754281 9.964135790010454 10.0 10.0 10.0 10.0 10.0 10.0 10.0 10.0 10.0 10.0 9.780454412473903 9.36852145554312 10.0 10.0 10.0 10.0 10.0 10.0 7.989250595003759 10.0 10.0 9.985214591037904 
0.0010 0.057798452800639284 0.0010333926038263727 0.0010343559239416665 0.006754112222527595 0.0010001825800764314 10.0 0.0010 0.0010 1.6776291514022663 9.883482991856935 9.999947192868682 9.999545906506514 9.999344496846444 8.92987529151634 9.999736605452709 9.975188173351425 9.947852225422757 9.97762096905581 1.6268402335680774 9.999744990807892 9.999740492559964 9.885828951247117 9.999947642058796 9.999727063955065 9.88573483461493 9.886266044088787 9.999740223573216 9.998128430092178 9.879198336823395 9.908972646489579 9.896494032675273 9.999223297982999 9.984090615053713 10.0 9.886252732392236 9.913783287772933 9.999933332742454 9.999540615545063 9.99870223044057 9.999578030474487 9.999280374989226 9.999760664523128 9.965528227370932 9.894892870842282 9.950879661815144 9.887693463437786 9.999933451062777 9.999862758348689 9.999760657846414 9.978951023065264 9.99869713762554 9.999595505559833 9.999539924501468 9.999739237892138 9.999246270738622 9.93167266516673 9.96242863644275 9.999542083134981 0.5025142945651782 9.885828951247117 9.999546975774942 9.88576223327668 9.884406272302877 9.97489535771085 9.993258353858826 9.993422833212428 9.998948490276467 9.967466237447018 9.885828951247117 9.996477452235412 9.999590583489848 9.999540669774259 9.89489274853885 9.887676337314161 9.999947313703048 9.999877311591494 9.972518733337814 9.917505471393241 9.995840846505933 9.885828951247117 9.999827819220165 9.999549721926975 9.999538776195674 9.998839173947264 1.632737128995823 9.999552864150882 9.999933953745094 9.996266426799027 
0.0010 0.28535756500385145 0.0010 0.0010 0.0010 0.0010 6.8759127493139225 0.0010 0.0010 0.842538095035088 10.0 10.0 10.0 10.0 10.0 10.0 10.0 10.0 10.0 0.6218868051257374 10.0 10.0 10.0 10.0 10.0 10.0 10.0 10.0 10.0 10.0 10.0 10.0 10.0 10.0 10.0 10.0 10.0 10.0 10.0 9.998794265361466 10.0 10.0 10.0 10.0 10.0 8.329463916004032 10.0 10.0 10.0 10.0 10.0 10.0 10.0 10.0 10.0 10.0 10.0 10.0 10.0 7.644069440866144 10.0 10.0 10.0 10.0 10.0 10.0 10.0 10.0 10.0 10.0 10.0 10.0 10.0 10.0 10.0 10.0 10.0 10.0 10.0 10.0 10.0 10.0 10.0 10.0 10.0 4.87655248383717 10.0 10.0 10.0 
0.0010 0.0010 0.0010 0.0010 0.0010 0.0010 6.332525939975613 0.0010 0.0010 1.1058887906076813 9.525801221502592 10.0 10.0 10.0 10.0 10.0 10.0 9.525801221502592 10.0 9.541869844801932 10.0 10.0 9.525801221502592 10.0 10.0 9.525801221502592 9.525801221502592 10.0 10.0 10.0 9.949732493734155 9.525801221502592 9.999999656380103 10.0 10.0 9.525801221502592 10.0 10.0 10.0 10.0 10.0 10.0 10.0 10.0 9.525801221502592 9.766196836035189 9.613938163619569 10.0 10.0 10.0 10.0 10.0 10.0 10.0 10.0 10.0 10.0 10.0 10.0 10.0 9.525801221502592 10.0 9.525801221502592 9.525801221502592 10.0 9.525801221502592 10.0 10.0 9.525801221502592 9.525801221502592 9.525801221502592 10.0 10.0 9.525801221502592 9.613938163619569 10.0 10.0 10.0 10.0 10.0 9.525801221502592 10.0 10.0 10.0 10.0 10.0 10.0 9.999999998239812 9.999611043104126 
0.10252961707668773 0.0015798948163163796 0.0010337305688669243 0.0010375713445784137 0.001000004806830617 0.0010008905829449097 7.452155506247278 0.0010 0.0010 1.3102599438652147 9.458931472086007 9.999937653170782 9.999149734369901 9.999149535977946 9.999148763253089 9.999172539681261 9.997200559348721 9.405204545666903 9.997668807215137 9.460847103249208 9.999172539993888 9.999172539817492 9.458933794211902 9.999936399370165 9.99917254004105 9.458933701051434 9.45893422686415 9.999999285939467 9.999405934337434 9.999172545571227 9.940797534636898 9.458944350942696 9.999172141247712 9.999147054294278 9.999487144826292 9.427026707535358 9.408394997788344 10.0 9.999149729961186 9.999491540536717 9.999149682298626 9.999152396530693 9.999172539984125 9.99915962073967 9.458942766047677 9.529846228883239 9.562645292399509 10.0 9.99917253962927 9.999172539846764 9.99988811187894 9.99917214636522 9.999149886797444 9.999149884696166 9.999172539965205 9.999172539730347 9.999939223056794 9.998232850768714 9.999148862028353 10.0 9.458933794211902 9.999149909082773 9.458933728171743 9.508010131542461 9.999149691466888 9.453667305192713 9.999901035049913 9.999149734375923 9.484758232344026 9.458933794211902 9.458984870410811 9.999149738201767 9.999149732532466 9.458942765926617 9.562645275447377 9.999936996850863 9.997604172107332 9.999945902239409 9.405919539000944 9.999148694154858 9.458933794211902 9.999172545571227 9.999149719333865 9.999149729504438 9.999163004613246 9.990241856922134 9.999149867807173 9.999915752957882 9.98512006286893 
0.0010 0.3805295436878934 0.0014149785095160616 0.001008260279775853 0.003446565105527869 0.0010241832003122981 9.437739365828644 0.0010 0.0010 1.1987828789974742 9.998659523853485 9.995100694131777 9.998654492124789 9.998654492113094 8.837654441854813 9.940575263246513 9.87618280528845 9.998659523853485 9.804552165328511 0.0010 9.940575297830675 9.940631698779793 9.998659523853485 9.929294107232588 9.940467777419371 9.998659523853485 9.998659523853485 10.0 9.986287929680362 8.7216867273708 9.02527483808879 9.998681789411181 9.961720583785862 9.998654492125286 10.0 9.998659523853485 9.70932457218025 9.932087182816183 9.99865449212498 9.937075831294619 10.0 9.998719829380738 9.940651158359623 9.700756079012193 9.998681789411181 9.423702865883117 9.998659523853485 9.932106056377258 9.940940547237126 9.940669556384128 9.934326488706647 9.92581144764972 9.998654492114806 9.998654492124983 9.9406829827766 9.941091319935941 9.218504997160982 9.561553454151408 10.0 8.57740501805678 9.998659523853485 10.0 9.998659523853485 9.998681789411181 9.998654492124961 9.5476732270913 9.88660232070648 10.0 9.998659523853485 9.998659523853485 9.998659523853485 10.0 10.0 9.998681789411181 9.998659523853485 9.9293725735296 9.992134174330625 9.652497089879322 9.127542464509215 9.998654492125764 9.998659523853485 9.929294107232588 10.0 9.998654492125016 9.956300149526541 7.319300894791914 10.0 9.929294107232588 9.683242983564739 
9.609742634154362 1.1787380328515946 0.0010 0.0010621801357512703 0.001113991340753154 0.002612356392610688 0.0010 1.0971965759131037 0.0010 0.0010 0.0010 9.705921459999264 0.0010 0.0010 0.0010 0.0010 9.881817140807446 0.0010 0.0010 1.4277275912167124 0.0010 0.0010 0.0010 9.591144028048506 0.0010 0.0010 0.0010 9.920991982575243 9.98848617009353 0.0010 5.761738417639217 0.0010 9.194289697630593 0.0010 0.0010 0.0010 0.0010 9.618060753355754 0.0010 9.653691095544005 0.0010 0.0010 0.0010 0.0010 0.0010 0.0010 0.0010 9.645595524002411 0.0010 0.0010 9.603677333084093 9.62375371964227 0.0010 0.0010 0.0010 0.0010 9.773553376394634 0.0010 0.0010 9.47976069613543 0.0010 0.0010 0.0010 0.0010 0.0010 0.0010 9.625649441998185 0.0010 0.0010 0.0010 0.0010 0.0010 0.0010 0.0010 0.0010 9.610070108097334 9.04077600054955 9.989972305735282 8.08992533581966 0.0010 0.0010 8.090861462078157 0.0010 0.0010 0.0010 9.78184803999564 0.0010 9.717697785611046 9.908282949660524 
0.0010 0.0010 0.0010 0.0010 0.0010011885674224672 0.0010 10.0 0.0010 0.0010 1.7530820220783832 10.0 10.0 10.0 10.0 10.0 10.0 9.987027420391332 10.0 10.0 0.0010 10.0 10.0 10.0 10.0 10.0 10.0 10.0 10.0 10.0 10.0 10.0 10.0 10.0 10.0 10.0 10.0 10.0 10.0 10.0 9.999977543385118 10.0 10.0 8.67650017950869 10.0 10.0 10.0 10.0 10.0 10.0 10.0 10.0 10.0 10.0 10.0 10.0 10.0 10.0 10.0 10.0 0.0010 10.0 10.0 10.0 10.0 10.0 10.0 10.0 10.0 10.0 10.0 10.0 10.0 10.0 10.0 10.0 10.0 10.0 10.0 10.0 10.0 10.0 9.933298005705502 10.0 10.0 10.0 8.123952168140773 10.0 10.0 10.0 
10.0 1.4773505629289674 0.0010250681507847504 0.0010592515996486287 0.0010900783805104833 0.0011670512751214604 0.0018481202294977183 1.7740719415029975 0.0010 0.0010 0.0010 9.862162854758775 0.0010 0.0010 0.0010 3.9958284400643427 9.993154633145087 0.0010 4.21239409340049 1.4330397500989114 4.320859468996115 4.153694421827744 0.0010 9.757813683197298 4.0743327916557135 0.0010 0.0010 9.99340309063587 10.0 3.877012858661401 0.0010 0.0010 9.572418242358555 0.0010 1.4330397500989114 0.0010 0.0010 9.787098463628013 0.0010 9.777423162630408 0.0010 0.0010 3.905848589538133 0.0010 0.0010 1.4330397500989114 0.0010 9.810604726911476 4.23577921850027 4.093681737238713 9.769153310315657 9.785992356429922 0.0010 0.0010 4.443079152317414 4.386174059346049 9.998811769268507 0.0010 0.0010 7.7610484208216945 0.0010 0.0010 0.0010 0.0010 0.0010 0.0010 9.798236638877027 0.0010 0.0010 0.0010 0.0010 0.0010 0.0010 0.0010 0.0010 9.775084649415351 8.899477310688015 9.996064770609541 1.4330397500989114 0.0010 0.0010 7.036155689165795 0.0010 0.0010 1.4330397500989114 10.0 0.0010 9.861770321794744 9.911725716183218 
0.0035577149917633936 0.520147333846632 0.0010020242965594962 0.0010 0.001891487339711657 0.0010000016860548166 5.501924743838524 0.0010 0.002351039078523621 0.3535415224978058 10.0 9.999999725032062 10.0 10.0 9.841558698672099 10.0 9.608289217234187 10.0 9.99995895031152 5.668913683965557 10.0 10.0 10.0 9.997547575930128 10.0 10.0 10.0 9.999678153672052 9.999978138889114 5.958612569843347 9.999991356839796 10.0 10.0 10.0 10.0 10.0 10.0 9.999969407075067 10.0 9.999974641171256 10.0 10.0 10.0 10.0 10.0 10.0 10.0 9.999991633046323 10.0 10.0 9.999998857433754 9.999994457645833 10.0 10.0 10.0 10.0 9.999994897347971 9.999921290019996 10.0 4.835011136766179 10.0 10.0 10.0 10.0 10.0 10.0 9.999992222842991 10.0 10.0 10.0 10.0 10.0 10.0 10.0 10.0 9.999999387527533 9.999991224103328 9.33413821082867 8.139958617289908 10.0 10.0 9.879975836094399 10.0 10.0 10.0 5.669002363245511 10.0 9.999999645228815 9.999990411988895 
0.0010 0.001000000000000334 0.0010 0.0010 0.0010 0.0010 0.0010 0.001000000000000334 10.0 0.0010 10.0 10.0 10.0 10.0 10.0 10.0 10.0 10.0 10.0 10.0 10.0 10.0 10.0 10.0 10.0 10.0 10.0 10.0 10.0 10.0 10.0 10.0 10.0 10.0 10.0 10.0 10.0 10.0 10.0 10.0 10.0 10.0 10.0 10.0 10.0 10.0 10.0 10.0 10.0 10.0 10.0 10.0 10.0 10.0 10.0 10.0 10.0 10.0 10.0 10.0 10.0 10.0 10.0 10.0 10.0 10.0 10.0 10.0 10.0 10.0 10.0 10.0 10.0 10.0 10.0 10.0 10.0 10.0 10.0 10.0 10.0 10.0 10.0 10.0 10.0 10.0 10.0 10.0 10.0 
0.0010 0.0010 0.0010 0.0010 0.0032068841628773506 0.0010 8.494025208690307 0.0010 0.0010 1.4884726497561536 10.0 10.0 10.0 10.0 10.0 10.0 10.0 10.0 10.0 4.717017678031604 10.0 10.0 10.0 10.0 10.0 10.0 10.0 10.0 10.0 9.73994076887867 8.895392263624517 10.0 10.0 10.0 10.0 10.0 10.0 10.0 10.0 10.0 10.0 10.0 10.0 10.0 10.0 10.0 10.0 10.0 10.0 10.0 10.0 10.0 10.0 10.0 10.0 10.0 10.0 10.0 10.0 0.0010 10.0 10.0 10.0 10.0 10.0 10.0 10.0 10.0 10.0 10.0 10.0 10.0 10.0 10.0 10.0 10.0 10.0 10.0 9.467847737070603 10.0 10.0 10.0 10.0 10.0 10.0 7.368894506311004 10.0 10.0 10.0 
10.0 1.2077584084390016 0.001262245358410343 0.0010 0.001019732395284092 0.0020601180860844413 0.0011144312343275154 1.48117945461677 0.011932090503543104 0.0010 0.0010 9.963458606540929 0.31283550539187965 0.31265779926824466 0.27400451429427203 6.359811675953665 9.980687580287162 0.36300880645741773 6.685992498696855 1.7083869199091524 6.3818821327663695 6.368932576599226 0.0010 9.907623520605844 6.406726540770083 0.0010 0.0010 9.998893261598692 9.97964271569977 7.194218736113109 9.924524876014194 0.004422410498099515 8.924021006620901 0.3104348745454873 1.663413046918948 0.0010 1.8550131501871496 9.35137738590565 0.312943158602239 8.263483255132764 0.31278886345882073 0.31522008933865797 6.377397162194498 0.3216910481272306 0.004422410498099515 1.7446317129384141 0.0010 9.350918389748044 6.299223637163035 6.3739552094262635 9.754361622648652 9.888806365561916 0.3129720396942529 0.3129701575138613 6.357172074090524 6.277468723198045 9.980881420030899 7.462573763807214 0.31205412071285443 9.992865220522393 0.0010 0.3129920013898925 0.0010 0.02281052029798701 0.3127970757688631 0.0010 9.805723206531637 0.3128355107876824 0.0010 0.0010 0.0010 0.31283893771930654 0.31283385954026427 0.004422410498099515 0.0010 9.899768978102838 9.597375673058183 9.969679580812123 8.092814421739902 0.31190375096937917 0.0010 8.017162713809858 0.31282203712521867 0.3128311472395148 2.77370162339009 10.0 0.31295502949155674 9.975595211096321 9.829710308461298 
0.0010 0.6037776059949124 0.0010 0.0010 0.0020243938857675637 0.0010 5.002235282866898 0.0010 0.0010 0.12085068605917826 10.0 10.0 10.0 10.0 9.80665605413227 10.0 9.539203978979724 10.0 10.0 4.9491014434594325 10.0 10.0 10.0 10.0 10.0 10.0 10.0 9.999363770569161 10.0 5.244760321649978 10.0 10.0 10.0 10.0 10.0 10.0 10.0 10.0 10.0 10.0 10.0 10.0 10.0 10.0 10.0 10.0 10.0 10.0 10.0 10.0 10.0 10.0 10.0 10.0 10.0 10.0 10.0 10.0 10.0 3.4535041049045825 10.0 10.0 10.0 10.0 10.0 10.0 10.0 10.0 10.0 10.0 10.0 10.0 10.0 10.0 10.0 10.0 10.0 9.216505588237602 7.811358179987417 10.0 10.0 10.0 10.0 10.0 10.0 4.933872372558283 10.0 10.0 10.0 
0.0010 0.2410927953884673 0.0012446394734382557 0.0010006882322017995 0.0035360766803939196 0.0010 5.502299069971874 0.0010 0.0010 0.6749583741933085 10.0 10.0 10.0 9.939724478260622 10.0 10.0 9.999999832075773 10.0 10.0 4.799920123496112 10.0 10.0 10.0 10.0 10.0 10.0 10.0 10.0 9.997341629113276 10.0 10.0 10.0 10.0 10.0 10.0 10.0 10.0 10.0 10.0 10.0 9.50005 9.978494801546368 10.0 10.0 10.0 10.0 10.0 10.0 10.0 10.0 10.0 10.0 9.735788390702174 10.0 10.0 10.0 10.0 10.0 10.0 4.952490502863022 10.0 10.0 10.0 9.35786285274576 10.0 10.0 10.0 10.0 10.0 10.0 10.0 10.0 10.0 10.0 9.481551938334219 10.0 10.0 10.0 10.0 10.0 10.0 10.0 10.0 10.0 9.686768568158277 7.507282427615522 10.0 10.0 9.99999999028667 
0.0010 0.0010 0.0010 0.0010 0.0010 0.0010 3.54503214997745 0.0010 0.0010 0.6185475135356286 10.0 10.0 10.0 10.0 10.0 10.0 10.0 10.0 10.0 10.0 10.0 10.0 10.0 10.0 10.0 10.0 10.0 10.0 10.0 10.0 10.0 10.0 10.0 10.0 10.0 10.0 10.0 10.0 10.0 10.0 10.0 10.0 10.0 10.0 10.0 10.0 10.0 10.0 10.0 10.0 10.0 10.0 10.0 10.0 10.0 10.0 10.0 10.0 10.0 10.0 10.0 10.0 10.0 10.0 10.0 10.0 10.0 10.0 10.0 10.0 10.0 10.0 10.0 10.0 10.0 10.0 10.0 10.0 10.0 10.0 10.0 10.0 10.0 10.0 10.0 10.0 10.0 10.0 10.0 
10.0 1.4496076616621405 0.001074630360863065 0.0011886319961476651 0.0013476868298073418 0.0024650558790641937 0.0010 1.7303087050274124 0.0010 0.0010 0.0010 9.10665074258245 0.0010 0.0010 0.0010 0.0010 9.635928446981689 0.0010 0.0010 0.0010 0.0010 0.0010 0.0010 8.747862373307424 0.0010 0.0010 0.0010 10.0 9.996275823739229 0.0010 0.0010 0.0010 7.508003801358125 0.0010 0.0010 0.0010 0.0010 8.845811668284878 0.0010 8.878702704737893 0.0010 0.0010 0.0010 0.0010 0.0010 0.0010 0.0010 8.92933433185269 0.0010 0.0010 8.784283900342762 8.855836796626935 0.0010 0.0010 0.0010 0.0010 9.337057973500677 0.0010 0.0010 3.0363054127994884 0.0010 0.0010 0.0010 0.0010 0.0010 0.0010 8.876687116669679 0.0010 0.0010 0.0010 0.0010 0.0010 0.0010 0.0010 0.0010 8.809022340503745 6.4930608855799985 9.972232454187319 0.0010 0.0010 0.0010 0.0010 0.0010 0.0010 0.0010 9.92459375279871 0.0010 9.143835275686584 9.718644422454462 
10.0 1.1973626235992234 0.0011069740872619055 0.0010 0.0010 0.003945333989066531 0.0010 1.2042066168337522 0.0010 0.0010 0.6910731795595826 10.0 0.6910731795595826 0.6910731795595826 0.6910731795595826 0.6910731795595826 10.0 0.0010 0.6910731795595826 2.8616673827350567 0.6910731795595826 0.6910731795595826 0.6910731795595826 10.0 0.6910731795595826 0.6910731795595826 0.6910731795595826 9.924733785457546 9.958559430688105 0.6910731795595826 10.0 0.0010 10.0 0.6910731795595826 2.189908823682254 0.6910731795595826 0.0010 10.0 0.6910731795595826 10.0 0.6910731795595826 0.6910731795595826 0.6910731795595826 0.6910731795595826 0.0010 0.0010 0.6910731795595826 10.0 0.6910731795595826 0.6910731795595826 10.0 10.0 0.6910731795595826 0.6910731795595826 0.6910731795595826 0.6910731795595826 10.0 0.6910731795595826 0.6910731795595826 10.0 0.6910731795595826 0.6910731795595826 0.6910731795595826 0.0010 0.6910731795595826 0.6910731795595826 10.0 0.6910731795595826 0.6910731795595826 0.6910731795595826 0.6910731795595826 0.6910731795595826 0.6910731795595826 0.0010 0.6910731795595826 10.0 10.0 10.0 10.0 0.6910731795595826 0.6910731795595826 10.0 0.6910731795595826 0.6910731795595826 0.6910731795595826 9.546654280246406 0.6910731795595826 10.0 10.0 
10.0 2.2080051390634168 0.013667723578571551 0.0010 0.0011121252731278984 0.0010 0.00444803174818445 3.5427292261298424 0.0010 0.0010 0.0010 9.991571145514165 7.209071554181629 7.19530208030654 7.141670799448381 10.0 9.989707561636147 0.0010 10.0 1.4254652128382372 10.0 10.0 0.0010 9.959660397385637 10.0 0.0010 0.0010 10.0 9.792238842386201 10.0 5.680123311112692 0.0010 10.0 7.0230598228637575 9.967569976827717 0.0010 0.0010 10.0 7.208765565538892 10.0 7.2054575263383445 7.39383989916879 10.0 7.895239041547499 0.0010 1.497972111556417 0.0010 10.0 10.0 10.0 9.960499149741118 9.972233218011546 7.219650849206057 7.21950500935991 10.0 10.0 10.0 10.0 7.148526336582192 10.0 0.0010 7.221197571631768 0.0010 0.0010 7.206093853248583 0.0010 10.0 7.209071972272822 0.0010 0.0010 0.0010 7.209337506428342 7.208944026157513 0.0010 0.0010 10.0 9.359765104073558 10.0 10.0 7.136875009030652 0.0010 10.0 7.208027971990212 7.208733864833034 9.041019077318708 9.071274191840388 7.218332821797412 9.99814377015175 10.0 
10.0 1.6578435277239878 0.0010 0.0010 0.001118604537048593 0.005684293017266501 0.0010 1.8048503029893692 0.0010 0.0010 1.0558781658822243 10.0 1.0558781658822243 1.0558781658822243 1.0558781658822243 1.3502394585392405 10.0 1.0558781658822243 1.357330347778487 4.922778567244069 1.350601763379724 1.3505842765623726 1.0558781658822243 10.0 1.3513444503415117 1.0558781658822243 1.0558781658822243 9.906198891394249 10.0 1.0760971627291793 4.2024347783197555 1.0558781658822243 10.0 1.0558781658822243 1.1112033283415714 1.0558781658822243 0.5922655162543853 10.0 1.0558781658822243 10.0 1.0558781658822243 1.0558781658822243 1.3498768608110083 1.0558781658822243 1.0558781658822243 0.7787698789380393 1.0558781658822243 10.0 1.3487563000626794 1.3497437862093653 10.0 10.0 1.0558781658822243 1.0558781658822243 1.3500069281689706 1.3460342900405742 10.0 1.3037879053196795 1.0558781658822243 10.0 1.0558781658822243 1.0558781658822243 1.0558781658822243 1.0558781658822243 1.0558781658822243 1.0558781658822243 10.0 1.0558781658822243 1.0558781658822243 1.0558781658822243 1.0558781658822243 1.0558781658822243 1.0558781658822243 1.0558781658822243 1.0558781658822243 10.0 10.0 10.0 10.0 1.0558781658822243 1.0558781658822243 10.0 1.0558781658822243 1.0558781658822243 1.279022706231772 9.375785023229211 1.0558781658822243 10.0 10.0 
10.0 2.1748037987400313 0.01330272330094577 0.001019811244135216 0.001108894196601242 0.0010 0.0043486753554506695 3.482861881154594 0.0010 0.006305443673704503 0.0010 9.951320221803247 6.938170404377358 6.9247977424916165 6.8727119319016206 9.913575846234433 9.988601638031122 0.0010 9.903970878847858 1.5434518155189973 9.90463046984616 9.909451287380115 0.0010 9.920329912857117 9.905451057971572 0.0010 0.0010 9.999943408755236 9.802856056627041 9.91824673991595 5.801134787272281 0.0010 9.927445773972558 6.757518937622741 9.753811005469643 0.0010 0.0010 9.950638309752856 6.937871953238696 9.942271235803647 6.934660536071606 7.117614339143553 9.915212923710964 7.604565077256682 0.0010 1.4180944415951247 0.0010 9.950518501162307 9.908009832511564 9.905634462042174 9.92111184331795 9.93254042679252 6.948444843351398 6.94830320178604 9.90980156815484 9.905071902127142 9.99999999641722 9.913073581262413 6.879369915093812 10.0 0.0010 6.949946989950714 0.0010 0.0010 6.935278526142854 0.0010 9.957529044716027 6.938170825617001 0.0010 0.0010 0.0010 6.938428707955527 6.93804656648598 0.0010 0.0010 9.95950706188118 9.378214548071817 9.992638543222618 9.91724528450402 6.868054325136069 0.0010 9.804090517355448 6.9371569099729795 6.937842446054729 8.999575251986728 9.106456380755255 6.947164808057728 9.957704302469445 9.999999981523736 
10.0 2.673599997855994 0.01271602763827912 0.0010 0.0010 0.0010 0.0010 4.1127405044585865 0.0010 0.0010 0.0010 10.0 8.5276625640549 8.5276625640549 8.5276625640549 10.0 10.0 0.2799622105582733 10.0 4.305909511201954 10.0 10.0 0.0010 9.690167220876859 10.0 0.0010 0.0010 10.0 9.39600322523172 9.417134246828422 5.000445999208298 0.0010 10.0 8.5276625640549 8.414854813785762 0.0010 0.7257746638839073 10.0 4.376535045180172 10.0 8.5276625640549 8.5276625640549 10.0 8.5276625640549 0.0010 1.931141496484178 0.0010 10.0 10.0 10.0 10.0 10.0 8.5276625640549 8.5276625640549 10.0 10.0 10.0 10.0 8.5276625640549 10.0 0.0010 8.5276625640549 0.0010 0.0010 8.5276625640549 0.0010 10.0 8.5276625640549 0.0010 0.0010 0.0010 8.5276625640549 8.5276625640549 0.0010 0.0010 10.0 10.0 10.0 9.160028882578459 8.5276625640549 0.0010 10.0 8.5276625640549 7.227597508094458 7.086127104369341 9.274030126755708 8.5276625640549 10.0 10.0 
10.0 1.23420756924515 0.0010 0.0010 0.0010 0.0011433689000793874 0.0010 0.8044501694328079 0.0010 0.0010 0.0010 10.0 0.0010 0.0010 0.0010 0.0010 9.99988755849036 0.0010 0.0010 5.0005 0.0010 0.0010 0.0010 5.673422478107166 0.0010 0.0010 0.0010 10.0 10.0 0.0010 8.538179243749337 0.0010 6.078175429501266 0.0010 0.0010 0.0010 0.0010 8.930271687731004 0.0010 9.08382597744591 0.0010 0.0010 0.0010 0.0010 0.0010 8.342622597040062 0.0010 8.930271687731004 0.0010 0.0010 3.926847688326469 8.141190205803067 0.0010 0.0010 0.0010 0.0010 10.0 0.0010 0.0010 9.272869481646735 0.0010 0.0010 0.0010 0.0010 0.0010 0.0010 9.776246274387201 0.0010 0.0010 0.0010 0.0010 0.0010 0.0010 0.0010 0.0010 7.586403456958375 9.649898613114088 10.0 0.0010 0.0010 0.0010 2.4142838508606435 0.0010 0.0010 0.0010 10.0 0.0010 10.0 10.0 
10.0 1.19064704372691 0.010215473138163938 0.002560689342935067 0.0022859486632651814 0.003964865954017906 0.0010 0.503924539077568 0.0010 0.0010 0.0010 6.603500418100081 0.0010 0.0010 0.0010 0.12144201134859878 10.0 0.0010 0.1359376777149477 10.0 0.12989057889595212 0.12719308034457222 0.0010 4.50055 0.09778435356975113 0.0010 0.0010 9.885362342797945 9.864720863588053 1.9574561074648056 10.0 0.0010 10.0 0.0010 4.789343169120223 0.0010 0.0010 4.50055 0.0010 5.0005 0.0010 0.0010 0.1534814898897836 0.0010 0.0010 3.789443169120223 0.0010 4.50055 0.11909202425403809 0.13743770954950674 4.50055 4.50055 0.0010 0.0010 0.32135764619451956 0.13710931928439818 10.0 0.0010 0.0010 9.406224858668505 0.0010 0.0010 0.0010 0.0010 0.0010 0.37421279637459737 4.789343169120223 0.0010 0.0010 0.0010 0.0010 0.0010 0.0010 0.0010 0.0010 4.50055 10.0 9.643048582712582 2.973413980783417 0.0010 0.0010 4.789343169120223 0.0010 0.0010 0.13654433542494204 10.0 0.0010 6.123823812291935 9.657019951279297 
10.0 1.1243706213066218 0.0010 0.0010 0.0010 0.0037922797306289063 0.0010 0.6855523048876258 0.0010 0.0010 0.0010 10.0 0.0010 0.0010 0.0010 0.0010 10.0 1.8783913043430562 0.0010 10.0 0.0010 0.0010 0.0010 10.0 0.0010 0.0010 0.0010 10.0 10.0 1.1035769809432772 10.0 0.0010 5.054253269959431 0.0010 8.372226385599298 0.0010 0.0010 10.0 0.8046108490625685 8.788104718651939 0.0010 0.0010 0.0010 0.0010 0.0010 1.2786373508088555 0.0010 10.0 0.0010 0.0010 10.0 9.843938402189679 0.0010 0.0010 0.0010 0.0010 10.0 0.0010 0.0010 10.0 0.0010 0.0010 0.0010 1.5910275793343969 0.0010 0.0010 9.190312344054245 0.0010 0.260812495161062 0.0010 0.0010 0.0010 0.0010 0.0010 0.0010 10.0 8.361615850102412 10.0 0.9289046202934284 0.0010 0.0010 1.1465577214124911 0.0010 0.0010 0.0010 10.0 0.0010 10.0 9.571695557976456 
10.0 1.103969075962368 0.0020778703358132937 0.0010391269734657308 0.0010739052281057407 0.008625684660963792 0.0010 0.9534679173027656 0.0010 0.0010 0.0010 9.999986688605784 0.0010 0.0010 0.0010 1.9316806282941341 10.0 0.0010 2.3190914182216398 0.6431923444411325 1.95764870276584 1.941768883578205 0.0010 9.977359396813391 1.9860455266665964 0.1830025573404619 0.0010 9.827311998460019 9.963842993833744 2.914770999168783 9.179946167216075 0.0010 10.0 0.0010 0.8783591579884416 0.0010 0.0010 10.0 0.0010 10.0 0.0010 0.0010 1.952997390989598 0.0010 0.0010 0.6674922584234562 0.0010 10.0 1.8586424500180891 1.9405902228311431 10.0 10.0 0.0010 0.0010 1.9277185491182456 1.8323730315812439 8.963540945695643 3.238477482759456 0.0010 10.0 0.0010 0.0010 0.0010 0.0010 0.0010 0.0010 8.910316091895057 0.0010 0.0010 0.0010 0.0010 0.0010 0.0010 0.0010 0.0010 10.0 9.951923931851045 10.0 8.18190837834095 0.0010 0.0010 9.163005092803948 0.0010 0.0010 0.0010 9.063695546567773 0.0010 9.207243616434162 9.904846850509465 
10.0 1.4728455824982636 0.0010 0.0010 0.0010906941409851991 0.004463843908249365 0.0010 1.4281479377673691 0.0010 0.0010 0.0010 10.0 0.0010 0.0010 0.0010 0.0010 10.0 0.0010 0.0010 1.9454117363333099 0.0010 0.0010 0.0010 10.0 0.0010 0.0010 0.0010 9.930635081275996 10.0 0.0010 5.289098386485783 0.0010 10.0 0.0010 0.0010 0.0010 0.0010 10.0 0.0010 10.0 0.0010 0.0010 0.0010 0.0010 0.0010 0.5302236207031132 0.0010 10.0 0.0010 0.0010 10.0 10.0 0.0010 0.0010 0.0010 0.0010 10.0 0.0010 0.0010 9.476077143257719 0.0010 0.0010 0.0010 0.0010 0.0010 0.0010 10.0 0.0010 0.0010 0.0010 0.0010 0.0010 0.0010 0.0010 0.0010 10.0 10.0 10.0 9.797227514551528 0.0010 0.0010 9.79875447315348 0.0010 0.0010 0.0010 9.48409199532038 0.0010 10.0 10.0 
0.0010 1.0872688268397288 0.0010 0.0010 0.0016865837629540907 0.0010 9.017944697892517 0.0010 0.0010 0.22921597402109578 10.0 10.0 10.0 10.0 9.866108905725742 10.0 9.6913301894618 10.0 10.0 2.7746644704595798 10.0 10.0 10.0 10.0 10.0 10.0 10.0 9.999567306290839 10.0 6.834273982530871 10.0 10.0 10.0 10.0 10.0 10.0 10.0 10.0 10.0 10.0 10.0 10.0 10.0 10.0 10.0 10.0 10.0 10.0 10.0 10.0 10.0 10.0 10.0 10.0 10.0 10.0 10.0 10.0 10.0 0.0010 10.0 10.0 10.0 10.0 10.0 10.0 10.0 10.0 10.0 10.0 10.0 10.0 10.0 10.0 10.0 10.0 10.0 9.475026380987293 8.543028597013489 10.0 10.0 10.0 10.0 10.0 10.0 2.4732374656469394 10.0 10.0 9.985341069729378 
10.0 1.2039788273980592 0.0010 0.0028250135110537786 0.0010 0.0010 0.0010 0.23712422941563024 0.0010 0.0010 0.0010 6.107616695290703 0.0010 0.0010 0.0010 0.0010 10.0 0.0010 0.0010 9.509685679533991 0.0010 0.0010 0.0010 0.0010 0.0010 0.0010 0.0010 10.0 10.0 0.0010 9.551091573114547 0.0010 9.509685679533991 0.0010 0.9942531561960744 0.0010 0.0010 0.4316565266178314 0.0010 2.102036085774972 0.0010 0.0010 0.0010 0.0010 0.0010 0.9942536459632167 0.0010 0.787163636288799 0.0010 0.0010 0.32699952034627877 0.0010 0.0010 0.0010 0.0010 0.0010 9.50996460349899 0.0010 0.0010 10.0 0.0010 0.0010 0.0010 0.0010 0.0010 0.6266554971688283 0.0010 0.0010 0.0010 0.0010 0.0010 0.0010 0.0010 0.0010 0.0010 0.0010 10.0 9.616226371391539 1.2670575400402457 0.0010 0.0010 0.0010 0.0010 0.0010 0.0010 10.0 0.0010 5.0283213650864464 10.0 
10.0 1.0036503878989813 0.0010 0.001009062565426147 0.001052798453255001 0.0014928366990258235 0.0010402027958914411 0.5335688126930047 0.0017208415642792486 0.0010 0.0010 9.920331055917003 0.0010 0.0010 0.0010 0.11702307871151918 9.988987448331248 0.16073435494301025 0.0010 7.140678034999048 0.0010 0.0747804290912395 0.0010 10.0 0.14880504418633134 0.0010 0.0010 10.0 10.0 0.09172527833288235 9.711880266770764 0.0010 5.0005 0.0010 7.684430728859187 0.0010 0.0010 9.90741867980437 0.0010 8.450493018085496 0.0010 0.0010 0.0010 0.0010 0.0010 0.6330816441616325 0.0010 9.913656641526554 0.14885742200843222 0.0010 10.0 9.944141620740895 0.0010 0.0010 0.0922853204834504 0.13043939831117468 9.993975747402132 0.11834818344374076 0.0010 9.422368073829318 0.0010 0.0010 0.0010 0.0010 0.0010 0.0010 9.02645272110547 0.0010 0.0010 0.0010 0.0010 0.0010 0.14364532970313482 0.0010 0.0010 10.0 7.6173381518655745 9.997707578172754 5.0005 0.0010 0.0010 5.0005 0.6078383918806902 0.0010 0.012954594609176251 10.0 0.0010 9.959987840381528 9.394841439120944 
9.943394267938816 1.8122823735967506 0.0010129894837745785 0.0010037446796121478 0.0010181772910606895 0.0010 0.0037508413300838157 2.912827721810854 0.0010 0.0010 0.0010 10.0 0.8814796322502678 0.8291822929466015 0.8291876785094718 9.561439218422962 9.966612819510077 0.0010 9.619352831745141 0.0010 9.550910099032135 9.551682766947572 0.0010 10.0 9.543515841942922 0.0010 0.0010 9.997161593718369 9.999917833032915 9.822146414780619 10.0 0.0010 10.0 0.8960076982255574 5.296764852246374 0.0010 0.23797752558324103 9.78875453920862 0.8802192823981594 9.389219955859062 0.8701942544154964 0.8291799956207013 9.557796442702163 0.8291772290742365 0.0010 0.0010 0.4469023467190733 9.78593206385528 9.543481646544265 9.537525706958537 10.0 10.0 0.8291791815580432 0.8868648842364282 9.551011957389454 9.538930938030111 10.0 9.904202319635704 0.8812385610536007 10.0 0.0010 0.886792855234023 0.0010 0.0010 0.8889792477644942 0.0010 9.820109521814906 0.9129112909601993 0.0010 0.0010 0.0010 0.8798623924176194 0.8881035168155194 0.0010 0.4469023467190733 10.0 10.0 9.99341057859959 10.0 0.8775365717046393 0.0010 10.0 0.8807446162215102 0.8873393532484979 8.917036741132778 9.750966147527272 0.8846145214126917 10.0 10.0 
9.963985477130171 1.2262922850329006 0.0010027171510362583 0.0010163557324163852 0.0011629653626882832 0.002222482139925171 0.003455579402167369 0.8790983110794166 0.0010 0.005161468762603672 0.11166131237715171 9.983389486610351 0.07489554907991343 0.07465728260350012 0.1356265590441741 0.7697894093200666 10.0 0.010215442931850633 0.813186614499418 6.0306455993226455 0.8349217977432382 0.801423891962576 0.11166131237715171 5.731867383322369 0.7855207563781095 0.11166131237715171 0.11166131237715171 9.994284572469146 10.0 0.7391366234622954 9.085593077140654 0.01233578154946785 7.618564913004221 0.07467424338402924 1.783009498541913 0.11166131237715171 0.011538783655849469 9.037088334001748 0.0749012935577955 9.963188093273098 0.07471199434656886 0.07489007217288604 0.7517585074889612 0.07489826023012396 0.012305984581424706 7.118943704605764 0.11166131237715171 8.951688205417396 0.8178727180272234 0.7893980570882371 4.6392836037020055 7.276037521972987 0.07471695298515045 0.07491187875457843 0.8594131821910627 0.8480100720607813 10.0 0.26410142559243477 0.07490243441192401 9.705571601283271 0.11166131237715171 0.07407910371565578 0.11166131237715171 0.012339553152634346 0.07433382553760307 0.10916381498985261 8.298911558138768 0.0741409026837622 0.11166131237715171 0.11166131237715171 0.11166131237715171 0.07487029116189207 0.07490445969870954 0.012335030111672592 0.11166131237715171 6.928493491722865 9.821784594861152 9.999630364439563 0.05683187705634385 0.10527143140353329 0.11166131237715171 3.68150032244608 0.07490247670413333 0.07373346829171122 0.14244152409645205 9.994331471766225 0.10875549252155364 9.98256843737278 9.987747505639064 
10.0 1.2621402963158337 0.0013460210904448692 0.0010021188480167213 0.0010166551208763458 0.0025565651684646322 0.0010 1.6115233862975342 0.0010 0.0010 0.0010 9.96095630732258 0.0010 0.0010 0.0010 5.967114539033034 9.97996106382736 0.0010 6.305542927050689 1.1271633146856437 5.990013697600315 5.976577906117257 0.0010 9.748684162045699 6.01579097367733 0.0010 0.0010 9.987317227610625 9.976398487934052 6.832852261266384 9.91597316490919 0.0010 8.751157360152408 0.0010 1.094366026960567 0.0010 1.3248523561209278 9.273717986066037 0.0010 8.196530667270935 0.0010 0.0010 5.985360314522779 0.0010 0.0010 1.202562083765978 0.0010 9.268527957512706 5.904251505970397 5.981789125302383 9.58714535881279 9.733368720073596 0.0010 0.0010 5.964375815367719 5.881679724254337 9.910510431958109 7.111283597681444 0.0010 9.738728655597242 0.0010 0.0010 0.0010 0.0010 0.0010 0.0010 9.817474610513454 0.0010 0.0010 0.0010 0.0010 0.0010 0.0010 0.0010 0.0010 9.738047685727276 9.589464885009958 9.968081755585239 8.051402521603094 0.0010 0.0010 8.040206007175462 0.0010 0.0010 2.2463517855658184 9.94083948531927 0.0010 9.922299844338477 9.817485212396116 
10.0 1.2697759929086394 0.001022817376318271 0.001000074341507972 0.0010 0.0010148483513155973 0.0010 1.6119519845052341 0.0010 0.0010 0.0010 9.981533727874456 0.0010 0.0010 0.0010 6.327493263699843 9.99996762102261 0.0010 6.735063981015958 0.0010 6.357548383715815 6.34166011846022 0.0010 9.963609003189598 6.395699161374852 0.0010 0.0010 10.0 9.99878881149689 7.398787687128691 10.0 0.0010 9.882081335224505 0.0010 0.18772600084730584 0.0010 2.8594920370966825 9.17456863896018 0.0010 7.602713288641135 0.0010 0.0010 6.323897592847515 0.0010 0.0010 0.0010 0.0010 9.17394375540773 6.2549423848281265 6.340300629537765 9.970179047826147 9.937482820855488 0.0010 0.0010 6.326792887866118 6.2292706445885235 10.0 7.7268530052423365 0.0010 10.0 0.0010 0.0010 0.0010 0.0010 0.0010 0.0010 9.84456444859503 0.0010 0.0010 0.0010 0.0010 0.0010 0.0010 0.0010 0.0010 9.951642972947557 9.997979282114573 9.982325911906859 8.755111026289022 0.0010 0.0010 8.669099258953178 0.0010 0.0010 2.4614068688339232 10.0 0.0010 10.0 9.999188764560868 
10.0 0.9902644225226925 0.001206284843082202 0.001001998076144979 0.0010 0.009512440869298712 0.0010 0.4275137564254157 0.00630793240751009 0.0010 0.0010 10.0 0.0010 0.0010 0.0010 0.0010 10.0 0.0010 0.0010 0.0010 0.0010 0.0010 0.0010 10.0 0.0010 0.0010 0.0010 9.77756143035552 9.880268790333451 0.0010 10.0 0.0010 10.0 0.0010 0.0010 0.0010 0.0010 10.0 0.0010 10.0 0.0010 0.0010 0.0010 0.0010 0.0010 0.0010 0.0010 10.0 0.0010 0.0010 10.0 10.0 0.0010 0.0010 0.0010 0.0010 10.0 0.0010 0.0010 10.0 0.0010 0.0010 0.0010 0.0010 0.0010 0.0010 10.0 0.0010 0.0010 0.0010 0.0010 0.0010 0.0010 0.0010 0.0010 10.0 10.0 10.0 10.0 0.0010 0.0010 10.0 0.0010 0.0010 0.0010 9.170080197373801 0.0010 10.0 10.0 
10.0 1.5317416025521893 0.0011598510337026003 0.0010 0.0010253486683125866 0.0010138920486383778 0.0010 2.2570037923327835 0.01477020421387125 0.0010 0.0010 9.951638243717456 0.0010 0.0010 0.0010 6.795899173027137 9.974361330327486 0.0010 7.203738580346685 0.0010 6.82315129976963 6.807029999469641 0.0010 9.876636873982225 6.853464703531335 0.0010 0.0010 9.998495771414083 9.97530270440081 7.834946601378198 9.991274419841861 0.0010 9.865470938484666 0.0010 0.0010 0.0010 0.7759916262873663 9.197066418063661 0.0010 7.6474350548955865 0.0010 0.0010 6.820781867180904 0.0010 0.0010 0.0010 0.0010 9.196622986854642 6.719949633347323 6.80536106602111 9.885690974671167 9.853123816644652 0.0010 0.0010 6.792362814585144 6.692632995112218 9.979450727971463 8.170565590591147 0.0010 9.991507726732282 0.0010 0.0010 0.0010 0.0010 0.0010 0.0010 9.761166654780897 0.0010 0.0010 0.0010 0.0010 0.0010 0.0010 0.0010 0.0010 9.865858018827945 9.963213289841613 9.959938075940878 8.888130397568341 0.0010 0.0010 8.784359488270633 0.0010 0.0010 2.613824927707735 9.863323465079397 0.0010 9.966990387417063 9.982387333907973 
10.0 1.9991865164376332 0.0010 0.0010 0.0010 0.0010 0.0010 3.04327849205351 0.0010 0.0010 0.0010 10.0 0.0010 0.0010 0.0010 9.616818884503976 9.963522393750475 0.0010 9.759644372532177 0.0010 9.624189413927917 9.623833876923246 0.0010 10.0 9.63929781849912 0.0010 0.0010 9.99829763366228 10.0 9.852086289346841 9.28000251644147 0.0010 10.0 0.0010 4.75308989566141 0.0010 0.0010 9.768585338546579 0.0010 9.296784659704942 0.0010 0.43990281479606264 9.609442789823909 3.0094988072788134 0.0010 1.1708663568708282 0.0010 9.76524215136979 9.586647686513325 9.606735550583666 10.0 10.0 0.0010 0.0010 9.612088815180782 9.53127319883355 10.0 10.0 0.0010 10.0 0.0010 0.0010 0.0010 0.0010 0.0010 0.0010 9.803389960968003 0.0010 0.0010 0.0010 0.0010 0.0010 0.0010 0.0010 0.0010 10.0 10.0 9.992375095752877 10.0 0.0010 0.0010 10.0 0.0010 0.0010 8.167111925422756 9.98634695483497 0.0010 10.0 10.0 
9.710029272149175 2.4104247058540396 0.010216244903542488 0.0010 0.001076188820292657 0.0010 0.01007253977218725 3.9910492746455843 0.0010 0.0010 0.0010 10.0 7.312301408015184 7.314578363310709 7.301816128673962 10.0 10.0 0.0010 10.0 1.8944843459162461 10.0 10.0 0.0010 10.0 10.0 0.0010 0.0010 10.0 9.934965095532302 10.0 6.598826095707471 0.0010 10.0 7.15743435185252 10.0 0.0010 0.0010 10.0 7.32393003946331 10.0 7.309205788849129 7.456510152803134 10.0 8.493816375980838 0.0010 0.0010 0.0010 10.0 10.0 10.0 10.0 10.0 7.318550026927707 7.3201414006682635 10.0 10.0 10.0 10.0 7.311642996184466 10.0 0.0010 7.3215200078232145 0.0010 0.0010 7.309126538211676 0.0010 10.0 7.312231804747 0.0010 0.0010 0.0010 7.312352947671383 7.312371028412114 0.0010 0.0010 10.0 9.599527013492565 10.0 10.0 7.3112758207761335 0.0010 10.0 7.31149172817894 7.312267744718874 9.6185127373928 9.569882697234386 7.319414839415097 10.0 10.0 
10.0 1.9357061437723377 0.001654471872556496 0.0010 0.0010065221794004033 0.001017837278950322 0.0011041965361729524 2.816548671857311 0.0010 0.0010 0.0010 10.0 0.23945838777295148 0.24042754081169004 0.23413744728021602 9.155881505025699 9.993290923297034 0.0010 9.277354144629424 0.49851736503507915 9.154869081814157 9.148548781460757 0.0010 10.0 9.163904844792702 0.0010 0.0010 9.999995893824426 9.989414636532079 9.449484042979726 9.76026349491103 0.0010 10.0 0.214893915049009 5.347290758585145 0.0010 1.9092743386453748 9.811823040021851 0.23944481715494792 9.350128640544586 0.7369145587563217 0.6871790055794325 9.13522119456244 1.127292362030401 0.0010 0.18519804135929752 0.0010 9.807569240121138 9.125347421541171 9.14704745367933 10.0 10.0 0.24216671190891503 0.24288622962173 9.145006644131579 9.112451171129605 9.978287082396992 9.599217660178551 0.2391366178728811 10.0 0.0010 0.24348907805430198 0.0010 0.0010 0.7345189526063054 0.0010 9.88280935065856 0.23939209302295694 0.0010 0.0010 0.0010 0.23944631773411196 0.2394552394572802 0.0010 0.0010 10.0 9.994352027945451 9.992985119858597 10.0 0.23901483560480674 0.0010 10.0 0.23906988680031116 0.2394435969742279 7.624667208650261 9.831859086761007 0.24397159682681924 10.0 9.998409660191513 
10.0 1.1261146213786681 0.0010 0.0010 0.001036495852546663 0.004031025143395292 0.0010 0.8242096248376076 0.0010 0.0010 0.0010 9.973537036665581 0.0010 0.0010 0.0010 1.7666108775568903 9.99999233833817 1.66344176423554 1.6102930876452386 7.339219553879547 1.6764667407284997 1.732544319212367 0.0010 9.999683813293768 1.7835965994760243 0.0010 0.0010 9.999992616643972 9.99999363075968 1.7835965994760243 7.339232241522048 0.0010 5.363279593885009 0.0010 7.578398905161233 0.0010 0.0010 9.967466934028193 0.5275258961352751 8.829454887228762 0.0010 0.0010 1.3158411535705685 0.0010 0.0010 2.0212894510816586 0.0010 9.967698041403954 1.7835965994760243 1.6131443628274755 9.99974160528125 9.829821273505924 0.0010 0.0010 1.7446877377470429 1.7708828794411997 9.999516366301155 1.7629185691495661 0.0010 8.183241043039041 0.0010 0.0010 0.0010 1.3940625068151355 0.0010 0.0010 9.240710987548077 0.0010 0.027000601254401513 0.0010 0.0010 0.0010 0.0010 0.0010 0.0010 9.979123750283245 8.46291404315764 9.99946105318006 1.7838611027960785 0.0010 0.0010 1.79357618790824 0.0010 0.0010 1.6580750666743136 10.0 0.0010 9.999626692081186 9.598428172862947 
9.446000133322245 0.8136863964440809 0.0010 0.002133388753852136 0.0010 0.0021456808580400197 0.0014079897133261927 0.16382289098163172 0.0010 0.0033945891330201036 0.0010 6.053063210977824 0.0010 0.0010 0.0010 0.0010 10.0 0.0010 0.0010 9.99952331746938 0.0010 0.0010 0.0010 3.714037873269211 0.0010 0.0010 0.17543882896345364 10.0 10.0 0.0010 10.0 0.0010 7.413239750026664 0.0010 1.1259981726264146 0.0010 0.0010 6.385845232281824 0.0010 6.7328001477751895 3.1987038779604946 0.0010 0.7093333890513049 0.0010 0.0010 6.500058266278727 0.0010 6.528628172634629 0.0010 0.0010 2.0854771720691527 3.7951986248796024 0.0010 0.0010 0.0010 0.0010 10.0 0.0010 0.0010 10.0 0.0010 0.0010 0.0010 0.0010 3.183212696755167 3.2668152356916806 3.9755889813823027 0.0010 3.693232627390101 0.0010 0.0010 0.0010 0.0010 0.0010 0.0010 4.157320861568489 8.716181576438808 10.0 3.1692661613843383 0.0010 0.0010 0.39578959543527326 0.0010 0.0010 0.0010 10.0 0.0010 7.124519319625181 10.0 
10.0 5.4047959814344315 0.0010 0.0010 0.0010 0.0010 0.0010 8.73202873014855 0.0010 0.0010 10.0 10.0 10.0 10.0 10.0 9.99445576787077 10.0 0.0010 9.987857023164596 0.0010 9.993963361685285 9.994490400632658 10.0 10.0 9.990873723805986 10.0 10.0 10.0 10.0 9.996742529846227 10.0 0.0010 10.0 10.0 10.0 10.0 0.0010 10.0 10.0 10.0 10.0 10.0 10.0 10.0 0.0010 1.6360290330286604 10.0 10.0 9.997031844804173 9.993871897416994 10.0 10.0 10.0 10.0 9.994762543948731 9.997504103389495 10.0 9.97653090257913 10.0 10.0 10.0 10.0 10.0 0.0010 10.0 10.0 10.0 10.0 10.0 10.0 10.0 10.0 10.0 0.0010 10.0 10.0 10.0 10.0 10.0 10.0 10.0 10.0 10.0 10.0 10.0 10.0 10.0 10.0 10.0 
10.0 1.4157264213887184 0.0010 0.0010 0.0010 0.0010 0.0010 1.9919262414756949 0.0010 0.0010 1.1019616716501583 10.0 1.1019621954210055 1.1019625810969909 1.101962613649813 9.043500823921939 9.999395471852022 1.1013436313976186 10.0 0.0010 9.201879554966755 9.109102573942396 1.101961776051143 10.0 9.379868265417809 1.1019617760510134 1.1019618905768498 10.0 10.0 10.0 9.999991983782424 1.097375923152129 9.999997529321584 1.1019624992969415 1.1019237834299527 1.1019617703103934 0.8481032162990365 10.0 1.1019621953890169 10.0 1.101962197206456 1.1019076831320453 9.168826248045393 1.1019621766473144 1.0972362966534535 1.0893878591958845 1.1019614965097735 10.0 8.609725960936034 9.099705630199795 10.0 10.0 1.1019623800189189 1.1019621950632885 9.024843518072554 8.453952617469316 9.999986661265456 10.0 1.1019621730932552 10.0 1.101961776051143 1.1019621950610423 1.1019617760154876 1.3925134190374626 1.1019620522002946 1.1019617703103934 10.0 1.1019619704335422 1.1019617703103934 1.101961776051143 1.1019600631025752 1.1019620999260256 1.1019621953688152 1.09723766418369 1.1019615000539087 10.0 9.999999999871168 10.0 10.0 1.1019621955457715 1.1019617760606133 10.0 1.101962171601064 1.1019621961667019 1.1019622800585012 9.790831896947106 1.1019621950765668 10.0 10.0 
10.0 1.1639430254619274 0.0010 0.0010 0.0010318397769904849 0.0042565278342214475 0.0010 0.8973527566989963 0.0010 0.0010 0.0010 10.0 0.0010 0.0010 0.0010 1.3810232947049967 10.0 1.2210693738323304 1.2001399487862212 10.0 1.2767128826035026 1.3416031297910913 0.0010 10.0 1.4006783462209849 0.0010 0.0010 10.0 10.0 1.17964594175647 10.0 0.0010 5.3756632863892255 0.0010 8.093390661004683 0.0010 0.0010 10.0 0.0010 9.508062831080988 0.0010 0.0010 0.8594144876740621 0.0010 0.0010 1.433628565008453 0.588521940009465 10.0 1.4006783462209849 1.2034393057908828 10.0 9.495069084504301 0.0010 0.0010 1.355654903275643 1.385966647569965 10.0 1.3765200912525142 0.0010 10.0 0.0010 0.0010 0.0010 0.878637120421057 0.0010 0.0010 9.564844769494815 0.0010 0.8665291682342993 0.0010 0.0010 0.0010 0.0010 0.0010 0.5802560570196373 10.0 8.897849745557144 10.0 2.7323192053027556 0.0010 0.0010 1.373112501620493 0.0010 0.0010 1.2554309316377874 10.0 0.0010 10.0 9.553005866743575 
10.0 2.363978654175571 0.006168095264619055 0.0010091381629210292 0.0010 0.0010028660599884645 0.0010 3.6123049554521702 0.0010 0.0010 0.0010 9.9904259424981 5.816949938445057 5.825981845161538 5.8130799375778 10.0 9.989452314670364 0.0010 10.0 1.5551758926848418 10.0 10.0 0.0010 10.0 10.0 0.0010 0.0010 9.999928218394349 9.905004694864202 10.0 6.169439335513312 0.0010 9.950550048105416 5.60081771768847 9.766315526317008 0.0010 0.0010 9.98234101378334 5.817230922832578 9.97987338704145 5.813683646917524 6.022295612705227 10.0 6.600750765482978 0.0010 0.7598371367979828 0.0010 9.98223154158585 10.0 10.0 10.0 10.0 5.8308588016383425 5.82770467840338 10.0 10.0 10.0 10.0 5.815672651235133 10.0 0.0010 5.829773013442413 0.0010 0.0010 5.812685823748437 0.0010 9.99145994943541 5.81681372033748 0.0010 0.0010 0.0010 5.816668396286074 5.816536575757723 0.0010 0.0010 9.976008997364076 9.422750726002977 10.0 9.99071244464832 5.815515342991241 0.0010 10.0 5.815472574419331 5.81592245361998 9.992946443633429 9.101659922072843 5.826638893656692 8.335269830845961 9.998968152265059 
10.0 1.6138137725560895 0.001154050429234105 0.0010000028310544642 0.0010247374682605221 0.0010133883605447193 0.0013503274464439848 2.4503870565857113 0.0010 0.0013955118767872165 0.0010 9.95339313754272 0.0010 0.0010 0.0010 6.94809654381483 9.975290742022878 0.0010 7.341134347250013 0.24291176218611632 6.974359616587035 6.958823402222489 0.0010 9.881096221263501 7.003572864290216 0.0010 0.0010 9.99830952746504 9.976193872224425 7.9131267793924795 9.99155002595769 0.0010 9.870352142876099 0.0010 1.5403816554496261 0.0010 0.4293605514124321 9.206295701680258 0.0010 7.725931912124523 0.0010 0.0010 6.972076177166159 0.0010 0.0010 0.41329175350005976 0.0010 9.205610257526622 6.874903419972634 6.9572150389184095 9.889822054904938 9.858436653697346 0.0010 0.0010 6.944688529461006 6.848578177005745 9.980195978068425 8.236565240570998 0.0010 9.73297901970779 0.0010 0.0010 0.0010 0.0010 0.0010 0.0010 9.752965982192814 0.0010 0.0010 0.0010 0.0010 0.0010 0.0010 0.0010 0.0010 9.870708912351061 9.964548377633964 9.960781693018431 8.928462957571796 0.0010 0.0010 8.828460848146847 0.0010 0.0010 4.056346027102983 9.84516033128456 0.0010 9.968188395724008 9.983026518477178 
10.0 1.3102433545175645 0.0010 0.0010 0.0010 0.0010 0.0010 1.3863135120553638 0.0010 0.0010 0.0010 10.0 0.0010 0.0010 0.0010 0.0010 10.0 0.0010 0.0010 10.0 0.0010 0.0010 0.0010 10.0 0.0010 0.0010 0.0010 9.99633636943696 9.968067156590651 3.9157305253298382 10.0 0.0010 10.0 0.0010 10.0 0.0010 0.0010 10.0 0.0010 10.0 0.0010 0.0010 0.0010 0.0010 0.0010 10.0 0.0010 10.0 0.0010 0.0010 10.0 10.0 0.0010 0.0010 0.0010 0.0010 9.99980454018353 0.0010 0.0010 9.318662162476556 0.0010 0.0010 0.0010 0.0010 0.0010 0.0010 10.0 0.0010 0.0010 0.0010 0.0010 0.0010 0.0010 0.0010 0.0010 10.0 10.0 9.516834902707362 6.058842188358997 0.0010 0.0010 10.0 0.0010 0.0010 0.50095 10.0 0.0010 10.0 10.0 
10.0 1.0155789968064035 0.0019841360245556167 0.001034813880461165 0.0010712146254713594 0.0078058273435241375 0.0010 0.7447959180790349 0.0010 0.0010 0.06453608728473714 10.0 0.0676012176386056 0.06760121763405635 0.06760121765822902 0.5623011201358965 10.0 0.05202310591636472 0.5623011201359418 1.4469053024839136 0.5623011201358965 0.5623011201358965 0.06453989222262102 10.0 0.5623011201358965 0.06453148023758981 0.06453839649537585 9.845433093919793 10.0 0.5623011201336361 9.263386758749995 0.050810625907670826 10.0 0.06760121763794658 1.6460031184811732 0.061886102049920844 0.0010 10.0 0.16776298875383766 9.991198612928427 0.06760121763595794 0.06760121763733729 0.5623011201359391 0.052060153899346595 0.04791698885860374 1.488518773094353 0.06494013843100355 10.0 0.5623011201358965 0.5623011201358965 10.0 10.0 0.06760121763609828 0.06760121763841109 0.5623011201359391 0.5623011201358965 9.067633955722314 0.5623011201359418 0.06760121763636384 10.0 0.06453873695484535 0.06760121763867666 0.06453874107897839 0.07113376833974616 0.0676012176379075 0.10142578469735763 9.017612183304117 0.06763472427239492 0.06498861693261393 0.0645387369548196 0.06527792482487538 0.06754559081961276 0.06750155544396019 0.050810625907670826 0.06494013843100355 10.0 9.975271204516739 10.0 8.32036567200781 0.06760121763749094 0.06461000287187257 9.191375470277459 0.06760121763636029 0.06760121763872817 0.027634082923283287 9.157078804509018 0.06760121763633187 9.292538934564806 9.944127510128538 
10.0 1.5430330465873199 0.0010105968605405775 0.0010 0.0010 0.0010000118501184165 0.0010 2.349040326669594 0.0010 0.00632140941516165 0.0010 10.0 0.0010 0.0010 0.0010 9.18258653888948 9.999017048607206 0.0010 8.978222963534872 0.16679354491423026 9.182586538903966 9.125317429064843 0.0010 10.0 9.18258653891467 0.0010 0.0010 9.99918104781566 10.0 7.2572107716920415 9.996042751840998 0.0010 9.209837498178976 0.0010 5.213972106904589 0.0010 0.0010 10.0 0.0010 10.0 0.0010 0.0010 9.183382524713547 0.0010 0.0010 0.0010 0.0010 10.0 9.182586538862033 9.18180419201158 9.999988346505797 10.0 0.0010 0.0010 9.182586538867621 9.18258653886139 9.996967383441843 7.819354423050099 0.0010 10.0 0.0010 0.0010 0.0010 0.0010 0.0010 0.0010 9.757796594813975 0.0010 0.0010 0.0010 0.0010 0.0010 0.0010 0.0010 0.0010 10.0 9.999952060966383 9.998656953464 6.419944469321645 0.0010 0.0010 8.179932581719305 0.0010 0.0010 7.82662639631327 9.876207334986335 0.0010 9.999989888579343 9.999771888210706 
10.0 1.2357517123348416 0.0010151905915753053 0.0010 0.0010 0.0010 0.006473827080828045 1.6355922370314313 0.0010 0.0010 0.9504799876177739 10.0 0.9569212656787753 0.9569212656787753 0.9569212656787753 6.505506443910838 10.0 0.0010 6.690702899633411 0.68281243378705 6.509467935139121 6.509705169956698 0.9504799876177739 9.971155059629124 6.4889314192991945 0.9504799876177739 0.9504799876177739 10.0 10.0 7.068087002325527 9.881195300396438 0.0010 9.903619951602204 0.9569212656787753 1.40242183187675 0.877564474488536 4.2354590052933325 9.354116285710466 0.9569212656787753 8.464517713922538 0.9569212656787753 0.9465119260831454 6.413124099349636 0.9569212656787753 0.0010 0.6974050313917202 0.9504799876177739 9.352923952592285 6.515925250523615 6.49191159146269 9.976983979371074 9.951204816491277 0.9569212656787753 0.9569212656787753 6.50787956327191 6.482784378871192 9.960603735155695 7.277050430143464 0.9569212656787753 10.0 0.9504799876177739 0.9569212656787753 0.9504799876177739 0.0010 0.9569212656787753 1.2247681105904586 9.796419504789366 0.9569212656787753 0.9458813685208067 0.9504799876177739 0.9504799876177739 0.9569212656787753 0.9569212656787753 0.0010 0.9504799876177739 9.960847521069415 10.0 9.979547871060227 8.506102372660084 0.9569212656787753 0.9504799876177739 8.500609690520317 0.8747077873358702 0.9569212656787753 3.7085205661457445 10.0 0.9569212656787753 10.0 10.0 
10.0 1.635308384498089 0.0010 0.0010 0.0010 0.0010 0.0010 2.4247055452698687 0.0010 0.0010 0.0010 10.0 1.0671034721925245 1.0673584540824814 1.067103493946882 10.0 9.94811476807692 0.0010 10.0 0.0010 10.0 10.0 0.0010 10.0 10.0 0.0010 0.0010 10.0 10.0 10.0 9.555854982225753 0.0010 10.0 0.9326959667780264 3.1619604776965247 0.0010 0.0010 9.71212208449049 0.013075279702177589 9.073445657787667 1.067103477965472 1.0671032008825678 10.0 0.8408499812567136 0.0010 0.0010 0.0010 9.705283529115755 10.0 10.0 10.0 10.0 1.0671034592181456 1.0671034565468709 10.0 10.0 10.0 10.0 1.0671034814943807 10.0 0.0010 1.0671034411492117 0.0010 0.0010 1.070378194689951 0.0010 9.667418047763833 1.067103472335602 0.0010 0.0010 0.0010 1.0671034720628718 1.0671034721074806 0.0010 0.0010 10.0 10.0 9.997988992366059 10.0 1.0671034837925193 0.0010 10.0 1.0671034738058092 1.0671034723123984 10.0 10.0 1.067099548530221 10.0 10.0 
9.829545488955135 1.080159839312633 0.0019466758796078936 0.0010336847107656013 0.001068545283913653 0.007546009961315466 0.0010 1.0059284766192018 0.0010 0.009320258554274131 0.17145451104486487 9.999999771510417 0.17145451104486487 0.17145451104486487 0.17145451104486487 0.7102376221534499 9.999999759220888 0.17145451104486487 0.7102376221534499 1.6892781600365403 0.7102376221534499 0.7102376221534499 0.17145451104486487 9.999999640009058 0.7102376221534499 0.17145451104486487 0.17145451104486487 9.851216577949264 9.999868908597852 0.7102376221534499 9.290762377846551 0.17145451104486487 9.999993690533614 0.17145451104486487 1.8911493782603124 0.17145451104486487 0.17145451104486487 9.99997502190787 0.28360013305631115 9.991490177907359 0.17145451104486487 0.17145451104486487 0.7102376221534499 0.15452412942547677 0.16830219275752129 1.71013762215345 0.17145451104486487 9.999974416860292 0.7102376221534499 0.7102376221534499 9.99999980705406 9.999999574283073 0.17145451104486487 0.17145451104486487 0.7102376221534499 0.7102376221534499 9.102439752623008 0.7102376221534499 0.17145451104486487 9.87350696257384 0.17145451104486487 0.17145451104486487 0.17145451104486487 0.1935944727811092 0.17145451104486487 0.2111490333965133 9.055034719714055 0.17145451104486487 0.17145451104486487 0.17145451104486487 0.17145451104486487 0.17145451104486487 0.17145451104486487 0.17145451104486487 0.17145451104486487 9.999999661178247 9.97621400186455 9.999997433180607 8.384481738401448 0.17145451104486487 0.17145451104486487 9.222221782802974 0.17145451104486487 0.17145451104486487 0.127773183640435 9.188775489389306 0.17145451104486487 9.319492428819006 9.916410831073497 
10.0 2.2125294604189842 0.025941027146465657 0.0010004422310721974 0.0012095330777527422 0.0010382331715683467 0.0010 3.573432660734446 0.0010 0.0010 0.10357097395341422 9.979933193850862 9.134231278027215 9.108641523102285 9.008970951376982 9.91275092214044 9.9799318115923 0.0010 9.91183531518337 0.0010 9.912512597507185 9.91275224765111 0.10357097395341422 9.92209927795837 9.912210318293747 0.10357097395341422 0.10357097395341422 9.989117021598945 9.555508587816071 9.921131088388238 5.0005 0.0010 9.994098403571611 8.788539448347283 8.392940042084527 0.10357097395341422 0.0010 10.0 9.150093813554701 9.943954576363067 9.12751482047477 9.3835553937433 9.912335204325002 9.3835553937433 0.0010 0.0010 0.10357097395341422 10.0 9.912764106337216 10.0 9.867151503783097 9.94569293209292 9.153892273749308 9.153621238998449 9.911589927211992 9.912745933555337 9.998375965172443 9.768384493296447 9.021711562727926 10.0 0.10357097395341422 9.156766766135139 0.10357097395341422 0.0010 9.12869739650003 0.10357097395341422 10.0 9.134232055025032 0.10357097395341422 0.10357097395341422 0.10357097395341422 9.134725534589 9.13399427471737 0.0010 0.10357097395341422 9.997203837098043 8.74426503187998 9.999927959214864 9.986294638206774 9.000058257794223 0.10357097395341422 9.986304064625426 9.132291842086186 9.133603702293406 10.0 8.225556677229939 8.816634589800984 9.993881615744128 9.683757259125045 
10.0 2.3454108250016965 0.0010 0.0010 0.0010 0.0015011770716845492 0.0010 4.09638137651064 0.0010 0.0010 1.2435684972936807 10.0 1.2435684972936807 1.2435684972936807 1.2432487671644115 10.0 10.0 0.1178629462023926 10.0 0.04150248596296113 10.0 10.0 1.2435684972936807 10.0 10.0 1.2435684972936807 1.2435684972936807 10.0 10.0 10.0 2.8181573522948407 0.12588567022551495 10.0 1.2435684972936807 10.0 1.2435684972936807 0.0010 10.0 1.2435684972936807 10.0 1.2435684972936807 1.2435684972936807 10.0 7.473158691425951 0.12588567022551495 5.500450000000001 0.0010 10.0 10.0 10.0 10.0 10.0 1.2435684972936807 1.2435684972936807 10.0 10.0 10.0 10.0 1.2435684972936807 10.0 1.2435684972936807 1.2435684972936807 1.2435684972936807 0.11309356330877714 1.2435684972936807 3.9106151311502524 10.0 1.2435684972936807 1.2435684972936807 1.2435684972936807 1.2435684972936807 1.2435684972936807 1.2435684972936807 0.12588567022551495 0.0010 10.0 10.0 10.0 10.0 1.2435684972936807 1.2435684972936807 10.0 1.2435684972936807 1.2435684972936807 10.0 10.0 1.2435684972936807 10.0 10.0 
10.0 2.1057444699287986 0.0010248980160490447 0.0010 0.0010 0.0010 0.0010 3.092585435432783 0.0010 0.0010 0.0010 10.0 0.0010 0.0010 0.0010 9.874387215704559 9.98051945238592 0.0010 10.0 0.0010 9.88672427661897 9.869653939628527 0.0010 10.0 9.933927536571193 0.0010 0.0010 10.0 10.0 9.390135274937714 10.0 0.0010 10.0 0.0010 4.729456258125665 0.0010 1.2918198031502333 9.628512636237321 0.0010 9.038698679999706 0.0010 0.0010 9.912273349991114 0.0010 0.0010 0.0010 0.0010 9.625205434687956 9.776738664152198 9.873053929375903 10.0 10.0 0.0010 0.0010 9.855699663559843 9.758596848561279 10.0 10.0 0.0010 10.0 0.0010 0.0010 0.0010 0.0010 0.0010 0.0010 9.664351847003688 0.0010 0.0010 0.0010 0.0010 0.0010 0.0010 0.0010 0.0010 10.0 10.0 9.975649653732537 10.0 0.0010 0.0010 10.0 0.0010 0.0010 8.170779012287841 10.0 0.0010 10.0 10.0 
9.689599724542088 0.9177696588048594 0.006931144820757545 0.0012495007073150578 0.001035163249474077 0.051758884927398635 0.0029140045046631285 1.5184031544662067 0.06008288672798229 0.008990133839007958 0.05831615424161224 10.0 0.0010 0.0010 0.0010 6.433294446104683 9.98880630378093 0.06008288672798229 5.923695821556467 0.5918288672798235 7.114366664805724 6.4190446861570365 0.06008288672798229 10.0 6.359998443046479 0.06008288672798229 0.06008288672798229 9.999941912702473 9.908342537076358 5.129684115507919 10.0 0.06008288672798229 10.0 0.0010 0.0010 0.06008288672798229 0.06008288672798229 10.0 0.0010 7.517944206392285 0.0010 0.0010 6.40582029993946 0.0010 0.06008288672798229 0.06008288672798229 0.06008288672798229 10.0 6.527952314007883 6.411197729494335 10.0 9.646893725524755 0.0010 0.0010 6.4374183472816435 6.561940437958537 9.999371301044617 5.000500000000001 0.0010 9.940917113272018 0.06008288672798229 0.0010 0.06008288672798229 0.06008288672798229 0.0010 0.06008288672798229 5.000500000000001 0.0010 0.06008288672798229 0.06008288672798229 0.06008288672798229 0.0010 0.0010 0.06008288672798229 0.06008288672798229 10.0 9.924430650247837 9.945440562402192 5.000500000000001 0.0010 0.06008288672798229 5.000500000000001 0.0010 0.0010 0.0010 9.626845665765183 0.0010 10.0 9.785367036882581 
10.0 0.7675180511461428 0.0010 0.0038524894119488003 0.0010 0.0010 0.0010 0.11766954146993125 0.0010 0.0010 0.0010 7.248451649222778 0.0010 0.0010 0.0010 0.0010 9.805229343996219 0.0010 0.0010 10.0 0.0010 0.0010 0.0010 6.057855777405461 0.0010 0.0010 0.0010 10.0 10.0 0.0010 8.71749954964107 0.0010 6.540146489752644 0.0010 3.846103696632743 0.0010 0.0010 5.512470879530773 0.0010 4.480714048643592 0.0010 0.0010 0.0010 0.0010 0.0010 4.99294402765578 0.0010 5.088536681890571 0.0010 0.0010 6.059615554708929 4.4981712713504844 0.0010 0.0010 0.0010 0.0010 8.675360816414397 0.0010 0.0010 10.0 0.0010 0.0010 0.0010 0.0010 0.0010 0.0010 3.5354690384169083 0.0010 0.0010 0.0010 0.0010 0.0010 0.0010 0.0010 0.0010 5.137710693349307 9.27224274429314 9.415243696945618 0.8171297660670563 0.0010 0.0010 1.7045612467758384 0.0010 0.0010 0.0010 10.0 0.0010 5.847934930976391 10.0 
10.0 1.7229506801930337 0.0010148158555559753 0.0010037772554677318 0.0010157956575338575 0.0010 0.004327110502602644 2.674415435700162 0.0010 0.0010 0.0010 10.0 0.50095 0.50095 0.50095 9.563711208923413 9.971171864895972 0.0010 9.660699231133153 0.0010 9.563748032193763 9.559624730651748 0.0010 10.0 9.571508876149146 0.0010 0.0010 9.997548533763677 9.999928719007542 9.75748714644197 10.0 0.0010 10.0 0.50095 5.303632784272358 0.0010 0.5751630528886329 9.816178373776035 0.50095 9.468976292459388 0.50095 1.2437845237059815 9.561233018668464 0.50095 0.0010 0.0010 0.50095 9.813793449158078 9.537110845700784 9.556804328610259 10.0 10.0 0.50095 0.50095 9.555911968302748 9.526282479636341 10.0 9.914138569550703 0.50095 10.0 0.0010 0.50095 0.0010 0.0010 0.50095 0.0010 9.843046063804339 0.50095 0.0010 0.0010 0.0010 0.50095 0.50095 0.0010 0.50095 10.0 10.0 9.994217870556469 10.0 0.50095 0.0010 10.0 0.50095 0.50095 8.427210849479549 9.784965368297419 0.50095 10.0 9.99829370295416 
10.0 2.38803950899339 0.0010 0.0010 0.0010 0.0018875666817825792 0.0010 4.275420201042696 0.0010 0.0010 0.0010 10.0 1.4837149663187577 1.4736992129597128 1.4346884500011603 10.0 10.0 0.0010 10.0 0.0010 10.0 10.0 0.0010 10.0 10.0 0.0010 0.0010 10.0 10.0 10.0 0.3164163197713761 0.0010 10.0 1.3487154426607824 10.0 0.0010 0.0010 10.0 1.4834923937786513 10.0 1.4810861649687985 1.6181132874702007 10.0 6.333431222272399 0.0010 6.3810442080343925 0.0010 10.0 10.0 10.0 10.0 10.0 1.4914102211003484 1.49130413891143 10.0 10.0 10.0 10.0 1.439675087086855 10.0 0.0010 1.4925352888023795 0.0010 0.0010 1.4819324766071555 1.7667218805443654 10.0 1.4837152704333758 0.0010 0.0010 0.0010 1.4839084168552517 1.4836222039338258 0.0010 0.0010 10.0 10.0 10.0 10.0 1.4311563183129061 0.0010 10.0 1.482955876905906 1.48346933505803 10.0 10.0 1.4904515034641332 10.0 10.0 
10.0 1.2965338704223601 0.00102085978539319 0.0010480180913427482 0.0010880030277416923 0.003721216891264247 0.0023008698835379907 1.4425089078540614 0.019153020685724588 0.0010 0.0010 9.772779660111503 0.0010 0.0010 0.0010 0.6017430611765411 9.906106425519026 0.0010 0.5011588254484014 1.8023614100573515 0.5764779483186997 0.6020356795621025 0.0010 9.684112410897855 0.544856268191479 0.0010 0.0010 9.945677707845544 9.970605110727288 1.5026831147345212 5.741377643061984 0.0010 9.36416363374039 0.0010 0.0010 0.0010 0.0010 9.706057401504161 0.0010 9.735285414530026 0.0010 0.0010 0.5585275560341287 0.0010 0.0010 0.0010 0.0010 9.72735473363408 0.6012265529008278 0.5991246673098312 9.69378881845551 9.708656461504962 0.0010 0.0010 0.47660717683528553 0.600074847827635 9.825027000060985 1.1919446800923175 0.0010 8.523271695023034 0.0010 0.0010 0.0010 0.0010 0.0010 0.0010 9.712021846738311 0.0010 0.0010 0.0010 0.0010 0.0010 0.0010 0.0010 0.0010 9.698742105644241 9.109663742806529 9.99223834981386 8.52338773601104 0.0010 0.0010 8.524403335642589 0.0010 0.0010 0.3059381303085056 9.655852364499774 0.0010 9.781858499947417 9.929138731802235 
9.803611031766918 2.370355967161407 0.014833286711652278 0.0010051127550324381 0.0010777422881371836 0.0010180971913412037 0.002955273256002429 3.6436537480714777 0.006143072328961496 0.0013158767534402983 0.2014267945140884 9.997246071487151 7.904748544653534 7.904891042823435 7.904748544653534 9.874617970543573 9.984072749688222 0.2525682593899168 9.87927625827943 1.1460597090026354 9.875162830175674 9.874802032350676 0.20164042474895716 9.94883818647921 9.876772021422838 0.20162933918968262 0.2016798915072604 9.999972861174802 9.771987237903561 9.886031676611605 5.9483411722410935 0.24479081335077213 9.956433127796434 7.82818748978254 7.904748544653534 0.20167592212133822 1.7120842407747245 9.984244762062561 7.293471026098605 9.992471200308168 7.904748544653534 7.904748544653534 9.875775766046745 7.778307119047172 0.24464679494501018 0.04494739166397066 0.20181798607248425 9.985230469254194 9.873472193724556 9.87076894411123 9.95281857519299 9.963471644809443 7.904748544653534 7.904748544653534 9.881747820089366 9.871938029969838 9.982877866155384 9.887591690924808 7.904748544653534 9.933852090477691 0.20164042474895716 7.904748544653534 0.2016344010810922 0.24370369380063428 7.904748544653534 0.21127389225198767 9.986743217489927 7.904748544653534 0.2089807674426667 0.20164042474895716 0.21159021566768788 7.904748544653534 7.904748544653534 0.2446467839442823 0.20181644564292256 9.997671912158971 9.297944455841858 9.997585746601144 9.90502387115595 7.904748544653534 0.20164042471748855 9.935321220422676 7.904748544653534 7.904748544653534 7.904748544653534 8.98289688370918 7.904748544653534 9.998297016030325 9.965423752112974 
10.0 1.0502421317696886 0.0021840411399406956 0.001008799268856794 0.0010076791183862685 0.0047918481176543095 0.0010707895928096143 0.6962258613524488 0.0010 0.0013937940732581906 0.0010 9.743726628816676 0.0010 0.0010 0.0010 0.14248635582710723 9.294472703547937 0.18380014512538523 0.2502172915633354 9.855583320826149 0.14511195650362918 0.14033960508915566 0.0010 9.74565728428816 0.13924489790769723 0.0010 0.0010 9.997128112927863 9.797589611226327 2.2028510021437597 9.720314759259333 0.0010 2.882646191351461 0.0010 7.826310366761629 0.0010 0.0010 9.75734708520136 0.0010 4.236861529221814 0.0010 0.0010 0.19765754995246443 0.0010 0.0010 0.11812814751401746 0.0010 9.758450592954445 0.11553927101660033 0.138940549694059 9.717702325941325 6.189274164505614 0.0010 0.0010 0.13688878322636544 0.10702456848468511 9.743630241522204 0.46104132609636306 0.0010 10.0 0.0010 0.0010 0.0010 0.36688922431620163 0.0010 0.0010 9.591928053840409 0.0010 0.09032304855409468 0.0010 0.0010 0.0010 0.0010 0.0010 0.0010 9.745725740037088 4.485457567658701 9.770559183551379 2.8513464345814503 0.0010 0.3964294117588887 2.83857452964485 0.0010 0.0010 0.0010 9.999990063601741 0.0010 9.651310825314159 9.998951971110074 
10.0 1.9580696690660475 0.0010 0.0010 0.0010129668962822124 0.0010 0.0010 3.2058504334064675 0.0010 0.0010 0.0010 10.0 0.7868730715612413 0.7848112762837456 0.7867284904195122 10.0 10.0 0.0010 10.0 0.0010 10.0 10.0 0.0010 10.0 10.0 0.0010 0.0010 10.0 10.0 10.0 9.411160166754689 0.0010 10.0 0.7868730715612413 4.661600110423756 0.0010 0.0010 10.0 0.7868730715612413 10.0 0.7868730715612413 0.7868730715612413 10.0 3.6028564375203667 0.0010 0.0010 0.0010 10.0 10.0 10.0 10.0 10.0 0.7868730715612413 0.7868730715612413 10.0 10.0 10.0 10.0 0.7868730715612413 10.0 0.0010 0.7868730715612413 0.0010 0.0010 0.7868730715612413 0.0010 10.0 0.7868730715612413 0.0010 0.0010 0.0010 0.7868730715612413 0.7868730715612413 0.0010 0.0010 10.0 10.0 10.0 10.0 0.7868730715612413 0.0010 10.0 0.7868730715612413 0.7868730715612413 8.345755012340362 10.0 0.7860738901223145 10.0 10.0 
10.0 2.056401914528225 0.0017248860916348255 0.0010 0.001000809743921603 0.0010 0.0010 3.141667160605315 0.0010 0.0010 0.001000000000000334 10.0 0.0010 0.0010 0.0010 10.0 9.955989459695044 0.0010 10.0 0.0010 10.0 10.0 0.001000000000000334 10.0 10.0 0.0010 0.001000000000000334 9.999998011453664 9.945091199404354 10.0 8.370514089791767 0.0010 10.0 0.0010 4.949057961488312 0.001000000000000334 0.0010 10.0 0.0010 10.0 0.001000000000000334 0.0010 10.0 2.2025131097491775 0.0010 0.001000000000000334 0.001000000000000334 10.0 10.0 10.0 10.0 10.0 0.0010 0.0010 10.0 10.0 9.873140367843344 10.0 0.0010 10.0 0.001000000000000334 0.0010 0.001000000000000334 0.0010 0.0010 0.001000000000000334 10.0 0.0010 0.001000000000000334 0.0010 0.0010 0.0010 0.0010 0.0010 0.001000000000000334 10.0 10.0 9.930968202540548 10.0 0.0010 0.001000000000000334 10.0 0.0010 0.0010 4.970687872362748 10.0 0.0010 10.0 10.0 
0.0010 0.0010 0.0010 0.0010 0.0011755421723786022 0.0010 0.2850810116909088 0.0010 0.0010 10.0 10.0 10.0 10.0 10.0 10.0 9.99967462506242 10.0 10.0 9.999710683626128 10.0 9.999681089727211 9.999678203198432 10.0 10.0 9.999695752853794 10.0 10.0 9.99999977923167 10.0 9.999759298955778 10.0 10.0 9.999976481734196 10.0 10.0 10.0 10.0 9.99993333699589 10.0 9.999830877769815 10.0 10.0 9.999689414951474 10.0 10.0 10.0 10.0 9.999943241265523 9.999668383446798 9.999642906498533 10.0 10.0 10.0 10.0 9.999750808255445 10.0 9.999983949485102 9.99972355817456 10.0 10.0 10.0 10.0 10.0 10.0 10.0 10.0 9.999961866855111 10.0 10.0 10.0 10.0 10.0 10.0 10.0 10.0 9.999994854974025 10.0 9.999993724220502 9.99991278449136 10.0 10.0 9.999918569425265 10.0 10.0 10.0 10.0 10.0 10.0 10.0 
10.0 1.4231895681985274 0.0010199758287522485 0.0010 0.0010 0.0010 0.004139037688085494 1.9689639459860973 0.0010 0.0010 0.0010 9.98537620917271 0.0010 0.0010 0.0010 7.3606701333089894 9.974959682547983 0.0010 7.5728382430900325 1.544785679346063 7.360664561677322 7.351712261427884 0.0010 9.976016084381586 7.377699734947813 0.0010 0.0010 10.0 10.0 7.935931070892594 10.0 0.0010 9.94229691003799 0.0010 0.3555903387363184 0.0010 3.7273136518530876 9.534232739967827 0.0010 8.729271922165873 0.0010 0.0010 7.342232747687817 0.0010 0.0010 1.9571165941663784 0.0010 9.53343463956357 7.302689452812073 7.345703277979565 9.976882558405876 9.963442249003997 0.0010 0.0010 7.343572101872509 7.278757851768694 9.972430017774261 8.125916794624835 0.0010 10.0 0.0010 0.0010 0.0010 0.0010 0.0010 0.0010 9.8060330763307 0.0010 0.0010 0.0010 0.0010 0.0010 0.0010 0.0010 0.0010 9.963695155948884 10.0 9.98968795208332 9.101234094364914 0.0010 0.0010 9.10897592168925 0.0010 0.0010 4.966163782481584 9.884609863348697 0.0010 10.0 10.0 
9.09276501660948 5.206139500897881 0.0010 0.0010 0.0010 0.0010 0.0010 8.09286501660948 0.0010 0.0010 10.0 10.0 10.0 10.0 10.0 10.0 10.0 0.9082349833905194 10.0 1.2433767364882726 10.0 10.0 10.0 10.0 10.0 10.0 10.0 10.0 10.0 10.0 10.0 0.9082349833905194 10.0 10.0 10.0 10.0 0.9082349833905194 10.0 10.0 10.0 10.0 10.0 10.0 10.0 0.9082349833905194 0.9082349833905194 10.0 10.0 10.0 9.182732120902209 10.0 10.0 10.0 10.0 10.0 10.0 10.0 10.0 10.0 10.0 10.0 10.0 10.0 0.9082349833905194 10.0 10.0 10.0 10.0 10.0 10.0 10.0 10.0 10.0 0.9082349833905194 10.0 10.0 10.0 10.0 10.0 10.0 10.0 10.0 10.0 10.0 10.0 10.0 10.0 10.0 10.0 
8.566448345368183 0.6948573934995484 0.0010 0.0025458930360245605 0.0010 0.0010 0.0010 0.1211624884400796 0.0010 0.0010 0.0010 6.400241921473004 0.0010 0.0010 0.0010 0.0010 10.0 0.0010 0.0010 10.0 0.0010 0.0010 0.0010 5.302477217381494 0.0010 0.0010 0.0010 10.0 10.0 0.0010 10.0 0.0010 10.0 0.0010 3.384040348623251 0.0010 0.0010 4.7973418598848685 0.0010 3.0288232398185815 0.0010 0.0010 0.0010 0.0010 0.0010 0.0010 0.0010 4.887498357732903 0.0010 0.0010 5.438036178267611 3.7302942321148898 0.0010 0.0010 0.0010 0.0010 10.0 0.0010 0.0010 10.0 0.0010 0.0010 0.0010 0.0010 0.0010 0.0010 0.0010 0.0010 0.0010 0.0010 0.0010 0.0010 0.0010 0.0010 0.0010 5.091344424232028 10.0 9.679167266306113 0.2548176005339222 0.0010 0.0010 0.0010 0.0010 0.0010 0.0010 10.0 0.0010 6.123453460784338 10.0 
9.715486666557638 1.0051985441677451 0.02409114079978778 0.0010 0.0012661588667252366 0.0010429437535469821 0.0010 0.2466388328613689 0.0010 0.0010 0.37892802149706006 5.000500000000001 0.33732669408030985 0.29511975368850557 0.29511975368850557 0.29511975368850557 5.000500000000001 7.294600484865969 0.29511975368850557 6.330239501099871 0.29511975368850557 0.29511975368850557 0.37892802149706006 5.000500000000001 0.29511975368850557 0.37892802149706006 0.3866264836849792 9.944254296910003 6.052101184753395 5.000500000000001 0.29511912492178105 0.0010 5.0005 0.29511975368850557 0.2851292594623443 0.29511975368850557 0.0010 5.00049529861598 0.33978050197464765 0.7589325079267555 0.33564950105671376 0.29511975368850557 0.29511975368850557 0.29511975368850557 0.0010 5.0005 0.3784613758392753 5.0005 0.29511975368850557 0.29511975368850557 4.488490985306476 0.0010 0.29511975368850557 0.33732357663164647 0.29511975368850557 0.29511975368850557 5.000500000000001 0.29511975368850557 0.37848367537987476 7.20358950870607 0.37892802149706006 0.3381900091972102 0.37892802149706006 7.770597648178947 0.379237622214115 0.29511975368850557 0.29511975368850557 0.3818339340076044 5.000500000000001 0.37892802149706006 0.3898337402764337 0.3565022450524694 0.33739229066323834 0.0010 0.37854580085326245 5.000499816503091 5.000500000000001 5.0005 5.000500000000001 0.337228610001518 0.37892802149706006 5.000500000000001 0.3777447933147222 0.3373232657989629 0.29511975368850557 10.0 0.3763188822297035 0.29511975368850557 9.976919966034936 
10.0 1.7376954308954478 0.0010 0.0010 0.0010 0.001022674849317774 0.0010 2.570655947218594 0.0010 0.0010 0.0010 10.0 0.8525958141299244 0.8561095591875576 0.8364151721403639 8.926802218066468 10.0 0.0010 9.081248085753803 0.0010 8.925514976907609 8.91747905807593 0.0010 10.0 8.937003459071091 0.0010 0.0010 10.0 10.0 9.300101908247258 10.0 0.0010 10.0 0.613608533944296 5.000368946481953 0.0010 0.5702243641798024 9.76074507065719 0.8705408508015688 9.173738127033042 0.8478187258109671 1.0751354332704635 8.900533754759858 2.675882545919662 0.0010 0.0010 0.0010 9.755336348150534 8.88798321702301 8.915570201294335 10.0 10.0 0.8622385391601721 0.8646943105258709 8.912975422730081 8.87158290592824 9.97241903669131 9.490480074933005 0.8515797681317352 10.0 0.0010 0.866821745388842 0.0010 0.0010 0.8476964280494732 0.0010 9.851017415932686 0.8524884039668637 0.0010 0.0010 0.0010 0.8526753489423111 0.852703250725674 0.0010 0.0010 10.0 10.0 9.991083446969535 10.0 0.8510131514841239 0.0010 10.0 0.8513463348237398 0.8525438657050852 7.080876856842807 9.900643939376183 0.8635730979059302 10.0 9.99808960814778 
10.0 1.6004657720711857 0.001388052011743329 0.0010 0.0010093456823281827 0.0010 0.0010 2.4403741734028137 0.0010 0.0010 0.0010 10.0 0.0010 0.0010 0.0010 8.212821220827877 9.986339240690167 0.0010 8.60652871536542 0.0010 8.249054355501581 8.227522168762007 0.0010 9.998211714131761 8.264860208449534 0.0010 0.0010 10.0 10.0 9.17061977054216 10.0 0.0010 10.0 0.0010 2.281871544724086 0.0010 1.9405916699662609 9.351103291893674 0.0010 8.049621642605914 0.0010 0.0010 8.28456583903772 0.0010 0.0010 0.9586158226296217 0.0010 9.348912245373947 8.14142201733532 8.240247176952998 10.0 9.993914747676646 0.0010 0.0010 8.212573644235773 8.11804193687719 9.991736973724002 9.479619532085465 0.0010 10.0 0.0010 0.0010 0.0010 0.0010 0.0010 0.0010 9.963791115242215 0.0010 0.0010 0.0010 0.0010 0.0010 0.0010 0.0010 0.0010 9.989776856832233 10.0 9.965186265503876 10.0 0.0010 0.0010 9.933037113424028 0.0010 0.0010 4.511247505961225 10.0 0.0010 10.0 10.0 
10.0 3.1735684725507105 0.0010 0.001000017727957957 0.0010 0.001024255331380047 0.0010 6.3381102449794655 0.0010 0.0010 7.752423764834583 10.0 9.99441095391642 9.994411996414613 10.0 10.0 10.0 0.0010 10.0 2.5011036695213047 10.0 9.999870627265373 7.752172846583217 10.0 9.999876045422212 7.752172648666852 7.752172851793495 10.0 10.0 10.0 10.0 0.0010 9.999919472883912 9.994256701955255 10.0 7.75217241281775 0.0010 10.0 9.994413988858673 10.0 9.994407750036174 9.994400045928192 10.0 10.0 0.0010 0.0010 3.0622312989904215 9.99995168438436 9.99987385126116 10.0 10.0 9.998514516453277 9.994415860807107 9.994418700932886 10.0 10.0 10.0 10.0 9.994410227214992 10.0 7.752172846583217 9.994420063387977 7.752172845790577 0.0010 10.0 7.752171592821059 10.0 9.994410809212065 7.7522163074345825 7.752172846583217 7.75222956262682 9.994410937526938 9.994410946797503 0.0010 3.062444446438087 10.0 9.995256130923462 10.0 10.0 9.994409951463581 7.752172846583217 9.99987968653153 9.994410076435017 9.994410920469702 10.0 10.0 9.994421153892318 10.0 10.0 
0.0010 0.0010 0.0010 0.0010012156861262675 0.001004810708775051 0.0010 0.30124727420102804 0.0010 0.0010 10.0 10.0 10.0 10.0 10.0 10.0 10.0 9.999786172941427 10.0 10.0 10.0 10.0 10.0 10.0 10.0 10.0 10.0 10.0 9.997678779367034 10.0 10.0 10.0 10.0 9.961424805908443 10.0 10.0 10.0 10.0 10.0 10.0 9.972937672668008 10.0 10.0 10.0 10.0 10.0 10.0 10.0 9.998430937987237 10.0 10.0 9.99932255385025 9.993233865185623 10.0 10.0 10.0 10.0 9.998492755677805 10.0 10.0 10.0 10.0 10.0 10.0 10.0 10.0 10.0 9.994151824664112 10.0 10.0 10.0 10.0 10.0 10.0 10.0 10.0 10.0 10.0 9.999240168969788 10.0 10.0 10.0 9.96546027197819 10.0 10.0 10.0 10.0 10.0 9.999716666156058 9.99292639223913 
10.0 2.807899026578835 0.011172305826049047 0.0010070637694957092 0.0010 0.0010000678052973166 0.0011177560206019112 4.739835460530504 0.0010 0.0010 1.908141485096274 9.885923169092656 8.90689965352043 8.850034825646617 8.866231474057386 10.0 10.0 0.0010 10.0 3.296152686354197 10.0 10.0 1.9080447097547426 9.482054836149024 10.0 1.9080446334214198 1.9080447117642538 9.98425560913067 9.380106997212113 7.001886473408263 5.654264034834856 0.0010 10.0 8.850483437002355 6.992820784691999 1.908042552784747 0.0010 9.846797936489033 4.17888989893531 9.80764362474658 8.866232115375313 8.898937411002926 10.0 7.969308733650381 0.0010 1.4008189720655415 0.82752332886191 9.845551267577815 10.0 10.0 9.834898449780294 9.912480790965468 8.8954554658274 8.90707436784438 10.0 10.0 9.991619339371779 10.0 8.866232115512354 10.0 1.9080447097547426 8.907221619626394 1.9080447094490336 0.0010 8.866232036429434 1.9080442261978054 9.986320148458697 8.866232115508952 1.9080614719420748 1.9080447097547426 1.9080665842674975 8.866232118286984 8.866232115440813 0.0010 0.8275339717379607 9.829672842155437 9.966882770879579 10.0 7.188081917276361 8.906824181664529 1.9080447097547426 9.877908841657492 8.86623211550984 8.907074345262648 9.721335921606723 9.448113828985893 8.866232110754416 10.0 9.990080734557736 
10.0 1.288692003936744 0.0010 0.0010672610889925207 0.0011005634313643352 0.0011896244256408756 0.0010 1.4825882311290761 0.0010 0.0010 0.0010 9.844814955173625 0.0010 0.0010 0.0010 3.6877181331145916 9.996967291518933 0.0010 3.892209370691986 1.1312077151189235 4.25288994663525 3.8686401969742095 0.0010 9.725371247417419 3.773588357422235 0.0010 0.0010 9.992517664206703 10.0 4.284435784539402 4.631491566824484 0.0010 9.514648671957229 0.0010 1.0146881804649346 0.0010 0.0010 9.840972134458067 0.0010 9.981669138035068 0.0010 0.0010 3.6464729654598136 0.0010 0.0010 1.1045096550293612 0.0010 9.867831669519187 3.97117945618848 3.7977736170368415 9.73796953976108 9.759236345318852 0.0010 0.0010 4.198707239633927 4.146593825526277 9.99884367622911 4.047081430838145 0.0010 7.458482339055959 0.0010 0.0010 0.0010 0.0010 0.0010 0.0010 9.80696000637451 0.0010 0.0010 0.0010 0.0010 0.0010 0.0010 0.0010 0.0010 9.745868598336129 8.750738096821543 9.997466592491252 4.762342152273697 0.0010 0.025472225075332804 6.674488130186635 0.0010 0.0010 3.385383565289101 10.0 0.0010 9.844337793867666 9.9006359326071 
9.974497292922731 1.67124049332217 0.0026496325312950902 0.0010742793238763073 0.0010000315396580697 0.0013004536745790355 0.0010174874160681698 2.6172531839673496 0.0012027183786079304 0.0016386847951941341 0.5613810261012608 9.95890700726475 0.40793770540210916 0.4082197191368293 0.40799571102790944 7.8876899488417855 9.999959227874518 0.15044145454193436 7.966382953416279 0.3856602680076563 7.896871566581499 7.890787989096083 0.5615839763094381 9.96166776536348 7.924080187624112 0.561575931871424 0.5603874444881917 9.999654264136877 9.977348351548049 8.036073049190648 7.9587543749117975 0.02650270707726854 9.269185877600108 0.40798992261592415 2.6694603328318687 0.5501938051135855 0.128968966755866 9.740391543734255 0.38308398026244306 9.834644204314413 0.4074434761948952 0.5228595894162946 7.906834528016898 0.40474608284008173 0.02650270707726854 0.003181495715514515 0.5842415599033502 9.752811589843729 7.868312988455961 7.822642614745018 9.996295881271566 9.953013690193014 0.4082042741198696 0.40790050251368615 8.00813347787468 7.842377659258224 9.976147070148292 8.107592805191327 0.4076988221290358 9.999797281621392 0.5615841327790873 0.4079135363219855 0.5615783194368676 0.02650270707726854 0.4077344772811324 0.570960542976217 9.77603839334002 0.40771419194759356 0.5680068279361096 0.5615841327790873 0.5712247185200101 0.328531664496125 0.2658452447528977 0.02650270707726854 0.5763033653912257 9.965354982980434 9.920471494247336 9.99221421152249 8.469108505381964 0.4079350783314746 0.5615364901773146 8.913371349258403 0.40770020341171537 0.4078330559385429 5.962182445086432 9.826550662464676 0.4076947613079255 9.971277038945427 9.950670197066081 
10.0 2.428642925344618 0.008893853360341656 0.0011550808308476263 0.0010 0.0015511312689547505 0.0012302470261895107 4.002519304869753 0.0010 0.0010 0.16761058642522375 9.930703705887264 8.954638964524383 8.953491184652854 9.03433863581306 10.0 10.0 0.0010 10.0 0.0010 10.0 10.0 0.16797719245768766 10.0 10.0 0.16796264099329122 0.16581280382478392 9.999385887794704 9.873664589877796 10.0 9.418324770614218 0.0010 9.641243331587583 8.95434939380678 2.074407079067916 0.14737368102123632 0.5109303016917434 10.0 8.95481235426124 10.0 8.947452257087235 9.079403010382109 10.0 8.954651060118668 0.0010 0.0010 0.2089621587652616 10.0 10.0 10.0 10.0 10.0 8.95073534549326 8.954660234495227 10.0 10.0 10.0 10.0 8.954647933554268 10.0 0.16797747549331102 8.953567462966651 0.16796695982494683 0.0010 8.953902167372997 0.0010 10.0 8.953648631121567 0.17959539287388862 0.16797747549331102 0.18541618779638136 8.954605738276959 8.954650507681876 0.0010 0.1946028766611537 10.0 9.66002884933387 10.0 7.670016117193046 8.994500757085182 0.1678912954988572 10.0 8.95464801489292 8.953029186284517 10.0 9.470110831404646 8.99907265333393 10.0 9.886488665677216 
10.0 2.904522234876502 0.015017081903466654 0.0010 0.0010 0.0010855867326330776 0.0010041383605647056 5.119725717916878 0.0010 0.0010 0.0010 10.0 6.7157280989495955 6.718530191161124 6.70339649694607 10.0 9.998986819376224 0.0010 10.0 0.9306511438472366 10.0 10.0 0.0010 9.977063353658801 10.0 0.0010 0.0010 10.0 9.854940166694217 10.0 5.245050217198355 0.3209905046460686 9.999978792291454 6.479070482658622 10.0 0.0010 0.0010 10.0 6.733176471475442 9.999972333772494 6.710993808479785 6.717428891045877 10.0 8.778328177841475 0.0010 0.9424682544887136 0.0010 10.0 10.0 10.0 9.977142393027268 9.989718493857884 6.724866435627067 6.727711594691267 10.0 10.0 10.0 10.0 6.714708321961113 10.0 0.0010 6.729818762617655 0.0010 0.0010 6.710965527786547 0.5233578693686238 10.0 6.715621111433576 0.0010 0.0010 0.0010 6.715803860812454 6.715831567750993 0.0010 0.0010 10.0 9.61480890360635 10.0 10.0 6.714162867567072 0.0010 9.99998565700756 6.71447596107032 6.715676638139122 10.0 10.0 6.734956251329176 10.0 9.993328252805819 
8.868158470172306 3.1394958718245887 0.0010 0.0010000105905986268 0.001000003279858721 0.0010000467927001545 0.004284899729471511 6.0961880616568305 0.0010 0.0010001714850223482 5.000500000000001 10.0 10.0 10.0 10.0 10.0 9.999901861295445 0.0010 10.0 0.0010 10.0 10.0 5.000500000000001 10.0 10.0 5.000500000000001 5.000500000000001 9.575117101646935 9.988077918976453 10.0 7.773257621277798 0.0010 10.0 10.0 10.0 5.000500000000001 0.0010 10.0 8.498777236687278 9.999837386921257 10.0 10.0 10.0 10.0 0.0010 0.37974512024624973 5.000500000000001 10.0 10.0 10.0 10.0 9.999835944486389 10.0 10.0 10.0 10.0 9.99987453904857 10.0 10.0 10.0 5.000500000000001 10.0 5.000500000000001 0.0010 10.0 5.000500000000001 9.99984482809731 10.0 5.000500000000001 5.000500000000001 5.000500000000001 10.0 10.0 0.0010 5.000500000000001 10.0 10.0 9.98339514901026 10.0 10.0 5.000500000000001 10.0 10.0 10.0 10.0 7.011713494676649 10.0 9.999868567506502 9.99999325271852 
10.0 1.3168841758098884 0.0010 0.0020099008233035653 0.0010174632120464112 0.0010 0.0010869224165250772 1.7237494031748417 0.001000000000000334 0.0010 0.14592580763690144 9.975584098150787 0.13589609595055485 0.13589609595055485 0.13589609595055485 7.029458606196601 9.976883294652556 0.001000000000000334 7.443504874087919 4.987448133903286 7.06180354265857 7.0426646919292155 0.13589609595055485 9.926778840007609 7.086964157277087 0.13589609595055485 0.13589609595055485 10.0 9.988431012213846 8.211699016825534 9.639833058481653 0.001000000000000334 8.920918293398417 0.13589609595055485 0.0010 0.13589609595055485 2.1671154633230554 9.1942773903158 0.13589609595055485 7.68044009810947 0.13589609595055485 0.13589609595055485 7.252220963462406 0.13589609595055485 0.001000000000000334 1.021859761397935 0.13589609595055485 9.194090268351397 6.953368287767215 7.047528664148462 10.0 9.890613341116548 0.13589609595055485 0.13589609595055485 7.027396094189637 6.926988977010952 9.680786891028392 8.404184259389861 0.49958136438092193 10.0 0.13589609595055485 0.13589609595055485 0.13946105076872772 0.001000000000000334 0.13589609595055485 0.13589609595055485 9.893069068104396 0.13589609595055485 0.13589609595055485 0.13589609595055485 0.13589609595055485 0.13589609595055485 0.13589609595055485 0.001000000000000334 0.13589609595055485 9.908435066083715 10.0 10.0 8.979138327676393 0.13589609595055485 0.13589609595055485 8.935634875793788 0.13589609595055485 0.13589609595055485 3.1123847451781357 9.8812155277837 0.13589609595055485 10.0 10.0 
10.0 2.3893488095545745 0.010843991216275876 0.0010 0.0010 0.0010245661543181977 0.0010 4.05181504360891 0.0010 0.0010 1.1678351860559655 9.918781225761537 7.975568003786428 7.930217095249526 7.943134266515941 10.0 10.0 0.0010 10.0 4.720320527514501 10.0 10.0 1.167758005664738 9.595148994516116 10.0 1.1677579447872906 1.1677580072673654 9.986865574575068 9.467864212096162 7.629436553350882 5.570880532872889 0.0010 9.859211278516948 7.930574872338166 7.495862490303802 1.1677562854353334 0.0010 9.886625253543617 4.538295913267544 9.857341873900163 7.943134777980614 7.962151228487649 10.0 7.374572198239164 0.0010 1.6665356637791833 0.3060192446545349 9.88696975017301 10.0 10.0 9.851806451855474 9.945374492004333 7.964830048904897 7.975628370590394 10.0 10.0 9.99339480786101 10.0 7.943134778089906 10.0 1.167758005664738 7.9758247785973175 1.1677580054209287 0.0010 7.943134715019596 1.1677576200178055 10.0 7.9431347780871935 1.1677713738653117 1.167758005664738 1.1677754510534668 7.943134780302732 7.943134778032849 0.0010 0.3060277325743339 9.870288310154015 9.869160774673196 10.0 7.736884274818475 7.975507813377664 1.167758005664738 8.494629756673842 7.943134778087902 7.975707324162833 9.822431426033138 9.320385458198732 7.94313477429535 10.0 9.991600111319471 
10.0 3.9968254854669847 0.004316367089232374 0.0010162651574517336 0.0010000000005653009 0.0010333470501272236 0.0010037954181219722 7.111622347185124 0.0010 0.0010320183000864552 0.0010 9.999998610575826 9.994787180693752 9.994112968847597 9.99148695385189 9.999999994313157 9.998014942608167 0.0010 9.999999994315113 3.0651689630194165 9.999999994313157 9.99999999431353 0.0010 9.950553213029378 9.99999999427775 0.0010 0.0010 9.99818808141633 9.991801698050523 9.999999994319356 9.314498945449792 0.0010 9.995332364211395 9.985679257332569 9.979567776995129 0.0010 0.0010 9.999999999955806 9.994772198191907 9.999999999667853 9.994610222561118 9.999999997166297 9.999999994327526 9.98429796260643 0.0010 0.0010 0.0010 9.999999999917195 9.999999994306457 9.9999999943128 9.901875486449427 9.9999355123342 9.995305187851768 9.9952980469143 9.999999994313034 9.999999994312414 9.998106473444235 9.999999994321898 9.991822630028722 10.0 0.0010 9.999999996915829 0.0010 0.0010 9.994641379825717 0.0010 9.999999999463261 9.99478720116527 0.0010 0.0010 0.0010 9.994800202843825 9.994780936380762 0.0010 0.0010 9.973288250960016 9.981210844995433 9.982148504172928 9.946331146692216 9.991252131610995 0.0010 9.998561240399125 9.994736082483154 9.994770645990885 9.989698486599167 9.88425533819036 9.995240651639236 9.998836515078889 9.898018947947616 
10.0 1.5018640492578565 0.0010002480484063861 0.0010008359626578747 0.0010 0.0037223644477292154 0.0010 2.1226919742217496 0.0010 0.0018289889878571686 0.0010 10.0 0.0010 0.0010 0.0010 1.202847627308893 9.999984244832577 0.0010 0.4807242001858105 4.537748842368459 1.176999622902147 1.1934416567093562 0.0010 9.999312754914087 1.1762233491040535 0.0010 0.0010 9.927122660843327 9.960249976802046 0.0010 9.99458729596485 0.0010 5.9799026179445915 0.0010 0.0010 0.0010 0.4553596716644889 9.98589776150225 0.0010 10.0 0.0010 0.0010 1.3808323739760509 0.0010 0.0010 0.0010 0.0010 9.985866784948605 1.2724530201999613 1.2288757823836276 9.999471086093127 10.0 0.0010 0.0010 1.2117049157658526 1.3620999901062811 9.99890860236174 0.0010 0.0010 10.0 0.0010 0.0010 0.0010 0.0010 0.0010 0.0010 10.0 0.0010 0.0010 0.0010 0.0010 0.0010 0.0010 0.0010 0.0010 9.999520624592405 9.768578079616404 9.999202627754034 6.029668848845931 0.0010 0.0010 6.026576610414654 0.0010 0.0010 0.045378826371391234 9.753727595479782 0.0010 10.0 10.0 
9.162229036401033 3.702116282922308 0.0010 0.0010 0.0010 0.0010 0.0010 6.487176018352807 0.0010 0.0010 10.0 10.0 10.0 10.0 10.0 10.0 10.0 0.5753117731780959 10.0 0.6895558695557609 10.0 10.0 10.0 10.0 10.0 10.0 10.0 10.0 10.0 10.0 10.0 0.575405439293406 10.0 10.0 10.0 10.0 0.0010 10.0 10.0 10.0 10.0 10.0 10.0 10.0 0.5755017830606823 0.4282977735688056 10.0 10.0 10.0 10.0 10.0 10.0 10.0 10.0 10.0 10.0 10.0 10.0 10.0 10.0 10.0 10.0 10.0 0.5747533139017758 10.0 10.0 10.0 10.0 10.0 10.0 10.0 10.0 10.0 0.575407123007881 10.0 10.0 10.0 10.0 10.0 10.0 10.0 10.0 10.0 10.0 10.0 10.0 10.0 10.0 10.0 
10.0 2.280748524401715 0.016447005269337428 0.00108785220625417 0.0010090626587930264 0.0012239976480602865 0.0014814487157550921 3.793093539574301 0.0010 0.0010000051305592886 1.8333599772250766 9.834472615440015 7.349559769282058 7.34949793500558 7.062636105417212 9.593433752712567 9.990012531702234 0.6184612531689755 9.625976487267623 4.40821393045365 9.593432898125464 9.592059777862596 1.8340822694185688 9.779286276152163 9.596045784305263 1.8340538257759862 1.8298510140550346 9.999999999998968 9.71856677440298 9.681668332409748 5.254709205727419 0.0010 9.988156075590707 7.344798531368115 9.046365777671586 1.7938035977684796 0.32834379684230264 9.765421717093982 7.34955834600267 9.708362894882244 7.349569895305786 7.333255079611291 9.590605792625738 7.329644892517316 0.0010 0.0010 1.9656348435428326 9.765272313079276 9.584540569393548 9.552249946218875 9.82346998652678 9.831235662724815 7.349575096277734 7.349557822806654 9.59081122523176 9.580869896449174 9.99595190385929 9.710808691830628 7.349558815523263 10.0 1.8340828227369306 7.349560081858234 1.834062265224758 0.0010 7.341964742797552 1.8672403300217928 9.776729591958073 7.349375752514365 1.8567943859487528 1.8340828227369306 1.8681734609475145 7.349573757887532 7.349559294508687 0.0010 1.9375627665003656 9.804705161080497 9.20681247956926 9.99842120692506 9.82139155914844 7.348418257071961 1.8340828232628166 9.692846404917328 7.349561169254635 7.349557571559085 9.298529189584173 9.257491763015992 7.349562119004465 9.846129906041504 9.999999996905018 
10.0 2.3812376733649634 0.017617371941873742 0.0010 0.0011411723887973396 0.0010 0.0021996961085551034 3.8937738551343153 0.0010 0.0010 0.0010 9.989097356165383 7.922593083963974 7.904525608408371 7.834153866923499 10.0 9.99371186025274 0.0010 10.0 0.3336926551321078 10.0 10.0 0.0010 9.947138241948213 10.0 0.0010 0.0010 10.0 9.727386384854485 10.0 4.99362133702462 0.0010 10.0 7.6785196764301435 10.0 0.0010 0.0010 10.0 7.9221915840684005 10.0 7.917850973967024 8.165034994728932 10.0 8.822940796410775 0.0010 0.4288318472383015 0.0010 10.0 10.0 10.0 9.948250615420353 9.963644469528273 7.93647459868148 7.936283236405826 10.0 10.0 10.0 10.0 7.843149290474848 10.0 0.0010 7.938504114832304 0.0010 0.0010 7.9186859238714575 0.0010 10.0 7.922593632558095 0.0010 0.0010 0.0010 7.922942050508377 7.92242574935996 0.0010 0.0010 10.0 9.161275616185073 10.0 10.0 7.827861119144742 0.0010 10.0 7.921223758170939 7.922149988308579 9.131108799834626 8.834621063158368 7.934745162378878 9.997629289159068 10.0 
10.0 1.5163594999995533 0.0011559638238520626 0.0010 0.0010268084831066091 0.0010135519588376383 0.001312682349550294 2.2696471316313134 0.0010 0.0010 0.0010 9.948503509060027 0.0010 0.0010 0.0010 6.6344962173944655 9.972434338363243 0.0010 7.0715378051284645 0.0010 6.66365545902171 6.646401180207435 0.0010 9.890326009602134 6.696159268484237 0.0010 0.0010 9.99817977064258 9.97359983895515 7.706214513780355 9.930584472220303 0.0010 9.85372926260517 0.0010 0.5199916508934761 0.0010 0.32277739940127015 9.14008062461559 0.0010 7.494150655493306 0.0010 0.0010 6.661182622953018 0.0010 0.0010 0.2232749827193734 0.0010 9.139312775675128 6.553091494051436 6.644564866775637 9.899220630046612 9.865088918416049 0.0010 0.0010 6.630687104548206 6.523803917459244 9.980246571973696 8.065931971224042 0.0010 9.693346303773936 0.0010 0.0010 0.0010 0.0010 0.0010 0.0010 9.747647369695335 0.0010 0.0010 0.0010 0.0010 0.0010 0.0010 0.0010 0.0010 9.878756017172964 9.959530106657823 9.96745155525265 8.883424386575996 0.0010 0.0010 8.721311920567686 0.0010 0.0010 3.4817177311003134 9.8264439885944 0.0010 9.975748242265153 9.789552385327395 
5.110226701461918 0.0010 0.0010 0.0010 0.0010 0.0010 0.0010 8.883495840153568 10.0 0.0010 10.0 10.0 10.0 10.0 10.0 10.0 10.0 10.0 10.0 10.0 10.0 10.0 10.0 10.0 10.0 10.0 10.0 10.0 10.0 10.0 10.0 10.0 10.0 10.0 10.0 10.0 10.0 10.0 10.0 10.0 10.0 10.0 10.0 10.0 10.0 10.0 10.0 10.0 10.0 10.0 10.0 10.0 10.0 10.0 10.0 10.0 10.0 10.0 10.0 0.0010 10.0 10.0 10.0 10.0 10.0 10.0 10.0 10.0 10.0 10.0 10.0 10.0 10.0 10.0 10.0 10.0 10.0 10.0 10.0 10.0 10.0 10.0 10.0 10.0 10.0 9.563459212862407 10.0 10.0 10.0 
9.915363941878999 2.3890295156257815 0.017073761734632688 0.0010055645058702639 0.0010975830723784588 0.0010215892253849278 0.01021137806333038 3.6762213222873656 0.0010 0.0024710817882926147 0.9281548568854303 9.776622126812152 8.239473814530527 8.239842082878152 8.225732183489516 9.442056462782759 9.762672274403384 0.5257896670596428 9.44071241583742 0.7566801629437787 9.442029112124168 9.442494793924059 0.9282838262214206 9.723937030009484 9.441406934736529 0.9282838262214206 0.924890305286918 9.99751392250923 9.577807699729217 9.67898328330747 5.16185426879303 0.13868643605531572 9.732202898409685 8.15659930136743 8.235670664739862 0.9652269330849022 1.735624715621407 9.781150403703137 7.574155770603586 9.63291148683107 8.239487111708065 8.239472010114152 9.441411504785048 8.096701867165962 0.13852969269313276 0.0010 0.9284895259793764 9.78238981332511 9.44571957243985 9.437934392474016 9.705699296099608 9.519480398900193 8.239680978198999 8.239461955300754 9.450755958475908 9.444962091680257 9.760492244999739 9.449583625606493 8.239263572328156 10.0 0.9282838262214206 8.23945542013334 0.9282838262214206 0.5371240547134609 8.239263514349108 1.0571463399302115 9.574382115978112 8.239245485152775 0.0010 0.9282838262214206 0.9234765304160737 8.239375317346274 8.23947337240005 0.13852968072041927 0.928452311007689 9.777085532944643 9.015478049826921 9.776746106327497 9.675656153627257 8.239483958695738 0.9282838262214206 9.709225475532175 8.239267593789062 8.239473883116055 7.3837848575420555 8.891132209645264 8.239262911192636 9.57035038251748 9.964479625112277 
10.0 1.3461595534062882 0.0010 0.0010729082931274694 0.0010 0.0010 0.0010 1.8703361610983595 0.0010 0.0010 0.0010 9.838890159019394 0.19603276182749996 0.19598999992661215 0.1958301269504159 7.403243214506617 10.0 0.0010 7.403243214506617 3.7171496287888557 7.403243214506617 7.403224549780688 0.0010 10.0 7.403225331463264 0.0010 0.0010 9.992673369864251 9.98422729417279 7.384618562875894 10.0 0.0010 10.0 0.1928134664257084 1.9270491786998765 0.0010 0.0010 9.52129011228611 0.19629952013288987 7.84120988884804 0.1952217924525308 0.2124538095631423 7.403243214506617 0.207434664595886 0.0010 2.779712573241354 0.0010 9.512736277253012 7.403225014909589 7.403243214506617 10.0 10.0 0.19576802458302867 0.1961957842889861 7.403243214506617 7.403243214506617 10.0 7.344689326087904 0.1960190797098198 10.0 0.0010 0.19622444874224332 0.0010 0.0010 0.19592871081144958 0.0010 9.928344907153212 0.19603135319826537 0.0010 0.0010 0.0010 0.19603383946749453 0.19603422383044133 0.0010 0.0010 10.0 9.810532780360065 9.983624176951242 9.75517301135029 0.19601162139987593 0.0010 8.931939956233878 0.1960159336055023 0.19603207034264392 3.429086404333063 10.0 0.20288353471799248 10.0 9.887560634408091 
10.0 1.6582113852685705 0.0010 0.001006995709362247 0.003101321708101181 0.0010 0.0010 2.5447801961754517 0.0010 0.0010 0.19261321009185473 10.0 0.20826103655279482 0.20826103655279482 0.20826103655279482 10.0 10.0 0.0010 10.0 3.8257211539061724 10.0 10.0 0.19261321009185473 10.0 10.0 0.19261321009185473 0.19261321009185473 9.996999283144257 10.0 10.0 10.0 0.0010 10.0 0.20826103655279482 4.634426947605306 0.19261321009185473 0.0010 9.751244106803444 0.20826103655279482 9.951988222928842 0.20826103655279482 0.23151085296673024 10.0 0.20826103655279482 0.0010 2.315828160473119 0.20826103655279482 9.747571787546129 10.0 10.0 10.0 10.0 0.20826103655279482 0.20826103655279482 10.0 10.0 10.0 10.0 0.20826103655279482 8.029703215909198 0.19261321009185473 0.20826103655279482 0.19261321009185473 0.0010 0.20826103655279482 0.19261321009185473 9.789377923565736 0.20826103655279482 0.19261321009185473 0.19261321009185473 0.19261321009185473 0.20826103655279482 0.20826103655279482 0.0010 0.20826103655279482 10.0 10.0 9.992372161685463 10.0 0.20826103655279482 0.19261321009185473 10.0 0.20826103655279482 0.20826103655279482 8.96825298551811 10.0 0.20826103655279482 10.0 10.0 
10.0 2.8675132964356385 0.0011418177975522526 0.0010846016586093642 0.0010117567362549827 0.0010757313299203687 0.0010 5.146484772246739 0.0010 0.0010 0.0010 10.0 7.199156437235206 7.352743582075596 7.724159784903014 10.0 9.999838866268602 0.0010 10.0 1.2518119574003659 10.0 10.0 0.0010 10.0 10.0 0.0010 0.0010 9.999914884721644 9.979147574781447 9.99834488991767 9.977687737586388 0.0010 10.0 7.036425140738293 9.146350309703925 0.0010 0.0010 10.0 7.199276810918414 10.0 7.193163440745535 7.265157203182593 10.0 7.529742450933782 0.0010 2.9934671974974867 0.0010 10.0 10.0 10.0 10.0 10.0 7.176687687560216 7.198018347054465 10.0 10.0 9.78455167067429 9.987555492196115 7.7479845883158305 10.0 0.0010 7.199129531343535 0.0010 0.0010 7.187928788612849 0.0010 10.0 7.19737859304644 0.0010 0.0010 0.0010 7.19639873549539 7.2002439394133475 0.0010 0.0010 10.0 10.0 10.0 8.862037196159934 7.8519350224437705 0.0010 10.0 7.198012405212438 7.201857162938529 9.903137456086924 9.953164285750505 7.198965884005725 9.997998050732905 9.650597303458184 
10.0 0.9095819609130263 0.0010 0.0010 0.0010 0.004396477859624326 0.0010 0.30216690248664024 0.0010 0.0010 0.0010 7.84975533888237 0.0010 0.0010 0.0010 0.0010 10.0 0.0010 0.0010 9.405695116269724 0.0010 0.0010 0.0010 6.018843498654258 0.0010 0.0010 0.0010 9.986926348218603 9.993220466565747 0.0010 9.405698325175734 0.0010 4.926138165817902 0.0010 0.5843563174076731 0.0010 0.0010 7.646770122075219 0.0010 7.707552453840578 0.0010 0.0010 0.0010 0.0010 0.0010 9.014761189123293 0.0010 7.7964341499099366 0.0010 0.0010 5.470962924022388 7.823417782222973 0.0010 0.0010 0.0010 0.0010 10.0 0.0010 0.0010 10.0 0.0010 0.0010 0.0010 0.0010 0.0010 0.0010 7.789603133690748 0.0010 0.0010 0.0010 0.0010 0.0010 0.0010 0.0010 0.0010 7.597515440695499 9.842843467618856 10.0 5.000490607641459 0.0010 0.0010 4.267277361235071 0.0010 0.0010 0.0010 10.0 0.0010 7.85155653658442 10.0 
0.0010 0.0010 0.0010 0.0010 0.0010 0.0010 0.0010 0.0010 0.0010 9.124267450417964 10.0 10.0 10.0 10.0 10.0 10.0 10.0 10.0 10.0 10.0 10.0 10.0 10.0 10.0 10.0 1.606974441378937 10.0 10.0 10.0 10.0 10.0 10.0 9.80842432015823 10.0 10.0 10.0 10.0 10.0 10.0 10.0 10.0 10.0 10.0 10.0 10.0 10.0 10.0 10.0 10.0 10.0 10.0 10.0 10.0 10.0 10.0 10.0 10.0 10.0 10.0 10.0 10.0 10.0 10.0 10.0 10.0 10.0 10.0 9.687196750316675 10.0 10.0 10.0 10.0 10.0 10.0 10.0 10.0 10.0 10.0 10.0 10.0 10.0 10.0 10.0 10.0 10.0 10.0 10.0 10.0 10.0 
10.0 1.4425820175150899 0.0010 0.0010967959406021444 0.0010163782002357757 0.0010 0.0010 2.013012425667837 0.0010 0.0010 0.0010 9.87269075507943 0.0010 0.0010 0.0010 5.219879930787354 10.0 0.0010 5.194887097657042 1.0334251307070152 5.219909901669874 5.220981089021469 0.0010 9.722576638230269 5.217835218432158 0.0010 0.0010 10.0 10.0 5.315445575243704 4.31313905228053 0.0010 9.467558055188059 0.0010 0.017586495864169382 0.0010 0.0010 9.611237598933759 0.0010 9.342691544186033 0.0010 0.0010 5.221906657708398 0.0010 0.0010 0.2104580361210875 0.0010 9.644680010039064 5.226860227422112 5.221670393831686 9.741079759038595 9.685265122414037 0.0010 0.0010 5.221951235842755 5.229668356442269 10.0 5.1298770338272695 0.0010 7.8143913276367485 0.0010 0.0010 0.0010 0.0010 0.0010 0.0010 9.781931883953519 0.0010 0.0010 0.0010 0.0010 0.0010 0.0010 0.0010 0.0010 9.749778159586674 8.643035150671148 10.0 4.523535983634711 0.0010 0.0010 5.754534541804949 0.0010 0.0010 0.0010 9.92362504456777 0.0010 9.917002269503776 9.891233864858364 
10.0 1.8313418128272132 0.001018633947334018 0.0010012829227680367 0.0010018490808405467 0.0010 0.001369001634317741 2.797273010687265 0.0010 0.001002527930008551 0.0010 10.0 0.0010 0.0010 0.0010 8.91107190587198 9.993308250168367 0.0010 9.040097165327246 0.9117157668629874 8.91106856759142 8.905624393434364 0.0010 10.0 8.921447113585462 0.0010 0.0010 10.0 10.0 9.215680520764819 10.0 0.16807968457460148 10.0 0.0010 4.891535756007951 0.0010 2.4167562975226597 9.730458929984994 0.0010 9.249056617719738 0.0010 0.48820565353005296 8.903746032462308 0.0010 0.16807968457460148 0.56582273658747 0.0010 9.728639553005054 8.875812398847717 8.901970139483284 10.0 10.0 0.0010 0.0010 8.900674139680843 8.861258870169806 9.977115052374296 9.377312208940603 0.0010 10.0 0.0010 0.0010 0.0010 0.16807968457460148 0.0010 0.0010 9.755068487818182 0.0010 0.0010 0.0010 0.0010 0.0010 0.0010 0.16807968457460148 0.0010 9.992425939757382 10.0 9.992531342085625 10.0 0.0010 0.0010 10.0 0.0010 0.0010 7.3937444882124295 9.815043816414853 0.0010 10.0 10.0 
9.956820352907103 1.6301758177720134 0.0010 0.0010 0.0010 0.0010 0.0010 2.4122531242248355 0.0010 0.0010 0.05325838610715159 9.945632921687885 0.0010 0.0010 0.0010 7.697191207191546 9.972162353917732 0.0010 8.196198695573568 0.0010 7.730535251623684 7.71081020929631 0.0010 9.858808117672371 7.767624888387468 0.0010 0.0010 10.0 9.994364703537382 8.968506431335678 10.0 0.0010 9.837906883132206 0.0010 0.0010 0.0010 0.3315985467527165 9.04141031114638 0.0010 7.180096169283399 0.0010 0.0010 7.727636158049669 0.0010 0.0010 0.0010 0.0010 9.040937507702646 7.604263970737174 7.708768203856223 9.866695008116666 9.82580805198901 0.0010 0.0010 7.692864334131988 7.570840993967154 10.0 9.378962523159027 0.0010 10.0 0.0010 0.0010 0.0010 0.0010 0.0010 0.0010 9.838487794887666 0.0010 0.0010 0.0010 0.0010 0.0010 0.0010 0.0010 0.0010 9.842041809437394 9.981222396549235 9.956945836987943 8.868742320647957 0.0010 0.0010 8.635788003805562 0.0010 0.0010 2.7930651384852654 10.0 0.0010 10.0 9.989206873249714 
10.0 3.050396434231958 0.0010 0.0010 0.0010 0.0010 0.0010 5.304222064521711 0.0010 0.0010 0.0010 10.0 10.0 10.0 10.0 10.0 10.0 0.0010 10.0 3.404643946587078 10.0 10.0 0.0010 10.0 10.0 0.0010 0.0010 10.0 10.0 10.0 10.0 0.0010 9.995103254614145 10.0 9.212520710479852 0.0010 0.0010 10.0 10.0 10.0 10.0 10.0 10.0 9.245590966597607 0.0010 2.1778458181188567 0.5200506906783477 10.0 10.0 10.0 9.899745422163017 10.0 10.0 10.0 10.0 10.0 10.0 10.0 10.0 10.0 0.0010 10.0 0.0010 0.0010 10.0 0.0010 10.0 10.0 0.0010 0.0010 0.0010 10.0 10.0 0.0010 0.5201943895278768 10.0 9.999981935380603 10.0 9.039175046309474 10.0 0.0010 9.992549022394199 10.0 10.0 9.505060814720057 10.0 10.0 10.0 9.30624677491123 
10.0 3.3244853144703033 0.0252575449628894 0.0010005288037319008 0.0010898105109481912 0.0010257990847801453 0.0010 4.912742743707549 0.0010 0.0010 0.0010 9.775631820935955 9.651609113916663 9.651609113916663 9.651609113916663 9.937952484603011 9.999607678794323 0.0010 9.930070921927939 0.43359912535339795 9.936815645192754 9.937538743319607 0.0010 8.93822481854785 9.93420037836112 0.0010 0.0010 9.994766150173007 8.526170090695642 10.0 1.0826086090050602 0.0010 9.998397927785936 9.651609113916663 9.80099894681628 0.0010 0.0010 9.72498405564721 0.11873420796365064 9.817123568136653 9.651609113916663 9.651609113916663 9.933515932142248 9.651609113916663 0.0010 0.0010 0.0010 9.897465110535588 9.941603834124308 9.93673380396063 9.852602785057726 9.99931543586137 9.651609113916663 9.651609113916663 9.938090912345308 9.941065969614655 10.0 9.92404483133496 9.651609113916663 10.0 0.0010 9.651609113916663 0.0010 0.0010 9.651609113916663 0.0010 9.999367737846182 9.651609113916663 0.0010 0.0010 0.0010 9.651609113916663 9.651609113916663 0.0010 0.0010 9.803234094865802 9.91849815106052 9.973539445951955 10.0 9.651609113916663 0.0010 9.942502464426106 9.651609113916663 9.651609113916663 9.827774234949189 10.0 9.651609113916663 9.9994660422071 9.999425674621996 
2.368323218337025 10.0 0.0010003506860112824 0.0010151257395793702 0.0010001514044322784 0.0010000292314550389 0.0010012833292328837 9.251776503699487 0.0010 0.0010204613274574577 9.999765239320789 9.999990288573173 9.9997365851091 9.999736585109538 9.99973646769665 9.999735426805582 9.999993963644622 9.465227326288627 9.999737175337899 10.0 9.999735551971474 9.999736001564939 9.999765239332763 9.99999518500221 9.999735588419057 9.99976515081155 9.99976331141686 9.99849166372468 9.999545648055165 9.99973704603554 9.999248595531064 9.465227326288627 9.98917872817286 9.999736571919874 9.999697586177513 9.999768320200484 0.0010 9.999990242406568 8.022037224449814 9.9999698364909 9.999736585109105 9.99973658510908 9.999735041664811 9.999736468934207 9.465227326288627 4.524168821464478 9.99488977165916 9.999991924063254 9.999736001153067 9.999735978482331 9.99745115711159 9.999988025137892 9.999736585109114 9.9997365868768 9.999736001490573 9.999735985831693 9.999618278164736 9.999737161795675 9.999736585109527 10.0 9.999765239332763 9.999736585109098 9.999764885221662 9.465227326288627 9.999736575110381 9.999768354849378 9.99999100032245 9.999736586584842 9.999768982907577 9.999765239332763 9.999767614175541 9.999736585109725 9.999736587001534 9.465227326288627 9.99488896894153 9.999992040974284 9.984575255580967 9.999880882640724 9.999737100620369 9.999736591535406 9.999765239332861 9.982191240085077 9.999736585109558 9.99973658651488 9.999735021155761 9.974059015984283 9.999736585109144 9.97879369748469 10.0 
10.0 2.7218910140592962 0.0010955875921830514 0.001000539035887793 0.0010 0.0015961561371343853 0.0010 5.00326643339835 0.0010 0.0010 0.0010 10.0 0.0010 0.0010 0.0010 10.0 10.0 0.0010 10.0 0.0010 10.0 10.0 0.0010 10.0 10.0 0.0010 0.0010 10.0 10.0 10.0 2.956840409071779 0.0010 10.0 0.0010 10.0 0.0010 0.0010 10.0 0.0010 10.0 0.0010 0.0010 10.0 7.15883845217933 0.0010 4.09327644444646 0.0010 10.0 10.0 10.0 10.0 10.0 0.0010 0.0010 10.0 10.0 10.0 10.0 0.0010 10.0 0.0010 0.0010 0.0010 0.0010 0.0010 2.1822920848461433 10.0 0.0010 0.0010 0.0010 0.0010 0.0010 0.0010 0.0010 0.0010 10.0 10.0 10.0 10.0 0.0010 0.0010 10.0 0.0010 0.0010 10.0 10.0 0.0010 10.0 9.996785448486465 
10.0 2.7665763335402382 0.0010 0.0010 0.0010 0.0010 0.0010 5.256175166510249 0.0010 0.0010 0.0010 10.0 0.0010 0.0010 0.0010 10.0 10.0 0.0010 10.0 0.0010 10.0 10.0 0.0010 10.0 10.0 0.0010 0.0010 10.0 10.0 10.0 7.279678622372445 0.0010 10.0 0.0010 0.0010 0.0010 0.0010 10.0 0.0010 10.0 0.0010 0.0010 10.0 0.0010 0.0010 0.0010 0.0010 10.0 10.0 10.0 10.0 10.0 0.0010 0.0010 10.0 10.0 10.0 10.0 0.0010 10.0 0.0010 0.0010 0.0010 0.0010 0.0010 0.0010 10.0 0.0010 0.0010 0.0010 0.0010 0.0010 0.0010 0.0010 0.0010 10.0 9.9954941180881 10.0 10.0 0.0010 0.0010 10.0 0.0010 0.0010 0.0010 10.0 0.0010 10.0 10.0 
9.628446188227135 2.3154838958042836 0.012979867061732653 0.0010578479844273896 0.001010521906736636 0.0011969611654085576 0.0010 3.917711528064988 0.0010 0.0010 0.4094974937912861 10.0 7.914331241006247 7.9140547934941115 7.914332332404842 10.0 9.998233836723985 0.4774530563495629 10.0 4.814583870961364 10.0 10.0 0.4094971180850093 10.0 10.0 0.4094975435680661 0.4094873645545052 10.0 9.784288032521431 10.0 5.891550620670572 0.4236896488369295 10.0 7.91433152084737 8.888813704709674 0.3784237852011456 0.682999150344159 10.0 7.914386143220913 10.0 7.912031943876364 7.955634595904453 10.0 7.914334065194602 0.4236413488339794 1.058963815944721 0.40952135774150467 10.0 10.0 10.0 10.0 10.0 7.9131165993315875 7.914331188302155 10.0 10.0 10.0 10.0 7.914331218997251 10.0 0.4094975435680661 7.914331210283331 0.4094975420530451 0.3864824843063044 7.914331354898341 0.4095264513795218 10.0 7.914331233560047 0.4094944221836716 0.4094975435680661 0.40949775433374835 7.914331212202153 7.914331191314569 0.4236411411301031 0.3784237852011456 10.0 9.34206752303535 10.0 10.0 7.914331236823907 0.40949754397245464 10.0 7.914331227550882 7.914303170290347 10.0 9.447845131263778 7.914331175979674 10.0 9.940745842365246 
0.0010 0.0010 0.0010 0.0010 0.0010 0.0010 0.0010 1.84277964154776 10.0 0.0010 10.0 10.0 10.0 10.0 10.0 10.0 10.0 10.0 10.0 10.0 10.0 10.0 10.0 10.0 10.0 10.0 10.0 10.0 10.0 10.0 10.0 10.0 10.0 10.0 10.0 10.0 10.0 10.0 10.0 10.0 10.0 10.0 10.0 10.0 10.0 10.0 10.0 10.0 10.0 10.0 10.0 10.0 10.0 10.0 10.0 10.0 10.0 10.0 10.0 0.0010 10.0 10.0 10.0 10.0 10.0 10.0 10.0 10.0 10.0 10.0 10.0 10.0 10.0 10.0 10.0 10.0 10.0 10.0 10.0 10.0 10.0 10.0 10.0 10.0 10.0 10.0 10.0 10.0 10.0 
10.0 2.4574738175696282 0.0010 0.0010 0.0010 0.0010 0.0010 4.450288839189824 0.0010 0.0010 0.0010 10.0 0.0010 0.0010 0.0010 10.0 10.0 0.0010 10.0 0.0010 10.0 10.0 0.0010 10.0 10.0 0.0010 0.0010 10.0 10.0 10.0 6.961206014771917 0.0010 10.0 0.0010 3.6703493380569903 0.0010 0.0010 10.0 0.0010 10.0 0.0010 0.0010 10.0 0.0010 0.0010 0.0010 0.0010 10.0 10.0 10.0 10.0 10.0 0.0010 0.0010 10.0 9.823502413097035 10.0 10.0 0.0010 10.0 0.0010 0.0010 0.0010 0.0010 0.0010 0.0010 10.0 0.0010 0.0010 0.0010 0.0010 0.0010 0.0010 0.0010 0.0010 10.0 10.0 10.0 10.0 0.0010 0.0010 10.0 0.0010 0.0010 0.0010 9.23315643868704 0.0010 10.0 10.0 
8.823454312756127 3.1759696225564684 0.0010 0.001271432202479294 0.0010542049836948974 0.0010 0.0010 6.601230335070204 0.0010 0.0010 0.0010 10.0 9.961906536104546 9.961601108850438 9.961907857083677 10.0 10.0 0.0010 10.0 0.49306267647956403 10.0 10.0 0.0010 10.0 10.0 0.0010 0.0010 10.0 10.0 10.0 9.35057736496876 0.0010 10.0 9.961906983857077 10.0 0.0010 0.0010 10.0 9.961967208286573 10.0 9.959365591701562 10.0 10.0 9.961909625654197 0.0010 1.095809418975779 0.0010 10.0 10.0 10.0 10.0 9.938109473739 9.960564453230369 9.961906478534488 10.0 10.0 10.0 10.0 9.961906485364452 10.0 0.0010 9.961906502536785 0.0010 0.0010 9.96190648971819 0.0010 10.0 9.961906259053993 0.0010 0.0010 0.0010 9.961906390524586 9.961906481837417 0.0010 0.0010 10.0 10.0 10.0 10.0 9.961906531645365 0.0010 10.0 9.961906492911691 9.961875517890203 10.0 10.0 9.96190645477678 10.0 7.6215976465228525 
0.0010 0.0010 0.0010 0.0010 0.0010 0.0010 0.0010 2.603430392316281 0.0010 10.0 10.0 10.0 10.0 10.0 10.0 10.0 10.0 10.0 10.0 10.0 10.0 10.0 10.0 10.0 10.0 10.0 10.0 10.0 10.0 10.0 10.0 10.0 10.0 10.0 10.0 10.0 10.0 10.0 10.0 10.0 10.0 10.0 10.0 10.0 10.0 10.0 10.0 10.0 10.0 10.0 10.0 10.0 10.0 10.0 10.0 10.0 10.0 10.0 10.0 10.0 10.0 10.0 10.0 10.0 10.0 10.0 10.0 10.0 10.0 10.0 10.0 10.0 10.0 10.0 10.0 10.0 10.0 10.0 10.0 10.0 10.0 10.0 10.0 10.0 10.0 10.0 10.0 10.0 10.0 
10.0 1.4041895868763052 0.0010 0.0010 0.0010 0.0010 0.0010 1.9631412894522895 0.0010 0.0010 0.0010 10.0 0.0010 0.0010 0.0010 9.999756179380864 10.0 0.0010 9.999756179380864 0.0010 9.999756179380864 9.999756179380864 0.0010 10.0 9.999756179380864 0.0010 0.0010 10.0 10.0 9.998016206358178 10.0 0.0010 10.0 0.0010 0.0010 0.0010 0.0010 10.0 0.0010 10.0 0.0010 0.0010 9.999756179380864 0.0010 0.0010 0.0010 0.0010 10.0 9.545538573323379 9.999756179380864 10.0 10.0 0.0010 0.0010 9.999756179380864 9.327802239142905 10.0 9.999756179380864 0.0010 10.0 0.0010 0.0010 0.0010 0.0010 0.0010 0.0010 10.0 0.0010 0.0010 0.0010 0.0010 0.0010 0.0010 0.0010 0.0010 10.0 10.0 10.0 10.0 0.0010 0.0010 10.0 0.0010 0.0010 0.0010 10.0 0.0010 10.0 10.0 
4.782719385620017 0.0010 0.0010 0.0010347896884422972 0.0010 0.0010 0.0010 9.254736343101762 10.0 0.0010 6.290145255246964 10.0 10.0 10.0 10.0 10.0 10.0 10.0 10.0 10.0 10.0 10.0 10.0 10.0 10.0 10.0 10.0 10.0 10.0 10.0 10.0 10.0 10.0 10.0 10.0 10.0 9.938774897692488 10.0 10.0 10.0 10.0 10.0 10.0 10.0 10.0 10.0 10.0 10.0 10.0 10.0 10.0 10.0 10.0 10.0 10.0 10.0 10.0 10.0 10.0 0.0010 10.0 10.0 10.0 10.0 10.0 10.0 10.0 10.0 10.0 10.0 10.0 10.0 10.0 10.0 10.0 10.0 10.0 10.0 10.0 10.0 10.0 10.0 10.0 10.0 10.0 10.0 10.0 10.0 10.0 
10.0 3.358742502032081 0.0017558626807719915 0.0011268113287601278 0.0010 0.0011096171109072938 0.0010 6.114016624533104 0.0010 0.0010 0.0010 10.0 8.888267577261946 9.116861838086992 9.11030508642132 10.0 10.0 0.0010 10.0 1.547111038201509 10.0 10.0 0.0010 10.0 10.0 0.0010 0.0010 9.999763646210019 9.969930565052413 10.0 9.925403278524362 0.0010 10.0 8.561566728438352 9.208759375434626 0.0010 0.0010 10.0 8.888445933872987 10.0 8.879356412565869 8.986519816771182 10.0 9.160101603712429 0.0010 3.544817873927977 0.0010 10.0 10.0 10.0 9.996396524722106 10.0 8.854808009919395 8.886551828894179 10.0 10.0 9.677476664626505 10.0 9.153260245563601 10.0 0.0010 8.888202350863697 0.0010 0.0010 8.871568147388896 0.0010 10.0 8.88562182002411 0.0010 0.0010 0.0010 8.884163061979782 8.889885823198377 0.0010 0.0010 10.0 9.984061419801955 10.0 8.670852935361292 9.153262765446966 0.0010 10.0 8.88656721651895 8.89228713840818 10.0 10.0 8.886962683394566 9.995070407213042 9.478361837861433 
0.0010 0.007641019932226269 0.0010022036521525623 0.0010641298177239892 0.0010002561114859072 0.0010 0.02098919351821513 0.0010 0.0010 10.0 10.0 10.0 10.0 10.0 10.0 10.0 10.0 10.0 10.0 10.0 10.0 10.0 10.0 10.0 10.0 10.0 10.0 9.999991559962792 9.999847784882373 10.0 10.0 10.0 10.0 10.0 10.0 10.0 10.0 10.0 10.0 10.0 10.0 10.0 10.0 10.0 10.0 10.0 10.0 10.0 10.0 10.0 10.0 10.0 10.0 10.0 10.0 10.0 10.0 10.0 10.0 10.0 10.0 9.988687863314338 10.0 10.0 10.0 10.0 10.0 10.0 10.0 10.0 10.0 10.0 10.0 10.0 10.0 10.0 10.0 10.0 10.0 10.0 10.0 10.0 10.0 10.0 10.0 10.0 10.0 10.0 9.999739732147118 
1.062797705936482 10.0 0.0010 0.0010 0.0010 0.0010 0.0010 8.108776519124914 0.0010 0.0010 10.0 10.0 10.0 10.0 10.0 10.0 9.449067304341389 10.0 10.0 9.990459439883706 10.0 10.0 10.0 10.0 10.0 10.0 10.0 9.99909159228974 9.998717960458885 10.0 10.0 8.194835777425673 10.0 10.0 10.0 10.0 5.500450000000001 10.0 10.0 10.0 10.0 10.0 10.0 10.0 8.161598789985325 0.0010 10.0 10.0 10.0 10.0 10.0 10.0 10.0 10.0 10.0 10.0 10.0 10.0 10.0 10.0 10.0 10.0 10.0 8.51359623834573 10.0 10.0 10.0 10.0 10.0 10.0 10.0 10.0 10.0 8.161924319779784 10.0 10.0 10.0 10.0 10.0 10.0 10.0 10.0 10.0 10.0 10.0 10.0 10.0 10.0 10.0 
10.0 2.832650464535365 0.0010 0.0010 0.0010 0.0016112125868656636 0.0010 5.009264201961228 0.0010 0.0010 0.0010 10.0 0.0010 0.0010 0.0010 10.0 10.0 0.0010 10.0 1.0011709112930207 10.0 10.0 0.0010 10.0 10.0 0.0010 0.0010 10.0 10.0 10.0 3.8370447476088705 0.0010 10.0 0.0010 9.9591386112562 0.0010 0.0010 10.0 0.0010 10.0 0.0010 0.0010 10.0 7.072247839156688 0.0010 4.587447787199722 0.0010 10.0 10.0 10.0 10.0 10.0 0.0010 0.0010 10.0 10.0 10.0 10.0 0.0010 10.0 0.0010 0.0010 0.0010 0.0010 0.0010 2.6756153030226906 10.0 0.0010 0.0010 0.0010 0.0010 0.0010 0.0010 0.0010 0.0010 10.0 10.0 10.0 10.0 0.0010 0.0010 10.0 0.0010 0.0010 10.0 10.0 0.0010 10.0 10.0 
10.0 2.7142414700508786 0.0010149679830142753 0.0010185322545601594 0.0010187380487890357 0.0010020296000920342 0.0010 4.874339530916204 0.0037479717294510834 0.0010 0.0010 9.998452081167702 0.6915888067862745 0.8421936342131406 1.2077641676063386 9.997620867196407 9.999999156875639 0.0010 10.0 0.0010 9.997724854871068 9.997528381600192 0.0010 9.999944506846811 9.998247363504053 0.0010 0.0010 9.999999997594152 9.995283374571354 9.969853218816326 5.969052703723263 0.0010 9.995428499851498 0.4914414679512351 9.027733353245369 0.0010 0.0010 9.996127600702343 0.6942741446882703 9.987968204647025 0.6866341176958972 0.7880372407604783 9.997717711016847 5.776915058509196 0.0010 5.0438896178830275 0.0010 9.996071618334428 9.99680301964862 9.997419079486496 9.999928819578654 9.99981278223217 0.6807279588979078 0.6921130358738976 9.997403345254993 9.996366323091205 9.978412869472518 9.984267911913786 1.2349950330304567 9.997252431419106 0.0010 0.6937918185457752 0.0010 0.0010 0.6786964764967172 0.0010 9.99714496338779 0.687697937688803 0.0010 0.0010 0.0010 0.6904563688083734 0.6924958572805933 0.0010 0.0010 9.999999980062205 9.997775037095657 9.999998950309653 9.951472241311606 1.3359831668996 0.0010 9.979328687913247 0.6903983551393722 0.6939967696682237 8.31561456048995 10.0 0.6933292124768258 9.999850907132796 9.909436408619758 
4.944548595786582 10.0 0.0010 0.0010 0.0010 0.0010 0.0010 10.0 0.0010 0.0010 10.0 10.0 10.0 10.0 10.0 10.0 10.0 10.0 10.0 10.0 10.0 10.0 10.0 10.0 10.0 10.0 10.0 10.0 10.0 10.0 10.0 10.0 10.0 10.0 10.0 10.0 0.0010 10.0 10.0 10.0 10.0 10.0 10.0 10.0 10.0 0.0010 10.0 10.0 10.0 10.0 10.0 10.0 10.0 10.0 10.0 10.0 10.0 10.0 10.0 10.0 10.0 10.0 10.0 10.0 10.0 10.0 10.0 10.0 10.0 10.0 10.0 10.0 10.0 10.0 10.0 10.0 10.0 10.0 10.0 10.0 10.0 10.0 10.0 10.0 10.0 0.0010 10.0 10.0 10.0 
10.0 1.3000722088027559 0.0010 0.0011066614275462106 0.0010 0.0010 0.0010 1.7736142553185277 0.0010 0.0010 0.0010 9.753958718256408 0.0010 0.0010 0.0010 8.528200106763101 10.0 0.0010 9.305544966082334 3.36836412422069 8.63190156817516 8.565653907311003 0.0010 10.0 8.870395954892453 0.0010 0.0010 10.0 9.982483957034901 9.99957233609472 10.0 0.0010 10.0 0.0010 1.1962645571798847 0.0010 0.0010 9.376511763120986 0.0010 7.66481061458807 0.0010 0.0010 8.924224533049813 0.0010 0.0010 0.0010 0.0010 9.367827780898939 8.19605282070913 8.638967609318716 10.0 10.0 0.0010 0.0010 8.515079363421227 8.242043055098575 10.0 9.97993350056085 0.0010 10.0 0.0010 0.0010 0.0010 0.0010 0.0010 0.0010 9.792904379671326 0.0010 0.0010 0.0010 0.0010 0.0010 0.0010 0.0010 0.0010 10.0 9.824090360197843 9.975440342373595 9.911233160024642 0.0010 0.0010 10.0 0.0010 0.0010 3.783362776125619 10.0 0.0010 10.0 9.886374040724213 
10.0 1.2801189708487646 0.0010 0.0010 0.0010 0.004431430371304334 0.0010 1.374198453707502 0.0010 0.0010 0.17552969653937428 10.0 0.22195664723970515 0.22195664723970515 0.22195664723970515 0.0010 10.0 0.0010 0.0010 2.9369064974133074 0.0010 0.0010 0.17552717485550978 10.0 0.0010 0.17552717049405162 0.17511987349700545 9.939317531255217 9.98435507168975 0.0010 10.0 0.0010 10.0 0.22195664723970515 0.0010 0.17552716529667445 0.0010 10.0 0.22195664723970515 10.0 0.22195664723970515 0.22195664723970515 0.0010 0.22195664723970515 0.0010 0.0010 0.07883814673879304 10.0 0.0010 0.0010 10.0 10.0 0.22195664723970515 0.22195664723970515 0.0010 0.0010 10.0 0.0010 0.22195664723970515 10.0 0.17552717485550978 0.22195664723970515 0.17552717483804245 0.0010 0.22195664723970515 0.17522217457575626 10.0 0.22195664723970515 0.17559626451771393 0.17552717485550978 0.17421888793169096 0.22195664723970515 0.22195664723970515 0.0010 0.07998088353517598 10.0 10.0 10.0 10.0 0.22195664723970515 0.17552717485550978 10.0 0.22195664723970515 0.22195664723970515 0.0010 9.55685854318267 0.22195664723970515 10.0 10.0 
0.0010 0.0010 0.0010 0.0010 0.0010 0.0010 0.0010 2.5598960862324502 0.0010 9.908557236365391 10.0 10.0 10.0 10.0 10.0 10.0 10.0 10.0 10.0 10.0 10.0 10.0 9.999962611308963 10.0 10.0 10.0 9.999960443402035 10.0 10.0 10.0 10.0 10.0 10.0 10.0 10.0 10.0 10.0 10.0 10.0 10.0 10.0 10.0 10.0 10.0 10.0 10.0 10.0 10.0 10.0 10.0 10.0 10.0 10.0 10.0 10.0 10.0 10.0 10.0 10.0 9.908557236365391 9.999962611308964 10.0 9.999962934386515 10.0 10.0 10.0 10.0 10.0 10.0 9.999962611308964 10.0 10.0 10.0 10.0 10.0 10.0 10.0 10.0 10.0 10.0 9.999962611758018 10.0 10.0 10.0 10.0 10.0 10.0 10.0 10.0 
10.0 2.2790264827998414 0.0014244133619165174 0.0010 0.0010005984359078611 0.0010 0.00128245157881225 3.6270019446993635 0.0010 0.0010 0.0010 10.0 0.0010 0.0010 0.0010 10.0 9.974346586982662 0.0010 10.0 0.0010 10.0 10.0 0.0010 10.0 10.0 0.0010 0.0010 9.999998837483577 9.968027093780575 10.0 7.253945320458722 0.0010 10.0 0.0010 0.8660483111007484 0.0010 0.0010 10.0 0.0010 10.0 0.0010 0.0010 10.0 0.0010 0.0010 0.0010 0.0010 10.0 10.0 10.0 10.0 10.0 0.0010 0.0010 10.0 10.0 9.926116100536987 10.0 0.0010 10.0 0.0010 0.0010 0.0010 0.0010 0.0010 0.0010 10.0 0.0010 0.0010 0.0010 0.0010 0.0010 0.0010 0.0010 0.0010 10.0 10.0 9.959797874825995 10.0 0.0010 0.0010 10.0 0.0010 0.0010 3.833361526148315 9.999086358939083 0.0010 10.0 10.0 
10.0 0.9474282979115574 0.0010 0.0010 0.0010 0.0041351741135063035 0.0010 0.23784647461440578 0.0010 0.0010 0.0010 7.326119881635002 0.0010 0.0010 0.0010 0.0010 10.0 0.0010 0.0010 10.0 0.0010 0.0010 0.0010 5.362091709500085 0.0010 0.0010 0.0010 10.0 10.0 0.0010 10.0 0.0010 4.683264824515533 0.0010 0.19084416351960554 0.0010 0.0010 7.113159378648064 0.0010 7.174710552592102 0.0010 0.0010 0.0010 0.0010 0.0010 9.313043744575307 0.0010 7.276428659825902 0.0010 0.0010 4.764727757707536 7.30983773137964 0.0010 0.0010 0.0010 0.0010 10.0 0.0010 0.0010 10.0 0.0010 0.0010 0.0010 0.0010 0.0010 0.0010 7.271944595800181 0.0010 0.0010 0.0010 0.0010 0.0010 0.0010 0.0010 0.0010 7.067915146888117 10.0 10.0 0.0010 0.0010 0.0010 1.8227413342165972 0.0010 0.0010 0.0010 10.0 0.0010 7.325644024604976 10.0 
10.0 2.7793267727878233 0.012265434993050571 0.0010 0.0010 0.0010 0.0010 4.683688521100788 0.0010 0.0010 1.0501608802439817 9.89829939462344 8.985846902411662 8.937894527013963 8.94805014711389 10.0 10.0 0.3554564821674575 10.0 4.9529718502770965 10.0 10.0 1.0500709331148501 9.608367800614614 10.0 1.0500708621038628 1.0500709232822694 9.989542711419077 9.386279613005616 7.358959017131621 5.101234595116246 0.0010 10.0 8.933413673483809 8.762376684302788 1.0500707418797035 0.6176632877955616 9.946624553467919 4.591625497517043 10.0 8.948050402176476 8.986472088752903 10.0 8.289310722906118 0.0010 1.7280703314077268 0.04689172329324687 9.940348572131247 10.0 10.0 9.940637948712656 10.0 8.975210649577402 8.986003431383436 10.0 10.0 10.0 10.0 8.938775815809443 10.0 1.0000756417185626 8.986146138920866 1.050070932949704 0.0010 8.948050328907692 1.4768968050414553 10.0 8.948050402598987 1.050086512243392 1.0500709331148501 1.0500912632694717 8.948050405121354 8.94805063256208 0.9036064149713571 0.06991420260742087 9.927123035087098 9.86252814878365 10.0 7.5011191257222345 8.985777540223308 1.050070933082908 10.0 8.948050402498026 8.98600944325574 10.0 9.211794689741364 8.948050398634457 10.0 10.0 
2.5645393798090867 10.0 0.0010 0.0010066575341541408 0.0010 0.0010 0.0010 10.0 0.0010 0.0010 10.0 10.0 10.0 10.0 10.0 10.0 10.0 10.0 10.0 10.0 10.0 10.0 10.0 9.9976165228758 10.0 10.0 10.0 10.0 10.0 10.0 10.0 9.468500923641257 9.999372747485594 10.0 10.0 10.0 0.0010 9.999823368416369 10.0 10.0 10.0 10.0 10.0 10.0 9.468497862735354 0.0010 10.0 9.99982246578355 10.0 10.0 10.0 9.998542473389799 10.0 10.0 10.0 10.0 10.0 10.0 10.0 10.0 10.0 10.0 10.0 10.0 10.0 10.0 10.0 10.0 10.0 10.0 10.0 10.0 10.0 9.468496489725844 10.0 10.0 10.0 10.0 10.0 10.0 10.0 10.0 10.0 10.0 10.0 10.0 10.0 10.0 10.0 
2.2290105532717943 10.0 0.0010 0.001015223165944495 0.0010 0.0010 0.001000000000000334 9.060214461055217 0.0010 0.0010 10.0 10.0 10.0 10.0 10.0 10.0 10.0 10.0 10.0 10.0 10.0 10.0 10.0 10.0 10.0 10.0 10.0 9.998492146503713 10.0 10.0 10.0 10.0 10.0 10.0 10.0 10.0 0.001000000000000334 10.0 8.008428881900155 10.0 10.0 10.0 10.0 10.0 10.0 4.787361886037479 10.0 10.0 10.0 10.0 10.0 10.0 10.0 10.0 10.0 10.0 10.0 10.0 10.0 10.0 10.0 10.0 10.0 10.0 10.0 10.0 10.0 10.0 10.0 10.0 10.0 10.0 10.0 10.0 10.0 10.0 10.0 10.0 10.0 10.0 10.0 10.0 10.0 10.0 10.0 10.0 10.0 9.978651181786068 9.98664346055783 
0.0010 0.0010 0.0010 0.0010 0.0010 0.0010003132064767548 0.0010 2.844578994657244 10.0 0.0010 10.0 10.0 10.0 10.0 10.0 10.0 9.99994439184097 10.0 10.0 10.0 10.0 10.0 10.0 10.0 10.0 10.0 10.0 10.0 10.0 10.0 10.0 10.0 10.0 10.0 10.0 10.0 10.0 10.0 10.0 10.0 10.0 10.0 10.0 10.0 10.0 10.0 10.0 10.0 10.0 10.0 10.0 10.0 10.0 10.0 10.0 10.0 9.95606968666472 10.0 10.0 0.0010 10.0 10.0 10.0 10.0 10.0 10.0 10.0 10.0 10.0 10.0 10.0 10.0 10.0 10.0 10.0 10.0 10.0 10.0 10.0 10.0 10.0 10.0 10.0 10.0 10.0 10.0 10.0 10.0 10.0 
0.0010 0.0010 0.0010 0.0010 0.0010 0.0010 0.10562143061700673 0.0010 0.0010 9.63584835237744 10.0 10.0 10.0 10.0 10.0 10.0 10.0 10.0 10.0 10.0 10.0 10.0 10.0 10.0 10.0 10.0 10.0 10.0 10.0 10.0 10.0 10.0 10.0 10.0 10.0 10.0 9.899144628978817 10.0 10.0 10.0 10.0 10.0 10.0 10.0 10.0 10.0 10.0 10.0 10.0 10.0 10.0 10.0 10.0 10.0 10.0 10.0 10.0 10.0 10.0 10.0 10.0 10.0 10.0 10.0 10.0 10.0 10.0 10.0 10.0 10.0 10.0 10.0 10.0 10.0 10.0 10.0 10.0 10.0 10.0 10.0 10.0 10.0 10.0 10.0 10.0 9.977422386784248 10.0 10.0 9.996679616851386 
0.0010 0.0010 0.0010 0.0010 0.0010 0.0010 0.0010 6.4657747578404585 10.0 0.0010 10.0 10.0 10.0 10.0 10.0 10.0 10.0 10.0 10.0 10.0 10.0 10.0 10.0 10.0 10.0 10.0 10.0 10.0 10.0 10.0 10.0 10.0 10.0 10.0 10.0 10.0 0.0010 10.0 10.0 10.0 10.0 10.0 10.0 10.0 10.0 8.822915860261523 10.0 10.0 10.0 10.0 10.0 10.0 10.0 10.0 10.0 10.0 10.0 10.0 10.0 1.5037968411774127 10.0 10.0 10.0 10.0 10.0 10.0 10.0 10.0 10.0 10.0 10.0 10.0 10.0 10.0 10.0 10.0 10.0 10.0 10.0 10.0 10.0 10.0 10.0 10.0 10.0 10.0 10.0 10.0 10.0 
3.0785300708289007 0.0010 0.0010 0.0010269368681807265 0.001007396740736312 0.0010 0.0010 7.3983765380206785 9.923114542708184 0.0010 10.0 10.0 10.0 10.0 10.0 10.0 10.0 10.0 10.0 10.0 10.0 10.0 10.0 10.0 10.0 10.0 10.0 10.0 10.0 10.0 10.0 10.0 10.0 10.0 10.0 10.0 7.910499178052724 10.0 10.0 10.0 10.0 10.0 10.0 10.0 10.0 9.944159228987072 10.0 10.0 10.0 10.0 10.0 10.0 10.0 10.0 10.0 10.0 10.0 10.0 10.0 0.0765119898835267 10.0 10.0 10.0 9.606402652199579 10.0 10.0 10.0 10.0 10.0 10.0 10.0 10.0 10.0 10.0 10.0 10.0 10.0 10.0 10.0 10.0 10.0 10.0 10.0 10.0 10.0 9.976018467642108 10.0 10.0 10.0 
0.0010 10.0 0.0015742623903790432 0.0011318106051474122 0.0011256527604057312 0.0014313072822504647 0.0010 7.288283494407143 0.0010 0.0010 10.0 10.0 10.0 10.0 10.0 9.989307769316596 10.0 10.0 9.989307769316596 9.827624969590538 9.989307769316596 9.989307769316596 10.0 9.984750226271874 9.989307769316596 10.0 10.0 10.0 9.967972837338014 9.987790858365132 9.950283293193001 10.0 10.0 10.0 10.0 10.0 4.227540718471888 9.990716020767131 10.0 9.990060056446621 10.0 10.0 9.989307769316596 9.896357774750797 10.0 7.540659453046121 10.0 9.990042684754679 9.989307769316596 9.989307769316596 9.99003325399762 9.986262724734818 10.0 10.0 9.989307769316596 9.989307769316596 10.0 9.989307769316596 10.0 10.0 10.0 10.0 10.0 10.0 10.0 10.0 9.990030548088736 10.0 10.0 10.0 10.0 10.0 10.0 10.0 10.0 9.990026689971186 10.0 9.983491666615766 10.0 10.0 10.0 9.990030548088736 10.0 10.0 9.971100486037624 9.993623712705734 10.0 9.990030548088736 9.990340760617299 
5.011449100081728 0.0010 0.0010 0.0010 0.0010 0.0010 0.0010 9.317219650282272 10.0 0.0010 10.0 10.0 10.0 10.0 10.0 10.0 10.0 10.0 10.0 10.0 10.0 10.0 10.0 10.0 10.0 10.0 10.0 10.0 10.0 10.0 10.0 10.0 10.0 10.0 10.0 10.0 10.0 10.0 10.0 10.0 10.0 10.0 10.0 10.0 10.0 10.0 10.0 10.0 10.0 10.0 10.0 10.0 10.0 10.0 10.0 10.0 10.0 10.0 10.0 0.0010 10.0 10.0 10.0 10.0 10.0 10.0 10.0 10.0 10.0 10.0 10.0 10.0 10.0 10.0 10.0 10.0 10.0 10.0 10.0 10.0 10.0 10.0 10.0 10.0 10.0 10.0 10.0 10.0 10.0 
0.0010 0.0010 0.0010 0.0010 0.0010 0.0010 0.0010 1.8838386108650562 10.0 0.0010 10.0 10.0 10.0 10.0 10.0 10.0 10.0 10.0 10.0 10.0 10.0 10.0 10.0 10.0 10.0 10.0 10.0 9.999853230077964 10.0 10.0 10.0 10.0 10.0 10.0 10.0 10.0 9.783204761124544 10.0 10.0 10.0 10.0 10.0 10.0 10.0 10.0 10.0 10.0 10.0 10.0 10.0 10.0 10.0 10.0 10.0 10.0 10.0 10.0 10.0 10.0 0.0010 10.0 10.0 10.0 10.0 10.0 10.0 10.0 10.0 10.0 10.0 10.0 10.0 10.0 10.0 10.0 10.0 10.0 10.0 10.0 10.0 10.0 10.0 10.0 10.0 10.0 10.0 10.0 10.0 10.0 
10.0 3.7813123327832265 0.0010 0.0010000000932128994 0.0010 0.0010 0.0010 7.377157730739806 0.0010 0.004622292586800516 7.757616111958227 10.0 9.999829169824643 9.999829349964067 9.999828547647592 10.0 10.0 0.39647642473396294 9.99999998305879 1.2517458907129813 10.0 10.0 7.757536196654186 9.999997769334705 10.0 7.757384086764183 7.761593778509349 10.0 9.534080818343073 9.999999981265795 10.0 0.0010 9.99999606406803 9.999819358645606 10.0 7.807989565456692 0.0010 10.0 10.0 10.0 9.99982892087348 9.999840699132172 10.0 9.999872677357786 0.0010 1.6991206614159315 7.507006785278376 10.0 9.99999998315582 10.0 10.0 9.999998495731711 9.999829663328775 9.99982979137046 10.0 10.0 9.99999999694745 10.0 9.999829117644067 10.0 7.757536196654186 9.999829900663256 7.756928003644361 0.0010 9.999828922959711 7.840001179788937 9.999999830472287 9.99982916444036 7.7727293612061565 7.757536196654186 7.839107635252861 9.999829173918599 9.999829175361773 0.0010 7.504961172653079 10.0 10.0 9.99999999836741 9.999999996896404 9.999829089241121 7.757536196654186 9.999972756797153 9.999829105650521 9.999829167157298 9.999945214709495 8.937606509663603 10.0 10.0 9.824886613816984 
10.0 2.9533518160908834 0.017888669452293584 0.0010 0.0010 0.0010 0.0010 5.280505625804344 0.0010 0.0010 0.0010 10.0 8.043677987868426 8.04787160188439 8.029228244935384 10.0 9.998779348607313 0.0010 10.0 1.2841734376222587 10.0 10.0 0.0010 9.97236260893109 10.0 0.0010 0.0010 10.0 9.825198875373857 10.0 5.8937421508119145 0.5886874622794576 10.0 7.758605983151432 10.0 0.0010 0.0010 10.0 8.065147555074846 10.0 8.037978906657624 8.309954812195523 10.0 9.054117778958606 0.0010 0.0010 0.0010 10.0 10.0 10.0 9.972461503388052 9.987613274538958 8.055183063298959 8.058113070689481 10.0 10.0 10.0 10.0 8.042466120751923 10.0 0.0010 8.060651339828784 0.0010 0.0010 8.037944676495545 0.0010 10.0 8.043552940638282 0.0010 0.0010 0.0010 8.043773067877465 8.04380658485813 0.0010 0.0010 10.0 9.535874180365242 10.0 10.0 8.041806476886125 0.0010 10.0 8.042187576818048 8.043616040132397 10.0 10.0 8.65012192459157 10.0 9.991800380661475 
0.0010 0.0010 0.0010 0.0010 0.0010 0.0010 0.0010 2.04387813875101 10.0 0.0010 10.0 10.0 10.0 10.0 10.0 10.0 10.0 10.0 10.0 10.0 10.0 10.0 10.0 10.0 10.0 10.0 10.0 10.0 10.0 10.0 10.0 10.0 10.0 10.0 10.0 10.0 10.0 10.0 10.0 10.0 10.0 10.0 10.0 10.0 10.0 10.0 10.0 10.0 10.0 10.0 10.0 10.0 10.0 10.0 10.0 10.0 10.0 10.0 10.0 0.0010 10.0 10.0 10.0 10.0 10.0 10.0 10.0 10.0 10.0 10.0 10.0 10.0 10.0 10.0 10.0 10.0 10.0 10.0 10.0 10.0 10.0 10.0 10.0 10.0 10.0 10.0 10.0 10.0 10.0 
0.0010 0.0010 0.0010 0.0010 0.0010 0.0010 0.17594631736011737 0.0010 0.0010 10.0 10.0 10.0 10.0 10.0 10.0 10.0 9.999873204198671 10.0 10.0 10.0 10.0 10.0 10.0 10.0 10.0 10.0 10.0 9.962769004583597 10.0 10.0 10.0 10.0 10.0 10.0 10.0 10.0 10.0 10.0 10.0 10.0 10.0 10.0 10.0 10.0 10.0 10.0 10.0 10.0 10.0 10.0 10.0 9.992459233923961 10.0 10.0 10.0 10.0 10.0 10.0 10.0 10.0 10.0 10.0 10.0 10.0 10.0 10.0 10.0 10.0 10.0 10.0 10.0 10.0 10.0 10.0 10.0 10.0 10.0 10.0 10.0 10.0 10.0 10.0 10.0 10.0 10.0 10.0 10.0 9.999863823616094 9.911998838877643 
0.0010 0.0010 0.0010 0.0010 0.0010 0.0010 0.0010 1.9150626445572392 0.0010 10.0 10.0 10.0 10.0 10.0 10.0 10.0 10.0 10.0 10.0 10.0 10.0 10.0 10.0 10.0 10.0 10.0 10.0 10.0 10.0 10.0 10.0 10.0 10.0 10.0 10.0 10.0 10.0 10.0 10.0 10.0 10.0 10.0 10.0 10.0 10.0 10.0 10.0 10.0 10.0 10.0 10.0 10.0 10.0 10.0 10.0 10.0 10.0 10.0 10.0 10.0 10.0 10.0 10.0 10.0 10.0 10.0 10.0 10.0 10.0 10.0 10.0 10.0 10.0 10.0 10.0 10.0 10.0 10.0 10.0 10.0 10.0 10.0 10.0 10.0 10.0 10.0 10.0 10.0 10.0 
10.0 2.5046698968026453 0.01751261310422162 0.0010 0.0010 0.0010 0.0010 4.322767757905018 0.001000000000000334 0.0010 0.0010 9.86737628609382 9.050643150425818 8.937451079328934 8.93362785936383 10.0 10.0 0.001000000000000334 10.0 4.155724695012056 10.0 10.0 1.3508118163531586 9.519425950193 10.0 1.3507881936740853 1.3634825943917308 10.0 9.066295130216979 8.917004161928004 4.9962910325503005 0.001000000000000334 10.0 8.977367035261032 8.90646215835644 1.3744635141509898 0.001000000000000334 9.916911853781873 4.974130367315287 10.0 8.984762373768872 9.019072833954645 10.0 9.142762819471184 0.001000000000000334 0.8057363676411082 1.3519510753589126 10.0 10.0 10.0 10.0 10.0 8.988254182059904 9.053409650999853 10.0 10.0 10.0 10.0 8.994871171725837 10.0 1.3508118163531586 9.052400033493107 1.3507173189453692 0.001000000000000334 8.990050339437913 1.542007501866217 10.0 8.993026491941288 1.5561192056692184 1.3508118163531586 1.3514455629340327 8.994916487060188 8.996408214267156 0.001000000000000334 1.3516337224026804 9.90134063163318 9.887335007834558 10.0 7.491930307210458 9.050613327941543 1.3508118163531586 10.0 8.994766562940672 9.05975053970601 10.0 9.14659113107793 8.994063730653332 10.0 10.0 
0.0010 0.0010 0.0010 0.0010 0.0010 0.0010 0.0010 2.083866340427476 10.0 0.0010 10.0 10.0 10.0 10.0 10.0 10.0 10.0 10.0 10.0 10.0 10.0 10.0 10.0 10.0 10.0 10.0 10.0 10.0 10.0 10.0 10.0 10.0 10.0 10.0 10.0 10.0 10.0 10.0 10.0 10.0 10.0 10.0 10.0 10.0 10.0 10.0 10.0 10.0 10.0 10.0 10.0 10.0 10.0 10.0 10.0 10.0 10.0 10.0 10.0 0.0010 10.0 10.0 10.0 10.0 10.0 10.0 10.0 10.0 10.0 10.0 10.0 10.0 10.0 10.0 10.0 10.0 9.99783820567525 10.0 10.0 10.0 10.0 10.0 10.0 10.0 10.0 10.0 10.0 10.0 10.0 
10.0 2.428695919955654 0.0010 0.0010 0.0010 0.0014741104301055805 0.0010 4.289368736105873 0.0010 0.0010 0.9279158349210561 10.0 1.3621092953174845 1.3547428084831692 1.3589300275166305 10.0 10.0 0.0010 10.0 0.302412916300641 10.0 10.0 0.9279158349210341 10.0 10.0 0.9279158349210341 0.9279158349210328 10.0 10.0 10.0 2.8794000126522867 0.0010 10.0 1.3621092919713875 9.827595367436295 0.9284455007122752 0.0010 10.0 1.3621092953168141 10.0 1.3621092952474232 1.331578916637637 10.0 7.679568965781782 0.0010 5.4334685895767585 0.0010 10.0 10.0 10.0 10.0 10.0 1.357593719538568 1.36210929548686 10.0 10.0 10.0 10.0 1.3621092953015963 10.0 0.9279158349210341 1.3621092955166474 0.9279158349210342 0.0010 1.3621092952485419 3.6523216126517455 10.0 1.362109295314321 0.9352449343283369 0.9279158349210341 0.9279158349210304 1.3621092953169351 1.362109295317329 0.0010 0.0010 10.0 10.0 10.0 10.0 1.3621092952955662 0.9280574705623386 10.0 1.361981616468201 1.3621092953167528 10.0 10.0 1.36210929554049 10.0 9.972260234454714 
0.0010 0.0010 0.0010 0.0010 0.0010 0.0010 1.5159539264614132 0.0010 0.0010 10.0 10.0 10.0 10.0 10.0 10.0 10.0 10.0 10.0 10.0 10.0 10.0 10.0 10.0 10.0 10.0 10.0 10.0 10.0 10.0 10.0 10.0 10.0 10.0 10.0 10.0 10.0 10.0 10.0 10.0 10.0 10.0 10.0 10.0 10.0 10.0 10.0 10.0 10.0 10.0 10.0 10.0 10.0 10.0 10.0 10.0 10.0 10.0 10.0 10.0 10.0 10.0 10.0 10.0 10.0 10.0 10.0 10.0 10.0 10.0 10.0 10.0 10.0 10.0 10.0 10.0 10.0 10.0 10.0 10.0 10.0 10.0 10.0 10.0 10.0 10.0 10.0 10.0 10.0 10.0 
4.401540531179253 10.0 0.0010 0.0010 0.0010 0.0010 0.0010 10.0 0.0010 0.0010091594563377585 10.0 10.0 10.0 10.0 10.0 10.0 9.999986111040608 7.031394712748791 10.0 8.308775712390105 10.0 10.0 10.0 10.0 10.0 10.0 10.0 10.0 10.0 10.0 10.0 7.232858500560782 10.0 10.0 10.0 10.0 0.0010 10.0 10.0 10.0 10.0 10.0 10.0 10.0 7.232858500560782 0.0010 10.0 10.0 10.0 10.0 10.0 10.0 10.0 10.0 10.0 10.0 10.0 10.0 10.0 10.0 10.0 10.0 10.0 7.232858500560782 10.0 10.0 10.0 10.0 10.0 10.0 10.0 10.0 10.0 7.232858500560782 10.0 10.0 10.0 10.0 10.0 10.0 10.0 10.0 10.0 10.0 10.0 3.6900351103417437 10.0 9.999973698754998 9.947209090238477 
0.0010 0.0010 0.0010 0.0010 0.0010 0.0010 0.0010 1.748165168448104 0.0010 10.0 10.0 10.0 10.0 10.0 10.0 10.0 10.0 10.0 10.0 10.0 10.0 10.0 10.0 10.0 10.0 10.0 10.0 10.0 10.0 10.0 10.0 10.0 10.0 10.0 10.0 10.0 10.0 10.0 10.0 10.0 10.0 10.0 10.0 10.0 10.0 10.0 10.0 10.0 10.0 10.0 10.0 10.0 10.0 10.0 10.0 10.0 10.0 10.0 10.0 10.0 10.0 10.0 10.0 10.0 10.0 10.0 10.0 10.0 10.0 10.0 10.0 10.0 10.0 10.0 10.0 10.0 10.0 10.0 10.0 10.0 10.0 10.0 10.0 10.0 10.0 10.0 10.0 10.0 10.0 
0.0010 0.0010 0.0010 0.0010 0.0010 0.0010 0.0010 2.8903577828352045 10.0 0.0010 10.0 10.0 10.0 10.0 10.0 10.0 10.0 10.0 10.0 10.0 10.0 10.0 10.0 10.0 10.0 10.0 10.0 10.0 10.0 10.0 10.0 10.0 9.999076284986366 10.0 10.0 10.0 10.0 10.0 10.0 10.0 10.0 10.0 10.0 10.0 10.0 10.0 10.0 10.0 10.0 10.0 10.0 10.0 10.0 10.0 10.0 10.0 10.0 10.0 10.0 0.0010 10.0 10.0 10.0 10.0 10.0 10.0 10.0 10.0 10.0 10.0 10.0 10.0 10.0 10.0 10.0 10.0 10.0 9.998914172383781 10.0 10.0 10.0 9.999962363313989 10.0 10.0 10.0 10.0 10.0 10.0 10.0 
0.0010 0.0010 0.0010 0.0010 0.0010 0.0010 0.7522621739394159 0.0010 0.0010 9.15413293707925 10.0 10.0 10.0 10.0 9.998595556022158 10.0 10.0 10.0 10.0 10.0 10.0 10.0 10.0 10.0 10.0 10.0 10.0 10.0 9.993485890164534 10.0 10.0 10.0 10.0 10.0 10.0 10.0 9.207638248083299 10.0 10.0 10.0 10.0 10.0 10.0 10.0 10.0 9.723091298443265 10.0 10.0 10.0 10.0 10.0 10.0 10.0 10.0 10.0 10.0 10.0 10.0 10.0 10.0 10.0 10.0 10.0 10.0 10.0 10.0 10.0 10.0 10.0 10.0 10.0 10.0 10.0 10.0 10.0 10.0 10.0 10.0 10.0 10.0 10.0 10.0 10.0 10.0 10.0 10.0 10.0 10.0 10.0 
0.0010 0.0010 0.0010 0.0010 0.0010 0.0010 1.2520474027424229 0.0010 0.0010 10.0 10.0 10.0 10.0 10.0 10.0 10.0 10.0 10.0 10.0 10.0 10.0 10.0 10.0 10.0 10.0 10.0 10.0 10.0 10.0 10.0 10.0 10.0 10.0 10.0 10.0 10.0 10.0 10.0 10.0 10.0 10.0 10.0 10.0 10.0 10.0 10.0 10.0 10.0 10.0 10.0 10.0 10.0 10.0 10.0 10.0 10.0 10.0 10.0 10.0 10.0 10.0 10.0 10.0 10.0 10.0 10.0 10.0 10.0 10.0 10.0 10.0 10.0 10.0 10.0 10.0 10.0 10.0 10.0 10.0 10.0 10.0 10.0 10.0 10.0 10.0 10.0 10.0 10.0 10.0 
9.984678457102127 1.3937000556979287 0.0010316633434519426 0.0010002188332217962 0.001000107874563584 0.0010104977892778436 0.005334147805941745 1.8443118033918116 0.0010 0.001037551239767398 0.1277358520082439 9.985607173192971 0.1277358520082439 0.1277358520082439 0.1277358520082439 6.849395726065602 9.99857760116517 0.08386793574003004 7.135288806819509 0.1277358520082439 6.870993549822742 6.859333156749308 0.1277358520082439 9.972839994389833 6.897239188275792 0.1277358520082439 0.1277358520082439 9.999962053468623 9.997752364249301 7.600862036318222 9.898234572032099 0.04275599392574403 9.915809112776106 0.1277358520082439 0.1277358520082439 0.1277358520082439 3.7645726672381006 9.370229478434194 0.1277358520082439 8.302607989957904 0.1277358520082439 0.1277358520082439 6.846873519798874 0.1277358520082439 0.04275599392574403 1.2646162853425917 0.1277358520082439 9.369102319464446 6.798504449065563 6.858379534568472 9.977502290564942 9.95451860521385 0.1277358520082439 0.1277358520082439 6.848904442967277 6.7804968430389465 9.960694124422208 7.830985547402744 0.1277358520082439 10.0 0.1277358520082439 0.1277358520082439 0.1277358520082439 1.143638689005332 0.1277358520082439 0.1277358520082439 9.795316219573252 0.1277358520082439 0.1277358520082439 0.1277358520082439 0.1277358520082439 0.1277358520082439 0.1277358520082439 0.04275599392574403 0.1277358520082439 9.964681546466437 9.996791909602955 9.984588260989636 8.806285125805664 0.1277358520082439 0.1277358520082439 8.794127849546163 0.1277358520082439 0.1277358520082439 4.043420100597928 9.999999974366458 0.1277358520082439 9.998570721200512 9.999416976373928 
3.249010179274207 0.0010 0.0010 0.0010 0.0010 0.0010 0.0010 7.612847465403161 10.0 0.0010 10.0 10.0 10.0 10.0 10.0 10.0 10.0 10.0 10.0 10.0 10.0 10.0 10.0 10.0 10.0 10.0 10.0 10.0 10.0 10.0 10.0 10.0 10.0 10.0 10.0 10.0 6.296617485458288 10.0 10.0 10.0 10.0 10.0 10.0 10.0 10.0 8.83175972752948 10.0 10.0 10.0 10.0 10.0 10.0 10.0 10.0 10.0 10.0 10.0 10.0 10.0 0.0010 10.0 10.0 10.0 10.0 10.0 10.0 10.0 10.0 10.0 10.0 10.0 10.0 10.0 10.0 10.0 10.0 10.0 10.0 10.0 10.0 10.0 10.0 10.0 10.0 10.0 10.0 10.0 10.0 10.0 
0.0010 0.0010 0.0010 0.0010 0.0010 0.0010 0.49435458107612074 0.0010 0.0010 9.951532342075653 10.0 10.0 10.0 10.0 10.0 10.0 10.0 10.0 10.0 10.0 10.0 10.0 10.0 10.0 10.0 10.0 10.0 10.0 10.0 10.0 10.0 10.0 10.0 10.0 10.0 10.0 10.0 10.0 10.0 10.0 10.0 10.0 10.0 10.0 10.0 10.0 10.0 10.0 10.0 10.0 10.0 10.0 10.0 10.0 10.0 10.0 10.0 10.0 10.0 10.0 10.0 10.0 10.0 10.0 10.0 10.0 10.0 10.0 10.0 10.0 10.0 10.0 10.0 10.0 10.0 10.0 10.0 10.0 10.0 10.0 10.0 10.0 10.0 10.0 10.0 10.0 10.0 10.0 10.0 
10.0 6.006674248055383 0.0010 0.0010 0.0010 0.0010 0.0010 9.8246705264221 0.0010 0.0010 9.744292727964918 10.0 10.0 10.0 10.0 9.993537003216234 10.0 0.0010 9.985838409298893 0.0010 9.99296252494354 9.993577408385564 9.744292727964918 10.0 9.989357919971573 9.744292727964918 9.744292727964918 10.0 10.0 9.996312208799436 10.0 0.0010 10.0 10.0 10.0 9.744292727964918 0.0010 10.0 10.0 10.0 10.0 10.0 10.0 10.0 0.0010 0.5753040392662303 9.744292727964918 10.0 9.996542449100135 9.99285581607607 9.998730797365297 10.0 10.0 10.0 9.993894910974202 9.997093421805388 9.999981454122944 9.972624501493998 10.0 10.0 9.744292727964918 10.0 9.744292727964918 0.0010 10.0 9.744292727964918 10.0 10.0 9.744292727964918 9.744292727964918 9.744292727964918 10.0 10.0 0.0010 9.744292727964918 10.0 10.0 10.0 9.988569886019997 10.0 9.744292727964918 10.0 10.0 10.0 10.0 10.0 10.0 10.0 9.994907018117102 
3.773399681384033 0.0010 0.0010 0.001245886978338848 0.0010 0.0010000000493134704 0.0010 7.768783280786092 10.0 0.0010 10.0 10.0 10.0 10.0 10.0 9.999997777789249 10.0 9.971416044744014 9.999997797198981 10.0 9.999997777782575 9.999997781485655 10.0 10.0 9.999997779348664 10.0 10.0 9.96786309047746 10.0 9.999997833265589 10.0 9.971416046817593 9.999999468376538 10.0 10.0 9.79715902740521 10.0 9.999999999709896 10.0 10.0 10.0 10.0 9.999997920383064 10.0 9.971416046822606 10.0 10.0 9.999999999731576 9.999997772459535 9.999997774252426 10.0 10.0 10.0 10.0 9.999997771532852 9.999997766258277 9.99999997248197 9.999997864541307 10.0 0.0010 10.0 10.0 10.0 10.0 10.0 10.0 10.0 10.0 10.0 10.0 10.0 10.0 10.0 9.97141604682367 10.0 9.99999999978145 10.0 9.999999999153697 9.999213523374287 10.0 10.0 9.99999803496723 10.0 10.0 10.0 10.0 10.0 10.0 9.884001884224807 
0.0010 0.0010 0.0010 0.0010 0.0010 0.0010 0.7036043032444447 0.0010 0.0010 10.0 10.0 10.0 10.0 10.0 10.0 10.0 10.0 10.0 10.0 10.0 10.0 10.0 10.0 10.0 10.0 10.0 10.0 9.992406670834889 10.0 10.0 10.0 10.0 10.0 10.0 10.0 10.0 10.0 10.0 10.0 10.0 10.0 10.0 10.0 10.0 10.0 10.0 10.0 10.0 10.0 10.0 10.0 10.0 10.0 10.0 10.0 10.0 10.0 10.0 10.0 10.0 10.0 10.0 10.0 10.0 10.0 10.0 10.0 10.0 10.0 10.0 10.0 10.0 10.0 10.0 10.0 10.0 10.0 10.0 10.0 10.0 10.0 10.0 10.0 10.0 10.0 10.0 10.0 10.0 10.0 
6.015900738128675 0.0010 0.0010 0.0010 0.0010 0.0010 0.0010 8.8838849778984 8.572165838016684 0.001000000000000334 10.0 10.0 10.0 10.0 10.0 10.0 10.0 10.0 10.0 10.0 10.0 10.0 10.0 9.993673190579715 10.0 10.0 10.0 10.0 10.0 10.0 10.0 10.0 10.0 10.0 10.0 10.0 10.0 10.0 10.0 10.0 10.0 10.0 10.0 10.0 10.0 10.0 10.0 10.0 10.0 10.0 10.0 10.0 10.0 10.0 10.0 10.0 10.0 10.0 10.0 1.302965124226649 10.0 10.0 10.0 10.0 10.0 10.0 10.0 10.0 10.0 10.0 10.0 10.0 10.0 10.0 10.0 9.992162253510624 10.0 10.0 10.0 10.0 10.0 10.0 10.0 10.0 10.0 9.482003192836242 10.0 10.0 10.0 
0.1395607437796722 10.0 0.0010 0.0010 0.0010 0.0010 0.0010 7.9533702821887555 0.0010 0.0010 10.0 10.0 10.0 10.0 10.0 10.0 9.33592147596557 10.0 10.0 10.0 10.0 10.0 10.0 10.0 10.0 10.0 10.0 9.999053701251821 9.998714289370417 10.0 10.0 9.098501168067777 10.0 10.0 10.0 10.0 5.529659596768422 10.0 10.0 10.0 10.0 10.0 10.0 10.0 9.055897501966026 0.0010 10.0 10.0 10.0 10.0 10.0 10.0 10.0 10.0 10.0 10.0 10.0 10.0 10.0 10.0 10.0 10.0 10.0 9.522744879330764 10.0 10.0 10.0 10.0 10.0 10.0 10.0 10.0 10.0 9.056314770910577 10.0 10.0 10.0 10.0 10.0 10.0 10.0 10.0 10.0 10.0 10.0 9.956477413837103 10.0 10.0 10.0 
0.0010 0.0010 0.0010 0.0010 0.0010 0.0010 0.0010 2.1380670285805583 0.0010 10.0 10.0 10.0 10.0 10.0 10.0 10.0 10.0 10.0 10.0 10.0 10.0 10.0 10.0 10.0 10.0 10.0 10.0 10.0 10.0 10.0 10.0 10.0 10.0 10.0 10.0 10.0 10.0 10.0 10.0 10.0 10.0 10.0 10.0 10.0 10.0 10.0 10.0 10.0 10.0 10.0 10.0 10.0 10.0 10.0 10.0 10.0 10.0 10.0 10.0 10.0 10.0 10.0 10.0 10.0 10.0 10.0 10.0 10.0 10.0 10.0 10.0 10.0 10.0 10.0 10.0 10.0 10.0 9.747906919931518 10.0 10.0 10.0 10.0 10.0 10.0 10.0 9.611296511890602 10.0 10.0 10.0 
0.0010 0.0010 0.0010 0.0010 0.0010 0.0010 0.16081489939191182 0.0010 0.0010 10.0 10.0 10.0 10.0 10.0 10.0 10.0 10.0 10.0 10.0 10.0 10.0 10.0 10.0 10.0 10.0 10.0 10.0 10.0 10.0 10.0 10.0 10.0 10.0 10.0 10.0 10.0 10.0 10.0 9.886163177226134 10.0 10.0 10.0 10.0 10.0 10.0 10.0 10.0 10.0 10.0 10.0 10.0 10.0 10.0 10.0 10.0 10.0 10.0 10.0 10.0 10.0 10.0 10.0 10.0 10.0 10.0 10.0 10.0 10.0 10.0 10.0 10.0 10.0 10.0 10.0 10.0 10.0 10.0 10.0 10.0 10.0 10.0 10.0 10.0 10.0 10.0 10.0 10.0 10.0 10.0 
0.0010 0.0010 0.0010 0.0010 0.0010 0.0010 0.0010 5.018230335254115 10.0 0.0010 10.0 10.0 10.0 10.0 10.0 10.0 10.0 10.0 10.0 10.0 10.0 10.0 10.0 10.0 10.0 10.0 10.0 10.0 10.0 10.0 10.0 10.0 10.0 10.0 10.0 10.0 10.0 10.0 10.0 10.0 10.0 10.0 10.0 10.0 10.0 10.0 10.0 10.0 10.0 10.0 10.0 10.0 10.0 10.0 10.0 10.0 10.0 10.0 10.0 0.0010 10.0 10.0 10.0 10.0 10.0 10.0 10.0 10.0 10.0 10.0 10.0 10.0 10.0 10.0 10.0 10.0 10.0 10.0 10.0 10.0 10.0 10.0 10.0 10.0 10.0 10.0 10.0 10.0 10.0 
9.864999271933712 1.2013654278949086 0.0010000386013932316 0.0025249585431868504 0.0010 0.0013243217047820225 0.009080751626835849 0.474772731442789 0.0010 0.0010 0.24284694589262812 6.748971123268663 0.15955372263472134 0.15955982802866986 0.16083196313202397 0.39736080857897216 9.84204774046743 0.09566971848884198 0.39745150479162605 9.14468361859398 0.39736039100951315 0.3973606228979176 0.2430141186215114 5.188825574112559 0.3973604047503341 0.24301695216827596 0.24351160023604568 9.999992389122411 10.0 0.3931890213725002 9.496676743978831 0.15179858865914841 8.925417042036539 0.1748417777740161 2.9348649039772945 0.24329080721638247 0.1366991648180198 4.759298105165481 0.21570065326845556 4.079348633137931 0.15955372263472134 0.16002786914280143 0.39736085001595667 0.159685054048462 0.15714361789330922 4.4785180021886095 0.24969533993983395 4.833401783216255 0.40257153027566206 0.39736062228395275 4.623678212923581 4.6016972753082905 0.15955372263472134 0.1842338290400174 0.3973606890079675 0.40620814741640965 9.16427390376042 0.3975179197511438 0.159559627629841 9.934196216670514 0.24301411862151207 0.15955372263472134 0.24300903050852052 0.15947289618387273 0.1595636269306906 0.5670219913234886 4.330081145514696 0.1595671241823231 0.24300061762458958 0.2430141186215114 0.2430167566393463 0.1595624126277101 0.18597530130916162 0.15714361789330922 0.24969975705068304 5.011042561762295 9.404863460056815 9.39653306150711 2.641655987799987 0.24927574046251832 0.24301547675233054 1.463596689058241 0.15956002917745338 0.17918083172116683 0.3874947445129222 10.0 0.15955448522224303 6.296082807525039 9.999456829245963 
1.237695184009131 0.0010 0.001000230043683223 0.001000007541248105 0.0010002611223616923 0.0010 0.001068388509564146 6.58668746849856 10.0 0.0010085327932147486 10.0 10.0 10.0 10.0 10.0 9.998869571819455 9.99951608776962 10.0 9.998869663824703 10.0 9.9988696235099 9.998869646688204 10.0 10.0 9.998869725322036 10.0 10.0 9.999995637806874 9.999848406119835 9.999216057582082 9.999987256962726 10.0 10.0 10.0 10.0 10.0 5.499723235528273 10.0 10.0 10.0 10.0 10.0 9.998869391950107 10.0 10.0 6.905691789908378 10.0 10.0 9.99886956418757 10.0 10.0 10.0 10.0 10.0 9.9988696651688 9.998869262821394 9.994556650278188 9.898832172798093 10.0 0.0010 10.0 10.0 10.0 10.0 10.0 10.0 9.99934450579743 10.0 10.0 10.0 10.0 10.0 10.0 10.0 10.0 10.0 9.99983509348685 9.99999992434048 10.0 10.0 10.0 9.999321284271359 10.0 10.0 10.0 9.98519987303683 10.0 9.999443857267256 10.0 
0.0010 0.0010 0.0010050036226992053 0.0010 0.0010000810757488422 0.0010000189131200697 0.0010 5.143883946904984 9.767413995775163 0.0010 10.0 10.0 10.0 10.0 10.0 10.0 10.0 10.0 10.0 10.0 10.0 10.0 10.0 10.0 10.0 10.0 10.0 9.999995321688736 10.0 10.0 10.0 10.0 10.0 10.0 10.0 10.0 10.0 10.0 10.0 10.0 10.0 10.0 10.0 10.0 10.0 10.0 10.0 10.0 10.0 10.0 10.0 10.0 10.0 10.0 10.0 10.0 10.0 10.0 10.0 0.0010 10.0 10.0 10.0 10.0 10.0 10.0 10.0 10.0 10.0 10.0 10.0 10.0 10.0 10.0 10.0 10.0 10.0 10.0 10.0 10.0 10.0 10.0 10.0 10.0 10.0 9.765889050237774 10.0 10.0 9.999907982018287 
0.0010 0.0010 0.0010 0.0010 0.0010 0.0010 0.8544931422206219 0.0010 0.0010 10.0 10.0 10.0 10.0 10.0 10.0 10.0 10.0 10.0 10.0 10.0 10.0 10.0 10.0 10.0 10.0 10.0 10.0 9.999973835117748 10.0 10.0 9.960458630597888 10.0 10.0 10.0 10.0 10.0 10.0 10.0 10.0 10.0 10.0 10.0 10.0 10.0 10.0 10.0 10.0 10.0 10.0 9.960882033183355 10.0 10.0 10.0 10.0 10.0 10.0 10.0 10.0 10.0 10.0 10.0 10.0 10.0 10.0 10.0 10.0 10.0 10.0 10.0 10.0 10.0 10.0 10.0 10.0 10.0 10.0 9.994177893050967 10.0 10.0 10.0 10.0 10.0 10.0 10.0 10.0 10.0 10.0 10.0 10.0 
0.0010 0.0010 0.0010 0.0010 0.001000260038829017 0.0010 0.0010 3.0621528255575536 0.0010 10.0 10.0 10.0 10.0 10.0 10.0 10.0 9.999999496342962 10.0 10.0 10.0 10.0 10.0 10.0 9.999998850276269 10.0 10.0 10.0 9.999998982190977 10.0 10.0 10.0 10.0 10.0 10.0 10.0 10.0 10.0 10.0 10.0 10.0 10.0 10.0 10.0 10.0 10.0 10.0 10.0 10.0 10.0 10.0 9.99999885027918 9.999998850276262 10.0 10.0 10.0 10.0 10.0 10.0 10.0 10.0 10.0 10.0 10.0 10.0 10.0 10.0 9.999998850276326 10.0 10.0 10.0 10.0 10.0 10.0 10.0 10.0 9.999998850276256 10.0 10.0 9.999998850276416 10.0 10.0 9.999996210346563 10.0 10.0 10.0 9.999999489759091 10.0 9.99999885027627 10.0 
6.819500384688809 0.0010 0.0010 0.0010 0.0010 0.0019554816103882714 0.0010 10.0 10.0 0.0010 10.0 10.0 10.0 10.0 10.0 10.0 10.0 10.0 10.0 10.0 10.0 10.0 10.0 10.0 10.0 10.0 10.0 10.0 10.0 10.0 10.0 10.0 10.0 10.0 10.0 10.0 7.989740078206422 9.998070876864334 10.0 10.0 10.0 10.0 10.0 10.0 10.0 10.0 10.0 9.998114675943889 10.0 10.0 10.0 10.0 10.0 10.0 10.0 10.0 10.0 10.0 10.0 0.5745757960321605 10.0 10.0 10.0 10.0 10.0 10.0 10.0 10.0 10.0 10.0 10.0 10.0 10.0 10.0 10.0 10.0 10.0 10.0 10.0 10.0 10.0 10.0 10.0 10.0 9.878769271095175 10.0 10.0 10.0 10.0 
0.001000000000000334 0.0010 0.0010 0.0010 0.0010 0.0010 0.0010 2.565767702946136 0.0010 10.0 10.0 10.0 10.0 10.0 10.0 10.0 10.0 10.0 10.0 10.0 10.0 10.0 10.0 10.0 10.0 10.0 10.0 10.0 10.0 10.0 10.0 10.0 10.0 10.0 10.0 10.0 10.0 10.0 10.0 10.0 10.0 10.0 10.0 10.0 10.0 10.0 10.0 10.0 10.0 10.0 10.0 10.0 10.0 10.0 10.0 10.0 10.0 10.0 10.0 10.0 10.0 10.0 10.0 10.0 10.0 10.0 10.0 10.0 10.0 10.0 10.0 10.0 10.0 10.0 10.0 10.0 10.0 10.0 10.0 10.0 10.0 10.0 10.0 10.0 10.0 10.0 10.0 10.0 10.0 
0.0010 0.0010 0.0010000059172723538 0.0010 0.0010 0.0010 0.0010 3.042171702521067 0.0010 10.0 10.0 10.0 10.0 10.0 10.0 10.0 10.0 10.0 10.0 10.0 10.0 10.0 10.0 10.0 10.0 10.0 10.0 10.0 10.0 10.0 10.0 10.0 10.0 10.0 10.0 10.0 10.0 10.0 10.0 10.0 10.0 10.0 10.0 10.0 10.0 9.975776100301854 10.0 10.0 10.0 10.0 10.0 10.0 10.0 10.0 10.0 10.0 9.97745014837428 10.0 10.0 10.0 10.0 10.0 10.0 10.0 10.0 10.0 10.0 10.0 10.0 10.0 10.0 10.0 10.0 10.0 10.0 10.0 10.0 9.97789000421134 10.0 10.0 10.0 10.0 10.0 10.0 10.0 10.0 10.0 10.0 9.987589160491392 
0.0010 0.0010 0.0010 0.0010 0.0010 0.0010 0.7175203588033667 0.0010 0.0010 10.0 10.0 10.0 10.0 10.0 10.0 10.0 10.0 10.0 10.0 10.0 10.0 10.0 10.0 10.0 10.0 10.0 10.0 10.0 10.0 10.0 10.0 10.0 10.0 10.0 10.0 10.0 10.0 10.0 10.0 10.0 10.0 10.0 10.0 10.0 10.0 10.0 10.0 10.0 10.0 10.0 10.0 10.0 10.0 10.0 10.0 10.0 10.0 10.0 10.0 10.0 10.0 10.0 10.0 10.0 10.0 10.0 10.0 10.0 10.0 10.0 10.0 10.0 10.0 10.0 10.0 10.0 10.0 10.0 10.0 10.0 10.0 10.0 10.0 10.0 10.0 10.0 10.0 10.0 10.0 
10.0 3.6509968556922994 0.0010 0.0010 0.0010 0.0010 0.0010 6.777896062387669 0.0010 0.0010 10.0 9.999950259184656 10.0 10.0 10.0 10.0 10.0 0.4177726836006792 10.0 0.0010 10.0 10.0 10.0 9.999765254377193 10.0 10.0 10.0 10.0 9.99993731250796 10.0 10.0 0.0010 10.0 10.0 10.0 10.0 0.0010 9.99989878720379 10.0 9.999952578157194 10.0 10.0 10.0 10.0 0.0010 0.0010 8.61721807873785 9.999908117598984 10.0 9.506848140874949 10.0 10.0 10.0 10.0 10.0 10.0 10.0 10.0 10.0 10.0 10.0 10.0 10.0 0.0010 10.0 10.0 10.0 10.0 10.0 10.0 10.0 10.0 10.0 0.0010 8.617178677041768 9.999985620432069 10.0 9.999748988501029 10.0 10.0 10.0 10.0 10.0 10.0 10.0 10.0 10.0 10.0 9.999922292570876 
10.0 5.3253160117906475 0.0010 0.0010 0.0010 0.0010 0.003990889669168233 7.819667752635491 0.0010 0.0010 10.0 10.0 10.0 10.0 10.0 10.0 10.0 0.0010 10.0 0.4953113925048638 10.0 10.0 10.0 9.955001491837335 10.0 10.0 10.0 10.0 9.40753243959106 10.0 10.0 0.0010 10.0 10.0 10.0 10.0 0.0010 10.0 10.0 10.0 10.0 10.0 10.0 10.0 0.0010 0.7792056521397801 10.0 10.0 10.0 10.0 10.0 10.0 10.0 10.0 10.0 10.0 10.0 10.0 10.0 10.0 10.0 10.0 10.0 0.0010 10.0 10.0 10.0 10.0 10.0 10.0 10.0 10.0 10.0 0.0010 10.0 9.991451501588005 10.0 10.0 9.923957754614694 10.0 10.0 10.0 10.0 10.0 10.0 9.215033653622115 10.0 10.0 9.783637837806998 
0.0010 0.0010 0.0010 0.0010 0.0010 0.0010 0.0010 1.6479806235955032 0.001000000000000334 10.0 10.0 10.0 10.0 10.0 10.0 10.0 10.0 10.0 10.0 10.0 10.0 10.0 10.0 10.0 10.0 10.0 10.0 10.0 9.998111493639973 10.0 10.0 10.0 10.0 10.0 10.0 10.0 10.0 10.0 10.0 10.0 10.0 10.0 10.0 10.0 10.0 10.0 10.0 10.0 10.0 10.0 10.0 10.0 10.0 10.0 10.0 10.0 10.0 10.0 10.0 10.0 10.0 10.0 10.0 10.0 10.0 10.0 10.0 10.0 10.0 10.0 10.0 10.0 10.0 10.0 10.0 10.0 10.0 10.0 10.0 10.0 10.0 10.0 10.0 10.0 10.0 10.0 10.0 10.0 10.0 
6.760686894098387 8.88505113046088 0.0010 0.0010 0.0010 0.0010 0.0010 10.0 0.0010 0.0010 10.0 10.0 10.0 10.0 10.0 10.0 10.0 0.7290908431544194 10.0 10.0 10.0 10.0 10.0 10.0 10.0 10.0 10.0 10.0 10.0 10.0 10.0 0.9166788815159039 10.0 10.0 10.0 10.0 0.7290908431544194 10.0 10.0 10.0 10.0 10.0 10.0 10.0 0.7290908431544194 0.4006803514987167 10.0 10.0 10.0 10.0 10.0 10.0 10.0 10.0 10.0 10.0 10.0 10.0 10.0 10.0 10.0 10.0 10.0 0.7290908431544194 10.0 10.0 10.0 10.0 10.0 10.0 10.0 10.0 10.0 0.8514473673209926 10.0 10.0 10.0 9.998111170045233 10.0 10.0 10.0 10.0 9.83402667732439 10.0 10.0 10.0 10.0 10.0 10.0 
0.0010 0.0010 0.0010 0.0010 0.0010 0.0010 0.0010 0.9590553114167868 10.0 0.0010 10.0 10.0 10.0 10.0 10.0 10.0 10.0 10.0 10.0 10.0 10.0 10.0 10.0 10.0 10.0 10.0 10.0 10.0 10.0 10.0 10.0 10.0 10.0 10.0 10.0 10.0 10.0 10.0 10.0 10.0 10.0 10.0 10.0 10.0 10.0 10.0 10.0 10.0 10.0 10.0 10.0 10.0 10.0 10.0 10.0 10.0 10.0 10.0 10.0 0.0010 10.0 10.0 10.0 10.0 10.0 10.0 10.0 10.0 10.0 10.0 10.0 10.0 10.0 10.0 10.0 10.0 10.0 10.0 10.0 10.0 10.0 10.0 10.0 10.0 10.0 10.0 10.0 10.0 10.0 
0.0010 0.0010 0.0010077999418376758 0.0010 0.0010 0.0010 0.0010 2.6529734516988266 0.0010 9.686400592570626 10.0 10.0 10.0 10.0 10.0 10.0 10.0 10.0 10.0 10.0 10.0 10.0 10.0 10.0 10.0 10.0 10.0 10.0 10.0 10.0 10.0 10.0 10.0 10.0 10.0 10.0 10.0 10.0 10.0 10.0 10.0 10.0 10.0 10.0 10.0 10.0 10.0 10.0 10.0 10.0 10.0 10.0 10.0 10.0 10.0 10.0 10.0 10.0 10.0 10.0 10.0 10.0 10.0 10.0 10.0 10.0 10.0 10.0 10.0 10.0 10.0 10.0 10.0 10.0 10.0 10.0 10.0 10.0 10.0 10.0 10.0 10.0 10.0 10.0 10.0 10.0 10.0 10.0 10.0 
1.879621548411814 0.0010 0.0011009869760592167 0.0010017275836500226 0.0010154219514778825 0.0010 0.0010013315621698153 6.530447781781274 10.0 0.0010 9.976489239869894 9.997341899882999 9.999958734124057 9.999967299662242 9.999972031589945 9.999995085373703 9.999999756924446 9.998843399869257 9.999995121537005 9.997793393419169 9.9999952242331 9.999995108209191 9.999898213580314 9.99672232180899 9.999995120690778 9.999898213562265 9.999901177141947 10.0 9.999979596793773 9.99999549484368 9.993159982391603 9.998546805894398 9.99595862742167 9.999974766012903 9.98470288417803 9.99989883394029 0.001000000000000334 9.999999845678605 9.999958725090867 9.999999761954204 9.999958899354901 9.999970475755127 9.999995435506507 9.999955093491055 9.998679530254304 0.5050955462065136 9.99990040719429 9.999999826839755 9.999995252566986 9.999995122477543 9.996837680861548 9.995637781648176 9.999983472436174 9.99995881203317 9.999995103752013 9.999995319751093 9.987943933575126 9.991582036903234 9.99995567616195 0.0010 9.999898213580314 9.999958778577307 9.999898200107692 9.9987327043626 9.99993879590808 9.99989919218006 9.999999997561424 9.999927617232471 9.99989226427685 9.999898213580314 9.999898229171645 9.999945567392297 9.999958809014089 9.99870185517362 9.999901148661287 9.998072133307959 9.995319711031904 9.995127479439123 9.997591934381022 9.99995875295832 9.999898217169651 9.999999177273303 9.999955455612328 9.999959040072458 10.0 8.37142229513378 9.999957638278964 9.999999998515264 10.0 
0.0010 0.0010 0.0010 0.0010 0.0010 0.0010 0.0010 2.3313367217725913 0.0010 10.0 10.0 10.0 10.0 10.0 10.0 10.0 10.0 10.0 10.0 10.0 10.0 10.0 10.0 10.0 10.0 10.0 10.0 10.0 9.994490933886766 10.0 10.0 10.0 10.0 10.0 10.0 10.0 10.0 10.0 10.0 10.0 10.0 10.0 10.0 10.0 10.0 10.0 10.0 10.0 10.0 10.0 10.0 10.0 10.0 10.0 10.0 10.0 10.0 10.0 10.0 10.0 10.0 10.0 10.0 10.0 10.0 10.0 10.0 10.0 10.0 10.0 10.0 10.0 10.0 10.0 10.0 10.0 10.0 10.0 10.0 10.0 10.0 10.0 10.0 10.0 10.0 10.0 10.0 10.0 10.0 
1.5662345111095948 0.0010 0.0010 0.0010 0.0010 0.0010 0.0010 6.667894570227215 10.0 0.0010 10.0 10.0 10.0 10.0 10.0 10.0 10.0 10.0 10.0 10.0 10.0 10.0 10.0 10.0 10.0 10.0 10.0 10.0 10.0 10.0 10.0 10.0 10.0 10.0 10.0 10.0 8.374455854316562 10.0 10.0 10.0 10.0 10.0 10.0 10.0 10.0 10.0 10.0 10.0 10.0 10.0 10.0 10.0 10.0 10.0 10.0 10.0 10.0 10.0 10.0 0.0010 10.0 10.0 10.0 10.0 10.0 10.0 10.0 10.0 10.0 10.0 10.0 10.0 10.0 10.0 10.0 10.0 10.0 10.0 10.0 10.0 10.0 10.0 10.0 10.0 10.0 9.959605176139418 10.0 10.0 10.0 
10.0 1.1033655348385627 0.002248669417513706 0.0010 0.0010 0.009654456997937325 0.0010 0.8558033917599313 0.0010 0.0010 0.0010 10.0 0.0010 0.0010 0.0010 0.0010 10.0 0.0010 0.0010 0.0010 0.0010 0.0010 0.0010 10.0 0.0010 0.0010 0.0010 9.82684181016906 10.0 0.0010 10.0 0.0010 10.0 0.0010 0.0010 0.0010 0.0010 10.0 0.0010 9.988794303920077 0.0010 0.0010 0.0010 0.0010 0.0010 0.0010 0.0010 10.0 0.0010 0.0010 10.0 10.0 0.0010 0.0010 0.0010 0.0010 10.0 0.0010 0.0010 10.0 0.0010 0.0010 0.0010 0.0010 0.0010 0.0010 10.0 0.0010 0.0010 0.0010 0.0010 0.0010 0.0010 0.0010 0.0010 10.0 10.0 10.0 8.909220151334186 0.0010 0.0010 10.0 0.0010 0.0010 0.0010 8.930481595277291 0.0010 10.0 9.889820455574142 
0.0010 0.0010 0.0010 0.0010 0.0010 0.0010 0.0010 1.896001518526452 0.0010 10.0 10.0 10.0 10.0 10.0 10.0 10.0 10.0 10.0 10.0 10.0 10.0 10.0 10.0 10.0 10.0 10.0 10.0 10.0 10.0 10.0 10.0 10.0 10.0 10.0 10.0 10.0 10.0 10.0 10.0 10.0 10.0 10.0 10.0 10.0 10.0 10.0 10.0 10.0 10.0 10.0 10.0 10.0 10.0 10.0 10.0 10.0 10.0 10.0 10.0 10.0 10.0 10.0 10.0 10.0 10.0 10.0 10.0 10.0 10.0 10.0 10.0 10.0 10.0 10.0 10.0 10.0 10.0 10.0 10.0 10.0 10.0 10.0 10.0 10.0 10.0 10.0 10.0 10.0 10.0 
10.0 1.8013526552855743 0.001004511401786553 0.001004467107253733 0.0010080757291683659 0.0010 0.0010 2.75154685358153 0.0010 0.0010 0.0010 10.0 0.0010 0.0010 0.0010 9.620745213673663 9.964892150227769 0.0010 9.742775488329178 0.0010 9.622359014944786 9.61633877566534 0.0010 10.0 9.631853529909439 0.0010 0.0010 9.99840124576978 10.0 9.858330872441439 9.850300616929466 0.0010 10.0 0.0010 4.869670911983518 0.0010 0.0010 9.776390787551165 0.0010 9.35328798366177 0.0010 0.4476931193384761 9.613065775487918 2.754980552898 0.0010 1.1040387082766507 0.0010 9.773486801983417 9.584087710342004 9.610750362543985 10.0 10.0 0.0010 0.0010 9.61070784710461 9.563166297309092 10.0 10.0 0.0010 10.0 0.0010 0.0010 0.0010 0.0010 0.0010 0.0010 9.808852226128154 0.0010 0.0010 0.0010 0.0010 0.0010 0.0010 0.0010 0.0010 10.0 10.0 9.992993074233404 10.0 0.0010 0.0010 10.0 0.0010 0.0010 8.339720931506717 9.758030559310535 0.0010 10.0 9.997950734914594 
0.26737592258114584 0.0010 0.0010 0.0010 0.0010 0.0010 0.0010 0.0010 10.0 0.0010 10.0 10.0 10.0 10.0 10.0 10.0 9.98948695331318 10.0 10.0 10.0 10.0 10.0 10.0 10.0 10.0 10.0 10.0 10.0 10.0 10.0 10.0 10.0 10.0 10.0 10.0 10.0 10.0 10.0 10.0 10.0 10.0 10.0 10.0 10.0 10.0 10.0 10.0 10.0 10.0 10.0 10.0 10.0 10.0 10.0 10.0 10.0 9.997814832247728 10.0 10.0 0.0010 10.0 10.0 10.0 10.0 10.0 10.0 10.0 10.0 10.0 10.0 10.0 10.0 10.0 10.0 10.0 10.0 10.0 10.0 10.0 10.0 10.0 10.0 10.0 10.0 10.0 10.0 10.0 10.0 9.97318152195596 
0.0010 0.0010 0.0010 0.0010 0.0010 0.0010 0.8127027272824195 0.0010 0.0010 10.0 10.0 10.0 10.0 10.0 10.0 10.0 10.0 10.0 10.0 10.0 10.0 10.0 10.0 10.0 10.0 10.0 10.0 10.0 10.0 10.0 10.0 10.0 9.99997078827917 10.0 10.0 10.0 10.0 10.0 10.0 10.0 10.0 10.0 10.0 10.0 10.0 10.0 10.0 10.0 10.0 10.0 10.0 10.0 10.0 10.0 10.0 10.0 10.0 10.0 10.0 10.0 10.0 10.0 10.0 10.0 10.0 10.0 10.0 10.0 10.0 10.0 10.0 10.0 10.0 10.0 10.0 10.0 10.0 10.0 10.0 10.0 10.0 10.0 10.0 10.0 10.0 10.0 10.0 10.0 10.0 
0.0010 0.0010 0.0010 0.0010205860836563741 0.0010 0.0010 1.0588820258177805 0.0010 0.001000000000000334 10.0 10.0 10.0 10.0 10.0 10.0 10.0 10.0 10.0 10.0 9.950005 10.0 10.0 10.0 10.0 10.0 10.0 10.0 9.97266432854252 10.0 10.0 10.0 10.0 10.0 10.0 10.0 10.0 10.0 10.0 10.0 10.0 10.0 10.0 10.0 10.0 10.0 10.0 10.0 10.0 10.0 10.0 10.0 10.0 10.0 10.0 10.0 10.0 10.0 10.0 10.0 10.0 10.0 10.0 10.0 10.0 10.0 10.0 10.0 10.0 10.0 10.0 10.0 10.0 10.0 10.0 10.0 10.0 10.0 10.0 10.0 10.0 10.0 10.0 10.0 10.0 10.0 10.0 10.0 10.0 10.0 
0.0010 0.0010 0.0010 0.0010 0.0010000000156651517 0.0010 0.0010 0.0010 9.672871024569274 0.0010 1.4573399930530337 10.0 10.0 10.0 10.0 10.0 10.0 10.0 10.0 1.2796530120262881 10.0 10.0 10.0 9.992320397073982 10.0 10.0 10.0 10.0 10.0 10.0 10.0 10.0 10.0 10.0 10.0 10.0 10.0 9.999060729676867 10.0 10.0 10.0 10.0 10.0 10.0 10.0 10.0 10.0 9.998884035010562 10.0 10.0 9.991389393263841 9.995938756270782 10.0 10.0 10.0 10.0 10.0 10.0 10.0 0.33047640508242004 10.0 10.0 10.0 10.0 10.0 10.0 9.997447271579539 10.0 10.0 10.0 10.0 10.0 10.0 10.0 10.0 9.994673709335634 10.0 9.999993281405127 9.991195317259098 10.0 10.0 10.0 10.0 9.133381044756677 10.0 10.0 10.0 10.0 9.999847036950026 
0.0010 0.0010 0.0010 0.0010 0.0010 0.0010 0.5816724960840522 0.0010 0.0010 10.0 10.0 10.0 10.0 10.0 10.0 10.0 10.0 10.0 10.0 10.0 10.0 10.0 10.0 10.0 10.0 10.0 10.0 10.0 10.0 10.0 9.992697976489202 10.0 10.0 10.0 10.0 10.0 10.0 10.0 10.0 10.0 10.0 10.0 10.0 10.0 10.0 10.0 10.0 10.0 10.0 10.0 10.0 10.0 10.0 10.0 10.0 10.0 10.0 10.0 10.0 10.0 10.0 10.0 10.0 10.0 10.0 10.0 10.0 10.0 10.0 10.0 10.0 10.0 10.0 10.0 10.0 10.0 9.999770529498424 10.0 10.0 10.0 10.0 10.0 10.0 10.0 10.0 10.0 10.0 10.0 10.0 
0.0010 0.0010 0.0010 0.0010 0.0010 0.0010 0.0010 4.383037098608149 10.0 0.0010 10.0 10.0 10.0 10.0 10.0 10.0 10.0 10.0 10.0 10.0 10.0 10.0 10.0 10.0 10.0 10.0 10.0 10.0 10.0 10.0 10.0 10.0 10.0 10.0 10.0 10.0 6.164001982392033 10.0 10.0 10.0 10.0 10.0 10.0 10.0 10.0 6.127637809705143 10.0 10.0 10.0 10.0 10.0 10.0 10.0 10.0 10.0 10.0 10.0 10.0 10.0 0.0010 10.0 10.0 10.0 10.0 10.0 10.0 10.0 10.0 10.0 10.0 10.0 10.0 10.0 10.0 10.0 10.0 10.0 10.0 10.0 10.0 10.0 10.0 10.0 10.0 10.0 10.0 10.0 10.0 10.0 
0.0010 0.0010 0.0010141427029773482 0.0010 0.0010 0.0010 0.0010 1.3544394528575454 0.0010 10.0 10.0 10.0 10.0 10.0 10.0 10.0 10.0 10.0 10.0 10.0 10.0 10.0 10.0 10.0 10.0 10.0 10.0 10.0 10.0 10.0 10.0 10.0 10.0 10.0 10.0 10.0 10.0 9.995910565659434 10.0 9.996209388132588 10.0 10.0 10.0 10.0 10.0 10.0 10.0 9.995842824320881 10.0 10.0 10.0 10.0 10.0 10.0 10.0 10.0 10.0 10.0 10.0 10.0 10.0 10.0 10.0 10.0 10.0 10.0 10.0 10.0 10.0 10.0 10.0 10.0 10.0 10.0 10.0 10.0 10.0 10.0 10.0 10.0 10.0 10.0 10.0 10.0 10.0 10.0 10.0 10.0 10.0 
2.7395278003593484 0.0010 0.0010 0.0010 0.0010019828229752233 0.001019693457323053 0.0010 6.7842188490018644 9.095994931692541 0.0010 6.446793894323511 10.0 10.0 10.0 10.0 10.0 10.0 10.0 10.0 10.0 10.0 10.0 10.0 10.0 10.0 10.0 10.0 10.0 9.98069768233232 10.0 10.0 10.0 10.0 10.0 10.0 10.0 9.461619366096794 10.0 10.0 10.0 10.0 10.0 10.0 10.0 10.0 9.218012478865921 10.0 10.0 10.0 10.0 10.0 10.0 10.0 10.0 10.0 10.0 10.0 10.0 10.0 0.6292234551802252 10.0 10.0 10.0 10.0 10.0 10.0 10.0 10.0 10.0 10.0 10.0 10.0 10.0 10.0 10.0 10.0 10.0 10.0 10.0 10.0 10.0 10.0 10.0 10.0 10.0 10.0 10.0 10.0 10.0 
0.0010 0.0010 0.0010 0.0010 0.0010 0.0010 0.0010 1.766672219615356 0.0010 10.0 10.0 10.0 10.0 10.0 10.0 10.0 10.0 10.0 10.0 10.0 10.0 10.0 10.0 10.0 10.0 10.0 10.0 10.0 10.0 10.0 10.0 10.0 10.0 10.0 10.0 10.0 10.0 10.0 10.0 10.0 10.0 10.0 10.0 10.0 10.0 10.0 10.0 10.0 10.0 10.0 10.0 10.0 10.0 10.0 10.0 10.0 10.0 10.0 10.0 10.0 10.0 10.0 10.0 10.0 10.0 10.0 10.0 10.0 10.0 10.0 10.0 10.0 10.0 10.0 10.0 10.0 10.0 10.0 10.0 10.0 10.0 10.0 10.0 10.0 10.0 10.0 10.0 10.0 10.0 
0.0010 0.0010 0.0010 0.0010 0.0010 0.0010 0.5023655214283571 0.0010 0.0010 8.477564306888711 10.0 10.0 10.0 10.0 10.0 10.0 10.0 10.0 10.0 10.0 10.0 10.0 10.0 10.0 10.0 10.0 10.0 10.0 10.0 10.0 10.0 10.0 10.0 10.0 10.0 10.0 10.0 10.0 10.0 10.0 10.0 10.0 10.0 10.0 10.0 10.0 10.0 10.0 10.0 10.0 10.0 10.0 10.0 10.0 10.0 10.0 10.0 10.0 10.0 10.0 10.0 10.0 10.0 10.0 10.0 10.0 10.0 10.0 10.0 10.0 10.0 10.0 10.0 10.0 10.0 10.0 10.0 10.0 10.0 10.0 10.0 10.0 10.0 10.0 10.0 10.0 10.0 10.0 10.0 
4.290526146955324 10.0 0.0010 0.0010 0.0010 0.0010 0.0010 10.0 0.0010 0.0010 10.0 10.0 10.0 10.0 10.0 10.0 10.0 8.137793210435925 10.0 8.871420562744287 10.0 10.0 10.0 10.0 10.0 10.0 10.0 10.0 10.0 10.0 10.0 8.137793210435925 10.0 10.0 10.0 10.0 0.0010 9.999161297413602 10.0 10.0 10.0 10.0 10.0 10.0 8.137793210435925 0.0010 10.0 9.999114105640226 10.0 10.0 10.0 10.0 10.0 10.0 10.0 10.0 10.0 10.0 10.0 10.0 10.0 10.0 10.0 8.137793210435925 10.0 10.0 10.0 10.0 10.0 10.0 10.0 10.0 10.0 8.137793210435925 10.0 10.0 10.0 10.0 10.0 10.0 10.0 10.0 10.0 10.0 10.0 0.0010 10.0 10.0 10.0 
10.0 2.6649949553292727 0.0010098293392531567 0.0010 0.001020471956055717 0.0010154528889706387 0.0010 4.820525531909545 0.0010 0.0010 0.001000000000000334 10.0 0.001000000000000334 0.001000000000000334 0.001000000000000334 10.0 9.846950978003157 0.0010 10.0 0.0010 10.0 10.0 0.001000000000000334 9.999842025847165 10.0 0.001000000000000334 0.001000000000000334 9.995883133650027 9.998957973556047 9.807587522119078 10.0 0.0010 9.963988564563513 0.001000000000000334 6.2545802265299075 0.001000000000000334 0.0010 9.720432245802366 0.001000000000000334 9.50005 0.001000000000000334 0.001000000000000334 10.0 0.001000000000000334 0.0010 0.0010 0.001000000000000334 9.71247511331798 10.0 10.0 9.991837404149475 9.97696345043855 0.001000000000000334 0.001000000000000334 10.0 10.0 9.75888156488408 10.0 0.001000000000000334 9.765502400384774 0.001000000000000334 0.001000000000000334 0.001000000000000334 0.0010 0.001000000000000334 0.001000000000000334 9.878463898428349 0.001000000000000334 0.001000000000000334 0.001000000000000334 0.001000000000000334 0.001000000000000334 0.001000000000000334 0.0010 0.001000000000000334 9.985772313158364 10.0 9.87109973547079 10.0 0.001000000000000334 0.001000000000000334 9.50005 0.001000000000000334 0.001000000000000334 9.74613877363175 10.0 0.001000000000000334 9.999618540718402 9.976936830825192 
0.0010 0.0010 0.0010 0.0010 0.0010 0.0010 0.0010 1.329528181989852 10.0 0.0010 10.0 10.0 10.0 10.0 10.0 10.0 10.0 10.0 10.0 10.0 10.0 10.0 10.0 10.0 10.0 10.0 10.0 10.0 10.0 10.0 10.0 10.0 10.0 10.0 10.0 10.0 10.0 10.0 10.0 10.0 10.0 10.0 10.0 10.0 10.0 10.0 10.0 10.0 10.0 10.0 10.0 10.0 10.0 10.0 10.0 10.0 10.0 10.0 10.0 0.17325806246253128 10.0 10.0 10.0 10.0 10.0 10.0 10.0 10.0 10.0 10.0 10.0 10.0 10.0 10.0 10.0 10.0 10.0 10.0 10.0 10.0 10.0 10.0 10.0 10.0 10.0 10.0 10.0 10.0 10.0 
0.0010 0.0010 0.0010 0.0010 0.0010 0.0010 0.904828711970798 0.0010 0.0010 10.0 10.0 10.0 10.0 10.0 10.0 10.0 10.0 10.0 10.0 10.0 10.0 10.0 10.0 10.0 10.0 10.0 10.0 10.0 10.0 10.0 10.0 10.0 10.0 10.0 10.0 10.0 10.0 10.0 10.0 10.0 10.0 10.0 10.0 10.0 10.0 10.0 10.0 10.0 10.0 10.0 10.0 10.0 10.0 10.0 10.0 10.0 10.0 10.0 10.0 10.0 10.0 10.0 10.0 10.0 10.0 10.0 10.0 10.0 10.0 10.0 10.0 10.0 10.0 10.0 10.0 10.0 10.0 10.0 10.0 10.0 10.0 10.0 10.0 10.0 10.0 10.0 10.0 10.0 10.0 
3.5288603434752006 10.0 0.0010 0.0010170701579635987 0.0010004588673040555 0.0010 0.0010 10.0 0.0010 0.001000000000000334 10.0 10.0 10.0 10.0 10.0 10.0 9.999971388163972 10.0 10.0 10.0 10.0 10.0 10.0 10.0 10.0 10.0 10.0 10.0 10.0 10.0 10.0 10.0 10.0 10.0 10.0 10.0 0.001000000000000334 10.0 10.0 10.0 10.0 10.0 10.0 10.0 10.0 0.001000000000000334 10.0 10.0 10.0 10.0 10.0 10.0 10.0 10.0 10.0 10.0 9.941057221282701 10.0 10.0 10.0 10.0 10.0 10.0 10.0 10.0 10.0 10.0 10.0 10.0 10.0 10.0 10.0 10.0 10.0 10.0 10.0 10.0 9.699154508319912 10.0 10.0 10.0 10.0 10.0 10.0 10.0 10.0 10.0 10.0 10.0 
3.2035419142570003 10.0 0.0010 0.0010 0.0010 0.0010 0.0010 10.0 0.0010 0.0010 10.0 10.0 10.0 10.0 10.0 10.0 10.0 8.938647892308916 10.0 9.589034503995817 10.0 10.0 10.0 10.0 10.0 10.0 10.0 10.0 10.0 10.0 10.0 8.938709622622223 10.0 10.0 10.0 10.0 0.0010 10.0 10.0 10.0 10.0 10.0 10.0 10.0 8.938711238503247 0.0010 10.0 10.0 10.0 10.0 10.0 10.0 10.0 10.0 10.0 10.0 10.0 10.0 10.0 10.0 10.0 10.0 10.0 8.62289457396734 10.0 10.0 10.0 10.0 10.0 10.0 10.0 10.0 10.0 8.938715396734294 10.0 10.0 10.0 10.0 10.0 10.0 9.748159002302572 10.0 10.0 10.0 10.0 10.0 10.0 10.0 10.0 
3.3666063452233104 0.0010 0.0010028795880997654 0.0010 0.0010 0.0010 0.0010 7.84571469939147 10.0 0.0010 10.0 10.0 10.0 10.0 10.0 10.0 10.0 10.0 10.0 10.0 10.0 10.0 10.0 10.0 10.0 10.0 10.0 10.0 9.999834699394784 10.0 10.0 10.0 10.0 10.0 10.0 10.0 10.0 10.0 10.0 10.0 10.0 10.0 10.0 10.0 10.0 10.0 10.0 10.0 10.0 10.0 10.0 10.0 10.0 10.0 10.0 10.0 10.0 10.0 10.0 0.0010 10.0 10.0 10.0 10.0 10.0 10.0 10.0 10.0 10.0 10.0 10.0 10.0 10.0 10.0 10.0 10.0 10.0 10.0 10.0 10.0 10.0 10.0 10.0 10.0 10.0 9.990841628163254 10.0 10.0 10.0 
0.3727801433690718 0.0010 0.0010 0.0010 0.0010 0.0010 0.0010 0.0010 10.0 0.0010 10.0 10.0 10.0 10.0 10.0 10.0 10.0 10.0 10.0 10.0 10.0 10.0 10.0 10.0 10.0 10.0 10.0 10.0 10.0 10.0 9.950569528852606 10.0 10.0 10.0 10.0 10.0 10.0 10.0 10.0 10.0 10.0 10.0 10.0 10.0 10.0 10.0 10.0 10.0 10.0 10.0 10.0 10.0 10.0 10.0 10.0 10.0 10.0 10.0 10.0 0.0010 10.0 10.0 10.0 10.0 10.0 10.0 10.0 10.0 10.0 10.0 10.0 10.0 10.0 10.0 10.0 10.0 10.0 10.0 9.983784538816291 10.0 10.0 10.0 10.0 10.0 10.0 10.0 10.0 10.0 10.0 
0.0010 0.0010 0.0010 0.0010 0.0010 0.0010 0.0010 3.0244103348775715 0.0010 10.0 10.0 10.0 10.0 10.0 10.0 10.0 10.0 10.0 10.0 10.0 10.0 10.0 10.0 10.0 10.0 10.0 10.0 10.0 10.0 10.0 10.0 10.0 10.0 10.0 10.0 10.0 10.0 10.0 10.0 10.0 10.0 10.0 10.0 10.0 10.0 10.0 10.0 10.0 10.0 10.0 10.0 10.0 10.0 10.0 10.0 10.0 10.0 10.0 10.0 10.0 10.0 10.0 10.0 10.0 10.0 10.0 10.0 10.0 10.0 10.0 10.0 10.0 10.0 10.0 10.0 10.0 10.0 10.0 10.0 10.0 10.0 10.0 10.0 10.0 10.0 10.0 10.0 10.0 10.0 
0.0010 0.0010 0.0010958102964489392 0.0010 0.0010 0.0010 0.0010 6.534792620712394 10.0 0.0010 10.0 10.0 10.0 10.0 10.0 10.0 10.0 10.0 10.0 10.0 10.0 10.0 10.0 9.99967162673164 10.0 10.0 10.0 10.0 10.0 10.0 10.0 10.0 10.0 10.0 10.0 10.0 10.0 10.0 10.0 10.0 10.0 10.0 10.0 10.0 10.0 1.0472216020662346 10.0 10.0 10.0 10.0 9.999679632694416 10.0 10.0 10.0 10.0 10.0 10.0 10.0 10.0 0.0010 10.0 10.0 10.0 10.0 10.0 10.0 10.0 10.0 10.0 10.0 10.0 10.0 10.0 10.0 10.0 9.999999586303424 10.0 10.0 10.0 10.0 10.0 10.0 10.0 10.0 10.0 10.0 10.0 10.0 10.0 
0.0010 0.0010 0.0010 0.0010 0.0012441052262704203 0.0010 0.8404867813760662 0.0010 0.0010 10.0 10.0 10.0 10.0 10.0 10.0 10.0 10.0 10.0 10.0 10.0 10.0 10.0 10.0 10.0 10.0 10.0 10.0 10.0 9.999872105453173 10.0 10.0 10.0 10.0 10.0 10.0 10.0 10.0 10.0 10.0 10.0 10.0 10.0 10.0 10.0 10.0 10.0 10.0 10.0 10.0 10.0 10.0 10.0 10.0 10.0 10.0 10.0 10.0 10.0 10.0 10.0 10.0 10.0 10.0 10.0 10.0 10.0 10.0 10.0 10.0 10.0 10.0 10.0 10.0 10.0 10.0 10.0 10.0 9.998984075361305 10.0 10.0 10.0 10.0 10.0 10.0 10.0 10.0 10.0 10.0 10.0 
0.0010 0.0010 0.0010 0.0010000003274942815 0.0010 0.0010 1.4992710260412365 0.0010 0.0010 10.0 10.0 10.0 10.0 10.0 10.0 10.0 10.0 10.0 10.0 10.0 10.0 10.0 10.0 9.999977005019563 10.0 10.0 10.0 10.0 10.0 10.0 10.0 10.0 10.0 10.0 10.0 10.0 10.0 10.0 10.0 10.0 10.0 10.0 10.0 10.0 10.0 10.0 10.0 10.0 10.0 10.0 10.0 9.999992330927366 10.0 10.0 10.0 10.0 10.0 10.0 10.0 10.0 10.0 10.0 10.0 10.0 10.0 10.0 10.0 10.0 10.0 10.0 10.0 10.0 10.0 10.0 10.0 10.0 10.0 10.0 10.0 10.0 10.0 10.0 10.0 10.0 10.0 9.999771240951642 10.0 10.0 10.0 
0.0010 0.0010 0.0010 0.0010 0.0010 0.0010 1.1942978766459977 0.0010 0.0010 10.0 10.0 10.0 10.0 10.0 10.0 10.0 10.0 10.0 10.0 10.0 10.0 10.0 10.0 10.0 10.0 10.0 10.0 10.0 10.0 10.0 10.0 10.0 10.0 10.0 10.0 10.0 10.0 10.0 10.0 10.0 10.0 10.0 10.0 10.0 10.0 10.0 10.0 10.0 10.0 10.0 10.0 10.0 10.0 10.0 10.0 10.0 10.0 10.0 10.0 10.0 10.0 10.0 10.0 10.0 10.0 10.0 10.0 10.0 10.0 10.0 10.0 10.0 10.0 10.0 10.0 10.0 10.0 10.0 10.0 10.0 10.0 10.0 10.0 10.0 10.0 10.0 10.0 10.0 10.0 
1.521308646765493 0.0010 0.0010 0.0010262356740125618 0.0010020197965486977 0.0010 0.0010 6.8295176848310115 10.0 0.0010 10.0 10.0 10.0 10.0 10.0 10.0 10.0 10.0 10.0 10.0 10.0 10.0 10.0 10.0 10.0 10.0 10.0 10.0 10.0 10.0 10.0 10.0 10.0 10.0 10.0 10.0 8.714029840663649 10.0 10.0 10.0 10.0 10.0 10.0 10.0 10.0 10.0 10.0 10.0 10.0 10.0 10.0 10.0 10.0 10.0 10.0 10.0 10.0 10.0 10.0 0.0010 10.0 10.0 10.0 10.0 10.0 10.0 10.0 10.0 10.0 10.0 10.0 10.0 10.0 10.0 10.0 10.0 10.0 10.0 10.0 10.0 10.0 10.0 10.0 10.0 10.0 10.0 10.0 10.0 9.998032214148608 
0.0010 0.0010 0.0010 0.0010 0.0010 0.0010 0.0010 2.854280614511049 0.0010 10.0 10.0 10.0 10.0 10.0 10.0 10.0 9.999600325841643 10.0 10.0 10.0 10.0 10.0 10.0 10.0 10.0 10.0 10.0 10.0 10.0 10.0 10.0 10.0 10.0 10.0 10.0 10.0 10.0 10.0 10.0 10.0 10.0 10.0 10.0 10.0 10.0 10.0 10.0 10.0 10.0 10.0 10.0 10.0 10.0 10.0 10.0 10.0 10.0 10.0 10.0 10.0 10.0 10.0 10.0 9.999235312866054 10.0 10.0 10.0 10.0 10.0 10.0 10.0 10.0 10.0 10.0 10.0 10.0 10.0 10.0 10.0 10.0 10.0 10.0 10.0 10.0 10.0 10.0 10.0 10.0 10.0 
0.0010 0.0010 0.0010 0.0010 0.0010 0.0010 0.0010 2.1889929379855246 10.0 0.0010 10.0 10.0 10.0 10.0 10.0 10.0 10.0 10.0 10.0 10.0 10.0 10.0 10.0 10.0 10.0 10.0 10.0 10.0 10.0 10.0 10.0 10.0 10.0 10.0 10.0 10.0 10.0 10.0 10.0 10.0 10.0 10.0 10.0 10.0 10.0 10.0 10.0 10.0 10.0 10.0 10.0 10.0 10.0 10.0 10.0 10.0 10.0 10.0 10.0 0.0010 10.0 10.0 10.0 10.0 10.0 10.0 10.0 10.0 10.0 10.0 10.0 10.0 10.0 10.0 10.0 10.0 10.0 10.0 10.0 10.0 10.0 10.0 10.0 10.0 10.0 10.0 10.0 10.0 10.0 
0.0010 0.0010 0.0010 0.0010 0.0010 0.0010 0.0010 1.0074107336187963 0.0010 10.0 10.0 10.0 10.0 10.0 10.0 10.0 10.0 10.0 10.0 10.0 10.0 10.0 10.0 10.0 10.0 10.0 10.0 10.0 10.0 10.0 10.0 10.0 10.0 10.0 10.0 10.0 10.0 10.0 10.0 10.0 10.0 10.0 10.0 10.0 10.0 10.0 10.0 10.0 10.0 10.0 10.0 10.0 10.0 10.0 10.0 10.0 10.0 10.0 10.0 10.0 10.0 10.0 10.0 10.0 10.0 10.0 10.0 10.0 10.0 10.0 10.0 10.0 10.0 10.0 10.0 10.0 10.0 10.0 10.0 10.0 10.0 10.0 10.0 10.0 10.0 10.0 10.0 10.0 10.0 
10.0 1.3454915991272751 0.001147641388513549 0.0010970241890603232 0.0010073529100542427 0.0014173344600424778 0.001005366242794184 1.6919272714708986 0.0023734512349448678 0.0010 0.0010 9.815869668854301 0.0010 0.0010 0.0010 0.0010 9.87969088175247 2.283121773940624 0.0010 9.833579632747936 0.0010 0.0010 0.0010 9.88268407956687 0.0010 0.0010 0.0010 9.994647309964863 9.953901857984576 1.6804368076454717 9.798230985110294 0.0010 9.232449839828126 0.0010 7.870213006804672 0.0010 0.0010 9.828078554526384 0.0010 8.591883406004303 0.0010 0.0010 0.0010 0.0010 0.0010 9.971618395768807 0.0010 9.85206774455775 0.0010 0.0010 9.894540671997504 7.870213006804672 0.0010 0.0010 0.0010 0.0010 9.899562569172307 0.0010 0.0010 8.335278109705524 0.0010 0.0010 0.0010 2.6659518362521304 0.0010 0.0010 8.128453064141764 0.0010 0.8452565928345637 0.0010 0.0010 0.0010 0.0010 0.0010 0.0010 9.857427296788744 8.688696843218018 9.75316121230206 5.253030766106173 0.0010 0.0010 7.541358012486686 0.0010 0.0010 0.0010 9.999999993711787 0.0010 9.196789234396714 9.890295941346888 
0.0010 0.0010 0.0010 0.0010 0.0010 0.0010 0.0010 1.6415248465748187 10.0 0.0010 10.0 9.98354598409144 10.0 10.0 10.0 10.0 9.99998047784404 10.0 10.0 10.0 10.0 10.0 10.0 10.0 10.0 10.0 10.0 9.999143391524516 10.0 10.0 10.0 10.0 10.0 10.0 10.0 10.0 10.0 10.0 10.0 9.98051494115308 10.0 10.0 10.0 10.0 10.0 10.0 10.0 10.0 10.0 10.0 10.0 10.0 10.0 10.0 10.0 9.999638793523562 10.0 9.966002727602094 10.0 0.0010 10.0 10.0 10.0 10.0 10.0 10.0 10.0 10.0 10.0 10.0 10.0 10.0 10.0 10.0 10.0 10.0 10.0 10.0 9.999232544361302 10.0 10.0 10.0 10.0 10.0 10.0 10.0 10.0 10.0 9.999676798400682 
10.0 1.4199034719812138 0.0010225865465068765 0.0010520282932612326 0.0010953485961245387 0.004020870500377122 0.0010 1.5992418756971931 0.0010 0.0010 0.0010 9.753978545313714 0.0010 0.0010 0.0010 0.0010 9.898037009522476 0.0010 0.0010 1.08628542208147 0.0010 0.0010 0.0010 9.657974405123449 0.0010 0.0010 0.0010 9.939659622725095 9.967294040117432 0.7133183733834354 5.387890811885018 0.0010 9.311553554308986 0.0010 0.0010 0.0010 0.0010 9.680489530240605 0.0010 9.709586190312239 0.0010 0.0010 0.0010 0.0010 0.0010 0.0010 0.0010 9.703525162856504 0.0010 0.0010 9.668451413328638 9.684549295849608 0.0010 0.0010 0.0010 0.0010 9.810548709642168 0.3768689633986817 0.0010 9.314701235661317 0.0010 0.0010 0.0010 0.0010 0.0010 0.0010 9.686797858094746 0.0010 0.0010 0.0010 0.0010 0.0010 0.0010 0.0010 0.0010 9.673814578897515 9.035995600030224 9.991557336947615 8.401209143419917 0.0010 0.0010 8.40230947058777 0.0010 0.0010 0.0010 9.61762466452841 0.0010 9.763807521149413 9.923257988189906 
0.0010 0.0010 0.0010 0.0010 0.0010 0.0010 0.0010938374252861347 5.121336754009066 9.965850803890152 0.0010 7.164699591126043 10.0 10.0 10.0 10.0 10.0 9.990715167956587 10.0 10.0 9.1993291003569 10.0 10.0 10.0 10.0 10.0 10.0 10.0 10.0 10.0 10.0 10.0 10.0 10.0 10.0 10.0 10.0 10.0 10.0 10.0 10.0 10.0 10.0 10.0 10.0 10.0 10.0 10.0 10.0 10.0 10.0 10.0 10.0 10.0 10.0 10.0 10.0 10.0 10.0 10.0 0.0010 10.0 10.0 10.0 10.0 10.0 10.0 10.0 10.0 10.0 10.0 10.0 10.0 10.0 10.0 10.0 10.0 10.0 10.0 10.0 10.0 10.0 10.0 10.0 10.0 10.0 10.0 10.0 10.0 9.992577624066556 
0.0010 0.0010 0.0010 0.0010 0.0010 0.0010 0.07180228120932763 0.0010 0.0010 9.625279222267869 10.0 10.0 10.0 10.0 10.0 10.0 10.0 10.0 10.0 10.0 10.0 10.0 10.0 10.0 10.0 10.0 10.0 10.0 10.0 10.0 10.0 10.0 10.0 10.0 10.0 10.0 9.802747293772562 10.0 10.0 10.0 10.0 10.0 10.0 10.0 10.0 10.0 10.0 10.0 10.0 10.0 10.0 10.0 10.0 10.0 10.0 10.0 10.0 10.0 10.0 10.0 10.0 10.0 10.0 9.961130041598858 10.0 10.0 10.0 10.0 10.0 10.0 10.0 10.0 10.0 10.0 10.0 10.0 10.0 10.0 10.0 10.0 10.0 10.0 10.0 10.0 10.0 9.984262864178298 10.0 10.0 9.997761471085111 
0.0010 0.0010 0.0010 0.0010 0.0010477583055805157 0.0010 0.09750405360983193 0.0010 0.0010 10.0 10.0 10.0 10.0 10.0 10.0 10.0 10.0 10.0 10.0 9.938073650211772 10.0 10.0 10.0 10.0 10.0 9.998963608469106 10.0 9.98649074161232 10.0 10.0 10.0 10.0 10.0 10.0 10.0 10.0 10.0 10.0 10.0 10.0 10.0 10.0 10.0 10.0 10.0 10.0 10.0 10.0 10.0 10.0 10.0 10.0 10.0 10.0 10.0 10.0 10.0 10.0 10.0 10.0 10.0 10.0 10.0 9.992617035574666 10.0 10.0 10.0 10.0 10.0 10.0 10.0 10.0 10.0 10.0 10.0 10.0 10.0 9.956746895415508 10.0 10.0 10.0 10.0 10.0 10.0 10.0 10.0 10.0 10.0 10.0 
4.59537704897202 0.0010 0.0010 0.0010 0.0010 0.0010 0.0010 8.834535068904819 10.0 0.0010 10.0 10.0 10.0 10.0 10.0 10.0 10.0 10.0 10.0 10.0 10.0 10.0 10.0 10.0 10.0 10.0 10.0 10.0 10.0 10.0 10.0 10.0 10.0 10.0 10.0 10.0 9.526126313341685 10.0 10.0 10.0 10.0 10.0 10.0 10.0 10.0 9.526126313341685 10.0 10.0 10.0 10.0 10.0 10.0 10.0 10.0 10.0 10.0 10.0 10.0 10.0 0.0010 10.0 10.0 10.0 10.0 10.0 10.0 10.0 10.0 10.0 10.0 10.0 10.0 10.0 10.0 10.0 10.0 10.0 10.0 10.0 10.0 10.0 10.0 10.0 10.0 10.0 10.0 10.0 10.0 10.0 
0.0010 0.0010 0.0010 0.0010 0.0010 0.0010 1.0679764816175794 0.0010 0.0010 10.0 10.0 10.0 10.0 10.0 10.0 10.0 10.0 10.0 10.0 7.778116904178409 10.0 10.0 10.0 10.0 10.0 10.0 10.0 10.0 10.0 10.0 10.0 10.0 10.0 10.0 10.0 10.0 10.0 10.0 10.0 10.0 10.0 10.0 10.0 10.0 10.0 10.0 10.0 10.0 10.0 10.0 10.0 10.0 10.0 10.0 10.0 10.0 10.0 10.0 10.0 10.0 10.0 10.0 10.0 10.0 10.0 10.0 10.0 10.0 10.0 10.0 10.0 10.0 10.0 10.0 10.0 10.0 10.0 10.0 10.0 10.0 10.0 10.0 10.0 10.0 10.0 10.0 10.0 10.0 10.0 
0.0010 0.0010 0.0011512978741868253 0.0010000462783217778 0.0010 0.0010 0.5563435262744781 0.0010 0.0010 10.0 10.0 10.0 10.0 10.0 10.0 10.0 10.0 10.0 10.0 10.0 10.0 10.0 10.0 10.0 10.0 10.0 10.0 9.999999410561813 10.0 10.0 9.994167377017437 10.0 9.995527783104446 10.0 10.0 10.0 10.0 10.0 10.0 10.0 10.0 10.0 10.0 10.0 10.0 10.0 10.0 10.0 10.0 10.0 10.0 10.0 10.0 10.0 10.0 10.0 10.0 10.0 10.0 10.0 10.0 10.0 10.0 10.0 10.0 10.0 10.0 10.0 10.0 10.0 10.0 10.0 10.0 10.0 10.0 10.0 10.0 10.0 10.0 10.0 10.0 10.0 10.0 10.0 10.0 10.0 10.0 10.0 10.0 
10.0 3.336205754379712 0.0010 0.0010 0.0010 0.0010 0.010626950397818536 6.398112221755947 0.0010 0.0010 0.0010 10.0 10.0 10.0 10.0 10.0 10.0 0.1402904916327043 10.0 4.801477780457625 10.0 10.0 0.0010 9.993571895182836 10.0 0.0010 0.0010 9.99687717006169 10.0 10.0 9.319960627887404 0.0010 10.0 10.0 10.0 0.0010 0.0010 10.0 10.0 10.0 10.0 10.0 10.0 10.0 0.0010 1.6962074415349282 0.0010 10.0 10.0 10.0 9.955316310994714 10.0 10.0 10.0 10.0 10.0 10.0 10.0 10.0 9.630159030078284 0.0010 10.0 0.0010 0.0010 10.0 0.0010 10.0 10.0 0.0010 0.0010 0.0010 10.0 10.0 0.0010 0.0010 10.0 10.0 10.0 10.0 10.0 0.0010 10.0 10.0 10.0 10.0 10.0 10.0 10.0 9.991845594152867 
0.0010 0.0010 0.0010 0.0010 0.0010 0.0010 0.0010 1.0688958177265244 10.0 0.0010 10.0 10.0 10.0 10.0 10.0 10.0 10.0 10.0 10.0 10.0 10.0 10.0 10.0 10.0 10.0 10.0 10.0 10.0 10.0 10.0 10.0 10.0 10.0 10.0 10.0 10.0 10.0 10.0 10.0 10.0 10.0 10.0 10.0 10.0 10.0 10.0 10.0 10.0 10.0 10.0 10.0 10.0 10.0 10.0 10.0 10.0 10.0 10.0 10.0 0.0010 10.0 10.0 10.0 10.0 10.0 10.0 10.0 10.0 10.0 10.0 10.0 10.0 10.0 10.0 10.0 10.0 10.0 10.0 10.0 10.0 10.0 10.0 10.0 10.0 10.0 10.0 10.0 10.0 10.0 
10.0 3.17590256713186 0.0010 0.001004243292588319 0.0010 0.0010 0.0010 5.5451767736078965 0.0010 0.0010187596548024962 0.0010 10.0 10.0 10.0 10.0 9.996859901804896 9.99650691377014 0.4548656681382411 9.996860719833016 2.366245448559877 9.996859728830998 9.996859745106772 0.0010 10.0 9.99685933616167 0.0010 0.0010 10.0 10.0 10.0 10.0 0.50095 9.977562197767341 10.0 10.0 0.0010 0.50095 10.0 9.982203203213444 9.989280955569436 10.0 10.0 9.99685944089228 10.0 0.50095 0.50095 0.0010 10.0 9.996859584999845 9.996861781365789 9.712811494934433 9.99799289537891 10.0 10.0 9.996856920396208 9.996860904008862 9.996177656583287 9.996860506476287 10.0 10.0 0.0010 10.0 0.0010 0.50095 10.0 0.0010 9.994928201770454 10.0 0.0010 0.0010 0.0010 10.0 10.0 0.3777063757239736 0.0010 10.0 10.0 9.999858691222604 7.496576534958573 10.0 0.0010 9.964961008609166 10.0 10.0 9.002657301464165 10.0 10.0 9.998505822130682 8.124519792300687 
9.969583347800382 3.4322110717423464 0.004503837429416756 0.0010125451520958284 0.001000773010973208 0.001006903340920877 0.001000315812866086 6.022813423218157 0.002562878724635287 0.0010000557149039062 0.004116442347136151 9.999033714824343 9.987480516285016 9.987249883759176 9.987159712352195 9.985250795124252 9.998918302650559 0.3795564814110237 9.985246693378077 4.362295813346492 9.985247306883666 9.985248651569082 0.004116442345026394 9.961707090582111 9.985246576392221 0.002854961573156234 0.0010 9.997641007150614 9.999093634429308 9.985542859294554 9.99699562549288 0.0027197386051644873 9.995476246814729 9.987398260025175 9.910867306569854 0.008164636811822557 0.0030231336807186294 9.998855276930216 9.987502740458481 9.997426009838492 9.987427486531342 9.987159818041405 9.985414025253732 9.986651429602192 0.0027197381264649637 1.7134507701089348 0.0010 9.99901559926612 9.985268738205631 9.985390538977791 9.926051259342241 9.998582489908806 9.987310863714194 9.987496007832561 9.985254668690327 9.985297933696913 9.997985396845841 9.985328871376053 9.98748698558183 9.849628870222844 0.004116442345026394 9.987489546928838 0.004127196969849978 0.002719888706657625 9.987447024907176 0.0010 9.998394435269022 9.9874826947241 0.02690582758167559 0.004116442345026394 0.0010 9.987488984065848 9.987495122368136 0.0027197381264649637 0.0010 9.977102713070797 9.995994787657054 9.983609948903275 9.913949644713645 9.987481745427255 0.0028522731073727936 9.992525973796994 9.987484471338659 9.987517006309211 9.986776818333318 9.977626541233386 9.987499622155678 9.999087929533381 9.902004918747178 
1.6717702705006494 0.0010 0.0010 0.0010 0.0010 0.0011454689767694216 0.0010 6.008645234814909 10.0 0.0010 10.0 9.999984369545388 10.0 10.0 10.0 10.0 10.0 10.0 10.0 10.0 10.0 10.0 10.0 9.99966899414198 10.0 10.0 10.0 10.0 9.970666281708862 10.0 9.998686483551346 10.0 9.998898582984596 10.0 10.0 10.0 10.0 10.0 10.0 10.0 10.0 10.0 10.0 10.0 10.0 10.0 10.0 10.0 10.0 10.0 9.999734781798665 9.999438568969099 10.0 10.0 10.0 10.0 9.9995431458174 10.0 10.0 0.0010 10.0 10.0 10.0 10.0 10.0 10.0 10.0 10.0 10.0 10.0 10.0 10.0 10.0 10.0 10.0 9.999551326462814 9.999993941247894 10.0 9.983026744182908 10.0 10.0 9.982949518453076 10.0 10.0 10.0 10.0 10.0 9.999999664798896 10.0 
0.0010 0.0010 0.0010 0.0010 0.0010 0.0010 0.0010 2.4118872871377097 0.001000000000000334 10.0 10.0 10.0 10.0 10.0 10.0 10.0 10.0 10.0 10.0 10.0 10.0 10.0 10.0 10.0 10.0 10.0 10.0 10.0 10.0 10.0 10.0 10.0 10.0 10.0 10.0 10.0 10.0 10.0 10.0 10.0 10.0 10.0 10.0 10.0 10.0 10.0 10.0 10.0 10.0 10.0 10.0 10.0 10.0 10.0 10.0 10.0 10.0 10.0 10.0 10.0 10.0 10.0 10.0 10.0 10.0 10.0 10.0 10.0 10.0 10.0 10.0 10.0 10.0 10.0 10.0 10.0 10.0 10.0 10.0 10.0 10.0 10.0 10.0 10.0 10.0 10.0 10.0 10.0 10.0 
10.0 4.137856528824595 0.004553964285103876 0.0010198908372008421 0.0010 0.0010 0.0010 7.767027830496822 0.0010 0.0010 1.7133738801530471 10.0 10.0 10.0 10.0 10.0 10.0 0.0010 10.0 2.2995700288678487 10.0 10.0 1.7133738801530471 10.0 10.0 1.7133738801530471 1.7133738801530471 10.0 10.0 10.0 10.0 0.0010 10.0 10.0 10.0 1.7133738801530471 0.0010 10.0 10.0 10.0 10.0 10.0 10.0 10.0 0.0010 0.0010 1.7133738801530471 10.0 10.0 10.0 10.0 10.0 10.0 10.0 10.0 10.0 10.0 10.0 10.0 10.0 1.7133738801530471 10.0 1.7133738801530471 0.0010 10.0 1.7133738801530471 10.0 10.0 1.7133738801530471 1.7133738801530471 1.7133738801530471 10.0 10.0 0.0010 1.7133738801530471 10.0 10.0 10.0 10.0 10.0 1.7133738801530471 10.0 10.0 10.0 10.0 10.0 10.0 10.0 9.880461395886746 
0.0010 0.0010 0.0010 0.0010 0.0010 0.0010 0.0010 2.515227157643322 0.0010 10.0 10.0 10.0 10.0 10.0 10.0 10.0 10.0 10.0 10.0 10.0 10.0 10.0 10.0 10.0 10.0 10.0 10.0 10.0 10.0 10.0 10.0 10.0 10.0 10.0 10.0 10.0 10.0 10.0 10.0 10.0 10.0 10.0 10.0 10.0 10.0 10.0 10.0 10.0 10.0 10.0 10.0 10.0 10.0 10.0 10.0 10.0 10.0 10.0 10.0 10.0 10.0 10.0 10.0 10.0 10.0 10.0 10.0 10.0 10.0 10.0 10.0 10.0 10.0 10.0 10.0 10.0 10.0 10.0 10.0 10.0 10.0 10.0 10.0 10.0 10.0 10.0 10.0 10.0 10.0 
0.0010 0.0010 0.0010 0.0010 0.0010 0.0010 0.0010 2.6272840245114653 10.0 0.0010 10.0 10.0 10.0 10.0 10.0 10.0 10.0 10.0 10.0 10.0 10.0 10.0 10.0 10.0 10.0 10.0 10.0 10.0 10.0 10.0 10.0 10.0 10.0 10.0 10.0 10.0 10.0 10.0 10.0 10.0 10.0 10.0 10.0 10.0 10.0 10.0 10.0 10.0 10.0 10.0 10.0 10.0 10.0 10.0 10.0 10.0 10.0 10.0 10.0 0.0010 10.0 10.0 10.0 10.0 10.0 10.0 10.0 10.0 10.0 10.0 10.0 10.0 10.0 10.0 10.0 10.0 10.0 10.0 10.0 10.0 10.0 10.0 10.0 10.0 10.0 10.0 10.0 10.0 10.0 
2.034930471563802 0.0010 0.0010 0.0010 0.0010 0.0010 0.0010 7.345884269155072 10.0 0.0010 5.293500485749421 10.0 10.0 10.0 10.0 10.0 10.0 10.0 10.0 9.363840523264596 10.0 10.0 10.0 9.999983531782943 10.0 10.0 10.0 10.0 10.0 10.0 10.0 10.0 9.999968899226491 10.0 10.0 10.0 8.96320781951729 10.0 10.0 10.0 10.0 10.0 10.0 10.0 10.0 8.96320781951729 10.0 10.0 10.0 10.0 10.0 9.999956785628163 10.0 10.0 10.0 10.0 9.999986840696312 10.0 10.0 0.0010 10.0 10.0 10.0 10.0 10.0 10.0 10.0 10.0 10.0 10.0 10.0 10.0 10.0 10.0 10.0 9.999964889045739 10.0 10.0 9.999531612129124 10.0 10.0 9.999530069936764 10.0 9.976095296809834 10.0 10.0 10.0 9.999999990630737 10.0 
0.0010 0.0010 0.0010 0.0010 0.0010 0.0010 0.0010 0.9295042567458878 10.0 0.0010 10.0 10.0 10.0 10.0 10.0 10.0 10.0 10.0 10.0 10.0 10.0 10.0 10.0 10.0 10.0 10.0 10.0 10.0 10.0 10.0 10.0 10.0 10.0 10.0 10.0 10.0 10.0 10.0 10.0 10.0 10.0 10.0 10.0 10.0 10.0 10.0 10.0 10.0 10.0 10.0 10.0 10.0 10.0 10.0 10.0 10.0 10.0 10.0 10.0 0.0010 10.0 10.0 10.0 10.0 10.0 10.0 10.0 10.0 10.0 10.0 10.0 10.0 10.0 10.0 10.0 10.0 10.0 10.0 10.0 10.0 10.0 10.0 10.0 10.0 10.0 10.0 10.0 10.0 10.0 
10.0 1.1819024102887608 0.003152652107647526 0.0037332862106516885 0.0010 0.0013111228420623735 0.0010 0.4426331324565459 0.0010 0.001000000000000334 0.001000000000000334 5.0005 0.001000000000000334 0.001000000000000334 1.3064114267788929 0.001000000000000334 9.809920071973886 0.001000000000000334 0.001000000000000334 10.0 0.001000000000000334 0.001000000000000334 0.001000000000000334 3.352728383274279 0.001000000000000334 0.001000000000000334 0.001000000000000334 9.996276732001038 9.87740210811575 0.001000000000000334 10.0 0.001000000000000334 10.0 0.001000000000000334 2.516466580869977 0.001000000000000334 0.001000000000000334 5.0005 0.001000000000000334 5.0004998415463335 0.001000000000000334 0.29533406070712775 0.001000000000000334 0.001000000000000334 0.001000000000000334 4.214123657436603 0.001000000000000334 5.0005 0.001000000000000334 0.001000000000000334 4.666982198422317 5.0005 0.001000000000000334 0.001000000000000334 0.001000000000000334 0.001000000000000334 10.0 0.001000000000000334 0.001000000000000334 9.82323479002995 0.001000000000000334 0.001000000000000334 0.001000000000000334 0.001000000000000334 0.001000000000000334 0.001000000000000334 4.072338568272072 0.001000000000000334 0.001000000000000334 0.001000000000000334 0.001000000000000334 0.001000000000000334 0.001000000000000334 0.001000000000000334 0.37715052801192367 4.188860826337657 10.0 10.0 0.001000000000000334 0.001000000000000334 0.001000000000000334 4.905734966257676 0.001000000000000334 0.001000000000000334 0.001000000000000334 10.0 0.001000000000000334 5.2848931622442965 10.0 
0.0010 0.0010 0.0010 0.0010 0.0010 0.0010 1.5325287686983482 0.0010 0.0010 10.0 10.0 10.0 10.0 10.0 10.0 10.0 10.0 10.0 10.0 10.0 10.0 10.0 10.0 10.0 10.0 10.0 10.0 10.0 10.0 10.0 10.0 10.0 10.0 10.0 10.0 10.0 10.0 10.0 10.0 10.0 10.0 10.0 10.0 10.0 10.0 10.0 10.0 10.0 10.0 10.0 10.0 10.0 10.0 10.0 10.0 10.0 10.0 10.0 10.0 10.0 10.0 10.0 10.0 10.0 10.0 10.0 10.0 10.0 10.0 10.0 10.0 10.0 10.0 10.0 10.0 10.0 10.0 10.0 10.0 10.0 10.0 10.0 10.0 10.0 10.0 10.0 10.0 10.0 10.0 
5.193892734514926 0.0010 0.0012019795303980462 0.0010138339359737289 0.0010024546623739353 0.0010601508175253362 0.0013304641317334772 10.0 10.0 0.0011110816982961005 10.0 9.995747952161535 10.0 10.0 10.0 10.0 10.0 10.0 10.0 10.0 10.0 10.0 10.0 9.996393997102132 10.0 10.0 10.0 10.0 9.996755928658361 10.0 9.620205539797677 10.0 9.871115769978694 10.0 10.0 10.0 10.0 10.0 10.0 10.0 10.0 10.0 10.0 10.0 10.0 10.0 10.0 10.0 10.0 10.0 9.993717436509847 10.0 10.0 10.0 10.0 10.0 10.0 10.0 10.0 0.0010 10.0 10.0 10.0 10.0 10.0 10.0 10.0 10.0 10.0 10.0 10.0 10.0 10.0 10.0 10.0 9.999814458296415 9.986499741168869 10.0 10.0 10.0 10.0 10.0 10.0 10.0 10.0 9.764218739525157 10.0 9.991343001448517 9.983459235237538 
0.9081220971110135 10.0 0.0010 0.0010 0.0010 0.0010 0.0010 8.622400862776969 0.0010 0.0010 10.0 10.0 10.0 10.0 10.0 10.0 9.989603806245974 10.0 10.0 10.0 10.0 10.0 10.0 9.969051919505967 10.0 10.0 10.0 10.0 10.0 10.0 8.57486375817339 10.0 9.968041455841814 10.0 10.0 10.0 0.0010 10.0 10.0 9.997919415649694 10.0 10.0 10.0 10.0 10.0 0.0010 10.0 10.0 10.0 10.0 9.999998872420113 9.999617609924908 10.0 10.0 10.0 10.0 10.0 10.0 10.0 10.0 10.0 10.0 10.0 10.0 10.0 10.0 10.0 10.0 10.0 10.0 10.0 10.0 10.0 10.0 10.0 9.996309158944067 10.0 9.999984709402447 9.960701260207983 10.0 10.0 10.0 10.0 10.0 10.0 10.0 10.0 10.0 9.984840649047044 
0.0010 0.0010 0.0010 0.0010 0.0010 0.0010 0.48470139681498847 0.0010 0.0010 10.0 10.0 10.0 10.0 10.0 10.0 10.0 9.999999870980004 10.0 10.0 10.0 10.0 10.0 10.0 10.0 10.0 10.0 10.0 10.0 10.0 10.0 9.993761031071003 10.0 10.0 10.0 10.0 10.0 10.0 10.0 10.0 10.0 10.0 10.0 10.0 10.0 10.0 10.0 10.0 10.0 10.0 10.0 10.0 10.0 10.0 10.0 10.0 10.0 9.99999037513237 10.0 10.0 10.0 10.0 10.0 10.0 10.0 10.0 10.0 10.0 10.0 10.0 10.0 10.0 10.0 10.0 10.0 10.0 10.0 9.999808915601108 10.0 10.0 10.0 10.0 10.0 10.0 10.0 10.0 10.0 10.0 10.0 10.0 
0.0010 0.0010 0.0010 0.0010 0.0010 0.0010 1.2099422426457813 0.0010 0.0010 10.0 10.0 10.0 10.0 10.0 10.0 10.0 10.0 10.0 10.0 10.0 10.0 10.0 10.0 10.0 10.0 10.0 10.0 10.0 9.99884838523384 10.0 10.0 10.0 10.0 10.0 10.0 10.0 9.968113690376105 10.0 10.0 10.0 10.0 10.0 10.0 10.0 10.0 10.0 10.0 10.0 10.0 10.0 10.0 10.0 10.0 10.0 10.0 10.0 10.0 10.0 10.0 10.0 10.0 10.0 10.0 10.0 10.0 10.0 10.0 10.0 10.0 10.0 10.0 10.0 10.0 10.0 10.0 10.0 10.0 10.0 10.0 10.0 10.0 10.0 10.0 10.0 10.0 10.0 10.0 10.0 10.0 
0.0010 0.0010 0.0010 0.0010 0.0010000000008121483 0.0010 0.0010 4.905375429743854 10.0 0.0010 10.0 9.999999999999488 10.0 10.0 10.0 9.999999994499394 9.998534915101754 10.0 9.999999994483742 9.345503523934795 9.999999994499394 9.999999994499394 10.0 9.999999999998579 9.999999994499394 10.0 10.0 10.0 9.999999999993605 10.0 10.0 10.0 9.991295087128702 10.0 10.0 10.0 0.43474859004795174 9.998330129565428 10.0 9.997090210980412 10.0 10.0 9.999999994499394 10.0 10.0 0.001000000000000334 10.0 9.998264171026795 9.999999994499394 9.999999994499394 9.893027189598943 9.999999999456595 10.0 10.0 9.999999994499394 9.999999994500138 10.0 10.0 10.0 0.0010 10.0 10.0 10.0 10.0 10.0 10.0 9.999310227698617 10.0 10.0 10.0 10.0 10.0 10.0 10.0 10.0 9.999999999999869 9.999999999989074 9.999999999190212 10.0 10.0 10.0 9.989856017540463 10.0 10.0 9.642288983159663 8.538049361041553 10.0 9.999999999984063 10.0 
3.1751990002487176 0.0010 0.0010 0.0010 0.0010002851451139509 0.0010 0.0010 7.630646457323932 10.0 0.0010 10.0 9.997355274427942 10.0 10.0 10.0 10.0 9.999765985300346 10.0 10.0 10.0 10.0 10.0 10.0 9.995934397383056 10.0 10.0 10.0 10.0 9.997623512898256 10.0 10.0 10.0 10.0 10.0 10.0 10.0 6.816685477374946 9.99655214368644 10.0 9.993420850787372 10.0 10.0 10.0 10.0 10.0 8.95932854539907 10.0 9.996528621117394 10.0 10.0 9.996264055690487 9.995801111578231 10.0 10.0 10.0 10.0 10.0 10.0 10.0 0.0010 10.0 10.0 10.0 10.0 10.0 10.0 10.0 10.0 10.0 10.0 10.0 10.0 10.0 10.0 10.0 9.995870331756183 10.0 10.0 10.0 10.0 10.0 10.0 10.0 10.0 10.0 10.0 10.0 9.997075903112695 10.0 
0.0010 0.0010 0.0010 0.0010 0.0010 0.0010 1.3622006001820612 0.0010 0.0010 10.0 9.566474798739511 10.0 10.0 10.0 10.0 10.0 10.0 10.0 10.0 10.0 10.0 10.0 10.0 10.0 10.0 4.976645380214699 10.0 10.0 10.0 10.0 10.0 10.0 10.0 10.0 10.0 10.0 10.0 10.0 10.0 10.0 10.0 10.0 10.0 10.0 10.0 10.0 10.0 10.0 10.0 10.0 10.0 10.0 10.0 10.0 10.0 10.0 10.0 10.0 10.0 10.0 10.0 10.0 10.0 10.0 10.0 10.0 10.0 9.610264374440048 10.0 10.0 10.0 10.0 10.0 10.0 10.0 10.0 10.0 10.0 10.0 10.0 10.0 10.0 10.0 10.0 10.0 10.0 10.0 10.0 10.0 
0.0010 0.0010 0.0010 0.0010 0.0010 0.0010 0.0010 2.466925595345045 10.0 0.0010 10.0 10.0 10.0 10.0 10.0 10.0 9.958586836163 10.0 10.0 9.67852835173635 10.0 10.0 10.0 10.0 10.0 10.0 10.0 10.0 10.0 10.0 9.67852835173635 10.0 9.904572469249604 10.0 10.0 10.0 10.0 10.0 10.0 10.0 10.0 10.0 10.0 10.0 10.0 10.0 10.0 10.0 10.0 10.0 10.0 10.0 10.0 10.0 10.0 10.0 9.954332608039692 10.0 10.0 0.0010 10.0 10.0 10.0 10.0 10.0 10.0 10.0 10.0 10.0 10.0 10.0 10.0 10.0 10.0 10.0 10.0 9.999999999765521 10.0 10.0 10.0 10.0 10.0 10.0 10.0 10.0 9.970180596857638 10.0 10.0 10.0 
10.0 3.4613808021172585 0.0010 0.0010 0.0010336132489567919 0.0010 0.0010 5.753121733454763 0.0010 0.0010 0.5830903655872222 10.0 10.0 10.0 9.695834991569285 10.0 9.990464489164856 0.42610931638372485 10.0 0.8733499401793177 10.0 10.0 0.5830493452537135 10.0 10.0 0.5830493128981749 0.5830493461054891 10.0 10.0 10.0 8.015034725192798 0.4261419071917336 10.0 10.0 10.0 0.5830484309750643 0.0010 10.0 10.0 10.0 10.0 10.0 10.0 10.0 0.4261418730276878 0.28257667318139923 0.12504685509750146 10.0 10.0 10.0 10.0 10.0 10.0 10.0 10.0 10.0 10.0 10.0 10.0 10.0 0.5830493452537135 10.0 0.5830493451241328 0.4261242876657505 10.0 0.5830491402875886 10.0 10.0 0.5830564502714166 0.5830493452537135 0.5830586172417469 10.0 10.0 0.4261323907862815 0.12505136631201363 10.0 10.0 10.0 10.0 10.0 0.5830493452537135 10.0 10.0 10.0 10.0 10.0 10.0 10.0 7.703407858672755 
6.280435709318054 7.612102334345348 0.0010 0.0014496621074273756 0.001405644645491139 0.0010 0.0010 9.476686414616953 0.0010 0.001000000000000334 10.0 10.0 10.0 10.0 10.0 10.0 9.969797702550279 0.001000000000000334 10.0 10.0 10.0 10.0 10.0 10.0 10.0 10.0 10.0 10.0 10.0 10.0 10.0 0.001000000000000334 10.0 10.0 10.0 10.0 0.001000000000000334 10.0 10.0 10.0 10.0 10.0 10.0 10.0 0.001000000000000334 0.001000000000000334 10.0 10.0 10.0 10.0 10.0 10.0 10.0 10.0 10.0 10.0 10.0 10.0 10.0 10.0 10.0 10.0 10.0 0.001000000000000334 10.0 10.0 10.0 10.0 10.0 10.0 10.0 10.0 10.0 0.001000000000000334 10.0 10.0 10.0 9.871221978378522 10.0 10.0 10.0 10.0 10.0 10.0 10.0 10.0 10.0 10.0 10.0 
6.686817094521605 0.0010 0.0010 0.0010197457464769402 0.0010 0.0010481560697504742 0.0010 10.0 9.019148846575783 0.0010 10.0 9.99011548527683 10.0 10.0 10.0 10.0 10.0 10.0 10.0 10.0 10.0 10.0 10.0 10.0 10.0 10.0 10.0 10.0 10.0 10.0 10.0 10.0 10.0 10.0 10.0 10.0 10.0 10.0 10.0 10.0 10.0 10.0 10.0 10.0 10.0 10.0 10.0 10.0 10.0 10.0 10.0 10.0 10.0 10.0 10.0 10.0 10.0 10.0 10.0 0.9192692755144696 10.0 10.0 10.0 10.0 10.0 10.0 10.0 10.0 10.0 10.0 10.0 10.0 10.0 10.0 10.0 10.0 10.0 10.0 10.0 10.0 10.0 10.0 10.0 10.0 10.0 10.0 10.0 10.0 10.0 
0.0010 0.0010 0.0010 0.0010 0.0010 0.0010 0.47036261321382733 0.0010 0.0010 10.0 10.0 10.0 10.0 10.0 10.0 10.0 10.0 10.0 10.0 10.0 10.0 10.0 10.0 10.0 10.0 10.0 10.0 10.0 10.0 9.968215878293526 10.0 10.0 10.0 10.0 10.0 10.0 10.0 10.0 10.0 10.0 10.0 9.865728662368099 10.0 10.0 10.0 10.0 10.0 10.0 10.0 10.0 10.0 10.0 10.0 10.0 10.0 10.0 10.0 10.0 10.0 10.0 10.0 10.0 10.0 10.0 10.0 10.0 10.0 10.0 10.0 10.0 10.0 10.0 10.0 10.0 10.0 10.0 10.0 10.0 10.0 10.0 10.0 10.0 10.0 10.0 10.0 10.0 10.0 10.0 10.0 
10.0 1.1587704602133697 0.0010002740912653132 0.002890148455283516 0.0010 0.0012151491826355731 0.0010 0.34544851071171423 0.0010 0.0010 0.0010 5.95716784089765 0.0010 0.0010 0.0010 0.0010 9.868286546652145 0.0010 0.0010 10.0 0.0010 0.0010 0.0010 4.42423554612139 0.0010 0.0010 0.0010 10.0 10.0 0.0010 9.095260757743688 0.0010 9.005941488279296 0.0010 2.9370014825862354 0.0010 0.0010 4.46431547859624 0.0010 4.157323030689372 0.0010 0.0010 0.0010 0.0010 0.0010 4.467183873218331 0.0010 4.5354549245038 0.0010 0.0010 4.424136350710996 4.123177070113182 0.0010 0.0010 0.0010 0.0010 9.124968851850909 0.0010 0.0010 10.0 0.0010 0.0010 0.0010 0.0010 0.0010 0.0010 4.012925537226546 0.0010 0.0010 0.0010 0.0010 0.0010 0.0010 0.0010 0.0010 4.43050373624039 9.511408283201655 9.613596011672906 0.9614741501385318 0.0010 0.0010 1.5472799807361755 0.0010 0.0010 0.0010 10.0 0.0010 4.851437102305691 10.0 
0.0010 0.0010 0.0010 0.0010 0.0010 0.0010 0.0010 3.3964580456998203 10.0 0.001000000000000334 10.0 10.0 10.0 10.0 10.0 10.0 10.0 10.0 10.0 10.0 10.0 10.0 10.0 10.0 10.0 10.0 10.0 9.99706328254357 10.0 10.0 10.0 10.0 10.0 10.0 10.0 10.0 10.0 10.0 10.0 10.0 10.0 10.0 10.0 10.0 10.0 10.0 10.0 10.0 10.0 10.0 10.0 10.0 10.0 10.0 10.0 10.0 10.0 10.0 10.0 0.001000000000000334 10.0 10.0 10.0 10.0 10.0 10.0 10.0 10.0 10.0 10.0 10.0 10.0 10.0 10.0 10.0 10.0 10.0 10.0 10.0 10.0 10.0 10.0 10.0 10.0 10.0 10.0 10.0 10.0 9.469333260806621 
10.0 2.717498136178722 0.0010 0.0010 0.0010 0.0010 0.0010 4.838949479805176 0.0010 0.0010 0.38229847149524065 10.0 0.3823606206576544 0.3823606206576544 0.38024323423235806 10.0 10.0 0.3823281093305422 10.0 0.38235147104942957 10.0 9.99846888367898 0.6110846903189957 10.0 10.0 0.3823057461302204 0.3823057431984287 10.0 10.0 10.0 6.77496921519616 0.3823312444126161 10.0 0.3823606206576544 3.2397894882476423 0.3823239077555902 0.0010 10.0 0.3823606206576544 10.0 0.3823606206576544 0.382095221778437 10.0 0.3823606206576544 0.38232810814737483 0.0010 0.38230573446366733 10.0 10.0 10.0 10.0 10.0 0.3823606206576544 0.3823606206576544 10.0 9.775169030985229 10.0 10.0 0.3823606206576544 10.0 0.38230574297342734 0.3823606206576544 0.38230574293919783 0.38233145173620464 0.3823606206576544 0.38230573446366733 10.0 0.3823606206576544 0.3823390791292205 0.38230574297342734 0.38088635865086573 0.3823606206576544 0.3823606206576544 0.3823281080697196 0.38230574365586634 10.0 10.0 10.0 10.0 0.3823606206576544 0.3823104460727329 10.0 0.3823606206576544 0.3823606206576544 0.25546255372625026 9.023370998230915 0.3823606206576544 10.0 10.0 
0.0010 0.0010 0.0010 0.0010 0.0010 0.0010 0.0010 1.1267831919881601 10.0 0.0010 10.0 10.0 10.0 10.0 10.0 10.0 10.0 10.0 10.0 10.0 10.0 10.0 10.0 10.0 10.0 10.0 10.0 10.0 10.0 10.0 10.0 10.0 10.0 10.0 10.0 10.0 10.0 10.0 10.0 10.0 10.0 10.0 10.0 10.0 10.0 10.0 10.0 10.0 10.0 10.0 9.999959399595184 10.0 10.0 10.0 10.0 10.0 10.0 10.0 10.0 0.0010 10.0 10.0 10.0 10.0 10.0 10.0 10.0 10.0 10.0 10.0 10.0 10.0 10.0 10.0 10.0 10.0 10.0 10.0 10.0 10.0 10.0 10.0 10.0 10.0 10.0 10.0 10.0 10.0 10.0 
10.0 3.8313929577173305 0.0010 0.0010 0.0010 0.0010 0.0010 6.984280127073339 0.0010 0.0010 0.0010 10.0 10.0 10.0 10.0 10.0 10.0 0.0010 10.0 1.4874792742687784 10.0 10.0 0.0010 10.0 10.0 0.0010 0.0010 10.0 10.0 10.0 10.0 0.0010 10.0 10.0 9.183456426990674 0.0010 0.0010 10.0 10.0 10.0 10.0 10.0 10.0 10.0 0.0010 0.4738342338829855 0.0010 10.0 10.0 10.0 9.934206728808507 10.0 10.0 10.0 10.0 10.0 10.0 10.0 10.0 10.0 0.0010 10.0 0.0010 0.0010 10.0 0.0010 10.0 10.0 0.0010 0.0010 0.0010 10.0 10.0 0.0010 0.0010 10.0 10.0 10.0 8.346193711514447 10.0 0.0010 10.0 10.0 10.0 9.553146106170718 10.0 10.0 10.0 8.719181849854412 
4.686380388234736 0.0010 0.0010 0.0011222743129427272 0.0010 0.0012874351849154625 0.0010 8.423739299325161 10.0 0.0010 10.0 10.0 10.0 10.0 10.0 10.0 10.0 10.0 10.0 10.0 10.0 10.0 10.0 10.0 10.0 10.0 10.0 10.0 10.0 10.0 10.0 10.0 10.0 10.0 9.923779388277145 10.0 8.652678489506851 10.0 10.0 10.0 10.0 10.0 10.0 10.0 10.0 9.04032242674701 10.0 10.0 10.0 10.0 10.0 10.0 10.0 10.0 10.0 10.0 9.989999168501429 10.0 10.0 0.0010 10.0 10.0 10.0 10.0 10.0 10.0 10.0 10.0 10.0 10.0 10.0 10.0 10.0 10.0 10.0 10.0 9.948519065211196 10.0 10.0 10.0 10.0 10.0 10.0 10.0 10.0 10.0 10.0 10.0 10.0 
10.0 3.5488761154488255 0.0010 0.0011784849257432334 0.0011063923853715221 0.0010 0.0010 7.140274017450066 0.0010 0.0010 0.0010 10.0 10.0 10.0 10.0 10.0 10.0 0.0010 10.0 0.0010 10.0 10.0 0.0010 10.0 10.0 0.0010 0.0010 10.0 10.0 10.0 7.957096782666876 0.0010 10.0 10.0 9.982563025480907 0.0010 0.0010 10.0 10.0 10.0 9.562682247631288 10.0 10.0 10.0 0.0010 1.7233641591787703 0.0010 10.0 10.0 10.0 10.0 9.956826965208935 10.0 10.0 10.0 10.0 10.0 10.0 10.0 9.81850697422368 0.0010 10.0 0.0010 0.0010 9.618201519103097 0.0010 10.0 10.0 0.0010 0.0010 0.0010 10.0 10.0 0.0010 0.0010 10.0 10.0 10.0 9.999998818049228 10.0 0.0010 10.0 10.0 10.0 10.0 10.0 10.0 10.0 8.491097743987604 
0.0010 0.0010 0.0010 0.0010 0.0010 0.0010 0.0010 1.8054188665183362 10.0 0.0010 10.0 10.0 10.0 10.0 10.0 10.0 10.0 10.0 10.0 10.0 10.0 10.0 10.0 10.0 10.0 10.0 10.0 10.0 10.0 10.0 10.0 10.0 10.0 10.0 10.0 10.0 10.0 10.0 10.0 10.0 10.0 10.0 10.0 10.0 10.0 10.0 10.0 10.0 10.0 10.0 10.0 10.0 10.0 10.0 10.0 10.0 10.0 10.0 10.0 0.0010 10.0 10.0 10.0 10.0 10.0 10.0 10.0 10.0 10.0 10.0 10.0 10.0 10.0 10.0 10.0 10.0 10.0 10.0 10.0 10.0 10.0 10.0 10.0 10.0 10.0 10.0 10.0 10.0 10.0 
4.352331623591105 7.734158942961065 0.0010 0.0010 0.0010 0.0010 0.0010 8.52366453500217 0.001000000000000334 0.0010 10.0 10.0 10.0 10.0 10.0 10.0 10.0 0.001000000000000334 10.0 10.0 10.0 10.0 10.0 10.0 10.0 10.0 10.0 10.0 10.0 10.0 10.0 0.001000000000000334 10.0 10.0 10.0 10.0 0.001000000000000334 10.0 10.0 10.0 10.0 10.0 10.0 10.0 0.001000000000000334 0.001000000000000334 10.0 10.0 10.0 10.0 10.0 10.0 10.0 10.0 10.0 10.0 10.0 10.0 10.0 10.0 10.0 10.0 10.0 0.001000000000000334 10.0 10.0 10.0 10.0 10.0 10.0 10.0 10.0 10.0 0.001000000000000334 10.0 10.0 10.0 10.0 10.0 10.0 10.0 10.0 10.0 10.0 10.0 10.0 10.0 10.0 10.0 
10.0 4.746085403739643 0.0010509991721240825 0.0010 0.0010 0.001009828191028396 0.010170999254733536 8.040463065398205 0.0010 0.0010 10.0 10.0 10.0 10.0 10.0 10.0 10.0 0.0010 10.0 0.0010 10.0 10.0 10.0 9.999779241624047 10.0 10.0 10.0 10.0 9.999154019337313 10.0 10.0 0.0010 10.0 10.0 9.654479266890286 10.0 0.0010 10.0 10.0 10.0 10.0 10.0 10.0 10.0 0.0010 0.0010 10.0 10.0 10.0 10.0 10.0 9.999781880655046 10.0 10.0 10.0 10.0 9.99888110791956 10.0 10.0 10.0 10.0 10.0 10.0 0.0010 10.0 10.0 10.0 10.0 10.0 10.0 10.0 10.0 10.0 0.0010 10.0 9.999778496547593 9.989613597719877 9.999922139533677 10.0 10.0 10.0 10.0 10.0 10.0 10.0 10.0 10.0 9.999579851392252 9.99967970408745 
10.0 4.152674017596569 0.0010 0.0010000104462917396 0.0010 0.0010003426664493306 0.0010 7.383118308842534 0.0010 0.0010073623197888117 0.0010 10.0 10.0 10.0 10.0 9.999999999981814 10.0 0.0010 10.0 1.1918602939803051 9.999999999983611 9.999999999981123 0.0010 10.0 9.99999999999049 0.0010 0.0010 9.999999935548223 10.0 9.99999999991098 8.895441636828721 0.0010 10.0 10.0 9.103303659969352 0.0010 0.0013566948540309764 9.99999999994572 10.0 10.0 10.0 10.0 9.999999999987335 10.0 0.0010 0.5206621857697804 0.0010 9.999999999945237 9.999999999967581 9.999999999983466 9.936067935857029 10.0 10.0 10.0 9.999999999979089 9.999999999964938 10.0 10.0 10.0 10.0 0.0010 10.0 0.0010 0.0010 10.0 0.0010 9.99999999995107 10.0 0.0010 0.0010 0.0010 10.0 10.0 0.0010 0.0010 10.0 10.0 10.0 8.186849464412829 10.0 0.0010 9.999999999999858 10.0 10.0 9.630267400823133 10.0 10.0 10.0 8.593455129887584 
0.0010 0.0010 0.0010 0.0010 0.0010 0.0010 0.0010 1.039136545714804 10.0 0.0010 10.0 10.0 10.0 10.0 10.0 10.0 10.0 10.0 10.0 10.0 10.0 10.0 10.0 10.0 10.0 10.0 10.0 10.0 10.0 10.0 10.0 10.0 10.0 10.0 10.0 10.0 10.0 10.0 10.0 10.0 10.0 10.0 10.0 10.0 10.0 10.0 10.0 10.0 10.0 10.0 10.0 10.0 10.0 10.0 10.0 10.0 10.0 10.0 10.0 0.0010 10.0 10.0 10.0 10.0 10.0 10.0 10.0 10.0 10.0 10.0 10.0 10.0 10.0 10.0 10.0 10.0 10.0 10.0 10.0 10.0 10.0 10.0 10.0 10.0 10.0 10.0 10.0 10.0 10.0 
1.88095011302922 0.002567119277711831 0.00100017174297875 0.0010000064311043223 0.0010 0.0010000171418091113 0.0010 6.582467403756334 9.999288347367145 0.0010 9.963837330047824 10.0 10.0 10.0 10.0 10.0 10.0 9.9984269758957 10.0 10.0 10.0 10.0 9.999990782837823 10.0 10.0 9.999990782837823 9.999990693837336 9.999999780745679 10.0 10.0 10.0 9.9984269758957 10.0 10.0 10.0 9.99999296891287 4.999805155100828 10.0 10.0 10.0 10.0 10.0 10.0 10.0 9.9984269758957 6.344023421695378 9.999998154749663 10.0 10.0 10.0 10.0 10.0 10.0 10.0 10.0 10.0 9.994913344238903 9.90435641311923 10.0 0.001711652632854457 9.999990782837823 10.0 9.999990769649242 10.0 10.0 9.999993522363505 10.0 10.0 9.9999907477695 9.999990782837823 9.999990789676167 10.0 10.0 9.9984269758957 9.999998154756986 10.0 10.0 10.0 9.873078388918907 10.0 9.999990786358127 10.0 10.0 10.0 10.0 9.985900247297511 10.0 10.0 10.0 
0.0010 0.0010 0.0010008778172548682 0.0010 0.0010 0.001082320058299836 0.0010078673828815008 5.050557524469793 10.0 0.0010 0.7040984995162507 10.0 10.0 10.0 10.0 10.0 9.999877967642021 10.0 10.0 10.0 10.0 10.0 10.0 9.999921088850646 10.0 10.0 10.0 9.999998281823752 9.99884581855058 10.0 10.0 10.0 10.0 10.0 10.0 10.0 0.5182749134622346 10.0 10.0 10.0 10.0 10.0 10.0 10.0 10.0 9.288479251655504 10.0 10.0 10.0 10.0 9.999904746555151 10.0 10.0 10.0 10.0 10.0 9.998238983356764 10.0 10.0 0.0010 10.0 10.0 10.0 10.0 10.0 10.0 10.0 10.0 10.0 10.0 10.0 10.0 10.0 10.0 10.0 10.0 10.0 9.999890752609824 10.0 10.0 10.0 10.0 10.0 10.0 10.0 9.984155851353835 10.0 9.99501598872071 7.353206449147542 
0.0010 0.0010 0.0010 0.0010 0.0010 0.0010 0.0010 2.9279935070814056 0.0010 10.0 10.0 10.0 10.0 10.0 10.0 10.0 10.0 10.0 10.0 10.0 10.0 10.0 10.0 10.0 10.0 10.0 10.0 10.0 10.0 10.0 10.0 10.0 10.0 10.0 10.0 10.0 10.0 10.0 10.0 10.0 10.0 10.0 10.0 10.0 10.0 10.0 10.0 10.0 10.0 10.0 10.0 10.0 10.0 10.0 10.0 10.0 10.0 10.0 10.0 10.0 10.0 10.0 10.0 10.0 10.0 10.0 10.0 10.0 10.0 10.0 10.0 10.0 10.0 10.0 10.0 10.0 10.0 10.0 10.0 10.0 10.0 10.0 10.0 10.0 10.0 10.0 10.0 10.0 10.0 
1.7059885231495642 0.0010 0.0010 0.0010 0.0010 0.0010 0.0010 6.335442607741252 10.0 0.0010 10.0 10.0 10.0 10.0 10.0 10.0 10.0 9.769273076419486 10.0 9.862344794428495 10.0 10.0 10.0 10.0 10.0 10.0 10.0 10.0 10.0 10.0 9.920606908674216 10.0 10.0 10.0 10.0 10.0 8.264664575067787 10.0 10.0 10.0 10.0 10.0 10.0 10.0 10.0 10.0 10.0 10.0 10.0 10.0 10.0 10.0 10.0 10.0 10.0 10.0 10.0 10.0 10.0 0.0010 10.0 10.0 10.0 9.837554372122435 10.0 10.0 10.0 10.0 9.90450840795811 10.0 10.0 10.0 10.0 10.0 10.0 10.0 10.0 10.0 10.0 10.0 10.0 10.0 10.0 10.0 10.0 10.0 10.0 10.0 9.996485007515938 
5.536618585907633 0.0010 0.0010 0.0010018221820638216 0.0010 0.0010 0.0010 9.397477142149766 10.0 0.0010 8.710411870568956 10.0 10.0 10.0 10.0 10.0 10.0 10.0 10.0 10.0 10.0 10.0 10.0 10.0 10.0 10.0 10.0 10.0 10.0 10.0 10.0 10.0 10.0 10.0 10.0 10.0 5.8654232180521015 10.0 10.0 10.0 10.0 10.0 10.0 10.0 10.0 10.0 10.0 10.0 10.0 10.0 10.0 10.0 10.0 10.0 10.0 10.0 10.0 10.0 10.0 0.0010 10.0 10.0 10.0 10.0 10.0 10.0 10.0 10.0 10.0 10.0 10.0 10.0 10.0 10.0 10.0 10.0 10.0 10.0 10.0 10.0 10.0 10.0 10.0 10.0 10.0 10.0 10.0 10.0 10.0 
0.0010 0.0010 0.0010 0.0010 0.0010 0.0010 0.0010 1.5403108046830547 10.0 0.0010 10.0 10.0 10.0 10.0 10.0 10.0 10.0 10.0 10.0 10.0 10.0 10.0 10.0 10.0 10.0 10.0 10.0 10.0 10.0 10.0 10.0 10.0 10.0 10.0 10.0 10.0 10.0 10.0 10.0 10.0 10.0 10.0 10.0 10.0 10.0 9.730663579391337 10.0 10.0 10.0 10.0 10.0 10.0 10.0 10.0 10.0 10.0 10.0 10.0 10.0 0.0010 10.0 10.0 10.0 9.851144493325158 10.0 10.0 10.0 10.0 10.0 10.0 10.0 10.0 10.0 10.0 10.0 10.0 10.0 10.0 10.0 10.0 10.0 10.0 10.0 10.0 10.0 10.0 10.0 10.0 10.0 
8.402601118224549 8.003616542904771 0.0010 0.0010060562454207239 0.0010 0.0010 0.0010 9.806734378787848 0.0010 0.0010 10.0 10.0 10.0 10.0 10.0 10.0 9.998752270241207 1.0451910316410291 10.0 5.2790523621959675 10.0 10.0 10.0 10.0 10.0 10.0 10.0 10.0 10.0 10.0 10.0 1.0447430067623464 9.99963013437895 10.0 10.0 10.0 0.48831008858240404 10.0 10.0 9.999981982810827 10.0 10.0 10.0 10.0 1.044743476414482 0.0010 10.0 10.0 10.0 10.0 9.998493867739429 9.999997134677884 10.0 10.0 10.0 10.0 9.999999997027576 10.0 10.0 9.709183521938641 10.0 10.0 10.0 1.044985221867565 10.0 10.0 9.999999999947166 10.0 10.0 10.0 10.0 10.0 10.0 1.0448738285080756 10.0 9.99996670728244 10.0 10.0 10.0 10.0 10.0 10.0 10.0 10.0 10.0 9.540490798771158 10.0 10.0 9.999402020360892 
10.0 3.4874324252148248 0.0010 0.0010 0.0010 0.0010 0.0010 6.092682896743987 0.0010 0.0010 10.0 10.0 10.0 10.0 10.0 10.0 10.0 0.0010 10.0 0.0010 10.0 10.0 10.0 10.0 10.0 10.0 10.0 10.0 10.0 10.0 10.0 0.0010 10.0 10.0 10.0 10.0 0.0010 10.0 10.0 10.0 10.0 10.0 10.0 10.0 0.0010 0.0010 9.787957476834551 10.0 10.0 10.0 10.0 10.0 10.0 10.0 10.0 10.0 10.0 10.0 10.0 10.0 10.0 10.0 10.0 0.0010 10.0 10.0 10.0 10.0 10.0 10.0 10.0 10.0 10.0 0.0010 9.814802005721987 10.0 10.0 10.0 10.0 10.0 10.0 10.0 10.0 10.0 10.0 10.0 10.0 10.0 10.0 
2.7906896962181227 10.0 0.0010 0.0010043782104758514 0.0010 0.0010 0.0010 10.0 0.0010 0.0010 10.0 10.0 10.0 10.0 10.0 10.0 10.0 10.0 10.0 10.0 10.0 10.0 10.0 10.0 10.0 10.0 10.0 9.999944765963102 9.999969141475539 10.0 9.902197947258736 9.93351715200605 10.0 10.0 10.0 10.0 0.0010 10.0 10.0 10.0 10.0 10.0 10.0 10.0 10.0 0.0010 10.0 9.999998241847065 10.0 10.0 10.0 10.0 10.0 10.0 10.0 10.0 10.0 10.0 10.0 10.0 10.0 10.0 10.0 10.0 10.0 10.0 10.0 10.0 10.0 10.0 10.0 10.0 10.0 10.0 10.0 10.0 10.0 10.0 10.0 10.0 10.0 10.0 10.0 10.0 10.0 10.0 10.0 10.0 10.0 
4.759935895464832 0.0010 0.0010 0.0011154623620211713 0.0010 0.0012705479035198023 0.0010 8.635474894526663 10.0 0.0010 10.0 10.0 10.0 10.0 10.0 10.0 10.0 10.0 10.0 10.0 10.0 10.0 10.0 10.0 10.0 10.0 10.0 10.0 10.0 10.0 10.0 10.0 10.0 10.0 9.953438823498677 10.0 8.726784130228726 10.0 10.0 10.0 10.0 10.0 10.0 10.0 10.0 9.092338611757777 10.0 10.0 10.0 10.0 10.0 10.0 10.0 10.0 10.0 10.0 10.0 10.0 10.0 0.0010 10.0 10.0 10.0 10.0 10.0 10.0 10.0 10.0 10.0 10.0 10.0 10.0 10.0 10.0 10.0 10.0 9.963541787915117 10.0 10.0 10.0 10.0 10.0 10.0 10.0 10.0 10.0 10.0 10.0 10.0 
0.0010 0.0010 0.0010 0.0010 0.0010 0.0010 0.0010 5.774985568749343 10.0 0.0010 7.4762233930952675 10.0 10.0 10.0 10.0 10.0 10.0 10.0 10.0 10.0 10.0 10.0 10.0 10.0 10.0 10.0 10.0 10.0 10.0 10.0 10.0 10.0 10.0 10.0 10.0 10.0 10.0 10.0 10.0 10.0 10.0 10.0 10.0 10.0 10.0 6.493813080413609 10.0 10.0 10.0 10.0 10.0 10.0 10.0 10.0 10.0 10.0 10.0 10.0 10.0 0.0010 10.0 10.0 10.0 10.0 10.0 10.0 10.0 10.0 10.0 10.0 10.0 10.0 10.0 10.0 10.0 10.0 10.0 10.0 10.0 10.0 10.0 10.0 10.0 10.0 10.0 10.0 10.0 10.0 9.276968480167737 
0.0010 0.0010 0.0010 0.0010 0.0010 0.0010 0.0010 3.8856251685213348 10.0 0.0010 10.0 10.0 10.0 10.0 10.0 10.0 10.0 10.0 10.0 10.0 10.0 10.0 10.0 10.0 10.0 10.0 10.0 9.999997806012242 10.0 10.0 10.0 10.0 10.0 10.0 10.0 10.0 9.979847702581681 10.0 10.0 10.0 10.0 10.0 10.0 10.0 10.0 8.702594535461053 10.0 10.0 10.0 10.0 10.0 10.0 10.0 10.0 10.0 10.0 10.0 10.0 10.0 0.0010 10.0 10.0 10.0 10.0 10.0 10.0 10.0 10.0 10.0 10.0 10.0 10.0 10.0 10.0 10.0 10.0 9.995749306433344 10.0 10.0 10.0 10.0 10.0 10.0 10.0 10.0 10.0 10.0 10.0 10.0 
10.0 1.7578097534038677 0.0010 0.0010 0.0010 0.0010058882454561165 0.0010 3.0669647146406565 0.0010 0.0010 0.0010 9.98924602580631 0.0010 0.0010 0.0010 0.0010 9.997024497350866 0.0010 0.0010 10.0 0.0010 0.0010 0.0010 9.99929504909413 0.0010 0.0010 0.0010 9.89466149849217 10.0 0.0010 10.0 0.0010 10.0 0.0010 9.745020233720794 0.0010 0.0010 9.9967521478704 0.0010 9.993168232534181 0.0010 0.0010 0.0010 0.0010 0.0010 8.88193892992257 0.0010 9.997178073468907 0.0010 0.0010 10.0 9.995750795193633 0.0010 0.0010 0.0010 0.0010 10.0 0.0010 0.0010 10.0 0.0010 0.0010 0.0010 0.9737167761321393 0.0010 0.0010 9.994772664948604 0.0010 0.0010 0.0010 0.0010 0.0010 0.0010 0.0010 0.0010 9.998289014480603 9.647525863674751 10.0 5.633166178383325 0.0010 0.0010 3.182152989844502 0.0010 0.0010 1.03133774960182 10.0 0.0010 9.99686341231832 10.0 
0.0010 0.0010 0.0010 0.0010 0.0010 0.0010 0.0010 1.6664127495474927 0.0010 10.0 10.0 10.0 10.0 10.0 10.0 10.0 10.0 10.0 10.0 10.0 10.0 10.0 10.0 10.0 10.0 10.0 10.0 10.0 10.0 10.0 10.0 10.0 10.0 10.0 10.0 10.0 10.0 10.0 10.0 10.0 10.0 10.0 10.0 10.0 10.0 10.0 10.0 10.0 10.0 10.0 10.0 10.0 10.0 10.0 10.0 10.0 10.0 10.0 10.0 10.0 10.0 10.0 10.0 10.0 10.0 10.0 10.0 10.0 10.0 10.0 10.0 10.0 10.0 10.0 10.0 10.0 10.0 10.0 10.0 10.0 10.0 10.0 10.0 10.0 10.0 10.0 10.0 10.0 10.0 
10.0 2.328011723317585 0.001029947681010643 0.0010 0.0010 0.0010 0.0010 3.5785501571071374 0.0010 0.0010 0.0010 10.0 0.0010 0.0010 0.0010 10.0 9.976249962178732 0.0010 10.0 0.0010 10.0 10.0 0.0010 10.0 10.0 0.0010 0.0010 10.0 10.0 9.857045921493198 10.0 0.0010 10.0 0.0010 4.16980618941844 0.0010 0.26308833624924244 9.700643823821997 0.0010 8.832896209224316 0.0010 0.0010 10.0 0.0010 0.0010 0.8107824327330109 0.0010 9.710257253231848 10.0 10.0 10.0 10.0 0.0010 0.0010 10.0 10.0 10.0 10.0 0.0010 10.0 0.0010 0.0010 0.0010 0.0010 0.0010 0.0010 9.862396584825948 0.0010 0.0010 0.0010 0.0010 0.0010 0.0010 0.0010 0.0010 10.0 10.0 9.970345338982266 10.0 0.0010 0.0010 10.0 0.0010 0.0010 8.369114364850622 10.0 0.0010 10.0 10.0 
0.001000000000000334 0.0010 0.0010 0.0010 0.0010 0.0010 0.0010 2.0086050100361366 0.0010 10.0 10.0 10.0 10.0 10.0 10.0 10.0 10.0 10.0 10.0 10.0 10.0 10.0 10.0 10.0 10.0 10.0 10.0 10.0 10.0 10.0 10.0 10.0 10.0 10.0 10.0 10.0 10.0 10.0 10.0 10.0 10.0 10.0 10.0 10.0 10.0 10.0 10.0 10.0 10.0 10.0 10.0 10.0 10.0 10.0 10.0 10.0 10.0 10.0 10.0 10.0 10.0 10.0 10.0 10.0 10.0 10.0 10.0 10.0 10.0 10.0 10.0 10.0 10.0 10.0 10.0 10.0 10.0 10.0 10.0 10.0 10.0 10.0 10.0 10.0 10.0 10.0 10.0 10.0 10.0 
7.084417029373751 0.0010 0.0010 0.0010 0.0010 0.0010 0.0010 10.0 8.084292313122834 0.0010 10.0 10.0 10.0 10.0 10.0 10.0 10.0 10.0 10.0 10.0 10.0 10.0 10.0 10.0 10.0 10.0 10.0 10.0 10.0 10.0 10.0 10.0 10.0 10.0 10.0 10.0 10.0 10.0 10.0 10.0 10.0 10.0 10.0 10.0 10.0 10.0 10.0 10.0 10.0 10.0 10.0 10.0 10.0 10.0 10.0 10.0 10.0 10.0 10.0 0.43289343782500866 10.0 10.0 10.0 10.0 10.0 10.0 10.0 10.0 10.0 10.0 10.0 10.0 10.0 10.0 10.0 10.0 10.0 10.0 10.0 10.0 10.0 10.0 10.0 10.0 10.0 10.0 10.0 10.0 10.0 
0.0010 0.0010 0.0010 0.0010 0.0010 0.0010 0.5697215908175923 0.0010 0.0010 10.0 10.0 10.0 10.0 10.0 10.0 10.0 10.0 10.0 10.0 10.0 10.0 10.0 10.0 10.0 10.0 10.0 10.0 10.0 10.0 10.0 10.0 10.0 10.0 10.0 10.0 10.0 10.0 10.0 10.0 10.0 10.0 10.0 10.0 10.0 10.0 10.0 10.0 10.0 10.0 10.0 10.0 10.0 10.0 10.0 10.0 10.0 10.0 10.0 10.0 10.0 10.0 10.0 10.0 10.0 10.0 10.0 10.0 10.0 10.0 10.0 10.0 10.0 10.0 10.0 10.0 10.0 10.0 10.0 10.0 10.0 10.0 10.0 10.0 10.0 10.0 10.0 10.0 10.0 10.0 
2.489495832074627 0.0010 0.0010 0.0011501579047361423 0.0010 0.0010 0.0010 6.9963399793720376 10.0 0.0010 10.0 10.0 10.0 10.0 10.0 10.0 10.0 10.0 10.0 10.0 10.0 10.0 10.0 10.0 10.0 10.0 10.0 10.0 10.0 10.0 10.0 10.0 10.0 10.0 10.0 9.86705453322748 10.0 10.0 10.0 10.0 10.0 10.0 10.0 10.0 10.0 10.0 10.0 10.0 10.0 10.0 10.0 10.0 10.0 10.0 10.0 10.0 10.0 10.0 10.0 0.0010 10.0 10.0 10.0 10.0 10.0 10.0 10.0 10.0 10.0 10.0 10.0 10.0 10.0 10.0 10.0 10.0 10.0 10.0 10.0 10.0 10.0 10.0 10.0 10.0 10.0 10.0 10.0 10.0 10.0 
8.038470040409136 7.150983740259258 0.0010 0.0010 0.0010 0.0010 0.0010 10.0 0.0010 0.0010 10.0 10.0 10.0 10.0 10.0 10.0 10.0 0.0010 10.0 10.0 10.0 10.0 10.0 10.0 10.0 10.0 10.0 10.0 10.0 10.0 10.0 0.0010 10.0 10.0 10.0 10.0 0.0010 10.0 10.0 10.0 10.0 10.0 10.0 10.0 0.0010 0.0010 10.0 10.0 10.0 10.0 10.0 10.0 10.0 10.0 10.0 10.0 10.0 10.0 10.0 10.0 10.0 10.0 10.0 0.0010 10.0 10.0 10.0 10.0 10.0 10.0 10.0 10.0 10.0 0.0010 10.0 10.0 10.0 9.986991214981261 10.0 10.0 10.0 10.0 10.0 10.0 10.0 10.0 10.0 10.0 10.0 
2.188292556636961 0.0010 0.0010 0.0010 0.001004577561230166 0.0010 0.0010 6.92405174963724 10.0 0.0010 10.0 10.0 10.0 10.0 10.0 10.0 10.0 10.0 10.0 10.0 10.0 10.0 10.0 10.0 10.0 10.0 10.0 10.0 10.0 10.0 10.0 10.0 10.0 10.0 10.0 10.0 10.0 10.0 10.0 10.0 10.0 10.0 10.0 10.0 10.0 10.0 10.0 10.0 10.0 10.0 10.0 10.0 10.0 10.0 10.0 10.0 10.0 10.0 10.0 2.2884303100672794 10.0 10.0 10.0 10.0 10.0 10.0 10.0 10.0 10.0 10.0 10.0 10.0 10.0 10.0 10.0 10.0 10.0 10.0 10.0 10.0 10.0 10.0 10.0 10.0 10.0 9.94566256148952 10.0 10.0 9.986835735211109 
0.0010 0.0010 0.0010 0.0010 0.00102904318662585 0.0010 0.06532902307253435 0.0010 0.0010 10.0 10.0 10.0 10.0 10.0 9.993813931307162 10.0 9.99985627315478 10.0 10.0 9.948879005646653 10.0 10.0 10.0 10.0 10.0 10.0 10.0 10.0 10.0 10.0 10.0 10.0 10.0 10.0 10.0 10.0 10.0 10.0 10.0 10.0 10.0 10.0 10.0 10.0 10.0 10.0 10.0 10.0 10.0 10.0 9.999865746390142 10.0 10.0 10.0 10.0 10.0 9.999567911288219 10.0 10.0 10.0 10.0 10.0 10.0 10.0 10.0 10.0 10.0 10.0 10.0 10.0 10.0 10.0 10.0 10.0 10.0 10.0 10.0 10.0 10.0 10.0 10.0 10.0 10.0 10.0 10.0 10.0 10.0 10.0 10.0 
4.162592226986625 10.0 0.0010 0.0010 0.0010 0.0010 0.0010 10.0 0.0010 0.0010 10.0 10.0 10.0 10.0 10.0 10.0 10.0 9.038686102728946 10.0 10.0 10.0 10.0 10.0 10.0 10.0 10.0 10.0 10.0 10.0 10.0 10.0 9.038778366470984 10.0 10.0 10.0 10.0 0.0010 10.0 10.0 10.0 10.0 10.0 10.0 10.0 9.038780781609058 0.0010 10.0 10.0 10.0 10.0 10.0 10.0 10.0 10.0 10.0 10.0 10.0 10.0 10.0 10.0 10.0 10.0 10.0 7.357255778496498 10.0 10.0 10.0 10.0 10.0 10.0 10.0 10.0 10.0 9.038786996610021 10.0 10.0 10.0 10.0 10.0 10.0 10.0 10.0 10.0 10.0 10.0 10.0 10.0 10.0 10.0 
3.6324505784274645 10.0 0.0010 0.0010 0.0010 0.0010 0.0010 9.802691697417579 0.0010 0.0010 10.0 10.0 10.0 10.0 10.0 10.0 10.0 10.0 10.0 9.41955167406357 10.0 10.0 10.0 10.0 10.0 10.0 10.0 10.0 10.0 10.0 10.0 8.984248179601197 10.0 10.0 10.0 10.0 0.0010 10.0 10.0 10.0 10.0 10.0 10.0 10.0 8.984248179601197 0.0010 10.0 10.0 10.0 10.0 10.0 10.0 10.0 10.0 10.0 10.0 10.0 10.0 10.0 10.0 10.0 10.0 10.0 10.0 10.0 10.0 10.0 10.0 10.0 10.0 10.0 10.0 10.0 8.984248179601197 10.0 10.0 10.0 10.0 10.0 10.0 10.0 10.0 10.0 10.0 10.0 10.0 10.0 10.0 10.0 
4.334344213934509 10.0 0.0010 0.0010 0.0014774394317216412 0.0010 0.0010070403820297898 10.0 0.0010 0.0010 10.0 10.0 10.0 10.0 10.0 10.0 10.0 10.0 10.0 10.0 10.0 10.0 10.0 10.0 10.0 10.0 10.0 10.0 10.0 10.0 10.0 10.0 10.0 10.0 10.0 10.0 0.47186425087683503 9.998232976383902 10.0 9.998154618824987 10.0 10.0 10.0 10.0 10.0 0.47186425087683503 10.0 9.99842814725679 10.0 10.0 10.0 9.998223469813588 10.0 10.0 10.0 10.0 10.0 10.0 10.0 10.0 10.0 10.0 10.0 10.0 10.0 10.0 10.0 10.0 10.0 10.0 10.0 10.0 10.0 10.0 10.0 10.0 10.0 9.999967340926347 9.953279472595662 10.0 10.0 9.996876588717376 10.0 10.0 10.0 0.0010 10.0 10.0 9.814155803756273 
3.2601446187262737 0.0010 0.0010 0.0010 0.0010837797061500813 0.0010399438723007084 0.0010 7.792436320668325 10.0 0.0010 10.0 10.0 10.0 10.0 10.0 10.0 10.0 10.0 10.0 10.0 10.0 10.0 10.0 9.997622560217282 10.0 10.0 10.0 10.0 10.0 10.0 10.0 10.0 10.0 10.0 9.99942258644264 10.0 9.57034679761545 10.0 10.0 10.0 10.0 10.0 10.0 10.0 10.0 10.0 10.0 10.0 10.0 10.0 9.99980393358265 9.999452739943942 10.0 10.0 10.0 10.0 10.0 10.0 10.0 0.0010 10.0 10.0 10.0 10.0 10.0 10.0 9.999326281091626 10.0 10.0 10.0 10.0 10.0 10.0 10.0 10.0 10.0 10.0 10.0 10.0 10.0 10.0 10.0 10.0 10.0 10.0 10.0 10.0 10.0 9.79712509146596 
4.9928567678645495 0.0010000004416800983 0.0010626414450594143 0.0011385473190455827 0.0010 0.0013178385893311611 0.0010 8.705281981207833 10.0 0.0010 9.999996661971261 9.97875075323298 9.99999999699088 9.99999999699088 9.99999999699088 10.0 9.999898204056546 10.0 10.0 10.0 10.0 10.0 9.99999999699088 9.99999999699088 10.0 9.99999999699088 9.99999999699088 9.99992501751407 9.998392922892306 10.0 10.0 9.992793500083978 9.996853513830056 9.99999999699088 9.942994196063497 9.99999999699088 9.810803305887188 9.99999999699088 9.99999999699088 9.996853513830056 9.99999999699088 9.99999999699088 10.0 10.0 9.992793356798439 10.0 9.99999999699088 9.99999999699088 10.0 10.0 10.0 9.99999999699088 9.99999999699088 9.99999999699088 10.0 10.0 10.0 10.0 9.99999999699088 0.0010 9.99999999699088 9.99999999699088 9.99999999699088 10.0 9.99999999699088 10.0 9.99999999699088 9.99999999699088 10.0 9.99999999699088 9.99999999699088 10.0 9.99999999699088 9.992793356798439 9.99999999699088 9.99999999699088 9.95801517424496 10.0 10.0 9.99999999699088 9.99999999699088 10.0 9.99999999699088 9.99999999699088 10.0 10.0 9.99999999699088 9.99999999699088 10.0 
0.0010 0.0010 0.0010 0.0010 0.0010 0.0010 0.0010 2.348178492132922 0.0010 10.0 10.0 10.0 10.0 10.0 10.0 10.0 10.0 10.0 10.0 10.0 10.0 10.0 10.0 10.0 10.0 10.0 10.0 10.0 9.997305846789015 10.0 10.0 10.0 10.0 10.0 10.0 10.0 10.0 10.0 10.0 10.0 10.0 10.0 10.0 10.0 10.0 10.0 10.0 10.0 10.0 10.0 10.0 10.0 10.0 10.0 10.0 10.0 10.0 10.0 10.0 10.0 10.0 10.0 10.0 10.0 10.0 10.0 10.0 10.0 10.0 10.0 10.0 10.0 10.0 10.0 10.0 10.0 10.0 10.0 10.0 10.0 10.0 10.0 10.0 10.0 10.0 10.0 10.0 10.0 10.0 
1.838128125466063 0.0010 0.0010 0.001033169324392796 0.0010 0.0010000543807525046 0.0010 6.35656657212595 10.0 0.0010 10.0 9.999972586519652 10.0 9.996878044272862 10.0 10.0 10.0 10.0 10.0 10.0 10.0 10.0 10.0 9.999958025016614 10.0 10.0 10.0 10.0 9.999977187389506 10.0 10.0 10.0 10.0 9.996847680249436 10.0 10.0 7.8357182767608675 9.999952353737823 10.0 10.0 10.0 10.0 10.0 10.0 10.0 10.0 10.0 9.999958915103896 10.0 10.0 9.99995857895663 10.0 10.0 10.0 10.0 10.0 10.0 10.0 10.0 0.0010 10.0 10.0 10.0 10.0 10.0 10.0 9.999964430479277 10.0 10.0 10.0 10.0 10.0 10.0 10.0 10.0 9.99998182192539 10.0 9.999873934818718 10.0 10.0 10.0 10.0 10.0 10.0 10.0 9.947733001849729 10.0 9.999970463312502 10.0 
7.337798130470999 0.0010 0.0010 0.0010 0.0010051390783994045 0.0010 0.0010 10.0 9.270497030471422 0.0010 10.0 10.0 10.0 10.0 10.0 10.0 10.0 10.0 10.0 10.0 10.0 10.0 10.0 10.0 10.0 10.0 10.0 10.0 9.9998228485501 10.0 10.0 10.0 10.0 10.0 10.0 10.0 10.0 10.0 10.0 10.0 10.0 10.0 10.0 10.0 10.0 10.0 10.0 10.0 10.0 10.0 10.0 10.0 10.0 10.0 10.0 10.0 10.0 10.0 10.0 0.40757056243875667 10.0 10.0 10.0 10.0 10.0 10.0 10.0 10.0 10.0 10.0 10.0 10.0 10.0 10.0 10.0 10.0 10.0 10.0 10.0 10.0 10.0 10.0 10.0 10.0 10.0 10.0 10.0 10.0 10.0 
0.0010 0.0010 0.0010 0.0010 0.0010 0.0010 1.0881405475564243 0.0010 0.0010 10.0 10.0 10.0 10.0 10.0 10.0 10.0 10.0 10.0 10.0 10.0 10.0 10.0 10.0 9.999999998541874 10.0 10.0 10.0 10.0 10.0 10.0 10.0 10.0 10.0 10.0 10.0 10.0 10.0 10.0 10.0 10.0 10.0 10.0 10.0 10.0 10.0 10.0 10.0 10.0 10.0 10.0 10.0 10.0 10.0 10.0 10.0 10.0 10.0 10.0 10.0 10.0 10.0 10.0 10.0 10.0 10.0 10.0 10.0 10.0 10.0 10.0 10.0 10.0 10.0 10.0 10.0 10.0 10.0 10.0 10.0 10.0 10.0 10.0 10.0 10.0 10.0 10.0 10.0 10.0 10.0 
0.0010 0.0010 0.0010 0.0010 0.0010 0.0010 0.0010 1.2174154207672885 0.0010 10.0 10.0 10.0 10.0 10.0 10.0 10.0 10.0 10.0 10.0 10.0 10.0 10.0 10.0 10.0 10.0 10.0 10.0 10.0 10.0 10.0 10.0 10.0 10.0 10.0 10.0 10.0 10.0 10.0 10.0 10.0 10.0 10.0 10.0 10.0 10.0 10.0 10.0 10.0 10.0 10.0 10.0 10.0 10.0 10.0 10.0 10.0 10.0 10.0 10.0 10.0 10.0 10.0 10.0 10.0 10.0 10.0 10.0 10.0 10.0 10.0 10.0 10.0 10.0 10.0 10.0 10.0 10.0 10.0 10.0 10.0 10.0 10.0 10.0 10.0 10.0 10.0 10.0 10.0 10.0 
0.0010 0.0010 0.0010 0.0010 0.0010 0.001171118569440784 0.0010 4.110730538704726 10.0 0.0010 10.0 10.0 10.0 10.0 10.0 10.0 10.0 10.0 10.0 10.0 10.0 10.0 10.0 10.0 10.0 10.0 10.0 10.0 10.0 10.0 10.0 10.0 10.0 10.0 10.0 10.0 10.0 10.0 10.0 10.0 10.0 10.0 10.0 10.0 10.0 10.0 10.0 10.0 10.0 10.0 10.0 10.0 10.0 10.0 10.0 10.0 10.0 10.0 10.0 0.0010 10.0 10.0 10.0 10.0 10.0 10.0 10.0 10.0 10.0 10.0 10.0 10.0 10.0 10.0 10.0 10.0 10.0 10.0 10.0 10.0 10.0 10.0 10.0 10.0 10.0 10.0 10.0 10.0 10.0 
10.0 2.2389616107951045 0.0020170551114277483 0.0010 0.0010 0.0010 0.0010 3.7801450265874283 0.0010 0.0010 0.0010 9.950004984203249 0.0010 0.0010 0.15936706601498735 10.0 10.0 0.0010 10.0 0.0010 10.0 10.0 0.0010 10.0 10.0 0.0010 0.0010 10.0 9.9910036185076 10.0 9.483897155925579 0.0010 10.0 0.0010 4.634146544645498 0.0010 0.0010 9.950005 0.0010 9.950005 0.0010 0.0010 10.0 0.0010 0.0010 1.0625904467865848 0.0010 9.950005 10.0 10.0 10.0 10.0 0.0010 0.0010 10.0 10.0 10.0 10.0 0.0010 10.0 0.0010 0.0010 0.0010 0.0010 0.0010 0.0010 10.0 0.0010 0.0010 0.0010 0.0010 0.0010 0.0010 0.0010 0.0010 10.0 10.0 10.0 10.0 0.0010 0.0010 10.0 0.0010 0.0010 10.0 10.0 0.0010 9.950005 10.0 
3.011586314989128 9.923945059722262 0.001000000334332581 0.0010000000829883415 0.0010000013742132105 0.0010000001803161138 0.0010 9.614062261829378 0.0010027421892950378 0.0010 9.99566414553924 9.999999998209256 9.999805741949643 9.999805741949643 9.999805741949643 9.999991176629113 9.909726420823212 9.996077229537462 9.999993018720453 9.994100895351096 9.999991151872662 9.999991081989982 9.99566414553924 9.999999881229838 9.999991282863236 9.99566414553924 9.99566414553924 9.999851102950167 9.999789932213636 9.99999492098697 9.999427830405986 9.700295506433733 9.999999876199453 9.999805741949643 9.999443899290556 9.99566414553924 0.12922257721386465 9.999996135854554 9.999805741949643 9.999989044982552 9.999805741949643 9.999820539155465 9.999991105456074 9.999805741949643 9.694849523573591 0.0010 9.99566414553924 9.99999604296484 9.999990699259424 9.999991025479721 9.999967188718255 9.999999992147119 9.999805741949643 9.999805741949643 9.999991019181122 9.99999050158201 9.999999559489646 9.999998135634772 9.999805741949643 9.999997344871472 9.99566414553924 9.999805741949643 9.99566414553924 9.752525390678734 9.999805741949643 9.99566414553924 9.999996763375057 9.999805741949643 9.99566414553924 9.99566414553924 9.99566414553924 9.999805741949643 9.999805741949643 9.694902862634006 9.99566414553924 9.999999981556574 9.999999999804132 9.999999879312961 9.999069372559278 9.999805741949643 9.99566414553924 9.99999994043504 9.999805741949643 9.999805741949643 9.999778585721957 5.000471140725204 9.999805741949643 9.999999999999998 9.999277949914429 
0.0010 0.0010 0.00105067384050418 0.0010 0.0010 0.0010 0.0010 2.2211437980281055 0.0010 10.0 10.0 10.0 10.0 10.0 10.0 10.0 9.995591883766446 10.0 10.0 10.0 10.0 10.0 10.0 10.0 10.0 10.0 10.0 10.0 10.0 10.0 9.993976594666256 10.0 10.0 10.0 10.0 10.0 10.0 10.0 10.0 10.0 10.0 10.0 10.0 10.0 10.0 10.0 10.0 10.0 10.0 10.0 10.0 10.0 10.0 10.0 10.0 10.0 9.99260677144973 10.0 10.0 10.0 10.0 10.0 10.0 10.0 10.0 10.0 10.0 10.0 10.0 10.0 10.0 10.0 10.0 10.0 10.0 10.0 10.0 9.99774414716729 10.0 10.0 10.0 10.0 10.0 10.0 10.0 10.0 10.0 10.0 10.0 
0.0010 0.0010 0.0010 0.0010 0.0010 0.0010 0.27337269241219275 0.0010 0.0010 10.0 10.0 10.0 10.0 10.0 10.0 10.0 10.0 10.0 10.0 10.0 10.0 10.0 9.993983083755502 10.0 10.0 10.0 10.0 10.0 10.0 10.0 10.0 10.0 10.0 10.0 10.0 10.0 10.0 10.0 10.0 10.0 10.0 10.0 10.0 10.0 10.0 9.956093591857062 10.0 10.0 10.0 10.0 10.0 10.0 10.0 10.0 10.0 10.0 10.0 10.0 10.0 10.0 10.0 10.0 10.0 10.0 10.0 10.0 10.0 10.0 10.0 10.0 10.0 10.0 10.0 10.0 10.0 10.0 10.0 10.0 10.0 10.0 10.0 10.0 10.0 10.0 10.0 10.0 10.0 10.0 10.0 
10.0 1.3951978698794691 0.0010161816419477796 0.0010 0.0010201858537225742 0.0010 0.0036924978636141185 2.023040679176109 0.0010 0.0010 0.0010 10.0 0.0010 0.0010 0.0010 9.750783857544116 9.96216727951126 0.0010 9.861008266769733 0.0010 9.7508319111696 9.746149882087115 0.0010 10.0 9.759648169953046 0.0010 0.0010 9.996909335195475 10.0 9.826815182081155 10.0 0.0010 10.0 0.0010 5.608292309336251 0.0010 0.0010 10.0 0.0010 10.0 0.0010 0.45497567442434583 9.748778132498355 0.0010 0.0010 0.0010 0.0010 10.0 9.720590295263841 9.742909581979571 10.0 10.0 0.0010 0.0010 9.741934383240899 9.755816194735202 10.0 10.0 0.0010 10.0 0.0010 0.0010 0.0010 0.0010 0.0010 0.0010 10.0 0.0010 0.0010 0.0010 0.0010 0.0010 0.0010 0.0010 0.0010 10.0 10.0 9.994910346284334 10.0 0.0010 0.0010 10.0 0.0010 0.0010 8.42231879689754 9.925366385845528 0.0010 10.0 9.998440883481324 
0.0010 0.0010 0.0010 0.0010 0.0010 0.0010 0.0010 3.3514436392818903 10.0 0.0010 10.0 10.0 10.0 10.0 10.0 10.0 10.0 10.0 10.0 10.0 10.0 10.0 10.0 10.0 10.0 10.0 10.0 10.0 10.0 10.0 10.0 10.0 10.0 10.0 10.0 10.0 10.0 10.0 10.0 10.0 10.0 10.0 10.0 10.0 10.0 10.0 10.0 10.0 10.0 10.0 10.0 10.0 10.0 10.0 10.0 10.0 10.0 10.0 10.0 0.0010 10.0 10.0 10.0 10.0 10.0 10.0 10.0 10.0 10.0 10.0 10.0 10.0 10.0 10.0 10.0 10.0 10.0 10.0 10.0 10.0 10.0 10.0 10.0 10.0 10.0 10.0 10.0 10.0 10.0 
0.0010 0.0011911655760136076 0.001000004074800451 0.0010001015623684441 0.001000015030509444 0.0010007507405759822 0.001099577034129402 2.9306123118151506 10.0 0.0010 10.0 9.999645967148943 10.0 10.0 10.0 10.0 9.999999976091052 10.0 10.0 9.99993094739799 10.0 10.0 10.0 10.0 10.0 10.0 10.0 9.999999606082799 9.999987957910943 10.0 9.999992243303293 10.0 10.0 10.0 10.0 10.0 10.0 9.999591156460287 10.0 9.999606998148518 10.0 10.0 10.0 10.0 10.0 9.999844560335848 10.0 9.99963317777173 10.0 10.0 10.0 9.999641776407008 10.0 10.0 10.0 10.0 9.999995426494463 10.0 10.0 0.0010 10.0 10.0 10.0 10.0 10.0 10.0 9.999632023689042 10.0 10.0 10.0 10.0 10.0 10.0 10.0 10.0 9.999579511759336 9.999999443976149 9.999999959809166 10.0 10.0 10.0 10.0 10.0 10.0 10.0 10.0 10.0 9.99964584454013 9.999999822911281 
9.995327056217063 2.3482876271344315 0.0018344148294095375 0.0010 0.0010 0.0010 0.0010053401671991375 4.010175142671391 0.007677411669437695 0.0010 0.0064014547666257915 9.999999988659335 0.006401849998609155 0.006401849998609377 0.006401068894549056 10.0 10.0 0.005427267473177455 9.99999801244374 0.0010 10.0 10.0 0.006401454766633008 10.0 10.0 0.006401344733786618 0.00640145476665388 10.0 9.987003391466738 9.999998418839013 9.88159196813662 0.0054272710071522345 10.0 0.006401846734257699 5.706632731294819 0.0064014547375044195 0.0029660280216726453 10.0 0.0064014700781216405 10.0 0.006401849998609155 0.0064009731654463 10.0 0.006401624574431386 0.0054272710071519015 0.0010 0.006401371677583367 10.0 10.0 10.0 10.0 10.0 0.006401849998609155 0.00640184999966753 10.0 10.0 9.999999547688603 9.999997122026782 0.006401849998609266 9.987526052933365 0.006401454766633008 0.006401849998609155 0.006401454766632786 0.0054272710071617825 0.006401845869678402 0.006399855555891509 10.0 0.006401849998609599 0.006401454780358917 0.006401454766633008 0.0064014547903212815 0.006401849998609488 0.0064018499997422484 0.0054272710071522345 0.006401039543350917 10.0 9.999999971596612 9.99999879509766 10.0 0.006401850002456522 0.006401454766633119 10.0 0.006401849998609377 0.006401849999450815 9.289023368298153 9.999998881095937 0.006401849998608933 10.0 10.0 
0.0010 0.0010 0.0010 0.0010 0.0010 0.0010 0.0010 5.420174496744249 10.0 0.0010 10.0 10.0 10.0 10.0 10.0 9.999998751003002 10.0 10.0 9.99999966494166 10.0 9.99999875100038 9.999998746782063 10.0 10.0 9.999998759027331 10.0 10.0 9.999999999948152 10.0 10.0 10.0 10.0 9.99999997217411 10.0 10.0 10.0 10.0 10.0 10.0 10.0 10.0 10.0 9.99999874231533 10.0 10.0 10.0 10.0 10.0 9.999998723682584 9.999998620689462 10.0 10.0 10.0 10.0 9.999998742946428 9.999998712406056 10.0 10.0 10.0 0.0010 10.0 10.0 10.0 10.0 10.0 10.0 10.0 10.0 10.0 10.0 10.0 10.0 10.0 10.0 10.0 9.999988533490187 9.999472672855855 10.0 10.0 10.0 10.0 9.999999061768802 10.0 10.0 10.0 10.0 10.0 10.0 10.0 
8.157869183318278 7.929763874068294 0.0010 0.0010 0.0010 0.0010 0.0010 10.0 0.0010 0.0010 10.0 10.0 10.0 10.0 10.0 10.0 10.0 0.0010 10.0 7.693717103325337 10.0 10.0 10.0 10.0 10.0 10.0 10.0 10.0 9.996430481301887 10.0 10.0 0.0010 10.0 10.0 10.0 10.0 0.0010 10.0 10.0 10.0 10.0 10.0 10.0 10.0 0.0010 1.4954975527533034 10.0 10.0 10.0 10.0 10.0 10.0 10.0 10.0 10.0 10.0 10.0 10.0 10.0 10.0 10.0 10.0 10.0 0.0010 10.0 10.0 10.0 10.0 10.0 10.0 10.0 10.0 10.0 0.0010 10.0 10.0 10.0 9.977107589561587 10.0 10.0 10.0 10.0 10.0 10.0 10.0 10.0 10.0 10.0 9.883832286171202 
0.0010 0.0010 0.0010000000295617105 0.0010 0.0010 0.0010 0.0010 1.0980233628735991 10.0 0.0010 10.0 9.99999999917265 10.0 10.0 10.0 10.0 10.0 10.0 10.0 10.0 10.0 10.0 10.0 9.999999999968331 10.0 10.0 10.0 10.0 10.0 10.0 10.0 10.0 10.0 10.0 10.0 10.0 10.0 9.999999999985258 10.0 9.999999999935415 10.0 10.0 10.0 10.0 10.0 10.0 10.0 9.999999999987537 10.0 10.0 10.0 9.999999999968775 10.0 10.0 10.0 10.0 9.999999785335847 10.0 10.0 0.0010 10.0 10.0 10.0 10.0 10.0 10.0 9.999999999940767 10.0 10.0 10.0 10.0 10.0 10.0 10.0 10.0 9.999999999970571 10.0 10.0 9.999999999968916 10.0 10.0 10.0 10.0 10.0 10.0 10.0 10.0 9.999999999977858 10.0 
0.0010 0.0010 0.0013385997608792923 0.0010 0.0012013302532387236 0.0010 0.5402010654906336 0.0010 0.0010 10.0 9.999991835672294 9.998963905123649 9.999706682335129 9.99969225440975 9.999964025477665 9.999728870486067 9.99821774635214 9.999812189901997 9.99973064050566 10.0 9.99973454249838 9.999728903122271 9.99994872698629 9.992792586687838 9.999729028641944 9.999988522705152 10.0 9.999283325272849 9.996894074604763 10.0 9.997809538917782 9.999877622702227 9.999952907890796 9.999706682335129 9.99993957937236 10.0 10.0 9.99541716635876 9.999706682335129 10.0 9.999584523935455 9.9997015347165 9.999728862213896 9.999742030666678 9.999881822182669 9.932501709531618 9.999990948001312 9.99525687559036 9.999728702259732 9.999728900190853 9.989335666540864 9.994311713275282 9.999643438993996 9.999706682335129 9.99972886886037 9.999728642759226 9.999479856321859 9.999775638145687 9.999706682335129 10.0 9.999991700184369 9.999706682335129 9.999991711440925 10.0 9.99971677692056 9.999858073497133 9.996431810632217 9.999706682335129 10.0 9.999991700184369 9.999991079611037 9.999708540663102 9.999706682335129 9.999881822182669 9.999869263412382 9.994712193156003 10.0 9.996066090171208 9.999957664206002 9.999706682335129 9.999991699083655 9.99965010023006 9.999706682335129 9.999706670435724 9.99964460964378 9.1641152086767 9.999706682335129 9.993369770639026 9.988044832055243 
0.0010 0.0010 0.0010008410327828603 0.0010 0.0010 0.0010 0.0010 2.4783053675159104 9.83277376540961 0.0010 10.0 10.0 10.0 10.0 10.0 10.0 10.0 10.0 10.0 10.0 10.0 10.0 10.0 10.0 10.0 10.0 10.0 9.999991068947061 9.999999199502241 10.0 10.0 10.0 10.0 10.0 10.0 10.0 10.0 10.0 10.0 10.0 10.0 10.0 10.0 10.0 10.0 10.0 10.0 10.0 10.0 10.0 10.0 10.0 10.0 10.0 10.0 10.0 10.0 10.0 10.0 0.16822623459038955 10.0 10.0 10.0 10.0 10.0 10.0 10.0 10.0 10.0 10.0 10.0 10.0 10.0 10.0 10.0 10.0 10.0 10.0 10.0 10.0 10.0 10.0 10.0 10.0 10.0 10.0 10.0 10.0 10.0 
0.0010 0.0010 0.0010 0.0010 0.0010 0.0010 1.5478280729094864 0.0010 0.0010 10.0 10.0 10.0 10.0 10.0 10.0 10.0 10.0 10.0 10.0 10.0 10.0 10.0 10.0 10.0 10.0 10.0 10.0 10.0 10.0 10.0 10.0 10.0 10.0 10.0 10.0 10.0 10.0 10.0 10.0 10.0 10.0 10.0 10.0 10.0 10.0 10.0 10.0 10.0 10.0 10.0 10.0 10.0 10.0 10.0 10.0 10.0 10.0 10.0 10.0 10.0 10.0 10.0 10.0 10.0 10.0 10.0 10.0 10.0 10.0 10.0 10.0 10.0 10.0 10.0 10.0 10.0 10.0 10.0 10.0 10.0 10.0 10.0 10.0 10.0 10.0 10.0 10.0 10.0 10.0 
0.0010 0.0010 0.0010001088099286883 0.001000026162139174 0.0010000083904133906 0.001000000153784225 0.08586369884030165 0.0010 0.0010 10.0 10.0 9.999999958538528 9.999984764468811 9.999984769012006 9.999984764449161 9.999998433449312 9.999995975932203 9.993903408409132 9.999999120061508 10.0 9.999998442871547 9.99999861244447 10.0 10.0 9.999998522510179 10.0 10.0 9.999999994892418 10.0 9.999999466026779 9.999150967396254 9.993903408409132 9.999999995906027 9.999984764462152 9.999984197833053 10.0 9.993903408409132 9.99999895500023 9.999984763566319 9.999995874429876 9.999984802265057 9.999984197833053 9.999998558779788 9.999984764422855 9.993903408409132 10.0 10.0 9.999998860066377 9.999998473763476 9.99999839921669 9.999999107992933 9.999995187393612 9.999984784432135 10.0 9.999998568612076 9.999998266817002 10.0 9.999999993689402 9.999984764469566 10.0 10.0 9.99998476446931 10.0 9.993903408409132 9.9999847644695 10.0 9.999999277893622 9.999984764472932 10.0 10.0 10.0 9.999984764470977 9.999984764469618 9.993903408409132 10.0 10.0 9.999999998419211 9.999993686152978 9.999999997408151 9.999984764468877 10.0 9.999999996855413 9.999984764469454 9.999984764930204 9.999993171131697 9.197871343262854 9.999984764470021 10.0 10.0 
0.0010 0.0010 0.0010 0.0010 0.0010 0.0010000057391012483 0.4262520936243587 0.0010 0.0010 10.0 10.0 10.0 10.0 10.0 10.0 10.0 10.0 10.0 10.0 10.0 10.0 10.0 10.0 10.0 10.0 9.435691860200112 10.0 10.0 10.0 10.0 10.0 10.0 10.0 10.0 10.0 10.0 10.0 10.0 10.0 10.0 10.0 10.0 10.0 10.0 10.0 10.0 10.0 10.0 10.0 10.0 10.0 10.0 10.0 10.0 10.0 10.0 10.0 10.0 10.0 10.0 10.0 10.0 10.0 10.0 10.0 10.0 10.0 10.0 10.0 10.0 10.0 10.0 10.0 10.0 10.0 10.0 10.0 10.0 10.0 10.0 10.0 10.0 10.0 10.0 10.0 10.0 10.0 10.0 10.0 
0.0010 0.0010 0.0010 0.0010 0.0010 0.0010 1.165069111362016 0.0010 0.0010 10.0 10.0 10.0 10.0 10.0 10.0 10.0 10.0 10.0 10.0 10.0 10.0 10.0 10.0 10.0 10.0 3.7108750636720624 10.0 10.0 10.0 10.0 10.0 10.0 10.0 10.0 10.0 10.0 10.0 10.0 10.0 10.0 10.0 10.0 10.0 10.0 10.0 10.0 10.0 10.0 10.0 10.0 10.0 10.0 10.0 10.0 10.0 10.0 10.0 10.0 10.0 10.0 10.0 10.0 10.0 10.0 10.0 10.0 10.0 10.0 10.0 10.0 10.0 10.0 10.0 10.0 10.0 10.0 10.0 10.0 10.0 10.0 10.0 10.0 10.0 10.0 10.0 9.964139848433998 10.0 10.0 10.0 
0.0010 0.0010 0.0010 0.0010 0.0010 0.0010 1.1006131408048971 0.0010 0.0010 10.0 10.0 10.0 10.0 10.0 10.0 10.0 10.0 10.0 10.0 10.0 10.0 10.0 10.0 10.0 10.0 10.0 10.0 10.0 10.0 10.0 10.0 10.0 10.0 10.0 10.0 10.0 10.0 10.0 10.0 10.0 10.0 10.0 10.0 10.0 10.0 10.0 10.0 10.0 10.0 10.0 10.0 10.0 10.0 10.0 10.0 10.0 10.0 10.0 10.0 10.0 10.0 10.0 10.0 10.0 10.0 10.0 10.0 10.0 10.0 10.0 10.0 10.0 10.0 10.0 10.0 10.0 10.0 10.0 10.0 10.0 10.0 10.0 10.0 10.0 10.0 9.449056142308963 10.0 10.0 10.0 
3.984078497996757 0.0010 0.0010 0.0010 0.0010 0.0010 0.0010 8.086073337962421 10.0 0.0010 10.0 10.0 10.0 10.0 10.0 10.0 10.0 10.0 10.0 10.0 10.0 10.0 10.0 10.0 10.0 10.0 10.0 10.0 10.0 10.0 10.0 10.0 10.0 10.0 10.0 10.0 7.763369559599387 10.0 10.0 10.0 10.0 10.0 10.0 10.0 10.0 9.641771871609494 10.0 10.0 10.0 10.0 10.0 10.0 10.0 10.0 10.0 10.0 10.0 10.0 10.0 0.0010 10.0 10.0 10.0 10.0 10.0 10.0 10.0 10.0 10.0 10.0 10.0 10.0 10.0 10.0 10.0 10.0 10.0 10.0 10.0 10.0 10.0 10.0 10.0 10.0 10.0 9.220737255112738 10.0 10.0 10.0 
0.0010 0.0010 0.0010 0.0010 0.0010 0.0010 0.0010 2.835199281194901 0.0010 10.0 10.0 10.0 10.0 10.0 10.0 10.0 10.0 10.0 10.0 10.0 10.0 10.0 10.0 10.0 10.0 10.0 10.0 10.0 10.0 10.0 10.0 10.0 10.0 10.0 10.0 10.0 10.0 10.0 10.0 10.0 10.0 10.0 10.0 10.0 10.0 10.0 10.0 10.0 10.0 10.0 10.0 10.0 10.0 10.0 10.0 10.0 9.980890935233194 10.0 10.0 10.0 10.0 10.0 10.0 10.0 10.0 10.0 10.0 10.0 10.0 10.0 10.0 10.0 10.0 10.0 10.0 10.0 10.0 9.981034463335137 10.0 10.0 10.0 10.0 10.0 10.0 10.0 10.0 10.0 10.0 9.989450624024828 
0.0010 0.0010 0.001001061423405143 0.0010 0.0010 0.0010 0.6394654728038658 0.0010 0.0010 10.0 10.0 9.993260461646274 10.0 10.0 10.0 10.0 9.986700788719366 10.0 10.0 9.248258498403569 10.0 10.0 10.0 9.99315277914839 10.0 10.0 10.0 9.99736978713397 9.999526822794916 10.0 9.940720821689547 10.0 10.0 10.0 10.0 10.0 10.0 9.99494525047305 10.0 10.0 10.0 10.0 10.0 10.0 10.0 10.0 10.0 9.994845268533094 10.0 10.0 9.993016971676154 9.994420719870371 10.0 10.0 10.0 10.0 9.999522677915513 10.0 10.0 10.0 10.0 10.0 10.0 10.0 10.0 10.0 10.0 10.0 10.0 10.0 10.0 10.0 10.0 10.0 10.0 9.99316733159652 10.0 10.0 10.0 10.0 10.0 10.0 10.0 10.0 10.0 9.79469079722598 10.0 9.994317273057781 9.953459127713474 
0.0010 0.0010 0.0010 0.0010 0.0010 0.0010 0.6289425068057674 0.0010 0.0010 10.0 10.0 10.0 10.0 10.0 10.0 10.0 10.0 10.0 10.0 10.0 10.0 10.0 10.0 10.0 10.0 10.0 10.0 10.0 10.0 10.0 10.0 10.0 10.0 10.0 10.0 10.0 10.0 10.0 10.0 10.0 10.0 10.0 10.0 10.0 10.0 10.0 10.0 10.0 10.0 10.0 10.0 10.0 10.0 10.0 10.0 10.0 10.0 10.0 10.0 10.0 10.0 10.0 10.0 10.0 10.0 10.0 10.0 10.0 10.0 10.0 10.0 10.0 10.0 10.0 10.0 10.0 10.0 10.0 10.0 10.0 10.0 10.0 10.0 10.0 10.0 10.0 10.0 10.0 10.0 
0.0010 0.0010 0.0011872226864321365 0.001000281363623592 0.0010014607573598597 0.0010 0.0010 2.621917533419485 0.0010 10.0 10.0 10.0 10.0 10.0 10.0 10.0 10.0 10.0 10.0 10.0 10.0 10.0 10.0 9.998762426547952 10.0 10.0 10.0 10.0 9.997076776090712 10.0 9.936098154475312 10.0 9.998995224709418 10.0 10.0 10.0 10.0 10.0 10.0 10.0 10.0 10.0 10.0 10.0 10.0 10.0 10.0 10.0 10.0 10.0 10.0 9.999000615497442 10.0 10.0 10.0 10.0 10.0 10.0 10.0 10.0 10.0 10.0 10.0 10.0 10.0 10.0 10.0 10.0 10.0 10.0 10.0 10.0 10.0 10.0 10.0 9.999367750055494 10.0 10.0 10.0 10.0 10.0 10.0 10.0 10.0 10.0 9.986472576091804 10.0 9.999343434738265 10.0 
0.001000000000000334 0.0010 0.0010 0.0010 0.0010 0.0010 0.0010 1.4052314834689268 9.703181406436288 0.0010 10.0 10.0 10.0 10.0 10.0 10.0 10.0 10.0 10.0 10.0 10.0 10.0 10.0 10.0 10.0 10.0 10.0 10.0 10.0 10.0 10.0 10.0 10.0 10.0 10.0 10.0 10.0 10.0 10.0 10.0 10.0 10.0 10.0 10.0 10.0 10.0 10.0 10.0 10.0 10.0 10.0 10.0 10.0 10.0 10.0 10.0 10.0 10.0 10.0 0.5352245281775396 10.0 10.0 10.0 10.0 10.0 10.0 10.0 10.0 10.0 10.0 10.0 10.0 10.0 10.0 10.0 10.0 10.0 10.0 10.0 10.0 10.0 10.0 10.0 10.0 10.0 10.0 10.0 10.0 10.0 
6.049414675902038 0.0010 0.0010 0.0010 0.0010 0.0010 0.0010 10.0 10.0 0.0010 10.0 10.0 10.0 10.0 10.0 10.0 10.0 10.0 10.0 10.0 10.0 10.0 10.0 10.0 10.0 10.0 10.0 10.0 10.0 10.0 10.0 10.0 10.0 10.0 10.0 10.0 9.484663581060722 10.0 10.0 10.0 10.0 10.0 10.0 10.0 10.0 10.0 10.0 10.0 10.0 10.0 10.0 10.0 10.0 10.0 10.0 10.0 10.0 10.0 10.0 0.0010 10.0 10.0 10.0 10.0 10.0 10.0 10.0 10.0 10.0 10.0 10.0 10.0 10.0 10.0 10.0 10.0 10.0 10.0 10.0 10.0 10.0 10.0 10.0 10.0 10.0 10.0 10.0 10.0 10.0 
0.0010 0.0010 0.0010 0.0010 0.0010 0.0010 0.0010 1.4705332446044566 0.0010 10.0 10.0 10.0 10.0 10.0 10.0 10.0 10.0 10.0 10.0 10.0 10.0 10.0 10.0 10.0 10.0 10.0 10.0 10.0 10.0 10.0 10.0 10.0 10.0 10.0 10.0 10.0 10.0 10.0 10.0 10.0 10.0 10.0 10.0 10.0 10.0 10.0 10.0 10.0 10.0 10.0 10.0 10.0 10.0 10.0 10.0 10.0 10.0 10.0 10.0 10.0 10.0 10.0 10.0 10.0 10.0 10.0 10.0 10.0 10.0 10.0 10.0 10.0 10.0 10.0 10.0 10.0 10.0 10.0 10.0 10.0 10.0 10.0 10.0 10.0 10.0 10.0 10.0 10.0 10.0 
0.0010 0.0010 0.0010 0.0010 0.0010 0.0010 0.0010 1.0273477274095604 0.0010 10.0 10.0 10.0 10.0 10.0 10.0 10.0 10.0 10.0 10.0 10.0 10.0 10.0 10.0 10.0 10.0 10.0 10.0 10.0 10.0 10.0 10.0 10.0 10.0 10.0 10.0 10.0 10.0 10.0 10.0 10.0 10.0 10.0 10.0 10.0 10.0 10.0 10.0 10.0 10.0 10.0 10.0 10.0 10.0 10.0 10.0 10.0 10.0 10.0 10.0 10.0 10.0 10.0 10.0 10.0 10.0 10.0 10.0 10.0 10.0 10.0 10.0 10.0 10.0 10.0 10.0 10.0 10.0 10.0 10.0 10.0 10.0 10.0 10.0 10.0 10.0 10.0 10.0 10.0 10.0 
0.2528182972294519 0.0010 0.0010 0.0010 0.0010 0.0010 0.0010 0.0010 10.0 0.0010 9.988916386846121 10.0 10.0 10.0 10.0 10.0 10.0 9.994547552769358 10.0 9.970959001897965 10.0 10.0 9.988916386846121 10.0 10.0 9.98868656673043 9.995093148744628 10.0 10.0 10.0 10.0 9.999119706251445 10.0 10.0 9.996835363278441 9.996912539306404 9.996678015583683 10.0 10.0 9.999995452014138 10.0 10.0 10.0 10.0 9.996401766094188 10.0 10.0 10.0 10.0 10.0 10.0 10.0 10.0 10.0 10.0 10.0 10.0 10.0 10.0 0.0010 9.988916386846121 10.0 9.987997041283199 9.855124515208459 10.0 9.996912539306404 9.99999705159356 10.0 9.996912539306404 9.988916386846121 9.9950819750965 10.0 10.0 9.996401766094188 9.996912539306404 10.0 10.0 10.0 10.0 10.0 9.988916386846121 10.0 10.0 10.0 10.0 10.0 10.0 9.9999991830515 10.0 
6.673405835035771 9.21688817756919 0.0010 0.0010 0.0010 0.0010 0.0010 10.0 0.0010 0.0010 10.0 10.0 10.0 10.0 10.0 10.0 10.0 0.0010 10.0 10.0 10.0 10.0 10.0 10.0 10.0 10.0 10.0 10.0 10.0 10.0 10.0 0.0010 10.0 10.0 10.0 10.0 0.0010 10.0 10.0 10.0 10.0 10.0 10.0 10.0 0.0010 0.0010 10.0 10.0 10.0 10.0 10.0 10.0 10.0 10.0 10.0 10.0 10.0 10.0 10.0 10.0 10.0 10.0 10.0 0.0010 10.0 10.0 10.0 10.0 10.0 10.0 10.0 10.0 10.0 0.0010 10.0 10.0 10.0 10.0 10.0 10.0 10.0 10.0 10.0 10.0 10.0 10.0 10.0 10.0 10.0 
0.0010 0.0010 0.0010 0.0010 0.0010 0.0010 0.0010 2.1220509970484027 0.0010 10.0 10.0 10.0 10.0 10.0 10.0 10.0 10.0 10.0 10.0 10.0 10.0 10.0 10.0 10.0 10.0 10.0 10.0 10.0 10.0 10.0 10.0 10.0 10.0 10.0 10.0 10.0 10.0 10.0 10.0 10.0 10.0 10.0 10.0 10.0 10.0 10.0 10.0 10.0 10.0 10.0 10.0 10.0 10.0 10.0 10.0 10.0 10.0 10.0 10.0 10.0 10.0 10.0 10.0 10.0 10.0 10.0 10.0 10.0 10.0 10.0 10.0 10.0 10.0 10.0 10.0 10.0 10.0 10.0 10.0 10.0 10.0 10.0 10.0 10.0 10.0 10.0 10.0 10.0 10.0 
0.001000000000000334 0.0010 0.0010 0.0010 0.0010 0.0010 0.0010 2.6552626581523895 0.0010 10.0 10.0 10.0 10.0 10.0 10.0 10.0 10.0 10.0 10.0 10.0 10.0 10.0 10.0 10.0 10.0 10.0 10.0 10.0 10.0 10.0 10.0 10.0 10.0 10.0 10.0 10.0 10.0 10.0 10.0 10.0 10.0 10.0 10.0 10.0 10.0 10.0 10.0 10.0 10.0 10.0 10.0 10.0 10.0 10.0 10.0 10.0 10.0 10.0 10.0 10.0 10.0 10.0 10.0 10.0 10.0 10.0 10.0 10.0 10.0 10.0 10.0 10.0 10.0 10.0 10.0 10.0 10.0 10.0 10.0 10.0 10.0 10.0 10.0 10.0 10.0 10.0 10.0 10.0 10.0 
0.0010 0.0010 0.0010 0.0010 0.0010 0.0010 0.0010 2.227587596707269 10.0 0.0010 10.0 10.0 10.0 10.0 10.0 10.0 10.0 10.0 10.0 10.0 10.0 10.0 10.0 10.0 10.0 10.0 10.0 10.0 10.0 10.0 10.0 10.0 10.0 10.0 10.0 10.0 10.0 10.0 10.0 10.0 10.0 10.0 10.0 10.0 10.0 10.0 10.0 10.0 10.0 10.0 10.0 10.0 10.0 10.0 10.0 10.0 10.0 10.0 10.0 0.0010 10.0 10.0 10.0 10.0 10.0 10.0 10.0 10.0 10.0 10.0 10.0 10.0 10.0 10.0 10.0 10.0 10.0 10.0 10.0 10.0 10.0 10.0 10.0 10.0 10.0 10.0 10.0 10.0 10.0 
0.22965855984401354 0.0010 0.0010000017614296354 0.0010 0.001000001948974027 0.0010 0.0010 0.0010 10.0 0.0010 10.0 10.0 9.998815993132885 9.998815990380452 9.998816046656714 10.0 9.991357957230173 10.0 10.0 10.0 10.0 10.0 10.0 10.0 10.0 10.0 10.0 9.99999968167668 10.0 10.0 9.99974206879291 10.0 10.0 9.998815993249824 9.999521447410178 10.0 10.0 9.999978856985495 9.99881599317718 9.999934885854465 9.998815992705401 9.998912638281755 10.0 9.998816004820252 10.0 10.0 10.0 9.99997806003203 10.0 10.0 10.0 10.0 9.998815990783708 9.998815993178269 10.0 10.0 9.997905879884307 10.0 9.998815993232117 0.0010 10.0 9.998815993223548 10.0 10.0 9.998815993173196 10.0 10.0 9.998815993226623 10.0 10.0 10.0 9.998815993238008 9.998815993175036 10.0 10.0 10.0 10.0 10.0 10.0 9.998815993362024 10.0 10.0 9.998815993226199 9.9988159931857 9.999822842545608 9.999972987962037 9.99881599324475 10.0 9.976134977413903 
0.0010 0.0010 0.0010 0.0010 0.0010269997673293498 0.0010 0.12152053247230596 0.0010 0.0010 10.0 10.0 10.0 10.0 10.0 10.0 10.0 10.0 10.0 10.0 10.0 10.0 10.0 10.0 10.0 10.0 10.0 10.0 10.0 10.0 9.983456644834746 10.0 10.0 10.0 10.0 10.0 10.0 10.0 10.0 10.0 10.0 10.0 10.0 10.0 10.0 10.0 10.0 10.0 10.0 10.0 10.0 10.0 10.0 10.0 10.0 10.0 10.0 9.995606463603197 10.0 10.0 10.0 10.0 10.0 10.0 10.0 10.0 10.0 10.0 10.0 10.0 10.0 10.0 10.0 10.0 10.0 10.0 10.0 10.0 10.0 10.0 10.0 10.0 10.0 10.0 10.0 10.0 10.0 10.0 10.0 10.0 
3.1701711327637527 0.0010 0.0010 0.0010 0.0010 0.0010 0.0010 7.42520032684654 10.0 0.0010 10.0 9.997558302794612 10.0 10.0 10.0 10.0 10.0 10.0 10.0 10.0 10.0 10.0 10.0 10.0 10.0 10.0 10.0 10.0 9.999161734640852 10.0 10.0 10.0 10.0 10.0 10.0 10.0 6.949941747598672 10.0 10.0 9.99719773123916 10.0 10.0 10.0 10.0 10.0 9.004555340427832 10.0 10.0 10.0 10.0 10.0 10.0 10.0 10.0 10.0 10.0 9.999183387841969 10.0 10.0 0.0010 10.0 10.0 10.0 10.0 10.0 10.0 10.0 10.0 10.0 10.0 10.0 10.0 10.0 10.0 10.0 10.0 10.0 10.0 10.0 10.0 10.0 10.0 10.0 10.0 10.0 10.0 10.0 10.0 10.0 
0.0010 0.0010 0.0010 0.0010 0.001000002959819361 0.0010 1.2676642615138518 0.0010 0.0010 10.0 10.0 10.0 10.0 10.0 10.0 9.999945572990823 10.0 10.0 9.999945572990823 10.0 9.999945572990823 9.999945572990823 10.0 9.999996854181706 9.999945572990823 10.0 10.0 9.999999451376773 10.0 9.999945572990823 10.0 10.0 9.999993730012372 10.0 10.0 10.0 9.92889429324832 9.999998163344157 10.0 9.999369717960962 10.0 10.0 9.999945572990823 10.0 10.0 9.924523241725607 10.0 9.999998379680315 9.999945572990823 9.999945572990823 9.999996933835924 9.999997137355649 10.0 10.0 9.999945572990823 9.999945572990823 10.0 9.999945572990823 10.0 10.0 10.0 10.0 10.0 10.0 10.0 10.0 10.0 10.0 10.0 10.0 10.0 10.0 10.0 10.0 10.0 9.999997041355874 9.99999103017504 10.0 9.999986062671578 10.0 10.0 9.999987324818848 10.0 10.0 10.0 9.983782580199968 10.0 9.999998868461873 9.999993132350479 
6.805314439576087 0.0010 0.0010 0.0010 0.0010 0.0010 0.0010 10.0 7.85050466274172 0.0010 10.0 10.0 10.0 10.0 10.0 10.0 10.0 10.0 10.0 10.0 10.0 10.0 10.0 10.0 10.0 10.0 10.0 10.0 10.0 10.0 10.0 10.0 10.0 10.0 10.0 10.0 9.096393469277842 10.0 10.0 10.0 10.0 10.0 10.0 10.0 10.0 5.500450000000001 10.0 10.0 10.0 10.0 10.0 10.0 10.0 10.0 10.0 10.0 10.0 10.0 10.0 0.9846650546332931 10.0 10.0 10.0 10.0 10.0 10.0 10.0 10.0 10.0 10.0 10.0 10.0 10.0 10.0 10.0 10.0 10.0 10.0 10.0 10.0 10.0 10.0 10.0 10.0 10.0 10.0 10.0 10.0 10.0 
0.0010 0.0010 0.0010 0.0010 0.0010 0.0010 0.0010 4.450107572758534 10.0 0.0010 10.0 10.0 10.0 10.0 10.0 10.0 10.0 10.0 10.0 10.0 10.0 10.0 10.0 10.0 10.0 10.0 10.0 10.0 10.0 10.0 10.0 10.0 10.0 10.0 10.0 10.0 6.376971079268035 10.0 10.0 10.0 10.0 10.0 10.0 10.0 10.0 8.092819418068167 10.0 10.0 10.0 10.0 10.0 10.0 10.0 10.0 10.0 10.0 10.0 10.0 10.0 0.0010 10.0 10.0 10.0 10.0 10.0 10.0 10.0 10.0 10.0 10.0 10.0 10.0 10.0 10.0 10.0 10.0 10.0 10.0 10.0 10.0 10.0 10.0 10.0 10.0 10.0 10.0 10.0 10.0 10.0 
0.4371472994229473 10.0 0.0011809333416138257 0.0010 0.0010 0.0010 0.0010 8.538788128547647 0.0010 0.0010 9.917252340798457 10.0 9.97680180942496 9.97680180942496 9.97680180942496 9.995752682920237 10.0 8.95768275286454 9.995752682920237 8.967332063120136 9.995752682920237 9.995752682920237 9.917252340798457 9.968970863694535 9.995752682920237 9.917252340798457 9.917252340798457 10.0 9.990928284251325 9.986838749582708 9.929363792365308 8.959147448510947 10.0 9.97680180942496 9.9751793594762 9.917252340798457 0.0010 9.999980355877684 9.930277621611838 9.999975284954422 9.97680180942496 9.97680180942496 9.995752682920237 9.97680180942496 8.959147509205197 4.321995672297151 9.917252340798457 9.999980393974825 9.995752682920237 9.995752682920237 10.0 9.97784230741388 9.97680180942496 9.97680180942496 9.995752682920237 9.995752682920237 10.0 9.995752682920237 9.97680180942496 10.0 9.917252340798457 9.97680180942496 9.917252340798457 8.959162875292675 9.97680180942496 9.917252340798457 10.0 9.97680180942496 9.917252340798457 9.917252340798457 9.917252340798457 9.97680180942496 9.97680180942496 8.959164354296707 9.917252340798457 9.999977328265304 10.0 10.0 9.986472769122877 9.97680180942496 9.917252340798457 10.0 9.97680180942496 9.956919541200712 9.888759909712496 9.966804366315932 9.97680180942496 10.0 10.0 
10.0 3.6153370079683236 0.0010 0.0010 0.0010 0.0010 0.0010 6.840160931660507 0.0010 0.0010 0.0010 10.0 10.0 10.0 10.0 10.0 10.0 0.0010 10.0 1.3790070132614567 10.0 10.0 0.0010 10.0 10.0 0.0010 0.0010 10.0 10.0 10.0 10.0 0.0010 10.0 10.0 9.084474770969614 0.0010 0.0010 10.0 10.0 10.0 10.0 10.0 10.0 10.0 0.0010 0.12869790628526356 0.0010 10.0 10.0 10.0 9.925461578708594 10.0 10.0 10.0 10.0 10.0 10.0 10.0 10.0 10.0 0.0010 10.0 0.0010 0.0010 10.0 0.0010 10.0 10.0 0.0010 0.0010 0.0010 10.0 10.0 0.0010 0.0010 10.0 10.0 10.0 8.108510358631852 10.0 0.0010 10.0 10.0 10.0 9.77570816977333 10.0 10.0 10.0 8.549137465439403 
0.001000000000000334 0.0010 0.0010 0.0010 0.0010 0.0010 0.32395106087413184 0.0010 0.0010 10.0 10.0 10.0 10.0 10.0 10.0 10.0 10.0 10.0 10.0 10.0 10.0 10.0 10.0 10.0 10.0 10.0 10.0 10.0 10.0 10.0 10.0 10.0 10.0 10.0 10.0 10.0 10.0 10.0 10.0 10.0 10.0 10.0 10.0 10.0 10.0 10.0 10.0 10.0 10.0 10.0 10.0 10.0 10.0 10.0 10.0 10.0 10.0 10.0 10.0 10.0 10.0 10.0 10.0 10.0 10.0 10.0 10.0 10.0 10.0 10.0 10.0 10.0 10.0 10.0 10.0 10.0 10.0 10.0 10.0 10.0 10.0 10.0 10.0 10.0 10.0 10.0 10.0 10.0 10.0 
0.0010 0.0010 0.0010000004662917303 0.0010000663440825907 0.0010 0.0010 0.0010 1.7838668311221002 0.0010 10.0 10.0 9.999843939714022 10.0 10.0 10.0 10.0 10.0 10.0 10.0 10.0 10.0 10.0 10.0 9.999806320268847 10.0 10.0 10.0 9.999999985050707 9.999813332087873 10.0 9.999982480757664 10.0 9.999981725219424 10.0 10.0 10.0 10.0 10.0 10.0 10.0 10.0 10.0 10.0 10.0 10.0 10.0 10.0 10.0 10.0 10.0 9.999806320268847 9.999806320268847 10.0 10.0 10.0 10.0 9.99537446944299 10.0 10.0 10.0 10.0 10.0 10.0 10.0 10.0 10.0 10.0 10.0 10.0 10.0 10.0 10.0 10.0 10.0 10.0 9.999806320268847 10.0 9.994115960561311 10.0 10.0 10.0 10.0 10.0 10.0 10.0 10.0 10.0 9.999818991148908 9.999999877832094 
2.854412854251396 0.001000000000000334 0.0010 0.0010 0.0010 0.0010 0.0010 7.6024835651927045 10.0 0.0010 9.9233754000701 10.0 10.0 10.0 10.0 10.0 9.99999996845005 9.439939596015405 10.0 10.0 10.0 10.0 9.929541962190902 10.0 10.0 9.923277587024867 9.923277666145363 10.0 10.0 10.0 10.0 9.458904063632591 10.0 10.0 10.0 9.923277495158544 7.369895870945676 10.0 10.0 10.0 10.0 10.0 10.0 10.0 9.458904063632591 9.580104840704019 10.0 10.0 10.0 10.0 10.0 10.0 10.0 10.0 10.0 10.0 10.0 10.0 10.0 0.001000000000000334 9.92327766411589 10.0 9.923277663807147 9.566518970994817 10.0 9.926522758290298 10.0 10.0 10.0 9.92327766411589 9.923299755759725 10.0 10.0 9.458904063632591 10.0 10.0 10.0 10.0 10.0 10.0 9.92327766411589 9.994903809386205 10.0 10.0 10.0 9.987877522607674 10.0 10.0 10.0 
2.2273427082809185 0.0010 0.0010 0.0010 0.0010 0.0010 0.0010 6.705027845374426 10.0 0.0010 9.953170814652731 9.999715736802681 10.0 10.0 10.0 10.0 10.0 9.639465419512092 10.0 10.0 10.0 10.0 9.95316480587836 10.0 10.0 9.953165046942043 9.953163686339687 10.0 10.0 10.0 10.0 9.953137489093505 10.0 10.0 10.0 9.953163720435326 8.063905434289307 9.99954273012414 10.0 9.999133195576746 10.0 10.0 10.0 10.0 9.953141590196118 10.0 9.953160030248778 9.99961587202877 10.0 10.0 10.0 10.0 10.0 10.0 10.0 10.0 10.0 10.0 10.0 0.0010 9.95316480587836 10.0 9.95316497676505 9.732417067408827 10.0 9.966798955222547 10.0 10.0 9.823189819145664 9.95316480587836 9.952881398637967 10.0 10.0 9.953141590509377 9.95316007411442 10.0 10.0 10.0 10.0 10.0 9.95316480587836 10.0 10.0 10.0 10.0 10.0 10.0 10.0 10.0 
3.8946868108349557 10.0 0.0010 0.0010 0.0010 0.0010 0.0010 10.0 0.0010 0.0010 10.0 10.0 10.0 10.0 10.0 10.0 10.0 10.0 10.0 9.182113801088505 10.0 10.0 10.0 10.0 10.0 10.0 10.0 10.0 10.0 10.0 10.0 7.1963583111050795 10.0 10.0 10.0 10.0 0.0010 10.0 10.0 10.0 10.0 10.0 10.0 10.0 7.1963583111050795 0.0010 10.0 10.0 10.0 10.0 10.0 10.0 10.0 10.0 10.0 10.0 10.0 10.0 10.0 10.0 10.0 10.0 10.0 10.0 10.0 10.0 10.0 10.0 10.0 10.0 10.0 10.0 10.0 7.1963583111050795 10.0 10.0 10.0 10.0 10.0 10.0 10.0 10.0 10.0 10.0 10.0 10.0 10.0 10.0 10.0 
0.0010 0.0010 0.0010 0.0010 0.0010 0.0010 0.9641486891173362 0.0010 0.0010 10.0 10.0 10.0 10.0 10.0 10.0 10.0 10.0 10.0 10.0 10.0 10.0 10.0 10.0 10.0 10.0 10.0 10.0 10.0 10.0 10.0 10.0 10.0 10.0 10.0 10.0 10.0 10.0 10.0 10.0 10.0 10.0 10.0 10.0 10.0 10.0 10.0 10.0 10.0 10.0 10.0 10.0 10.0 10.0 10.0 10.0 10.0 10.0 10.0 10.0 10.0 10.0 10.0 10.0 10.0 10.0 10.0 10.0 10.0 10.0 10.0 10.0 10.0 10.0 10.0 10.0 10.0 9.999581607070795 10.0 10.0 10.0 10.0 10.0 10.0 10.0 10.0 10.0 10.0 10.0 10.0 
0.0010 0.0010 0.0010 0.0010 0.0010 0.0010 0.0010 1.3410411314042046 9.855756230517896 0.0010 10.0 10.0 10.0 10.0 10.0 10.0 10.0 10.0 10.0 10.0 10.0 10.0 10.0 10.0 10.0 10.0 10.0 10.0 10.0 10.0 10.0 10.0 10.0 10.0 10.0 10.0 9.566330476763776 10.0 10.0 10.0 10.0 10.0 10.0 10.0 10.0 10.0 10.0 10.0 10.0 10.0 10.0 10.0 10.0 10.0 10.0 10.0 10.0 10.0 10.0 0.21980159839741564 10.0 10.0 10.0 10.0 10.0 10.0 10.0 10.0 10.0 10.0 10.0 10.0 10.0 10.0 10.0 10.0 10.0 10.0 10.0 10.0 10.0 10.0 10.0 10.0 10.0 10.0 10.0 10.0 10.0 
0.0010 0.0010 0.0010 0.0010 0.0010 0.0010 0.0010 1.6297889572670492 0.0010 10.0 10.0 10.0 10.0 10.0 10.0 10.0 10.0 10.0 10.0 10.0 10.0 10.0 10.0 10.0 10.0 10.0 10.0 10.0 10.0 10.0 10.0 10.0 10.0 10.0 10.0 10.0 10.0 10.0 10.0 10.0 10.0 10.0 10.0 10.0 10.0 10.0 10.0 10.0 10.0 10.0 10.0 10.0 10.0 10.0 10.0 10.0 10.0 10.0 10.0 10.0 10.0 10.0 10.0 10.0 10.0 10.0 10.0 10.0 10.0 10.0 10.0 10.0 10.0 10.0 10.0 10.0 10.0 10.0 10.0 10.0 10.0 10.0 10.0 10.0 10.0 10.0 10.0 10.0 10.0 
0.0010 0.0010 0.0010 0.0010092023359216148 0.0010 0.0010 0.0010 4.580654176445953 10.0 0.0010 10.0 10.0 10.0 10.0 10.0 10.0 9.998413404297795 10.0 10.0 10.0 10.0 10.0 10.0 10.0 10.0 10.0 10.0 10.0 10.0 10.0 10.0 10.0 10.0 10.0 10.0 10.0 10.0 10.0 10.0 10.0 10.0 10.0 10.0 10.0 10.0 10.0 10.0 10.0 10.0 10.0 10.0 10.0 10.0 10.0 10.0 10.0 10.0 10.0 10.0 0.0010 10.0 10.0 10.0 10.0 10.0 10.0 10.0 10.0 10.0 10.0 10.0 10.0 10.0 10.0 10.0 10.0 10.0 10.0 10.0 10.0 10.0 10.0 10.0 10.0 10.0 9.999969944728388 10.0 10.0 10.0 
0.0010 0.0010 0.0010 0.0010 0.0010 0.0010 0.0010 2.6894688029217386 0.0010 10.0 10.0 10.0 10.0 10.0 10.0 10.0 10.0 10.0 10.0 10.0 10.0 10.0 10.0 10.0 10.0 10.0 10.0 10.0 10.0 10.0 10.0 10.0 10.0 10.0 10.0 10.0 10.0 10.0 10.0 10.0 10.0 10.0 10.0 10.0 10.0 10.0 10.0 10.0 10.0 10.0 10.0 10.0 10.0 10.0 10.0 10.0 10.0 10.0 10.0 10.0 10.0 10.0 10.0 10.0 10.0 10.0 10.0 10.0 10.0 10.0 10.0 10.0 10.0 10.0 10.0 10.0 10.0 10.0 10.0 10.0 10.0 10.0 10.0 10.0 10.0 10.0 10.0 10.0 10.0 
1.3749690742071734 0.0010 0.0010 0.0010 0.0010 0.0010 0.0010 6.03852221548703 10.0 0.0010 4.425826140034167 10.0 10.0 10.0 10.0 10.0 10.0 10.0 10.0 10.0 10.0 10.0 10.0 10.0 10.0 10.0 10.0 10.0 10.0 10.0 10.0 10.0 10.0 10.0 10.0 10.0 10.0 10.0 10.0 10.0 10.0 10.0 10.0 10.0 10.0 10.0 10.0 10.0 10.0 10.0 10.0 10.0 10.0 10.0 10.0 10.0 10.0 10.0 10.0 0.0010 10.0 10.0 10.0 10.0 10.0 10.0 10.0 10.0 10.0 10.0 10.0 10.0 10.0 10.0 10.0 10.0 10.0 10.0 10.0 10.0 10.0 10.0 10.0 10.0 10.0 10.0 10.0 10.0 10.0 
3.7760479152525686 10.0 0.0010089899311646567 0.001030685595965717 0.0010182911135022895 0.0010000021203076482 0.001015545840699175 9.63500986997388 0.0010 0.001067261232317426 10.0 9.999928231489822 9.998807976287612 9.99874772330275 9.998740655080377 9.99992089925692 9.999994656111705 10.0 9.999925053080807 9.766263337168084 9.999925229220965 9.999922978191398 10.0 9.999740533992629 9.999922501592275 10.0 10.0 9.999999915807349 9.99950161973052 9.998805863611715 9.893280519756315 9.192534539747959 9.999994542564574 9.998768970865024 9.995757976903041 10.0 0.2901284975822904 9.999921433710531 9.889260296638398 9.999993099863172 9.923590372823512 9.99879117117409 9.99992043903865 9.998859812412903 9.192534539747959 0.48358863610678304 10.0 9.99997713853595 9.999923378797138 9.999922343210345 9.999997131865753 9.992575076739671 9.998774766174629 9.998809448916521 9.99992658400176 9.999925378881576 9.999999922420406 9.999928162108999 9.998778288447232 10.0 10.0 9.998808911489546 10.0 10.0 9.933137913114477 10.0 9.999997142976195 9.998777306510362 10.0 10.0 10.0 9.998778312568815 9.998779106623713 9.192534539747959 10.0 9.999944118070978 9.999913891619924 9.999999999986569 9.998239402089878 9.998807960414434 10.0 9.99996226953765 9.998778232763936 9.998812824218948 9.999884892667817 8.573987173249012 9.998777858640073 9.999992175656718 9.747795052398178 
10.0 3.071481684828802 0.0010 0.0010002227915632393 0.0010 0.0010001833747208815 0.0010 5.149106342151935 0.0010 0.0010 0.0010 10.0 10.0 10.0 10.0 10.0 10.0 0.0010 10.0 3.0948157566155157 10.0 10.0 0.0010 10.0 10.0 0.0010 0.0010 10.0 10.0 10.0 9.685059351152956 0.0010 9.992551767444633 10.0 10.0 0.0010 0.0010 10.0 10.0 10.0 10.0 10.0 10.0 10.0 0.0010 0.0010 0.0010 10.0 10.0 10.0 9.861070464343156 10.0 10.0 10.0 10.0 10.0 10.0 10.0 10.0 10.0 0.0010 10.0 0.0010 0.0010 10.0 0.0010 10.0 10.0 0.0010 0.0010 0.0010 10.0 10.0 0.0010 0.0010 10.0 10.0 10.0 8.648284718430583 10.0 0.0010 9.984263208313145 10.0 10.0 9.2399538826727 10.0 10.0 9.999738370400145 9.040099049301228 
0.0010 0.0010 0.0010 0.0010 0.0010 0.0010 0.0010 2.801347304113011 10.0 0.0010 10.0 10.0 10.0 10.0 10.0 10.0 10.0 10.0 10.0 10.0 10.0 10.0 10.0 10.0 10.0 10.0 10.0 10.0 10.0 10.0 10.0 10.0 9.998625771643315 10.0 10.0 10.0 10.0 10.0 10.0 10.0 10.0 10.0 10.0 10.0 10.0 9.65860321451677 10.0 10.0 10.0 10.0 10.0 10.0 10.0 10.0 10.0 10.0 10.0 10.0 10.0 0.0010 10.0 10.0 10.0 10.0 10.0 10.0 10.0 10.0 10.0 10.0 10.0 10.0 10.0 10.0 10.0 10.0 10.0 10.0 10.0 10.0 10.0 9.999982474345893 10.0 10.0 10.0 10.0 10.0 10.0 10.0 
0.0010 0.0010 0.0010 0.0010 0.0010 0.0010 0.0010 3.1555274851045096 10.0 0.0010 10.0 10.0 10.0 10.0 10.0 10.0 10.0 10.0 10.0 10.0 10.0 10.0 10.0 10.0 10.0 10.0 10.0 10.0 10.0 10.0 10.0 10.0 10.0 10.0 10.0 10.0 9.281646466173424 10.0 10.0 10.0 10.0 10.0 10.0 10.0 10.0 10.0 10.0 10.0 10.0 10.0 10.0 10.0 10.0 10.0 10.0 10.0 10.0 10.0 10.0 0.289136204909056 10.0 10.0 10.0 10.0 10.0 10.0 10.0 10.0 10.0 10.0 10.0 10.0 10.0 10.0 10.0 10.0 10.0 10.0 10.0 10.0 10.0 10.0 10.0 10.0 10.0 10.0 10.0 10.0 10.0 
0.5063226784141239 0.0010 0.0010 0.0010 0.0010 0.0010 0.0010 5.904029492324962 10.0 0.0010 10.0 10.0 10.0 10.0 10.0 10.0 10.0 10.0 10.0 10.0 10.0 10.0 10.0 10.0 10.0 10.0 10.0 10.0 10.0 10.0 10.0 10.0 10.0 10.0 10.0 10.0 10.0 10.0 10.0 10.0 10.0 10.0 10.0 10.0 10.0 3.4649174322079075 10.0 10.0 10.0 10.0 10.0 10.0 10.0 10.0 10.0 10.0 10.0 10.0 10.0 0.0010 10.0 10.0 10.0 10.0 10.0 10.0 10.0 10.0 10.0 10.0 10.0 10.0 10.0 10.0 10.0 10.0 10.0 10.0 10.0 10.0 10.0 10.0 10.0 10.0 9.584037732469476 10.0 10.0 10.0 9.988167538619555 
0.0010 0.0010 0.0010 0.0010 0.0010 0.0010 1.0154353154529108 0.0010 0.0010 10.0 10.0 10.0 10.0 10.0 10.0 10.0 9.99902846678727 10.0 10.0 10.0 10.0 10.0 10.0 10.0 10.0 10.0 10.0 10.0 10.0 10.0 10.0 10.0 9.979173565924354 10.0 10.0 10.0 10.0 10.0 10.0 10.0 10.0 10.0 10.0 10.0 10.0 10.0 10.0 10.0 10.0 10.0 10.0 9.992643183725068 10.0 10.0 10.0 10.0 10.0 10.0 10.0 10.0 10.0 10.0 10.0 10.0 10.0 10.0 10.0 10.0 10.0 10.0 10.0 10.0 10.0 10.0 10.0 10.0 9.988833723595292 10.0 10.0 10.0 10.0 10.0 10.0 10.0 10.0 10.0 10.0 10.0 10.0 
4.394949516615601 0.0010 0.0010 0.0010 0.0010 0.0010 0.0010 8.32309732838831 10.0 0.0010 10.0 10.0 10.0 10.0 10.0 10.0 10.0 10.0 10.0 10.0 10.0 10.0 10.0 10.0 10.0 10.0 10.0 10.0 10.0 10.0 10.0 10.0 10.0 10.0 10.0 10.0 9.794800792499073 10.0 10.0 10.0 10.0 10.0 10.0 10.0 10.0 10.0 10.0 10.0 10.0 10.0 10.0 10.0 10.0 10.0 10.0 10.0 10.0 10.0 10.0 0.0010 10.0 10.0 10.0 10.0 10.0 10.0 10.0 10.0 10.0 10.0 10.0 10.0 10.0 10.0 10.0 10.0 10.0 10.0 10.0 10.0 10.0 10.0 10.0 10.0 10.0 10.0 10.0 10.0 10.0 
0.0010 0.0010 0.0010 0.0010 0.0010 0.0010001411566751253 0.0010 2.2045410640835534 0.0010 10.0 10.0 10.0 10.0 10.0 10.0 10.0 10.0 10.0 10.0 10.0 10.0 10.0 10.0 10.0 10.0 10.0 10.0 9.999999947650675 10.0 10.0 10.0 10.0 10.0 10.0 10.0 10.0 10.0 10.0 10.0 10.0 10.0 10.0 10.0 10.0 10.0 10.0 10.0 10.0 10.0 10.0 10.0 10.0 10.0 10.0 10.0 10.0 10.0 10.0 10.0 10.0 10.0 10.0 10.0 10.0 10.0 10.0 10.0 10.0 10.0 10.0 10.0 10.0 10.0 10.0 10.0 10.0 10.0 10.0 10.0 10.0 10.0 10.0 10.0 10.0 10.0 10.0 10.0 10.0 10.0 
7.034098108058336 0.0010022373947422725 0.001000037331512638 0.0010 0.001004774852113047 0.0010 0.001391292717195181 9.934946604424225 7.838074742188076 0.002706459799858959 10.0 10.0 10.0 10.0 10.0 10.0 10.0 10.0 10.0 10.0 10.0 10.0 10.0 10.0 10.0 10.0 10.0 9.999999996105302 9.999865654591305 10.0 10.0 10.0 10.0 10.0 10.0 10.0 10.0 9.999999670178545 10.0 9.999999887114903 10.0 10.0 10.0 10.0 10.0 10.0 10.0 9.999999665899962 10.0 10.0 10.0 10.0 10.0 10.0 10.0 10.0 10.0 10.0 10.0 1.9198659977056933 10.0 10.0 10.0 10.0 10.0 10.0 9.99999972062606 10.0 10.0 10.0 10.0 10.0 10.0 10.0 10.0 10.0 10.0 9.999999989199512 10.0 10.0 10.0 10.0 10.0 10.0 9.999998521833577 9.999999616959403 10.0 10.0 10.0 
0.4306084127751489 0.0010 0.0010 0.0010832667670302866 0.001000342484196462 0.0010 0.0010 0.0010 10.0 0.0010 9.990150906768367 10.0 10.0 10.0 10.0 10.0 10.0 10.0 9.994236191383752 10.0 9.992658686615583 10.0 9.99020968687249 10.0 10.0 9.990079138934227 9.99018647430827 10.0 10.0 9.994087848166497 9.99177139355059 10.0 9.998579153251688 10.0 10.0 10.0 9.641562010392365 10.0 10.0 10.0 10.0 10.0 10.0 10.0 10.0 9.648071495377456 10.0 10.0 10.0 9.991430448867929 10.0 10.0 10.0 10.0 10.0 10.0 10.0 9.926802203696006 10.0 0.0010 9.99019175797938 10.0 9.990191821981991 10.0 10.0 10.0 10.0 10.0 10.0 9.990191757978984 10.0 10.0 10.0 10.0 10.0 10.0 10.0 10.0 9.938371956138061 10.0 9.991297751789718 10.0 10.0 10.0 9.97206637616834 10.0 10.0 10.0 9.994668949635667 
4.23745178304937 0.0010 0.0010 0.0010 0.0010 0.0010 0.0010 8.223802070768473 10.0 0.0010 10.0 10.0 10.0 10.0 10.0 10.0 10.0 10.0 10.0 10.0 10.0 10.0 10.0 10.0 10.0 10.0 10.0 10.0 10.0 10.0 10.0 10.0 10.0 10.0 10.0 10.0 5.282892583657416 10.0 10.0 10.0 10.0 10.0 10.0 10.0 10.0 9.790192837509538 10.0 10.0 10.0 10.0 10.0 10.0 10.0 10.0 10.0 10.0 10.0 10.0 10.0 0.0010 10.0 10.0 10.0 10.0 10.0 10.0 10.0 10.0 10.0 10.0 10.0 10.0 10.0 10.0 10.0 10.0 10.0 10.0 10.0 10.0 10.0 10.0 10.0 10.0 10.0 10.0 10.0 10.0 10.0 
0.0010 0.0010 0.0010420645971660732 0.0010 0.0010002787844035105 0.0010 0.0010 4.006092787256929 10.0 0.0010 9.999410429366355 10.0 10.0 10.0 10.0 10.0 10.0 10.0 10.0 10.0 10.0 10.0 10.0 10.0 10.0 10.0 10.0 9.999980087580047 10.0 10.0 10.0 10.0 10.0 10.0 9.998897471378678 9.999006201244631 9.909652235602163 10.0 10.0 10.0 10.0 10.0 10.0 10.0 10.0 7.5474273015147775 10.0 10.0 10.0 10.0 9.999867857030546 10.0 10.0 10.0 10.0 10.0 10.0 10.0 10.0 0.0010 10.0 10.0 10.0 10.0 10.0 10.0 10.0 10.0 10.0 10.0 10.0 10.0 10.0 10.0 10.0 10.0 10.0 10.0 10.0 10.0 10.0 9.999895931340738 10.0 10.0 10.0 10.0 10.0 10.0 10.0 
6.276589749914653 6.660889049250948 0.0010 0.0010 0.0010733087766503422 0.0010 0.0010 8.655825837215287 0.0010 0.0010 10.0 10.0 10.0 10.0 10.0 10.0 10.0 4.97127846636349 10.0 10.0 10.0 10.0 10.0 10.0 10.0 10.0 10.0 10.0 10.0 10.0 9.738096867095019 0.0010 10.0 10.0 10.0 10.0 0.0010 10.0 10.0 10.0 10.0 10.0 10.0 10.0 0.0010 0.08098546292299424 10.0 10.0 10.0 10.0 10.0 10.0 10.0 10.0 10.0 10.0 10.0 10.0 10.0 10.0 10.0 10.0 10.0 0.0010 10.0 10.0 10.0 10.0 10.0 10.0 10.0 10.0 10.0 0.0010 10.0 10.0 10.0 10.0 10.0 10.0 10.0 10.0 10.0 10.0 10.0 4.158586212235385 10.0 10.0 9.819723835804702 
6.719902059294038 0.0010 0.0010 0.0010652292295268127 0.0010 0.0010 0.0010 10.0 10.0 0.0010 10.0 10.0 10.0 10.0 10.0 10.0 10.0 10.0 10.0 10.0 10.0 10.0 10.0 10.0 10.0 10.0 10.0 10.0 10.0 10.0 10.0 10.0 10.0 10.0 10.0 10.0 10.0 10.0 10.0 10.0 10.0 10.0 10.0 10.0 10.0 10.0 10.0 10.0 10.0 10.0 10.0 10.0 10.0 10.0 10.0 10.0 10.0 10.0 10.0 0.0010 10.0 10.0 10.0 10.0 10.0 10.0 10.0 10.0 10.0 10.0 10.0 10.0 10.0 10.0 10.0 10.0 10.0 10.0 10.0 10.0 10.0 10.0 10.0 10.0 10.0 9.426640294898862 10.0 10.0 9.883552371516384 
0.794118678908406 0.0010 0.0010 0.0010 0.0010 0.0010 0.0010 6.114960423908097 10.0 0.0010 10.0 10.0 10.0 10.0 10.0 10.0 10.0 10.0 10.0 10.0 10.0 10.0 10.0 10.0 10.0 10.0 10.0 10.0 10.0 10.0 9.998758403527983 10.0 10.0 10.0 10.0 10.0 0.0010 10.0 10.0 10.0 10.0 10.0 10.0 10.0 10.0 6.343084485036819 10.0 10.0 10.0 10.0 10.0 10.0 10.0 10.0 10.0 10.0 10.0 10.0 10.0 0.0010 10.0 10.0 10.0 10.0 10.0 10.0 10.0 10.0 10.0 10.0 10.0 10.0 10.0 10.0 10.0 10.0 10.0 10.0 10.0 10.0 10.0 10.0 10.0 10.0 10.0 10.0 10.0 10.0 10.0 
0.0010 0.0010 0.0010 0.0010 0.0010 0.0010 0.0010 2.672441486091753 0.0010 10.0 10.0 10.0 10.0 10.0 10.0 10.0 10.0 10.0 10.0 10.0 10.0 10.0 10.0 10.0 10.0 10.0 10.0 10.0 10.0 10.0 10.0 10.0 10.0 10.0 10.0 10.0 10.0 10.0 10.0 10.0 10.0 10.0 10.0 10.0 10.0 10.0 10.0 10.0 10.0 10.0 10.0 10.0 10.0 10.0 10.0 10.0 10.0 10.0 10.0 10.0 10.0 10.0 10.0 10.0 10.0 10.0 10.0 10.0 10.0 10.0 10.0 10.0 10.0 10.0 10.0 10.0 10.0 10.0 10.0 10.0 10.0 10.0 10.0 10.0 10.0 10.0 10.0 10.0 10.0 
1.8637754275999994 0.0010 0.001253453516021713 0.0010 0.001009944458030337 0.0010 0.0010 6.61404297953994 10.0 0.0010 10.0 10.0 10.0 10.0 10.0 10.0 10.0 10.0 10.0 10.0 10.0 10.0 10.0 10.0 10.0 10.0 10.0 9.957080438384617 10.0 10.0 9.989027501027921 10.0 10.0 10.0 9.966934383472578 10.0 7.280344019184488 10.0 10.0 10.0 9.993924997684362 10.0 10.0 10.0 10.0 10.0 10.0 10.0 10.0 10.0 9.993248184500256 10.0 10.0 10.0 10.0 10.0 10.0 10.0 9.994884398904647 0.0010 10.0 9.997383471457434 10.0 10.0 10.0 10.0 10.0 9.99494731069819 10.0 10.0 10.0 9.995456537667263 9.997978407300232 10.0 10.0 10.0 10.0 10.0 10.0 10.0 10.0 10.0 9.994762400173961 10.0 10.0 10.0 9.995283327675075 10.0 9.985209064709357 
10.0 2.1127548062284203 0.0010175899327044815 0.0010 0.0010153387545454987 0.001109075910684334 0.0010000047373723252 3.3619342650682977 0.0010 0.0010 0.0010 9.999739408978478 0.42363513274095776 0.4213986044661091 0.42347829863865094 10.0 9.999999966491172 0.0010 10.0 0.49490345627638543 10.0 10.0 0.0010 10.0 10.0 0.0010 0.0010 9.997236434811548 9.999981206825044 10.0 9.361279221123972 0.0010 9.99991486390144 0.42363513274095776 4.6396263191671085 0.0010 0.0010 9.999334358137812 0.42363513274095776 10.0 0.42363513274095776 0.42363513274095776 10.0 3.478267417631272 0.0010 0.0010 0.0010 9.999325083810954 10.0 10.0 9.999829785948183 10.0 0.42363513274095776 0.42363513274095776 10.0 10.0 9.983388702491109 10.0 0.42363513274095776 10.0 0.0010 0.42363513274095776 0.0010 0.0010 0.42363513274095776 0.0010 9.982230505714625 0.42363513274095776 0.0010 0.0010 0.0010 0.42363513274095776 0.42363513274095776 0.0010 0.0010 10.0 9.99937066198913 10.0 10.0 0.42363513274095776 0.0010 10.0 0.42363513274095776 0.42363513274095776 8.637984883267215 9.98492485340357 0.42276822228461786 9.987364329775426 9.998349323391073 
0.0010 0.0010 0.0011372534695874227 0.001000862891411113 0.0010005811453151344 0.0010 0.0010000009920576708 1.7710338453189263 10.0 0.0010 10.0 10.0 10.0 10.0 10.0 10.0 10.0 10.0 10.0 10.0 10.0 10.0 10.0 10.0 10.0 10.0 10.0 10.0 10.0 10.0 10.0 10.0 10.0 10.0 10.0 10.0 10.0 10.0 10.0 10.0 10.0 10.0 10.0 10.0 10.0 10.0 10.0 10.0 10.0 10.0 10.0 10.0 10.0 10.0 10.0 10.0 10.0 10.0 10.0 0.0010 10.0 10.0 10.0 10.0 10.0 10.0 10.0 10.0 10.0 10.0 10.0 10.0 10.0 10.0 10.0 10.0 10.0 10.0 10.0 10.0 10.0 10.0 10.0 10.0 10.0 10.0 10.0 10.0 10.0 
9.848689727640918 3.8501729667115656 0.0010 0.0010 0.0010 0.0010 0.0010 7.78461584287075 0.0010 0.0010 6.473913180668217 10.0 10.0 10.0 10.0 10.0 10.0 0.0010 10.0 0.0010 10.0 10.0 9.538444133608204 10.0 10.0 9.533790626762139 9.536070899054415 10.0 10.0 10.0 10.0 0.0010 10.0 10.0 10.0 8.070733078744249 0.0010 10.0 10.0 10.0 10.0 10.0 10.0 10.0 0.0010 0.0010 10.0 10.0 10.0 10.0 10.0 10.0 10.0 10.0 10.0 10.0 10.0 10.0 10.0 10.0 9.537805041889243 10.0 9.537807323293691 0.0010 10.0 10.0 10.0 10.0 9.323713580534841 9.537805041875147 10.0 10.0 10.0 0.0010 10.0 10.0 10.0 10.0 10.0 10.0 9.577229198250212 10.0 10.0 10.0 10.0 8.925838148284779 10.0 10.0 9.865214164352656 
0.001000000000000334 0.0010 0.0010 0.0010 0.0010 0.0010 0.0010 5.000500000000001 9.059014015333602 0.0010 10.0 10.0 10.0 10.0 10.0 10.0 10.0 10.0 10.0 10.0 10.0 10.0 10.0 10.0 10.0 10.0 10.0 10.0 10.0 10.0 10.0 10.0 10.0 10.0 10.0 10.0 0.0010 10.0 10.0 10.0 10.0 10.0 10.0 10.0 10.0 6.3449964833847865 10.0 10.0 10.0 10.0 10.0 10.0 10.0 10.0 10.0 10.0 10.0 10.0 10.0 1.016083821736383 10.0 10.0 10.0 10.0 10.0 10.0 10.0 10.0 10.0 10.0 10.0 10.0 10.0 10.0 10.0 10.0 10.0 10.0 10.0 10.0 10.0 10.0 10.0 10.0 10.0 10.0 10.0 10.0 10.0 
0.0010 0.0010 0.0010 0.0010 0.0010 0.0010 0.0010 1.374155856122262 0.0010 10.0 10.0 10.0 10.0 10.0 10.0 10.0 10.0 10.0 10.0 10.0 10.0 10.0 10.0 10.0 10.0 10.0 10.0 10.0 10.0 10.0 10.0 10.0 10.0 10.0 10.0 10.0 10.0 10.0 10.0 10.0 10.0 10.0 10.0 10.0 10.0 10.0 10.0 10.0 10.0 10.0 10.0 10.0 10.0 10.0 10.0 10.0 10.0 10.0 10.0 10.0 10.0 10.0 10.0 10.0 10.0 10.0 10.0 10.0 10.0 10.0 10.0 10.0 10.0 10.0 10.0 10.0 10.0 9.97291746665857 10.0 10.0 10.0 10.0 10.0 10.0 10.0 10.0 10.0 10.0 10.0 
0.0010 0.0010 0.0010 0.0010 0.0010 0.0010 0.20236027939165124 0.0010 0.0010 10.0 10.0 10.0 10.0 10.0 10.0 10.0 10.0 10.0 10.0 10.0 10.0 10.0 10.0 10.0 10.0 10.0 10.0 10.0 10.0 10.0 10.0 10.0 10.0 10.0 10.0 10.0 10.0 10.0 10.0 10.0 10.0 10.0 10.0 10.0 10.0 10.0 10.0 10.0 10.0 10.0 10.0 10.0 10.0 10.0 10.0 10.0 10.0 10.0 10.0 10.0 10.0 10.0 10.0 10.0 10.0 10.0 10.0 10.0 10.0 10.0 10.0 10.0 10.0 10.0 10.0 10.0 10.0 10.0 10.0 10.0 10.0 10.0 10.0 10.0 10.0 10.0 10.0 10.0 10.0 
3.2231769754038515 0.0010 0.0010 0.0010207926316512326 0.0010 0.0010 0.0010 7.302430062385204 9.534063740144951 0.0010 7.793921605944084 10.0 10.0 10.0 10.0 10.0 10.0 10.0 10.0 10.0 10.0 10.0 10.0 10.0 10.0 10.0 10.0 10.0 10.0 10.0 10.0 10.0 10.0 10.0 10.0 10.0 10.0 10.0 10.0 10.0 10.0 10.0 10.0 10.0 10.0 10.0 10.0 10.0 10.0 10.0 10.0 10.0 10.0 10.0 10.0 10.0 10.0 9.999192035805041 10.0 0.4669362598550517 10.0 10.0 10.0 10.0 10.0 10.0 10.0 10.0 10.0 10.0 10.0 10.0 10.0 10.0 10.0 10.0 10.0 10.0 10.0 10.0 10.0 10.0 10.0 10.0 10.0 10.0 10.0 10.0 10.0 
2.0506659728275185 10.0 0.0010 0.0010038434975914866 0.0010 0.0010 0.0010 9.270759094692325 0.0010 0.0010 10.0 10.0 10.0 10.0 10.0 10.0 10.0 10.0 10.0 10.0 10.0 10.0 10.0 10.0 10.0 10.0 10.0 10.0 10.0 10.0 10.0 10.0 10.0 10.0 10.0 10.0 1.3068489986302627 10.0 10.0 10.0 10.0 10.0 10.0 10.0 10.0 0.1590308746245933 10.0 10.0 10.0 10.0 10.0 10.0 10.0 10.0 10.0 10.0 10.0 10.0 10.0 10.0 10.0 10.0 10.0 10.0 10.0 10.0 10.0 10.0 10.0 10.0 10.0 10.0 10.0 10.0 10.0 10.0 10.0 10.0 10.0 10.0 10.0 10.0 10.0 10.0 10.0 10.0 10.0 10.0 10.0 
0.0010 0.0010 0.0010 0.0010 0.0010 0.0010 0.0010 1.6048689629579223 10.0 0.0010 10.0 10.0 10.0 10.0 10.0 10.0 10.0 10.0 10.0 10.0 10.0 10.0 10.0 10.0 10.0 10.0 10.0 10.0 10.0 10.0 10.0 10.0 10.0 10.0 10.0 10.0 10.0 10.0 10.0 10.0 10.0 10.0 10.0 10.0 10.0 10.0 10.0 10.0 10.0 10.0 10.0 10.0 10.0 10.0 10.0 10.0 10.0 10.0 10.0 0.0010 10.0 10.0 10.0 10.0 10.0 10.0 10.0 10.0 10.0 10.0 10.0 10.0 10.0 10.0 10.0 10.0 10.0 10.0 10.0 10.0 10.0 10.0 10.0 10.0 10.0 10.0 10.0 10.0 9.38477717283225 
0.0010 0.0010 0.0010 0.0010 0.0010 0.0010 0.0010 3.1803661934110767 0.0010 10.0 10.0 10.0 10.0 10.0 10.0 10.0 10.0 10.0 10.0 10.0 10.0 10.0 10.0 10.0 10.0 10.0 10.0 10.0 10.0 10.0 10.0 10.0 10.0 10.0 10.0 10.0 10.0 10.0 10.0 10.0 10.0 10.0 10.0 10.0 10.0 10.0 10.0 10.0 10.0 10.0 10.0 10.0 10.0 10.0 10.0 10.0 10.0 10.0 10.0 10.0 10.0 10.0 10.0 10.0 10.0 10.0 10.0 10.0 10.0 10.0 10.0 10.0 10.0 10.0 10.0 10.0 10.0 10.0 10.0 10.0 10.0 10.0 10.0 10.0 10.0 10.0 10.0 10.0 10.0 
0.7151717884513396 0.0010 0.0010 0.0010 0.0010 0.0010 0.0010 6.412716687989486 10.0 0.0010 10.0 9.999982040057121 10.0 10.0 10.0 10.0 9.99998310599053 10.0 10.0 10.0 10.0 10.0 10.0 10.0 10.0 10.0 10.0 10.0 10.0 10.0 10.0 10.0 9.99997431507351 10.0 10.0 10.0 0.0010 9.999971424760187 10.0 10.0 10.0 10.0 10.0 10.0 10.0 0.1402540495162774 10.0 9.999971207888603 10.0 10.0 9.999876887199724 9.999962272390512 10.0 10.0 10.0 10.0 9.992388760151375 10.0 10.0 0.0010 10.0 10.0 10.0 10.0 10.0 10.0 10.0 10.0 10.0 10.0 10.0 10.0 10.0 10.0 10.0 9.99996460992259 9.994415338811452 9.994177046399159 10.0 10.0 10.0 10.0 10.0 10.0 10.0 8.161824420948973 10.0 10.0 10.0 
0.0010 0.0010 0.0010 0.0010 0.0010 0.0010913695485447088 0.0010 5.601878174466221 10.0 0.0010 0.0010 10.0 10.0 10.0 10.0 10.0 10.0 10.0 10.0 10.0 10.0 10.0 10.0 10.0 10.0 10.0 10.0 10.0 10.0 10.0 10.0 10.0 10.0 10.0 10.0 10.0 0.0010 10.0 10.0 10.0 10.0 10.0 10.0 10.0 10.0 9.223139472582238 10.0 10.0 10.0 10.0 10.0 10.0 10.0 10.0 10.0 10.0 10.0 10.0 10.0 0.0010 10.0 10.0 10.0 10.0 10.0 10.0 10.0 10.0 10.0 10.0 10.0 10.0 10.0 10.0 10.0 10.0 10.0 9.999965145413585 10.0 10.0 10.0 10.0 10.0 10.0 10.0 10.0 10.0 9.995019411674827 7.7079195014741355 
0.0010 0.0010 0.0010 0.0010 0.0010 0.0010 0.0010 2.97129125131084 10.0 0.0010 10.0 10.0 10.0 10.0 10.0 10.0 10.0 10.0 10.0 10.0 10.0 10.0 10.0 10.0 10.0 10.0 10.0 10.0 10.0 10.0 10.0 10.0 10.0 10.0 10.0 10.0 10.0 10.0 10.0 10.0 10.0 10.0 10.0 10.0 10.0 10.0 10.0 10.0 10.0 10.0 10.0 10.0 10.0 10.0 10.0 10.0 10.0 10.0 10.0 0.0010 10.0 10.0 10.0 10.0 10.0 10.0 10.0 10.0 10.0 10.0 10.0 10.0 10.0 10.0 10.0 10.0 10.0 10.0 10.0 10.0 10.0 10.0 10.0 10.0 10.0 10.0 10.0 10.0 10.0 
1.4334651477958258 0.0010 0.0010 0.0010 0.0010 0.0010 0.0010 6.232399692522029 10.0 0.0010 10.0 10.0 10.0 10.0 10.0 10.0 10.0 10.0 10.0 10.0 10.0 10.0 10.0 10.0 10.0 10.0 10.0 10.0 9.999315576575901 10.0 10.0 10.0 10.0 10.0 10.0 10.0 6.827543106149673 10.0 10.0 10.0 10.0 10.0 10.0 10.0 10.0 10.0 10.0 10.0 10.0 10.0 10.0 10.0 10.0 10.0 10.0 10.0 10.0 10.0 10.0 0.0010 10.0 10.0 10.0 10.0 10.0 10.0 10.0 10.0 10.0 10.0 10.0 10.0 10.0 10.0 10.0 10.0 10.0 9.999849885625402 10.0 10.0 10.0 10.0 10.0 10.0 10.0 9.804548658820702 10.0 10.0 10.0 
0.0010 0.0010 0.0010 0.0010 0.0010 0.0010 0.0010 0.683414661256756 10.0 0.0010 10.0 10.0 10.0 10.0 10.0 10.0 10.0 10.0 10.0 10.0 10.0 10.0 10.0 10.0 10.0 10.0 10.0 10.0 10.0 10.0 10.0 10.0 9.97486101195402 10.0 10.0 10.0 10.0 10.0 10.0 10.0 10.0 10.0 10.0 10.0 10.0 10.0 10.0 10.0 10.0 10.0 10.0 10.0 10.0 10.0 10.0 10.0 10.0 10.0 10.0 0.0010 10.0 10.0 10.0 10.0 10.0 10.0 10.0 10.0 10.0 10.0 10.0 10.0 10.0 10.0 10.0 10.0 10.0 10.0 10.0 10.0 10.0 9.99227186819441 10.0 10.0 10.0 10.0 10.0 10.0 10.0 
4.143249162945926 0.0010 0.0010 0.0013141456307068696 0.0010 0.0010000828604253234 0.0010 8.671986055164568 10.0 0.0010 10.0 9.999970410808677 9.999976884477892 9.999976884477892 10.0 9.999984170591807 10.0 10.0 10.0 10.0 10.0 9.999984248745642 10.0 9.999976430845203 9.999984549775556 10.0 10.0 10.0 10.0 10.0 10.0 10.0 9.999910157674336 10.0 10.0 9.730722982850565 10.0 10.0 9.999976884477892 9.99999295230677 9.999970920610101 9.999976884491716 9.999984150874857 10.0 10.0 10.0 10.0 10.0 9.999983767093093 9.999984241859467 9.999824462140474 10.0 9.999976884477892 9.999976884477892 9.99998416658008 9.99998362440475 10.0 10.0 9.999976884477892 0.0010 10.0 9.999976884477892 10.0 10.0 10.0 10.0 10.0 9.999976884477892 10.0 10.0 10.0 10.0 9.999976884477892 10.0 10.0 9.999963609964407 9.999933420557024 10.0 10.0 9.999976884477892 10.0 10.0 9.999976884477892 9.99997685594573 9.999954208550289 10.0 9.999976884477892 10.0 10.0 
0.0010 0.0010 0.0010 0.0010 0.0010 0.0010 0.0010 1.1576751668277139 10.0 0.0010 10.0 10.0 10.0 10.0 10.0 10.0 10.0 10.0 10.0 10.0 10.0 10.0 10.0 10.0 10.0 10.0 10.0 10.0 10.0 10.0 10.0 10.0 10.0 10.0 10.0 10.0 10.0 10.0 10.0 10.0 10.0 10.0 10.0 10.0 10.0 10.0 10.0 10.0 10.0 10.0 10.0 10.0 10.0 10.0 10.0 10.0 10.0 10.0 10.0 0.0010 10.0 10.0 10.0 10.0 10.0 10.0 10.0 10.0 10.0 10.0 10.0 10.0 10.0 10.0 10.0 10.0 10.0 10.0 10.0 10.0 10.0 10.0 10.0 10.0 10.0 10.0 10.0 10.0 10.0 
0.0010 0.0010 0.0010 0.0010 0.0010 0.0010 0.0010 3.1448378590839083 0.0010 10.0 10.0 10.0 10.0 10.0 10.0 10.0 10.0 9.99648951944628 10.0 10.0 10.0 10.0 10.0 10.0 10.0 10.0 10.0 10.0 10.0 10.0 10.0 9.99648951944628 10.0 10.0 10.0 10.0 10.0 10.0 10.0 10.0 10.0 10.0 10.0 10.0 9.99648951944628 10.0 10.0 10.0 10.0 10.0 10.0 10.0 10.0 9.90044565838927 10.0 10.0 10.0 10.0 10.0 10.0 10.0 10.0 10.0 9.996489665592213 10.0 10.0 10.0 10.0 10.0 10.0 10.0 10.0 10.0 9.99648951944628 10.0 10.0 10.0 10.0 10.0 10.0 10.0 10.0 10.0 10.0 10.0 10.0 10.0 10.0 10.0 
4.070636230406519 0.0010 0.0010 0.0010 0.0010 0.0010 0.0010 8.026235715077693 10.0 0.0010 10.0 10.0 10.0 10.0 10.0 10.0 10.0 10.0 10.0 10.0 10.0 10.0 10.0 10.0 10.0 10.0 10.0 10.0 10.0 10.0 10.0 10.0 10.0 10.0 10.0 10.0 5.655086838588794 10.0 10.0 10.0 10.0 10.0 10.0 10.0 10.0 9.791802545421655 10.0 10.0 10.0 10.0 10.0 10.0 10.0 10.0 10.0 10.0 10.0 10.0 10.0 0.0010 10.0 10.0 10.0 10.0 10.0 10.0 10.0 10.0 10.0 10.0 10.0 10.0 10.0 10.0 10.0 10.0 10.0 10.0 10.0 10.0 10.0 10.0 10.0 10.0 10.0 10.0 10.0 10.0 10.0 
0.0010 0.0010 0.0010 0.0010 0.0010 0.0010 0.0010 2.5474979800922437 0.0010 10.0 10.0 10.0 10.0 10.0 10.0 10.0 10.0 10.0 10.0 10.0 10.0 10.0 10.0 10.0 10.0 10.0 10.0 10.0 9.996267159922754 10.0 10.0 10.0 10.0 10.0 10.0 10.0 10.0 10.0 10.0 10.0 10.0 10.0 10.0 10.0 10.0 10.0 10.0 10.0 10.0 10.0 10.0 10.0 10.0 10.0 10.0 10.0 10.0 10.0 10.0 10.0 10.0 10.0 10.0 10.0 10.0 10.0 10.0 10.0 10.0 10.0 10.0 10.0 10.0 10.0 10.0 10.0 10.0 10.0 10.0 10.0 10.0 10.0 10.0 10.0 10.0 10.0 10.0 10.0 10.0 
1.8347300176230121 0.0010 0.0010 0.0010183382359171776 0.0010014141981421869 0.0010 0.0010 6.44512146180039 10.0 0.0010 10.0 10.0 10.0 10.0 10.0 10.0 10.0 9.924143752630096 10.0 9.88589834953401 10.0 10.0 10.0 10.0 10.0 10.0 10.0 10.0 10.0 10.0 10.0 10.0 10.0 10.0 10.0 10.0 8.158465567652245 10.0 10.0 10.0 10.0 10.0 10.0 10.0 10.0 10.0 10.0 10.0 10.0 10.0 10.0 10.0 10.0 10.0 10.0 10.0 10.0 10.0 10.0 0.0010 10.0 10.0 10.0 10.0 10.0 10.0 10.0 10.0 10.0 10.0 10.0 10.0 10.0 10.0 10.0 10.0 10.0 10.0 10.0 10.0 10.0 10.0 10.0 10.0 10.0 10.0 10.0 10.0 9.996172808048359 
0.001000000000000334 0.0010 0.0010 0.0010 0.0010 0.0010 0.0010 2.2840710715596266 0.0010 10.0 10.0 10.0 10.0 10.0 10.0 10.0 10.0 10.0 10.0 10.0 10.0 10.0 10.0 10.0 10.0 10.0 10.0 10.0 10.0 10.0 10.0 10.0 10.0 10.0 10.0 10.0 10.0 10.0 10.0 10.0 10.0 10.0 10.0 10.0 10.0 10.0 10.0 10.0 10.0 10.0 10.0 10.0 10.0 10.0 10.0 10.0 10.0 10.0 10.0 10.0 10.0 10.0 10.0 10.0 10.0 10.0 10.0 10.0 10.0 10.0 10.0 10.0 10.0 10.0 10.0 10.0 10.0 10.0 10.0 10.0 10.0 10.0 10.0 10.0 10.0 10.0 10.0 10.0 10.0 
8.417438191288657 7.454102133296663 0.0010 0.0010 0.0010 0.0010 0.0010 10.0 0.0010 0.0010 10.0 10.0 10.0 10.0 10.0 10.0 9.998880552543932 0.922823185769488 10.0 4.619059362054242 10.0 10.0 10.0 10.0 10.0 10.0 10.0 10.0 10.0 10.0 10.0 0.9223911525695998 9.99992145902054 10.0 10.0 10.0 1.0001456150611752 10.0 10.0 10.0 10.0 10.0 10.0 10.0 0.922391605458099 0.0010 10.0 10.0 10.0 10.0 9.998550586086072 10.0 10.0 10.0 10.0 10.0 10.0 10.0 10.0 10.0 10.0 10.0 10.0 0.9226247221143904 10.0 10.0 10.0 10.0 10.0 10.0 10.0 10.0 10.0 0.9225173047993342 10.0 10.0 10.0 10.0 10.0 10.0 10.0 10.0 10.0 10.0 10.0 9.557533222072331 10.0 10.0 10.0 
0.0010 0.0010 0.0010 0.0010 0.0010 0.0010 1.4058392048219903 0.0010 0.001000000000000334 10.0 10.0 10.0 10.0 10.0 10.0 10.0 10.0 10.0 10.0 10.0 10.0 10.0 10.0 10.0 10.0 10.0 10.0 10.0 10.0 10.0 10.0 10.0 10.0 10.0 10.0 10.0 10.0 10.0 10.0 10.0 10.0 10.0 10.0 10.0 10.0 10.0 10.0 10.0 10.0 10.0 10.0 10.0 10.0 10.0 10.0 10.0 10.0 10.0 10.0 10.0 10.0 10.0 10.0 10.0 10.0 10.0 10.0 10.0 10.0 10.0 10.0 10.0 10.0 10.0 10.0 10.0 10.0 10.0 10.0 10.0 10.0 10.0 10.0 10.0 10.0 10.0 10.0 10.0 10.0 
0.0010 0.0010 0.0010 0.0010 0.0010 0.0010 0.0010867102797864321 5.294495522971545 10.0 0.0010 7.221983963387322 10.0 10.0 10.0 10.0 10.0 9.990854710002225 10.0 10.0 9.224455402652135 10.0 10.0 10.0 10.0 10.0 10.0 10.0 10.0 10.0 10.0 10.0 10.0 10.0 10.0 10.0 10.0 10.0 10.0 10.0 10.0 10.0 10.0 10.0 10.0 10.0 10.0 10.0 10.0 10.0 10.0 10.0 10.0 10.0 10.0 10.0 10.0 10.0 10.0 10.0 0.0010 10.0 10.0 10.0 10.0 10.0 10.0 10.0 10.0 10.0 10.0 10.0 10.0 10.0 10.0 10.0 10.0 10.0 10.0 10.0 10.0 10.0 10.0 10.0 10.0 10.0 9.90975147636901 10.0 10.0 9.99288362489138 
0.9151370562172079 0.0010 0.0010 0.0010 0.0010 0.0010 0.0010 6.4855511291693855 10.0 0.0010 10.0 10.0 10.0 10.0 10.0 10.0 10.0 10.0 10.0 10.0 10.0 10.0 10.0 10.0 10.0 10.0 10.0 10.0 10.0 10.0 10.0 10.0 10.0 10.0 10.0 10.0 6.062099565172442 10.0 10.0 10.0 10.0 10.0 10.0 10.0 10.0 3.5665082349468973 10.0 10.0 10.0 10.0 10.0 10.0 10.0 10.0 10.0 10.0 10.0 10.0 10.0 0.0010 10.0 10.0 10.0 10.0 10.0 10.0 10.0 10.0 10.0 10.0 10.0 10.0 10.0 10.0 10.0 10.0 10.0 10.0 10.0 10.0 10.0 10.0 10.0 10.0 10.0 10.0 10.0 10.0 10.0 
10.0 2.3728286128079663 0.007285217478081768 0.001000080924734929 0.0010000087745611005 0.0010029480657131752 0.001008553511324481 3.597437024686686 0.0010 0.0010 0.0010 9.99980184454343 6.1123202325111095 6.123302650633602 6.1076112939859355 10.0 9.98640856968495 0.0010 9.992855395519774 0.7878635182461187 10.0 10.0 0.0010 9.999794633908023 10.0 0.0010 0.0010 9.999919929656723 9.884641308985007 9.992855395519774 5.33734489490688 0.0010 9.936551611709929 5.849482063386109 9.991328910770374 0.0010 0.0010 9.999815128200597 6.113485261890494 9.996730721719686 6.108348098702855 6.3620368933031175 10.0 7.065491920283691 0.0010 0.0010 0.0010 9.999834916028304 10.0 10.0 9.99976638333285 9.996731724124565 6.129231482638511 6.1253989580409085 10.0 10.0 9.99979992119248 9.992855395519774 6.110771389111587 7.4805962538753485 0.0010 6.1279142374837745 0.0010 0.0010 6.107137106065698 0.0010 9.999644133274487 6.111965525046928 0.0010 0.0010 0.0010 6.111979484704504 6.111817547467555 0.0010 0.0010 9.999836937707425 9.293546170195043 9.99975911598522 9.995023422473 6.110575634803645 0.0010 9.996421457595325 6.1105240336539435 6.11107070648172 9.954855563662136 8.965282174525129 6.124102598490667 9.999691755041365 9.99988435029315 
0.0010 0.0010 0.0010 0.0010 0.0010 0.0010 0.0010 3.664743454776226 10.0 0.0010 10.0 10.0 10.0 10.0 10.0 10.0 10.0 10.0 10.0 10.0 10.0 10.0 10.0 10.0 10.0 10.0 10.0 10.0 10.0 10.0 10.0 10.0 10.0 10.0 10.0 10.0 10.0 10.0 10.0 10.0 10.0 10.0 10.0 10.0 10.0 10.0 10.0 10.0 10.0 10.0 10.0 10.0 10.0 10.0 10.0 10.0 10.0 10.0 10.0 0.0010 10.0 10.0 10.0 10.0 10.0 10.0 10.0 10.0 10.0 10.0 10.0 10.0 10.0 10.0 10.0 10.0 10.0 10.0 10.0 10.0 10.0 10.0 10.0 10.0 10.0 10.0 10.0 10.0 10.0 
10.0 2.8805210993300667 0.0010 0.0010975453797607254 0.001002505327569973 0.0010898206971678417 0.007362586010457756 5.367085508264916 0.0010 0.0010 0.0010 10.0 7.4381398668360905 7.619134614688167 8.05885635589144 10.0 10.0 0.0010 10.0 0.6216003530845233 10.0 10.0 0.0010 10.0 10.0 0.0010 0.0010 9.999912163746803 9.997009141292953 10.0 10.0 0.0010 10.0 7.266361064451581 8.999062928419445 0.0010 0.0010 10.0 7.438286080676981 10.0 7.43149114053619 7.516788834960164 10.0 7.562860703689498 0.0010 2.6772866938980515 0.0010 10.0 10.0 10.0 10.0 10.0 7.410807993823361 7.435769056411825 10.0 10.0 9.745766119616494 9.998455852806888 8.086036601119083 10.0 0.0010 7.436875972356382 0.0010 0.0010 7.425305719606951 0.0010 10.0 7.436060609558558 0.0010 0.0010 0.0010 7.434888188264961 7.4394244264726375 0.0010 0.0010 10.0 10.0 10.0 8.657367325360632 8.20876937247187 0.0010 10.0 7.436905907384327 7.441332060382851 9.887675237650646 10.0 7.436563231261482 10.0 9.591234059119623 
0.0010 0.0010 0.0010512104512721185 0.0010078016787930476 0.0010064456918018729 0.0010063136146509471 0.0010 6.161712008617879 10.0 0.0010 10.0 9.98435620096893 10.0 10.0 10.0 10.0 9.999104975763075 10.0 10.0 9.791132055369392 10.0 10.0 10.0 10.0 10.0 10.0 10.0 9.997420741552233 10.0 10.0 9.998361146926786 10.0 9.999855577990967 10.0 10.0 10.0 0.0010 10.0 10.0 10.0 10.0 10.0 10.0 10.0 10.0 1.1425074117539178 10.0 10.0 10.0 10.0 10.0 10.0 10.0 10.0 10.0 10.0 10.0 10.0 10.0 0.0010 10.0 10.0 10.0 10.0 10.0 10.0 10.0 10.0 10.0 10.0 10.0 10.0 10.0 10.0 10.0 10.0 9.98961128958647 10.0 10.0 10.0 10.0 10.0 10.0 10.0 10.0 9.95719393795585 10.0 10.0 9.99769104574946 
0.0010 0.0010 0.00100202415605624 0.0010 0.0010 0.0010 0.9197342530157843 0.0010 0.0010 10.0 9.99993880865309 10.0 10.0 10.0 10.0 9.999993880865308 10.0 9.99993880865309 9.999993880865308 9.99993880865309 9.999993880865308 9.999993880865308 9.99993880865309 10.0 9.999993880865308 9.99993880865309 9.99993880865309 10.0 9.997592922443594 9.999993880865308 10.0 10.0 10.0 10.0 9.999986822089992 9.99993880865309 10.0 10.0 10.0 10.0 10.0 10.0 9.999993880865308 10.0 10.0 10.0 9.99993880865309 10.0 9.999993880865308 9.999993880865308 10.0 10.0 10.0 10.0 9.999993880865308 9.999993880865308 10.0 9.999993880865308 10.0 10.0 9.99993880865309 10.0 9.99993880865309 10.0 10.0 9.99993880865309 10.0 10.0 9.99993880865309 9.99993880865309 9.99993880865309 10.0 10.0 10.0 9.99993880865309 10.0 10.0 10.0 10.0 10.0 9.99993880865309 10.0 10.0 10.0 9.999993880214864 10.0 10.0 10.0 10.0 
5.285060440638285 0.0010 0.0010 0.0010 0.0010 0.003057820386857809 0.0010 9.635091667935933 10.0 0.0010 10.0 10.0 10.0 10.0 10.0 10.0 10.0 10.0 10.0 10.0 10.0 10.0 10.0 10.0 10.0 10.0 10.0 10.0 10.0 10.0 10.0 10.0 10.0 10.0 10.0 10.0 9.157963376674864 10.0 10.0 10.0 10.0 10.0 10.0 10.0 10.0 10.0 10.0 10.0 10.0 10.0 10.0 10.0 10.0 10.0 10.0 10.0 10.0 10.0 10.0 0.0010 10.0 10.0 10.0 10.0 10.0 10.0 10.0 10.0 10.0 10.0 10.0 10.0 10.0 10.0 10.0 10.0 10.0 10.0 10.0 10.0 10.0 10.0 10.0 10.0 10.0 10.0 10.0 10.0 10.0 
10.0 1.3653166156520669 0.0010210667836904016 0.0010000285985527688 0.0010 0.0010149999922655592 0.0010 1.7703184222942066 0.0010 0.0010 0.0010 9.98156916625922 0.0010 0.0010 0.0010 6.233661828137616 9.999895757212757 0.0010 6.630465425472096 0.0010 6.264023596877138 6.243790638543741 0.0010 9.96335082107729 6.3025636114674555 0.0010 0.0010 9.999940718122623 9.998855375403389 7.174168387883739 10.0 0.0010 9.823261990829577 0.0010 1.1038772865851154 0.0010 2.340500949188045 9.166158519488397 0.0010 7.578254324435701 0.0010 0.0010 6.230086626720641 0.0010 0.0010 0.0010 0.0010 9.165521472247024 6.160370758163193 6.246542752699158 9.969958704931095 9.936903252037169 0.0010 0.0010 6.2329543147630675 6.134437106251051 9.99977909797001 7.547761319038921 0.0010 10.0 0.0010 0.0010 0.0010 0.0010 0.0010 0.0010 9.825298587502084 0.0010 0.0010 0.0010 0.0010 0.0010 0.0010 0.0010 0.0010 9.951250545952453 9.998095888524176 9.982051098634333 8.481244363094586 0.0010 0.0010 8.522706848698327 0.0010 0.0010 3.232857535000023 10.0 0.0010 9.999999455321838 9.999586464711436 
0.0010 0.0010 0.0010 0.0010 0.0010 0.0010 0.3610927457859157 0.0010 0.0010 10.0 10.0 10.0 10.0 10.0 10.0 10.0 10.0 10.0 10.0 10.0 10.0 10.0 10.0 10.0 10.0 10.0 10.0 10.0 10.0 10.0 10.0 10.0 10.0 10.0 10.0 10.0 10.0 10.0 10.0 10.0 10.0 10.0 10.0 10.0 10.0 10.0 10.0 10.0 10.0 10.0 10.0 10.0 10.0 10.0 10.0 10.0 10.0 10.0 10.0 10.0 10.0 10.0 10.0 10.0 10.0 10.0 10.0 10.0 10.0 10.0 10.0 10.0 10.0 10.0 10.0 10.0 10.0 10.0 10.0 10.0 10.0 10.0 10.0 10.0 10.0 10.0 10.0 10.0 10.0 
0.0010 0.0010 0.0010 0.0010299728970271996 0.001000018061889839 0.0010 0.0010218796103434397 3.802052462229309 10.0 0.0010 10.0 10.0 10.0 10.0 10.0 10.0 10.0 10.0 10.0 10.0 10.0 10.0 10.0 10.0 10.0 10.0 10.0 9.999671218814205 10.0 10.0 10.0 10.0 10.0 10.0 10.0 10.0 9.080731292647286 10.0 10.0 10.0 10.0 10.0 10.0 10.0 10.0 10.0 10.0 10.0 10.0 10.0 10.0 10.0 10.0 10.0 10.0 10.0 10.0 10.0 10.0 0.0010 10.0 10.0 10.0 10.0 10.0 10.0 10.0 10.0 10.0 10.0 10.0 10.0 10.0 10.0 10.0 10.0 9.994222630370942 10.0 10.0 10.0 10.0 10.0 10.0 10.0 10.0 10.0 10.0 10.0 9.72887923127408 
0.4189401848101628 0.0010 0.0010 0.0010 0.0010 0.0010 0.0010 6.142530362849364 10.0 0.0010 0.001000000000000334 10.0 10.0 10.0 10.0 10.0 10.0 10.0 10.0 10.0 10.0 10.0 10.0 10.0 10.0 10.0 10.0 10.0 10.0 10.0 10.0 10.0 10.0 10.0 10.0 10.0 0.0010 10.0 10.0 10.0 10.0 10.0 10.0 10.0 10.0 9.77777014268797 10.0 10.0 10.0 10.0 10.0 10.0 10.0 10.0 10.0 10.0 10.0 10.0 10.0 0.0010 10.0 10.0 10.0 10.0 10.0 10.0 10.0 10.0 10.0 10.0 10.0 10.0 10.0 10.0 10.0 10.0 10.0 10.0 10.0 10.0 10.0 10.0 10.0 10.0 10.0 10.0 10.0 10.0 6.9590501386040104 
0.0010 0.0010 0.0010 0.0010 0.0010 0.0010 0.0010 2.1634249109090904 0.0010 9.54649007810806 10.0 10.0 10.0 10.0 10.0 10.0 10.0 10.0 10.0 10.0 10.0 10.0 10.0 10.0 10.0 10.0 10.0 10.0 10.0 10.0 10.0 10.0 10.0 10.0 10.0 10.0 10.0 10.0 10.0 10.0 10.0 10.0 10.0 10.0 10.0 10.0 10.0 10.0 10.0 10.0 10.0 10.0 10.0 10.0 10.0 10.0 10.0 10.0 10.0 10.0 10.0 10.0 10.0 10.0 10.0 10.0 10.0 10.0 10.0 10.0 10.0 10.0 10.0 10.0 10.0 10.0 10.0 10.0 10.0 10.0 10.0 10.0 10.0 10.0 10.0 10.0 10.0 10.0 10.0 
0.0010 0.0010 0.0010 0.0010 0.0010 0.0010 0.0010 4.068288514579654 10.0 0.0010 10.0 10.0 10.0 10.0 10.0 10.0 10.0 10.0 10.0 10.0 10.0 10.0 10.0 10.0 10.0 10.0 10.0 10.0 10.0 10.0 10.0 10.0 10.0 10.0 10.0 10.0 10.0 10.0 10.0 10.0 10.0 10.0 10.0 10.0 10.0 10.0 10.0 10.0 10.0 10.0 10.0 10.0 10.0 10.0 10.0 10.0 10.0 10.0 10.0 0.0010 10.0 10.0 10.0 10.0 10.0 10.0 10.0 10.0 10.0 10.0 10.0 10.0 10.0 10.0 10.0 10.0 10.0 10.0 10.0 10.0 10.0 10.0 10.0 10.0 10.0 10.0 10.0 10.0 10.0 
0.001000000000000334 0.0010 0.0010 0.0010 0.0010 0.0010 0.0010 3.937769659896789 10.0 0.0010 10.0 10.0 10.0 10.0 10.0 10.0 10.0 10.0 10.0 10.0 10.0 10.0 10.0 10.0 10.0 10.0 10.0 10.0 10.0 10.0 10.0 10.0 10.0 10.0 10.0 10.0 10.0 10.0 10.0 10.0 10.0 10.0 10.0 10.0 10.0 10.0 10.0 10.0 10.0 10.0 10.0 9.999968967839619 10.0 10.0 10.0 10.0 10.0 10.0 10.0 0.0010 10.0 10.0 10.0 10.0 10.0 10.0 10.0 10.0 10.0 10.0 10.0 10.0 10.0 10.0 10.0 9.999920172171285 9.999681744517423 10.0 10.0 10.0 10.0 10.0 10.0 10.0 10.0 10.0 10.0 10.0 9.837788801467157 
0.35754954658153987 0.0010 0.0010 0.0010 0.0010 0.0010 0.0010 0.0010 10.0 0.0010 10.0 9.999766038328076 10.0 10.0 10.0 10.0 10.0 10.0 10.0 10.0 10.0 10.0 10.0 10.0 10.0 10.0 10.0 10.0 10.0 10.0 10.0 10.0 10.0 10.0 9.997985082354736 10.0 10.0 10.0 10.0 10.0 10.0 10.0 10.0 10.0 10.0 9.329277944852816 10.0 10.0 10.0 10.0 10.0 10.0 10.0 10.0 10.0 10.0 10.0 10.0 10.0 0.0010 10.0 10.0 10.0 9.86533239253263 10.0 10.0 10.0 10.0 10.0 10.0 10.0 10.0 10.0 10.0 10.0 10.0 9.998865985676012 10.0 10.0 10.0 10.0 10.0 10.0 10.0 10.0 10.0 10.0 10.0 10.0 
10.0 2.0065715633545573 0.0010289767008349272 0.0010 0.0010 0.0011175831517158312 0.0011049726660831403 3.383078536651139 0.0010 0.0010 0.50095 10.0 0.0010 0.0010 0.0010 8.092400361073663 9.988217232526337 0.0010 8.159797313394678 0.0010 8.092020989844869 8.082293192494705 0.0010 10.0 8.111315504577782 0.0010 0.0010 10.0 10.0 8.641912600277838 10.0 0.0010 10.0 0.0010 3.929341167853716 0.0010 0.04286969471477864 9.728952755242496 0.0010 8.731209149695978 0.0010 0.0010 8.07861735450301 0.0010 0.0010 0.0010 0.0010 9.73000564984714 8.026316223674192 8.075752168029945 10.0 10.0 0.0010 0.0010 8.073512135587126 8.004003592065027 9.95913969455506 8.928949020816876 0.0010 10.0 0.0010 0.0010 0.0010 0.0010 0.0010 0.0010 9.746925540911132 0.0010 0.0010 0.0010 0.0010 0.0010 0.0010 0.0010 0.0010 10.0 10.0 9.998345621832518 10.0 0.0010 0.0010 10.0 0.0010 0.0010 6.199394331381253 9.702308985662734 0.0010 10.0 9.878802367092234 
0.0010 0.0010 0.0014707149372956674 0.001002395906223167 0.0010 0.0010 1.3886961679553274 0.0010 0.0010 10.0 10.0 9.999844980653068 10.0 10.0 10.0 9.999338375719622 10.0 10.0 10.0 9.557289223799822 9.999262463548964 10.0 10.0 10.0 9.999360678226354 10.0 10.0 10.0 10.0 10.0 10.0 10.0 10.0 10.0 10.0 10.0 10.0 9.999219157206763 10.0 9.993502834335244 10.0 10.0 10.0 10.0 10.0 10.0 10.0 9.998862666647375 10.0 9.99935341987646 9.995953906980013 10.0 10.0 10.0 10.0 10.0 10.0 10.0 10.0 10.0 10.0 10.0 10.0 10.0 10.0 10.0 10.0 10.0 10.0 10.0 10.0 10.0 10.0 10.0 10.0 10.0 10.0 10.0 10.0 10.0 10.0 10.0 10.0 10.0 10.0 10.0 10.0 10.0 9.976529577459932 
2.1019177961949813 0.0010 0.0010001373859748282 0.0011267912108030261 0.0010 0.001007079318330606 0.0010 6.79054581266896 10.0 0.0010 9.50005 10.0 10.0 10.0 10.0 10.0 10.0 10.0 10.0 10.0 10.0 10.0 10.0 9.99999560996129 10.0 10.0 10.0 9.999999703742603 9.999898115273087 10.0 10.0 10.0 10.0 10.0 10.0 9.887773554203788 9.499909778802358 10.0 10.0 10.0 10.0 10.0 10.0 10.0 10.0 9.938721514636496 10.0 10.0 10.0 10.0 9.99999246097015 10.0 10.0 10.0 10.0 10.0 9.999832515010642 10.0 10.0 0.0010 10.0 10.0 10.0 10.0 10.0 10.0 10.0 10.0 10.0 10.0 10.0 10.0 10.0 10.0 10.0 10.0 10.0 9.99997398139116 10.0 10.0 10.0 10.0 10.0 10.0 10.0 10.0 10.0 9.999528957641733 9.719710436095559 
10.0 3.446241498302901 0.0010 0.0010 0.0010 0.0010 0.0010 6.734719226377269 0.0010 0.0010 0.0010 10.0 10.0 10.0 10.0 10.0 10.0 0.0010 10.0 1.4551344728499285 10.0 10.0 0.0010 10.0 10.0 0.0010 0.0010 10.0 10.0 10.0 10.0 0.0010 10.0 10.0 8.962105380587179 0.0010 0.0010 10.0 10.0 10.0 10.0 10.0 10.0 10.0 0.0010 0.21751917120611663 0.0010 10.0 10.0 10.0 9.913718220930912 10.0 10.0 10.0 10.0 10.0 10.0 10.0 10.0 10.0 0.0010 10.0 0.0010 0.0010 10.0 0.0010 10.0 10.0 0.0010 0.0010 0.0010 10.0 10.0 0.0010 0.0010 10.0 10.0 10.0 7.85605991665624 10.0 0.0010 10.0 10.0 10.0 9.709288368984184 10.0 10.0 10.0 8.565328131210348 
2.596634365431047 0.0010 0.0010 0.001143370750765776 0.0010 0.0010 0.0010 6.979293749999458 10.0 0.0010 10.0 10.0 10.0 10.0 10.0 10.0 10.0 10.0 10.0 9.383248995321317 10.0 10.0 10.0 10.0 10.0 10.0 10.0 10.0 10.0 10.0 10.0 10.0 10.0 10.0 10.0 9.908728175444129 9.869331661328582 10.0 10.0 10.0 10.0 10.0 10.0 10.0 10.0 9.935245930791847 10.0 10.0 10.0 10.0 10.0 10.0 10.0 10.0 10.0 10.0 10.0 10.0 10.0 0.0010 10.0 10.0 10.0 10.0 10.0 10.0 10.0 10.0 10.0 10.0 10.0 10.0 10.0 10.0 10.0 10.0 10.0 10.0 10.0 10.0 10.0 10.0 10.0 10.0 10.0 10.0 10.0 10.0 10.0 
0.0010 0.0010 0.00100123718930723 0.0010 0.001000007790128333 0.0010 0.6872266316681782 0.0010 0.0010 10.0 10.0 10.0 10.0 10.0 10.0 10.0 9.985670739354658 10.0 10.0 9.144961560665152 10.0 10.0 10.0 10.0 10.0 10.0 10.0 9.997180543703287 9.999384577150243 10.0 9.934885235093494 10.0 10.0 10.0 10.0 10.0 10.0 10.0 10.0 10.0 10.0 10.0 10.0 10.0 10.0 10.0 10.0 10.0 10.0 10.0 10.0 10.0 10.0 10.0 10.0 10.0 9.999280130148051 10.0 10.0 10.0 10.0 10.0 10.0 10.0 10.0 10.0 10.0 10.0 10.0 10.0 10.0 10.0 10.0 10.0 10.0 10.0 10.0 10.0 10.0 10.0 10.0 10.0 10.0 10.0 10.0 9.779259425387755 10.0 10.0 10.0 
0.0010 0.0010 0.0010 0.0010 0.0010 0.0010000249719979554 0.0010 2.3657199114814187 0.0010 10.0 10.0 10.0 10.0 10.0 10.0 10.0 10.0 10.0 10.0 10.0 10.0 10.0 10.0 10.0 10.0 10.0 10.0 9.999999997936367 10.0 10.0 10.0 10.0 10.0 10.0 10.0 10.0 10.0 10.0 10.0 10.0 10.0 10.0 10.0 10.0 10.0 10.0 10.0 10.0 10.0 10.0 10.0 10.0 10.0 10.0 10.0 10.0 9.999962267260118 10.0 10.0 10.0 10.0 10.0 10.0 10.0 10.0 10.0 10.0 10.0 10.0 10.0 10.0 10.0 10.0 10.0 10.0 10.0 9.999996454538207 10.0 10.0 10.0 10.0 9.999999339514835 10.0 10.0 9.997241258796942 10.0 10.0 10.0 10.0 
3.4949456703158073 0.0010 0.001347280741066214 0.0010 0.0010 0.0010 0.0010 7.739136500971012 10.0 0.0010 10.0 10.0 10.0 10.0 10.0 10.0 10.0 10.0 10.0 10.0 10.0 10.0 10.0 10.0 10.0 10.0 10.0 10.0 10.0 10.0 10.0 10.0 10.0 10.0 10.0 10.0 10.0 10.0 10.0 10.0 10.0 10.0 10.0 10.0 10.0 10.0 10.0 10.0 10.0 10.0 10.0 10.0 10.0 10.0 10.0 10.0 10.0 10.0 10.0 0.7593451173271424 10.0 10.0 10.0 10.0 10.0 10.0 10.0 10.0 10.0 10.0 10.0 10.0 10.0 10.0 10.0 10.0 10.0 10.0 10.0 10.0 10.0 10.0 10.0 10.0 10.0 10.0 10.0 10.0 9.97256139355743 
10.0 6.073448619157817 0.0010 0.0010555638895940916 0.0010 0.0010 0.0010 10.0 0.0010 0.0010 10.0 10.0 10.0 10.0 10.0 10.0 10.0 0.0010 10.0 0.0010 10.0 10.0 10.0 10.0 10.0 10.0 10.0 10.0 10.0 10.0 10.0 0.0010 10.0 10.0 10.0 8.760521014861862 0.0010 10.0 10.0 10.0 10.0 10.0 10.0 10.0 0.0010 0.0010 10.0 10.0 10.0 10.0 10.0 10.0 10.0 10.0 10.0 10.0 10.0 10.0 10.0 10.0 10.0 10.0 10.0 0.0010 10.0 10.0 10.0 10.0 10.0 10.0 10.0 10.0 10.0 0.0010 10.0 10.0 10.0 10.0 10.0 10.0 10.0 10.0 10.0 10.0 10.0 10.0 10.0 10.0 10.0 
10.0 1.727605211624079 0.0010132369512167038 0.0010060626013410254 0.0010 0.0010004250084949956 0.0010 2.543538084255247 0.0010 0.0010 0.0010 10.0 0.0010 0.0010 0.0010 7.276135011235667 9.946712771322597 0.0010 7.276135011235667 0.0010 7.276135011235667 7.276135011235667 0.0010 7.276135011235667 8.074041084905973 0.0010 0.0010 9.995465330543912 10.0 9.881091318709343 10.0 0.0010 7.988302628286862 0.0010 5.293771195159888 0.0010 0.0010 9.696819483055569 0.0010 9.119464335464686 0.0010 0.0010 7.276135011235667 0.0010 0.0010 0.0010 0.0010 9.69229870631296 7.276135011235667 7.276135011235667 7.276135011235667 7.276135011235667 0.0010 0.0010 7.276135011235667 7.276135011235667 10.0 7.276135011235667 0.0010 10.0 0.0010 0.0010 0.0010 0.0010 0.0010 0.0010 9.722218551803222 0.0010 0.0010 0.0010 0.0010 0.0010 0.0010 0.0010 0.0010 7.15555818583831 10.0 9.99342327325934 10.0 0.0010 0.0010 7.276135011235667 0.0010 0.0010 7.276135011235667 10.0 0.0010 10.0 9.998004155618622 
10.0 3.722262083059424 0.0010 0.0010 0.0010441472248172118 0.0010 0.0010 5.722032650539 0.0010 0.0010 0.12508661545644878 10.0 10.0 10.0 9.65730439367323 10.0 9.990280662200798 0.0010 10.0 0.43932204411770226 10.0 10.0 0.12504220678499667 10.0 10.0 0.1250421717568445 0.12504220770713026 10.0 10.0 10.0 7.531227376335981 0.0010 10.0 10.0 10.0 0.1250412169856296 0.0010 10.0 10.0 10.0 10.0 10.0 10.0 10.0 0.0010 0.33955718756779074 0.0010 10.0 10.0 10.0 10.0 10.0 10.0 10.0 10.0 10.0 10.0 10.0 10.0 10.0 0.12504220678499667 10.0 0.12504220664471233 0.0010 10.0 0.12504198488837803 10.0 10.0 0.12504989868727667 0.12504220678499667 0.12505224465244108 10.0 10.0 0.0010 0.0010 10.0 10.0 10.0 10.0 10.0 0.12504220678499667 10.0 10.0 10.0 10.0 10.0 10.0 10.0 7.661339475834387 
2.968459951623795 10.0 0.0010 0.0010095647339069607 0.0010 0.0010 0.0010 10.0 0.0010 0.0010 10.0 10.0 10.0 10.0 10.0 10.0 10.0 10.0 10.0 10.0 10.0 10.0 10.0 9.987948907757488 10.0 10.0 10.0 10.0 10.0 10.0 10.0 10.0 9.986097813657775 10.0 10.0 10.0 0.0010 10.0 10.0 10.0 10.0 10.0 10.0 10.0 10.0 0.0010 10.0 10.0 10.0 10.0 10.0 9.999961751250984 10.0 10.0 10.0 10.0 9.96334205552086 10.0 10.0 10.0 10.0 10.0 10.0 10.0 10.0 10.0 9.998256364327887 10.0 10.0 10.0 10.0 10.0 10.0 10.0 10.0 9.998621148690727 10.0 10.0 10.0 10.0 10.0 10.0 10.0 10.0 10.0 10.0 10.0 9.999510318852979 10.0 
0.0010 0.0010 0.0010 0.0010 0.0010 0.0010 0.0010 1.0471490998779438 0.0010 10.0 10.0 10.0 10.0 10.0 10.0 10.0 10.0 10.0 10.0 10.0 10.0 10.0 10.0 10.0 10.0 10.0 10.0 10.0 10.0 10.0 10.0 10.0 10.0 10.0 10.0 10.0 10.0 10.0 10.0 10.0 10.0 10.0 10.0 10.0 10.0 10.0 10.0 10.0 10.0 10.0 10.0 10.0 10.0 10.0 10.0 10.0 10.0 10.0 10.0 10.0 10.0 10.0 10.0 10.0 10.0 10.0 10.0 10.0 10.0 10.0 10.0 10.0 10.0 10.0 10.0 10.0 10.0 10.0 10.0 10.0 10.0 10.0 10.0 10.0 10.0 10.0 10.0 10.0 10.0 
7.309963916512653 0.0010 0.0010 0.0010 0.0010137816150643684 0.0010 0.0010114983253798932 10.0 7.965898332304413 0.0010877623224846032 10.0 10.0 10.0 10.0 10.0 10.0 9.971069086519353 10.0 10.0 10.0 10.0 10.0 10.0 10.0 10.0 10.0 10.0 9.998643225866335 9.999881394844229 10.0 10.0 10.0 10.0 10.0 10.0 10.0 10.0 10.0 10.0 10.0 10.0 10.0 10.0 10.0 10.0 10.0 10.0 10.0 10.0 10.0 10.0 10.0 10.0 10.0 10.0 10.0 10.0 10.0 10.0 0.001000000000000334 10.0 10.0 10.0 10.0 10.0 10.0 10.0 10.0 10.0 10.0 10.0 10.0 10.0 10.0 10.0 10.0 10.0 10.0 10.0 10.0 10.0 10.0 10.0 10.0 10.0 9.906720839153609 10.0 10.0 10.0 
6.182068649196596 0.0010 0.0010 0.0010 0.001014005649719513 0.0010 0.0010 9.39148518253469 7.664846547619122 0.0010 10.0 10.0 9.993576503425635 9.997864428057381 9.998304042842813 10.0 9.965832448187337 10.0 10.0 10.0 10.0 10.0 10.0 10.0 10.0 10.0 10.0 9.998406611542261 10.0 10.0 10.0 10.0 9.999998872730462 9.995786358276238 10.0 10.0 10.0 10.0 9.993455087652412 10.0 9.993909019436222 9.998865917304423 10.0 10.0 10.0 10.0 10.0 10.0 10.0 10.0 10.0 10.0 9.997201161100797 9.993318466168335 10.0 10.0 10.0 10.0 9.993396429003344 0.0010 10.0 9.993401489244595 10.0 10.0 9.993746977138839 10.0 10.0 9.99347956330106 10.0 10.0 10.0 9.993400327848656 9.993252202827222 10.0 10.0 10.0 10.0 10.0 10.0 9.993516338694315 10.0 10.0 9.993406322813405 9.992820516791344 10.0 10.0 9.993352532370848 10.0 9.99999706641072 
0.0010 0.0010 0.0010 0.0010 0.0010 0.0010843160420634494 0.0010 3.8484779857230063 10.0 0.0010 10.0 10.0 10.0 10.0 10.0 10.0 10.0 10.0 10.0 10.0 10.0 10.0 10.0 10.0 10.0 10.0 10.0 10.0 9.98336529645496 10.0 10.0 10.0 10.0 10.0 10.0 10.0 10.0 10.0 10.0 10.0 10.0 10.0 10.0 10.0 10.0 10.0 10.0 10.0 10.0 10.0 10.0 10.0 10.0 10.0 10.0 10.0 9.999733140763087 10.0 10.0 0.0010 10.0 10.0 10.0 10.0 10.0 10.0 10.0 10.0 10.0 10.0 10.0 10.0 10.0 10.0 10.0 10.0 10.0 10.0 10.0 10.0 10.0 10.0 10.0 10.0 10.0 10.0 10.0 10.0 10.0 
0.0010 0.0010 0.0010 0.0010 0.0010 0.0010 0.0010 1.2430320459378796 10.0 0.0010 10.0 10.0 10.0 10.0 10.0 10.0 10.0 10.0 10.0 10.0 10.0 10.0 10.0 10.0 10.0 10.0 10.0 10.0 10.0 10.0 10.0 10.0 10.0 10.0 10.0 10.0 10.0 10.0 10.0 10.0 10.0 10.0 10.0 10.0 10.0 10.0 10.0 10.0 10.0 10.0 10.0 10.0 10.0 10.0 10.0 10.0 10.0 10.0 10.0 0.0010 10.0 10.0 10.0 10.0 10.0 10.0 10.0 10.0 10.0 10.0 10.0 10.0 10.0 10.0 10.0 10.0 10.0 10.0 10.0 10.0 10.0 10.0 10.0 10.0 10.0 10.0 10.0 10.0 10.0 
0.0010 0.0010 0.0010 0.0010015645979360571 0.0010000111869663676 0.0010006227958792447 0.6669626831946901 0.0010 0.0010 10.0 10.0 10.0 10.0 10.0 10.0 10.0 10.0 10.0 10.0 10.0 10.0 10.0 10.0 10.0 10.0 10.0 10.0 9.99152281716283 10.0 10.0 10.0 10.0 10.0 10.0 10.0 10.0 10.0 10.0 10.0 10.0 10.0 10.0 10.0 10.0 10.0 10.0 10.0 10.0 10.0 10.0 10.0 10.0 10.0 10.0 10.0 10.0 10.0 10.0 10.0 10.0 10.0 10.0 10.0 10.0 10.0 10.0 10.0 10.0 10.0 10.0 10.0 10.0 10.0 10.0 10.0 10.0 10.0 10.0 10.0 10.0 10.0 10.0 10.0 10.0 10.0 10.0 10.0 10.0 9.998204203247127 
0.0010 0.0010 0.0010 0.0010 0.0010 0.0010 0.0010 2.0254737553309 0.0010 10.0 10.0 10.0 10.0 10.0 10.0 10.0 10.0 10.0 10.0 10.0 10.0 10.0 10.0 10.0 10.0 10.0 10.0 10.0 10.0 10.0 10.0 10.0 10.0 10.0 10.0 10.0 10.0 10.0 10.0 10.0 10.0 10.0 10.0 10.0 10.0 10.0 10.0 10.0 10.0 10.0 10.0 10.0 10.0 10.0 10.0 10.0 10.0 10.0 10.0 10.0 10.0 10.0 10.0 10.0 10.0 10.0 10.0 10.0 10.0 10.0 10.0 10.0 10.0 10.0 10.0 10.0 10.0 10.0 10.0 10.0 10.0 10.0 10.0 10.0 10.0 10.0 10.0 10.0 9.958540461992195 
2.254183852675747 0.0010 0.001000037643166619 0.0010193521522716298 0.0010053156398001552 0.001000009014169184 0.0010000033877357942 6.91907883391978 10.0 0.0010 7.311919392078597 9.999999945872561 9.99999463177322 9.999995353131222 9.999995147668857 9.999958355292254 9.999999997507357 10.0 9.999956569623473 10.0 9.99995807130902 9.99995823766471 10.0 9.999999860073098 9.999957752163825 10.0 10.0 9.999993882619302 9.999999834837565 9.999994525262851 9.999994351856882 10.0 9.99999998457155 9.999995347440368 10.0 10.0 8.410906677781927 9.99999995913916 10.0 9.999999948259747 10.0 9.999994732778138 9.999958128654846 10.0 10.0 10.0 10.0 9.99999995817331 9.99995913307919 9.999958254513484 9.999999020557786 9.999998201224193 9.999994776948306 9.999994629556882 9.999967394516824 9.999959412391691 9.999999990193018 9.999956569623473 9.999994438145716 0.0010 10.0 9.999994264786064 10.0 9.774448197410427 9.999995147661723 10.0 9.99999999734605 9.99999444687135 10.0 10.0 10.0 9.999994517499218 9.999994867273271 10.0 10.0 9.999999954459406 9.999999892868873 9.999999998521027 9.99999931210037 9.999994632730616 10.0 9.999999489879983 9.999994421224942 9.999994629557168 9.999984073567049 9.984305443575845 9.999994493475727 9.999999993539923 10.0 
0.0010 0.0010 0.0012722000336188237 0.0010 0.0010 0.0010 0.0010816741264465112 2.7587283550457053 0.0010 10.0 10.0 10.0 10.0 10.0 10.0 10.0 10.0 10.0 10.0 10.0 10.0 10.0 10.0 10.0 10.0 10.0 10.0 10.0 10.0 10.0 10.0 10.0 10.0 10.0 10.0 10.0 10.0 10.0 10.0 10.0 10.0 10.0 10.0 10.0 10.0 10.0 10.0 10.0 10.0 10.0 10.0 10.0 10.0 10.0 10.0 10.0 10.0 10.0 10.0 10.0 10.0 10.0 10.0 10.0 10.0 10.0 10.0 10.0 10.0 10.0 10.0 10.0 10.0 10.0 10.0 10.0 10.0 9.999999999525986 10.0 10.0 10.0 10.0 10.0 10.0 10.0 10.0 10.0 10.0 10.0 
0.0023103765690847956 0.0010 0.0011243882547902976 0.0010014254711832025 0.0010000136063009295 0.0010 0.0010110413779760921 3.4303143471693556 10.0 0.0010032400615272638 9.998724633816554 9.99111257539851 9.998724633816554 9.998724633816554 9.998724633816554 10.0 10.0 9.998724633816554 10.0 9.998724633816554 10.0 10.0 9.998724633816554 9.993021702331886 10.0 9.998724633816554 9.998724633816554 10.0 10.0 10.0 9.978052415145084 9.998768600390983 9.999999530776638 9.998724633816554 9.998332752559445 9.998724633816554 9.986420800462287 9.986602055551812 9.998724633816554 9.98120977463637 9.998724633816554 9.998724633816554 10.0 9.998724633816554 9.998785775433996 9.987290419019642 9.998724633816554 9.987604302487199 9.999895571033624 10.0 9.99462047341308 9.990711489382461 9.998724633816554 9.998724633816554 10.0 9.999845857231902 10.0 10.0 9.998724633816554 0.0010 9.998724633816554 9.998724633816554 9.998724633816554 9.998724633816554 9.998724633816554 9.998724633816554 10.0 9.998724633816554 9.998724633816554 9.998724633816554 9.998724633816554 9.998724633816554 9.998724633816554 9.998785607218142 9.998724633816554 9.992382152476566 9.999821868008535 9.998175374907083 10.0 9.998724633816554 9.998724633816554 9.999999714707387 9.998724633816554 9.998724633816554 9.998723654829579 10.0 9.998724633816554 10.0 9.994306375568435 
0.0010 0.0010 0.0010 0.0010 0.0010 0.0010 0.3256247485580074 0.0010 0.0010 10.0 10.0 10.0 10.0 10.0 10.0 10.0 10.0 10.0 10.0 10.0 10.0 10.0 10.0 10.0 10.0 0.0010 10.0 10.0 10.0 10.0 10.0 10.0 10.0 10.0 10.0 10.0 10.0 10.0 10.0 10.0 10.0 10.0 10.0 10.0 10.0 10.0 10.0 10.0 10.0 10.0 10.0 10.0 10.0 10.0 10.0 10.0 9.78874583410618 10.0 10.0 10.0 10.0 10.0 10.0 10.0 10.0 10.0 10.0 10.0 10.0 10.0 10.0 10.0 10.0 10.0 10.0 10.0 10.0 10.0 10.0 10.0 10.0 10.0 10.0 10.0 10.0 10.0 10.0 10.0 10.0 
0.0010 0.0010 0.0010 0.0010 0.0010 0.0010 0.0010 2.005188264471716 10.0 0.0010 10.0 10.0 10.0 10.0 10.0 10.0 9.995448455124007 10.0 10.0 10.0 10.0 10.0 10.0 10.0 10.0 10.0 10.0 10.0 10.0 10.0 10.0 10.0 10.0 10.0 10.0 10.0 10.0 10.0 10.0 10.0 10.0 10.0 10.0 10.0 10.0 10.0 10.0 10.0 10.0 10.0 10.0 10.0 10.0 10.0 10.0 10.0 10.0 10.0 10.0 0.0010 10.0 10.0 10.0 10.0 10.0 10.0 10.0 10.0 10.0 10.0 10.0 10.0 10.0 10.0 10.0 10.0 10.0 10.0 10.0 10.0 10.0 10.0 10.0 10.0 10.0 10.0 10.0 10.0 10.0 
0.2723164204472873 0.0010 0.0010 0.0010 0.0010 0.0010 0.0010 0.0010 9.728683579552714 0.0010 10.0 10.0 10.0 10.0 10.0 10.0 10.0 10.0 10.0 10.0 10.0 10.0 10.0 10.0 10.0 10.0 10.0 10.0 10.0 10.0 10.0 10.0 10.0 10.0 10.0 10.0 10.0 10.0 10.0 10.0 10.0 10.0 10.0 10.0 10.0 10.0 10.0 10.0 10.0 10.0 10.0 10.0 10.0 10.0 10.0 10.0 10.0 10.0 10.0 0.0010 10.0 10.0 10.0 10.0 10.0 10.0 10.0 10.0 10.0 10.0 10.0 10.0 10.0 10.0 10.0 10.0 10.0 10.0 10.0 10.0 10.0 9.999870022208308 10.0 10.0 10.0 10.0 10.0 10.0 10.0 
1.3034739681494196 0.0010 0.0010 0.0010316419769207988 0.0010018868875860283 0.0010005807105388195 0.0010 6.706908491300029 10.0 0.0010 10.0 9.999953540742029 10.0 10.0 10.0 10.0 10.0 10.0 10.0 10.0 10.0 10.0 10.0 10.0 10.0 10.0 10.0 10.0 10.0 10.0 10.0 10.0 10.0 10.0 10.0 10.0 8.980210401644118 10.0 10.0 10.0 10.0 10.0 10.0 10.0 10.0 10.0 10.0 10.0 10.0 10.0 10.0 10.0 10.0 10.0 10.0 10.0 10.0 10.0 10.0 0.0010 10.0 10.0 10.0 10.0 10.0 10.0 10.0 10.0 10.0 10.0 10.0 10.0 10.0 10.0 10.0 10.0 10.0 10.0 10.0 10.0 10.0 10.0 10.0 10.0 10.0 10.0 10.0 9.999911323400914 9.99772619660976 
0.001000000000000334 0.001000000000000334 0.0010 0.0010 0.0010 0.0010 0.0010 0.968386740580728 0.0010 9.826588239467482 10.0 10.0 10.0 10.0 10.0 10.0 10.0 10.0 10.0 10.0 10.0 10.0 10.0 10.0 10.0 10.0 10.0 10.0 10.0 10.0 10.0 10.0 10.0 10.0 10.0 10.0 10.0 10.0 10.0 10.0 10.0 10.0 10.0 10.0 10.0 10.0 10.0 10.0 9.996964920531436 10.0 10.0 10.0 10.0 10.0 10.0 10.0 10.0 10.0 10.0 10.0 10.0 10.0 10.0 10.0 10.0 10.0 10.0 10.0 10.0 10.0 10.0 10.0 10.0 10.0 10.0 10.0 10.0 10.0 10.0 10.0 10.0 10.0 10.0 10.0 10.0 10.0 10.0 10.0 10.0 
10.0 3.606604710943523 0.0010 0.0010 0.0010 0.0010 0.0010 7.424742363954199 0.0010 0.0010 9.242125164441468 10.0 10.0 10.0 10.0 10.0 10.0 0.0010 10.0 0.1652055221709352 10.0 10.0 9.855366919239472 10.0 10.0 9.855366919239472 9.85517913690483 9.765162711027033 9.308663504276831 10.0 10.0 0.0010 9.981709284617487 10.0 10.0 6.531346402256573 0.0010 10.0 10.0 10.0 10.0 10.0 10.0 10.0 0.0010 0.0010 10.0 10.0 10.0 10.0 10.0 10.0 10.0 10.0 10.0 10.0 10.0 10.0 10.0 10.0 9.855366919239472 10.0 9.855366919239472 0.0010 10.0 10.0 10.0 10.0 10.0 9.855366919239472 10.0 10.0 10.0 0.0010 10.0 10.0 10.0 9.99682499320531 10.0 10.0 9.855366919239472 10.0 10.0 10.0 10.0 7.799516440288551 10.0 10.0 9.700690699698006 
0.0010 0.00515189785921934 0.0010886712915569073 0.0010 0.001003533983847106 0.0010000988877286764 1.3500683315023707 0.0010 0.0010 10.0 9.998086060658741 9.998596768705719 9.998086060658741 9.998086060658741 9.98698125391064 9.999999058841277 9.998027763729572 9.998077590230237 9.999999058841277 9.937065035056369 9.999999058841277 9.999999058841277 9.998086060658741 9.988397327675525 9.999999058841277 9.998086060658741 9.998086060658741 9.994272317220274 9.99754458142428 9.978678371860047 10.0 9.998077590230237 9.999954949960216 9.998081181257362 9.998086060658741 9.99808361102526 10.0 10.0 9.998085715807258 9.999877720177517 9.998086060658741 9.998086060658741 9.999999058841277 9.998086060658741 9.998077590230237 10.0 9.998086060658741 9.99779534070344 9.999999058841277 9.999999058841277 9.985990997284263 9.990922820658021 9.998086060658741 9.998086060658741 9.999999058841277 9.999999058841277 10.0 9.999999058841277 9.998086060658741 10.0 9.998086060658741 9.998086060658741 9.998086060658741 9.998077590230237 9.998086060658741 9.998086060658741 9.999958924749295 9.998086060658741 9.998086060658741 9.998086060658741 9.998086060658741 9.998086060658741 9.998086060658741 9.998077590230237 9.998086060658741 9.993245884142615 9.99992537276781 9.995696452144701 10.0 9.998086060658741 9.998086060658741 9.99999906802097 9.998086060658741 9.998086060658741 9.999754451323774 9.967354846266439 9.998086060658741 9.999215951330218 10.0 
0.0010 0.0010 0.0010 0.0010 0.0010 0.0010 0.0010 1.2878257244940485 0.0010 10.0 10.0 10.0 10.0 10.0 10.0 10.0 10.0 10.0 10.0 10.0 10.0 10.0 10.0 10.0 10.0 10.0 10.0 10.0 10.0 10.0 10.0 10.0 10.0 10.0 10.0 10.0 10.0 10.0 10.0 10.0 10.0 10.0 10.0 10.0 10.0 10.0 10.0 10.0 10.0 10.0 10.0 10.0 10.0 10.0 10.0 10.0 10.0 10.0 10.0 10.0 10.0 10.0 10.0 10.0 10.0 10.0 10.0 10.0 10.0 10.0 10.0 10.0 10.0 10.0 10.0 10.0 10.0 10.0 10.0 10.0 10.0 10.0 10.0 10.0 10.0 10.0 10.0 10.0 10.0 
0.0010 0.0010 0.0010 0.0010 0.0010 0.0010 1.2370966836171735 0.0010 0.0010 10.0 10.0 10.0 10.0 10.0 10.0 10.0 10.0 10.0 10.0 10.0 10.0 10.0 10.0 10.0 10.0 10.0 10.0 10.0 10.0 10.0 10.0 10.0 10.0 10.0 10.0 10.0 10.0 10.0 10.0 10.0 10.0 10.0 10.0 10.0 10.0 10.0 10.0 10.0 10.0 10.0 10.0 10.0 10.0 10.0 10.0 10.0 10.0 10.0 10.0 10.0 10.0 10.0 10.0 10.0 10.0 10.0 10.0 10.0 10.0 10.0 10.0 10.0 10.0 10.0 10.0 10.0 10.0 10.0 10.0 10.0 10.0 10.0 10.0 10.0 10.0 10.0 10.0 10.0 10.0 
0.0010 0.0010 0.0010 0.0010 0.0010 0.0010 0.0010 1.5768817330215823 10.0 0.0010 10.0 10.0 10.0 10.0 10.0 10.0 10.0 10.0 10.0 10.0 10.0 10.0 10.0 10.0 10.0 10.0 10.0 10.0 10.0 10.0 10.0 10.0 10.0 10.0 10.0 10.0 10.0 10.0 10.0 10.0 10.0 10.0 10.0 10.0 10.0 10.0 10.0 10.0 10.0 10.0 10.0 10.0 10.0 10.0 10.0 10.0 10.0 10.0 10.0 0.0010 10.0 10.0 10.0 10.0 10.0 10.0 10.0 10.0 10.0 10.0 10.0 10.0 10.0 10.0 10.0 10.0 10.0 10.0 10.0 10.0 10.0 10.0 10.0 10.0 10.0 10.0 10.0 10.0 10.0 
0.0010 0.0010 0.0010 0.0010 0.0010 0.0010 0.0010 4.533406307158742 10.0 0.0010 10.0 10.0 10.0 10.0 10.0 10.0 10.0 10.0 10.0 10.0 10.0 10.0 10.0 10.0 10.0 10.0 10.0 10.0 10.0 10.0 10.0 10.0 10.0 10.0 10.0 10.0 10.0 10.0 10.0 10.0 10.0 10.0 10.0 10.0 10.0 10.0 10.0 10.0 10.0 10.0 10.0 10.0 10.0 10.0 10.0 10.0 10.0 10.0 10.0 0.0010 10.0 10.0 10.0 10.0 10.0 10.0 10.0 10.0 10.0 10.0 10.0 10.0 10.0 10.0 10.0 10.0 10.0 10.0 10.0 10.0 10.0 10.0 10.0 10.0 10.0 10.0 10.0 10.0 10.0 
0.0010 0.0010 0.0010013272618495843 0.0010000000668320046 0.0010005908001714345 0.0010 0.0010 2.0556835907001156 0.0010 9.996981672065946 10.0 9.999995282130046 10.0 10.0 10.0 9.999975857834762 10.0 9.996981672065946 9.999874879599213 9.915311885345222 9.999978817265918 9.999960705581636 10.0 9.999909013574333 9.999974160252162 10.0 10.0 10.0 10.0 9.999274589608692 9.999759062823248 9.996981672065946 9.999916630439989 10.0 10.0 10.0 10.0 9.999696231453656 10.0 9.994911382949086 10.0 10.0 9.999978675137907 10.0 9.996981672065946 10.0 9.996981672065946 9.999691187245311 9.998528249701138 9.999976151441361 9.99989755068617 9.999937043713908 10.0 10.0 9.999954037878634 9.99995585790826 9.999628248635888 9.999702796960099 10.0 10.0 10.0 10.0 10.0 9.996981672065946 10.0 10.0 9.999947808290145 10.0 10.0 10.0 10.0 10.0 10.0 9.996981672065946 9.996981672065946 9.99993306887196 9.999995246706948 9.999850833334763 10.0 10.0 10.0 10.0 10.0 10.0 10.0 10.0 10.0 9.999995979984648 9.999752406720885 
1.1327325297348314 0.0010 0.0010186247104325404 0.0010 0.0010026117090338712 0.0010017517183554458 0.0010 5.597300861069825 9.408536363463911 0.0010 10.0 10.0 10.0 10.0 10.0 10.0 9.999801861906056 9.23870734323277 10.0 10.0 10.0 10.0 10.0 10.0 10.0 10.0 10.0 9.999083248135621 9.999453142896902 10.0 10.0 9.2384447813058 9.999926759816754 10.0 10.0 10.0 6.544510826351098 10.0 10.0 10.0 10.0 10.0 10.0 10.0 9.238444781332332 6.877381810215393 10.0 10.0 10.0 10.0 10.0 10.0 10.0 10.0 10.0 10.0 9.999999427177793 10.0 10.0 0.5924636365360882 10.0 10.0 10.0 9.238444780597945 10.0 10.0 10.0 10.0 10.0 10.0 10.0 10.0 10.0 9.238444781306557 10.0 10.0 9.996307053741962 10.0 10.0 10.0 10.0 10.0 10.0 10.0 10.0 10.0 10.0 10.0 9.999181392566284 
0.001000000000000334 0.001000000000000334 0.0010 0.001037193702734732 0.0010 0.0010 0.0010 3.9147828843625865 9.871715901883258 0.0010 10.0 10.0 10.0 10.0 10.0 10.0 10.0 10.0 10.0 10.0 10.0 10.0 10.0 10.0 10.0 10.0 10.0 10.0 10.0 10.0 10.0 10.0 10.0 10.0 10.0 10.0 7.888247749144916 10.0 10.0 10.0 10.0 10.0 10.0 10.0 10.0 10.0 10.0 10.0 10.0 10.0 10.0 10.0 10.0 10.0 10.0 10.0 10.0 10.0 10.0 0.1375076873484371 10.0 10.0 10.0 10.0 10.0 10.0 10.0 10.0 10.0 10.0 10.0 10.0 10.0 10.0 10.0 10.0 10.0 10.0 10.0 10.0 10.0 10.0 10.0 10.0 10.0 10.0 10.0 10.0 9.992239961191608 
10.0 3.491723693369838 0.032221546430930975 0.0010 0.0010 0.0010 0.0010 6.13620993660702 0.0010 0.0010 0.0010 10.0 9.790280634014692 9.803552290446007 9.778337657548649 10.0 10.0 0.0010 10.0 0.0010 10.0 10.0 0.0010 10.0 10.0 0.0010 0.0010 10.0 10.0 9.793166538293008 6.278418571722665 0.0010 10.0 9.237539016979788 9.943142568569533 0.0010 0.0010 10.0 9.764069705632108 10.0 9.779995674194385 10.0 10.0 9.995559926953415 0.0010 0.0010 0.0010 10.0 10.0 10.0 10.0 10.0 9.813607692289276 9.81845968966219 10.0 10.0 10.0 10.0 9.791763635570366 10.0 0.0010 9.82339323097112 0.0010 0.0010 9.780518912470901 0.0010 10.0 9.793347212421068 0.0010 0.0010 0.0010 9.793657310772959 9.793660648731203 0.0010 0.0010 10.0 10.0 10.0 9.884619691198447 9.7888090069305 0.0010 10.0 9.790661575247718 9.79013184434107 10.0 10.0 10.0 10.0 10.0 
0.0010 0.0010 0.0010 0.0010609749055556258 0.0010 0.0010 0.0010 4.336361363701447 9.929004194061566 0.0010 10.0 10.0 10.0 10.0 10.0 10.0 10.0 10.0 10.0 10.0 10.0 10.0 10.0 10.0 10.0 10.0 10.0 10.0 10.0 10.0 10.0 10.0 10.0 10.0 10.0 10.0 6.374539422294087 10.0 10.0 10.0 10.0 10.0 10.0 10.0 10.0 10.0 10.0 10.0 10.0 10.0 10.0 10.0 10.0 10.0 10.0 10.0 10.0 10.0 10.0 0.08623707822040519 10.0 10.0 10.0 10.0 10.0 10.0 10.0 10.0 10.0 10.0 10.0 10.0 10.0 10.0 10.0 10.0 10.0 10.0 10.0 10.0 10.0 10.0 10.0 10.0 10.0 10.0 10.0 10.0 10.0 
0.0010 0.0010 0.0010 0.0010 0.0010 0.0010 0.0010 3.2325839977507838 0.0010 10.0 10.0 10.0 10.0 10.0 10.0 10.0 10.0 10.0 10.0 10.0 10.0 10.0 10.0 10.0 10.0 10.0 10.0 10.0 10.0 10.0 10.0 10.0 10.0 10.0 10.0 10.0 10.0 10.0 10.0 10.0 10.0 10.0 10.0 10.0 10.0 10.0 10.0 10.0 10.0 10.0 10.0 10.0 10.0 10.0 10.0 10.0 10.0 10.0 10.0 10.0 10.0 10.0 10.0 10.0 10.0 10.0 10.0 10.0 10.0 10.0 10.0 10.0 10.0 10.0 10.0 10.0 10.0 10.0 10.0 10.0 10.0 10.0 10.0 10.0 10.0 10.0 10.0 10.0 10.0 
0.0010 0.0010 0.0010 0.0010 0.0010 0.0010 0.0010 5.343132428946348 10.0 0.0010 7.627394297838835 10.0 10.0 10.0 10.0 10.0 10.0 10.0 10.0 10.0 10.0 10.0 10.0 10.0 10.0 10.0 10.0 10.0 10.0 10.0 10.0 10.0 10.0 10.0 10.0 10.0 10.0 10.0 10.0 10.0 10.0 10.0 10.0 10.0 10.0 10.0 10.0 10.0 10.0 10.0 10.0 10.0 10.0 10.0 10.0 10.0 10.0 10.0 10.0 0.0010 10.0 10.0 10.0 10.0 10.0 10.0 10.0 10.0 10.0 10.0 10.0 10.0 10.0 10.0 10.0 10.0 10.0 10.0 10.0 10.0 10.0 10.0 10.0 10.0 10.0 10.0 10.0 10.0 9.088571949652103 
6.991006831189337 0.0017504634425045407 0.001002539850479099 0.0010000009750232932 0.0010052940363780617 0.0010010990599553478 0.0014815002543814518 9.892237739214224 8.259421824496377 0.0010 9.994963459664904 10.0 9.994962996371642 9.994962996530512 9.994962996720004 10.0 10.0 9.994980154579178 10.0 10.0 10.0 10.0 9.994963459692194 10.0 10.0 9.994963459692194 9.994963459750497 9.999576677627262 9.999849741697892 9.999361901774954 10.0 9.994973554411281 10.0 9.99496299917723 9.996896903881717 9.994963459689272 9.968162566523507 10.0 9.994962996372157 10.0 9.994903108312041 9.99496295743563 10.0 9.994962977030163 9.994973554725473 10.0 9.99496347781655 10.0 10.0 10.0 9.999934260629427 10.0 9.994962996359938 9.994962996237295 10.0 9.999936174167894 10.0 9.999617559309023 9.994912566151376 1.4809064988892395 9.994963459692194 9.99493720215519 9.994963457737283 9.994973550763326 9.99496299635353 9.994963459689272 10.0 9.994913186230335 9.994963459689272 9.994963459692194 9.994963459692235 9.994918206315917 9.994943067263563 9.994973554722394 9.994963477804088 10.0 10.0 10.0 9.999719345800273 9.994962996389066 9.9949634596922 10.0 9.994911363474815 9.994962996372601 9.99818833216217 9.999991801591214 9.994916498661913 10.0 9.999859205024029 
0.0010 0.0010 0.0010 0.0010 0.0010 0.0010 0.0010 2.158150995888661 0.0010 10.0 10.0 10.0 10.0 10.0 10.0 10.0 10.0 10.0 10.0 10.0 10.0 10.0 10.0 10.0 10.0 10.0 10.0 10.0 10.0 10.0 10.0 10.0 10.0 10.0 10.0 10.0 10.0 10.0 10.0 10.0 10.0 10.0 10.0 10.0 10.0 10.0 10.0 10.0 10.0 10.0 10.0 10.0 10.0 10.0 10.0 10.0 10.0 10.0 10.0 10.0 10.0 10.0 10.0 10.0 10.0 10.0 10.0 10.0 10.0 10.0 10.0 10.0 10.0 10.0 10.0 10.0 10.0 10.0 10.0 10.0 10.0 10.0 10.0 10.0 10.0 10.0 10.0 10.0 10.0 
4.625301117381384 9.06497671467498 0.0010 0.0010 0.0010 0.0010 0.0010 9.078202593110436 0.001000000000000334 0.0010 10.0 10.0 10.0 10.0 10.0 10.0 10.0 0.001000000000000334 10.0 9.50005 10.0 10.0 9.349812439949867 10.0 10.0 10.0 10.0 10.0 10.0 10.0 10.0 0.001000000000000334 10.0 10.0 10.0 10.0 0.48345816589912083 9.825931081118386 10.0 10.0 10.0 10.0 10.0 10.0 0.001000000000000334 0.865029267231086 10.0 10.0 10.0 10.0 9.70759782850631 10.0 10.0 10.0 10.0 10.0 10.0 10.0 10.0 10.0 10.0 10.0 10.0 0.001000000000000334 10.0 10.0 10.0 10.0 10.0 10.0 10.0 10.0 10.0 0.001000000000000334 10.0 10.0 10.0 10.0 10.0 10.0 10.0 10.0 10.0 10.0 10.0 10.0 10.0 10.0 10.0 
2.4092593127758892 0.0010 0.0010085168465688288 0.0010 0.0010006941638450982 0.0011831834571321613 0.0010 7.0031006522529715 10.0 0.0010 9.992883384069215 9.999463430522331 9.991215756769884 9.991215659293644 9.991215867065364 9.991202783324097 10.0 9.521921259670878 9.991202783192286 9.69512017156941 9.991202783186697 9.991202783258126 9.99292252198752 9.997239196942965 9.99120278327325 10.0 9.992922521891371 10.0 9.965643196384471 9.991204583774337 9.989675943024535 9.992943545563193 9.983377639833078 9.99122009016187 9.989841171256975 9.992922524388394 10.0 9.997890414506086 9.991219376799966 9.9995103276075 9.991218224847547 9.991211928472111 9.991202783338698 9.99120518617934 9.992943609317223 10.0 9.992922529960492 9.998041042927605 9.991202783245416 9.991202783278275 9.997344465286764 9.997384667991986 9.991215575895694 9.991215536040677 9.991202783143708 9.991202783181949 9.998460870710032 9.99118073605806 9.991215749565212 0.0010 9.99292252198752 9.991215497292034 9.992922521973213 9.992922532090535 9.991217918121407 9.992915155376867 9.997842516621327 9.991215736558914 9.992922521949795 9.99292252198752 9.993116040461759 9.991215734137551 9.99121573403477 9.992943609317223 9.992922529968594 9.99675445727101 9.992749772485764 9.999944960577412 9.962459307508496 9.991215781155464 9.992922521991332 9.97197414197365 9.991215757694919 9.991215757603726 9.38089124367742 10.0 9.991211946693456 9.998324928548346 10.0 
4.243881409825255 0.0010 0.0010 0.0010307056862680953 0.0010 0.0010 0.0010 8.612743478148513 9.9345937407944 0.0010 6.72676829027264 10.0 10.0 10.0 10.0 10.0 10.0 10.0 10.0 10.0 10.0 10.0 10.0 10.0 10.0 10.0 10.0 10.0 10.0 10.0 10.0 10.0 10.0 10.0 10.0 10.0 10.0 10.0 10.0 10.0 10.0 10.0 10.0 10.0 10.0 10.0 10.0 10.0 10.0 10.0 10.0 10.0 10.0 10.0 10.0 10.0 10.0 10.0 10.0 0.06640625920560506 10.0 10.0 10.0 10.0 10.0 10.0 10.0 10.0 10.0 10.0 10.0 10.0 10.0 10.0 10.0 10.0 10.0 10.0 10.0 10.0 10.0 10.0 10.0 10.0 10.0 10.0 10.0 10.0 10.0 
10.0 2.8725207968831414 0.01426971125561145 0.0010 0.0010 0.0010 0.0010 4.742558141421039 0.0010 0.0010 0.0010 9.893402153882743 9.234125819638926 9.143175606926189 9.140103636728062 10.0 10.0 0.0010 10.0 3.920008660423997 10.0 10.0 0.0010 9.613783754050415 10.0 0.0010 0.0010 10.0 9.248398136528802 9.127433746580959 4.7045836760229855 0.0010 10.0 9.17524821278521 9.121180267707055 0.0010 0.0010 9.93319746251072 3.810945398287097 10.0 9.181190392337653 9.208758963368544 10.0 9.308144285892908 0.0010 1.2282816869084199 0.0010 10.0 10.0 10.0 10.0 10.0 9.183996072132572 9.236348712225308 10.0 10.0 10.0 10.0 9.189312845752868 10.0 0.0010 9.235537481137236 0.0010 0.0010 9.185439290672637 0.0010 10.0 9.187830639294713 0.0010 0.0010 0.0010 9.189349256777584 9.190547864643563 0.0010 0.0010 9.920660775435419 9.908733995903503 10.0 7.982382075011275 9.234101857171748 0.0010 10.0 9.189228792239488 9.24144363778877 10.0 9.314255597119436 9.188664064114846 10.0 10.0 
1.6940495068251953 0.0010 0.0010 0.0010 0.0010 0.0010 0.0010 7.181820577437035 10.0 0.0010 10.0 10.0 10.0 10.0 10.0 10.0 10.0 10.0 10.0 10.0 10.0 10.0 10.0 10.0 10.0 10.0 10.0 10.0 10.0 10.0 10.0 10.0 10.0 10.0 10.0 10.0 8.858110535685348 10.0 10.0 10.0 10.0 10.0 10.0 10.0 10.0 10.0 10.0 10.0 10.0 10.0 10.0 10.0 10.0 10.0 10.0 10.0 10.0 10.0 10.0 1.8786112358557356 10.0 10.0 10.0 10.0 10.0 10.0 10.0 10.0 10.0 10.0 10.0 10.0 10.0 10.0 10.0 10.0 10.0 10.0 10.0 10.0 10.0 10.0 10.0 10.0 10.0 9.957813324681846 10.0 10.0 10.0 
5.60606121312641 6.666578759139045 0.001000202867849721 0.0010000000012710757 0.0010000000000000386 0.0010002740657800453 0.0010000000000227134 8.1796765140547 0.0010 0.001000000000718612 9.999018307188763 9.999999995919449 9.999018730814463 9.999018727202728 9.999018728231448 9.999018789445445 9.999999999901947 0.0010 9.999018789445445 9.932692244766908 9.999018789445445 9.999018789445445 9.999018307188763 9.999999973155353 9.999018789445445 9.999018307188763 9.999018307188763 9.999999990353047 9.977593160979975 9.999126894968917 9.99999974511683 0.0010 9.999514670389992 9.99901872723122 9.999840165692785 9.999018307188763 0.0010 9.999999994246819 9.999097289296222 9.999881066044429 9.999018728231489 9.999018730308745 9.999018789445445 9.99901868295132 0.0010 0.0010 9.999018307188763 9.999999993593994 9.999018789445445 9.999018789445445 9.886554148665418 9.999984682450284 9.999018730087592 9.99901873082556 9.999018789445445 9.999018789445445 9.999999999693912 9.999018789445445 9.999018728231489 10.0 9.999018307188763 9.999018730834912 9.999018307188763 0.0010 9.999018728231484 9.999018307188763 9.999920541762663 9.999018728231489 9.99904380273302 9.999018307188763 9.999018307188763 9.999018728231489 9.999018728231489 0.0010 9.999018307188763 9.999999994574718 9.999839224090671 9.995993139445003 9.99910976490869 9.999018730809668 9.999043898788516 9.999131183918127 9.999018728231489 9.999018730825558 9.999018789445445 8.729071567551378 9.999018728231489 9.999999996861437 9.999952113825586 
1.0378249245959235 0.0010 0.001111928675265914 0.0010 0.0010 0.0010 0.0010013466497254605 6.253772428365925 10.0 0.0010 10.0 10.0 10.0 10.0 10.0 10.0 9.99999977644864 10.0 10.0 10.0 10.0 10.0 10.0 10.0 10.0 10.0 10.0 10.0 9.999978051070554 10.0 9.992420486025138 10.0 10.0 10.0 10.0 10.0 0.001000000000000334 10.0 10.0 10.0 10.0 10.0 10.0 10.0 10.0 0.5126396870695809 9.940657151299241 10.0 10.0 10.0 10.0 10.0 10.0 10.0 10.0 10.0 9.986623395178157 10.0 10.0 0.0010 10.0 10.0 10.0 10.0 10.0 10.0 10.0 10.0 10.0 10.0 10.0 10.0 10.0 10.0 10.0 10.0 9.994809085123142 9.994593767489695 10.0 10.0 10.0 10.0 10.0 10.0 10.0 8.19303858968052 10.0 10.0 10.0 
6.037275421335766 0.0016805910522584289 0.0010 0.0010 0.0010127259901412757 0.0010 0.0010 9.158261915110746 8.100078995800022 0.0010 9.990197038129834 10.0 9.99031448666489 9.993677102467338 9.994593181501218 10.0 9.97312242141929 9.99634249522111 10.0 10.0 10.0 10.0 9.990158347060074 10.0 10.0 9.990157590260862 9.990188100718626 9.998748826493431 10.0 10.0 9.990219681408 9.996414765967344 9.999998636825024 9.99204746788073 10.0 9.989850758444513 9.996441555847039 10.0 9.9904930174781 10.0 9.990575247682816 9.994591295428286 10.0 10.0 9.996414664158324 10.0 9.989382335216872 10.0 10.0 10.0 10.0 10.0 9.993156964605552 9.990112132324844 10.0 10.0 10.0 10.0 9.990173271240176 0.009735054966083623 9.990158351355346 9.99017723951123 9.990159528836154 9.996414663846412 9.990448173156876 9.990075761076431 10.0 9.990238465647082 9.990203462521889 9.990158229387225 9.990157735926946 9.990176328737679 9.990060168221675 9.996414664158314 9.989409572714955 10.0 10.0 9.99999039209483 10.0 9.990267305127512 9.990156853069122 10.0 9.990181030024416 9.989721637484639 10.0 9.91385137727565 9.990138847241905 10.0 9.999997641695218 
0.0010 0.0010 0.001091710753319295 0.0010 0.0010 0.0010 0.0010 3.1630564066473132 0.0010 10.0 10.0 10.0 10.0 10.0 10.0 10.0 10.0 10.0 10.0 10.0 10.0 10.0 10.0 10.0 10.0 10.0 10.0 10.0 9.99575709229906 10.0 10.0 10.0 10.0 10.0 10.0 10.0 10.0 10.0 10.0 10.0 10.0 10.0 10.0 10.0 10.0 10.0 10.0 10.0 10.0 10.0 10.0 10.0 10.0 10.0 10.0 10.0 10.0 10.0 10.0 10.0 10.0 10.0 10.0 10.0 10.0 10.0 10.0 10.0 10.0 10.0 10.0 10.0 10.0 10.0 10.0 10.0 10.0 10.0 10.0 10.0 10.0 10.0 10.0 10.0 10.0 9.889323368137957 10.0 10.0 10.0 
0.0010 0.0010 0.0010 0.0010 0.0010 0.0010 0.7091626288888697 0.0010 0.0010 10.0 10.0 10.0 10.0 10.0 10.0 10.0 10.0 10.0 10.0 9.291837371111132 10.0 10.0 10.0 10.0 10.0 0.0010 10.0 10.0 10.0 10.0 10.0 10.0 10.0 10.0 10.0 10.0 10.0 9.999825429879532 10.0 10.0 10.0 10.0 10.0 10.0 10.0 10.0 10.0 10.0 10.0 10.0 10.0 10.0 10.0 10.0 10.0 10.0 9.970313451921246 10.0 10.0 10.0 10.0 10.0 10.0 10.0 10.0 10.0 10.0 10.0 10.0 10.0 10.0 10.0 10.0 10.0 10.0 10.0 10.0 10.0 10.0 10.0 10.0 10.0 10.0 10.0 10.0 10.0 10.0 9.999246441465319 10.0 
0.0010 0.0010 0.0010 0.0010 0.0010 0.0010 0.0010 1.2119111376052807 10.0 0.0010 10.0 10.0 10.0 10.0 10.0 10.0 10.0 10.0 10.0 10.0 10.0 10.0 10.0 10.0 10.0 10.0 10.0 10.0 10.0 10.0 10.0 10.0 10.0 10.0 10.0 10.0 9.714015870184046 10.0 10.0 10.0 10.0 10.0 10.0 10.0 10.0 9.714015870184046 10.0 10.0 10.0 10.0 10.0 10.0 10.0 10.0 10.0 10.0 10.0 10.0 10.0 0.0010 10.0 10.0 10.0 10.0 10.0 10.0 10.0 10.0 10.0 10.0 10.0 10.0 10.0 10.0 10.0 10.0 10.0 10.0 10.0 10.0 10.0 10.0 10.0 10.0 10.0 10.0 10.0 10.0 10.0 
0.0010 0.0011034502309434735 0.001000733278459924 0.0010 0.0010000054596252608 0.0010005405124173358 0.007734150293693617 0.0010 0.0010 10.0 10.0 9.999999202660618 10.0 10.0 10.0 9.999556571067542 9.9999824130244 10.0 9.999556571067542 10.0 9.999556571067542 9.999556571067542 10.0 9.999998590125806 9.999556571067542 10.0 10.0 9.99998836571214 10.0 9.999556571067542 9.991553007893836 10.0 9.999999843017983 10.0 10.0 10.0 9.360876086567421 9.999999998067166 10.0 9.999981083978904 10.0 10.0 9.999556571067542 10.0 10.0 10.0 10.0 9.999999997991306 9.999556571067542 9.999556571067542 9.999998592071412 9.999898271180474 10.0 10.0 9.999556571067542 9.999556571067542 9.999929666266006 9.999556571067542 10.0 10.0 10.0 10.0 10.0 10.0 10.0 10.0 9.999791679157925 10.0 10.0 10.0 10.0 10.0 10.0 10.0 10.0 9.99999858369734 10.0 9.99999999979998 9.999873593464965 10.0 10.0 9.99993914264198 10.0 10.0 9.999556571067542 9.99993557680424 10.0 9.999945243911716 9.999993457288078 
0.6203872179734193 8.345542961116102 0.00113908435634982 0.0010 0.0010096689083737699 0.001016263663257622 0.0012759690651408186 6.8558753358566005 0.0010 0.0010 10.0 10.0 10.0 10.0 10.0 10.0 9.99442239767264 10.0 10.0 9.199829327420552 10.0 10.0 10.0 10.0 10.0 10.0 10.0 9.998778112756822 9.997471616131547 10.0 9.665818613551414 10.0 10.0 10.0 9.67542775122113 10.0 0.0010 10.0 10.0 10.0 10.0 10.0 10.0 10.0 10.0 5.125957894213656 10.0 10.0 10.0 10.0 10.0 10.0 10.0 10.0 10.0 10.0 10.0 9.857343495615345 10.0 10.0 10.0 10.0 10.0 10.0 10.0 10.0 10.0 10.0 10.0 10.0 10.0 10.0 10.0 10.0 10.0 10.0 10.0 9.912504239583857 9.678095289633827 10.0 10.0 9.972458837319214 10.0 10.0 10.0 9.990510565151833 10.0 10.0 9.996242293872443 
4.212853001318945 0.0010 0.0010 0.0010 0.0010 0.0010 0.0010 7.848984322109208 9.951575476169896 0.0010 10.0 10.0 10.0 10.0 10.0 10.0 10.0 10.0 10.0 10.0 10.0 10.0 10.0 10.0 10.0 10.0 10.0 10.0 10.0 10.0 10.0 10.0 10.0 10.0 10.0 10.0 7.628454486600462 10.0 10.0 10.0 10.0 10.0 10.0 10.0 10.0 9.930765957812017 10.0 10.0 10.0 10.0 10.0 10.0 10.0 10.0 10.0 10.0 10.0 10.0 10.0 0.1267361216879399 10.0 10.0 10.0 10.0 10.0 10.0 10.0 10.0 10.0 10.0 10.0 10.0 10.0 10.0 10.0 10.0 10.0 10.0 10.0 10.0 10.0 10.0 10.0 10.0 10.0 10.0 10.0 10.0 10.0 
0.011912549024101892 0.0098980745084844 0.0010458030619994413 0.0011430919228140413 0.0010499460508293585 0.001163127145131852 0.0010 6.2972975140502765 10.0 0.0010 10.0 10.0 10.0 10.0 10.0 10.0 9.999994711505396 10.0 10.0 9.966520141059934 10.0 10.0 10.0 9.99973636660787 10.0 10.0 10.0 9.99164844214234 9.99931040305234 10.0 10.0 10.0 9.996698489420542 10.0 9.967348094638862 10.0 5.328079638633497 10.0 10.0 9.967661842391237 10.0 10.0 10.0 10.0 10.0 10.0 10.0 10.0 10.0 10.0 10.0 9.999782310211222 10.0 10.0 10.0 10.0 10.0 10.0 10.0 0.0010 10.0 10.0 10.0 10.0 10.0 10.0 9.988918851923804 10.0 10.0 10.0 10.0 10.0 10.0 10.0 10.0 9.999862267021191 10.0 10.0 9.999571343226766 10.0 10.0 9.997526300016618 10.0 10.0 10.0 9.964917338262051 10.0 9.999855977543659 9.963072138588483 
10.0 2.8790943787297922 0.0010 0.001141809487498932 0.0010 0.0010 0.0010 4.909267323932719 0.0010 0.0010 0.0010 10.0 10.0 10.0 10.0 10.0 10.0 0.0010 10.0 1.8908385571529114 10.0 10.0 0.0010 10.0 10.0 0.0010 0.0010 10.0 10.0 10.0 9.185898159692787 0.0010 10.0 10.0 9.437642069947431 0.0010 1.9294600494117145 10.0 6.749232909364884 9.904619640567603 10.0 10.0 10.0 10.0 0.0010 8.752016094517472 0.0010 10.0 10.0 10.0 9.832345991894131 10.0 10.0 10.0 10.0 10.0 10.0 10.0 10.0 10.0 0.0010 10.0 0.0010 0.0010 9.966655875576171 0.0010 10.0 9.946471882681218 0.0010 0.0010 0.0010 10.0 10.0 0.0010 0.0010 10.0 10.0 10.0 10.0 10.0 0.0010 10.0 10.0 10.0 9.889320874646165 10.0 10.0 10.0 8.700922986861292 
3.7928998079507315 0.0010 0.0010 0.001103558839473038 0.0010222170555758982 0.0010 0.0010 8.244488745573415 10.0 0.0010 10.0 10.0 10.0 10.0 10.0 10.0 10.0 10.0 10.0 10.0 10.0 10.0 10.0 10.0 10.0 10.0 10.0 10.0 10.0 10.0 10.0 10.0 10.0 10.0 10.0 10.0 10.0 10.0 10.0 10.0 10.0 10.0 10.0 10.0 10.0 10.0 10.0 10.0 10.0 10.0 10.0 10.0 10.0 10.0 10.0 10.0 9.999532834943153 10.0 10.0 0.0010 10.0 10.0 10.0 10.0 10.0 10.0 10.0 10.0 10.0 10.0 10.0 10.0 10.0 10.0 10.0 10.0 10.0 10.0 10.0 10.0 10.0 10.0 10.0 10.0 10.0 10.0 10.0 9.999999974726547 10.0 
0.0010 0.0010 0.0010 0.0010 0.0010 0.0010 0.0010 2.441835598631612 10.0 0.0010 10.0 10.0 10.0 10.0 10.0 10.0 10.0 10.0 10.0 10.0 10.0 10.0 10.0 10.0 10.0 10.0 10.0 10.0 10.0 10.0 10.0 10.0 10.0 10.0 10.0 10.0 10.0 10.0 10.0 10.0 10.0 10.0 10.0 10.0 10.0 10.0 10.0 10.0 10.0 10.0 10.0 10.0 10.0 10.0 10.0 10.0 10.0 10.0 10.0 0.0010 10.0 10.0 10.0 10.0 10.0 10.0 10.0 10.0 10.0 10.0 10.0 10.0 10.0 10.0 10.0 10.0 10.0 10.0 10.0 10.0 10.0 10.0 10.0 10.0 10.0 10.0 10.0 10.0 10.0 
6.9478214455473095 0.0010 0.0010 0.0010 0.0010 0.0010 0.0010 10.0 8.397664760709107 0.0010 9.99488405546281 10.0 9.99488405546281 9.99488405546281 9.99488405546281 10.0 10.0 9.994884015382498 10.0 9.892536428477422 10.0 10.0 9.99488405546281 9.993578845469953 10.0 9.99488405546281 9.99488405546281 10.0 10.0 10.0 10.0 9.994884015382498 10.0 9.99488405546281 10.0 9.99488405546281 6.919731961037117 10.0 9.99488405546281 10.0 9.99488405546281 9.99488405546281 10.0 10.0 9.994884015382498 10.0 9.99488405546281 10.0 10.0 10.0 10.0 10.0 9.99488405546281 9.99488405546281 10.0 10.0 10.0 10.0 9.99488405546281 1.6133688474786743 9.99488405546281 9.99488405546281 9.99488405546281 9.994883963504043 9.99488405546281 10.0 10.0 9.99488405546281 9.99488405546281 9.99488405546281 9.99488405546281 9.99488405546281 9.99488405546281 9.994884015382498 9.99488405546281 10.0 10.0 10.0 10.0 9.99488405546281 9.99488405546281 10.0 9.99488405546281 9.99488405546281 10.0 10.0 9.99488405546281 10.0 10.0 
0.0010 0.0010 0.0010 0.0010 0.0010 0.0010 0.0010 1.875627450300825 0.0010 9.050489599587536 10.0 10.0 10.0 10.0 10.0 10.0 10.0 10.0 10.0 10.0 10.0 10.0 10.0 10.0 10.0 10.0 10.0 10.0 10.0 10.0 10.0 10.0 10.0 10.0 10.0 10.0 10.0 10.0 10.0 10.0 10.0 10.0 10.0 10.0 10.0 10.0 10.0 10.0 10.0 10.0 10.0 10.0 10.0 9.944723188734272 10.0 10.0 10.0 10.0 10.0 10.0 10.0 10.0 10.0 10.0 10.0 10.0 10.0 10.0 10.0 10.0 10.0 10.0 10.0 10.0 10.0 10.0 10.0 10.0 10.0 10.0 10.0 10.0 10.0 10.0 10.0 10.0 10.0 10.0 10.0 
2.5442446341225775 0.0010 0.0010 0.0010280207986980636 0.0010021404899719435 0.0010 0.0010 6.967687266244846 10.0 0.0010 10.0 10.0 10.0 10.0 10.0 10.0 10.0 9.884775529620313 10.0 9.82851627758409 10.0 10.0 10.0 10.0 10.0 10.0 10.0 10.0 10.0 10.0 10.0 10.0 10.0 10.0 10.0 10.0 8.386678583460222 10.0 10.0 10.0 10.0 10.0 10.0 10.0 10.0 10.0 10.0 10.0 10.0 10.0 10.0 10.0 10.0 10.0 10.0 10.0 10.0 10.0 10.0 0.0010 10.0 10.0 10.0 10.0 10.0 10.0 10.0 10.0 10.0 10.0 10.0 10.0 10.0 10.0 10.0 10.0 10.0 10.0 10.0 10.0 10.0 10.0 10.0 10.0 10.0 10.0 10.0 10.0 10.0 
10.0 1.0626439553604938 0.0010 0.0010 0.0010 0.004900889708341626 0.0010 0.7922178092288157 0.0010 0.0010 0.0010 10.0 0.0010 0.0010 0.0010 0.0010 9.536988476507188 0.0010 0.0010 10.0 0.0010 0.0010 0.0010 10.0 0.0010 0.0010 0.0010 10.0 10.0 0.0010 10.0 0.0010 0.0010 0.0010 10.0 0.0010 0.0010 10.0 0.0010 4.45014970042358 0.0010 0.0010 0.0010 0.0010 0.0010 0.0010 0.0010 10.0 0.0010 0.0010 10.0 6.530388990942447 0.0010 0.0010 0.0010 0.0010 10.0 0.0010 0.0010 10.0 0.0010 0.0010 0.0010 0.0010 0.0010 0.0010 10.0 0.0010 0.0010 0.0010 0.0010 0.0010 0.0010 0.0010 0.0010 10.0 4.590578175050425 10.0 0.0010 0.0010 0.5868997372869103 0.0010 0.0010 0.0010 0.0010 10.0 0.0010 10.0 10.0 
3.977771894001144 0.0010 0.0010 0.0010 0.0010 0.0010 0.0010 7.990367201595434 10.0 0.0010 10.0 10.0 10.0 10.0 10.0 10.0 10.0 10.0 10.0 10.0 10.0 10.0 10.0 10.0 10.0 10.0 10.0 10.0 10.0 10.0 10.0 10.0 10.0 10.0 10.0 10.0 8.563328169916437 10.0 10.0 10.0 10.0 10.0 10.0 10.0 10.0 10.0 10.0 10.0 10.0 10.0 10.0 10.0 10.0 10.0 10.0 10.0 10.0 10.0 10.0 0.0010 10.0 10.0 10.0 10.0 10.0 10.0 10.0 10.0 10.0 10.0 10.0 10.0 10.0 10.0 10.0 10.0 10.0 10.0 10.0 10.0 10.0 10.0 10.0 10.0 10.0 10.0 10.0 10.0 10.0 
0.0010 0.0010 0.0010 0.0010 0.0010 0.0010 0.0014442173596939658 2.871776905488769 0.0010 10.0 10.0 10.0 10.0 10.0 10.0 10.0 10.0 10.0 10.0 10.0 10.0 10.0 10.0 10.0 10.0 10.0 10.0 10.0 10.0 10.0 10.0 10.0 10.0 10.0 10.0 10.0 10.0 10.0 10.0 10.0 10.0 10.0 10.0 10.0 10.0 10.0 10.0 10.0 10.0 10.0 10.0 10.0 10.0 10.0 10.0 10.0 10.0 10.0 10.0 10.0 10.0 10.0 10.0 10.0 10.0 10.0 10.0 10.0 10.0 10.0 10.0 10.0 10.0 10.0 10.0 10.0 10.0 10.0 10.0 10.0 10.0 10.0 10.0 10.0 10.0 10.0 10.0 10.0 10.0 
0.0010 0.0010 0.0010 0.0010 0.001000130524937258 0.001000001614546283 0.0010 1.2686189029458002 0.0010 10.0 10.0 9.999961995989668 10.0 10.0 10.0 10.0 9.999979416800825 10.0 10.0 9.974497849691973 10.0 10.0 10.0 9.999901737301006 10.0 10.0 10.0 9.997635710794416 10.0 9.994371829877629 10.0 10.0 10.0 10.0 10.0 10.0 10.0 9.988153811533268 10.0 10.0 10.0 10.0 10.0 10.0 10.0 10.0 10.0 9.987922368070908 10.0 10.0 10.0 9.999861315388385 10.0 10.0 10.0 10.0 10.0 10.0 10.0 10.0 10.0 10.0 10.0 10.0 10.0 10.0 9.999919524500179 10.0 10.0 10.0 10.0 10.0 10.0 10.0 10.0 9.999914562546136 9.99959319967412 10.0 10.0 10.0 10.0 9.999966770148742 10.0 10.0 10.0 10.0 10.0 10.0 10.0 
0.0010 0.0010 0.0010 0.0010126394124162367 0.0010 0.0010 0.0010 4.941928652721836 10.0 0.0010 10.0 10.0 10.0 10.0 10.0 10.0 10.0 10.0 10.0 10.0 10.0 10.0 10.0 9.997034378678052 10.0 10.0 10.0 10.0 10.0 10.0 10.0 10.0 10.0 10.0 10.0 10.0 8.519194915885755 10.0 10.0 10.0 10.0 10.0 10.0 10.0 10.0 7.864483767215586 10.0 10.0 10.0 10.0 10.0 9.998863721059157 10.0 10.0 10.0 10.0 9.992373094275656 10.0 10.0 0.0010 10.0 10.0 10.0 10.0 10.0 10.0 10.0 10.0 10.0 9.677393407483683 10.0 10.0 10.0 10.0 10.0 9.997002949252696 10.0 9.998951562100782 9.947300121844691 10.0 10.0 10.0 10.0 10.0 10.0 9.968442447343703 10.0 9.998871197434132 10.0 
4.778747695731772 0.0010 0.0010 0.0010 0.0010 0.0010 0.0010 8.763919740351142 10.0 0.0010 10.0 10.0 10.0 10.0 10.0 10.0 10.0 10.0 10.0 10.0 10.0 10.0 10.0 10.0 10.0 10.0 10.0 10.0 10.0 10.0 10.0 10.0 10.0 10.0 10.0 10.0 8.096613765191648 10.0 10.0 10.0 10.0 10.0 10.0 10.0 10.0 8.862317282877665 10.0 10.0 10.0 10.0 10.0 10.0 10.0 10.0 10.0 10.0 10.0 10.0 10.0 0.0010 10.0 10.0 10.0 10.0 10.0 10.0 10.0 10.0 10.0 10.0 10.0 10.0 10.0 10.0 10.0 10.0 10.0 10.0 10.0 10.0 10.0 10.0 10.0 10.0 10.0 10.0 10.0 10.0 10.0 
0.0010 0.0010 0.0010 0.0010 0.0010 0.0010 0.0010 1.1818601180982813 10.0 0.0010 10.0 10.0 10.0 10.0 10.0 10.0 10.0 10.0 10.0 10.0 10.0 10.0 10.0 10.0 10.0 10.0 10.0 10.0 10.0 10.0 10.0 10.0 10.0 10.0 10.0 10.0 10.0 10.0 10.0 10.0 10.0 10.0 10.0 10.0 10.0 10.0 10.0 10.0 10.0 10.0 10.0 10.0 10.0 10.0 10.0 10.0 10.0 10.0 10.0 0.0010 10.0 10.0 10.0 10.0 10.0 10.0 10.0 10.0 10.0 10.0 10.0 10.0 10.0 10.0 10.0 10.0 10.0 10.0 10.0 10.0 10.0 10.0 10.0 10.0 10.0 9.322629086690853 10.0 10.0 10.0 
0.0010 0.0010 0.0010 0.0010 0.0010 0.0010 0.7875047854607465 0.0010 0.0010 10.0 10.0 10.0 10.0 10.0 10.0 10.0 10.0 10.0 10.0 10.0 10.0 10.0 10.0 10.0 10.0 10.0 10.0 10.0 9.997518195487588 10.0 10.0 10.0 10.0 10.0 10.0 10.0 10.0 10.0 10.0 10.0 10.0 10.0 10.0 10.0 10.0 10.0 10.0 10.0 10.0 10.0 10.0 10.0 10.0 10.0 10.0 10.0 10.0 10.0 10.0 10.0 10.0 10.0 10.0 10.0 10.0 10.0 10.0 10.0 10.0 10.0 10.0 10.0 10.0 10.0 10.0 10.0 10.0 10.0 10.0 10.0 10.0 10.0 10.0 10.0 10.0 10.0 10.0 10.0 10.0 
0.001000000000000334 0.0010 0.0010 0.0010 0.0010 0.0010 0.7992587004575958 0.0010 0.0010 10.0 10.0 9.999976246022694 9.999979310032163 9.9999780331711 9.999360408362445 10.0 10.0 10.0 10.0 10.0 10.0 10.0 10.0 9.999954532808433 10.0 10.0 10.0 10.0 10.0 10.0 9.999980318138284 10.0 10.0 9.999978317124116 10.0 10.0 10.0 10.0 9.999818813490306 10.0 9.999977942295539 10.0 10.0 10.0 10.0 10.0 10.0 10.0 10.0 10.0 10.0 9.999939467867396 9.999978918652843 9.99997929633454 10.0 10.0 10.0 10.0 9.999977931457584 9.844664845485893 10.0 9.99997929788067 10.0 10.0 9.999977926685906 10.0 10.0 9.99997792049925 10.0 10.0 10.0 9.999977929681044 9.999977929635492 10.0 10.0 9.999956618574824 10.0 10.0 9.99809937774231 9.999979310009408 10.0 9.999246750456663 9.999977931840268 9.999979306475042 10.0 10.0 9.99997790377471 10.0 10.0 
0.0010 0.0010 0.0010 0.0010 0.0010 0.0010 0.0010 2.8185200528283705 0.0010 10.0 10.0 10.0 10.0 10.0 10.0 10.0 10.0 10.0 10.0 10.0 10.0 10.0 10.0 10.0 10.0 10.0 10.0 10.0 10.0 10.0 10.0 10.0 10.0 10.0 10.0 10.0 10.0 10.0 10.0 9.97184711158727 10.0 10.0 10.0 10.0 10.0 10.0 10.0 10.0 10.0 10.0 10.0 10.0 10.0 10.0 10.0 10.0 10.0 10.0 10.0 10.0 10.0 10.0 10.0 10.0 10.0 10.0 10.0 10.0 10.0 10.0 10.0 10.0 10.0 10.0 10.0 10.0 10.0 10.0 10.0 10.0 10.0 10.0 10.0 10.0 10.0 10.0 10.0 10.0 10.0 
0.0010 0.0010 0.0010 0.0010 0.0010 0.0010 0.0010 2.8004054444089563 0.0010 10.0 10.0 10.0 10.0 10.0 10.0 10.0 10.0 10.0 10.0 10.0 10.0 10.0 10.0 9.870973043201124 10.0 10.0 10.0 10.0 10.0 10.0 10.0 10.0 10.0 10.0 10.0 10.0 10.0 10.0 10.0 10.0 10.0 10.0 10.0 10.0 10.0 10.0 10.0 10.0 10.0 10.0 10.0 10.0 10.0 10.0 10.0 10.0 10.0 10.0 10.0 10.0 10.0 10.0 10.0 10.0 10.0 10.0 10.0 10.0 10.0 10.0 10.0 10.0 10.0 10.0 10.0 10.0 10.0 10.0 10.0 10.0 10.0 10.0 10.0 10.0 10.0 10.0 10.0 10.0 10.0 
0.0010 0.0010 0.0010 0.0010 0.0010 0.0010 0.0010 1.5349461579838142 0.0010 10.0 10.0 10.0 10.0 10.0 10.0 10.0 10.0 10.0 10.0 10.0 10.0 10.0 10.0 10.0 10.0 10.0 10.0 10.0 10.0 10.0 10.0 10.0 10.0 10.0 10.0 10.0 10.0 10.0 10.0 10.0 10.0 10.0 10.0 10.0 10.0 10.0 10.0 10.0 10.0 10.0 10.0 10.0 10.0 10.0 10.0 10.0 10.0 10.0 10.0 10.0 10.0 10.0 10.0 10.0 10.0 10.0 10.0 10.0 10.0 10.0 10.0 10.0 10.0 10.0 10.0 10.0 10.0 10.0 10.0 10.0 10.0 10.0 10.0 10.0 10.0 10.0 10.0 10.0 10.0 
0.0010 0.0010 0.0010 0.0010 0.0010 0.0010 0.0010 2.106353751409759 0.0010 10.0 10.0 10.0 10.0 10.0 10.0 10.0 10.0 10.0 10.0 10.0 10.0 10.0 10.0 10.0 10.0 10.0 10.0 10.0 10.0 10.0 10.0 10.0 10.0 10.0 10.0 10.0 10.0 10.0 10.0 10.0 10.0 10.0 10.0 10.0 10.0 10.0 10.0 10.0 10.0 10.0 10.0 10.0 10.0 10.0 10.0 10.0 10.0 10.0 10.0 10.0 10.0 10.0 10.0 10.0 10.0 10.0 10.0 10.0 10.0 10.0 10.0 10.0 10.0 10.0 10.0 10.0 10.0 10.0 10.0 10.0 10.0 10.0 10.0 10.0 10.0 10.0 10.0 10.0 10.0 
0.0010 0.0010 0.0010 0.0010 0.0010 0.0010 0.0010 2.25918182623013 10.0 0.0010 10.0 10.0 10.0 10.0 10.0 10.0 10.0 10.0 10.0 10.0 10.0 10.0 10.0 10.0 10.0 10.0 10.0 10.0 10.0 10.0 10.0 10.0 10.0 10.0 10.0 10.0 9.504370180011469 10.0 10.0 10.0 10.0 10.0 10.0 10.0 10.0 10.0 10.0 10.0 10.0 10.0 10.0 10.0 10.0 10.0 10.0 10.0 10.0 10.0 10.0 0.0010 10.0 10.0 10.0 10.0 10.0 10.0 10.0 10.0 10.0 10.0 10.0 10.0 10.0 10.0 10.0 10.0 10.0 10.0 10.0 10.0 10.0 10.0 10.0 10.0 10.0 9.741145401484612 10.0 10.0 10.0 
0.5185449504206581 0.0010 0.0010 0.0010 0.0010 0.0010 0.0010 6.193749313729494 10.0 0.0010 5.342475547600062 10.0 10.0 10.0 10.0 10.0 10.0 10.0 10.0 9.80978431437763 10.0 10.0 10.0 10.0 10.0 10.0 10.0 10.0 10.0 10.0 10.0 10.0 10.0 10.0 10.0 10.0 10.0 10.0 10.0 10.0 10.0 10.0 10.0 10.0 10.0 10.0 10.0 10.0 10.0 10.0 10.0 10.0 10.0 10.0 10.0 10.0 10.0 10.0 10.0 0.0010 10.0 10.0 10.0 10.0 10.0 10.0 10.0 10.0 10.0 10.0 10.0 10.0 10.0 10.0 10.0 10.0 10.0 10.0 10.0 10.0 10.0 10.0 10.0 10.0 10.0 10.0 10.0 10.0 10.0 
0.0010 0.0010 0.0010 0.0010 0.0010 0.0010 1.3213432938587852 0.0010 0.0010 10.0 10.0 10.0 10.0 10.0 10.0 10.0 10.0 10.0 10.0 10.0 10.0 10.0 10.0 10.0 10.0 10.0 10.0 10.0 10.0 10.0 10.0 10.0 10.0 10.0 10.0 10.0 10.0 10.0 10.0 10.0 10.0 10.0 10.0 10.0 10.0 10.0 10.0 10.0 10.0 10.0 10.0 10.0 10.0 10.0 10.0 10.0 10.0 10.0 10.0 10.0 10.0 10.0 10.0 10.0 10.0 10.0 10.0 10.0 10.0 10.0 10.0 10.0 10.0 10.0 10.0 10.0 10.0 10.0 10.0 10.0 10.0 10.0 10.0 10.0 10.0 10.0 10.0 10.0 10.0 
0.0010 0.0010 0.0010 0.0010 0.0010 0.0010 0.0010 1.7366585132979324 10.0 0.0010 10.0 10.0 10.0 10.0 10.0 10.0 10.0 10.0 10.0 10.0 10.0 10.0 10.0 10.0 10.0 10.0 10.0 10.0 10.0 10.0 10.0 10.0 10.0 10.0 10.0 10.0 10.0 10.0 10.0 10.0 10.0 10.0 10.0 10.0 10.0 10.0 10.0 10.0 10.0 10.0 10.0 10.0 10.0 10.0 10.0 10.0 10.0 10.0 10.0 0.0010 10.0 10.0 10.0 10.0 10.0 10.0 10.0 10.0 10.0 10.0 10.0 10.0 10.0 10.0 10.0 10.0 10.0 10.0 10.0 10.0 10.0 10.0 10.0 10.0 10.0 10.0 10.0 10.0 10.0 
0.0010 0.0010 0.0010 0.0010 0.0010 0.0010 0.21178640215665007 0.0010 0.0010 10.0 10.0 10.0 10.0 10.0 10.0 10.0 9.99495315283204 10.0 10.0 9.70510936780761 10.0 10.0 10.0 10.0 10.0 10.0 10.0 10.0 10.0 10.0 9.977066130016318 10.0 9.97751012796775 10.0 10.0 10.0 10.0 10.0 10.0 10.0 10.0 10.0 10.0 10.0 10.0 10.0 10.0 10.0 10.0 10.0 10.0 10.0 10.0 10.0 10.0 10.0 9.999746457466843 10.0 10.0 10.0 10.0 10.0 10.0 10.0 10.0 10.0 10.0 10.0 10.0 10.0 10.0 10.0 10.0 10.0 10.0 10.0 9.999767456239777 10.0 10.0 10.0 10.0 10.0 10.0 10.0 10.0 9.998672770182763 10.0 10.0 10.0 
0.0010 0.0010 0.0010059299401871588 0.0010 0.0010 0.0010 0.0010 2.651149973485987 0.0010 9.795427598495635 10.0 10.0 10.0 10.0 10.0 10.0 10.0 10.0 10.0 10.0 10.0 10.0 10.0 10.0 10.0 10.0 10.0 10.0 10.0 10.0 10.0 10.0 10.0 10.0 10.0 10.0 10.0 10.0 10.0 10.0 10.0 10.0 10.0 10.0 10.0 10.0 10.0 10.0 10.0 10.0 10.0 10.0 10.0 10.0 10.0 10.0 10.0 10.0 10.0 10.0 10.0 10.0 10.0 10.0 10.0 10.0 10.0 10.0 10.0 10.0 10.0 10.0 10.0 10.0 10.0 10.0 10.0 10.0 10.0 10.0 10.0 10.0 10.0 10.0 10.0 10.0 10.0 10.0 10.0 
2.1849381554986804 0.0010 0.001021837689339477 0.0010111740510919739 0.0010 0.0010 0.0010 6.959753718719094 10.0 0.0010 10.0 10.0 10.0 10.0 10.0 10.0 10.0 8.8206555256155 10.0 9.255708508138285 10.0 10.0 10.0 10.0 10.0 10.0 10.0 10.0 10.0 10.0 10.0 10.0 10.0 10.0 10.0 10.0 10.0 10.0 10.0 10.0 10.0 10.0 10.0 10.0 10.0 9.17541999969629 10.0 10.0 10.0 10.0 10.0 10.0 10.0 10.0 10.0 10.0 10.0 10.0 10.0 0.9581320420399206 10.0 10.0 10.0 10.0 10.0 10.0 10.0 10.0 10.0 10.0 10.0 10.0 10.0 10.0 10.0 9.998900230746115 10.0 10.0 10.0 10.0 10.0 10.0 10.0 10.0 8.47176413653981 9.999891264826035 10.0 10.0 10.0 
0.0010 0.0010 0.0010 0.0010 0.0010 0.0010 0.0010 5.042898565458373 10.0 0.0010 10.0 10.0 10.0 10.0 10.0 10.0 10.0 10.0 10.0 10.0 10.0 10.0 10.0 10.0 10.0 10.0 10.0 10.0 10.0 10.0 10.0 10.0 10.0 10.0 10.0 10.0 0.0010 10.0 10.0 10.0 10.0 10.0 10.0 10.0 10.0 10.0 10.0 10.0 10.0 10.0 10.0 10.0 10.0 10.0 10.0 10.0 10.0 10.0 10.0 0.0010 10.0 10.0 10.0 10.0 10.0 10.0 10.0 10.0 10.0 10.0 10.0 10.0 10.0 10.0 10.0 10.0 10.0 10.0 10.0 10.0 10.0 10.0 10.0 10.0 10.0 10.0 10.0 10.0 10.0 
0.0010 0.0010 0.0010 0.0010 0.0010 0.0010 0.0010 1.1190588696747747 0.0010 10.0 10.0 10.0 10.0 10.0 10.0 10.0 10.0 10.0 10.0 10.0 10.0 10.0 10.0 10.0 10.0 10.0 10.0 10.0 10.0 10.0 10.0 10.0 10.0 10.0 10.0 10.0 10.0 10.0 10.0 10.0 10.0 10.0 10.0 10.0 10.0 10.0 10.0 10.0 10.0 10.0 10.0 10.0 10.0 10.0 10.0 10.0 10.0 10.0 10.0 10.0 10.0 10.0 10.0 10.0 10.0 10.0 10.0 10.0 10.0 10.0 10.0 10.0 10.0 10.0 10.0 10.0 10.0 10.0 10.0 10.0 10.0 10.0 10.0 10.0 10.0 10.0 10.0 10.0 10.0 
0.9232264999958453 0.0010 0.001114730915122705 0.0010 0.0010001945377945574 0.0010 0.0010202136123832685 6.031471825316956 10.0 0.001003836366499646 10.0 9.997183462587952 10.0 10.0 10.0 10.0 9.997123773890406 10.0 10.0 9.997404385583355 10.0 10.0 10.0 9.997120035394849 10.0 10.0 10.0 9.99997111279601 9.997676777236924 10.0 9.987575733544686 10.0 9.997624298602066 10.0 9.995138998336683 10.0 0.9871279390316161 9.996933441974507 10.0 9.995331514397678 10.0 10.0 10.0 10.0 10.0 4.287284729586534 9.97274838200842 9.996957909096775 10.0 10.0 9.996805183751741 10.0 10.0 10.0 10.0 10.0 9.984939277741743 10.0 10.0 0.0010 10.0 10.0 10.0 10.0 10.0 10.0 10.0 10.0 10.0 10.0 10.0 10.0 10.0 10.0 10.0 9.997139254870865 10.0 9.992350006970339 10.0 10.0 10.0 10.0 10.0 10.0 10.0 8.368504202756395 10.0 9.994881996774513 10.0 
0.0010 0.0010 0.0010 0.0010 0.0010 0.0010 1.0030075592390477 0.0010 0.001000000000000334 10.0 10.0 10.0 10.0 10.0 10.0 10.0 10.0 10.0 10.0 10.0 10.0 10.0 10.0 10.0 10.0 10.0 10.0 10.0 10.0 10.0 10.0 10.0 9.999963384733395 10.0 10.0 10.0 10.0 10.0 10.0 10.0 10.0 10.0 10.0 10.0 10.0 10.0 10.0 10.0 10.0 10.0 10.0 10.0 10.0 10.0 10.0 10.0 10.0 10.0 10.0 10.0 10.0 10.0 10.0 10.0 10.0 10.0 10.0 10.0 10.0 10.0 10.0 10.0 10.0 10.0 10.0 10.0 10.0 10.0 10.0 10.0 10.0 10.0 10.0 10.0 10.0 10.0 10.0 10.0 10.0 
0.0010 0.0010 0.001000090047958447 0.0010 0.0010 0.001000000020140262 0.0010226865131073664 3.21947422646282 10.0 0.0010169880217145916 10.0 9.999999914550061 10.0 10.0 10.0 9.999428510555678 9.99996643752547 10.0 9.999086270869446 10.0 9.999416260245601 9.999424052689255 10.0 9.999999914606231 9.999415892276243 10.0 10.0 9.9999979257275 9.999952901222304 9.998865503319628 9.993279638153082 10.0 9.99999991453022 10.0 9.996453081727337 10.0 7.911208524587832 9.999781822076898 10.0 9.999369475759895 10.0 9.992805895562629 9.999512863938268 10.0 10.0 9.713837095428111 10.0 9.999778975444665 9.999461498997103 9.999440108171248 9.999999914529441 10.0 10.0 10.0 9.999432708274146 9.999503986037947 9.99834206007464 9.998921023003795 10.0 0.0010 10.0 10.0 10.0 10.0 10.0 10.0 9.999813236162685 10.0 10.0 10.0 10.0 10.0 10.0 10.0 10.0 9.999999914545308 9.999949213058192 9.999994040933197 10.0 10.0 10.0 9.999791235265842 10.0 10.0 9.998660057088696 10.0 10.0 9.999828921392384 10.0 
0.0010 0.0010 0.0010 0.0010 0.0010 0.0010 0.0010 2.402119686599655 10.0 0.0010 10.0 10.0 10.0 10.0 10.0 10.0 10.0 10.0 10.0 10.0 10.0 10.0 10.0 10.0 10.0 10.0 10.0 10.0 10.0 10.0 10.0 10.0 10.0 10.0 10.0 10.0 10.0 10.0 10.0 10.0 10.0 10.0 10.0 10.0 10.0 10.0 10.0 10.0 10.0 10.0 10.0 10.0 10.0 10.0 10.0 10.0 10.0 10.0 10.0 0.0010 10.0 10.0 10.0 10.0 10.0 10.0 10.0 10.0 10.0 10.0 10.0 10.0 10.0 10.0 10.0 10.0 10.0 10.0 10.0 10.0 10.0 10.0 10.0 10.0 10.0 10.0 10.0 10.0 10.0 
0.0010 0.0010 0.0010 0.0010 0.0010 0.0010 0.0010 0.7725247354911012 10.0 0.0010 10.0 10.0 10.0 10.0 10.0 10.0 10.0 10.0 10.0 10.0 10.0 10.0 10.0 10.0 10.0 10.0 10.0 10.0 10.0 10.0 10.0 10.0 10.0 10.0 10.0 10.0 10.0 10.0 10.0 10.0 10.0 10.0 10.0 10.0 10.0 10.0 10.0 10.0 10.0 10.0 10.0 10.0 10.0 10.0 10.0 10.0 10.0 10.0 10.0 0.0010 10.0 10.0 10.0 10.0 10.0 10.0 10.0 10.0 10.0 10.0 10.0 10.0 10.0 10.0 10.0 10.0 10.0 10.0 10.0 10.0 10.0 9.91122898294219 10.0 10.0 9.936366764578443 10.0 10.0 10.0 10.0 
0.0010 0.0010 0.0010 0.0010 0.0010 0.0011679699565532887 0.0010 2.4742543139795026 0.0010 10.0 10.0 10.0 10.0 10.0 10.0 10.0 10.0 10.0 10.0 10.0 10.0 10.0 10.0 10.0 10.0 10.0 10.0 10.0 10.0 10.0 10.0 10.0 10.0 10.0 10.0 10.0 10.0 10.0 10.0 10.0 10.0 10.0 10.0 10.0 10.0 10.0 10.0 10.0 10.0 10.0 10.0 10.0 10.0 10.0 10.0 10.0 10.0 10.0 10.0 10.0 10.0 10.0 10.0 10.0 10.0 10.0 10.0 10.0 10.0 10.0 10.0 10.0 10.0 10.0 10.0 10.0 10.0 10.0 10.0 10.0 10.0 10.0 10.0 10.0 10.0 10.0 10.0 10.0 10.0 
10.0 4.39143294220637 0.0010 0.0010 0.0010 0.0010 0.0010299273977297564 7.627578959911768 0.0010 0.0010 10.0 10.0 10.0 10.0 10.0 10.0 10.0 0.0010 10.0 0.7820035936263018 10.0 10.0 10.0 10.0 10.0 10.0 10.0 10.0 10.0 10.0 10.0 0.0010 10.0 10.0 10.0 10.0 0.0010 10.0 9.873752824610554 10.0 10.0 10.0 10.0 10.0 0.0010 0.0010 10.0 10.0 10.0 10.0 10.0 10.0 10.0 10.0 10.0 10.0 10.0 10.0 10.0 9.826598920543457 10.0 10.0 10.0 0.0010 10.0 10.0 10.0 9.68831072072392 10.0 10.0 9.51867215082015 10.0 10.0 0.0010 10.0 10.0 10.0 10.0 10.0 10.0 10.0 10.0 10.0 10.0 10.0 10.0 10.0 10.0 10.0 
0.0010 0.0010 0.0010 0.0010 0.0010 0.0010 0.0010 2.6664490605191222 10.0 0.0010 10.0 10.0 10.0 10.0 10.0 10.0 10.0 10.0 10.0 10.0 10.0 10.0 10.0 10.0 10.0 10.0 10.0 10.0 10.0 10.0 10.0 10.0 10.0 10.0 10.0 10.0 10.0 10.0 10.0 10.0 10.0 10.0 10.0 10.0 10.0 10.0 10.0 10.0 10.0 10.0 10.0 10.0 10.0 10.0 10.0 10.0 10.0 10.0 10.0 0.0010 10.0 10.0 10.0 10.0 10.0 10.0 10.0 10.0 10.0 10.0 10.0 10.0 10.0 10.0 10.0 10.0 10.0 10.0 10.0 10.0 10.0 10.0 10.0 10.0 10.0 9.929932479239804 10.0 10.0 10.0 
10.0 3.78324594249545 0.002190563856742564 0.0010 0.0010 0.0010 0.0031078040204339935 7.0250066281933385 0.0010 0.0010 9.54678240143349 9.995610684490842 10.0 10.0 10.0 10.0 10.0 0.15089378727766523 10.0 1.5942245104408892 10.0 10.0 9.547383570714576 9.958011005733619 10.0 9.542347944583884 9.546487283935392 9.996984855914908 9.475950713112436 9.76980061832237 9.517509997678932 0.0010 10.0 10.0 9.990096866635369 7.941112558538724 0.0010 10.0 9.766035244945066 10.0 10.0 10.0 10.0 10.0 0.0010 1.5938034432719617 9.690928534822294 10.0 10.0 10.0 9.999579611012923 9.999729337400385 10.0 10.0 10.0 10.0 10.0 9.999708611186566 10.0 10.0 9.546692072517544 10.0 9.54669454100068 0.0010 10.0 9.748344515030862 10.0 10.0 9.748344976354037 9.546692072502292 9.748325772888723 10.0 10.0 0.0010 9.690931854620144 9.990838612698873 9.980691495458483 10.0 9.79259509222605 10.0 9.589349204153596 10.0 10.0 10.0 10.0 8.86484401024984 10.0 9.999745568660037 9.84767169015918 
0.0010 0.0010 0.0010 0.0010 0.0010 0.0010 0.0010 1.6127694783916344 0.0010 10.0 10.0 10.0 10.0 10.0 10.0 10.0 10.0 10.0 10.0 10.0 10.0 10.0 10.0 10.0 10.0 10.0 10.0 10.0 10.0 10.0 10.0 10.0 10.0 10.0 10.0 10.0 10.0 10.0 10.0 10.0 10.0 10.0 10.0 10.0 10.0 10.0 10.0 10.0 10.0 10.0 10.0 10.0 10.0 10.0 10.0 10.0 10.0 10.0 10.0 10.0 10.0 10.0 10.0 10.0 10.0 10.0 10.0 10.0 10.0 10.0 10.0 10.0 10.0 10.0 10.0 10.0 10.0 10.0 10.0 10.0 10.0 10.0 10.0 10.0 10.0 10.0 10.0 9.997088534744176 9.902489308338618 
3.538852965062265 0.0010 0.0010030731942019787 0.0010 0.0010 0.0010 0.0010 7.846641859053799 9.841013556228525 0.0010 10.0 10.0 10.0 10.0 10.0 10.0 10.0 10.0 10.0 10.0 10.0 10.0 10.0 10.0 10.0 10.0 10.0 10.0 9.999818775140483 10.0 10.0 10.0 10.0 10.0 10.0 10.0 9.881362901479383 10.0 10.0 10.0 10.0 10.0 10.0 10.0 10.0 9.91543104471753 10.0 10.0 10.0 10.0 10.0 10.0 10.0 10.0 10.0 10.0 10.0 10.0 10.0 0.14743953871311433 10.0 10.0 10.0 10.0 10.0 10.0 10.0 10.0 10.0 10.0 10.0 10.0 10.0 10.0 10.0 10.0 10.0 10.0 10.0 10.0 10.0 10.0 10.0 10.0 10.0 9.998839199020756 10.0 10.0 10.0 
1.2368645862005236 0.0010 0.0010 0.0010 0.0010 0.0010 0.0010 6.260362571114998 10.0 0.0010 10.0 10.0 10.0 10.0 10.0 10.0 10.0 10.0 10.0 10.0 10.0 10.0 10.0 10.0 10.0 10.0 10.0 10.0 9.999977907589313 10.0 10.0 10.0 10.0 10.0 10.0 10.0 10.0 10.0 10.0 10.0 10.0 10.0 10.0 10.0 10.0 9.50779523394783 10.0 10.0 10.0 10.0 10.0 10.0 10.0 10.0 10.0 10.0 10.0 10.0 10.0 0.0010 10.0 10.0 10.0 10.0 10.0 10.0 10.0 10.0 10.0 10.0 10.0 10.0 10.0 10.0 10.0 10.0 10.0 10.0 10.0 10.0 10.0 10.0 10.0 10.0 10.0 10.0 10.0 10.0 10.0 
0.0010 0.0010 0.0010 0.0010 0.0010 0.0010 0.6541342485568662 0.0010 0.0010 10.0 10.0 10.0 10.0 10.0 10.0 10.0 10.0 10.0 10.0 10.0 10.0 10.0 10.0 10.0 10.0 10.0 10.0 10.0 10.0 10.0 10.0 10.0 10.0 10.0 10.0 10.0 10.0 10.0 10.0 10.0 10.0 10.0 10.0 10.0 10.0 10.0 10.0 10.0 10.0 10.0 10.0 10.0 10.0 10.0 10.0 10.0 10.0 10.0 10.0 10.0 10.0 10.0 10.0 10.0 10.0 10.0 10.0 10.0 10.0 10.0 10.0 10.0 10.0 10.0 10.0 10.0 10.0 10.0 10.0 10.0 10.0 10.0 10.0 10.0 10.0 10.0 10.0 10.0 10.0 
0.0010 0.0010 0.0010 0.0010 0.0010 0.0010 0.0010 1.488083172606328 0.0010 10.0 10.0 10.0 10.0 10.0 10.0 10.0 10.0 10.0 10.0 10.0 10.0 10.0 10.0 10.0 10.0 10.0 10.0 10.0 10.0 10.0 10.0 10.0 10.0 10.0 10.0 10.0 10.0 10.0 10.0 10.0 10.0 10.0 10.0 10.0 10.0 10.0 10.0 10.0 10.0 10.0 10.0 10.0 10.0 10.0 10.0 10.0 10.0 10.0 10.0 10.0 10.0 10.0 10.0 10.0 10.0 10.0 10.0 10.0 10.0 10.0 10.0 10.0 10.0 10.0 10.0 9.998353969903501 10.0 10.0 10.0 10.0 10.0 10.0 10.0 10.0 10.0 10.0 10.0 10.0 10.0 
1.3601349368827007 0.0010 0.0010 0.0010 0.0010 0.0010 0.0010 6.840819098305943 10.0 0.0010 7.929074304415418 9.999669155349089 10.0 10.0 10.0 10.0 10.0 10.0 10.0 10.0 10.0 10.0 10.0 10.0 10.0 10.0 10.0 10.0 10.0 10.0 10.0 10.0 10.0 10.0 10.0 10.0 8.974598910896061 9.99971554297536 10.0 9.99942119392892 10.0 10.0 10.0 10.0 10.0 10.0 10.0 9.999821452530613 10.0 10.0 10.0 10.0 10.0 10.0 10.0 10.0 10.0 10.0 10.0 0.0010 10.0 10.0 10.0 10.0 10.0 10.0 10.0 10.0 10.0 10.0 10.0 10.0 10.0 10.0 10.0 10.0 10.0 10.0 10.0 10.0 10.0 10.0 10.0 10.0 10.0 10.0 10.0 10.0 10.0 
0.0010 0.0010 0.0010 0.0010039017415492462 0.0010 0.0010 0.0010 1.6976502576086911 0.0010 10.0 10.0 10.0 10.0 10.0 10.0 10.0 10.0 10.0 10.0 9.512784015224431 10.0 10.0 10.0 10.0 10.0 10.0 10.0 10.0 10.0 10.0 10.0 10.0 10.0 10.0 10.0 10.0 10.0 10.0 10.0 10.0 10.0 10.0 10.0 10.0 10.0 10.0 10.0 10.0 10.0 10.0 10.0 10.0 10.0 10.0 10.0 10.0 10.0 10.0 10.0 10.0 10.0 10.0 10.0 10.0 10.0 10.0 10.0 10.0 10.0 10.0 10.0 10.0 10.0 10.0 10.0 10.0 10.0 10.0 10.0 10.0 10.0 10.0 10.0 10.0 10.0 9.996620318820975 10.0 10.0 10.0 
0.0010 0.0010 0.0010 0.0010 0.0010 0.0010 0.0010 4.880929201639985 10.0 0.0010 10.0 10.0 10.0 10.0 10.0 10.0 10.0 10.0 10.0 10.0 10.0 10.0 10.0 10.0 10.0 10.0 10.0 10.0 10.0 10.0 10.0 10.0 10.0 10.0 10.0 10.0 10.0 10.0 9.710568183313411 10.0 10.0 10.0 10.0 10.0 10.0 6.72778545025926 10.0 10.0 10.0 10.0 10.0 10.0 10.0 10.0 10.0 10.0 9.225872609905053 10.0 10.0 0.0010 10.0 10.0 10.0 10.0 10.0 10.0 10.0 10.0 10.0 10.0 10.0 9.002313544901426 10.0 10.0 10.0 10.0 9.979104581661684 10.0 10.0 10.0 10.0 10.0 10.0 10.0 10.0 9.821024171970421 10.0 10.0 10.0 
0.0010 0.0010 0.0010 0.0010 0.0010 0.0010 0.0010 2.908880826237594 0.0010 10.0 10.0 10.0 10.0 10.0 10.0 10.0 10.0 10.0 10.0 10.0 10.0 10.0 10.0 10.0 10.0 10.0 10.0 10.0 10.0 10.0 10.0 10.0 10.0 10.0 10.0 10.0 10.0 10.0 10.0 10.0 10.0 10.0 10.0 10.0 10.0 10.0 10.0 10.0 10.0 10.0 10.0 10.0 10.0 10.0 10.0 10.0 10.0 10.0 10.0 10.0 10.0 10.0 10.0 10.0 10.0 10.0 10.0 10.0 10.0 10.0 10.0 10.0 10.0 10.0 10.0 10.0 10.0 10.0 10.0 10.0 10.0 10.0 10.0 10.0 10.0 10.0 10.0 10.0 10.0 
6.868584573477233 0.0010 0.0010 0.0010 0.0010 0.0010 0.0010 10.0 8.977100299885963 0.0010 10.0 10.0 10.0 10.0 10.0 10.0 10.0 10.0 10.0 10.0 10.0 10.0 10.0 10.0 10.0 10.0 10.0 10.0 10.0 10.0 10.0 10.0 10.0 10.0 9.999914409451328 10.0 10.0 10.0 10.0 10.0 10.0 10.0 10.0 10.0 10.0 9.961035569078755 10.0 10.0 10.0 10.0 10.0 10.0 10.0 10.0 10.0 10.0 10.0 10.0 10.0 0.0010 10.0 10.0 10.0 10.0 10.0 10.0 10.0 10.0 10.0 10.0 10.0 10.0 10.0 10.0 10.0 10.0 9.999947235066175 10.0 10.0 10.0 10.0 10.0 10.0 10.0 10.0 10.0 10.0 10.0 10.0 
0.0010 0.0010 0.0010005378567708144 0.0010 0.0010 0.0010 0.0010 1.799554567720746 0.001000000000000334 10.0 10.0 10.0 10.0 10.0 10.0 10.0 10.0 10.0 10.0 10.0 10.0 10.0 10.0 10.0 10.0 10.0 10.0 10.0 10.0 10.0 10.0 10.0 10.0 10.0 10.0 10.0 10.0 9.999848105897946 10.0 9.999984754368183 10.0 10.0 10.0 10.0 10.0 10.0 10.0 9.999832844130541 10.0 10.0 10.0 10.0 10.0 10.0 10.0 10.0 10.0 10.0 10.0 10.0 10.0 10.0 10.0 10.0 10.0 10.0 10.0 10.0 10.0 10.0 10.0 10.0 10.0 10.0 10.0 10.0 10.0 10.0 10.0 10.0 10.0 10.0 10.0 10.0 10.0 9.579255088492957 10.0 10.0 10.0 
0.0010 0.0010 0.0010 0.0010 0.0010 0.0010 0.8691002849686573 0.0010 0.0010 10.0 10.0 10.0 10.0 10.0 10.0 10.0 10.0 10.0 10.0 10.0 10.0 10.0 10.0 10.0 10.0 10.0 10.0 10.0 10.0 10.0 10.0 10.0 10.0 10.0 10.0 10.0 10.0 10.0 10.0 10.0 10.0 10.0 10.0 10.0 10.0 10.0 10.0 10.0 10.0 10.0 10.0 10.0 10.0 10.0 10.0 10.0 10.0 10.0 10.0 10.0 10.0 10.0 10.0 10.0 10.0 10.0 10.0 10.0 10.0 10.0 10.0 10.0 10.0 10.0 10.0 10.0 10.0 10.0 10.0 10.0 10.0 10.0 10.0 10.0 10.0 10.0 10.0 10.0 10.0 
0.0010 0.0010 0.0010 0.0010 0.0010 0.0010 0.0010 0.7088129948189792 10.0 0.0010 10.0 10.0 10.0 10.0 10.0 10.0 10.0 10.0 10.0 10.0 10.0 10.0 10.0 10.0 10.0 10.0 10.0 10.0 10.0 10.0 10.0 10.0 10.0 10.0 10.0 10.0 10.0 10.0 10.0 10.0 10.0 10.0 10.0 10.0 10.0 10.0 10.0 10.0 10.0 10.0 10.0 10.0 10.0 10.0 10.0 10.0 10.0 10.0 10.0 0.0010 10.0 10.0 10.0 10.0 10.0 10.0 10.0 10.0 10.0 10.0 10.0 10.0 10.0 10.0 10.0 10.0 10.0 10.0 10.0 10.0 10.0 10.0 10.0 10.0 10.0 10.0 10.0 10.0 10.0 
0.8318348521927588 0.0010 0.0010 0.0010 0.0010 0.0010 0.0010 6.239433709197616 10.0 0.0010 10.0 10.0 10.0 10.0 10.0 10.0 10.0 10.0 10.0 10.0 10.0 10.0 10.0 10.0 10.0 10.0 10.0 10.0 9.999980434292567 10.0 10.0 10.0 10.0 10.0 10.0 10.0 10.0 10.0 10.0 10.0 10.0 10.0 10.0 10.0 10.0 9.664649787021782 10.0 10.0 10.0 10.0 10.0 9.999366211497279 10.0 10.0 10.0 10.0 10.0 10.0 10.0 0.0010 10.0 10.0 10.0 10.0 10.0 10.0 10.0 10.0 10.0 10.0 10.0 10.0 10.0 10.0 10.0 10.0 10.0 10.0 10.0 10.0 10.0 10.0 10.0 10.0 10.0 10.0 10.0 10.0 10.0 
0.0010 0.0010 0.0010 0.0010 0.0010 0.0010 1.2951763000915968 0.0010 0.0010 10.0 10.0 10.0 10.0 10.0 10.0 10.0 10.0 10.0 10.0 10.0 10.0 10.0 10.0 10.0 10.0 10.0 10.0 10.0 10.0 10.0 10.0 10.0 10.0 10.0 10.0 10.0 10.0 10.0 10.0 10.0 10.0 10.0 10.0 10.0 10.0 10.0 10.0 10.0 10.0 10.0 10.0 10.0 10.0 10.0 10.0 10.0 10.0 10.0 10.0 10.0 10.0 10.0 10.0 10.0 10.0 10.0 10.0 10.0 10.0 10.0 10.0 10.0 10.0 10.0 10.0 10.0 10.0 10.0 10.0 10.0 10.0 10.0 10.0 10.0 10.0 10.0 10.0 10.0 10.0 
0.038075290012688834 0.0010 0.0010 0.0010 0.0010 0.0010 0.0010 0.0010 10.0 0.001000000000000334 10.0 9.997636792247633 10.0 10.0 10.0 10.0 10.0 10.0 10.0 10.0 10.0 10.0 10.0 10.0 10.0 10.0 10.0 10.0 10.0 10.0 10.0 10.0 10.0 10.0 10.0 10.0 10.0 10.0 10.0 10.0 10.0 10.0 10.0 10.0 10.0 10.0 10.0 10.0 10.0 10.0 10.0 10.0 10.0 10.0 10.0 10.0 10.0 10.0 10.0 0.001000000000000334 10.0 10.0 10.0 10.0 10.0 10.0 10.0 10.0 10.0 10.0 10.0 10.0 10.0 10.0 10.0 10.0 10.0 10.0 10.0 10.0 10.0 10.0 10.0 10.0 10.0 10.0 10.0 10.0 10.0 
0.0010 0.0010 0.0010 0.0010 0.0010 0.0010 0.0010 0.9868955289147356 10.0 0.0010 10.0 10.0 10.0 10.0 10.0 10.0 10.0 10.0 10.0 10.0 10.0 10.0 10.0 10.0 10.0 10.0 10.0 10.0 10.0 10.0 10.0 10.0 10.0 10.0 10.0 10.0 10.0 10.0 10.0 10.0 10.0 10.0 10.0 10.0 10.0 10.0 10.0 10.0 10.0 10.0 10.0 10.0 10.0 10.0 10.0 10.0 10.0 10.0 10.0 0.0010 10.0 10.0 10.0 10.0 10.0 10.0 10.0 10.0 10.0 10.0 10.0 10.0 10.0 10.0 10.0 10.0 10.0 10.0 10.0 10.0 10.0 10.0 10.0 10.0 10.0 10.0 10.0 10.0 10.0 
6.320261194441863 0.0010 0.0010 0.0010 0.0010 0.0010 0.0010 10.0 10.0 0.0010 10.0 10.0 10.0 10.0 10.0 10.0 10.0 10.0 10.0 10.0 10.0 10.0 10.0 10.0 10.0 10.0 10.0 10.0 10.0 10.0 10.0 10.0 10.0 10.0 10.0 10.0 10.0 10.0 10.0 10.0 10.0 10.0 10.0 10.0 10.0 10.0 10.0 10.0 10.0 10.0 10.0 10.0 10.0 10.0 10.0 10.0 10.0 10.0 10.0 0.0010 10.0 10.0 10.0 10.0 10.0 10.0 10.0 10.0 10.0 10.0 10.0 10.0 10.0 10.0 10.0 10.0 10.0 10.0 10.0 10.0 10.0 10.0 10.0 10.0 10.0 10.0 10.0 10.0 10.0 
5.0005 9.50005 0.0010 0.001010270188298157 0.0015519374731890058 0.0010 0.0010 9.644512980492813 0.0010 0.0010 10.0 10.0 10.0 10.0 10.0 10.0 10.0 10.0 10.0 10.0 10.0 10.0 10.0 10.0 10.0 10.0 10.0 10.0 10.0 10.0 10.0 10.0 10.0 10.0 10.0 10.0 1.0459858869820737 9.997965393098045 10.0 9.997874321248817 10.0 10.0 10.0 10.0 10.0 1.0459858869820737 10.0 9.998190389413107 10.0 10.0 10.0 9.997954071791845 10.0 10.0 10.0 10.0 10.0 10.0 10.0 10.0 10.0 10.0 10.0 10.0 10.0 10.0 10.0 10.0 10.0 10.0 10.0 10.0 10.0 10.0 10.0 10.0 10.0 10.0 9.969465994051028 10.0 10.0 9.998458551745873 10.0 10.0 10.0 4.984447276758835 10.0 10.0 9.785158536570632 
0.0801291839866684 0.0010 0.0010 0.0010383278703056447 0.0010001612529711248 0.0010 0.0010 0.0010 10.0 0.0010 10.0 9.999883329485897 10.0 10.0 10.0 10.0 10.0 9.950005 9.997890643487299 9.950005 9.997161233676735 10.0 10.0 9.999967778374806 10.0 10.0 10.0 10.0 9.999894697680354 9.997822052253738 9.996169636477813 9.950005 9.99936805842703 10.0 10.0 10.0 10.0 9.999995683442146 10.0 9.999959054449862 10.0 10.0 10.0 10.0 9.950005 9.950005 10.0 9.999995597497714 10.0 9.996593318649838 10.0 9.999984487953801 10.0 10.0 10.0 10.0 10.0 9.96671038135599 10.0 0.0010 10.0 10.0 10.0 9.950005 10.0 10.0 10.0 10.0 10.0 10.0 10.0 10.0 10.0 9.950005 10.0 9.999959789571514 10.0 10.0 9.971819388723489 10.0 10.0 10.0 10.0 10.0 9.98763971997644 10.0 10.0 9.999952680299739 9.995360911212583 
5.162768537574632 0.0010 0.0010 0.0010352872450281538 0.0010 0.0010858821493672137 0.0010 9.198307036181916 10.0 0.0010 10.0 9.982316076562247 10.0 10.0 10.0 10.0 10.0 10.0 10.0 10.0 10.0 10.0 10.0 10.0 10.0 10.0 10.0 10.0 10.0 10.0 10.0 10.0 10.0 10.0 10.0 10.0 10.0 10.0 10.0 10.0 10.0 10.0 10.0 10.0 10.0 10.0 10.0 10.0 10.0 10.0 10.0 10.0 10.0 10.0 10.0 10.0 10.0 10.0 10.0 0.0010 10.0 10.0 10.0 10.0 10.0 10.0 10.0 10.0 10.0 10.0 10.0 10.0 10.0 10.0 10.0 10.0 10.0 10.0 10.0 10.0 10.0 10.0 10.0 10.0 10.0 10.0 10.0 10.0 10.0 
0.0010 0.0010 0.0010 0.0010 0.0010 0.0010 0.0010 3.472918486155951 10.0 0.0010 10.0 10.0 10.0 10.0 10.0 10.0 10.0 10.0 10.0 10.0 10.0 10.0 10.0 10.0 10.0 10.0 10.0 10.0 10.0 10.0 10.0 10.0 10.0 10.0 10.0 10.0 8.799399466007642 10.0 10.0 10.0 10.0 10.0 10.0 10.0 10.0 10.0 10.0 10.0 10.0 10.0 10.0 10.0 10.0 10.0 10.0 10.0 10.0 10.0 10.0 0.0010 10.0 10.0 10.0 10.0 10.0 10.0 10.0 10.0 10.0 10.0 10.0 10.0 10.0 10.0 10.0 10.0 10.0 10.0 10.0 10.0 10.0 10.0 10.0 10.0 10.0 10.0 10.0 10.0 10.0 
1.5870295662667449 10.0 0.0011070268946408483 0.0010003668632956506 0.0010030665038394044 0.0010000003640098685 0.0010053919674777125 9.365901483450902 0.0010 0.0011882114455098467 10.0 9.999856890337934 9.99216652556647 9.9916840405993 9.991821465430586 9.999999050343638 9.986761717667516 10.0 9.999999009895912 9.96444174320224 9.999999006965774 9.999999008380897 10.0 9.996833147101896 9.999998998121242 10.0 10.0 9.99991024701474 9.994324007682213 9.971126243837302 9.966040479833678 10.0 9.997979404665891 9.991687846963327 9.987062042477632 10.0 1.3354431137064484 10.0 9.934782582996768 9.96444174320224 9.991821470872022 9.992098967772604 9.999999008565812 9.985772575569353 10.0 0.05588684754620221 10.0 9.991900877881276 9.999999003787844 9.999998994445988 9.999871185299142 9.999999999898307 9.992069424269767 9.992168007977266 9.999999008312368 9.99999900078339 9.999999999999714 9.999999005317457 9.991821470873184 10.0 10.0 9.992169257374721 10.0 10.0 9.991821470202185 10.0 9.999999999890667 9.991821470873155 10.0 10.0 10.0 9.991821470896726 9.991821470872576 10.0 10.0 9.999694521231191 9.999999999655579 9.999471709821844 9.956123539174062 9.992165885205155 10.0 9.97987486056983 9.991821470873163 9.992168007785667 9.999998910941269 10.0 9.991821470832814 9.99999999991146 10.0 
0.0010 0.0010 0.0010 0.0010 0.0010 0.0010 0.0010 1.9326325492052843 0.0010 10.0 10.0 10.0 10.0 10.0 10.0 10.0 10.0 10.0 10.0 10.0 10.0 10.0 10.0 10.0 10.0 10.0 10.0 10.0 10.0 10.0 10.0 10.0 10.0 10.0 10.0 10.0 10.0 10.0 10.0 10.0 10.0 10.0 10.0 10.0 10.0 10.0 10.0 10.0 10.0 10.0 10.0 10.0 10.0 10.0 10.0 10.0 10.0 10.0 10.0 10.0 10.0 10.0 10.0 10.0 10.0 10.0 10.0 10.0 10.0 10.0 10.0 10.0 10.0 10.0 10.0 10.0 10.0 10.0 10.0 10.0 10.0 10.0 10.0 10.0 10.0 10.0 10.0 10.0 10.0 
0.3779439823049997 0.0010 0.0010 0.0010091665010355671 0.0010 0.0010 0.0010 6.300432319319682 10.0 0.0010 10.0 9.987982555783288 10.0 10.0 10.0 10.0 10.0 10.0 10.0 9.980056763468038 10.0 10.0 10.0 10.0 10.0 10.0 10.0 10.0 10.0 10.0 10.0 10.0 10.0 10.0 10.0 10.0 8.252569903010967 10.0 10.0 10.0 10.0 10.0 10.0 10.0 10.0 6.607353011862029 10.0 10.0 10.0 10.0 10.0 10.0 10.0 10.0 10.0 10.0 10.0 10.0 10.0 0.7242931427273156 10.0 10.0 10.0 10.0 10.0 10.0 9.997636545343342 10.0 10.0 10.0 10.0 10.0 10.0 10.0 10.0 10.0 10.0 10.0 10.0 10.0 10.0 10.0 10.0 10.0 10.0 10.0 10.0 10.0 10.0 
0.34714370172892295 0.0010 0.0010 0.0010 0.0010 0.0010 0.0010 0.0010 10.0 0.0010 10.0 10.0 10.0 10.0 10.0 10.0 10.0 10.0 10.0 10.0 10.0 10.0 10.0 10.0 10.0 10.0 10.0 10.0 10.0 10.0 10.0 10.0 10.0 10.0 10.0 10.0 10.0 10.0 10.0 10.0 10.0 10.0 10.0 10.0 10.0 9.816190813639563 10.0 10.0 10.0 10.0 10.0 10.0 10.0 10.0 10.0 10.0 10.0 10.0 10.0 0.0010 10.0 10.0 10.0 10.0 10.0 10.0 10.0 10.0 10.0 10.0 10.0 10.0 10.0 10.0 10.0 10.0 10.0 10.0 10.0 10.0 10.0 10.0 10.0 10.0 10.0 10.0 10.0 10.0 10.0 
0.0010 0.0010 0.0010 0.0010007076876458031 0.001000010914020545 0.0010002705192839515 0.3718922892319442 0.0010 0.0010 10.0 10.0 10.0 10.0 10.0 10.0 10.0 10.0 10.0 10.0 10.0 10.0 10.0 10.0 10.0 10.0 9.999752599348108 10.0 9.996086770817469 9.996450597708948 10.0 10.0 10.0 10.0 10.0 10.0 10.0 10.0 10.0 10.0 10.0 10.0 10.0 10.0 10.0 10.0 10.0 9.999977232429025 10.0 10.0 10.0 10.0 10.0 10.0 10.0 10.0 10.0 10.0 10.0 10.0 10.0 10.0 10.0 10.0 10.0 10.0 10.0 10.0 10.0 10.0 10.0 10.0 10.0 10.0 10.0 9.999958764153565 10.0 10.0 10.0 10.0 10.0 10.0 10.0 10.0 10.0 10.0 10.0 10.0 9.99986877405928 9.998951791797793 
10.0 2.4805844236484065 0.0010137732294424086 0.001016747964486402 0.0010002027737222156 0.0010 0.0010 4.4586243176363105 0.0010 0.0010 0.0010 9.998575356146091 1.4947137672204303 1.6333262483515978 1.9697871674856944 10.0 10.0 0.0010 10.0 0.0010 10.0 10.0 0.0010 9.999949008140048 10.0 0.0010 0.0010 10.0 9.995549799180155 10.0 6.250963409682037 0.0010 10.0 1.3105037408771703 9.15136603701696 0.0010 0.0010 9.99645074509528 1.4971852773016856 10.0 1.490153609622665 1.5834822148379013 10.0 6.175106163374316 0.0010 5.500450000000001 0.0010 9.996399352870258 10.0 10.0 9.999934487530934 9.99996499330383 1.4847177458530167 1.4951962530461376 10.0 10.0 9.980121781254844 10.0 1.994849696252369 10.0 0.0010 1.4967413577775384 0.0010 0.0010 1.4828480261314483 0.0010 10.0 1.4911327198624433 0.0010 0.0010 0.0010 1.493671502901777 1.4955485911877417 0.0010 0.0010 10.0 9.99795279804275 10.0 10.0 2.087796356990757 0.0010 10.0 1.4936181087394704 1.4969299890722887 8.469346255766979 9.998683519327518 1.4963155880588708 10.0 9.921226584415038 
0.0010 0.0010 0.0010 0.0010 0.0010 0.0010 0.0010 3.080271716146114 0.001000000000000334 10.0 10.0 10.0 10.0 10.0 10.0 10.0 10.0 10.0 10.0 10.0 10.0 10.0 10.0 10.0 10.0 10.0 10.0 10.0 10.0 10.0 10.0 10.0 10.0 10.0 10.0 10.0 10.0 10.0 10.0 10.0 10.0 10.0 10.0 10.0 10.0 10.0 10.0 10.0 10.0 10.0 10.0 10.0 10.0 10.0 10.0 10.0 10.0 10.0 10.0 10.0 10.0 10.0 10.0 10.0 10.0 10.0 10.0 10.0 10.0 10.0 10.0 10.0 10.0 10.0 10.0 10.0 10.0 10.0 10.0 10.0 10.0 10.0 10.0 10.0 10.0 9.738776494405498 10.0 10.0 10.0 
9.971831512981991 0.9563458714010454 0.01509205302081465 0.0013266207204896028 0.0011160556342461796 0.0027412557160177656 0.0018952163903772595 0.27189608130608883 0.005914069111693221 0.0010 0.0010 6.438595630964777 0.1798310029596788 0.15858662558986464 0.15611855279834014 0.2078769326909235 6.528216047253516 4.338588253605493 0.2078734882153061 7.124986133591033 0.2082316417644327 0.20829768569995377 0.0010 6.570838253324099 0.20833288348011075 0.0010 0.0010 9.965678905772625 7.595566675020921 3.129511200976914 5.281917043092104 0.0010 4.854996563243715 0.1664332432935952 2.6931224945029966 0.0010 0.0010 6.740212393565804 0.2546884090259989 4.198384896126671 0.6798145784620048 0.1561185554237382 0.20589139311900717 0.15683394137756057 0.0010 5.434652763515472 0.0034865662494025784 6.788018911859559 0.20636975422719178 0.20765530496722523 6.1338947759097735 4.147357767855896 0.1563651191482257 0.18093856232009886 0.2083847140133781 0.2087373246565732 5.560845504736049 0.20808488746532933 0.20603565246465266 7.297294727205236 0.0010 0.18004386929323413 0.0010 4.552020149678934 0.6374652506084985 0.34711760331756225 4.461621630891457 0.2082679857014394 3.126590030346995 0.0010 0.0010 0.19264480403933876 0.1809696412736308 0.0010 0.0055699546313831005 6.595378694586309 5.309620268454659 7.262252232052648 3.5156950322093454 0.18096222465568257 0.0010 4.265279747614484 0.20558854800296616 0.18092059716145886 0.1806466145933962 9.996314809802652 0.20470854529158194 5.301419603286545 9.752497004306862 
0.0010 0.0010 0.0010 0.0010 0.0010 0.0010 0.260493676322336 0.0010 0.0010 10.0 10.0 10.0 10.0 10.0 10.0 10.0 10.0 10.0 10.0 10.0 10.0 10.0 10.0 10.0 10.0 10.0 10.0 10.0 10.0 10.0 9.574620557060081 10.0 10.0 10.0 10.0 10.0 10.0 10.0 10.0 10.0 10.0 10.0 10.0 10.0 10.0 10.0 10.0 10.0 10.0 10.0 10.0 10.0 10.0 10.0 10.0 10.0 10.0 10.0 10.0 10.0 10.0 10.0 10.0 10.0 10.0 10.0 10.0 10.0 10.0 10.0 10.0 10.0 10.0 10.0 10.0 10.0 10.0 10.0 10.0 10.0 10.0 10.0 10.0 10.0 10.0 10.0 10.0 10.0 10.0 
0.5292049284439919 0.0010 0.0010000735536607411 0.0010 0.0010000011748073124 0.0010000252798677862 0.0010002439273489017 5.957943929048415 10.0 0.0010 10.0 10.0 10.0 10.0 10.0 10.0 9.999998520144398 9.99602320430718 10.0 9.999986593782404 10.0 10.0 10.0 10.0 10.0 10.0 10.0 9.999998978042196 9.999991093524326 10.0 9.999981523980992 9.995941987494696 9.999999903867675 10.0 10.0 9.99583062830148 9.970514624994564 10.0 10.0 10.0 10.0 10.0 10.0 10.0 9.995986567319203 0.24623299098624862 10.0 10.0 10.0 10.0 10.0 10.0 10.0 10.0 10.0 10.0 9.999983910301117 10.0 10.0 0.0010 10.0 10.0 10.0 9.99597670755066 10.0 10.0 10.0 10.0 10.0 10.0 10.0 10.0 10.0 9.995986362470516 10.0 10.0 9.999996798567771 10.0 10.0 10.0 10.0 10.0 10.0 10.0 10.0 9.994596529068644 10.0 10.0 9.98834451285374 
0.0010 0.0010 0.0010 0.0010 0.0010 0.0010 0.0010 3.219738626756573 9.849167313873288 0.0010 10.0 10.0 10.0 10.0 10.0 10.0 10.0 10.0 10.0 10.0 10.0 10.0 10.0 10.0 10.0 10.0 10.0 10.0 10.0 10.0 10.0 10.0 10.0 10.0 10.0 10.0 8.742464421767913 10.0 10.0 10.0 10.0 10.0 10.0 10.0 10.0 10.0 10.0 10.0 10.0 10.0 10.0 10.0 10.0 10.0 10.0 10.0 10.0 10.0 10.0 1.4446206310138943 10.0 10.0 10.0 9.995124496385996 10.0 10.0 10.0 10.0 10.0 10.0 10.0 10.0 10.0 10.0 10.0 10.0 10.0 10.0 10.0 10.0 10.0 10.0 10.0 10.0 10.0 10.0 10.0 10.0 10.0 
0.38028929686363194 0.0010 0.0010319981202662688 0.0010047473743625098 0.0010045443305610722 0.0010038461707919087 0.0010 5.247150406499717 8.691150283484248 0.0010 10.0 9.990474188691591 10.0 10.0 10.0 10.0 9.99945499166466 10.0 10.0 10.0 10.0 10.0 10.0 10.0 10.0 10.0 10.0 9.998430503794038 10.0 10.0 10.0 10.0 9.999874417476738 10.0 10.0 10.0 5.6426155273030325 10.0 10.0 10.0 10.0 10.0 10.0 10.0 10.0 4.020683460335838 10.0 10.0 10.0 10.0 10.0 10.0 10.0 10.0 10.0 10.0 10.0 10.0 10.0 1.3098497165157525 10.0 10.0 10.0 10.0 10.0 10.0 10.0 10.0 10.0 10.0 10.0 10.0 10.0 10.0 10.0 10.0 9.993678398482729 10.0 10.0 10.0 10.0 10.0 10.0 10.0 10.0 9.973952197413636 10.0 10.0 9.998594985477018 
0.0010 0.0010 0.0010 0.0010 0.0010 0.0010 0.0010 3.128140236316188 0.0010 10.0 10.0 10.0 10.0 10.0 10.0 10.0 10.0 10.0 10.0 10.0 10.0 10.0 10.0 10.0 10.0 10.0 10.0 10.0 10.0 10.0 10.0 10.0 10.0 10.0 10.0 10.0 10.0 10.0 10.0 10.0 10.0 10.0 10.0 10.0 10.0 10.0 10.0 10.0 10.0 10.0 10.0 10.0 10.0 10.0 10.0 10.0 10.0 10.0 10.0 10.0 10.0 10.0 10.0 10.0 10.0 10.0 10.0 10.0 10.0 10.0 10.0 10.0 10.0 10.0 10.0 10.0 10.0 10.0 10.0 10.0 10.0 10.0 10.0 10.0 10.0 9.986332197878363 10.0 10.0 10.0 
10.0 2.624185762567895 0.0010 0.0010 0.0010 0.0017602705505824494 0.0010 4.8363464554647 0.0010 0.0010 0.0010 10.0 0.0010 0.0010 0.0010 10.0 9.999992715841447 0.0010 10.0 0.0010 10.0 10.0 0.0010 10.0 10.0 0.0010 0.0010 10.0 9.999873552662482 9.75802153717601 5.4955051018931105 0.0010 10.0 0.09333415161688233 8.456982502966929 0.0010 0.0010 10.0 0.0010 10.0 0.0010 0.0010 10.0 5.179751642723658 0.0010 8.89930782302819 0.0010 10.0 10.0 10.0 10.0 10.0 0.0010 0.0010 10.0 10.0 10.0 10.0 0.0010 10.0 0.0010 0.0010 0.0010 0.0010 0.0010 0.0010 10.0 0.0010 0.0010 0.0010 0.0010 0.0010 0.0010 0.0010 0.0010 10.0 10.0 10.0 9.077019450035117 0.0010 0.0010 10.0 0.0010 0.0010 9.066986219805946 9.888423883716882 0.0010 10.0 10.0 
10.0 2.4748168650047835 0.0010 0.0010 0.0010 0.0010 0.0010 3.9913061668006122 0.0010 0.0010 0.0010 10.0 0.0010 0.0010 0.0010 10.0 10.0 0.0010 10.0 0.11333696137447458 10.0 10.0 0.0010 10.0 10.0 0.0010 0.0010 10.0 10.0 10.0 10.0 0.0010 10.0 0.0010 4.6163323524944255 0.0010 0.0010 10.0 0.0010 10.0 0.0010 0.0010 10.0 0.0010 0.0010 0.42337234410139946 0.0010 10.0 10.0 10.0 10.0 10.0 0.0010 0.0010 10.0 9.8790852668846 10.0 10.0 0.0010 10.0 0.0010 0.0010 0.0010 0.0010 0.0010 0.0010 10.0 0.0010 0.0010 0.0010 0.0010 0.0010 0.0010 0.0010 0.0010 10.0 10.0 10.0 10.0 0.0010 0.0010 10.0 0.0010 0.0010 0.0010 9.473415983872181 0.0010 10.0 10.0 
0.0010 0.0010 0.0010 0.0010 0.0010 0.0010 0.0010 2.572759798412969 9.950005 0.0010 10.0 10.0 10.0 10.0 10.0 10.0 10.0 10.0 10.0 10.0 10.0 10.0 10.0 10.0 10.0 10.0 10.0 10.0 10.0 10.0 10.0 10.0 10.0 10.0 10.0 10.0 10.0 10.0 10.0 10.0 10.0 10.0 10.0 10.0 10.0 10.0 10.0 10.0 10.0 10.0 10.0 10.0 10.0 10.0 10.0 10.0 9.960977302304157 10.0 10.0 0.05099500000000004 10.0 10.0 10.0 10.0 10.0 10.0 10.0 10.0 10.0 10.0 10.0 10.0 10.0 10.0 10.0 10.0 10.0 10.0 10.0 10.0 10.0 10.0 10.0 10.0 10.0 10.0 10.0 10.0 10.0 
0.0010 0.0011026814061153732 0.001061788236713147 0.0010 0.0010 0.001000057123435475 0.0010 5.6330154043965495 10.0 0.0010 9.999208393878687 9.992627520548808 9.999208540317008 9.999208543387004 9.999208532887033 9.999488667805792 9.999999766349768 9.999208367273551 9.999493136306718 10.0 9.99948866626945 9.999489518791192 9.999208393824365 9.99970280457744 9.999489026814013 9.999208393871273 9.999216520909718 10.0 10.0 9.999502830660692 10.0 9.99920834536302 9.99987774474378 9.999208538455939 9.999398555166943 9.998482533946165 7.341940723101702 9.999819740016958 9.999208532887033 9.999819313377278 9.999357519478027 9.999208532887033 9.999521495696522 9.999208538811123 9.99920834536302 6.928096476327295 9.999208343420062 9.999826528356941 9.99948744080143 9.999487853560248 9.999624837879814 9.999706919847572 9.99920853792571 9.999208540283808 9.999488388902272 9.999486973487599 10.0 9.999508639829923 9.999208539749043 0.0010 9.999208393824365 9.999208540485375 9.999208393824365 9.999208345341914 9.999356798226232 9.999356986816482 9.999706553969055 9.999208539997978 9.999380414091291 9.99920839378937 9.999208393824528 9.999208540265712 9.999208552839415 9.99920834536302 9.999208343420062 9.999723735195431 9.995567905486986 10.0 9.9996815798764 9.999208532887033 9.999208393824365 9.999548241571416 9.999208536198095 9.99920854006742 9.999435988977815 9.980712837840883 9.999208540937804 9.999864423483269 10.0 
0.0010 0.0010 0.0010 0.0010 0.0010 0.0010 0.0010 1.6830965325677907 0.0010 10.0 10.0 10.0 10.0 10.0 10.0 10.0 10.0 10.0 10.0 10.0 10.0 10.0 10.0 10.0 10.0 10.0 10.0 10.0 10.0 10.0 10.0 10.0 10.0 10.0 10.0 10.0 10.0 10.0 10.0 10.0 10.0 10.0 10.0 10.0 10.0 10.0 10.0 10.0 10.0 10.0 10.0 10.0 10.0 10.0 10.0 10.0 10.0 10.0 10.0 10.0 10.0 10.0 10.0 10.0 10.0 10.0 10.0 10.0 10.0 10.0 10.0 10.0 10.0 10.0 10.0 10.0 10.0 10.0 10.0 10.0 10.0 10.0 10.0 10.0 10.0 10.0 10.0 10.0 10.0 
6.785108119901727 0.0010319966926178416 0.001007755087238653 0.0010001225258681517 0.001000061687133698 0.0010000728600061714 0.0010 10.0 7.989243898528103 0.0010 9.996777579548501 9.999828612146064 9.9961646795781 9.996127640052167 9.996870077816345 9.999494344930996 9.999988535223055 9.59866179206564 9.999494344049323 10.0 9.999494344930996 9.999494344950238 9.996777579548501 9.999999971429379 9.999494344900299 9.996777579548501 9.999494276317234 9.999999869444581 9.999999395390518 9.999957107818226 9.999997128538093 9.537738012062741 9.999948460916146 9.996190179105467 9.99999882791304 9.999494276317234 9.812600373465227 9.999999971493216 9.996217971737535 9.999999988052094 9.99612605739426 9.99683782953653 9.999494344930996 9.99675114343077 9.537738012062741 9.999969554825022 9.996777575584565 9.99999997161133 9.999494309582095 9.999494344930996 9.999999971701103 9.999999971035606 9.9961260729899 9.996230750732455 9.999494344951252 9.999494345222947 9.999994773009803 9.996751196472005 9.996126111671309 1.6399987325979133 9.996777579548501 9.996162360933736 9.996777579548501 9.747484279721192 9.996126961103656 9.996814410298127 9.99999996999224 9.996130033514879 9.996777575251109 9.996777579548501 9.996777575584439 9.996126955753217 9.996168169863637 9.537738012062741 9.99677757882261 9.999999971487915 9.999974176793566 9.999995623783354 9.999586908568277 9.996264580618105 9.996777579548501 9.999508283688431 9.996126441938538 9.996203349660412 9.999494343566411 9.999508453363068 9.996131056163197 9.999999970599799 9.999999874237748 
0.0010 0.0010 0.0010 0.0010 0.0010 0.0010 0.0010 2.6379428014805364 0.0010 10.0 10.0 10.0 10.0 10.0 10.0 10.0 10.0 10.0 10.0 10.0 10.0 10.0 10.0 10.0 10.0 10.0 10.0 10.0 10.0 10.0 10.0 10.0 10.0 10.0 10.0 10.0 10.0 10.0 10.0 10.0 10.0 10.0 10.0 10.0 10.0 10.0 10.0 10.0 10.0 10.0 10.0 10.0 10.0 10.0 10.0 10.0 10.0 10.0 10.0 10.0 10.0 10.0 10.0 10.0 10.0 10.0 10.0 10.0 10.0 10.0 10.0 10.0 10.0 10.0 10.0 10.0 10.0 10.0 10.0 10.0 10.0 10.0 10.0 10.0 10.0 10.0 10.0 10.0 10.0 
0.922061347818409 0.0010 0.0010 0.0010 0.0010 0.0010 0.0010 6.320597773635808 10.0 0.0010 10.0 10.0 10.0 10.0 10.0 10.0 10.0 10.0 10.0 10.0 10.0 10.0 10.0 10.0 10.0 10.0 10.0 10.0 10.0 10.0 9.997722685776207 10.0 10.0 10.0 10.0 10.0 0.0010 10.0 10.0 10.0 10.0 10.0 10.0 10.0 10.0 6.1231230964064665 10.0 10.0 10.0 10.0 10.0 10.0 10.0 10.0 10.0 10.0 10.0 10.0 10.0 0.0010 10.0 10.0 10.0 10.0 10.0 10.0 10.0 10.0 10.0 10.0 10.0 10.0 10.0 10.0 10.0 10.0 10.0 10.0 10.0 10.0 10.0 10.0 10.0 10.0 10.0 10.0 10.0 10.0 10.0 
0.0010 0.0010 0.0010 0.0010 0.0010 0.0010 0.0010 1.991372250108463 0.0010 10.0 10.0 10.0 10.0 10.0 10.0 10.0 10.0 10.0 10.0 10.0 10.0 10.0 10.0 10.0 10.0 10.0 10.0 10.0 10.0 10.0 10.0 10.0 10.0 10.0 10.0 10.0 10.0 10.0 10.0 10.0 10.0 10.0 10.0 10.0 10.0 10.0 10.0 10.0 10.0 10.0 10.0 10.0 10.0 10.0 10.0 10.0 10.0 10.0 10.0 10.0 10.0 10.0 10.0 10.0 10.0 10.0 10.0 10.0 10.0 10.0 10.0 10.0 10.0 10.0 10.0 10.0 10.0 10.0 10.0 10.0 10.0 10.0 10.0 10.0 10.0 10.0 10.0 10.0 10.0
[truncated: 308,361 more chars]
