# Supplementary material for: A Pareto approach to resolve the conflict between information gain and experimental costs: Multiple-criteria design of carbon labeling experiments
Source: PLoS Comput Biol. 2018 Oct 31;14(10):e1006533. doi: 10.1371/journal.pcbi.1006533 (PMC6209137; doi:10.1371/journal.pcbi.1006533)
Supplement: S2 File — ZIP archive containing Matlab scripts to produce the substrate clusters and replicate evaluations (S4 and S5 Text). (ZIP) [file pcbi.1006533.s008.zip › Cluster/Cluster_3D_GCMS/objectives_SMPSO_GCMS_1_iter_5310.txt]

0.0 -319.21228691661753 15104.915179651323 
1.0 -706.2024522333209 36412.78139883922 
3.0 -11.791940265080449 1570.4154185694479 
2.0 -809.2594275598676 30706.085602091458 
2.0 -11.12527819993455 1731.2026862181476 
3.0 -100.2303890147645 2154.994233630157 
1.0 -547.195219355048 32522.270071289826 
2.0 -631.5204828195099 25229.189860975177 
0.0 -234.2341882994924 10371.367845094763 
2.0 -747.9510291041229 29448.049560031282 
2.0 -756.1714757378408 29612.834611488634 
2.0 -762.5268520157684 29684.013620581394 
2.0 -773.6352518392266 30056.796854208398 
2.0 -743.7403824861117 29370.43377684894 
0.0 -91.68061181850354 2986.1683518499767 
2.0 -768.0962719019573 29801.479530880188 
2.0 -752.2499916440158 29515.360315835747 
2.0 -783.4236987921457 30154.58102911753 
2.0 -778.5457697473558 30087.39153058235 
2.0 -778.8558785245741 30128.260049360397 
2.0 -762.9964872584609 29793.98997196042 
2.0 -726.5761826524546 28980.04590270175 
0.0 -90.5033838838962 2911.724268475434 
2.0 -806.1216420925664 30647.196686340045 
0.0 -52.6621632380389 2386.129959002213 
0.0 -56.10588837198985 2411.939178767805 
2.0 -41.41359814552745 2078.364055050097 
2.0 -736.024518895114 29142.59382144982 
0.0 -350.44272411953773 16240.630098619195 
0.0 -87.98239187418524 2871.985184329665 
0.0 -196.0467483287241 6598.595596917523 
2.0 -732.9249294091857 29109.219905114653 
3.0 -45.784308539122364 1728.0694440178377 
0.0 -26.266901318097013 2009.0645799115034 
2.0 -723.5677736319744 28573.49844024867 
0.0 -348.197577249532 16138.60715522098 
2.0 -769.2064739345751 29841.479967853167 
3.0 -29.662277705618603 1716.9569618503742 
0.0 -363.45513165087254 16657.412507538967 
2.0 -792.5321760356381 30409.3788675204 
0.0 -64.40807752294997 2555.618918603545 
3.0 -95.61639690593587 2145.365674999211 
0.0 -51.51628104895509 2347.1471278882077 
3.0 -21.659213618928078 1616.8184502014278 
2.0 -802.7425262997133 30569.67030705161 
2.0 -790.8335185194877 30381.615680733128 
0.0 -196.03906826021299 6450.202517504684 
2.0 -421.0989350187927 18509.561073397097 
0.0 -36.2347902815101 2079.487325164153 
2.0 -728.3159332447171 29036.65708221395 
0.0 -334.40416036831954 15651.220018147298 
2.0 -29.008907415203 1968.13642039358 
0.0 -311.58687935878777 14553.618547149452 
0.0 -17.48410241251678 1900.3871535325804 
2.0 -741.6811952160853 29356.415235811895 
0.0 -326.9360531226006 15392.697414219505 
2.0 -794.4985589998828 30443.84225270052 
2.0 -755.2068246087155 29598.734459168325 
0.0 -84.42751322010852 2828.9727239771887 
1.0 -571.2216960063898 33186.715712577636 
3.0 -24.78804131725553 1683.8483581279074 
0.0 -328.3975469930343 15436.331050347293 
0.0 -66.59852567162885 2581.8492374610546 
1.0 -683.9632654016858 35925.95048711842 
3.0 -104.60931229354728 2222.3703568994233 
0.0 -361.5378476970007 16598.278131777573 
2.0 -796.083672784849 30459.042595198247 
0.0 -14.134709690826584 1774.7146810304407 
2.0 -800.5466785712172 30543.094131440186 
2.0 -24.092028954057344 1922.143857739146 
2.0 -803.9798534338364 30633.81871028158 
0.0 -75.35441669294379 2692.8050646464076 
2.0 -20.29085525945558 1895.129480921273 
2.0 -719.1458982611489 28332.00363256066 
0.0 -109.00933027869428 3240.5887083592165 
2.0 -423.6781945584367 18573.91487313189 
1.0 -381.15727470961775 26293.515752896543 
0.0 -33.17748271034404 2015.0299166854504 
0.0 -364.5127001910592 16693.622619424455 
2.0 -405.16464006669725 17847.14793836665 
0.0 -329.4824953730001 15475.204615414616 
2.0 -797.9587958114637 30508.257737788877 
2.0 -582.7514928151933 23890.567862830154 
1.0 -597.7144499266417 33890.30675498881 
2.0 -463.2051310194622 20054.652713720097 
2.0 -682.5841401522555 26795.86452827049 
2.0 -676.4220192546288 26581.35183012624 
2.0 -729.581725901945 29086.50425636615 
0.0 -107.23657547594935 3209.0271241813184 
2.0 -514.6307299031126 21812.39500801363 
0.0 -335.875731627627 15706.461157901555 
0.0 -77.05136917515196 2730.104674048862 
2.0 -396.81976186256713 17516.28328912388 
2.0 -752.9267516645792 29547.84498896107 
0.0 -232.13366959455843 10262.619399356032 
2.0 -681.0836664952737 26750.298832998305 
1.0 -375.8329657719671 26100.41555383953 
0.0 -33.37289402914543 2061.3917339490617 
0.0 -316.7380619082521 14949.662907627158 
2.0 -398.41942743165527 17572.232020121664 
0.0 -135.4405670656308 3776.99004024081 
2.0 -736.8553809493118 29239.077097399957 
0.0 -196.79046065854644 7132.647919633931 
0.0 -110.73448507182574 3256.5723993027545 
1.0 -499.73015739764986 30975.68014888197 
0.0 -200.73734597283837 8275.971734464101 
2.0 -731.8077768538624 29093.94060789435 
1.0 -437.1608020086632 28689.518836684885 
0.0 -336.2791818449011 15742.604333742955 
2.0 -489.6970548943157 20979.390597645328 
2.0 -577.79129536404 23746.190840392497 
2.0 -456.940193187917 19821.085673592715 
0.0 -162.4525434614282 4607.375030597772 
2.0 -786.723562504362 30289.02990666313 
0.0 -150.943012381092 4211.276847960568 
2.0 -721.0769600936727 28449.255731628287 
1.0 -675.4775415641278 35737.80225945095 
1.0 -690.7123939992811 36075.034683488535 
2.0 -487.5059755450133 20896.346153297785 
1.0 -568.5696039683236 33101.03147194534 
2.0 -581.3141676149882 23839.687938334806 
0.0 -331.43933078607387 15544.995876739144 
2.0 -622.3813912518016 24977.267881564585 
0.0 -209.35782369598834 8942.421110224726 
2.0 -596.6660029602946 24290.62337840476 
1.0 -545.6724848374084 32441.882611660745 
0.0 -200.4614634942975 8199.53100296452 
2.0 -449.4620748939681 19560.543454171304 
2.0 -713.8446356095046 28092.816067131516 
0.0 -217.76674287653938 9431.95945465376 
2.0 -564.0374429838375 23345.382980981816 
0.0 -278.45869096915453 12612.406482279228 
2.0 -788.48973721235 30374.753065158922 
0.0 -62.627261808899334 2535.6488911726387 
2.0 -438.84086409370246 19154.635569309274 
0.0 -196.6532708058467 7051.895901394795 
0.0 -98.84068705301537 3063.00320448304 
0.0 -196.29937467148207 6832.38138064683 
0.0 -68.72088144962352 2629.215833353218 
2.0 -399.24377326513303 17610.57557056026 
0.0 -267.17886221774256 12060.527486499579 
0.0 -152.26268902322616 4244.260900855211 
0.0 -163.4310388626372 4644.5093184628495 
0.0 -323.18193176754625 15250.912240928468 
0.0 -186.56237380483657 5781.13403498667 
0.0 -365.77465648335067 16735.42632065867 
0.0 -360.1141252994312 16545.19616494137 
2.0 -521.5586011590262 22030.96729583711 
0.0 -113.78136883398996 3313.954897082109 
2.0 -451.9739212196017 19642.436009476452 
1.0 -525.9691828523802 31833.4309839676 
0.0 -124.88394602235086 3544.79205228568 
1.0 -667.412469875015 35566.64166088117 
2.0 -461.24976802586394 19977.510040871242 
0.0 -196.14214031697983 6679.774348474304 
2.0 -416.3389803415904 18291.607716601786 
0.0 -344.9492107472752 16021.208766460524 
0.0 -185.734357062526 5730.138725943335 
0.0 -337.5820989411494 15800.02274553348 
1.0 -500.8848734504092 31039.642697953208 
0.0 -196.98550772374006 7207.58993677356 
1.0 -685.8922806897385 35971.58434796332 
0.0 -60.26630291834973 2496.5735886221873 
1.0 -595.3931985655597 33835.24071506857 
1.0 -488.57366908191153 30607.139170613485 
0.0 -302.6662387128223 13939.154556080382 
0.0 -196.18736996250385 6753.391780193711 
2.0 -482.6306054692922 20730.268737584436 
0.0 -241.4116641395051 10769.562937896135 
0.0 -301.9197006927787 13891.632702318228 
0.0 -103.09703635048935 3124.165894620212 
2.0 -481.4306702897053 20692.511725416196 
2.0 -469.92400660063544 20287.184598627115 
2.0 -527.9954223388321 22248.13888117499 
0.0 -130.73898343009228 3666.525397065844 
0.0 -271.63032306757515 12283.668348327048 
1.0 -672.2245145434506 35691.79547643223 
1.0 -476.95943877041935 30206.941196225234 
2.0 -420.46940933651877 18461.472210638203 
0.0 -288.3009956721553 13107.683962819961 
2.0 -448.33704530836263 19519.82296455201 
0.0 -196.34377161529642 6909.894082120793 
0.0 -366.5825329991888 16765.408348955996 
0.0 -161.32149827497204 4569.754477021198 
2.0 -455.2177675084542 19759.291800975523 
0.0 -223.7623000020835 9800.67302838363 
0.0 -265.02765538375746 11965.797120313728 
0.0 -201.30763410501996 8407.62286602653 
0.0 -46.39615289448099 2311.3127101657724 
2.0 -570.1359553340025 23530.534436214635 
0.0 -227.53544731683775 9996.472625995439 
2.0 -627.2944445715535 25110.355216133463 
2.0 -406.0980110755094 17885.1304858662 
0.0 -169.0058807700345 4875.110158020783 
0.0 -264.22620404449674 11914.104997590506 
1.0 -441.63278160375125 28891.535812708258 
0.0 -260.072247284134 11709.462734538727 
0.0 -313.7579570591258 14717.63243011585 
0.0 -317.6531573790396 14998.286101906495 
2.0 -722.2628438860379 28500.647852221704 
2.0 -513.3446021807896 21758.076169737033 
2.0 -544.7784030519412 22763.647911880784 
2.0 -553.8619220816928 23031.988004257688 
0.0 -187.2268729274738 5827.695195423646 
0.0 -201.0084791192646 8344.467067264828 
0.0 -248.84049894810153 11134.518988905502 
0.0 -303.4003802939312 13986.499174795124 
0.0 -314.5347246044973 14767.969227626958 
2.0 -740.4877551153147 29312.166548747686 
2.0 -400.3011172120319 17653.09759174204 
0.0 -105.96482801407603 3186.9967125421304 
1.0 -436.01125082180647 28644.976775691423 
0.0 -154.20868503584288 4310.683002050029 
3.0 -48.53366377408668 1825.0203873344606 
2.0 -472.5922296938343 20382.067419972336 
0.0 -196.50736922613223 6981.440358525511 
0.0 -231.2316979719933 10202.18841980589 
2.0 -546.1876589039462 22826.696549372842 
1.0 -562.9647764408245 32950.88395510111 
1.0 -588.0045184597288 33638.14402991037 
0.0 -330.64630119963186 15516.717336781661 
2.0 -395.3683717174637 17492.800768676363 
0.0 -369.9217980559905 16886.092086948538 
2.0 -588.9332587234564 24063.21779342273 
0.0 -324.39143989096283 15297.689959755164 
0.0 -176.5860047339762 5230.339960850404 
1.0 -639.9589523470321 34941.85973994558 
1.0 -574.45994132989 33268.144869213815 
0.0 -320.1780690572793 15139.999789882939 
0.0 -218.62465097630553 9482.54384306294 
0.0 -299.0216451514296 13715.142678242739 
0.0 -226.6281186407047 9954.472737956781 
3.0 -86.19819107549878 2040.352834343233 
2.0 -550.3362410482345 22930.107048382746 
2.0 -475.8100393557666 20514.356606277528 
0.0 -259.26004503566884 11667.751766977362 
0.0 -287.48217373921693 13064.86885373032 
2.0 -495.5363843647935 21177.412924727858 
0.0 -101.57331186385834 3115.196309762026 
1.0 -411.73849081182607 27669.396598326493 
0.0 -169.87071131831252 4918.601638114208 
1.0 -438.1684046852571 28742.951292468613 
1.0 -520.5496360094818 31696.622796436102 
0.0 -126.22415623802895 3576.16842841866 
2.0 -668.7091057081723 26325.679358965426 
0.0 -198.88953610129767 7846.826404562804 
0.0 -301.1737368356165 13844.975337939117 
1.0 -422.66658952939565 28112.42948095496 
2.0 -507.5843272360101 21585.979186911558 
0.0 -157.03708117958368 4415.782222896256 
2.0 -442.4187431650993 19289.935960327617 
2.0 -585.0458236221126 23947.39857574769 
0.0 -283.7263414799876 12871.938514000449 
2.0 -658.5317969504251 26004.38219321005 
1.0 -669.3781273898944 35602.701608870004 
2.0 -645.9887077093384 25632.602474894444 
2.0 -616.3895365518009 24822.13845211118 
0.0 -134.0692588436276 3745.9115745335425 
1.0 -646.9635182100145 35093.682205308534 
0.0 -371.91782249078943 16945.043786163777 
2.0 -738.8539159012585 29249.542256463043 
1.0 -508.4008804427477 31275.045798373638 
0.0 -156.0712332144028 4375.5117889913445 
2.0 -483.51337430818705 20761.012626965174 
0.0 -293.7385205586003 13406.244545927024 
0.0 -153.20418972192903 4275.45983676601 
0.0 -173.70009295895204 5086.75759845812 
0.0 -191.13679425756442 6079.394335354617 
0.0 -58.18235704748503 2462.7276379930927 
0.0 -194.12528867277268 6297.798117397551 
2.0 -655.057381924507 25898.667175336504 
0.0 -325.8814221737368 15346.038217076719 
2.0 -710.891953821379 27931.723975560446 
0.0 -253.26955502160237 11361.6776297871 
1.0 -580.2749133009659 33437.76678047264 
2.0 -486.49351666873963 20863.35405364968 
2.0 -573.4915723782847 23618.285019489376 
0.0 -299.77050421179257 13757.804543349439 
0.0 -367.5838146037716 16814.220028088897 
2.0 -694.3422357851375 27223.993685401496 
1.0 -704.3453895349156 36382.38267046437 
0.0 -307.1624985565601 14247.454892325934 
0.0 -247.9719339135845 11088.024419034367 
0.0 -260.9296784957699 11751.961119317859 
0.0 -178.99099082292605 5351.244036960914 
0.0 -129.33762888694267 3639.615033799884 
1.0 -524.1234471739101 31776.490251361934 
0.0 -332.6487084544244 15594.46258091671 
2.0 -471.17027647776337 20344.242499415017 
2.0 -698.4480125205513 27385.511641899706 
0.0 -345.79236744486224 16075.069032587859 
2.0 -718.3591533702877 28290.765410819702 
0.0 -235.27031520053572 10421.107269615104 
0.0 -242.54065628959128 10805.224906808118 
0.0 -256.95354598262395 11548.94784842947 
0.0 -73.82933678621814 2684.515790098004 
0.0 -289.12631706997587 13151.415976664359 
0.0 -70.71257962360075 2637.2381571429364 
2.0 -424.53553627674756 18608.590545023686 
1.0 -512.8075472702633 31410.2868586212 
1.0 -615.6990332098544 34360.08492625354 
2.0 -407.0383448940641 17922.771066193145 
0.0 -292.94261841628133 13359.129904321268 
0.0 -312.3373725724442 14606.896167777575 
0.0 -300.4818026626077 13801.517872120121 
0.0 -177.45274083728586 5273.516122748331 
1.0 -464.21782476448266 29722.401872246963 
0.0 -238.96088528610107 10619.711763227277 
0.0 -215.70394124324602 9310.356185720679 
0.0 -207.80448623972575 8836.172922973674 
2.0 -799.3554449935571 30528.1943540656 
2.0 -720.1485016952977 28395.324671137576 
2.0 -427.03377815041625 18702.2888965956 
0.0 -286.6937712686493 13023.836485766613 
2.0 -437.6195638201828 19107.087299888717 
0.0 -146.67591726408352 4067.442052905979 
0.0 -307.93376455738826 14293.937027986027 
0.0 -136.75045671816915 3799.3080825220777 
0.0 -272.449050915659 12323.079312726853 
2.0 -408.911466179674 17997.921757249016 
0.0 -197.7538320083775 7509.719338675393 
0.0 -238.22197742954225 10575.256921701637 
0.0 -148.94853621328357 4153.053359277281 
2.0 -713.2604714985538 28035.35875332742 
0.0 -254.78433870766295 11440.521798611546 
2.0 -519.6838586963765 21977.264670364682 
2.0 -657.0903011239585 25960.292665356654 
0.0 -258.3978899672118 11628.445582526703 
1.0 -677.4401604939758 35782.87744046889 
0.0 -358.3066261381346 16481.977322119223 
1.0 -692.8991398806955 36123.000547923686 
2.0 -526.8090621216857 22194.86353661302 
0.0 -252.4591743531311 11323.080517471646 
1.0 -582.0455746548272 33478.99233069468 
2.0 -491.73818557662725 21048.555645498414 
0.0 -295.17013639665447 13485.0102267228 
0.0 -144.66574649980888 4012.2767459664947 
0.0 -155.19675014222383 4344.180432178703 
0.0 -371.2038517987317 16917.656977930856 
0.0 -285.8626531124328 12987.808225138284 
2.0 -612.322054637855 24716.066237729596 
0.0 -225.86088154453688 9915.022722898144 
0.0 -236.0006524737161 10461.3280765501 
1.0 -528.7860933058497 31923.1976963277 
0.0 -240.83558876578988 10720.271318780957 
0.0 -339.8019870092039 15841.191166390949 
2.0 -434.0919114770178 18984.643651632134 
2.0 -412.60800540640406 18161.253223527572 
0.0 -295.9058286633344 13527.66790503902 
0.0 -279.3114015549917 12654.151013528402 
0.0 -150.04011025218222 4175.242214076413 
2.0 -575.0888427675662 23664.24909367609 
0.0 -143.49560504385394 3984.452338805077 
0.0 -199.67900356422015 8017.804560968101 
0.0 -254.04615961087518 11404.261601658745 
0.0 -372.71924064053303 17003.64780089957 
0.0 -178.14559292279898 5310.529074234414 
0.0 -189.29617482726576 5954.769364587535 
0.0 -316.19752655870025 14891.027994828022 
2.0 -534.1688814244307 22440.264552458317 
2.0 -629.3320374929953 25163.49966188444 
0.0 -115.02515770590009 3341.066246607537 
2.0 -548.8329135594518 22880.467545140833 
1.0 -494.1881808523842 30796.19278745921 
1.0 -623.2166540731936 34531.96815757134 
0.0 -79.60698210426693 2761.2468664249623 
0.0 -197.46083112641526 7396.70606375526 
0.0 -202.09893947563526 8454.402298007584 
1.0 -611.357888749586 34254.31442181058 
2.0 -531.5986915971284 22350.957408108592 
0.0 -222.9991344081173 9740.36305148387 
0.0 -213.18536181310776 9156.007856017508 
0.0 -228.9031937300365 10074.107818795104 
2.0 -587.4586375303218 24018.04440809425 
0.0 -356.9469897522852 16440.736459719967 
0.0 -216.98711021424023 9389.829726558075 
1.0 -377.4011624538209 26125.346816734163 
2.0 -558.6891866799691 23180.62743416404 
1.0 -378.0252014375234 26189.546899900357 
1.0 -553.1234590370218 32660.587766745848 
0.0 -297.24623713557276 13611.022453056268 
2.0 -445.4727443617618 19403.621174734206 
0.0 -282.946297443283 12832.89496837699 
0.0 -244.61983335065395 10916.403082614273 
2.0 -711.8248546632805 27966.872419325042 
1.0 -652.176835733827 35210.136320507365 
2.0 -687.6250641294907 26974.38167685502 
0.0 -132.88618343791006 3736.274764820025 
0.0 -267.88244801908337 12104.505310162673 
0.0 -120.74313908043355 3465.5811868032497 
0.0 -145.641068227818 4036.931171653157 
2.0 -715.258079977501 28133.071481108196 
0.0 -123.69126148666676 3525.326176120667 
0.0 -78.15348918704213 2743.534626807171 
0.0 -257.6925475160231 11589.444693655803 
1.0 -440.70660540067456 28830.9891534861 
2.0 -569.3650019403171 23492.220144171843 
2.0 -651.3476937471004 25792.881628668532 
1.0 -657.7930853749742 35344.48446403949 
1.0 -680.2338331993838 35852.13907127948 
0.0 -61.371856581242895 2524.4573677661697 
0.0 -358.8901223261373 16502.53187705844 
1.0 -439.55302476324204 28789.65824944118 
0.0 -170.69823393681392 4954.716915413098 
0.0 -225.26764658629625 9867.976487596723 
0.0 -296.6011093370929 13567.915215625912 
2.0 -418.0015968503162 18353.099703812903 
0.0 -191.77880800749426 6130.2469317053365 
1.0 -527.2770820461211 31881.872257875904 
2.0 -772.0558453760434 29926.167226349353 
0.0 -321.00219029506997 15181.471442605858 
0.0 -290.5252279695731 13226.470711751128 
0.0 -219.26132516159484 9521.337437935772 
1.0 -443.09089182739757 28926.561722085913 
0.0 -205.98119873107223 8707.327670559804 
0.0 -294.46051225485195 13444.507347757648 
2.0 -433.25191479993134 18950.74778742095 
0.0 -322.4038535512553 15221.734799130865 
2.0 -415.1883531052381 18250.296333519844 
0.0 -49.126851292454035 2323.2056399598764 
2.0 -693.5545509313251 27193.449243078838 
0.0 -236.6780542230802 10505.434136786853 
1.0 -538.1074264100774 32220.09720690699 
0.0 -187.9272936158957 5878.100330128225 
2.0 -386.8611614224471 17124.81612684599 
2.0 -498.82917436448287 21284.528107122067 
2.0 -403.0941776005188 17770.25573381529 
2.0 -391.49768305538163 17328.069719772066 
0.0 -193.34940485676668 6253.619631663778 
0.0 -139.64936439966908 3877.364679405438 
2.0 -457.8652146738009 19856.260606254735 
1.0 -643.6695444524422 35020.265231159094 
0.0 -184.59106858018197 5706.681352761241 
0.0 -277.521506298943 12568.16046375996 
0.0 -137.5109575874941 3834.184099773848 
2.0 -401.13456157594663 17684.008423965653 
0.0 -67.5363407674984 2612.6824249265997 
2.0 -518.5774493066631 21929.238483602974 
2.0 -659.7357116602135 26052.61285671019 
0.0 -346.8100949674311 16089.693164054686 
3.0 -141.49670194704026 2285.6895338948625 
0.0 -199.97219598106787 8083.889115026799 
0.0 -249.56006619837686 11175.19869358109 
2.0 -689.900926115998 27055.748106372466 
0.0 -310.56275070143 14482.318351099095 
1.0 -522.185069557534 31735.324357488604 
0.0 -251.7322549596336 11282.40183074323 
0.0 -197.81500736053732 7590.377916248453 
0.0 -221.82178263402903 9672.782147535818 
0.0 -118.1303453019703 3399.2393280965885 
0.0 -158.0522906103319 4441.7863712167 
0.0 -233.01021747139959 10296.74224896347 
0.0 -275.37803953791826 12468.118437509334 
2.0 -784.5672754301512 30263.712622352166 
2.0 -566.5245983143493 23417.65191902881 
2.0 -419.52662009234786 18419.696757587728 
2.0 -394.3453494206017 17409.57069281296 
1.0 -681.9514274021205 35881.961511002206 
0.0 -199.20214073870548 7905.101610947876 
1.0 -82.249787855192 2639.432087740653 
1.0 -575.8434773549707 33308.96373741685 
0.0 -213.88016123302037 9199.073169143301 
2.0 -706.9997072174484 27746.288298012503 
2.0 -576.3496169728985 23703.08013409905 
2.0 -497.8437991764879 21249.269752588578 
1.0 -471.741460097619 30022.468422355938 
0.0 -282.1977604186777 12795.431093896106 
0.0 -276.17446987704625 12503.188555853194 
0.0 -273.1828476326582 12363.421704649798 
0.0 -38.48770556981764 2176.49265774709 
2.0 -697.4446050970993 27347.107395040377 
1.0 -613.2423576259563 34288.73037325356 
2.0 -592.1079132057995 24149.021094388172 
1.0 -567.4847849473491 33074.20655278857 
0.0 -269.36409936479754 12168.389142204216 
0.0 -338.2486241555816 15816.841770970515 
2.0 -444.5056775585418 19362.609810824033 
1.0 -515.6617608036603 31505.13099975499 
2.0 -556.9174311648026 23134.213526642452 
0.0 -179.7350851390797 5391.043722398252 
0.0 -127.13105225354741 3599.703585503075 
0.0 -168.120644834745 4837.737445714326 
1.0 -632.9384540376273 34764.45279748407 
2.0 -501.4151754571599 21364.75565963764 
0.0 -228.3290359259059 10037.695318622522 
2.0 -477.52151355091536 20569.199856855434 
2.0 -771.8927356753518 29914.085288292557 
1.0 -591.4914974021162 33729.17187502152 
0.0 -243.78905428614607 10869.637445544246 
0.0 -237.46812550573918 10537.904907172764 
0.0 -160.53291048128378 4533.44011661741 
0.0 -207.24578857283922 8783.985335353043 
0.0 -200.19081833951117 8135.393923857286 
0.0 -190.3829573300076 6040.033094680111 
1.0 -549.4821428346737 32557.29489805054 
2.0 -532.8481393026627 22399.11746970283 
1.0 -539.8141501631425 32273.479852913748 
0.0 -138.73878836760437 3852.544284080674 
1.0 -694.8753781567892 36166.31916634516 
2.0 -473.6233868382634 20417.767339737165 
2.0 -440.0783895568792 19210.2896502153 
0.0 -188.18037222627484 5926.697714313881 
2.0 -623.9726582120019 25020.167587956974 
1.0 -589.7461175669076 33685.79929684462 
0.0 -270.6146019256026 12244.411541298628 
0.0 -128.4667345810469 3615.869249375413 
0.0 -131.63813642985406 3698.1412525823857 
0.0 -289.83651929734066 13189.763545199301 
2.0 -427.7114982299295 18752.78302248378 
0.0 -172.80500052302088 5044.828000416952 
0.0 -174.46753105764526 5123.607600203383 
1.0 -577.1497022576408 33352.220550467995 
0.0 -281.4610091823963 12758.917764340065 
0.0 -216.3668760413218 9349.432374683622 
0.0 -219.93617970927525 9566.715341674617 
0.0 -284.56902575371237 12914.671264875245 
2.0 -402.01646455770623 17718.248995739825 
0.0 -183.34124859375356 5590.761427187039 
1.0 -621.3930876119387 34493.369139079594 
2.0 -425.45675160305757 18645.35255311245 
0.0 -344.0500279104103 15990.610640330518 
0.0 -164.44313325710553 4683.2530665148715 
2.0 -608.4624556697808 24619.454264422144 
0.0 -250.32570889475753 11209.579824874858 
1.0 -493.10174528277565 30754.634446914402 
0.0 -167.4002915721068 4807.605069049418 
1.0 -533.413138031031 32070.287181419964 
2.0 -579.6713976851509 23802.652108325066 
0.0 -251.02133179433352 11246.075688145118 
0.0 -274.59762420605864 12432.508530352472 
1.0 -655.8218218104336 35294.51909283913 
2.0 -417.2186087697544 18322.218553024744 
2.0 -642.7080825959358 25539.78515952372 
2.0 -390.2074772868341 17236.649498632087 
2.0 -625.2805361494671 25061.08313212697 
1.0 -664.7076760148175 35494.82213455716 
2.0 -485.5344797002582 20832.062596006155 
0.0 -80.73712695792587 2775.0271519145685 
0.0 -182.59981674305345 5550.270903917535 
0.0 -175.7786096073207 5191.727352083838 
0.0 -199.45030756911052 7961.6230945307525 
1.0 -564.8099690053305 32995.0023205724 
1.0 -586.5824434373534 33594.95087378403 
0.0 -158.86752975715734 4475.554305945681 
2.0 -560.261507624711 23228.87720284526 
0.0 -333.0334770410635 15625.182617225159 
0.0 -318.23565819252303 15041.225319782536 
1.0 -532.3293688087673 32036.647914976504 
1.0 -624.4206124109421 34568.22263325853 
0.0 -197.2116943302124 7325.673739160517 
1.0 -602.0592673157234 34003.23042910664 
2.0 -418.76074396438526 18396.6818281547 
1.0 -382.0943131157338 26360.643109251036 
0.0 -246.04733461708616 10986.955277913072 
0.0 -315.1017478043753 14814.961220282637 
2.0 -393.44039894938163 17369.286770861905 
2.0 -716.4109752086972 28200.704330720062 
0.0 -224.530221239083 9831.220539303189 
1.0 -397.49795523200544 27093.020982936912 
0.0 -140.67749134734635 3908.347743063006 
0.0 -245.2695510500321 10948.228721279558 
0.0 -189.82109220158443 5999.883907879018 
2.0 -688.915984927857 27031.64263857477 
1.0 -534.6846299108639 32113.460085046027 
2.0 -535.953279573434 22488.21205151525 
0.0 -180.17772796791093 5437.050463857355 
1.0 -537.1989370440409 32189.416803869775 
2.0 -653.8471655772818 25866.24615816348 
0.0 -280.7401492590629 12723.416585139808 
0.0 -198.36332444382495 7684.9967591535515 
0.0 -206.30835538690187 8764.379494465446 
2.0 -496.75232309755194 21217.756451332643 
2.0 -524.7524632106824 22126.74077497953 
2.0 -538.4948507655695 22560.368953581627 
2.0 -692.2893919574242 27146.28154693869 
0.0 -280.0352128094597 12688.898137240805 
1.0 -383.16963501742714 26465.755036388444 
1.0 -535.5236406018512 32143.78354584271 
2.0 -409.77596989973557 18036.577171078716 
2.0 -712.4207710816828 28008.16010741605 
1.0 -699.2958594356738 36262.87275113209 
3.0 -374.4006084804216 3228.223994538256 
2.0 -641.8057925186004 25516.918429646463 
0.0 -353.3909388982585 16347.00346306733 
1.0 -635.3462529666955 34838.94642537067 
0.0 -352.724380863402 16296.344361913078 
0.0 -273.92377399959133 12397.41538060011 
0.0 -116.83110234465332 3379.303875542709 
1.0 -517.9385036043412 31579.308870373272 
2.0 -452.9386939036304 19677.47584686149 
1.0 -572.7473788910605 33223.914232115465 
2.0 -500.30893511844926 21331.91046686571 
0.0 -269.9122838263548 12222.384549925022 
0.0 -205.29311349755875 8667.372796057482 
0.0 -159.72508263058933 4502.258261122419 
2.0 -652.9066780608599 25835.152884796044 
0.0 -71.90251659467272 2660.9099613818157 
3.0 -72.66403139693062 1952.3282917299668 
1.0 -554.8482977165378 32706.895726779694 
1.0 -384.53771070416644 26547.355824591992 
1.0 -393.1643534338026 26839.4102720961 
2.0 -710.0239320670373 27894.932287312684 
2.0 -723.0064037342761 28541.92380500662 
2.0 -430.6880541216768 18868.45736337257 
0.0 -285.03937790630766 12950.028810953565 
0.0 -192.24082675926894 6172.840294661142 
2.0 -686.7576019031225 26940.47246267041 
2.0 -465.86692781229783 20139.47321796809 
2.0 -511.6454156777809 21704.754000251738 
2.0 -484.4765294102227 20801.42824036836 
0.0 -192.91621186938545 6210.104509764598 
1.0 -626.2551048117834 34608.20308773357 
1.0 -666.5257703770968 35536.93108144813 
0.0 -104.0136935731628 3167.8429187372703 
2.0 -505.94619978430853 21530.31077172274 
1.0 -638.072437564439 34884.065318424684 
1.0 -606.6338214989097 34128.68783746072 
2.0 -539.3386058589625 22594.238600240547 
0.0 -268.64868266193946 12139.441493000328 
1.0 -696.8338291002264 36222.577056196256 
2.0 -411.9398024973239 18117.17480871736 
1.0 -530.8280724952538 31991.491499233896 
0.0 -233.5612709992263 10339.936735805484 
0.0 -373.5535671566961 17018.586862628068 
2.0 -464.71148914555573 20117.39148582651 
0.0 -197.12535410710956 7278.028253983317 
2.0 -408.067353970413 17964.007485423015 
2.0 -394.7850536637638 17449.96045118703 
2.0 -502.4018230620257 21413.549174282307 
2.0 -454.38974765900025 19726.841719178865 
0.0 -221.1183200810782 9632.453645586762 
1.0 -599.6622426891058 33944.26792793561 
2.0 -601.4224089205615 24408.344231994088 
2.0 -635.794511027713 25342.86941638965 
1.0 -602.6397657390531 34047.55043577878 
0.0 -212.4410617525496 9118.083880152093 
2.0 -650.1133029350494 25754.0679231582 
2.0 -462.3328133121898 20022.21702868053 
0.0 -194.64599493224068 6347.8357790137 
1.0 -607.8388505835162 34160.36248500108 
2.0 -647.6880903837214 25679.963216721528 
2.0 -636.7129127614779 25372.576247150668 
0.0 -211.15011853768655 9061.781183447903 
0.0 -171.24666402385046 5000.587549385257 
0.0 -203.1142564514006 8530.216854159331 
0.0 -142.2908071890456 3970.7879378599428 
1.0 -503.14844140372634 31093.3001077995 
1.0 -593.9274585567866 33795.27743948408 
2.0 -536.8200672608231 22516.212958858698 
0.0 -255.6448846459289 11481.269585139875 
2.0 -599.1635960625006 24347.03742670291 
2.0 -445.78631427422374 19450.10376044357 
0.0 -210.1169381291539 8990.308362960046 
1.0 -496.4693480884099 30904.098518400086 
1.0 -649.4042382385795 35145.91940720414 
1.0 -467.8171454039383 29864.230797078377 
0.0 -305.59181531969415 14131.131728033895 
0.0 -197.5804303083595 7453.637002511151 
2.0 -426.16804626542597 18672.389474796684 
2.0 -435.2923558850018 19050.909174578584 
2.0 -707.8858886846044 27785.766232626036 
0.0 -122.52394425930947 3505.0224943116036 
2.0 -466.84666916373214 20175.175994906527 
1.0 -653.4812251221829 35256.609546030835 
0.0 -175.1838373098647 5158.029979039911 
2.0 -547.8989161204673 22854.85263940683 
0.0 -214.89254889237037 9265.712697213132 
0.0 -166.55895896453225 4771.411852324429 
2.0 -630.4657227753245 25194.549732726508 
1.0 -583.660203601573 33521.38376206689 
0.0 -59.07053907228385 2465.000666635798 
0.0 -303.983196413512 14037.915916900805 
0.0 -256.1151531526073 11508.91122882929 
0.0 -247.14861334323635 11058.415872675401 
1.0 -551.8772459245472 32627.796961795997 
0.0 -292.1334191928855 13327.681291081755 
1.0 -413.4838097356119 27720.266746359604 
1.0 -547.1444696403893 32500.225420089333 
2.0 -613.7880429225127 24753.526417479497 
2.0 -670.9921199107366 26398.735495755856 
0.0 -315.4549395125902 14860.882354364048 
2.0 -640.9431481512308 25485.809914710135 
0.0 -276.92967936411674 12539.104529484792 
2.0 -385.85010502880743 17081.725676176826 
1.0 -410.8586546711081 27613.909896044428 
1.0 -506.735277136459 31212.597106430105 
1.0 -634.5947188371199 34805.46367715313 
2.0 -607.33324769354 24573.199736578317 
2.0 -460.2638009974181 19939.445430953718 
2.0 -787.6441245779873 30356.76966692235 
1.0 -688.7264316219554 36031.22570671956 
1.0 -455.84381745911116 29411.954185612823 
1.0 -628.6579579798358 34667.228427104106 
2.0 -474.55706510221904 20453.462436501624 
2.0 -541.997585640076 22685.631583076767 
2.0 -610.8576353845325 24689.77468648295 
2.0 -516.0163031748164 21856.05240793638 
3.0 -56.823921833655476 1848.3707592643782 
0.0 -182.02948684131817 5514.415141134579 
1.0 -663.74008715973 35477.26259259018 
1.0 -446.6456547235209 29071.959210430534 
2.0 -691.5902843603977 27118.898008531658 
1.0 -465.20767690877506 29766.437694611974 
0.0 -14.611498488105562 1798.203283420759 
2.0 -568.1564048236579 23456.502574896425 
2.0 -684.9612711017123 26875.814652333796 
0.0 -306.61863186406976 14201.379324556483 
2.0 -620.7403328268983 24934.617950798372 
2.0 -603.0013371715502 24451.33197469289 
1.0 -543.2868542702743 32364.69418929961 
2.0 -594.5203389821748 24217.357882198296 
2.0 -619.5145426294839 24901.822589753057 
0.0 -16.31998073741728 1867.0845006363886 
2.0 -662.9835242387256 26148.34611764761 
2.0 -525.5212076542294 22158.834610466707 
1.0 -471.18125364701757 29979.551313131826 
2.0 -529.485447122377 22287.97945486442 
1.0 -519.9598144960596 31651.764353022685 
1.0 -518.9275457332532 31613.324727638606 
2.0 -385.5510176526145 17058.28965000078 
0.0 -392.2955539942212 31472.540774359994 
0.0 -263.46968586589117 11876.572186584339 
0.0 -85.24560370925244 2865.085036737607 
2.0 -700.4983034926347 27468.973000414935 
2.0 -414.612912949921 18226.199562390295 
2.0 -633.5535911937027 25284.334301262574 
0.0 -202.65386501879206 8492.836792874581 
2.0 -554.8671585138737 23067.48087898839 
2.0 -441.0073986939731 19240.749181267896 
0.0 -81.77983443785082 2800.2319826657285 
2.0 -598.2388907601237 24319.312697933092 
1.0 -556.0757609856057 32746.703604841663 
0.0 -246.67248387535466 11020.103288278864 
2.0 -555.9180965789917 23105.4105720153 
2.0 -785.2768124274081 30265.449008304986 
1.0 -701.7430882770274 36336.4734279632 
1.0 -517.0335073210247 31550.043060285934 
0.0 -203.8027732586011 8569.650049171301 
0.0 -222.50870010343365 9711.473964114117 
2.0 -637.5166603229303 25394.788678846973 
0.0 -243.20430731543206 10840.974128419 
2.0 -565.1906255781129 23382.054653135147 
1.0 -614.5926424768842 34328.57455743063 
0.0 -262.90474074819474 11851.463268719173 
0.0 -198.20152615148382 7629.924394960646 
1.0 -627.9038717741183 34648.001679211884 
0.0 -403.71612672459827 32318.001496685247 
1.0 -462.0569840690862 29651.916962122596 
2.0 -617.558743292176 24852.534542486344 
1.0 -513.9348460595849 31457.49796207656 
2.0 -590.8172418608174 24113.533466651326 
3.0 -565.8773575269079 20937.851207562828 
1.0 -650.7731933957286 35181.52208982845 
2.0 -509.0237103877926 21630.421082925903 
0.0 -340.475818789364 15865.144378057537 
2.0 -458.38928129543535 19898.049678907326 
2.0 -715.8932608936337 28165.875008919018 
1.0 -544.2234700795551 32397.08341747174 
2.0 -674.7091381011127 26521.64949305592 
1.0 -559.2296303656955 32839.98179425281 
1.0 -388.88260019628257 26698.877492198608 
0.0 -266.1782163731705 12015.914897428382 
2.0 -516.9072111257356 21880.48694539815 
2.0 -391.1156877064641 17280.316967634688 
2.0 -522.9311043232346 22067.915023553218 
0.0 -119.39592855414251 3444.122370708453 
0.0 -220.59332564528185 9598.625449189336 
2.0 -666.1054727838144 26253.499654619638 
0.0 -121.63564598257992 3489.369884005886 
0.0 -230.59698444375704 10174.237560015934 
2.0 -432.41382332495914 18916.840149127678 
2.0 -695.1884263000046 27285.815415140027 
0.0 -115.83805384332 3368.554267295773 
2.0 -632.1453595536136 25240.866116831578 
2.0 -656.1177372294984 25930.737813458833 
2.0 -677.8571039657405 26637.3394585885 
2.0 -614.8750152656909 24781.399751654226 
2.0 -552.386810964494 22985.947809961268 
0.0 -261.51508236144963 11796.396304471202 
0.0 -352.1200394449516 16271.552868285164 
0.0 -210.58884752190954 9015.009204536183 
0.0 -368.9185313285187 16862.314937467043 
0.0 -341.30318509030315 15893.711324043958 
2.0 -447.4441974024322 19478.752844076098 
1.0 -557.5093424068385 32782.81424012417 
2.0 -700.9179938656196 27507.780006845227 
2.0 -490.80316560167296 21014.448723828875 
0.0 -308.54573057460027 14334.665850799804 
0.0 -262.0670323653879 11819.125497987607 
1.0 -450.89598610916494 29274.650660096486 
2.0 -475.13336452430195 20494.643540000394 
1.0 -578.706154258607 33381.74725916078 
0.0 -305.02262897447616 14093.08600591123 
1.0 -671.7046324454109 35656.81157173884 
0.0 -360.92074688419024 16575.954649947595 
1.0 -456.2552909618401 29458.535140713757 
0.0 -40.304977894119325 2178.6942455000335 
1.0 -404.6304941768237 27416.054561740337 
0.0 -306.15681731971597 14169.50500930025 
0.0 -198.64882060954798 7776.362204684958 
0.0 -309.79479799916885 14422.265671072326 
1.0 -498.4050480021502 30935.06208745069 
1.0 -480.83524598326653 30328.85323107028 
2.0 -387.71123496717286 17141.024481936634 
1.0 -584.2412682503261 33538.807035476064 
2.0 -450.64130758760945 19604.85557770335 
2.0 -413.69656767065123 18195.191744621505 
2.0 -480.3581348002056 20649.50220633716 
2.0 -492.5037280962674 21086.55702005805 
0.0 -291.2871978818177 13267.8670779553 
2.0 -504.27395325269936 21462.04412370601 
1.0 -592.9331897385649 33766.6864203782 
0.0 -325.1169996934463 15321.452949316294 
0.0 -165.8603503766416 4749.598089480304 
1.0 -504.99023101900923 31161.28578596642 
0.0 -204.60117810924373 8636.974193067148 
1.0 -407.702220332483 27546.87478073554 
1.0 -620.3312108813852 34468.29040590283 
2.0 -648.3483961178727 25699.302114194263 
0.0 -148.04461351432553 4115.400533920565 
2.0 -638.7490724554011 25432.163629041774 
2.0 -453.63292152729025 19700.681216438927 
0.0 -211.94125009359655 9083.002585255666 
0.0 -229.5802571710764 10126.879978333132 
1.0 -559.9048435428754 32875.52976761071 
1.0 -660.5354158447367 35404.214586688126 
2.0 -605.2307713860998 24548.944154207788 
2.0 -443.6302303586239 19329.765080937694 
1.0 -659.1728126426102 35373.79989046913 
0.0 -172.19541498344933 5016.372203363364 
2.0 -478.47946493390737 20585.258040284898 
0.0 -112.33727270376937 3296.3723329387626 
1.0 -630.0384680454629 34708.410322826094 
2.0 -593.1916149103768 24188.830670049007 
1.0 -705.6567324684104 36408.33342759989 
2.0 -595.1796575923203 24255.860232662075 
0.0 -239.61540837849535 10662.593125513351 
2.0 -585.841435599075 23981.526491125183 
0.0 -341.95941595936216 15916.714203106427 
0.0 -240.13203373170109 10679.8811793459 
2.0 -523.5677171847791 22088.02767619 
0.0 -214.27740747835693 9247.39816236032 
0.0 -100.42023822094738 3087.30491054652 
1.0 -639.021581188062 34913.95904602812 
1.0 -450.15363325237746 29202.785796090702 
0.0 -312.98411030814935 14678.645250235133 
0.0 -95.8657498486508 3007.266901189839 
2.0 -505.48665768608373 21511.65021957649 
2.0 -708.3014699422176 27815.21361341219 
2.0 -388.2694357239131 17177.796397135637 
0.0 -112.00195456998009 3279.752310589287 
2.0 -609.674292482346 24648.6503320951 
0.0 -347.8708397673416 16124.269982127067 
0.0 -298.289553016014 13667.871736183026 
1.0 -617.8072457971264 34411.44684656252 
2.0 -429.54540079599866 18810.465184039957 
2.0 -468.8346086686694 20261.313763826758 
1.0 -510.2844205731604 31335.708327445194 
0.0 -195.11740600190092 6430.419775248025 
1.0 -558.1085511062272 32810.85891963434 
2.0 -670.1352168762485 26370.9620576277 
2.0 -604.1243962513216 24509.665890892804 
2.0 -571.7898345320771 23568.682944741508 
0.0 -184.12381387150435 5660.37164056773 
0.0 -37.19719124335491 2153.458770906315 
2.0 -430.01877460249824 18838.635158815247 
0.0 -147.50615057042148 4103.125948416899 
2.0 -410.2450545236972 18070.980529270797 
0.0 -390.90141360414816 31152.443982552068 
0.0 -355.7031301859074 16398.497190238963 
0.0 -97.55293997854862 3040.7241011635037 
1.0 -565.9972363062003 33034.05801615635 
2.0 -543.8444294102225 22733.116003400173 
2.0 -603.8699533658936 24476.360474877863 
1.0 -490.6680561935168 30671.13034286707 
0.0 -97.05830495203244 3033.290749678089 
1.0 -459.0374045090898 29558.659900057843 
0.0 -379.63770608174303 30451.924233723126 
1.0 -428.43147354148505 28395.50934592302 
1.0 -600.6852092543683 33967.4598486167 
1.0 -494.6699780051281 30852.23033658298 
1.0 -618.8256869453804 34433.8417827613 
1.0 -529.8994476376643 31962.562302791302 
0.0 -368.5616345576631 16829.124096214764 
0.0 -318.71039585468014 15085.489830747256 
2.0 -428.92682754522923 18777.382347783507 
1.0 -662.432098405533 35447.867418734 
3.0 -20.92344732132739 1606.428714032018 
2.0 -600.3224835452748 24383.61852710569 
2.0 -561.0836031234595 23262.654056110452 
2.0 -673.4845372849003 26480.859484639095 
0.0 -343.06771662359273 15968.338994161451 
2.0 -702.893735960933 27575.911223736835 
2.0 -699.7268425046251 27437.36324991237 
2.0 -684.9835109517542 26916.739877987136 
1.0 -661.6281015442669 35430.16497156976 
2.0 -644.2776208758984 25590.852354618655 
2.0 -39.8276640842572 2026.3710276492225 
0.0 -351.25762448956556 16243.737891800229 
1.0 -379.0527010810545 26223.693729400857 
2.0 -509.5380896922068 21654.396892956025 
2.0 -634.2265456905626 25304.779497973377 
0.0 -198.462785817287 7750.532357355953 
0.0 -183.96751364954238 5625.899332072624 
2.0 -542.8677428564467 22697.12127704096 
2.0 -530.3602315546032 22320.71414606594 
2.0 -493.52248029526567 21102.812058794607 
0.0 -195.08148118339176 6383.288180043442 
1.0 -511.32063887290735 31382.656607387027 
0.0 -208.57402001204264 8892.547058409202 
1.0 -550.980520240118 32593.56315568398 
2.0 -383.9419135759001 4710.751610789965 
0.0 -297.9926876498768 13650.657501800331 
0.0 -204.33837504789048 8595.958512155139 
0.0 -410.39647294115446 32907.458271986376 
1.0 -631.3978346706963 34729.50269161001 
1.0 -644.7004618130705 35052.67075119671 
2.0 -703.4707881469087 27604.427333739226 
1.0 -609.1958782094815 34206.561085924106 
2.0 -434.7658346646074 19030.185347899347 
0.0 -355.0768109603994 16371.793177662696 
2.0 -540.9195840738021 22638.400131589184 
2.0 -717.3151949223677 28236.828117057677 
2.0 -649.2366697386781 25725.334742214818 
0.0 -165.0040819830145 4726.025346041194 
0.0 -304.4891929846618 14063.78126182234 
1.0 -605.8038746389818 34098.48710163474 
0.0 -265.92061820294964 11997.752607139782 
0.0 -118.68832622827628 3437.936523832274 
0.0 -342.7050191588151 15943.567545896905 
0.0 -312.87143163821344 14646.105352751494 
2.0 -708.9254189795282 27850.313739228193 
1.0 -507.19468511198477 31230.192706207694 
2.0 -717.5823256222216 28250.545750141308 
1.0 -610.0953331791319 34208.679634370965 
2.0 -321.54575674115335 3708.933980635665 
1.0 -604.6828527327448 34089.50907760481 
1.0 -447.7111970026029 29180.173238042215 
2.0 -402.7526007488856 17748.72255538655 
1.0 -679.1549066109279 35821.79160721121 
0.0 -354.10493249788345 16367.086000350044 
2.0 -696.0478321215712 27289.93649358521 
1.0 -579.3373032974827 33400.31369184572 
2.0 -671.6243681108554 26429.99165694039 
0.0 -15.775947720023563 1835.2803213978923 
2.0 -503.81412001368295 21449.517903151176 
1.0 -687.5361795740567 36008.469352728745 
1.0 -469.425386465084 29913.300001555624 
1.0 -645.5150423938613 35067.91830342434 
0.0 -308.5499370981138 14382.861458565147 
2.0 -466.9991867565855 20215.587231458525 
0.0 -141.84554130072797 3929.6569935886964 
2.0 -589.9715920466699 24097.07592044582 
0.0 -291.67824264299867 13289.857627798563 
1.0 -502.16193575474983 31087.46122504586 
0.0 -181.0948580434933 5464.199356038993 
2.0 -640.1322384360158 25466.078233193944 
0.0 -356.3839764395974 16422.255060390344 
2.0 -739.980987276078 29254.705174973107 
1.0 -702.3715045827134 36353.754710208406 
2.0 -479.06095320785585 20613.916753076915 
2.0 -494.5933367207372 21142.31223075371 
2.0 -511.00114361823205 21693.7163553877 
2.0 -661.0210810001753 26084.847787986546 
1.0 -484.8461390444 30492.698316216887 
2.0 -665.4392830495613 26219.821990438442 
2.0 -679.205919411348 26674.07626192625 
0.0 -389.67973604422264 30861.84583241094 
2.0 -551.069166404134 22969.489668899318 
0.0 -234.49968785436977 10377.156802340322 
2.0 -459.67671932079276 19923.12832434414 
1.0 -444.00246198573785 28997.389965205744 
1.0 -434.89192887572784 28615.270441818066 
2.0 -673.9490988812731 26496.29862044545 
0.0 -309.2613726062704 14400.633115273891 
2.0 -618.3713614710579 24878.670602824368 
2.0 -389.21972234155254 17199.684631958484 
0.0 -310.4006960038228 14465.61482378993 
2.0 -678.5278083583402 26650.81375209515 
1.0 -509.9560778615614 31319.400164827406 
1.0 -474.08317930241105 30179.86417699119 
2.0 -643.6044123277663 25572.471405228982 
2.0 -709.3132876893387 27870.772634596273 
2.0 -540.332507133774 22631.36092936764 
2.0 -479.7241784003758 20626.83274081872 
2.0 -431.54615313206733 18901.709711690582 
1.0 -700.8691592301989 36297.87314579614 
2.0 -626.163290232175 25078.005197454484 
1.0 -49.11306892127945 2117.6928485441376 
0.0 -229.876847002052 10144.165562799146 
1.0 -541.4024663852432 32313.284003403605 
2.0 -696.7115392772687 27317.531396550603 
2.0 -572.363840811683 23588.68786026311 
0.0 -181.27300940368514 5485.946430502656 
1.0 -585.6539596071015 33575.24321107862 
2.0 -468.2421467635746 20229.940536704118 
0.0 -208.5706400671411 8874.102519799088 
1.0 -431.6914255618598 28469.250537776326 
2.0 -562.4852029501225 23298.41244663892 
2.0 -561.7545220535544 23269.54107585947 
