# Supplementary material for: A Pareto approach to resolve the conflict between information gain and experimental costs: Multiple-criteria design of carbon labeling experiments
Source: PLoS Comput Biol. 2018 Oct 31;14(10):e1006533. doi: 10.1371/journal.pcbi.1006533 (PMC6209137; doi:10.1371/journal.pcbi.1006533)
Supplement: S2 File — ZIP archive containing Matlab scripts to produce the substrate clusters and replicate evaluations (S4 and S5 Text). (ZIP) [file pcbi.1006533.s008.zip › Cluster/Cluster_3D_GCMS/objectives_SMPSO_GCMS_2_iter_5270.txt]

0.0 -191.60516651870685 6121.902723709749 
1.0 -706.2024522403594 36412.78139882853 
2.0 -810.4575042936403 30731.419098531445 
3.0 -9.999395188367043 1702.8080689406302 
2.0 -8.756376304479165 1769.3627035933569 
3.0 -35.83627149465503 1842.9336948091386 
1.0 -689.2702164790668 36043.2122656282 
0.0 -298.8912051865737 13726.067882530442 
2.0 -641.0189741400156 25494.39036563124 
2.0 -723.9392223452594 28928.31616445797 
2.0 -732.3273545745301 28981.673461870992 
0.0 -21.223876824392953 1944.18002983552 
2.0 -757.6275434725084 29635.20311857846 
2.0 -763.8660714076043 29654.595319350177 
0.0 -15.106320299419766 1902.1040156367158 
2.0 -806.4814149768121 30623.85800501057 
2.0 -768.9037210346959 29916.507647681134 
2.0 -778.8496973074506 30065.13678449464 
2.0 -745.8179265363993 29357.194132086366 
0.0 -26.284698784791647 2027.5310298142833 
2.0 -777.2597524447432 30046.109192968095 
2.0 -733.0524659988914 29041.868883132596 
2.0 -10.695333766856288 1817.6821133327642 
2.0 -740.4168313604465 29178.98653164755 
2.0 -799.9305466700864 30527.421952419572 
2.0 -765.7395406875982 29885.80405292489 
2.0 -786.53796559933 30247.051453378015 
2.0 -803.5468697784246 30539.689585490923 
2.0 -771.8315411979731 29937.077289950466 
2.0 -790.870522198564 30358.122207459986 
2.0 -743.5387715436967 29296.56751428771 
2.0 -782.338075631903 30106.759291198912 
2.0 -796.252889715337 30470.106257154188 
2.0 -774.273837547928 29972.163048053462 
2.0 -751.6949592505123 29460.817755252214 
2.0 -793.4597712528414 30394.573505466997 
2.0 -798.8605522115378 30505.977672373945 
3.0 -28.292332076941026 1719.336537935577 
2.0 -737.044516025661 29167.663563332375 
0.0 -39.88463970858359 2188.7765693935216 
2.0 -803.792041858896 30587.736692883846 
2.0 -784.0686332611774 30241.739551146376 
2.0 -787.9016894684227 30305.89387806837 
2.0 -748.3045378356057 29410.83945648698 
0.0 -196.0392925608343 6449.78917798508 
0.0 -30.039974643497256 2085.9934629434097 
0.0 -15.007891487716865 1856.3356087234165 
0.0 -23.64091834671202 2018.9508121266563 
0.0 -45.80938653786354 2272.5314448109348 
0.0 -37.725631405451736 2171.165183051935 
2.0 -416.31644056748695 18291.570405936774 
3.0 -65.7008470836733 1991.6301187304657 
0.0 -369.8872446850767 16886.498044641638 
2.0 -487.9487577267285 20931.652321097485 
2.0 -401.4871155941731 17701.0869380802 
2.0 -482.2093921947924 20714.810040180993 
0.0 -396.5881425841354 31555.717395658223 
2.0 -402.7689584124234 17754.66549521889 
2.0 -421.50861625949165 18495.212341610168 
2.0 -420.2817871947692 18451.258190493663 
2.0 -388.99486905165554 17213.849862599924 
0.0 -55.3855382176963 2397.551404157111 
0.0 -318.85960904305233 15087.899059730624 
2.0 -602.6423198143159 24442.917539258076 
2.0 -371.3893429526649 4466.046319637195 
2.0 -485.32653551023645 20820.472500319574 
0.0 -267.773681479498 12103.414549010267 
0.0 -76.51995955091778 2745.186584008463 
2.0 -718.2652976709927 28293.66026620296 
0.0 -164.41953522182254 4683.854265552254 
2.0 -648.9736092831367 25719.61023227873 
2.0 -470.2985351543896 20301.615550759554 
0.0 -48.26187648559411 2291.5946053941257 
0.0 -78.01178801043542 2766.201679675308 
1.0 -682.6615049661535 35897.528377386494 
2.0 -524.2810143271254 22110.862356801597 
0.0 -201.48913308102115 8412.44244027087 
0.0 -202.34917460093502 8465.420060949944 
2.0 -512.0111414428151 21714.340367303124 
0.0 -62.603259399905504 2501.6067471444576 
0.0 -171.7274276918653 4994.984973052283 
0.0 -303.3491727435962 13996.951945982652 
0.0 -375.8514161735981 29737.66717241368 
0.0 -196.12471594383854 6672.8460633975155 
0.0 -41.67865347980924 2213.128426536942 
2.0 -456.0288595358741 19785.247910687358 
2.0 -382.3486656149576 16911.013561064632 
0.0 -53.295852563208086 2394.178657302814 
2.0 -657.2632842251301 25976.570211690374 
1.0 -606.9342378606468 34132.625851575125 
0.0 -255.86286691049744 11494.448841254534 
0.0 -165.42084776321713 4732.389806340687 
0.0 -120.07986000796546 3498.2950897024525 
0.0 -189.36877508354465 5981.566440072163 
1.0 -563.7447220280538 32986.133117029865 
0.0 -219.23859492656274 9520.73560571364 
2.0 -607.9661654327522 24590.076700562735 
2.0 -637.0000561070124 25377.53016276975 
0.0 -304.2401333035085 14044.865436457414 
0.0 -114.13196239688874 3358.626313332006 
2.0 -413.77134454684887 18194.631102395953 
2.0 -683.3881721595194 26819.877488778246 
0.0 -310.61287784522426 14481.257989718019 
0.0 -59.11174181164103 2471.6612661353497 
0.0 -131.64433999383266 3711.251681263099 
1.0 -574.5135555295748 33273.60596710908 
1.0 -515.1403809097733 31490.254576255713 
0.0 -309.7429167620865 14431.322511819157 
0.0 -227.38689143493687 10000.891277617164 
2.0 -789.5735812943767 30338.713694856302 
2.0 -496.61507980418656 21223.15215877478 
2.0 -628.8735401034725 25151.06654616674 
1.0 -604.3341045169082 34095.63602976739 
1.0 -87.68616155873124 2549.441726341146 
0.0 -372.73420254312936 16997.346859933765 
0.0 -170.61707494626395 4954.078104934602 
2.0 -463.90307838184026 20072.847918366668 
0.0 -220.0625343715083 9570.004516668121 
2.0 -435.328056122338 19018.32714748531 
0.0 -121.9424489653019 3507.7082155464764 
2.0 -418.4221457700092 18368.919429598187 
0.0 -270.4682349853788 12224.863050275577 
2.0 -388.2740201466226 17159.38025930805 
2.0 -449.74126233875506 19585.36269899837 
0.0 -108.60180549014633 3262.1978425274024 
1.0 -674.268608516172 35714.11781557514 
0.0 -83.92653276313871 2884.636649189719 
2.0 -419.31380474055646 18412.765205211523 
0.0 -69.31765018939244 2625.8772243905205 
0.0 -187.40374975949956 5829.940955708957 
2.0 -681.7999560706667 26766.71727484243 
2.0 -650.5645539136812 25764.511162843984 
2.0 -469.2187800856399 20258.885559715054 
0.0 -223.64448481460326 9780.482372383805 
2.0 -749.1160487320334 29454.12022319036 
2.0 -675.1097429009019 26548.012988445982 
1.0 -601.4073009611302 34023.90157483667 
0.0 -144.03643417439451 4005.916934215301 
2.0 -414.78059532223045 18227.284503598148 
2.0 -722.8847654901595 28537.852249594533 
0.0 -188.64778027646298 5929.4946626151905 
1.0 -562.0232535284883 32928.52932443075 
0.0 -172.63093069962392 5038.777020264108 
0.0 -206.29482431277842 8726.809098772277 
0.0 -213.878713714521 9206.367719868595 
0.0 -274.48243910924157 12425.488701861714 
2.0 -677.0514543279373 26600.57148915415 
2.0 -678.3060798040641 26645.216959496698 
0.0 -181.03221944253707 5463.452614452482 
2.0 -517.4471972096474 21891.559537054025 
2.0 -627.1589226395619 25107.085555695394 
0.0 -85.82452085549926 2907.3060984719705 
0.0 -318.0143763422624 15024.732159081175 
0.0 -368.8288772778334 16838.34983631948 
2.0 -611.9013401658265 24705.18153142919 
2.0 -753.4033085132972 29512.79498270353 
0.0 -343.40430761505087 15972.868160863347 
2.0 -662.1217660170603 26117.115181992944 
0.0 -338.0029864812732 15779.458112994176 
0.0 -260.4372269842402 11727.598302676439 
0.0 -190.30918957136498 6025.584616196034 
2.0 -423.95055648253094 18588.546521213877 
2.0 -737.04830285041 29170.439831970223 
0.0 -276.8503573930506 12540.488748227377 
2.0 -709.2764812447683 27850.16370453021 
0.0 -200.3386249320953 8170.38988086765 
0.0 -389.98611477873783 30895.065472179893 
2.0 -474.396463960809 20448.83003326575 
2.0 -719.1877503047654 28338.23859679432 
0.0 -56.7456115804866 2421.3938946121634 
0.0 -283.82076523120395 12877.805686189618 
0.0 -125.17502087499601 3583.5855722792858 
0.0 -224.38765880142526 9830.043440730355 
0.0 -130.24139023457155 3682.971772450488 
1.0 -543.706928414924 32402.868863654032 
2.0 -412.53723333407584 18157.460620528407 
0.0 -256.7693921765344 11541.178472330716 
0.0 -302.0604262525021 13900.497052066847 
0.0 -196.20832001917495 6747.131641834625 
2.0 -400.66241503491574 17663.502778907576 
2.0 -764.623412869788 29829.920486638348 
0.0 -175.46008301897695 5176.223089792264 
0.0 -241.66203661151718 10764.240121128167 
2.0 -476.03568498253264 20499.420099805244 
0.0 -277.7468993249107 12583.136392849432 
0.0 -271.170453475361 12272.310701731063 
2.0 -519.7587786478717 21980.150686068864 
0.0 -242.50929553299414 10803.542214660607 
2.0 -399.66570566880307 17624.259771810586 
0.0 -301.1397293990841 13851.965518527313 
1.0 -538.3977847125823 32225.812153257124 
0.0 -264.7139354934664 11938.849689346762 
0.0 -34.668608620781626 2146.327169997505 
2.0 -392.31042594332996 17333.392712645003 
0.0 -207.03083178233476 8770.812525489993 
1.0 -695.4610391624531 36179.494690986394 
2.0 -693.115210261781 27176.66608771692 
2.0 -429.077000051004 18786.901988407426 
0.0 -186.49465478092523 5782.8339871317185 
1.0 -541.5917710648026 32319.495971155753 
0.0 -205.57007394058542 8673.9224168991 
2.0 -635.4350723050395 25331.07261752756 
1.0 -631.6111411263403 34734.77498384313 
0.0 -292.5564783982413 13340.83699658757 
2.0 -468.21025215889574 20230.561733066137 
0.0 -187.9780757784714 5881.218611876644 
2.0 -684.3709328794184 26859.49228130503 
1.0 -576.4193821020764 33329.90732530193 
0.0 -135.87989956092488 3800.46108585957 
2.0 -521.3829163950448 22022.12798236092 
2.0 -442.62533733566585 19294.687102124568 
0.0 -288.89195071497403 13139.412000899707 
0.0 -183.8785396475466 5619.1588984804275 
1.0 -692.250230152263 36110.11812174903 
0.0 -222.81420611028855 9736.889041261811 
0.0 -297.64402174021154 13632.366176312173 
2.0 -700.777527384298 27489.828230009072 
0.0 -228.2367435693057 10045.585962595127 
0.0 -58.08195978832069 2437.0569553054115 
1.0 -580.5817459629365 33451.15643710009 
2.0 -536.3497956464145 22495.10608760748 
2.0 -410.0287897255559 18051.12869438833 
0.0 -268.82987370912804 12143.425228747818 
0.0 -190.92882920952582 6071.458550316039 
0.0 -157.88377386929199 4436.522760764046 
2.0 -647.3014920879568 25671.493985097866 
0.0 -269.53492728048354 12179.65879548065 
0.0 -225.23528585900243 9867.683007001191 
0.0 -201.08102469427317 8348.208258585 
0.0 -302.6018608455649 13944.583405914205 
0.0 -22.642556526695508 1962.1731864485187 
0.0 -145.08038957539205 4034.0473503684493 
1.0 -579.0746153151589 33402.76772274093 
1.0 -540.217656931429 32278.301646078304 
0.0 -199.5295426904512 7981.551756837554 
2.0 -694.2857437826729 27224.078441367983 
2.0 -454.48786780210804 19736.322364028685 
2.0 -579.9798911160719 23804.740779345382 
2.0 -527.7382799237672 22229.067750317936 
0.0 -232.67536380870365 10287.41958130519 
1.0 -685.0989754368542 35951.419080952146 
2.0 -462.54141024828414 20022.25977062848 
0.0 -209.13617944129737 8904.865330186572 
2.0 -486.89563358147126 20896.15408402108 
2.0 -457.4656342108724 19843.96297577637 
0.0 -348.85985404487144 16182.458143913185 
0.0 -195.40295478188182 6400.653791277762 
2.0 -754.085422871615 29541.39359947511 
2.0 -461.49880476584633 19990.79086905041 
2.0 -428.04889794494363 18757.02923226227 
0.0 -75.00119290598109 2722.710695938723 
0.0 -366.37455651908124 16787.664810333958 
0.0 -196.28021157419505 6821.968379731412 
0.0 -207.62867153321176 8823.421933987733 
0.0 -291.7003005084733 13301.276122667461 
1.0 -675.9741839406447 35752.17908967924 
1.0 -611.1597731928765 34246.01614609821 
0.0 -342.3417408423761 15938.80610093069 
0.0 -309.1608114572768 14378.752774879933 
0.0 -252.82590130126954 11337.195061172788 
1.0 -434.4173508518303 28630.217511957682 
0.0 -273.5612952867973 12383.160591039285 
1.0 -648.141422275921 35119.63149219222 
0.0 -257.5211807387003 11578.607411904688 
0.0 -347.87439558937047 16151.423760094436 
2.0 -642.9232191561671 25542.86352321276 
1.0 -651.642099582745 35197.26773868424 
0.0 -102.73470532108372 3181.4670701563477 
2.0 -712.7254476313846 28012.69266810755 
0.0 -339.0234910961388 15813.839128955096 
1.0 -697.0089684583053 36222.37651174369 
0.0 -351.4084405965687 16266.111680448392 
2.0 -679.6564859527329 26690.279844891073 
2.0 -666.9783854693434 26270.960908207122 
0.0 -198.41373575033043 7716.487817355175 
0.0 -231.9631616064703 10238.543665976891 
2.0 -393.4194216441119 17391.513986735623 
0.0 -142.86728536170384 3968.8994678276317 
2.0 -447.23469980952746 19472.990485894556 
1.0 -570.4231860846427 33168.10133795839 
0.0 -67.65331795960795 2621.81813842394 
0.0 -266.91067641846877 12052.520563915283 
0.0 -63.48624481781534 2555.251620257813 
0.0 -281.5638705451334 12769.515508470087 
0.0 -133.98240208749698 3757.240145066043 
2.0 -573.5852741161813 23618.723906425803 
2.0 -590.8298127189082 24132.110047828122 
0.0 -194.79832489393308 6352.634153357063 
0.0 -155.8819960103361 4380.177458543257 
0.0 -337.01019486556265 15743.386087645433 
2.0 -497.87367747066395 21255.92850102593 
1.0 -527.1601547156124 31872.69018658799 
0.0 -43.49637395606799 2255.963283246099 
1.0 -566.00097934702 33038.012781935424 
0.0 -226.70007091151547 9946.962281107179 
2.0 -704.2380765901837 27627.999451896085 
1.0 -511.0609309029849 31373.600990563238 
0.0 -235.5015804250325 10434.054294975958 
0.0 -178.3571795947555 5317.067450134765 
1.0 -588.1475039868845 33644.01701620373 
0.0 -265.51256062985453 11987.809144812993 
0.0 -352.5022426571766 16294.260648498333 
0.0 -289.67833805573514 13183.20935065635 
0.0 -298.38180578722256 13676.36744646735 
0.0 -89.11854520957746 2962.9790047003894 
2.0 -606.0187117990331 24556.804581306456 
0.0 -136.91472885108448 3818.769443274446 
1.0 -520.3988449128084 31660.71619031121 
0.0 -133.05268801912945 3727.246139939172 
0.0 -308.47710894932203 14335.887487456528 
0.0 -255.00127279705094 11449.341942821067 
2.0 -705.0349281982196 27678.298965414266 
0.0 -307.8405824231786 14288.731933979781 
1.0 -385.64561345729174 26513.142758657348 
0.0 -183.08644206133116 5578.572148689287 
2.0 -596.1920268780806 24269.14179581571 
0.0 -192.77078821678145 6199.21156384841 
2.0 -652.8714280717818 25833.555626032987 
0.0 -208.4452295545215 8860.199845155228 
0.0 -236.2990544126336 10475.877477563376 
2.0 -495.64887108027915 21174.328332646444 
1.0 -649.994999354975 35159.86250082736 
2.0 -633.8743193675392 25287.845007315253 
0.0 -272.153849675769 12306.806318659068 
0.0 -101.5485661130175 3144.4360191891656 
0.0 -327.3995323584374 15400.62016299816 
0.0 -229.03729712339248 10082.394622312719 
0.0 -407.92835403354576 32531.710811689172 
2.0 -427.3037501012346 18712.828254787346 
0.0 -198.02648145187194 7650.315186878709 
0.0 -213.07085248433035 9158.44522605764 
2.0 -466.6466805599292 20181.88613014315 
0.0 -71.17386558644772 2663.416368761417 
0.0 -218.42349446155825 9473.2805859033 
2.0 -459.4237964159153 19913.533183369807 
0.0 -217.0930036932934 9392.827671433195 
0.0 -250.4215353273653 11216.232613773082 
0.0 -278.5981020457436 12619.822871369817 
0.0 -322.3324523227932 15219.37590352892 
1.0 -653.8697529696535 35251.03920131815 
0.0 -146.1839771687629 4065.010364641065 
0.0 -354.45112460454277 16354.824706513524 
0.0 -353.46494152213677 16325.048554798423 
2.0 -452.27325540357003 19674.171838221686 
1.0 -546.173753710029 32465.863423082134 
1.0 -658.1967769967679 35349.455153427036 
2.0 -398.7721249665614 17590.600204592283 
1.0 -523.473709004492 31788.496015446068 
0.0 -115.15357317793637 3409.2362474876204 
0.0 -299.95185049007495 13768.76627321088 
2.0 -395.66653173072837 17504.850401335476 
1.0 -567.9869833551384 33086.331895628966 
2.0 -483.86126313227237 20783.36636058963 
2.0 -708.3794318994186 27808.9265615487 
0.0 -356.2951712686819 16419.21344178493 
0.0 -311.7232989908425 14576.271857205933 
0.0 -355.31969741940213 16389.702181575947 
1.0 -620.6898859178001 34471.47495853745 
2.0 -555.005863059535 23074.515937786127 
0.0 -231.1849875026285 10202.680875517728 
1.0 -495.112758075053 30835.898029143347 
1.0 -533.1927631887062 32068.978785714415 
0.0 -199.98772718584777 8103.741402145977 
2.0 -540.7875509446203 22634.455724636035 
0.0 -222.08078293915236 9695.099310795622 
2.0 -587.4233914219126 24019.130382195333 
2.0 -716.9924711188019 28220.457894431805 
2.0 -425.27366175247744 18634.74100177555 
2.0 -486.2539109096124 20854.066605051554 
0.0 -197.66386789012034 7472.022731604412 
2.0 -432.40002160563887 18907.63068185804 
1.0 -537.0654130108512 32180.3759546841 
2.0 -107.23715784309263 2335.8004625798626 
1.0 -437.14601150025857 28709.707561222807 
0.0 -210.48770376633388 8988.762139128326 
0.0 -129.22050634308528 3660.122824387167 
2.0 -722.1420132159765 28493.821674989606 
0.0 -329.71344734585085 15492.252789654529 
0.0 -319.7516889421228 15126.004919836363 
0.0 -311.2635365043551 14531.950000411825 
2.0 -716.1933830481826 28180.11966896024 
0.0 -156.86396507783996 4401.167766298695 
1.0 -608.8050824648491 34179.90082417103 
0.0 -341.5522388850043 15902.783923812547 
1.0 -499.0406637257766 30972.517060460945 
0.0 -100.2938727194907 3140.68280701277 
1.0 -582.643321701761 33492.233706347804 
0.0 -225.95786315757383 9914.42190349488 
0.0 -288.1034311656087 13098.271884151853 
1.0 -616.1509743078237 34375.647773902834 
0.0 -209.79109855590613 8952.90632707741 
1.0 -642.0666650894121 34977.64687842534 
2.0 -782.6497862950162 30206.423301307284 
0.0 -220.77380043852608 9618.273453499196 
0.0 -149.03841531976676 4145.677158217113 
0.0 -137.87155555264906 3861.5935124410207 
2.0 -476.92689717498376 20530.400019974717 
0.0 -124.06735410459116 3549.144701748141 
0.0 -98.79980070009624 3120.59056696352 
1.0 -577.3749808106903 33361.03230450882 
2.0 -592.9199138159773 24176.848830247283 
0.0 -285.30728012376574 12952.207816582564 
0.0 -199.82421192426966 8048.854446487549 
1.0 -463.09092310282244 29699.462678589156 
0.0 -279.37180751579876 12657.909931117454 
0.0 -251.14063553752126 11270.90072492615 
0.0 -141.98060766487646 3945.7933259203737 
1.0 -629.6896204996584 34688.46729805014 
2.0 -409.13834022740855 18008.486507945174 
0.0 -275.36348207289984 12464.842596324555 
1.0 -628.0632860840767 34655.717257824406 
0.0 -203.06854180871056 8516.167159053259 
0.0 -211.69470976029922 9076.682014099404 
1.0 -448.0261995266232 29128.355294467532 
0.0 -196.45014338935 6979.6675398512925 
0.0 -239.51568209516736 10651.069069182506 
0.0 -253.40338864982755 11379.302437417053 
1.0 -612.8114508824581 34290.00451041859 
0.0 -296.9165850088433 13586.78346985264 
0.0 -212.48210809876556 9121.28010915627 
0.0 -96.11769049285314 3056.980268324564 
1.0 -626.2559711368515 34620.88888794482 
2.0 -715.4551366786194 28143.948738085157 
2.0 -558.5907606140476 23176.789151896748 
0.0 -258.3821377267352 11621.339578382083 
2.0 -773.1380383571208 29958.42186792984 
0.0 -79.43106764274481 2791.8439734018143 
0.0 -287.4083572664119 13060.94712745795 
0.0 -307.1183553162558 14247.63329987311 
0.0 -245.88311115272353 10981.798015484235 
2.0 -663.6939003061041 26164.667158211723 
0.0 -312.5402362281048 14620.9253154152 
0.0 -211.0289837131938 9042.567513990738 
1.0 -665.4594276856532 35531.66077372508 
0.0 -185.779314265636 5746.124294303859 
2.0 -483.4212950867644 20758.571242654794 
0.0 -334.6277021004701 15669.89968526782 
0.0 -276.0440722676534 12499.829691528486 
2.0 -499.0335087557796 21308.09354359946 
2.0 -387.344514117072 17121.879499128296 
0.0 -198.70323707327256 7770.283046949013 
1.0 -668.4533034689746 35579.57985024335 
0.0 -200.60521576548044 8233.722693645142 
2.0 -575.8553302167063 23692.727336682645 
0.0 -216.37709789120737 9353.807679118077 
1.0 -528.5788628694911 31920.06155798523 
0.0 -293.340646040746 13383.847573958823 
2.0 -638.8831145818515 25429.73584741736 
0.0 -163.4486846309643 4644.450444644286 
2.0 -390.81873305113936 17262.117241689273 
1.0 -522.0128527762437 31705.21459861864 
2.0 -405.84926757791624 17876.707189419652 
0.0 -251.92107849120728 11293.308666767196 
0.0 -254.2808255477554 11415.777787444023 
1.0 -614.0130114095687 34318.583006628 
2.0 -515.8651005155642 21846.5353925253 
2.0 -465.8118736909575 20156.120597404213 
0.0 -229.69414835707659 10128.575985829162 
0.0 -248.4429517981019 11111.402361616176 
1.0 -446.6199761596032 29083.516785096486 
1.0 -636.0531430383205 34839.34317379388 
0.0 -284.58383896084166 12915.419567482075 
0.0 -321.41040182627313 15190.09407531535 
2.0 -588.8921303236145 24068.063042912494 
1.0 -672.3074807698379 35666.0339242478 
1.0 -586.6684029316955 33603.44164182325 
0.0 -230.48133834359538 10158.822293973553 
2.0 -703.3320052375351 27587.330811072276 
0.0 -215.58661878075557 9318.585523852036 
1.0 -535.6740566420012 32131.592406834636 
1.0 -559.400715062969 32854.3461339142 
1.0 -438.5522584263088 28753.952089891456 
2.0 -525.1615054221253 22162.609200952593 
3.0 -51.3092521207841 1856.666301023081 
2.0 -551.3566003645689 22960.370956714654 
2.0 -713.3363378586788 28050.49255855916 
0.0 -140.85270991856368 3914.1306189723223 
0.0 -325.55889150571346 15346.4139381263 
1.0 -554.4025700635727 32707.40545449941 
2.0 -502.77128596331187 21427.152354064456 
0.0 -217.80588794357823 9437.314669413796 
0.0 -147.90025435733895 4113.504986010375 
1.0 -589.6333532933057 33687.945515024 
2.0 -644.1503045451643 25581.40782099759 
0.0 -173.3992415074397 5082.997376303844 
2.0 -669.0155789198215 26337.574402845607 
2.0 -632.5384875105788 25253.168611552643 
0.0 -168.42501781878306 4855.389144236744 
0.0 -272.87336319749056 12345.069431293887 
0.0 -176.1058388117596 5225.294668663328 
2.0 -383.42490010310604 16963.123394151102 
2.0 -458.5392887672268 19880.316840018793 
1.0 -508.9390176397958 31297.498755165565 
0.0 -240.84878580590566 10720.298907919147 
0.0 -184.61682256149325 5665.408266917786 
2.0 -605.1353398295257 24520.53163005843 
0.0 -203.47756566405795 8558.349726714481 
2.0 -481.04357173367555 20681.29639152164 
1.0 -501.8572402702491 31073.72080378925 
0.0 -280.1516173576957 12694.5850967508 
2.0 -395.17426533618396 17441.739835132503 
2.0 -565.2336263024724 23382.14908524207 
0.0 -237.01552239395323 10515.075291719848 
0.0 -204.3800217175416 8596.179729130177 
1.0 -503.7023421406258 31122.619182520408 
0.0 -86.56232757459007 2929.2732865651237 
2.0 -464.88216276736625 20108.870336792203 
0.0 -280.87028274036425 12729.80743197825 
1.0 -583.9045613252783 33527.82821776097 
1.0 -471.4909367227448 29999.627968081182 
0.0 -320.5438661357547 15158.099910766778 
1.0 -680.4384194947418 35847.69264017274 
1.0 -512.765779810991 31409.871844318084 
0.0 -291.0043581177861 13257.538471702954 
0.0 -81.72071378184128 2822.9427538385057 
1.0 -530.7425517336919 31990.218457288556 
0.0 -324.7790032582778 15306.7937167256 
2.0 -680.9182994900831 26733.278651825614 
0.0 -245.03141684037976 10938.54795587092 
0.0 -367.8279920858555 16806.94170244946 
1.0 -698.5324739774215 36246.23243751518 
2.0 -460.597295680615 19955.58016975784 
0.0 -233.4662437774491 10324.648249816184 
1.0 -634.5734886327003 34802.89408321041 
0.0 -200.83043387760173 8288.70673887523 
2.0 -410.68739593268157 18093.926846062714 
2.0 -513.3851500063762 21762.297133436925 
0.0 -159.88291514004305 4507.278440642136 
1.0 -661.4150266243281 35427.837300271574 
0.0 -263.92678496220293 11901.768191295758 
0.0 -306.1192703083179 14167.24399062984 
2.0 -377.0633204234333 16686.846096879202 
0.0 -300.5901323091652 13809.418907666446 
2.0 -665.9480221865888 26235.9923238378 
2.0 -534.9223768207778 22451.095201582197 
0.0 -128.11811131533722 3631.6861208023583 
1.0 -525.751691944887 31832.979595734716 
0.0 -345.48470692387554 16060.851614883142 
2.0 -514.4850693129196 21796.677159261075 
2.0 -559.8948795001165 23219.087857532548 
0.0 -259.41460979750406 11694.638167189913 
1.0 -549.8371503354348 32582.94201881842 
0.0 -196.0673605840318 6571.925454868779 
2.0 -451.58013751067114 19625.588184377153 
0.0 -332.37807199065486 15578.42334482869 
1.0 -507.1728939591017 31242.027899734912 
0.0 -326.5163336396856 15369.792301044736 
0.0 -234.7730155791883 10393.81243492319 
0.0 -237.6702720224465 10553.032321714356 
2.0 -742.0046460722504 29231.166642408833 
1.0 -552.0566996492348 32629.612603772097 
0.0 -123.02635569708266 3534.3644707407066 
0.0 -221.35267561155263 9656.476696606129 
2.0 -404.6964947169993 17842.660485331937 
2.0 -437.9386543135056 19119.625442595978 
2.0 -472.6209132466336 20383.03039857666 
2.0 -471.1897290600032 20346.744988837254 
2.0 -532.1578319414253 22373.739943677097 
2.0 -542.3360871810919 22679.022325460934 
2.0 -691.5805767696789 27118.666990971302 
2.0 -426.2031987883315 18676.597085838177 
2.0 -659.0076754975703 26018.95906404658 
0.0 -261.3443965560401 11768.627160552973 
2.0 -616.6847564680356 24829.059300680798 
2.0 -639.798345754468 25454.292665354486 
2.0 -494.6108982597189 21141.660115350245 
1.0 -465.1229887106706 29797.35565733969 
2.0 -721.2465855640565 28445.14788739376 
2.0 -446.0244459072751 19428.64032651029 
2.0 -448.56220884842975 19516.84707706414 
0.0 -180.22894173688275 5421.725458830355 
2.0 -575.1673830888677 23661.591552036924 
2.0 -417.37796885676283 18333.086141072617 
0.0 -169.6526813587233 4920.558221953229 
2.0 -599.9692467486158 24374.505560817386 
1.0 -497.5658166046721 30913.55513771918 
0.0 -181.8771896779923 5509.549017446005 
2.0 -477.5850224798453 20574.598907247793 
0.0 -290.39873744461045 13222.01146431999 
0.0 -294.67613772987755 13456.773226636255 
2.0 -755.6047837020153 29632.222129138045 
1.0 -500.1512865957571 31008.023060114814 
2.0 -583.2145781135667 23907.363138098433 
0.0 -323.3038061730358 15253.154736031498 
2.0 -571.1850336240535 23548.23331365161 
0.0 -197.6901583159942 7538.809714899564 
2.0 -597.345476892154 24298.877231136477 
0.0 -199.279217693001 7920.665570965194 
0.0 -249.0678168744709 11146.135980312616 
0.0 -185.13507436540996 5701.613114602793 
2.0 -403.45286340297207 17793.950210698953 
0.0 -52.255646570801424 2364.0553479708256 
0.0 -293.9274068666555 13420.850933242164 
2.0 -619.786333414407 24915.834426029593 
0.0 -363.54210298973294 16666.281053963652 
2.0 -537.4862968776164 22543.41470297417 
2.0 -553.6923904614275 23030.40012859984 
2.0 -690.591286059573 27089.322130267177 
2.0 -667.9314550186917 26299.45436276692 
1.0 -640.452689784196 34940.76032017566 
0.0 -330.37442963015786 15541.897069172634 
2.0 -562.4455011775508 23288.37297473709 
2.0 -383.9809533815756 16977.579521484997 
2.0 -598.620511521337 24329.101355367275 
0.0 -261.76429311728486 11802.896119515146 
0.0 -80.22708129321768 2811.0271837627715 
0.0 -314.42780437466575 14766.74614958523 
2.0 -508.4156878400074 21598.40743269158 
1.0 -432.9598938082377 28576.73863066948 
0.0 -178.89225773376387 5361.1653627407795 
2.0 -439.4873837290338 19207.816427298832 
2.0 -687.9526139584107 26987.24387815827 
1.0 -403.7612537872708 27333.82622281835 
2.0 -422.5449405255411 18531.23484910229 
0.0 -74.10489658026778 2698.9793488686105 
2.0 -621.362451858695 24950.558256630993 
1.0 -491.3005040070157 30696.17723022604 
2.0 -710.0621807060894 27892.87085777485 
0.0 -109.86937555290817 3284.5461942502293 
2.0 -578.0210728946948 23746.934384166718 
2.0 -518.8174600821402 21935.767467537557 
2.0 -378.0529345128865 16737.29641755103 
0.0 -358.64413912067715 16499.18019161936 
0.0 -194.20073387315125 6304.081655128848 
3.0 -550.6053434791935 19530.983063200467 
0.0 -204.87001407384682 8634.49440394532 
0.0 -415.2493866245451 33884.41143031976 
1.0 -558.0443427509842 32808.16672390675 
0.0 -177.25553663613337 5283.906432486284 
0.0 -262.7147762440296 11839.551332876234 
0.0 -315.8385219498759 14876.188706199633 
0.0 -249.79523404891725 11183.93141313 
2.0 -438.8988773225325 19165.090633602766 
0.0 -91.01881638871872 2992.7677495377816 
0.0 -153.61779546698384 4290.055327478333 
0.0 -72.67761936716906 2693.5373900754107 
0.0 -92.26256288889958 3007.46727551638 
2.0 -671.6607666212956 26420.65178201223 
1.0 -659.4632023002181 35376.020052270294 
2.0 -490.60838589290194 21008.92870395628 
2.0 -522.6055587916042 22063.465939586837 
0.0 -119.0215597680978 3466.038769285443 
0.0 -196.94284724888553 7199.9521710532845 
1.0 -513.9836285549453 31449.74576745322 
0.0 -167.41602522245338 4823.172543530164 
2.0 -707.6616888632032 27775.736869500277 
2.0 -539.4427896315233 22594.7590249579 
0.0 -158.88569559325006 4488.705553094465 
0.0 -192.06012095356323 6157.151866814588 
2.0 -702.1639084702906 27540.613866933574 
0.0 -313.87933954856004 14720.425264259506 
2.0 -794.9498316589986 30455.09595069221 
2.0 -526.320904772092 22185.538940558487 
0.0 -66.43509549062352 2564.2544302919327 
0.0 -149.79433706313372 4173.81083417442 
2.0 -386.64024500266635 17090.122113030517 
0.0 -340.3609304387178 15881.690535240328 
1.0 -555.7017147439043 32744.119228141655 
1.0 -643.6050983525755 35013.4186828003 
2.0 -406.56516328868815 17923.32007997252 
2.0 -380.1673248345418 16817.404605258467 
0.0 -362.8086326647325 16640.71982171681 
1.0 -493.61107516716805 30796.15952999288 
0.0 -282.84887593009637 12834.348118681988 
2.0 -685.605815251818 26899.202591137346 
0.0 -240.3028386583299 10686.22735106759 
0.0 -328.2037877900047 15442.861247489986 
1.0 -492.5177613150536 30768.398711389753 
1.0 -595.2443054472236 33834.803636432385 
0.0 -316.8884681884716 14948.119809715248 
0.0 -286.0503854443943 12994.086111685638 
2.0 -529.2678741338727 22275.577871642687 
1.0 -664.3036869895333 35485.67478758975 
2.0 -394.2018937347451 17431.677062377854 
0.0 -197.96415702942775 7590.222552601721 
0.0 -296.26788666544775 13550.510642143992 
1.0 -632.9888652077259 34771.76447006134 
0.0 -333.8715654367263 15631.792772273267 
1.0 -663.0289543216363 35456.80941309355 
1.0 -679.0226052365031 35816.44034354135 
0.0 -339.8793754567416 15847.912971433936 
0.0 -234.03359532850646 10363.81174532421 
2.0 -710.7358370305861 27916.68892681466 
2.0 -542.805119390252 22714.872817805557 
0.0 -286.41181113527995 13030.881686174733 
2.0 -433.68063827538066 18969.202708569777 
2.0 -603.3700481189385 24492.91637620423 
2.0 -533.7542205692797 22419.7914548727 
1.0 -622.9091602327177 34523.32313137721 
0.0 -317.47830766939325 14988.968475862084 
1.0 -553.285306221229 32662.811808650524 
0.0 -266.2783142366082 12019.146119500558 
0.0 -166.22675566103837 4773.939816037968 
2.0 -794.0235527391363 30439.175612120813 
2.0 -530.2867384608707 22316.048252810648 
2.0 -407.5092504854101 17950.78983398751 
0.0 -247.5494195366812 11072.949578289385 
2.0 -549.1127257326513 22888.17285791772 
2.0 -613.4946909450524 24749.14317349619 
0.0 -304.93625200145266 14095.455394012844 
0.0 -117.46154200768811 3429.6598392747305 
2.0 -686.4328595476492 26928.720021823927 
2.0 -430.4039745722582 18837.369854477478 
2.0 -544.519971171839 22745.370978918265 
2.0 -654.9290171478672 25899.478877543235 
1.0 -560.9560519934955 32890.19139107916 
0.0 -243.32974022158797 10846.78031757378 
0.0 -139.01639096551745 3870.0385033792445 
2.0 -493.2366086725631 21106.755137844946 
2.0 -688.7595601357385 27019.402890624813 
2.0 -581.6877480389203 23872.99006276639 
1.0 -572.9954056358534 33232.50516224435 
0.0 -306.5858546343644 14202.489838349275 
0.0 -139.94029215031082 3895.909253083642 
1.0 -467.45361521705524 29871.654610646845 
0.0 -106.31059068372156 3235.485670622527 
0.0 -197.11036451407873 7262.140617100944 
0.0 -331.3151148131846 15553.325617123332 
2.0 -545.5079177810154 22781.77317817722 
2.0 -552.5961510729297 22992.340194982786 
0.0 -197.34404528063206 7410.195285557185 
1.0 -656.4343311114891 35306.8676204069 
0.0 -305.3928817001145 14119.39848133234 
1.0 -687.0934881265008 35995.19613739512 
0.0 -147.04978791003776 4093.7519610705594 
2.0 -755.4457250012889 29598.025104085493 
1.0 -505.89597181667784 31185.05095626774 
2.0 -441.3034874394869 19253.008151868078 
2.0 -609.4660292986579 24643.387465675885 
0.0 -97.15666764328071 3085.0094808822446 
2.0 -651.9212651611433 25810.156802386944 
1.0 -489.3475072308102 30639.32670136674 
0.0 -174.5789908208928 5136.028798391832 
1.0 -104.06818452736128 2598.1097565410305 
2.0 -563.0866069695629 23331.682602385587 
0.0 -152.75681920806562 4272.720557369419 
0.0 -344.1877067494519 16016.891447749324 
1.0 -690.0614311714968 36062.92497792081 
0.0 -196.65518845107803 7049.571251729248 
0.0 -182.23918230244084 5543.138188753137 
2.0 -664.8811786286519 26202.13136314548 
2.0 -453.5298388269425 19703.72602131392 
2.0 -625.7333691446578 25070.457199322336 
2.0 -479.3264200897379 20653.021770760977 
2.0 -697.9598004474981 27365.90066510246 
2.0 -741.3934546723631 29221.86406914557 
1.0 -522.9248305270655 31747.089757342295 
2.0 -622.2867367023209 24976.471111069477 
2.0 -430.959125568019 18859.02196872891 
1.0 -700.1045954100491 36296.52395717788 
1.0 -638.3531829192275 34900.05651800713 
0.0 -50.11760889871804 2349.2911889897205 
0.0 -105.43346161385053 3216.907750375572 
0.0 -282.4686885648168 12809.349462765489 
2.0 -391.5345896794071 17301.680195114423 
1.0 -455.14822349510024 29386.661032527372 
0.0 -116.1575510371394 3415.5030829529037 
2.0 -443.4548599335194 19340.31448274274 
0.0 -244.45382251705448 10908.315769910274 
1.0 -702.3085201362145 36350.95577412889 
3.0 -566.345750474366 20972.982366397326 
0.0 -365.1001556053193 16755.686709385525 
0.0 -196.7696174598993 7148.7748394788905 
0.0 -350.0181516422995 16209.51018228867 
2.0 -584.9856193787236 23949.680562366993 
1.0 -475.23015004375304 30174.320554241407 
2.0 -571.9313917490305 23578.61802243569 
2.0 -546.8981463545558 22818.98589045435 
2.0 -134.7970651085524 2632.1418724730397 
1.0 -591.8145853222132 33742.998905297885 
1.0 -637.6379691332386 34873.950440733264 
1.0 -585.5199795969553 33567.30528117657 
2.0 -585.9925642638559 23988.415569701618 
1.0 -441.93359651212586 28889.62945086575 
2.0 -660.1636042536029 26054.587547933366 
2.0 -397.9165833596829 17555.323051944302 
2.0 -506.4921064076011 21536.80758608705 
1.0 -677.4162536637069 35780.35741191449 
1.0 -439.8702439812697 28806.612604841892 
2.0 -510.29566680331936 21664.008080193158 
0.0 -179.54610327457402 5395.617793084371 
0.0 -169.1631752388709 4884.977531819124 
2.0 -423.1524864950286 18553.834417159458 
0.0 -162.11701889155736 4594.771440950534 
0.0 -332.73550245564405 15625.913417546746 
0.0 -258.8903221722622 11660.341636792034 
2.0 -699.3724555528835 27426.611665909237 
0.0 -364.761553789485 16705.615477205527 
0.0 -346.6574227480873 16088.103483487024 
0.0 -323.856762149719 15284.657072029317 
0.0 -316.38520247014236 14909.659553937121 
2.0 -673.336498677724 26482.612184986687 
2.0 -436.2247446968513 19054.8958657772 
0.0 -126.3426030060971 3606.742699239277 
1.0 -617.8416414304797 34409.7935587669 
2.0 -509.41066680332494 21636.330754472223 
0.0 -214.63667511668334 9250.71103993739 
0.0 -350.6007918656893 16227.187367148963 
0.0 -44.58195584802197 2260.850278256929 
2.0 -660.8737752281817 26076.576926351263 
0.0 -49.17557463723555 2305.091361961095 
2.0 -566.9925155748999 23422.70582558152 
0.0 -381.1084835039276 30157.495171286653 
0.0 -347.1859287040197 16104.97343218513 
2.0 -696.0476837067391 27289.93617045675 
0.0 -198.9082345393299 7834.980212228611 
0.0 -30.788992894751104 2114.9406680203933 
0.0 -246.4968533900923 11015.346954710794 
2.0 -618.8388409700598 24884.40002363763 
0.0 -160.74508659639406 4543.162318276389 
2.0 -504.04080264155533 21486.468924066507 
2.0 -507.5072425731047 21568.275633998135 
2.0 -560.8724969151381 23247.342902467037 
1.0 -594.0684581515533 33801.87141427177 
1.0 -453.1209662055672 29320.803780881397 
2.0 -564.4338864039923 23353.999004895984 
0.0 -328.9615628534333 15459.899240801098 
1.0 -569.1405382235973 33116.01711462008 
0.0 -263.28451755186336 11865.969372268475 
1.0 -701.6109902623623 36323.705404149616 
1.0 -510.1264233015046 31335.987458680043 
0.0 -406.28430477473466 32365.3110950974 
1.0 -529.4909193794615 31945.886173974846 
2.0 -569.7858960890119 23512.714453913417 
0.0 -154.9397372893609 4335.9187102273745 
0.0 -150.62790380222992 4204.2145950641025 
2.0 -547.7013557841084 22884.747670314995 
1.0 -645.267361761896 35051.76501019461 
1.0 -624.9005273027907 34576.10176449166 
2.0 -610.2624769566704 24662.529607624754 
2.0 -557.2795916077001 23136.79615956335 
1.0 -440.50348268483293 28828.526689768318 
2.0 -569.0252332992058 23489.57252353185 
2.0 -516.6037937264001 21872.36774394477 
1.0 -534.3052404629699 32103.635358687454 
0.0 -152.00147452364217 4238.181637561138 
2.0 -615.49897755492 24797.488555700602 
1.0 -646.3840645108584 35082.25164472157 
2.0 -614.7292368907019 24777.60460186967 
1.0 -623.8957868515031 34548.51313297126 
1.0 -599.0992100817199 33923.641717280865 
2.0 -714.2601801368004 28084.473262502233 
0.0 -89.85360047582334 2983.130604080483 
2.0 -385.86564459519434 17058.565604432402 
2.0 -630.326709488723 25201.233672295282 
2.0 -654.0574644187806 25872.7232577588 
0.0 -193.26983189110095 6251.707354166798 
2.0 -411.7636063813805 18125.573469334027 
1.0 -490.08790981926535 30653.41625219732 
2.0 -714.6794085740152 28104.46649380495 
1.0 -431.5712355143444 28465.59361689522 
0.0 -161.1978821522163 4565.94368846169 
2.0 -595.1720024446252 24242.903610552024 
2.0 -623.4058495851639 25004.418618106483 
2.0 -478.6156332144484 20589.19773878458 
2.0 -378.90007078065935 16788.34697847571 
0.0 -197.2345400707395 7310.637500287914 
1.0 -404.9301240797588 27388.79712755063 
2.0 -473.0776024616694 20411.109159157186 
1.0 -572.325121969763 33204.47279147157 
0.0 -238.80695727674492 10609.40922574327 
0.0 -315.32003168447716 14827.02245984954 
1.0 -429.7565805566677 28422.5882613239 
2.0 -645.2236842924507 25610.752950975562 
0.0 -243.50856564017872 10884.17329595344 
1.0 -518.8114643175563 31628.299287223563 
2.0 -408.17914847020114 17989.25390255377 
0.0 -33.18521811687079 2126.054165124961 
2.0 -94.64679711303623 2167.789836079503 
2.0 -567.490740084879 23449.03638076098 
1.0 -556.7758977906745 32781.97422937385 
0.0 -397.54623173819704 31609.940056916887 
0.0 -60.7604632644303 2487.2911704689327 
2.0 -655.7720596177026 25926.330364863366 
2.0 -624.7789469030408 25044.7170826653 
0.0 -112.4912011849031 3332.812102294841 
2.0 -711.7795470633317 27968.110160630386 
0.0 -111.29945492223372 3325.435786052374 
0.0 -357.5499698483297 16472.711333696487 
2.0 -646.2599785143697 25643.294141510443 
0.0 -215.0149583984552 9274.157388333775 
2.0 -491.80339296450194 21048.8465504364 
2.0 -556.2226277065606 23118.03236388038 
1.0 -436.31874717647617 28655.541327007464 
2.0 -501.3485993592696 21363.275691723782 
0.0 -176.8930022182607 5251.463757564219 
2.0 -445.0322530267266 19391.90399511931 
0.0 -357.27761413940243 16449.25312802309 
2.0 -504.8668762699398 21504.905357538955 
2.0 -630.9131288210689 25209.935959515235 
1.0 -460.1601444211945 29575.248460039034 
0.0 -335.75651855346507 15728.22826442767 
0.0 -162.285768989866 4636.9187617320695 
1.0 -531.8164827141532 32028.919306950495 
2.0 -706.9362275944777 27743.47713527249 
1.0 -426.5392333015569 28259.47309195988 
0.0 -335.5042076599053 15701.152376988512 
1.0 -480.4770755674053 30321.9341486072 
0.0 -93.06871608642722 3032.5439887333173 
1.0 -600.6531296560961 33969.40652116356 
2.0 -500.75801641300495 21345.41646653007 
0.0 -97.92956090134078 3100.8232374340264 
2.0 -672.7945930151967 26459.637016784724 
1.0 -703.0540278821848 36405.37984829582 
1.0 -545.0273904958923 32447.121495888914 
0.0 -238.37791843249516 10589.88928543888 
1.0 -456.570980057839 29446.334219513017 
2.0 -549.9509899628141 22916.86084779401 
2.0 -617.7963426337348 24858.918606732266 
0.0 -393.027102746309 31207.416400512848 
3.0 -584.6221174811941 21065.226515122762 
0.0 -197.31122365443935 7364.071033548362 
2.0 -531.49794505372 22346.342202142852 
2.0 -689.3253376920294 27053.953987118355 
0.0 -196.67303546990473 7091.431109327028 
0.0 -174.14350440062734 5111.191141871841 
0.0 -118.31294267574957 3446.5910122690284 
1.0 -670.368395266671 35624.537544457424 
3.0 -32.759289245248006 1755.7264529898669 
2.0 -502.3583718110679 21406.53054709314 
2.0 -578.551733193822 23771.417519696704 
0.0 -196.07599636054024 6582.370817884004 
0.0 -35.98003874870245 2165.865217030312 
1.0 -593.3210246123832 33772.869425510005 
1.0 -603.2274181950597 34044.51947779543 
0.0 -246.99980405224818 11049.105192601282 
1.0 -445.43746947214635 29030.32116557179 
2.0 -444.47400681814906 19362.340144970025 
0.0 -154.47952859556275 4326.73639786194 
0.0 -110.81298017828483 3296.13267196839 
0.0 -359.3334748958294 16525.086449710147 
1.0 -619.1981995608944 34447.52684648932 
0.0 -196.35657655155117 6891.402454859828 
0.0 -360.4820457934175 16570.5864617428 
2.0 -9.741950687316125 1810.563149629464 
2.0 -670.3437134123919 26377.561610663543 
0.0 -127.25463266990968 3610.6958762773556 
0.0 -199.04398116465921 7871.4820594025605 
2.0 -720.076078546861 28392.299972622837 
0.0 -295.16626836855755 13498.917444270985 
0.0 -166.99703471260617 4789.2551348061 
1.0 -609.9612553796898 34210.658222222286 
2.0 -436.90028596191996 19092.745995721994 
2.0 -547.2565524064555 22854.600037442677 
0.0 -344.99237609546924 16025.830677558717 
0.0 -312.9899357615918 14661.636071886536 
0.0 -295.60785489998256 13517.434857146498 
0.0 -82.45508985285716 2850.0674654534 
2.0 -670.746377789834 26398.735836691078 
1.0 -450.9545794843941 29262.560426908985 
0.0 -314.9406497151677 14804.659507753058 
1.0 -473.6548957123253 30098.68258778873 
1.0 -457.8615153648548 29486.88181665033 
2.0 -593.9451496169169 24209.06870071417 
0.0 -82.8570115868533 2872.9221537847416 
1.0 -504.5733061069727 31155.138296946137 
0.0 -361.17075441057955 16594.721956288882 
2.0 -600.6095694328944 24395.685719115674 
1.0 -591.3139297832914 33722.750764845696 
1.0 -443.8424215532478 28953.496914131578 
0.0 -313.33800232153976 14686.280244277776 
2.0 -706.381261174955 27723.88812160249 
1.0 -411.42903817725136 27661.82731163969 
0.0 -391.17532573065307 31029.551774256106 
2.0 -711.5529599521792 27954.057866738756 
2.0 -538.7984299726769 22568.060127718432 
0.0 -31.95103709392983 2118.975894894387 
1.0 -424.91854109114456 28234.100807670453 
2.0 -589.4610473357591 24100.937590896065 
0.0 -361.70102113124386 16618.987832982515 
1.0 -441.10769534392665 28866.670125237983 
2.0 -687.1514012808594 26959.063364511923 
2.0 -692.424058581168 27150.391242362242 
0.0 -359.77830190667333 16552.83533107884 
0.0 -71.33207283458884 2690.442174308247 
2.0 -694.9591361852135 27248.514158838407 
2.0 -699.7774887745289 27452.85560977517 
1.0 -113.06169314091498 2601.659027385813 
2.0 -478.82684729299245 20631.711466668097 
0.0 -104.68801745544216 3185.184078007744 
1.0 -597.8370520239489 33897.53208152852 
2.0 -580.2299818810948 23872.92010325158 
2.0 -641.3127581404547 25498.07034559725 
1.0 -381.2905570224577 26355.44793853463 
0.0 -151.17879168588027 4227.881691714112 
1.0 -60.95063430040901 2299.4911681593167 
2.0 -375.3782230968043 16615.845231213974 
2.0 -433.27024262071063 18942.375464934063 
0.0 -93.70103954231031 3052.33503667999 
2.0 -450.80487384056045 19597.16930356769 
0.0 -193.76082920545738 6268.017919518578 
2.0 -719.9696823063078 28376.293903040707 
1.0 -655.6845755593721 35290.89029843831 
0.0 -196.40593205091963 6918.777201663528 
2.0 -42.25562005698989 1853.1443183929287 
2.0 -397.05970514240437 17525.004386877183 
0.0 -417.1582693053024 33951.304137713916 
0.0 -374.1894534039161 17020.663508400743 
0.0 -374.2678452053383 17021.224339968256 
0.0 -299.1573630211344 13726.97156146574 
