# Supplementary material for: A Pareto approach to resolve the conflict between information gain and experimental costs: Multiple-criteria design of carbon labeling experiments
Source: PLoS Comput Biol. 2018 Oct 31;14(10):e1006533. doi: 10.1371/journal.pcbi.1006533 (PMC6209137; doi:10.1371/journal.pcbi.1006533)
Supplement: S2 File — ZIP archive containing Matlab scripts to produce the substrate clusters and replicate evaluations (S4 and S5 Text). (ZIP) [file pcbi.1006533.s008.zip › Cluster/Cluster_3D_GCMS/variables_SMPSO_GCMS_1_iter_5310.txt]

1.4888214702848055 0.0010 0.0010 0.0010 0.0010 0.0010 0.0010 0.0010 10.0 0.0010 10.0 10.0 10.0 10.0 10.0 10.0 10.0 10.0 10.0 10.0 10.0 10.0 10.0 10.0 10.0 10.0 10.0 10.0 10.0 10.0 10.0 10.0 10.0 10.0 10.0 10.0 10.0 10.0 10.0 10.0 10.0 10.0 10.0 10.0 10.0 10.0 10.0 10.0 10.0 10.0 10.0 
0.001000000000000334 0.0010 0.0010 0.0010 0.0010 0.0010 0.0010 0.001000000000000334 0.001000000000000334 10.0 10.0 10.0 10.0 10.0 10.0 10.0 10.0 10.0 10.0 10.0 10.0 10.0 10.0 10.0 10.0 10.0 10.0 10.0 10.0 10.0 10.0 10.0 10.0 10.0 10.0 10.0 10.0 10.0 10.0 10.0 10.0 10.0 10.0 10.0 10.0 10.0 10.0 10.0 10.0 10.0 10.0 
10.0 0.8377315108876957 0.0010 0.0023243794367686765 0.0010 0.0010 0.0010 0.06392044786800366 0.0010 0.0010 0.1580820960111871 1.0364108586886278 8.163504950790717 1.1623835956963058 0.8664707246473307 5.000500000000001 8.047250037817673 1.1919988132354815 8.057755007072359 7.849264831821485 5.896538097011016 0.7749649835971695 1.2034781844678522 0.344130472087377 1.1578069426136777 0.0010 8.451382505370944 0.6972782318335715 0.9154477164737845 0.0010 3.7526081514314407 5.000500000000001 7.82215288763616 0.8727005168919478 1.1735771868598848 0.0010 4.40723771390827 7.795970904128573 4.643188378480632 0.0010 0.6909980021915612 7.7620593375032785 9.535832188142832 0.965121366353451 1.2039305462765366 1.978478074736859 1.0952466607056908 1.0591782680515287 0.16289637224374293 0.0010 4.6543611580228585 
0.0010 0.0010 0.8101074588098991 0.001003709218369846 0.003067136082372652 0.0010 3.352499671751633 0.0010 0.0010 9.412324386992067 10.0 9.999778466370602 9.257797062533788 10.0 10.0 9.462342366047597 9.996193577526356 10.0 10.0 10.0 9.742678709723737 9.999362201115144 10.0 9.996782535075376 10.0 10.0 9.933694639713075 9.99982173035016 9.999783437677985 9.950492054425476 9.999994266019469 9.99950531801023 9.999872724494729 10.0 9.999685378451096 9.994750601303192 10.0 9.999991697262441 10.0 9.999854469880955 10.0 9.667737412864296 9.593142604592119 10.0 9.999929596745927 9.99996130633541 9.999907634121763 10.0 10.0 9.994909117838779 10.0 
10.0 0.0010 0.0057978990840174055 0.007443056002216265 0.0013568367886431308 0.0014216167045343296 0.0010 0.0010 0.36595073092663466 0.0010 0.0010 0.0010 7.664218867478926 6.263404472948768 5.000540563044542 4.801905448974259 7.436356873669647 6.2645834580758795 1.7100092610165616 7.685412440093053 5.134242925072648 0.0010 6.265295610765271 0.0010 6.171641253877974 0.0010 6.056356289723813 0.0010 0.0010 0.0010 0.0010 4.065806236190965 7.428799089294937 0.0010 6.2635102722132014 0.0010 1.6264342429317216 7.376881402872224 6.335487632542223 0.0010 0.0010 7.613279350362304 5.500972232853819 0.0010 5.801012954043189 0.0010 0.0010 6.262214027853739 0.0010 0.0010 1.1751422339025241 
10.0 1.4270923258781436 0.0010 0.0010083825153455151 0.0010 0.0010 0.0010 0.8754718408746309 0.0010 0.0010 0.0010 0.0010 8.381035400887715 0.0010 0.0010 10.0 10.0 0.0010 10.0 10.0 10.0 0.0010 0.0010 0.0010 0.0010 0.0010 8.621654868246782 0.0010 0.0010 0.0010 10.0 9.999973058810554 10.0 0.0010 0.0010 0.0010 3.3505408718067353 10.0 2.4195892061179176 0.0010 0.0010 10.0 10.0 0.0010 0.0010 5.9388111450939 0.0010 0.0010 0.0010 0.0010 10.0 
0.0010 0.5078770223926237 0.1456326065307877 0.0010 0.0013350125897198164 0.0011022324999239192 1.6076358993323685 0.0010 0.0010 9.902145778617351 10.0 10.0 10.0 10.0 10.0 10.0 9.997208356619106 10.0 9.960960406466366 9.997456553826042 9.925796681900229 10.0 10.0 10.0 10.0 10.0 10.0 10.0 10.0 10.0 9.976883928276386 10.0 9.999631538934622 10.0 10.0 10.0 10.0 9.957833726701883 10.0 10.0 10.0 10.0 9.94933150970635 10.0 10.0 10.0 10.0 10.0 10.0 10.0 10.0 
0.004500380988901348 0.0010 0.0010 0.001001867649391937 0.0010 0.0010 9.77698396274176 0.0010 0.0010 6.185043177589078 9.996499618065275 9.996499619011098 10.0 9.99805016479245 9.997631843631872 10.0 9.998783888436956 9.998051631483655 9.998535611724392 9.998913792661298 9.994717132601371 9.996613635173647 9.99805220311935 9.996499619011098 9.998048044298388 9.996499619011098 9.999333503278782 9.996499619011098 10.0 9.996499619011098 9.99668514220461 9.999198430096346 9.998998883324393 9.996499619011098 9.998055077806013 9.996499619011098 9.997332981703318 9.996971565196139 10.0 9.996499619011098 9.996499619011098 9.999111329941023 9.997941011479801 9.996499619011098 9.998032868181983 9.996499619011098 9.996499619011098 9.99807521614911 10.0 9.996499619011098 9.997365448575724 
3.4379706288581096 0.0010 0.0010 0.0010 0.0010 0.0010 0.0010 9.272114594176958 10.0 0.0010 10.0 10.0 10.0 9.999270458525725 10.0 10.0 9.999441529620578 10.0 10.0 10.0 10.0 10.0 9.999335175357164 10.0 9.999166507234293 10.0 10.0 10.0 10.0 10.0 10.0 10.0 10.0 10.0 10.0 10.0 10.0 10.0 9.998096415123575 10.0 10.0 10.0 10.0 10.0 9.999268046795098 10.0 10.0 9.99918276072154 10.0 10.0 10.0 
0.0013416755574546801 0.3894955359539416 0.8291106234851873 0.001000015858401392 0.0038247938926845794 0.0010541837454968337 4.085636893432956 0.0025019798428562723 0.0016761665974707185 9.460838587778683 9.998685672031359 9.998613923683166 9.622811427080174 9.999923491700315 9.999911119690205 9.533264743315751 9.999981754489799 9.999923558015277 10.0 9.999987330786862 9.999583638977706 9.99868576397658 9.999923557959253 9.998685605918322 9.999930086643374 9.99868586674255 9.705471854755315 9.998685661406121 9.9986136930237 9.998685777391794 9.99868217067334 9.957994283436143 9.99999386065286 9.99868571494995 9.999923527895474 9.998685606568024 9.998614461735013 9.851389420383324 9.999942554331245 9.998685611217487 9.998685625222642 9.85846423082459 9.616390770829085 9.998685628437102 9.999955196012513 9.998615121751538 9.998685623191033 9.999923480031248 9.998612079183518 9.998684986759008 9.998614182092835 
0.0029784395997596988 0.3582855990094177 0.9009092037152264 0.0010001586822953633 0.0036493145276796537 0.001111340828476871 4.170187347370401 0.0011716846853905708 0.0010496518298236557 9.998595385879703 10.0 9.998656966300956 9.532705921900222 9.999070150098573 9.999043439189906 9.415255128060297 9.999826508577303 9.999070949112328 9.99970490129649 9.999860211166425 9.904674855325437 9.99892393712093 9.999085831436046 9.998830367558805 9.998971961929104 9.998923345428171 9.747647460450029 9.998922790142318 9.99892431175383 9.998924597812781 9.999628221535605 9.845059555639487 9.998515370870386 9.998830150286029 9.99909220655236 9.99892303894732 9.999183501994624 9.857884749949077 9.999239653094603 9.998923856895 9.99890880980969 9.884493748783578 9.629703064316404 9.998924761701089 9.998924541903891 9.999202905980283 9.99892470565917 9.999085802890228 9.999036314545906 9.998891744451475 9.9994832559512 
0.0010 0.36663051422887394 0.8880584829926477 0.0010 0.0033004709545503197 0.0010429434113835088 4.0479040863092965 0.0010 0.0010 9.940622535220811 10.0 10.0 9.602479214679525 10.0 10.0 9.562772551128939 10.0 10.0 10.0 10.0 10.0 10.0 10.0 10.0 10.0 10.0 9.85677288367134 10.0 10.0 10.0 10.0 9.987813459202938 10.0 10.0 10.0 10.0 10.0 9.977612919140562 10.0 10.0 10.0 9.994704834546686 9.706079133176845 10.0 10.0 10.0 10.0 10.0 10.0 10.0 10.0 
0.0010 0.158199540909206 0.871326884382517 0.0010537250746705188 0.0029124698839085115 0.0010121317362810018 3.8013729710531075 0.0010 0.0010 9.587200783482398 9.936048729364535 9.991525867290457 9.176832157725437 9.990601476391886 9.993848654631805 9.315612605348251 9.998030330450629 9.990681998749345 9.998030112752382 9.997358886952679 9.616161972520883 9.989834759297263 9.990515404599526 9.998289780527836 9.990863443884466 9.999108706327902 9.55959984730999 9.998278212108934 9.991407344108481 9.99829565870858 10.0 9.639836709401116 9.996324519850099 9.998277424438776 9.990510757571768 9.846008709088357 9.993987021914 9.99406486777034 9.994202190240955 9.993996963818903 9.998028184605747 9.798490348756435 9.60808789088618 9.991406965359333 9.99962670929544 9.993433237223108 9.987460530171038 9.99052973421714 9.98932261575859 9.998282995876668 9.99802818872411 
0.0010 0.41835743609778064 0.9340316437102164 0.0010004606903312521 0.003407350445937368 0.0010869502887418585 4.349735464089931 0.0010 0.0010 10.0 10.0 10.0 9.501390716181264 9.99893629675191 9.999214539257794 9.4537437056344 9.9997368431705 9.998924605930087 9.999252818819565 9.999800255505717 9.900879573999898 10.0 9.99892676786942 10.0 9.998821131184561 10.0 9.770214989060914 10.0 10.0 10.0 10.0 9.855242108121201 9.999717076369024 10.0 9.998949894749352 10.0 10.0 9.870048151975046 9.997737752135162 10.0 10.0 9.894127594773474 9.661303679912313 10.0 9.997001852874206 10.0 10.0 9.998917810571237 10.0 10.0 10.0 
9.476022825672286 1.7132962483328487 0.0010043260408627087 0.0045525557054649675 0.0010000012165072517 0.0012285616414396848 0.0010 1.3917191976275387 0.0010 0.0010 9.555452815526166 10.0 10.0 10.0 10.0 9.998196938721136 8.766546153811198 10.0 3.5927765874701363 9.602186380442758 9.998198809750082 10.0 10.0 0.5354514814435726 10.0 0.5501734961689415 9.998126122098936 2.05567823289255 10.0 0.5354449116053736 0.0010 9.998197364739243 9.621440792330253 0.0010 10.0 5.37933921105529 10.0 9.675031818837747 10.0 10.0 7.16262105239729 9.319658569774484 9.80230751615394 10.0 10.0 10.0 10.0 10.0 10.0 0.0010 8.86837987397051 
0.0010 0.33926444572862535 0.911527635194836 0.0010 0.004280315514013604 0.0010456742955340036 3.9535832144658074 0.0010 0.0010 10.0 10.0 10.0 9.600328774505105 10.0 10.0 9.486284456110273 10.0 10.0 10.0 10.0 10.0 10.0 10.0 10.0 10.0 10.0 9.654208461839204 10.0 10.0 10.0 10.0 9.985398439603431 10.0 10.0 10.0 10.0 10.0 9.83022272923177 10.0 10.0 10.0 9.833130558381834 9.734772120490367 10.0 10.0 10.0 10.0 10.0 10.0 10.0 10.0 
0.0010 0.38267990581997235 0.8320777693638655 0.0010 0.0038349074424191497 0.001054166341461945 4.037006132918453 0.0010 0.0010 9.50005 10.0 10.0 9.621522295085763 10.0 10.0 9.5329766950398 10.0 10.0 10.0 10.0 10.0 10.0 10.0 10.0 10.0 10.0 9.704783685008406 10.0 10.0 10.0 10.0 9.959229961925988 10.0 10.0 10.0 10.0 10.0 9.850935386695678 10.0 10.0 10.0 9.85797235783475 9.615013589512476 10.0 10.0 10.0 10.0 10.0 10.0 10.0 10.0 
0.007084434048642979 0.17809123906500918 0.898303038631722 0.001000112613723763 0.003206469383983921 0.0010001590186400008 3.8198491834104376 0.004199146516305416 0.0010 10.0 9.993026789113697 10.0 9.802147919079239 10.0 10.0 9.816465335749635 10.0 10.0 10.0 10.0 9.972095108746363 9.996347144840874 10.0 9.996970926933407 10.0 9.993788344304592 9.938604643590407 9.995516318203936 10.0 9.996792612076215 9.999362744173068 9.990643374945158 10.0 9.997304567917016 10.0 9.997335370287043 10.0 9.96944065962295 10.0 9.998019033795984 9.99942939677415 9.926437209457792 9.657861824506522 9.999371286757185 10.0 10.0 9.996018290132401 10.0 10.0 9.99684300890588 10.0 
0.0010 0.1619626426460632 0.804229081244831 0.0010 0.0010 0.003303076631399707 3.9637726791948014 0.0010 0.09493138600027169 10.0 10.0 10.0 9.826177854487357 10.0 10.0 9.905939344752984 10.0 10.0 10.0 10.0 10.0 10.0 10.0 10.0 10.0 10.0 9.91120503263555 10.0 10.0 10.0 10.0 10.0 9.880863627656833 10.0 10.0 10.0 10.0 10.0 10.0 10.0 10.0 10.0 9.920920706446987 10.0 10.0 10.0 10.0 10.0 10.0 10.0 10.0 
0.01117416133494942 0.12830700176067367 0.7766237150988791 0.0010002480123113312 0.002907865898573141 0.001029677726854381 3.830591985617771 0.0022985480307272993 0.08726172319196919 9.697200930631217 9.993526093938964 9.99821651580824 9.821633421163511 9.998640317334603 9.998232269635306 9.810859136256454 9.999243803934734 9.998640554200561 9.99911164910315 9.998128050207688 9.953038023956177 9.99659991882868 9.998647614165105 9.99725470862129 9.998600939859061 9.997202952155675 9.93299699121364 9.996302898542595 9.99821665447081 9.997180494118599 9.998087386861243 9.961891301009086 9.999437359410624 9.997802416769272 9.998649140700484 9.997364364061076 9.998326702133161 9.965600578845223 9.99880901438835 9.998220216571411 9.997943453022623 9.927724262892879 9.70260342585265 9.9981914970744 9.99872597407929 9.99721827138386 9.996946655997512 9.998655011926065 9.998160291369304 9.997125447090438 9.997824878903796 
0.0010 0.23605732382073996 0.7815648239280211 0.0010 0.0010 0.003346227695768374 4.147218421501206 0.0010 0.09667504472092628 9.87270438052183 10.0 10.0 9.858795534447694 10.0 10.0 9.930649442029837 10.0 10.0 10.0 10.0 10.0 10.0 10.0 10.0 10.0 10.0 9.918384331167493 10.0 10.0 10.0 10.0 10.0 9.879188080596172 10.0 10.0 10.0 10.0 10.0 10.0 10.0 10.0 10.0 9.938585572681957 10.0 10.0 10.0 10.0 10.0 10.0 10.0 10.0 
0.0012009480507992726 0.6125751437531031 0.8960997448267977 0.0010112586331645981 0.001119244408751139 0.0012704684548187034 4.159263456925947 0.0030591562997792504 0.00233198130582833 9.464251489589964 9.057256793994728 9.841315607943011 9.295414771786128 9.999313046457111 9.999835310413637 9.467800212878018 9.999719148009106 9.99925784509177 9.999767894670205 9.999771300864797 9.476410494640561 9.82185082227424 9.999173443989832 9.999993668259977 9.999404123752237 9.62994372823263 9.995862279960907 9.808657576331246 9.642333665453982 9.5335887869038 9.94100800396247 9.4168425692603 9.946820441375484 9.999999927760983 9.999180163620121 9.525739676770526 9.99999919376342 9.905348239574964 9.992069606190306 9.731670143350367 9.767188508523255 9.999572411046078 9.957850806003442 9.921813598723846 9.822692799571172 9.871712050756322 9.805421539410688 9.999180163765486 9.999999030331061 9.644958549696137 9.999981720135336 
10.0 2.027443986945058 0.0010 0.003237184041496896 0.0010888458323061584 0.0010532357883671004 0.0010 1.9932755602391703 0.0010 0.0010 6.1075930451835845 6.061075527571692 8.835254443428987 8.813209207276115 8.354511804405629 8.75013786807183 9.11197544741757 8.844109388863265 5.981432119396407 9.21908370328535 8.868347128177223 6.268471284129172 9.330110277665696 0.0010 8.935219037656765 0.0010 8.975417756287554 3.0929807538747704 6.293130922268813 0.0010 0.0010 8.299369532062714 9.123504242623504 0.0010 8.805754187447635 4.222963722110337 7.574438373851839 9.11498171062629 9.503827532700136 6.006800844563431 4.624844320414143 9.236115213290432 8.085582569032727 6.191522621773766 8.765866842515395 6.2226277776219 6.2785484126834765 8.79671470573588 6.5230790798168155 1.4880756303774119 7.179706871821978 
0.001001842934246241 0.0010 0.8823545835773157 0.0013194888644322486 0.002922881602588057 0.0010182779825668733 3.606251167630931 0.0010379786586642728 0.0010164888839328107 10.0 9.933918755965273 9.998772947498484 9.384754906979671 9.998437772640866 9.99987006560603 9.531797300165632 9.998856014020284 9.998438675540045 9.99954267202845 9.998939196608458 9.851092475275271 9.998326798272464 9.998321715878486 9.998141971886486 9.998793384626106 9.99729731447204 9.734877390069316 9.998324234059055 9.998834812593621 9.998237458575238 9.998191043270323 9.838286909258587 9.999384201991319 9.998256603753857 9.998328287910518 9.998316993675386 9.99978382447033 9.997467930126062 9.999801052652156 9.99832426490609 9.998326853756055 9.98979927335016 9.671392036129244 9.9983210416259 9.999805355640154 9.998318564265725 9.998307739006306 9.998327855158244 9.998326197310064 9.998247110843389 9.998287006456145 
9.334419768123372 1.373170812073527 0.0010106471284446847 0.001306290504266622 0.0014048385792076036 0.0018782356935887075 0.0010 0.86867815900239 0.0010 0.001000000000000334 1.0124504777898489 1.0124504777898489 9.886853231113793 9.503232047108023 9.515231276393363 5.657005400454305 9.611950261229815 9.512220983385957 6.513702264495734 9.862412249419364 6.8247091718316035 1.0124504777898489 9.515029750353653 0.001000000000000334 9.50005 1.0124504777898489 7.265138106465182 1.0124504777898489 2.7701884072593943 0.9545809240829985 1.0124504777898489 5.431201842224519 9.474174246491126 1.0124504777898489 9.50724017769343 1.0124504777898489 3.47959016610497 9.383780144813121 9.615270006625401 1.0124504777898489 1.0124504777898489 9.854003851233214 10.0 1.0124504777898489 9.50872454824366 5.874300753437052 1.0124504777898489 9.624780993999948 5.252978353980159 0.962962019555123 5.874367180293675 
9.936583603875674 1.464691127539656 0.0010 0.0010 0.0010 0.0010 0.0010 1.1154594756337604 0.0010 0.0010 0.0010 0.0010 10.0 9.13637699220602 10.0 5.1237121092694595 10.0 9.136378262831382 5.138598946451858 10.0 7.703894532589584 0.0010 9.136376858977231 0.0010 9.136384556349503 0.0010 4.178433306527861 0.0010 3.7591290605140193 0.07397334584299649 0.0010 5.1237121092694595 10.0 0.0010 9.136376555284794 0.0010 2.312210122824591 10.0 10.0 0.0010 0.0010 10.0 9.953839434217713 0.0010 10.0 5.1237121092694595 0.0010 9.136376140165972 5.1237121092694595 0.0010 5.1237121092694595 
9.887340686424842 1.1678445663278743 0.0015055146491390562 0.0014323211112535511 0.0010 0.0010 0.02623117026599525 0.4522655970038643 0.039946200220422744 0.0010 0.1136593135751589 0.1136593135751589 8.952640434514095 0.30303773243543564 2.8699096001608213 9.804066822475207 10.0 0.32751323155395085 10.0 10.0 10.0 0.1136593135751589 0.1136593135751589 0.1136593135751589 0.361284564400159 0.1136593135751589 9.101940439322963 0.1136593135751589 0.38391024410564345 0.1136593135751589 9.25150614912764 9.866196599829248 10.0 0.1136593135751589 0.1136593135751589 0.1136593135751589 6.216281092984105 10.0 6.479005514213275 0.1136593135751589 0.1136593135751589 9.575393767031944 10.0 0.1136593135751589 0.35672540029631694 7.075206101242809 0.1136593135751589 0.1136593135751589 0.1136593135751589 0.1136593135751589 8.980583195854157 
0.0010 0.521824519498282 0.8571756707825179 0.0010 0.004177467085376803 0.0010464756495342628 4.181863183091017 0.0010 0.0010 9.437189476742416 10.0 10.0 9.671291543828616 10.0 10.0 9.596411320225682 10.0 10.0 10.0 10.0 10.0 10.0 10.0 10.0 10.0 10.0 9.670952134745276 10.0 10.0 10.0 10.0 10.0 10.0 10.0 10.0 10.0 10.0 9.825417559718622 10.0 10.0 10.0 9.840787813760436 9.570329114989727 10.0 10.0 10.0 10.0 10.0 10.0 10.0 10.0 
0.2832217373054533 0.001000000000000334 0.0010 0.0010 0.0010 0.0010 0.0010 0.001000000000000334 5.042272207631006 0.0010 10.0 10.0 10.0 10.0 9.997093904603885 10.0 10.0 10.0 10.0 10.0 10.0 10.0 9.999994916105797 10.0 9.999969931852377 9.551270228265148 9.998273866890893 9.999991479770848 10.0 10.0 10.0 10.0 9.999994664202786 9.998331632229254 9.999989005813323 10.0 10.0 10.0 10.0 10.0 10.0 10.0 10.0 10.0 10.0 10.0 10.0 9.999994330557959 10.0 9.9983519614239 10.0 
9.642058333865533 1.9993180086888185 0.0010 0.0028680945158972224 0.001098370125587806 0.0011497429531153543 0.0010 1.732120587557526 0.0010747350646183877 0.0010 6.456056585694827 6.456078065484451 9.144032545936643 8.395694998703076 8.07537710369211 8.715669180941942 9.156812066953043 8.41732641918336 6.973525312928701 9.209457032203924 8.707075724599644 6.595870259119683 8.390418509390758 0.360197584244067 8.481109979743444 0.35992498859594035 8.891790014328107 4.066928169865895 6.6064092417204305 0.3599240309350895 0.4760489424120862 8.445124979276905 9.151396781486586 0.3599280866039327 8.39047124570724 5.174445632945229 7.518494306166158 9.131705934377184 8.525976087231967 6.409306987252513 5.456036784232639 9.161090124697044 8.530489004013313 6.5455962199981945 8.355962852677035 6.568647479708591 6.511557884442499 8.384143268050686 6.781073219608687 2.4916819247413597 7.253242904343979 
0.0010 10.0 0.0010 0.0010 0.0010 0.0010 0.0010 7.394022647903858 0.24867837949711014 0.0010 9.99547843151502 10.0 10.0 10.0 10.0 9.99590649763377 10.0 10.0 10.0 10.0 9.99768594622734 9.993902640752252 10.0 9.99138551298017 10.0 9.985653522181677 10.0 10.0 9.996130994468642 9.990074126402137 9.994730719805839 9.99730004846967 10.0 9.990985765657701 10.0 9.995786797243944 10.0 10.0 10.0 9.994841007385547 9.993981132939252 10.0 10.0 9.995623435385237 10.0 9.996373111135732 10.0 10.0 9.995564131270724 9.990082199735859 9.994009021214705 
0.0010 0.5817032110222697 0.8808159811049344 0.0010103996219470125 0.0010534786348235156 0.0012726430496175817 4.157089636872499 0.0010 0.0017186475759085023 9.599191951431202 9.0460697846386 9.839912908182203 9.298639585843102 9.999304966977386 9.999834283997398 9.474244393910471 9.999716161080269 9.999308467305232 9.999765233806514 9.999769853026109 9.470204244655788 9.819736674858959 9.999163707296358 10.0 9.99939997247138 9.625552296788388 10.0 9.806386855566378 9.63846945162236 9.528054337914465 9.940308126933731 9.409664264886505 9.946341148671868 10.0 9.999170514764954 9.520111992898114 10.0 9.904879777430407 9.991975572682843 9.728486896039483 9.764426793461237 9.99970225119017 9.965921689526306 9.920886030200897 9.820590985378743 9.870191032195182 9.803113528123053 9.999170516306256 10.0 9.640745795639733 10.0 
10.0 1.2423137417184473 0.0010 0.0033699733915622705 0.0010 0.0010035818761405528 0.0010 0.2135449242009712 0.0010 0.0010 0.0010 0.0010 7.02749334746326 4.472688511175074 3.1748399965753733 6.671172980902406 7.016778696653575 4.472809276562488 7.298732420620476 7.198631956896221 5.644573033474771 0.6064850007732141 4.4727541681716785 0.0010 4.472542607753343 0.0010 7.390733203399254 0.0010 0.0010 0.0010 1.5025048882754177 7.176645278416989 7.201244458210044 0.0010 4.472765196426704 0.0010 2.3642031581302656 7.1891567643630285 4.532224939070781 0.0010 0.0010 7.037750962107858 5.403378845726182 0.0010 4.4712030057248 0.0010 0.0010 4.472768464542734 0.0010 0.0010 2.494256471252749 
10.0 1.0336511374175728 0.002206337024572057 0.0010824392209196304 0.001235966442821034 0.0010581822261837431 0.0010 0.4139395977649549 0.004142130520164275 0.0010 0.0010 4.950138568086348 9.004296983117863 6.583078558205901 6.558653526175888 4.973198026865062 9.039639873441145 6.534860353277493 9.660446501898544 8.816316153448902 6.192283773786633 0.0010 6.526864589597389 0.0010 6.629156581560162 0.0010 7.665313778196338 0.6320118549816323 4.973198026865062 0.0010 0.0010 4.973198026865062 8.724815259098076 0.0010 6.525073353727063 0.7971607558346268 4.973198026865062 8.703855883339306 7.354835950614321 0.0010 0.0010 8.57588983036723 9.666783172641136 0.0010 6.432839564270324 5.0005 0.0010 6.440839303650903 4.973198026865062 0.0010 4.973198026865062 
0.0010 0.0010 0.0010 0.0010 0.0010 0.0010 7.534306374543999 0.0010 0.0010 10.0 10.0 10.0 10.0 10.0 10.0 10.0 10.0 10.0 10.0 10.0 10.0 10.0 10.0 10.0 10.0 10.0 10.0 10.0 10.0 10.0 10.0 10.0 10.0 10.0 10.0 10.0 10.0 10.0 10.0 10.0 10.0 10.0 10.0 10.0 10.0 10.0 10.0 10.0 10.0 10.0 10.0 
0.5455403133428667 0.0010 0.0010 0.0010 0.0010 0.0010 0.0010 0.0010 8.570233129625066 0.0010 10.0 10.0 10.0 10.0 10.0 10.0 10.0 10.0 10.0 10.0 10.0 10.0 10.0 10.0 10.0 10.0 10.0 10.0 10.0 10.0 10.0 10.0 10.0 10.0 10.0 10.0 10.0 10.0 10.0 10.0 10.0 10.0 10.0 10.0 10.0 10.0 10.0 10.0 10.0 10.0 10.0 
0.0010 0.28482841289225985 0.912782285134146 0.0010 0.0010 0.0010 4.009159986831703 0.0010 0.0010 9.99965111780308 9.792336184790285 10.0 9.419293803523843 10.0 10.0 9.896599894421739 10.0 10.0 10.0 10.0 9.899429403905783 10.0 10.0 10.0 10.0 10.0 10.0 10.0 10.0 10.0 10.0 9.954236155371946 10.0 10.0 10.0 10.0 10.0 10.0 10.0 10.0 10.0 10.0 10.0 10.0 10.0 10.0 10.0 10.0 10.0 10.0 10.0 
10.0 0.9870908164445225 0.0034556937229157656 0.002665304607699994 0.0010 0.0010001662332591412 0.0010 0.1874939022628983 0.018251445028974786 0.0010 0.720891203800119 1.5594869457290002 8.107073257918465 1.3716806543384714 1.8440631347161491 7.205625241508888 8.243601932488733 1.3658159400833383 8.204900631893096 8.107171987186177 6.739378983143824 1.374224845686857 1.3691942990986492 1.101942292131075 1.3219903410441822 0.0010 8.107149923058428 1.3405619273322567 1.4730084141359974 0.8293824764389259 3.730367848664759 7.504368953698216 8.105635500682272 1.5107126458412483 1.293911019596117 0.6226132480058753 4.156545314230196 8.107161905611603 5.321530750949286 0.7006783404013639 1.297409316872154 8.004270839873104 9.543728793647983 1.5050675467576848 1.3115326854606946 2.3235154958462436 1.616542990326711 1.2974801324696683 0.8727407122979369 0.691369452992662 3.760688525118649 
0.2534992954106813 0.0010 0.0010 0.0010 0.0010 0.0010 0.0010 0.001000000000000334 10.0 0.0010 10.0 10.0 10.0 10.0 10.0 10.0 10.0 10.0 10.0 10.0 10.0 10.0 10.0 10.0 10.0 10.0 10.0 10.0 10.0 10.0 10.0 10.0 10.0 10.0 10.0 10.0 9.935914207455268 10.0 10.0 10.0 10.0 10.0 10.0 10.0 10.0 10.0 10.0 10.0 10.0 10.0 10.0 
0.0010 0.04500284402151117 0.8357872215961304 0.001000820924764289 0.003988789288936569 0.001049085456145074 3.680033038288278 0.0010 0.0010 9.637091851400385 9.993685565511237 10.0 9.694965179595922 10.0 10.0 9.627877895586224 9.999730647622762 10.0 10.0 10.0 9.991133004870655 10.0 10.0 10.0 10.0 10.0 9.68199858474403 10.0 10.0 10.0 10.0 10.0 9.999935458561326 10.0 10.0 10.0 10.0 9.824744076960917 10.0 10.0 10.0 9.88725496461332 9.621806048904654 10.0 9.999120231704447 10.0 10.0 10.0 10.0 10.0 10.0 
10.0 1.5024925133653981 0.0010 0.001780414546555937 0.0010271454712359044 0.0010156410014609978 0.0010 1.1902391315805905 0.0010 0.0010 4.615957209698855 5.149540696779231 9.404790932557614 8.120648133758941 8.174183201718813 5.535942060485306 9.63828990975138 8.201383148124975 9.245236249411121 9.489184763154865 7.879473153912186 5.000499991135714 8.155031197436555 0.0010 8.158366558475867 0.0010 8.53688909589785 1.3504173023561652 5.804780846885786 0.0010 2.615729146435433 5.456920128456348 9.431081900419288 0.6634304150196701 8.122812657732059 3.0168656331416996 5.000492328114256 9.411761722915298 8.591387897401669 5.00049999143078 2.5461067833334567 9.50504279652203 9.874307888050751 5.0004999913278025 8.087181665436107 5.000499997761859 5.0004989468972445 8.078737715294313 6.165896477422268 0.009884160178874168 5.213651951683058 
10.0 0.8440610438389848 0.01979848634933917 0.0010 0.0013625227514746541 0.0010 0.08708344590166733 0.41695302404250245 0.015239867772941205 0.0010 0.0010 4.855522422290769 9.787039696822152 7.302519387127143 7.257484485924724 3.9915427555022194 9.474822660571965 7.230141428482611 10.0 8.990512914824334 5.8027431175294915 0.0010 7.2164516330471224 0.0010 7.370738181919133 0.0010 7.554015175548944 0.0010 4.889376772745808 0.0010 2.013927957077388 3.995905397671941 8.938791454576162 0.0010 7.215659066839829 0.0010 4.889496297071496 8.907189956900867 8.458770616893599 0.0010 0.0010 9.111009294816022 9.909187085135885 0.0010 7.076383145913784 4.87543916542621 0.0010 7.089290985944036 4.889440781381589 0.0010 4.46277653716862 
10.0 1.4285079989998026 0.0010 0.0010 0.0013690977551837464 0.0018268317189724884 0.0010 1.0542557979097744 0.0010 0.0010 0.0010 0.0010 10.0 6.787039581031819 6.02198286279853 5.442782329555648 10.0 6.78730311864582 7.62649997209713 10.0 8.364312485139955 0.0010 6.787141817225918 0.0010 6.789633584508692 0.0010 8.205902926704685 0.0010 3.758004383069438 0.0010 0.0010 5.379334739497439 10.0 0.0010 6.791100956109067 0.0010 4.011633459394815 10.0 8.505258747615084 0.0010 0.0010 10.0 10.0 0.0010 6.790187650709563 5.406203463089949 0.0010 6.7908989313311885 5.485436824546805 0.0010 6.12719811515955 
6.2508268570396925 0.5480521274843806 0.0010 0.004427882772669404 0.0010 0.0010 0.0010 0.036370548909754774 0.0010 0.0010 3.909267949684966 5.000495204230606 5.000313281753363 5.000499938069821 4.873591240956897 4.942774644707497 5.000172949262164 4.450423334055032 5.683554474171828 5.000159016784724 4.29606335530671 4.780025463762885 4.624410973984255 3.6076975174945245 5.0004999284212 3.5602016599592696 5.173049098987224 3.6167984587703303 4.774955383481486 3.741356900469065 3.547785069428916 4.998289902769055 4.975083900522477 3.5621463269331857 4.999957156951608 5.000493918323584 4.943231301704629 4.905377598585299 5.000485094082076 5.000494099416142 5.0004938902140355 5.0004607715932545 4.593239124347559 5.000494232273247 4.999879288285743 5.00049522224874 4.76097206521101 5.00049993687007 5.000496364084623 3.5621434750470167 5.000494167612959 
0.010015067341583198 0.008962335560561353 0.7412056501200527 0.0010 0.0026523058606220196 0.0010041769811468075 3.5795991947846146 0.0010 0.11769221749345504 9.740728500859218 9.992622300544811 9.999994255917395 9.998996237552813 10.0 9.999988962489853 9.999253270471284 9.9999928689169 10.0 10.0 9.99819889201459 9.999644469943906 9.99797206606396 10.0 9.999997713983491 9.999921237304157 10.0 9.999793102311893 9.997746525198124 9.999942448514888 9.99999672583287 9.99999822517595 9.99996848943762 10.0 9.999983847163564 9.999964347023537 10.0 9.999989726453864 9.99998303676051 10.0 9.999986722580127 9.999995495023988 9.977477816339901 9.735957128276624 9.99998409214207 10.0 9.998305449671317 9.997951228549612 10.0 9.999987799572159 9.999990679570491 9.999255027998952 
0.001311449391376368 0.074697639498746 0.8625911873646739 0.0010 0.0028514095005589095 0.0010 3.7555359657066827 0.0010 0.0010 9.916566140816986 9.989489348062971 9.991228713663855 9.190103627021903 9.990107657422396 9.990257393034263 9.41312828692894 9.99159762917245 9.99010741507802 9.990738538106815 10.0 9.712541724835352 9.991410358316651 9.990146534841353 9.98171196124486 9.990119809059715 9.987683283768037 9.928578032978145 9.991702918263602 9.990815606223364 9.980872975016853 9.989848241699386 10.0 10.0 9.988892981365876 9.990147966053085 9.979962292893775 9.99101049600894 10.0 9.991175511822508 9.990497219315998 9.99160199874433 9.6345069389025 9.568076801705523 9.990159014642533 9.991243066728597 9.990951363532806 9.991403334089128 9.990236378542557 9.989400129842446 9.980093972355732 9.990170983675009 
0.0010 10.0 0.0010 0.0010 0.0010 0.0010 0.0010 7.430002314930802 0.0010 0.0010 10.0 10.0 10.0 10.0 10.0 10.0 10.0 10.0 10.0 10.0 10.0 10.0 10.0 10.0 10.0 10.0 10.0 10.0 10.0 10.0 10.0 10.0 10.0 10.0 10.0 10.0 10.0 10.0 10.0 10.0 10.0 10.0 10.0 10.0 10.0 10.0 10.0 10.0 10.0 10.0 10.0 
0.0010 2.977581391485231 0.0010 0.0010 0.0010 0.0010 9.929316426303096 0.0010 0.0010 2.171371919555787 10.0 10.0 10.0 10.0 10.0 10.0 10.0 10.0 10.0 10.0 10.0 10.0 10.0 10.0 10.0 10.0 10.0 10.0 10.0 10.0 10.0 10.0 10.0 10.0 10.0 10.0 10.0 10.0 10.0 10.0 10.0 10.0 10.0 10.0 10.0 10.0 10.0 10.0 10.0 10.0 10.0 
9.893463469418492 1.4299159563825035 0.0017605837421599782 0.002400628051294435 0.001260591108454222 0.0013072346417792526 0.0010 0.6856499617623368 0.0010 0.0010 1.6225655276179718 1.5282927765581187 8.3046263562864 7.312906654835527 6.379546266824882 6.289581370177166 8.14049683956737 7.313180719983102 7.360728025138887 8.317900242815249 6.487721373927719 1.9086033156442586 7.313594222560625 0.1359559864351021 7.244241842189109 0.13717926248454448 7.143814843625786 0.5240531801724009 1.6255175905568864 0.13585945546517264 2.604600353010793 5.750886553648358 8.131210055690676 0.2305681747524253 7.312940252335185 0.5935195755537728 3.9656964250166635 8.093435208194428 7.348119143116865 1.1677464017665424 1.328982648737823 8.265837898438289 6.758639393685051 1.2785633061511086 6.968134447603906 1.7585853871072468 1.5261829982556119 7.3128844077151385 2.5045517069690684 0.1658214552952577 3.6354302573819073 
0.021686044935287585 0.5560093528263912 0.8435204045703724 0.0010332807669193992 0.003185257972866944 0.0010785497182970096 3.9159214580039405 0.002368001835493483 0.0010064196769098603 9.015443440732035 9.986073189680711 9.948512304283238 9.417834743268001 9.882082979932001 9.887962581090658 9.388487513290581 9.861894539318762 9.879573223547597 9.93901715433241 9.861761625954053 9.766772935478551 9.985641468502713 9.880713338882567 9.982583783508906 9.887843824955239 9.979414863617118 9.702407763554906 9.984712415989339 9.944786583461013 9.982582689320713 9.98399504256799 9.757007459620585 9.86588342903653 9.982583503951396 9.880471472561236 9.985679669261655 9.899676488525085 9.762175850683132 9.843994868568192 9.98611088620355 9.986139749777724 9.748325180488253 9.642942534674464 9.98464539394545 9.882353697442023 9.908919342805182 9.986103696304912 9.880422347836301 9.945172878696239 9.982619589819627 9.89372687519077 
1.0215152593844277 0.0010 0.0010 0.0010 0.0010 0.0010 0.0010 0.0010 10.0 0.0010 10.0 10.0 10.0 10.0 10.0 10.0 9.974065849545523 10.0 10.0 10.0 10.0 10.0 10.0 10.0 10.0 10.0 9.999999854327566 10.0 9.977059571020831 10.0 10.0 10.0 10.0 10.0 10.0 10.0 10.0 10.0 10.0 10.0 10.0 10.0 10.0 10.0 10.0 10.0 10.0 9.999053820796512 10.0 10.0 10.0 
10.0 1.7422888752685444 0.005493778392661703 0.002680698841047784 0.001241811362560622 0.001000078850813507 0.0010 0.5373356469899587 0.002501646618727567 0.0010 0.0010 0.0010 6.8547170356587 2.468327784678222 1.092525435307595 4.517050302119361 6.827802842224487 2.4682473481267913 7.251190686503124 6.925053231396592 4.573501131819411 0.0010 2.468276055664519 0.0010 2.4683154632281163 0.0010 7.529394001676737 0.0010 0.0010 0.0010 1.0232926681770294 4.816921458479683 7.013250320393882 0.0010 2.4683142353089282 0.0010 1.4556870590485738 7.298227768166254 3.752670136614994 0.0010 0.0010 6.445319813754094 8.850711455057597 0.0010 2.468327695703348 0.0010 0.0010 2.4682858040231643 0.0010 0.0010 1.0587226112867274 
0.0010 0.0010 0.0010 0.0010 0.0010 0.0010 0.0010 2.9644271174065406 10.0 0.0010 10.0 10.0 10.0 10.0 10.0 10.0 10.0 10.0 10.0 10.0 10.0 10.0 10.0 10.0 10.0 10.0 10.0 10.0 10.0 10.0 10.0 10.0 10.0 10.0 10.0 10.0 9.881100606820722 10.0 10.0 10.0 10.0 10.0 9.986272889707864 10.0 10.0 10.0 10.0 10.0 10.0 10.0 10.0 
10.0 1.389230118148959 0.0010 0.0030313498368269957 0.0012443721096827697 0.0010 0.0010 0.33306260311004393 0.0010 0.0010 0.4252801072897827 1.2723708235539315 6.175964257175989 5.000474429474118 3.823127918174859 7.553112885157342 6.143157039579585 5.000447004036201 6.9176964730101265 6.262300017578386 6.659971263581627 1.1961353209734145 5.000480688866145 1.0670463754942094 5.000499803267332 0.0010 8.113578626356698 1.3581284490329626 0.8103147869301193 0.7345610100675415 4.272721231153406 7.917550678171812 6.400894186140983 1.5656870189940688 5.000480160799202 0.4823328977463581 4.039524514495133 6.756608557931075 5.000484278873524 0.3745252785278068 1.3054883823100059 5.6781143741029405 8.6078926589643 1.3557665501761895 5.000499205675564 1.5976601116579578 1.4917193384891747 5.000479711003455 0.0010 0.5662056969597613 3.3507670384219406 
0.0025214131468264817 0.4007549560630693 0.8357882355084435 0.0010058218995757798 0.0031557105609077694 0.0030859855752338947 4.227430458704108 0.001025809416680976 0.003664849935917973 9.546139411397986 9.992087953564425 9.992151785325857 9.523901802641818 9.992095579970153 9.992334650374277 9.49023702850572 9.992104765321566 9.992091362625429 9.992104765321566 9.992104765321566 9.889616793020739 9.992093451843006 9.992094449184332 9.992104765321566 9.992096251700534 9.992104765321566 9.762950287797825 9.992104765321566 9.992043179529134 9.992104765321566 9.992104765321566 9.845888299026454 9.998683476083254 9.992104765321566 9.992093300489332 9.992104765321566 9.999355131720073 9.874305133799226 9.999576700523031 9.992087421133885 9.992104765321566 9.880436281518701 9.695372583959061 9.992094037660511 9.992099807221953 9.999676886556877 9.992087929468829 9.992091856935417 9.992082599707812 9.992104765321566 9.992104765321566 
1.234279196395713 0.0010 0.0010 0.0010 0.0010 0.0010 0.0010 0.0010 10.0 0.0010 10.0 10.0 10.0 10.0 9.996002464494241 10.0 9.999982745287634 10.0 10.0 10.0 10.0 10.0 10.0 9.97879543069954 10.0 10.0 10.0 10.0 10.0 10.0 9.408437806453552 10.0 10.0 9.717497649518062 10.0 10.0 9.900943476341014 10.0 10.0 10.0 10.0 10.0 10.0 10.0 10.0 10.0 10.0 10.0 9.984031417179303 9.976880559075411 9.750494924545311 
0.0010 0.07828512788610437 0.8575933617919191 0.001067935248935574 0.002788823616893283 0.0010141528946137084 3.7176881475172356 0.0010 0.0010 10.0 9.920598235559613 9.991309105899417 9.185065204922617 9.990511706354594 9.992172281518695 9.297180897005099 10.0 9.990621660967454 10.0 9.999629287661211 9.58982559236293 9.989531976595533 9.990404655105703 10.0 9.990976971619379 10.0 9.457924869369597 10.0 9.991622478155723 10.0 10.0 9.537734908283708 9.995445595961247 10.0 9.990399359658655 9.815226140694602 9.992408627222316 9.992452133970755 9.992624887608333 9.995019811755334 10.0 9.848629721404523 9.630119811191431 9.991551923786824 9.999699510522548 9.991788035322836 10.0 9.99042382953018 9.988945810028534 10.0 10.0 
0.0019382597750603088 0.35328486645294144 0.9077557691820929 0.0010001300532852973 0.003340801515617926 0.0010841914335781107 4.194735639824139 0.001069273050421096 0.0010 9.99906174022494 9.999044656571293 9.998823570625762 9.516966672868811 9.999191385496097 9.999167493198142 9.467643023497322 9.999867064361753 9.999192091932603 9.999738549977254 9.999877471547029 9.903546709465555 9.99906142114261 9.999207420817587 9.99906174022494 9.999104384897715 9.99906174022494 9.776211150662048 9.999061419733449 9.999061424399226 9.99906174022494 9.999674136108803 9.856810917746051 9.999840163012632 9.99906174022494 9.999213358133298 9.99906174022494 9.999288330479201 9.87360707011117 9.999337323173034 9.99906174022494 9.999061419658576 9.897325613744732 9.672403709694878 9.99906174022494 9.999061735884263 9.999304231201096 9.99906174022494 9.999207421101785 9.999161654530655 9.99906174022494 9.999547690279337 
10.0 1.6579934633982332 0.006041155410646544 0.0010 0.0010 0.0010 0.0010 1.5692534422304263 0.0010 0.0010 5.781098993984344 6.5309191357405405 10.0 10.0 9.363998993546733 7.30333174369988 10.0 10.0 10.0 10.0 8.524832713629436 5.893150357061586 10.0 0.001000000000000334 10.0 0.001000000000000334 9.123146265077946 1.9993714295308482 7.482468152164994 0.001000000000000334 2.708171199517923 5.0552701046262385 10.0 1.1982834762856438 10.0 5.631778660669526 5.267392590325882 10.0 10.0 5.7797828788315915 5.643086809650919 10.0 10.0 5.876264051662414 10.0 6.550297719121622 5.884806488927 10.0 7.389460184527264 0.001000000000000334 5.820216840317039 
0.0011266402862824241 0.5484182320702436 0.0010 0.0010222298831379685 0.0010 0.0010 0.9672026132977942 0.0010 0.0010 9.016818609716555 9.473714327105975 10.0 9.998479686250693 9.999778927223106 10.0 10.0 9.999142742956833 9.999764397580657 9.97356758127279 9.9970099223372 10.0 10.0 9.999923017811799 9.976951549396357 10.0 9.99987343986813 9.998207325683085 9.943589589452712 10.0 9.976826536766584 9.976981247010167 10.0 9.99953486416175 9.975671169341538 9.999525730645411 10.0 10.0 10.0 9.999234336447161 10.0 9.992037399800328 10.0 9.951650163105505 10.0 9.974624253508347 10.0 10.0 9.999318734540074 10.0 9.976836856744741 10.0 
10.0 1.1814552697902267 0.0010 0.002807405278204143 0.0010 0.0010 0.0010 0.18744695636241054 0.0010 0.0010 0.0010 0.0010 7.504712044335997 0.0010 0.0010 6.181519392169455 7.561250090067086 0.0010 7.6090846955517435 7.382201233080662 5.448085968639257 0.0010 0.0010 0.0010 0.0010 0.0010 7.444277100954432 0.0010 0.0010 0.0010 0.915527610899703 6.56754106381356 7.470755210003368 0.0010 0.0010 0.0010 1.6472458641950964 7.371422573791717 3.504895901658453 0.0010 0.0010 7.228517168560333 9.40562453332882 0.0010 0.0010 0.0010 0.0010 0.0010 0.0010 0.0010 2.1036410994445154 
1.2008084318149734 0.0010 0.0010 0.0010 0.0010 0.0010 0.0010 0.0010 10.0 0.0010 10.0 10.0 10.0 10.0 10.0 10.0 10.0 10.0 10.0 10.0 10.0 10.0 10.0 10.0 10.0 10.0 10.0 10.0 10.0 10.0 10.0 10.0 10.0 10.0 10.0 10.0 10.0 10.0 10.0 10.0 10.0 10.0 10.0 10.0 10.0 10.0 10.0 10.0 10.0 10.0 10.0 
10.0 1.504389179185447 0.0010 0.001878129113182711 0.0010226344878906625 0.001045739861918378 0.0010 1.1947946777132006 0.0010 0.0010 4.672743336236235 5.956107664428292 9.503764918185151 8.433159390263931 8.477792286514793 6.2779967551064 9.522041767748595 8.457391084223035 8.53455499592706 9.51723536992069 8.231830093549643 4.677516348923981 8.461822497944606 0.7306536438627429 8.46460574190597 0.6933601350665155 8.777821570169923 1.952539596754273 6.494683858609046 0.7303818183735258 2.830469451087113 6.212115835942446 9.471547826160553 1.4022220126257086 8.434963312686682 3.516664564357609 5.677705704780429 9.463104367475378 8.825621383250493 4.59109643359674 2.780927917765287 9.49005163274702 9.866935659957285 4.760587374940985 8.405257950629334 5.295556696478136 4.752459292984397 8.398218117765463 6.803456975053025 0.8349193138719331 5.847725460944027 
0.0010 0.0010 0.0010 0.0010 0.0010 0.0010 0.2752399455094705 0.0010 0.0010 10.0 10.0 10.0 10.0 10.0 10.0 10.0 10.0 10.0 10.0 10.0 10.0 10.0 10.0 10.0 10.0 10.0 10.0 10.0 10.0 10.0 10.0 10.0 10.0 10.0 10.0 10.0 10.0 10.0 10.0 10.0 10.0 10.0 10.0 10.0 10.0 10.0 10.0 10.0 10.0 10.0 10.0 
10.0 1.7279776563087252 0.0010 0.0016147416764119265 0.0010 0.0010 0.0010 0.7474907649186706 0.0010 0.0010 0.0010 0.0010 8.653302995392403 0.0010 0.0010 10.0 10.0 0.0010 10.0 10.0 10.0 0.0010 0.0010 0.0010 0.0010 0.0010 8.853117858355999 0.0010 0.0010 0.0010 10.0 10.0 10.0 0.0010 0.0010 0.0010 4.466231331645643 10.0 3.861812058673196 0.0010 0.0010 10.0 10.0 0.0010 0.0010 6.620505254690295 0.0010 0.0010 0.0010 0.0010 10.0 
0.2412905410252262 0.0010 0.0010 0.0010 0.0010 0.0010 0.0010 0.0010 8.130339002467379 0.0010 10.0 10.0 10.0 10.0 10.0 10.0 10.0 10.0 10.0 10.0 10.0 10.0 10.0 10.0 10.0 10.0 10.0 10.0 10.0 10.0 10.0 10.0 10.0 10.0 10.0 10.0 10.0 10.0 10.0 10.0 10.0 10.0 10.0 10.0 10.0 10.0 10.0 10.0 10.0 10.0 10.0 
0.009503028971804606 0.07362762390839155 0.847541206041837 0.0010 0.003163009179153167 0.0010 3.5904078097140095 0.0010 0.0010 9.763471506479355 9.98967184915738 9.991381944007266 9.20401039160349 9.990280549032752 9.99042764719486 9.423144828253937 9.991744162711027 9.990280302816949 9.990887786125484 10.0 9.717565346576489 9.991559055810328 9.990318746819698 9.982025296264167 9.990292471455376 9.987898659305184 9.929817761101337 9.991846575574181 9.990974338535178 9.981200958541905 9.990019249650967 10.0 10.0 9.989084031076922 9.990320146602436 9.980310611927964 9.991167688816798 10.0 9.991329685195728 9.990660974128504 9.991748532733814 9.640644451666356 9.575624793216843 9.990327962431273 9.991396157771325 9.991071734342958 9.991552997669102 9.990407019983799 9.989583505079889 9.980435338682332 9.99054539421092 
10.0 1.2779402703295186 0.0010 0.003347858061669757 0.0010 0.0010091929202895443 0.0010 0.26738359512962595 0.0010 0.0010 0.09077851047966679 0.09078305821498578 7.099804527034198 4.969906855160789 3.528387978578773 6.8398469229745515 7.079797115584382 4.969906855160789 7.369776498754164 7.310861816792175 5.866889641136712 0.8168946973483697 4.969906855160789 0.09077851047966679 4.969906855160789 0.09077851047966679 7.486493625542957 0.09387424689775248 0.082458221650068 0.09077851047966679 1.812329004722732 7.32928882811115 7.296159141927024 0.09077851047966679 4.969906855160789 0.09077851047966679 2.769571385122208 7.300530656619623 4.975320367875519 0.09077851047966679 0.09162008193623361 7.1570539613347455 4.990305351389492 0.09077851047966679 4.969906818272375 0.07817630162152156 0.09077851047966679 4.969906855160789 0.08390175869380556 0.09210148796336703 2.8608173424689447 
0.0010 0.0010 0.8517233089023676 0.0010 0.0028973239317480488 0.0010046451941757377 3.7481734009122296 0.0010 0.0010 9.953790701475857 9.991524360781414 10.0 9.998848618680437 9.999937471911455 9.999988203289579 9.9991464729631 9.999989220150653 9.999937992049256 9.999965843976819 9.999441291946543 9.999592914833386 9.997673403329996 9.999937638234183 9.999981859880682 9.999908033226944 10.0 10.0 9.99739798071091 9.999936351195618 9.99998073425365 9.999991408662593 10.0 9.999876537854762 9.999964172341793 9.999937488786722 9.999977448489162 9.999990997902662 9.99998159028524 10.0 9.999988487562142 9.999993990382288 9.981963740396477 9.696567930656729 9.99998517250136 9.99998915636827 9.99805585565588 9.997649243259406 9.999938951425154 9.999988046606108 9.999972425103966 9.999083290029114 
9.959379342906557 0.7598043422217922 0.0011283262706855992 0.0011089560739594624 0.0010000052408058444 0.0011757268251689358 0.0010 0.27507728395621367 0.14360937897507603 0.001172669970521937 0.17249132971725079 1.5438572782629238 8.130192289668052 0.17284057049899282 8.66953160795165 4.472058377525616 5.1912662589049425 0.17287544255607656 9.993098787474183 9.957013370992403 4.599005617729897 0.1726239530411693 0.1725405542441809 0.02837634738780004 1.6269964729270434 0.02837634738780004 9.819125388699245 0.17269408282896936 1.9788084613700785 0.02837634738780004 3.9405588328090486 4.554755069010917 9.961395914403365 0.1718766388919386 0.172520548140362 0.02837634738780004 8.490527594638456 9.9514699422238 8.637417183442395 0.02837634738780004 0.1725805373348006 9.887614227476952 9.950856229442877 0.1693241462104096 7.683103924779229 2.395009733812665 0.17289244295013795 0.172563880757445 0.02837634738780004 0.02837634738780004 3.7299320114018473 
0.0010 0.0010 0.8436955158570307 0.0010 0.0031503944734829342 0.0010 3.6637825773865194 0.0010 0.0010 9.997709156226783 10.0 10.0 9.213160025586864 10.0 9.999980603537741 9.427515756738304 10.0 10.0 10.0 9.999458921580096 9.72097813936465 10.0 10.0 10.0 10.0 10.0 9.929626992150578 10.0 10.0 10.0 9.999999751893622 10.0 9.99941450198286 10.0 10.0 10.0 9.999995352401944 10.0 9.999996409317614 10.0 10.0 9.64162884356011 9.578202438566812 9.999999808648676 9.999998508417072 10.0 10.0 10.0 10.0 10.0 10.0 
10.0 1.7115264257085232 0.0010 0.002895630693114974 0.001129707557052098 0.0011987162147441245 0.0010 1.4201083980003681 0.0010 0.0010 5.367083774563486 5.371604513365786 8.936072452033002 7.946319237620063 7.516769016817254 8.353078634941511 8.882013730366436 7.975037473508387 6.010589209617209 8.964604424223978 8.33349028270347 5.5569732886123395 7.939423585598477 4.666673200659372 8.059950738905744 3.935663458222522 8.603657784215056 4.6708401111536295 5.570024969678693 4.677764586632894 4.673117399797271 7.9837130915004675 8.94769319757101 4.666673291455234 7.939500545470134 4.677876301260832 6.782360981709738 8.922670783940557 8.119408773721116 5.308854657033389 4.671878974531153 8.96170979616595 8.049683655333137 5.4908139055154805 7.892800634858325 5.521166264643011 5.444977046769968 7.930950883993962 5.803645596008346 4.298073310884029 6.4303156128530645 
10.0 0.14601145489411027 0.0065343702649179065 0.007736708144423586 0.0013743893930845482 0.0014409049079272508 0.0010 0.05911509633237274 0.4441316153890197 0.0010 0.8363095334514918 0.8363095334514918 7.557286976604415 6.093104725457008 4.772684320740935 4.564651467607696 7.314974462647156 6.094337445861804 1.3321827869921545 7.579187259319872 4.912315367413911 0.8363095334514918 6.095082053673462 0.8363095334514918 5.997159299189181 0.8363095334514918 5.876577602901973 0.8363095334514918 0.8363095334514918 0.8363095334514918 0.8363095334514918 3.795348118944965 7.3116135182344415 0.8363095334514918 6.093215144506841 0.8363095334514918 1.2447991995362768 7.257329699204653 6.168473170142491 0.8363095334514918 0.8363095334514918 7.5042887486353225 5.295641357259486 0.8363095334514918 5.609639134969216 0.8363095334514918 0.8363095334514918 6.0918600234903035 0.8363095334514918 0.8363095334514918 0.8363095334514918 
0.0010 0.0010 0.0010 0.0010 0.0010 0.0010 7.95069727260785 0.0010 0.0010 10.0 10.0 10.0 10.0 10.0 10.0 10.0 10.0 10.0 10.0 10.0 10.0 10.0 10.0 10.0 10.0 10.0 10.0 10.0 10.0 10.0 10.0 10.0 10.0 10.0 10.0 10.0 10.0 10.0 10.0 10.0 10.0 10.0 10.0 10.0 10.0 10.0 10.0 10.0 10.0 10.0 10.0 
10.0 2.1757240933182596 0.0010 0.002839848565834402 0.0010 0.0010927549092624514 0.0010 2.0394093497831842 0.0010 0.0010 9.777217002264823 9.864447102385382 10.0 9.793541588162489 10.0 10.0 10.0 9.83242407083247 6.8775506525148185 10.0 10.0 9.767492563961122 9.783454504770257 0.0010 10.0 0.0010 10.0 6.17414705431951 9.999970807993957 0.0010 0.0010 10.0 9.999954612382766 0.0010 9.784127440364438 7.589853303392225 10.0 9.999992693110741 9.999859926122054 9.761666927859569 8.098466563934878 10.0 10.0 10.0 9.999981360910144 10.0 9.939543243419063 9.77269239023108 10.0 3.3583349814640533 9.759290186567013 
0.0010 2.5450995803111893 0.0010 0.0010 0.0010 0.0010 9.679068908486872 0.0010 0.0010 1.93008596905256 10.0 10.0 10.0 10.0 10.0 10.0 10.0 10.0 10.0 10.0 10.0 10.0 10.0 10.0 10.0 10.0 10.0 10.0 10.0 10.0 10.0 10.0 10.0 10.0 10.0 10.0 10.0 10.0 10.0 10.0 10.0 10.0 9.991064006699812 10.0 10.0 10.0 10.0 10.0 10.0 10.0 10.0 
0.0010 3.497440522633775 0.0010 0.0010 0.0010 0.0010 3.990206713280906 0.0010 0.0010 10.0 10.0 10.0 10.0 10.0 10.0 10.0 10.0 10.0 10.0 10.0 10.0 10.0 10.0 10.0 10.0 10.0 10.0 10.0 10.0 10.0 10.0 10.0 10.0 10.0 10.0 10.0 10.0 10.0 10.0 10.0 10.0 10.0 10.0 10.0 10.0 10.0 10.0 10.0 10.0 10.0 10.0 
10.0 1.4388412949832456 0.0019717334700651828 0.002771837441767815 0.0012758434599938 0.001277869532716876 0.0010 0.6818811835641055 0.0010 0.0010 1.335032278884826 1.2337753279919426 7.835335032451865 6.5684086041064145 5.376627069158858 6.637728419412078 7.625642629811237 6.568758595973494 7.029575367958431 7.852049820648679 6.529613991354797 1.7387455653775468 6.569286682863963 0.0010 6.487327419149837 0.0010 7.1542344528386215 0.262596245877619 1.040409251133298 0.0010 3.0857802317762486 5.949892855803425 7.6599549003032 0.11769705828072219 6.568387275647622 0.16625837521796782 3.9649114491149637 7.622592770350807 6.6138681511035635 0.783150276609871 0.9848435536183837 7.7856908540463605 5.861196597473304 0.9098716953647576 6.134963068762675 0.8575848331467091 1.2119685834222302 6.568380141446868 1.827087316112789 0.0010 3.2487253542977728 
0.22754046855078056 0.0010 0.0010 0.0010 0.0010 0.0010 0.0010 0.0010 10.0 0.0010 10.0 10.0 10.0 10.0 10.0 10.0 10.0 10.0 10.0 10.0 10.0 10.0 10.0 10.0 10.0 10.0 10.0 10.0 10.0 10.0 9.80292495512487 10.0 10.0 10.0 10.0 10.0 10.0 10.0 10.0 10.0 10.0 10.0 10.0 10.0 10.0 10.0 10.0 10.0 10.0 10.0 10.0 
0.0010 3.0035045349264076 0.001479989956607843 0.0010351716037673264 0.0010 0.0010 10.0 0.0010 0.0010 1.6480907643010392 10.0 10.0 10.0 10.0 10.0 10.0 10.0 10.0 10.0 10.0 10.0 10.0 10.0 10.0 10.0 10.0 10.0 10.0 10.0 10.0 10.0 10.0 10.0 10.0 10.0 10.0 10.0 10.0 10.0 10.0 10.0 10.0 10.0 10.0 10.0 10.0 10.0 10.0 10.0 10.0 10.0 
1.1679820774691363 0.0010 0.0010 0.0010138985945702579 0.0010 0.0010 0.0010 0.001000000000000334 10.0 0.0010 10.0 9.99999715733215 10.0 10.0 10.0 10.0 10.0 10.0 10.0 10.0 10.0 10.0 10.0 10.0 10.0 10.0 10.0 9.999997608343397 10.0 10.0 10.0 9.999576812986698 10.0 10.0 10.0 10.0 10.0 10.0 9.99997697433884 10.0 9.999995829784023 10.0 10.0 9.999996652342052 10.0 10.0 9.999995776089177 10.0 10.0 9.999996036513656 10.0 
0.009786951308022575 0.0011345071037028385 0.7247381674788631 0.0010000000257187147 0.0026156127412217582 0.0010039527494661437 3.6428550991556907 0.0014504204197065434 0.12834995884093126 9.679425543963958 9.992786784673752 9.999989765988374 9.999020073065756 9.999945819902187 9.999988947311001 9.99927220912449 9.999990495878153 9.999946280295209 9.999969839109333 9.998237792155892 9.999652775167977 9.998017335540686 9.999945985553953 9.999978796900688 9.999920807664852 9.99998591061817 9.999798468781883 9.997781460615524 9.999943745722254 9.999977828688214 9.99998815770035 9.99996968401654 9.99989460717196 9.999964141578245 9.999945832829903 9.999976874390173 9.999989731678165 9.999983978123106 9.999989972025423 9.99998696635949 9.999990144494001 9.977982258898717 9.741868298166958 9.999984265833335 9.999989765863173 9.998343384870035 9.997997049676059 9.99994705571767 9.99998790447055 9.999970813248487 9.999217625548305 
0.001000000000000334 0.50095 0.006828458574917613 0.001000023276325339 0.0010005112245415617 0.0010046042117805405 9.397868923445897 0.001000000000000334 0.01564436899944255 5.000500000000001 10.0 10.0 9.999984773532987 9.999960257052441 10.0 9.995790839100774 9.999990635570699 9.999962198432822 10.0 9.999992183110407 9.999916549191829 9.990627771847386 9.999961279491986 10.0 9.999960917449979 10.0 9.999912197013415 10.0 9.999966390387753 10.0 10.0 9.999964958536408 10.0 10.0 9.999961482391614 10.0 10.0 9.999974697616556 9.999974384351448 10.0 10.0 9.999960465312736 9.999682481160399 10.0 9.999973254011948 10.0 10.0 9.99996152199132 10.0 10.0 10.0 
0.0010 0.3412148882544309 0.0010 0.0010 0.0010 0.0010 1.015420110183467 0.0010 0.0010 10.0 10.0 10.0 10.0 10.0 10.0 10.0 9.998704156506884 10.0 9.994872209381633 10.0 10.0 10.0 10.0 9.924058311853207 10.0 9.925437250194683 9.9865323900956 10.0 10.0 10.0 10.0 10.0 10.0 10.0 10.0 10.0 10.0 10.0 10.0 10.0 10.0 10.0 10.0 10.0 10.0 10.0 10.0 10.0 10.0 10.0 10.0 
0.0010 1.9436483467912078 0.0010 0.0010 0.001007723412516745 0.0010 10.0 0.0010 0.0010 2.7540365962730355 10.0 10.0 10.0 10.0 10.0 10.0 10.0 10.0 10.0 10.0 10.0 10.0 10.0 10.0 10.0 10.0 10.0 10.0 10.0 10.0 10.0 10.0 9.99842095479651 10.0 10.0 10.0 10.0 10.0 10.0 10.0 10.0 10.0 10.0 10.0 9.979325347610619 10.0 10.0 10.0 10.0 10.0 10.0 
0.0010 0.0010 0.0010 0.0010009344838262202 0.0010 0.0010015420509995373 10.0 0.0010 0.0010 8.974542172905398 10.0 10.0 9.99827017709125 9.99580997598112 9.995065396931576 10.0 9.998246227741028 9.995809669497488 9.998500134572081 9.998298882780212 9.997636326941624 10.0 9.995821606937984 10.0 9.995897926852894 10.0 10.0 10.0 10.0 10.0 10.0 10.0 9.9983477883609 10.0 9.995824836740754 10.0 10.0 9.99851158838337 9.996508700155854 10.0 10.0 9.998040462911183 9.922198954795709 10.0 9.996079149513 10.0 10.0 9.995816822285489 10.0 10.0 10.0 
0.0010 0.0010 0.0010 0.0010 0.0010 0.0010 10.0 0.0010 0.0010 8.560422799943824 10.0 10.0 10.0 9.996899800593567 9.994316416272802 10.0 10.0 9.995890917076066 10.0 10.0 10.0 10.0 9.991808044393366 10.0 9.995257412399733 10.0 10.0 10.0 10.0 10.0 10.0 10.0 10.0 10.0 9.996865090593333 10.0 10.0 10.0 10.0 10.0 10.0 10.0 10.0 10.0 9.993205119708344 10.0 10.0 9.996621781143729 10.0 10.0 10.0 
0.0020107287344945986 0.49583462014831214 0.8408602476107696 0.0010090666050541599 0.0027793667779145736 0.0031390653359134966 4.557946116604317 0.0014798782628670766 0.0015550379959829563 9.772983066632497 9.99974596295788 9.999762980783242 9.684324616042604 9.999913935932522 9.999620983232223 9.890578400935262 9.999999059077538 9.99991737144437 9.99999998741909 9.999995298626068 9.999168314698759 9.999944449639 9.999955084741964 9.999999974512757 9.999995374318585 9.999888586944126 9.919525775409564 9.99994044137369 9.999897967133224 9.997947779724344 9.999596529416642 9.998040403498331 9.874433265864454 9.999999975072827 9.999957288803566 9.999859932605755 9.998402398540314 9.999564860336585 9.999981040646507 9.99991864343667 9.99986701315071 9.999999269852637 9.757948416066926 9.99926143269789 9.99995884039684 9.998873839898879 9.999939801047281 9.999904887478369 9.99999970308285 9.999893026568984 9.999999999532806 
10.0 2.161442086859357 0.0010 0.0010 0.0010 0.0010 0.0010 1.9049844164268546 0.0010 0.0010 9.944303219420007 9.937483406850934 10.0 10.0 9.988656484592035 9.880757452194405 9.98937314917887 10.0 6.380190791524964 9.999015903848681 10.0 10.0 10.0 0.0010 9.986187756246347 0.0010 9.997534674801638 4.897133107731391 10.0 0.0010 0.0010 9.979583073390359 9.999703135556393 0.3458116667330833 10.0 9.986009678151046 9.991149905919801 9.992278187383969 10.0 9.969792330156473 9.975619563072176 9.999933119267569 10.0 9.96571860848676 9.988333351150333 9.893066329807922 9.965145511253457 10.0 10.0 0.0010 9.684338637102865 
0.0010 1.226609896085639 0.0010 0.0010 0.0010 0.0010 10.0 0.0010 0.0010 3.7765043674820324 10.0 10.0 10.0 10.0 10.0 10.0 10.0 10.0 10.0 10.0 10.0 10.0 10.0 10.0 10.0 10.0 10.0 10.0 10.0 10.0 10.0 10.0 10.0 10.0 10.0 10.0 10.0 10.0 10.0 10.0 10.0 10.0 10.0 10.0 10.0 10.0 10.0 10.0 10.0 10.0 10.0 
0.8979208812212391 0.0010 0.0010 0.0010 0.0010 0.0010 0.0010 0.0010 9.19946966886758 0.0010 10.0 10.0 10.0 10.0 10.0 10.0 10.0 10.0 10.0 10.0 10.0 10.0 10.0 10.0 10.0 9.667415146814502 10.0 10.0 10.0 10.0 10.0 10.0 10.0 10.0 10.0 10.0 10.0 10.0 10.0 10.0 10.0 10.0 10.0 10.0 10.0 10.0 10.0 10.0 10.0 10.0 10.0 
10.0 1.817944548616519 0.0010 0.0010 0.0010 0.0010 0.0010 1.776627357102624 0.0010161245806825973 0.0010 0.0010 5.563641159285739 10.0 9.375656900869801 9.375085805061858 5.0005 9.998476001632183 9.375656688162277 9.697875480531296 9.998627306159722 9.560726856494083 0.0010 9.375656900869801 0.0010 9.375656900869801 0.0010 9.097008703165152 0.0010 7.7425184903255495 0.0010 0.0010 5.0005 9.998743798554047 0.0010 9.375656900869801 0.0010 4.429911295478631 9.998667632362956 9.375184317153163 0.0010 0.0010 9.997680534330712 10.0 0.0010 9.375175260807012 4.439569537845951 0.0010 9.375656900869801 8.085676346468643 0.0010 4.4700784280227515 
0.0010 2.9556393604984486 0.0034162427141902637 0.0010 0.0010177431167416279 0.002007450614588043 10.0 0.0010 0.0010 1.362901934333272 10.0 9.999657660261317 10.0 9.999565999444394 10.0 10.0 10.0 9.999574865023204 10.0 10.0 10.0 10.0 9.999564497359042 10.0 9.99955112527227 10.0 10.0 10.0 9.999695734080632 10.0 10.0 10.0 9.999965766583136 10.0 10.0 9.999714168391668 10.0 10.0 9.99971578291648 9.999680247313272 9.999671573681654 10.0 10.0 9.999647115151776 10.0 9.999718652151307 9.99966406320164 9.999594924792579 9.999633760881446 10.0 9.999770082732741 
0.004647561444268447 0.37883625653711644 0.8994194491461865 0.0010 0.003743426224535082 0.0011147328565810101 4.198810523170092 0.0010 0.0010502863262704274 9.972461474418736 9.996931135170822 9.996343178521286 9.512647179181982 9.996593538452677 9.996756684412446 9.416892109377407 9.999761129991708 9.996595274045898 9.999673588827498 9.999633459510298 9.897678749819207 9.996717016177513 9.996608789715761 10.0 9.996525482877066 9.998920021392697 9.735356071240966 9.99888718053808 9.996538466142901 9.998889276128159 10.0 9.836128783751947 9.998448467310672 9.998793229601032 9.99671500887973 9.998841780474216 9.9977619533841 9.853830419627327 9.99784424317559 9.996506663700863 9.997843077060761 9.8792967982327 9.631897894622725 9.996483546685212 9.996609109353587 9.998072931223733 9.99648462890143 9.998438473674707 9.996572146414895 9.998855819799322 9.999089761698503 
3.5616159451710327 0.0010 0.0010 0.0010 0.0010 0.0010289123787134472 0.0010 9.636981669790865 10.0 0.0010 10.0 10.0 10.0 10.0 10.0 10.0 10.0 10.0 10.0 10.0 10.0 10.0 10.0 10.0 10.0 10.0 10.0 10.0 10.0 10.0 10.0 10.0 10.0 10.0 10.0 10.0 10.0 10.0 10.0 10.0 10.0 10.0 10.0 10.0 10.0 10.0 10.0 10.0 10.0 10.0 10.0 
0.0010 0.0010 0.0010 0.0010 0.0010 0.0010 10.0 0.0010 0.0010 8.887438486337347 10.0 10.0 10.0 10.0 10.0 10.0 10.0 10.0 10.0 10.0 10.0 10.0 10.0 10.0 10.0 10.0 10.0 10.0 10.0 10.0 10.0 10.0 9.869839726159654 10.0 10.0 10.0 10.0 9.978491024158945 10.0 10.0 10.0 10.0 9.669458210007354 10.0 10.0 10.0 10.0 10.0 10.0 10.0 10.0 
0.0010 3.3890410968507223 0.0026054206495867223 0.001083307899757439 0.001004522515760174 0.0010001432641733574 4.674811979414522 0.0010 0.0010 10.0 9.99130637721623 9.991374371016777 9.985608883556601 9.989422406921296 9.930574282422553 9.98881325753274 9.993902568895429 9.989604021326823 9.996748700721927 9.996579494341418 9.97273368650602 9.994066701795438 9.989590505736924 9.991287068204791 9.996678249025095 9.991449223401379 9.994116024986633 9.99127041683347 9.991352101986262 9.991245932079849 9.991005996388358 9.984426245809136 9.99166393185764 9.991322784808046 9.989420822403012 9.991305062296401 9.990597636475835 9.967441408371341 9.989839804430243 9.991270473405066 9.991269986021036 9.992452408403553 9.950448342113171 9.991268021972196 9.984978168007878 9.990710173244493 9.991540080740199 9.988984651348515 9.991410206246474 9.991237003633763 9.990526622493022 
9.989732220950279 1.375348126822483 0.0010 0.004092702132399769 0.0010 0.0010108107196042232 0.0010 0.6047955932842095 0.0010 0.0010 5.000466969505092 5.000495119190142 6.221092836732069 4.999807708788674 5.00049641245477 5.974810301400559 6.187528800067543 4.999818462484602 6.480282720040487 6.497238332332465 5.000444837973229 5.000493665904179 4.999826611363383 5.000444177214205 4.999817440670971 5.000444177311333 6.726660245638168 5.000446088993079 5.000497148047367 5.000444408022745 5.0004440039382745 6.518613906183124 6.477026369775503 5.00044417728641 4.999796196094995 5.00043565922939 4.997588606270589 6.484386778642349 5.000009475344924 5.000493840383586 5.000468897168175 6.297029819003127 4.940548932999893 5.000461679664467 4.9998517163848275 5.0004996243021465 4.999183087828279 4.999798367285355 5.0004971747867435 5.000444184332262 5.000493555838564 
0.0010 0.0010 0.0010 0.0010000007334872287 0.0010 0.0010 0.0010 2.374756447737729 10.0 0.0010 9.97330258548874 10.0 10.0 9.97162299514748 9.97158071840192 10.0 9.997274213531131 10.0 10.0 10.0 10.0 9.971627593954743 9.97162696301167 10.0 9.971613589233277 10.0 10.0 10.0 9.97156599251766 10.0 10.0 10.0 9.984539021609837 10.0 10.0 10.0 9.969611806469267 10.0 9.98255128946327 9.97162600323677 10.0 10.0 10.0 9.971626021414675 9.97342311820551 10.0 9.96253970634653 10.0 9.971625965564854 10.0 10.0 
0.0010 2.996559016199561 0.0010 0.0010 0.0010 0.0010 10.0 0.0010 0.0010 1.4303142408350107 10.0 10.0 10.0 10.0 10.0 10.0 10.0 10.0 10.0 10.0 10.0 10.0 10.0 10.0 10.0 10.0 10.0 10.0 10.0 10.0 10.0 10.0 10.0 10.0 10.0 10.0 10.0 10.0 10.0 10.0 10.0 10.0 10.0 10.0 10.0 10.0 10.0 10.0 10.0 10.0 10.0 
10.0 3.0152438268504893 0.0010 0.001453708024339123 0.0010 0.0010497602063372635 0.0010 3.4230861296639716 0.0010 0.0010 10.0 10.0 10.0 10.0 10.0 10.0 9.830404642580827 10.0 10.0 10.0 10.0 10.0 10.0 1.0582426447251967 10.0 6.172134253828695 10.0 10.0 10.0 6.172134253828695 8.441203256106297 10.0 10.0 7.394873541642074 10.0 10.0 10.0 10.0 10.0 10.0 10.0 10.0 10.0 10.0 10.0 10.0 10.0 10.0 10.0 7.166051801533229 9.470936534736975 
0.0010 0.4473554117861928 0.8892151966403843 0.0010 0.0031571971769327463 0.0032615354232508474 4.5364316813516945 0.0010 0.0010 10.0 10.0 10.0 9.66547402298903 10.0 10.0 9.886316848629718 10.0 10.0 10.0 10.0 10.0 10.0 10.0 10.0 10.0 10.0 9.914637156382685 10.0 10.0 10.0 10.0 10.0 9.867432964745268 10.0 10.0 10.0 10.0 10.0 10.0 10.0 10.0 10.0 9.743913074775897 10.0 10.0 10.0 10.0 10.0 10.0 10.0 10.0 
0.0010 8.145784997699664 0.0010 0.0010 0.0010 0.0010 0.001000000000000334 6.790485059973455 1.0474948861209206 0.0010 10.0 10.0 10.0 10.0 10.0 10.0 10.0 10.0 10.0 10.0 10.0 10.0 10.0 10.0 10.0 10.0 9.999980467224933 10.0 10.0 10.0 10.0 10.0 9.969547563323035 10.0 10.0 10.0 10.0 10.0 10.0 10.0 10.0 10.0 9.998904989770033 10.0 10.0 9.988443151533957 10.0 10.0 10.0 10.0 10.0 
10.0 2.118763670666066 0.0010 0.002746291664267037 0.0010 0.0010631654743723127 0.0010 2.1628638169138337 0.0010 0.0010 10.0 10.0 10.0 10.0 10.0 10.0 9.860368447573219 10.0 6.598957997151944 10.0 10.0 10.0 10.0 0.0010 10.0 0.0010 10.0 5.895112863196521 10.0 0.0010 0.1292996355032212 10.0 10.0 0.0010 10.0 7.5357804295983755 10.0 10.0 10.0 10.0 8.499363313882814 10.0 10.0 10.0 10.0 10.0 10.0 10.0 10.0 3.0621974386576567 10.0 
0.0010 1.3112236655419751 0.0010 0.0010 0.0010016756275314158 0.0010118510756618189 1.7558314521516065 0.0010 0.0010 10.0 10.0 10.0 10.0 10.0 10.0 10.0 10.0 10.0 10.0 10.0 10.0 10.0 10.0 10.0 10.0 10.0 10.0 10.0 10.0 10.0 10.0 10.0 10.0 10.0 10.0 10.0 10.0 10.0 10.0 10.0 10.0 10.0 10.0 10.0 10.0 10.0 10.0 10.0 10.0 10.0 10.0 
0.0010 10.0 0.0010 0.0010 0.0010 0.0010 0.0010 10.0 4.24946619117448 0.0010 10.0 10.0 10.0 10.0 9.918263489655487 10.0 10.0 10.0 10.0 10.0 10.0 10.0 10.0 10.0 10.0 10.0 10.0 10.0 10.0 10.0 10.0 10.0 9.916310327455916 10.0 10.0 10.0 10.0 10.0 10.0 10.0 10.0 10.0 10.0 10.0 10.0 10.0 10.0 10.0 10.0 10.0 10.0 
0.018645714507155766 0.5858660547638109 0.8831005688214263 0.0010104295641061472 0.0010557025641837622 0.0012732697213958947 4.180489565129542 0.0010 0.0010 9.68315402595233 9.04385993160777 9.839528716050355 9.29702347202942 9.999286931476208 9.999709016609286 9.473026534384882 9.999690343664977 9.99929043984235 9.999756642954381 9.999764107305017 9.46897503680899 9.819305907781972 9.999145347024664 9.999981294388226 9.999382156628917 9.624673176547834 9.999992227697797 9.805925325053247 9.637622048181376 9.52695315340404 9.940161700995207 9.408295758868622 9.946048150390675 9.9999838029623 9.99915216931539 9.518991470618529 9.999983804726156 9.903178382088091 9.991940690683801 9.727845554176051 9.763868898697309 9.999692082053247 9.965843207358969 9.920687752924733 9.820162181873577 9.869876235060689 9.802644553326338 9.999152171794586 9.999983801236114 9.639902093177032 9.999997283386413 
0.0010 2.1739486255489324 0.0010 0.0010 0.0010 0.0010 2.785020991896959 0.0010 0.0010 10.0 10.0 10.0 10.0 10.0 10.0 10.0 10.0 10.0 10.0 10.0 10.0 10.0 10.0 10.0 10.0 10.0 10.0 10.0 10.0 10.0 10.0 10.0 10.0 10.0 10.0 10.0 10.0 10.0 10.0 10.0 10.0 10.0 10.0 10.0 10.0 10.0 10.0 10.0 10.0 10.0 10.0 
0.4761185833397166 0.0010 0.0010 0.0010 0.0010 0.0010 0.0010 0.0010 5.000500000000001 0.0010 10.0 10.0 10.0 10.0 10.0 10.0 10.0 10.0 10.0 10.0 10.0 10.0 10.0 10.0 10.0 10.0 10.0 10.0 10.0 10.0 10.0 10.0 10.0 10.0 10.0 10.0 10.0 10.0 10.0 10.0 10.0 10.0 10.0 10.0 10.0 10.0 10.0 10.0 10.0 10.0 10.0 
0.0010 1.4539891197793644 0.0010 0.0010 0.0010 0.0010 7.910190999962172 0.0010 0.0010 2.796999077670428 10.0 10.0 10.0 10.0 10.0 10.0 10.0 10.0 10.0 10.0 10.0 10.0 10.0 10.0 10.0 10.0 10.0 10.0 10.0 10.0 10.0 10.0 10.0 10.0 10.0 10.0 10.0 10.0 10.0 10.0 10.0 10.0 10.0 10.0 10.0 10.0 10.0 10.0 10.0 10.0 10.0 
0.001000000000000334 0.4386602498519142 0.0010 0.0010 0.0010 0.0010 10.0 0.0010 0.0010 5.000500000000001 10.0 10.0 10.0 10.0 10.0 10.0 10.0 10.0 10.0 10.0 10.0 10.0 10.0 10.0 10.0 10.0 10.0 10.0 10.0 10.0 10.0 10.0 10.0 10.0 10.0 10.0 10.0 10.0 10.0 10.0 10.0 10.0 10.0 10.0 10.0 10.0 10.0 10.0 10.0 10.0 10.0 
0.0010 2.10823628806587 0.00100159771763577 0.001000000105250062 0.0010 0.0010 10.0 0.0010 0.0010 2.6781548964194384 9.99999929585353 10.0 9.999999806698375 10.0 9.9999793099278 10.0 9.997939873655342 10.0 9.999999818061454 9.999043991313334 10.0 9.999999338094852 10.0 9.999999299635103 10.0 9.999979127840792 9.999999838051266 9.999999329976296 10.0 9.999999292100243 9.999999495592824 9.999999740150935 9.999958554752599 9.99999933689445 10.0 9.99999928551104 9.999999514335581 9.999999823963261 9.999999588040039 9.999999291840927 9.99999932906601 9.999999768924363 9.991209854977779 9.999999347588698 10.0 10.0 9.999999353663346 10.0 10.0 9.99998901535441 9.99999949694954 
8.715817685514459 5.694210105462433 0.0010 0.0010 0.0010000627168604797 0.0010 0.0010 5.885161509363907 0.0010 0.001000000000000334 10.0 10.0 10.0 10.0 9.999875027617806 10.0 9.999999978746022 10.0 10.0 9.99998175804338 10.0 10.0 10.0 10.0 10.0 8.874315246052042 10.0 10.0 10.0 10.0 10.0 10.0 10.0 10.0 10.0 10.0 9.999999991473267 9.999963340270535 9.999935747114476 10.0 9.999999884287076 9.999936893393974 10.0 10.0 9.999906528526274 10.0 10.0 10.0 10.0 9.42632466929643 10.0 
0.0010056842984942915 0.10072019449275937 0.8012538213086446 0.001000779844107049 0.003044657756944442 0.0010 3.620087386921013 0.0010007000661744203 0.0010361886897833905 9.38286854188077 9.999999584619468 9.99988363772619 9.265665724644853 9.999999795550297 9.999999452648533 9.468014196991303 9.995920432856266 9.999999780679358 9.99997579083649 9.999999305266916 9.746353380222754 9.999862779609792 9.99999981098716 9.996697368290784 9.999999999767246 9.999999781965107 9.934396852141193 9.99985245900954 9.999729273770969 9.99565117873157 9.999999964357457 9.999579412587698 9.999908710309647 9.99999963816872 9.99999979476047 9.994710569858007 9.999999265386487 9.999931837162125 9.99999938518014 9.999794174165851 9.999999618615306 9.671196776286312 9.597552965248706 9.999939199026958 9.999871717616756 9.999898485849206 9.999851194406949 9.999999794870373 9.999999707950455 9.99491812574713 9.999999671518937 
10.0 4.61624323202328 0.0010 0.0010 0.0010 0.001308178742094739 0.0010 4.534306602519067 0.0010 0.0010 10.0 10.0 10.0 10.0 10.0 10.0 10.0 10.0 10.0 10.0 10.0 10.0 10.0 10.0 10.0 5.27575505294754 10.0 10.0 10.0 10.0 10.0 10.0 10.0 10.0 10.0 10.0 10.0 10.0 10.0 10.0 10.0 10.0 10.0 10.0 10.0 10.0 10.0 10.0 10.0 10.0 10.0 
0.002784451967213662 0.0010 0.0010 0.0010 0.0010000167964658907 0.0010 7.092659537728084 0.0010 0.0010 9.163419938740613 10.0 10.0 10.0 10.0 10.0 10.0 10.0 9.944874345716894 10.0 10.0 10.0 10.0 10.0 10.0 10.0 10.0 9.999999589782208 10.0 10.0 10.0 10.0 10.0 10.0 10.0 10.0 10.0 10.0 10.0 10.0 10.0 10.0 10.0 10.0 10.0 10.0 10.0 10.0 10.0 10.0 10.0 10.0 
0.0010 0.0010 0.0010 0.0010 0.0010 0.0011835576875379502 0.3853511690572422 0.0010 0.0010 10.0 10.0 10.0 10.0 10.0 10.0 10.0 10.0 10.0 10.0 10.0 10.0 10.0 10.0 10.0 10.0 10.0 10.0 10.0 10.0 10.0 10.0 10.0 10.0 10.0 10.0 10.0 10.0 10.0 10.0 10.0 10.0 10.0 10.0 10.0 10.0 10.0 10.0 10.0 10.0 10.0 10.0 
0.0010 0.0010 0.0010 0.0010 0.0010 0.0010 0.18967077565320767 0.0010 0.0010 10.0 10.0 10.0 10.0 10.0 10.0 10.0 10.0 10.0 9.999777591019452 10.0 10.0 10.0 9.999887725787517 10.0 10.0 10.0 10.0 10.0 10.0 10.0 10.0 10.0 10.0 10.0 9.999847102475535 10.0 10.0 9.999918989311716 10.0 10.0 10.0 10.0 10.0 10.0 10.0 10.0 10.0 9.999929742999665 10.0 10.0 9.998262385790873 
0.0010 1.7906953876784946 0.0010 0.0010 0.0010 0.0013547273251702417 10.0 0.0010 0.0010 3.4096876734015797 10.0 10.0 10.0 10.0 10.0 10.0 10.0 10.0 10.0 10.0 10.0 10.0 10.0 10.0 10.0 10.0 10.0 10.0 10.0 10.0 10.0 10.0 10.0 10.0 10.0 10.0 10.0 10.0 10.0 10.0 10.0 10.0 10.0 10.0 10.0 10.0 10.0 10.0 10.0 10.0 10.0 
0.0010 0.525273402163344 0.0010 0.0010 0.0010 0.001435558866354234 1.2899680521660764 0.0010 0.0010 10.0 10.0 10.0 10.0 10.0 10.0 10.0 10.0 10.0 10.0 10.0 10.0 10.0 10.0 10.0 10.0 10.0 10.0 10.0 10.0 10.0 10.0 10.0 10.0 10.0 10.0 10.0 10.0 10.0 10.0 10.0 10.0 10.0 10.0 10.0 10.0 10.0 10.0 10.0 10.0 10.0 10.0 
0.0010 0.5283117831060752 0.0010 0.0010 0.0010 0.001000005369146949 9.80279209148122 0.0010 0.0010 5.14895695734424 10.0 10.0 10.0 9.9999781378486 10.0 10.0 10.0 9.9999860629601 10.0 10.0 9.999795502361996 10.0 9.999982765580247 9.999286387106743 9.999979197685397 9.9992917383458 10.0 9.999660890551764 10.0 9.999285094735367 9.99929789664039 10.0 10.0 9.9993011017607 9.999978323390225 9.999852106171518 10.0 10.0 9.999988045852872 10.0 10.0 10.0 10.0 10.0 9.999975810887808 10.0 10.0 10.0 9.999636382397139 9.999310919183648 10.0 
1.1094903435540728 0.0010 0.0010 0.0010 0.0010 0.0010 0.0010 0.0010 10.0 0.0010 10.0 10.0 10.0 10.0 10.0 10.0 10.0 10.0 10.0 10.0 10.0 10.0 10.0 10.0 10.0 10.0 10.0 10.0 10.0 10.0 10.0 10.0 10.0 10.0 10.0 10.0 10.0 10.0 10.0 10.0 10.0 10.0 10.0 10.0 10.0 10.0 10.0 10.0 10.0 10.0 10.0 
0.0010 0.0010 0.0010 0.0010 0.0010 0.0010 10.0 0.0010 0.0010 5.959035360856925 10.0 10.0 10.0 10.0 10.0 10.0 10.0 10.0 10.0 10.0 10.0 10.0 10.0 10.0 10.0 10.0 10.0 10.0 10.0 10.0 10.0 10.0 10.0 10.0 10.0 10.0 10.0 10.0 10.0 10.0 10.0 10.0 10.0 10.0 10.0 10.0 10.0 10.0 10.0 10.0 10.0 
7.956006263673478 0.0010 0.0010 0.0010555799815985952 0.0010012003106368065 0.0010 0.0010 10.0 10.0 0.0010 10.0 9.986240894382243 10.0 9.992946356853729 9.997493226868965 10.0 9.998601183800304 9.992772523472441 9.999628067299119 9.997404418862097 10.0 9.973631290081624 9.99273182358719 9.972336343054463 9.993121969319766 9.971749820768771 9.99363758697915 9.973143835146242 9.986376636584128 9.972299947183208 9.977744718688388 10.0 9.996339939456595 9.97239169386174 9.99272983178299 9.973471526867527 9.98647267593565 10.0 9.996000113422497 9.973630445855555 9.973563404960345 9.997701135651752 9.971438131038365 9.97363036741496 9.99239140325893 9.986442632386236 9.973631656303674 9.992402439014395 9.986376545949431 9.972746554820407 9.985273148561442 
0.0010 0.49048520101459 0.0010 0.0010 0.0010 0.0010 9.468789726850979 0.0010 0.0010 5.500450000000001 10.0 10.0 10.0 10.0 10.0 10.0 10.0 10.0 10.0 10.0 10.0 10.0 10.0 10.0 10.0 10.0 10.0 10.0 10.0 10.0 10.0 10.0 10.0 10.0 10.0 10.0 10.0 10.0 10.0 10.0 10.0 10.0 10.0 10.0 10.0 10.0 10.0 10.0 10.0 10.0 10.0 
0.0010 0.8280696579025497 0.0010 0.0010 0.0010 0.0010 1.0951378437867247 0.0010 0.0010 9.310815759898134 10.0 10.0 10.0 10.0 10.0 10.0 10.0 10.0 10.0 10.0 10.0 10.0 10.0 10.0 10.0 10.0 10.0 10.0 10.0 10.0 10.0 10.0 10.0 10.0 10.0 10.0 9.93601691948373 10.0 10.0 10.0 10.0 10.0 10.0 10.0 10.0 10.0 10.0 10.0 10.0 10.0 9.99496992004293 
0.0010 10.0 0.0010 0.0010 0.0010 0.0010 0.0010 10.0 4.037702608141097 0.0010 10.0 10.0 10.0 10.0 10.0 10.0 10.0 10.0 10.0 10.0 10.0 10.0 10.0 10.0 10.0 10.0 10.0 10.0 10.0 10.0 10.0 10.0 10.0 10.0 10.0 10.0 10.0 10.0 10.0 10.0 10.0 10.0 10.0 10.0 10.0 10.0 10.0 10.0 10.0 10.0 10.0 
0.0010 2.4135606788426784 0.001004893475848549 0.0010 0.0010 0.0010 9.728782169283567 0.0010 0.0010 2.6615914203725284 10.0 10.0 10.0 10.0 10.0 10.0 9.984885230121773 10.0 10.0 9.99143495050003 10.0 10.0 10.0 10.0 10.0 10.0 10.0 10.0 10.0 10.0 10.0 10.0 10.0 10.0 10.0 10.0 10.0 10.0 10.0 10.0 10.0 10.0 10.0 10.0 10.0 10.0 10.0 10.0 10.0 10.0 10.0 
0.0010 0.001000000000000334 0.0010 0.0010 0.0010 0.0010 5.136385491127184 0.001000000000000334 0.0010 6.130456457932855 10.0 10.0 10.0 9.99555602209777 9.993415723945525 10.0 10.0 9.994109259170443 10.0 10.0 10.0 10.0 9.98825422096866 10.0 9.99320076719674 10.0 10.0 10.0 10.0 10.0 10.0 10.0 10.0 10.0 9.995533881278813 10.0 10.0 10.0 10.0 10.0 10.0 10.0 10.0 10.0 9.990351925250401 10.0 10.0 9.995157314434193 10.0 10.0 10.0 
6.06796268708999 0.0010 0.0010 0.0010 0.0010 0.0010 0.0010 10.0 10.0 0.0010 10.0 10.0 10.0 10.0 10.0 10.0 10.0 10.0 10.0 10.0 10.0 10.0 10.0 10.0 10.0 10.0 10.0 10.0 10.0 10.0 10.0 10.0 10.0 10.0 10.0 10.0 10.0 10.0 10.0 10.0 10.0 10.0 10.0 10.0 10.0 10.0 10.0 10.0 10.0 10.0 10.0 
0.0010 0.9039874114709344 0.0014617698351330575 0.001021693585270582 0.0010 0.0010 10.0 0.0010 0.0010 5.122852120315885 10.0 10.0 10.0 10.0 10.0 10.0 9.99700013571529 10.0 10.0 10.0 10.0 10.0 10.0 10.0 10.0 10.0 10.0 10.0 10.0 10.0 10.0 10.0 10.0 10.0 10.0 10.0 10.0 10.0 10.0 10.0 10.0 10.0 10.0 10.0 10.0 10.0 10.0 10.0 10.0 10.0 10.0 
0.0010 0.0010 0.0010 0.0010 0.0010 0.0010 0.0010 6.903460864389679 10.0 0.0010 10.0 10.0 10.0 10.0 10.0 10.0 10.0 10.0 10.0 10.0 10.0 10.0 10.0 10.0 10.0 10.0 10.0 10.0 10.0 10.0 10.0 10.0 10.0 10.0 10.0 10.0 10.0 10.0 10.0 10.0 10.0 10.0 10.0 10.0 10.0 10.0 10.0 10.0 10.0 10.0 10.0 
0.0010 0.0010 0.8657402454610507 0.0010 0.002937819806533927 0.0010 3.954954854027446 0.0010 0.0010 10.0 10.0 10.0 10.0 10.0 10.0 10.0 10.0 10.0 10.0 10.0 9.9186473374094 10.0 10.0 10.0 10.0 10.0 10.0 10.0 10.0 10.0 10.0 9.898303664768786 10.0 10.0 10.0 10.0 10.0 10.0 10.0 10.0 10.0 9.974270120904558 9.691051885154623 10.0 10.0 10.0 10.0 10.0 10.0 10.0 10.0 
10.0 1.6631541226303381 0.0021457013058786335 0.0014146201305587937 0.0015940200168738064 0.002289438142090082 0.0010 1.451075903743965 0.0010 0.0010 0.0010 0.0010 9.846832525350974 9.965954346270198 9.972279679826524 4.735753948873098 9.474453141176555 9.978127294664572 5.9337145559794235 9.813575833606953 6.285121018545481 0.0010 9.981926703778218 0.0010 9.961692201123336 0.0010 6.932946418365354 0.0010 0.7983760016133576 0.0010 0.0010 4.42897870448638 9.287599174906997 0.0010 9.971451235137668 0.0010 1.763280292577698 9.16582070280738 9.956429048899476 0.0010 0.0010 9.80236477340331 9.999874873507537 0.0010 9.973444648899685 5.029264619142098 0.0010 10.0 4.190743625208862 0.0010 5.043083536460888 
0.0010 2.341187847314309 0.0010 0.0010 0.0010 0.0010 10.0 0.001000000000000334 0.001000000000000334 2.2765602197648747 10.0 10.0 10.0 10.0 10.0 10.0 10.0 10.0 10.0 10.0 10.0 10.0 10.0 10.0 10.0 10.0 10.0 10.0 10.0 10.0 10.0 10.0 10.0 10.0 10.0 10.0 10.0 10.0 10.0 10.0 10.0 10.0 10.0 10.0 10.0 10.0 10.0 10.0 10.0 10.0 10.0 
0.0010 10.0 0.0010 0.0010 0.0010 0.0011696181170983918 0.0010 8.301867532602667 1.126182258993928 0.001000000000000334 10.0 10.0 10.0 10.0 10.0 10.0 10.0 10.0 10.0 10.0 10.0 10.0 10.0 10.0 10.0 10.0 10.0 10.0 10.0 10.0 10.0 10.0 10.0 10.0 10.0 10.0 10.0 10.0 10.0 10.0 10.0 10.0 10.0 10.0 10.0 10.0 10.0 10.0 10.0 10.0 10.0 
8.999980009058868 1.689969232849068 0.0010 0.0027718606653024855 0.0010033675599661453 0.0010946491889749633 0.0010 1.6193477543983164 0.0010 0.0010 8.26749533329572 8.678022619517975 9.887486443393765 9.295312234380926 9.373777219514956 9.92576781956898 9.672739706561629 9.393318614655108 7.18280514143906 9.987742819957177 9.706563991537577 8.261847497400538 9.35261155795212 0.30897138089546505 9.306176320987213 0.31039106032105934 9.95653424767826 5.832082867461665 8.694658372594283 0.31039547962668834 0.6616906460786618 9.910272352394887 9.957745781035745 0.38933028383853907 9.352981408007023 7.063736795768143 9.777236236232866 9.980086163424444 9.834427775009281 8.25101521391201 7.786975113317581 9.966533698058361 9.96624225353389 8.254743710780351 9.361144819018019 9.81912711209971 8.263908034612506 9.34293776370028 8.696794735616304 3.705599429077832 9.233989910020945 
0.0010 10.0 0.0010 0.0010 0.0010 0.0010 0.0010 7.905032257241279 0.6842151630787291 0.0010 10.0 10.0 10.0 10.0 9.978907157425782 10.0 10.0 10.0 10.0 10.0 10.0 10.0 10.0 10.0 10.0 10.0 10.0 10.0 10.0 10.0 10.0 10.0 9.977969535752289 10.0 10.0 10.0 10.0 10.0 10.0 10.0 10.0 10.0 10.0 10.0 10.0 10.0 10.0 10.0 10.0 10.0 10.0 
10.0 1.4735088615391008 0.004740138462198857 0.0010000000128454966 0.0010 0.0010242124569234325 0.0010 1.1931386090592189 0.0019452534392466535 0.0010 4.492424342388421 4.970138030783479 10.0 10.0 9.316157877627237 5.599689007475883 10.0 10.0 9.99999998829858 10.0 7.9282385684254955 4.491938526606789 10.0 0.0010 10.0 0.0010 9.470276100364703 1.6653705483146832 5.746242301371817 0.0010 3.1791892568877804 4.970139654984196 10.0 1.0857085912795696 10.0 4.430820334395473 4.970139458840234 10.0 10.0 4.491935750632825 4.396977942645853 10.0 9.982137319448666 4.502935220926628 9.947072632366037 4.970139463242826 4.491937109752816 9.969357576504816 5.7653944622142745 0.0010 4.520617473865496 
0.005310496202413575 2.955213694440158 0.0010 0.0010002131446860188 0.0010 0.0010 9.944065288270673 0.0010 0.0010 1.4407744900930912 10.0 9.995837859139364 10.0 9.99992669274144 9.993960965074873 10.0 9.999949572887255 9.999954798214338 9.999972627424842 9.998747025216208 10.0 10.0 9.99994248433619 10.0 9.999894035509886 9.998726252442912 9.995550953723733 10.0 10.0 10.0 9.997580622710064 10.0 9.999989280164293 9.99722237509337 9.999945166874356 10.0 10.0 10.0 10.0 10.0 10.0 10.0 9.99845900829751 10.0 9.99995269336791 10.0 10.0 9.999945561183697 10.0 9.997369339541775 10.0 
0.9565626204922859 0.0010 0.0010 0.0010 0.0010 0.0010 0.0010 6.889314885442058 10.0 0.0010 10.0 10.0 10.0 10.0 10.0 10.0 9.999397782262108 10.0 10.0 10.0 10.0 10.0 10.0 10.0 10.0 10.0 10.0 10.0 10.0 10.0 10.0 10.0 10.0 10.0 10.0 10.0 10.0 10.0 10.0 10.0 10.0 10.0 10.0 10.0 10.0 10.0 10.0 10.0 10.0 10.0 10.0 
10.0 4.464494111866152 0.0010004133817707362 0.0010 0.0010 0.0014705923826712213 0.0010 5.000500000000001 0.0010 0.0010 10.0 10.0 10.0 10.0 10.0 10.0 10.0 10.0 10.0 10.0 10.0 10.0 10.0 10.0 10.0 6.3615665197792595 10.0 10.0 10.0 10.0 10.0 10.0 10.0 10.0 10.0 10.0 10.0 10.0 10.0 10.0 10.0 10.0 9.994146274668836 10.0 10.0 10.0 10.0 10.0 10.0 10.0 10.0 
9.614139522700807 6.51687584444106 0.00100709134098794 0.0010 0.0010 0.0010 0.0010 6.689596164323716 0.0010 0.0010 10.0 10.0 10.0 10.0 10.0 10.0 10.0 10.0 10.0 10.0 10.0 10.0 10.0 9.884225486755142 10.0 9.77082875713008 10.0 10.0 10.0 9.884094869649307 9.892848590406768 10.0 10.0 9.886070453028223 10.0 10.0 10.0 10.0 10.0 10.0 10.0 10.0 10.0 10.0 10.0 10.0 10.0 10.0 10.0 10.0 10.0 
1.254275938786879 0.0010 0.0010 0.0010120284813374559 0.0010 0.0010 0.0010 0.0010 9.21843499116486 0.0010 10.0 10.0 10.0 10.0 10.0 10.0 10.0 10.0 10.0 10.0 10.0 10.0 10.0 10.0 10.0 10.0 10.0 10.0 10.0 10.0 10.0 10.0 10.0 10.0 10.0 10.0 10.0 10.0 10.0 10.0 10.0 10.0 10.0 10.0 10.0 10.0 10.0 10.0 10.0 10.0 10.0 
3.275985662466829 9.484829377807944 0.0013675724960667058 0.0010 0.0010041723666266928 0.0010 0.0010 8.616703264841227 0.0010474512718101968 0.0010 10.0 10.0 9.982724207847538 10.0 9.997441909888845 10.0 9.999454676765778 10.0 10.0 9.999819836911493 9.999547553359458 10.0 10.0 10.0 9.99746817342944 9.194456686378828 10.0 10.0 10.0 10.0 10.0 10.0 10.0 10.0 10.0 10.0 10.0 9.999730543753138 9.99872790848338 10.0 10.0 9.999678045463833 9.999364783448673 10.0 9.997470729854049 10.0 10.0 10.0 10.0 10.0 10.0 
0.1984942983922896 0.0010 0.0010 0.0010 0.0010 0.0010 0.0010 0.0010 10.0 0.0010 10.0 10.0 10.0 10.0 10.0 10.0 10.0 10.0 10.0 10.0 10.0 10.0 10.0 10.0 10.0 10.0 10.0 10.0 10.0 10.0 10.0 10.0 10.0 10.0 10.0 10.0 10.0 10.0 10.0 10.0 10.0 10.0 9.9771606682012 10.0 10.0 10.0 10.0 10.0 10.0 10.0 10.0 
0.3337081107205555 0.0010 0.0011466963228928984 0.0010 0.0010 0.0010 0.0010 0.0010 10.0 0.0010 10.0 10.0 10.0 10.0 10.0 9.955272557032348 10.0 10.0 10.0 10.0 10.0 10.0 10.0 10.0 10.0 10.0 10.0 10.0 10.0 10.0 10.0 9.939292973221907 10.0 10.0 10.0 10.0 10.0 10.0 10.0 10.0 10.0 10.0 10.0 10.0 10.0 10.0 10.0 10.0 10.0 10.0 10.0 
0.0010 1.250981151673131 0.0013484044214121763 0.0010 0.0010 0.0010 8.993895228985041 0.0010 0.0010 3.7603123001237053 10.0 10.0 10.0 10.0 10.0 10.0 10.0 10.0 10.0 10.0 10.0 10.0 10.0 10.0 10.0 10.0 10.0 10.0 10.0 10.0 10.0 10.0 10.0 10.0 9.894538982576057 10.0 10.0 10.0 10.0 10.0 10.0 10.0 10.0 10.0 10.0 10.0 10.0 10.0 10.0 10.0 10.0 
9.211011845513251 2.0520193501658097 0.0010 0.0028034489013860873 0.0010 0.0010894458385035655 0.0010 2.145821615820509 0.0010 0.0010 9.811136610082245 9.833576611307686 10.0 9.826064033465881 10.0 10.0 10.0 9.858816159130637 7.002731386895168 10.0 10.0 9.803263878062204 9.817555184949356 0.7899991534363986 10.0 0.7899881544867497 10.0 6.408213456521373 10.0 0.7899881544867497 0.7899984859625668 10.0 10.0 0.7900084595407106 9.818122344308097 7.925653599061298 10.0 10.0 10.0 9.798133913741774 8.3488299250954 10.0 10.0 10.0 10.0 10.0 9.948150612098901 9.808490009561607 10.0 4.036193060894211 9.76973115607545 
0.0010 2.209333094713922 0.0010 0.0010 0.0010 0.0010 9.492598175801112 0.001306613422544602 0.0025026936868676455 2.554784350483657 10.0 10.0 10.0 10.0 10.0 10.0 10.0 10.0 10.0 10.0 10.0 10.0 10.0 10.0 10.0 10.0 10.0 10.0 10.0 10.0 10.0 10.0 10.0 10.0 10.0 10.0 10.0 10.0 10.0 10.0 10.0 10.0 10.0 10.0 10.0 10.0 10.0 10.0 10.0 10.0 10.0 
0.0010 1.040355386642333 0.007116310436256557 0.0010 0.0010000000076669916 0.0010334959802308526 1.4276066144732842 0.0010 0.0017220978761283657 10.0 10.0 10.0 10.0 10.0 10.0 10.0 9.999999998122213 10.0 10.0 10.0 10.0 10.0 10.0 10.0 10.0 10.0 10.0 10.0 10.0 10.0 10.0 10.0 10.0 10.0 10.0 10.0 10.0 9.966744251512472 10.0 10.0 10.0 10.0 9.98599208197068 10.0 10.0 10.0 10.0 10.0 10.0 10.0 10.0 
10.0 2.4233979160603876 0.0010 0.0020481903252044815 0.0010525433718945663 0.0010831809700512195 0.0010 2.703404378821847 0.0010 0.0010 10.0 10.0 10.0 10.0 10.0 10.0 9.872910675986377 10.0 10.0 10.0 9.704574313777085 10.0 10.0 1.6940631517185283 10.0 5.500450000000001 10.0 10.0 10.0 5.500450000000001 7.5049595477567745 10.0 10.0 6.410562904177455 10.0 10.0 10.0 10.0 9.705811390779367 10.0 10.0 10.0 10.0 10.0 10.0 10.0 10.0 10.0 10.0 6.240245633353665 10.0 
0.0010 0.0010 0.0010 0.0010 0.0010 0.0011110486967065363 0.4866661902402898 0.0010 0.0010 10.0 10.0 10.0 10.0 10.0 10.0 10.0 10.0 9.999056831665408 10.0 10.0 10.0 10.0 10.0 10.0 10.0 10.0 10.0 10.0 10.0 10.0 10.0 10.0 10.0 10.0 10.0 10.0 10.0 10.0 10.0 9.897508428601077 10.0 10.0 10.0 10.0 9.675794255195203 10.0 10.0 10.0 10.0 10.0 10.0 
0.0010 2.0879684603299986 0.0014338166956178399 0.0010 0.0010 0.0010 10.0 0.0010 0.0010 2.8029002237781016 9.99881744163006 9.998865312056752 9.998724743872595 9.99861404495876 10.0 9.999627240012671 9.99868742264326 9.998635676530576 10.0 9.965352167042623 10.0 9.99890565202188 9.998635721552043 10.0 9.998723842366706 10.0 9.897978857980684 9.998397142928066 9.998834655716774 10.0 10.0 10.0 10.0 10.0 9.998629437706976 9.998745228384573 10.0 10.0 10.0 9.998844745397346 9.999027579266361 10.0 9.999963345831423 10.0 10.0 10.0 9.998870606095347 9.998628103789876 9.998675497711112 9.99835119860806 9.997539891492286 
0.0010 9.882061786905975 0.0010 0.0010 0.0010 0.0010 0.0010 7.724814924607734 0.40058158831788704 0.0010 10.0 10.0 10.0 10.0 10.0 10.0 10.0 10.0 10.0 10.0 10.0 10.0 10.0 10.0 10.0 10.0 10.0 10.0 10.0 10.0 10.0 10.0 10.0 10.0 10.0 10.0 10.0 10.0 10.0 10.0 10.0 10.0 10.0 10.0 10.0 10.0 10.0 10.0 10.0 10.0 10.0 
0.0010 2.5871661412366875 0.0010 0.0010 0.0010000191098616799 0.0010 9.706182748523288 0.0010 0.0010 1.7369339625917168 10.0 10.0 9.999989021616214 10.0 10.0 10.0 10.0 10.0 10.0 10.0 10.0 10.0 10.0 9.999711224661228 10.0 10.0 9.999953147211613 10.0 10.0 10.0 10.0 10.0 10.0 10.0 10.0 10.0 10.0 9.99920286856017 10.0 10.0 10.0 9.999997825279076 10.0 10.0 10.0 10.0 10.0 10.0 10.0 10.0 10.0 
0.7262414753964062 0.0010 0.0010 0.0010 0.0010 0.0010 0.0010 0.0010 10.0 0.0010 10.0 10.0 10.0 10.0 10.0 10.0 10.0 10.0 10.0 10.0 10.0 10.0 10.0 10.0 10.0 10.0 10.0 10.0 10.0 10.0 10.0 10.0 10.0 10.0 10.0 10.0 10.0 10.0 10.0 10.0 10.0 10.0 10.0 10.0 10.0 10.0 10.0 10.0 10.0 10.0 10.0 
3.891058292138261 10.0 0.0010 0.0010 0.0010 0.0010376659043605397 0.0010 9.782338532926662 0.0010 0.0010 10.0 10.0 10.0 10.0 10.0 10.0 10.0 10.0 10.0 10.0 10.0 10.0 10.0 10.0 10.0 10.0 10.0 10.0 10.0 10.0 10.0 10.0 10.0 10.0 10.0 10.0 10.0 10.0 10.0 10.0 10.0 10.0 10.0 10.0 10.0 10.0 10.0 10.0 10.0 10.0 10.0 
0.8646555639114136 0.04124716699859632 0.0011381790649902905 0.0010013575661252671 0.0010031769858075 0.0010041949031458477 0.0010000761724168264 0.0010 9.902715153307355 0.0010000448208881561 9.995849006021087 9.996314226710458 9.999738531532321 9.999708556828349 9.999489680776994 9.997646117485662 9.99915432879336 9.999817909309662 9.999955878848914 9.993614369881813 9.999208017769597 9.995529653952365 9.9997671375204 9.99953452794845 9.99957640405131 9.976823495178785 9.977169755832268 9.999971519803738 9.99617844086632 9.99295466157208 9.99997098061702 9.993045949619605 9.999649735102984 9.999971599125884 9.99977795162461 9.995493936815905 9.999998789430443 9.999468771349688 9.999998960122024 9.995514260176424 9.995541423352192 9.999961357176263 9.999493997162835 9.99573178316445 9.998584621544785 9.993023157141238 9.99565613812526 9.999779953894032 9.999998283364206 9.995420455447338 9.996308402073856 
0.0010003164705153595 1.1069966130888773 0.0457734654875308 0.0010003875306779293 0.0011138382031670316 0.001007994996224492 1.945549991380625 0.0013604401165186546 0.0015890562487379596 9.814124054494055 9.760521987341141 9.99994815669848 9.958939404384388 9.9999983043176 9.987354350098064 9.970256482450514 9.999141819938655 9.999999271608129 9.999995314918992 9.984434395750931 9.985753935338902 9.9959517615565 9.999999114056683 9.999745211958464 9.999997837183557 9.999861649858053 9.956930808527432 9.999916940817007 9.999655196154638 9.765446464250989 9.999929864906692 9.99982864680284 9.986254391178074 9.999937803022153 9.999999062908984 9.999733252764937 9.999988438834654 9.999737250186005 9.999310068699662 9.999914004590691 9.999904569112445 9.981598863673097 9.922008096003005 9.99996833426754 9.999951691445032 9.99995681338612 9.99998018995351 9.986875791849055 9.999987434278273 9.999617568890569 9.960345156988717 
0.0010 10.0 0.0010 0.0010 0.0010 0.0010 0.0010 8.583542871826658 1.4636238622096052 0.0010 10.0 10.0 10.0 10.0 10.0 10.0 10.0 10.0 10.0 10.0 10.0 10.0 10.0 10.0 10.0 10.0 10.0 10.0 10.0 10.0 10.0 10.0 10.0 10.0 10.0 10.0 10.0 10.0 10.0 10.0 10.0 10.0 10.0 10.0 10.0 10.0 10.0 10.0 10.0 10.0 10.0 
0.0010 0.0010 0.0010 0.00137424663918313 0.0010 0.0010 0.24870123816518516 0.0010 0.0010 10.0 10.0 10.0 10.0 10.0 10.0 10.0 10.0 10.0 10.0 10.0 10.0 10.0 10.0 10.0 10.0 10.0 10.0 10.0 10.0 10.0 10.0 10.0 9.98794278436844 10.0 10.0 10.0 10.0 10.0 10.0 10.0 10.0 10.0 9.979968786504562 10.0 10.0 10.0 10.0 10.0 10.0 10.0 10.0 
10.0 1.6212544124444541 0.0010 0.0010 0.0010010666079401764 0.001056470968719536 0.0010 1.045722969225236 0.0010 0.0010 0.0010 0.14172329399938732 10.0 9.99820890926102 9.934191291406968 5.677436032632468 10.0 9.998210801253219 8.960013531806897 10.0 7.355100904263691 0.0010 9.998239919720591 0.0010 9.909353515945881 0.0010 5.540133144838766 0.0010 4.353176692661758 0.0010 0.0010 5.491249730154037 10.0 0.0010 9.998245740390127 0.0010 4.7683956108409475 10.0 9.940670925290224 0.0010 0.0010 10.0 10.0 0.0010 9.907873401033326 6.811342426504904 0.0010 9.998214304902538 6.531764225787867 0.0010 7.3035790131762965 
0.0010 0.2247695357466627 0.0010 0.0010 0.0010 0.0010 1.2577663915057 0.0010 0.0010 10.0 10.0 10.0 10.0 10.0 10.0 9.99938716767119 10.0 10.0 10.0 9.99998899312893 10.0 10.0 10.0 10.0 10.0 9.970973804490235 10.0 10.0 10.0 10.0 10.0 9.999989566338208 10.0 10.0 10.0 10.0 10.0 9.999933817009795 10.0 10.0 10.0 10.0 10.0 10.0 10.0 10.0 10.0 10.0 10.0 10.0 9.942669310822252 
0.0010 1.4847056254639728 0.0010 0.0011200467676044607 0.0010 0.0010 1.7856155375887413 0.0010 0.0010 9.955780899077967 10.0 9.55324343310039 10.0 9.999877293687613 10.0 10.0 9.999796634691892 9.999879443054933 9.999891411989575 9.988405128241181 10.0 10.0 9.999880799182122 10.0 9.999873294283676 10.0 10.0 10.0 10.0 10.0 10.0 9.913815308931575 9.999985891762215 10.0 9.999877782195766 10.0 9.99044476918258 9.985341084350507 9.981529532598623 10.0 10.0 10.0 10.0 10.0 9.999856054577128 9.982394118135323 10.0 9.999876431691394 10.0 10.0 10.0 
0.0010 0.0010 0.0010 0.0010 0.0010 0.0010 0.0010 3.9975282757816704 10.0 0.0010 10.0 10.0 10.0 10.0 10.0 10.0 10.0 10.0 10.0 10.0 10.0 10.0 10.0 10.0 10.0 10.0 10.0 10.0 10.0 10.0 10.0 10.0 10.0 10.0 10.0 10.0 10.0 10.0 10.0 10.0 10.0 10.0 10.0 10.0 10.0 10.0 10.0 10.0 10.0 10.0 10.0 
0.0010 10.0 0.0010 0.0010 0.0010 0.0010 0.0010 7.529303622294564 0.5213520869424458 0.0010 10.0 10.0 10.0 10.0 10.0 10.0 10.0 10.0 10.0 10.0 10.0 10.0 10.0 10.0 10.0 10.0 10.0 10.0 10.0 10.0 10.0 10.0 9.983047451040253 10.0 10.0 10.0 10.0 10.0 10.0 10.0 10.0 10.0 10.0 10.0 10.0 10.0 10.0 10.0 10.0 10.0 10.0 
0.0010 1.6319340614472573 0.0010 0.0010 0.0010 0.0010 8.805997657429632 0.0010 0.0010 2.9107684168751975 10.0 10.0 10.0 10.0 10.0 10.0 10.0 10.0 10.0 10.0 10.0 10.0 10.0 10.0 10.0 10.0 10.0 10.0 10.0 10.0 10.0 10.0 10.0 10.0 10.0 10.0 10.0 10.0 10.0 10.0 10.0 10.0 10.0 10.0 10.0 10.0 10.0 10.0 10.0 10.0 10.0 
2.090088897925108 0.0010 0.0010 0.0010 0.001169372558718976 0.0010 0.0010 7.839207479782711 8.555994773663322 0.0010 10.0 10.0 10.0 10.0 10.0 10.0 10.0 10.0 10.0 10.0 10.0 10.0 10.0 10.0 10.0 10.0 10.0 10.0 10.0 10.0 10.0 10.0 10.0 10.0 10.0 10.0 10.0 10.0 10.0 10.0 10.0 10.0 9.999637078378113 10.0 10.0 10.0 10.0 10.0 10.0 10.0 10.0 
0.0010 0.0010 0.0010 0.0010 0.0010 0.0010 0.0010 4.074881837100835 9.976975161824619 0.0010 10.0 10.0 10.0 10.0 10.0 10.0 10.0 10.0 10.0 10.0 10.0 10.0 10.0 10.0 10.0 10.0 10.0 10.0 10.0 10.0 10.0 10.0 10.0 10.0 10.0 10.0 10.0 10.0 10.0 10.0 10.0 10.0 10.0 10.0 10.0 10.0 10.0 10.0 10.0 10.0 10.0 
10.0 1.9479614934793885 0.0016103101569020868 0.00198364450927958 0.0011151137348702185 0.002154218438082782 0.0010 1.988810536848039 0.0010173370690689282 0.0010 8.341548504390904 8.84991779792773 9.934316882038726 9.661505084450956 9.699835638344801 9.371010432226502 9.714316217883798 9.710576173121607 7.826900605780922 10.0 9.639663130218304 8.402382916612478 9.690364874633897 0.0010 9.757535796131652 0.0010 9.478069919156761 6.522223713652254 8.937155751493359 0.0010 0.0010 7.939527172994062 9.91199032610455 0.0010 9.690040859267699 7.208063378832564 9.203091102922672 9.858955098958475 9.997873351386374 8.247453613675546 7.63886310225958 9.98763517947223 9.9752693005754 8.366904895910771 9.483951925005075 7.942323743016666 8.459788065523643 9.684485984675742 9.23140917344602 5.371456035209897 8.813139346996495 
0.0010 1.3927918816404317 0.0010 0.0010 0.0010 0.0010 7.647792782119679 0.0010 0.0010 2.4781165316829794 10.0 10.0 10.0 10.0 10.0 10.0 9.999310954845749 10.0 10.0 10.0 10.0 10.0 10.0 10.0 10.0 10.0 10.0 10.0 10.0 10.0 10.0 10.0 10.0 10.0 10.0 10.0 10.0 10.0 10.0 10.0 10.0 10.0 10.0 10.0 10.0 10.0 10.0 10.0 10.0 10.0 10.0 
0.0010 1.802363566993797 0.0010 0.0010 0.0010 0.0010 9.32394040802815 0.0010 0.0010 2.756911197861593 10.0 10.0 10.0 10.0 10.0 10.0 9.99798199107399 10.0 10.0 9.998346332566854 10.0 10.0 10.0 10.0 10.0 10.0 10.0 10.0 10.0 10.0 10.0 10.0 10.0 10.0 10.0 10.0 10.0 10.0 10.0 10.0 9.99999926780837 10.0 10.0 10.0 10.0 10.0 10.0 10.0 10.0 10.0 10.0 
0.0010 0.9926584702325956 0.0010 0.0010 0.0010 0.0010 7.731268546862179 0.0010 0.0010 3.327272261800407 10.0 10.0 10.0 9.998325890046186 10.0 10.0 10.0 9.998531434616423 10.0 9.795334319602537 10.0 10.0 9.999212173197773 10.0 9.999636516980148 10.0 9.5112371979332 10.0 10.0 10.0 10.0 10.0 10.0 10.0 9.998223295359521 10.0 10.0 10.0 10.0 10.0 10.0 10.0 10.0 10.0 10.0 10.0 10.0 9.999410950473669 10.0 10.0 9.997930896800783 
9.181508747870254 2.4330127175308474 0.0032503590953026364 0.0010 0.0010 0.0010 0.0010 2.730944506243051 0.0010 0.0010 9.75286172816453 9.754156483532736 10.0 10.0 10.0 9.789986566042906 10.0 10.0 10.0 10.0 10.0 9.753040425135527 10.0 4.534507630733364 10.0 1.335213276918477 10.0 9.753135931541301 9.700816757559041 9.754127522342541 9.998994476314524 9.999881894328151 10.0 9.75414957947307 10.0 9.75414745790386 9.99982994475164 10.0 10.0 9.752658191677583 9.753136039893903 10.0 9.9150916372675 9.881623124924081 10.0 9.908189170726295 9.75262477567382 10.0 9.752696416529473 9.754068827971835 9.732631489743895 
0.5956893549392204 0.0010 0.0041125040970340105 0.0010 0.0010 0.0010 0.0010 6.834142192124997 10.0 0.0010 10.0 10.0 10.0 9.99999506952838 10.0 10.0 10.0 9.999994856278574 10.0 10.0 9.99945186971795 10.0 9.999994115392223 10.0 9.999916984522555 10.0 9.999750368814224 9.999741715403179 10.0 10.0 10.0 10.0 10.0 10.0 9.999995895662146 10.0 10.0 10.0 10.0 10.0 10.0 9.999996287319833 10.0 10.0 9.999753466145103 10.0 10.0 9.999994668863387 9.99997015234977 10.0 10.0 
0.0010 0.0010 0.0010 0.0010 0.0010 0.0010 0.4079235982206894 0.0010 0.0010 10.0 8.937031048818556 10.0 10.0 10.0 10.0 10.0 10.0 10.0 10.0 10.0 10.0 10.0 10.0 10.0 10.0 9.654409995597046 10.0 10.0 10.0 10.0 10.0 10.0 10.0 10.0 10.0 10.0 9.759820009711955 10.0 10.0 10.0 10.0 10.0 10.0 10.0 10.0 10.0 10.0 10.0 10.0 9.279992188156209 10.0 
0.0010 1.420167059121821 0.0010000217462066744 0.001000022121745034 0.0010000045906604447 0.00108456278584342 2.3758167577035953 0.0010 0.0010015200240071334 10.0 10.0 10.0 9.998905110933556 9.99889959567895 9.998899051581043 9.998867262346089 9.998676448815838 9.997463267675807 9.998802206361447 9.998906425387524 9.99887272871711 10.0 9.998898561208094 10.0 9.998899441377878 10.0 9.998882211453639 10.0 10.0 10.0 10.0 9.998867262346089 9.998899789163964 10.0 9.998898591852427 10.0 10.0 9.999337219002793 9.99890080913259 10.0 10.0 9.99890392591311 9.997086710932441 10.0 9.803392332364883 10.0 10.0 9.998900814277455 9.998867262346089 10.0 10.0 
0.002799497788832531 2.7430091414103366 0.0010030589595549754 0.0010006852231064826 0.001000078739288037 0.0010401701624021518 9.662074091980758 0.0012671959726760663 0.0011002156898901254 1.9736896059037365 9.99991481617646 9.99999958576181 9.99999876178608 9.994562063748463 9.99990510649406 9.99999968349931 9.999757769251099 9.994792743206137 9.998772061647557 9.999865543627788 9.999999661610854 9.999999900794606 9.997955338053073 9.998188151339471 9.999754407964163 9.998190053939737 9.999996850087953 9.998477481229829 9.99999983452207 9.998187771293317 9.998083706326165 9.999891047861745 9.96308119266097 9.998083706346618 9.998112745008326 9.999114462000135 9.999966718795164 9.99991802766467 9.998854102615278 9.999999862505895 9.9994562235208 9.999869623294973 9.999946606747985 9.999999958282428 9.998267266280717 9.999999945792894 9.999999901849971 9.99474340469677 9.999999985953417 9.99808370624204 9.999777220153891 
0.0010 0.0010 0.0010 0.0010 0.0010 0.0010 0.0010 5.687755373918796 10.0 0.0010 10.0 10.0 10.0 10.0 10.0 10.0 10.0 10.0 10.0 10.0 10.0 10.0 10.0 10.0 10.0 10.0 10.0 10.0 10.0 10.0 10.0 10.0 10.0 10.0 10.0 10.0 10.0 10.0 10.0 10.0 10.0 10.0 10.0 10.0 10.0 10.0 10.0 10.0 10.0 10.0 10.0 
0.0010 2.3395049450278416 0.0014554746591649123 0.0010 0.0010 0.0010169501062709614 9.366215617323377 0.0010 0.0010 2.5401637316651153 10.0 10.0 10.0 10.0 10.0 10.0 10.0 10.0 10.0 10.0 10.0 10.0 10.0 10.0 10.0 10.0 10.0 10.0 10.0 10.0 10.0 10.0 10.0 10.0 10.0 10.0 10.0 10.0 10.0 10.0 10.0 10.0 9.99897181296912 10.0 10.0 10.0 10.0 10.0 10.0 10.0 10.0 
0.0010 8.591983879382575 0.0010 0.0010 0.0010 0.0010 0.0010 7.189330192948077 0.7356728259910822 0.0010 10.0 10.0 10.0 10.0 10.0 10.0 10.0 10.0 10.0 10.0 10.0 10.0 10.0 10.0 10.0 10.0 10.0 10.0 10.0 10.0 10.0 10.0 9.96939387170289 10.0 10.0 10.0 10.0 10.0 10.0 10.0 10.0 10.0 10.0 10.0 10.0 10.0 10.0 10.0 10.0 10.0 10.0 
0.1769961512471383 0.0010 0.0010000247268938988 0.0010000006358761423 0.001000209874932551 0.0010000000532053598 0.0010450658277071337 0.0010 10.0 0.0010199693718958962 9.999999555225841 9.999997337324551 9.999999634764775 9.999998842232444 9.999998877272564 9.999999555225841 9.971819653254816 9.999998859565617 9.98536720221067 9.99999937569576 9.999998709374468 9.999999555225841 9.999998862732037 9.999999555225841 9.999998864726573 9.999999555225841 9.99999761163041 9.999999555225841 9.975071131442654 9.999999555225841 9.999999555225841 9.831339006237743 9.99357144548983 9.999999555225841 9.9999988435182 9.999999555225841 9.999999551973398 9.999999752521761 9.999999128449721 9.999999555225841 9.999999555225841 9.999999622067335 9.999999902236164 9.999999555225841 9.99999882228334 9.999999555225841 9.999999555225841 9.998970701522342 9.9999981383227 9.999999555225841 9.999999555225841 
10.0 6.278271184542901 0.0010 0.0010 0.0010 0.0013224649559781085 0.0010 6.759260341622 0.0010 0.0010 9.999743263941976 10.0 10.0 10.0 10.0 10.0 10.0 10.0 10.0 10.0 10.0 10.0 10.0 10.0 10.0 3.7911202614463426 10.0 10.0 10.0 10.0 10.0 10.0 10.0 10.0 10.0 10.0 10.0 10.0 10.0 9.814571961249206 10.0 10.0 10.0 10.0 10.0 10.0 10.0 10.0 10.0 10.0 10.0 
0.0016707703443595435 2.150495277264543 0.001166775069515855 0.0010001752037160278 0.00100344447456372 0.0010000080262681694 9.50005 0.0010 0.0010 2.6094259314884964 9.998827368844564 9.998816163374302 9.99992778717955 9.999980245058332 9.999708645424466 9.998447297122874 9.999998268725914 9.999979901795102 9.99997233931225 9.999990102738725 9.999209000039757 9.998816168060857 9.999978487435525 9.998814052239451 9.999980536641152 9.996849853639329 9.999169254077641 9.9988161680555 9.998816168054656 9.998825668728314 9.998835155941839 9.99881279561795 9.999988282857148 9.9988161680861 9.999980563408032 9.998816168006314 9.998816167251524 9.999980559299074 10.0 9.998816168045048 9.998816168017827 9.999619802162345 9.999734855958822 9.998816167698386 9.9999439202791 9.998816167495406 9.998816168056191 9.999980561388762 9.99881616811285 9.998816167776182 9.994914461761702 
5.668736372697861 0.0010 0.0010 0.0010 0.001100250041730509 0.0010 0.0010 8.163486971073253 10.0 0.0010 10.0 10.0 10.0 10.0 10.0 10.0 10.0 10.0 10.0 10.0 10.0 10.0 10.0 10.0 10.0 10.0 10.0 10.0 10.0 10.0 10.0 10.0 10.0 10.0 10.0 10.0 10.0 10.0 10.0 10.0 10.0 10.0 10.0 10.0 10.0 10.0 10.0 10.0 10.0 10.0 10.0 
0.5905070561424006 0.0010 0.001057096268341228 0.0010 0.0010042330335429599 0.0010 0.0010 7.800966834550639 10.0 0.0010 10.0 10.0 10.0 10.0 10.0 10.0 10.0 10.0 10.0 10.0 10.0 10.0 10.0 10.0 10.0 10.0 9.973340244141427 10.0 10.0 9.983912443142303 10.0 10.0 10.0 10.0 10.0 10.0 9.698897662797886 10.0 10.0 10.0 10.0 10.0 9.950814487948348 10.0 10.0 10.0 10.0 10.0 10.0 10.0 10.0 
0.0010 10.0 0.0010001847623880378 0.0010 0.0010000002314344337 0.0010 0.0010 10.0 4.619868088552639 0.0010 9.99999974682178 9.999999809695632 9.999999473776654 9.999999856177544 10.0 9.999999999995792 10.0 9.999999886512859 9.99999884354404 9.999998052531012 9.999999992567847 9.958259642561673 9.999999848469752 10.0 9.999999985219947 10.0 9.999999618116636 9.999996942783438 9.999999912803757 10.0 10.0 9.999999544276553 9.998322577652406 10.0 9.999999832208768 9.99999804472298 9.94841772706118 9.999995591164232 9.999999985060754 9.99999973015848 9.99999844335417 9.999999982973499 9.999989905530393 9.999243576961247 9.999998269831645 9.99999991458181 9.999999867928093 9.999999824040824 9.98331754302286 10.0 10.0 
10.0 1.345626254813721 0.0010 0.0010 0.0012083901739317264 0.0014129669967478213 0.0010 0.7335216428906706 0.0010 0.0010 0.9228823490843805 1.839277411066259 9.999579719728633 10.0 10.0 5.0004884128208476 10.0 10.0 8.662147769772988 10.0 6.313050960437921 1.0588567711781882 10.0 0.0010 10.0 0.0010 7.087725571815918 0.0010 3.69705518979782 0.0010 0.0010 5.000460019658697 9.83183963371786 0.0010 10.0 0.0010 3.9282493741288382 9.792674118747986 10.0 1.0588567711781882 0.0010 10.0 10.0 1.0588567711781882 10.0 5.000406645249533 1.0588567711781882 10.0 4.917378974384091 0.0010 5.0004363858109615 
0.0010 0.6466745597712809 0.01783471070892753 0.0010 0.001053789867359359 0.0010328753853879437 9.84712102221353 0.0010 0.0010 4.962746211413566 10.0 10.0 9.992918722778715 10.0 9.999904691507634 10.0 10.0 10.0 10.0 9.921835984700815 10.0 10.0 10.0 10.0 10.0 10.0 9.77272567915443 10.0 10.0 10.0 10.0 10.0 10.0 10.0 10.0 10.0 10.0 10.0 10.0 10.0 10.0 9.99994206559384 9.979659651094478 10.0 10.0 10.0 9.824126970396524 10.0 10.0 10.0 10.0 
4.425745274518277 0.001571406316030032 0.0010000115701645702 0.0010000094308521682 0.0010000029467817464 0.0010000000034227434 0.0010 9.489318728604644 10.0 0.0010 9.999999970354011 9.99999996492203 9.999999993564586 9.999999999159025 9.999970477604405 9.9999999931483 10.0 9.99999999916277 9.999999999391065 9.999999999102096 9.999999997881448 9.999999973446977 9.999999999159817 9.999999710925803 9.999999999167139 9.999999485682752 10.0 9.999999824494633 9.999999976104524 9.999999613291118 9.999999902860772 9.999999997881968 9.999999999173108 9.99999981364738 9.999999999158009 9.99999995776966 9.999999999126617 9.999999997182066 9.999065603101515 9.999999973386004 9.999999949674326 9.999999997449542 9.999999923208021 9.999999976286512 9.999999999104533 9.999999977377525 9.999999976237595 9.999999999087931 9.999999977101819 9.999999604874068 9.999999989483706 
0.0010 0.0010 0.0010 0.0010000020757605056 0.0010092593128251338 0.0010402266168789045 10.0 0.0010 0.0010 6.147014080756064 10.0 10.0 10.0 9.996354312973434 10.0 10.0 9.99841524181914 9.998424026102407 10.0 9.998258469657484 9.988741438451841 10.0 9.998802305533651 10.0 9.996314760516935 10.0 10.0 10.0 10.0 10.0 10.0 10.0 9.978832516579706 10.0 9.999017355327288 10.0 10.0 9.991194564185603 9.999375058163718 10.0 10.0 9.997548698980365 10.0 10.0 9.999337806521421 10.0 10.0 9.998889254767612 10.0 10.0 10.0 
0.0010 3.0092072866789525 0.0010 0.0010 0.0010 0.0010 10.0 0.0010 0.0010 1.6815688527180974 10.0 10.0 10.0 10.0 10.0 10.0 10.0 10.0 10.0 10.0 10.0 10.0 10.0 10.0 10.0 10.0 10.0 10.0 10.0 10.0 10.0 10.0 10.0 10.0 10.0 10.0 10.0 10.0 10.0 10.0 10.0 10.0 10.0 10.0 10.0 10.0 10.0 10.0 10.0 10.0 10.0 
8.666453158965245 7.343005340520735 0.0010 0.0010 0.0010 0.0010 0.0010 7.625630507658217 0.0010 0.0010 10.0 10.0 10.0 10.0 10.0 10.0 10.0 10.0 10.0 10.0 10.0 10.0 10.0 10.0 10.0 10.0 10.0 10.0 10.0 10.0 10.0 10.0 10.0 10.0 10.0 10.0 9.944768610821757 10.0 10.0 10.0 10.0 10.0 10.0 10.0 10.0 10.0 10.0 10.0 10.0 10.0 10.0 
0.954537323483104 0.0010 0.0010 0.0010107149388313722 0.0010 0.0010 0.0010 7.35172238893565 10.0 0.0010 9.999990326195686 9.999990310085348 10.0 10.0 10.0 9.999990183385849 10.0 10.0 10.0 10.0 10.0 9.999990311753745 10.0 9.999990240015345 10.0 10.0 10.0 9.99999031272098 10.0 9.999990262312664 9.99999030280613 9.999990312697655 10.0 9.99999030014367 10.0 9.99999032266557 9.999990300182363 10.0 10.0 9.999990311696738 9.999990196455393 10.0 10.0 9.999990331950722 10.0 10.0 9.999990312850889 10.0 10.0 9.999990317496751 9.99999030778966 
0.001086840327042188 2.3505072651524643 0.016914720124820936 0.0010001055746313482 0.0010387139364706809 0.0010407695966289194 2.100228430860269 0.0011169723248133131 0.001110639557491092 9.975673783513482 9.999985485035065 9.999985362447777 9.994006833356789 9.999993791290946 9.999999974690901 9.997956613218918 9.999995521032005 9.999991546511055 9.999763257674822 9.99969527776587 9.99209508988071 9.999985308252338 9.999992156053427 9.999999669654219 9.999994608269857 9.999999682832726 9.98748674091733 9.999987234304932 9.999989894018926 9.999999675087167 9.999977321943296 9.999993320518932 9.99763462622249 9.999999815118167 9.999980425422418 9.999986547218233 9.999990654430528 9.999999457211116 9.999980167786566 9.999985673936186 9.999987129316258 9.999999904757068 9.995412039851113 9.999986345628251 9.999993386202753 9.99999331789912 9.999984775851646 9.99999359011237 9.945613202784175 9.999988428113838 9.999993682701817 
1.2532759390456982 0.0010 0.0039779199612664205 0.0010 0.001001495042025968 0.0010 0.0010 7.519701845322418 10.0 0.0010 10.0 9.999809385418404 10.0 9.99999510090428 9.99999526810338 9.99997724349269 10.0 9.999995335474443 10.0 10.0 9.999479437068029 9.999805205255779 9.99999432373878 10.0 9.999920465414082 10.0 9.999760931604262 9.99975351936899 10.0 10.0 9.999999830028809 10.0 10.0 9.999754051241647 9.999994907084233 10.0 10.0 10.0 10.0 10.0 9.999753493067086 9.99999644854752 10.0 10.0 9.999766612065018 10.0 9.99983652218724 9.999994860686998 9.999977664252773 10.0 10.0 
0.0010 0.0010 0.0010 0.0010 0.0010828549224401623 0.0014717152848088885 0.0010 2.635313957781409 9.703635409976425 0.0010 10.0 10.0 10.0 10.0 10.0 10.0 10.0 10.0 10.0 10.0 10.0 10.0 10.0 10.0 10.0 10.0 10.0 10.0 10.0 10.0 10.0 10.0 10.0 10.0 10.0 10.0 10.0 10.0 10.0 10.0 10.0 10.0 9.803289848281164 10.0 10.0 10.0 10.0 10.0 10.0 10.0 10.0 
0.0010 0.0010 0.0010 0.0010 0.0010 0.0010 0.0010 2.308102408148128 10.0 0.0010 10.0 10.0 10.0 10.0 10.0 10.0 10.0 10.0 10.0 10.0 10.0 10.0 10.0 10.0 10.0 10.0 10.0 10.0 10.0 10.0 10.0 10.0 10.0 10.0 10.0 10.0 10.0 10.0 10.0 10.0 10.0 10.0 10.0 10.0 10.0 10.0 10.0 10.0 10.0 10.0 10.0 
0.0010 0.0010 0.0010 0.0010 0.0010 0.0010 7.635219548866414 0.0010 0.0010 9.970449702620442 10.0 10.0 10.0 10.0 10.0 10.0 10.0 10.0 10.0 10.0 10.0 10.0 10.0 10.0 10.0 10.0 10.0 10.0 10.0 10.0 10.0 10.0 10.0 10.0 10.0 10.0 10.0 10.0 10.0 10.0 10.0 10.0 10.0 10.0 10.0 10.0 10.0 10.0 10.0 10.0 10.0 
0.0010 1.3984803722236279 0.0011435902680867872 0.001000000002860947 0.0010 0.0010010110120528691 10.0 0.0010 0.0010 3.8984740499501256 9.999999995501106 10.0 10.0 9.999999998848159 9.999999995237985 9.99999999847966 10.0 9.999999998848155 10.0 9.999992390819337 9.999999999163347 9.99999999550434 9.999999998677284 9.999999476372649 9.999999998849376 9.999999480911958 9.999999999207898 9.999999998824393 9.999999993184272 9.999999806371251 10.0 9.999999999019424 10.0 9.99999999570343 9.999999998834882 9.999999998825135 9.99999999855516 9.999999999554271 9.999999999411234 9.999999995523389 9.999999998817557 9.99999999925844 10.0 9.999999995154507 10.0 9.999999999532559 9.999999995467544 9.9999999988378 9.999975227913078 9.999999998758238 9.999999976880762 
0.001001161785459128 0.9784668605673428 0.003575685381786011 0.0010000000000000015 0.0010000642089422593 0.0010000832408161462 9.480581785878906 0.0015122192481374051 0.0019558669424318016 4.3560663075271355 9.983028678639766 9.985771616515871 9.99999997484404 9.999730354288179 9.998118486843024 9.993313208180298 9.979743721701162 9.99973169613347 9.99526988412723 9.99419513811436 9.99523883500546 9.983457218452626 9.999709249832598 9.999964451500178 9.999733691720667 9.999998842920803 9.994855587351706 9.999998853228359 9.99108574325672 9.999900660200998 9.982567970511772 9.993989512530215 9.999996095437359 9.999998840476936 9.999699839278648 9.982490438305659 9.991613219757276 9.999996485746848 9.999987954521586 9.983470594952328 9.982559933076445 9.999995672823616 9.999458814809355 9.983486963931387 9.999789131967473 9.994146745279236 9.983525749462242 9.99971217408227 9.993828614418511 9.999878612748905 9.999643311222052 
0.0010 0.8533320113127376 0.0010 0.0010 0.0010 0.0010 9.808248299665651 0.0010 0.0010 4.615897085481346 10.0 9.965680671852002 10.0 10.0 10.0 10.0 9.973549370065852 10.0 10.0 10.0 10.0 10.0 10.0 10.0 10.0 10.0 10.0 10.0 10.0 10.0 9.989736238985726 10.0 10.0 10.0 10.0 10.0 10.0 10.0 10.0 10.0 10.0 10.0 10.0 10.0 10.0 10.0 10.0 10.0 10.0 10.0 10.0 
3.190184081588627 10.0 0.0010 0.0010 0.001079392012459048 0.0010 0.0010 9.372074856104607 0.0010 0.0010 10.0 10.0 10.0 10.0 10.0 10.0 10.0 10.0 10.0 10.0 10.0 10.0 10.0 9.81866225301103 10.0 10.0 10.0 10.0 10.0 10.0 10.0 10.0 10.0 9.449753799432875 10.0 10.0 10.0 10.0 10.0 10.0 10.0 10.0 10.0 10.0 10.0 10.0 10.0 10.0 10.0 9.809595192719357 10.0 
0.0010 10.0 0.0010 0.0010 0.0010 0.0021046044889667945 0.0010 10.0 4.435972656766488 0.0010 10.0 10.0 10.0 10.0 10.0 10.0 9.957260827295059 10.0 10.0 9.975166842917087 10.0 10.0 10.0 10.0 10.0 10.0 10.0 10.0 10.0 10.0 10.0 10.0 10.0 10.0 10.0 10.0 10.0 9.999275868416031 10.0 10.0 10.0 10.0 10.0 10.0 10.0 10.0 10.0 10.0 10.0 10.0 10.0 
2.195646803251643 0.0010 0.001399024186158504 0.0010000601693568524 0.0010009219777734814 0.001000042834949324 0.0010 8.002231813469768 10.0 0.0010 9.999984393279055 9.99997219889303 9.999721445541342 10.0 10.0 9.99970828307181 9.999932512739079 10.0 9.999901023335557 9.99993252355667 9.999864629583843 9.999990966762025 10.0 9.999684447714444 10.0 9.99763646229644 9.99984615970336 9.99992271109367 9.99996970074095 9.999716357704836 9.999905080662677 9.99988434874625 9.99993454805667 9.999904394574743 10.0 9.99996961058231 9.999949207270877 9.99988520531367 9.999919948484006 9.999990337537216 9.999965922669034 9.999877632665273 9.999829514500414 9.999989380998125 10.0 9.999951288606418 9.99999072106114 10.0 9.999968205515971 9.99990444633704 9.99994575538133 
0.0010 0.0010 0.0010 0.0010 0.0010 0.0010 0.0010 3.912172837697601 10.0 0.001000000000000334 10.0 10.0 10.0 10.0 10.0 10.0 10.0 10.0 10.0 10.0 10.0 10.0 10.0 10.0 10.0 10.0 10.0 10.0 10.0 10.0 10.0 10.0 10.0 10.0 10.0 10.0 10.0 10.0 10.0 10.0 10.0 10.0 10.0 10.0 10.0 10.0 10.0 10.0 10.0 10.0 10.0 
0.0010 0.0010 0.0010003693408649897 0.0010012933377110539 0.0010000159472015465 0.0010004194924886356 0.0010 2.639861772677412 10.0 0.0010 10.0 10.0 10.0 10.0 10.0 10.0 10.0 10.0 10.0 10.0 10.0 10.0 10.0 9.998879069768858 10.0 9.998862147562267 10.0 10.0 10.0 10.0 10.0 10.0 10.0 10.0 10.0 10.0 10.0 10.0 10.0 10.0 10.0 10.0 10.0 10.0 10.0 10.0 10.0 10.0 10.0 10.0 10.0 
0.0010 0.5141017346776748 0.8830915763246376 0.0010019977494640673 0.001018573512870815 0.0011931157509642628 4.023496544222223 0.0010 0.0028995464408337075 9.610886635708017 9.796979193257165 9.972543610535652 9.845536979337838 9.99717811898854 9.817451588967575 9.277719568148246 9.999369981383559 9.997212424176752 9.953179236624933 7.57593051565363 8.962867169151766 9.966066414306905 9.997159569938063 10.0 9.999496654283094 9.923716800620287 10.0 9.963001970327998 9.929497064643275 9.901517543313629 9.942786273002492 8.884955707173928 9.987591118892711 10.0 9.997158600610511 9.900525614032716 10.0 9.969652989594154 9.995740258558474 9.946164358821683 9.953777075824476 9.966540472729529 9.99184305124075 9.988146828438891 9.960415588289928 9.978707904856524 9.962327781621147 9.99713511044808 10.0 9.926141961125925 10.0 
0.0010622057839231513 3.020858536275885 0.0014448486847824515 0.0010000326699881447 0.001001178254358071 0.001000215106027305 9.803268654079575 0.001036221991135487 0.0010 1.5122859182485886 9.99674461806035 9.996716149826366 9.999997328416224 9.999993070187957 9.9999943545974 9.998497305290895 9.999216655784958 9.99999468001764 9.999975693825654 9.999889246769664 9.99931675883288 9.996703987170557 9.999994014340134 9.99994816037877 9.999993265974842 9.999949250212223 9.99937157151045 9.997151474860948 9.997733440511023 9.999948841482064 9.99995190245855 9.998500618409631 9.999916234004186 9.999950576008276 9.999994020561767 9.996992077250637 9.997863433941498 9.999879970136025 9.999999754603971 9.99674310680699 9.996904522508318 9.999981599673887 9.999993729090425 9.996710171165953 9.999994468654553 9.998501060365927 9.996694951716787 9.999993864493737 9.998499077339165 9.99742671004452 9.998584972532885 
10.0 2.0596442184590766 0.0010 0.004868676980249828 0.0025538898671848397 0.0010 0.0010 1.9736420608830387 0.0010 0.0010 9.323957523249655 9.88594265954107 10.0 9.873737241326742 9.893893229679911 10.0 10.0 9.874433945211358 5.256594638534603 10.0 10.0 10.0 9.87049520216281 0.0010 9.880502588387213 0.0010 10.0 4.102826468124862 9.897477194983427 0.0010 0.0010 10.0 10.0 0.032027175713268186 9.870325304275495 8.443994465104945 9.929335831830997 10.0 9.933536982023627 9.912276304423989 7.834673671699891 10.0 10.0 9.878595083196974 9.992227592446381 9.894042886038305 9.951607974496934 9.87353791456833 9.853447416771857 0.5498802726708227 9.968178388148514 
0.0010 2.3326869982108267 0.0014679688011938737 0.0010 0.0010015195968739244 0.0010239905076205882 2.5139624056952425 0.0010 0.0010 10.0 10.0 10.0 10.0 10.0 10.0 10.0 9.99998501978595 10.0 9.999995160067696 10.0 9.999833244381648 10.0 10.0 10.0 10.0 10.0 10.0 10.0 10.0 10.0 10.0 10.0 10.0 10.0 10.0 10.0 10.0 9.884984802305267 10.0 10.0 10.0 10.0 9.999908432866164 10.0 10.0 10.0 10.0 10.0 10.0 10.0 10.0 
8.852747074403597 4.332270263210943 0.0010 0.0010 0.0010 0.00124252444952629 0.0010 4.5802497676893825 0.0010 0.0010 10.0 10.0 10.0 10.0 10.0 10.0 10.0 10.0 10.0 10.0 10.0 10.0 10.0 10.0 10.0 5.897520905231327 10.0 10.0 10.0 10.0 10.0 10.0 10.0 10.0 10.0 10.0 10.0 10.0 10.0 10.0 10.0 10.0 10.0 10.0 10.0 10.0 10.0 10.0 10.0 10.0 10.0 
10.0 1.0845823703515665 0.0013197198166040982 0.0020409728149102723 0.0010 0.0011466945041677034 0.0010 0.2796665546083692 0.0010 0.0010 0.5683607690557713 0.20046490104458758 8.671973250061772 1.3776146165352872 1.3314238960703255 8.489627771015162 9.305451096548271 1.38008908919584 9.139814016073759 9.487939954630015 8.50404310916461 0.13267809871672487 1.5288088461716525 0.25264008131419313 0.8196135274800698 0.0010 8.970897950865758 0.0010 0.0010 0.25261950005227707 8.950139294124726 8.50814009675398 9.385067670057976 0.0010 1.5288008988950184 0.1839781675851393 4.535446384309782 9.400712413789108 4.979475389520584 0.0010 0.0010 8.85857552831656 9.37947013111134 0.0010 0.0010 5.411684124269842 0.2943648611553735 1.5288148841178666 1.1848790829144402 0.0010 6.833040885380541 
0.001000000000000334 2.079812384238325 0.0010 0.0010 0.0010 0.0010 10.0 0.001000000000000334 0.001000000000000334 3.1709206991491725 10.0 10.0 10.0 10.0 10.0 10.0 10.0 10.0 10.0 10.0 10.0 10.0 10.0 9.997780578807946 10.0 10.0 10.0 10.0 10.0 9.999255065314392 10.0 10.0 10.0 10.0 10.0 10.0 10.0 10.0 10.0 10.0 10.0 10.0 10.0 10.0 10.0 10.0 10.0 10.0 10.0 10.0 10.0 
0.0010 8.768565382468683 0.0010 0.0010 0.0010 0.0010 0.0010 7.00810729452987 0.8462941056476392 0.0010 10.0 10.0 10.0 10.0 10.0 10.0 10.0 10.0 10.0 10.0 10.0 10.0 10.0 10.0 10.0 10.0 10.0 10.0 10.0 10.0 10.0 10.0 9.96263552214889 10.0 10.0 10.0 10.0 10.0 10.0 10.0 10.0 10.0 9.999042478887002 10.0 10.0 10.0 10.0 10.0 10.0 10.0 10.0 
4.488054368365612 0.0010 0.0010 0.0010 0.0010 0.0010 0.0010 8.129627654232504 10.0 0.001000000000000334 10.0 10.0 10.0 10.0 10.0 10.0 10.0 10.0 10.0 10.0 10.0 10.0 10.0 10.0 10.0 10.0 10.0 10.0 10.0 10.0 10.0 10.0 10.0 10.0 10.0 10.0 10.0 10.0 10.0 10.0 10.0 10.0 10.0 10.0 10.0 10.0 10.0 10.0 10.0 10.0 10.0 
0.0010 0.7383053634096035 0.0010 0.0010 0.0010 0.0010 10.0 0.0010 0.0010 4.314630648289276 10.0 10.0 10.0 10.0 10.0 10.0 9.999887239672496 9.997793385552981 10.0 10.0 10.0 10.0 10.0 10.0 10.0 9.95011130986154 10.0 10.0 10.0 10.0 10.0 10.0 10.0 10.0 10.0 10.0 9.831456310154739 10.0 10.0 10.0 10.0 10.0 10.0 10.0 10.0 10.0 9.93707227375532 10.0 10.0 10.0 10.0 
0.0011238563997200168 0.5714675447106776 0.0015401727177202697 0.0010213462347863677 0.0010000041602787652 0.0010001049156648342 1.237847291031863 0.0011238563997200168 0.0010 9.631989424068212 9.494721680567483 9.99999952353532 9.995816070914096 9.99976155144113 9.999995271138454 9.999964311399067 9.999168207926084 9.999747685912839 9.97461822798306 9.996950865812181 9.999999740856031 9.999999456726597 9.999899683182454 9.977869086810289 9.999999936638565 9.99987614360028 9.99415662869588 9.94583919281634 9.99999962347501 9.977749141338679 9.977897832942714 9.999850052068398 9.999551879915398 9.976639988237217 9.999518378131436 9.999999442359716 9.999999400642485 9.999999995466142 9.999246599635022 9.999999448260393 9.992352927411032 9.999999961032957 9.951641428736233 9.999999457920016 9.97560473780456 9.999999525483874 9.999999458765805 9.999319417173373 9.999999614709537 9.97775903085305 9.99999945231575 
0.0010 0.30479350425379725 0.0010 0.0011014066142544163 0.0010 0.0010 1.2641274430167981 0.0010 0.0010 10.0 10.0 10.0 10.0 10.0 10.0 10.0 10.0 10.0 10.0 10.0 10.0 10.0 10.0 10.0 10.0 10.0 10.0 10.0 10.0 10.0 10.0 10.0 9.99666811399818 10.0 10.0 10.0 10.0 10.0 10.0 10.0 10.0 10.0 9.84877151584332 10.0 10.0 10.0 10.0 10.0 10.0 10.0 10.0 
1.1331111032664856 0.0010 0.0010 0.0010 0.0010 0.0010 0.0010 0.0010 10.0 0.0010 10.0 10.0 10.0 10.0 10.0 10.0 10.0 10.0 10.0 10.0 10.0 10.0 10.0 10.0 10.0 10.0 10.0 10.0 10.0 10.0 10.0 10.0 10.0 10.0 10.0 10.0 10.0 10.0 10.0 10.0 10.0 10.0 10.0 10.0 10.0 10.0 10.0 10.0 10.0 10.0 10.0 
0.019840990666013386 2.9295883717736126 0.002273607424208933 0.0010275625257583202 0.0010049969030647239 0.0010037773573591119 10.0 0.0034938612406116617 0.002475920329273543 1.3492892134332233 9.981966348082697 9.979613553885217 9.995631610960805 9.993172679256306 9.991076169772365 9.993188915773041 9.994699154546275 9.99322747634011 9.998596420554536 9.996184205102605 9.993093653357716 9.982106208952253 9.993559914452605 9.98846273618242 9.993154275038266 9.988268576914898 9.994735918729209 9.985842605991333 9.980508446103237 9.98851223507123 9.992818615199822 9.992059494849796 9.995796727114758 9.988340365939628 9.993195621802206 9.986118203125272 9.986580922876895 9.995750720342581 9.993323262408905 9.98043809149323 9.979491052173774 9.996150482851577 9.991848149439406 9.980761084008837 9.992537745713548 9.98089881267487 9.98119186318128 9.993223623904854 9.982692127740687 9.985763435685158 9.986223649961582 
0.08965050356780384 0.0010 0.0010 0.0010 0.0010 0.0010 0.0010 0.0010 10.0 0.0010 10.0 10.0 10.0 10.0 10.0 10.0 10.0 10.0 10.0 10.0 10.0 10.0 10.0 9.392490235153936 10.0 9.392467860922633 10.0 10.0 10.0 9.392488757659224 10.0 10.0 10.0 10.0 10.0 10.0 10.0 10.0 10.0 10.0 10.0 10.0 10.0 10.0 10.0 10.0 10.0 10.0 10.0 10.0 10.0 
0.0010 0.3386888399374741 0.0010 0.0010 0.0010 0.0010 7.503876740111977 0.0010 0.0010 4.06329363974577 10.0 10.0 10.0 10.0 10.0 10.0 10.0 10.0 10.0 10.0 9.99780635740783 10.0 10.0 10.0 10.0 10.0 10.0 10.0 10.0 10.0 10.0 10.0 10.0 10.0 10.0 10.0 10.0 10.0 10.0 10.0 10.0 10.0 10.0 10.0 10.0 10.0 10.0 10.0 10.0 10.0 10.0 
1.319051792195431 0.0010 0.0010 0.0011105023500834299 0.0010000864028932401 0.0010040210670885048 0.0010 0.001000000000000334 10.0 0.0010 10.0 10.0 10.0 9.976370255990155 9.958519675706677 10.0 9.98477802950654 9.9852803590394 10.0 10.0 10.0 10.0 9.981143229831511 10.0 9.965612059950214 10.0 9.991424036909407 10.0 10.0 10.0 10.0 10.0 10.0 10.0 9.982024010168276 10.0 10.0 10.0 10.0 10.0 10.0 10.0 10.0 10.0 9.984216819418792 10.0 10.0 9.982187277514804 10.0 10.0 10.0 
7.540927520255426 9.48964896811465 0.0010 0.0010087210929375435 0.0010 0.0010 0.0010 9.740876639003522 0.0010 0.0010 9.999381490368133 9.999388263593696 10.0 9.999941215848466 9.997186317684726 10.0 10.0 9.999874735081256 9.987970150567577 9.99998919705209 10.0 9.999351603938337 10.0 9.873052285639444 10.0 9.734500558230613 10.0 10.0 10.0 9.995787266266623 9.995785496977707 10.0 10.0 9.998912303202667 10.0 10.0 9.897012355523133 9.999991660981223 9.999994816074802 9.999382726003601 9.99937274830016 10.0 10.0 9.999376933209906 9.94465760470613 10.0 9.952761370084012 10.0 10.0 9.999619824803055 10.0 
0.0010 0.0010 0.0011083410673220094 0.0010 0.0010 0.0010 0.8283247059744636 0.0010 0.0475698549617805 10.0 10.0 10.0 10.0 10.0 10.0 10.0 10.0 10.0 10.0 10.0 10.0 10.0 10.0 10.0 10.0 10.0 10.0 10.0 10.0 10.0 10.0 10.0 10.0 10.0 10.0 10.0 10.0 10.0 10.0 10.0 10.0 10.0 10.0 10.0 10.0 10.0 10.0 10.0 10.0 10.0 10.0 
0.0010 0.4005191528851305 0.0010 0.0010 0.0010 0.0010 1.1653034683838965 0.0010 0.0010 8.977888995813384 10.0 10.0 10.0 10.0 10.0 10.0 10.0 10.0 10.0 10.0 10.0 10.0 10.0 10.0 10.0 10.0 10.0 10.0 10.0 10.0 10.0 10.0 9.974313811770955 10.0 10.0 10.0 10.0 10.0 10.0 10.0 10.0 10.0 10.0 10.0 10.0 10.0 10.0 10.0 10.0 10.0 10.0 
1.4576321807134154 0.0010 0.0010 0.0010 0.0010 0.0010 0.0010 0.0010 10.0 0.0010 10.0 10.0 10.0 10.0 10.0 10.0 9.999720413136117 10.0 10.0 10.0 10.0 10.0 10.0 10.0 10.0 10.0 10.0 10.0 10.0 10.0 10.0 10.0 10.0 10.0 10.0 10.0 10.0 10.0 10.0 10.0 10.0 10.0 10.0 10.0 10.0 10.0 10.0 10.0 10.0 10.0 10.0 
5.8866731179698535 0.0010 0.0010 0.0010 0.0010 0.0010 0.0010 10.0 10.0 0.0010 10.0 10.0 10.0 10.0 10.0 10.0 10.0 10.0 10.0 10.0 10.0 10.0 10.0 10.0 10.0 10.0 10.0 10.0 10.0 10.0 10.0 10.0 10.0 10.0 10.0 10.0 10.0 10.0 10.0 10.0 10.0 10.0 10.0 10.0 10.0 10.0 10.0 10.0 10.0 10.0 10.0 
0.0010 0.0010 0.0010 0.0010 0.0010819542099767935 0.0010 0.001000000000000334 4.0012647066273 9.058079515489354 0.0010 10.0 10.0 10.0 10.0 10.0 10.0 10.0 10.0 10.0 10.0 10.0 10.0 10.0 10.0 10.0 10.0 10.0 10.0 10.0 10.0 10.0 10.0 10.0 10.0 10.0 10.0 10.0 10.0 10.0 10.0 10.0 10.0 9.989702094575327 10.0 10.0 10.0 10.0 10.0 10.0 10.0 10.0 
4.308621782837419 0.0010 0.0010 0.0010 0.0010 0.0010 0.0010 10.0 10.0 0.0010 9.997211652990234 9.99991830093792 10.0 10.0 10.0 10.0 9.999962652796551 10.0 9.999597968845624 10.0 10.0 9.999137548862308 10.0 9.994245999297355 10.0 9.998111377547167 10.0 9.997394441495507 10.0 9.995413203230692 9.996374644722692 10.0 10.0 9.997231025530834 10.0 9.996003274504815 9.99767594302962 10.0 10.0 9.99737398575114 9.969235271720333 10.0 10.0 9.99914863401089 10.0 9.999213987178374 9.999125949038323 10.0 9.999350206034984 9.995458910267313 9.998191303659723 
10.0 1.320563103125083 0.0011021453826347508 0.0019750769105778623 0.0010147421544653133 0.0010216490869050165 0.0010 0.6016211905863964 0.012964017602097588 0.0010 0.0010 0.0010 8.458926798213604 1.395976323530058 2.186930944658228 8.672392748979808 9.786297115621016 1.3887241837233315 9.573198655100402 9.28254270873261 8.76408507162668 0.0010 1.3349206003948968 0.0010 1.382189028608364 0.0010 8.431954018019255 0.0010 0.166941453147456 0.0010 8.101148406743372 8.665227804353378 9.284639998950793 0.0010 1.3397885693349876 0.0010 5.109460525267744 9.251858993526227 5.450255356828475 0.0010 0.0010 8.842013027684287 9.883485412034707 0.0010 0.9281281098600394 5.635771379728625 0.0010 1.182921775905485 0.0010 0.0010 7.321212108506128 
0.0010 0.9572594500742061 0.002196454938108743 0.0010 0.0010054639361343376 0.0010 9.370669199564606 0.0010 0.0010 4.472039871241754 10.0 10.0 9.996405418453461 9.996628275042303 10.0 10.0 9.99996266201193 9.996763060596853 10.0 10.0 9.99999970830926 10.0 9.998242969155799 10.0 10.0 10.0 9.977500188380422 10.0 10.0 10.0 10.0 10.0 9.977170501885723 10.0 9.998329356321925 10.0 10.0 10.0 10.0 10.0 10.0 9.99997083248927 10.0 10.0 9.999137613395895 10.0 10.0 9.996273107704189 10.0 10.0 10.0 
0.0010 2.1367811801809 0.0010 0.0010 0.0010 0.001002207543059931 10.0 0.0010 0.0010 3.3489163151255257 10.0 10.0 10.0 10.0 9.704945669118892 10.0 10.0 10.0 10.0 10.0 10.0 10.0 10.0 10.0 9.999096586777181 10.0 10.0 10.0 10.0 10.0 10.0 10.0 10.0 9.86871534577114 10.0 10.0 10.0 10.0 10.0 10.0 10.0 10.0 10.0 10.0 9.995285937826205 10.0 10.0 10.0 10.0 10.0 10.0 
1.2156644183112417 0.0010 0.0010 0.0010 0.0010 0.0010 0.0010 7.619346700430694 9.891159506138465 0.0010 10.0 10.0 10.0 10.0 9.999153457966155 10.0 9.999931235930683 10.0 10.0 10.0 10.0 10.0 10.0 10.0 10.0 10.0 10.0 10.0 10.0 10.0 10.0 10.0 10.0 10.0 10.0 10.0 9.99977741213903 10.0 10.0 10.0 10.0 10.0 10.0 10.0 10.0 10.0 10.0 10.0 10.0 10.0 10.0 
0.0010 0.0010 0.0010 0.0010 0.0010 0.0010 0.0010 5.78557373854233 10.0 0.0010 10.0 10.0 10.0 10.0 10.0 10.0 10.0 10.0 10.0 10.0 10.0 10.0 10.0 10.0 10.0 10.0 10.0 10.0 10.0 10.0 10.0 10.0 9.999688178504186 10.0 10.0 10.0 10.0 10.0 10.0 10.0 10.0 10.0 9.956895279091697 10.0 10.0 10.0 10.0 10.0 10.0 10.0 10.0 
0.0010 1.5373690161090472 0.0010 0.0010 0.001016728981054386 0.0010093465221926857 10.0 0.0010 0.0010 3.4493540626827035 10.0 10.0 10.0 10.0 9.798226400731494 10.0 10.0 10.0 10.0 9.996531325216953 10.0 10.0 10.0 10.0 9.999398586456225 10.0 9.98547939228634 10.0 10.0 10.0 10.0 10.0 10.0 9.924317001331433 10.0 10.0 10.0 10.0 10.0 10.0 10.0 10.0 10.0 10.0 9.99650968356687 10.0 10.0 10.0 10.0 10.0 10.0 
8.296370103944248 1.577761042150133 0.0010 0.0024464127148201564 0.0010 0.0010750004952185149 0.0010 1.4579931496013054 0.0010 0.0010 9.400540609096216 9.586967499446791 9.880935342202978 9.620977194679199 9.699585660831907 10.0 9.711096808105678 9.719237965946876 7.4907503289754676 10.0 9.774401132564707 9.67084405480345 9.678599187620938 1.0127738231632382 9.634968483183318 1.0141931076150819 10.0 6.534419994857069 9.888198688421808 1.014197525691201 1.128889076933766 10.0 9.975918331121392 1.0931103691877677 9.678980930722478 7.648996804406284 10.0 10.0 10.0 9.39523503570475 8.298167225410872 9.99396512943592 10.0 9.622110379034428 9.691169324038873 10.0 9.73845151925101 9.669464232036484 9.618663019133786 4.408456884121838 9.392572821458758 
0.0010 2.0293322936002722 0.001002886416872659 0.0010151320180338255 0.0010017618987765463 0.0010250905975007886 2.043550806590389 0.0010 0.0010 7.107529351971809 9.981263849304998 9.981079450201705 9.994515972339181 9.991226650310464 9.988187956966367 9.987798705325309 9.993199699592004 9.99123019621453 9.981078833059197 9.994083098879445 9.98857856629962 9.981079331886992 9.991231533117125 9.972435421840935 9.991010910232202 9.972304633873874 9.990702127550493 9.972867031008324 9.981079444752567 9.971545295197135 9.972405418948377 9.986072234360805 9.993988931468271 9.972364792521164 9.991193189823372 9.981079204992499 9.982141478286286 9.993766946401719 9.991231858491208 9.981079340817718 9.9810791426581 9.994397701847754 9.989424029648303 9.981079349056493 9.990382762053338 9.98107924396986 9.98107935641056 9.991224300991538 9.981079301265645 9.972371294520071 9.98165699044214 
5.496438706174928 4.840247735431474 0.0010 0.0010 0.0010 0.0010 0.0010 5.052126642037966 0.0010 0.001000000000000334 10.0 10.0 10.0 10.0 10.0 10.0 10.0 10.0 10.0 10.0 10.0 10.0 10.0 10.0 10.0 10.0 10.0 10.0 10.0 10.0 10.0 10.0 10.0 10.0 10.0 10.0 10.0 10.0 10.0 10.0 10.0 10.0 10.0 10.0 10.0 10.0 10.0 10.0 10.0 10.0 10.0 
0.0010 2.0501984090716094 0.0010 0.0010 0.0010 0.0010030611739554806 2.9680642588264465 0.0010 0.0010 10.0 9.999738897441095 9.999773142901287 10.0 10.0 9.972732582510183 10.0 10.0 10.0 9.9998588910946 10.0 9.99999285817929 10.0 10.0 9.999132887839178 10.0 10.0 10.0 9.999726118718156 10.0 9.999134205373913 9.992136580897153 10.0 10.0 9.999734453955329 10.0 9.999741000704908 9.999742018524321 10.0 10.0 9.999736750231646 9.99973657120984 10.0 10.0 9.99973684083652 10.0 9.999741910819541 9.999737437173833 10.0 10.0 9.998416964186047 9.999742034697645 
0.0010 1.2516055455473556 0.0018903305848467788 0.0024343884190426174 0.0011954224407477805 0.0013669767101400151 1.1684817960275047 0.0010 0.0010 10.0 9.99890816135876 9.998062453301266 10.0 9.991338510066354 9.9999538312557 9.999451801138072 10.0 9.980204983869175 9.99916983951287 9.999915450840364 9.99030557324177 9.999793263782612 9.99999907544253 9.999990297669713 9.999110688096003 9.999582198156496 10.0 9.99978284425405 9.999585125638225 9.999463855547354 9.999935366007701 9.999407967040147 9.999902294596632 9.999989440860366 9.975281905123296 9.999450472197191 9.936059546472586 9.998790770323115 9.999991263753866 9.999688515415968 9.999729507441277 9.995377737335954 9.962556814545213 9.999908401512794 9.993879934701155 9.998125664931479 9.97084073757828 9.97428407480166 9.999998972403146 9.999641264789044 9.999999266239294 
10.0 2.4974108793168197 0.0037268501051572196 0.0020121669698900183 0.0010 0.0010866169318100452 0.0010 2.7953813106146823 0.0010 0.0010 10.0 10.0 9.997891683829055 10.0 10.0 9.997431941619249 9.902647596785515 10.0 10.0 9.999851660134501 9.69390971055525 10.0 10.0 1.4894341202539394 10.0 5.44614070678508 9.997964900762726 10.0 10.0 5.487253112720778 7.517545434865454 9.99679516205399 10.0 6.360844669932989 10.0 10.0 10.0 9.999956827678742 9.696680545220934 10.0 10.0 9.998207406332499 9.998903210627558 10.0 10.0 10.0 10.0 10.0 10.0 6.184669527757411 10.0 
0.0010 0.0010 0.0010 0.0010 0.0010 0.0010 10.0 0.0010 0.0010 8.090505587972146 10.0 10.0 10.0 9.99969558994144 10.0 10.0 9.999726485998835 9.999701169687816 10.0 9.991464646476427 10.0 9.969381646038652 9.999701193097613 10.0 9.999726872798263 10.0 10.0 9.999791567159871 9.999873395791603 10.0 10.0 10.0 10.0 10.0 9.999714282694566 9.999862305817597 10.0 10.0 10.0 9.99986993106863 9.999917351767667 10.0 10.0 10.0 9.999463248870708 10.0 9.999913017698116 9.999699215473289 9.99981047062345 9.999762637522448 9.999503282704183 
0.004106469293421792 10.0 0.0010 0.0010 0.0010 0.0010 0.0010 10.0 3.116668639036763 0.0010 10.0 10.0 10.0 10.0 9.9523319051285 10.0 9.999994195285291 10.0 9.99999962060619 9.999993150674303 10.0 10.0 10.0 10.0 10.0 9.999991872598324 9.999970883006021 9.999926666074368 10.0 9.99999940654141 10.0 10.0 9.909574545226146 10.0 10.0 10.0 9.999998897722058 9.92675433104046 10.0 10.0 10.0 10.0 9.998892176291687 10.0 10.0 9.999984699656169 10.0 10.0 10.0 10.0 10.0 
0.0015236905265109677 0.0010 0.0010 0.0010 0.0010425503544368134 0.0010 0.0010 4.169807223548787 10.0 0.0010 10.0 10.0 10.0 10.0 10.0 10.0 10.0 10.0 10.0 10.0 10.0 10.0 10.0 9.999832650253278 10.0 10.0 9.999915227463564 10.0 10.0 10.0 10.0 10.0 10.0 9.999949977100867 10.0 10.0 9.999950335870833 10.0 10.0 10.0 10.0 10.0 10.0 10.0 10.0 10.0 10.0 10.0 9.99995033533947 10.0 9.999944821502256 
0.0010635118224091617 2.227314435094593 0.0010 0.0010 0.0010013985817880055 0.001020943550777761 2.693170697752044 0.002040944561128394 0.002331867236766377 8.99463330951459 10.0 10.0 10.0 10.0 10.0 10.0 9.999939843412992 9.999998261597828 10.0 10.0 10.0 10.0 10.0 10.0 10.0 10.0 10.0 10.0 10.0 10.0 10.0 10.0 10.0 10.0 10.0 10.0 10.0 9.905925617625096 10.0 10.0 10.0 10.0 10.0 10.0 10.0 10.0 10.0 10.0 10.0 10.0 10.0 
0.0010 1.4274909621833727 0.016685382632736674 0.0010 0.0010 0.0010 10.0 0.0010 0.0010 3.7561255710312222 10.0 10.0 10.0 10.0 10.0 10.0 10.0 10.0 9.91437409232351 9.980740513486504 10.0 10.0 10.0 10.0 10.0 10.0 10.0 10.0 10.0 10.0 10.0 10.0 10.0 10.0 10.0 10.0 10.0 10.0 10.0 10.0 10.0 10.0 10.0 10.0 10.0 10.0 10.0 10.0 10.0 10.0 10.0 
8.677154403192176 4.710813393428046 0.0010000972430327046 0.00100000094613469 0.0010000003058690996 0.0023522287784555817 0.0010 4.9687534522007635 0.0028596451430713543 0.0010 10.0 10.0 9.999994336889474 10.0 10.0 10.0 10.0 10.0 10.0 9.989780887533069 10.0 10.0 10.0 10.0 10.0 4.993665194973443 9.97580268679569 10.0 10.0 10.0 10.0 10.0 9.999993821299581 10.0 10.0 10.0 10.0 9.999993511282259 10.0 10.0 10.0 9.999995073095839 9.19040881314268 10.0 10.0 10.0 10.0 10.0 10.0 10.0 10.0 
0.0010 2.203368592237529 0.0010 0.0010034129157741316 0.0010 0.0010 8.92237640152511 0.0010 0.0010 2.2190601182991445 10.0 10.0 10.0 10.0 9.93927013819169 10.0 10.0 10.0 10.0 10.0 10.0 10.0 10.0 10.0 10.0 10.0 9.980901617396729 10.0 10.0 10.0 10.0 10.0 10.0 10.0 10.0 10.0 10.0 10.0 10.0 10.0 10.0 10.0 10.0 10.0 10.0 10.0 10.0 10.0 10.0 10.0 10.0 
0.0010 0.4459983498508141 0.0010 0.0010004492812909522 0.0010 0.0010000053275535247 9.441160840690955 0.001000000000000334 0.001000000000000334 5.000500000000001 10.0 9.999999788450786 10.0 9.99998318261262 10.0 10.0 9.999906240797603 9.999989183865022 9.999799246670873 10.0 9.999844771948343 9.999999808385564 9.999986686230393 9.99945930507197 9.999983986504711 9.999463765848388 9.999902220065131 9.999742874233396 9.999691887358969 9.999458311850637 9.999467970269905 10.0 9.999994683480672 9.999470182786448 9.999983322968308 9.999887649309345 10.0 9.999994075117629 9.999983349387188 9.99999974099117 10.0 10.0 10.0 9.99999978175671 9.999981422319825 9.999999893378751 9.999999827909374 9.999986205827653 9.999724349526248 9.999477837095355 10.0 
0.0010 0.0010 0.0010 0.0010 0.0010 0.0010 0.0010 6.243844816079873 10.0 0.0010 10.0 10.0 10.0 10.0 10.0 10.0 9.999999068670613 10.0 10.0 10.0 10.0 10.0 10.0 10.0 10.0 10.0 10.0 10.0 10.0 10.0 10.0 10.0 10.0 10.0 10.0 10.0 10.0 10.0 10.0 10.0 10.0 10.0 10.0 10.0 10.0 10.0 10.0 10.0 10.0 10.0 10.0 
0.0010 0.0010 0.0010 0.0010 0.0010 0.0010 10.0 0.0010 0.0010 7.532402146407995 10.0 10.0 10.0 10.0 9.997358561658581 10.0 10.0 10.0 10.0 10.0 10.0 10.0 10.0 10.0 10.0 10.0 10.0 10.0 10.0 10.0 10.0 10.0 10.0 10.0 10.0 10.0 10.0 10.0 10.0 10.0 10.0 10.0 10.0 10.0 10.0 10.0 10.0 10.0 10.0 10.0 10.0 
0.0010 0.0010 0.0010 0.0010 0.0010 0.0011691112940068616 0.46559411040750737 0.0010 0.0010 10.0 10.0 10.0 10.0 10.0 10.0 10.0 10.0 10.0 10.0 10.0 10.0 10.0 10.0 10.0 10.0 10.0 10.0 10.0 10.0 10.0 9.91864346011892 9.957562178423382 10.0 10.0 10.0 10.0 10.0 10.0 10.0 10.0 10.0 10.0 10.0 10.0 10.0 10.0 10.0 10.0 10.0 10.0 10.0 
0.0010 0.0010 0.0010 0.0010289710771643323 0.0010 0.001398721880204213 9.68853311965415 0.0010 0.0010 6.712084753801245 10.0 10.0 10.0 10.0 10.0 10.0 10.0 10.0 10.0 10.0 10.0 10.0 10.0 10.0 10.0 10.0 10.0 10.0 10.0 10.0 10.0 10.0 10.0 10.0 10.0 10.0 10.0 10.0 10.0 10.0 10.0 10.0 9.999444511367882 10.0 10.0 10.0 10.0 10.0 10.0 10.0 10.0 
0.0010 0.20526943353949256 0.0010 0.0010 0.0010 0.0010 10.0 0.0010 0.0010 6.066191961988811 10.0 10.0 10.0 10.0 10.0 10.0 10.0 10.0 10.0 10.0 10.0 10.0 10.0 10.0 10.0 10.0 10.0 10.0 10.0 10.0 10.0 10.0 10.0 10.0 10.0 10.0 10.0 10.0 10.0 10.0 10.0 10.0 10.0 10.0 10.0 10.0 10.0 10.0 10.0 10.0 10.0 
10.0 2.91640944363876 0.0010 0.0010 0.0010 0.0018923150958478191 0.0010 3.0368599924702515 0.0010 0.0010 10.0 10.0 10.0 10.0 10.0 10.0 10.0 10.0 9.614006469758017 10.0 10.0 10.0 10.0 9.614006469758017 10.0 1.6177519341988131 10.0 9.614006469758017 10.0 9.614006469758017 9.614006469758017 10.0 10.0 9.614006469758017 10.0 10.0 10.0 10.0 10.0 10.0 10.0 10.0 10.0 10.0 10.0 10.0 10.0 10.0 10.0 9.614006469758017 10.0 
0.0010 0.0413541921751251 0.00593642690506968 0.0010127156381362914 0.0010 0.0010 0.7070934093722583 0.0010 0.0010 10.0 10.0 9.999981613123532 9.996855801784145 10.0 10.0 9.999706621312683 10.0 10.0 10.0 10.0 10.0 10.0 10.0 10.0 10.0 10.0 10.0 10.0 9.999981384249823 10.0 10.0 10.0 10.0 10.0 10.0 10.0 10.0 10.0 10.0 10.0 10.0 10.0 9.930520702521589 10.0 10.0 10.0 10.0 10.0 9.999968548368713 10.0 10.0 
0.04785872625174625 0.0010 0.0010 0.0010 0.0010 0.0010 0.0010 0.0010 8.883930550793607 0.0010 10.0 10.0 10.0 10.0 10.0 10.0 10.0 10.0 10.0 10.0 10.0 10.0 10.0 10.0 10.0 10.0 10.0 10.0 10.0 10.0 10.0 10.0 10.0 10.0 10.0 10.0 10.0 10.0 10.0 10.0 10.0 10.0 10.0 10.0 10.0 10.0 10.0 10.0 10.0 10.0 10.0 
0.002018824414021135 0.4541905276543504 0.9153307768933958 0.00100975826946374 0.0026310551923637445 0.0030398788955491376 4.293604277700174 0.0010 0.0010 9.726445843030163 9.88646893467432 9.980957039070779 9.615962704626254 9.999547277866476 10.0 9.832704497573406 9.999940128253941 9.999540073094263 9.999903154176717 9.995403781261327 9.929082786410993 9.97877018959274 9.999576800469029 10.0 9.99963167635694 9.955784855385552 9.931181230009944 9.977164870707924 9.95710409115316 9.94245016734516 9.992673248306868 9.920355129697112 9.874077798877751 10.0 10.0 9.943328465672376 9.998121871411634 9.991217629056154 10.0 9.967970880667906 9.97215449533639 10.0 9.774684347472398 9.990046406307204 9.999983479994267 9.983757016551854 9.977087495439479 9.999528294760557 9.999887434348274 9.957579014706843 10.0 
0.0010 1.2390434428181645 0.0010 0.0010 0.0010 0.0010 1.5919713181661792 0.0010 0.0010 10.0 10.0 10.0 10.0 10.0 10.0 10.0 10.0 10.0 10.0 10.0 10.0 10.0 10.0 10.0 10.0 10.0 10.0 10.0 9.998686993167526 10.0 10.0 10.0 10.0 10.0 10.0 10.0 10.0 9.628682232225026 10.0 10.0 10.0 10.0 10.0 10.0 10.0 10.0 10.0 10.0 10.0 10.0 10.0 
9.971440642131192 5.000500000000001 0.0010 0.002188854901697221 0.0010 0.0013444270336368863 0.001000000000000334 5.695834351030468 0.0010 0.0010 10.0 10.0 10.0 10.0 10.0 10.0 10.0 10.0 10.0 10.0 10.0 10.0 10.0 10.0 10.0 6.77438263761149 10.0 10.0 10.0 10.0 10.0 10.0 10.0 10.0 10.0 10.0 10.0 10.0 10.0 10.0 10.0 10.0 9.658670089043605 10.0 10.0 10.0 10.0 10.0 10.0 10.0 10.0 
0.0010231086233274376 1.7623538802304979 0.0013522283786110577 0.0010012190247490314 0.0010000041983693443 0.0010000821214350799 10.0 0.0012678404897063485 0.0012678404897063485 3.2536840834885723 9.999863633346092 9.980785903173135 9.99999976419984 9.999999968108044 9.99999999999976 9.999999456569256 9.999999982587681 9.999999994071644 9.99999991598335 9.998115657875811 9.999825788394734 9.999999967439399 9.999999966307586 9.999999856558837 9.999998585195334 9.999960307978865 9.999999603214196 9.99999142735722 9.999981317530958 9.999979873096498 9.999996309519465 9.999873255939585 9.999999999998627 9.999999885587826 9.999949873526337 9.99997458153112 9.999993532596761 9.999999708994633 9.99999999356269 9.999982942166591 9.999984301073455 9.9999998274374 9.999702961862237 9.999990827449208 9.99999996075261 9.999999929318095 9.999997403384512 9.999999965829211 9.999999932362247 9.999984829025873 9.999999849118904 
0.0010 0.0010 0.0010 0.0010 0.0010 0.0010 0.0010 5.034221023472652 10.0 0.0010 10.0 10.0 10.0 10.0 10.0 10.0 10.0 10.0 10.0 10.0 10.0 10.0 10.0 10.0 10.0 10.0 9.765269251470796 10.0 10.0 10.0 10.0 10.0 10.0 10.0 10.0 10.0 10.0 10.0 10.0 10.0 10.0 10.0 10.0 10.0 10.0 10.0 10.0 10.0 10.0 10.0 10.0 
10.0 4.541230887343325 0.0010 0.0010 0.0010 0.0010 0.0010 5.130128809888205 0.0010 0.0010 10.0 10.0 10.0 10.0 10.0 10.0 9.99810559650674 10.0 10.0 10.0 10.0 10.0 10.0 9.759178724697303 10.0 9.994219933931557 10.0 9.922086519102029 10.0 10.0 9.871161686955883 10.0 10.0 9.922392106917368 10.0 10.0 10.0 10.0 10.0 10.0 10.0 9.990036953066475 10.0 10.0 10.0 10.0 10.0 10.0 10.0 9.924217517641072 10.0 
9.266594188745485 10.0 0.0010 0.0010 0.0010 0.0010 0.0010 10.0 0.0010 0.0010 10.0 10.0 10.0 10.0 10.0 10.0 10.0 10.0 10.0 10.0 10.0 10.0 10.0 10.0 10.0 10.0 10.0 10.0 10.0 10.0 10.0 10.0 10.0 10.0 10.0 10.0 10.0 10.0 10.0 10.0 10.0 10.0 10.0 10.0 10.0 10.0 10.0 10.0 10.0 10.0 10.0 
1.7132696990759002 10.0 0.0014105397892046222 0.0010 0.0010 0.0010016921702281877 0.0010 8.67685154485224 0.0010 0.0010 10.0 10.0 10.0 10.0 10.0 10.0 9.997567086927967 10.0 9.986667023378919 9.998278934752266 10.0 10.0 10.0 10.0 10.0 10.0 9.988314862043428 10.0 10.0 10.0 10.0 9.960950747145622 10.0 10.0 10.0 10.0 10.0 9.998237143894293 10.0 10.0 9.980391227351797 9.999999570234102 10.0 10.0 10.0 10.0 10.0 10.0 10.0 9.902784356622835 10.0 
10.0 1.5998591084395206 0.0036346403597347673 0.0013118025240407155 0.0012383512270332036 0.00147336408584984 0.0010 1.3829510333294373 0.0010 0.0010 0.0010 0.3755463096077669 10.0 10.0 10.0 1.160953383071627 10.0 10.0 8.825242591005587 10.0 6.587379809988823 0.0010 10.0 0.0010 10.0 0.0010 6.990407674225759 0.0010 2.2659553624974986 0.0010 0.0010 0.0010 9.866507629652565 0.0010 10.0 0.0010 0.0010 9.816638239849814 10.0 0.0010 0.0010 10.0 10.0 0.0010 9.875810860012963 0.2789372739822129 0.0010 10.0 3.7616246581468116 0.0010 0.3066155919663389 
0.6442512300511938 10.0 0.0010 0.0010 0.0010 0.0010 0.0010 7.758156821806834 0.0010 0.0010 10.0 10.0 10.0 10.0 10.0 10.0 10.0 10.0 10.0 10.0 10.0 10.0 10.0 10.0 10.0 10.0 10.0 10.0 10.0 10.0 10.0 10.0 10.0 10.0 10.0 10.0 10.0 10.0 10.0 10.0 10.0 10.0 10.0 10.0 10.0 10.0 10.0 10.0 10.0 10.0 10.0 
0.0010 0.0010 0.0010 0.0010 0.0010 0.0010 10.0 0.0010 0.0010 7.356280589783061 10.0 10.0 10.0 10.0 10.0 10.0 10.0 10.0 10.0 10.0 10.0 10.0 10.0 10.0 10.0 10.0 10.0 10.0 10.0 10.0 10.0 10.0 10.0 10.0 10.0 10.0 10.0 10.0 10.0 10.0 10.0 10.0 10.0 10.0 10.0 10.0 10.0 10.0 10.0 10.0 10.0 
1.2778363372269235 0.0010 0.0010 0.0010 0.0010 0.0010 0.0010 0.0010 10.0 0.0010 10.0 10.0 10.0 10.0 10.0 10.0 10.0 10.0 10.0 10.0 10.0 10.0 10.0 10.0 10.0 10.0 10.0 10.0 10.0 10.0 10.0 10.0 10.0 10.0 10.0 10.0 10.0 10.0 10.0 10.0 10.0 10.0 10.0 10.0 10.0 10.0 10.0 10.0 10.0 10.0 10.0 
0.0010 0.0010 0.0010 0.0010 0.0010 0.0010 8.68497540651384 0.0010 0.0010 10.0 10.0 10.0 10.0 10.0 10.0 10.0 10.0 10.0 10.0 10.0 10.0 10.0 10.0 10.0 10.0 10.0 10.0 10.0 10.0 10.0 10.0 9.807969325871385 10.0 10.0 10.0 10.0 10.0 10.0 10.0 10.0 10.0 10.0 10.0 10.0 10.0 10.0 10.0 10.0 10.0 10.0 10.0 
1.800816523034315 0.0010 0.0010 0.0010 0.0010 0.0010 0.0010 7.81230958728631 10.0 0.0010 10.0 10.0 10.0 10.0 10.0 10.0 10.0 10.0 10.0 10.0 10.0 10.0 10.0 10.0 10.0 10.0 10.0 10.0 10.0 10.0 10.0 10.0 10.0 10.0 10.0 10.0 10.0 10.0 10.0 10.0 10.0 10.0 10.0 10.0 10.0 10.0 10.0 10.0 10.0 10.0 10.0 
0.0010 0.5202847570817672 0.0010 0.0010 0.0010 0.0010000047719734572 1.0065359560676228 0.0010 0.02983811330086435 10.0 9.982237053028559 10.0 10.0 10.0 9.999994790535192 10.0 10.0 10.0 10.0 10.0 10.0 10.0 10.0 10.0 10.0 10.0 9.99988563264415 10.0 10.0 10.0 10.0 10.0 10.0 10.0 10.0 10.0 9.89777100746702 10.0 10.0 10.0 10.0 10.0 9.999795959324631 10.0 10.0 10.0 10.0 10.0 10.0 10.0 9.944397812425837 
0.0010 1.6026631510460772 0.0010 0.0010 0.0010 0.0010 9.329380977902279 0.0010 0.0010 3.089130276991454 10.0 10.0 10.0 10.0 10.0 10.0 10.0 10.0 10.0 10.0 10.0 10.0 10.0 10.0 10.0 10.0 10.0 10.0 10.0 10.0 10.0 10.0 10.0 10.0 10.0 10.0 10.0 10.0 10.0 10.0 10.0 10.0 10.0 10.0 10.0 10.0 10.0 10.0 10.0 10.0 10.0 
0.0013797545931059144 0.5635713788409076 0.0010 0.0010003497955371162 0.0010000339404459802 0.0010 9.968817156375163 0.001502682315268079 0.0014462208812649523 5.000500000000001 10.0 10.0 10.0 10.0 10.0 10.0 9.974779203401463 10.0 10.0 10.0 10.0 10.0 10.0 10.0 10.0 10.0 10.0 10.0 10.0 10.0 10.0 10.0 9.999969500839967 10.0 10.0 10.0 10.0 10.0 10.0 10.0 10.0 10.0 9.999442841843868 10.0 10.0 10.0 10.0 10.0 10.0 10.0 10.0 
0.0010 0.0010 0.0010000007087745918 0.001035641801166736 0.00100015513539044 0.0010000000230523142 0.0010099748240560414 4.334473472339966 10.0 0.0010010157524024247 10.0 10.0 9.999999993770341 9.999999973911267 9.999995746042973 10.0 9.99999996056608 9.999999974168148 9.999999770441915 9.999999965144477 9.999990025175943 10.0 9.99999997372916 10.0 9.999999975266205 10.0 9.999995980201058 10.0 10.0 10.0 10.0 10.0 9.999999964674025 10.0 9.99999997939298 10.0 10.0 9.999999964807465 9.999999951036601 10.0 10.0 9.999999964261143 9.99949258740691 10.0 9.999999944425223 10.0 10.0 9.999999998995806 10.0 10.0 10.0 
0.13708526593532205 0.0010 0.0010 0.0010 0.0010 0.0010 0.0010 0.0010 10.0 0.0010 10.0 10.0 10.0 10.0 10.0 10.0 10.0 10.0 10.0 10.0 10.0 10.0 10.0 9.068285113716108 10.0 9.068257930078895 10.0 10.0 10.0 9.068284725585057 10.0 10.0 10.0 10.0 10.0 10.0 10.0 10.0 10.0 10.0 10.0 10.0 10.0 10.0 10.0 10.0 10.0 10.0 10.0 10.0 10.0 
0.0010 0.0010 0.0010 0.0010 0.0010 0.0010 10.0 0.0010 0.0010 9.856697131770323 10.0 10.0 10.0 10.0 10.0 10.0 9.996916325262138 10.0 10.0 10.0 10.0 10.0 10.0 10.0 10.0 10.0 9.996557525060147 10.0 10.0 10.0 10.0 10.0 10.0 10.0 10.0 10.0 10.0 10.0 10.0 10.0 10.0 10.0 10.0 10.0 10.0 10.0 10.0 10.0 10.0 10.0 10.0 
0.0010 0.0010 0.016219379817096712 0.0010 0.0010 0.0011105480272494146 0.0010 0.0010 0.0010 10.0 10.0 10.0 10.0 10.0 10.0 10.0 10.0 10.0 10.0 9.999672445376447 10.0 10.0 10.0 10.0 10.0 10.0 10.0 10.0 10.0 10.0 10.0 10.0 10.0 10.0 10.0 10.0 10.0 10.0 10.0 10.0 10.0 10.0 10.0 10.0 10.0 10.0 10.0 10.0 10.0 10.0 10.0 
0.0010 0.0010 0.0010 0.0010 0.0010 0.0022547305506500606 0.001000000000000334 3.463223046867763 10.0 0.001000000000000334 10.0 10.0 10.0 10.0 10.0 10.0 10.0 10.0 10.0 10.0 10.0 10.0 10.0 9.987120217295425 10.0 10.0 10.0 10.0 10.0 9.987120211929842 10.0 10.0 10.0 10.0 10.0 10.0 10.0 10.0 10.0 10.0 10.0 10.0 9.89440346887164 10.0 10.0 10.0 10.0 10.0 10.0 10.0 10.0 
2.6010397261081897 0.0010 0.0010 0.0010 0.0010 0.0010 0.0010 7.455371544164307 10.0 0.0010 10.0 9.99970750193933 10.0 9.999097856371971 9.999768331686086 10.0 10.0 9.998963815773745 10.0 10.0 9.99944956826112 10.0 9.999132777413774 10.0 9.999786404559211 10.0 10.0 10.0 9.999163957759313 10.0 10.0 10.0 9.999989772734777 10.0 9.99913043710638 10.0 9.99997480391113 10.0 9.999941616396114 10.0 10.0 9.999793297928054 10.0 9.999367831756949 9.999829559853497 10.0 9.999236371052305 10.0 9.99908006443418 10.0 9.999653377543764 
1.0815609928309287 0.0010 0.0010 0.0010 0.0010 0.0010 0.001000000000000334 7.669172067277397 10.0 0.0010 10.0 10.0 10.0 10.0 10.0 10.0 10.0 10.0 10.0 10.0 10.0 10.0 10.0 10.0 10.0 10.0 10.0 10.0 10.0 10.0 10.0 10.0 10.0 10.0 10.0 10.0 10.0 10.0 10.0 10.0 10.0 10.0 10.0 10.0 10.0 10.0 10.0 10.0 10.0 10.0 10.0 
6.671082325603161 10.0 0.0010 0.0010 0.0010 0.0010 0.0010 9.517103918071717 0.0010 0.0010 10.0 10.0 10.0 10.0 10.0 10.0 10.0 10.0 10.0 10.0 10.0 10.0 10.0 10.0 10.0 10.0 10.0 10.0 10.0 10.0 10.0 10.0 10.0 10.0 10.0 10.0 10.0 10.0 10.0 10.0 10.0 10.0 10.0 10.0 10.0 10.0 10.0 10.0 10.0 10.0 10.0 
9.86875407578535 2.5659935509907204 0.0010 0.0022176715454721822 0.0010625852176907639 0.0010901262917724476 0.0010 2.995261849631535 0.0010 0.0010 10.0 10.0 10.0 10.0 10.0 10.0 9.844279503037889 10.0 10.0 10.0 9.703950330997817 10.0 10.0 1.0399771948542196 10.0 5.349714979507303 10.0 9.946169752436528 10.0 6.070654465787072 7.8436794197225 10.0 10.0 6.858435178150267 10.0 10.0 10.0 10.0 9.614618401873878 10.0 10.0 10.0 10.0 10.0 10.0 10.0 10.0 10.0 10.0 7.091229668954206 10.0 
0.0010 1.090765862003954 0.0010 0.0010023934387620554 0.0010 0.0010 1.394071169210171 0.0010 0.0010 10.0 10.0 10.0 10.0 10.0 10.0 10.0 10.0 10.0 10.0 9.99513092279746 10.0 10.0 10.0 10.0 10.0 9.994801435920058 10.0 10.0 10.0 10.0 10.0 10.0 10.0 10.0 10.0 10.0 10.0 10.0 10.0 10.0 10.0 10.0 9.889712264430857 10.0 10.0 9.992628269810561 10.0 10.0 10.0 10.0 10.0 
0.9122584403793597 0.0010 0.0010 0.0010 0.0010 0.0010 0.0010 0.0010 8.540201455651326 0.0010 10.0 10.0 10.0 10.0 10.0 10.0 10.0 10.0 10.0 10.0 10.0 10.0 10.0 10.0 10.0 9.600744305034615 10.0 10.0 10.0 10.0 10.0 10.0 10.0 10.0 10.0 10.0 10.0 10.0 10.0 10.0 10.0 10.0 10.0 10.0 10.0 10.0 10.0 10.0 10.0 10.0 10.0 
0.0010 2.023577505996493 0.0010 0.001120003803215472 0.0010454000974823114 0.0010621145940873657 9.290463844486236 0.0010 0.0010 2.99035348409647 10.0 10.0 10.0 10.0 10.0 10.0 10.0 10.0 10.0 10.0 10.0 10.0 10.0 10.0 10.0 10.0 10.0 10.0 10.0 10.0 10.0 10.0 10.0 10.0 10.0 10.0 10.0 10.0 10.0 10.0 10.0 10.0 10.0 10.0 10.0 10.0 10.0 10.0 10.0 10.0 10.0 
0.0010 0.0010 0.0010 0.0010 0.0010 0.0010 9.792765233218825 0.0010 0.0010 10.0 10.0 10.0 10.0 10.0 10.0 10.0 10.0 10.0 10.0 10.0 10.0 10.0 10.0 10.0 10.0 10.0 10.0 10.0 10.0 10.0 10.0 10.0 10.0 10.0 10.0 10.0 10.0 9.99999507015692 10.0 10.0 10.0 10.0 10.0 10.0 10.0 10.0 10.0 10.0 10.0 10.0 10.0 
0.6800131605023059 0.0010 0.0010 0.0010171523983842409 0.0010 0.001050995255605914 0.0010 0.0010 10.0 0.0010 9.948936178762159 9.961901074443462 10.0 9.996338011759528 10.0 9.978962366366053 9.994774992463206 10.0 10.0 9.920548659951473 9.99001929243784 9.943704073509343 9.997078527539262 10.0 9.202745104774825 10.0 10.0 10.0 9.95171489200646 10.0 10.0 9.913350580293857 10.0 10.0 9.997215896201434 9.94327801367261 10.0 9.993356862556906 10.0 9.943516331124147 9.943864028648955 9.999584328629378 9.994040400303199 9.94626036235195 9.982119730356374 9.911796125368543 10.0 9.997241317471362 10.0 10.0 9.720311503995267 
0.0010 0.0010 0.0010 0.0010 0.0010 0.0010 8.023785157219805 0.0010 0.0010 10.0 10.0 10.0 10.0 10.0 10.0 10.0 10.0 10.0 10.0 10.0 10.0 10.0 10.0 10.0 10.0 10.0 10.0 10.0 10.0 10.0 10.0 10.0 10.0 10.0 10.0 10.0 10.0 10.0 10.0 10.0 10.0 10.0 10.0 10.0 10.0 10.0 10.0 10.0 10.0 10.0 10.0 
3.5344298693663307 0.0010 0.0010 0.0010 0.0010 0.0010 0.0010 8.810891647543166 10.0 0.0010 10.0 10.0 10.0 10.0 10.0 10.0 10.0 10.0 10.0 10.0 10.0 10.0 10.0 9.772409474680563 10.0 10.0 10.0 10.0 10.0 10.0 10.0 10.0 10.0 10.0 10.0 10.0 10.0 10.0 10.0 10.0 10.0 10.0 10.0 10.0 10.0 10.0 10.0 10.0 10.0 10.0 10.0 
2.8276186052348553 0.0010 0.0010 0.001034054567003895 0.0010 0.0010 0.0010 8.267832988880329 10.0 0.0010 10.0 10.0 10.0 10.0 10.0 10.0 10.0 10.0 10.0 10.0 10.0 10.0 10.0 10.0 10.0 10.0 10.0 10.0 10.0 10.0 10.0 10.0 10.0 10.0 10.0 10.0 10.0 10.0 10.0 10.0 10.0 10.0 10.0 10.0 10.0 10.0 10.0 10.0 10.0 10.0 10.0 
1.8497268598783707 0.0010 0.0010 0.0010 0.0010 0.0010 0.0010 7.037370517463685 10.0 0.0010 10.0 10.0 10.0 10.0 10.0 10.0 10.0 10.0 10.0 10.0 10.0 10.0 10.0 10.0 10.0 10.0 10.0 10.0 10.0 10.0 10.0 10.0 10.0 10.0 10.0 10.0 10.0 10.0 10.0 10.0 10.0 10.0 10.0 10.0 10.0 10.0 10.0 10.0 10.0 10.0 10.0 
10.0 1.6062270762348319 0.0010 0.0010 0.0010 0.0010 0.0010 1.426529576299109 0.0010 0.0010 3.8002757964527674 5.430067916374707 10.0 10.0 10.0 6.140817408749123 10.0 10.0 10.0 10.0 8.935859702251479 4.043127228371692 10.0 0.0010 10.0 0.0010 9.246367927011041 0.0010 7.49944064899507 0.0010 0.0010 0.808089345864135 10.0 0.0010 10.0 3.479591342244219 2.682682951471589 10.0 10.0 3.79698894888234 3.499268382267927 10.0 10.0 4.006993362812246 10.0 5.472341002961453 4.02498561317681 10.0 7.297786949524447 0.0010 3.8849645533879054 
0.0010 0.0010 0.0010 0.0010 0.0010 0.0010 0.0010 5.588756004933192 10.0 0.0010 10.0 10.0 10.0 10.0 10.0 10.0 10.0 10.0 10.0 10.0 10.0 10.0 10.0 10.0 10.0 10.0 10.0 10.0 10.0 10.0 10.0 10.0 10.0 10.0 10.0 10.0 10.0 10.0 10.0 10.0 10.0 10.0 10.0 10.0 10.0 10.0 10.0 10.0 10.0 10.0 10.0 
9.756670973445225 2.114428874549571 0.0010 0.0034936977104437416 0.0010 0.0010085984995139535 0.0010 1.5230912680394528 0.0010 0.0010 5.970782490894534 5.970805102448679 6.952973269221232 5.970247668550791 5.9708007873803535 6.756050152941873 6.925769400557204 5.970256517740643 7.162204678037726 7.17598513495487 5.9697548464393675 5.970801944210835 5.970265255248622 5.928679922668788 5.970259947651405 5.959606589050458 7.360098541486906 5.957150942123182 5.970802145788058 5.970760717705762 5.948246063068044 7.194661744651674 7.159684494147648 5.957202985546923 5.970240807257819 5.970759500972741 5.968200945308838 7.165646781160356 5.970220749634584 5.970804900556623 5.970782622462535 7.012803785321215 5.919593709628116 5.970773539301289 5.970284313340739 5.970804142973886 5.969742310445329 5.970238554818466 5.970802167354304 5.957521961178845 5.970423882303709 
0.0010 2.56438844252218 0.0010 0.0010 0.0010 0.0010 9.499742432463615 0.0010 0.0010 1.9662063715128553 10.0 10.0 10.0 10.0 10.0 10.0 10.0 10.0 10.0 10.0 9.999482756063292 10.0 10.0 10.0 10.0 10.0 10.0 10.0 10.0 9.950005 10.0 10.0 10.0 10.0 10.0 10.0 10.0 10.0 10.0 10.0 10.0 10.0 10.0 10.0 10.0 10.0 10.0 10.0 10.0 10.0 10.0 
0.0010 1.1997817949085046 0.0010 0.0010 0.0010 0.0010 1.5356294704320077 0.001000000000000334 0.001000000000000334 10.0 10.0 10.0 10.0 10.0 10.0 10.0 10.0 10.0 10.0 10.0 10.0 10.0 10.0 10.0 10.0 10.0 10.0 10.0 10.0 10.0 10.0 10.0 10.0 10.0 10.0 10.0 10.0 10.0 10.0 10.0 10.0 10.0 10.0 10.0 10.0 10.0 10.0 10.0 10.0 10.0 10.0 
0.0010 0.0010 0.0010 0.0010024650816486081 0.0010 0.0010 1.2688404300181957 0.0010 0.0010 10.0 9.997137718961303 9.99835804019396 10.0 9.999166077990989 9.997189741460026 9.998859240552289 9.999808785107076 9.999463840038082 9.998878085919642 10.0 9.998750967422348 10.0 9.999255274766641 10.0 9.99940291731742 10.0 10.0 9.993421531608865 9.997444399371922 9.98104940694961 9.980731903433362 10.0 9.999764943756277 9.980681016319469 9.999237037733238 9.994331705130616 10.0 10.0 9.999989812392538 9.99689871795788 10.0 9.999974612006264 9.999941566853893 9.997164569497997 9.99870303373634 9.99499242302119 10.0 9.999222772610334 10.0 10.0 10.0 
0.0010 2.801952850778826 0.0010456516048534122 0.0010 0.0010 0.0010 10.0 0.0010 0.0010 1.584745299561296 10.0 10.0 10.0 10.0 10.0 10.0 10.0 10.0 10.0 10.0 10.0 10.0 10.0 10.0 10.0 10.0 10.0 10.0 10.0 10.0 10.0 10.0 10.0 10.0 10.0 10.0 10.0 10.0 10.0 10.0 10.0 10.0 10.0 10.0 10.0 10.0 10.0 10.0 10.0 10.0 10.0 
0.0010 0.0010 0.0010 0.0010 0.0010 0.0010 0.0010 5.135095464078496 10.0 0.0010 10.0 10.0 10.0 10.0 10.0 10.0 10.0 10.0 10.0 10.0 10.0 10.0 10.0 10.0 10.0 10.0 10.0 10.0 10.0 10.0 10.0 10.0 10.0 10.0 10.0 10.0 10.0 10.0 10.0 10.0 10.0 10.0 10.0 10.0 10.0 10.0 10.0 10.0 10.0 10.0 10.0 
0.0010 0.0010 0.0010257534811716255 0.0010 0.0010 0.0010 0.0010 2.882628211385157 10.0 0.0010 10.0 10.0 9.999045649978832 9.998968597250506 9.998930044246437 10.0 10.0 9.998960117266336 9.999016249408895 10.0 10.0 10.0 9.998963727711075 10.0 9.998959226034613 10.0 10.0 10.0 10.0 10.0 10.0 10.0 10.0 10.0 9.999063800390358 10.0 10.0 10.0 9.998686905877959 10.0 10.0 9.999042489291568 9.993941149139893 10.0 9.998948445608773 10.0 10.0 9.998953826345804 10.0 10.0 10.0 
0.0010 0.0010 0.0010 0.0010 0.0010 0.0010 0.0010 4.2517081370453385 10.0 0.0010 9.99985417156352 9.99989894508385 9.999997143222561 10.0 9.999995893341229 9.99985264975679 9.999999493380507 10.0 10.0 10.0 9.999958944663543 9.999856880190068 10.0 10.0 9.99999552642333 10.0 10.0 10.0 9.9998940763489 10.0 10.0 9.999838119104652 10.0 10.0 10.0 10.0 9.999851619772913 9.999991493643057 10.0 9.999853395108275 10.0 10.0 10.0 9.999803394796084 9.999992611570383 9.99983153235989 9.999818072877874 10.0 9.999910242215176 10.0 9.999919325069246 
7.475960192716218 10.0 0.0010 0.0010 0.0010 0.0010 0.0010 10.0 0.0010 0.0010 9.985614836479527 9.985603342830197 10.0 9.99014114933221 10.0 10.0 9.991087614416058 9.990237118803964 9.999750741106102 10.0 10.0 9.985605238940932 9.990121927036187 10.0 9.990503589171995 9.985677715093304 10.0 9.985676757666235 9.985601498219616 9.985676746624764 10.0 10.0 10.0 10.0 9.990065304928722 9.985647775001972 10.0 10.0 10.0 9.985605539873502 9.98563929300118 10.0 10.0 9.985601513953934 9.990390964046847 10.0 9.985601875795918 9.990117414471671 9.985709911927806 10.0 10.0 
0.0010 1.8143695343104 0.0010 0.0010 0.0010 0.0010 2.1469761257814657 0.0010 0.0010 9.965402051165968 10.0 10.0 10.0 10.0 10.0 10.0 10.0 10.0 10.0 10.0 10.0 10.0 10.0 10.0 10.0 10.0 10.0 10.0 10.0 10.0 10.0 10.0 10.0 10.0 10.0 10.0 10.0 10.0 10.0 10.0 10.0 10.0 10.0 10.0 10.0 10.0 10.0 10.0 10.0 10.0 10.0 
3.322196658590478 0.0010 0.0010 0.0010 0.0010002569705804855 0.0010 0.0010 8.194179844049424 10.0 0.0010 9.99546494771052 10.0 9.999573352876318 10.0 10.0 9.999738790761437 10.0 10.0 10.0 10.0 9.999725172250203 9.997359403576853 10.0 9.644859946485761 10.0 9.645612605644686 9.998623418495214 10.0 10.0 9.643929358239431 9.999014731050348 9.999822823325541 9.999881657254415 9.999197795235766 10.0 10.0 9.992204959055686 10.0 9.993822926282277 10.0 10.0 10.0 10.0 9.999516077839418 10.0 10.0 10.0 10.0 10.0 9.999189295187453 10.0 
6.514361412338388 0.0010 0.0010 0.0010070530002964089 0.0010 0.0010 0.0010 10.0 10.0 0.0010 10.0 10.0 10.0 10.0 10.0 10.0 10.0 10.0 10.0 10.0 10.0 10.0 10.0 10.0 10.0 10.0 10.0 10.0 10.0 10.0 10.0 10.0 10.0 10.0 10.0 10.0 10.0 10.0 10.0 10.0 10.0 10.0 10.0 10.0 10.0 10.0 10.0 10.0 10.0 10.0 10.0 
5.0387468746415225 0.0010 0.0010 0.0010 0.0010 0.0010344402861539657 0.0019231516555731076 6.5587612644808795 6.1649520469027586 0.0010 10.0 10.0 10.0 10.0 10.0 10.0 10.0 10.0 10.0 10.0 10.0 10.0 10.0 10.0 10.0 10.0 10.0 10.0 10.0 10.0 10.0 10.0 10.0 10.0 10.0 10.0 10.0 10.0 10.0 10.0 10.0 10.0 10.0 10.0 10.0 10.0 10.0 10.0 10.0 10.0 10.0 
0.0010 0.0010 0.8535903659239922 0.0010 0.0032289314555449763 0.0010 3.7856207599803033 0.0010 0.0010 10.0 10.0 10.0 10.0 10.0 10.0 10.0 10.0 10.0 10.0 10.0 10.0 10.0 10.0 10.0 10.0 10.0 10.0 10.0 10.0 10.0 10.0 10.0 10.0 10.0 10.0 10.0 10.0 10.0 10.0 10.0 10.0 9.964372359981356 9.640176858253792 10.0 10.0 10.0 10.0 10.0 10.0 10.0 10.0 
0.0010 0.0010 0.001407257743699131 0.0010 0.001000029848823893 0.0010 7.209328842005041 0.0010 0.0010 9.19792870711314 9.988991692353544 9.98918451109833 10.0 10.0 10.0 10.0 10.0 10.0 9.998839244777068 10.0 10.0 9.989005551707454 10.0 10.0 10.0 10.0 10.0 10.0 10.0 10.0 10.0 10.0 10.0 10.0 10.0 9.988993967921457 10.0 10.0 9.99993358049262 9.98899177311006 9.988990338285843 10.0 9.999989058723601 9.98899206280062 10.0 10.0 9.988828897632422 10.0 10.0 10.0 10.0 
0.0010 2.5870865254409634 0.0010 0.0010 0.0010 0.0010 10.0 0.0010 0.0010 2.0711250103138132 10.0 10.0 10.0 10.0 10.0 10.0 10.0 10.0 10.0 10.0 10.0 10.0 10.0 10.0 10.0 10.0 10.0 10.0 10.0 10.0 10.0 10.0 10.0 10.0 10.0 10.0 10.0 10.0 10.0 10.0 10.0 10.0 10.0 10.0 10.0 10.0 10.0 10.0 10.0 10.0 10.0 
0.0010 0.0010 0.0010 0.0010 0.0010550847740368545 0.0010 0.0010 5.881333300926206 10.0 0.0010 10.0 10.0 10.0 10.0 10.0 10.0 10.0 10.0 10.0 10.0 10.0 10.0 10.0 10.0 10.0 10.0 10.0 10.0 10.0 10.0 10.0 10.0 10.0 10.0 10.0 10.0 10.0 10.0 10.0 10.0 10.0 10.0 10.0 10.0 10.0 10.0 10.0 10.0 10.0 10.0 10.0 
0.0010 2.2644338220592646 0.0010 0.0010 0.0010 0.001021108088638293 9.409489478315509 0.0010 0.0010 2.148641429207868 10.0 10.0 10.0 10.0 10.0 10.0 10.0 10.0 10.0 10.0 10.0 10.0 10.0 10.0 10.0 10.0 10.0 10.0 10.0 10.0 10.0 10.0 10.0 10.0 10.0 10.0 10.0 10.0 10.0 10.0 10.0 10.0 10.0 10.0 10.0 10.0 10.0 10.0 10.0 10.0 10.0 
10.0 3.9056026321023647 0.0010 0.0010 0.0010 0.0010 0.0010 4.324148250415101 0.0010 0.0010 10.0 10.0 10.0 10.0 10.0 10.0 10.0 10.0 10.0 10.0 10.0 10.0 10.0 9.083739976014492 10.0 0.2500036854422894 10.0 10.0 10.0 9.083739955196698 9.62685555340019 10.0 10.0 9.32393816469683 10.0 10.0 10.0 10.0 10.0 10.0 10.0 10.0 10.0 10.0 10.0 10.0 10.0 10.0 10.0 9.829362954334336 10.0 
0.0010 0.0010 0.0010 0.001001882065206806 0.0010 0.0010 0.0010 3.3804358614680043 10.0 0.001000000000000334 10.0 10.0 10.0 9.999983215815375 10.0 10.0 10.0 9.99999614011795 10.0 10.0 10.0 10.0 9.99998310633352 10.0 9.999986627709047 10.0 10.0 10.0 10.0 10.0 10.0 10.0 10.0 10.0 9.99998328111047 10.0 10.0 10.0 9.99998282122964 10.0 10.0 9.99997328871527 9.666699671632559 10.0 9.999985820708265 10.0 10.0 9.999983281448282 10.0 10.0 10.0 
10.0 2.9605909149766165 0.0010 0.0010 0.0010 0.0010 0.0010 3.451696186677247 0.0010 0.0010 10.0 10.0 10.0 10.0 10.0 10.0 10.0 10.0 10.0 10.0 10.0 10.0 10.0 4.241043278611023 10.0 0.03924512694671556 10.0 10.0 10.0 9.541474833291982 9.867485423490162 10.0 10.0 9.760598799939602 10.0 10.0 10.0 10.0 10.0 10.0 10.0 10.0 9.934220704361048 10.0 10.0 10.0 10.0 10.0 10.0 9.841630581322221 10.0 
0.6315263963057607 0.0010 0.0010 0.0010149787369138025 0.0010 0.0010 0.0010 6.478101964295971 9.766089989063465 0.0010 10.0 10.0 10.0 10.0 10.0 10.0 10.0 10.0 10.0 10.0 10.0 10.0 10.0 10.0 10.0 9.759301780550066 10.0 10.0 10.0 10.0 10.0 10.0 10.0 10.0 10.0 10.0 10.0 10.0 10.0 10.0 10.0 10.0 10.0 10.0 10.0 10.0 10.0 10.0 10.0 10.0 10.0 
0.0010 2.860592333795722 0.0010 0.0010 0.0010 0.0010457081269902035 10.0 0.0010 0.0010 1.6801786537445773 10.0 9.999094717426367 10.0 9.99601285463233 9.997292195178149 10.0 9.997732987662413 9.996080672054305 10.0 9.906639872072416 10.0 9.999599690102244 10.0 10.0 9.996261956620012 10.0 9.90790975891999 10.0 9.998504942412271 10.0 10.0 10.0 9.997191714073331 10.0 10.0 10.0 10.0 10.0 9.999807678092257 9.999510660453609 10.0 10.0 10.0 10.0 9.999589187053546 10.0 9.999480258737242 10.0 9.997931971801078 10.0 9.995435414183362 
0.0010 8.640581762137503 0.0010 0.0010 0.0010 0.0010 0.0010 7.503415713188285 1.8265424785547515 0.0010 10.0 10.0 10.0 10.0 10.0 10.0 10.0 10.0 10.0 10.0 10.0 10.0 10.0 10.0 10.0 10.0 9.854401532408719 10.0 10.0 10.0 10.0 10.0 9.928487210126942 10.0 10.0 10.0 10.0 10.0 10.0 10.0 10.0 10.0 10.0 10.0 10.0 10.0 10.0 10.0 10.0 10.0 10.0 
3.5299043336409905 0.0010 0.0010 0.0010 0.0010 0.0010 0.0010 8.032668343877928 10.0 0.0010 10.0 10.0 10.0 10.0 10.0 10.0 10.0 10.0 10.0 10.0 10.0 10.0 10.0 10.0 10.0 10.0 10.0 10.0 10.0 10.0 10.0 10.0 10.0 10.0 10.0 10.0 10.0 10.0 10.0 10.0 10.0 10.0 10.0 10.0 10.0 10.0 10.0 10.0 10.0 10.0 10.0 
10.0 3.8630826124688737 0.0010 0.0010283712128661224 0.0010 0.0010052391156880652 0.0010 5.1154989147015595 0.0010 0.0010 9.99710773649605 9.962762642227442 10.0 9.907404648309443 9.928136429002402 10.0 9.995330951285883 9.912806102790226 9.95994089704777 10.0 10.0 9.982663744791079 9.910562857041636 10.0 9.907894220360934 0.001000000000000334 10.0 9.67833453552144 9.999150210257403 10.0 9.866943872606225 10.0 9.988596899916203 10.0 9.910583252325765 9.999031489065322 9.997286304624982 9.999782524697158 9.90104117375165 9.998460989483664 9.998657250751277 10.0 10.0 9.995274264523468 10.0 9.997396041353777 9.999010885427422 10.0 9.999521646996556 9.169421704597788 9.98889131276867 
0.0010 0.0010 0.0010 0.0010 0.0010 0.0010 8.490045732696025 0.0010 0.0010 10.0 10.0 10.0 10.0 10.0 10.0 10.0 10.0 10.0 10.0 10.0 10.0 10.0 10.0 10.0 10.0 10.0 10.0 10.0 10.0 10.0 10.0 10.0 10.0 10.0 10.0 10.0 10.0 10.0 10.0 10.0 10.0 10.0 10.0 10.0 10.0 10.0 10.0 10.0 10.0 10.0 10.0 
1.6101753501164255 0.0010 0.0010 0.0010 0.0010 0.0010 0.0010 7.853163741116561 10.0 0.0010 10.0 10.0 10.0 10.0 10.0 10.0 10.0 10.0 10.0 10.0 10.0 10.0 10.0 10.0 10.0 10.0 10.0 10.0 10.0 10.0 10.0 10.0 10.0 10.0 10.0 10.0 10.0 10.0 10.0 10.0 10.0 10.0 10.0 10.0 10.0 10.0 10.0 10.0 10.0 10.0 10.0 
0.0010 1.2265467716821195 0.009506526098319756 0.0010 0.0010223930217086409 0.0010000331425708568 9.943991021937023 0.0010 0.02149070754450961 3.9432533780276433 10.0 10.0 10.0 10.0 10.0 10.0 9.984979433084005 10.0 10.0 10.0 10.0 10.0 10.0 10.0 10.0 10.0 10.0 10.0 10.0 10.0 10.0 10.0 10.0 10.0 10.0 10.0 10.0 10.0 10.0 10.0 10.0 9.99964223094592 10.0 10.0 10.0 10.0 10.0 10.0 10.0 10.0 10.0 
0.0010 0.0010 0.0010 0.0010 0.0010 0.0010 10.0 0.0010 0.0010 7.458507902271702 10.0 10.0 10.0 10.0 10.0 10.0 10.0 10.0 10.0 10.0 10.0 10.0 10.0 10.0 10.0 10.0 10.0 10.0 10.0 10.0 10.0 10.0 10.0 10.0 10.0 10.0 10.0 10.0 10.0 10.0 10.0 10.0 10.0 10.0 10.0 10.0 10.0 10.0 10.0 10.0 10.0 
1.3873202201347532 0.0010 0.0013917996878887694 0.001113714088362312 0.0010028674414356777 0.0010 0.0010 7.562466457785075 10.0 0.0010 9.999810422134972 9.999860165381302 9.999548592846281 9.975588044504342 9.95725448533092 9.999518008911828 9.984329384369024 9.984747657734111 9.99630430783414 9.999973131733775 9.999687576420028 9.999861436959385 9.980494896872774 9.953616006888304 9.964518626504994 9.999840812197922 9.990802111037715 9.999844505641882 9.999864668300935 9.999840457480234 9.999892021758544 9.999666927633578 9.99455282839538 9.999838110813643 9.98140071090463 9.9997311713852 9.999898587729575 9.999960633347536 9.999912888526822 9.999851833595947 9.99986291435433 9.999874577385272 9.999834775273246 9.999875974934744 9.983665961284826 9.997757941149437 9.999869792207036 9.981568425557906 9.999856196388892 9.999839868234433 9.99991776708355 
0.0010 0.0010 0.0026354249645390545 0.0010 0.0010187093185610654 0.0010 0.3565738566172514 0.001138847751903621 0.0010 10.0 10.0 10.0 10.0 10.0 10.0 10.0 10.0 10.0 10.0 10.0 10.0 10.0 10.0 10.0 10.0 10.0 10.0 10.0 10.0 10.0 10.0 10.0 9.99806074204175 10.0 10.0 10.0 10.0 10.0 10.0 10.0 10.0 10.0 9.945406744183474 10.0 10.0 10.0 10.0 10.0 10.0 10.0 10.0 
0.37976177996751687 0.0010 0.0010 0.0010 0.0010 0.0010 0.0010 0.0010 10.0 0.0010 10.0 10.0 10.0 10.0 10.0 10.0 10.0 10.0 10.0 10.0 10.0 10.0 10.0 10.0 10.0 10.0 10.0 10.0 10.0 10.0 10.0 10.0 10.0 10.0 10.0 10.0 10.0 10.0 10.0 10.0 10.0 10.0 10.0 10.0 10.0 10.0 10.0 10.0 10.0 10.0 10.0 
0.0010 0.0010 0.0010 0.0010 0.0010 0.0010 0.1624478850399953 0.0010 0.0010 10.0 10.0 10.0 10.0 10.0 10.0 10.0 10.0 10.0 10.0 10.0 10.0 10.0 10.0 10.0 10.0 10.0 10.0 10.0 10.0 10.0 10.0 10.0 10.0 10.0 10.0 10.0 10.0 10.0 10.0 10.0 10.0 10.0 10.0 10.0 10.0 10.0 10.0 10.0 10.0 10.0 10.0 
0.0010 1.1184743494408569 0.002421358870256217 0.0010 0.0010062864726034738 0.0010 9.275298171981369 0.0010 0.0010 3.8568745975740053 9.88939960701455 10.0 10.0 9.998627671556596 10.0 10.0 10.0 10.0 10.0 10.0 10.0 10.0 10.0 10.0 10.0 10.0 9.994274439638206 10.0 10.0 10.0 10.0 10.0 9.992899291996304 10.0 10.0 10.0 10.0 10.0 10.0 10.0 10.0 10.0 10.0 10.0 10.0 10.0 10.0 10.0 10.0 10.0 10.0 
1.7690907634202708 0.0010 0.0010 0.0010 0.0010 0.0010 0.0010 8.017299344635054 10.0 0.0010 10.0 10.0 10.0 10.0 10.0 10.0 10.0 10.0 10.0 10.0 10.0 10.0 10.0 10.0 10.0 10.0 10.0 10.0 10.0 10.0 10.0 10.0 10.0 10.0 10.0 10.0 10.0 10.0 10.0 10.0 10.0 10.0 10.0 10.0 10.0 10.0 10.0 10.0 10.0 10.0 10.0 
0.0010 0.33090254223754706 0.0010 0.001016799676909419 0.0010 0.0010 1.3387772952998127 0.0010 0.0010 10.0 9.992937642493219 9.943733026485562 10.0 10.0 10.0 10.0 10.0 10.0 9.999145830239254 9.996978549891654 10.0 10.0 10.0 10.0 9.999811458681325 10.0 10.0 10.0 9.999689390287372 10.0 10.0 9.990284001326414 10.0 10.0 10.0 10.0 9.998443845016746 9.998585567051208 9.99747916794025 10.0 9.99999931708011 10.0 10.0 10.0 9.999997672619344 9.99751003732473 10.0 10.0 10.0 10.0 10.0 
0.0010 1.2919010339537413 0.0010 0.0010 0.0010 0.0010 8.050798949970773 0.0010 0.0010 2.725960667980396 10.0 10.0 10.0 10.0 10.0 10.0 10.0 10.0 10.0 9.998345531807322 10.0 10.0 10.0 10.0 10.0 10.0 10.0 10.0 10.0 10.0 10.0 10.0 10.0 10.0 10.0 10.0 10.0 10.0 10.0 10.0 10.0 10.0 10.0 10.0 10.0 10.0 10.0 10.0 10.0 10.0 10.0 
0.0010 0.0010 0.0010 0.0010 0.0010 0.0010 0.0010 4.872785484944385 10.0 0.0010 10.0 10.0 10.0 10.0 10.0 10.0 10.0 10.0 10.0 10.0 10.0 10.0 10.0 10.0 10.0 10.0 10.0 10.0 10.0 10.0 10.0 10.0 10.0 10.0 10.0 10.0 10.0 10.0 10.0 10.0 10.0 10.0 10.0 10.0 10.0 10.0 10.0 10.0 10.0 10.0 10.0 
10.0 3.704429053644428 0.0010 0.0010 0.0010 0.0010 0.0010 4.43041002365515 0.0010 0.0010 9.934330506804281 9.988826854110401 10.0 10.0 10.0 9.994273110811582 10.0 10.0 10.0 10.0 10.0 9.986183584837345 10.0 0.0010 10.0 0.0010 10.0 9.363850499584267 9.990083526074551 9.018331237484135 9.018331237484135 9.995459999832466 10.0 9.018331237484135 10.0 9.833040279854577 9.993191327610637 10.0 10.0 9.991758155919017 9.767122108559516 10.0 10.0 9.988077756162983 10.0 9.989637558350783 9.995916601004101 10.0 10.0 9.018331237484135 9.997359227168262 
10.0 5.037367617923683 0.0010 0.0010 0.001000131953527653 0.0013301484965356166 0.0010 5.375094871235242 0.003897140840003269 0.0010 9.99978110238365 9.99978120776276 9.999948740014574 9.999779971767095 9.999776033107295 9.999941525760748 9.999973198932455 9.999780236959175 9.999966802922561 9.99998024485189 9.99994212178371 9.99978110238365 9.999779989353897 9.999781186107064 9.999781175411245 5.275227356572344 9.99996050808062 9.99978110238365 9.99978110238365 9.999781188229472 9.999959176272935 9.99994223779067 9.999976315652864 9.999781182549713 9.999779998179408 9.999781189960864 9.999788877294382 10.0 9.999806194299701 9.99978110238365 9.999781184332175 9.999955946086729 9.999976330532508 9.999781182596996 9.99978117554837 9.999822724454688 9.99978110238365 9.999779948027673 9.99978110238365 9.999781189385478 9.999877575104378 
0.07211225846912839 0.0010 0.0010 0.0010 0.0010 0.0010 0.0010 0.0010 10.0 0.001000000000000334 10.0 10.0 10.0 10.0 10.0 10.0 10.0 10.0 10.0 10.0 10.0 10.0 10.0 10.0 10.0 10.0 10.0 10.0 10.0 10.0 10.0 10.0 10.0 10.0 10.0 10.0 10.0 10.0 10.0 10.0 10.0 10.0 10.0 10.0 10.0 10.0 10.0 10.0 10.0 10.0 10.0 
0.0010 0.0010 0.0010 0.0010 0.0012446853074140154 0.0010 0.001000000000000334 5.386757735063421 9.0320666779362 0.0010 10.0 10.0 10.0 10.0 10.0 10.0 10.0 10.0 10.0 10.0 10.0 10.0 10.0 9.921151772798556 10.0 9.921151772798556 9.877091684180646 10.0 10.0 9.921151772798556 10.0 10.0 10.0 9.921151772798556 10.0 10.0 10.0 10.0 10.0 10.0 10.0 10.0 10.0 10.0 10.0 10.0 10.0 10.0 10.0 9.921151772798556 10.0 
0.0010 0.0010 0.0010 0.0010 0.0010 0.0010507031652983642 10.0 0.0010 0.0010 5.602864256864539 10.0 10.0 10.0 10.0 10.0 10.0 10.0 10.0 10.0 10.0 10.0 10.0 10.0 10.0 10.0 10.0 10.0 10.0 10.0 10.0 10.0 10.0 10.0 10.0 10.0 10.0 10.0 10.0 10.0 10.0 10.0 10.0 10.0 10.0 10.0 10.0 10.0 10.0 10.0 10.0 10.0 
4.432627184932227 0.0010 0.004296722986588805 0.0010 0.0010 0.0010 0.0010 10.0 10.0 0.0010 10.0 10.0 10.0 10.0 10.0 10.0 10.0 10.0 10.0 10.0 10.0 9.997337298967595 10.0 10.0 10.0 10.0 9.623240161583102 10.0 10.0 10.0 10.0 10.0 9.999932021862653 10.0 10.0 10.0 10.0 9.999915391082261 10.0 10.0 10.0 9.999887586284858 9.999832579371816 10.0 10.0 10.0 10.0 10.0 10.0 10.0 10.0 
3.382241154323335 0.0010 0.0010 0.0010 0.001082516204539773 0.0010 0.0010 8.89955156737207 10.0 0.0010 9.99996084102426 10.0 10.0 10.0 10.0 10.0 10.0 10.0 10.0 9.999696016440081 9.99921673795067 9.99996058413168 10.0 10.0 10.0 10.0 10.0 10.0 10.0 10.0 10.0 10.0 10.0 10.0 10.0 10.0 10.0 10.0 10.0 9.999958957311 9.999970959632586 10.0 10.0 9.999960642833768 10.0 10.0 9.999955733406622 10.0 10.0 10.0 10.0 
0.0010 0.8708502126762302 0.0010 0.0010 0.0010 0.0010 1.6656534845725657 0.0010 0.0010 10.0 10.0 10.0 10.0 10.0 9.999545110698259 10.0 9.999820084103213 10.0 10.0 10.0 10.0 10.0 10.0 10.0 10.0 10.0 9.999675119346433 10.0 10.0 10.0 10.0 10.0 9.973326429937243 10.0 9.999827400458043 10.0 10.0 9.992840635625528 10.0 10.0 10.0 10.0 10.0 10.0 10.0 10.0 10.0 10.0 10.0 10.0 10.0 
3.4757964510651655 0.0010 0.0010 0.0010 0.0010 0.0010 0.0010 7.4402467625894 10.0 0.0010 10.0 10.0 10.0 10.0 10.0 10.0 10.0 10.0 10.0 10.0 10.0 10.0 10.0 10.0 10.0 10.0 10.0 10.0 10.0 10.0 10.0 10.0 10.0 10.0 10.0 10.0 10.0 10.0 10.0 10.0 10.0 10.0 10.0 10.0 10.0 10.0 10.0 10.0 10.0 10.0 10.0 
0.8678939646366264 0.0010 0.0010 0.0010014977974411139 0.0010 0.0010 0.0010 0.001000000000000334 10.0 0.0010 10.0 10.0 10.0 10.0 10.0 10.0 9.999425862161313 10.0 9.999995393854343 9.99967152383444 10.0 10.0 10.0 10.0 10.0 10.0 10.0 10.0 10.0 9.989808306809664 9.994862331455915 10.0 10.0 9.99385072977937 10.0 10.0 10.0 10.0 10.0 10.0 10.0 10.0 10.0 10.0 10.0 10.0 10.0 10.0 10.0 9.993095066791154 10.0 
0.0010 2.69311454941583 0.0010 0.0010 0.0010 0.0010 10.0 0.0010 0.0010 2.383753487058387 10.0 10.0 10.0 10.0 10.0 10.0 9.99666676010793 10.0 10.0 9.999050595076971 10.0 10.0 10.0 10.0 10.0 10.0 10.0 10.0 10.0 10.0 10.0 10.0 10.0 10.0 10.0 10.0 10.0 10.0 10.0 10.0 10.0 10.0 10.0 10.0 10.0 10.0 10.0 10.0 10.0 10.0 10.0 
0.0010797444881042904 2.902067190785192 0.0014237713333235316 0.0010226882782187873 0.0010045843549933448 0.0010033093556363836 9.665946407681107 0.0019353154566566569 0.0020675168961990596 1.8368002135077102 9.996906841249002 9.996880627636198 9.999997463756172 9.999993401616084 9.999994637302311 9.998572551842452 9.999045492904502 9.999994408436722 9.999964771332007 9.999894059533503 9.99934956650102 9.996869099188928 9.999994314829175 9.999929649178172 9.99999325165954 9.999932466150115 9.999362752065391 9.997279575599112 9.997846350299673 9.999930807925491 9.99993431870595 9.998577369341183 9.99993106438188 9.999932208326703 9.999994313585717 9.997133118152947 9.997970189019622 9.999885076799218 9.999999755440411 9.996905598266165 9.997041791035908 9.999981256348757 9.99998877287109 9.996874785728616 9.999994707900388 9.998576154777364 9.996755645472746 9.999994167211176 9.99857382295012 9.99753396402365 9.998653785111134 
0.0010 0.0010 0.0010 0.0010 0.0010309467414950102 0.0010209081245011028 0.0010 4.786130022491292 10.0 0.0010 10.0 10.0 10.0 10.0 10.0 10.0 10.0 10.0 10.0 10.0 10.0 10.0 10.0 10.0 10.0 10.0 10.0 10.0 10.0 10.0 10.0 10.0 10.0 10.0 10.0 10.0 10.0 10.0 10.0 10.0 10.0 10.0 10.0 10.0 10.0 10.0 10.0 10.0 10.0 10.0 10.0 
0.0010 0.0010 0.0010 0.00105587630416408 0.0010 0.0010008047808316674 0.0010 6.793383756513418 10.0 0.0010 10.0 10.0 10.0 10.0 9.995962060757213 10.0 10.0 10.0 10.0 10.0 10.0 10.0 10.0 10.0 10.0 10.0 10.0 10.0 10.0 10.0 10.0 10.0 10.0 10.0 10.0 10.0 10.0 10.0 10.0 10.0 10.0 10.0 9.966924971374903 10.0 10.0 10.0 9.974298200505475 10.0 10.0 10.0 10.0 
10.0 4.50055 0.0010 0.0010 0.0010 0.0010 0.0010 4.50055 0.0010 0.0010 10.0 10.0 10.0 10.0 10.0 10.0 10.0 10.0 10.0 10.0 10.0 10.0 10.0 10.0 10.0 1.093221473540158 10.0 10.0 10.0 10.0 10.0 10.0 10.0 10.0 10.0 10.0 10.0 10.0 10.0 10.0 10.0 10.0 10.0 10.0 10.0 10.0 10.0 10.0 10.0 10.0 10.0 
0.001202733014206328 0.5125041022102113 0.0010 0.001000001532744484 0.0010 0.001010054984475552 10.0 0.0011135333102981514 0.0010 5.000500000000001 10.0 10.0 10.0 10.0 10.0 10.0 10.0 10.0 10.0 10.0 10.0 10.0 9.999981042954593 10.0 10.0 9.99979730404457 10.0 10.0 10.0 10.0 10.0 10.0 9.999999980851916 10.0 9.999741340400574 9.99999994076741 10.0 10.0 10.0 9.999999968339864 9.999999310206825 10.0 10.0 10.0 9.999950109199144 10.0 10.0 10.0 10.0 10.0 9.99999991135555 
10.0 3.322882165221966 0.0010 0.0010 0.0010 0.0014303218004045122 0.0010 4.17724542527012 0.0010 0.0010 10.0 10.0 10.0 10.0 10.0 10.0 10.0 10.0 10.0 10.0 10.0 10.0 10.0 10.0 10.0 2.0725464515039445 10.0 10.0 10.0 10.0 10.0 10.0 10.0 10.0 10.0 10.0 10.0 10.0 10.0 10.0 10.0 10.0 10.0 10.0 10.0 10.0 10.0 10.0 10.0 10.0 10.0 
0.0010 10.0 0.0010 0.0010 0.0010 0.0010 0.0010 10.0 3.5529589874277057 0.0010 9.912711179861276 10.0 10.0 10.0 10.0 10.0 10.0 10.0 10.0 10.0 10.0 10.0 10.0 10.0 10.0 10.0 10.0 10.0 10.0 10.0 10.0 10.0 10.0 10.0 10.0 10.0 10.0 10.0 10.0 10.0 10.0 9.999999949659566 10.0 10.0 10.0 10.0 10.0 10.0 10.0 10.0 10.0 
1.88375297924091 0.0010 0.0010 0.0010 0.0010 0.0010 0.0010 7.281732582011269 9.79924456734291 0.0010 10.0 9.998550455468353 10.0 9.998550328983946 9.998549925925046 10.0 9.999333447382083 9.998550356122118 9.999224300576644 9.99935303373698 9.99909400534674 9.998550444684485 9.998550330783674 9.99855045325224 9.998550452157692 10.0 9.908582769281175 9.998550444684485 9.998550444684485 9.996743685207669 9.98668739965105 9.857711087245935 9.999755240791458 10.0 9.998550331686824 10.0 9.927155860150997 9.999402101028714 9.998553012441176 9.998550444684485 9.998550453070607 9.999339277031387 10.0 9.998550452893038 9.998550452171726 9.998599119457584 9.998550444684485 9.998550326554595 9.965121038466918 9.998550453587733 9.968921505839933 
0.0010 0.0010 0.0010 0.0010 0.0010 0.0010019971064092296 0.0010 0.015563741134748135 10.0 0.0010 9.976031875354696 10.0 10.0 10.0 10.0 10.0 10.0 10.0 10.0 9.957271844033073 10.0 9.993171026645589 10.0 10.0 10.0 10.0 10.0 10.0 10.0 10.0 10.0 9.945690433282838 10.0 10.0 10.0 9.823585090451205 10.0 9.995864397988745 10.0 9.501146649281639 9.992542771598568 10.0 10.0 10.0 10.0 9.988867106386778 10.0 10.0 10.0 9.967360032617682 10.0 
7.145964906908479 10.0 0.0010 0.0010 0.0010 0.0010 0.0010 10.0 0.001000000000000334 0.0010 9.991535473522315 9.991535473522315 9.991535482447356 9.991535509632769 9.991541568036121 9.991535473522315 9.989786335953493 9.991535510530818 9.991535793523441 9.991535523458754 9.991549764146912 9.991535473522315 9.991535511159741 10.0 9.991535508957666 9.991535473522315 9.991541232565012 9.991535473522315 9.991535473522315 9.991535473522315 9.986179224841436 9.991535473522315 9.991535524132756 9.991535473522315 9.991535503033262 9.991535473522315 9.991535473522315 9.99153552394158 9.991535543670675 9.991535473522315 9.991535473522315 9.99153552472428 9.992262427987136 9.991535473522315 9.991536935134794 9.991535473522315 9.991535473522315 9.991535474960994 9.991535473522315 9.991535473522315 9.991535473522315 
1.9138739509034015 7.920249370160272 0.0010 0.0010042793457137108 0.0010 0.0010 0.0010 7.004834089152868 0.0010 0.0010 10.0 10.0 10.0 10.0 10.0 10.0 10.0 10.0 10.0 10.0 10.0 10.0 10.0 10.0 10.0 10.0 10.0 10.0 10.0 10.0 10.0 10.0 10.0 10.0 10.0 10.0 10.0 10.0 10.0 10.0 10.0 10.0 10.0 10.0 10.0 10.0 10.0 10.0 10.0 10.0 10.0 
0.0010 0.0010 0.0010 0.0010 0.0010 0.0010 0.0010 2.4604132114310753 10.0 0.0010 10.0 10.0 10.0 10.0 10.0 10.0 10.0 10.0 10.0 10.0 10.0 10.0 10.0 10.0 10.0 10.0 10.0 10.0 10.0 10.0 10.0 10.0 10.0 10.0 10.0 10.0 10.0 10.0 10.0 10.0 10.0 10.0 10.0 10.0 10.0 10.0 10.0 10.0 9.999973984771342 10.0 10.0 
0.0010 1.2183402187991954 0.003647019734505178 0.0010000326539709426 0.0010348197638099218 0.0010 9.50005 0.0010 0.0010 4.289946418116912 9.997212087402904 9.999531084350117 9.99791637661728 9.99999832304277 9.999999556784644 9.998426160513516 10.0 9.999998180104516 10.0 10.0 9.998451684784108 9.999473690507472 9.999997637028471 10.0 9.999998496600712 9.99893335870949 9.991430492114922 9.999440711914506 9.998942493201103 9.998624129324737 9.999828976023952 9.99827547506736 9.999867184978992 10.0 9.999997971533489 9.998598291023956 9.83654648381029 10.0 9.999977687992498 9.999206803579407 9.999311578279302 9.9880358480358 10.0 9.999768877380644 9.999486199332773 9.999629087212732 9.9254606552155 9.999997944015576 10.0 9.998952331129713 10.0 
0.0010 0.0010 0.0010 0.0010 0.0010 0.0010 10.0 0.0010 0.0010 6.223013151643553 10.0 10.0 10.0 10.0 10.0 10.0 10.0 10.0 10.0 10.0 10.0 10.0 10.0 10.0 10.0 10.0 10.0 10.0 10.0 10.0 10.0 10.0 10.0 10.0 10.0 10.0 10.0 10.0 10.0 10.0 10.0 10.0 10.0 10.0 10.0 10.0 10.0 10.0 10.0 10.0 10.0 
8.062742287676155 1.8481077932213892 0.0010 0.0026176397652018933 0.0010 0.0010801203942926582 0.0010 1.910001214734903 0.0010 0.0010 9.798631259209651 9.827092055379438 9.998864561648219 9.816208126395212 9.991967509548333 10.0 9.987150745697308 9.845607070356989 7.285856046591243 10.0 9.996390104889754 9.801838295069167 9.80860073337521 1.9382577123238454 9.992109676823787 1.9382577123238454 10.0 6.75239959616226 9.992034714870742 1.9382577123238454 1.9382577123238454 10.0 10.0 1.9382577123238454 9.809062608075378 8.107031650142385 10.0 10.0 10.0 9.790794686543355 8.494371315975398 10.0 10.0 9.992168075545171 9.991700064010828 10.0 9.936205006783489 9.800455257698395 9.988826404049005 4.626590837917609 9.765306493799448 
0.0010 0.9588365052804733 0.0010 0.0010 0.0010 0.0010 10.0 0.0010 0.0010 4.639033145488075 10.0 10.0 10.0 10.0 10.0 10.0 10.0 10.0 10.0 10.0 10.0 10.0 10.0 10.0 10.0 10.0 10.0 10.0 10.0 10.0 10.0 10.0 10.0 10.0 10.0 10.0 9.858810189580087 10.0 10.0 10.0 10.0 10.0 10.0 10.0 10.0 10.0 9.936116531362934 10.0 10.0 10.0 10.0 
0.0010 1.237759693306081 0.0010 0.0010 0.0010 0.0010 2.0821002987613255 0.0010 0.0010 10.0 10.0 10.0 10.0 10.0 10.0 10.0 10.0 10.0 10.0 10.0 10.0 10.0 10.0 10.0 10.0 10.0 10.0 10.0 10.0 10.0 10.0 10.0 10.0 10.0 10.0 10.0 10.0 10.0 10.0 10.0 10.0 10.0 10.0 10.0 10.0 10.0 10.0 10.0 10.0 10.0 10.0 
0.0010 0.05495798125579365 0.0010 0.0010 0.0010 0.0010 1.0586729388232703 0.0010 0.0010 10.0 10.0 10.0 10.0 10.0 10.0 10.0 10.0 10.0 10.0 10.0 10.0 10.0 10.0 10.0 10.0 10.0 10.0 10.0 10.0 10.0 10.0 10.0 10.0 10.0 10.0 10.0 10.0 10.0 10.0 10.0 10.0 10.0 10.0 10.0 10.0 10.0 10.0 10.0 10.0 10.0 10.0 
10.0 1.637150200384092 0.0010 0.0010 0.0010 0.0010 0.0010 1.5769932682113934 0.0010 0.0010 4.592438172834995 5.522926256429929 10.0 10.0 9.222474245178583 6.506593749775298 10.0 10.0 10.0 10.0 8.114976406000155 4.69664570659542 10.0 0.0010 10.0 0.0010 8.937391240425981 0.723990960250406 6.793431342342041 0.0010 1.4821570019532642 4.735682981706993 10.0 0.0010 10.0 4.392176486858487 4.878965444768753 10.0 10.0 4.551443497567756 4.531829471250741 10.0 10.0 4.678483779247525 10.0 5.4821383667849215 4.676915786065476 10.0 6.62741232140189 0.0010 4.7356926171094065 
0.0010 10.0 0.0010 0.0010 0.0010 0.0010 0.0010 8.990184341538638 1.9077161217912932 0.0010 9.997685543941678 10.0 10.0 10.0 10.0 10.0 10.0 10.0 10.0 10.0 10.0 9.997968273230159 10.0 10.0 10.0 10.0 10.0 10.0 9.99838191403806 10.0 10.0 10.0 10.0 10.0 10.0 10.0 10.0 10.0 10.0 9.9979206212824 10.0 10.0 10.0 10.0 10.0 10.0 9.99851037337434 10.0 9.997390430033445 10.0 10.0 
7.93544194952971 0.0010 0.0010 0.0010 0.0021802742193736185 0.0010 0.0010 10.0 8.38168401564173 0.0010 10.0 10.0 10.0 10.0 10.0 10.0 10.0 10.0 10.0 10.0 10.0 10.0 10.0 10.0 10.0 10.0 10.0 10.0 10.0 10.0 10.0 10.0 10.0 10.0 10.0 10.0 10.0 10.0 10.0 10.0 10.0 10.0 10.0 10.0 10.0 10.0 10.0 10.0 10.0 10.0 10.0 
0.0010 0.12323680734736975 0.0010 0.0010 0.0010 0.0010 1.1299029236195226 0.0010 0.0029551629926950784 10.0 10.0 10.0 10.0 10.0 10.0 10.0 9.999716116952538 10.0 10.0 10.0 10.0 10.0 10.0 10.0 10.0 10.0 10.0 10.0 10.0 10.0 10.0 10.0 9.957500585273891 10.0 9.999728807646727 9.998298153269259 10.0 9.988781906482483 10.0 10.0 10.0 9.763923353097528 10.0 10.0 9.75976843637895 10.0 10.0 10.0 10.0 10.0 10.0 
0.0010 1.247469175979108 0.0015200937536852255 0.0010 0.0010 0.0010 10.0 0.0010 0.0010 4.374620179523941 10.0 10.0 10.0 10.0 10.0 10.0 10.0 10.0 9.937049626704384 9.985165924259958 10.0 10.0 10.0 10.0 10.0 10.0 10.0 10.0 10.0 10.0 10.0 10.0 10.0 10.0 10.0 10.0 10.0 10.0 9.999441641639113 10.0 9.99507012502573 10.0 10.0 10.0 10.0 10.0 10.0 10.0 10.0 10.0 10.0 
5.0005 0.0010 0.0010 0.0010 0.0010 0.0010 0.0010 10.0 10.0 0.0010 10.0 10.0 10.0 10.0 10.0 10.0 10.0 10.0 10.0 10.0 9.999926991530046 10.0 10.0 10.0 10.0 10.0 10.0 10.0 10.0 10.0 10.0 10.0 10.0 10.0 10.0 10.0 10.0 10.0 10.0 10.0 10.0 10.0 10.0 10.0 10.0 10.0 10.0 10.0 10.0 10.0 10.0 
6.133511358108433 0.0010 0.0010 0.0010 0.0010 0.0010 0.0010 10.0 9.142716660883918 0.0010 10.0 10.0 10.0 10.0 10.0 10.0 10.0 10.0 10.0 10.0 10.0 10.0 10.0 10.0 10.0 10.0 10.0 10.0 10.0 10.0 10.0 10.0 10.0 10.0 10.0 10.0 10.0 10.0 10.0 10.0 10.0 10.0 10.0 10.0 10.0 10.0 10.0 10.0 10.0 10.0 10.0 
4.75240937101609 0.0010 0.0010 0.0010000905299188789 0.0012473508488229335 0.00100753971378389 0.0010 8.343544937484678 10.0 0.0010 10.0 10.0 10.0 10.0 10.0 10.0 10.0 10.0 10.0 10.0 10.0 10.0 10.0 10.0 10.0 10.0 10.0 9.998396658026264 10.0 10.0 9.999054310341181 10.0 9.999995695164877 10.0 10.0 10.0 10.0 10.0 10.0 10.0 10.0 10.0 9.996061460802384 10.0 10.0 10.0 10.0 10.0 10.0 10.0 10.0 
0.0010 0.3859519769210644 0.0010 0.0010 0.0010 0.0010 10.0 0.0010 0.0010 5.265045209595242 10.0 10.0 9.99972340115206 9.996003428991157 10.0 10.0 10.0 9.997215801254455 10.0 9.999618916373857 10.0 10.0 9.99743819659739 10.0 9.996028806106489 10.0 10.0 10.0 10.0 10.0 10.0 10.0 9.99444397493779 10.0 9.9974626702403 10.0 10.0 9.999233837776217 9.998656445512568 10.0 10.0 9.998680836972863 10.0 10.0 9.998045504971492 10.0 10.0 9.997507244295669 10.0 10.0 10.0 
0.40781463880810426 0.0010 0.001000047535326368 0.0010 0.0010 0.0010 0.0010 0.0010 10.0 0.001000000000000334 9.999997768269852 9.999996800206985 9.999997959335396 9.999993112831229 9.999970483134177 9.999999583698646 9.987739781465558 9.999993234153097 9.99362811275302 9.996834458068705 9.99998286850781 9.99999776499152 9.999993255480403 9.99999267219978 9.999993273125233 9.308659383848706 9.999975600443879 9.999997764993786 9.989155679453772 9.999997764990766 9.999997764998934 9.926632846550527 9.997874831301152 9.999997764992877 9.999993129976593 9.999997764989855 9.95346736146385 9.999997582898816 9.999994627803508 9.999940573413818 9.99999776498977 9.999997663228235 10.0 9.999997764989802 9.999992756965714 9.999999859960619 9.999997764989802 9.999545719500443 9.999998897734901 9.999997764990601 9.999999457358417 
6.218220115733596 0.0010 0.0010 0.0010 0.0010241596854974626 0.0010 0.0010 10.0 10.0 0.0010 10.0 10.0 10.0 10.0 9.77522108856914 10.0 10.0 10.0 10.0 10.0 9.997630479819648 10.0 10.0 10.0 10.0 10.0 9.998944252914702 10.0 10.0 10.0 10.0 9.997547735404073 10.0 10.0 10.0 10.0 10.0 10.0 10.0 10.0 10.0 10.0 10.0 10.0 10.0 10.0 10.0 10.0 10.0 10.0 10.0 
0.0010 3.7142172288364166 0.0010 0.0010 0.0010 0.00305340618074004 3.8318866571923182 0.0010 0.0010 10.0 9.999549887967708 9.999547354018892 9.999894307982975 10.0 9.984101671719143 9.999657476189324 9.998991242241209 10.0 10.0 10.0 9.999828038041972 10.0 9.999985521559054 9.999622969772528 9.999887190950796 10.0 9.999838499688698 9.999549597468095 9.999548481316706 10.0 10.0 9.999526707550794 9.976228396610642 9.999577039639517 10.0 9.999551566896043 9.999508961615305 9.999955164745796 10.0 9.999548510921159 9.999549887354243 10.0 9.996471995802652 9.999548512903255 10.0 9.999545135362439 9.999548520601683 10.0 9.999551679934015 9.999547317906634 9.999552878301667 
0.0010011760433720602 0.8448408916644219 0.001040326617733824 0.0010008592129452853 0.001000068498086649 0.0010 9.28989393255251 0.0010 0.0010 4.5800721382613 9.999998541296835 9.999998133822597 9.999995259203654 9.99996760524969 9.999999463198058 9.999991873074979 9.999820712579618 9.999979008002121 9.999367180802082 9.987659791719846 9.99968676565019 9.999998125865954 9.999974256508947 9.998961530845179 9.99996880374212 9.998969664195293 9.999805632967131 9.999502200683379 9.999413653359017 9.998960546904202 9.998978904068831 9.999997248336312 10.0 9.998983054817645 9.999967872779138 9.999784629717853 9.999997766242046 9.99996812728174 9.999967616869146 9.999998076051927 9.999997558408156 9.99999720463654 9.99999337596669 9.999997327938932 9.999963932632284 9.999997805099062 9.999998218884267 9.9999733367228 9.999475275279819 9.998997566407981 9.999998013447936 
0.0010 3.660691442435681 0.0073153273908494465 0.0010371762033560205 0.0016364316258915515 0.0010035079689371664 3.7798941427525055 0.0010 0.019819604547872238 10.0 9.993777320947787 9.993652527868692 9.994196750863662 9.99388095880054 9.990117937153636 9.994887073248687 9.999690013219762 9.993250371842805 9.935009579442829 9.99995715006867 9.99720497531255 9.994182737001434 9.994043598051917 9.832612718615898 9.990106618560862 9.8324182708825 9.84221836424685 10.0 9.990112652418105 9.832613636916436 9.806934979889014 9.996740547717106 9.99996788478162 9.832612716498515 9.9940336457123 10.0 9.991982042507372 9.99842658727002 9.989948646246713 9.994457696836053 10.0 9.782709513781402 9.997282352101738 9.99010930275002 9.99017546980193 9.999942942637553 9.991369300227426 9.994218654834777 9.990163167021052 10.0 9.994394409507512 
0.0010 0.7281378473614374 0.034700563093235645 0.001020648157077569 0.0010651436662906975 0.0010 1.246483299599257 0.0010 0.0010 10.0 10.0 10.0 10.0 10.0 9.999666928989924 10.0 10.0 10.0 10.0 9.99999202359457 10.0 10.0 10.0 10.0 10.0 10.0 10.0 10.0 10.0 10.0 10.0 10.0 10.0 10.0 10.0 10.0 10.0 10.0 10.0 10.0 10.0 10.0 10.0 10.0 10.0 10.0 10.0 10.0 10.0 10.0 10.0 
0.0010 0.0010 0.0010 0.0010 0.0010 0.0010 0.0010 4.49631560829949 9.738053855238029 0.0010 10.0 10.0 9.980390442857278 10.0 10.0 10.0 10.0 10.0 10.0 10.0 10.0 10.0 10.0 10.0 10.0 10.0 9.688812923580894 10.0 10.0 10.0 10.0 10.0 10.0 10.0 10.0 10.0 10.0 10.0 10.0 10.0 10.0 10.0 9.997492248484507 10.0 10.0 10.0 10.0 10.0 10.0 10.0 10.0 
0.0010 2.3351060436539193 0.0010 0.0010 0.0010 0.0010289586578648183 9.50005 0.0010 0.0010 2.4492626651285527 10.0 10.0 10.0 10.0 10.0 10.0 10.0 10.0 10.0 10.0 10.0 10.0 10.0 10.0 10.0 10.0 10.0 10.0 10.0 10.0 10.0 10.0 10.0 10.0 10.0 10.0 10.0 9.99990159778448 10.0 10.0 10.0 10.0 10.0 10.0 10.0 10.0 10.0 10.0 10.0 10.0 10.0 
0.0010 0.0010 0.0010 0.0010486405917560857 0.0010 0.0010 0.001000000000000334 6.339891711040534 10.0 0.0010 10.0 10.0 10.0 10.0 10.0 10.0 10.0 10.0 10.0 10.0 10.0 10.0 10.0 10.0 10.0 10.0 10.0 10.0 10.0 10.0 10.0 10.0 10.0 10.0 10.0 10.0 10.0 10.0 10.0 10.0 10.0 10.0 10.0 10.0 10.0 10.0 10.0 10.0 10.0 10.0 10.0 
2.1901477421294624 0.0010 0.0010 0.0010 0.0010 0.0010 0.0010 6.180754809803206 7.8677295084509895 0.0010 10.0 10.0 10.0 10.0 10.0 10.0 10.0 10.0 10.0 10.0 10.0 10.0 10.0 9.999802407772538 10.0 10.0 10.0 10.0 10.0 10.0 10.0 9.980782822424358 10.0 10.0 10.0 10.0 10.0 10.0 10.0 10.0 10.0 10.0 10.0 10.0 9.99972199591865 10.0 10.0 10.0 10.0 10.0 10.0 
0.0010 0.0010 0.0010 0.0010 0.0010 0.0010 8.619200148160006 0.0010 0.0010 10.0 10.0 10.0 10.0 10.0 10.0 10.0 10.0 10.0 10.0 10.0 10.0 10.0 10.0 10.0 10.0 10.0 10.0 10.0 10.0 10.0 10.0 10.0 10.0 10.0 10.0 10.0 10.0 10.0 10.0 10.0 10.0 10.0 10.0 10.0 10.0 10.0 10.0 10.0 10.0 10.0 10.0 
0.0010 0.0010 0.0010 0.0010086638692804566 0.0010 0.0010 0.6892907945153155 0.0010 0.0010 9.75335256235634 10.0 10.0 10.0 10.0 10.0 10.0 10.0 10.0 10.0 10.0 10.0 10.0 10.0 10.0 10.0 10.0 10.0 10.0 10.0 10.0 10.0 10.0 10.0 10.0 10.0 10.0 10.0 10.0 10.0 10.0 10.0 10.0 10.0 10.0 10.0 10.0 10.0 10.0 10.0 10.0 10.0 
0.0010 0.0010 0.0010 0.0010 0.001000030511901495 0.0010 10.0 0.0010 0.0010 9.332831821949625 10.0 10.0 10.0 10.0 10.0 10.0 10.0 9.898326557841102 10.0 10.0 10.0 10.0 10.0 10.0 10.0 10.0 10.0 10.0 10.0 10.0 10.0 10.0 10.0 10.0 10.0 10.0 10.0 10.0 10.0 10.0 10.0 10.0 10.0 10.0 10.0 10.0 10.0 10.0 10.0 10.0 10.0 
9.869648261353099 3.051509072974245 0.0010 0.0010000868848607843 0.0010 0.0010005211313404876 0.0010 3.246755195103633 0.005337010480659585 0.0010 8.421700847645804 8.42170084586874 10.0 9.999731816974014 9.998729971454807 9.827728970578336 9.999990355762703 9.99999995562867 9.98976778313657 9.99999548826733 9.99844534103239 8.421700845936106 9.999757192311368 5.0004930400801895 9.998878571825253 0.6455285552721204 9.99994238258288 8.421700842862835 9.753593827877465 8.411552737025351 8.421700839574623 9.999999226301767 9.999779106238128 8.421700839601087 9.999758040069555 8.429702069152237 9.999999226301767 10.0 9.999165356322404 8.4217008459353 8.421700845938398 10.0 9.912687131395128 8.421700845935788 9.99907842424306 9.921994207959859 8.42170084593634 9.999949245649841 9.773914266110108 8.421700839692644 9.722078191725835 
0.4083522505255027 0.0010 0.0010 0.0010 0.0010 0.0010 0.0010 5.152696053248903 6.974942255678014 0.0010 10.0 10.0 10.0 10.0 10.0 10.0 10.0 10.0 10.0 10.0 10.0 10.0 10.0 10.0 10.0 10.0 10.0 10.0 10.0 10.0 10.0 10.0 9.999964821722703 10.0 10.0 10.0 10.0 10.0 10.0 10.0 10.0 10.0 10.0 10.0 10.0 10.0 10.0 10.0 10.0 10.0 10.0 
10.0 2.603574593490689 0.0010 0.003596116395580713 0.0010 0.0011076291208597562 0.0010 2.7175600441736707 0.0010 0.0010 10.0 9.964331934856832 10.0 10.0 10.0 10.0 10.0 10.0 6.783055540402467 10.0 10.0 10.0 10.0 0.0010 10.0 0.0010 10.0 5.512399791028955 10.0 0.0010 0.0010 10.0 10.0 2.9345670762885208 9.938424229668719 8.30306073871095 10.0 10.0 10.0 10.0 7.9044945429672335 10.0 10.0 10.0 10.0 10.0 10.0 9.921823077702678 10.0 3.2287360009737123 9.88885415830484 
10.0 3.7864606875588622 0.0010 0.0010 0.0010 0.0010 0.0010 4.12036781416368 0.0010 0.0010 10.0 10.0 10.0 10.0 10.0 10.0 10.0 10.0 10.0 10.0 10.0 10.0 10.0 10.0 10.0 0.22051662783290826 10.0 10.0 10.0 10.0 10.0 10.0 10.0 10.0 10.0 10.0 10.0 10.0 10.0 10.0 10.0 10.0 10.0 10.0 10.0 10.0 10.0 10.0 10.0 10.0 10.0 
0.0010 0.0010 0.0010 0.0010 0.0010 0.0010 8.308845158690465 0.0010 0.0010 10.0 10.0 10.0 10.0 10.0 10.0 10.0 10.0 10.0 10.0 10.0 10.0 10.0 10.0 10.0 10.0 10.0 10.0 10.0 10.0 10.0 10.0 10.0 10.0 10.0 10.0 10.0 10.0 10.0 10.0 10.0 10.0 10.0 10.0 10.0 10.0 10.0 10.0 10.0 10.0 10.0 10.0 
9.351206408174653 2.420280740733887 0.001964030236965986 0.0022101072009647477 0.0010000002208785316 0.001021153726731196 0.0010 2.6068815561206624 0.0010 0.0010 10.0 9.735670503540359 9.999148746495989 9.835969880259983 9.956838995058126 9.919234107286464 9.99998244924587 9.85786442554296 7.996077064033033 9.998185999514321 9.997022542043776 9.715227922304724 9.830281800344066 1.6858614006344919 9.950901033941902 0.8776577730970194 9.992975000924122 7.445318782963344 9.824996444048484 4.847795506109697 5.0005 9.979810808088425 9.99828871115143 4.6308258655677195 9.830661001504524 8.459238410565034 9.97367993955114 9.997956597098481 9.975335577023948 9.711349302334892 8.744464103985644 9.995540427510011 9.963597462611357 9.901715107461536 9.953376560126639 10.0 9.811589647219668 9.824221854354455 9.846256896169187 5.853722600331403 9.743340768436685 
10.0 1.8377996972976736 0.0010 0.0031621151214952974 0.0010 0.0011219400182105668 0.0010 1.6782996738751104 0.0010 0.0010 4.996696577810009 4.9970979245247 8.786554783657966 7.6576381568000045 7.167718346603492 8.142075158441521 8.724902269048599 7.690394101277679 5.449744942150272 8.819108745309675 8.099243210215908 4.9970629629271395 7.649772983859717 4.996953146747978 7.787246029221627 3.2128556565518287 8.435628992784117 4.997142416316783 4.996864994166805 4.94533625754748 4.8786608989765865 7.783606241829871 8.799810672988304 4.997255604976904 7.649860348571596 4.996696407100761 6.330057196948047 8.771346318119555 7.855071577885484 4.996698828763658 4.997117039872838 8.815810622831712 7.775559412848791 4.997143984853136 7.596594797273584 4.99707861626884 4.997212457640937 7.64010904176231 5.213802239038138 4.99674069964722 5.928541775363946 
1.3224940940914442 0.0010 0.0010 0.0010 0.0010 0.0010 0.0010 7.815678163356772 10.0 0.0010 10.0 10.0 10.0 10.0 10.0 10.0 10.0 10.0 10.0 10.0 10.0 9.985178997710157 10.0 10.0 10.0 10.0 10.0 10.0 10.0 10.0 10.0 10.0 10.0 10.0 10.0 10.0 10.0 10.0 10.0 10.0 10.0 10.0 10.0 10.0 10.0 10.0 10.0 10.0 10.0 10.0 10.0 
0.0010 2.123670800821824 0.0010 0.0010 0.0010 0.0010 2.6903649999693893 0.0010 0.0010 10.0 10.0 10.0 10.0 10.0 10.0 10.0 10.0 10.0 10.0 10.0 10.0 10.0 10.0 10.0 10.0 10.0 10.0 10.0 10.0 10.0 10.0 10.0 10.0 10.0 10.0 10.0 10.0 10.0 10.0 10.0 10.0 10.0 9.78838169680165 10.0 10.0 10.0 10.0 10.0 10.0 10.0 10.0 
0.0010 0.6709698088742786 0.0010 0.0010 0.0010 0.0010 10.0 0.0010 0.0010 5.0005 10.0 10.0 10.0 10.0 10.0 10.0 10.0 10.0 10.0 9.99035807059133 10.0 10.0 10.0 10.0 10.0 10.0 10.0 10.0 10.0 10.0 10.0 10.0 10.0 10.0 10.0 10.0 10.0 10.0 10.0 10.0 10.0 10.0 10.0 10.0 10.0 10.0 10.0 10.0 10.0 10.0 10.0 
0.0010 0.0010 0.0010 0.0010 0.0010 0.0010 10.0 0.0010 0.0010 7.185090604992359 10.0 10.0 10.0 10.0 10.0 10.0 10.0 10.0 10.0 10.0 10.0 10.0 10.0 10.0 10.0 10.0 10.0 10.0 10.0 10.0 10.0 10.0 9.921814001888018 10.0 10.0 10.0 10.0 9.987228129785125 10.0 10.0 10.0 10.0 9.804202974880987 10.0 10.0 10.0 10.0 10.0 10.0 10.0 10.0 
0.0010 0.0010 0.0010020631984231471 0.0015095381001262705 0.0010080831037963406 0.0010 0.6223794198552384 0.0010 0.0010 10.0 10.0 10.0 10.0 10.0 10.0 10.0 10.0 10.0 10.0 10.0 10.0 10.0 10.0 10.0 10.0 10.0 10.0 10.0 10.0 10.0 10.0 10.0 10.0 10.0 10.0 10.0 10.0 10.0 10.0 10.0 10.0 10.0 9.707083360125264 10.0 10.0 10.0 10.0 10.0 10.0 10.0 10.0 
0.0010 0.0010 0.0010 0.0010 0.0010 0.0010 0.22837811964838217 0.0010 0.0010 7.241885466370349 10.0 10.0 10.0 10.0 10.0 10.0 10.0 10.0 10.0 10.0 10.0 10.0 10.0 10.0 10.0 10.0 10.0 10.0 10.0 10.0 10.0 10.0 10.0 10.0 10.0 10.0 10.0 10.0 10.0 10.0 10.0 10.0 10.0 10.0 10.0 10.0 10.0 10.0 10.0 10.0 10.0 
10.0 1.4347629139105813 0.0010 0.0010 0.0010 0.0010 0.0010 1.01555468519081 0.0010 0.0010 2.8734524814702374 5.406579715675458 10.0 9.934687446687935 9.929612938722869 5.918624558326889 10.0 9.935434547752049 10.0 10.0 10.0 3.2694313357754026 9.934071138158355 0.8361282535830616 9.934151074678333 0.0010 10.0 0.9295380408259613 8.59189985728468 0.9644228744588061 0.914680512773808 2.5691005865179806 10.0 0.8254806556903302 9.935770385183002 2.392284262420243 1.1704254765952826 10.0 10.0 2.8854249465547013 2.429108662153836 10.0 10.0 3.218211072629514 9.933529022339993 5.4782389788884736 3.2405772089715095 9.935837674362691 8.28492795189855 0.9386996701924648 3.0678641834902165 
0.36443391846829687 0.0010 0.0010 0.0010 0.0010 0.0010 0.0010 0.0010 10.0 0.0010 10.0 10.0 10.0 10.0 10.0 10.0 10.0 10.0 10.0 10.0 10.0 10.0 10.0 10.0 10.0 10.0 9.993055276399078 10.0 10.0 10.0 10.0 10.0 10.0 10.0 10.0 10.0 10.0 10.0 10.0 10.0 10.0 10.0 9.843206363722823 10.0 10.0 10.0 10.0 10.0 10.0 10.0 10.0 
0.0010 1.5221999271694715 0.0010 0.0010 0.0010 0.0010 1.7214365506036975 0.0010 0.0010 6.823131518353797 10.0 10.0 10.0 10.0 10.0 10.0 10.0 10.0 10.0 10.0 10.0 10.0 10.0 10.0 10.0 10.0 10.0 10.0 10.0 10.0 10.0 10.0 10.0 10.0 10.0 10.0 10.0 10.0 10.0 10.0 10.0 10.0 10.0 10.0 10.0 10.0 10.0 10.0 10.0 10.0 10.0 
10.0 8.883664790374745 0.0010 0.0010 0.0010 0.0010 0.0010 10.0 0.0010 0.0010 10.0 10.0 10.0 9.994266139161432 10.0 10.0 9.99438904511931 9.994716311567522 10.0 9.997019653850545 10.0 10.0 9.994500738660255 10.0 10.0 10.0 10.0 10.0 10.0 10.0 10.0 10.0 9.988707794704137 10.0 9.994545096184348 10.0 10.0 10.0 10.0 10.0 10.0 10.0 10.0 10.0 10.0 10.0 10.0 9.994571224816655 10.0 10.0 10.0 
4.756844350320069 0.0010 0.0010 0.0010 0.0010 0.0010 0.0010 9.637086083399751 10.0 0.0010 10.0 10.0 10.0 10.0 10.0 10.0 10.0 10.0 10.0 10.0 10.0 10.0 10.0 10.0 10.0 10.0 10.0 10.0 10.0 10.0 10.0 10.0 10.0 10.0 10.0 10.0 10.0 10.0 10.0 10.0 10.0 10.0 10.0 10.0 10.0 10.0 10.0 10.0 10.0 10.0 10.0 
0.0010 0.0010 0.0010 0.0010 0.0010 0.0010 0.0010 4.700356941264381 9.990246708703 0.0010 10.0 10.0 10.0 10.0 10.0 10.0 10.0 10.0 10.0 10.0 10.0 10.0 10.0 10.0 10.0 10.0 10.0 10.0 10.0 10.0 10.0 10.0 10.0 10.0 10.0 10.0 10.0 10.0 10.0 10.0 10.0 10.0 10.0 10.0 10.0 10.0 10.0 10.0 10.0 10.0 10.0 
0.0010 2.7189807698419526 0.0010 0.0010044954807726604 0.0010 0.0010 10.0 0.0010 0.0010 1.8737328024022735 10.0 10.0 10.0 10.0 9.933071305895146 10.0 10.0 10.0 10.0 10.0 10.0 10.0 10.0 10.0 10.0 10.0 9.983275598165598 10.0 10.0 10.0 10.0 10.0 10.0 10.0 10.0 10.0 10.0 10.0 10.0 10.0 10.0 10.0 10.0 10.0 10.0 10.0 10.0 10.0 10.0 10.0 10.0 
1.0481733193252607 7.214162074129852 0.0010 0.0010 0.0010 0.0010 0.0010 5.831978935752007 0.0010 0.0010 10.0 10.0 10.0 10.0 10.0 10.0 10.0 10.0 10.0 10.0 10.0 10.0 10.0 10.0 10.0 10.0 10.0 10.0 10.0 10.0 10.0 10.0 10.0 10.0 10.0 10.0 10.0 10.0 10.0 10.0 10.0 10.0 10.0 10.0 10.0 10.0 10.0 10.0 10.0 10.0 10.0 
0.0010 0.7948935690517187 0.0010 0.001038495766726117 0.0010 0.0010 1.6113689576673087 0.0010 0.0010 9.300142131881444 10.0 10.0 10.0 10.0 9.97674586319476 9.997021300336954 10.0 10.0 10.0 10.0 9.995550979739829 10.0 10.0 10.0 10.0 10.0 9.994996316607311 10.0 10.0 10.0 10.0 10.0 9.999840017454503 10.0 10.0 10.0 10.0 10.0 10.0 10.0 10.0 10.0 10.0 10.0 10.0 10.0 10.0 10.0 10.0 10.0 9.962903714792558 
0.0010 0.24585518471964524 0.8769337626818119 0.0010 0.0035932610547788294 0.00112402502846428 4.020786188809957 0.0010 0.001019180378695491 10.0 10.0 10.0 9.735260875908043 10.0 10.0 9.7236530950961 10.0 10.0 10.0 10.0 10.0 10.0 10.0 10.0 10.0 10.0 9.945982583291215 10.0 10.0 10.0 10.0 10.0 10.0 10.0 10.0 10.0 10.0 10.0 10.0 10.0 10.0 10.0 9.626643514116285 10.0 10.0 10.0 10.0 10.0 10.0 10.0 10.0 
0.9799931462815588 0.0010 0.0010 0.0010 0.0010 0.0010 0.0010 0.0010 6.885286044334174 0.0010 10.0 10.0 10.0 10.0 10.0 10.0 10.0 10.0 10.0 10.0 10.0 10.0 10.0 10.0 10.0 10.0 10.0 10.0 10.0 10.0 10.0 9.943025194995043 10.0 10.0 10.0 10.0 10.0 10.0 10.0 10.0 10.0 10.0 10.0 10.0 10.0 10.0 10.0 10.0 10.0 10.0 10.0 
0.0010 0.0010 0.0010 0.0010 0.0010 0.0010 0.0010 5.421728836636392 10.0 0.0010 10.0 10.0 10.0 10.0 10.0 10.0 10.0 10.0 10.0 10.0 10.0 10.0 10.0 10.0 10.0 10.0 10.0 10.0 10.0 10.0 10.0 10.0 10.0 10.0 10.0 10.0 10.0 10.0 10.0 10.0 10.0 10.0 10.0 10.0 10.0 10.0 10.0 10.0 10.0 10.0 10.0 
5.750628197547611 0.0010 0.002388109597043115 0.0010 0.001003267391845918 0.0010 0.0010 10.0 10.0 0.0010 10.0 10.0 9.998713056939831 10.0 10.0 10.0 9.999991133084087 10.0 10.0 10.0 10.0 10.0 10.0 10.0 10.0 10.0 10.0 10.0 10.0 10.0 10.0 10.0 10.0 10.0 10.0 10.0 10.0 10.0 10.0 10.0 10.0 9.999418023001121 10.0 10.0 10.0 10.0 10.0 10.0 10.0 10.0 10.0 
0.0010 2.2547284868709463 0.0010 0.0010 0.0010258196313782304 0.0012942507756416805 2.2885153952077912 0.0010 0.0010 10.0 10.0 10.0 10.0 10.0 10.0 10.0 10.0 10.0 10.0 10.0 10.0 10.0 10.0 10.0 10.0 10.0 10.0 10.0 10.0 10.0 10.0 10.0 10.0 10.0 10.0 10.0 10.0 10.0 10.0 10.0 10.0 10.0 10.0 10.0 10.0 10.0 10.0 10.0 10.0 10.0 10.0 
7.528488268456806 0.0010 0.0010 0.0010 0.0016748138863943432 0.0010 0.0010 10.0 8.866384561297403 0.0010 10.0 10.0 10.0 10.0 10.0 10.0 10.0 10.0 10.0 10.0 10.0 10.0 10.0 10.0 10.0 10.0 10.0 10.0 10.0 10.0 10.0 10.0 10.0 10.0 10.0 10.0 10.0 10.0 10.0 10.0 10.0 10.0 10.0 10.0 10.0 10.0 10.0 10.0 10.0 10.0 10.0 
0.0010 0.0010 0.0010 0.0010 0.0010 0.0010 0.0010 4.95618830571286 10.0 0.0010 10.0 10.0 10.0 10.0 10.0 10.0 10.0 10.0 10.0 9.999982315054929 10.0 10.0 10.0 10.0 10.0 10.0 10.0 10.0 10.0 10.0 10.0 10.0 10.0 10.0 10.0 10.0 10.0 10.0 10.0 10.0 10.0 10.0 10.0 10.0 10.0 10.0 10.0 10.0 10.0 10.0 10.0 
0.0013331368070253835 2.482556906015014 0.004368941386625941 0.0010000401125090591 0.0010017784336169842 0.0010177703637851965 9.50005 0.00154939877427278 0.001196596325200566 2.184390631495919 9.996917830462586 9.999507856905058 9.997592186348191 9.999851477514502 9.99999847680507 9.998384229970691 9.999998759338334 9.999895646890783 9.999988407038046 9.99998306384668 9.998371916110269 9.999445807783475 9.99990332122948 9.999992996236866 9.999851678734455 9.99884891298953 9.999998209730402 9.999388503957162 9.998888912939107 9.998542724005768 9.999809606512063 9.998185551030101 9.999305375054718 9.999992637681622 9.999903573499093 9.998525067009803 9.999999692351908 9.999667613895568 9.999896436674788 9.999165394770836 9.999273548251436 9.999950873792729 9.999674884811524 9.999756628700524 9.99936358575588 9.99960089952458 9.999394725806951 9.999905645091168 9.99999985503084 9.998889012102573 9.999999776085126 
1.3854444375279424 0.0010 0.0010 0.0010 0.0010 0.0010055894832516371 0.0010 0.0010 10.0 0.0010 10.0 10.0 10.0 10.0 10.0 10.0 9.964817943567834 10.0 10.0 10.0 10.0 10.0 10.0 10.0 10.0 10.0 10.0 10.0 9.969150555823212 10.0 10.0 10.0 10.0 10.0 10.0 10.0 10.0 10.0 10.0 10.0 10.0 10.0 10.0 10.0 10.0 10.0 10.0 9.9990684722479 10.0 10.0 10.0 
0.001000269266815226 2.6385184343869055 0.0010 0.0010 0.0010015891195767348 0.0010008284861093481 10.0 0.0010 0.0010 1.7394510649262234 10.0 9.99242894465775 9.999278500164237 9.999352825377102 9.999472382502924 10.0 9.999992639980976 9.99934854518787 10.0 10.0 10.0 9.999726834748504 9.999364870560207 9.999984337099116 9.999485008739242 10.0 9.999938605248953 9.999386480768873 10.0 10.0 10.0 10.0 10.0 9.999990487302822 9.999397016051494 10.0 9.999870351479561 10.0 9.999808723596788 9.99989595804807 9.999678027487409 9.999680624668919 9.999628104704213 9.999631381540931 10.0 10.0 10.0 9.999395506697978 9.999701882995879 10.0 9.999416694562655 
10.0 1.3075286233639933 0.0034795674479945644 0.0013126633143010391 0.0010242372054122392 0.0010001763003535818 0.0010 0.8659844303288919 0.001249649949326343 0.0010 1.0041261078951882 2.999462796545346 9.72849232609431 9.252346910924224 8.776752278905338 4.896643419837049 9.772679441287266 9.253415246853407 9.680884862791594 9.808443856540425 6.870883123812579 1.139568326684116 9.257828638997182 0.0010 9.251369430769682 0.0010 9.209161162491876 0.887847779843753 4.050761805538496 0.0010 2.568142087452351 4.929984920895132 9.82360279295346 0.0010 9.251372225700981 0.022051229007584716 3.3192763975219224 9.848714131221854 9.539636632277146 1.0248366582137818 1.1057726365408778 9.76578913480589 9.903720594779669 1.1926156811808726 9.258229031867797 3.4771065804342145 1.113784175595284 9.251398437851954 4.116772812054805 0.0010 4.23909623955773 
0.0010 0.0010 0.0010 0.0010 0.0010 0.0010 10.0 0.0010 0.0010 9.7909455820852 10.0 10.0 10.0 10.0 10.0 10.0 10.0 10.0 10.0 10.0 10.0 10.0 10.0 10.0 10.0 10.0 10.0 10.0 10.0 10.0 10.0 10.0 10.0 10.0 10.0 10.0 10.0 10.0 10.0 10.0 10.0 10.0 10.0 10.0 10.0 10.0 10.0 10.0 10.0 10.0 10.0 
3.115031431374142 0.0010 0.0010 0.0010253273535946249 0.0010 0.0010 0.001000000000000334 9.18699512308991 10.0 0.001000000000000334 10.0 10.0 10.0 10.0 10.0 10.0 9.999428844199448 10.0 10.0 10.0 10.0 10.0 10.0 10.0 10.0 10.0 10.0 10.0 10.0 10.0 10.0 10.0 9.997829871899887 10.0 10.0 10.0 10.0 10.0 10.0 10.0 10.0 10.0 10.0 10.0 10.0 10.0 10.0 10.0 10.0 10.0 10.0 
0.0010 0.7031963227600178 0.0010 0.0010 0.0010031817769216712 0.0010 1.7060645917135902 0.0010 0.001000000000000334 10.0 10.0 10.0 10.0 10.0 10.0 10.0 10.0 10.0 10.0 10.0 10.0 10.0 10.0 10.0 10.0 10.0 10.0 10.0 9.999800449688808 10.0 10.0 10.0 10.0 10.0 10.0 10.0 10.0 10.0 10.0 10.0 10.0 9.999851444974611 10.0 10.0 10.0 10.0 10.0 10.0 10.0 10.0 9.92676751811789 
2.955851568695202 10.0 0.0010 0.0010034764177865782 0.0010 0.0010 0.0010 10.0 0.0010 0.0010 9.9979163573612 9.998816896958195 10.0 9.999982527317941 9.999998425475695 10.0 9.999997115414184 9.999982362322879 9.999744452639362 9.99998838041374 9.997919467123822 9.998644959885116 9.999981374279102 9.99851875618089 9.999986545655448 9.998509919702414 10.0 9.998517483273133 9.999192533846651 9.998519320302702 9.998517744739766 10.0 10.0 9.998518419397543 9.9999814796627 9.998535593189665 9.999260302790816 10.0 9.999997633488878 9.997110507165925 9.998517124590812 10.0 10.0 9.998644924155457 9.99999762182288 9.999452164741616 9.998644877599123 9.999981062295438 9.99943718017672 9.998517818563698 9.99952204669954 
0.008585919096220033 3.359234054165285 0.0010528404596208667 0.0010006594058600572 0.0010000023660335046 0.0010000187026289384 10.0 0.001863402988962919 0.0010096774343078085 1.30019990420571 9.992557450378351 9.992963226176695 9.998768695328312 9.992962491440728 9.99291326337177 9.999762590362266 10.0 9.992962492463162 9.999766344590109 10.0 9.999815190015502 9.992549242591359 9.992962496659532 9.992471016842902 9.9929624670855 9.992096510287892 9.998598330078165 9.992549501012382 9.992724381808554 9.992676859790873 9.998636049623647 9.999802650851937 9.998896264031277 9.992963723281964 9.992947092276436 9.992549423138485 9.995574661731471 9.998887460143937 9.995745552282221 9.992549276811149 9.992549247471196 9.999328648877269 9.999988047151025 9.99254925439621 9.992962381107038 9.996380918311196 9.99254924633285 9.992962490437007 9.992709573930913 9.992549846141014 9.998402319682869 
0.0015758277900293303 1.5858334287154807 0.0010027223947211093 0.0010 0.0010 0.0010 9.991910233301315 0.0020962528584239186 0.0010 3.601638124132587 9.999999449083107 10.0 10.0 10.0 10.0 10.0 9.990652495095622 10.0 10.0 9.994270693358105 10.0 10.0 10.0 9.99999995157887 10.0 10.0 10.0 10.0 10.0 10.0 10.0 10.0 10.0 10.0 9.999586942987785 10.0 10.0 10.0 9.997977653125156 10.0 10.0 10.0 10.0 10.0 9.9999995574279 10.0 10.0 10.0 9.999998966045538 9.999999827158396 10.0 
0.0010 3.092128295475065 0.0010 0.0011905271137430309 0.0010763337751153667 0.0011040004701341163 10.0 0.0010 0.0010 1.6403485632907566 10.0 10.0 10.0 10.0 10.0 10.0 10.0 10.0 10.0 10.0 10.0 10.0 10.0 10.0 10.0 10.0 10.0 10.0 10.0 10.0 10.0 10.0 10.0 10.0 10.0 10.0 10.0 10.0 10.0 10.0 10.0 10.0 10.0 10.0 10.0 10.0 10.0 10.0 10.0 10.0 10.0 
0.0012499712203332203 3.2576499977678353 0.0010 0.0010000403543908307 0.0010 0.0010 9.685956761657403 0.003523402867092962 0.005211734747834881 1.4077253111048935 10.0 10.0 10.0 10.0 10.0 10.0 10.0 10.0 10.0 10.0 10.0 10.0 10.0 10.0 9.999999966844552 9.999949004892729 10.0 10.0 10.0 10.0 10.0 10.0 10.0 10.0 10.0 10.0 10.0 10.0 10.0 10.0 10.0 10.0 9.99813830540914 10.0 9.999999897968037 9.999909905601044 10.0 10.0 10.0 10.0 10.0 
0.8326990461540743 10.0 0.0010 0.0010 0.0010 0.0010 0.0010 8.90590196574251 0.0010 0.0010 10.0 10.0 10.0 10.0 10.0 10.0 10.0 10.0 10.0 10.0 9.995121183854469 10.0 10.0 10.0 10.0 9.865211051454839 10.0 9.99997319773702 10.0 10.0 10.0 10.0 10.0 10.0 10.0 10.0 10.0 10.0 10.0 10.0 10.0 10.0 10.0 10.0 9.98932896033292 10.0 10.0 10.0 10.0 10.0 10.0 
9.957105595703702 3.1060541244773874 0.0010 0.0017774620175611074 0.0010 0.0010003642003707698 0.0010 3.7577366500639395 0.0010 0.001000000000000334 7.881352354235546 10.0 10.0 9.931052159494012 10.0 10.0 9.989247324579944 9.9301771316335 9.923088433493568 9.95152237091353 10.0 10.0 9.926581006562824 10.0 9.931800299451245 0.04650671019489927 9.977141747682172 10.0 10.0 8.179019178210677 10.0 10.0 9.964427496054103 10.0 9.93184650135533 10.0 10.0 9.965807296620053 10.0 10.0 10.0 10.0 9.719463860177923 10.0 9.838302375468935 10.0 10.0 9.931841920133653 10.0 10.0 10.0 
0.0011100798991842652 2.208847214601885 0.001348861041099901 0.0010016729299511906 0.001000038066281455 0.0010000810783125252 9.91646899135374 0.0015360834175029675 0.0015360834175029675 2.7821839744314096 9.99986567771445 9.98109874849415 9.99999874768393 9.999999967001454 9.999999996261524 9.99999750296004 9.999999882949684 9.999999992561815 9.999999803763844 9.998140861640188 9.999828257429359 9.99999992714158 9.999999965247346 9.99999003541838 9.999998606598158 9.999957240516652 9.999976737456358 9.999991487802566 9.999981608167623 9.999972014418313 9.999992674155536 9.9998746930142 9.999968417665501 9.999996834166895 9.999950684014015 9.999974983241648 9.999993572771281 9.99999854056692 9.999999971555228 9.999983193007639 9.999984521253177 9.999998812850125 9.9985652665202 9.999990920999815 9.99999995698094 9.999999901620823 9.999997407340794 9.999999964754675 9.999999893780009 9.999985041938592 9.999999794170472 
0.0010 0.0010 0.0010 0.0017026386242518922 0.001000075123898303 0.0010014261881591453 0.8234905625377742 0.0010 0.00449570471198612 10.0 10.0 10.0 9.998662844486514 10.0 10.0 10.0 9.999991559454708 10.0 10.0 10.0 9.998163754474204 10.0 10.0 10.0 10.0 10.0 9.998163754474204 10.0 10.0 10.0 9.99910534854785 9.9982743511735 9.976132331237334 10.0 9.999992045841415 10.0 9.998322997877775 9.999693589545629 9.998653982321885 10.0 10.0 9.990069411927124 10.0 10.0 9.992927927511145 10.0 10.0 10.0 10.0 10.0 10.0 
3.8970449989432234 9.56401785552424 0.0010 0.0010157268577885511 0.0011035678386727083 0.0010 0.0010 9.94312150935977 0.0010 0.0010 9.936484919333997 9.946869363551054 9.980800271675301 9.969695195554646 9.959044584861733 9.970129920212745 9.978901470466905 9.969698367557775 9.973603048972054 9.980909231356137 9.96931639562284 9.946869363551054 9.969703004745915 9.66952515228804 9.968971034962507 10.0 9.974347345211532 9.946868705472138 9.946869363551054 9.946869363551054 9.946869363551054 9.964003048480366 9.979211720807621 9.180204422620408 9.969694945638977 9.946869363551054 9.946868247290512 9.978869839799032 9.969851715663692 9.946869363551054 9.941634506028132 9.980319439427568 9.963245035559815 9.946869363551054 9.965773021942216 9.946869363551054 9.946869363551054 9.969694814579855 9.946867969502431 9.68157595457109 9.946869363551054 
0.0010 0.0018303457973285313 0.0010 0.0010 0.0010 0.0010 0.0010759109597899459 6.994165363159192 9.962457375516001 0.0010 9.999839454986867 9.999998916815976 10.0 9.999970963792867 9.999934163423431 10.0 10.0 9.999948316354594 10.0 10.0 10.0 9.999681765377373 9.999999111522461 9.998204734517051 9.999999051692374 9.998194640979587 10.0 10.0 10.0 9.998858935915292 9.998299604473235 10.0 10.0 9.998927648418816 9.999958332092358 10.0 9.999214769903059 9.999853088958552 9.999999451944035 9.99973002000076 9.999819260811362 10.0 10.0 9.99929182066836 9.999930469212783 9.99834764638044 9.999758341670649 9.999998982229485 9.999995434522932 9.99989353123865 9.999997963686118 
10.0 3.1072849174916573 0.0010 0.0010079790752391944 0.0010 0.0020121224606238575 0.0010 3.364136596755475 0.016187085878522182 0.0010 9.952522729854676 9.951942809654586 10.0 9.984810406014965 9.97954271149523 10.0 9.989633668994667 9.984833331112155 9.551689079604166 9.990385933560761 9.975191379794381 9.953655129389546 9.98481327484435 9.502937732501456 9.984420429694246 0.547991265211281 9.982573920859517 9.512031573866272 9.952522338441222 9.51012168831986 9.523783577662263 9.975838138669214 9.989296664822737 9.510004952869027 9.984809667701334 9.947116435650635 9.965913226690573 9.989129863603619 9.985017924933095 9.950058349978274 9.950606775421996 10.0 10.0 9.95069491806817 9.982900267280883 9.953497047752295 9.950947760088681 9.98480563961747 9.95753440343029 9.51024469510624 9.963883889760112 
0.0010 3.0016155209216793 0.0010 0.0010 0.0010 0.0010 9.838971212392877 0.0010 0.0010 1.5234479042492515 10.0 10.0 10.0 10.0 10.0 10.0 10.0 10.0 10.0 10.0 10.0 10.0 10.0 10.0 10.0 10.0 10.0 10.0 10.0 10.0 10.0 10.0 10.0 10.0 10.0 10.0 10.0 10.0 10.0 10.0 10.0 10.0 10.0 10.0 10.0 10.0 10.0 10.0 10.0 10.0 10.0 
10.0 1.4449507256042142 0.005913166456495693 0.0010 0.001013183896944136 0.0010 0.0010 1.1532147257393026 0.0010 0.0010 4.54929350572131 5.000498646280639 9.994543616808253 10.0 9.148553968279135 5.595115490587839 9.99998837787548 10.0 10.0 10.0 7.794452621373794 4.548834682394326 10.0 0.0010 10.0 0.0010 9.316344970913553 1.879113705639016 5.733536486633438 0.0010 3.308900241108653 5.0005 9.999913306253557 1.3315879092189804 10.0 4.491107933005636 5.0005 10.0 9.999718563594762 4.548832059489603 4.459143458407483 9.997364974711443 9.996889621346993 4.559221164011212 10.0 5.0005 4.548833343464486 10.0 5.751625885144769 0.0010 4.575922220113645 
0.0010 1.3073424449718885 0.0010 0.0010 0.0010 0.0010173767457395681 9.983270345795077 0.0010 0.0010 3.9786362036755483 10.0 10.0 10.0 10.0 10.0 10.0 10.0 10.0 10.0 10.0 10.0 10.0 10.0 10.0 10.0 10.0 10.0 10.0 10.0 10.0 10.0 10.0 10.0 10.0 10.0 10.0 9.93416472817892 10.0 10.0 10.0 10.0 10.0 10.0 10.0 10.0 10.0 10.0 10.0 10.0 10.0 10.0 
0.0010 0.0010 0.0010 0.0010 0.0010 0.0010 6.551831493288526 0.0010 0.0010 4.990201510763347 10.0 10.0 10.0 10.0 10.0 10.0 10.0 10.0 10.0 10.0 10.0 10.0 10.0 10.0 10.0 10.0 10.0 10.0 10.0 10.0 10.0 10.0 10.0 10.0 10.0 10.0 10.0 10.0 10.0 10.0 10.0 10.0 10.0 10.0 10.0 10.0 10.0 10.0 10.0 10.0 10.0 
0.5959415461901463 0.0010 0.0010 0.0010 0.0010 0.0010 0.0010 0.0010 8.843714467208907 0.0010 10.0 10.0 10.0 10.0 9.985928424651947 10.0 10.0 10.0 10.0 10.0 10.0 10.0 10.0 10.0 10.0 9.999975893677538 10.0 10.0 10.0 10.0 10.0 10.0 10.0 10.0 10.0 10.0 10.0 10.0 9.999998899725862 10.0 10.0 10.0 10.0 10.0 10.0 10.0 10.0 10.0 10.0 10.0 10.0 
10.0 1.0092003808239984 0.0010 0.0010130724549690347 0.0010 0.0010 0.017928357593742447 0.5277411071580023 0.0010 0.0010 3.58510966507128 4.728036111735001 10.0 10.0 9.0500381735305 5.915629921375691 10.0 10.0 10.0 9.992937228516533 7.925955154058184 3.707159736058669 10.0 0.0010 10.0 0.0010 8.622040866438162 1.029280857413431 6.303892323128389 0.0010 1.3465838551550267 3.935045766375121 10.0 0.6002242401971358 10.0 3.3365742488452312 4.045592017375393 10.0 9.99637801593763 3.528035571887398 3.529551397786629 9.995248266198782 10.0 3.685327060156422 10.0 4.666868885747683 3.6813244125389826 10.0 6.091341132069559 0.0010 3.777501094150637 
0.0010 9.998596040363791 0.0010 0.0010 0.0010 0.0010 0.0010 10.0 3.72625111787014 0.0010 10.0 10.0 10.0 10.0 10.0 10.0 10.0 10.0 10.0 10.0 10.0 10.0 10.0 10.0 10.0 10.0 10.0 10.0 10.0 10.0 10.0 10.0 10.0 10.0 10.0 10.0 10.0 10.0 10.0 10.0 10.0 9.998534023217527 10.0 10.0 10.0 10.0 10.0 10.0 10.0 10.0 10.0 
1.9965181077510739 0.0010 0.0010 0.0010 0.0010 0.0010 0.0010 8.196323022643101 10.0 0.0010 10.0 10.0 10.0 10.0 10.0 10.0 10.0 10.0 10.0 10.0 10.0 10.0 10.0 10.0 10.0 10.0 10.0 10.0 10.0 10.0 10.0 10.0 10.0 10.0 10.0 10.0 10.0 10.0 10.0 10.0 10.0 10.0 10.0 10.0 10.0 10.0 10.0 10.0 10.0 10.0 10.0 
0.0010 0.0010 0.0010 0.0010 0.0010 0.0010 10.0 0.0010 0.0010 9.500050000000002 10.0 10.0 10.0 10.0 10.0 10.0 10.0 10.0 10.0 10.0 10.0 10.0 10.0 10.0 10.0 10.0 10.0 10.0 10.0 10.0 10.0 10.0 10.0 10.0 10.0 10.0 10.0 10.0 10.0 10.0 10.0 10.0 10.0 10.0 10.0 10.0 10.0 10.0 10.0 10.0 10.0 
0.0010 0.0010 0.0010 0.0010 0.0010818952078870132 0.001544432568944588 0.0010 3.078624963507635 10.0 0.0010 10.0 10.0 10.0 10.0 10.0 10.0 10.0 10.0 10.0 10.0 10.0 10.0 10.0 10.0 10.0 10.0 10.0 10.0 10.0 10.0 10.0 10.0 10.0 10.0 10.0 10.0 10.0 10.0 10.0 10.0 10.0 10.0 9.924512763141287 10.0 10.0 10.0 10.0 10.0 10.0 10.0 10.0 
0.0036952294562655197 0.9410742355510096 0.0014143404086617135 0.0010019185683109886 0.0010000324855183706 0.001005122433251721 1.6879490236286459 0.0010 0.011462720884030497 10.0 10.0 10.0 10.0 10.0 9.996673457572328 9.998848262363417 10.0 10.0 9.999743402028358 9.99998849755246 9.99997667850754 10.0 10.0 10.0 10.0 10.0 10.0 10.0 10.0 10.0 9.99906103805709 9.999436393071255 9.999999789839388 10.0 10.0 10.0 10.0 9.999999354509832 9.999982414843224 10.0 10.0 9.999989313024143 8.788598666517 9.998977956585062 9.999986883016216 10.0 10.0 10.0 10.0 10.0 9.999837241441751 
1.958179248307804 0.0010 0.0010 0.0010 0.0010 0.0010 0.0010 7.005896598438021 9.26647791613489 0.0010 10.0 10.0 10.0 10.0 10.0 10.0 10.0 10.0 10.0 10.0 10.0 10.0 10.0 10.0 10.0 9.99593893726458 10.0 10.0 10.0 10.0 10.0 10.0 10.0 10.0 10.0 10.0 10.0 10.0 10.0 10.0 10.0 10.0 10.0 10.0 10.0 10.0 10.0 10.0 9.96742621590221 10.0 9.9680587084964 
0.0010 10.0 0.0010 0.0010 0.0010 0.0010 0.0010 10.0 2.486337693217643 0.0010 10.0 10.0 10.0 10.0 9.997369230766573 10.0 10.0 10.0 10.0 10.0 10.0 10.0 10.0 10.0 10.0 10.0 10.0 10.0 10.0 10.0 10.0 9.997518718439478 9.724804284536795 10.0 10.0 10.0 10.0 10.0 10.0 10.0 10.0 10.0 10.0 10.0 9.998319587861545 10.0 10.0 10.0 10.0 10.0 9.995403834404202 
5.224648077802508 0.0010 0.0010000360499418802 0.0010 0.0010222527847232024 0.0010 0.0010 10.0 10.0 0.0010 9.992018054945321 9.9941201471293 9.999323088694416 9.998694465583295 9.998420566772724 9.999451976824414 9.999289174480689 9.998712657502944 9.996358616402532 9.999342234153458 9.999205615202637 9.93907644355723 9.998689767188969 9.990866002375123 9.998766350758517 9.982162001619896 9.998941659537193 9.990907559542137 9.995281620139286 10.0 9.991345091715708 9.999015218559835 9.999331608176233 9.9908661346533 10.0 9.99091796036273 9.998442129136789 9.99993669230324 9.998803888478427 9.993830444482434 9.99089027761597 9.999339525740504 9.998759677358523 9.994670346713862 9.998659585352828 9.996406519767326 10.0 9.998684148016952 9.996114257539375 9.989164796330588 9.998207860877004 
9.069564521915346 2.2148306051596762 0.0069392832023420755 0.0010 0.001036914608660953 0.0010 0.0010 2.3297078559122397 0.0010 0.0010 10.0 10.0 10.0 10.0 10.0 10.0 10.0 10.0 6.156754226596627 10.0 10.0 10.0 10.0 1.0929889775405774 10.0 1.0929889775405774 10.0 4.867023142892273 10.0 1.0929889775405774 1.0929889775405774 10.0 10.0 1.0929889775405774 10.0 10.0 10.0 10.0 10.0 10.0 9.774841010925797 10.0 10.0 10.0 10.0 10.0 10.0 10.0 10.0 1.0929889775405774 10.0 
9.35403183816155 5.359377240878662 0.0010 0.0010 0.0010 0.0010 0.0010 5.525166025312694 0.0010 0.0010 9.999577622147944 10.0 10.0 10.0 10.0 10.0 10.0 10.0 10.0 10.0 10.0 10.0 9.999412674993668 10.0 10.0 0.0010 9.983128560279765 10.0 10.0 9.769916945591001 10.0 10.0 10.0 10.0 10.0 10.0 10.0 10.0 10.0 10.0 10.0 10.0 10.0 10.0 10.0 10.0 10.0 10.0 10.0 10.0 10.0 
4.20525450778937 0.0010 0.0010 0.0010 0.0010 0.0010 0.0010 8.166044661782049 10.0 0.0010 10.0 10.0 10.0 10.0 10.0 10.0 10.0 10.0 10.0 10.0 10.0 10.0 10.0 10.0 10.0 10.0 10.0 10.0 10.0 10.0 10.0 10.0 10.0 10.0 10.0 10.0 10.0 10.0 10.0 10.0 10.0 10.0 10.0 10.0 10.0 10.0 10.0 10.0 10.0 10.0 10.0 
0.0010 0.0010 0.0010 0.0010 0.0010 0.0010 0.0010 7.2910433487401285 10.0 0.0010 10.0 10.0 10.0 10.0 10.0 10.0 10.0 10.0 10.0 10.0 10.0 10.0 10.0 10.0 10.0 10.0 9.690423891649099 10.0 10.0 10.0 10.0 10.0 10.0 10.0 10.0 10.0 10.0 10.0 10.0 10.0 10.0 10.0 10.0 10.0 10.0 10.0 10.0 10.0 10.0 10.0 10.0 
0.0010 0.0928149729051086 0.813817529403148 0.0010 0.003076755695295124 0.0010 3.6465044392841 0.0010 0.0010 9.375727440084678 10.0 10.0 9.254137127241481 10.0 10.0 9.460019199412107 9.995856377233828 10.0 10.0 10.0 9.742716400085804 10.0 10.0 9.996646010335006 10.0 10.0 9.933412563588202 10.0 10.0 9.995854496320218 10.0 10.0 10.0 10.0 10.0 9.994999601774062 10.0 10.0 10.0 10.0 10.0 9.666035206788292 9.592571088871802 10.0 10.0 10.0 10.0 10.0 10.0 9.995119388721163 10.0 
0.0010 0.7037958203743634 0.01319868353985646 0.0010 0.0010392392917233646 0.001023394575262822 9.878876745917971 0.0010 0.0010 4.911533068145353 10.0 10.0 9.99488252596262 10.0 10.0 10.0 9.997881940682026 10.0 9.999728724729518 9.944481345034596 10.0 10.0 10.0 10.0 10.0 10.0 9.838202588634141 10.0 10.0 10.0 10.0 10.0 9.999324945422169 10.0 10.0 10.0 10.0 10.0 10.0 10.0 10.0 9.999923012960574 9.985408877594423 10.0 10.0 10.0 10.0 10.0 10.0 10.0 10.0 
0.0010 2.8597981119130234 0.0010 0.0010 0.0010 0.0010 10.0 0.0010 0.0010 2.0198889876687316 10.0 10.0 10.0 10.0 10.0 10.0 10.0 10.0 10.0 9.991735999638392 10.0 10.0 10.0 10.0 10.0 10.0 10.0 10.0 10.0 10.0 10.0 10.0 10.0 10.0 10.0 10.0 10.0 10.0 10.0 10.0 10.0 10.0 10.0 10.0 10.0 10.0 10.0 10.0 10.0 10.0 10.0 
0.0010 3.0691067458733947 0.0010 0.0010 0.0010 0.0011593830530013545 10.0 0.0010 0.0010 1.3482904450911186 10.0 10.0 10.0 10.0 10.0 10.0 10.0 10.0 10.0 10.0 10.0 10.0 10.0 10.0 10.0 10.0 10.0 10.0 10.0 10.0 10.0 10.0 10.0 10.0 10.0 10.0 10.0 10.0 10.0 10.0 10.0 10.0 10.0 10.0 9.831976507892326 10.0 10.0 10.0 10.0 10.0 10.0 
0.0010 0.0010 0.0010 0.0010121053441923852 0.0010 0.0010 0.3006629209463064 0.0010 0.0010 10.0 10.0 10.0 10.0 10.0 10.0 10.0 10.0 10.0 10.0 10.0 10.0 10.0 10.0 10.0 10.0 10.0 10.0 10.0 10.0 10.0 10.0 10.0 10.0 10.0 10.0 10.0 10.0 10.0 10.0 10.0 10.0 10.0 9.950733277877823 10.0 10.0 10.0 10.0 10.0 10.0 10.0 10.0 
0.0010 10.0 0.0010 0.0010 0.0010078146743252646 0.0014119354608434602 0.0010 10.0 3.2593156601313993 0.0010 10.0 10.0 10.0 10.0 10.0 10.0 10.0 10.0 10.0 10.0 10.0 10.0 10.0 10.0 10.0 10.0 10.0 10.0 10.0 10.0 10.0 10.0 10.0 10.0 10.0 10.0 10.0 10.0 10.0 10.0 10.0 10.0 10.0 10.0 10.0 10.0 10.0 10.0 10.0 10.0 10.0 
10.0 1.1113771674903195 0.035870122325666845 0.003041017403310361 0.0010006465573115003 0.001080222679319455 0.0010 0.684773387755877 0.001000000000000334 0.0010 7.388971854534832 10.0 9.78566164286285 10.0 9.95666506660872 10.0 9.717640996579737 10.0 6.598433349732459 9.920244780138756 9.862867797547057 7.298402633759624 10.0 0.001000000000000334 10.0 0.001000000000000334 9.935611692705438 5.13059528433448 10.0 0.001000000000000334 5.0005 9.867867011108942 9.958643023468152 1.0566000509166482 10.0 6.473834999093007 9.50005 9.946960641168852 10.0 7.298419526447983 7.204624438946254 9.858828939594217 9.990056024988592 7.292830370883923 10.0 10.0 7.111831791916286 10.0 10.0 2.0038376516089897 9.677894254147732 
0.0010 0.5906143333223852 0.0010 0.0010 0.0010 0.0010 1.0118803525559112 0.0010 0.0010 10.0 9.996284336456492 9.996164644652175 10.0 9.998490470885065 10.0 10.0 9.997698704913251 9.998513802924503 9.998592479910005 9.998352717488752 9.951515668820193 9.996124025136714 9.998518460140094 9.989696695062685 9.998458330810104 9.989698846651606 10.0 9.996154843375214 9.996566574512606 9.989696244228842 9.996149099164164 9.996896790664435 9.999690438369816 9.99614893689772 9.998492498011089 10.0 9.996161238647694 9.97532457609211 9.99848079128782 9.996118397111918 9.99615804162415 9.999528340388654 10.0 9.996124117028364 9.998323737426873 9.99615501773215 10.0 9.998457020687628 9.996867193706462 9.99614896039329 9.996135018560734 
5.986502822916242 0.0010 0.0010 0.0010 0.0010 0.0010 0.0010 10.0 9.150509446237987 0.0010 10.0 10.0 10.0 10.0 10.0 10.0 10.0 10.0 10.0 10.0 10.0 10.0 10.0 10.0 10.0 10.0 10.0 10.0 10.0 10.0 10.0 10.0 10.0 10.0 10.0 10.0 10.0 10.0 10.0 10.0 10.0 10.0 10.0 10.0 10.0 10.0 10.0 10.0 10.0 10.0 10.0 
0.0010 0.0010 0.0010 0.0010 0.0010 0.0010 9.047728229939517 0.0010 0.0010 10.0 10.0 10.0 10.0 10.0 10.0 10.0 10.0 10.0 10.0 10.0 10.0 10.0 10.0 10.0 10.0 10.0 10.0 10.0 10.0 10.0 10.0 10.0 10.0 10.0 10.0 10.0 10.0 10.0 10.0 10.0 10.0 10.0 10.0 10.0 10.0 10.0 10.0 10.0 10.0 10.0 10.0 
0.0010 0.6587763350394122 0.006510566736158658 0.0010308019959775264 0.0010009381947540513 0.0010151517888177142 10.0 0.0010 0.0010 5.247591304867245 9.999974694514265 9.999960512804579 9.996207563602946 9.999821955343382 9.999717229543998 9.999342243397587 9.997318290932958 9.914569285181658 9.999471725172274 9.999962946776648 9.999826533638892 9.999994788103749 9.999980033123688 9.999950296263311 9.999995463762264 9.976068163732036 9.994145372238046 10.0 9.999960276762028 9.999926147113708 9.999867666581153 9.997883326365029 9.999856841976044 9.99981788235868 9.999421151156426 9.999941589285271 9.998385337216268 9.999620018310807 9.999990778220962 9.999941177518831 9.999932587829997 9.998430537618253 9.999174733521315 9.999946273758152 9.999933626332338 9.996770727677385 9.999234452406675 9.999436480744336 9.999958592305443 9.999805888955004 9.999866944527119 
0.0010 1.5331848209533212 0.0010 0.0010 0.0010 0.0010000408290777247 10.0 0.0010 0.0010 3.515391648907097 10.0 10.0 10.0 10.0 10.0 10.0 9.991007912265909 10.0 10.0 9.99755812268334 10.0 10.0 10.0 10.0 10.0 10.0 10.0 10.0 10.0 10.0 10.0 10.0 10.0 10.0 10.0 10.0 10.0 10.0 10.0 10.0 10.0 10.0 10.0 10.0 10.0 10.0 10.0 10.0 10.0 10.0 10.0 
0.0010 1.4504127130426845 0.0010 0.0010 0.00100066925861581 0.0010 2.531296207599132 0.0010 0.0010 10.0 9.999700635012967 9.9997391037991 10.0 10.0 9.948259964220577 9.999863014731972 10.0 10.0 10.0 10.0 9.999917429161188 10.0 10.0 9.999492072504172 9.999904472494864 10.0 10.0 9.999508928727538 9.999788394432244 10.0 9.999655576595899 9.999749540400696 10.0 9.999492077829116 10.0 9.999693892648834 9.999699177247122 10.0 10.0 9.999700042468872 9.999693499185906 9.99999746320342 10.0 9.999705286480587 10.0 9.999776941504617 9.999705999938445 10.0 9.999782421161145 9.999492072258883 9.999783857390758 
0.0010 0.0010 0.0010 0.0010 0.0010005412475994858 0.0010 0.0010 6.432884383525518 10.0 0.0010 10.0 10.0 10.0 10.0 10.0 10.0 10.0 10.0 10.0 10.0 10.0 10.0 10.0 10.0 10.0 10.0 10.0 10.0 10.0 10.0 10.0 10.0 10.0 10.0 10.0 10.0 10.0 10.0 10.0 10.0 10.0 10.0 10.0 10.0 10.0 10.0 10.0 10.0 10.0 10.0 10.0 
0.0010 0.0010 0.0010 0.0010 0.0010 0.0010 0.0010 7.197330367039773 10.0 0.0010 10.0 10.0 10.0 10.0 10.0 10.0 10.0 10.0 10.0 10.0 10.0 10.0 10.0 10.0 10.0 10.0 10.0 10.0 10.0 10.0 10.0 10.0 10.0 10.0 10.0 10.0 10.0 10.0 10.0 10.0 10.0 10.0 10.0 10.0 10.0 10.0 10.0 10.0 10.0 10.0 10.0 
0.28748221910968536 0.0016282051169830558 0.0010403866390400452 0.0010 0.0010 0.0010002845960804644 0.0010 5.088657120716461 7.325329046508314 0.0010 10.0 10.0 10.0 10.0 10.0 9.99665958426003 9.997201950558212 10.0 10.0 10.0 9.994634292457992 10.0 10.0 9.997252126740666 10.0 10.0 9.99726433522124 10.0 10.0 10.0 10.0 10.0 9.998807498930484 10.0 10.0 10.0 10.0 9.998928240245748 9.998871115500528 10.0 10.0 10.0 10.0 10.0 10.0 9.999000417721923 10.0 10.0 10.0 10.0 9.997057296840252 
10.0 1.2842987159374029 0.012168546817805107 0.0010 0.0010299817350324255 0.0010 0.0010 0.6650810644773744 0.0010 0.0010 1.7443001545433792 1.744271072268789 9.987633951059882 10.0 8.063568757292863 1.7443070698263772 10.0 10.0 10.0 10.0 4.983636154840485 1.7441008774937572 10.0 1.744279628370951 10.0 0.0010 8.445101229096759 1.744202195509934 1.7441801585557335 1.7437341745363604 1.742274363758438 1.7443171110035145 9.999808760960837 1.7441307283631828 10.0 1.815196968705156 1.7441843281038198 10.0 9.999416075631926 1.7442870610184915 1.7442779962055814 9.994008573660466 9.992927678361008 1.7442891120243325 10.0 1.7441964166989457 1.744290155443766 10.0 1.7442215898604982 1.7438001669645442 1.7443624503326567 
0.0010 0.0010 0.0010 0.001000387515050243 0.0010 0.0010 9.874630905360844 0.0010 0.0017899562230297525 10.0 10.0 10.0 10.0 10.0 10.0 10.0 10.0 10.0 10.0 10.0 10.0 10.0 10.0 10.0 10.0 10.0 10.0 10.0 10.0 10.0 10.0 10.0 10.0 10.0 10.0 10.0 10.0 10.0 10.0 10.0 10.0 10.0 10.0 10.0 10.0 10.0 10.0 10.0 10.0 10.0 10.0 
0.0010 0.2587514765329866 0.0010 0.0010 0.0010 0.0010 0.8754592079843275 0.0010 0.0010 10.0 9.507713922611757 10.0 10.0 10.0 10.0 10.0 10.0 10.0 10.0 10.0 10.0 10.0 10.0 10.0 10.0 10.0 10.0 9.970731817767089 10.0 10.0 10.0 10.0 10.0 10.0 10.0 10.0 10.0 10.0 10.0 10.0 10.0 10.0 10.0 10.0 10.0 10.0 10.0 10.0 10.0 10.0 10.0 
0.0010 0.37437179189389924 0.0010 0.0010 0.0010 0.0010 9.149392581870934 0.0010 0.0010 5.000500000000001 10.0 10.0 10.0 10.0 10.0 10.0 10.0 10.0 10.0 9.990555075425823 10.0 10.0 10.0 10.0 10.0 10.0 10.0 10.0 10.0 10.0 9.999692653146347 9.978311335879251 10.0 9.999620994979285 10.0 10.0 10.0 10.0 10.0 10.0 10.0 10.0 10.0 10.0 10.0 9.999685325128578 10.0 10.0 10.0 10.0 10.0 
0.0010 0.4354564701810373 0.0010 0.0010310334348044904 0.0010 0.0010 1.1917062571219263 0.0010 0.0010 8.760675332682926 10.0 10.0 10.0 10.0 10.0 10.0 10.0 10.0 10.0 10.0 10.0 10.0 10.0 10.0 10.0 10.0 10.0 10.0 10.0 10.0 10.0 10.0 10.0 10.0 10.0 10.0 10.0 10.0 10.0 10.0 10.0 10.0 10.0 10.0 10.0 10.0 10.0 10.0 10.0 10.0 10.0 
0.761273963530325 0.0010 0.0010 0.0010 0.0010 0.0010 0.0010 6.892633497810316 10.0 0.0010 10.0 10.0 10.0 10.0 10.0 10.0 10.0 10.0 10.0 10.0 10.0 10.0 10.0 10.0 10.0 10.0 10.0 10.0 10.0 10.0 10.0 10.0 10.0 10.0 10.0 10.0 10.0 10.0 10.0 10.0 10.0 10.0 10.0 10.0 10.0 10.0 10.0 10.0 10.0 10.0 10.0 
0.8645825661698661 0.0010 0.0011340731177927092 0.0010 0.0010031580839754836 0.0010042094937076141 0.0010 0.026585674958462098 9.948693148510623 0.0010 9.99583500852442 9.996301464645452 9.999742889888275 10.0 10.0 9.997642668069826 9.999338833328098 10.0 10.0 9.993589678159847 9.99920865534357 9.995513803330516 10.0 10.0 10.0 9.99302269916457 9.977190565103303 10.0 9.996165092934142 9.99302269916457 10.0 9.99302269916457 9.999713647879796 10.0 10.0 9.99548340709599 10.0 9.999467162204246 10.0 9.995498464353629 9.995525601126218 9.999962708973671 9.999490409760465 9.995716550077915 9.998774845689832 9.99302269916457 9.995640682825046 10.0 10.0 9.995431050414624 9.996294926836324 
0.0010 2.3750686638122716 0.0016216877107950113 0.0010 0.00100210349519625 0.0010 10.0 0.0010 0.0010 2.480227594052329 10.0 10.0 10.0 10.0 10.0 10.0 10.0 10.0 10.0 10.0 10.0 10.0 10.0 10.0 10.0 10.0 10.0 10.0 10.0 10.0 10.0 10.0 10.0 10.0 10.0 10.0 10.0 10.0 9.997764336648526 10.0 10.0 9.99977081013174 10.0 10.0 10.0 10.0 10.0 10.0 10.0 10.0 10.0 
0.0010 1.164698806333776 0.0010 0.0010 0.0010 0.0010 1.5099677990054006 0.0010 0.0010 10.0 10.0 10.0 10.0 10.0 10.0 10.0 10.0 10.0 10.0 9.992816752039001 10.0 10.0 10.0 10.0 10.0 10.0 10.0 10.0 10.0 10.0 10.0 10.0 10.0 10.0 10.0 10.0 10.0 10.0 10.0 10.0 10.0 10.0 9.829538250895459 10.0 10.0 10.0 10.0 10.0 10.0 10.0 10.0 
0.0010 1.0106468507039872 0.0010 0.0010 0.0010 0.0010051230670172291 10.0 0.0010 0.0010 5.0005 10.0 10.0 10.0 10.0 10.0 10.0 10.0 10.0 10.0 9.999999561689695 10.0 10.0 10.0 10.0 10.0 10.0 10.0 10.0 10.0 10.0 10.0 10.0 10.0 10.0 10.0 10.0 10.0 10.0 10.0 10.0 10.0 10.0 10.0 10.0 10.0 10.0 10.0 10.0 10.0 10.0 10.0 
6.313070987915934 10.0 0.0010 0.0010 0.00100837192178173 0.0010 0.0010 9.39998416985561 0.0010 0.0010 10.0 10.0 10.0 10.0 10.0 10.0 10.0 10.0 10.0 9.996510872336321 10.0 10.0 10.0 10.0 10.0 10.0 9.994003181803603 10.0 10.0 10.0 10.0 10.0 10.0 10.0 10.0 10.0 10.0 10.0 10.0 10.0 10.0 10.0 10.0 10.0 10.0 10.0 10.0 10.0 10.0 10.0 10.0 
9.423186488627039 2.5325121418575463 0.003334483357154542 0.0010000604224283422 0.0010000106348699036 0.001000527375544048 0.0010 2.7192152042815954 0.0010 0.0010 8.402379909468042 8.402379909468042 9.999999985492778 9.999728578830556 9.999143276105752 9.825620690154151 9.99999023892735 10.0 9.989642636317566 9.999994305362465 9.994046848443874 8.402379909468042 9.99975426969744 4.416978520710083 9.998864902367592 1.0982849396824124 10.0 8.402379909468042 9.750578082098999 8.402379909468042 8.402379909468042 10.0 9.99977534410207 8.402379909468042 9.9997551280326 8.402379909468042 10.0 9.999997994056931 9.999155174745649 8.402379909468042 8.402379909468042 9.999997926431236 9.911775692871407 8.402379909468042 9.99906720020682 9.921040035259608 8.402379909468042 9.999948669840036 9.7711472850789 8.402379909468042 9.718676624176911 
10.0 8.368258857104205 0.0010 0.0010 0.0010 0.0010 0.0010 8.209853536821589 0.0010 0.0010 10.0 10.0 10.0 10.0 10.0 10.0 10.0 10.0 10.0 10.0 10.0 10.0 10.0 10.0 10.0 9.9985505812998 10.0 10.0 10.0 10.0 10.0 10.0 9.990952795015614 10.0 10.0 10.0 10.0 10.0 10.0 10.0 10.0 10.0 10.0 10.0 10.0 10.0 10.0 10.0 10.0 10.0 10.0 
0.0010 0.0010 0.0010 0.0010 0.0010 0.0010 0.9944745976834235 0.0010 0.0010 10.0 10.0 10.0 10.0 10.0 10.0 10.0 10.0 10.0 10.0 10.0 10.0 10.0 10.0 10.0 10.0 10.0 10.0 10.0 10.0 10.0 10.0 10.0 10.0 10.0 10.0 10.0 10.0 10.0 10.0 10.0 10.0 10.0 10.0 10.0 10.0 10.0 10.0 10.0 10.0 10.0 10.0 
0.0010 1.5953412980460269 0.0010 0.0010 0.0010 0.0010 10.0 0.0010 0.0010 3.6916734105132134 10.0 10.0 10.0 10.0 10.0 10.0 10.0 10.0 10.0 10.0 10.0 10.0 10.0 10.0 10.0 10.0 10.0 10.0 10.0 10.0 10.0 10.0 10.0 10.0 10.0 10.0 10.0 10.0 10.0 10.0 10.0 10.0 10.0 10.0 10.0 10.0 10.0 10.0 10.0 10.0 10.0 
4.561005145344679 0.0010 0.0010 0.0010000120268662542 0.0011851880829420606 0.001000016329947933 0.0010 8.955720426815391 10.0 0.0010 10.0 10.0 10.0 10.0 9.999980488262317 9.99999996983882 9.99999498754161 10.0 9.999993492088612 10.0 10.0 10.0 10.0 10.0 10.0 10.0 9.99998527889064 9.998782702239165 10.0 10.0 9.998539344244433 10.0 9.99999510115386 10.0 10.0 9.999999230269978 10.0 10.0 10.0 10.0 10.0 9.999993718312842 9.999994287495841 10.0 10.0 10.0 9.999999217942165 10.0 10.0 10.0 10.0 
0.0010735211025699265 1.883326371424312 0.021026765789087732 0.0010 0.0010611421134898054 0.0010025586130563149 9.613015673106002 0.0010 0.0010 3.1246256450589875 9.999936463626671 9.99992382576046 9.989133819156699 9.999929353569835 10.0 9.987002776040093 10.0 9.999929392120013 9.99851482165372 10.0 9.997719090161084 9.999932025253486 9.99993077039907 10.0 9.99992783484646 10.0 9.9941029051904 10.0 9.99992809029391 10.0 10.0 9.996597846014877 10.0 10.0 9.99993237905928 10.0 9.999951160129623 9.996742295347175 9.999952841089717 9.999927349667539 9.999957168675751 9.997310656683482 9.991837503147364 9.999926849699902 9.999933307262197 10.0 9.999926970481212 10.0 9.9999288290053 10.0 10.0 
0.0010 0.29028420860075266 0.9025173972865506 0.001084710882030141 0.0010153710656423736 0.001240780725151489 3.906724793539863 0.0010 0.0010 10.0 9.324557662399483 9.990307492459312 9.174741520577296 10.0 10.0 9.436709334056253 9.998374189495363 10.0 10.0 9.999772430775257 9.43823193998464 9.987579615794694 10.0 10.0 10.0 9.978991924069541 9.997491279648887 9.999767895559792 9.97514913927232 9.968281374030274 9.996662718100675 9.542509961433122 9.993409795089352 10.0 10.0 9.967373476346722 9.999947912296085 9.973638628165629 9.999502757141913 9.981307548473326 9.984030222844575 9.995682573929267 9.980288403794534 9.99448295048352 9.987787417205045 9.98343518454851 9.986436138703572 10.0 9.999863777542345 9.976003780166254 9.999587173257824 
0.0010 0.27771709292049906 0.0010 0.0011158595477103017 0.0010 0.0010 1.2439665663149002 0.0010 0.0010 10.0 10.0 10.0 10.0 10.0 10.0 10.0 10.0 10.0 10.0 10.0 10.0 10.0 10.0 10.0 10.0 10.0 10.0 10.0 10.0 10.0 10.0 10.0 9.996246857799058 10.0 10.0 10.0 10.0 10.0 10.0 10.0 10.0 10.0 9.99382578720024 10.0 10.0 10.0 10.0 10.0 10.0 10.0 10.0 
2.716729043189233 0.0010 0.0010 0.0010 0.0010 0.0010 0.0010 7.485728456612271 9.473230768701548 0.0010 10.0 10.0 10.0 10.0 9.999397107617733 10.0 10.0 10.0 10.0 10.0 10.0 10.0 10.0 10.0 10.0 10.0 10.0 10.0 10.0 10.0 10.0 10.0 10.0 10.0 10.0 10.0 10.0 10.0 10.0 10.0 10.0 10.0 10.0 10.0 10.0 10.0 10.0 10.0 10.0 10.0 10.0 
3.2926787006015705 0.0010 0.0010 0.0010 0.0010 0.0010 0.0010 8.676465833437312 10.0 0.0010 10.0 10.0 10.0 10.0 10.0 9.999737295244143 10.0 10.0 10.0 10.0 10.0 10.0 10.0 10.0 10.0 10.0 10.0 10.0 10.0 10.0 10.0 10.0 9.989036081354827 10.0 10.0 10.0 10.0 10.0 10.0 10.0 10.0 10.0 10.0 10.0 10.0 10.0 10.0 10.0 10.0 10.0 10.0 
8.694506574677193 5.215057265741893 0.0010 0.0010 0.0010 0.0010 0.0010 5.500450000000001 0.0010 0.0010 10.0 10.0 10.0 10.0 10.0 10.0 10.0 10.0 10.0 10.0 10.0 10.0 10.0 9.950005 10.0 9.950005 10.0 9.950005 10.0 9.950005 9.950005 10.0 10.0 9.950005 10.0 10.0 10.0 10.0 10.0 10.0 10.0 10.0 10.0 10.0 10.0 10.0 10.0 10.0 10.0 9.950005 10.0 
7.142083598875325 0.0010 0.0010 0.0010 0.001000061001919449 0.0010 0.0010 10.0 8.806092782032733 0.0010 10.0 10.0 10.0 10.0 10.0 10.0 10.0 10.0 10.0 10.0 10.0 10.0 10.0 10.0 10.0 10.0 10.0 10.0 10.0 10.0 10.0 10.0 10.0 10.0 10.0 10.0 10.0 10.0 10.0 10.0 10.0 9.99999921622762 9.99089840800666 10.0 10.0 10.0 10.0 10.0 10.0 10.0 10.0 
0.0010 10.0 0.0010 0.0010 0.0010 0.0010 0.0010 10.0 3.8640866034333623 0.0010 10.0 10.0 10.0 10.0 10.0 10.0 10.0 10.0 10.0 10.0 10.0 10.0 10.0 10.0 10.0 10.0 10.0 10.0 10.0 10.0 10.0 10.0 10.0 10.0 10.0 10.0 10.0 10.0 10.0 10.0 10.0 10.0 10.0 10.0 10.0 10.0 10.0 10.0 10.0 10.0 10.0 
1.8232022487862123 9.346677648396389 0.008250354821054644 0.0010000000148378705 0.0010 0.00102340963323307 0.0010 8.390288795210283 0.0010 0.0010 9.999997060406802 9.999997547736621 9.999199796196201 10.0 10.0 9.999839635824069 10.0 10.0 9.999994392413349 9.999999994423455 9.999919474923528 9.999997598647303 10.0 9.999534701800364 10.0 9.337086917584843 9.9995703545925 9.999997683190292 9.999997431984296 9.999994649160795 9.999997163596166 9.999999920525278 9.998610336398329 9.998600531314526 10.0 9.999994391454786 10.0 10.0 10.0 9.999997342830595 9.999997652335857 10.0 9.997329443753243 9.999997248133466 9.999997547991947 9.999997470052413 9.999997596679439 10.0 9.999501442352768 9.999511238953298 10.0 
0.0010 0.8333711261202434 0.011003359946081318 0.0010449395823400305 0.001015852659304834 0.0010308142161557319 1.1691180436068418 0.0010 0.0010 10.0 9.992619844039108 9.992498796946547 9.99430006835048 9.999893259351452 9.997837694656619 9.987992270167805 9.999141045013046 9.999902650918369 9.999406685570852 9.999870385792834 9.994265236258586 9.992660697165395 9.99989757864815 9.992435305931236 9.99989142485734 9.987688887369607 9.9930963344295 9.992591643820406 9.99412544639269 9.992352669466168 9.992449265493542 9.99099743889439 9.999972462812854 9.992498858614804 9.999897471919173 9.99261184523161 9.99292607636061 9.995128338893881 9.998752353431385 9.992738634978613 9.992706427956655 9.998575633940423 9.99637023465362 9.992684580622388 9.999885577788262 9.992901130849331 9.992721877481113 9.999896847927845 9.994174655804333 9.992460380826195 9.992725055329384 
0.002439945758738486 1.0328000291876118 0.0010699661116409594 0.0010547224108848415 0.0010004565257387874 0.00103252500876662 9.979272451065194 0.0010929275826606468 0.00706166988319663 4.185978267829952 9.999979216394179 9.999833982095533 9.999996737424649 9.99997921632799 9.999981040033141 9.999985510632348 9.98974447267135 9.57530782843433 9.997422040697879 9.999998817021725 9.999983414509714 9.999979216394179 9.99997921631518 9.999979216394179 9.999979180977753 9.999978121754289 9.99999660779888 9.999979212926819 9.999998037216502 9.999979216394179 9.999996421472991 9.98944319854972 9.99999940315519 9.999979216394179 9.99997921633908 9.999979216394179 9.999989139175376 9.999999261995017 9.999991131714316 9.999979216394179 9.999979216394179 9.999998095582887 9.998629107196855 9.999979216394179 9.99924083859618 9.983794457764118 9.999979216394179 9.999979216322611 9.999979215993488 9.999979216394179 9.999996027433724 
0.0010 0.7322800707794759 0.0010 0.0010 0.0010 0.0011522586820281015 1.6054527468850914 0.0010 0.0010 10.0 10.0 10.0 10.0 9.9990118776901 9.999024409925191 10.0 9.99847773948064 9.99676178560387 9.99878027535749 9.998034626092501 10.0 10.0 9.99900605701645 10.0 9.999010556138444 10.0 10.0 10.0 10.0 10.0 10.0 9.997967601271508 9.998022831291705 10.0 9.999005913837175 10.0 10.0 9.998826436181478 9.998936855637652 10.0 10.0 10.0 10.0 10.0 9.646845403757213 10.0 10.0 9.999001034175768 9.999029163147643 10.0 10.0 
10.0 3.3438812995118736 0.0010 0.0010 0.0010 0.0010 0.0010 3.475069933349128 0.0010 0.0010 10.0 10.0 10.0 10.0 10.0 10.0 10.0 10.0 10.0 10.0 10.0 10.0 10.0 0.0010 10.0 0.0010 10.0 10.0 10.0 10.0 10.0 10.0 10.0 10.0 10.0 10.0 10.0 9.998651708066982 10.0 10.0 10.0 10.0 10.0 10.0 10.0 9.712499438115803 10.0 10.0 10.0 10.0 9.607682955573505 
0.0010 0.0010 0.0010 0.0010 0.0010 0.0010 0.13798313849520127 0.0010 0.0010 10.0 10.0 10.0 10.0 10.0 10.0 10.0 10.0 10.0 10.0 10.0 10.0 10.0 10.0 10.0 10.0 10.0 10.0 10.0 10.0 10.0 10.0 10.0 10.0 10.0 10.0 10.0 10.0 10.0 10.0 10.0 10.0 10.0 10.0 10.0 10.0 10.0 10.0 10.0 10.0 10.0 10.0 
0.0010 2.057424634386125 0.0010 0.0010 0.0010 0.0010 10.0 0.0010 0.0010 3.1856350447280595 10.0 10.0 10.0 10.0 10.0 10.0 9.997300455942115 10.0 10.0 9.998737915985126 10.0 10.0 10.0 10.0 10.0 10.0 10.0 10.0 10.0 10.0 10.0 10.0 10.0 10.0 10.0 10.0 10.0 10.0 10.0 10.0 10.0 10.0 10.0 10.0 10.0 10.0 10.0 10.0 10.0 10.0 10.0 
0.0010 2.3687802499185233 0.0010228857885323608 0.0010 0.0010 0.0010109332691254436 9.348449086535894 0.0010 0.008913213583515682 2.3056578340956526 10.0 10.0 10.0 10.0 9.996673993495925 10.0 9.996584086898926 9.857290800328071 9.999266096770777 10.0 10.0 10.0 10.0 10.0 10.0 10.0 10.0 10.0 10.0 10.0 10.0 9.996707622206648 10.0 10.0 10.0 10.0 10.0 9.990258463597323 10.0 10.0 10.0 10.0 10.0 10.0 9.99986011635571 9.994899242502319 10.0 10.0 10.0 10.0 10.0 
2.7113126345254064 10.0 0.021113292451504825 0.0010 0.0010 0.001029329303701018 0.0010 10.0 0.008359481628079871 0.0010 10.0 10.0 10.0 10.0 10.0 10.0 9.996311630199445 10.0 10.0 10.0 9.99571271816038 10.0 10.0 10.0 10.0 8.839351962512916 10.0 10.0 10.0 10.0 10.0 10.0 10.0 10.0 10.0 10.0 10.0 10.0 10.0 10.0 10.0 9.992621744196011 10.0 10.0 10.0 10.0 10.0 10.0 10.0 10.0 10.0 
0.0010 0.0010 0.0010520816227797308 0.0010 0.0010060888178104563 0.0010 9.662659706522165 0.0010 0.0010 5.816190316238123 10.0 10.0 10.0 10.0 10.0 10.0 10.0 10.0 10.0 10.0 10.0 10.0 10.0 10.0 10.0 10.0 10.0 10.0 10.0 10.0 10.0 10.0 10.0 10.0 10.0 10.0 10.0 10.0 10.0 10.0 10.0 10.0 10.0 10.0 10.0 10.0 10.0 10.0 10.0 10.0 10.0 
0.0010 0.26852001013511684 0.0010 0.0010013463463502694 0.0010057113391781529 0.0010 1.2919546870549348 0.0010 0.0010 10.0 9.988513645506766 9.999759783269257 9.999043637297655 9.99999553142913 9.946340848679286 9.999184011800288 10.0 9.999998218209567 9.999978603471273 9.997622791079111 10.0 9.988794827052617 9.99999786003882 9.999992980492966 9.999994256286826 9.999412827509481 9.999944902700282 9.99970877558618 9.999446284874669 9.999258265901508 9.999915460811206 9.999079856371043 10.0 9.999997192553801 9.999997708468719 9.999254060297956 9.999995851924075 10.0 9.99998764531392 9.999576277715734 9.99963798390521 9.999907305272943 9.999594715839194 9.999884999533165 9.999726767477329 9.999805868224394 10.0 9.963455020623575 9.999993208033501 9.99749821227139 9.999996212361859 
0.0010 0.0010 0.0010 0.0010 0.0010 0.0010 0.0010 7.936131597230597 10.0 0.0010 10.0 10.0 10.0 10.0 10.0 10.0 10.0 10.0 10.0 10.0 10.0 10.0 10.0 10.0 10.0 10.0 10.0 10.0 10.0 10.0 10.0 10.0 10.0 10.0 10.0 10.0 10.0 10.0 10.0 10.0 10.0 10.0 10.0 10.0 10.0 10.0 10.0 10.0 10.0 10.0 10.0 
10.0 2.5830060590161334 0.0010 0.0010 0.0010 0.0010 0.0010 2.904240542064146 0.001000000000000334 0.001000000000000334 10.0 10.0 10.0 10.0 10.0 10.0 10.0 10.0 10.0 10.0 10.0 10.0 10.0 4.156260602697159 10.0 10.0 10.0 10.0 10.0 0.001000000000000334 0.001000000000000334 10.0 10.0 10.0 10.0 9.155418619103154 10.0 10.0 10.0 10.0 10.0 10.0 9.920819676021871 10.0 10.0 10.0 10.0 10.0 10.0 10.0 10.0 
9.949066315010416 2.946297429844635 0.0010 0.0019207559544575988 0.001016827295055257 0.0011164294271183094 0.0010 2.9464404097714696 0.0010 0.0010 10.0 10.0 10.0 10.0 10.0 10.0 10.0 10.0 10.0 10.0 10.0 10.0 10.0 1.7242150396131963 10.0 5.128018029669046 10.0 10.0 10.0 6.0556994731836085 8.337170220668611 10.0 10.0 7.069390028807328 10.0 10.0 10.0 10.0 10.0 10.0 10.0 10.0 10.0 10.0 10.0 10.0 10.0 10.0 10.0 7.368942395380618 10.0 
0.0010 0.0010 0.0010 0.0010 0.0010021391811786656 0.0010 0.0010 5.502930146243094 10.0 0.0010 10.0 10.0 9.998445205916573 10.0 10.0 10.0 10.0 10.0 10.0 10.0 9.995355135586859 10.0 10.0 10.0 10.0 10.0 10.0 10.0 10.0 10.0 10.0 10.0 10.0 10.0 10.0 10.0 10.0 10.0 10.0 10.0 10.0 10.0 10.0 10.0 10.0 10.0 10.0 10.0 10.0 10.0 10.0 
0.0010 2.7532091070689777 0.0010 0.0010 0.0010 0.0010 9.671135847592817 0.0010 0.0010 2.2160978479074367 10.0 10.0 10.0 10.0 10.0 10.0 10.0 10.0 10.0 10.0 10.0 10.0 10.0 10.0 10.0 10.0 10.0 10.0 10.0 10.0 10.0 10.0 10.0 10.0 10.0 10.0 10.0 10.0 10.0 10.0 10.0 10.0 10.0 10.0 10.0 10.0 10.0 10.0 10.0 10.0 10.0 
9.698131630074926 10.0 0.0010 0.0010 0.0010 0.001000008107184098 0.0010 10.0 0.0010 0.0010 10.0 10.0 10.0 9.999999999996637 9.999999825677953 10.0 9.999954468467166 9.99999999999451 10.0 10.0 10.0 9.999999999999972 9.99999999999663 9.999999985091893 10.0 9.9934187883445 10.0 9.99999999999732 10.0 9.999999970062387 9.999999970410022 10.0 9.97819333817621 9.999999992187949 9.99999999999663 10.0 10.0 10.0 10.0 9.999999999998789 10.0 10.0 10.0 10.0 10.0 10.0 9.999998498753712 9.999999999974298 9.999999999989676 9.999999992187949 10.0 
8.89494565940858 10.0 0.0010 0.0010 0.0010 0.001002725549954824 0.0010 10.0 0.0010 0.0010 10.0 10.0 10.0 10.0 10.0 10.0 10.0 10.0 10.0 10.0 10.0 10.0 10.0 10.0 10.0 10.0 10.0 10.0 10.0 10.0 9.944109524862874 10.0 10.0 10.0 10.0 10.0 10.0 10.0 10.0 10.0 10.0 10.0 10.0 10.0 10.0 10.0 10.0 10.0 10.0 10.0 10.0 
0.0010 0.566748797044567 0.014832193199550321 0.0010000554890827532 0.0010275295441257988 0.0010 0.9984560895875187 0.0010 0.006412309300605856 10.0 10.0 10.0 9.98802216307813 9.999992541504781 9.999993765538495 10.0 9.999999863952187 9.999992633455705 9.999999396808164 9.997175096953285 9.994282414491037 10.0 9.999992478063188 10.0 9.999992895670001 10.0 9.911962521119362 10.0 10.0 10.0 10.0 10.0 9.999897714276363 10.0 9.999994588186514 10.0 10.0 9.999992089258033 9.999994239237571 10.0 10.0 9.997631641536403 9.991489166260518 10.0 9.999999216426835 10.0 10.0 9.999992462196245 9.50005 10.0 10.0 
0.0010 0.0010 0.0010 0.0010 0.0010 0.0010 0.0010 6.524659644684119 10.0 0.0010 10.0 10.0 10.0 10.0 10.0 10.0 10.0 10.0 10.0 10.0 10.0 10.0 10.0 10.0 10.0 10.0 10.0 10.0 10.0 10.0 10.0 10.0 10.0 10.0 10.0 10.0 10.0 10.0 10.0 10.0 10.0 10.0 10.0 10.0 10.0 10.0 10.0 10.0 10.0 10.0 10.0 
6.369240604731321 0.0010 0.0010 0.0010 0.0010 0.0010 0.0010 10.0 10.0 0.0010 10.0 10.0 10.0 10.0 10.0 10.0 10.0 10.0 9.999986554722094 10.0 10.0 10.0 10.0 10.0 10.0 10.0 10.0 10.0 10.0 10.0 10.0 10.0 10.0 10.0 10.0 10.0 10.0 9.999757403213016 10.0 10.0 10.0 10.0 10.0 10.0 9.999983915116267 10.0 10.0 10.0 10.0 10.0 10.0 
5.407152442054708 0.0010 0.001148187849817678 0.0010 0.0011906597150723904 0.001029790777527804 0.0010 9.070859284539532 9.409524083694611 0.0010 10.0 9.999999342132403 9.999811472181099 9.999999974031732 9.995603596788664 9.99999581258806 10.0 9.999999974093162 10.0 10.0 9.999999455625302 9.797810896571344 9.999999974462959 9.685308111430043 9.999999974751526 10.0 9.893248431507816 10.0 10.0 10.0 10.0 9.999998709952786 10.0 10.0 9.999999984009591 10.0 9.988677933501906 10.0 9.99999996936894 9.99999916388986 10.0 10.0 10.0 10.0 9.9999997129366 9.99999935909325 9.99549533586275 9.999999973943039 9.88319269157916 10.0 9.888117035976732 
0.0010 0.0010 0.0010 0.0010 0.0010 0.0010 0.0010 6.1399416777915246 10.0 0.0010 10.0 10.0 10.0 10.0 10.0 10.0 10.0 10.0 10.0 10.0 10.0 10.0 10.0 10.0 10.0 10.0 10.0 10.0 10.0 10.0 10.0 10.0 10.0 10.0 10.0 10.0 10.0 10.0 10.0 10.0 10.0 10.0 9.975181804970916 10.0 10.0 10.0 10.0 10.0 10.0 10.0 10.0 
0.0010 2.9281219163933208 0.0010 0.0010 0.0010 0.0010 10.0 0.0010009873969133002 0.0010 1.5023221017002948 10.0 10.0 10.0 10.0 10.0 10.0 10.0 10.0 10.0 9.999999774748838 10.0 10.0 10.0 10.0 10.0 10.0 10.0 10.0 10.0 10.0 10.0 9.99999231495617 10.0 10.0 10.0 10.0 10.0 10.0 10.0 10.0 10.0 10.0 10.0 10.0 10.0 10.0 10.0 10.0 10.0 10.0 10.0 
4.886270395259309 10.0 0.0010 0.0010 0.0010 0.0010 0.0010 10.0 0.0010 0.0010 10.0 10.0 10.0 10.0 10.0 10.0 10.0 10.0 10.0 10.0 10.0 10.0 10.0 10.0 10.0 9.170908338388438 10.0 10.0 10.0 10.0 10.0 10.0 10.0 10.0 10.0 10.0 10.0 10.0 10.0 10.0 10.0 10.0 10.0 10.0 10.0 10.0 10.0 10.0 10.0 10.0 10.0 
0.0010 0.0010 0.0010 0.0010 0.0010 0.0010 1.177059096784538 0.0010 0.0010 10.0 10.0 10.0 10.0 10.0 10.0 10.0 10.0 10.0 10.0 10.0 10.0 10.0 10.0 10.0 10.0 10.0 10.0 10.0 10.0 10.0 10.0 10.0 10.0 10.0 10.0 10.0 10.0 10.0 10.0 10.0 10.0 10.0 10.0 10.0 10.0 10.0 10.0 10.0 10.0 10.0 10.0 
0.0010 2.55825387101627 0.0014899563821508123 0.0010 0.0010 0.0010 10.0 0.0010 0.0010 2.0048477982531487 10.0 10.0 9.998486390816968 9.999107490245239 10.0 10.0 9.998396620313677 9.999127094549758 10.0 9.960327413853117 10.0 10.0 9.999137172609938 10.0 9.999108110986542 10.0 10.0 10.0 10.0 10.0 10.0 10.0 10.0 10.0 9.999136373637478 10.0 10.0 9.999474277783019 10.0 10.0 10.0 10.0 9.999687561313552 10.0 10.0 10.0 10.0 9.999129457881212 10.0 10.0 10.0 
0.7498710819736654 0.0010 0.0010892754711909235 0.0010306980751088825 0.001000221024005876 0.001000013917944802 0.0010 0.0010 10.0 0.0010 10.0 10.0 9.99968291082814 9.999727311768478 10.0 10.0 9.999704195062735 9.999727313600518 9.998339513543698 10.0 10.0 10.0 9.999727291283891 10.0 9.999727364067214 10.0 10.0 10.0 10.0 10.0 9.915901124554676 10.0 9.999270848311363 10.0 9.999727292873375 10.0 10.0 9.999727369709166 9.999727730756062 10.0 10.0 9.999717409474261 9.99969230880601 10.0 9.999727440046799 10.0 10.0 9.999727292578939 10.0 10.0 10.0 
10.0 6.8777549335954635 0.0010102777220961764 0.0010 0.001000000000038998 0.0010000000584925953 0.0010498200673824565 7.429700874788685 0.0010 0.00104733729874486 10.0 10.0 9.999975433948517 10.0 10.0 10.0 9.99999999934182 10.0 9.999940080359686 9.999999999832779 9.999870123746645 10.0 10.0 9.952321747927327 10.0 9.498459966228129 9.999999999648747 10.0 10.0 10.0 10.0 10.0 10.0 10.0 10.0 10.0 10.0 9.999981214821148 9.999956182377032 10.0 10.0 9.999971030634512 10.0 10.0 10.0 10.0 10.0 10.0 10.0 10.0 10.0 
0.0010 0.0010 0.0010 0.0010 0.0010 0.0010 9.722696626926934 0.0010 0.0010 5.323680733913625 10.0 10.0 10.0 10.0 10.0 10.0 10.0 10.0 10.0 10.0 10.0 10.0 10.0 10.0 10.0 10.0 10.0 10.0 10.0 10.0 10.0 9.95126900763142 10.0 10.0 10.0 10.0 10.0 10.0 10.0 10.0 10.0 10.0 10.0 10.0 10.0 10.0 10.0 10.0 10.0 10.0 10.0 
2.1118389096687467 0.0010 0.0010 0.0010090179400025377 0.0010 0.0010 0.0010 7.5329209979749585 9.730170939305882 0.0010 10.0 10.0 10.0 10.0 10.0 10.0 10.0 10.0 10.0 10.0 10.0 10.0 10.0 10.0 10.0 9.817742492416423 10.0 10.0 10.0 10.0 10.0 10.0 10.0 10.0 10.0 10.0 10.0 10.0 10.0 10.0 10.0 10.0 10.0 10.0 10.0 10.0 10.0 10.0 10.0 10.0 10.0 
0.001000000000000334 1.331632318337612 0.0010 0.0010452572156300895 0.0010 0.0010 1.9458394075091254 0.001000000000000334 0.001000000000000334 10.0 10.0 10.0 9.997622476298138 9.995793998391678 10.0 10.0 9.99788987278568 9.995868594536107 10.0 10.0 9.990221742537125 10.0 9.995893863480122 10.0 10.0 10.0 10.0 10.0 10.0 10.0 10.0 10.0 10.0 10.0 9.995799764966018 10.0 10.0 9.984916539575368 9.996187064484308 10.0 10.0 9.999035482975515 9.974974626245434 10.0 10.0 10.0 10.0 9.995728578046466 10.0 10.0 10.0 
9.913572869666819 8.056351529784832 0.0010 0.0010 0.0010 0.0010 0.0010 7.88386945846001 0.0010 0.0010 10.0 10.0 10.0 10.0 10.0 10.0 10.0 10.0 10.0 10.0 10.0 10.0 10.0 9.936056600272552 10.0 10.0 10.0 10.0 10.0 10.0 10.0 10.0 10.0 10.0 10.0 10.0 10.0 10.0 10.0 10.0 10.0 10.0 10.0 10.0 10.0 10.0 10.0 10.0 10.0 10.0 10.0 
0.001210613548569041 0.7798580399945936 0.0035914029988282194 0.001000008029165898 0.0010129273722560552 0.001069374312221808 1.4149017665004127 0.0010570595655645513 0.0022616919493782996 9.107012996797263 9.999974204932164 9.999999956574829 9.98878625530727 9.998633249875853 9.999696761426376 9.999997392770085 9.997851073886967 9.998654789278255 9.998746400001533 9.998587317240002 9.95775379682762 9.999992903870988 9.998661167755568 9.999890111956711 9.99860196431912 9.999946308197481 9.999955158082612 9.999991367392777 9.999999794353421 9.99982363124958 9.999947890908308 9.998216357477707 9.99821351016996 9.999957035001355 9.998638262980105 9.999999908728608 9.999692885770951 9.975961151354 9.998461935318664 9.999999945373501 9.999999956344753 9.99970101949324 9.999065407550694 9.999999930763478 9.99837483189934 9.999994070732155 9.999992831615817 9.998623803035604 9.999999910115895 9.99999919570644 9.999997194972236 
0.0010 0.48855643126696124 0.0010 0.0010 0.0010 0.0010 9.309207900208266 0.0010 0.0010 4.82916104045914 10.0 10.0 10.0 10.0 10.0 10.0 10.0 10.0 10.0 10.0 10.0 10.0 10.0 10.0 10.0 10.0 10.0 10.0 10.0 10.0 10.0 10.0 9.996177204914263 10.0 10.0 10.0 10.0 10.0 9.878833727177138 10.0 10.0 10.0 10.0 10.0 10.0 10.0 10.0 10.0 10.0 10.0 10.0 
2.2938547911887577 0.0010 0.0010 0.0010078983242382737 0.0010 0.0010 0.0010 7.163033465701721 9.815089208135989 0.0010 10.0 10.0 10.0 10.0 10.0 10.0 10.0 10.0 10.0 10.0 10.0 10.0 10.0 10.0 10.0 9.85871812411027 10.0 10.0 10.0 10.0 10.0 10.0 10.0 10.0 10.0 10.0 10.0 10.0 10.0 10.0 10.0 10.0 10.0 10.0 10.0 10.0 10.0 10.0 10.0 10.0 10.0 
0.0010 0.0010 0.0010 0.0010 0.0010 0.0010 0.0010 7.383178104557752 10.0 0.0010 10.0 10.0 10.0 10.0 10.0 10.0 10.0 10.0 10.0 10.0 10.0 10.0 10.0 10.0 10.0 10.0 10.0 10.0 10.0 10.0 10.0 10.0 10.0 10.0 10.0 10.0 10.0 10.0 10.0 10.0 10.0 10.0 8.935112126453062 10.0 10.0 10.0 10.0 10.0 10.0 10.0 10.0 
0.0010 0.0010 0.0010 0.0010018232365237119 0.001000028818088212 0.001231912712491884 0.6541405854606827 0.0010 0.0010 10.0 10.0 10.0 10.0 10.0 10.0 10.0 10.0 10.0 10.0 9.998926304314178 10.0 10.0 10.0 9.987071456551355 10.0 9.999946861479554 10.0 10.0 10.0 10.0 10.0 10.0 10.0 9.999961055374312 10.0 10.0 10.0 9.974799464967939 10.0 10.0 10.0 10.0 9.998928609846306 10.0 10.0 10.0 10.0 10.0 10.0 10.0 10.0 
0.0010 2.6558462728754484 0.0010 0.0010 0.0010 0.0010 9.68861703360458 0.0010 0.0010 1.8049403917663858 10.0 10.0 10.0 10.0 10.0 10.0 10.0 10.0 10.0 10.0 9.999695722013726 10.0 10.0 10.0 10.0 10.0 9.999962257792134 10.0 10.0 10.0 10.0 10.0 10.0 10.0 10.0 10.0 10.0 10.0 10.0 10.0 10.0 10.0 10.0 10.0 10.0 10.0 10.0 10.0 10.0 10.0 10.0 
0.0010 0.0010 0.0010 0.0010 0.0010 0.0010 9.37052083867621 0.0010 0.0010 6.3575270525894325 10.0 10.0 10.0 10.0 10.0 10.0 10.0 9.99981106718744 10.0 10.0 10.0 10.0 10.0 10.0 10.0 10.0 10.0 10.0 10.0 10.0 10.0 10.0 10.0 10.0 10.0 10.0 10.0 10.0 10.0 10.0 10.0 10.0 10.0 10.0 10.0 10.0 10.0 10.0 10.0 10.0 9.926679940536108 
0.0010 3.128268277337352 0.0010 0.0010049345002621259 0.0010 0.0010 10.0 0.0010 0.0010 1.2510760281921787 10.0 10.0 10.0 10.0 9.923090727908749 10.0 10.0 10.0 10.0 10.0 10.0 10.0 10.0 10.0 10.0 10.0 9.990485245911332 10.0 10.0 10.0 10.0 10.0 10.0 10.0 10.0 10.0 10.0 10.0 10.0 10.0 10.0 10.0 10.0 10.0 10.0 10.0 10.0 10.0 10.0 10.0 10.0 
0.0010 0.0010 0.021256337786147276 0.0010 0.0010 0.0010069858525429604 10.0 0.0010 0.0010 6.092278423070782 10.0 10.0 10.0 10.0 10.0 10.0 10.0 10.0 10.0 10.0 10.0 10.0 10.0 10.0 10.0 10.0 10.0 10.0 10.0 10.0 10.0 10.0 10.0 10.0 10.0 10.0 10.0 10.0 10.0 10.0 10.0 10.0 10.0 10.0 10.0 10.0 9.999999923183955 10.0 10.0 10.0 9.998205356600694 
0.0010 0.0010 0.001000200017256826 0.0010000005287479163 0.0010000001069910786 0.0010 0.5309594890388676 0.0010 0.0010 10.0 9.999999745851856 9.999999966456555 9.99999976094565 9.99999644808011 9.99998242257001 9.999999890745293 9.999999847251612 10.0 10.0 10.0 10.0 9.999998576476912 9.999998665534509 10.0 9.999999841193212 10.0 9.999997148737902 10.0 9.999999888344849 10.0 10.0 9.999999777994006 9.999974474711257 10.0 9.999998768278141 9.999999321498372 9.999999977727564 10.0 10.0 9.99999994342835 10.0 9.999999915610708 9.999507113988836 9.99999998352953 9.999998868977256 9.999999973016875 9.999999958983821 9.999996566579862 9.999999999189463 10.0 9.999978159986588 
0.0010 1.7027750414447484 0.003257507482434712 0.0010 0.001007798221664059 0.0010 9.21236658142184 0.0010 0.0010 3.132865607756078 10.0 10.0 10.0 10.0 10.0 10.0 10.0 10.0 10.0 10.0 10.0 10.0 10.0 10.0 10.0 10.0 10.0 10.0 10.0 10.0 10.0 10.0 10.0 10.0 10.0 10.0 10.0 10.0 10.0 10.0 10.0 10.0 10.0 10.0 10.0 10.0 10.0 10.0 10.0 10.0 10.0 
10.0 2.0371591938879154 0.00817950650405319 0.003398204711195796 0.0011588105337663318 0.0011725648521811864 0.0010 1.9608956376407807 0.0010 0.0010 5.000255069528396 4.653754423603442 8.753800750097156 8.446626061560197 7.739320505536245 8.273897066116868 8.766014183302202 8.47669116449164 5.598654200158485 8.915398762951765 8.389748037742525 4.943412488463256 8.439496854206055 0.0010 8.548576948889357 0.0010 8.579317797175314 1.4697870736782006 4.899724034555764 0.0010 0.0010 7.6068849300941395 8.776184541369743 0.0010 8.43937866163436 2.870987710082889 6.623422849794075 8.763760776497714 8.516324795968707 4.601504472668872 3.265242841192925 8.858351336897627 7.356892457369563 4.864646434025977 8.298604905158232 5.000466711441059 4.7800767626185765 8.430602851274799 5.234036324742337 0.0010 6.232304924738838 
5.17558225392018 10.0 0.0010 0.0010 0.0010 0.0010 0.0010 10.0 0.0010 0.0010 9.99999739259843 9.99988918876044 10.0 9.99999739439977 10.0 10.0 10.0 9.999997394367186 9.999998171853756 9.999997324824863 10.0 10.0 9.99999739435104 10.0 9.999997392306854 8.82796096758752 10.0 10.0 9.99988048832362 10.0 9.999998886000911 9.863965227020334 9.999848284888444 9.999998137131756 10.0 10.0 10.0 10.0 9.999997393870029 9.999860872008178 9.999997392485621 10.0 10.0 10.0 10.0 9.999859628645368 9.999826468968635 9.999997394039791 10.0 10.0 9.999802827302007 
8.224176871420134 10.0 0.0010 0.0010 0.0010 0.0010 0.0010 10.0 0.0010 0.0010 9.988068093240006 9.988058740367558 9.993363665467369 9.991751346970505 9.992616109522313 9.992871731496122 9.987202208694546 9.991829441420968 9.988106752752433 9.989365697765754 9.989123237096635 9.988060283313697 9.991735704968761 10.0 9.992046279719393 9.988119260248629 9.989963796169652 9.988118481149407 9.98805723932929 9.98811847216449 9.980561654180402 9.988876252038427 10.0 9.988118498976808 9.991689629146046 9.988094896719929 9.988198607095368 9.989024989476873 9.990624442119348 9.988060528195359 9.988087994554286 9.989846096001832 9.996449443396678 9.988057252132975 9.991954631853714 9.988121263379446 9.988057546579224 9.991732032902638 9.988104117825955 9.98811845654307 9.988143078659192 
0.0010 10.0 0.0010 0.0010398827902099604 0.0010 0.0010 0.0010 10.0 3.406006858766826 0.0010 10.0 10.0 10.0 9.999815384274354 10.0 10.0 9.999996579360486 9.999817635401634 9.999786087060276 9.999886974361358 10.0 10.0 9.999813818109379 10.0 9.999824064206564 10.0 10.0 10.0 10.0 10.0 10.0 10.0 10.0 10.0 9.998593371858476 10.0 10.0 9.999847220490283 9.999957223584362 10.0 10.0 9.997281158354564 10.0 10.0 9.99997897813727 10.0 10.0 9.999813400915519 10.0 10.0 10.0 
0.0010 0.5320963703670424 0.0010 0.0010 0.0010 0.0010 1.3620177459342173 0.0010 0.0010 10.0 10.0 10.0 10.0 10.0 9.989632989435895 10.0 10.0 10.0 10.0 10.0 10.0 10.0 10.0 10.0 10.0 10.0 10.0 10.0 10.0 10.0 10.0 10.0 9.984260084784657 10.0 10.0 10.0 10.0 10.0 10.0 10.0 10.0 10.0 10.0 10.0 10.0 10.0 10.0 10.0 10.0 10.0 10.0 
0.0010119671106008337 0.43829382838350595 0.0013003092295787184 0.0010000044768228885 0.0010007750199736685 0.0010 1.062849454637222 0.0010011304190853882 0.0010 9.998848134546906 9.99998821023067 9.999988210262229 9.999718027655318 9.999988209779488 9.999984943232063 9.999794833626568 9.99999047540769 9.99998820970106 9.9999939289188 9.999989488660924 9.999893854196793 9.9999882102307 9.9999882099043 9.99991684131515 9.999988210262229 9.999988171191564 9.999963090547533 9.999961805313612 9.99971201528193 9.999928612301074 9.999941813349409 9.999991611345353 9.999993460838173 9.999929004075424 9.999988209790322 9.999986362622794 9.999988209913308 9.9999455202932 9.999988208157585 9.999986145287838 9.999988210226858 9.999869851801988 9.999846935240628 9.999985862860099 9.999988210041385 9.999988209940621 9.999988210241192 9.999988210253175 9.999988210262229 9.999931480986078 9.953999787308145 
9.259886277723735 5.591411595582378 0.0010 0.0010 0.0010 0.0010 0.0010 5.516350069099868 0.0010 0.0010 9.999479501261554 10.0 10.0 10.0 10.0 10.0 10.0 10.0 10.0 10.0 10.0 10.0 9.999239323047528 10.0 10.0 0.0010 9.978705008627532 10.0 10.0 9.700348263280082 10.0 10.0 10.0 10.0 10.0 10.0 10.0 10.0 10.0 10.0 10.0 10.0 10.0 10.0 10.0 10.0 10.0 10.0 10.0 10.0 10.0 
0.0010 0.9190191729532253 0.0019453036854838617 0.0010 0.0010 0.0010 10.0 0.0010 0.0010 5.0005 10.0 10.0 10.0 10.0 10.0 9.999956826600132 10.0 10.0 10.0 10.0 10.0 10.0 10.0 10.0 10.0 10.0 10.0 10.0 10.0 10.0 10.0 9.999812540012883 10.0 10.0 10.0 10.0 10.0 10.0 10.0 10.0 10.0 10.0 10.0 10.0 10.0 10.0 10.0 10.0 10.0 10.0 10.0 
1.0335213771866094 0.0010 0.001196759872666944 0.0010 0.0010 0.0010 0.0010 0.0010 10.0 0.0010 10.0 10.0 10.0 10.0 10.0 10.0 10.0 10.0 10.0 10.0 10.0 10.0 10.0 9.350258764586268 10.0 9.358294362576636 10.0 9.665181463342758 10.0 9.35209717914789 9.979499909526774 10.0 10.0 9.373425022100031 10.0 10.0 10.0 10.0 10.0 10.0 10.0 10.0 10.0 10.0 10.0 10.0 10.0 10.0 10.0 9.407385853594405 10.0 
0.0010 0.0010 0.0010 0.0010 0.0010 0.0010 0.001000000000000334 2.2481089516462234 10.0 0.0010 10.0 10.0 10.0 9.999725827022273 9.999276950006172 10.0 10.0 9.999706972455336 10.0 10.0 10.0 10.0 9.999712335090734 10.0 9.999681110008437 10.0 10.0 10.0 10.0 10.0 10.0 10.0 10.0 10.0 9.999864536498343 10.0 10.0 10.0 9.99891071673214 10.0 10.0 10.0 9.991905079375957 10.0 9.999305038046565 10.0 10.0 9.99969959844099 10.0 10.0 10.0 
0.0010 0.9367772810099766 0.0010 0.0010055077825237028 0.0010068106117874774 0.0010678717240852427 1.4415973878545936 0.0010 0.0010 10.0 10.0 9.99922402405292 10.0 9.999938174744857 10.0 10.0 9.998194374118698 9.999914934818024 9.995586806003795 9.999973887111896 10.0 9.999928792509559 10.0 9.976198027856718 9.995327625249145 10.0 10.0 9.995738390850113 10.0 9.98399217737119 9.996154518278027 10.0 9.999885642596523 9.99391841168199 9.999938635533095 9.982916099735812 9.996181369275766 10.0 9.99984440015175 9.990100212929477 9.823463076290953 9.999861058343757 10.0 9.999928801586996 9.999482004294348 9.99989450489543 9.999928826550207 9.999938581692941 9.995215239976286 9.981623150554418 9.999504471739538 
0.0010 0.0010 0.0010 0.0010 0.0010 0.0010 0.9833129277678009 0.0010 0.0010 8.741110351987109 10.0 10.0 10.0 10.0 10.0 10.0 10.0 10.0 10.0 10.0 10.0 10.0 10.0 10.0 10.0 10.0 10.0 10.0 10.0 10.0 10.0 10.0 9.96982074357969 10.0 10.0 10.0 10.0 10.0 10.0 10.0 10.0 10.0 10.0 10.0 10.0 10.0 10.0 10.0 10.0 10.0 10.0 
0.0010 7.964108780090106 0.0010 0.0010 0.0010 0.0010 0.0010 6.5370151003320265 1.3233651590893878 0.0010 10.0 10.0 10.0 10.0 10.0 10.0 10.0 10.0 10.0 10.0 10.0 10.0 10.0 10.0 10.0 10.0 10.0 10.0 10.0 10.0 10.0 10.0 10.0 10.0 10.0 10.0 10.0 10.0 10.0 10.0 10.0 10.0 10.0 10.0 10.0 9.988109636033084 10.0 10.0 10.0 10.0 10.0 
0.0010 0.243987363667161 0.0018679668108594171 0.0010 0.0010 0.0010 1.1015306044725643 0.0010 0.0010 10.0 9.996141725814333 9.999894333784464 9.998517673636739 9.99999942568081 9.998705559324373 9.999743608234745 10.0 9.999999415174461 10.0 9.998812772561864 9.999510950190967 10.0 9.99999937686311 10.0 9.999999313274886 10.0 9.826552911338112 10.0 9.999994082405937 10.0 10.0 10.0 9.997510985980904 10.0 10.0 10.0 10.0 10.0 10.0 10.0 10.0 9.998509213781993 10.0 10.0 9.999943707115694 9.999969222944427 10.0 10.0 9.999865164367426 10.0 10.0 
0.0010 2.923400941565001 0.0010210722659047392 0.0010018302766177617 0.0010 0.0010 10.0 0.0010 0.0010 2.042449556519088 10.0 10.0 10.0 10.0 10.0 10.0 10.0 10.0 10.0 10.0 10.0 10.0 10.0 10.0 10.0 10.0 10.0 10.0 10.0 10.0 10.0 10.0 10.0 10.0 10.0 10.0 10.0 10.0 10.0 10.0 10.0 10.0 10.0 10.0 10.0 10.0 10.0 10.0 10.0 10.0 10.0 
0.0010631547619563567 3.6127239678703007 0.001306233385717 0.0010003327467805292 0.0016199828839076735 0.0010015798386829931 3.359725925807245 0.0010164340158184551 0.001239753720367484 9.831188592395561 9.999670201516356 9.998325398347065 9.999891655992588 9.999977155642902 9.999902730049687 9.999924275905826 9.999958043246457 9.999973251604331 9.999999727881834 9.999970091134406 9.99884987190022 9.996442839688985 9.999977856232276 9.999681954933491 9.999989209961635 9.999664159203965 9.84694071094773 9.99967930129308 9.99986985740332 9.999680507139448 9.999679097324812 9.999422050999152 9.999958940240063 9.999679122035088 9.999921699233353 9.999670102295527 9.999641499994011 9.999513373954679 9.999948398097128 9.999865551607128 9.99967013979015 9.785135765835463 9.999996607668926 9.999670211218923 9.999962693541537 9.999617233123402 9.999670217336522 9.999975559701204 9.999841468452171 9.999685360355368 9.99967021922782 
2.60360693286127 0.0010 0.0010 0.0010 0.0010 0.0010 0.0010 7.875973013278681 10.0 0.0010 10.0 10.0 10.0 10.0 10.0 10.0 10.0 10.0 10.0 10.0 10.0 10.0 10.0 10.0 10.0 10.0 10.0 10.0 10.0 10.0 10.0 10.0 10.0 10.0 10.0 10.0 10.0 10.0 10.0 10.0 10.0 10.0 10.0 10.0 10.0 10.0 10.0 10.0 10.0 10.0 10.0 
0.0010 0.0010 0.0010 0.0010 0.0010 0.0014066849977002753 0.0010 2.5709857277677326 10.0 0.0010 10.0 10.0 10.0 10.0 10.0 10.0 10.0 10.0 10.0 10.0 10.0 10.0 10.0 10.0 10.0 10.0 10.0 10.0 10.0 10.0 10.0 10.0 10.0 10.0 10.0 10.0 10.0 10.0 10.0 10.0 10.0 10.0 9.795576573156213 10.0 10.0 10.0 10.0 10.0 10.0 10.0 10.0 
0.0010 3.1171416860991874 0.0010 0.0010 0.0010 0.0010 10.0 0.0010 0.0010 1.3447201306706926 10.0 10.0 10.0 10.0 9.99856392635803 10.0 10.0 10.0 10.0 10.0 10.0 10.0 10.0 10.0 10.0 10.0 10.0 10.0 10.0 10.0 10.0 10.0 9.999842153932311 10.0 10.0 10.0 10.0 9.999737847840029 9.99550627249404 10.0 10.0 10.0 10.0 10.0 9.999090945304138 10.0 10.0 10.0 10.0 10.0 10.0 
0.0010 0.0010 0.0010 0.0010 0.0010 0.0010 6.59241644845393 0.0010 0.0010 8.055389763224426 10.0 10.0 10.0 10.0 10.0 10.0 10.0 10.0 10.0 10.0 10.0 10.0 10.0 10.0 10.0 10.0 10.0 10.0 10.0 10.0 10.0 10.0 10.0 10.0 10.0 10.0 10.0 10.0 10.0 10.0 10.0 10.0 10.0 10.0 10.0 10.0 10.0 10.0 10.0 10.0 10.0 
4.701612512985948 0.0010 0.0010 0.0010 0.0010 0.0010 0.0010 10.0 10.0 0.0010 9.99696196346089 9.999939315945587 10.0 10.0 10.0 10.0 9.999959113538958 10.0 9.99956158395787 10.0 10.0 9.99907874398772 10.0 9.993669334243068 10.0 9.997946354840604 10.0 9.997152898683803 10.0 9.994960623842095 9.996022978194455 10.0 10.0 9.99697225753998 10.0 9.995613168778922 9.99744697254431 10.0 10.0 9.997162170519681 9.965994969580999 10.0 10.0 9.999091008683365 10.0 9.99914441713865 9.99906590906155 10.0 9.999295840165585 9.995011303042505 9.998010636504121 
0.0010 1.6193261339901013 0.05186314302384083 0.0010 0.0010029239239699435 0.0010 1.5444381107096334 0.0010 0.0010 5.09550655608679 9.949806505622826 9.991490746748116 9.963220486342601 10.0 10.0 9.97245832246004 10.0 10.0 10.0 10.0 9.970087217886789 9.990413764326574 10.0 10.0 10.0 9.981815882036834 10.0 9.991554886303156 9.980911651085869 9.976694339156419 10.0 9.968881984250626 10.0 10.0 10.0 9.976313359746763 10.0 9.993923738149059 9.999532223357754 9.985844424610697 9.988431611148494 10.0 9.99826261667577 9.995731560411913 9.990534616968652 9.99306799003213 9.989894017490307 10.0 9.999908077278253 9.982868090104974 9.999873383340994 
8.944714140768543 3.0576968081937714 0.0010 0.0010 0.0010 0.0010 0.0010 3.1796376243775244 0.0010 0.0010 9.981553181652657 9.981603246623514 10.0 9.98160402619433 9.981835768203984 9.983017726265661 10.0 9.981605008295675 10.0 10.0 9.981279914692001 9.981607390514297 9.981604575862494 9.818227046754448 9.98160429100189 1.5490664501227716 9.90609297456077 9.981576399900499 9.981606120386502 9.824000153663366 9.979344384792824 9.981553181652657 10.0 9.981553181652657 9.981604581440473 9.981582911905651 9.981608044235147 9.998407158426932 9.98160808247004 9.98160090747214 9.981590022860969 10.0 10.0 9.981603690127683 9.981604488841429 9.980216039955573 9.981608054965218 9.981604484001192 9.981603841356193 9.981565575704138 10.0 
2.422465943587555 0.0010 0.0010 0.0010504275940048545 0.0010 0.0010 0.0010 7.370694995550983 9.214507503985761 0.0010 10.0 10.0 10.0 10.0 9.999259720102197 10.0 10.0 10.0 10.0 10.0 10.0 10.0 10.0 10.0 10.0 10.0 10.0 10.0 10.0 10.0 10.0 10.0 10.0 10.0 10.0 10.0 10.0 10.0 10.0 10.0 10.0 10.0 10.0 10.0 10.0 10.0 10.0 10.0 10.0 10.0 9.999527336023656 
1.5431517200998626 7.222661025806858 0.0010063632953644704 0.0010 0.0010 0.0010 0.0023468882059449747 5.912278256198793 0.0010 0.0010 10.0 10.0 10.0 10.0 10.0 10.0 10.0 10.0 10.0 10.0 10.0 10.0 10.0 10.0 10.0 10.0 10.0 10.0 10.0 10.0 10.0 10.0 10.0 10.0 10.0 10.0 10.0 10.0 10.0 10.0 10.0 10.0 10.0 10.0 10.0 10.0 10.0 10.0 10.0 10.0 10.0 
0.0010 0.0010 0.0010 0.0010 0.0010 0.0010 9.96689573318862 0.0010 0.0025724953226634135 9.42287203093457 10.0 10.0 10.0 10.0 10.0 10.0 10.0 10.0 10.0 10.0 10.0 10.0 10.0 10.0 10.0 10.0 10.0 10.0 10.0 10.0 10.0 10.0 10.0 10.0 10.0 10.0 9.84238606611712 10.0 10.0 10.0 10.0 10.0 10.0 10.0 10.0 10.0 9.797223395181105 10.0 10.0 10.0 10.0 
0.0010 0.9544758282479333 0.02643287328574689 0.0010 0.0010643886096005036 0.0010 1.2461522072516864 0.0010 0.0010 9.784314604686083 9.998215169835635 9.966914187290431 9.97667450725904 10.0 9.99833087309293 9.983089368633099 10.0 10.0 10.0 10.0 9.992718649275417 9.998206336449627 10.0 9.998120453325214 10.0 9.998312816005702 9.997740161493818 9.9983089414476 9.998307663461155 9.996766377716842 9.997057345515822 9.999923553251522 9.99263510002724 9.997031265078869 10.0 9.998148283616617 9.998519952132629 10.0 10.0 9.998309845678438 9.998314672548249 9.989721436177437 10.0 9.998314684731511 10.0 9.999260250314903 9.998309874084812 10.0 9.998242631753609 9.998026611762342 9.998611408245088 
0.0010 0.9745501879516938 0.0010 0.0010 0.0010 0.0010 10.0 0.0010 0.0010 4.2170750499194085 10.0 10.0 10.0 10.0 10.0 10.0 10.0 10.0 10.0 10.0 10.0 10.0 10.0 10.0 10.0 10.0 10.0 10.0 10.0 10.0 10.0 10.0 9.997479917999835 10.0 10.0 10.0 10.0 10.0 10.0 10.0 10.0 10.0 10.0 10.0 10.0 10.0 10.0 10.0 10.0 10.0 10.0 
5.948890210915862 10.0 0.005201898716400093 0.0010000397651362338 0.0010459510079183438 0.0010 0.0010 10.0 0.0010 0.0010 10.0 10.0 10.0 10.0 10.0 10.0 10.0 10.0 10.0 10.0 10.0 10.0 10.0 10.0 10.0 4.052109789084134 10.0 10.0 10.0 10.0 10.0 10.0 10.0 10.0 10.0 10.0 10.0 10.0 10.0 10.0 10.0 10.0 10.0 10.0 10.0 10.0 10.0 10.0 10.0 10.0 10.0 
0.0010 0.5820885239747335 0.0011488100547156564 0.0010 0.0010 0.001033549607090384 1.183026211979239 0.0010 0.0010 7.447484159529953 10.0 10.0 10.0 10.0 10.0 10.0 10.0 10.0 10.0 10.0 10.0 10.0 10.0 10.0 10.0 10.0 10.0 10.0 10.0 10.0 10.0 10.0 10.0 10.0 10.0 10.0 10.0 10.0 10.0 10.0 10.0 10.0 10.0 10.0 10.0 10.0 10.0 10.0 10.0 10.0 10.0 
0.0010 0.0010 0.0010 0.0010 0.0010 0.0010 8.475290534524381 0.0010 0.0010 6.19027265212371 10.0 10.0 10.0 10.0 10.0 10.0 10.0 10.0 10.0 10.0 10.0 10.0 10.0 10.0 10.0 10.0 10.0 10.0 10.0 10.0 10.0 10.0 10.0 10.0 10.0 10.0 10.0 10.0 10.0 10.0 10.0 10.0 9.983452798676343 10.0 10.0 10.0 10.0 10.0 10.0 10.0 10.0 
0.0010 0.0010 0.0010 0.0010 0.0010 0.0010 0.0010 6.614875122999932 10.0 0.0010 10.0 10.0 10.0 10.0 10.0 10.0 10.0 10.0 10.0 10.0 10.0 10.0 10.0 10.0 10.0 10.0 10.0 9.999330209340046 10.0 10.0 10.0 10.0 10.0 10.0 10.0 10.0 10.0 10.0 10.0 10.0 10.0 10.0 10.0 10.0 10.0 10.0 10.0 10.0 10.0 10.0 10.0 
0.001000000000000334 10.0 0.0010 0.0010 0.0010 0.0013171587101718624 0.0010 9.330246694139712 2.6063497196144882 0.0010 10.0 10.0 10.0 10.0 10.0 10.0 9.986423031051988 10.0 10.0 9.991926969884856 9.998891022368818 9.93818982488328 10.0 10.0 10.0 10.0 10.0 10.0 10.0 10.0 10.0 10.0 10.0 10.0 10.0 10.0 10.0 9.999537309919969 10.0 10.0 10.0 10.0 10.0 10.0 10.0 10.0 10.0 10.0 10.0 10.0 10.0 
7.358047280088615 0.0010 0.0016742539063955139 0.001454648573563812 0.0010020574322187727 0.0010 0.0010 10.0 8.952088223735844 0.0010 10.0 10.0 9.999326020949223 9.978294496750841 9.979887088532054 9.962455012073178 9.915298174003926 9.978626845891593 9.74216170149976 9.96774166226797 9.982130915565493 10.0 9.978664586062504 9.655321115325547 9.978757120263575 9.636126334741212 9.985006051369059 9.656415654021211 10.0 9.655373799152287 9.656863557046352 10.0 9.96896621240769 9.65609716520485 9.971658898493423 9.763075866928371 10.0 9.971426488782477 9.984259216613742 10.0 9.85622375159935 9.946405379197037 9.987053396073533 10.0 9.978816290515276 10.0 10.0 9.977823001692046 10.0 9.659908020015873 9.964668361599267 
0.0010 1.335736714915704 0.0010 0.0010020757015102022 0.0010 0.0010 8.595968166731593 0.0010 0.0010 3.012419805653537 9.997712698007376 10.0 9.972448216226445 9.999640204374984 10.0 9.97511900227907 9.99992380258544 9.999643310903274 10.0 9.999899486480157 9.985184816511365 10.0 9.999636864229483 10.0 9.999650364010071 10.0 9.984119967475992 10.0 10.0 10.0 10.0 9.986228191751415 10.0 10.0 9.999636694363115 9.99422591287027 10.0 9.999773055894973 9.99977514175162 10.0 10.0 9.992183562102552 9.988214399476378 10.0 9.999987765234257 10.0 10.0 9.999637419106275 10.0 10.0 10.0 
0.0010 1.2974999911218206 0.0010 0.0010 0.0010 0.001182315609014395 10.0 0.0010 0.0010 4.183116642804322 10.0 10.0 10.0 10.0 10.0 10.0 10.0 10.0 10.0 10.0 10.0 10.0 10.0 10.0 10.0 10.0 10.0 10.0 10.0 10.0 10.0 10.0 10.0 10.0 10.0 10.0 10.0 10.0 10.0 10.0 10.0 10.0 10.0 10.0 10.0 10.0 10.0 10.0 10.0 10.0 10.0 
0.0010 1.056936853366638 0.002357587410912214 0.0010 0.0010 0.0010 9.578727187604763 0.0010 0.0010 4.2577910278827655 10.0 10.0 10.0 10.0 10.0 10.0 10.0 10.0 10.0 10.0 10.0 10.0 10.0 10.0 10.0 10.0 10.0 10.0 10.0 10.0 10.0 10.0 10.0 10.0 10.0 10.0 10.0 10.0 10.0 10.0 10.0 10.0 10.0 10.0 10.0 10.0 10.0 10.0 10.0 10.0 10.0 
0.0010 0.0010 0.0010 0.0010 0.0010 0.0010 10.0 0.0010 0.0010 9.690542295653112 10.0 10.0 10.0 10.0 10.0 10.0 9.992718945523805 10.0 10.0 10.0 10.0 10.0 10.0 10.0 10.0 10.0 9.97714742103364 10.0 10.0 10.0 10.0 10.0 10.0 10.0 10.0 10.0 10.0 10.0 10.0 10.0 10.0 10.0 10.0 10.0 10.0 10.0 10.0 10.0 10.0 10.0 10.0 
0.0010 0.0010 0.0010 0.0010 0.0010 0.0010 0.0010 6.703553653505702 10.0 0.0010 10.0 10.0 10.0 10.0 10.0 10.0 10.0 10.0 10.0 10.0 10.0 10.0 10.0 10.0 10.0 10.0 10.0 10.0 10.0 10.0 10.0 10.0 10.0 10.0 10.0 10.0 10.0 10.0 10.0 10.0 10.0 10.0 10.0 10.0 10.0 10.0 10.0 10.0 10.0 10.0 10.0 
0.0010 3.434180912314471 0.19489791207121868 0.0010 0.0010 0.0010841397156557454 3.5369367241447205 0.0010 0.0010 10.0 9.839487873599754 10.0 9.811506022383947 10.0 9.990230726851076 9.877820119130167 10.0 10.0 10.0 10.0 9.867754825712842 10.0 10.0 10.0 10.0 10.0 10.0 10.0 10.0 10.0 10.0 9.894287154249792 10.0 10.0 10.0 10.0 10.0 9.837567288341958 10.0 10.0 10.0 10.0 10.0 10.0 10.0 10.0 10.0 10.0 10.0 10.0 10.0 
0.0010 0.7320483623475434 0.0010 0.0010 0.0010 0.0010 1.7207276325236638 0.0010 0.0010 10.0 9.99554368265881 9.995373703304187 10.0 9.998181091669904 10.0 10.0 9.999927518664306 9.998209219809544 9.998405082042376 10.0 9.941497431287884 9.99532515046758 9.998212301638834 9.988206763007387 9.998142171634123 9.987873122671001 10.0 9.995362240087562 9.995858856065134 9.988066093964047 9.995557835534381 9.99625772906738 9.999881354292599 9.995728161748758 9.998183700177414 10.0 9.995369998640882 9.970274530028655 9.998170670061215 9.996063220005642 9.99536565177759 9.9994673994289 10.0 9.995324464442307 9.997979435673267 9.995362994574576 10.0 9.998140512869945 9.996221820033643 9.995723251129432 9.995408164658011 
0.0010 2.7255310072357783 0.0010 0.0010 0.0010 0.0010 10.0 0.0010 0.0010 1.626640673709506 10.0 10.0 10.0 10.0 9.955047235356865 10.0 10.0 10.0 10.0 9.993851751681529 10.0 10.0 10.0 10.0 10.0 10.0 9.96117191816532 10.0 10.0 10.0 9.980490766414375 10.0 10.0 9.991737833945939 10.0 10.0 10.0 10.0 10.0 10.0 10.0 10.0 10.0 10.0 10.0 10.0 10.0 10.0 10.0 9.993393879261111 10.0 
0.0010 0.0010 0.0010 0.0010 0.0010 0.0010 8.538547828552039 0.0010 0.0010 10.0 10.0 10.0 10.0 10.0 10.0 10.0 10.0 10.0 10.0 10.0 10.0 10.0 10.0 10.0 10.0 10.0 10.0 10.0 10.0 10.0 10.0 10.0 9.961204531768665 10.0 10.0 10.0 10.0 10.0 10.0 10.0 10.0 10.0 9.624329281591235 10.0 10.0 10.0 10.0 10.0 10.0 10.0 10.0 
0.0010 0.0010 0.0010 0.0010 0.0010 0.0010 0.08387453933196198 0.0010 0.0010 10.0 10.0 10.0 10.0 10.0 10.0 10.0 10.0 10.0 10.0 10.0 10.0 10.0 10.0 10.0 10.0 10.0 10.0 10.0 10.0 10.0 10.0 10.0 10.0 10.0 10.0 10.0 10.0 10.0 10.0 10.0 10.0 10.0 10.0 10.0 10.0 10.0 10.0 10.0 10.0 10.0 10.0 
8.002086316796493 1.6180532323285228 0.0010 0.0026960024360279324 0.0010 0.0010201291971950357 0.0010 1.6895111976647734 0.0010 0.0010 10.0 10.0 10.0 10.0 10.0 10.0 10.0 10.0 7.079508058762512 10.0 10.0 10.0 10.0 1.9058160039728498 10.0 1.9906048623440507 9.998736182288377 7.074173049668388 10.0 1.8927905143039885 1.897840754242421 7.181175967783526 10.0 1.906897032743996 10.0 8.382635243992832 7.955715781824553 10.0 10.0 10.0 8.795498947163917 10.0 10.0 10.0 10.0 10.0 10.0 10.0 10.0 4.786833496850697 10.0 
0.0010 0.0010 0.012630885920669688 0.0010 0.0010008289559588464 0.001053051792926455 10.0 0.0010 0.0010 6.758437329066832 10.0 10.0 10.0 10.0 10.0 10.0 10.0 10.0 10.0 10.0 10.0 10.0 10.0 10.0 10.0 10.0 10.0 10.0 10.0 10.0 10.0 10.0 10.0 10.0 10.0 10.0 10.0 10.0 10.0 10.0 10.0 10.0 10.0 10.0 10.0 10.0 10.0 10.0 10.0 10.0 10.0 
0.24856880442652746 0.0010 0.0010 0.0010451403539181439 0.0010 0.0010 0.0010 0.0010 5.160446628511244 0.0010 10.0 9.59017511773016 9.992312156809053 10.0 10.0 10.0 10.0 10.0 9.973830764058098 9.992016159657275 10.0 10.0 10.0 10.0 10.0 10.0 9.990811900847689 9.990424196568302 10.0 10.0 10.0 10.0 9.994327148294117 10.0 10.0 10.0 10.0 10.0 9.999924631307822 10.0 10.0 10.0 9.884437932414285 10.0 10.0 10.0 10.0 10.0 10.0 10.0 10.0 
0.0010 0.0010 0.0010 0.0010 0.0010 0.0010 0.5019705159909346 0.0010 0.0010 5.345666352019148 10.0 10.0 10.0 10.0 10.0 10.0 10.0 10.0 10.0 10.0 10.0 10.0 10.0 10.0 10.0 10.0 10.0 10.0 10.0 10.0 10.0 10.0 10.0 10.0 10.0 10.0 10.0 10.0 10.0 10.0 10.0 10.0 10.0 10.0 10.0 10.0 10.0 10.0 10.0 10.0 10.0 
0.42661417971785776 0.0010 0.0010 0.0010 0.0010 0.0010 0.0010 0.0010 8.24258782881469 0.0010 10.0 10.0 10.0 10.0 10.0 10.0 10.0 10.0 10.0 10.0 10.0 10.0 10.0 10.0 10.0 10.0 10.0 10.0 10.0 10.0 10.0 10.0 10.0 10.0 10.0 10.0 10.0 10.0 10.0 10.0 10.0 10.0 10.0 10.0 10.0 10.0 10.0 10.0 10.0 10.0 10.0 
0.0010 0.0010 0.0010 0.0010000080769859876 0.0010001587464253988 0.0010 0.0010 7.491773196290113 10.0 0.0010 9.999266575332392 9.999870451391741 9.999450470604533 9.999991852273407 9.99999417740904 9.999584048853015 9.999803690864056 9.999991874152641 9.999590813553834 9.999940005495473 9.99962076458389 9.999855103233116 9.999991596222142 9.999992226524668 9.99999208130329 9.999707482742803 9.999992101639517 9.999844947054534 9.999717425584349 9.999633219872429 10.0 9.999537081588503 9.999864217997356 9.999992228431164 9.999991601400097 9.999627178228979 9.99999701823687 9.99992541107281 9.999991160458118 9.999785686430053 9.999813115731513 9.999999190394503 9.999959191841212 9.999932047392033 9.999855946900169 9.999898946357778 9.999842458013122 9.999991601400541 9.999992229502396 9.999719388309902 9.999999202744261 
8.606654629454626 2.0574042601856397 0.0010 0.002905304898139954 0.0010 0.0010943665299266029 0.0010 2.130279634222516 0.0010 0.0010 10.0 9.940825618135962 10.0 9.822435696670555 10.0 10.0 10.0 9.857062670706263 6.805051885100861 10.0 10.0 10.0 9.813370045882873 0.8779096176835326 10.0 0.8609272263106309 10.0 6.548152951342766 10.0 0.8779096176835326 0.8764388446756763 10.0 10.0 0.8779096176835326 9.813143169503403 8.143679954696816 10.0 10.0 10.0 10.0 8.599900442386364 10.0 10.0 10.0 10.0 10.0 10.0 9.803688313048921 10.0 4.044310474132611 9.900129152678458 
0.0010 1.0060441028857157 0.0010 0.0010 0.0010 0.0010 1.728176325580236 0.0010 0.007756148584823142 10.0 10.0 10.0 10.0 10.0 9.963717003152405 10.0 10.0 10.0 10.0 10.0 10.0 10.0 10.0 10.0 10.0 10.0 10.0 10.0 10.0 10.0 10.0 10.0 9.999999387374364 10.0 10.0 10.0 10.0 10.0 10.0 10.0 10.0 10.0 10.0 10.0 10.0 9.999999767266758 10.0 10.0 10.0 10.0 10.0 
0.001292436153639609 2.1508947789940756 0.0010 0.0010 0.0010 0.0010 9.997532026286542 0.0012465185117428446 0.0010135671568315407 2.5848564635433235 10.0 10.0 10.0 10.0 10.0 10.0 10.0 10.0 10.0 10.0 10.0 10.0 10.0 10.0 10.0 9.999379866969049 9.999999280513888 10.0 10.0 10.0 10.0 10.0 10.0 10.0 10.0 10.0 10.0 10.0 10.0 10.0 10.0 10.0 9.999999999706395 10.0 10.0 10.0 10.0 10.0 10.0 10.0 10.0 
0.0014381163378489373 0.409849762989947 0.0010 0.0010004442942707246 0.0010 0.0010003070499101318 1.2892105573560562 0.0013560869254365645 0.0010498709607136376 9.50005 9.999978153913425 10.0 9.999998305667262 9.99987106635558 9.988471181072175 9.99997936778859 9.999506462033859 9.999924395329193 9.999930054980181 9.998461187822425 9.999995692842251 9.99997588401878 9.999900596371756 9.99992766824303 9.999806255757433 9.997298703155138 9.993474943202107 9.999943270470695 10.0 9.999927587131717 9.995267154284825 9.999978307102682 9.999972586613925 9.99462065442521 9.999890070721236 9.999963722345521 9.999983194725738 9.999999666477981 9.999983757928492 9.999977444262662 9.99995550107174 9.999999368825033 9.999998096604223 9.999979007838817 9.999904376328935 9.99997567679791 9.999979678839884 9.999906984608698 9.99999168562796 9.9949154998997 9.999981053793627 
0.0010 1.636092987454599 0.0026265006874492437 0.0010000000785453825 0.001000038977552732 0.0010000722356309352 9.827400506931777 0.0010 0.0010 3.6625581568835033 10.0 10.0 9.999996378347664 10.0 10.0 9.999996146439596 9.999999716887846 10.0 9.999999156997902 10.0 9.999999051583776 10.0 10.0 10.0 10.0 10.0 9.99999864184657 10.0 9.949729761131032 10.0 10.0 10.0 10.0 10.0 10.0 10.0 10.0 9.99989365658062 10.0 10.0 10.0 9.999998520464239 10.0 10.0 10.0 10.0 10.0 10.0 10.0 10.0 9.999999914847734 
0.08003289975943807 0.0010 0.0010 0.0010754784114094802 0.001001078443319478 0.0010 0.0010 7.856773303821141 10.0 0.0010 9.965978923264348 9.96477356325899 9.99106868481283 9.983356747372529 9.979706920494518 9.98980121649337 9.99092983404993 9.983564409732677 9.96818298904364 9.991397557269156 9.98730882185094 9.96761599758942 9.983260466826085 9.96014088652333 9.98426191025507 9.954003204309156 9.988999083355623 9.960175872613043 9.96587908818904 9.960234011687701 9.960194993116085 9.98680948490758 9.991344985184758 9.96014088728567 9.983290838310545 9.96023494966273 9.977129825863845 9.991146987683168 9.984628388120015 9.965532751329294 9.960184595086773 9.991283940284431 9.98372755410176 9.966973665532882 9.982937557211804 9.966902567961 9.966606085703145 9.98326868481409 9.967401533677513 9.957046059113672 9.973903308410891 
4.657047546574797 0.0010 0.0010 0.0010 0.0012086268069047765 0.0010257891566505758 0.0010 6.279420958042775 5.4302153347718 0.001000000000000334 10.0 9.999997063983985 10.0 10.0 10.0 10.0 10.0 10.0 9.98953362241294 9.99999999041498 10.0 9.999978750934071 9.999999955720495 9.988288725558613 10.0 9.865779901022545 10.0 9.989650917513728 10.0 9.98829379236223 9.988326824160144 10.0 9.999999970251723 9.988321455111596 10.0 10.0 9.99997852146713 10.0 10.0 9.999978960236314 10.0 10.0 10.0 9.99997885918686 10.0 10.0 9.999978956913699 10.0 10.0 9.988320475140304 9.999978078682002 
9.604893525747428 5.559647138376338 0.0010 0.0010002954399847884 0.0010 0.0010 0.0010 5.940833386076934 0.0010 0.0010 10.0 10.0 9.999677581000432 9.999569396382666 9.998737987554492 10.0 9.997989915087075 9.99956812066912 10.0 10.0 9.999349419566952 10.0 9.999561271494251 9.996221095278761 9.999563455381473 9.994742852514738 10.0 9.94857020338059 10.0 9.948572315502293 9.944453973159826 9.999476012421871 10.0 9.94852271911222 9.999574428745081 10.0 9.999595877492528 9.999784194693587 9.999650642652936 10.0 10.0 9.999703804568014 10.0 10.0 9.999564749824112 10.0 10.0 9.999568682685252 10.0 9.94860964722698 10.0 
0.0010 0.0010 0.0010 0.0010 0.0010 0.0010 9.513986469898434 0.0010 0.001000000000000334 6.899924484616809 10.0 10.0 10.0 10.0 10.0 10.0 10.0 10.0 10.0 10.0 10.0 10.0 10.0 10.0 10.0 10.0 10.0 10.0 10.0 10.0 10.0 10.0 10.0 10.0 10.0 10.0 10.0 10.0 10.0 10.0 10.0 10.0 10.0 10.0 10.0 10.0 10.0 10.0 10.0 10.0 10.0 
10.0 1.4733508263845743 0.0010 0.0015584064813155849 0.0010100209250561536 0.001050964379154238 0.0010 1.2114352208936325 0.0010 0.0010 5.381339677496577 6.5589292195970685 10.0 9.43336570779066 9.474358997484254 6.563971430522828 9.701588380236954 9.465170686176485 8.411201730256943 9.915401564380776 8.769173429914009 5.3373196436776595 9.46979886628375 0.44301492045791546 9.479691632918135 0.516795978747663 9.316622931622737 2.040035076876867 7.089848497014435 0.46374083249650155 2.917148698993453 6.4602151677234145 9.832412939025243 1.267676716937077 9.441567118973293 4.01183374914706 6.074609454090792 9.819262540189836 9.605429252238777 5.279469900402328 2.99983076670312 10.0 9.930044479901216 5.423006631029454 9.404796186008983 5.731749068602518 5.406691678432215 9.394554933764812 7.505708291738678 0.5393818325727167 6.330999622986499 
10.0 1.1554803154752091 0.0010 0.0018488304943986142 0.0010 0.001000147874135827 0.0010 0.4549061431129357 0.0025895822565610276 0.0010 0.0010 0.5013218043442844 8.522432195679544 0.6806537190828168 2.7267801428419722 9.081461262840776 9.7977912054766 0.7001638341418381 9.711661928313472 9.446719922077193 9.050414384700566 0.28979426545323506 0.4159851162600914 0.22184588624487045 0.7270839221178012 0.0010 8.671341226938285 0.40564905939952745 0.7451194936174907 0.0010 8.518822209041025 9.07440949892367 9.469077464133129 0.4283340349164986 0.46370984120051695 0.0010 5.588513466444928 9.440145243791077 5.905283102527319 0.16483650001087735 0.4389691703598313 9.024966142767559 9.92658411674996 0.22311720901322474 0.7234496830034844 6.104219089616548 0.39800623818587333 0.4167584925258252 0.3271339134447704 0.0010 7.755541943739889 
0.0010 0.6401149787017129 0.0010 0.0010 0.0010 0.0010 1.4039895598986716 0.0010 0.0010 10.0 10.0 10.0 10.0 10.0 10.0 10.0 10.0 10.0 10.0 10.0 10.0 10.0 10.0 10.0 10.0 10.0 10.0 10.0 10.0 10.0 10.0 10.0 10.0 10.0 10.0 10.0 10.0 10.0 10.0 10.0 10.0 10.0 10.0 10.0 10.0 10.0 10.0 10.0 10.0 10.0 10.0 
0.0010 3.5246709620988366 0.0010 0.0010 0.0010 0.0010 3.2833055787213477 0.015251549915102726 0.025186684379377017 9.959526654975697 9.975813315620623 9.978730187830633 10.0 10.0 9.996100071972146 9.983690399889445 9.998923306238597 10.0 10.0 9.99997195597809 9.99169597413806 9.975813315620623 10.0 10.0 10.0 10.0 9.994553979139347 10.0 9.935985396580781 10.0 10.0 9.975813315620623 10.0 10.0 10.0 9.941538139573302 9.97597635699721 10.0 9.987540834958565 9.975813315620623 9.975813315620623 9.999985193616022 10.0 9.975813315620623 10.0 9.978483592464304 9.975813315620623 10.0 9.951681050177896 10.0 9.975813315620623 
0.0010 3.228710301614802 0.0010047001265678034 0.0010008966117191 0.0010 0.0010 3.5142486823119627 0.0010 0.0010 10.0 10.0 10.0 10.0 10.0 10.0 10.0 10.0 10.0 10.0 10.0 10.0 10.0 10.0 10.0 10.0 10.0 10.0 10.0 10.0 10.0 10.0 10.0 10.0 10.0 10.0 10.0 10.0 10.0 10.0 10.0 10.0 10.0 9.664886113729464 10.0 10.0 10.0 10.0 10.0 10.0 10.0 10.0 
0.0010 0.0010 0.0010 0.0010 0.0010 0.0010 6.841650338509007 0.0010 0.0010 7.815050239643297 10.0 10.0 10.0 10.0 10.0 10.0 10.0 10.0 10.0 10.0 10.0 10.0 10.0 10.0 10.0 10.0 10.0 10.0 10.0 10.0 10.0 10.0 10.0 10.0 10.0 10.0 10.0 10.0 10.0 10.0 10.0 10.0 9.922952748505402 10.0 10.0 10.0 10.0 10.0 10.0 10.0 10.0 
0.0010 0.0010 0.0010 0.0010 0.0010 0.0010 7.5876475025755195 0.0010 0.0010 10.0 10.0 10.0 10.0 10.0 10.0 10.0 10.0 10.0 10.0 10.0 10.0 10.0 10.0 10.0 10.0 10.0 10.0 10.0 10.0 10.0 10.0 10.0 10.0 10.0 10.0 10.0 10.0 10.0 10.0 10.0 10.0 10.0 10.0 10.0 10.0 10.0 10.0 10.0 10.0 10.0 10.0 
0.0010 2.7247997079611346 0.0010998512835554142 0.0010 0.0010003129368177024 0.0010 9.695214612185243 0.0010 0.0010216441588283408 2.2939918513768407 9.912322845228822 10.0 9.999818731331905 9.999863231491918 10.0 10.0 9.999988239073085 9.999868123330064 10.0 10.0 10.0 10.0 9.999922599062625 10.0 10.0 10.0 9.999702936569719 10.0 10.0 10.0 10.0 10.0 9.99882582767083 10.0 10.0 10.0 10.0 10.0 10.0 10.0 10.0 10.0 9.999968797042904 10.0 9.999951475508286 10.0 10.0 9.99984906769114 10.0 10.0 10.0 
0.0010 0.001000000000000334 0.0010 0.0010 0.0010 0.0010 0.0010 3.819872197613276 6.3005295632479905 0.0010 10.0 10.0 10.0 10.0 10.0 10.0 10.0 10.0 10.0 10.0 10.0 10.0 10.0 10.0 10.0 10.0 10.0 10.0 10.0 10.0 10.0 10.0 10.0 10.0 10.0 10.0 10.0 10.0 10.0 10.0 10.0 10.0 10.0 10.0 10.0 10.0 10.0 10.0 10.0 10.0 10.0 
1.1982202318036936 10.0 0.0014979486756239433 0.001029165286057741 0.001000038225699417 0.0010012025268794297 0.0010 7.94724407922765 0.0010 0.0010 9.966404460677076 9.998958990394827 9.996963363013741 10.0 9.999513805746007 9.999029922092578 9.99597871084916 10.0 9.951312821981256 9.99890793459134 9.997635543334393 9.96391660084294 10.0 9.467164490341887 10.0 9.362640253164152 9.998713150612007 9.940039467844974 9.999115998208438 9.919095938607894 9.938198663540513 10.0 9.99939529571992 9.919095938607894 10.0 9.954811591808797 10.0 9.999220659728556 9.999999999947175 9.965075348939124 9.965113603218303 9.997985415659482 9.999915163797194 9.963991603991486 9.99998481545677 9.998945470464994 9.96134151339289 10.0 9.999306009396419 9.919095938607894 10.0 
0.0010 0.0010 0.0010 0.0010 0.0010 0.0010 10.0 0.0010 0.0010 9.263021897871278 10.0 10.0 10.0 10.0 10.0 10.0 10.0 10.0 10.0 10.0 10.0 10.0 10.0 10.0 10.0 10.0 10.0 10.0 10.0 10.0 10.0 10.0 10.0 10.0 10.0 10.0 10.0 10.0 10.0 10.0 10.0 10.0 10.0 10.0 10.0 10.0 10.0 10.0 10.0 10.0 10.0 
0.0010 2.0387516422940526 0.0010 0.0010 0.0010029082667050635 0.0010 10.0 0.0010 0.0010 2.9095590189710094 10.0 10.0 10.0 10.0 10.0 9.999777809141982 10.0 10.0 10.0 10.0 10.0 10.0 10.0 10.0 10.0 10.0 9.999388549217418 10.0 10.0 10.0 10.0 10.0 10.0 10.0 10.0 10.0 10.0 10.0 10.0 10.0 10.0 9.99963166117394 9.999859411938381 10.0 10.0 10.0 10.0 10.0 10.0 10.0 10.0 
0.0010 1.316714524891423 0.0010 0.0010 0.0010 0.0010 9.114169371326664 0.0010 0.0010 3.545855464236235 9.992492073205868 9.997597436266272 10.0 10.0 10.0 10.0 10.0 10.0 10.0 10.0 10.0 9.998684318158018 10.0 10.0 10.0 9.998210011085146 10.0 10.0 9.99717154992249 9.997440778480987 10.0 10.0 9.99958280152901 10.0 10.0 9.997055875443312 10.0 10.0 9.999964315162428 9.998063786085268 9.998750317717429 10.0 10.0 9.999501890342026 9.99873036895873 10.0 9.998695131827851 9.999993600076913 10.0 9.99832965561235 10.0 
0.0010 1.5443983637663128 0.0010 0.0010 0.0010 0.0010304478007437461 8.068249988240867 0.0010 0.0010 2.7673486749711302 10.0 10.0 10.0 10.0 10.0 10.0 10.0 10.0 10.0 10.0 10.0 10.0 10.0 10.0 10.0 10.0 10.0 10.0 10.0 10.0 10.0 9.994856387473336 9.963149660146902 10.0 10.0 10.0 10.0 10.0 10.0 10.0 10.0 10.0 10.0 10.0 10.0 10.0 10.0 10.0 10.0 10.0 10.0 
0.8774762544579094 8.348243007882408 0.0010 0.0010 0.0010 0.0010 0.0010 7.042318407722812 0.0010 0.0010 10.0 10.0 10.0 10.0 9.999974795769624 10.0 10.0 10.0 10.0 10.0 10.0 10.0 10.0 10.0 10.0 9.665857719063977 10.0 10.0 10.0 10.0 10.0 10.0 9.999887821727027 10.0 10.0 10.0 10.0 10.0 10.0 10.0 10.0 10.0 10.0 10.0 10.0 10.0 10.0 10.0 10.0 10.0 10.0 
0.0010 0.0010 0.0010 0.0010 0.0010 0.0010 1.0989465308667434 0.0010 0.0010 10.0 10.0 10.0 10.0 10.0 10.0 10.0 10.0 10.0 10.0 10.0 10.0 10.0 10.0 10.0 10.0 10.0 10.0 10.0 10.0 10.0 10.0 10.0 10.0 10.0 10.0 10.0 10.0 10.0 10.0 10.0 10.0 10.0 10.0 10.0 9.98511486162313 10.0 10.0 10.0 10.0 10.0 10.0 
0.0010 0.0010 0.0010 0.0010197921867285062 0.0010 0.0010 0.5052588479751146 0.0010 0.0010 10.0 10.0 10.0 10.0 10.0 10.0 10.0 10.0 10.0 10.0 10.0 10.0 10.0 10.0 10.0 10.0 10.0 10.0 10.0 10.0 10.0 10.0 10.0 10.0 10.0 10.0 10.0 10.0 10.0 10.0 10.0 10.0 10.0 9.920115386490155 10.0 10.0 10.0 10.0 10.0 10.0 10.0 10.0 
9.009122583512411 1.9377432236536674 0.0010 0.002655100554877682 0.0010 0.001089767208205288 0.0010 1.6817215538817374 0.0010 0.0010 8.891980696440898 8.911240056956867 10.0 10.0 9.15073262218328 8.713959475413393 9.6075578998197 10.0 7.107837915085377 10.0 10.0 8.91073257820311 10.0 0.0010 10.0 0.0010 10.0 6.806960321805565 8.911329890083342 0.0010 0.0010 8.691103604775403 10.0 0.0010 10.0 8.368908723923028 8.865619212074536 10.0 10.0 8.91229966826546 8.91372180156386 10.0 10.0 8.911309393661455 10.0 8.911408128729935 8.913721796168282 10.0 8.889056930412593 4.121503826260314 8.894658728510263 
0.0010 1.3784403900328628 0.0010 0.0010 0.0010 0.0010157951737651601 8.83289949355142 0.0032061544798200397 0.0010 3.3825378119294993 10.0 10.0 10.0 10.0 10.0 10.0 10.0 10.0 10.0 9.998566519584651 10.0 10.0 10.0 10.0 10.0 10.0 10.0 10.0 10.0 10.0 10.0 10.0 10.0 10.0 10.0 10.0 10.0 9.979490823039999 10.0 10.0 10.0 10.0 9.984955125818777 10.0 10.0 10.0 10.0 10.0 10.0 10.0 10.0 
0.0010 0.0010 0.0010 0.0010027389781458564 0.0010 0.0010 0.9157922683312221 0.0010 0.0010 10.0 10.0 10.0 10.0 10.0 10.0 10.0 10.0 10.0 10.0 10.0 10.0 10.0 10.0 10.0 10.0 10.0 10.0 10.0 10.0 10.0 10.0 10.0 10.0 10.0 10.0 10.0 10.0 10.0 10.0 10.0 10.0 10.0 10.0 10.0 10.0 10.0 10.0 10.0 10.0 10.0 10.0 
0.0010 0.22840740009229152 0.0010 0.0010 0.0010 0.001273545271995338 1.0389615771256437 0.0010 0.0010 10.0 10.0 10.0 10.0 10.0 10.0 10.0 10.0 10.0 10.0 10.0 10.0 10.0 10.0 9.700322139326328 10.0 9.703783535902154 10.0 10.0 10.0 9.961429088117955 9.96130790156465 10.0 10.0 9.96140391478485 10.0 10.0 10.0 10.0 10.0 10.0 10.0 10.0 10.0 10.0 10.0 10.0 10.0 10.0 10.0 9.960277106771295 10.0 
0.0010 0.7530917814931236 0.0010 0.0010 0.0010 0.0010 7.307578760045383 0.0010 0.0011673934669520492 3.214432336008623 10.0 10.0 10.0 10.0 10.0 10.0 10.0 10.0 10.0 9.992568304753862 9.983096121752968 10.0 10.0 10.0 10.0 10.0 10.0 10.0 10.0 10.0 10.0 9.989051717817464 9.987934288468582 10.0 10.0 10.0 10.0 9.992260163838095 10.0 10.0 10.0 10.0 10.0 10.0 10.0 10.0 10.0 10.0 10.0 10.0 10.0 
0.9395981056779957 0.0010 0.0010 0.0010732912720105884 0.0010 0.0010 0.0010 6.61934501214221 9.928331620367715 0.0010 10.0 10.0 10.0 9.983729374556093 9.97114162254477 10.0 9.989498239716184 9.989924480285367 9.997582199192472 10.0 10.0 10.0 9.987098128383062 9.963334260051974 9.976207797608643 10.0 9.9938098760663 10.0 10.0 10.0 10.0 10.0 10.0 9.999891067325573 9.987707738002896 10.0 10.0 10.0 10.0 10.0 10.0 10.0 10.0 10.0 10.0 10.0 10.0 9.987821976258326 9.999905415095036 10.0 9.99994535711579 
0.0010 0.0010 0.0010 0.0010 0.0010 0.0010 0.08966166377939322 0.001000000000000334 0.001000000000000334 8.56923821212859 10.0 10.0 10.0 10.0 10.0 10.0 10.0 10.0 10.0 10.0 9.817839666703076 10.0 10.0 10.0 10.0 10.0 10.0 10.0 10.0 10.0 10.0 10.0 10.0 10.0 10.0 10.0 10.0 9.893647682655162 10.0 10.0 10.0 10.0 10.0 10.0 10.0 10.0 10.0 10.0 10.0 10.0 10.0 
0.0010 2.870042892165353 0.0010 0.0010 0.0010 0.0010 9.842613927643868 0.0010 0.0010 1.7807062271975154 10.0 10.0 10.0 10.0 10.0 10.0 10.0 10.0 10.0 10.0 10.0 10.0 10.0 10.0 10.0 10.0 10.0 10.0 10.0 10.0 10.0 10.0 10.0 10.0 10.0 10.0 10.0 10.0 10.0 10.0 10.0 10.0 10.0 10.0 10.0 10.0 10.0 10.0 10.0 10.0 10.0 
0.0010 1.0738182422590685 0.0010 0.0010 0.0010122591497555337 0.0011396959999227512 1.231497973417869 0.0010 0.0010 10.0 10.0 10.0 10.0 10.0 10.0 10.0 10.0 10.0 10.0 10.0 10.0 10.0 10.0 10.0 10.0 10.0 10.0 10.0 10.0 10.0 10.0 10.0 10.0 10.0 10.0 10.0 10.0 10.0 10.0 10.0 10.0 10.0 10.0 10.0 10.0 10.0 10.0 10.0 10.0 10.0 10.0 
2.142420519799896 0.0010 0.0010 0.0010 0.0010 0.0010 0.0010 5.483067547239063 5.976434762573506 0.0010 10.0 10.0 10.0 10.0 10.0 10.0 10.0 10.0 10.0 10.0 10.0 10.0 10.0 10.0 10.0 10.0 10.0 10.0 10.0 10.0 10.0 10.0 10.0 10.0 10.0 10.0 10.0 10.0 10.0 10.0 10.0 10.0 10.0 10.0 10.0 10.0 10.0 10.0 10.0 10.0 10.0 
0.0010 0.0010 0.0010 0.0010 0.0010 0.0010 0.0010 0.0010 10.0 0.0010 10.0 10.0 9.780250197677686 10.0 9.862282533734051 10.0 10.0 10.0 10.0 9.885544800743629 10.0 10.0 10.0 10.0 10.0 10.0 10.0 10.0 10.0 10.0 10.0 10.0 10.0 10.0 10.0 10.0 10.0 10.0 10.0 10.0 10.0 9.805281194988021 9.797266197260612 10.0 10.0 10.0 10.0 9.782380251619783 10.0 10.0 10.0 
0.0010 1.6747202506146928 0.0010 0.0010 0.0010 0.0010 8.851186535750836 0.0010 0.0010 2.450160971671899 10.0 10.0 10.0 10.0 10.0 10.0 10.0 10.0 10.0 10.0 10.0 10.0 10.0 10.0 10.0 10.0 10.0 10.0 10.0 10.0 10.0 10.0 10.0 10.0 9.858300726590718 10.0 10.0 10.0 10.0 10.0 10.0 10.0 10.0 10.0 10.0 10.0 10.0 10.0 10.0 10.0 10.0 
0.0010 9.941667110284092 0.0010025446564410952 0.0010 0.0010 0.0010 0.0010141036890855227 8.823023152134445 1.6300570974826532 0.0012192733466049716 10.0 10.0 9.99892182142105 10.0 10.0 10.0 10.0 10.0 10.0 9.999261582721553 10.0 10.0 10.0 10.0 10.0 10.0 9.999009767675387 10.0 10.0 10.0 10.0 10.0 10.0 10.0 10.0 10.0 10.0 10.0 10.0 10.0 10.0 9.998956217262295 10.0 10.0 10.0 10.0 10.0 10.0 10.0 10.0 10.0 
0.0010 2.8175036741448967 0.0010 0.0010 0.0010 0.001000026207845999 9.990516626845178 0.0010 0.009124171079307037 1.626967769992512 10.0 10.0 10.0 10.0 10.0 10.0 10.0 10.0 10.0 10.0 10.0 10.0 10.0 10.0 10.0 10.0 10.0 10.0 10.0 10.0 10.0 9.99999989204071 10.0 10.0 10.0 10.0 10.0 10.0 10.0 10.0 10.0 9.999997582935288 9.999991314250929 10.0 10.0 10.0 10.0 10.0 10.0 10.0 10.0 
0.0010 2.8203423272160113 0.0010731015577252077 0.0010141774988086318 0.0010 0.0010 10.0 0.0010 0.0010 1.2366435286376711 10.0 10.0 10.0 10.0 10.0 10.0 10.0 10.0 10.0 10.0 10.0 10.0 10.0 10.0 10.0 10.0 10.0 10.0 10.0 10.0 10.0 10.0 10.0 10.0 10.0 10.0 10.0 10.0 10.0 10.0 10.0 10.0 10.0 10.0 10.0 10.0 10.0 10.0 10.0 10.0 10.0 
0.0029769430988901774 1.5677544810762174 0.0010004717193486563 0.0010004628872870868 0.0010000006357679793 0.00119942274942095 9.967549965677323 0.0010654426411236873 0.03345003432267621 3.718976259921301 9.999999969875534 9.999999998394737 9.999999549188743 9.999999996879925 9.999999997646457 9.999999776053443 10.0 9.999999996828972 10.0 9.99999938019176 10.0 9.999999998950512 9.999999996800156 10.0 9.999999997158422 10.0 9.999999850661505 10.0 9.999999998343062 10.0 10.0 9.999999922001479 9.999467236666298 10.0 9.999999996796769 9.999999998946867 9.99999999784759 9.99995333074269 10.0 9.999999998958984 9.999999998960522 9.999999984807497 9.999120418237279 9.99999999892751 9.999999997502307 9.999999997375264 9.999999998951374 9.999999996795568 9.999999998121304 10.0 9.999999997049903 
0.0010 2.283912835545747 0.0010 0.0010 0.0010 0.0010 10.0 0.0010 0.0010 2.7326364793489004 10.0 10.0 10.0 10.0 10.0 10.0 10.0 10.0 10.0 10.0 10.0 10.0 10.0 10.0 10.0 10.0 10.0 10.0 10.0 10.0 10.0 10.0 10.0 10.0 10.0 10.0 10.0 10.0 10.0 10.0 10.0 10.0 10.0 10.0 10.0 10.0 10.0 10.0 10.0 10.0 10.0 
5.368395852886438 0.0010 0.0010 0.0010 0.001188373613151571 0.0018857208599187675 0.0010 10.0 10.0 0.0010 10.0 10.0 10.0 10.0 10.0 10.0 10.0 10.0 10.0 10.0 10.0 10.0 10.0 10.0 10.0 10.0 10.0 10.0 10.0 10.0 10.0 10.0 10.0 10.0 10.0 10.0 10.0 10.0 10.0 10.0 10.0 10.0 10.0 10.0 10.0 10.0 10.0 10.0 10.0 10.0 10.0 
0.0010 0.1942229393420601 0.01215514763635566 0.0010 0.001023727652527135 0.0010 1.2190366979958556 0.0010 0.0010 10.0 10.0 10.0 10.0 10.0 10.0 10.0 10.0 10.0 10.0 10.0 10.0 10.0 10.0 10.0 10.0 10.0 10.0 10.0 10.0 10.0 10.0 10.0 10.0 10.0 10.0 10.0 10.0 10.0 10.0 10.0 10.0 10.0 9.97364523411225 10.0 10.0 10.0 10.0 10.0 10.0 10.0 10.0 
0.0010 0.2444560675041223 0.001015142547865163 0.0010 0.0010003292061786944 0.0010081378067022743 9.357938478026073 0.0010 0.0010 5.229931178596547 10.0 9.999990306792489 10.0 10.0 10.0 10.0 10.0 10.0 10.0 10.0 10.0 10.0 10.0 10.0 10.0 10.0 10.0 10.0 10.0 10.0 10.0 10.0 10.0 10.0 10.0 10.0 10.0 9.999999947453555 10.0 10.0 10.0 10.0 10.0 10.0 10.0 10.0 10.0 10.0 10.0 10.0 10.0 
0.0010 0.0010 0.0010 0.0010 0.0010 0.0010 10.0 0.0010 0.0010 6.4860372489020826 9.999912183611844 9.999997018452085 9.99913496863133 9.9999989883483 9.999998887242665 9.999168507315511 9.999258611621741 9.999998867858784 9.999116026054882 9.998480691213565 10.0 9.999998460402223 10.0 10.0 10.0 10.0 9.99935892951344 9.999996310656897 10.0 10.0 9.999997224486382 9.928875679821594 10.0 10.0 9.999997042576135 9.999997665389976 10.0 9.999285745034202 9.999999146333904 9.999997699292843 9.999997695632539 9.999269584310763 9.999262111617783 10.0 9.999998908622691 9.999998845759645 9.999997913017056 9.99999670739966 10.0 10.0 9.999998433815836 
0.0010 0.0010 0.0010 0.0010 0.0010 0.001158394251092977 1.490950782246611 0.0010 0.0010 10.0 10.0 10.0 10.0 10.0 10.0 10.0 10.0 10.0 10.0 10.0 10.0 10.0 10.0 10.0 10.0 10.0 10.0 10.0 10.0 10.0 10.0 10.0 10.0 10.0 10.0 10.0 10.0 10.0 10.0 10.0 10.0 10.0 10.0 10.0 10.0 10.0 10.0 10.0 10.0 10.0 10.0 
7.252184430057794 0.0010 0.0010 0.0010 0.0010 0.0010 0.0010 10.0 10.0 0.0010 10.0 10.0 10.0 10.0 10.0 10.0 10.0 10.0 10.0 10.0 10.0 10.0 10.0 10.0 10.0 10.0 10.0 10.0 10.0 10.0 10.0 10.0 10.0 10.0 10.0 10.0 10.0 10.0 10.0 10.0 10.0 10.0 10.0 10.0 10.0 10.0 10.0 10.0 10.0 10.0 10.0 
0.0010 0.0010 0.0010 0.0010 0.0010 0.0010 8.75264755882264 0.0010 0.0010 6.233366183179621 10.0 10.0 10.0 10.0 10.0 10.0 10.0 10.0 10.0 10.0 10.0 10.0 10.0 10.0 10.0 10.0 10.0 10.0 10.0 10.0 10.0 10.0 10.0 10.0 10.0 10.0 10.0 10.0 10.0 10.0 10.0 10.0 10.0 10.0 10.0 10.0 10.0 10.0 10.0 10.0 10.0 
0.0010 2.2665300347494592 0.0010 0.0010 0.0010 0.0010 10.0 0.0010 0.0010 2.988926050062113 10.0 10.0 10.0 10.0 10.0 10.0 9.997102217117108 10.0 10.0 9.998638503738642 10.0 10.0 10.0 10.0 10.0 10.0 10.0 10.0 10.0 10.0 10.0 10.0 10.0 10.0 10.0 10.0 10.0 10.0 10.0 10.0 10.0 10.0 10.0 10.0 10.0 10.0 10.0 10.0 10.0 10.0 10.0 
0.41476004520291926 10.0 0.0010 0.0010 0.0010 0.0010 0.0010 7.4931595309942844 0.0010 0.0010 10.0 10.0 10.0 10.0 10.0 10.0 10.0 10.0 10.0 10.0 10.0 10.0 10.0 9.518286978891041 10.0 9.406874758601473 10.0 10.0 10.0 10.0 10.0 10.0 10.0 10.0 10.0 10.0 10.0 10.0 10.0 10.0 10.0 10.0 10.0 10.0 10.0 10.0 10.0 10.0 10.0 10.0 10.0 
0.0010 0.24913737094155447 0.0010 0.0010 0.0010 0.0010 0.9813619496608641 0.0010 0.0010 10.0 10.0 10.0 10.0 10.0 9.999972082599031 10.0 10.0 10.0 10.0 10.0 10.0 10.0 10.0 10.0 10.0 10.0 10.0 10.0 10.0 10.0 10.0 10.0 10.0 10.0 10.0 10.0 10.0 9.473023096635272 10.0 10.0 10.0 10.0 10.0 10.0 10.0 10.0 10.0 10.0 10.0 10.0 10.0 
0.0010 0.0010 0.0010 0.0010 0.0010 0.0010 10.0 0.0010 0.0010 7.00294645570353 10.0 10.0 10.0 10.0 10.0 10.0 10.0 10.0 10.0 10.0 10.0 10.0 10.0 10.0 10.0 10.0 10.0 10.0 10.0 10.0 10.0 10.0 10.0 10.0 10.0 10.0 10.0 10.0 10.0 10.0 10.0 10.0 10.0 10.0 10.0 10.0 10.0 10.0 10.0 10.0 10.0 
0.0010 0.0010 0.0010 0.0010 0.0010 0.0010 7.656298798517096 0.0010 0.0010 5.0005 10.0 10.0 10.0 10.0 10.0 10.0 10.0 10.0 10.0 10.0 10.0 10.0 10.0 10.0 10.0 10.0 10.0 10.0 10.0 10.0 10.0 10.0 10.0 10.0 10.0 10.0 10.0 10.0 10.0 10.0 10.0 10.0 10.0 10.0 10.0 10.0 10.0 10.0 10.0 10.0 10.0 
7.453556772889458 0.0010 0.0010 0.0010 0.0010 0.0010 0.0010 10.0 10.0 0.0010 10.0 9.994085458766513 10.0 9.994085922887601 9.994075738658637 10.0 9.99728319883545 9.994085394054977 9.996871798967542 9.997563669803105 9.996306386382305 9.994088704439207 9.994082482858357 10.0 9.994085629875542 10.0 9.626497013344292 9.994146860592169 9.994103061817368 10.0 9.945699091506919 9.418672804606725 9.999031321533707 10.0 9.994085724190022 10.0 9.702333294146477 9.997557815304658 9.994601245340547 9.99408900010278 9.994078087359371 9.99730048167496 10.0 9.994092903426838 9.99408597400619 9.99431062051963 9.99409173262307 9.994085954539084 9.857524918065709 9.996171863707103 9.873051336673422 
8.140303264248177 7.443542235121591 0.002165763911562241 0.0010 0.0010 0.004045940464362186 0.0011513363451238208 8.604557469769787 0.010924658221588833 0.0015941728030690308 10.0 10.0 10.0 10.0 10.0 10.0 10.0 10.0 10.0 10.0 10.0 10.0 10.0 10.0 10.0 8.930251485668052 10.0 10.0 10.0 10.0 10.0 10.0 10.0 10.0 10.0 10.0 10.0 10.0 10.0 10.0 10.0 10.0 9.520946705748866 10.0 10.0 10.0 10.0 10.0 10.0 10.0 10.0 
6.770595287085792 0.009906063664388148 0.003917796863466053 0.0010 0.001319060200525194 0.0010072365792145514 0.0010 10.0 7.758604914120508 0.0010 9.971895298474715 9.971650608043829 10.0 10.0 9.991967625540825 9.964432305208291 10.0 10.0 9.978290473277067 9.996966537682647 9.950623063548823 9.972609761577079 10.0 9.974244507104357 10.0 9.956346290501601 9.99498265879273 9.975848243981483 9.972046118513369 9.97622111429926 9.955401699090901 9.964432305702985 10.0 9.951114607472922 10.0 9.971659562704588 9.972469445010463 9.99999669384976 10.0 9.971913686274712 9.971657891700268 9.999996480042993 10.0 9.97189526999219 10.0 9.978984412521326 9.971895254740152 10.0 9.972128431380876 9.971659579633144 9.971530530868451 
7.688506608661525 2.8422715986669864 0.0010 0.0010 0.0010 0.0010 0.0010 2.8394363281919652 0.0010 0.0010 10.0 10.0 10.0 10.0 10.0 10.0 10.0 10.0 9.65760635922665 10.0 10.0 10.0 10.0 9.45905517621975 10.0 2.356978151782254 9.633004223572659 10.0 10.0 10.0 10.0 9.562319533215877 10.0 10.0 10.0 10.0 10.0 10.0 10.0 10.0 10.0 10.0 10.0 10.0 8.35322354538072 10.0 10.0 10.0 10.0 10.0 10.0 
0.0010 1.3285154299468183 0.0013738951956056794 0.0010000295612946463 0.0010 0.0010 1.6037118125440104 0.0010 0.0010 10.0 10.0 9.990152600184718 9.999526271227944 10.0 10.0 9.999763391870477 9.990034370472713 10.0 9.999992452270417 9.99997743096266 9.999739634625962 10.0 10.0 9.999973956236783 9.99999899452995 10.0 10.0 10.0 10.0 10.0 10.0 9.999984112131756 10.0 9.999972695345933 10.0 10.0 9.999941406401588 10.0 9.999911905861563 10.0 10.0 9.999828167812897 9.999986272743289 10.0 10.0 9.999847058974309 10.0 10.0 10.0 10.0 10.0 
0.0010 0.42001692787084033 0.0010 0.0010 0.0010 0.0011104197399018256 0.94387568813518 0.0017616369577351885 0.0035136188534519996 10.0 10.0 10.0 10.0 10.0 10.0 10.0 10.0 10.0 10.0 10.0 10.0 10.0 10.0 9.993774432340745 10.0 10.0 10.0 10.0 10.0 10.0 10.0 10.0 10.0 10.0 10.0 10.0 10.0 10.0 10.0 10.0 10.0 10.0 10.0 10.0 10.0 10.0 10.0 10.0 10.0 10.0 10.0 
0.0010 0.9640125345163608 0.0010 0.0010 0.0010 0.0010 10.0 0.0010 0.0010 4.235707105210251 10.0 10.0 10.0 9.999828584006952 10.0 10.0 9.976714880337761 9.999829873410734 10.0 9.996502174758147 10.0 10.0 9.999802609026444 10.0 10.0 10.0 10.0 10.0 10.0 10.0 10.0 10.0 10.0 10.0 9.99979146817554 10.0 10.0 10.0 10.0 10.0 10.0 10.0 10.0 10.0 10.0 10.0 10.0 9.999806248375007 10.0 10.0 10.0 
1.8850252484211394 0.0010 0.0010 0.0010 0.0010 0.0010 0.0010 7.165368753532284 9.950005 0.0010 10.0 10.0 10.0 10.0 10.0 10.0 10.0 10.0 10.0 10.0 10.0 9.986429193535688 10.0 10.0 10.0 10.0 10.0 10.0 10.0 10.0 10.0 10.0 10.0 10.0 10.0 10.0 10.0 10.0 10.0 10.0 10.0 10.0 10.0 10.0 10.0 10.0 10.0 10.0 10.0 10.0 10.0 
0.0010 0.3865086768219546 0.0010 0.0010 0.0010 0.0010 10.0 0.0010 0.0010 5.692140696997479 10.0 10.0 10.0 10.0 10.0 10.0 9.999795582620319 10.0 10.0 10.0 10.0 10.0 10.0 10.0 10.0 10.0 10.0 10.0 10.0 10.0 10.0 10.0 10.0 10.0 10.0 10.0 10.0 10.0 10.0 10.0 10.0 10.0 10.0 10.0 10.0 10.0 10.0 10.0 10.0 10.0 10.0 
0.0010 1.999523611367629 0.0010 0.0010 0.0010 0.0010 9.761096120038827 0.0010 0.0010 2.254867313553494 10.0 10.0 10.0 10.0 10.0 10.0 10.0 10.0 9.949916626478206 10.0 10.0 10.0 10.0 10.0 10.0 10.0 9.949956759366648 10.0 10.0 10.0 10.0 9.94998299217241 10.0 10.0 10.0 10.0 10.0 10.0 10.0 10.0 10.0 10.0 10.0 10.0 10.0 10.0 10.0 10.0 10.0 10.0 10.0 
7.754448764437733 0.0010 0.0010 0.0010 0.0010 0.0010 0.0010 10.0 10.0 0.0010 10.0 10.0 10.0 10.0 10.0 10.0 10.0 10.0 10.0 10.0 10.0 10.0 10.0 10.0 9.400125622216299 9.770007945543727 10.0 10.0 10.0 10.0 10.0 10.0 10.0 10.0 10.0 10.0 10.0 10.0 10.0 10.0 10.0 10.0 10.0 10.0 10.0 10.0 10.0 10.0 10.0 10.0 10.0 
0.0021592540000884616 1.4944699479108832 0.0010539358851309453 0.001192854016632858 0.0010000247229101796 0.0010000039634236355 1.2593172392168772 0.0012155461484705877 0.0015264536178225345 9.50005 9.998840745999912 9.976454178543037 9.999861748062232 9.998840745999912 9.998840745999912 9.999998930469522 9.99999927118338 9.998840745999912 9.99998449401468 9.999138222146959 9.99999220385892 9.998840745999912 9.998840745999912 9.998840745999912 9.998840745999912 9.998840745999912 9.999882144161097 9.998840745999912 9.998840745999912 9.998840745999912 9.999860592029629 9.999998930480608 9.99378464113415 9.998840745999912 9.998840745999912 9.998840745999912 9.99930801914852 9.999999120363034 9.999331618490345 9.998840745999912 9.998840745999912 9.999999075291475 9.971038900845642 9.998840745999912 9.998840745999912 9.999515901130694 9.998840745999912 9.998840745999912 9.998840745999912 9.998840745999912 9.999860592029629 
0.0010 0.0010 0.0010 0.0010 0.0010 0.0010 0.7474088502593726 0.0010 0.0010 10.0 10.0 10.0 10.0 10.0 9.998189211127919 10.0 10.0 10.0 10.0 10.0 10.0 10.0 10.0 10.0 10.0 10.0 10.0 10.0 10.0 10.0 10.0 10.0 10.0 10.0 10.0 10.0 10.0 10.0 10.0 10.0 10.0 10.0 10.0 10.0 10.0 10.0 10.0 10.0 10.0 10.0 10.0 
0.0010 1.645200523901071 0.0431155440812694 0.0010 0.0011462012471485927 0.0010 2.2848574834861166 0.0010 0.0010 10.0 9.999932233773622 9.99992842316835 9.981020549758192 10.0 10.0 9.976301661026923 10.0 10.0 10.0 10.0 10.0 9.999932429278244 10.0 9.999932339093943 10.0 9.999932354912726 9.984679400393325 9.999943351672526 9.999928419979984 9.99993234842035 9.999930152253759 9.998179141342952 10.0 9.999932344852821 10.0 9.99993233926171 9.9999277220512 9.992313929772376 10.0 9.9999323397077 9.999932341637413 9.992556501051501 10.0 9.99993234431872 10.0 9.999927667741662 9.999932293776272 10.0 9.999928006018754 9.999932305167368 9.999929135651643 
0.0010 0.0010 0.0010 0.0010 0.0010 0.0010 0.0010 3.6577474061949617 10.0 0.0010 10.0 10.0 10.0 10.0 10.0 10.0 10.0 10.0 10.0 10.0 10.0 10.0 10.0 10.0 10.0 10.0 10.0 10.0 10.0 10.0 10.0 10.0 10.0 10.0 10.0 10.0 10.0 10.0 10.0 10.0 10.0 10.0 10.0 10.0 10.0 10.0 10.0 10.0 10.0 10.0 10.0 
0.0010 9.217471566779967 0.0010 0.0010 0.0010 0.0010 0.0010 7.876451829180075 1.8206407028013594 0.0010 10.0 10.0 10.0 9.999946078230785 10.0 10.0 10.0 9.999946099847696 10.0 10.0 10.0 10.0 10.0 10.0 10.0 10.0 9.830049351468986 10.0 10.0 10.0 10.0 9.999500190232158 9.916748609523054 10.0 10.0 10.0 10.0 9.999985618573703 10.0 10.0 10.0 10.0 10.0 10.0 10.0 10.0 10.0 10.0 10.0 10.0 10.0 
0.0010 2.574256189936461 0.003360052028972947 0.0010 0.0010060318177993618 0.001014934253465829 10.0 0.0010 0.0010 2.0380993957070017 10.0 10.0 9.999994455748734 10.0 10.0 10.0 10.0 10.0 10.0 10.0 10.0 10.0 10.0 10.0 10.0 10.0 10.0 10.0 10.0 10.0 10.0 10.0 10.0 10.0 10.0 10.0 10.0 10.0 10.0 10.0 10.0 9.999961831827852 9.991679498086375 10.0 9.969501818954525 10.0 10.0 10.0 10.0 10.0 10.0 
0.0010085540212438305 2.589026260199045 0.0010 0.0014547587766892394 0.001436689533822544 0.0010 9.402967639046626 0.0010 0.0010 2.3353852632885737 10.0 9.999999897921887 10.0 9.999782609810277 9.999999897921887 10.0 10.0 9.999809288100682 10.0 10.0 10.0 9.99999932971714 9.999897643349096 9.999999897921887 9.999952720292482 9.999999897921887 9.973855359960003 9.991374120256403 9.999999897921887 9.999999897921887 10.0 10.0 10.0 9.999999897921887 9.999769293716147 9.999999897921887 10.0 10.0 10.0 9.999999897921887 9.999999897921887 10.0 10.0 9.999999897921887 9.999999897921887 10.0 9.999999897921887 9.99992344329062 9.999999897921887 9.999999897921887 10.0 
0.0010 0.0010 0.0010 0.0010 0.0010 0.0010 8.969591904094573 0.0010 0.0010 10.0 10.0 10.0 10.0 10.0 10.0 10.0 10.0 10.0 10.0 10.0 10.0 10.0 10.0 10.0 10.0 10.0 10.0 10.0 10.0 10.0 10.0 10.0 10.0 10.0 10.0 10.0 10.0 10.0 10.0 10.0 10.0 10.0 10.0 10.0 10.0 10.0 10.0 10.0 10.0 10.0 10.0 
8.579160015999989 2.2700767656461003 0.0010 0.0031605687011310416 0.0010 0.001119219384002557 0.0010 2.597343650435607 0.0010 0.0010 10.0 9.62045362039071 10.0 10.0 10.0 10.0 10.0 10.0 5.894613824622497 10.0 10.0 10.0 10.0 1.5426870545895417 9.141117872269547 1.5419614008660503 10.0 6.205167286985988 10.0 1.5461164583740592 1.5426876255770319 10.0 10.0 1.5422239886337046 10.0 8.035981395228404 10.0 10.0 10.0 9.42694392287412 9.510058249609589 10.0 10.0 9.720426128546203 9.116428147062654 9.239049636894208 10.0 10.0 10.0 2.303412603142493 10.0 
0.0010 2.062038885725148 0.002500316617681313 0.0010 0.0010 0.0010070061129287772 10.0 0.0010 0.0010 2.9621935474074155 10.0 10.0 10.0 10.0 10.0 10.0 10.0 10.0 10.0 10.0 10.0 10.0 10.0 10.0 10.0 10.0 10.0 10.0 10.0 10.0 10.0 10.0 10.0 10.0 10.0 10.0 10.0 10.0 10.0 10.0 10.0 10.0 10.0 10.0 10.0 10.0 10.0 10.0 10.0 10.0 10.0 
0.0010 0.0010 0.0010 0.0010000548904437042 0.0010 0.0010941155608102649 0.6763693885335251 0.0010 0.0010 10.0 10.0 10.0 10.0 9.99999775319366 10.0 10.0 10.0 9.999998061005247 9.999839421175402 10.0 9.886837486025396 10.0 9.999997924430831 9.999887475602453 9.999997795073053 9.52965596586077 10.0 9.9998753686858 10.0 10.0 9.999892257887838 10.0 10.0 9.999883297666399 9.99999794119179 10.0 9.999998587742493 9.935222027907482 10.0 9.946573899344244 10.0 10.0 10.0 10.0 10.0 10.0 10.0 9.999997874064233 9.999996768956867 10.0 10.0 
8.559535967878773 10.0 0.0010 0.0010 0.0010 0.0010 0.0010 10.0 0.0010 0.0010 10.0 10.0 10.0 10.0 9.999541381783578 10.0 10.0 10.0 10.0 10.0 10.0 10.0 10.0 10.0 10.0 10.0 10.0 10.0 10.0 10.0 9.99961687302949 10.0 10.0 10.0 10.0 10.0 9.999612078760448 10.0 10.0 10.0 10.0 10.0 10.0 10.0 10.0 10.0 10.0 10.0 10.0 10.0 9.99938383208146 
0.0010 0.907428785113642 0.0010 0.0010 0.0010 0.0011725348849274417 10.0 0.0010 0.0010 4.547801022914347 9.995030294248442 9.994696453706862 10.0 9.995556172468936 9.976671650129788 10.0 10.0 9.995584983737015 10.0 9.918521956651443 10.0 9.994825364178912 9.995513673883345 10.0 9.995763257293222 10.0 9.982088731921364 10.0 9.994974692266515 10.0 10.0 10.0 9.999798392478064 10.0 9.995508100551342 10.0 9.997827725838379 10.0 9.997749840753913 9.994996053543467 10.0 10.0 10.0 9.994936308017289 9.993658306168303 9.998664199853703 9.994901133868717 9.9953631477592 9.99516790872036 10.0 10.0 
5.500450000000001 0.0010 0.0010 0.0010 0.0010 0.0010 0.0010 10.0 8.924080139314926 0.0010 10.0 10.0 10.0 10.0 10.0 10.0 10.0 10.0 10.0 10.0 10.0 10.0 10.0 10.0 10.0 10.0 10.0 10.0 10.0 10.0 10.0 10.0 10.0 10.0 10.0 10.0 10.0 10.0 10.0 10.0 10.0 10.0 10.0 10.0 10.0 10.0 10.0 10.0 10.0 10.0 10.0 
10.0 7.415544633958806 0.0010 0.0010 0.0010 0.0010 0.0010 8.206551650898358 0.0010 0.0010 10.0 10.0 10.0 10.0 10.0 10.0 10.0 10.0 10.0 10.0 10.0 10.0 10.0 10.0 10.0 9.88525272645015 10.0 10.0 10.0 10.0 10.0 10.0 10.0 10.0 10.0 10.0 10.0 10.0 10.0 10.0 10.0 10.0 10.0 10.0 10.0 10.0 10.0 10.0 10.0 10.0 10.0 
0.0010 0.0010 0.0010 0.0010 0.0010 0.0010 9.987610960280913 0.0010 0.001470009838138102 6.26045862779201 10.0 10.0 10.0 10.0 10.0 10.0 10.0 10.0 10.0 10.0 10.0 10.0 10.0 10.0 10.0 10.0 10.0 10.0 10.0 10.0 10.0 10.0 10.0 10.0 10.0 10.0 10.0 10.0 10.0 10.0 10.0 10.0 10.0 10.0 10.0 10.0 10.0 10.0 10.0 10.0 10.0 
0.0014608841763760982 0.36945202257957127 0.008839854627557563 0.0010054075768391266 0.0010044159248544383 0.0010018408217274675 1.2281044935622507 0.0010314167360246204 0.0010 9.995452453833575 9.986920673291696 9.999054096031456 9.997233472309555 9.999191409921666 9.947887851567522 9.992129400438515 9.999587801067651 9.99920056787655 9.999310126455265 9.974485578536566 9.988944308720008 9.988793116407841 9.99920209744643 9.999532586490076 9.999577345552426 9.998266194495477 9.9997547345782 9.998915746872836 9.998352384189985 9.997910933290994 9.998915403973697 9.988336130544427 9.999672908160951 9.999536504421917 9.99919332944631 9.997897571240156 9.999500018279353 9.998188287944656 9.999207968924939 9.998632089172167 9.998762012877735 9.99937458886291 9.999202735050863 9.999319220514876 9.998956109649441 9.999155690191449 9.99918021202538 9.96519585767162 9.999532798141415 9.996508381738058 9.999532822325232 
10.0 1.6071593744026582 0.0032429455518201912 0.0012847439195439875 0.0011802053067830993 0.001357112682885169 0.0010 1.3520058858095676 0.0010 0.0010 1.0315401660820789 1.7064071134166356 9.999633597962918 9.999987557329097 9.999997547569077 1.0315401768571584 10.0 9.99998759157438 9.08849689501688 10.0 6.811717544217136 1.0315401768571584 10.0 0.0010 9.999985535305573 0.0010 7.481613273311581 0.0010 3.3129161346550458 0.0010 0.0010 1.0315401768571584 9.85457796265039 0.0010 9.993835693295757 0.0010 1.0315401768571584 9.820713282185737 10.0 1.0315401768571584 0.0010 9.999999816793377 10.0 1.0315401768571584 9.803245771051692 1.0315401768571584 1.0315401768571584 10.0 4.40310670478222 0.0010 1.5334198703497828 
0.0010 0.0010 0.0010 0.0010 0.0010 0.0010 0.0010 3.815468242522466 10.0 0.0010 10.0 10.0 10.0 10.0 10.0 10.0 10.0 10.0 10.0 10.0 10.0 10.0 10.0 10.0 10.0 10.0 9.37063555941378 10.0 10.0 10.0 10.0 10.0 10.0 10.0 10.0 9.741656308477294 10.0 10.0 10.0 10.0 10.0 10.0 10.0 10.0 10.0 10.0 10.0 10.0 10.0 10.0 10.0 
1.4732871915556784 0.0010 0.0010 0.0010 0.0010 0.0010002918071152648 0.0010 7.842157973853304 10.0 0.0010 10.0 10.0 10.0 10.0 10.0 10.0 10.0 10.0 10.0 10.0 10.0 10.0 10.0 10.0 10.0 10.0 10.0 10.0 10.0 10.0 10.0 10.0 10.0 10.0 10.0 10.0 10.0 10.0 10.0 10.0 10.0 10.0 10.0 10.0 10.0 10.0 10.0 10.0 10.0 10.0 10.0 
2.678595933600314 0.030047085249490808 0.002914502909099281 0.0010 0.0010 0.0010 0.0010 7.41177491402798 10.0 0.0010 10.0 10.0 10.0 10.0 10.0 10.0 10.0 10.0 10.0 10.0 10.0 10.0 10.0 9.99974185384368 10.0 9.999495294997976 10.0 10.0 10.0 10.0 10.0 10.0 10.0 10.0 10.0 10.0 10.0 10.0 9.999922589924273 10.0 10.0 10.0 10.0 10.0 10.0 10.0 10.0 10.0 10.0 10.0 10.0 
0.0010 0.7726381895786044 0.010928987313208793 0.0010 0.0010392159610071736 0.0010537129964130637 1.0888270494404066 0.0010 0.0010 9.50005 10.0 9.998933759825894 9.9929579443029 9.998650176402723 9.999064860616008 10.0 9.99840410434232 9.998658778329759 10.0 9.982911375889508 10.0 9.998880711535568 10.0 9.99904235964522 9.998776504425505 9.999105877811374 9.952161606766728 9.99858559045164 9.998963806291052 9.999046232437307 9.998976242067645 10.0 9.986521340687226 9.998941922592946 9.998636658892895 10.0 9.99890820684208 9.99922866248789 9.998843645305366 9.998962577875945 9.998944998817565 9.998847818461632 9.996239082415492 9.99894629129133 9.998933173116466 9.9984884689597 9.998938193154538 9.998778473435097 9.99891747284409 9.99900286605836 9.998449436993484 
0.0010 0.0010 0.004155134608934024 0.0010 0.0010 0.0010 0.0010 5.197923811276955 10.0 0.0010 10.0 10.0 10.0 10.0 10.0 10.0 10.0 10.0 10.0 10.0 10.0 10.0 10.0 10.0 10.0 10.0 9.220984270927731 10.0 10.0 10.0 10.0 10.0 10.0 10.0 10.0 10.0 10.0 10.0 10.0 10.0 10.0 10.0 10.0 10.0 10.0 10.0 10.0 10.0 10.0 10.0 10.0 
0.0010 2.6567477341246146 0.0010 0.0010 0.0010 0.0010 3.2360420567430572 0.0010 0.0010 10.0 10.0 10.0 10.0 10.0 10.0 10.0 10.0 10.0 10.0 10.0 10.0 10.0 10.0 10.0 10.0 10.0 10.0 10.0 10.0 10.0 10.0 10.0 10.0 10.0 10.0 10.0 10.0 10.0 10.0 10.0 10.0 10.0 10.0 10.0 10.0 10.0 10.0 10.0 10.0 10.0 10.0 
0.0010 0.5446686850317545 0.0010 0.0010 0.0010124447152337324 0.0010 1.570131280429678 0.0010 0.0010 9.344680263395638 10.0 10.0 9.999442261979636 9.997609974269622 10.0 10.0 9.99745381301941 9.997647625741983 10.0 9.998120155854213 9.927470195893344 10.0 9.99765992393887 10.0 9.997554789582773 10.0 10.0 10.0 10.0 10.0 10.0 10.0 10.0 10.0 9.997736963781062 10.0 10.0 9.958880877795881 9.997466302105494 10.0 10.0 10.0 10.0 10.0 9.997182491332657 10.0 10.0 9.997594801845215 10.0 10.0 10.0 
0.0010 0.0010 0.0010 0.0010 0.0010 0.0010 9.947433136853775 0.0010 0.0010 5.623330501492054 10.0 10.0 10.0 10.0 10.0 10.0 10.0 10.0 10.0 10.0 10.0 10.0 10.0 9.999985235114751 10.0 10.0 10.0 10.0 10.0 10.0 10.0 10.0 10.0 9.999792041919662 10.0 10.0 10.0 10.0 10.0 10.0 10.0 10.0 10.0 10.0 10.0 10.0 10.0 10.0 10.0 10.0 9.999658990989905 
0.0010 0.0010 0.0010 0.0010 0.0010 0.0010 10.0 0.0010 0.0010 8.222082312140756 10.0 10.0 10.0 10.0 10.0 10.0 10.0 10.0 10.0 10.0 10.0 10.0 10.0 10.0 10.0 10.0 10.0 10.0 10.0 10.0 10.0 10.0 10.0 10.0 10.0 10.0 10.0 10.0 10.0 10.0 10.0 10.0 10.0 10.0 10.0 10.0 10.0 10.0 10.0 10.0 10.0 
0.001000000000000334 0.0010 0.0010 0.0010 0.0010 0.0011840928552366197 0.0010 1.5540417211837059 6.192237436673691 0.0010 10.0 10.0 10.0 10.0 10.0 10.0 10.0 10.0 10.0 10.0 10.0 10.0 10.0 10.0 10.0 10.0 10.0 10.0 10.0 10.0 10.0 10.0 10.0 10.0 10.0 10.0 10.0 10.0 10.0 10.0 10.0 10.0 9.972599374832043 10.0 10.0 10.0 10.0 10.0 10.0 10.0 10.0 
0.0010 0.0010 0.0010437199382895411 0.0010000000001615607 0.0010000005699323158 0.0010004300392988008 10.0 0.0010 0.0010378022870815727 6.701176096368512 10.0 10.0 10.0 10.0 10.0 10.0 10.0 10.0 10.0 10.0 10.0 10.0 10.0 10.0 10.0 10.0 10.0 10.0 10.0 10.0 10.0 10.0 10.0 10.0 10.0 10.0 10.0 10.0 10.0 10.0 10.0 10.0 10.0 10.0 10.0 10.0 10.0 10.0 10.0 10.0 10.0 
0.0010 0.0010 0.0010 0.0010 0.0010 0.0010 0.0010 7.0995675264311044 10.0 0.0010 10.0 10.0 10.0 10.0 10.0 10.0 10.0 10.0 10.0 10.0 10.0 10.0 10.0 10.0 10.0 10.0 10.0 10.0 10.0 10.0 10.0 10.0 9.999537902021617 10.0 10.0 10.0 10.0 10.0 10.0 10.0 10.0 10.0 10.0 10.0 10.0 10.0 10.0 10.0 10.0 10.0 10.0 
0.0010 3.097459531847621 0.0010 0.0010 0.0010 0.0010 10.0 0.0010 0.07802706179747894 1.1193398256896776 9.957590624739591 10.0 10.0 10.0 10.0 10.0 10.0 10.0 10.0 10.0 10.0 10.0 10.0 10.0 10.0 10.0 10.0 10.0 10.0 10.0 10.0 10.0 10.0 10.0 10.0 10.0 10.0 10.0 10.0 10.0 10.0 10.0 10.0 10.0 10.0 10.0 10.0 10.0 10.0 10.0 10.0 
0.0010 2.731214492198799 0.0011842888998796976 0.0010428314575823092 0.0010347785722865882 0.0013855538133026538 3.2489552672682214 0.0010 0.0010 10.0 10.0 10.0 9.991271578412722 9.999986495919662 10.0 10.0 9.999917984239788 9.999986285857812 9.974695571825468 9.992880426815166 9.999894434248759 10.0 9.999986388547711 9.9998376398646 9.999986724255338 10.0 9.996541219974185 9.981263280227237 9.999989699580043 10.0 9.962710698805886 9.999537811947476 9.993736808014319 9.9998363576998 9.999997156941303 9.999987723417846 10.0 9.99991986038511 10.0 9.999985922590676 9.999985629890865 10.0 10.0 9.99998422415144 9.952107995487362 9.999994437039218 9.999982807737236 9.999986363210592 9.99998207296414 9.999606203895704 9.999997950305795 
0.0010 1.2035399764947807 0.0010 0.0010 0.0010 0.0010144031639669196 1.612104558372358 0.0010 0.0010 9.727151020985016 10.0 10.0 10.0 10.0 10.0 10.0 9.998858757226305 10.0 10.0 9.969751548091969 10.0 10.0 10.0 10.0 10.0 10.0 9.928665800042259 10.0 10.0 10.0 10.0 10.0 9.975155357580398 10.0 10.0 10.0 10.0 9.999531791646273 9.998763806604591 10.0 10.0 10.0 10.0 10.0 10.0 10.0 10.0 10.0 10.0 10.0 10.0 
0.0010 0.0047847568259657336 0.0010 0.0010057540805584856 0.0010 0.0010 0.9607709610966467 0.0010 0.0010 10.0 10.0 10.0 9.99879997354582 9.999999999859082 10.0 10.0 9.999652439288697 9.999999999859082 10.0 10.0 9.954929854196907 10.0 9.99999999073949 10.0 9.999999999859082 9.998853771905106 9.999637223850996 10.0 10.0 10.0 10.0 9.998489751397997 9.999653188600004 10.0 9.999999999859082 10.0 10.0 9.965034757998652 9.99999352043693 10.0 10.0 9.999683605884142 9.99940680625454 10.0 9.999999999859082 10.0 10.0 9.999999999859082 10.0 10.0 10.0 
0.0010 0.29027150980490424 0.0010 0.0010 0.0010 0.0010 10.0 0.0010 0.0010 5.853175795162891 10.0 10.0 10.0 10.0 10.0 10.0 10.0 10.0 10.0 10.0 10.0 10.0 10.0 10.0 10.0 10.0 10.0 10.0 10.0 10.0 10.0 10.0 10.0 10.0 10.0 10.0 10.0 10.0 10.0 10.0 10.0 10.0 10.0 10.0 10.0 10.0 10.0 10.0 10.0 10.0 10.0 
0.0010 2.1723657185830936 0.0010 0.0010 0.0010 0.0010 10.0 0.0010 0.0010 2.836368651739299 10.0 10.0 10.0 10.0 10.0 10.0 9.999729304345829 10.0 10.0 10.0 10.0 10.0 10.0 10.0 10.0 10.0 10.0 10.0 10.0 10.0 10.0 10.0 10.0 10.0 10.0 10.0 10.0 10.0 10.0 10.0 10.0 10.0 9.931337129080429 10.0 10.0 10.0 10.0 10.0 10.0 10.0 10.0 
0.0010 0.0010 0.9018348263319782 0.0010 0.0030237533037663577 0.0010 3.935225165948853 0.0010 0.0010 10.0 10.0 10.0 9.985765860224546 10.0 10.0 9.989829876803817 10.0 10.0 10.0 10.0 9.911962694350935 10.0 10.0 10.0 10.0 10.0 9.998704468652061 10.0 10.0 10.0 10.0 9.896006006063617 10.0 10.0 10.0 10.0 10.0 10.0 10.0 10.0 10.0 9.96747289879872 9.675848891886842 10.0 10.0 10.0 10.0 10.0 10.0 10.0 10.0 
0.0010 0.0010 0.0010 0.0010 0.0010 0.0010 0.2146706664778959 0.0010 0.0010 10.0 10.0 10.0 10.0 10.0 10.0 10.0 10.0 10.0 10.0 10.0 10.0 10.0 10.0 10.0 10.0 10.0 10.0 10.0 10.0 10.0 10.0 10.0 10.0 10.0 10.0 10.0 10.0 10.0 10.0 10.0 10.0 10.0 10.0 10.0 10.0 10.0 10.0 10.0 10.0 10.0 10.0 
0.0011390485447871912 1.9145165404020053 0.0010 0.0010 0.0010 0.0010 2.3208135355666712 0.001486202153422267 0.0010 9.955350023220507 10.0 10.0 10.0 10.0 10.0 10.0 10.0 10.0 10.0 10.0 10.0 10.0 10.0 10.0 10.0 10.0 10.0 10.0 10.0 10.0 10.0 10.0 10.0 10.0 10.0 10.0 10.0 10.0 10.0 10.0 10.0 10.0 10.0 10.0 10.0 10.0 10.0 10.0 10.0 10.0 10.0 
0.0010 0.15284843121577596 0.0010 0.0010 0.0010 0.0010 0.6683836126288698 0.0010 0.0010 8.754798689589354 10.0 10.0 10.0 10.0 10.0 10.0 10.0 10.0 10.0 10.0 10.0 10.0 10.0 10.0 10.0 10.0 10.0 10.0 10.0 10.0 10.0 10.0 10.0 10.0 10.0 10.0 10.0 10.0 10.0 10.0 10.0 10.0 10.0 10.0 10.0 10.0 10.0 10.0 10.0 10.0 10.0 
0.0010 1.8134830327950728 0.0010 0.0010 0.0010 0.0010 10.0 0.0010 0.0010 3.0082687305481977 10.0 10.0 10.0 10.0 10.0 10.0 10.0 10.0 10.0 10.0 10.0 10.0 10.0 10.0 10.0 10.0 10.0 10.0 10.0 10.0 10.0 10.0 10.0 10.0 10.0 10.0 10.0 10.0 10.0 10.0 10.0 10.0 10.0 10.0 10.0 10.0 10.0 10.0 10.0 10.0 10.0 
0.0010 0.83339479724819 0.0010 0.0010 0.0010 0.0010 10.0 0.0010 0.0010 4.27031287504206 10.0 10.0 10.0 9.998276141580135 10.0 10.0 10.0 9.999318489728633 10.0 10.0 10.0 10.0 9.999488646366284 10.0 9.99826203758535 10.0 10.0 10.0 10.0 10.0 10.0 10.0 9.991933763349484 10.0 9.99949591329872 10.0 10.0 10.0 10.0 10.0 10.0 10.0 10.0 10.0 10.0 10.0 10.0 9.999549706410875 10.0 10.0 10.0 
0.0010 0.0010 0.0010 0.0010 0.0010 0.0010 6.098963567544426 0.0010 0.0010 3.397207475225481 10.0 10.0 10.0 10.0 10.0 10.0 10.0 10.0 10.0 10.0 10.0 10.0 10.0 10.0 10.0 10.0 10.0 10.0 10.0 10.0 10.0 10.0 10.0 10.0 10.0 10.0 10.0 10.0 10.0 10.0 10.0 10.0 10.0 10.0 10.0 10.0 10.0 10.0 10.0 10.0 10.0 
0.0010 1.4321315924996227 0.002503271136009077 0.0010 0.0010 0.0010 9.40477927275655 0.0010 0.0010 3.8862006576951273 10.0 10.0 10.0 10.0 10.0 10.0 10.0 10.0 10.0 10.0 10.0 10.0 10.0 10.0 10.0 10.0 10.0 10.0 9.95306379646161 10.0 10.0 10.0 10.0 10.0 10.0 10.0 10.0 10.0 10.0 10.0 10.0 10.0 10.0 10.0 10.0 10.0 10.0 10.0 10.0 10.0 10.0 
10.0 1.1941670710417291 0.0012120127001112942 0.0021466278832980735 0.0010 0.0011882386540011402 0.0010 0.38203280949642743 0.0010 0.0010 0.0010 0.0010 8.027656375328531 0.0010 0.0010 7.9101521499800205 8.553285596478846 0.0010 8.382994128881908 8.819238783769006 7.715492008702485 0.0010 0.0010 0.0010 0.0010 0.0010 8.366938061492291 0.0010 0.0010 0.0010 8.820704573686996 7.884967848993875 8.694836256029268 0.0010 0.0010 0.0010 4.00649684543218 8.714818699433913 4.2016478971363265 0.0010 0.0010 8.159087165744843 9.217659739584857 0.0010 0.0010 4.855679485661534 0.0010 0.0010 0.0010 0.0010 6.264535305301286 
5.481566543509232 10.0 0.0010 0.001012221664556377 0.0010 0.0010 0.0010 10.0 0.0010 0.0010 10.0 10.0 10.0 10.0 10.0 10.0 10.0 10.0 10.0 10.0 10.0 10.0 10.0 10.0 10.0 10.0 10.0 10.0 10.0 10.0 10.0 10.0 10.0 10.0 10.0 10.0 10.0 10.0 10.0 10.0 10.0 10.0 10.0 10.0 10.0 10.0 10.0 10.0 10.0 10.0 10.0 
0.0010 0.0010 0.001631152480023682 0.0010035349692059951 0.001004655583496464 0.0010187622903559883 0.49177194811117 0.0010 0.0014091624979512556 9.11491398433483 10.0 10.0 9.996492434191818 9.999636701851104 9.99872842789231 10.0 9.999490962490833 9.999652368094488 10.0 9.999428024308164 9.98633835823637 9.95180251271305 9.999657029841112 9.998530516877713 9.999792403140708 10.0 10.0 9.998860732555706 10.0 9.998709380395928 9.998887507916715 9.99902255438038 9.999511775811412 9.998882168803286 9.998995611294516 10.0 10.0 9.992429442443704 9.999506825502845 10.0 10.0 9.999926914535417 10.0 10.0 9.999567735808412 10.0 10.0 9.999631688068632 10.0 9.99810876608022 10.0 
0.0010 2.034658853110014 0.06578250533802879 0.0010 0.0010 0.001001097422276416 2.4706146202936203 0.0010 0.0010 10.0 10.0 10.0 10.0 10.0 10.0 10.0 10.0 10.0 9.999998392801775 9.987379097834722 10.0 10.0 10.0 10.0 10.0 10.0 10.0 10.0 10.0 10.0 10.0 10.0 9.99995471819858 10.0 10.0 10.0 10.0 9.999959457811832 10.0 10.0 10.0 10.0 9.738085725132535 10.0 10.0 10.0 10.0 10.0 10.0 10.0 10.0 
0.0010 0.0010 0.0010 0.0010 0.0010 0.0010 10.0 0.0010 0.0010 9.632386685866999 10.0 10.0 10.0 10.0 10.0 10.0 10.0 10.0 10.0 10.0 10.0 10.0 10.0 10.0 10.0 10.0 10.0 10.0 10.0 10.0 10.0 10.0 10.0 10.0 10.0 10.0 10.0 10.0 10.0 10.0 10.0 10.0 10.0 10.0 10.0 10.0 10.0 10.0 10.0 10.0 10.0 
0.0010 1.8688809044741104 0.0010008042769236792 0.0010038347660992035 0.0010001024494048505 0.0010002051501380223 2.0048515890429077 0.0010 0.0010 10.0 10.0 10.0 9.998173831666145 9.993805349982713 9.993673397046425 10.0 9.998208324007086 9.993915435913367 9.993556281310985 9.998092411037417 9.983926745801531 10.0 9.993935099872507 10.0 9.993952484439543 10.0 9.995209703089268 10.0 10.0 10.0 10.0 10.0 9.997794191231643 10.0 9.993821413202957 10.0 10.0 9.997758769789746 9.995155458005126 10.0 10.0 9.9978917965014 9.999447056762508 10.0 9.993469237638125 10.0 10.0 9.993655207086451 10.0 10.0 10.0 
10.0 1.4567075103618896 0.0010 0.0038645575016377173 0.0010 0.001011504817696024 0.0010 0.33341211364865014 0.0010 0.0010 0.0010 0.0010 6.477336319116984 4.427865566536243 2.615856962953401 6.447197750207412 6.467155841559547 4.425043279631339 6.839013116419588 6.780536215170577 5.126845224582341 0.0010 4.423948002533367 0.0010 4.428601504539529 0.0010 6.946250507539013 0.0010 0.0010 0.0010 1.1352836207960584 7.081378069916123 6.75742469465912 0.0010 4.42689559801235 0.0010 1.9354484388886313 6.7719113793353864 4.103423303703526 0.0010 0.0010 6.586346221689254 4.733025431638597 0.0010 4.425442263418491 0.0010 0.0010 4.437699937890906 0.0010 0.0010 2.060555350632982 
0.0010 0.6810112601500417 0.0010 0.001000626116168597 0.0010 0.0010 10.0 0.0010 0.0010 4.970332661359617 9.99999999940853 10.0 9.999999998918168 10.0 10.0 9.999999999223995 10.0 10.0 10.0 10.0 9.999999999674934 10.0 10.0 10.0 10.0 10.0 9.999976986500606 10.0 10.0 10.0 10.0 10.0 10.0 10.0 10.0 10.0 10.0 10.0 10.0 10.0 10.0 9.999999999765068 10.0 10.0 10.0 10.0 10.0 10.0 10.0 10.0 10.0 
0.0010 0.0010 0.0010 0.0010 0.0010 0.0010 10.0 0.0010 0.0010 9.132577792175683 10.0 10.0 10.0 10.0 10.0 10.0 10.0 10.0 10.0 10.0 10.0 10.0 10.0 10.0 10.0 10.0 10.0 10.0 10.0 10.0 10.0 10.0 10.0 10.0 10.0 10.0 10.0 10.0 10.0 10.0 10.0 10.0 10.0 10.0 10.0 10.0 10.0 10.0 10.0 10.0 10.0 
0.0010 0.0010 0.0010 0.0010 0.0010 0.0010 0.0010 3.537382646828596 10.0 0.0010 10.0 10.0 9.999074670082225 9.99881046561875 9.998784736272968 10.0 10.0 9.998798437928828 9.99890965340448 10.0 10.0 10.0 9.998802585476653 10.0 9.998800778410999 10.0 10.0 10.0 10.0 10.0 10.0 10.0 10.0 10.0 9.998925407298874 10.0 10.0 10.0 9.998462141666527 10.0 10.0 9.998829958659261 9.992709754772077 10.0 9.999372668988215 10.0 10.0 9.998790367055117 10.0 10.0 10.0 
0.0010 0.0010 0.0010 0.0010 0.0010 0.0010496850456401352 9.74412025976763 0.0010 0.0010 5.7488444190026895 10.0 10.0 10.0 10.0 10.0 10.0 10.0 10.0 10.0 10.0 10.0 10.0 10.0 10.0 10.0 10.0 10.0 10.0 10.0 10.0 10.0 10.0 10.0 10.0 10.0 10.0 10.0 10.0 10.0 10.0 10.0 10.0 10.0 10.0 10.0 10.0 10.0 10.0 10.0 10.0 10.0 
0.0010 0.2631634965275943 0.0010 0.0010000024322080916 0.0010 0.001000092822317421 9.664387501373419 0.0010 0.0010 5.47210340052704 9.99999528331366 9.999996510533466 9.999979860979467 9.99999808689514 10.0 9.999999910405982 9.999870079298711 9.999998397780798 9.999991718508332 9.999779322078673 9.999999313051596 9.999995267749535 9.999998268053922 9.999987511931803 9.999998095659024 9.999986556022813 9.999362597936141 9.999988029349511 9.999996562372452 9.999987511928097 9.999985817863429 9.999999850727583 9.999998355706184 9.99998558253644 9.999998265328038 9.999991697047268 9.999999809659974 9.99999997794428 10.0 9.999995235448973 9.999993844055528 10.0 10.0 9.999995247191597 9.999998319442678 9.99999990218832 9.999500188296988 9.99999824158668 9.999996569932232 9.99998568439846 9.999998143450995 
0.0010 0.8012882206705241 0.0010 0.0010 0.0010 0.0010 1.2373785779426192 0.0010 0.0010 9.424206148372308 10.0 10.0 10.0 10.0 10.0 10.0 10.0 10.0 10.0 10.0 10.0 10.0 10.0 10.0 10.0 10.0 10.0 10.0 9.999998406690567 10.0 10.0 10.0 10.0 10.0 10.0 10.0 10.0 10.0 10.0 10.0 10.0 10.0 10.0 10.0 10.0 10.0 10.0 10.0 10.0 10.0 10.0 
0.0010 0.3425024978983765 0.0010 0.0010 0.0010 0.0010 10.0 0.0010 0.0010 5.45880487902185 10.0 10.0 10.0 10.0 10.0 10.0 10.0 10.0 10.0 10.0 10.0 10.0 10.0 10.0 10.0 10.0 10.0 10.0 10.0 10.0 10.0 10.0 10.0 10.0 10.0 10.0 10.0 10.0 10.0 10.0 10.0 10.0 9.774958296291247 10.0 10.0 10.0 10.0 10.0 10.0 10.0 10.0 
0.001000000000000334 0.0010 0.0010 0.0010 0.0010 0.0010 10.0 0.0010 0.0010 5.854521872874096 10.0 10.0 10.0 10.0 10.0 10.0 10.0 10.0 10.0 10.0 10.0 10.0 10.0 10.0 10.0 10.0 10.0 10.0 10.0 10.0 10.0 10.0 10.0 10.0 10.0 10.0 10.0 10.0 10.0 10.0 10.0 10.0 10.0 10.0 10.0 10.0 10.0 10.0 10.0 10.0 10.0 
10.0 1.3612612384382385 0.0010 0.0033889187938168966 0.0013235754570845584 0.0010 0.0010 0.2936554605607933 0.0010 0.0010 0.0010 1.0559024934431245 5.441756954058144 6.006390073718506 4.443010924840641 7.2712416692906405 5.164493776737127 6.006353662103729 6.240484105278006 5.303889404166533 6.085206098537508 0.9546706222834482 6.006398385177887 0.6532814996346668 6.006423704245161 0.0010 7.9417952542530115 1.169778635130314 0.442346013675853 0.21177972185334104 4.541626399094054 7.755384330862098 5.516275025960675 1.4453922495378244 6.006397693018339 0.0010 4.224386443739039 5.98898621192885 5.500429124174485 0.0010 1.0998787555209812 4.702628740774279 8.300668771979174 1.1666423084495985 6.006422910712871 0.9818748284147256 1.3471717820470628 6.006397024058117 0.0010 0.11819742568500935 2.4975198901233338 
0.0010 0.0010 0.0010 0.0010037175789704568 0.0010 0.0010 8.309240075017769 0.0010 0.0010 6.463882674121227 10.0 10.0 10.0 10.0 10.0 10.0 10.0 10.0 9.999807667902639 10.0 10.0 10.0 10.0 10.0 10.0 10.0 10.0 10.0 10.0 10.0 10.0 10.0 10.0 10.0 10.0 10.0 10.0 10.0 9.983466139760816 10.0 10.0 10.0 10.0 10.0 10.0 10.0 10.0 10.0 10.0 10.0 10.0 
0.0010 1.2394012868079167 0.0010 0.0010 0.0010 0.0010 8.996826605707916 0.0010 0.0010 3.8735987111016663 10.0 10.0 10.0 10.0 10.0 10.0 10.0 10.0 10.0 10.0 10.0 10.0 10.0 10.0 10.0 10.0 10.0 10.0 10.0 10.0 10.0 10.0 10.0 10.0 10.0 10.0 10.0 10.0 10.0 10.0 10.0 10.0 10.0 10.0 10.0 10.0 10.0 10.0 10.0 10.0 10.0 
0.0010 1.6233257571735897 0.0010 0.0010 0.0010 0.0010 2.2404527855814806 0.0010 0.0010 10.0 10.0 10.0 10.0 10.0 10.0 10.0 10.0 10.0 10.0 10.0 10.0 10.0 10.0 10.0 10.0 10.0 10.0 10.0 10.0 10.0 10.0 10.0 10.0 10.0 10.0 10.0 10.0 10.0 10.0 10.0 10.0 10.0 10.0 10.0 10.0 10.0 10.0 10.0 10.0 10.0 10.0 
0.001000000000000334 1.062356138247162 0.0010 0.0010 0.0010 0.0010 10.0 0.001000000000000334 0.001000000000000334 4.100016034407475 10.0 10.0 10.0 10.0 10.0 10.0 10.0 10.0 10.0 10.0 10.0 10.0 10.0 10.0 10.0 10.0 10.0 10.0 10.0 10.0 10.0 10.0 10.0 10.0 10.0 10.0 9.843551423843202 10.0 10.0 10.0 10.0 10.0 10.0 10.0 10.0 10.0 9.929213330447158 10.0 10.0 10.0 10.0 
0.0010 0.903690071787713 0.0010 0.0010 0.0010 0.0010 1.8569066334212883 0.0010 0.0010 10.0 10.0 10.0 10.0 10.0 10.0 10.0 10.0 10.0 10.0 10.0 10.0 10.0 10.0 10.0 10.0 10.0 10.0 10.0 10.0 10.0 10.0 10.0 10.0 10.0 10.0 10.0 9.928639042494764 10.0 10.0 10.0 10.0 10.0 10.0 10.0 10.0 10.0 10.0 10.0 10.0 10.0 10.0 
0.0010 1.0737863375368517 0.0010 0.0010 0.0010 0.0010 1.5767000047148598 0.0010 0.0010 10.0 10.0 9.992619876775839 10.0 9.997102343402174 10.0 10.0 9.995575852831315 9.997144708121892 9.997304744818859 9.996958013218118 9.933760035780086 9.992566810384803 9.99715836241276 9.984103024539941 9.997043715750069 9.980317143818475 10.0 9.992629138036506 9.993394332386208 9.980224819826589 9.992820311772338 10.0 9.999412416437337 9.992842241840389 9.997104598953461 10.0 9.992612374992593 10.0 9.99707648868945 9.99253207339093 9.99260731659677 9.999312519191019 10.0 9.992544905195986 9.996779321933827 9.99262509123472 10.0 9.997036257056749 9.993972282609564 9.992843252422913 9.99259643705711 
0.0010 3.013203366901505 0.0010 0.0010 0.0010021336849934202 0.0010 10.0 0.0010 0.0010 1.0563132520737026 10.0 10.0 10.0 10.0 10.0 10.0 10.0 10.0 10.0 10.0 10.0 10.0 10.0 10.0 10.0 10.0 10.0 10.0 10.0 10.0 10.0 10.0 10.0 10.0 10.0 10.0 10.0 10.0 10.0 10.0 10.0 9.999834748548297 10.0 10.0 10.0 10.0 10.0 10.0 10.0 10.0 10.0 
0.04964174483413597 0.0010 0.0010 0.0010 0.001012954310625624 0.0010 0.0010 1.9022899133726918 0.0010 10.0 9.992826091161442 9.991956398655645 10.0 10.0 10.0 10.0 10.0 10.0 10.0 10.0 9.898224032337009 9.992770170908276 10.0 10.0 10.0 10.0 10.0 10.0 9.990540883147835 10.0 10.0 10.0 10.0 10.0 10.0 10.0 9.988766298652015 10.0 9.996771772436425 10.0 10.0 10.0 10.0 9.988550933169295 10.0 9.98639847618955 10.0 10.0 9.995961792078376 10.0 9.995571386895556 
1.2962880358442623 0.0010 0.0010 0.0010 0.0010 0.0010 0.0010 6.889165830902905 10.0 0.0010 10.0 10.0 10.0 10.0 10.0 10.0 10.0 10.0 10.0 10.0 10.0 10.0 10.0 10.0 10.0 10.0 10.0 10.0 10.0 10.0 10.0 10.0 10.0 10.0 10.0 10.0 10.0 10.0 10.0 10.0 10.0 10.0 10.0 10.0 10.0 10.0 10.0 10.0 10.0 10.0 10.0 
10.0 1.8570126004481708 0.001039960614283279 0.0015089722138809628 0.0010000154229191716 0.0010088811929226385 0.0010 1.7572009854563864 0.001719003928680945 0.0010 4.762081689880605 6.375915096867004 10.0 9.49819605439077 9.49641144236362 5.837044811886451 10.0 9.495455052039052 8.847588454521603 9.998875219170616 9.646154570669225 4.870286416775168 9.496588523073255 0.0010 9.497806129714649 0.0010 9.260215381635028 1.392361726161921 8.1527511155261 0.0010 0.0010 5.860582363247961 9.999580901126942 0.0010 9.496578302596896 3.5067179885879556 5.436637694869207 9.998898356576383 9.488101532490163 4.764948232489803 4.335374789048406 9.998251568199855 9.999993608413167 4.8521530376300435 9.496726968212487 5.443763178153448 4.89580387826993 9.496844267346686 8.441240429987719 0.5058401433943094 5.485550898408187 
0.0010 0.0010 0.0010 0.0010 0.001000176956612062 0.0010 9.61527672153893 0.0010 0.0010 10.0 10.0 10.0 10.0 10.0 10.0 10.0 10.0 10.0 10.0 10.0 10.0 10.0 10.0 10.0 10.0 10.0 10.0 10.0 10.0 10.0 10.0 10.0 10.0 10.0 10.0 10.0 10.0 10.0 10.0 10.0 10.0 10.0 10.0 10.0 10.0 10.0 10.0 10.0 10.0 10.0 10.0 
0.0010 2.908048283062035 0.0023607958757537154 0.0010 0.0010 0.0010 10.0 0.0010 0.0010 1.8925489297327203 10.0 10.0 10.0 10.0 10.0 10.0 10.0 10.0 10.0 10.0 10.0 10.0 10.0 10.0 10.0 10.0 10.0 10.0 10.0 10.0 10.0 10.0 10.0 10.0 10.0 10.0 10.0 10.0 10.0 10.0 10.0 10.0 10.0 10.0 10.0 10.0 10.0 10.0 10.0 10.0 10.0 
0.0010 0.0010 0.0010 0.0010 0.0010 0.0010 7.81312015971619 0.0010 0.0010 5.0005 10.0 10.0 10.0 10.0 10.0 10.0 10.0 10.0 10.0 10.0 10.0 10.0 10.0 10.0 10.0 10.0 10.0 10.0 10.0 10.0 10.0 10.0 10.0 10.0 10.0 10.0 10.0 10.0 10.0 10.0 10.0 10.0 10.0 10.0 10.0 10.0 10.0 10.0 10.0 10.0 10.0 
6.976595987448302 0.0010 0.0010 0.0010 0.0010 0.0010 0.0010 8.672350037156887 7.443292296725304 0.0010 10.0 10.0 10.0 10.0 10.0 10.0 10.0 10.0 10.0 10.0 10.0 10.0 10.0 10.0 10.0 10.0 10.0 10.0 10.0 10.0 10.0 10.0 10.0 10.0 10.0 10.0 10.0 10.0 10.0 10.0 10.0 10.0 10.0 10.0 10.0 10.0 10.0 10.0 10.0 10.0 10.0 
0.0010 0.7911836125761017 0.0036521373394053022 0.0010441421035106274 0.0010012140567584107 0.0010179325685026274 10.0 0.0010 0.0010 4.6521178546580675 10.0 10.0 9.997052718863303 10.0 9.999594785973354 10.0 9.99615762480051 9.877961502205084 9.99924368333009 9.999947250590134 9.999802955965293 10.0 10.0 10.0 10.0 9.965792792936256 9.992968633559222 10.0 10.0 10.0 9.99981138891319 9.997909966582414 10.0 9.999971225964302 9.999560091325375 10.0 9.99777958080748 10.0 10.0 10.0 10.0 9.998591088160925 10.0 10.0 10.0 9.995450389521089 9.999282168604699 9.999450388045245 10.0 9.999978137797157 9.99980935493892 
0.0010 2.3070984044007403 0.0010 0.0010 0.0010001191945577918 0.0010 9.944973517334885 0.0010 0.0010 2.3221834259401426 9.98338899983803 9.983312598423533 9.999996258833031 9.999858856944943 9.99615797083367 9.983447554728944 9.999999882378654 9.999981522209513 10.0 10.0 9.989919464452482 9.983369803354888 9.999858792954504 10.0 9.999981504202474 10.0 9.9969281316581 9.983363015075248 9.983289442263763 10.0 9.98322455643273 9.983462613838348 10.0 10.0 9.999858770973344 9.983517028286764 9.983502810048309 9.99998063610305 9.999990894311125 9.98338597395264 9.983378289198642 10.0 9.988078348662325 9.983374706632738 9.999981377763868 9.983498424107895 9.983387003473462 9.999981519374431 9.983841433456137 10.0 9.98349712425696 
10.0 1.7103268699142644 0.0010 0.0010 0.0010 0.0010 0.0010 1.669110800886051 0.0010 0.0010 4.60044993711965 5.526450824658172 10.0 10.0 9.21400395386273 6.511716549207239 10.0 10.0 10.0 10.0 8.11282851643998 4.700925081344726 10.0 0.0010 10.0 0.0010 8.924107926651288 0.5796706435457067 6.78678089284499 0.0010 1.3025057713174009 4.749335453652181 10.0 0.0010 10.0 4.3900451314132685 4.898329501949073 10.0 10.0 4.555591748377424 4.503369430681912 10.0 10.0 4.682020131142603 10.0 5.498905790551237 4.683073023637774 10.0 6.6304421961241085 0.0010 4.749345468478384 
0.0010 0.3075199049916262 0.0010 0.0010 0.0010 0.0010 10.0 0.0010 0.0010 5.5398863429686775 10.0 10.0 9.999804553820542 9.997180070168557 10.0 10.0 10.0 9.9980354549757 10.0 9.999702388642678 10.0 10.0 9.998192364321334 10.0 9.997197975723521 10.0 10.0 10.0 10.0 10.0 10.0 10.0 9.991604109765609 10.0 9.998196077214294 10.0 10.0 9.999361018158465 9.998476876365306 10.0 10.0 9.999069250338106 10.0 10.0 9.998504503299813 10.0 10.0 9.99824106473438 10.0 10.0 10.0 
0.0010 0.5825759553370397 0.00811085871532351 0.0010 0.0010140913496302728 0.0010 1.466138378104935 0.0010 0.0010 10.0 10.0 10.0 9.99382961610463 10.0 10.0 9.994777771532519 10.0 10.0 10.0 9.998467236984256 9.997053292089985 10.0 10.0 10.0 10.0 10.0 9.996235327324733 10.0 10.0 10.0 10.0 9.996836684492088 10.0 10.0 10.0 10.0 9.999954517327215 10.0 10.0 10.0 10.0 9.998772074672713 9.995380768516402 10.0 10.0 10.0 10.0 10.0 10.0 10.0 10.0 
2.577203508933339 0.0010 0.0010 0.0010 0.001271758816201053 0.0010 0.0010 7.784584537744011 10.0 0.0010 10.0 10.0 10.0 10.0 10.0 10.0 10.0 10.0 10.0 10.0 10.0 10.0 10.0 10.0 10.0 10.0 10.0 10.0 10.0 10.0 10.0 10.0 10.0 10.0 10.0 10.0 10.0 10.0 10.0 10.0 10.0 10.0 10.0 10.0 10.0 10.0 10.0 10.0 10.0 10.0 10.0 
0.0010 1.0301651697940413 0.0010 0.001024564413543948 0.0010 0.0010 10.0 0.0010 0.0010 4.990047807974027 10.0 10.0 10.0 10.0 10.0 10.0 9.996507099734409 10.0 10.0 10.0 10.0 10.0 10.0 10.0 10.0 10.0 10.0 10.0 10.0 10.0 10.0 10.0 10.0 10.0 10.0 10.0 10.0 10.0 10.0 10.0 10.0 10.0 10.0 10.0 10.0 10.0 10.0 10.0 10.0 10.0 10.0 
0.011977684641439328 0.08012130683809815 0.7303769866997839 0.0010008497794507698 0.002629315583446589 0.0010042017920202056 3.718004956899457 0.00693938207969378 0.1217583314383276 9.601135519042579 9.992730698178809 9.999992078284215 9.998540473776194 9.999999125658398 9.99967227676273 9.998681362556383 9.99999296067865 9.999999154590473 9.999999868485714 9.998212721280568 9.999649813866132 9.992717459249782 9.999999160321758 9.999996105985392 9.999921621162931 9.99999664989769 9.999427915263016 9.99777930192606 9.999940511463954 9.999993470181154 9.999996391430244 9.999916520340806 9.999999999767105 9.999891902927343 9.999964105635579 9.999996751637479 9.998267292064433 9.999794958522878 9.999999598444793 9.999984401746895 9.999993223177517 9.977662256319958 9.740179418192447 9.999982514739457 9.999999446655394 9.998330919200784 9.997203868783634 9.999767150512133 9.999986192471178 9.999975608790182 9.999265147806533 
0.001000000000000334 0.0010 0.0010 0.0010 0.0010 0.0010 0.020368084863231273 0.0010 0.0010 5.500450000000001 10.0 10.0 10.0 10.0 10.0 10.0 10.0 10.0 10.0 10.0 10.0 10.0 10.0 10.0 10.0 10.0 10.0 10.0 10.0 10.0 10.0 10.0 10.0 10.0 10.0 10.0 10.0 10.0 10.0 10.0 10.0 10.0 10.0 10.0 10.0 10.0 10.0 10.0 10.0 10.0 10.0 
0.0010 0.9873517728419223 0.0010 0.0010 0.0010 0.0010 1.3550102694931032 0.001003586028248904 0.004174442975704906 8.792466323119818 10.0 10.0 10.0 10.0 10.0 10.0 10.0 10.0 10.0 10.0 10.0 10.0 10.0 10.0 10.0 10.0 10.0 10.0 10.0 10.0 10.0 10.0 10.0 10.0 10.0 10.0 10.0 10.0 10.0 10.0 10.0 10.0 10.0 10.0 10.0 10.0 10.0 10.0 10.0 10.0 10.0 
5.339211365940303 0.0010 0.0010 0.0010 0.0010 0.0010 0.0010 6.855008346511615 5.914273056006614 0.0010 10.0 10.0 10.0 10.0 10.0 10.0 10.0 10.0 10.0 10.0 10.0 10.0 10.0 10.0 10.0 10.0 10.0 10.0 10.0 10.0 10.0 10.0 10.0 10.0 10.0 10.0 10.0 10.0 10.0 10.0 10.0 10.0 10.0 10.0 10.0 10.0 10.0 10.0 10.0 10.0 10.0 
5.09676881031147 0.0010 0.0010 0.0010 0.0010 0.0010 0.0010 10.0 10.0 0.0010 10.0 10.0 10.0 10.0 10.0 10.0 10.0 10.0 10.0 10.0 10.0 10.0 10.0 10.0 10.0 10.0 10.0 10.0 10.0 10.0 10.0 10.0 10.0 10.0 10.0 10.0 10.0 10.0 10.0 10.0 10.0 10.0 10.0 10.0 10.0 10.0 10.0 10.0 10.0 10.0 10.0 
0.0010 0.0010 0.0010446405189539838 0.0010 0.0010 0.0010 10.0 0.0010 0.0010 6.564910003844748 10.0 10.0 9.999987974920991 10.0 10.0 10.0 10.0 10.0 10.0 10.0 10.0 10.0 10.0 9.999943662291313 10.0 10.0 10.0 10.0 10.0 9.999942197788728 10.0 10.0 9.878787473955084 9.999920834449188 10.0 10.0 10.0 9.982919604369041 10.0 10.0 10.0 10.0 9.81401108031168 10.0 10.0 10.0 10.0 10.0 10.0 9.999921550082783 10.0 
2.9569472713403204 0.0010 0.0028968702944508194 0.0010 0.0010910004584074233 0.0010003308007347346 0.001000000000000334 7.865419607288907 10.0 0.0010 10.0 10.0 10.0 9.99858784934194 10.0 10.0 9.998718967681059 9.998588125305359 9.999320298876155 10.0 9.998258873317152 10.0 9.99864183606144 10.0 9.998501047947617 10.0 9.99768447056685 10.0 9.995602424255011 10.0 10.0 10.0 10.0 10.0 10.0 10.0 10.0 10.0 9.998319728776188 10.0 10.0 10.0 10.0 10.0 9.998588829660118 10.0 10.0 9.998596698966661 9.995659349066036 10.0 10.0 
0.0010 0.8233672464832695 0.01350480553046465 0.001020313699960151 0.0010 0.0010 10.0 0.0010 0.0010 5.0709295995759165 10.0 10.0 10.0 10.0 10.0 10.0 10.0 10.0 9.963418551116986 9.988854771019481 10.0 10.0 10.0 10.0 10.0 10.0 10.0 10.0 10.0 10.0 10.0 10.0 10.0 10.0 10.0 10.0 10.0 10.0 10.0 10.0 10.0 10.0 10.0 10.0 10.0 10.0 10.0 10.0 10.0 10.0 10.0 
0.0010 0.024449439623433156 0.011345458770373865 0.0010 0.0010 0.0010 1.239350530055789 0.0010 0.0010 10.0 10.0 10.0 10.0 10.0 10.0 10.0 10.0 10.0 10.0 10.0 10.0 10.0 10.0 10.0 10.0 10.0 10.0 10.0 10.0 10.0 10.0 10.0 10.0 10.0 10.0 10.0 10.0 10.0 10.0 10.0 10.0 10.0 10.0 10.0 10.0 10.0 10.0 10.0 10.0 10.0 10.0 
0.9507931725241008 0.0010 0.0010 0.0010 0.0013832691188338116 0.0010 0.0010 7.563564394260755 10.0 0.0010 10.0 10.0 10.0 10.0 10.0 10.0 10.0 10.0 10.0 10.0 10.0 10.0 10.0 10.0 10.0 10.0 10.0 10.0 10.0 10.0 10.0 10.0 10.0 10.0 10.0 10.0 10.0 10.0 10.0 10.0 10.0 10.0 10.0 10.0 10.0 10.0 10.0 10.0 10.0 10.0 10.0 
0.0010 10.0 0.0010 0.0010 0.0010 0.0012251150928105099 0.0010 9.063619038488795 2.4371923165830465 0.0010 10.0 10.0 10.0 10.0 10.0 10.0 10.0 10.0 10.0 10.0 10.0 10.0 10.0 10.0 10.0 10.0 10.0 10.0 10.0 10.0 10.0 10.0 10.0 10.0 10.0 10.0 10.0 10.0 10.0 10.0 10.0 10.0 10.0 10.0 10.0 10.0 10.0 10.0 10.0 10.0 10.0 
0.0010 0.043517915142480934 0.0010 0.0011514174959119858 0.0010 0.0010 0.8671299385760922 0.0010 0.0010 8.770884807135417 10.0 10.0 10.0 10.0 10.0 10.0 10.0 10.0 10.0 10.0 10.0 10.0 10.0 10.0 10.0 10.0 10.0 10.0 10.0 10.0 10.0 10.0 9.995115942362364 10.0 10.0 10.0 10.0 10.0 10.0 10.0 10.0 10.0 9.992052162529706 10.0 10.0 10.0 10.0 10.0 10.0 10.0 10.0 
0.0010 0.0010 0.004412113311447588 0.0010665471212969702 0.0010118414059938918 0.001004650143378813 0.0010 1.48477335537116 0.0010 9.488149321532068 10.0 10.0 9.977374243460881 9.97602269198748 9.954336281117001 9.977374243460881 9.977362767958523 9.976068550187803 10.0 9.977366093581397 9.631802826850462 10.0 9.978112227711543 10.0 9.977374243460881 10.0 9.977374243460881 10.0 10.0 10.0 10.0 9.977374243460881 9.977360906767105 10.0 9.977374243460881 9.94361721023043 9.340843217654054 9.776696202507125 9.9835113984785 10.0 10.0 9.977374243460881 9.665010549495491 10.0 9.977374243460881 10.0 10.0 9.976022323500004 10.0 10.0 9.290801195907152 
0.0010 1.7261572227153965 0.0010 0.0010861257564126923 0.0010 0.0010 2.429062986472093 0.0010 0.0010 10.0 10.0 9.99983982760783 10.0 9.999515428497823 9.95154461643341 10.0 10.0 9.999610213883617 10.0 10.0 10.0 10.0 9.999490621166125 10.0 10.0 10.0 10.0 10.0 10.0 10.0 10.0 10.0 9.999697081013565 10.0 9.999490002108079 9.995048067686275 10.0 10.0 10.0 10.0 9.983743413984952 10.0 10.0 10.0 10.0 10.0 10.0 9.999464117410449 10.0 10.0 9.92242871811106 
0.0010 0.0010 0.00862452120935655 0.0010 0.0010004602180662125 0.0010062559912438983 10.0 0.0010 0.0010 5.7925703046361185 10.0 10.0 9.99998263338116 10.0 10.0 10.0 9.999989212958281 10.0 10.0 9.999992064702248 10.0 10.0 10.0 10.0 10.0 10.0 10.0 10.0 10.0 10.0 10.0 10.0 9.999456586974981 10.0 10.0 10.0 10.0 9.999968977908734 10.0 10.0 10.0 9.999949689456537 9.999571795399353 10.0 10.0 10.0 10.0 10.0 10.0 10.0 10.0 
0.0010 1.0706956325598393 0.0010 0.0010 0.0010 0.0011215586152837757 1.7304222676807144 0.0010 0.0010 10.0 10.0 10.0 10.0 10.0 10.0 10.0 10.0 9.999147090094441 9.999962461448005 10.0 10.0 10.0 9.99999934197119 10.0 10.0 10.0 10.0 10.0 10.0 10.0 10.0 10.0 10.0 10.0 9.99999940053007 10.0 10.0 9.999999965203862 10.0 9.887096858991294 10.0 10.0 10.0 10.0 9.71980090027874 10.0 10.0 9.99999999743123 10.0 10.0 10.0 
0.0029362955452737604 0.47291296388095305 0.0010 0.0010 0.0010 0.0010002488300372826 10.0 0.0010 0.0010 5.513398879892873 10.0 10.0 10.0 10.0 10.0 10.0 10.0 10.0 10.0 10.0 10.0 10.0 10.0 10.0 10.0 10.0 10.0 10.0 10.0 10.0 10.0 10.0 10.0 10.0 10.0 10.0 10.0 10.0 10.0 10.0 10.0 10.0 10.0 10.0 10.0 10.0 10.0 10.0 10.0 10.0 10.0 
0.0010 0.0010 0.03865920976036242 0.0010 0.0010 0.0010 10.0 0.0010 0.0010 1.8063852778529053 10.0 10.0 10.0 10.0 10.0 10.0 10.0 10.0 10.0 10.0 10.0 10.0 10.0 10.0 10.0 10.0 10.0 10.0 10.0 10.0 10.0 10.0 10.0 10.0 10.0 10.0 10.0 10.0 10.0 10.0 10.0 10.0 10.0 10.0 10.0 10.0 10.0 10.0 10.0 10.0 10.0 
0.0010 0.0010 0.0010 0.0010 0.0010 0.0010 0.6075897422190972 0.0010 0.0010 8.397554768452332 10.0 10.0 10.0 10.0 10.0 10.0 10.0 10.0 10.0 10.0 10.0 10.0 10.0 10.0 10.0 10.0 10.0 10.0 10.0 10.0 10.0 10.0 10.0 10.0 10.0 10.0 10.0 10.0 10.0 10.0 10.0 10.0 10.0 10.0 10.0 10.0 10.0 10.0 10.0 10.0 10.0 
0.0011316053067415594 1.323045861259828 0.0010000001150293697 0.00132685259581142 0.0010000000538898067 0.0010702348427653987 8.905690988664162 0.0023985001948327285 0.0029252848723727333 3.4351013621483437 9.99999867996319 9.99999813855266 9.999504423396079 9.998564417141695 9.999066102121988 9.998934534136824 9.995286373680809 9.998564280767738 9.999715183282078 9.996209803574185 9.998616468921584 9.999998954362315 9.998564074445532 9.999997843485781 9.998596299930197 9.999997712948822 9.999578580531193 9.99999810839396 9.999998043987686 9.999997816181223 9.999998710948267 9.999501659036632 9.994342626173427 9.9999978930895 9.998564428142732 9.999998009404843 9.999588005976385 9.994258453324681 9.998546653023702 9.99999800531075 9.9999979914004 9.999321595786515 9.999999474536313 9.999998026161117 9.998737223538264 9.99999804292053 9.999998138103939 9.998564430970902 9.999998924754067 9.999997834368775 9.999437596841696 
0.8486057441421827 0.0010 0.0010 0.0010 0.0010 0.0010 0.0010 0.0010 10.0 0.0010 10.0 10.0 10.0 10.0 10.0 10.0 10.0 10.0 10.0 10.0 10.0 10.0 10.0 10.0 10.0 10.0 10.0 10.0 10.0 10.0 9.889466953009086 10.0 10.0 10.0 10.0 10.0 10.0 10.0 10.0 10.0 10.0 10.0 10.0 10.0 10.0 10.0 10.0 10.0 10.0 10.0 10.0 
0.001000000000000334 1.5049442906468438 0.0010 0.0010 0.0010 0.0010039569483123688 7.766920765248366 0.0010 0.0013699100500221694 2.026936480905121 10.0 10.0 10.0 10.0 10.0 10.0 10.0 10.0 10.0 10.0 10.0 10.0 10.0 10.0 10.0 10.0 10.0 10.0 10.0 10.0 10.0 10.0 10.0 10.0 10.0 10.0 10.0 10.0 10.0 10.0 10.0 10.0 10.0 10.0 10.0 10.0 10.0 10.0 10.0 10.0 10.0 
0.0010 0.0010 0.0010 0.0010 0.0010 0.0010 8.026635476272052 0.0010 0.0010 9.730882814483298 10.0 10.0 10.0 10.0 10.0 10.0 10.0 10.0 10.0 10.0 10.0 10.0 10.0 10.0 10.0 10.0 10.0 10.0 10.0 10.0 10.0 10.0 10.0 10.0 10.0 10.0 10.0 10.0 10.0 10.0 10.0 10.0 10.0 10.0 10.0 10.0 10.0 10.0 10.0 10.0 10.0 
0.0010 0.7060951618555992 0.0010 0.0010 0.0010 0.0010 1.546414889030794 0.0010 0.0010 10.0 9.989924189393843 10.0 10.0 10.0 10.0 10.0 10.0 10.0 10.0 10.0 10.0 10.0 10.0 10.0 10.0 10.0 10.0 10.0 10.0 10.0 10.0 10.0 10.0 10.0 10.0 10.0 9.942762493100695 10.0 10.0 10.0 10.0 10.0 10.0 10.0 10.0 10.0 10.0 10.0 10.0 10.0 9.968460360637627 
0.0010 0.0010 0.0010 0.0010 0.0010 0.0010 10.0 0.0010 0.0010 8.448274547403404 10.0 10.0 10.0 10.0 10.0 10.0 10.0 10.0 10.0 10.0 10.0 10.0 10.0 10.0 10.0 10.0 10.0 10.0 10.0 10.0 10.0 10.0 10.0 10.0 10.0 10.0 10.0 10.0 10.0 10.0 10.0 10.0 10.0 10.0 10.0 10.0 10.0 10.0 10.0 10.0 10.0 
0.0010 0.7644767445112893 0.0010 0.0010 0.0010 0.0010 1.0722049496741624 0.0010 0.0010 10.0 10.0 9.998497761159337 9.996294945708787 10.0 10.0 10.0 10.0 10.0 10.0 9.974105536688999 10.0 9.998454402196742 10.0 10.0 9.999953741596252 10.0 9.930065451925397 10.0 9.998527788836302 10.0 10.0 10.0 9.97974421716943 10.0 10.0 10.0 9.998424755079757 10.0 10.0 9.998521279010482 10.0 10.0 10.0 9.998459957010763 10.0 9.998044326915972 9.99856085309356 10.0 10.0 10.0 10.0 
0.0010 2.9602567422294674 0.09683164712183116 0.0010376800527677787 0.0010 0.0012323326775995418 4.303196584999145 0.0010 0.004667814817105447 10.0 10.0 10.0 9.973051384598612 10.0 10.0 9.967605833826841 9.979699063171259 10.0 10.0 10.0 10.0 10.0 10.0 10.0 10.0 10.0 10.0 10.0 10.0 10.0 10.0 10.0 10.0 10.0 10.0 10.0 10.0 10.0 10.0 10.0 10.0 10.0 10.0 10.0 10.0 10.0 10.0 10.0 10.0 10.0 10.0 
0.6141082841639987 0.0010 0.0010 0.0010 0.0010 0.0010 0.0010 7.6059506575366855 10.0 0.0010 10.0 10.0 10.0 10.0 10.0 10.0 10.0 10.0 10.0 10.0 10.0 10.0 10.0 10.0 10.0 10.0 10.0 10.0 9.990045561002127 10.0 10.0 10.0 10.0 10.0 10.0 10.0 10.0 10.0 10.0 10.0 10.0 10.0 10.0 10.0 10.0 10.0 10.0 10.0 10.0 10.0 10.0 
0.0010 1.3922264285263566 0.012602582503833924 0.0010 0.0010 0.0010 10.0 0.0010 0.0010 4.025037081152159 10.0 10.0 10.0 10.0 10.0 10.0 10.0 10.0 10.0 10.0 10.0 10.0 10.0 10.0 10.0 10.0 10.0 10.0 10.0 10.0 10.0 10.0 10.0 10.0 10.0 10.0 10.0 10.0 10.0 10.0 10.0 10.0 10.0 10.0 10.0 10.0 10.0 10.0 10.0 10.0 10.0 
0.0010 2.9968005995229143 0.0010 0.0010 0.0010 0.0010 10.0 0.0010 0.0010 1.2104108271636678 10.0 10.0 10.0 10.0 10.0 10.0 10.0 10.0 10.0 10.0 10.0 10.0 10.0 10.0 10.0 10.0 10.0 10.0 10.0 10.0 10.0 10.0 10.0 10.0 10.0 10.0 10.0 10.0 10.0 10.0 10.0 10.0 10.0 10.0 10.0 10.0 10.0 10.0 10.0 9.99461019155854 10.0 
0.0010 1.3213349262261929 0.0010 0.0010 0.0010 0.0010 10.0 0.0010 0.0010 4.14557185384199 10.0 10.0 10.0 10.0 10.0 10.0 10.0 10.0 10.0 10.0 10.0 10.0 10.0 10.0 10.0 10.0 10.0 10.0 10.0 10.0 10.0 10.0 10.0 10.0 10.0 10.0 10.0 10.0 10.0 10.0 10.0 10.0 10.0 10.0 10.0 10.0 10.0 10.0 10.0 10.0 10.0 
9.586869459897427 2.2952143299560896 0.0011054442794515345 0.0010 0.0010358143699406167 0.0010 0.0010 2.3994406876362526 0.0010 0.0010 10.0 10.0 10.0 10.0 10.0 10.0 10.0 10.0 5.6954061960421285 10.0 10.0 10.0 10.0 4.79337511794805 10.0 0.1734358280538526 10.0 4.8031181873171755 10.0 4.010861905813757 4.780565131619244 10.0 10.0 4.803082757284302 10.0 10.0 8.963291288742214 10.0 10.0 10.0 9.94280843868575 10.0 10.0 10.0 10.0 10.0 10.0 10.0 10.0 4.856871810892517 10.0 
5.4800567305964245 0.0010 0.0010 0.0010 0.0010072083526840138 0.0010 0.0010 10.0 10.0 0.0010 10.0 10.0 10.0 10.0 10.0 10.0 10.0 10.0 10.0 10.0 10.0 10.0 10.0 10.0 10.0 10.0 10.0 10.0 10.0 10.0 10.0 10.0 10.0 10.0 10.0 10.0 10.0 10.0 10.0 10.0 10.0 10.0 10.0 10.0 10.0 10.0 10.0 10.0 10.0 10.0 10.0 
0.0010 0.0010 0.0010 0.0010 0.0010 0.0010 7.639560605738305 0.0010 0.0010 6.085191799537837 10.0 10.0 10.0 10.0 10.0 10.0 10.0 10.0 10.0 10.0 10.0 10.0 10.0 10.0 10.0 10.0 10.0 10.0 10.0 10.0 10.0 10.0 10.0 10.0 10.0 10.0 10.0 10.0 10.0 10.0 10.0 10.0 9.670130454003836 10.0 10.0 10.0 10.0 10.0 10.0 10.0 10.0 
9.601913785404367 2.4645985092794334 0.0010 0.005709580824327022 0.0010 0.0010050007646091753 0.0010 2.7800210706503954 0.0010 0.0010 10.0 10.0 10.0 9.94661545102701 9.983341571272925 10.0 10.0 9.944574710121705 5.000235522353321 9.988486372233172 10.0 10.0 9.940085744833898 1.4504746686450236 10.0 1.4504862485884793 10.0 6.743940079873501 10.0 1.450582632302857 2.2128252130452903 10.0 10.0 1.4492799409405182 9.94054361954624 10.0 10.0 10.0 10.0 10.0 10.0 10.0 10.0 10.0 10.0 10.0 10.0 9.936505390526992 10.0 1.4509355046361074 10.0 
3.90795977006213 0.0010 0.0038776086827436553 0.0010 0.0011308806615690586 0.0010005015970590279 0.0010 9.462393271706052 10.0 0.0010 10.0 10.0 10.0 9.99785826565258 10.0 10.0 9.998056971878073 9.997858451213189 9.998968938374631 10.0 9.997358652873382 10.0 9.997940043447782 10.0 9.997726862029486 10.0 9.996493967979744 10.0 9.993328507624783 10.0 10.0 10.0 10.0 10.0 10.0 10.0 10.0 10.0 9.997450883892807 10.0 10.0 10.0 10.0 10.0 9.997859546851547 10.0 10.0 9.997871539302814 9.993414857216374 10.0 10.0 
0.0010 2.387023553133787 0.0010 0.0010 0.0010 0.0010258660588360312 10.0 0.0010 0.0010 2.110194739948877 10.0 10.0 10.0 10.0 10.0 9.983774202686462 10.0 10.0 10.0 10.0 10.0 10.0 10.0 10.0 10.0 10.0 10.0 10.0 10.0 10.0 10.0 10.0 10.0 10.0 10.0 10.0 10.0 10.0 10.0 10.0 10.0 10.0 9.99875974381076 10.0 10.0 10.0 10.0 10.0 10.0 10.0 10.0 
0.0010 0.0010 0.0010 0.0010013128491377548 0.0010 0.0010 10.0 0.0010 0.0010 10.0 9.997714965340586 9.997688180977587 9.99931652619542 9.999303442010081 9.265719577440004 9.999265958960214 9.999478840388834 9.999321570733537 9.997640520496667 9.986934717128545 9.999373607936672 9.997809907218132 9.999606802713144 9.99676989811426 9.997189336704677 9.996990098492612 9.946591883481277 9.99678033573102 9.997824425715322 9.996779977893851 9.996779987242137 9.999049277441662 9.978313260628525 9.721725830527403 9.999299071996901 9.99678031132488 9.998567453317067 9.995981540193668 9.999708782525959 9.997656337433662 9.99684530497138 9.999563786109066 9.942575677406074 9.997764755784766 9.9865859987532 9.997783065706022 9.997811768266498 9.999293767003259 9.997959406811354 9.996780286561407 9.998344775465407 
10.0 2.4124569301759227 0.0010 0.005006806569716054 0.0010 0.001018122586087263 0.0010 2.4019553086299807 0.0010 0.0010 10.0 10.0 10.0 9.95675012625217 9.986344584836944 10.0 9.987960138466802 9.955082614732785 5.00047882576743 9.99066203323869 10.0 10.0 9.951434767275261 0.0010 10.0 0.0010 10.0 7.362920720499963 10.0 0.0010 0.0010 10.0 10.0 0.0010 9.95180632756097 10.0 10.0 10.0 9.99589873126582 10.0 10.0 10.0 10.0 10.0 10.0 10.0 10.0 9.948535386631155 10.0 1.397572710572173 10.0 
0.0010 0.0010 0.0010 0.0010 0.0010 0.0010110044349769518 9.708195711575682 0.0010 0.0010 6.150495964832441 10.0 9.999994469200528 10.0 10.0 10.0 10.0 10.0 10.0 10.0 10.0 10.0 10.0 10.0 10.0 10.0 10.0 10.0 10.0 10.0 10.0 10.0 10.0 10.0 10.0 10.0 10.0 10.0 10.0 10.0 10.0 10.0 10.0 10.0 10.0 10.0 10.0 10.0 10.0 10.0 10.0 10.0 
0.0010 0.0010 0.0010 0.0010 0.0010 0.0010 10.0 0.0010 0.0010 7.409331114361115 10.0 10.0 10.0 10.0 10.0 10.0 10.0 10.0 10.0 10.0 10.0 10.0 10.0 10.0 10.0 10.0 10.0 10.0 10.0 10.0 10.0 10.0 10.0 10.0 10.0 10.0 10.0 10.0 10.0 10.0 10.0 10.0 10.0 10.0 10.0 10.0 10.0 10.0 10.0 10.0 10.0 
0.0010 0.0010 0.0018698233733923822 0.0010 0.0010 0.0010 7.901195395508508 0.0010 0.0010 6.849698293939252 10.0 10.0 9.998806564250545 10.0 10.0 9.999276682228723 9.998968201448262 9.999999982119027 10.0 10.0 10.0 9.99210936359671 10.0 10.0 9.999999983662523 10.0 10.0 10.0 10.0 10.0 10.0 9.999466751021592 10.0 10.0 10.0 10.0 10.0 9.999985893912775 9.986169598764397 9.999908185334972 10.0 9.999996261100172 10.0 9.998160741254607 9.999821388657244 10.0 10.0 9.999999990055944 10.0 10.0 10.0 
0.0010 0.0010 0.0010584296798747087 0.0010 0.0010074973099126734 0.0010 10.0 0.0010 0.0010 5.690540316367273 10.0 10.0 10.0 10.0 10.0 10.0 10.0 10.0 10.0 10.0 10.0 10.0 10.0 10.0 10.0 10.0 10.0 10.0 10.0 10.0 10.0 10.0 10.0 10.0 10.0 10.0 10.0 10.0 10.0 10.0 10.0 10.0 10.0 10.0 10.0 10.0 10.0 10.0 10.0 10.0 10.0 
0.0010 0.9154600814872962 0.0010 0.0010 0.0010 0.0010 10.0 0.0010 0.0010 4.707931046248839 10.0 10.0 9.999839947902236 9.99776327640203 10.0 10.0 10.0 9.998441015769421 10.0 9.999764050425975 10.0 10.0 9.998565718147683 10.0 9.997757842005358 10.0 10.0 10.0 10.0 10.0 10.0 10.0 9.993343968787192 10.0 9.998568399037365 10.0 10.0 9.999493631342542 9.998792354465674 10.0 10.0 9.999261819497772 9.999668228721237 10.0 9.998812698909694 10.0 10.0 9.998604048780791 10.0 10.0 10.0 
0.5757183625013331 0.0010 0.0010 0.0010 0.001111369918233187 0.0010 0.0010 5.660492540277803 7.0845926872299785 0.0010 10.0 10.0 10.0 10.0 10.0 10.0 10.0 10.0 10.0 10.0 10.0 10.0 10.0 10.0 10.0 9.94301966172183 10.0 10.0 10.0 10.0 10.0 10.0 10.0 10.0 10.0 10.0 10.0 10.0 10.0 10.0 10.0 10.0 10.0 10.0 10.0 10.0 10.0 10.0 10.0 10.0 10.0 
0.5045307391157663 0.0010 0.0010 0.0010008713170493076 0.0010 0.0010 0.0010 0.0010 9.423288621089108 0.0010 10.0 10.0 10.0 9.999999937363787 9.999999999639888 10.0 9.9996651398621 9.9999998837896 9.999994486734302 9.999807438978033 9.99999850336509 10.0 9.999999999636197 10.0 9.999999999636367 10.0 10.0 10.0 10.0 9.994070357766077 9.997012252142095 9.999946929200751 9.999997809453017 9.996418391581473 9.999999905403499 10.0 10.0 9.99999908356028 9.999999999642016 10.0 10.0 9.99999999982651 10.0 10.0 9.999999837935551 10.0 10.0 9.999999671953127 10.0 9.995979420777873 10.0 
7.645685506619833 0.0010 0.0010 0.001045918167764539 0.0010 0.0010 0.0010 10.0 10.0 0.0010 10.0 10.0 10.0 10.0 10.0 10.0 10.0 10.0 10.0 10.0 10.0 10.0 10.0 10.0 10.0 8.950519615661442 10.0 10.0 10.0 10.0 10.0 10.0 10.0 10.0 10.0 10.0 9.606220273193964 10.0 10.0 10.0 10.0 10.0 10.0 10.0 10.0 10.0 10.0 10.0 10.0 10.0 10.0 
0.10385874504433298 0.0010 0.0010 0.0010690641688845507 0.0010000006457196585 0.0010 0.001000000000000334 0.0010 10.0 0.001000000000000334 9.994114214994106 9.995778819585201 9.998933545384606 9.990378919983005 9.999268074311162 9.997008906590713 9.999855425082096 9.992500687721694 9.826365568584146 9.999913046433477 9.997820426533426 9.995975073745663 9.991581118157699 9.993743909990037 9.999542995344083 9.993743753663892 9.999554770924675 9.712720986255329 9.996054643324005 9.99374419967436 9.698877179100887 9.997025846577424 9.999894284214555 9.743363934656827 9.988703481085864 9.901998611505926 9.996083756393418 9.999821260291025 9.99972709779565 9.994488136950894 9.913739337562715 9.9998613017969 8.781121095695394 9.994758415256483 9.999321477800898 9.996005585409208 9.99458128337027 9.988125031560331 9.996530118467971 9.753247864829648 9.99651026264007 
0.8262351704200739 0.0010 0.0010 0.0010 0.0010 0.0010 0.0010 0.0010 10.0 0.0010 10.0 10.0 10.0 10.0 10.0 10.0 10.0 10.0 10.0 10.0 10.0 10.0 10.0 10.0 10.0 10.0 10.0 10.0 10.0 10.0 10.0 10.0 10.0 10.0 10.0 10.0 10.0 10.0 10.0 10.0 10.0 10.0 10.0 10.0 10.0 10.0 10.0 9.999992177176951 10.0 10.0 10.0 
0.0010 2.3784276532080852 0.007816669501107288 0.0010004384771113866 0.001013603571782491 0.0010004581062622918 10.0 0.0010 0.0010 2.585857222992348 10.0 10.0 9.993479907161644 9.999941986476852 9.99889694232977 9.99606635934336 10.0 9.99994748745297 10.0 9.999993201705223 9.9977696672033 9.999999564665577 9.999951044409679 10.0 9.999958914725992 9.993547146334466 9.992149754667032 9.9999996174252 10.0 10.0 10.0 9.999392497316533 9.999790869816684 9.999999675047434 9.999919485463058 10.0 10.0 9.999763138493607 9.99654078432818 9.999781650247877 9.9999997836727 9.99838179282743 9.996917017842716 9.999998903744718 9.99931312298936 10.0 9.999999853525138 9.999952959295781 10.0 10.0 10.0 
0.0010 0.6520775443741704 0.0010 0.0010 0.0010 0.0010 1.3200214808149484 0.0010 0.0010 10.0 10.0 10.0 10.0 10.0 10.0 10.0 10.0 10.0 10.0 10.0 10.0 10.0 10.0 10.0 10.0 10.0 10.0 10.0 10.0 10.0 10.0 10.0 10.0 10.0 10.0 10.0 10.0 10.0 10.0 10.0 10.0 10.0 10.0 10.0 10.0 10.0 10.0 10.0 10.0 10.0 10.0 
0.0010 0.0010 0.001031127262426425 0.0010073177551270258 0.001029424254567073 0.0010020101474286383 8.981893349530889 0.0010 0.0010 9.424802984237731 10.0 10.0 9.98445629257411 10.0 10.0 9.985430219467274 9.999984901062959 10.0 9.996485575949917 10.0 9.99058066353333 10.0 10.0 10.0 10.0 10.0 9.97204136186078 10.0 10.0 10.0 9.966449056120489 9.688728203029292 10.0 10.0 10.0 10.0 10.0 10.0 9.997246998262613 10.0 10.0 10.0 9.99943236323194 10.0 10.0 9.947181440453877 10.0 10.0 10.0 10.0 9.984018070998973 
0.0010 1.7379576637948337 0.0010 0.0010002174899617256 0.0010009057044287329 0.001000298164738948 9.620267313428402 0.0010 0.0010 3.40739074146055 9.957111255494894 10.0 10.0 9.991067144619594 9.993734272409949 10.0 10.0 9.991064335121173 10.0 10.0 9.992625824784193 10.0 9.99106691896014 10.0 9.991888059425735 10.0 10.0 10.0 10.0 10.0 10.0 10.0 10.0 10.0 9.991069911171673 10.0 10.0 10.0 9.993620276296099 10.0 10.0 10.0 10.0 10.0 9.994115853940409 10.0 10.0 9.991073012363335 10.0 10.0 10.0 
0.0010 0.0010 0.0010 0.0010 0.0010 0.0010 0.0010 3.314947217532001 10.0 0.0010 10.0 10.0 10.0 9.998627785819671 10.0 10.0 9.99913904895003 9.99859833770719 10.0 10.0 10.0 10.0 9.998584889975454 10.0 9.998164192775358 10.0 9.999505493667897 10.0 10.0 10.0 10.0 10.0 10.0 10.0 9.998816238154935 10.0 10.0 10.0 9.998320122682951 10.0 10.0 10.0 9.989806835932425 10.0 10.0 10.0 10.0 9.998608636586365 10.0 10.0 10.0 
0.7968842222532242 0.0010 0.0010 0.0010 0.0010 0.0010 0.0010 4.7012053180233515 6.528430012355732 0.0010 10.0 10.0 10.0 10.0 10.0 10.0 10.0 10.0 10.0 10.0 10.0 10.0 10.0 9.95831921019468 10.0 8.989582140370025 10.0 10.0 10.0 9.959737116862645 10.0 10.0 10.0 10.0 10.0 10.0 10.0 10.0 10.0 10.0 10.0 10.0 10.0 10.0 10.0 10.0 10.0 10.0 9.878499417663653 10.0 9.894033244326126 
0.0010 1.7800563252331867 0.139930856455327 0.0010 0.0010081874735777235 0.001043060854527673 2.634125388765277 0.0010 0.0010 10.0 9.84934415356923 9.974726898704489 9.889261464991714 10.0 10.0 9.917000817325706 10.0 10.0 10.0 9.999963724809758 9.916347244045532 9.971539955631368 10.0 10.0 10.0 9.941109011334579 10.0 9.969433148287225 9.942908538368025 9.92570925435318 9.990582406074395 9.906786070707545 9.992096766161577 10.0 10.0 9.924226084905275 10.0 9.98498378079437 9.998740450916609 9.95712795205873 9.962803647160298 9.999964456673432 9.994768468435124 9.987515149154474 9.973133658158567 9.979698669360243 9.968913583220678 10.0 10.0 9.943270358460637 10.0 
0.004761242671135096 1.67587282553651 0.012462021398163318 0.0010 0.0010 0.0010 8.830005393413646 0.0010 0.00944129547725469 2.7645753380123637 10.0 10.0 10.0 10.0 10.0 10.0 10.0 10.0 9.888519157225657 9.979585150345553 10.0 10.0 10.0 10.0 10.0 10.0 10.0 10.0 10.0 10.0 10.0 10.0 10.0 10.0 10.0 10.0 10.0 10.0 10.0 10.0 10.0 10.0 10.0 10.0 10.0 10.0 10.0 10.0 10.0 10.0 10.0 
0.0010 0.5494365990882489 0.0010 0.0010 0.0010 0.0010 1.0292532168618267 0.0010 0.0010 10.0 10.0 10.0 10.0 10.0 10.0 10.0 10.0 10.0 10.0 10.0 10.0 10.0 10.0 10.0 10.0 10.0 10.0 10.0 10.0 10.0 10.0 10.0 10.0 10.0 10.0 10.0 10.0 10.0 10.0 10.0 10.0 10.0 10.0 10.0 10.0 10.0 10.0 10.0 10.0 10.0 10.0 
0.0010 0.0010 0.0010 0.0010 0.0010 0.0010 0.0010 3.7237684127208173 10.0 0.0010 10.0 10.0 10.0 10.0 10.0 10.0 10.0 10.0 10.0 10.0 10.0 10.0 10.0 10.0 10.0 10.0 10.0 10.0 10.0 10.0 10.0 10.0 10.0 10.0 10.0 10.0 10.0 10.0 10.0 10.0 10.0 10.0 10.0 10.0 10.0 10.0 10.0 10.0 10.0 10.0 10.0 
0.0010 0.0010 0.0010 0.0010076025198448397 0.0010 0.0010 0.4328228197388009 0.0010 0.0010 10.0 9.992387820481644 9.995239010043017 10.0 9.997678721105775 9.992341055413132 10.0 9.99983851981552 9.998607462180805 9.996790420055286 10.0 10.0 10.0 9.99795525634985 10.0 9.998421988758295 10.0 10.0 9.980220730224927 9.992387186078238 9.941424456625903 9.940325342604849 10.0 10.0 9.940453140344486 10.0 9.98287605796783 10.0 10.0 10.0 9.990683061733154 10.0 10.0 10.0 9.99151867688096 9.996211848260806 9.984937209975154 10.0 9.99785288809067 10.0 10.0 10.0 
0.31127912699044574 0.0010 0.0014751620831016325 0.0010046985318539258 0.0010107479398171815 0.001014523934017391 0.0010 0.0010 10.0 0.0010 9.985638462318432 9.9872393692832 9.999095221778731 9.998991223918162 9.998251305433985 9.991884918963379 9.997301000712783 9.999369841920007 10.0 9.977890760612418 9.99726312358364 9.984522686443873 9.999193905565901 10.0 9.998533655295288 10.0 10.0 10.0 9.986769014581059 10.0 10.0 9.975922821898047 10.0 10.0 9.99923149431871 9.984404182251417 9.999995972884744 9.998173675656961 9.999996698607896 9.984469661067106 9.984566469031165 9.9998786721569 9.998282235655191 9.985222606831355 9.995099758280995 9.975844320636654 9.98496089026004 9.999238427696747 9.999994650437275 10.0 9.987218874070164 
0.0010 1.650776229523652 0.0010 0.0010 0.0010 0.0010 2.824091037319297 0.0010 0.0010 10.0 10.0 10.0 10.0 10.0 9.912163293531622 10.0 10.0 10.0 10.0 10.0 10.0 10.0 10.0 10.0 10.0 10.0 10.0 10.0 10.0 10.0 10.0 10.0 10.0 10.0 10.0 10.0 10.0 10.0 10.0 10.0 10.0 10.0 10.0 10.0 10.0 10.0 10.0 10.0 10.0 10.0 10.0 
9.897110940598425 1.5605626401967367 0.001973476189914538 0.002368153356208608 0.001294955319689031 0.0013192646025402509 0.0010 0.7468312227951002 0.025497512183225705 0.0010 1.7083597628253697 1.56999452062243 8.342668524424182 8.122757397873304 7.064311278440085 6.171324054995112 8.03537736330977 8.123068192284176 7.206865301726767 8.201905087516948 6.345378803151563 2.032614347860076 8.123537111047149 0.11915016437111947 8.044890364495002 0.12145153430975486 6.987101111634308 0.5293074034201075 1.6731641195221862 0.11904735975872094 1.9884893241884605 5.558524544926302 8.010916266860795 0.20998017583227102 8.122795497993678 0.5697429352448791 4.326965628490287 7.946078331497607 8.115578694974396 1.194588714889583 1.4218049218957474 8.263435298398381 6.445747294135368 1.3161022820991999 7.731780011731465 1.670762764948413 1.597106348083135 8.122732169270776 2.670003348310274 0.1504622947583366 3.4876422127199773 
0.0010 3.230054626696008 0.0010303595717712653 0.0010 0.001014531198128128 0.0010 2.4685066677106047 0.0010 0.0010 10.0 10.0 10.0 10.0 10.0 10.0 10.0 10.0 10.0 9.914707496503409 10.0 9.923579904578471 10.0 10.0 10.0 10.0 10.0 9.931517448771261 10.0 10.0 10.0 10.0 10.0 9.989291869883948 10.0 10.0 10.0 10.0 9.986770367370783 10.0 10.0 10.0 9.998901795699027 10.0 10.0 10.0 10.0 10.0 10.0 10.0 10.0 10.0 
0.0010 0.0010 0.0010 0.0010 0.0010487511443900497 0.0010 0.0010 3.591946279922597 10.0 0.0010 10.0 10.0 10.0 10.0 10.0 10.0 10.0 10.0 10.0 10.0 10.0 10.0 10.0 9.999808266278997 10.0 10.0 9.999902875539592 10.0 10.0 10.0 10.0 10.0 10.0 9.999942688430822 10.0 10.0 9.999947105789193 10.0 10.0 10.0 10.0 10.0 10.0 10.0 10.0 10.0 10.0 10.0 10.0 10.0 9.999991896456171 
0.0010 10.0 0.0010 0.0010 0.0010 0.0010 0.0010 10.0 2.9373032468239058 0.0010 10.0 10.0 10.0 10.0 10.0 10.0 10.0 10.0 10.0 10.0 10.0 10.0 10.0 10.0 10.0 10.0 10.0 10.0 10.0 10.0 10.0 10.0 9.927215327410067 10.0 10.0 10.0 10.0 10.0 10.0 10.0 10.0 10.0 10.0 10.0 10.0 10.0 10.0 10.0 10.0 10.0 10.0 
0.0010 0.0010 0.0010 0.0010 0.0010 0.0010 0.0010 3.1728109735456367 10.0 0.0010 10.0 10.0 10.0 10.0 10.0 10.0 10.0 10.0 10.0 10.0 10.0 10.0 10.0 10.0 10.0 10.0 10.0 10.0 10.0 10.0 10.0 10.0 10.0 10.0 10.0 10.0 10.0 10.0 10.0 10.0 10.0 10.0 10.0 10.0 10.0 10.0 10.0 10.0 10.0 10.0 10.0 
0.0010 1.249313667917141 0.0010 0.0010 0.0010 0.0010 1.699004845909502 0.0010 0.0010 9.498376012362112 10.0 10.0 9.999943837544112 10.0 10.0 10.0 10.0 10.0 10.0 9.95793340156143 10.0 10.0 10.0 10.0 10.0 10.0 9.885376671996676 10.0 10.0 10.0 10.0 10.0 9.969213084390308 10.0 10.0 10.0 10.0 10.0 10.0 10.0 10.0 10.0 10.0 10.0 10.0 10.0 10.0 10.0 10.0 10.0 10.0 
0.0010 1.474241032454318 0.0010 0.001050862985210285 0.0010 0.0010 2.132702236830276 0.0010 0.0010 10.0 10.0 10.0 9.997621020298524 9.995289103347838 10.0 10.0 9.997631170841611 9.995370701026468 10.0 10.0 9.989032495094337 10.0 9.995401290927205 10.0 10.0 10.0 10.0 10.0 10.0 10.0 10.0 10.0 10.0 10.0 9.995295580462038 10.0 10.0 9.983049867685637 9.99571690059943 10.0 10.0 10.0 10.0 10.0 10.0 10.0 10.0 9.995215208613141 10.0 10.0 10.0 
0.0010 3.21124061464903 0.0010 0.0010103330920664185 0.001000013812279245 0.0010018158998111515 10.0 0.0010 0.0010 1.2261080460418832 9.995545877955244 9.995570891505984 9.998903751761446 9.998201866061832 9.906572022647778 9.998606994801614 9.999268156878273 9.998208698861452 9.997251041209054 9.999249212217887 9.998654670929644 9.996622519823381 9.998234536810788 9.963065305759766 9.99831210162978 9.963065302301917 9.987043519448655 9.963068558740442 9.996670493820021 9.963065304337398 9.963065300027894 9.998423987786904 9.99889609469004 9.963065302618396 9.99823454859564 9.970158663876656 9.999157016758396 9.998342074803173 9.998351275897562 9.995220246358874 9.981073921106699 9.999052187756162 9.998962942863136 9.996236974316298 9.998209099518979 9.996404876299607 9.995241321338394 9.9981950830741 9.99684585497953 9.963068246477178 9.997253649467048 
0.0010 0.4775627930376744 0.0010 0.0010 0.0010 0.0010 0.8993057388194183 0.0010 0.0010 9.271673490252674 10.0 10.0 10.0 10.0 10.0 10.0 9.997502384381791 10.0 10.0 10.0 10.0 10.0 10.0 9.82202258309967 10.0 9.884003068380652 10.0 10.0 10.0 10.0 10.0 10.0 10.0 10.0 10.0 10.0 10.0 10.0 10.0 10.0 10.0 10.0 10.0 10.0 10.0 10.0 10.0 10.0 10.0 10.0 10.0 
0.002404805452464045 2.1107852615339535 0.003937603778178125 0.0010212547840093762 0.001000147774402078 0.0010054046349216644 10.0 0.0011407784610853787 0.0010 2.492317037616022 9.998001413612597 9.997022100296293 9.997853386957022 9.999887003319715 9.999754649797318 9.998230978946822 9.999879744811537 9.999887236231524 9.999940793088044 9.999539725379558 9.99861078498379 9.997123822118997 9.999887650065752 9.99612228882082 9.999694633376205 9.996856227175527 9.999533064379339 9.997173911280493 9.997879920326765 9.998318644356637 9.99661584865499 9.997017855237077 9.999933808550079 9.99635183697422 9.999887626533395 9.997781883201904 9.996395761741189 9.999911569745937 9.99990757845399 9.99711869532632 9.990102834535836 9.99985483127995 9.987382630287891 9.998347543285618 9.999743524167673 9.996252142445178 9.99719296909942 9.99988764886354 9.997956723095946 9.997458967658991 9.996387520842934 
0.0010 2.6169398310839576 0.0010 0.0010 0.0010 0.0010 9.952884140306168 0.0010 0.0010 1.68212643604834 10.0 10.0 10.0 10.0 10.0 10.0 10.0 10.0 10.0 10.0 10.0 10.0 10.0 10.0 10.0 10.0 10.0 10.0 10.0 10.0 10.0 10.0 10.0 10.0 10.0 10.0 10.0 10.0 10.0 10.0 10.0 10.0 10.0 10.0 10.0 10.0 10.0 10.0 10.0 10.0 10.0 
0.0010000430515818871 1.9068274280462454 0.0010 0.0010000003240889983 0.00100000102682797 0.0010 10.0 0.0010 0.0010 3.2756484068088954 9.97803292263898 10.0 10.0 9.999998219328056 9.999999995592095 10.0 9.999999996266753 9.999998863201721 9.99999997686251 9.999999999964059 10.0 10.0 9.999998596451885 9.999812056881565 9.999998306265944 10.0 10.0 10.0 10.0 10.0 9.999942860611977 10.0 10.0 9.99994313330395 9.999998234325304 10.0 10.0 10.0 10.0 10.0 10.0 9.999999987378475 9.999999850706777 10.0 10.0 10.0 10.0 9.99999999693839 10.0 10.0 10.0 
0.0011053373838051247 1.5608572306916935 0.001179166658085596 0.0010000126892313148 0.0010000018776003348 0.00100524099828718 9.999796329572554 0.0010 0.0011489839861828046 3.3836054302877328 9.995534414789343 9.999847390352212 9.955880429798201 9.99994274391783 9.999943306888934 9.95772270348571 9.962305592293328 9.99994221739446 9.955056320215508 9.920569639854886 9.999936568421777 9.999883516502189 9.999834516195271 9.989806589807326 9.999944170524174 10.0 9.967387053939994 9.999811471613238 9.999928885834574 9.999999922827874 9.999857964522633 9.959457402345608 9.961413685727337 9.999858072296275 9.99984940840361 9.999880545055836 9.999999021927565 9.961536590300877 9.999956210917262 9.999882276717162 9.999882078288277 9.962835477026418 9.960955901168388 9.999882136503892 9.999944241221934 9.999927200221029 9.999893143121081 9.9998323649747 9.98590745756266 9.997016190546455 9.999919797826422 
0.0010 0.0010 0.0010 0.0010 0.0010 0.0010 0.0010 5.331126874398025 10.0 0.0010 10.0 10.0 10.0 10.0 10.0 10.0 10.0 10.0 10.0 10.0 10.0 10.0 10.0 10.0 10.0 10.0 10.0 10.0 10.0 10.0 10.0 10.0 10.0 10.0 10.0 10.0 10.0 10.0 10.0 10.0 10.0 10.0 10.0 10.0 10.0 10.0 10.0 10.0 10.0 10.0 10.0 
0.0010 1.4140611809627983 0.0010 0.0010 0.0010 0.0010 9.043852954838389 0.0010 0.0010 3.4000776254076808 10.0 10.0 10.0 10.0 10.0 10.0 10.0 10.0 10.0 10.0 10.0 10.0 10.0 10.0 10.0 10.0 10.0 10.0 10.0 10.0 10.0 10.0 10.0 10.0 10.0 10.0 10.0 10.0 10.0 10.0 10.0 10.0 10.0 10.0 10.0 10.0 10.0 10.0 10.0 10.0 10.0 
0.0010 0.2628665247341052 0.0010 0.0010 0.0010 0.0010 1.2421528387373935 0.0010 0.0010 10.0 10.0 10.0 10.0 10.0 10.0 10.0 10.0 10.0 10.0 10.0 10.0 10.0 10.0 10.0 10.0 10.0 10.0 10.0 10.0 10.0 10.0 10.0 10.0 10.0 10.0 10.0 10.0 10.0 10.0 10.0 10.0 10.0 10.0 10.0 10.0 10.0 10.0 10.0 10.0 10.0 10.0 
1.2973844989782395 0.0010 0.0010 0.0010 0.0010 0.0010 0.0010 0.0010 10.0 0.0010 10.0 10.0 10.0 10.0 10.0 10.0 10.0 10.0 10.0 10.0 10.0 10.0 10.0 10.0 10.0 9.43440113074777 10.0 10.0 10.0 10.0 10.0 10.0 10.0 10.0 10.0 10.0 10.0 10.0 10.0 10.0 10.0 10.0 10.0 10.0 10.0 10.0 10.0 10.0 10.0 10.0 10.0 
10.0 7.946131308281546 0.0010 0.0010 0.0010 0.0010 0.0010 7.72477433675279 0.0010 0.0010 10.0 10.0 10.0 10.0 10.0 10.0 10.0 10.0 10.0 10.0 10.0 10.0 10.0 10.0 10.0 1.4653509090394454 10.0 10.0 10.0 10.0 10.0 10.0 10.0 10.0 10.0 10.0 10.0 10.0 10.0 10.0 10.0 10.0 10.0 10.0 10.0 10.0 10.0 10.0 10.0 10.0 10.0 
0.0010 1.2972759772057194 0.0010 0.0010 0.0010 0.0010 1.5945562259995236 0.0010 0.0010 10.0 10.0 10.0 10.0 10.0 10.0 10.0 10.0 10.0 10.0 10.0 10.0 10.0 10.0 10.0 10.0 10.0 10.0 10.0 10.0 10.0 10.0 10.0 10.0 10.0 10.0 10.0 10.0 9.698702395969823 10.0 10.0 10.0 10.0 10.0 10.0 10.0 10.0 10.0 10.0 10.0 10.0 10.0 
6.12631086733692 0.0010 0.0010 0.0010 0.0010 0.0010 0.0010 9.489529356397354 7.389161614235956 0.011527018491885317 10.0 10.0 10.0 10.0 10.0 10.0 10.0 10.0 10.0 10.0 10.0 10.0 10.0 10.0 10.0 10.0 10.0 10.0 10.0 10.0 10.0 10.0 10.0 10.0 10.0 10.0 10.0 10.0 10.0 10.0 10.0 10.0 10.0 10.0 10.0 10.0 10.0 10.0 10.0 10.0 10.0 
0.0010 2.32612448341574 0.0029737902917590505 0.0013333622420039824 0.0012504910422560865 0.0015549791907883846 2.0550625119355552 0.0010 0.0012634195939415368 7.668978977377525 10.0 10.0 9.931396158453015 9.975677119672884 9.974856005339175 10.0 9.779250693185027 9.980490108986205 10.0 9.917483661148502 10.0 10.0 9.982010095242455 10.0 9.973739231864105 10.0 10.0 10.0 10.0 10.0 10.0 10.0 9.705957502416146 10.0 9.977729039702204 10.0 10.0 9.654817141802853 9.971651994632216 10.0 10.0 9.913367517809286 9.98920822264721 10.0 9.977695257262337 10.0 10.0 9.989314572736927 10.0 10.0 10.0 
0.0010 0.0010 0.0010 0.0010 0.0010 0.0010 1.1942572307495436 0.0010 0.0010 10.0 10.0 10.0 10.0 10.0 10.0 10.0 10.0 10.0 10.0 10.0 10.0 10.0 10.0 10.0 10.0 10.0 10.0 10.0 10.0 10.0 10.0 10.0 10.0 10.0 10.0 10.0 10.0 10.0 10.0 10.0 10.0 10.0 10.0 10.0 10.0 10.0 10.0 10.0 10.0 10.0 10.0 
0.0010 0.0010 0.0010 0.0010 0.0010 0.0010 10.0 0.0010 0.0010 7.033613555971997 10.0 10.0 10.0 10.0 10.0 10.0 10.0 10.0 10.0 10.0 9.999215505628465 10.0 10.0 10.0 10.0 10.0 10.0 10.0 10.0 10.0 10.0 10.0 10.0 10.0 10.0 10.0 10.0 10.0 10.0 10.0 10.0 10.0 10.0 10.0 10.0 10.0 10.0 10.0 10.0 10.0 10.0 
10.0 4.004612765249614 0.0010 0.0010 0.0010 0.0010 0.0010 4.531368086152839 0.0010 0.0010 10.0 10.0 10.0 10.0 10.0 10.0 10.0 10.0 10.0 10.0 10.0 10.0 10.0 8.702232768462066 10.0 4.6445035188959105 9.999972430668503 10.0 10.0 8.69137361866332 9.469562243271255 10.0 10.0 9.035538002420733 10.0 10.0 10.0 10.0 10.0 10.0 10.0 10.0 10.0 10.0 10.0 10.0 10.0 10.0 10.0 9.75970520714743 10.0 
0.0010 0.0010 0.0010 0.001004263783511637 0.0010 0.0010002223732471156 9.694400993777732 0.0010 0.0010 6.418798224918504 9.990069786407274 9.99011693706944 10.0 9.99045660778757 9.992624484439359 10.0 9.998955613230608 9.990455205744256 9.998465189017839 9.99816239781905 10.0 9.990599214789091 9.990474322953638 10.0 9.991064539649818 10.0 10.0 9.989907318483697 9.990835164567104 9.989676281701115 9.993764940817323 9.999607148279415 10.0 9.989400297097296 9.99045275547788 9.9969812332646 9.992414785163234 9.998125642656902 9.993105464552523 9.989541278433613 10.0 10.0 10.0 9.991677442662121 9.991756072105629 9.991916798218547 9.990737037256311 9.990468164645113 9.98992650524519 9.989735581640737 9.944051866495467 
0.0010200404247730727 2.163099267844688 0.002128852502404533 0.0010000151813406566 0.001002298474832559 0.001000419160159226 9.890219184600365 0.0010459008941928298 0.0011052954942251114 2.6048202131125904 9.996394387560162 9.9999999954379 9.999043696614393 9.998886512705889 9.999207502335784 9.997633582638823 9.999732694936268 9.998884741768157 9.999783585420333 10.0 9.999999745168857 9.999999913893891 9.998847167185156 9.99998071797659 9.99883069213053 9.999977108742621 9.999291100122912 9.99998288572193 9.998841117829913 9.999980788380443 9.999978502932139 9.99812175856104 10.0 9.999978482574074 9.998842564090392 9.999990004168795 9.999056665697049 9.99968855912241 9.999987130290508 9.999999907525423 9.99999383210991 9.999492027053142 9.998778765913409 9.999999915756996 9.999017012363701 9.999999999451163 9.999999915908695 9.9988845388266 9.998754222476121 9.999977156063348 9.999997443791596 
6.436968608298812 0.0010 0.0010 0.0010 0.002596625607660115 0.0010 0.0010 10.0 9.167118392850204 0.0010 10.0 10.0 10.0 10.0 10.0 10.0 9.99951579241021 10.0 10.0 10.0 10.0 10.0 10.0 10.0 10.0 10.0 10.0 10.0 10.0 10.0 10.0 10.0 9.999027611221218 10.0 10.0 10.0 10.0 9.999077560462913 10.0 10.0 10.0 10.0 10.0 10.0 10.0 10.0 10.0 10.0 10.0 10.0 10.0 
3.780122660698476 0.0010 0.0010 0.0010275182418085006 0.0010 0.0010 0.0010 10.0 10.0 0.0010 10.0 10.0 10.0 10.0 10.0 10.0 10.0 10.0 10.0 10.0 10.0 10.0 10.0 10.0 10.0 10.0 10.0 10.0 10.0 10.0 10.0 10.0 10.0 10.0 10.0 10.0 10.0 10.0 10.0 10.0 10.0 10.0 10.0 10.0 10.0 10.0 10.0 10.0 10.0 10.0 10.0 
0.0010 0.8267433769415631 0.01485999689794082 0.0010464532349855138 0.0010215259597482265 0.0010329277982123292 0.9169669374596099 0.0010 0.0010 10.0 10.0 10.0 9.988034185579554 10.0 10.0 9.98067100240803 9.999542525091181 10.0 9.999877714892987 9.99890348664221 9.990062352900516 10.0 10.0 10.0 10.0 10.0 9.986149849451131 10.0 10.0 10.0 9.982487144223658 9.989319748548244 9.998564913879234 10.0 10.0 10.0 10.0 9.992361858934807 10.0 10.0 10.0 9.995824046632375 9.995457216136353 10.0 10.0 10.0 10.0 10.0 10.0 10.0 9.98446491647225 
0.0010 0.00916932402856685 0.001138116923721396 0.0010012114613356534 0.0010067398579891981 0.0010005205371659699 0.5713745810395183 0.001635358893739284 0.0010743252895380143 10.0 10.0 10.0 9.99998337939528 9.9996100392844 9.999907652636658 10.0 9.99961113912111 9.999610058811442 10.0 9.999986791756998 10.0 10.0 9.99961005701086 10.0 9.999610198060378 10.0 9.999994260102374 10.0 10.0 10.0 10.0 10.0 9.999985303085642 10.0 9.99961004747067 10.0 10.0 9.999983638277408 9.999960373448264 10.0 10.0 9.999994532970968 9.998862659671417 10.0 9.999606259916726 10.0 10.0 9.999610061942274 10.0 10.0 10.0 
0.0010 0.0010 0.0010 0.0010 0.0010 0.0010 9.677917725960324 0.003914071812935378 0.0010 5.2145244694500565 10.0 10.0 10.0 10.0 10.0 10.0 10.0 10.0 10.0 10.0 10.0 10.0 10.0 10.0 10.0 10.0 10.0 10.0 10.0 10.0 10.0 10.0 10.0 10.0 10.0 10.0 10.0 10.0 10.0 10.0 10.0 10.0 10.0 10.0 10.0 10.0 10.0 10.0 10.0 10.0 10.0 
0.0010 2.373568332758643 0.0010 0.0010 0.0010 0.0010 10.0 0.0010 0.0010 2.4505289397649728 10.0 10.0 10.0 9.99993396601076 10.0 10.0 9.997592837122534 10.0 10.0 10.0 10.0 10.0 9.99993761993301 9.999813664114692 10.0 10.0 9.977242419366782 9.99976500852057 9.999843360132651 9.999765399823659 9.999756416113925 10.0 9.999993766835338 9.999802693527679 9.999936524749428 9.999821275137379 9.999804710010633 10.0 9.999970633505411 9.99979693220741 9.999761284213246 10.0 10.0 9.999797810892083 9.99993387412712 10.0 9.999796320193816 9.99993734614746 9.999846399083696 9.9997595670756 10.0 
0.0010 0.037935743192874405 0.0010 0.0010 0.0010 0.0010 0.5433309485928657 0.0010 0.0010 10.0 10.0 10.0 10.0 10.0 10.0 10.0 10.0 10.0 10.0 10.0 10.0 10.0 10.0 10.0 10.0 10.0 10.0 10.0 10.0 10.0 10.0 10.0 10.0 10.0 10.0 10.0 10.0 10.0 10.0 10.0 10.0 10.0 10.0 10.0 10.0 10.0 10.0 10.0 10.0 10.0 10.0 
10.0 10.0 0.0010 0.0010 0.0010 0.0010 0.0010 10.0 0.0010 0.0010 10.0 10.0 10.0 10.0 10.0 10.0 10.0 10.0 10.0 10.0 10.0 10.0 10.0 10.0 10.0 10.0 10.0 10.0 10.0 10.0 10.0 10.0 10.0 10.0 10.0 10.0 10.0 10.0 10.0 10.0 10.0 10.0 10.0 10.0 10.0 10.0 10.0 10.0 10.0 10.0 10.0 
0.0010 1.9561214797988482 0.0010 0.0010 0.0010 0.0010 10.0 0.0010 0.0010 3.2574838406068483 10.0 10.0 10.0 10.0 10.0 10.0 9.997555324911868 10.0 10.0 9.99887289493901 10.0 10.0 10.0 10.0 10.0 10.0 10.0 10.0 10.0 10.0 10.0 10.0 10.0 10.0 10.0 10.0 10.0 10.0 10.0 10.0 10.0 10.0 10.0 10.0 10.0 10.0 10.0 10.0 10.0 10.0 10.0 
9.61754068919939 2.227464781791583 0.0010 0.00401420235847307 0.0010 0.001176917151298734 0.0010 2.297264062503827 0.0010 0.0010 9.304286473774104 9.727572673864419 9.879140422244726 10.0 10.0 10.0 9.574820436675921 10.0 4.7429436100274955 10.0 10.0 9.945441553416114 10.0 0.29403851635159484 9.97061281997988 0.2876313911663644 10.0 2.913930847935489 10.0 0.294026339979367 0.2940280119683356 10.0 10.0 0.28728725457595417 10.0 5.515913089563731 10.0 10.0 10.0 9.379945032536805 6.8403331125043 10.0 10.0 9.84322649545181 9.994066368078943 10.0 10.0 10.0 10.0 0.28728725457595417 9.487998622444605 
0.0010 0.0010 0.0010493536167789403 0.001000000828827686 0.0013576001393337815 0.0026074404681294084 1.0107833426607344 0.0010 0.02119282833648274 10.0 10.0 10.0 9.99995466613466 10.0 10.0 9.999967058757044 9.999998789717672 10.0 9.999999666446424 9.999984108246379 9.99998386869706 10.0 10.0 10.0 10.0 10.0 9.99836416880943 10.0 10.0 10.0 9.999999660040327 9.999998763040388 9.99920464607506 10.0 10.0 10.0 10.0 9.999999547577692 10.0 10.0 10.0 9.99997962804138 9.999914281660175 10.0 10.0 10.0 10.0 10.0 10.0 10.0 9.999955688824308 
0.003008836808866537 0.4611453727956477 0.0010000768217364538 0.0010000722476112992 0.0010000025210591878 0.0010002397950237617 9.762932297666529 0.0022099494780991654 0.0010072430981050136 5.480102478115447 9.999999995718 9.999999999392525 9.99999992665924 9.999999995949368 9.999999995933909 9.999999944202782 9.999994156761801 9.99999999597373 9.999999998879556 9.999999999777689 9.999988861616984 9.999999999277277 9.999999996166936 9.985709570976734 9.999969527081772 9.990071124168615 9.999999958617396 9.999997979974802 9.999999999383352 9.999873689547169 9.9999190438081 9.999999974457507 9.999656649046775 9.999882118823471 9.999999995714445 9.99999998954565 9.999999998247906 9.999996278388512 9.999985537658574 9.999999999558991 9.999999999831768 9.999999982567456 9.999999965744502 9.999999999383748 9.99999999632495 9.999999991813084 9.999999999116703 9.999999995716024 9.999999999242121 9.99989085398693 9.999999999001803 
0.0010 0.0010 0.0010 0.0010 0.0010 0.0010 0.0010 0.0010 0.0010 7.732564462829227 10.0 10.0 10.0 10.0 10.0 10.0 10.0 10.0 10.0 10.0 10.0 10.0 10.0 10.0 10.0 10.0 10.0 10.0 10.0 10.0 10.0 10.0 10.0 10.0 10.0 10.0 10.0 10.0 10.0 10.0 10.0 10.0 10.0 10.0 10.0 10.0 10.0 10.0 10.0 10.0 10.0 
0.0010 0.4732353117679234 0.0010 0.0010 0.0010 0.0010 10.0 0.0010 0.0010 5.698342075998306 10.0 10.0 10.0 10.0 10.0 10.0 10.0 10.0 10.0 10.0 10.0 10.0 10.0 10.0 10.0 10.0 10.0 10.0 10.0 10.0 10.0 10.0 9.993701756774927 10.0 10.0 10.0 10.0 10.0 9.789087029516763 10.0 10.0 10.0 10.0 10.0 10.0 10.0 10.0 10.0 10.0 10.0 10.0 
2.792815724083797 0.0010 0.0010 0.0010 0.0010 0.0010 0.0010 9.011095142005242 10.0 0.0010 10.0 10.0 10.0 10.0 10.0 10.0 10.0 10.0 10.0 10.0 10.0 10.0 10.0 10.0 10.0 10.0 10.0 10.0 10.0 10.0 10.0 10.0 10.0 10.0 10.0 10.0 10.0 10.0 10.0 10.0 10.0 10.0 10.0 10.0 10.0 10.0 10.0 10.0 10.0 10.0 10.0 
0.0010 0.551926582975304 0.0010 0.0010 0.0010 0.0010 9.033952114512427 0.0010 0.0011701801485656804 4.999005267713505 10.0 10.0 10.0 10.0 10.0 10.0 9.983621877704767 10.0 10.0 9.988368289359265 10.0 10.0 10.0 10.0 10.0 10.0 10.0 10.0 10.0 10.0 10.0 10.0 9.980965539037784 10.0 10.0 10.0 10.0 9.98109067521564 10.0 10.0 10.0 10.0 10.0 10.0 10.0 10.0 10.0 10.0 10.0 10.0 10.0 
0.8080569842664465 0.0010 0.0010 0.0010 0.0010 0.0010 0.0010 0.0010 10.0 0.0010 10.0 10.0 10.0 10.0 10.0 10.0 10.0 10.0 10.0 10.0 10.0 10.0 10.0 10.0 10.0 10.0 10.0 10.0 10.0 10.0 10.0 10.0 10.0 10.0 10.0 10.0 10.0 10.0 10.0 10.0 10.0 10.0 10.0 10.0 10.0 10.0 10.0 10.0 10.0 10.0 10.0 
3.470946658776448 0.0010 0.0010 0.0010 0.0010 0.0010 0.0010 7.638855842024542 10.0 0.0010 10.0 10.0 10.0 10.0 10.0 10.0 10.0 10.0 10.0 10.0 10.0 10.0 10.0 10.0 10.0 10.0 10.0 10.0 10.0 10.0 10.0 10.0 10.0 10.0 10.0 10.0 10.0 10.0 10.0 10.0 10.0 10.0 10.0 10.0 10.0 10.0 10.0 10.0 10.0 10.0 10.0 
0.0010 1.2950346814673581 0.0010 0.0010 0.0010 0.001024324955211215 10.0 0.0010 0.0010 4.1388516172186565 10.0 10.0 10.0 10.0 10.0 10.0 10.0 10.0 10.0 10.0 10.0 10.0 10.0 10.0 10.0 10.0 10.0 10.0 10.0 10.0 10.0 10.0 10.0 10.0 10.0 10.0 10.0 10.0 10.0 10.0 10.0 10.0 10.0 10.0 10.0 10.0 10.0 10.0 10.0 10.0 10.0 
3.372661683300984 0.0065714444087723485 0.0010 0.0010 0.0010 0.0010 0.0010 5.000500000000001 5.000500000000001 0.0010 9.995616481744383 10.0 10.0 10.0 10.0 10.0 10.0 10.0 10.0 10.0 10.0 9.998369259077503 10.0 9.489020383306068 10.0 9.4901154173872 10.0 10.0 10.0 9.487666851266516 10.0 9.963771451487416 9.997715976777545 10.0 10.0 10.0 9.99048436936884 10.0 9.99183789373493 10.0 10.0 10.0 10.0 10.0 10.0 10.0 10.0 10.0 10.0 10.0 10.0 
10.0 1.9793690681891576 0.0010 0.0031724949017858045 0.0010 0.001084172722814725 0.0010 1.9311798090792611 0.0010 0.0010 6.548972575490407 10.0 10.0 9.663925505951491 10.0 10.0 9.755193185248618 9.817867555505849 6.235006958129271 10.0 10.0 6.592300649051291 9.745428325274853 0.0010 9.47757694953503 0.0010 10.0 4.159334424553076 10.0 0.0010 0.0010 10.0 10.0 0.0010 9.761873830507739 5.609649118309579 10.0 10.0 10.0 6.5492012719931605 6.60666060083364 10.0 10.0 6.542832848898527 9.79884882496277 10.0 6.5492225292609065 9.764704122348324 10.0 0.5164227776938901 10.0 
0.0010 0.016234548726817843 0.0010 0.0011582973426091814 0.0010 0.0010 0.8492688845423251 0.0010 0.0010 9.7742629372021 9.980739724724621 9.98069170822493 10.0 10.0 10.0 9.975105597939189 10.0 10.0 10.0 10.0 10.0 9.98070333334513 10.0 9.980603076240218 10.0 9.9806988515387 10.0 9.980702862159003 9.99729082852613 9.98070046398301 9.980746897512333 9.980976765074763 9.997508219823615 9.98069067062541 10.0 9.980699864129706 9.980685787469325 10.0 10.0 9.980691306614796 9.980692073293447 10.0 10.0 9.980688903744682 9.999144666214823 9.980695398432903 9.980700515486824 10.0 10.0 9.980699266450822 9.971646147806482 
0.0010 1.9709904775165692 0.006469532208866366 0.0010006873740165255 0.0010000497788408655 0.0010009626493423305 2.346426730661955 0.001000000000000334 0.007991951208765613 9.780461206876424 9.995932868217734 9.999668520189948 9.99471954177772 9.99995147525263 9.999968784078831 9.996485477260816 10.0 9.999951458440364 10.0 9.999996412415497 9.99625619513467 9.965992862085411 9.999951605225117 9.99972044871108 9.999691709736373 10.0 10.0 9.999961231793424 9.999953798552673 10.0 9.998766901238762 9.997382500162136 9.996370662865523 9.999875523086663 9.99995160244702 9.999951267353365 9.999954716037093 9.999916389612935 9.924932848513647 9.998836171517814 9.999960480483715 9.999998215842888 9.99993034364388 9.992066558545552 9.999129902898895 9.99996149786994 9.999971850994221 9.999951469575064 9.999954650892738 9.99958206366415 9.999131947767847 
0.0010 0.0010 0.0010 0.0010 0.0010 0.0010 0.0010 2.770084758277905 10.0 0.0010 10.0 10.0 10.0 10.0 10.0 10.0 10.0 10.0 9.334897594430032 10.0 10.0 10.0 10.0 10.0 10.0 10.0 10.0 10.0 10.0 10.0 10.0 10.0 10.0 10.0 10.0 10.0 10.0 10.0 10.0 10.0 10.0 10.0 10.0 10.0 10.0 10.0 10.0 10.0 10.0 10.0 10.0 
10.0 2.312326209099184 0.0010 0.003038417189480832 0.0010812005835489408 0.0010623602912790272 0.0010 2.177280936171068 0.0010 0.0010 6.394710578840749 6.394738531152014 9.183887214660787 8.918821736890736 8.501982202522932 8.837727810123859 9.191489790553563 8.946971370055646 6.342673476664148 9.288588233057427 8.943657103454083 6.57665441474999 8.911955278967838 0.0010 9.029974880313095 0.0010 9.066596938798249 3.285664247336459 6.590369117139177 0.0010 0.0010 8.424021651275458 9.198892635972905 0.0010 8.912023906359405 4.726910805223573 7.777293480370176 9.189129437366734 9.018268733025042 6.3338738876970675 5.093354036191731 9.250186650819819 8.254727033929843 6.511231260487964 8.867117072534217 6.541228574137719 6.466936126920089 8.903789114295236 6.817664726743743 1.2357478313027483 7.432113668227058 
0.0010 1.397388713056357 0.0010 0.0010 0.0010 0.0010 9.674527605323984 0.0010 0.0010 3.573081507684212 10.0 10.0 10.0 9.99836055495194 10.0 10.0 10.0 9.998434717532701 10.0 9.837178648479835 10.0 10.0 9.998955905315539 10.0 9.999261083932222 10.0 9.629290534933494 10.0 10.0 10.0 10.0 10.0 10.0 10.0 9.998245832447287 10.0 10.0 10.0 10.0 10.0 10.0 9.999597765551908 10.0 10.0 10.0 10.0 10.0 9.99933394143055 10.0 10.0 9.999653719079477 
0.0010 0.0010 0.0010 0.0010 0.0010 0.0010 6.7640156713531745 0.0010 0.0010 7.591832894332409 10.0 10.0 10.0 10.0 10.0 10.0 10.0 10.0 10.0 10.0 10.0 10.0 10.0 10.0 10.0 10.0 10.0 10.0 10.0 10.0 10.0 10.0 10.0 10.0 10.0 10.0 10.0 10.0 10.0 10.0 10.0 10.0 10.0 10.0 10.0 10.0 10.0 10.0 10.0 10.0 10.0 
0.0010 2.7827278256671564 0.0010 0.001004216558927729 0.0010 0.0010 9.357565058968445 0.0010 0.0010 1.0504592931721541 9.995755979183212 10.0 9.942879417756703 9.999257820568031 10.0 9.948385092952204 9.99984214968122 9.999264677531487 10.0 9.999792580399864 9.96927421335983 10.0 9.999250773272141 10.0 9.99928144966299 10.0 9.967111150186824 10.0 10.0 10.0 10.0 9.971436166331074 9.999698083712412 10.0 9.99925043565417 9.988022193958049 10.0 9.999480032166174 10.0 10.0 10.0 9.983903433106148 9.975388902277754 10.0 9.999981272996068 10.0 10.0 9.999251774778394 10.0 10.0 10.0 
10.0 2.253508710348891 0.0010 0.0010 0.001048123387804712 0.0010 0.0010 2.1719440566914403 0.0010 0.0010 9.985773665693282 9.977591945562937 10.0 10.0 9.989558726306626 10.0 9.990355235380731 10.0 6.158006647500663 9.999077369962187 10.0 9.98855280902772 10.0 0.0010 9.98732727363609 0.0010 9.997465986081496 4.704285798905296 9.996131698451343 0.0010 0.0010 10.0 9.999701231673098 0.33442972469585097 10.0 10.0 9.999996446636429 9.993004120807718 9.999997696238587 10.0 9.397392050612723 9.999748808635326 10.0 9.986889247462114 9.989266790182544 10.0 9.990903205258881 10.0 9.986769357817474 0.001000000000000334 9.965270210811235 
0.0010 0.0010 0.0010 0.0010 0.0010 0.0010 10.0 0.0010 0.0010 5.513589516219275 10.0 10.0 10.0 10.0 10.0 10.0 10.0 10.0 10.0 10.0 10.0 10.0 10.0 10.0 10.0 10.0 10.0 10.0 10.0 10.0 10.0 10.0 10.0 10.0 10.0 10.0 10.0 10.0 10.0 10.0 10.0 10.0 10.0 10.0 10.0 10.0 10.0 10.0 10.0 10.0 10.0 
0.6463904554267144 0.0010 0.0010 0.0010 0.0010 0.0010 0.0010 0.0010 10.0 0.0010 10.0 10.0 10.0 10.0 10.0 10.0 10.0 10.0 9.992127641551422 10.0 9.992946491378417 10.0 10.0 10.0 10.0 10.0 10.0 10.0 10.0 10.0 10.0 10.0 10.0 10.0 10.0 10.0 9.871954609768123 10.0 10.0 10.0 10.0 10.0 10.0 10.0 10.0 10.0 10.0 10.0 10.0 10.0 10.0 
0.0010 0.0010 0.0010 0.0010 0.0010 0.0010 0.0010 4.507529378237294 10.0 0.0010 10.0 10.0 10.0 10.0 10.0 10.0 10.0 10.0 10.0 10.0 10.0 10.0 10.0 10.0 10.0 10.0 10.0 10.0 10.0 10.0 10.0 10.0 10.0 10.0 10.0 10.0 10.0 10.0 10.0 10.0 10.0 10.0 10.0 10.0 10.0 10.0 10.0 10.0 10.0 10.0 10.0 
0.0031099710413679603 0.16535197826418727 0.016800443165897416 0.0010479749193007073 0.001001074862884177 0.0010000112311317842 0.9294558446406814 0.0010 0.0010 10.0 9.996460965287874 9.99777350020208 9.971845028500312 9.999994480779634 9.826592780258483 9.977019836931431 9.99987131788763 9.999996161590664 9.967872393605788 9.993080465268385 9.97946310033689 9.997813657903757 9.999995293109425 9.994430061493162 9.999993051279386 9.999867781399347 9.999195950965365 9.997789529318965 9.99810637912239 9.993603801220942 9.963846896226489 9.975312541933153 9.981786489152832 9.99427625863456 9.998635435864642 9.997289580063061 9.99812878786638 9.98700206724412 9.999574712445797 9.997640401535396 9.997716242718417 9.98689445973606 9.999914583628682 9.997989514850516 9.999681986695816 9.998042932487103 9.99778382762206 9.999995475421523 9.99867908252417 9.993655621540338 9.962336182653276 
0.003981385227259403 2.1584400269469244 0.0018620298616544894 0.001001175573341008 0.001000072272555424 0.0010000602031103355 8.695518593138946 0.0010 0.0010 1.8190989446836658 9.997376299592956 9.997387992274428 9.999368261420802 9.997478382500766 9.998050235205334 9.999114903194025 9.999562730696145 9.997479356351056 9.999536989524373 9.999453923146698 9.999052281065367 9.99751601582412 9.99748305749776 9.997284777559587 9.997498474383407 9.997236833789797 9.999309387301418 9.997333426735292 9.997481519187824 9.99723021377389 9.998344680336709 9.999290062640304 9.999395864391056 9.99719962123976 9.997477365848951 9.9973537535542 9.997995142697427 9.99943781329453 9.998176584497951 9.997236828376789 9.997488260861271 9.999357812115619 9.99978487421951 9.997800562435161 9.99782105810311 9.997863714639063 9.997552389319887 9.99747744122587 9.997338489269493 9.99723683351768 9.998389008863318 
0.001638474144132459 1.9247389695234631 0.015498232127513223 0.0010014340259142213 0.0010002146647133346 0.0010029264026072912 9.895723094307657 0.0016720222775134521 0.001019940651463217 2.9173973201756263 9.988861064437627 9.99984021536544 9.986456660980485 9.999998686763227 9.99999592034451 9.990752844985511 9.999971990043548 9.999998687879385 9.999992533462 9.99474364588223 9.990741025224349 9.999795773168728 9.999998052594995 9.999994054163615 9.999999844365243 9.99902578427933 9.999975751899001 9.999979641380083 9.999590210434281 9.999454592306042 9.999920321062804 9.992458157821577 10.0 9.999991197222348 9.999998582340893 9.99945266957301 9.999999959937227 9.999564400837475 9.999816588250011 9.999691901140798 9.999730179223937 9.99992781562141 9.999708309694954 9.999909457608215 9.999796753796348 9.999727293980339 9.999776803834381 9.999998542507457 9.99999714656758 9.999581823896033 9.999992926912574 
0.0010186616803911901 1.144385528199151 0.001321795734295663 0.00100073016111634 0.001000008550074283 0.0010015546202843722 1.5749720605910518 0.0015145621164392928 0.007500033865999432 9.669625724193185 9.993620090395469 9.993414614157778 9.999981822966799 9.99788214907119 9.964244457439294 9.991162513426485 9.999908897301035 9.997889652174026 9.998215138501447 9.999141063137577 9.99437922968933 9.993034297861659 9.997882795089401 9.999966031258069 9.997883010444816 9.9999822970844 9.991132246146712 9.992993127879092 9.998283065506646 9.99300885988353 9.993240803604605 9.99121648937789 9.999968040934167 9.999960839358238 9.997878181225474 9.99325108829348 9.99116174213587 9.999844172147997 9.99997741022054 9.993364657478535 9.993210027211022 9.999989997344644 9.999943196200313 9.993392598683476 9.999990169197446 9.991159823795556 9.993297246149806 9.99788322859857 9.991164260781167 9.999969308966731 9.991169081209058 
0.0010 10.0 0.0010 0.0010 0.0010 0.0010 0.0010 9.053764839532768 0.0010 0.0010 10.0 10.0 10.0 10.0 10.0 10.0 10.0 10.0 10.0 10.0 10.0 10.0 10.0 10.0 10.0 10.0 10.0 10.0 10.0 10.0 10.0 10.0 10.0 10.0 10.0 10.0 10.0 10.0 10.0 10.0 10.0 10.0 10.0 10.0 10.0 10.0 10.0 10.0 10.0 10.0 10.0 
0.0010 0.5086018917874725 0.0010 0.0010 0.0010 0.0010 1.5360064857888902 0.0010 0.0010 9.928472667730915 10.0 10.0 10.0 10.0 10.0 10.0 10.0 10.0 10.0 10.0 10.0 10.0 10.0 10.0 10.0 10.0 10.0 10.0 10.0 10.0 10.0 10.0 10.0 10.0 10.0 10.0 10.0 10.0 10.0 10.0 10.0 10.0 10.0 10.0 10.0 10.0 10.0 10.0 10.0 10.0 10.0 
0.0010 0.0010 0.0010 0.0010 0.0010 0.0010 10.0 0.0010 0.0010 8.171784074357141 10.0 10.0 10.0 10.0 10.0 10.0 10.0 10.0 10.0 10.0 10.0 10.0 10.0 10.0 10.0 10.0 10.0 10.0 10.0 10.0 10.0 10.0 9.993919691820672 10.0 10.0 10.0 10.0 10.0 10.0 10.0 10.0 10.0 9.998372856155862 10.0 10.0 10.0 10.0 10.0 10.0 10.0 10.0 
0.0010 0.0010 0.0010 0.0010 0.0010 0.0010 10.0 0.0010 0.0010 5.33258558996239 10.0 10.0 10.0 10.0 10.0 10.0 10.0 10.0 10.0 10.0 10.0 10.0 10.0 10.0 10.0 10.0 10.0 10.0 10.0 10.0 10.0 10.0 10.0 10.0 10.0 10.0 10.0 10.0 10.0 10.0 10.0 10.0 10.0 10.0 10.0 10.0 10.0 10.0 10.0 10.0 10.0 
0.0010 0.7141671184456282 0.0010 0.0010185359952914381 0.0010 0.0012572507116326067 9.821177496985749 0.0010 0.00503917906937754 5.07716525964612 10.0 10.0 10.0 10.0 10.0 10.0 9.999999746579649 10.0 10.0 9.999999203912655 10.0 10.0 10.0 10.0 10.0 10.0 10.0 10.0 10.0 10.0 10.0 10.0 9.999309880960723 10.0 10.0 10.0 10.0 10.0 10.0 10.0 10.0 10.0 9.989586225344345 10.0 10.0 10.0 10.0 10.0 10.0 10.0 10.0 
4.226624060786283 10.0 0.0010 0.0010 0.00113213392126969 0.0010 0.0010 9.710145043446804 0.0010 0.0010 10.0 10.0 10.0 10.0 10.0 10.0 10.0 10.0 10.0 10.0 10.0 10.0 10.0 9.702397275907623 10.0 5.774375939213717 10.0 10.0 10.0 10.0 10.0 10.0 10.0 9.069518962963533 10.0 10.0 10.0 10.0 10.0 10.0 10.0 10.0 10.0 10.0 10.0 10.0 10.0 10.0 10.0 9.681933731710975 10.0 
9.98323739572153 1.1996393037981203 0.01106928938257144 0.00124703599499519 0.0010268830466459162 0.001040557803356389 0.0010 0.6840713414435451 0.0010 0.006533145513800673 1.5808877087382074 1.5808616321997597 9.564039625120996 8.983337395721527 7.247041852669438 2.786376346444846 9.68833887376671 8.983337395721527 9.651623307108956 9.74561033281363 5.009903151652665 1.5807090275408275 8.983337395721527 1.5004560575470256 8.983337395721527 0.017762604278471095 8.2540159361082 1.580799874050654 1.580780114678611 1.49521147963581 3.7993107652269513 2.7596437588283074 9.71944325877897 1.1305158183468274 8.983337395721527 1.6444571346650454 1.5807838532919938 9.723113453610466 8.982813713909236 1.5808759684665143 1.5808678405279086 9.598011408416664 9.825106852825693 1.5808778074950434 8.983337395721527 1.5807946924962866 1.5808787430740985 8.983337395721527 1.5808162135119925 1.517644502908495 1.7928066638028843 
0.0010 2.127477871209191 0.0010 0.0010 0.0010 0.0010 8.109799254109772 0.0010 0.0010 1.794001974863155 10.0 10.0 10.0 10.0 9.999123983506076 10.0 10.0 10.0 10.0 10.0 10.0 10.0 10.0 10.0 10.0 10.0 10.0 10.0 10.0 10.0 10.0 10.0 10.0 10.0 9.145966692091628 10.0 10.0 10.0 10.0 10.0 10.0 10.0 10.0 10.0 10.0 10.0 10.0 10.0 10.0 10.0 10.0
[truncated: 62,643 more chars]
