# Supplementary material for: A Pareto approach to resolve the conflict between information gain and experimental costs: Multiple-criteria design of carbon labeling experiments
Source: PLoS Comput Biol. 2018 Oct 31;14(10):e1006533. doi: 10.1371/journal.pcbi.1006533 (PMC6209137; doi:10.1371/journal.pcbi.1006533)
Supplement: S2 File — ZIP archive containing Matlab scripts to produce the substrate clusters and replicate evaluations (S4 and S5 Text). (ZIP) [file pcbi.1006533.s008.zip › Cluster/Cluster_3D_GCMS/variables_SMPSO_GCMS_2_iter_5270.txt]

1.4188967535169947 9.461561735826905 0.0012555388501259354 0.0010 0.0018745653962194686 0.00114594845297305 0.0010 8.219983974860346 0.0010 0.0010 10.0 10.0 9.99908387117069 10.0 10.0 10.0 10.0 10.0 10.0 9.946109989462645 10.0 10.0 10.0 10.0 10.0 10.0 10.0 10.0 10.0 10.0 10.0 10.0 10.0 10.0 10.0 10.0 10.0 10.0 10.0 10.0 10.0 10.0 9.66910321509552 10.0 10.0 10.0 10.0 10.0 10.0 10.0 10.0 
0.0010 0.0010 0.0010 0.0010 0.0010 0.0010 0.0010 0.0010 0.0010 10.0 10.0 10.0 10.0 10.0 10.0 10.0 10.0 10.0 10.0 10.0 10.0 10.0 10.0 10.0 10.0 10.0 10.0 10.0 10.0 10.0 10.0 10.0 10.0 10.0 10.0 10.0 10.0 10.0 10.0 10.0 10.0 10.0 10.0 10.0 10.0 9.999999996758156 10.0 10.0 10.0 10.0 10.0 
0.0010 0.0010 0.8416347055249671 0.0010 0.0010 0.0010 3.364653477545347 0.0010 0.0010 9.616632560675516 8.590965742859302 9.997037385066504 10.0 9.999845690097732 10.0 9.858666971578767 9.828479154268464 7.235518996077009 10.0 9.99998071326078 10.0 9.999827112412852 10.0 9.999588462410436 10.0 9.999356243002028 9.96840795577705 9.999343275372622 9.997089402850381 9.83101019047454 9.999047861383765 9.83898923914821 9.999530870618093 8.419963694022588 9.998946140800584 10.0 9.99748943133953 9.854703086413634 10.0 9.998055656383416 9.99934414566411 9.999393371964207 9.999588319026394 9.906632309461571 9.99939153237294 10.0 10.0 9.999433861204642 9.994913767825498 9.999333455417968 10.0 
10.0 0.0010 0.0010 0.0010 0.0010 0.0010 0.0010 0.0010 0.35104247253857757 0.0010 0.0010 0.0010 10.0 0.0010 0.0010 0.0010 10.0 0.0010 0.0010 10.0 10.0 0.0010 10.0 0.0010 0.0010 0.0010 10.0 0.0010 0.0010 0.0010 0.0010 10.0 0.0010 0.0010 0.0010 0.0010 0.0010 10.0 0.0010 10.0 0.0010 0.0010 0.0010 0.0010 0.0010 10.0 0.0010 0.0010 0.0010 0.0010 0.0010 
10.0 0.0010 0.0010 0.0010 0.0010869721376712937 0.0010 0.0010 0.0010 0.33675519410630567 0.0010 3.3647242289022143 0.0010 9.53022268655588 0.0010 0.0010 4.9905986343011675 7.285318547706093 2.0830584273972503 3.433685272647235 9.327825696032047 8.188043843748808 0.0010 9.9975631444916 0.0010 3.2827465301316234 0.0010 7.372815023688048 0.0010 0.0010 7.552670121005368 0.0010 8.811639403823293 0.0010 2.3585518487029127 0.0010 0.0010 0.0010 5.662388892129668 3.290283111550603 7.1511805932603485 0.0010 0.0010 0.0010 5.63716013265055 0.0010 5.567815675744367 2.6578203115882966 0.846306055486231 4.105063515141482 0.0010 4.43924071141981 
10.0 1.5316181137990155 0.0010 0.001065124588553994 0.0010604075331414461 0.02045181699519441 0.0010 0.2161388069752549 0.0010 0.0010 0.9139463503429388 0.0010 9.484478016713632 0.0010 0.0010 0.6137612679553675 7.0858783800001515 0.0010 0.0010 9.166909929644946 7.8265795352737 0.0010 10.0 0.0010 0.0010 0.0010 6.992223824571129 0.0010 0.0010 7.624648961685123 0.0010 8.48811562300877 0.0010 0.0010 0.0010 0.0010 0.0010 0.0010 0.0010 6.785057443920303 0.0010 0.0010 0.0010 0.7773304311647387 0.0010 1.4198888788539064 0.0010 1.2387450157504405 0.0010 0.0010 6.243973348095141 
0.0010 0.0010 0.0010 0.0010 0.0010 0.0010 0.20781904706443655 0.0010 0.0010 10.0 10.0 10.0 10.0 10.0 10.0 10.0 10.0 10.0 10.0 10.0 10.0 10.0 10.0 10.0 10.0 10.0 9.99975546436279 10.0 10.0 10.0 10.0 10.0 10.0 10.0 10.0 10.0 10.0 10.0 10.0 10.0 10.0 10.0 10.0 10.0 10.0 10.0 10.0 10.0 10.0 10.0 10.0 
0.0010 0.0010 0.0010 0.0010 0.0010 0.0010 0.0010 4.386997914067864 10.0 0.0010 10.0 10.0 10.0 10.0 10.0 10.0 10.0 10.0 10.0 10.0 10.0 10.0 10.0 10.0 10.0 10.0 10.0 10.0 10.0 10.0 10.0 10.0 10.0 10.0 10.0 10.0 10.0 10.0 10.0 10.0 10.0 10.0 10.0 10.0 10.0 10.0 10.0 8.732421209911587 10.0 10.0 10.0 
0.0010 0.0010 0.0010 0.0010 0.0010 0.0010786013914382872 7.753503427662258 0.0010 0.0010 5.206778443791787 10.0 10.0 10.0 10.0 10.0 10.0 10.0 10.0 10.0 10.0 10.0 10.0 10.0 10.0 10.0 10.0 10.0 10.0 10.0 10.0 10.0 10.0 10.0 10.0 10.0 10.0 10.0 9.983792061366932 10.0 10.0 10.0 10.0 10.0 10.0 10.0 10.0 10.0 10.0 10.0 10.0 10.0 
0.0010 0.5914929763321839 0.9313385832191238 0.0010726056971713486 0.0010262795849937704 0.001000877779804662 4.620135830010321 0.0010 0.0010 10.0 7.952841018013263 9.995461620910014 9.991204289784323 9.994768565058578 9.90497531554079 9.988203071701708 9.999445837787102 7.870648334777753 9.994106594003878 9.997117430758163 9.999872691419766 9.995113851645648 9.999440384280081 9.975991565065403 9.992529332011973 9.987118265551535 9.97617898104533 9.996474511134151 9.996673876965666 9.999950370201008 9.953381567070501 9.99919567478552 9.986596226528958 9.503875222250564 9.996517838977839 9.995098790913604 9.684137226037967 10.0 9.995699228247684 9.998122611417745 9.996592022132784 9.996616876519965 9.970351380392731 9.986218307695221 9.994982358573916 9.999988775164317 9.996604514317148 9.965476609355793 9.981105576540374 9.995820153338624 9.99251239586845 
0.00117170879998162 0.6475744836071302 0.9143586643439683 0.001101796777700331 0.0010277220604225235 0.0010001756343146824 4.269355797416461 0.0011663823511002106 0.001172785562931226 9.731935589047374 8.523582122762106 9.999853244084095 9.99984832322864 9.999853244084095 9.999853244059512 9.999736430862916 9.999767095838491 8.09257696925032 9.998841417066622 9.99969862091146 9.999940779342602 9.999853244084095 9.999485974376041 10.0 9.99970345223184 9.999853244084095 9.973925549100175 9.999853244084095 9.999853244084095 9.999869897063004 9.999853236868427 9.999829884817311 9.999853244084095 9.99994413824998 9.999853244084095 9.999853390843793 9.999853244084095 9.999964199238645 9.999707809142853 9.999984933276613 9.995547270833983 9.999853244084095 9.993452807280176 9.999957676448348 9.999853244061923 9.999998380961541 9.99997182751412 9.999776839920077 9.999999999859924 9.999853244084095 9.999970866932951 
10.0 1.120118531161694 0.0010 0.00124095088932816 0.0010319395551998173 0.0010 0.0010 0.395059762709115 0.0010 0.0010 9.94535778209631 0.0010 10.0 0.0010 0.0010 9.927716118222184 10.0 9.923575971011283 0.0010 10.0 10.0 0.0010 10.0 0.0010 0.0010 0.0010 10.0 0.0010 0.0010 10.0 0.0010 10.0 0.0010 0.0010 0.0010 0.0010 0.0010 9.879765960572428 0.0010 10.0 0.0010 0.0010 0.0010 10.0 0.0010 9.99692661548056 0.0010 4.390479033038185 0.0010 0.0010 0.14614019489081365 
0.05375671617026129 0.3397317705483195 0.9142257107262654 0.0011035178409009745 0.001000164548145015 0.0010 4.012717233898906 0.0010 0.0010 9.96789992120816 8.28836565653245 9.999996364879678 10.0 9.99324251427216 9.999634711914759 9.949998834861416 9.940052062960527 8.794526438466097 9.999321188615019 9.999892506625496 10.0 9.999996363400543 9.99735295326814 9.992067131963752 9.99999875152004 9.999996362631299 9.988220042589058 9.999996365679987 9.999996364925808 9.893283667937606 9.999732283570717 9.94435916255708 9.999686507840632 9.411932679855816 9.999996365338008 9.999747513924378 9.99999638097854 9.950827855496051 9.999998986715884 9.998054843058512 9.999996371335888 9.999996361199438 9.999832861426809 9.961281986627707 9.999992268695895 9.992412324223002 9.999609563452815 9.916310205673373 9.966028024318764 9.99974804282443 9.99999389771241 
0.0010 0.4014796731464999 0.9195763330416414 0.0010283182384137244 0.0010 0.0010000094428444972 4.018374850691201 0.0010 0.0010 10.0 9.994753454062803 10.0 10.0 10.0 10.0 10.0 9.99996220035932 10.0 9.999994280879204 9.99988049294411 10.0 9.99998988789668 9.997352750074091 10.0 9.999856490860875 10.0 9.99999916805638 10.0 10.0 10.0 10.0 9.99996494158724 10.0 9.999991903825006 10.0 10.0 10.0 9.75743736485967 9.999990565595237 9.999979243271174 10.0 10.0 10.0 9.999999920865863 10.0 9.999912246044769 9.999845318458465 10.0 9.999430539164734 10.0 9.999950433338094 
10.0 1.0286351132168656 0.0010 0.0011113787621029828 0.0010094563317223047 0.0010000610320671298 0.0010 0.25663559593214424 0.033347645901790915 0.0010 4.949887636906019 0.0010 9.995426310571526 0.0010 0.0010 4.916483162742546 4.97798534716338 7.270528328818148 1.9588407379716584 9.96416209682415 9.999901168401156 0.0010 10.0 0.0010 4.800044532076892 0.0010 9.999073927455699 0.0010 0.0010 5.000499999936941 2.9172889255604777 4.853977533079019 0.0010 0.7948157085099501 0.0010 1.0426078313922007 0.0010 6.260196883381234 5.000499999901492 9.99986456876955 0.0010 0.0010 1.8244359049897758 4.902439541038066 0.0010 9.797699841819501 6.164257310804949 6.804573315263479 5.000309666364449 0.12217515170549653 7.5873437433359445 
0.009408512544922483 0.0010 0.839714773978869 0.0010 0.0010114356149900148 0.0010168677950609633 3.613829414227431 0.0010 0.0010 9.884294422640993 9.749995937179042 10.0 9.97414713385389 10.0 9.965921579698152 10.0 10.0 9.699472296984098 10.0 10.0 10.0 10.0 10.0 10.0 10.0 10.0 10.0 10.0 10.0 10.0 10.0 10.0 10.0 10.0 10.0 10.0 10.0 10.0 10.0 10.0 10.0 10.0 10.0 10.0 10.0 10.0 10.0 9.999417761410882 10.0 10.0 10.0 
0.0010 0.19247205480429197 0.8938046816078886 0.0010 0.0010 0.0010 4.111031449590517 0.0036199111989343065 0.0016396052418148751 10.0 9.480383023537032 10.0 9.973395967775598 10.0 9.952901260613524 10.0 10.0 9.537120293091247 10.0 10.0 9.999999386129446 10.0 9.999999691942268 10.0 10.0 10.0 10.0 10.0 10.0 10.0 9.982157374088287 10.0 10.0 10.0 10.0 10.0 10.0 10.0 10.0 9.99995834115376 10.0 10.0 10.0 10.0 10.0 10.0 10.0 9.981342167936022 10.0 10.0 10.0 
0.0010 0.17305647068117525 0.836250671356082 0.0010000021059710755 0.0010000053929094105 0.0010010522213662932 3.7615545926594525 0.0010059068216572882 0.023717426656528595 9.539413878648523 9.248482250855341 10.0 9.975560059068883 10.0 10.0 9.999118436984753 9.999504183144433 10.0 10.0 9.99991013242618 9.999990061038831 10.0 9.961670177210117 10.0 10.0 10.0 9.937631515133209 10.0 10.0 9.99847362638943 10.0 9.999557652644494 10.0 10.0 10.0 10.0 10.0 9.999608579255941 10.0 9.999547372268825 10.0 10.0 10.0 9.951647238993926 10.0 9.999916037275757 10.0 10.0 10.0 10.0 10.0 
0.0010 0.4680310939793366 0.910305322923382 0.003615010626099908 0.0010012980405642983 0.0010 4.16231592230471 0.0010 0.0010 9.820606950859611 5.001093529996636 9.99999660531623 9.951903607212259 9.999998846064093 9.996811168613133 9.998315535205453 9.9868087553763 9.41962330118189 9.99936641495718 10.0 9.994877188270914 9.999995211081073 9.99784027451266 9.999686323624418 9.999860724088315 9.999996143344044 9.99942714027191 9.999996824121974 9.999998206988225 9.980794733377602 10.0 9.987999555509665 9.999989906481964 9.994344805763895 9.99999651289252 9.999997372001861 9.9999949571775 10.0 9.996399222566103 9.993218176234999 9.999996647081488 9.999997682167454 10.0 9.999997913672498 9.99998868771944 9.970856757443268 9.998751499383344 9.997549773755992 9.777160323688289 9.999995545681784 9.98185088436193 
10.0 1.270319413036819 0.0010 0.0012813424239837955 0.0010161349110886517 0.0010 0.0010 0.512406269030592 0.0010 0.0010 10.0 0.0010 10.0 0.0010 0.0010 10.0 10.0 10.0 0.0010 10.0 10.0 0.0010 10.0 0.0010 0.0010 0.0010 10.0 0.0010 0.0010 10.0 0.0010 10.0 0.0010 0.0010 0.0010 0.0010 0.0010 10.0 0.0010 10.0 0.0010 0.0010 0.0010 10.0 0.0010 10.0 0.0010 4.221780218484356 0.41963189750687935 0.0010 0.7635100109744455 
0.0010 0.16786816777600588 0.8553982797566538 0.0010034278964568713 0.001002227349866045 0.0010 3.846068503165129 0.0010 0.0010 9.625929724015684 10.0 10.0 9.978117852141441 10.0 9.951071350065718 9.99995833017635 9.999998259899789 9.687497972747911 10.0 9.999989332099824 9.999999845985403 10.0 10.0 10.0 9.996720685719065 10.0 10.0 10.0 10.0 9.99986250326811 10.0 10.0 10.0 10.0 9.971916996704906 10.0 10.0 9.999987558712679 10.0 9.99999145297075 10.0 10.0 10.0 10.0 10.0 10.0 10.0 10.0 10.0 10.0 10.0 
0.0010 0.5954562490065655 0.9213375501988059 0.0010710523535891732 0.0010254798541708336 0.0010052301535191878 4.248957973439661 0.0010 0.0010 9.692302162772542 7.953881658941967 9.998705124421832 9.998773980776159 9.999621212997429 9.9109123716484 9.994319966770306 9.998796145086807 7.982747103317123 9.994982064749815 9.999745006646787 9.999926009037592 9.998192988603847 9.999986074997711 9.995815481549554 9.990549912278619 9.999826964659192 9.975937143920179 9.9996883111979 9.997787151838448 9.998890289465763 9.978987868699493 9.999139138760297 9.996249579346056 9.503158168054947 9.999730370350706 9.998362855407894 9.695033079481856 9.998943634083211 9.993864525201344 9.998149089206352 9.999795664867532 9.999830649034703 9.982075699673539 9.998443740217034 9.99963754468347 9.999825267077831 9.99904614247239 9.996547732405325 9.998217144776152 9.99955835273788 9.995238503808217 
10.0 0.0010 0.0010 0.0010690170528799446 0.0010918201945160134 0.0010 0.0010 0.0010 0.35663945688562143 0.0010 4.112785825804015 0.0010 9.496651251496518 0.0010 0.0010 4.842210194755255 7.1259649740729785 1.7371436285318893 3.2627287911021976 9.31344484062417 8.080450057146734 0.0010 9.99741776786798 0.0010 3.0846528798246626 0.0010 7.216822970430075 0.0010 0.0010 7.407472821404944 0.0010 8.753160508444449 0.0010 2.1227111861155867 0.0010 0.0010 0.0010 5.4384038954693 5.0005 6.982772187691498 0.0010 0.0010 0.0010 5.456187247230728 0.0010 5.383781732811709 4.478423058617717 5.0005 4.904676617841699 0.0010 4.89522955840834 
0.0010 0.5732454673513397 0.9229228364871868 0.0010724493961693157 0.001027192111302558 0.0010000000050134005 4.253533394859792 0.0010 0.0010 9.916980739907821 8.44522543996981 10.0 9.999633157913767 10.0 10.0 10.0 9.999951941281847 7.7754634761225 9.999969668940984 9.99998164600461 9.999878036065699 10.0 9.99994489328155 9.996865676564116 9.999506384116117 10.0 9.969083866106855 10.0 10.0 10.0 9.997088601561266 10.0 9.99663318939971 9.999969668940984 10.0 10.0 10.0 9.999173534827687 9.999969668940984 9.999916820305234 10.0 10.0 9.998940394419094 10.0 10.0 9.999772062120126 9.997425801734131 9.995906513140753 9.998889397401543 10.0 9.999964971842065 
0.0010 0.0010 0.8629758975255475 0.001314520694146358 0.00100105141601863 0.0010024266459057922 3.7442532265264137 0.0010 0.0010 9.936549152779056 10.0 9.997562053113285 10.0 9.997564251103535 9.916976810204943 9.999387352011256 9.999966993139488 9.894031636000022 9.99692967157351 9.99999787082919 9.999017143620973 9.999967776578304 9.998687755817583 9.997570837877356 9.996777793190901 9.99756368295032 9.978684828580779 9.99756399563631 9.997564737127608 9.99993391327146 10.0 9.99995552527106 9.997235196599831 9.989535546442946 9.997563921624291 9.997206085800943 9.996169419851855 9.999281605359327 9.996681456028996 10.0 9.998241282413685 9.99756335108083 9.9973183843588 9.944855520524245 9.997572712127935 9.998341953185413 9.996794791890215 10.0 9.99989270474222 9.99756669249022 9.995726536636964 
0.0010 0.19108527598280295 0.9220659010079375 0.0010 0.0010 0.0010 4.112961807681907 0.0010 0.0010 10.0 8.265559236160662 9.97230865963409 10.0 9.972333312183034 9.972397576902143 9.9492164393865 9.93789911392835 8.852363459122373 9.997471135049096 10.0 10.0 9.972332940025689 9.999870966987109 9.97233315590532 9.99652140820847 9.972333265158099 9.992974905905799 9.972333256335775 9.972333305977557 9.942045525923945 9.9187445519017 9.941960213649638 9.98001103114793 9.445593974870286 9.972329019968406 9.997253260321601 9.972314265058712 9.94916134116673 9.998416964175123 9.998074548332863 9.972333265140222 9.972333265312814 10.0 9.96344601440864 9.97233331834914 10.0 9.99768172177636 9.934523060285974 9.96575648740687 9.972332753685269 10.0 
0.0035754337656144575 0.17150567955573692 0.8921018141018325 0.001001749819805939 0.0010000077312926447 0.0010005175874497015 3.7068233025803243 0.003580391643116547 0.002909446964271313 10.0 8.507003039723731 9.996823724024777 9.999967024048646 9.999798869528444 9.999962206061799 9.850031537437138 9.818091822067304 7.070963436877907 9.999804051115033 9.999976941343855 9.999999534076425 9.999779046082194 9.9999617965432 9.999538214826222 9.999804051115033 9.999281531571155 9.966530312928423 9.999266618816808 9.996878833227628 9.820779648041476 9.99899017076304 9.829226399158244 9.999307048296643 8.325889503201104 9.998845888189493 9.999804069578124 9.994515947633433 9.845874424260757 9.999804051115033 9.997865114795305 9.999267541243059 9.999319695039304 9.999367910016115 9.900868194285225 9.999317742989321 9.999977591114527 9.99985512672373 9.999391238855603 9.994357213444154 9.99925621197124 9.999911063087637 
0.00287423640220337 0.052035910403936736 0.8728131514171286 0.0021560949896080065 0.001000001545915308 0.0010003252231061232 3.593818411438017 0.003244595914429202 0.0013709314592208481 9.899828215574727 9.994414157886466 9.999835834934544 9.999999152179011 9.999838906061733 9.909453018828799 9.999992908898093 9.998049429424153 9.99991963940646 9.999989806748818 9.999925255257217 9.998449142745566 9.999672454518159 9.99719461576088 9.999993113557743 9.99999481789766 9.999838019063729 9.977898913032831 9.999836151918094 9.999982303455482 9.99953925077623 9.999991261684183 9.997922668147837 9.999990301963662 9.99975426037029 9.99983730892365 9.999779890223046 9.999853792968183 9.997256305853865 9.999993691929667 9.992132100098573 9.999888520964532 9.99999876491769 9.999992955082092 9.939868853288809 9.999993427402188 9.997941478987181 9.99999845069619 9.99999895977314 9.999961671795631 9.999944771226629 9.99992964123578 
0.0010 0.20622005554301576 0.8940543856624106 0.0010 0.0010 0.0010 4.064502551026421 0.0010 0.0010 10.0 9.333902954337624 10.0 10.0 10.0 10.0 10.0 10.0 9.949399759492866 10.0 10.0 10.0 10.0 10.0 10.0 10.0 10.0 9.999803330829277 10.0 10.0 9.99840929632376 10.0 10.0 10.0 10.0 10.0 10.0 10.0 10.0 10.0 10.0 10.0 10.0 10.0 10.0 10.0 10.0 10.0 9.991474968542768 10.0 10.0 10.0 
0.0010 0.09525353081547752 0.8581652765012775 0.0010 0.0010016665774778 0.001005307084377633 3.7633733714725395 0.0010 0.0010 9.969712051725587 7.986492478252556 9.962041859480763 9.98758484730663 9.962036113026512 9.920248230736531 9.9591618239648 9.954859089154272 8.404137791183867 9.96222263344103 9.99816568810877 10.0 9.962125672636986 9.999395058712444 9.962147810230164 9.962179797891304 9.96210834096884 9.982419036644723 9.962129490984756 9.962041796825059 9.948042618527 9.962620756023226 9.964787093435683 9.962040890415441 9.47999624054606 9.962047378266684 9.962152902922146 9.714575675189067 9.956523205499048 9.963409397010237 9.996421439440127 9.962041855683792 9.96204181058464 9.966240401651016 9.959662165382113 9.962047495463784 9.997209512441387 9.962194872092184 9.956976716884272 9.915744152262956 9.96204138405333 9.960880538488894 
0.001216707357241393 0.4923970395323438 0.9056339036408336 0.001220975371970025 0.001024318068938301 0.0010100814804559792 4.288883723639562 0.00433727890838656 0.007410166373936156 9.95843206671316 8.73842960440316 9.999981411846392 9.99934243825452 9.999981940721769 9.989534615727145 9.999998892576478 9.999663139466968 8.340716329864943 9.99999806189444 9.999256801686144 9.998326674288093 9.99996073361176 9.999237663468339 9.999999912915678 9.99999821488703 9.999981878627523 9.97326904159895 9.999981630282523 9.999996655765289 9.99988435935655 9.999996988792068 9.998589600384335 9.999998879010409 9.999970011790623 9.999981196099545 9.999974875775306 9.99998099859399 9.999682727358806 9.999998447226893 9.99782218021579 9.999987715697351 9.999999691385055 9.999316519468334 9.993052833411602 9.999999813090332 9.999761425498237 9.99999575204137 9.999995334157555 9.999954727894876 9.99999353442365 9.99999177362915 
0.0010 0.21279716755559502 0.8889236249218172 0.0010 0.0010 0.0010340443181479494 3.8169889494594984 0.0010 0.0010 9.975453161857056 8.266373558214804 9.998563274981437 10.0 9.998604011645808 10.0 10.0 9.932344338143663 8.861750584578672 9.990171063623068 10.0 9.996034067547651 9.998646093849294 10.0 9.99841249099145 10.0 9.998596201904565 10.0 9.998585844424484 9.998587185968171 10.0 9.946541663809072 9.939264151020284 10.0 9.479049879377007 9.99858272800165 10.0 9.998964886852185 9.942356747171765 10.0 9.993600003259429 10.0 9.998587066941713 10.0 10.0 9.998564043447788 9.990874847252005 10.0 10.0 10.0 9.998538719349051 10.0 
0.0010 0.008342518050020287 0.8562322971166554 0.0010056280865150475 0.0010091218628597144 0.0010000095370390919 3.8263057010390704 0.0010 0.008548473275093844 10.0 9.621845939001812 10.0 9.975792120597076 10.0 10.0 10.0 10.0 9.654646266112275 10.0 10.0 10.0 10.0 9.998733001743778 10.0 10.0 10.0 9.992569158621668 10.0 10.0 10.0 10.0 10.0 10.0 10.0 10.0 10.0 10.0 10.0 10.0 10.0 10.0 10.0 10.0 10.0 10.0 10.0 10.0 10.0 10.0 10.0 10.0 
0.005161244029268278 0.22109343752925956 0.8792428877412405 0.0010039869539690792 0.001002449804381536 0.0010000115716961105 3.970486815717329 0.005149627516038019 0.00181847728288559 9.965878524403802 9.999891618581096 9.999876954368194 9.97759374145413 9.999590002779007 9.948765853719545 9.999877654576387 9.999993968545919 9.629706977133285 9.999877087711255 9.999968972906677 9.99999877168053 9.999876920062935 9.99999989430586 9.999876959080153 9.993521067819861 9.999874225528465 9.999994325859538 9.999876952955576 9.999876952796987 9.999759074035039 9.999877216993594 9.999999475947828 9.999876963839034 9.999876889622804 9.97023068771031 9.999876956891029 9.99987694860472 9.999987297739048 9.999991552668552 9.999978608411322 9.99987695296012 9.999876949117203 9.999877109535602 9.999919928608227 9.999875116067697 9.999999899862752 9.999999863225863 9.99999952272894 9.999999864488519 9.999876952350267 9.999999846226958 
0.0010 0.4410548610595802 0.8928286762230593 0.001064824204703988 0.0020336015870535814 0.0010819812824398299 4.223640853903175 0.0010 0.0010 10.0 9.304207036749808 10.0 9.988625974648695 10.0 10.0 9.998048909117319 9.999823559131592 8.84057899903522 9.97774289307038 9.99780710357929 9.998806758929978 10.0 10.0 10.0 9.94398587991265 10.0 9.990307550208989 10.0 10.0 9.725407410214714 10.0 9.999313156000357 10.0 10.0 10.0 10.0 10.0 9.997907202689314 9.948926029565262 9.991479451582792 10.0 10.0 10.0 9.989786058505437 10.0 9.99989508103493 9.977864391543417 9.981257810448144 9.978327020214603 10.0 9.977865048011811 
0.005386233676763344 0.0509719554903581 0.8433156876344579 0.001000193836811432 0.0010097705011871344 0.00100001765739133 3.771515653512652 0.0010030446980704528 0.0010 9.848846622928704 9.493473502247678 9.999992016441935 9.974895571198 9.999990944742706 9.95575264765281 9.999993711303954 9.99999948254797 9.562668828650473 9.999927455636394 9.999999943490334 9.999999981340551 9.999990944700576 9.998892348328964 9.99992235045851 9.999927279973553 9.999990977172182 9.999999626650627 9.999990944711548 9.99999094375353 9.999990179294885 9.982019164453 9.999999925998198 9.999670246993443 9.999991218450093 9.999990944710273 9.999922339014747 9.999922350273573 9.999934103405028 9.999927456870404 9.99999449318483 9.99999094470805 9.999992276418563 9.999922328948932 9.99999062707053 9.999990944427125 9.999999751946296 9.999849507612286 9.981781339770503 9.99993004490509 9.999990949409092 9.999995770794714 
0.0010 0.025082188056354204 0.8382446823017653 0.0010003437788542804 0.0010 0.0010 3.7329116913968354 0.006916686055268741 0.03299198144347826 10.0 9.40711797439414 10.0 9.98307050411333 10.0 9.975292011526031 10.0 9.999997891288263 9.7546046726482 10.0 10.0 10.0 10.0 10.0 10.0 10.0 10.0 9.999849358806268 10.0 10.0 10.0 9.99053549783016 9.999998059351002 10.0 10.0 10.0 10.0 10.0 10.0 10.0 10.0 10.0 10.0 10.0 10.0 10.0 10.0 10.0 9.990370666542077 10.0 10.0 10.0 
10.0 0.7976298831220108 0.0010 0.001411862576105433 0.0010689046340728952 0.0010 0.0010 0.11366044624224703 0.0010 0.0010 10.0 0.0010 10.0 0.0010 0.0010 9.997878338432779 10.0 8.550448869935117 0.0010 10.0 10.0 0.0010 10.0 0.0010 0.0010 0.0010 10.0 0.0010 0.0010 9.910771931389792 0.0010 10.0 0.0010 0.0010 0.0010 0.0010 0.0010 8.29420365833114 0.0010 10.0 0.0010 0.0010 0.0010 10.0 0.0010 9.97545987526145 0.0010 0.0010 0.0010 0.0010 0.0010 
0.0010 0.513353856199016 0.8630612567659163 0.00108622716574882 0.0010253594044809875 0.0010 4.305148560049679 0.0010 0.0010 9.674664004882489 8.651496881001554 10.0 9.999223913199232 10.0 10.0 10.0 10.0 8.100098841257667 10.0 9.999711420499613 9.999953392952154 10.0 9.999558970938304 10.0 10.0 10.0 9.976170988747375 10.0 10.0 10.0 10.0 10.0 10.0 10.0 10.0 10.0 10.0 10.0 10.0 10.0 10.0 10.0 10.0 10.0 10.0 10.0 10.0 10.0 10.0 10.0 10.0 
10.0 1.1524984057118006 0.0010 0.0010 0.0010 0.0010 0.0010 0.6615538813055055 0.0010 0.0010 10.0 0.001000000000000334 9.934854094808417 0.001000000000000334 0.001000000000000334 8.749801344390937 9.83590929848662 10.0 6.899896264656517 9.76743443179848 10.0 0.001000000000000334 10.0 0.001000000000000334 6.80828110801311 0.001000000000000334 10.0 0.001000000000000334 0.001000000000000334 9.877027345428868 0.001000000000000334 9.88840224656666 0.001000000000000334 0.6247320206854496 0.001000000000000334 0.001000000000000334 0.001000000000000334 10.0 6.669860379105213 9.966723638237191 0.001000000000000334 0.001000000000000334 0.001000000000000334 9.110090356656137 0.001000000000000334 10.0 6.566916037525072 9.492937186325104 8.213850839936898 0.001000000000000334 10.0 
0.0010 0.0010 0.8550126380112761 0.0010 0.0010 0.0010 3.709445441986619 0.0010 0.0010 10.0 9.010128767921216 10.0 9.979197077972554 10.0 10.0 9.99929050986809 9.999357222362839 10.0 10.0 10.0 10.0 10.0 9.949772956454696 10.0 10.0 10.0 9.94563578447879 10.0 10.0 9.997998650609771 10.0 9.999428337972455 10.0 10.0 10.0 10.0 10.0 10.0 10.0 9.999446475136633 10.0 10.0 10.0 9.968670014822807 10.0 10.0 10.0 10.0 10.0 10.0 10.0 
0.0010 0.07789971519414743 0.8297251736491535 0.0010 0.0010000044169285389 0.0010002618373411486 4.005978082539517 0.0010 0.0010 10.0 9.254354195149203 9.996525872841906 9.975750988415454 9.996478991487148 9.950293916525764 9.999125323945407 9.999508083764292 9.970064631990489 9.998780593301221 9.999921236977046 9.999997720713873 9.996476492133166 9.999994201678195 9.996514964136871 9.999146266028742 9.996478852618768 10.0 9.996479022455175 9.99647925219982 9.99848592534256 9.978193927812846 9.999618148695555 9.996572469401857 9.99331505585649 9.996478878478946 9.996660068342749 9.994791040686087 9.99961185609685 9.999234847110312 9.999550908230633 9.996479076910626 9.996478531945174 9.996259575144327 9.999302537023222 9.996484427276418 9.999940559158587 9.999629742380304 9.981884646054619 9.999184968204743 9.996487255095884 9.99906363777259 
0.0010866504664403098 0.0555567075632899 0.8559407860812095 0.0014198882567189506 0.0010000502074398317 0.0010 3.8835141732706706 0.0010 0.0010 9.880390387901164 9.999451966136322 9.999990833265713 9.999991804087761 9.99999098844045 9.92712414557076 10.0 10.0 9.999858041783176 9.999991091367932 10.0 9.999582797723402 9.999983494426356 9.999352149807143 9.999995052762507 9.99999389112966 9.999992573642105 9.982812770382997 9.999990562527215 9.999990543836061 9.999702625312011 9.999993852032773 9.999995893530038 9.999990293883723 9.999996924087013 9.999990607695565 9.999989400509262 9.999999358094161 10.0 9.999993323234687 10.0 9.999990591345053 9.99999055680651 9.999996207326026 9.955017508285447 9.999990864699207 9.996878319244164 10.0 9.999991684341781 9.999996962193716 9.999990751944479 9.999996249121459 
0.0010 0.43536218168736385 0.9025980609184201 0.0012219597300178473 0.0010250986733251273 0.001010096820121574 4.282222626776245 0.0010 0.007410124338224315 10.0 8.74359019759949 9.998662459395325 9.999344951274196 9.998510134334584 9.988154177195785 9.999846919103796 9.999663750460734 8.347098513813254 9.999792866019707 9.999157988039132 9.997780228913076 9.998480544022097 9.999218948179955 9.998478710865303 9.999819474460695 9.998507241198565 9.973183399056843 9.998621966225286 9.998531140422772 9.999791762144417 9.99934022030511 9.998564216469127 9.999206850102354 9.999786151868276 9.998537022440974 9.999174918480596 9.998623822151876 9.999649943966844 9.999863575229895 9.99778995380893 9.998517794271402 9.998525433917356 9.998618116472008 9.993033151460981 9.998776272695896 9.999216966354775 9.999985153353737 9.999977320979717 9.999944773595566 9.998708561413256 9.999820734386244 
0.0010 10.0 0.0010 0.0010 0.0010 0.0010 0.0010 7.461094427865671 0.001000000000000334 0.0010 10.0 10.0 10.0 10.0 10.0 10.0 10.0 10.0 10.0 10.0 10.0 10.0 10.0 10.0 10.0 10.0 10.0 10.0 10.0 10.0 10.0 10.0 10.0 10.0 10.0 10.0 10.0 10.0 10.0 10.0 10.0 10.0 10.0 10.0 10.0 10.0 10.0 10.0 10.0 10.0 10.0 
10.0 1.4546418710121614 0.0010 0.0012325412633423481 0.0010100862461184402 0.0014678303362911293 0.0010 0.6458220335646265 0.0010 0.0010 9.083320978634273 0.0010 9.95126819091705 0.0010 0.0010 9.349113115261428 9.514487164915334 9.165238389715576 0.0010 9.048902203052762 9.78609484933011 0.0010 9.999795357384746 0.0010 0.0010 0.0010 9.723724122236902 0.0010 0.0010 9.675780509108847 0.0010 9.794749438564315 0.0010 0.0010 0.0010 0.0010 0.0010 9.3489133791347 0.5234587743583221 9.70473601572786 0.0010 0.0010 0.0010 9.485807044162751 0.0010 9.491134822992112 0.05594900140781167 0.5225820967424202 0.43765205069795865 0.0010 1.935700127041525 
9.541553271602897 0.9483703290286425 0.0010380569953813605 0.0012588926348678067 0.0010543960878882273 0.0011333221979732896 0.0010 0.2554544112532545 0.0010 0.0010 9.689729037596134 0.5230211637515954 9.985801970094451 0.5230211015689665 0.5230597400912327 9.75301144478179 9.85862438813474 9.691780579252244 0.5230299376787402 9.724696884535264 9.937676060282334 0.5230197820900342 9.99786579776828 0.5060111612818421 0.5240385424262364 0.5234266241413241 9.919539285449163 0.5230214467569612 0.5230273818223283 9.901326271077258 0.5240759585144046 9.940279287516844 0.5230649456166327 0.5232499891608233 0.5230211723511591 0.523156729962885 0.5230720858842615 9.71465758438828 0.5240722250425964 9.913971184340461 0.5230211736560744 0.5230209266807 0.5232519536309503 9.85037472580473 0.5234270834359318 9.849284151521854 0.5240481789416114 4.015354972520131 0.5240759579262164 0.5230267348104078 0.6394467719371404 
10.0 0.9212710538678287 0.0010 0.0010 0.0010054902049493968 0.0010 0.0010 0.34144147132276514 0.02627392057363194 0.0010 8.633050393615488 0.0010 9.914183158459924 0.0010 0.0010 8.633050393615488 8.633050393615488 8.633050393615488 8.633050393615488 8.633050393615488 8.633050393615488 0.0010 9.99987082005692 0.0010 8.633050393615488 0.0010 8.633050393615488 0.0010 0.0010 8.633050393615488 0.0010 8.633050393615488 0.0010 1.6321875011410731 0.0010 0.0010 0.0010 8.633050393615488 8.633050393615488 8.633050393615488 0.0010 0.0010 0.7886570241910533 8.64010938496876 0.0010 8.633050393615488 8.633050393615488 8.633050393615488 8.633050393615488 0.0010 8.633050393615488 
10.0 1.2450344353272476 0.0010 0.0010 0.0010 0.0010 0.0010 0.7786082706741686 0.0010 0.0010 10.0 0.0010 9.994821012227506 0.0010 0.0010 7.335462730312543 9.962197489932844 9.103262021327746 5.646316381042984 9.536832679058783 10.0 0.0010 10.0 0.0010 9.74036643846534 0.0010 10.0 0.0010 0.0010 10.0 0.0010 9.749154129704452 0.0010 0.13801363439575898 0.0010 0.0010 0.0010 10.0 10.0 10.0 0.0010 0.0010 0.0010 8.561628183607047 0.0010 10.0 10.0 8.979702825016515 10.0 0.0010 10.0 
9.987898306443304 1.2489570638405292 0.0013715225800670873 0.001418379609564801 0.0010070637372585883 0.0016421610257328183 0.0010 0.6364418863812251 0.0010 0.0010 6.620375833761058 0.04094647913373317 9.94547731897975 0.0409704454077785 0.040110346606343605 8.981915719877517 9.87592406580604 8.02423358529596 5.35754230212981 9.974762564387335 9.882423465882399 0.040960127085870934 10.0 0.04091385688002991 5.35754230212981 0.0409557330098792 9.895213177080908 0.040955893319590764 0.04093838395358762 9.90921690082326 0.041307516366245745 9.900232890802734 0.16523540570739026 1.9402382081631167 0.03591995554430394 0.04095571812194987 0.03841030997850381 9.558022972796337 6.155461261208938 9.891850112845768 0.04095575545153901 0.04092349935749495 1.4370049919834869 9.528946131095264 0.04093501361467766 9.759875230947312 5.712097931001641 7.134772996955611 7.0116978458476 0.03277947763100675 9.677346224685508 
0.001000000000000334 2.5175278723381296 0.0010 0.0013041648742430452 0.0010 0.0010 8.968898744206133 0.0010 0.0010 1.6864236330070776 10.0 10.0 10.0 10.0 10.0 10.0 10.0 10.0 10.0 10.0 10.0 10.0 9.998788827245935 10.0 10.0 10.0 9.999933171089346 10.0 10.0 10.0 10.0 10.0 10.0 10.0 10.0 10.0 10.0 9.999999944783923 10.0 10.0 10.0 10.0 10.0 10.0 10.0 9.99997302019316 10.0 10.0 10.0 10.0 10.0 
10.0 0.8994048831371222 0.0013455527994650327 0.0010069738218811185 0.0010826942742732642 0.0055275748908217015 0.0010 0.23786944506967433 0.0010 0.0010 10.0 0.001000000000000334 9.795770374285057 0.001000000000000334 0.001000000000000334 5.0005 9.466738502707079 10.0 3.001387197022429 8.986383139967408 9.510161546255965 0.001000000000000334 9.986368747715437 0.001000000000000334 10.0 0.001000000000000334 9.496752492263832 0.001000000000000334 0.001000000000000334 9.428345769804983 0.001000000000000334 9.558711897642755 0.001000000000000334 2.477028505801039 0.001000000000000334 0.001000000000000334 0.001000000000000334 8.879432505886026 10.0 9.140455205587251 0.001000000000000334 0.001000000000000334 0.001000000000000334 7.06871246568205 0.001000000000000334 9.50005 10.0 10.0 10.0 0.001000000000000334 10.0 
0.0946639233304678 0.0010 0.0010 0.004136252286492767 0.0010 0.0010 0.0010 0.0010 9.830129657620716 0.0010 10.0 10.0 9.986403548779986 10.0 10.0 10.0 10.0 10.0 10.0 10.0 10.0 10.0 10.0 10.0 10.0 10.0 10.0 10.0 10.0 10.0 10.0 10.0 10.0 10.0 10.0 10.0 10.0 10.0 10.0 10.0 10.0 10.0 10.0 10.0 10.0 10.0 10.0 10.0 10.0 10.0 10.0 
0.0010 1.5726264473436427 0.0010 0.0010 0.0010 0.0010438489382678631 10.0 0.0010 0.0010 3.2442698528349814 10.0 10.0 10.0 10.0 10.0 10.0 10.0 10.0 10.0 10.0 10.0 10.0 9.994272826553344 10.0 10.0 9.95364100856683 10.0 10.0 10.0 10.0 10.0 10.0 10.0 9.942784481126798 10.0 10.0 10.0 10.0 10.0 9.999943643557307 10.0 10.0 10.0 10.0 10.0 9.76142190232018 10.0 10.0 10.0 10.0 9.999974366883782 
0.0010 2.9669415482267185 0.0010 0.0010 0.0010 0.0010082107408416446 9.99603503015172 0.0010 0.0010 1.5133321754408904 10.0 10.0 10.0 10.0 10.0 10.0 10.0 10.0 10.0 10.0 10.0 10.0 10.0 10.0 10.0 10.0 9.545533487081343 10.0 10.0 10.0 10.0 10.0 10.0 10.0 10.0 10.0 10.0 10.0 10.0 10.0 10.0 10.0 10.0 10.0 10.0 10.0 10.0 10.0 10.0 10.0 10.0 
0.0010 1.7909331336866408 0.0010 0.0010 0.0010 0.0010 9.50005 0.0010 0.0010 3.1533404043179583 10.0 10.0 10.0 10.0 10.0 10.0 10.0 10.0 10.0 10.0 10.0 10.0 10.0 10.0 10.0 10.0 9.990008401108295 10.0 10.0 10.0 10.0 10.0 10.0 10.0 10.0 10.0 10.0 10.0 10.0 10.0 10.0 10.0 10.0 10.0 10.0 10.0 10.0 10.0 10.0 10.0 10.0 
0.0010 0.0010 0.013423235743827268 0.0010 0.0010003808197761252 0.0010 0.0010 1.771103528903765 0.0010 9.266230000698874 10.0 10.0 10.0 10.0 10.0 10.0 10.0 10.0 10.0 10.0 10.0 10.0 10.0 10.0 10.0 10.0 10.0 10.0 10.0 10.0 10.0 10.0 10.0 10.0 10.0 10.0 10.0 10.0 10.0 10.0 10.0 10.0 10.0 10.0 10.0 10.0 10.0 10.0 10.0 10.0 10.0 
0.001489900485908387 2.8404287204661944 0.0010180717984395455 0.0010028497117956481 0.0010000655454099588 0.0010068628341707816 10.0 0.0010 0.002973929662933396 1.4786411115035216 9.999153194297232 9.999985931054486 9.999978984141137 9.999978292812655 9.999963023010325 9.99999474312424 9.999996191960506 9.999910720480173 9.99999988123346 9.99998463775079 9.999999940956362 9.99997757279466 9.999989447733368 9.999978892312546 9.999999219584462 9.99989110731021 10.0 9.999981710019197 9.99998578393431 9.999901615997594 9.999979321616657 9.999995660335436 9.99998250537425 10.0 9.99998074374277 9.999981156839143 9.99054503466392 9.999994425301947 9.999624098857602 9.998709639479912 9.999979476186564 9.99997947557743 9.999857624296851 9.999994644408067 9.999979045209715 9.999381464944586 9.99999990915386 9.999988949154487 9.999966110518578 9.999979032148998 9.999999905178878 
0.0010 2.3204860372919054 0.0010 0.0010 0.0010 0.0010 8.799712891601493 0.0010 0.0010 1.7027498112099382 9.98510095073251 10.0 9.904533521129595 10.0 10.0 10.0 10.0 10.0 10.0 10.0 10.0 10.0 10.0 10.0 10.0 10.0 10.0 10.0 10.0 10.0 10.0 10.0 10.0 10.0 10.0 10.0 10.0 10.0 10.0 9.99759584074592 10.0 10.0 10.0 10.0 10.0 10.0 10.0 10.0 10.0 10.0 10.0 
0.0010 2.5918411600316387 0.0010 0.0010 0.0010 0.0010 9.210350211841506 0.0010 0.0010 1.8576274217801956 9.896334334992682 10.0 9.994976179974865 10.0 10.0 10.0 10.0 10.0 10.0 10.0 10.0 10.0 10.0 10.0 10.0 10.0 10.0 10.0 10.0 9.693607606075739 10.0 10.0 10.0 10.0 10.0 10.0 10.0 10.0 10.0 10.0 10.0 10.0 10.0 10.0 10.0 10.0 10.0 10.0 10.0 10.0 10.0 
0.0010350125344420601 2.8945006979099697 0.0010 0.0010 0.0010052234251364004 0.0010000003024933125 9.985573248759891 0.0012082098709425906 0.0010 1.1056083213509784 10.0 10.0 10.0 10.0 10.0 10.0 10.0 10.0 10.0 10.0 10.0 10.0 10.0 10.0 10.0 10.0 10.0 10.0 10.0 9.999998782230817 10.0 10.0 10.0 10.0 10.0 9.999995227892112 10.0 10.0 10.0 9.99999986266557 10.0 10.0 10.0 10.0 10.0 10.0 10.0 10.0 10.0 10.0 10.0 
9.715429526997633 1.3747547146128243 0.0010059063448398088 0.0011380939551446712 0.0010112162243139774 0.001028309068703627 0.0010 1.0159631979576975 0.0010 0.0010 9.618554412380448 0.2952360054744587 9.871762419989476 0.2952360056655188 0.29523600566440056 7.448830987576493 9.66530283348936 9.652394880560259 9.362144727631156 9.55674343024925 9.99377937362414 0.2952360057439809 9.999995470717145 0.2952360093239865 9.362144727631156 0.295236005667582 9.999996581313434 0.2952360093239865 0.29523600566307895 9.816831656956063 0.29523601623508977 9.771788162475229 0.2952360093239865 1.0731038869078229 0.2952360056620842 0.2952360056606764 0.29523600566129815 9.838310268419312 9.427721799102633 9.92291142347466 0.2952360056611689 0.29523600565787955 0.2952360093239865 8.225198489830273 0.2952360056400729 9.982878935880809 9.390777495482107 9.539092340193111 9.52217767776055 0.2952360093239865 9.803370070982638 
0.0010 0.0010 0.0010 0.0010 0.0010 0.0010 0.0010 2.183195537624032 10.0 0.0010 10.0 10.0 10.0 10.0 10.0 10.0 10.0 10.0 10.0 10.0 10.0 10.0 10.0 10.0 10.0 10.0 9.894782838166515 10.0 10.0 10.0 10.0 10.0 10.0 10.0 10.0 10.0 10.0 10.0 10.0 10.0 10.0 10.0 10.0 10.0 10.0 10.0 10.0 10.0 10.0 10.0 10.0 
0.0010 0.29315309153725766 0.0010 0.0010 0.001000007565438816 0.0010119715241016553 9.420278132304173 0.0010 0.0010 5.377881824349117 10.0 10.0 10.0 10.0 10.0 10.0 10.0 10.0 10.0 9.999887955250948 10.0 10.0 9.999676223502181 10.0 10.0 10.0 10.0 10.0 10.0 10.0 10.0 10.0 10.0 10.0 10.0 10.0 10.0 10.0 10.0 10.0 10.0 10.0 10.0 10.0 10.0 10.0 10.0 10.0 10.0 10.0 10.0 
9.73035218603767 4.310572405216588 0.0010 0.0010 0.0010 0.0010 0.0010 7.564432865751195 0.0010 0.0010 10.0 10.0 10.0 10.0 10.0 10.0 10.0 3.9687591172097303 10.0 10.0 10.0 10.0 10.0 8.65916042608099 10.0 9.109009939437382 10.0 10.0 10.0 10.0 10.0 10.0 10.0 10.0 10.0 10.0 10.0 10.0 10.0 10.0 10.0 10.0 10.0 8.891954996880337 10.0 10.0 10.0 9.983184474322108 10.0 10.0 10.0 
0.0010 1.8236898868767994 0.0010 0.0010 0.0010 0.0010 10.0 0.0010 0.0010 3.366261219022542 10.0 10.0 10.0 10.0 10.0 10.0 10.0 10.0 10.0 10.0 10.0 10.0 10.0 10.0 10.0 10.0 10.0 10.0 10.0 10.0 10.0 10.0 10.0 10.0 10.0 10.0 10.0 10.0 10.0 10.0 10.0 10.0 10.0 10.0 10.0 10.0 10.0 10.0 10.0 10.0 10.0 
0.999449376506183 0.0010 0.0010 0.0010001787391764922 0.0010003725771179533 0.003055449672365116 0.0010 6.6937592280742075 10.0 0.001000000000000334 10.0 10.0 9.952383145413428 10.0 9.999994827348333 9.99999399836067 10.0 10.0 10.0 9.99502668948293 9.993379578106314 10.0 9.999985651866352 10.0 9.999998897979795 10.0 9.999965522690568 10.0 10.0 10.0 10.0 10.0 9.99999504586249 10.0 10.0 9.999988152630188 10.0 10.0 9.999999692557989 10.0 9.999994942465317 10.0 9.733686999434608 9.999999543540135 10.0 9.979858508313526 9.999996850206065 10.0 9.99917491496911 10.0 9.999631176411665 
10.0 1.6559256438539864 0.0010 0.001442427260569195 0.0010 0.0010 0.0010 1.7172214314187968 0.001157248404606597 0.0010 9.96105667464116 0.0010 9.964238924925498 0.0010 0.0010 9.99913783296302 10.0 9.989773423441871 9.36862169078509 10.0 10.0 0.0010 10.0 0.0010 8.513870714442294 0.0010 9.998298725076452 0.0010 0.0010 10.0 4.502385021523377 10.0 4.298456934210826 8.305503925011774 0.0010 5.2934213837710065 0.0010 9.658402516254325 9.359592939483676 9.999623038896909 0.0010 0.0010 6.905886814608718 10.0 2.244743882796225 9.623813979402918 10.0 9.64479869194155 9.99210382925406 1.69772176266381 10.0 
0.0010 0.0010 0.0017639796515945675 0.0010 0.0011805312253143953 0.0010001157337594243 8.01757053692077 0.0010 0.0010 10.0 10.0 10.0 10.0 10.0 10.0 10.0 10.0 9.951355285571138 10.0 10.0 10.0 10.0 9.99373776192429 10.0 10.0 10.0 9.995088734025384 10.0 10.0 10.0 10.0 10.0 10.0 10.0 10.0 10.0 10.0 10.0 10.0 10.0 10.0 10.0 10.0 10.0 10.0 10.0 10.0 10.0 10.0 10.0 10.0 
10.0 6.767835652335306 0.0010 0.0010 0.0010069672148832745 0.0010 0.0010 7.5496913399991765 0.0010 0.0010 10.0 10.0 10.0 10.0 10.0 10.0 10.0 10.0 10.0 10.0 10.0 10.0 10.0 10.0 10.0 10.0 10.0 10.0 10.0 10.0 10.0 10.0 10.0 10.0 10.0 10.0 10.0 10.0 10.0 10.0 10.0 10.0 10.0 10.0 10.0 10.0 10.0 10.0 10.0 10.0 10.0 
0.0010 0.0010 0.0032890779676346144 0.0010 0.0010 0.001159488766570263 10.0 0.0010 0.0010 7.0677021990765585 10.0 10.0 10.0 10.0 10.0 10.0 10.0 10.0 10.0 10.0 10.0 10.0 10.0 10.0 10.0 10.0 10.0 10.0 10.0 10.0 10.0 10.0 10.0 10.0 10.0 10.0 10.0 10.0 10.0 10.0 10.0 10.0 10.0 10.0 10.0 10.0 10.0 10.0 10.0 10.0 10.0 
0.0010 2.077700952665047 0.0010 0.0010 0.0010 0.0010 10.0 0.0010 0.0010 3.0933908404210175 10.0 10.0 10.0 10.0 10.0 10.0 10.0 10.0 10.0 10.0 10.0 10.0 9.999996375867909 10.0 10.0 10.0 10.0 10.0 10.0 10.0 10.0 10.0 10.0 10.0 10.0 10.0 10.0 10.0 10.0 9.874188522702303 10.0 10.0 10.0 10.0 10.0 10.0 10.0 10.0 10.0 10.0 10.0 
10.0 1.2821684419933062 0.0010 0.0010 0.0010 0.0010 0.0010 0.8796710001012686 0.0010 0.0010 10.0 0.0010 9.94426502705611 0.0010 0.0010 8.2498485896983 9.779656635519247 10.0 7.084483231143606 9.674196360321531 10.0 0.0010 10.0 0.0010 6.956592844448259 0.0010 10.0 0.0010 0.0010 9.861456654078381 0.0010 9.844289159517242 0.0010 0.2535177870140526 0.0010 0.0010 0.0010 10.0 6.764721071303373 9.955645993827886 0.0010 0.0010 0.0010 8.75337449367094 0.0010 10.0 6.617867344330249 9.996133229394678 9.252589091795056 0.0010 10.0 
9.740580139062995 1.6424545864795363 0.001049846615780307 0.0010 0.0010096222221501123 0.0010 0.0010 1.60868551202669 0.0010 0.0010 10.0 0.6715044520672935 9.977053031317077 0.6496576222507437 0.6715451893347684 9.521905771792078 10.0 10.0 9.412055236417185 9.949958838702821 10.0 0.6715045164568751 10.0 0.26062188453026014 9.516305189165266 0.6715041986371739 9.674194972840663 0.6715042299813359 0.6715041878123511 10.0 5.687689909266547 10.0 4.9087200146123 10.0 0.6715042205872939 8.70797926693495 0.653807176599674 10.0 9.639497787223824 10.0 0.6715042045194854 0.6715041996081448 10.0 9.736169853087517 1.7342543150667185 10.0 10.0 9.569253076380738 10.0 1.4596873051403927 9.969716493748436 
0.0010 0.0010 0.0010 0.0010 0.0010020181813354563 0.0010 0.29158524259964125 0.0010 0.0010 10.0 9.933073729806669 10.0 10.0 10.0 10.0 10.0 10.0 10.0 10.0 10.0 10.0 10.0 10.0 10.0 10.0 10.0 10.0 10.0 10.0 10.0 10.0 9.998705846748093 10.0 10.0 10.0 10.0 10.0 10.0 10.0 10.0 10.0 10.0 10.0 10.0 10.0 10.0 10.0 10.0 10.0 10.0 10.0 
0.0010 1.2609399148740734 0.0010 0.0010 0.0010 0.0010 10.0 0.0010 0.0010 4.126637402721504 10.0 10.0 10.0 10.0 10.0 10.0 10.0 10.0 10.0 10.0 10.0 10.0 10.0 10.0 10.0 10.0 9.98726662515134 10.0 10.0 10.0 10.0 10.0 10.0 10.0 10.0 10.0 10.0 10.0 10.0 10.0 10.0 10.0 10.0 10.0 10.0 10.0 10.0 10.0 9.999979455604514 10.0 10.0 
0.0010 7.0070835411394246 0.0010 0.0010 0.0010017905055116582 0.0010015853961815855 0.0010 7.722010836871635 3.424103246388456 0.0010 10.0 10.0 10.0 10.0 10.0 10.0 10.0 10.0 10.0 10.0 10.0 10.0 10.0 10.0 10.0 10.0 10.0 10.0 10.0 10.0 10.0 10.0 10.0 10.0 10.0 10.0 10.0 10.0 10.0 10.0 10.0 10.0 10.0 10.0 10.0 10.0 10.0 10.0 10.0 10.0 10.0 
7.191282378783927 0.0010 0.0010 0.0010981654354288598 0.0010 0.0010 0.0010 9.420621049569789 7.72294034125535 0.0010 10.0 10.0 10.0 10.0 10.0 10.0 10.0 10.0 10.0 10.0 10.0 10.0 9.999777303161858 10.0 10.0 10.0 9.978168686942487 10.0 10.0 10.0 10.0 10.0 10.0 10.0 10.0 10.0 10.0 10.0 10.0 10.0 10.0 10.0 10.0 10.0 10.0 10.0 10.0 10.0 10.0 10.0 10.0 
0.0010 1.4322256667662918 0.0010075696842942127 0.0010 0.0010000137186037335 0.0010002365293698301 10.0 0.0010 0.0010 3.8875833679953686 9.999984420320539 10.0 10.0 10.0 10.0 10.0 9.999999560302605 10.0 9.999995026345884 10.0 10.0 10.0 10.0 10.0 10.0 10.0 9.999381115432097 10.0 10.0 9.999999050375925 10.0 10.0 10.0 9.99999629255164 10.0 10.0 10.0 9.99999748765329 9.999998124265392 10.0 10.0 10.0 10.0 9.999999712022522 10.0 9.999814690536565 10.0 10.0 10.0 10.0 10.0 
9.712867273707179 1.4699803406892071 0.0010 0.0010 0.0010 0.0010 0.0010 1.2559671623074653 0.0010 0.0010 10.0 0.288132726292822 9.879267555804356 0.288132726292822 0.288132726292822 7.6366524301264755 9.690683208892912 10.0 10.0 9.573277287476614 10.0 0.288132726292822 10.0 0.288132726292822 10.0 0.288132726292822 10.0 0.288132726292822 0.288132726292822 9.847736797500026 0.288132726292822 9.788866782046345 0.288132726292822 1.424555269418919 0.288132726292822 0.288132726292822 0.288132726292822 10.0 10.0 9.930967318000482 0.288132726292822 0.288132726292822 0.288132726292822 8.33696041216062 0.288132726292822 10.0 10.0 10.0 10.0 0.288132726292822 10.0 
10.0 9.766557557248712 0.0010 0.0010 0.0010 0.0010 0.0010 9.783130270614087 0.0010 0.0010 10.0 10.0 10.0 10.0 10.0 10.0 10.0 10.0 10.0 10.0 10.0 10.0 10.0 10.0 10.0 10.0 10.0 10.0 10.0 10.0 10.0 10.0 10.0 10.0 10.0 10.0 10.0 10.0 10.0 10.0 10.0 10.0 10.0 10.0 10.0 10.0 10.0 10.0 10.0 10.0 10.0 
0.0010 0.0010 0.0010 0.0010 0.0010 0.0010 0.0010 3.7473308883952163 9.634146272731655 0.0010 10.0 9.983493795248283 9.914042659538133 9.983498265357692 9.983431170215537 10.0 10.0 10.0 10.0 10.0 10.0 9.983370152767554 10.0 9.984828439940767 10.0 9.983599999455674 10.0 9.98351850727099 9.983560498522523 10.0 10.0 10.0 9.989025787208668 10.0 9.9834917081808 10.0 9.983490961246705 10.0 10.0 10.0 9.983561946388692 9.983485719800868 9.612081113657394 10.0 9.983709674260629 10.0 10.0 10.0 10.0 9.98380245470207 10.0 
0.001000000001906882 0.0010 0.0010 0.0010 0.0010 0.0010 0.0010 2.8415503582222232 0.0010 10.0 10.0 9.99999999999985 10.0 9.999999999999844 10.0 9.999905630799455 10.0 10.0 9.999999999999947 10.0 10.0 9.991853897031836 10.0 9.99999999999984 10.0 9.99999999999985 9.998991078565734 9.99999999999985 9.99999999999985 9.999999992266455 10.0 9.960765689393869 10.0 9.998965081947311 9.99999999999985 10.0 9.999999915384471 9.999999972088206 10.0 10.0 9.99999999999985 9.99999999999985 10.0 9.994619926073085 9.99999999999985 10.0 10.0 10.0 10.0 9.99999999999985 10.0 
0.0010 8.689347389308862 0.0010 0.0010 0.001000696338127457 0.0010005650103686956 0.001000000000000334 6.727870357592263 0.3371970658248395 0.0010 10.0 10.0 10.0 10.0 10.0 10.0 10.0 10.0 10.0 10.0 10.0 10.0 10.0 10.0 10.0 10.0 10.0 10.0 10.0 10.0 10.0 10.0 10.0 10.0 10.0 10.0 10.0 10.0 10.0 10.0 10.0 10.0 10.0 10.0 10.0 10.0 10.0 10.0 10.0 10.0 10.0 
10.0 1.3327846207514171 0.0010 0.001771182027941288 0.0010105468567516791 0.0013986571685978436 0.0017150359204743113 0.8264678431824329 0.0010 0.0010 4.9544092548017025 0.0010 9.918593047381833 0.0010 0.0010 8.623151425232269 9.813350057088648 7.6101871503001846 3.6114752327356947 9.973516108940625 9.89095550398566 0.0010 10.0 0.0010 3.6115078370285962 0.0010 10.0 0.0010 0.0010 9.898821986204892 0.0010 9.870479491374304 0.0010 0.0010 0.0010 0.0010 0.0010 10.0 4.71765150100789 9.92752386510293 0.0010 0.0010 0.0010 9.29789980803937 0.0010 9.836390573759187 4.14408951305268 6.275084506122589 5.884604321745884 0.0010 9.647434199816203 
0.0010 2.219188980291343 0.0010 0.0010 0.0010 0.0010 10.0 0.0010 0.0010 2.734115403185659 10.0 10.0 10.0 10.0 10.0 10.0 10.0 10.0 10.0 10.0 10.0 10.0 9.999830219552413 10.0 10.0 10.0 10.0 10.0 10.0 10.0 10.0 10.0 10.0 10.0 10.0 10.0 10.0 9.999574562916358 10.0 10.0 10.0 10.0 10.0 10.0 10.0 10.0 10.0 10.0 10.0 10.0 10.0 
0.0010 3.3023880258359806 0.0010 0.0010 0.0010789975831064363 0.0010 10.0 0.0010 0.0010 1.1029068715623742 9.989676612210008 10.0 9.999465372920197 10.0 10.0 10.0 10.0 10.0 10.0 10.0 10.0 10.0 10.0 10.0 10.0 10.0 9.941189781732122 10.0 10.0 9.970788884431013 10.0 10.0 10.0 10.0 10.0 10.0 10.0 10.0 10.0 10.0 10.0 10.0 10.0 10.0 10.0 10.0 10.0 10.0 10.0 10.0 10.0 
10.0 1.3849291899289538 0.0010 0.0010999484066163022 0.0012190824690818229 0.0010387694550793756 0.0010 0.9426780897900024 0.0010 0.0010 9.55344403644063 1.1905931173905193 9.893605460864004 1.196664985481105 1.1959935874137528 9.593361352073627 9.86201440411057 9.136631084273377 8.513672210652622 10.0 10.0 1.1959135550756477 10.0 1.1619553443710942 8.844945369187581 1.196500424533995 10.0 1.1963844679395201 1.1873913352404344 9.80490384506713 0.3178470778068698 9.854574248757483 1.2445978106353692 4.091167428851314 1.1963869900992412 2.3340941156230075 1.1906376242756052 9.763709858556387 9.23546339826881 9.972662952171813 1.1963860428401905 1.1963653528846212 1.5669074200435906 9.698485637590387 1.1926861077587931 10.0 10.0 9.326967522245834 10.0 1.240628554927011 9.858699541139778 
0.0010 0.0010 0.0010 0.0010 0.0010 0.0010 7.172233905751123 0.0010 0.0010 5.370975051795363 10.0 10.0 10.0 10.0 10.0 10.0 10.0 10.0 10.0 10.0 10.0 10.0 10.0 10.0 10.0 10.0 9.825419185900826 10.0 10.0 10.0 10.0 10.0 10.0 10.0 10.0 10.0 10.0 10.0 10.0 10.0 10.0 10.0 10.0 10.0 10.0 10.0 10.0 10.0 10.0 10.0 10.0 
0.0010 0.12724386578915944 0.0010 0.0010 0.0010 0.0010 1.211880823723945 0.0010 0.0010 10.0 9.998585233917538 10.0 10.0 10.0 10.0 10.0 10.0 10.0 10.0 10.0 10.0 10.0 9.997720262494711 10.0 10.0 10.0 9.901147609121262 10.0 10.0 10.0 10.0 9.999954093406748 10.0 10.0 10.0 10.0 10.0 9.999923044145778 10.0 10.0 10.0 10.0 10.0 10.0 10.0 9.999829225398145 10.0 10.0 10.0 10.0 10.0 
1.818990854128417 0.0010 0.0035826655032902464 0.0010 0.0010041959477881984 0.0010 0.0010 7.288991133252296 10.0 0.0010 10.0 10.0 10.0 10.0 10.0 10.0 10.0 10.0 10.0 10.0 10.0 10.0 10.0 10.0 10.0 10.0 9.997251895056767 10.0 10.0 10.0 10.0 10.0 10.0 10.0 10.0 10.0 10.0 10.0 10.0 10.0 10.0 10.0 10.0 10.0 10.0 10.0 10.0 10.0 10.0 10.0 10.0 
9.896701058771512 7.176629527913937 0.0010013742614152679 0.0010187085272965234 0.001000000046403446 0.0010000359029648715 0.0010 7.811150339989926 0.005360444300223991 0.0010 9.998843957463674 9.995292479592432 9.999907060175852 9.99494090420379 9.994817694633191 9.999614380753982 9.999999913458675 10.0 9.998747124367572 9.999874656553837 9.99999997872498 9.997038683153969 9.999994076293271 9.994962073003704 9.998715665169083 9.995000488877398 9.999999980504086 9.994929432406694 9.994593835662599 6.590921666078852 9.980736151816728 9.999972067484235 9.99734514120774 9.999228030032846 9.995088835848655 9.99799100936941 9.995252231560395 9.999522764913372 9.999763305190095 9.999999991302944 9.994913404849669 9.994751130042069 10.0 10.0 9.994774446750148 9.999911992651759 9.999726666818772 9.987870724373982 9.999745894681931 9.994766451822667 10.0 
10.0 2.453475922005062 0.0010 0.0035745518668884495 0.004053626651490996 0.001303860953957066 0.0010 2.565577242095054 0.001000000000000334 0.0010 10.0 10.0 10.0 10.0 10.0 10.0 10.0 0.001000000000000334 10.0 10.0 10.0 10.0 9.913227624818935 8.708031644705956 10.0 10.0 10.0 10.0 10.0 10.0 0.001000000000000334 10.0 1.4128164378111046 10.0 10.0 10.0 10.0 10.0 10.0 10.0 10.0 10.0 10.0 10.0 10.0 10.0 10.0 0.001000000000000334 10.0 10.0 10.0 
2.3269497104227597 10.0 0.0010 0.0010 0.0010 0.0010001879190831573 0.0010 10.0 0.0010 0.0010 10.0 10.0 10.0 10.0 10.0 10.0 10.0 10.0 10.0 10.0 9.999623683366854 10.0 10.0 10.0 10.0 10.0 10.0 10.0 10.0 10.0 10.0 10.0 10.0 10.0 10.0 10.0 10.0 10.0 10.0 10.0 10.0 10.0 10.0 10.0 10.0 10.0 10.0 10.0 10.0 10.0 9.998910041737984 
0.0010 0.4762739669994416 0.0010 0.0010 0.0010 0.0010 1.3100426255698343 0.0010 0.0010 9.340701534883847 7.968637957374234 10.0 9.999813243724766 10.0 10.0 10.0 9.99997571204877 10.0 9.999827006994492 10.0 10.0 10.0 9.998621428219417 10.0 9.922803590494338 10.0 9.999675995838292 10.0 10.0 9.997416339900722 10.0 9.988969687598763 10.0 10.0 10.0 9.99999520968515 10.0 9.977892830760386 9.999886177736734 10.0 10.0 10.0 9.999880515373697 10.0 10.0 9.954098150129564 9.9999148577882 10.0 9.999993359922065 10.0 9.999737918830673 
5.754275462199177 0.0010 0.0010 0.0019213689278504806 0.0010731632096638937 0.0010 0.0010 10.0 10.0 0.0010 10.0 10.0 10.0 10.0 10.0 10.0 10.0 10.0 10.0 10.0 10.0 10.0 10.0 10.0 10.0 10.0 10.0 10.0 10.0 10.0 10.0 10.0 10.0 10.0 10.0 10.0 10.0 10.0 10.0 10.0 10.0 10.0 10.0 10.0 10.0 10.0 10.0 10.0 10.0 10.0 10.0 
0.0010 0.1700514016639556 0.0018942988098263102 0.001006291031699565 0.0010000481116083683 0.0010001352354246469 10.0 0.0014983322998652834 0.0013054721178026112 5.695191847179677 10.0 10.0 9.999989217411256 10.0 10.0 9.99981238483777 9.999827941645636 9.998925625295497 10.0 9.999791317763323 9.999930758113582 10.0 9.999996698535528 10.0 10.0 10.0 9.998705585624062 10.0 10.0 9.99991654623355 10.0 9.999897869434037 10.0 10.0 10.0 10.0 10.0 9.999271413392607 10.0 9.999939006553873 10.0 10.0 10.0 9.999886397064373 10.0 9.999384865646295 10.0 10.0 10.0 10.0 10.0 
0.0010 0.0010 0.0010 0.0010 0.0010 0.0010 9.569702937724916 0.0010 0.0010 6.256693907970623 10.0 10.0 10.0 10.0 10.0 10.0 10.0 10.0 10.0 10.0 10.0 10.0 10.0 10.0 10.0 10.0 10.0 10.0 10.0 10.0 10.0 10.0 10.0 10.0 9.907916502089819 10.0 10.0 10.0 10.0 10.0 10.0 10.0 10.0 10.0 10.0 10.0 10.0 10.0 10.0 10.0 10.0 
0.0010 0.0010 0.0010 0.0010 0.0010 0.0010 0.0010 3.806973301151773 10.0 0.0010 10.0 10.0 9.961973107103335 10.0 10.0 10.0 10.0 10.0 10.0 9.9975200928167 10.0 10.0 10.0 10.0 10.0 10.0 10.0 10.0 10.0 10.0 10.0 10.0 10.0 10.0 10.0 10.0 10.0 10.0 10.0 10.0 10.0 10.0 9.80103122894682 10.0 10.0 10.0 10.0 10.0 10.0 10.0 10.0 
10.0 2.1762762692325657 0.0029131121900570975 0.0010007618525228563 0.0010 0.001000030399351303 0.0010 2.309116295888382 0.0010 0.0010 9.937002334459008 8.393611943838794 9.996207388182027 8.393611943838794 8.393611943838794 10.0 9.939513953546287 4.941940680759134 10.0 10.0 9.939430279312354 8.393611943838794 9.999996566276144 8.393611943838794 9.939666437788619 8.393611943838794 9.961518724954956 8.393611943838794 8.393611943838794 9.921518950143467 1.1606849482654726 9.939505818615798 8.393611943838794 9.080847129434943 8.393611943838794 8.393611943838794 8.393611943838794 10.0 9.939668044267268 10.0 8.393611943838794 8.393611943838794 8.725459521647835 10.0 8.393611943838794 9.939663046720309 9.939672634433947 4.424408307187533 9.939616292246825 8.393611943838794 9.938823847942878 
0.0010 2.810433987568389 0.0010 0.0010 0.0010 0.0010 10.0 0.0010 0.0010 1.806759220658687 10.0 10.0 10.0 10.0 10.0 10.0 10.0 10.0 10.0 10.0 10.0 10.0 10.0 10.0 10.0 10.0 9.237737981457554 10.0 10.0 10.0 10.0 10.0 10.0 10.0 10.0 10.0 10.0 10.0 10.0 10.0 10.0 10.0 10.0 10.0 10.0 10.0 10.0 10.0 10.0 10.0 10.0 
0.0010 0.0010 0.0010 0.0010 0.0010 0.0010 10.0 0.0010 0.0010 9.021143616146091 10.0 10.0 10.0 10.0 10.0 10.0 10.0 10.0 10.0 10.0 10.0 10.0 10.0 10.0 10.0 10.0 10.0 10.0 10.0 10.0 10.0 10.0 10.0 10.0 10.0 10.0 10.0 10.0 10.0 10.0 10.0 10.0 10.0 10.0 10.0 10.0 10.0 10.0 10.0 10.0 10.0 
0.0010 0.0010 0.0010 0.0010 0.0010 0.0010 0.0010 3.078676736320901 10.0 0.0010 10.0 10.0 10.0 10.0 10.0 10.0 10.0 10.0 10.0 10.0 10.0 10.0 10.0 10.0 10.0 10.0 10.0 10.0 10.0 10.0 10.0 10.0 10.0 10.0 10.0 10.0 10.0 9.993240520810613 10.0 10.0 10.0 10.0 10.0 10.0 10.0 10.0 10.0 10.0 10.0 10.0 10.0 
10.0 1.5897917934030557 0.0010 0.0010 0.0010 0.0010 0.0010 1.175427442978697 0.0010 0.0010 10.0 0.0010 9.987843171681188 0.0010 0.0010 7.17582008209665 9.965250483431534 9.02510404005546 5.303580487328239 9.514421540274089 10.0 0.0010 10.0 0.0010 9.694655817253441 0.0010 10.0 0.0010 0.0010 10.0 0.0010 9.773776996541931 0.0010 0.13829797930828658 0.0010 0.0010 0.0010 10.0 10.0 10.0 0.0010 0.0010 0.001000000000000334 8.51857811472291 0.0010 10.0 10.0 9.078308112529374 10.0 0.0010 10.0 
10.0 2.7763373346610907 0.0010 0.0010 0.0010 0.0010 0.0010 2.75747775464079 0.0010 0.0010 10.0 10.0 10.0 10.0 10.0 10.0 10.0 9.08102441559039 10.0 10.0 10.0 10.0 10.0 10.0 9.889958648017044 10.0 10.0 9.968404339268131 10.0 10.0 10.0 10.0 10.0 10.0 10.0 9.967757481555703 10.0 10.0 10.0 10.0 10.0 10.0 9.96655269130871 10.0 10.0 9.516268995264273 9.99999111633387 10.0 9.993502833569018 10.0 10.0 
0.0011848202100685616 0.4183533290577561 0.001015711440623615 0.0010756962988473793 0.0010 0.0010 0.8459160946158242 0.0010 0.0010 7.618793561633603 9.99997205486567 9.997877386079752 9.99931705673024 9.997874626006135 9.997751831630609 10.0 9.999931864198171 9.999957957305975 9.9990601663193 9.997613240755108 9.999999995390596 9.997866752399602 10.0 9.9980509410266 9.999824746614632 9.997866870940614 10.0 9.998722380208271 9.9977423352311 9.999996050280973 9.996854789231282 9.996462784253026 10.0 9.971854874215232 9.997879054222905 9.99981805344292 9.997755217024553 10.0 9.999679042116083 10.0 9.997877275824873 9.997813952977582 9.998916160926088 9.999120344193111 9.997833821898775 9.999975656939949 9.999822464871434 9.99989118951357 10.0 9.997856193716894 9.999837367506816 
0.0010000076466630226 0.9877179613834713 0.0010113283758030587 0.0010761759082237924 0.0010003304146417593 0.0010000000022309912 1.6807587395327437 0.0010000638788848796 0.0010001058594459099 9.530325201433135 9.999105678128236 9.999994930226677 9.999978090161346 9.999994931516701 9.9999917424579 9.999999993843867 9.999999998251768 9.999014216440017 9.999999985530785 9.997468589236632 9.999678426789611 9.999994927512832 9.999961713322628 9.999888344889062 9.999950329457306 9.999994929087189 9.999522830227404 9.999994929585801 9.9999797865237 9.999210045152443 9.999118873286104 9.99751467936301 9.995070418563992 9.96679795925391 9.999994930187178 9.997419491266745 9.999985736461603 9.999999900821287 9.999999987739217 9.999999499745265 9.999994930350464 9.999994930350551 9.97450704312234 9.999305422946293 9.999994931499979 9.999756477374241 9.999900613427306 9.999097306135475 9.995714760486248 9.999994931507967 9.999999829514463 
0.0010 0.0010 0.0010 0.003445065483863471 0.0010017289779518624 0.0010 0.0010 3.1620195642279407 10.0 0.0010 10.0 10.0 10.0 10.0 10.0 9.999830390648954 10.0 9.960690014508678 10.0 10.0 10.0 10.0 10.0 10.0 10.0 10.0 9.894898163338059 10.0 10.0 10.0 10.0 10.0 10.0 10.0 10.0 10.0 10.0 10.0 10.0 10.0 10.0 10.0 10.0 10.0 10.0 10.0 10.0 10.0 10.0 10.0 10.0 
4.16769459879795 0.0010 0.0010 0.0021838338355922734 0.0010 0.0010380712977294823 0.0010 10.0 10.0 0.0010 10.0 10.0 10.0 10.0 10.0 10.0 10.0 10.0 10.0 10.0 10.0 10.0 10.0 10.0 10.0 10.0 10.0 10.0 10.0 10.0 10.0 10.0 10.0 10.0 10.0 10.0 10.0 10.0 10.0 10.0 10.0 10.0 10.0 10.0 10.0 10.0 10.0 10.0 10.0 10.0 10.0 
0.0010 0.04390069035167469 0.9010795832339348 0.0010 0.0010 0.0010 3.8709385590002063 0.0010 0.0010 10.0 9.459127101614186 10.0 9.973175345271553 10.0 9.952727916718048 10.0 10.0 9.53316899822558 10.0 10.0 10.0 10.0 10.0 10.0 10.0 10.0 10.0 10.0 10.0 10.0 9.981165646404891 10.0 10.0 10.0 10.0 10.0 10.0 10.0 10.0 10.0 10.0 10.0 10.0 10.0 10.0 10.0 10.0 9.98115733605351 10.0 10.0 10.0 
0.0010 1.4298166901501768 0.0010 0.0010 0.0010 0.0010 10.0 0.0010 0.005827993959596929 3.3914687796907463 10.0 10.0 10.0 10.0 10.0 10.0 10.0 10.0 10.0 10.0 10.0 10.0 10.0 10.0 10.0 10.0 10.0 10.0 10.0 10.0 10.0 10.0 10.0 10.0 10.0 10.0 10.0 10.0 10.0 10.0 10.0 10.0 10.0 10.0 10.0 10.0 10.0 10.0 10.0 10.0 10.0 
0.0010 0.0010 0.0010 0.0010 0.0010 0.0010 10.0 0.0010 0.0010 6.205117981717695 10.0 10.0 10.0 10.0 10.0 10.0 10.0 10.0 10.0 10.0 10.0 10.0 10.0 10.0 10.0 10.0 10.0 10.0 10.0 10.0 10.0 10.0 10.0 10.0 10.0 10.0 10.0 10.0 10.0 10.0 10.0 10.0 10.0 10.0 10.0 10.0 10.0 10.0 10.0 10.0 10.0 
0.0010 0.0010 0.0014866414423238556 0.0010 0.0011061568289848433 0.0010039202106371312 1.4548643974939885 0.0010 0.0010 10.0 10.0 9.979425575863292 10.0 9.979426418809748 10.0 9.989332289261412 9.999997089985799 10.0 9.999979722087158 10.0 10.0 9.979386996995494 9.981875994370906 9.979452003136982 9.972519673970549 9.987911930091148 9.992018242852884 10.0 9.999886557263062 10.0 10.0 9.999348992231303 9.97352895043493 9.979413364174755 9.979440343616982 9.970268098008347 9.979434498610946 9.999990447997448 9.999981064999897 9.999963705533629 9.999884934769238 9.979427905218774 10.0 9.99999992327375 9.979425191609995 10.0 10.0 10.0 10.0 9.97944458286892 9.995916057596938 
10.0 1.415299733812732 0.0070857275508344805 0.0010001879963385722 0.0010000173504644847 0.001000110901243308 0.0010 1.4763988010839126 0.14057594679288227 0.0010 10.0 0.0010 9.908508492567412 0.0010 1.13951534346688 7.247280405756617 9.651401697101031 9.998655819028894 2.8928700819527373 8.938962738389918 9.999738177108496 0.0010 9.976777072241486 0.0010 2.681760209969732 0.0010 9.999412582395097 0.0010 0.0010 9.743918572547363 0.8413252348011122 9.752491201918598 0.0010 0.0010 0.0010 0.0010 0.0010 9.998441597068856 2.3647082382326707 9.932799855274027 0.0010 0.0010 0.0010 7.365253173458372 0.0010 9.99305703774973 2.128623362598729 8.83898942232607 5.905608708887212 0.0010 9.945722986346933 
0.0010 0.0010 0.0010 0.0010004918140676467 0.0010 0.00100310103381219 0.001000000000000334 0.022674399655527644 10.0 0.0010 10.0 9.999913532006687 9.999936543385187 9.999913045877868 10.0 9.999995665481583 10.0 10.0 9.999996507233428 10.0 10.0 9.999910806785234 9.999761247602523 9.982434167302259 9.9974243318318 9.996501989239109 10.0 9.85046217933665 9.999608142596088 10.0 9.999763682504474 9.999856543240766 9.999881355720973 9.995675676142996 10.0 9.99990612020328 9.999855468482469 9.999999376688603 9.999997560083512 9.999986425519296 9.999914197848819 9.999913515320056 9.765326959261756 9.99970086756763 9.999898346911143 9.978018207133871 9.99999972571813 9.99939595407011 9.985863496849603 9.999896954369252 10.0 
5.57989674546014 5.114500146506262 0.0010 0.0010144724288479654 0.0010442030279146069 0.0010 0.0010 5.311175500523011 0.001000000000000334 0.0010 10.0 10.0 9.861871276807902 10.0 10.0 10.0 10.0 10.0 10.0 10.0 10.0 10.0 9.99838345850273 10.0 10.0 10.0 10.0 10.0 10.0 10.0 10.0 10.0 10.0 10.0 10.0 10.0 10.0 10.0 10.0 10.0 10.0 10.0 10.0 10.0 10.0 10.0 10.0 10.0 10.0 10.0 10.0 
0.0012444961870069899 2.028000413669777 0.0010 0.0012933830449400226 0.0010 0.0010000525120012003 9.889232982122614 0.0010 0.0010 2.8270612070485717 9.999144185823042 9.999957135108367 9.998784266879591 9.999943064434193 9.9999580272974 9.989647215559316 9.999593150906534 9.996846381307522 9.999933429015478 10.0 9.999945810038168 9.999863632965557 9.999995598940169 9.999903864106095 9.99991386296753 9.99995807482851 9.983300108010644 9.999755503812993 9.999956218209384 10.0 9.99358550899721 9.999752030248864 9.999775562190877 9.999923684966046 9.999969410198796 9.999755503812993 9.99995712021308 9.999298222338089 9.999978806205021 9.995375918395222 9.99995875127936 9.99995876948112 9.999789685872718 9.999609956175899 9.999946398306854 9.999995541359155 9.999947381571026 9.998245332901067 9.999571785218176 9.999755503812993 9.999370355916975 
5.582249663660717 0.0010 0.0026614936526108196 0.0015976932379686856 0.0010092007655429786 0.0010016393184051884 0.0010 10.0 10.0 0.0010 9.996427246027624 10.0 10.0 10.0 10.0 10.0 10.0 10.0 10.0 10.0 10.0 10.0 10.0 10.0 10.0 10.0 10.0 10.0 10.0 10.0 10.0 10.0 10.0 10.0 10.0 10.0 10.0 10.0 10.0 9.999455988457768 10.0 10.0 10.0 10.0 10.0 10.0 10.0 10.0 10.0 10.0 10.0 
0.0010 2.459724512890303 0.0010 0.0010 0.0010 0.0010 9.874796452246528 0.001000000000000334 0.0010 2.2403668398092873 10.0 10.0 10.0 10.0 10.0 10.0 10.0 10.0 10.0 10.0 10.0 10.0 10.0 10.0 10.0 10.0 10.0 10.0 10.0 10.0 10.0 9.999999683372021 10.0 10.0 10.0 10.0 10.0 10.0 10.0 10.0 10.0 10.0 10.0 10.0 10.0 10.0 10.0 10.0 10.0 10.0 10.0 
10.0 2.396297923012133 0.0010 0.0010 0.0010 0.0010 0.0010 2.5554868888648197 0.0010 0.0010 10.0 9.451043495250701 10.0 9.416351840265884 9.283341383317993 10.0 10.0 4.980782701939494 10.0 10.0 10.0 9.336823873838787 10.0 9.41688794557247 10.0 9.416359162694157 10.0 9.416359030487506 9.3362241334951 10.0 1.311412145140669 10.0 9.979449555148655 10.0 9.422352377652796 10.0 9.284357066165882 10.0 10.0 10.0 9.41635674165999 9.416365802912535 10.0 10.0 9.416359994721258 10.0 10.0 2.7922839458913136 10.0 9.417173115992966 10.0 
0.0010 2.766774755232999 0.0010 0.0010 0.0010 0.0010 10.0 0.0010 0.0010 1.9174275885026721 10.0 10.0 10.0 10.0 10.0 10.0 10.0 10.0 10.0 10.0 10.0 10.0 10.0 10.0 10.0 10.0 10.0 10.0 10.0 10.0 10.0 10.0 10.0 10.0 10.0 10.0 10.0 10.0 10.0 10.0 10.0 10.0 10.0 10.0 10.0 10.0 10.0 10.0 10.0 10.0 10.0 
0.4696203824959905 0.0010 0.0010 0.0013327146148974216 0.0010 0.0010 0.0010 6.983783697063731 9.711631676602233 0.0010 10.0 10.0 10.0 10.0 10.0 10.0 9.999699948584546 10.0 10.0 10.0 10.0 10.0 10.0 10.0 10.0 10.0 10.0 10.0 10.0 9.993691635017765 10.0 9.99997934787742 10.0 10.0 10.0 10.0 10.0 10.0 10.0 10.0 10.0 10.0 10.0 9.999627881776158 10.0 9.999373670067591 10.0 10.0 10.0 10.0 10.0 
0.0010 3.0894682395256208 0.0010 0.0010 0.0010 0.0010 10.0 0.0010 0.0010 1.1720237619173055 9.982331712744664 10.0 10.0 10.0 10.0 10.0 9.99998571886693 9.997128691344521 9.996785761300261 10.0 10.0 10.0 9.998578682631903 10.0 9.998646034216462 10.0 10.0 10.0 10.0 10.0 10.0 9.99997171544573 10.0 9.995430864238646 10.0 10.0 10.0 9.999347887680099 9.996543384044626 10.0 10.0 10.0 9.996305000644194 10.0 10.0 10.0 10.0 10.0 10.0 10.0 10.0 
0.0010 1.9849400016690315 0.0010 0.0010 0.0010 0.0010 9.791012844593038 0.0010 0.0010 2.358775633713674 10.0 10.0 10.0 10.0 10.0 10.0 10.0 10.0 10.0 10.0 10.0 10.0 10.0 10.0 10.0 10.0 10.0 10.0 10.0 10.0 10.0 10.0 9.933514711231489 10.0 10.0 10.0 10.0 10.0 10.0 10.0 10.0 10.0 10.0 10.0 10.0 10.0 10.0 10.0 9.918156747891935 10.0 10.0 
10.0 2.020812923825409 0.0010 0.0010 0.0010 0.0010 0.0010 2.2407287368919633 0.0010 0.0010 10.0 7.065880953859683 10.0 7.067307018044439 7.080217637436909 10.0 10.0 4.208366029220861 10.0 10.0 10.0 7.080238986064848 10.0 5.987281629798443 10.0 6.958927922851886 10.0 7.06593089334223 7.0658108414613015 10.0 0.001000000000000334 10.0 10.0 10.0 7.0659498369326545 10.0 7.078138323411421 10.0 10.0 9.91629409917672 7.065892071078002 7.0656457961758505 10.0 10.0 7.065933556203587 10.0 10.0 4.24782662904044 10.0 7.0662438830247645 10.0 
0.0010 0.0010 0.0010 0.0010 0.0010 0.0010756806958172615 0.38625760505334195 0.0010 0.0010 9.682228739724112 10.0 10.0 10.0 10.0 10.0 10.0 10.0 10.0 10.0 9.953188583063968 10.0 10.0 9.980147433210197 10.0 10.0 10.0 10.0 10.0 10.0 10.0 10.0 10.0 10.0 10.0 10.0 10.0 10.0 10.0 10.0 9.999877042905235 10.0 10.0 10.0 10.0 10.0 10.0 9.981331584091842 10.0 10.0 10.0 10.0 
10.0 1.9026667893163158 0.0010 0.0010 0.0010 0.0010 0.0010 1.945388902824682 0.0010 0.0010 10.0 0.0010 9.998064027637808 0.0010 0.0010 10.0 10.0 10.0 9.349599204234478 10.0 10.0 0.0010 10.0 0.0010 9.364828513064856 0.0010 9.544573658749243 0.0010 0.0010 10.0 5.701807643444076 10.0 4.44126148711917 9.94952019182404 0.0010 9.807812332835011 0.0010 10.0 9.524397364128028 10.0 0.0010 0.0010 9.93336359501106 10.0 0.0010 10.0 10.0 10.0 10.0 0.0010 9.95711324184128 
0.0010 2.0942265098866315 0.0014950118030711626 0.0010 0.0010 0.0010 7.969142094657554 0.0010 0.0010 1.4838177357492768 10.0 10.0 10.0 10.0 10.0 10.0 10.0 10.0 10.0 10.0 10.0 10.0 9.999492428772093 10.0 10.0 10.0 10.0 10.0 10.0 10.0 10.0 10.0 10.0 10.0 10.0 10.0 10.0 10.0 10.0 10.0 10.0 10.0 10.0 10.0 10.0 10.0 10.0 10.0 10.0 10.0 10.0 
9.363774521479908 1.4484769552885848 0.0010 0.0014047094255616793 0.0010 0.0010 0.0010 1.3301976021625996 0.0010 0.0010 10.0 0.546510654673761 9.99897777120083 0.5246993300765173 0.600118924706051 10.0 10.0 10.0 8.388029094332206 9.983598864288854 9.984043226673265 0.5465531881436645 10.0 0.5416501058884622 7.9521613840782175 0.5463293013998234 10.0 0.5463719953722039 0.5403246026143407 10.0 3.967151400828022 10.0 3.6891105785430756 7.876805800134321 0.3315855469427662 4.763892152977396 0.5414882660738707 9.760024333551556 8.772137401726926 10.0 0.5455091301574857 0.5460737856974269 6.506650516917037 10.0 1.6532453946992942 10.0 9.391188305306281 9.034068492462925 10.0 0.866063157386507 10.0 
3.1847405574744263 10.0 0.0010 0.0010 0.0010 0.0010 0.0010 9.281636752693814 0.0010 0.0010 10.0 10.0 10.0 10.0 10.0 10.0 10.0 10.0 10.0 10.0 10.0 10.0 10.0 10.0 10.0 10.0 10.0 10.0 10.0 10.0 10.0 10.0 10.0 10.0 10.0 10.0 10.0 10.0 10.0 10.0 10.0 10.0 10.0 10.0 10.0 10.0 10.0 10.0 10.0 10.0 10.0 
0.0010 0.0010 0.0010 0.0010 0.0010 0.0010 8.99241293330429 0.0010 0.0010 8.018617380327118 10.0 10.0 10.0 10.0 10.0 10.0 10.0 10.0 10.0 10.0 10.0 10.0 10.0 10.0 10.0 10.0 10.0 10.0 10.0 10.0 10.0 10.0 10.0 10.0 10.0 10.0 10.0 10.0 10.0 9.999985894231123 10.0 10.0 10.0 10.0 10.0 10.0 10.0 10.0 10.0 10.0 10.0 
0.0010 0.0010 0.0010 0.0010 0.0010 0.0010 10.0 0.0010 0.0010 7.1378269125362745 10.0 10.0 9.999764757043277 10.0 10.0 10.0 10.0 10.0 10.0 9.999328186039623 10.0 10.0 10.0 10.0 10.0 10.0 10.0 10.0 10.0 10.0 10.0 10.0 10.0 10.0 10.0 10.0 10.0 10.0 10.0 10.0 10.0 10.0 10.0 10.0 10.0 10.0 10.0 10.0 10.0 10.0 10.0 
0.0010 2.0111361814181308 0.0010542843036202396 0.0010 0.0010 0.0010 9.88335223454695 0.0010 0.0010 2.9816124497318413 10.0 10.0 9.99889882746849 10.0 10.0 10.0 10.0 9.999970072265496 10.0 10.0 10.0 10.0 10.0 10.0 10.0 10.0 10.0 10.0 10.0 10.0 10.0 10.0 10.0 10.0 10.0 10.0 10.0 10.0 10.0 10.0 10.0 10.0 10.0 9.981165978995431 10.0 9.998925749577658 10.0 10.0 10.0 10.0 10.0 
5.179816233003131 0.02305247108858144 0.0010 0.0010 0.0010 0.0010 0.0010 9.256055190962059 9.972099479864532 0.0010 10.0 10.0 9.999999998905801 10.0 10.0 10.0 9.99985770283924 10.0 10.0 9.999999925423865 9.998928157206686 10.0 9.99958833799188 10.0 9.994276294784381 10.0 9.946143946933093 10.0 10.0 9.892945649614667 10.0 9.999861701295147 9.999382414249455 9.999796542993872 10.0 10.0 10.0 10.0 10.0 9.998158650477503 10.0 10.0 9.99325127353787 10.0 10.0 10.0 9.987737610389573 10.0 9.978956665131847 10.0 9.999181172102123 
0.0010 0.42439812429271806 0.8979093524070206 0.0036635458905092903 0.0010022515058760355 0.0010 4.243087908168225 0.0010 0.0010 10.0 4.916941833324404 10.0 9.945060811762742 10.0 10.0 9.99881912063666 9.987284456944076 9.425625151063702 10.0 10.0 9.994789346409092 10.0 9.998016702982095 10.0 9.997569941481085 10.0 10.0 10.0 10.0 9.980232685131362 9.99973731453014 9.988390130662806 10.0 10.0 10.0 10.0 10.0 10.0 9.996386577790132 9.993147524253922 10.0 10.0 9.999843166415918 10.0 10.0 9.973360763497011 9.998807199884157 9.999816273257283 9.769814330571444 10.0 9.9814927475762 
0.0010 0.0010 0.0013637113426347553 0.0010029071088926338 0.0010004096461990217 0.0010004024011770554 10.0 0.0010 0.0032090389762301323 8.502468623573474 9.993961905303474 10.0 9.999971926521118 10.0 10.0 9.989322165505625 9.987379450505031 9.808422319067533 10.0 9.999932059002958 9.999988987685507 10.0 10.0 9.999140406484347 10.0 10.0 9.979645896213974 10.0 10.0 9.987886323073457 9.996727332427822 9.987833087957322 9.999432431259866 9.90690057370159 10.0 10.0 10.0 9.981098116804365 10.0 9.999729947916704 10.0 10.0 9.999215559073965 9.992930385410611 9.999095205709837 9.999979553307533 9.999987009913717 9.997951964261006 9.999501051800396 9.999090080926031 10.0 
0.0010 0.0010 0.13036884759960946 0.0010 0.0010 0.0010099138639049717 1.3629567497671253 0.0010 0.0010 10.0 10.0 10.0 10.0 10.0 10.0 10.0 9.989728846790621 9.843058540401495 9.999057808570855 9.972641424282937 10.0 10.0 9.97670334141226 10.0 9.999512817982575 10.0 10.0 10.0 10.0 9.990927498137738 10.0 9.99123129463973 10.0 9.923511087636276 10.0 10.0 10.0 9.994151272746237 9.999226028518608 9.998801300559267 10.0 10.0 10.0 9.9934190951713 10.0 10.0 9.908169393882792 10.0 9.993635034057965 10.0 9.998565614822061 
9.648496006291017 3.392837502296186 0.002538243478354539 0.0010017316698131774 0.0010456501244611345 0.0010892270117661396 0.0010 3.8797030754876003 0.0029763571627077576 0.0010 10.0 9.998410044264233 10.0 9.998441753716637 9.998432993086936 10.0 9.999212400968128 9.963001158650885 9.996983588742541 10.0 9.998795314191216 9.986872427041519 9.999980558981893 9.997446387987422 9.998741853968198 9.998439036858576 10.0 9.998881467515268 9.998435782690148 5.268392829932496 9.9954897698549 9.998203510269596 9.993653940679414 9.998743141305695 9.998440831659803 9.998437258756177 9.998495056784629 10.0 9.999780152496983 9.998976586370997 9.998443380882428 9.998437844481039 9.998879924326479 9.999999860567208 9.99844152466333 9.99993167322143 9.9978679417757 9.962885425522295 9.999558815173222 9.998854247294052 9.995564310629227 
0.0010 2.609323963224942 0.0010 0.0010 0.0010 0.0010 9.375951842500927 0.0010 0.0010 1.7002184794147657 10.0 10.0 10.0 10.0 10.0 10.0 10.0 10.0 10.0 10.0 10.0 10.0 10.0 10.0 10.0 10.0 9.996443507576942 10.0 10.0 10.0 10.0 10.0 10.0 10.0 10.0 10.0 10.0 10.0 10.0 10.0 10.0 10.0 10.0 10.0 10.0 10.0 10.0 10.0 10.0 10.0 10.0 
0.0010 0.0010 0.001000313847301477 0.0010036978673594946 0.0010 0.0010 7.1899936870034 0.0010 0.0010 9.467784444432235 10.0 10.0 10.0 10.0 10.0 10.0 10.0 10.0 10.0 10.0 10.0 10.0 10.0 10.0 10.0 10.0 10.0 10.0 10.0 10.0 10.0 10.0 10.0 10.0 10.0 10.0 10.0 10.0 10.0 10.0 10.0 10.0 10.0 10.0 10.0 10.0 10.0 10.0 10.0 10.0 10.0 
2.1911176903322334 8.781600940497212 0.0010 0.0010 0.0010 0.0010 0.0010 7.104602604634619 0.0010 0.0010 10.0 10.0 9.999251194362017 10.0 10.0 10.0 10.0 10.0 10.0 9.981236001263168 9.99531621159954 10.0 9.948641411929055 10.0 10.0 10.0 9.962559027750936 10.0 10.0 10.0 10.0 10.0 10.0 10.0 10.0 10.0 10.0 10.0 10.0 9.998838055090424 10.0 10.0 10.0 10.0 10.0 10.0 10.0 10.0 10.0 10.0 10.0 
0.0010 0.47836571229315217 0.001000000001808367 0.0010000000323247566 0.0010000001591986712 0.0012300366939923318 1.5109390297646785 0.0010 0.0010 10.0 9.999998762178095 9.991443827431858 10.0 9.991445781488094 9.991463472142001 9.999999999018723 10.0 9.986577097727077 10.0 9.967035549904914 9.999999999994404 9.991463501417703 9.991855628695104 9.989965885804688 10.0 9.99129727594869 9.999999999992022 9.991443895860632 9.991443731360883 10.0 9.986577097727077 10.0 9.999999999851301 9.999999999982927 9.991443921818158 9.999999999919778 9.99146062298821 10.0 10.0 9.999885215594318 9.99144384266499 9.99144350520896 10.0 9.99999997992117 9.991443899504294 9.999999999398867 9.986821468288342 9.986577097727077 9.999999999985384 9.991444324721089 10.0 
9.753647557434235 10.0 0.0010 0.0010 0.0010 0.0010 0.0010 10.0 0.0010 0.0010 10.0 10.0 10.0 10.0 10.0 10.0 9.99694369566709 10.0 10.0 10.0 9.97002965198566 10.0 10.0 9.901827217326712 10.0 10.0 10.0 10.0 9.935256630536657 10.0 10.0 10.0 10.0 10.0 10.0 10.0 10.0 10.0 10.0 10.0 10.0 10.0 9.994476552441135 9.956815267052242 10.0 9.995705795032116 10.0 10.0 10.0 10.0 9.991112641389986 
5.000500000000001 0.0010 0.0010053099653458144 0.0011706995821255711 0.0010293766387820859 0.0010000416324834702 0.001000000000000334 7.241610964658562 6.108044461543465 0.0010 9.999529728711074 9.99956012056043 9.999980298920777 9.99956013044411 9.999556395646083 9.999672762112004 9.998745712367931 9.999942928675122 9.999558526324138 10.0 9.999998740282663 9.999561166664154 9.996932174355642 9.999559914062521 9.999552974755423 9.999560130430625 9.975496250596798 9.999560129753256 9.999560118162899 10.0 9.999579503768286 10.0 9.999559684676328 9.999574707745538 9.999557220945196 9.999560118269864 9.999567745616842 9.999968876973815 9.999554779868866 10.0 9.999560129511735 9.999560120653483 9.999560420855998 9.999791659617415 9.99956009735532 10.0 9.999551857200988 9.999667577598322 9.999523200015243 9.999560082618967 9.999999214272917 
6.913971098151194 0.0010 0.0010 0.0027215872982865198 0.0011428319161475423 0.0010 0.0010 10.0 10.0 0.0010 10.0 10.0 10.0 10.0 10.0 10.0 10.0 10.0 10.0 10.0 10.0 10.0 10.0 10.0 10.0 10.0 10.0 10.0 10.0 10.0 10.0 10.0 10.0 10.0 10.0 10.0 10.0 10.0 10.0 10.0 10.0 10.0 10.0 10.0 10.0 10.0 10.0 10.0 10.0 10.0 10.0 
0.0010 0.0010 0.0010 0.0010 0.0010 0.0010 0.0010 7.411262214770915 10.0 0.0010 10.0 10.0 10.0 10.0 10.0 10.0 10.0 10.0 10.0 10.0 10.0 10.0 10.0 10.0 10.0 10.0 10.0 10.0 10.0 10.0 10.0 10.0 10.0 10.0 10.0 10.0 10.0 10.0 10.0 10.0 10.0 10.0 10.0 10.0 10.0 10.0 10.0 10.0 9.845777699697972 10.0 10.0 
0.0010 0.0010 0.0010 0.0010 0.0010001106361518621 0.0010 10.0 0.0010 0.0010 8.596512675471816 10.0 10.0 10.0 10.0 10.0 10.0 10.0 10.0 10.0 10.0 10.0 10.0 10.0 10.0 10.0 10.0 10.0 10.0 10.0 10.0 10.0 10.0 10.0 10.0 10.0 10.0 10.0 10.0 10.0 10.0 10.0 10.0 9.996989513435805 10.0 10.0 10.0 10.0 10.0 9.999913282235532 10.0 10.0 
0.0010 0.0010 0.0010336497840504342 0.0010569345552664377 0.0010 0.001056264569088084 10.0 0.0010 0.0010 8.681620152871874 9.994768569360184 10.0 9.999178575620022 10.0 10.0 9.988370417318269 10.0 10.0 10.0 9.999713786246412 10.0 9.999225707466517 10.0 10.0 9.999806928838117 10.0 10.0 10.0 10.0 9.998744004948547 10.0 9.99997700281094 10.0 9.996353790127506 10.0 9.99973742664552 10.0 9.978942879726588 9.999999723799085 10.0 10.0 10.0 10.0 10.0 10.0 9.999888201078816 10.0 10.0 10.0 10.0 10.0 
5.872853768408914 10.0 0.0010 0.0010 0.0010 0.0010272993823150168 0.0010 10.0 0.0010 0.0010 10.0 10.0 10.0 10.0 10.0 10.0 10.0 10.0 10.0 10.0 9.99832782709384 10.0 10.0 10.0 10.0 10.0 10.0 10.0 10.0 10.0 10.0 10.0 10.0 10.0 10.0 10.0 10.0 9.988219822700387 10.0 9.960800797322687 10.0 10.0 10.0 9.759787516744831 10.0 10.0 10.0 10.0 10.0 10.0 9.99525595422861 
0.0010 1.3359027992717811 0.0010 0.0010 0.0010 0.0010 9.753870639070016 0.0010 0.0010 3.9099424324686716 10.0 10.0 10.0 10.0 10.0 10.0 10.0 10.0 10.0 10.0 10.0 10.0 10.0 10.0 10.0 10.0 10.0 10.0 10.0 10.0 10.0 10.0 10.0 10.0 10.0 10.0 10.0 10.0 10.0 10.0 10.0 10.0 10.0 10.0 10.0 10.0 10.0 10.0 10.0 10.0 10.0 
0.0010 0.0010 0.0010 0.0010 0.0010 0.0010 9.631975005544989 0.0010 0.0010 5.9165892412113115 10.0 10.0 10.0 10.0 10.0 10.0 10.0 10.0 10.0 10.0 10.0 10.0 10.0 10.0 10.0 10.0 10.0 10.0 10.0 10.0 10.0 10.0 10.0 10.0 9.919782567594403 10.0 10.0 10.0 10.0 10.0 10.0 10.0 10.0 10.0 10.0 10.0 10.0 10.0 10.0 10.0 10.0 
9.75795379725098 1.809121582935267 0.0010 0.0010 0.0010 0.0010 0.0010 2.05328016841859 0.0010 0.0010 10.0 0.6232913832159097 10.0 0.6232913832159097 0.6232913832159097 10.0 10.0 10.0 10.0 10.0 10.0 0.6232913832159097 10.0 0.6232913832159097 10.0 0.6232913832159097 9.791092248343462 0.6232913832159097 0.6232913832159097 10.0 5.697147432455594 10.0 5.305943914496378 10.0 0.6232913832159097 7.20119725566377 0.6232913832159097 10.0 10.0 10.0 0.6232913832159097 0.6232913832159097 10.0 10.0 1.4456662750735685 10.0 10.0 10.0 10.0 0.6232913832159097 10.0 
0.0010 0.0010 0.0010 0.0010 0.0010 0.0010 0.0010 2.2711180701639297 10.0 0.0010 10.0 10.0 10.0 10.0 10.0 10.0 10.0 10.0 10.0 10.0 10.0 10.0 10.0 10.0 10.0 10.0 10.0 10.0 10.0 10.0 10.0 10.0 10.0 10.0 10.0 10.0 10.0 10.0 10.0 10.0 10.0 10.0 10.0 10.0 10.0 10.0 10.0 10.0 10.0 10.0 10.0 
0.12670922624267028 0.0010 0.0010 0.0010 0.0010000047116751468 0.0010045815779133169 0.0010 0.0010 10.0 0.0010 9.996550952878648 9.999977421389438 9.999797417483842 9.999966550583613 9.998433468268251 9.999953193499321 9.999993248317518 10.0 9.999664262048938 9.999412127120015 10.0 10.0 9.999998983713223 9.999394374607538 9.99837745971311 9.998819221521899 9.999995545477546 9.99819195244195 9.999967408077021 9.997965086542864 9.9988121747111 9.999030429019378 9.998829817144829 10.0 9.999962183384822 9.998852011240308 10.0 9.99998033368104 9.99961558288353 9.999998289627994 9.999958593492575 10.0 9.998478272790797 9.999791886751094 9.999788928761689 9.999604216940881 9.999990191773394 10.0 10.0 9.999722552372804 10.0 
0.0010 0.0010 0.0010 0.0010 0.0010 0.0010 10.0 0.0010 0.0010 5.588439816181791 10.0 10.0 10.0 10.0 10.0 10.0 10.0 10.0 10.0 10.0 10.0 10.0 10.0 10.0 10.0 10.0 10.0 10.0 10.0 10.0 10.0 10.0 10.0 10.0 10.0 10.0 10.0 10.0 10.0 10.0 10.0 10.0 10.0 10.0 10.0 10.0 10.0 10.0 10.0 10.0 10.0 
0.0029787109494201916 0.40794355354812206 0.9129319271334185 0.00105892105251685 0.0010164064842824783 0.001075688518418869 4.180259258803097 0.005059472123136327 0.0031875443041621846 10.0 9.289879897280803 10.0 9.989320197124798 9.99984755302114 9.985573308474567 10.0 9.999900683490566 8.815051221830105 10.0 9.997822984701966 9.998782186725908 10.0 9.999652866599382 10.0 9.997974657582597 9.999959574841112 9.984718185405011 9.99997624505339 10.0 9.71894346805618 10.0 9.999333332090377 10.0 10.0 9.985907014909687 10.0 10.0 9.999864772437068 10.0 9.991291494386 9.999964340053257 9.999960457179926 10.0 10.0 9.999981003023514 10.0 10.0 10.0 10.0 9.999990657122465 10.0 
0.764129573704353 0.0010 0.0010 0.0010 0.001340416724504834 0.0010 0.0010 0.0010 10.0 0.0010 10.0 10.0 9.85694259699833 10.0 10.0 10.0 10.0 10.0 10.0 10.0 10.0 10.0 10.0 10.0 10.0 10.0 10.0 10.0 10.0 10.0 10.0 10.0 10.0 10.0 10.0 10.0 10.0 10.0 10.0 10.0 10.0 10.0 10.0 10.0 10.0 10.0 10.0 10.0 10.0 10.0 10.0 
0.0010 0.0010 0.0010 0.0010 0.0010 0.0010 10.0 0.0010 0.0010 7.724561558818369 10.0 10.0 9.996488127568474 9.996396239538793 10.0 10.0 10.0 9.997107013943133 10.0 10.0 10.0 10.0 10.0 9.997107013943133 9.997107013943133 10.0 10.0 9.996397192017442 9.99639916798324 10.0 9.997107013943133 10.0 9.997107013943133 10.0 10.0 10.0 9.9963958902552 10.0 10.0 10.0 9.99639756215557 10.0 9.978924075225692 10.0 9.996406184555157 10.0 9.997107013943133 9.997107013943133 10.0 9.996410549137737 10.0 
0.9164856016478572 0.0010 0.0010 0.0010000000000146422 0.0010059278335127412 0.0010 0.0010 0.0010 10.0 0.0010 10.0 9.999567152638484 9.999991985458513 9.999567152638484 9.999567152638484 9.999576490699862 9.999789473463185 9.999862850281785 9.999567152638484 9.999926027173672 10.0 9.999567152638484 9.997647412577018 9.999567152638484 10.0 9.999567152638484 9.994924552338924 9.999567152638484 9.999567152638484 9.999999178923249 9.999567152638484 9.999997744343625 9.999400577453953 9.999567152638484 9.999567152638484 9.999567152638484 9.999567152638484 10.0 10.0 9.9999685326114 9.999567152638484 9.999567152638484 9.669034907265905 9.999806588569323 9.999567152638484 10.0 9.996466035914771 9.997568937022729 9.991579394353229 9.999567152638484 10.0 
1.3498300351286483 0.0010 0.0010 0.0015095601971284935 0.0010 0.0010000966457418326 0.0010 7.286812490041616 10.0 0.0010 10.0 9.996012754815009 9.999997487430258 9.997313274454717 9.999411661640583 10.0 10.0 9.956512495047498 9.999986038430581 10.0 10.0 9.996157158960113 10.0 9.992932126038498 10.0 9.996156659366507 9.979115909199596 9.996034903482961 9.996469783179508 9.986722899581471 9.980468906920414 10.0 9.978654874023029 9.999558675672125 9.995836802754145 9.857699809973829 10.0 9.999995249639937 10.0 10.0 10.0 9.997477625557012 10.0 10.0 9.997459181550234 9.999998754338616 9.999985897510957 10.0 9.999997861364358 9.996930133562786 10.0 
1.3999860489014249 6.930762793913517 0.0010 0.0010 0.0010 0.0010 0.0010 6.002686182870713 0.0010 0.001000000000000334 10.0 10.0 10.0 10.0 10.0 10.0 10.0 10.0 10.0 9.998837125215507 9.997016314236081 10.0 9.999977526312163 10.0 10.0 10.0 10.0 10.0 10.0 10.0 10.0 10.0 10.0 10.0 10.0 10.0 10.0 10.0 10.0 9.999257300151003 10.0 10.0 10.0 10.0 10.0 10.0 10.0 10.0 10.0 10.0 10.0 
0.0010 2.540898950773514 0.0010 0.0010 0.0010 0.0010 10.0 0.0010 0.0010 1.946602480699111 10.0 10.0 10.0 10.0 10.0 10.0 10.0 10.0 10.0 10.0 10.0 10.0 10.0 10.0 10.0 10.0 10.0 10.0 10.0 10.0 10.0 10.0 10.0 10.0 10.0 10.0 10.0 10.0 10.0 10.0 10.0 10.0 10.0 10.0 10.0 10.0 10.0 10.0 10.0 10.0 10.0 
0.0010 0.5180478291007391 0.885530876323101 0.001092704411247758 0.0010260279143938706 0.00100037096008067 4.319551872559729 0.0010 0.04589936006339129 9.835378422446334 8.519478865728473 10.0 9.993139959179413 10.0 10.0 10.0 9.961532547078853 8.207945103451769 10.0 9.990492156397677 9.967458492353312 10.0 9.999551263255055 10.0 10.0 10.0 9.929915280303701 10.0 10.0 9.962673900446152 10.0 9.983287622676158 10.0 10.0 10.0 10.0 10.0 9.955169831620527 10.0 9.959648150089064 10.0 10.0 10.0 9.949407945931053 10.0 9.949633161939987 9.94981627118818 10.0 10.0 10.0 10.0 
0.0010 0.0010 0.0010 0.0010 0.0010 0.0010 0.0010 7.094457784558365 10.0 0.0010 10.0 10.0 9.846908519958046 10.0 10.0 10.0 10.0 10.0 10.0 10.0 10.0 10.0 9.999792195484513 10.0 10.0 10.0 10.0 10.0 10.0 10.0 10.0 10.0 10.0 10.0 10.0 10.0 10.0 10.0 10.0 10.0 10.0 10.0 10.0 10.0 10.0 10.0 10.0 10.0 10.0 10.0 10.0 
0.0010 0.0010 0.0010 0.0010 0.0010 0.0010 8.843316430442645 0.0010 0.0010 10.0 10.0 10.0 9.97142417717779 10.0 10.0 10.0 10.0 10.0 10.0 10.0 10.0 10.0 10.0 10.0 10.0 10.0 10.0 10.0 10.0 10.0 10.0 10.0 10.0 10.0 10.0 10.0 10.0 10.0 10.0 10.0 10.0 10.0 10.0 10.0 10.0 10.0 10.0 10.0 10.0 10.0 10.0 
0.0010 10.0 0.0010 0.0010 0.0010 0.0010 0.0010 10.0 3.958506966301943 0.0010 10.0 10.0 10.0 10.0 10.0 10.0 10.0 10.0 10.0 10.0 10.0 10.0 10.0 10.0 10.0 10.0 10.0 10.0 10.0 10.0 10.0 10.0 10.0 10.0 10.0 10.0 10.0 10.0 10.0 10.0 10.0 10.0 10.0 10.0 10.0 10.0 10.0 10.0 10.0 10.0 10.0 
0.0010 0.0010 0.0010 0.0012100489975078199 0.0010 0.0010 0.0010 2.238755107628002 0.0010 10.0 9.96597128710092 10.0 9.99090554910949 10.0 10.0 10.0 10.0 10.0 10.0 9.998104188057015 10.0 10.0 10.0 10.0 10.0 10.0 10.0 10.0 10.0 10.0 10.0 10.0 10.0 10.0 10.0 10.0 10.0 9.915449063998503 10.0 10.0 10.0 10.0 10.0 10.0 10.0 10.0 10.0 10.0 10.0 10.0 10.0 
0.0010 1.7444201281871226 0.0010 0.0010 0.0010 0.0010 9.516832211887746 0.0010 0.0010 2.875248949082408 10.0 10.0 10.0 10.0 10.0 10.0 10.0 10.0 10.0 10.0 10.0 10.0 10.0 10.0 10.0 10.0 10.0 10.0 10.0 10.0 10.0 10.0 9.943193993029109 10.0 10.0 10.0 10.0 10.0 10.0 10.0 10.0 10.0 10.0 10.0 10.0 10.0 10.0 10.0 9.930132370219086 10.0 10.0 
0.0010 0.0010 0.0010 0.0010 0.0010013497006967165 0.0010 7.938996883452165 0.0010 0.0010 10.0 10.0 10.0 10.0 10.0 10.0 10.0 10.0 10.0 10.0 10.0 10.0 10.0 10.0 10.0 10.0 10.0 9.879184134469675 10.0 10.0 10.0 10.0 10.0 10.0 10.0 10.0 10.0 10.0 10.0 10.0 10.0 10.0 10.0 10.0 10.0 10.0 10.0 10.0 10.0 10.0 10.0 10.0 
10.0 1.4616039514071086 0.0010 0.0010 0.0010 0.0011611163102847079 0.0010 1.1332441552683532 0.0010 0.0010 10.0 0.0010 9.94536628289108 0.0010 0.2886924720951365 7.1068772101775135 10.0 8.951098091069193 4.2772285319996435 9.495978860525096 9.975980522027811 0.0010 10.0 0.0010 9.295276729366403 0.0010 10.0 0.0010 1.5565259959200741 10.0 0.5722598346101462 10.0 0.0010 0.7377405530703856 0.0010 0.8148979751545111 0.19090936684996596 9.618176691357004 9.347922490201434 9.78503591297614 0.0010 1.5309160994718072 1.5496209243230519 8.678743231525418 1.53068957707179 10.0 10.0 10.0 10.0 0.37774274416296105 10.0 
0.0010 0.0010 0.0010 0.0014088310884984403 0.0010 0.0010 0.0010 6.230551256227626 10.0 0.0010 10.0 10.0 10.0 10.0 10.0 10.0 10.0 10.0 10.0 10.0 10.0 10.0 10.0 10.0 10.0 10.0 10.0 10.0 10.0 10.0 10.0 10.0 10.0 10.0 10.0 10.0 10.0 10.0 10.0 10.0 10.0 10.0 10.0 10.0 10.0 10.0 10.0 10.0 10.0 10.0 10.0 
5.548930186782799 1.3340329949281609 0.0010 0.0010 0.0010 0.0010 0.0010 1.389593446834919 0.0010 0.0010 10.0 10.0 10.0 10.0 10.0 10.0 10.0 4.550848931538643 10.0 10.0 10.0 10.0 10.0 9.152082416091382 10.0 9.534767416145364 9.989171351350814 10.0 10.0 9.427696932700234 10.0 10.0 10.0 9.950282911804637 10.0 10.0 10.0 10.0 10.0 10.0 10.0 10.0 10.0 9.060975040715592 10.0 10.0 10.0 9.96192967631322 10.0 10.0 10.0 
4.702108274520534 0.0024769780392618007 0.0013106584807393946 0.0010485780524224306 0.001000000222537404 0.001000000005031416 0.0010 10.0 10.0 0.0010 9.99947929865321 9.99983997391648 9.999997737217315 9.99984101173124 9.999841068756774 9.999954001199571 9.999936611137949 9.999024486919543 9.928739010876413 9.997935190225453 9.999617792072282 9.999841004865818 10.0 9.999840916672232 9.915786309622774 9.999840830855083 9.999983322974208 9.99984082606287 9.999839993139757 9.999937004108801 9.999896398308675 9.99992847413064 9.999886484178019 10.0 9.999840679300991 9.999931909064916 9.999840140971088 9.999947982851245 9.945961244518266 9.998969826921549 9.999840826384489 9.999840844576166 9.999999736399978 9.999965059635208 9.999840843896342 10.0 9.982356238427345 9.86449552271204 9.999998117972948 9.999840822433887 9.999991294898761 
10.0 2.738065118010992 0.0010 0.0010 0.0010 0.0010 0.0010 2.7409367299830474 0.0010 0.0010 10.0 10.0 10.0 10.0 10.0 10.0 10.0 4.889655241695293 10.0 10.0 10.0 10.0 10.0 9.492908918191697 10.0 9.697979236663015 9.993143965568889 10.0 10.0 9.583159065297567 10.0 10.0 10.0 9.795022384216116 10.0 10.0 10.0 10.0 10.0 10.0 10.0 10.0 10.0 9.336945323895995 10.0 10.0 10.0 10.0 10.0 10.0 10.0 
0.0010 0.5615564331310275 0.0010 0.0010 0.0010 0.0010 1.803271528512425 0.0010 0.0010 10.0 10.0 10.0 9.937852663202944 10.0 10.0 10.0 10.0 10.0 10.0 10.0 10.0 10.0 10.0 10.0 10.0 10.0 10.0 10.0 10.0 10.0 10.0 10.0 10.0 10.0 10.0 10.0 10.0 10.0 10.0 10.0 10.0 10.0 10.0 10.0 10.0 10.0 10.0 10.0 10.0 10.0 10.0 
0.0010 3.011975831193989 0.0012395250364224293 0.0010017125533970301 0.001000035110912035 0.0010000264795954476 9.977100644504315 0.0010 0.0012446714311035445 1.9032544504115507 9.826165653727065 9.993354171652653 9.999597425209059 9.993434123453069 9.993675346523538 9.996143743614677 9.999816667754693 10.0 9.999910695622779 9.9997456882995 9.99877887587041 9.993613733233955 10.0 9.993432502547222 9.999653569393297 9.996123279239985 9.994004285598898 9.99342605141815 9.993617009160506 9.999920267742011 10.0 9.999877055273101 9.992885356622745 9.9926705530495 9.993418677567073 9.992092163880141 9.993736373354656 9.999360408365195 9.999862196230323 9.99893897697223 9.993447156986308 9.993670501281004 9.994803296899752 9.99896527228898 9.993681089784872 9.999985822648679 10.0 10.0 10.0 9.993436605579333 9.999990983665786 
1.583219979879951 0.0010 0.0010 0.0010 0.0010 0.0010 0.0010 7.5314810484180885 10.0 0.0010 10.0 10.0 10.0 10.0 10.0 9.933880177429547 10.0 10.0 10.0 10.0 10.0 10.0 10.0 10.0 10.0 10.0 10.0 10.0 10.0 10.0 10.0 10.0 10.0 10.0 10.0 10.0 10.0 10.0 10.0 10.0 10.0 10.0 10.0 10.0 10.0 10.0 10.0 10.0 10.0 10.0 10.0 
0.0010 0.0010 0.0010 0.0010 0.0010 0.0010 0.0010 4.068002301972385 10.0 0.0010 10.0 10.0 10.0 10.0 10.0 10.0 10.0 10.0 10.0 10.0 10.0 10.0 10.0 10.0 10.0 10.0 10.0 10.0 10.0 10.0 10.0 10.0 10.0 10.0 10.0 10.0 10.0 10.0 10.0 10.0 10.0 10.0 10.0 10.0 10.0 10.0 10.0 10.0 10.0 10.0 10.0 
0.0010 10.0 0.0010 0.0010000468859933409 0.00100157758044611 0.001001389537311142 0.0010 7.868943642244526 0.5277369405189183 0.0010 10.0 10.0 10.0 10.0 10.0 9.999971514819544 10.0 10.0 10.0 10.0 10.0 10.0 9.99999693099833 10.0 10.0 10.0 10.0 10.0 10.0 10.0 9.999999903129693 9.99997012772596 10.0 10.0 10.0 10.0 10.0 10.0 10.0 10.0 10.0 10.0 10.0 9.999973860611506 10.0 10.0 10.0 10.0 9.99999999060664 10.0 10.0 
0.0010 2.954868953587288 0.0010 0.0010 0.0010 0.0010 10.0 0.0010 0.0010 1.475997880830914 10.0 10.0 10.0 10.0 10.0 10.0 10.0 9.999969927250838 10.0 10.0 10.0 10.0 10.0 10.0 10.0 10.0 9.999758385274527 10.0 10.0 9.98513026790908 10.0 10.0 10.0 10.0 10.0 10.0 10.0 10.0 10.0 10.0 10.0 10.0 10.0 10.0 10.0 9.999516557077559 10.0 10.0 10.0 10.0 10.0 
0.0011789325541633681 0.24644891829986698 0.85277467758122 0.0010104211901184428 0.0010002551041374736 0.0010328093750715385 4.06375539508851 0.002276163892197608 0.0010538342491361445 9.840756562952405 8.385793351020677 9.974216809617065 9.999149373324679 9.974239606177782 9.974299023454178 9.942665959258383 9.936564573946676 8.938576194589999 9.987290808234832 9.998699664045223 9.996227773778696 9.974239262382254 9.999875073903237 9.974242218306879 9.98641140238343 9.974241597031972 9.992692266594482 9.974239756745593 9.974239601387955 9.94053953131498 9.924683693830152 9.943052969089026 9.98133961395413 9.487143289508564 9.974235636629736 9.997285027777949 9.974222552833753 9.943713503394319 9.988165424330594 9.992724946583094 9.974239562588929 9.9742395636973 9.99982954565859 9.95677227263505 9.974239331479692 9.991441888737198 9.99768802602245 9.939282509432317 9.957963001147045 9.974239082266427 9.989628691675565 
8.36837028917734 10.0 0.0011872435804924704 0.0010 0.0010 0.0010 0.0010 10.0 0.006935622693141701 0.0010 10.0 10.0 10.0 10.0 10.0 10.0 10.0 10.0 10.0 10.0 10.0 10.0 9.999999995916522 10.0 10.0 10.0 10.0 10.0 10.0 8.713910113476414 10.0 10.0 10.0 10.0 10.0 10.0 10.0 9.999918970554752 10.0 10.0 10.0 10.0 10.0 10.0 10.0 10.0 10.0 10.0 10.0 10.0 10.0 
3.321100691894749 0.0010 0.0010 0.0010 0.0010 0.0010 0.0010 7.524155746668433 10.0 0.0010 10.0 10.0 9.999999995508102 10.0 10.0 9.999999966105394 9.995828539513889 10.0 10.0 9.999994936734486 10.0 9.9331319093305 10.0 10.0 10.0 10.0 9.864111283292146 10.0 10.0 9.989647521184832 10.0 9.99827765007977 9.980811996253404 9.993348849344793 10.0 10.0 10.0 10.0 10.0 9.958189513150314 9.997668377767337 10.0 9.999991708871118 10.0 10.0 10.0 10.0 9.989267214837117 10.0 10.0 9.975087340619911 
0.0010 1.9549155003488181 0.0010 0.0010 0.0010 0.0010002991900054225 10.0 0.0010 0.0010 3.1747741319489275 9.89554386566753 10.0 10.0 10.0 10.0 10.0 10.0 10.0 10.0 9.99992219896191 9.999749369520957 10.0 9.998325187039107 10.0 10.0 10.0 9.990622569570348 10.0 10.0 9.99596293835213 10.0 10.0 10.0 10.0 10.0 10.0 10.0 10.0 10.0 10.0 10.0 10.0 10.0 10.0 10.0 10.0 10.0 10.0 10.0 10.0 9.999792161943917 
0.0010 0.0010 0.0010 0.0010 0.0010 0.0013923143298223734 0.0010 6.819246192408494 9.767644278442669 0.0010 10.0 9.98822566776788 10.0 9.988227991969417 9.988384144762245 10.0 10.0 10.0 9.998053450226731 9.999959657820389 10.0 9.9882284972852 10.0 9.988228204940196 10.0 9.988227982554607 10.0 9.988226140872156 9.988227539759697 10.0 9.992063897067487 10.0 9.988359932337966 9.99593118223209 9.98822497730008 9.990323269411046 9.988226248996687 9.999075659111444 9.997992910130368 9.999923580777848 9.988227850808885 9.988225372723912 9.992623814023991 10.0 9.988223909880219 9.999384615614229 9.99913557002527 10.0 10.0 9.988224897777064 9.997731112201187 
0.0010 0.0010 0.0010 0.0010 0.0010 0.0010 0.0010 7.853059030890109 10.0 0.0010 10.0 10.0 10.0 10.0 10.0 9.998316589957772 10.0 10.0 10.0 10.0 10.0 10.0 9.978672601305036 10.0 10.0 10.0 10.0 10.0 10.0 10.0 10.0 10.0 10.0 10.0 10.0 9.993166888005671 10.0 10.0 9.999157148933445 10.0 10.0 10.0 10.0 10.0 10.0 10.0 10.0 10.0 9.994598260275826 10.0 9.996666479070242 
0.0010 1.5171714666613207 0.0010 0.0010 0.0010 0.0010 10.0 0.0010 0.0010 4.25994054468534 10.0 10.0 10.0 10.0 10.0 10.0 10.0 10.0 10.0 10.0 10.0 10.0 10.0 10.0 10.0 10.0 10.0 10.0 10.0 10.0 10.0 10.0 10.0 10.0 10.0 10.0 10.0 10.0 10.0 10.0 10.0 10.0 10.0 10.0 10.0 10.0 10.0 10.0 10.0 10.0 10.0 
2.8664873976315537 0.0010 0.0010 0.0010 0.0010 0.0010 0.0010 8.201162843186895 10.0 0.0010 10.0 10.0 10.0 10.0 10.0 10.0 10.0 10.0 10.0 10.0 10.0 10.0 10.0 10.0 10.0 10.0 10.0 9.953672627599367 10.0 10.0 9.991095211742254 10.0 9.986930713501167 10.0 10.0 9.975517848241397 10.0 10.0 10.0 10.0 10.0 10.0 10.0 10.0 10.0 10.0 10.0 10.0 10.0 10.0 10.0 
0.0010 3.0564354580369377 0.001001346454318696 0.0010262983206109392 0.0010 0.0010359857020264037 10.0 0.0010 0.0010 1.5053717410122183 10.0 10.0 10.0 10.0 10.0 10.0 10.0 9.996733238603003 10.0 10.0 9.999997507279215 10.0 9.999875749282497 10.0 9.998848142825311 10.0 9.96432106536776 10.0 10.0 10.0 10.0 10.0 10.0 10.0 10.0 10.0 10.0 10.0 10.0 10.0 10.0 10.0 10.0 10.0 10.0 10.0 10.0 10.0 10.0 10.0 10.0 
0.0010 0.0010 0.0010 0.0010 0.0010 0.0010 0.0010 4.153507057140681 10.0 0.0010 9.695205614220892 10.0 10.0 10.0 10.0 10.0 10.0 9.654570946964638 10.0 10.0 10.0 10.0 10.0 10.0 10.0 10.0 10.0 10.0 10.0 10.0 10.0 10.0 10.0 10.0 10.0 10.0 10.0 10.0 10.0 10.0 10.0 10.0 10.0 10.0 10.0 10.0 10.0 10.0 10.0 10.0 10.0 
0.0010 1.0014866318557556 0.0011536268539026966 0.0010773670013113964 0.0010 0.001000252962770112 1.1577725033385553 0.0010 0.0010 10.0 9.999740156545695 9.998663305024653 9.999994746095272 9.9986727174735 10.0 9.999997094047346 10.0 9.997298130917429 10.0 9.999998844261077 9.99999586960585 9.99842646360313 10.0 9.999174002428843 10.0 9.999670361352953 10.0 10.0 9.998669210655123 10.0 9.999732419094805 9.999990543578061 9.99967013684429 9.99271461370308 9.99867660351152 9.99969473626071 9.998465012203228 10.0 9.999805282858793 10.0 9.998673903009928 9.998432469892958 10.0 10.0 9.998826338419276 10.0 10.0 9.998532332482263 9.999626266912053 9.99888453221359 9.999903988276715 
0.8928422009171579 0.0010 0.0010 0.001000000258475071 0.0010 0.0010 0.0010 7.377388101669261 10.0 0.0010 10.0 9.99999680177035 9.998880972467765 9.999995494999437 9.999996940764763 9.999999865190695 10.0 10.0 10.0 9.999876569488267 10.0 9.999996834666346 10.0 9.999995135691348 10.0 9.997285798264725 10.0 9.999996865820808 9.999996771273105 9.999958768818749 9.999996612180023 10.0 9.99999899124501 10.0 9.999996872952094 9.999999581029513 9.99999515311927 10.0 10.0 9.999997092370775 9.99999686562642 9.99999686506097 10.0 9.999999873931397 9.999996826245942 9.999999065425575 9.999999907147032 9.999995128996746 9.999999926056315 9.999997970111698 9.999999759087578 
8.885640298102647 1.0516580103335245 0.0010 0.0010 0.0010130601970944118 0.0010 0.0010 0.5160550298918297 0.0010 0.0010 9.947947747882347 0.2902870438114453 10.0 0.29247523564746114 0.2857274341931042 9.09864979245347 10.0 9.53586490588425 5.545177032043357 9.978965130648513 10.0 0.29146102569856414 10.0 0.0010 5.39072197758031 0.2903277792335519 10.0 0.29026415503829295 0.2909065140811604 10.0 0.509581099089643 10.0 0.0010 0.0010 0.3121084306041766 0.0010 0.29078617166522935 9.69332717859467 4.5599632794568565 10.0 0.2903533993657925 0.2903805962156172 0.0010 9.545739120920262 0.17607718667648786 10.0 4.9513293485405345 6.6698188805906025 7.3822221538995 0.25503670594978534 10.0 
0.0010 2.9682399448357675 0.0010 0.001260420119128135 0.0010 0.0010045128379977488 10.0 0.0010 0.0010 1.2337350227331862 10.0 10.0 9.999783622769598 10.0 10.0 10.0 10.0 10.0 10.0 9.999832813307277 10.0 10.0 10.0 10.0 10.0 10.0 10.0 10.0 10.0 9.998650642289787 10.0 10.0 10.0 10.0 10.0 10.0 10.0 10.0 9.984720511774363 10.0 10.0 10.0 10.0 9.999866218217344 10.0 10.0 10.0 10.0 10.0 10.0 10.0 
7.2266302331705665 0.0010 0.0010 0.0010 0.0010 0.0010 0.0010 10.0 8.831845342503089 0.0010 10.0 10.0 9.998665338011287 10.0 10.0 10.0 10.0 10.0 10.0 10.0 10.0 10.0 10.0 10.0 10.0 10.0 10.0 10.0 10.0 10.0 10.0 10.0 10.0 10.0 10.0 10.0 10.0 10.0 10.0 10.0 10.0 10.0 10.0 10.0 10.0 10.0 10.0 10.0 10.0 10.0 10.0 
0.0010 0.0010 0.0010 0.0010 0.0010 0.0010 0.13052976047891773 0.0010 0.0010 10.0 10.0 10.0 9.999610917915208 10.0 10.0 10.0 10.0 10.0 10.0 10.0 10.0 10.0 9.999979700120868 10.0 10.0 10.0 10.0 10.0 10.0 10.0 10.0 10.0 10.0 10.0 10.0 10.0 9.989649437246776 10.0 10.0 9.992881261548675 10.0 10.0 10.0 10.0 10.0 10.0 10.0 9.998671987399748 10.0 10.0 10.0 
0.0010 0.0010 0.0010 0.0010 0.0010 0.0010 10.0 0.0010 0.0010 9.755027525478093 10.0 10.0 10.0 10.0 10.0 10.0 10.0 10.0 10.0 10.0 10.0 10.0 10.0 10.0 10.0 10.0 10.0 10.0 10.0 10.0 10.0 10.0 10.0 10.0 10.0 10.0 10.0 10.0 10.0 10.0 10.0 10.0 10.0 10.0 10.0 10.0 10.0 10.0 10.0 10.0 10.0 
0.0010438772833055857 2.423034945562623 0.0010004991121105576 0.0010002526187344268 0.0010044341400303578 0.001000134241208252 9.736448739968033 0.001371330473906996 0.0010144971498565604 2.019234231986292 9.999832009367958 9.999285084251385 9.9999935512308 9.999285084333163 9.999285087791666 9.999908731799763 9.999940785060618 9.999896161788172 9.99928509133681 9.999762179218969 9.999974412885152 9.999285079414324 9.999999582452906 9.999285084338098 9.999285614732022 9.999285084245754 9.999962774311879 9.99928508424388 9.999285084251339 9.974901881633867 9.999285084204281 9.999975427761212 9.999285083967145 9.999285132114588 9.999285084250868 9.999285083264043 9.99928510519153 9.99992099132245 9.999285172562576 9.999968803010907 9.999285084251383 9.999285084249179 9.999285076895847 9.99993099223964 9.999285084250968 9.999939102466037 9.9992850842392 9.998595767202191 9.999282636639563 9.999285084254408 9.999285084536819 
3.5691785375430665 10.0 0.0010 0.0010 0.0010019032283440457 0.0011184563730256055 0.0010 10.0 0.0010 0.0010 9.998984798959242 9.99999287854063 9.99999578596442 9.999992867271317 10.0 9.999998979749764 9.999983703187866 9.999996440563391 9.999856324943469 10.0 10.0 9.999993009070918 9.995794804349012 9.999991673999594 9.999992728595728 9.999992868724865 10.0 10.0 10.0 10.0 9.999988340941458 9.998126630304064 10.0 9.999992354313065 10.0 9.999992922240025 9.999992560357656 9.999105424108059 9.999996640919123 9.99999994269655 9.999992865820401 9.999992875460583 9.999990737768393 10.0 9.999992632869095 9.998385960373882 9.999991507908513 10.0 9.999988492208391 9.999992530916503 10.0 
0.0010 0.7517986052583421 0.0010 0.0010 0.0010 0.0010 1.5306908644343418 0.0010 0.0010 10.0 9.998687570356223 10.0 10.0 10.0 10.0 10.0 10.0 10.0 10.0 9.980665029084465 10.0 10.0 9.95273628543582 10.0 10.0 10.0 10.0 10.0 10.0 10.0 10.0 10.0 10.0 10.0 10.0 10.0 10.0 10.0 10.0 10.0 10.0 10.0 10.0 10.0 10.0 10.0 10.0 10.0 10.0 10.0 10.0 
7.017689886074518 0.001000000000000334 0.0010 0.0010 0.0010 0.0010 0.0010 10.0 8.367225472310933 0.0010 10.0 10.0 10.0 10.0 10.0 10.0 10.0 10.0 10.0 10.0 10.0 10.0 10.0 10.0 10.0 10.0 10.0 10.0 10.0 10.0 10.0 10.0 10.0 10.0 10.0 10.0 10.0 10.0 10.0 10.0 10.0 10.0 10.0 10.0 10.0 10.0 10.0 10.0 10.0 10.0 10.0 
0.0010 0.0010 0.0010 0.0010 0.0010 0.0010 10.0 0.0010 0.0010 6.468115839789024 10.0 10.0 10.0 10.0 10.0 10.0 10.0 10.0 10.0 10.0 10.0 10.0 10.0 10.0 10.0 10.0 10.0 10.0 10.0 10.0 10.0 10.0 10.0 10.0 10.0 10.0 10.0 10.0 10.0 10.0 10.0 10.0 10.0 10.0 10.0 10.0 10.0 10.0 10.0 10.0 10.0 
0.0010 0.13289168256127382 0.0010 0.0010 0.0010 0.0010016119930504788 0.79013102545089 0.0010 0.0010 10.0 10.0 10.0 10.0 10.0 10.0 10.0 9.999360410039667 10.0 10.0 10.0 9.99986217576204 10.0 9.997400061379286 10.0 10.0 10.0 9.887389222430139 10.0 10.0 10.0 10.0 9.99994767175512 10.0 10.0 10.0 10.0 10.0 9.999714752677317 10.0 9.999756297970247 10.0 10.0 10.0 10.0 10.0 9.999806237817166 10.0 10.0 10.0 10.0 10.0 
0.001000000000000334 0.0010 0.0010 0.0010 0.0014072046978043345 0.0010 0.0010 5.175364364754965 10.0 0.0010 10.0 10.0 10.0 10.0 10.0 10.0 10.0 10.0 10.0 10.0 10.0 10.0 9.989562856778543 10.0 10.0 10.0 10.0 10.0 10.0 10.0 10.0 10.0 10.0 10.0 10.0 10.0 10.0 10.0 10.0 10.0 10.0 10.0 10.0 10.0 10.0 10.0 10.0 10.0 10.0 10.0 10.0 
0.0010 1.8919537235238109 0.0010 0.0010 0.0010 0.0010 10.0 0.0010 0.0010 2.8701994105235755 10.0 10.0 10.0 10.0 10.0 10.0 10.0 10.0 10.0 10.0 10.0 10.0 10.0 10.0 10.0 10.0 10.0 10.0 10.0 10.0 10.0 10.0 10.0 10.0 10.0 10.0 10.0 10.0 10.0 10.0 10.0 10.0 10.0 10.0 10.0 10.0 10.0 10.0 10.0 10.0 10.0 
2.936942052055241 10.0 0.0010 0.0010 0.0010 0.0010 0.0010 10.0 0.0010 0.0010 10.0 10.0 10.0 10.0 10.0 10.0 10.0 10.0 10.0 10.0 10.0 10.0 10.0 10.0 10.0 10.0 10.0 10.0 10.0 10.0 10.0 10.0 10.0 10.0 10.0 10.0 10.0 10.0 10.0 10.0 10.0 10.0 10.0 10.0 10.0 10.0 10.0 10.0 10.0 10.0 10.0 
0.0010 0.0010 0.0010 0.0010 0.0010 0.0010 9.330093414627564 0.0010 0.0010 8.490836048615538 10.0 10.0 10.0 10.0 10.0 10.0 10.0 10.0 10.0 10.0 10.0 10.0 9.980658572432601 10.0 10.0 10.0 10.0 10.0 10.0 10.0 10.0 10.0 10.0 10.0 10.0 10.0 10.0 10.0 10.0 10.0 10.0 10.0 10.0 10.0 10.0 10.0 10.0 10.0 10.0 10.0 10.0 
0.0010 0.5351724597080265 0.0016122017259770183 0.0010002628132111057 0.0010 0.0010 1.089390975302047 0.0010 0.0010 10.0 8.590397444791897 9.999944341111961 9.99982962357848 9.999944341082113 9.997625316143353 10.0 9.99998312821999 9.999814918593602 9.999879899101177 9.999951310711664 9.999930253269014 9.999999919297323 9.999037000299966 9.999944452438234 9.94643191543817 9.999924553494063 9.999742843947894 9.999944479573939 9.999999922597501 9.987888074439539 9.999834875326846 9.992038685271929 9.99999939420082 9.999864069545984 9.999944341082955 9.99999658048943 9.999999854988507 9.984646626161553 9.99992095828058 9.999872674542894 9.999944341112577 9.999944328548276 9.999916977851827 9.999982515885621 9.999944341108037 9.96814779206497 9.999940860995455 9.999824816956014 9.99999533713024 9.999999994533022 9.999818078917613 
9.168896177272412 2.6226525790238204 0.0010197862977063335 0.0010 0.0010005088315600123 0.0010 0.0010 3.220372889016878 0.0010 0.0010 10.0 9.794593325353198 9.999514891561647 9.717721070321243 9.794593325357582 9.987824080367853 9.97277052066568 8.628579651413407 9.802932384567026 9.998313849745733 9.999978950131078 9.794593377315893 9.944420534615372 9.571239908044639 9.802033955724221 9.794598239346126 10.0 9.794593324177185 9.794593324175555 5.777541350821759 8.657242629179406 9.88272667361759 9.22703000289895 9.79459334085156 9.794593324205303 9.794593344425016 9.79459332437093 9.998491634344159 9.93380371958694 9.999432355881666 9.794593344758662 9.794593324258194 9.29787328372448 9.992244860084229 9.739182581041497 9.99998883409067 9.833539665015673 8.628407864926608 9.977941873302456 9.794593324183248 9.999934482320043 
0.0010 1.2487939498292906 0.0010 0.0010 0.0010 0.0010 10.0 0.0010 0.0010 4.020436536028185 9.524405446438733 10.0 10.0 10.0 10.0 10.0 10.0 10.0 10.0 10.0 10.0 10.0 9.999844810216388 10.0 10.0 10.0 10.0 10.0 10.0 10.0 10.0 10.0 10.0 10.0 10.0 10.0 10.0 10.0 10.0 10.0 10.0 10.0 10.0 10.0 10.0 10.0 10.0 10.0 10.0 10.0 10.0 
0.0010 2.334514073763846 0.0010 0.0010 0.0010 0.0010 10.0 0.0010 0.0010 2.392012966014442 9.701173554666784 10.0 10.0 10.0 10.0 10.0 10.0 10.0 10.0 10.0 10.0 10.0 10.0 10.0 10.0 10.0 10.0 10.0 10.0 10.0 10.0 10.0 10.0 10.0 10.0 10.0 10.0 9.99989536729088 10.0 10.0 10.0 10.0 10.0 10.0 10.0 10.0 10.0 10.0 10.0 10.0 10.0 
0.0010 0.0010 0.0010 0.0010 0.0010 0.0010778848001235521 0.0010 5.616103421428939 10.0 0.0010 10.0 10.0 9.997896736732542 10.0 10.0 10.0 10.0 10.0 10.0 10.0 10.0 10.0 10.0 10.0 10.0 10.0 10.0 10.0 10.0 10.0 10.0 10.0 10.0 10.0 10.0 10.0 10.0 10.0 10.0 10.0 10.0 10.0 10.0 10.0 10.0 10.0 10.0 10.0 10.0 10.0 10.0 
4.626119027083704 10.0 0.0010 0.0010 0.0010 0.0010 0.0010 9.598952229095998 0.0010 0.0010 10.0 9.999930179247391 9.975229787969036 9.999929978450595 10.0 9.999987346476916 10.0 10.0 9.99992350949049 9.994647609247753 9.992722424164606 9.999939456447263 10.0 9.997310371046053 9.997298119411624 9.999929813196857 10.0 9.999926762973535 9.99992444258427 9.954787077518843 9.999672254043752 10.0 9.999924228888702 9.999933776394622 9.999930255685678 9.999932609055495 9.999929690521197 10.0 9.998792805363948 9.997211088081126 9.99992782694424 9.999923364394526 10.0 10.0 9.999923318614456 9.985909049312527 9.999421569943156 9.999928527061796 9.999483834952672 9.999925609812138 9.999480335340044 
0.0010 0.0010 0.0010 0.0010642892479574395 0.001003955821750014 0.0010 0.1695900310803063 0.0010 0.0010 10.0 9.956913816854449 10.0 9.971922367441476 10.0 10.0 10.0 9.99993449329882 10.0 10.0 10.0 10.0 10.0 10.0 10.0 10.0 10.0 10.0 10.0 10.0 10.0 10.0 10.0 10.0 10.0 10.0 10.0 10.0 10.0 10.0 10.0 10.0 10.0 10.0 10.0 10.0 10.0 10.0 10.0 10.0 10.0 10.0 
5.002858864683623 0.0010 0.0010 0.0010 0.0010 0.001007677746594447 0.0010 10.0 10.0 0.001000000000000334 10.0 10.0 9.98146915397812 10.0 10.0 10.0 9.991158516622264 10.0 10.0 10.0 10.0 9.855406337564306 9.999195611380808 9.985937860077561 10.0 9.981170475153645 9.718935692839334 10.0 10.0 10.0 9.999438693238158 9.994970587694194 9.957585019550937 9.982723082018133 10.0 10.0 10.0 10.0 10.0 9.921244124070544 9.996081211835866 10.0 9.816764425191968 10.0 10.0 9.998806344332742 10.0 10.0 10.0 9.999438926059764 9.979275813951897 
0.0010 0.0010 0.0010 0.0010 0.0010 0.0010 0.0010 4.57430634610054 10.0 0.0010 10.0 10.0 10.0 10.0 10.0 10.0 10.0 10.0 10.0 10.0 10.0 10.0 10.0 10.0 10.0 10.0 10.0 9.587785633205057 10.0 10.0 10.0 10.0 10.0 10.0 10.0 10.0 10.0 9.99097000334688 10.0 10.0 10.0 10.0 10.0 10.0 10.0 10.0 10.0 10.0 10.0 10.0 10.0 
0.0010 0.0010 0.0010 0.0010 0.0010 0.0010 7.250608185191615 0.0010 0.0010 7.576956087121025 10.0 10.0 10.0 10.0 10.0 10.0 10.0 10.0 10.0 9.999959501529542 10.0 10.0 10.0 10.0 10.0 10.0 10.0 10.0 10.0 10.0 10.0 10.0 10.0 10.0 10.0 10.0 10.0 10.0 10.0 10.0 10.0 10.0 10.0 10.0 10.0 10.0 10.0 10.0 10.0 10.0 10.0 
4.946729691629743 0.0010 0.0010 0.001000027841075917 0.0010398492886156867 0.0010704240300789091 0.0010 8.113450573933749 10.0 0.0010 9.999933186088045 9.999997073640758 9.999951810359923 9.999997001419267 9.999997065094966 10.0 9.999997046627934 9.99992384440887 9.999971790404608 9.993578541432251 9.999999225173324 9.999997056011665 9.981463529415354 9.967428853036933 9.99997158334899 9.999997073295742 10.0 9.942090464755271 9.999997077828223 10.0 9.999962447856698 9.986200227462358 9.99995316653084 9.999994120446392 9.999997073646586 9.973720129800537 9.999996675776375 10.0 9.999971669939113 9.995817081434495 9.999997073836482 9.99999685888405 9.99999773163896 9.99999509861297 9.999997119851582 9.999997994718818 9.99997028094341 9.999974004018481 9.999974475884512 9.999997118430617 9.990170756790791 
9.751340683929996 1.4076912503348389 0.0010 0.0010 0.0010 0.0010149308880675412 0.0010 1.095412091916225 0.0010 0.0010 10.0 0.0010 9.908205437970206 0.0010 0.0010 7.474868681066513 9.69934034955123 10.0 9.396150802154686 9.553913718975007 9.997760668364846 0.0010 10.0 0.0010 9.850586785248682 0.0010 10.0 0.0010 0.0010 9.858081146462338 0.0010 9.76789880645947 0.0010 1.1518778827365352 0.0010 0.011739151259808178 0.0010 9.930592494065774 9.890454350918617 9.915602371659878 0.0010 0.0010 0.03762106545432786 8.277508970858024 0.0010 10.0 10.0 10.0 10.0 0.0010 10.0 
0.0010 0.4024853392334984 0.0010 0.0010 0.001042202905797506 0.0010 1.1548482792301233 0.001000000000000334 0.001000000000000334 9.603449045472644 9.987829622003412 9.99935335992186 9.999952379767494 9.999353524865741 9.998945780297552 10.0 9.999999987683681 9.877445922074468 9.999999717948985 10.0 9.958883521738615 9.999353411431814 9.995175646143554 9.985725280255522 9.993650188878474 9.999353282531189 9.941082366754376 9.999353375775545 9.997417073494946 9.89899583992838 9.887340204926726 9.959634674688026 9.951742794728327 9.99999963316626 9.999353372033973 9.670055547974686 9.998177837408488 9.999988202165886 9.999999843380195 9.99993978466446 9.999353375749081 9.999353375760602 9.9919257826985 9.999999907261904 9.999353522737229 9.968863543207137 9.987292426515653 9.884580936221601 9.999929723368886 9.999353523759641 9.999983331828874 
0.0010 1.049549142761536 0.0010 0.0010 0.0010097929167306315 0.0010 10.0 0.0010 0.006226451552298475 4.3121793220668865 10.0 10.0 10.0 10.0 10.0 9.99806409519962 9.99940858037417 10.0 10.0 9.9990111091293 9.999850664454229 10.0 10.0 9.999153417812144 10.0 10.0 10.0 10.0 10.0 10.0 9.999942746715021 9.999687215502169 10.0 10.0 10.0 10.0 10.0 9.996880510581995 10.0 10.0 10.0 10.0 10.0 9.999417626823096 10.0 10.0 10.0 10.0 10.0 10.0 10.0 
0.0010110370815967738 2.685754026157932 0.0011041427309962364 0.0010002327210849626 0.0010002651431140915 0.0010000021636364098 9.981067685212434 0.0013901310715847374 0.0013902929906049778 1.6134222735618788 9.997383145185958 9.999729480144183 9.999973745829104 9.99972973055167 9.999896876202685 9.999763694508074 9.999901773456163 9.99998752145375 9.999979714812818 9.999866767770648 9.99995618933774 9.999728549482295 9.999775820167802 9.999760925670847 9.999982664884962 9.999538299115004 9.999598623967222 9.999846120660143 9.999023937306214 9.97222728011422 9.999898712527695 9.999317972655026 9.999720124937182 9.999945456917139 9.999729676056157 9.999640530351083 9.999731983256467 9.999967895947123 9.999866315526125 9.999784402554587 9.999729814713262 9.999777229032377 9.99958719566096 9.999635612320498 9.999897836073536 9.999952374866991 9.999993778781928 9.999993751834873 9.999996820784217 9.999743075118216 9.999992253328715 
0.8897875955009892 0.0010 0.0010 0.0010 0.0010 0.0010 0.0010 6.751157226204392 10.0 0.0010 10.0 10.0 10.0 10.0 10.0 9.999950747685489 9.999975422556696 10.0 9.999949777045979 10.0 10.0 10.0 9.999739617388402 10.0 9.99527182742855 10.0 10.0 10.0 10.0 10.0 10.0 9.999999754952567 10.0 9.999950180031083 10.0 10.0 10.0 10.0 10.0 10.0 10.0 10.0 9.967233604829405 9.999977523229951 10.0 10.0 10.0 9.999716231473517 10.0 10.0 10.0 
1.6550321195255728 9.387008235627647 0.0010 0.0010 0.001992524052205614 0.0010903473117702556 0.0010 8.20149725121657 0.0010 0.0010 10.0 10.0 10.0 10.0 10.0 10.0 10.0 10.0 10.0 9.945645766507788 10.0 10.0 10.0 9.586249014348134 10.0 10.0 10.0 10.0 10.0 10.0 9.960021931749374 10.0 10.0 10.0 10.0 10.0 10.0 10.0 10.0 10.0 10.0 10.0 10.0 10.0 10.0 10.0 10.0 10.0 10.0 10.0 10.0 
10.0 5.243036925772543 0.0010 0.0010 0.0010 0.0010 0.0010 6.032761450989504 0.0010 0.0010 10.0 10.0 10.0 10.0 10.0 10.0 10.0 10.0 10.0 10.0 10.0 10.0 10.0 10.0 10.0 10.0 10.0 10.0 10.0 9.962401685724789 10.0 10.0 10.0 10.0 10.0 10.0 10.0 10.0 10.0 10.0 10.0 10.0 10.0 10.0 10.0 10.0 10.0 10.0 10.0 10.0 10.0 
0.0010 0.0010 0.0010 0.001220724869028507 0.0010 0.0010368808186718838 10.0 0.0010 0.0010 6.99004799508094 10.0 10.0 10.0 10.0 10.0 10.0 9.999906164865076 10.0 10.0 9.998274441064662 10.0 10.0 10.0 9.944697325508105 10.0 10.0 9.938701790790454 10.0 10.0 10.0 10.0 9.99940417305336 10.0 10.0 10.0 10.0 10.0 9.999918723745933 10.0 10.0 10.0 10.0 10.0 10.0 10.0 9.998757100382356 10.0 10.0 10.0 10.0 10.0 
0.7313702105122619 0.0010 0.0010 0.0010 0.0010 0.0010 0.0010 6.905937606407061 10.0 0.0010 10.0 10.0 10.0 10.0 10.0 10.0 10.0 10.0 10.0 10.0 10.0 10.0 10.0 10.0 10.0 10.0 9.65868295566062 10.0 10.0 10.0 10.0 10.0 10.0 10.0 10.0 10.0 10.0 10.0 10.0 10.0 10.0 10.0 10.0 10.0 10.0 10.0 10.0 10.0 10.0 10.0 10.0 
4.865260372987789 0.0010 0.002652161681829928 0.0018280679118928846 0.0010720491101868755 0.0010 0.0010 9.419459484879575 10.0 0.0010 10.0 10.0 10.0 10.0 10.0 10.0 10.0 10.0 10.0 10.0 10.0 10.0 10.0 10.0 10.0 10.0 10.0 10.0 10.0 10.0 10.0 10.0 10.0 10.0 10.0 10.0 10.0 10.0 10.0 10.0 10.0 10.0 10.0 10.0 10.0 10.0 10.0 10.0 10.0 10.0 10.0 
0.0010 10.0 0.0010 0.0011152338249667442 0.0010 0.0010074676628844632 0.0010 10.0 4.44976258791616 0.0010 10.0 10.0 10.0 10.0 10.0 10.0 10.0 10.0 10.0 10.0 10.0 10.0 10.0 10.0 10.0 10.0 10.0 10.0 10.0 9.996922443918926 10.0 10.0 10.0 10.0 10.0 10.0 10.0 10.0 10.0 10.0 10.0 10.0 10.0 10.0 10.0 10.0 10.0 10.0 10.0 10.0 10.0 
0.0010 0.0010 0.0010 0.002492474164316076 0.0010 0.0010 0.0010 3.9889861539391775 10.0 0.0010 10.0 10.0 10.0 10.0 10.0 10.0 9.996869347433902 10.0 10.0 10.0 10.0 10.0 10.0 10.0 10.0 10.0 9.938602741219146 10.0 10.0 9.900689898851939 10.0 10.0 10.0 9.960166196976227 10.0 10.0 10.0 10.0 10.0 10.0 10.0 10.0 10.0 10.0 10.0 10.0 10.0 10.0 9.916403483728661 10.0 10.0 
10.0 1.1522294015910284 0.0010 0.0011816836649710608 0.0010301944423750835 0.0010 0.0010 0.42778416505264216 0.0010 0.0010 10.0 1.2371100345088744 10.0 1.2371101140099103 1.2371301110950785 9.999039657361244 10.0 9.361003924473136 0.6913313855985974 10.0 9.999999999450209 1.23723295207843 10.0 1.2374814354125738 0.4988077817411467 1.2371359766365542 9.99990073785055 1.2371100324626245 1.2376065558782718 10.0 0.0010 10.0 0.0010 0.574316470705261 1.237134593239122 1.2371955908643675 1.2371322033756784 9.241783037394882 1.2371373940193684 10.0 1.237110023177587 1.2380593835476374 0.14789910838007359 9.999963632464965 1.2371101284259836 9.988984209181536 0.0010 4.826765165770345 1.237109937989572 1.2371099615337355 1.237109937989572 
10.0 3.7082383206423684 0.0010 0.0012201685492240972 0.0010 0.0010 0.0010 3.9662995588335215 0.0010 0.0010 10.0 9.9427855028424 9.999010773768646 9.938075048426962 9.934744759426833 9.998061871364053 10.0 9.46737900857255 9.98678671796089 9.998390584696159 10.0 9.965409987833425 9.999988472721691 9.937566523314484 9.98637754080305 9.938067255466674 10.0 9.938066437720288 9.934008079695927 10.0 9.752588201586981 10.0 9.96853552380344 9.993036620942148 9.940334125176422 9.976951495942158 9.941326604973515 9.996872048804205 10.0 10.0 9.938067233178424 9.93595716427145 9.982149337754766 9.998061871364053 9.935938654813825 9.998946654085955 9.999523656249734 9.845361949669856 9.999773675422059 9.93595960353164 10.0 
0.0010 0.5729858112185573 0.002422622480035508 0.0010277043663713956 0.0010044549738205527 0.0010004017190730521 0.8076083886080054 0.0010 0.0010001232488288756 9.180318856653047 10.0 10.0 10.0 10.0 10.0 9.999999441605079 10.0 10.0 10.0 9.998141371498278 10.0 10.0 9.999948098414709 10.0 10.0 10.0 9.999997458235194 10.0 10.0 9.993262539108132 10.0 9.99823172191122 10.0 10.0 10.0 10.0 10.0 10.0 10.0 10.0 10.0 10.0 10.0 10.0 10.0 9.999853234819346 10.0 10.0 10.0 10.0 10.0 
0.001000000000000334 0.8034527842482606 0.01740966103449483 0.0010110470033098124 0.0011036442288552134 0.0010137401219763387 1.4538084246274234 0.0010 0.0010 10.0 9.98477272335241 9.999999435573669 9.998008215547056 9.999999435103332 9.999999435699925 9.986099902588379 9.992887360909837 10.0 9.999996777758238 9.999329305195877 9.995350166585975 9.966272644641368 10.0 9.999999435021532 9.999996946725766 9.99999944532084 9.988156258693126 9.999999448619247 9.99999943557353 9.992504467459886 10.0 10.0 9.998283507177119 9.99999944952681 9.999999435573526 9.99999944952681 9.999999438693019 9.996824193678847 9.959628859739054 9.992656554309274 9.999999435573393 9.999999435571445 9.99985139378952 9.959572582415733 9.9999994355713 9.988762371728129 9.999996838466533 10.0 9.999985101528917 9.999999435556179 9.999996495207462 
0.0010 10.0 0.001119617557020959 0.0010423197073740188 0.0012392896339879452 0.0010027029421708952 0.0010 10.0 3.4566767223733144 0.0010 10.0 10.0 9.999981123985227 10.0 10.0 10.0 10.0 10.0 10.0 9.999822000208068 9.999998855713228 10.0 10.0 10.0 10.0 10.0 9.99991072194426 10.0 10.0 10.0 10.0 10.0 10.0 10.0 10.0 10.0 10.0 10.0 10.0 10.0 10.0 10.0 10.0 10.0 10.0 9.997465781061505 10.0 10.0 10.0 10.0 10.0 
0.0010 0.0010 0.0010 0.0010 0.0010 0.0010 10.0 0.0010 0.0010 9.857597665551406 10.0 10.0 9.995301547005324 10.0 10.0 10.0 10.0 10.0 10.0 10.0 10.0 10.0 10.0 10.0 10.0 10.0 10.0 10.0 10.0 10.0 10.0 10.0 10.0 10.0 10.0 10.0 10.0 10.0 10.0 10.0 10.0 10.0 10.0 9.902486988800662 10.0 9.994936416916868 10.0 10.0 10.0 10.0 10.0 
0.0010 2.340929330920175 0.0010 0.0010 0.0010 0.0010 10.0 0.0010 0.0010 2.7863164572862367 10.0 10.0 10.0 10.0 10.0 10.0 10.0 10.0 10.0 10.0 10.0 10.0 9.999045756659372 10.0 10.0 10.0 10.0 10.0 10.0 10.0 9.950005 10.0 10.0 10.0 10.0 10.0 10.0 10.0 10.0 10.0 10.0 10.0 10.0 10.0 10.0 10.0 10.0 9.950005 10.0 10.0 10.0 
0.0010 0.6405266895165269 0.0010 0.0010 0.0010 0.0010030522182803798 10.0 0.0010 0.0010 5.347165504986728 9.999777389058542 10.0 10.0 10.0 10.0 9.99983607236297 9.999831326985918 10.0 10.0 9.999966276931222 9.998350860834579 10.0 10.0 10.0 10.0 10.0 10.0 10.0 10.0 10.0 10.0 9.997184145883711 10.0 10.0 10.0 10.0 10.0 10.0 10.0 10.0 10.0 10.0 10.0 10.0 10.0 10.0 10.0 10.0 10.0 10.0 10.0 
0.0010 1.1334246207321246 0.0020630195044599245 0.0010027540053203982 0.0010016990541293891 0.0010295863562743129 10.0 0.0010 0.0010 4.115548130744632 10.0 10.0 9.999420238120846 10.0 10.0 10.0 9.999973199192308 10.0 10.0 9.997226484751138 10.0 10.0 9.995317778790712 10.0 10.0 9.967941178696124 9.99893587638031 10.0 10.0 10.0 9.998665096027986 9.999892516689966 10.0 10.0 10.0 10.0 10.0 9.99999772703079 10.0 9.999999969522253 10.0 10.0 10.0 10.0 10.0 9.850766613890535 10.0 9.997980238639892 10.0 10.0 10.0 
3.600863266843749 0.0010 0.0010 0.0010 0.0010 0.0010 0.0010 9.416229052527349 10.0 0.0010 10.0 10.0 9.999965392363821 10.0 10.0 10.0 10.0 10.0 10.0 10.0 10.0 10.0 10.0 10.0 10.0 10.0 10.0 9.956456935893364 10.0 10.0 10.0 10.0 10.0 10.0 10.0 9.980209930465787 10.0 10.0 10.0 10.0 10.0 10.0 10.0 10.0 10.0 10.0 10.0 10.0 10.0 10.0 10.0 
0.0010 0.0010 0.0010 0.0010 0.0010014253033685824 0.0010 0.2604284211490206 0.0010 0.0010 10.0 9.952150628284265 10.0 10.0 10.0 10.0 10.0 10.0 10.0 10.0 10.0 10.0 10.0 10.0 10.0 10.0 10.0 10.0 10.0 10.0 10.0 10.0 9.99908422663847 10.0 10.0 10.0 10.0 10.0 10.0 10.0 10.0 10.0 10.0 10.0 10.0 10.0 10.0 10.0 10.0 10.0 10.0 10.0 
0.0010 2.1249798815776737 0.0010 0.0010 0.0010 0.0010 9.77407061141518 0.0010 0.0010 2.847538943547387 10.0 10.0 10.0 10.0 10.0 10.0 10.0 10.0 10.0 10.0 10.0 10.0 10.0 10.0 10.0 10.0 10.0 10.0 10.0 10.0 10.0 10.0 10.0 10.0 10.0 10.0 10.0 10.0 10.0 10.0 10.0 10.0 10.0 10.0 10.0 10.0 10.0 10.0 10.0 10.0 10.0 
6.954733548776005 0.0010 0.0010 0.0010 0.0010 0.00105230073533893 0.0010 10.0 9.038117605100332 0.0010 10.0 10.0 9.99904134975153 10.0 10.0 10.0 10.0 10.0 10.0 10.0 10.0 10.0 10.0 9.995393408342782 10.0 10.0 9.993431475217282 10.0 10.0 10.0 10.0 9.999419539547285 9.99615802428124 10.0 10.0 10.0 10.0 10.0 10.0 10.0 10.0 10.0 10.0 10.0 10.0 10.0 9.999998486107415 9.989904965940074 10.0 10.0 10.0 
0.001000000000000334 1.982024394645694 0.0010 0.0010 0.0010 0.0010 10.0 0.001000000000000334 0.0010 3.588380868459816 9.27156123112577 10.0 10.0 10.0 10.0 10.0 9.99961420686405 10.0 10.0 10.0 10.0 10.0 9.999826703130896 10.0 10.0 10.0 10.0 10.0 10.0 10.0 10.0 10.0 10.0 10.0 10.0 10.0 10.0 9.999916226069951 10.0 10.0 10.0 10.0 10.0 10.0 10.0 10.0 10.0 10.0 10.0 10.0 10.0 
0.0010 2.311775307002946 0.0010 0.0010 0.0010 0.0010 10.0 0.0010 0.0010 2.86097492692467 10.0 10.0 10.0 10.0 10.0 10.0 9.999999808845088 10.0 9.999999070921683 10.0 10.0 10.0 10.0 10.0 10.0 10.0 10.0 10.0 10.0 10.0 9.999992271348988 10.0 10.0 10.0 10.0 10.0 10.0 10.0 10.0 9.999991730522128 10.0 10.0 10.0 10.0 10.0 10.0 10.0 9.99999862338456 10.0 10.0 10.0 
0.6038602442332637 0.0010 0.0010 0.001000018119193683 0.0010000055651140875 0.0020920904613597364 0.0012834305599309336 0.0010 10.0 0.0010 10.0 9.999996178261448 10.0 9.999990167490573 9.99999393233622 9.999996663160534 9.999997904692568 9.998259083448474 9.999992330867446 9.999997236212579 10.0 9.999990175289993 9.800310155195783 9.999605954633523 9.999992329744437 9.999734778143585 10.0 9.99999015473368 10.0 9.999998079955683 9.999990045363388 10.0 9.999989991773509 9.999990095453128 9.999958965268048 9.999992929577383 9.999990142490427 9.999998591005 9.999995721057482 9.999997641344336 9.999990327224655 9.999993974900628 9.999996109073185 9.999682550557274 9.99999242749065 9.999998290708657 9.999992610655967 9.999989074818169 9.99996303072189 9.999990142741474 9.999996364113683 
0.17781579834080014 10.0 0.0010 0.0010 0.0010 0.0010 0.0010 8.10066617681758 0.0010 0.0010 10.0 10.0 10.0 10.0 10.0 10.0 10.0 10.0 10.0 10.0 10.0 10.0 10.0 10.0 10.0 10.0 10.0 10.0 10.0 10.0 10.0 10.0 10.0 10.0 10.0 10.0 10.0 10.0 10.0 10.0 10.0 10.0 10.0 10.0 10.0 10.0 10.0 10.0 10.0 10.0 10.0 
0.004056974117131774 0.4173868213832263 0.9108276246952358 0.0036174400915596006 0.001001322506388833 0.0010 4.103487986221695 0.004993598664664896 0.00498109490791474 10.0 4.996010294196737 9.99999651128637 9.951399240372094 9.99999852325036 9.996808125698655 9.998312882447424 9.986796538053122 9.419085776470837 9.999365678309756 10.0 9.994870534942173 9.999994699883963 9.997838257474235 9.999685941980358 9.999860476903734 9.999996049080247 9.999426608972042 9.999996730294669 9.999998114441095 9.980758607484383 10.0 9.987988446105142 9.999987712270412 9.994339484672112 9.9999964187771 9.999997287808684 9.999994861743 10.0 9.996395785647644 9.99321189781208 9.999996553090291 9.999997591486474 9.999876645052568 9.999997911563948 9.999988586359947 9.97082977767771 9.998750252732235 9.99754744476106 9.776948731629066 9.999995450670978 9.981833992121219 
0.0010 2.1812106301363308 0.005434611847778826 0.0010 0.0010 0.0010 10.0 0.0010 0.0010 2.891740204445856 9.975493609056755 10.0 10.0 10.0 10.0 10.0 9.999939182762517 9.997125429298942 10.0 10.0 9.999974887122061 10.0 10.0 9.999987308037765 10.0 10.0 10.0 10.0 10.0 9.999904616948463 9.999985481911345 9.999943867629026 10.0 10.0 10.0 10.0 10.0 10.0 9.99998251472398 9.866334967372106 10.0 10.0 9.999987740685139 10.0 10.0 9.999855031836676 10.0 10.0 9.998885018510483 10.0 9.999913640140846 
0.0010 2.401460906031304 0.0010 0.0010 0.0010 0.0010 10.0 0.0010 0.0010 1.9893387120458308 9.854203064303611 10.0 9.995147004118072 10.0 10.0 10.0 10.0 10.0 10.0 10.0 10.0 10.0 10.0 10.0 10.0 10.0 10.0 10.0 10.0 10.0 10.0 10.0 10.0 10.0 10.0 10.0 10.0 10.0 10.0 10.0 10.0 10.0 10.0 10.0 10.0 10.0 10.0 10.0 10.0 10.0 10.0 
10.0 1.6895385747746463 0.0010 0.0014571896769757326 0.0010 0.0010 0.0010 1.6323066346149653 0.0010 0.0010 9.964371362830997 0.0010 9.967147690921614 0.0010 0.0010 10.0 10.0 9.991250758388096 9.214297568579187 9.997978033298486 9.998367645307106 0.0010 10.0 0.0010 8.376732049558173 0.0010 9.998621688018074 0.0010 0.0010 10.0 4.189270541972466 10.0 3.9660981065900707 8.179521908723332 0.0010 5.015639502522468 0.0010 9.999646001634723 9.256112287154496 9.999697515628421 0.0010 0.0010 6.717351721566256 10.0 1.976470972202625 9.655515824916419 9.9495598896932 9.550412744720871 9.992894135834197 1.4755258830407691 10.0 
0.1569355386744144 0.0010 0.0010 0.0010 0.0010 0.0010 0.0010 0.0010 10.0 0.0010 10.0 9.860972354780225 10.0 9.860781464935911 9.993655383963544 9.970738831525816 10.0 10.0 9.945036335968677 10.0 10.0 9.86021371334363 10.0 9.873471628333686 10.0 9.860223206531726 10.0 9.860688322439648 9.851261314588818 10.0 9.841159119456682 10.0 9.891603006771106 10.0 9.861092298965158 10.0 9.852187596222866 10.0 9.989535137771306 10.0 9.860964409249688 9.856411087625133 10.0 10.0 9.857840255287792 10.0 10.0 10.0 10.0 9.859448496049792 10.0 
0.0010 10.0 0.0010 0.0010 0.0010554727150353389 0.0010 0.0010 7.761652417455574 0.6566478220323126 0.0010 10.0 10.0 10.0 10.0 10.0 10.0 10.0 10.0 9.984689852211215 10.0 10.0 10.0 10.0 10.0 9.980024723461577 10.0 9.976790627907192 10.0 10.0 10.0 10.0 10.0 10.0 10.0 10.0 10.0 10.0 10.0 9.999542917392954 10.0 10.0 10.0 10.0 10.0 10.0 10.0 10.0 10.0 10.0 10.0 10.0 
5.710497574231978 0.0010 0.0010 0.0010 0.0010 0.0010 0.0010 10.0 7.776963349401111 0.0010 10.0 10.0 10.0 10.0 10.0 10.0 10.0 10.0 10.0 10.0 10.0 10.0 10.0 10.0 10.0 10.0 10.0 9.896266497627764 10.0 10.0 9.980821067439111 10.0 9.971594745795592 10.0 10.0 9.945353042833133 10.0 10.0 10.0 10.0 10.0 10.0 10.0 10.0 10.0 10.0 10.0 10.0 10.0 10.0 10.0 
0.0010 0.0010 0.003183406441050566 0.0010 0.0010 0.001002165446953758 0.0010 4.0576344327953775 7.709061033196009 0.0010 9.99868052012043 10.0 10.0 10.0 10.0 10.0 10.0 9.99890146970269 10.0 10.0 10.0 10.0 9.999997051781543 10.0 10.0 10.0 10.0 10.0 10.0 10.0 10.0 10.0 10.0 10.0 10.0 10.0 10.0 10.0 10.0 10.0 10.0 10.0 10.0 10.0 10.0 10.0 10.0 10.0 10.0 10.0 10.0 
0.0010 0.0010 0.0010 0.0010 0.0010 0.0011881455335638268 0.37678797843165945 0.0010 0.0010 10.0 10.0 10.0 10.0 10.0 10.0 10.0 10.0 10.0 10.0 10.0 10.0 10.0 9.963218378283823 10.0 10.0 10.0 10.0 10.0 10.0 10.0 10.0 10.0 10.0 10.0 10.0 10.0 10.0 10.0 10.0 10.0 10.0 10.0 10.0 10.0 10.0 10.0 10.0 10.0 10.0 10.0 10.0 
0.001000000000000334 0.03901923299229848 0.007186022842261858 0.0010 0.0010 0.0010 1.2764843035130296 0.0010 0.0010 10.0 9.975765978103766 10.0 10.0 10.0 10.0 10.0 10.0 10.0 10.0 10.0 10.0 10.0 10.0 10.0 10.0 10.0 9.89092868103587 10.0 10.0 10.0 10.0 9.986952628374198 10.0 10.0 10.0 10.0 10.0 10.0 10.0 10.0 10.0 10.0 10.0 10.0 10.0 10.0 10.0 10.0 9.994765443739494 10.0 10.0 
0.7923750953976533 0.0010 0.0010 0.0010 0.0010 0.002105880555243108 0.0010 0.0010 10.0 0.0010 10.0 10.0 10.0 10.0 10.0 10.0 10.0 10.0 10.0 9.917812274438775 10.0 10.0 10.0 10.0 10.0 10.0 10.0 10.0 10.0 10.0 10.0 10.0 10.0 10.0 10.0 10.0 10.0 10.0 10.0 10.0 10.0 10.0 10.0 10.0 10.0 10.0 9.96729560058954 10.0 10.0 10.0 10.0 
0.0010 0.0010 0.0010 0.0010 0.0010 0.0010896963583437338 0.0010 3.243285254319206 10.0 0.0010 10.0 10.0 9.99910051758102 10.0 10.0 10.0 10.0 10.0 10.0 10.0 10.0 10.0 10.0 10.0 10.0 10.0 10.0 10.0 10.0 10.0 10.0 10.0 10.0 10.0 10.0 10.0 10.0 10.0 10.0 9.982683880411807 10.0 10.0 10.0 10.0 10.0 10.0 10.0 10.0 10.0 10.0 10.0 
1.9885513890890691 0.0010 0.0010 0.0010 0.0010 0.0010000277427212722 0.0010 7.570643095874681 10.0 0.001000000000000334 10.0 10.0 10.0 10.0 10.0 10.0 10.0 10.0 10.0 10.0 10.0 10.0 10.0 10.0 10.0 10.0 10.0 9.973440478976334 10.0 10.0 9.99488306321859 10.0 9.992500459271325 10.0 10.0 9.985967286106836 10.0 10.0 10.0 10.0 10.0 10.0 10.0 10.0 10.0 10.0 10.0 10.0 10.0 10.0 10.0 
0.0010 1.8001737213749962 0.0010 0.0010 0.0010 0.0010 3.048345438865053 0.0010 0.0010 9.18459508500192 10.0 10.0 10.0 10.0 10.0 10.0 10.0 10.0 10.0 10.0 10.0 10.0 9.999999009247356 10.0 10.0 10.0 10.0 10.0 10.0 10.0 10.0 10.0 9.991562487231745 10.0 10.0 10.0 10.0 10.0 10.0 10.0 10.0 10.0 9.952865287574806 10.0 10.0 10.0 10.0 10.0 9.992058312232217 10.0 10.0 
0.0010 0.0010 0.0010 0.0010 0.0010 0.0010 0.0010 7.529193324237491 10.0 0.0010 10.0 10.0 10.0 10.0 10.0 10.0 9.999922960815605 10.0 10.0 9.99754926936986 10.0 10.0 10.0 10.0 10.0 10.0 9.672118538225286 10.0 10.0 10.0 10.0 10.0 10.0 10.0 10.0 10.0 10.0 10.0 10.0 10.0 10.0 10.0 10.0 10.0 10.0 10.0 10.0 10.0 10.0 10.0 10.0 
0.0010 0.0010 0.0010 0.0010 0.0010 0.0010 0.7638123321344035 0.0010 0.0010 10.0 10.0 9.99494152533594 10.0 9.99494152533594 9.99494152533594 10.0 10.0 10.0 9.994939211004382 10.0 10.0 9.99494152533594 10.0 9.99494152533594 9.994939301733115 9.99494152533594 10.0 9.99494152533594 9.99494152533594 10.0 9.994865254778432 10.0 9.99494152533594 9.99494152533594 9.99494152533594 9.994939136906261 9.99494152533594 10.0 9.994940138207424 10.0 9.99494152533594 9.99494152533594 9.99494152533594 10.0 9.99494152533594 10.0 9.99494152533594 9.997983135407098 9.994908788113204 9.99494152533594 9.99494152533594 
1.5961624190460997 0.0010 0.0010 0.0010 0.0010 0.0010 0.0010 6.867150441399416 9.50005 0.0010 10.0 10.0 10.0 10.0 10.0 10.0 9.99864754616517 10.0 10.0 10.0 9.989664790898338 9.979263845663075 10.0 10.0 10.0 10.0 9.910543874439643 10.0 10.0 10.0 10.0 9.99866716998299 9.99405246778574 9.998037972180324 10.0 10.0 10.0 10.0 10.0 9.987017878644835 10.0 10.0 10.0 10.0 10.0 10.0 10.0 10.0 10.0 10.0 9.992270195587087 
0.6154225689456041 0.0010 0.0010 0.0010 0.0016879181145982255 0.0016862936200510094 0.0010 0.0010 9.8226456131381 0.0010 10.0 10.0 10.0 10.0 10.0 10.0 10.0 10.0 10.0 9.94055785872657 10.0 10.0 9.852315686853782 9.69789904965177 10.0 10.0 10.0 10.0 10.0 10.0 10.0 9.872014804212098 10.0 10.0 10.0 10.0 10.0 10.0 10.0 9.961226227692 10.0 10.0 10.0 10.0 10.0 10.0 10.0 10.0 10.0 10.0 9.908867090634283 
0.0010 0.0010 0.0010 0.0010 0.0010 0.0011945108031464408 10.0 0.0010 0.0010 6.788432409644016 10.0 10.0 10.0 10.0 10.0 10.0 10.0 9.996535773420547 10.0 10.0 10.0 10.0 10.0 10.0 10.0 10.0 10.0 10.0 10.0 10.0 10.0 10.0 10.0 10.0 10.0 10.0 10.0 10.0 10.0 10.0 10.0 10.0 10.0 10.0 10.0 10.0 10.0 10.0 10.0 10.0 10.0 
0.0010 0.0010 0.0010 0.0010 0.0010 0.0010 0.7150009443134697 0.0010 0.0010 10.0 10.0 10.0 10.0 10.0 10.0 10.0 10.0 10.0 10.0 10.0 10.0 10.0 10.0 10.0 10.0 10.0 10.0 10.0 10.0 10.0 10.0 10.0 10.0 10.0 10.0 10.0 10.0 10.0 10.0 10.0 10.0 10.0 10.0 10.0 10.0 10.0 10.0 10.0 10.0 10.0 10.0 
10.0 1.9891580346849154 0.0010 0.0010025332068364962 0.0010000262484140122 0.0014271956152141134 0.0010 1.9915611009351362 0.0010 0.0010 10.0 8.182105647543422 9.990221186109364 8.174842508530427 8.366493361408466 9.77427155887673 10.0 3.2012602428300956 8.415073951680043 9.977690291202512 9.949182807158014 8.551871394799713 9.999798374912904 4.262361305756826 7.860247022398438 8.189067879421781 9.981870356943178 8.170460124335495 8.179729361014264 9.955062460862283 3.6356178142899136 9.96864759323399 3.6356178142899136 8.344840931569562 8.19217240545037 8.232902657112156 8.177378794858384 9.480764790259496 9.632710957128706 9.924598578256328 8.171014809439548 8.197514480982582 7.149953240746913 9.919218264782607 7.551652097478178 9.851120608396188 6.512384557820413 3.6356178142899136 9.730312430302808 7.28016915400917 9.900808387840506 
0.0010 0.0010 0.0010 0.0010 0.0010823655110484278 0.0010 8.001305735667197 0.0010 0.0010 9.377732061295527 9.999931470408495 10.0 10.0 10.0 10.0 10.0 10.0 10.0 10.0 10.0 10.0 10.0 10.0 10.0 10.0 10.0 10.0 10.0 10.0 10.0 10.0 10.0 10.0 10.0 10.0 10.0 10.0 10.0 10.0 10.0 10.0 10.0 10.0 10.0 10.0 10.0 10.0 10.0 10.0 10.0 10.0 
0.8897203138492585 0.0010 0.0010 0.0010 0.0010 0.0010 0.0010 0.0010 10.0 0.0010 10.0 10.0 10.0 10.0 10.0 10.0 10.0 9.975047502103417 10.0 10.0 10.0 10.0 10.0 10.0 10.0 10.0 10.0 10.0 10.0 10.0 10.0 10.0 10.0 10.0 10.0 10.0 10.0 10.0 10.0 10.0 10.0 10.0 9.982679300523078 10.0 10.0 10.0 10.0 10.0 10.0 10.0 10.0 
0.0010 0.0010 0.0040420583625391145 0.0010 0.0010 0.0010 0.07722866786482441 0.0010 0.0010 7.722323021005002 10.0 10.0 10.0 10.0 10.0 10.0 10.0 10.0 10.0 10.0 10.0 10.0 10.0 10.0 10.0 10.0 10.0 10.0 10.0 10.0 10.0 10.0 10.0 10.0 10.0 10.0 10.0 9.998548985713237 10.0 10.0 10.0 10.0 10.0 10.0 10.0 10.0 10.0 10.0 10.0 10.0 10.0 
0.3601813739135711 0.0010 0.0036335227787796 0.0010 0.0010 0.0010001296786936076 0.0010 0.0010 6.651147929058208 0.0010 9.998980192326535 9.999988573230922 9.99959549359981 10.0 10.0 10.0 10.0 10.0 9.999987375440341 10.0 10.0 10.0 10.0 10.0 10.0 10.0 10.0 10.0 10.0 10.0 10.0 10.0 10.0 9.999987689014453 10.0 10.0 10.0 10.0 9.999998164393174 10.0 10.0 10.0 10.0 10.0 10.0 10.0 10.0 10.0 10.0 10.0 9.999965405450922 
0.0010 0.0010 0.0010 0.0010 0.0010 0.0010448135222519805 10.0 0.0010 0.0010 8.7679255488134 10.0 10.0 10.0 10.0 10.0 10.0 10.0 10.0 10.0 10.0 10.0 10.0 10.0 10.0 10.0 10.0 10.0 10.0 10.0 10.0 10.0 10.0 10.0 9.994860902081054 10.0 10.0 10.0 9.988767826744162 10.0 10.0 10.0 10.0 10.0 10.0 10.0 10.0 10.0 10.0 10.0 10.0 10.0 
0.0010 0.0010 0.0028302228328769725 0.0010 0.0010000984624663292 0.0010 9.944108780167822 0.0010 0.0010 7.949918924241221 10.0 10.0 10.0 10.0 10.0 9.999615517124813 9.999647876750728 9.997801268457557 10.0 10.0 10.0 10.0 9.99999324340935 10.0 10.0 10.0 10.0 10.0 10.0 9.99982920918854 10.0 10.0 10.0 10.0 10.0 10.0 10.0 10.0 10.0 9.999875174912672 10.0 10.0 10.0 9.999766804915527 10.0 9.998746103272396 10.0 10.0 10.0 10.0 10.0 
0.0010 10.0 0.0010 0.0010 0.0010 0.0010 0.0010 10.0 2.789016406830658 0.0010 10.0 10.0 10.0 10.0 10.0 10.0 10.0 10.0 10.0 10.0 10.0 10.0 10.0 10.0 10.0 10.0 10.0 10.0 10.0 10.0 10.0 10.0 10.0 10.0 10.0 10.0 10.0 10.0 10.0 10.0 10.0 10.0 10.0 10.0 10.0 10.0 10.0 10.0 10.0 10.0 10.0 
4.211895721831276 0.0010 0.0010 0.0010 0.0010 0.0010 0.0010 8.474321778715074 10.0 0.0010 10.0 10.0 10.0 10.0 10.0 10.0 10.0 10.0 10.0 10.0 10.0 9.999726547723993 10.0 10.0 9.996296917289637 10.0 9.97127250706129 10.0 10.0 9.930984672354423 10.0 10.0 10.0 10.0 10.0 10.0 10.0 10.0 10.0 10.0 10.0 10.0 9.99570054790295 10.0 9.99970398906178 10.0 9.992099654926603 10.0 9.986404903601507 9.999703869321312 9.999989612692234 
0.0010 2.8542745555939435 0.0010 0.001018316329823141 0.0010 0.0010 10.0 0.0010 0.0010 1.2127115155596355 10.0 10.0 9.998037011540594 10.0 10.0 10.0 9.995672774986005 10.0 10.0 10.0 10.0 10.0 10.0 10.0 10.0 10.0 9.992707337353602 10.0 10.0 10.0 10.0 10.0 10.0 10.0 10.0 10.0 10.0 10.0 10.0 10.0 10.0 10.0 10.0 10.0 10.0 10.0 10.0 10.0 10.0 10.0 10.0 
10.0 3.248203289771654 0.0010 0.0010 0.0010 0.0010 0.0010 3.981027864679232 0.0010 0.0010 10.0 10.0 10.0 10.0 10.0 10.0 10.0 9.55462739205717 10.0 10.0 10.0 10.0 10.0 10.0 10.0 10.0 10.0 10.0 10.0 10.0 9.554822214571306 10.0 10.0 10.0 10.0 10.0 10.0 10.0 10.0 10.0 10.0 10.0 10.0 10.0 10.0 10.0 10.0 9.554719561965944 10.0 10.0 10.0 
0.0010 2.405449964278337 0.0010 0.0010 0.0010 0.0010 10.0 0.0010 0.0010 2.601791467732693 10.0 10.0 10.0 10.0 10.0 10.0 10.0 10.0 10.0 10.0 10.0 10.0 10.0 10.0 10.0 10.0 9.360316431685053 10.0 10.0 10.0 10.0 10.0 10.0 10.0 10.0 10.0 10.0 10.0 10.0 10.0 10.0 10.0 10.0 10.0 10.0 10.0 10.0 10.0 10.0 10.0 10.0 
0.001000000000000334 0.6284836808533792 0.0010 0.0010 0.0010 0.0010 1.0496230248990717 0.001000000000000334 0.001000000000000334 10.0 8.320979489292007 10.0 9.999845636713337 10.0 10.0 10.0 9.999979919220637 10.0 9.999857011611098 10.0 10.0 10.0 9.998860536862699 10.0 9.936193423848302 10.0 9.999693722069205 10.0 10.0 9.995612348352209 10.0 9.990881514888086 9.999999346012178 10.0 10.0 9.99999599451134 10.0 9.981712157566285 9.999905918501257 10.0 10.0 10.0 9.99990117728634 10.0 10.0 9.962059882716325 9.999929625255904 10.0 9.99999451004231 10.0 9.999783369397 
10.0 1.8130637175884932 0.0023589849947625204 0.001084839587738097 0.0011245662774386348 0.0010810663796938954 0.0010 1.558133071356616 0.001747905386035202 0.0010 9.99821785969752 0.0010 9.892231433084763 0.0010 0.0010 8.115483024354322 9.84333812816909 8.646601650099965 6.750670636992371 9.773399358495181 9.983180702331321 0.0010 10.0 0.0010 8.156791478223193 0.0010 9.83247717575106 0.0010 0.0010 9.999416041697579 0.0010 9.830828979892878 0.0010 2.000606604835197 0.0010 0.0010 0.0010 9.292438530466454 8.432885780746354 9.918154794963963 0.0010 0.0010 0.0010 8.882994225657978 0.0010 9.88378160540547 9.730842966510442 9.528722947751827 9.999650504041425 0.0010 9.945786977756448 
1.0988817301062197 0.0010 0.0010 0.0010 0.0010 0.0010 0.0010 6.671010816390668 10.0 0.0010 10.0 9.999819808117175 10.0 9.999819852005192 9.999707383658194 10.0 10.0 9.965916592901015 10.0 10.0 10.0 9.999819811478677 10.0 9.996019274380256 9.99822922810481 9.999819810749118 9.985254784458599 9.999819811041185 9.999279811350224 9.968946858621313 9.968584296749556 10.0 9.986542311814873 10.0 9.999819810540222 9.907986211798608 9.999491961040176 10.0 10.0 10.0 9.999819811042073 9.999819811079718 9.997748417033822 10.0 9.99981985267777 10.0 9.996456154344045 9.967813219735993 9.999980549391458 9.999819852710132 9.999995355693661 
10.0 1.7191978092850475 0.0010 0.0011154589786179917 0.001344543196587035 0.0010 0.0010 1.4119714002664077 0.0010 0.0010 10.0 1.801639041963421 9.808901827633164 1.8016390680319962 1.8016357064088928 8.183526189831598 9.638410747330887 10.0 6.020208222927909 9.837168204397175 10.0 1.8008626495505724 10.0 1.801633628211702 6.5522233822741125 1.8016390776781073 10.0 1.801639052597971 1.8015945730938911 9.63147336691078 1.8010338328072732 9.784888284569282 1.8015302898056431 2.0468305200555226 1.801639269832092 1.8016897047629734 1.9313848579318442 9.623201536542222 7.174496812227335 9.983854922481763 1.8016390830178963 1.8016386050233617 1.801565296482417 8.601513683313156 1.8015798327877781 10.0 10.0 9.182009681833868 10.0 1.8015817827997598 9.78710712760352 
0.13021933047512974 0.0010941583218261278 0.0010 0.0010 0.0010 0.0011884599943154113 0.0010 6.290100558425689 10.0 0.0010 10.0 10.0 9.998346273931924 10.0 10.0 10.0 10.0 10.0 10.0 10.0 10.0 10.0 10.0 10.0 10.0 10.0 10.0 10.0 10.0 10.0 10.0 10.0 10.0 10.0 10.0 10.0 10.0 10.0 10.0 9.976406317801954 10.0 10.0 10.0 10.0 10.0 10.0 10.0 10.0 10.0 10.0 10.0 
9.972080566770678 2.83679583194154 0.0010 0.0010 0.0010 0.0010 0.0010 2.92659888593782 0.0010 0.0010 10.0 10.0 10.0 10.0 10.0 10.0 10.0 10.0 10.0 10.0 10.0 10.0 10.0 10.0 10.0 10.0 10.0 10.0 10.0 10.0 10.0 10.0 10.0 10.0 10.0 10.0 10.0 10.0 10.0 10.0 10.0 10.0 10.0 10.0 10.0 10.0 10.0 10.0 10.0 10.0 10.0 
0.0010 0.5966740702398321 0.002485700968565069 0.0010003648410959493 0.0010000258287840055 0.0010000158693211493 9.909475388927376 0.0010 0.004019501884019087 5.020542495725707 9.99794044866091 9.999621740843375 9.999999025674006 9.99962573541499 9.999606591434855 10.0 9.999999442271637 9.992537608503925 10.0 9.999998882106274 9.99999749064783 9.999713537348907 9.989484921119475 10.0 10.0 10.0 9.999973409312712 9.999621374212177 9.999720993761102 10.0 10.0 9.999997798784932 9.99963212274533 10.0 9.999621618902415 9.999622572597241 9.99962097091193 9.999999475301973 10.0 9.99999659806932 9.999711244431927 9.999625808259438 9.999998869651234 10.0 9.999625810344027 9.999987403811351 9.999999841342223 10.0 9.999999924956462 9.99962524588524 10.0 
0.0010 0.5085790973036652 0.0010 0.0010 0.0010 0.0010 8.376688947172852 0.0010 0.0010 4.796235104256043 10.0 10.0 10.0 10.0 10.0 10.0 10.0 10.0 10.0 10.0 10.0 10.0 9.99908714457861 10.0 10.0 10.0 10.0 10.0 10.0 10.0 10.0 10.0 10.0 10.0 10.0 10.0 10.0 10.0 10.0 10.0 10.0 10.0 10.0 10.0 10.0 10.0 10.0 10.0 10.0 10.0 10.0 
0.32865758320808913 8.054800135853666 0.0010 0.0010 0.0010 0.0010 0.0010 6.289132937842267 0.0010 0.0010 10.0 10.0 10.0 10.0 10.0 10.0 10.0 10.0 10.0 10.0 10.0 10.0 10.0 10.0 10.0 10.0 10.0 10.0 10.0 10.0 10.0 10.0 10.0 10.0 10.0 10.0 10.0 10.0 10.0 10.0 10.0 10.0 10.0 10.0 10.0 10.0 10.0 10.0 10.0 10.0 10.0 
5.190217229428572 2.7405024952463974 0.0010 0.0010441770415218442 0.0010 0.0010 0.001000000000000334 2.72510021740407 0.0010 0.0010 10.0 10.0 10.0 10.0 10.0 10.0 10.0 10.0 10.0 10.0 10.0 10.0 10.0 10.0 10.0 10.0 10.0 10.0 10.0 10.0 10.0 10.0 10.0 10.0 10.0 10.0 10.0 10.0 10.0 10.0 10.0 10.0 10.0 10.0 10.0 10.0 10.0 10.0 9.951835684306989 10.0 10.0 
0.9461713817678831 0.0010 0.0010 0.0010 0.0010 0.0010 0.0010 0.0010 10.0 0.0010 10.0 10.0 10.0 10.0 10.0 10.0 10.0 10.0 10.0 10.0 10.0 10.0 10.0 10.0 10.0 10.0 10.0 10.0 10.0 10.0 10.0 10.0 10.0 10.0 10.0 10.0 10.0 10.0 10.0 9.987506270633089 10.0 10.0 9.869957134140865 10.0 10.0 10.0 10.0 10.0 10.0 10.0 10.0 
0.0010 1.5540848789571589 0.0010 0.0010005010094477557 0.0010 0.0010 10.0 0.002250893805070346 0.0010 3.543688794814959 10.0 10.0 10.0 10.0 10.0 10.0 10.0 10.0 10.0 10.0 10.0 10.0 9.99998782526836 10.0 10.0 10.0 10.0 10.0 10.0 10.0 10.0 10.0 10.0 10.0 10.0 10.0 10.0 10.0 10.0 9.905901087915725 10.0 10.0 10.0 10.0 10.0 10.0 10.0 10.0 10.0 10.0 10.0 
0.0010 0.9446232119627697 0.0010 0.0010203866345411617 0.0010032792315355094 0.0010002954833454429 1.575064871989726 0.0010 0.0010 10.0 10.0 10.0 10.0 10.0 9.996357052452408 9.999998724228458 10.0 9.69667351012925 9.99943897922226 9.998643128051832 10.0 10.0 9.999961558875262 10.0 9.999966177129693 10.0 9.999997975806233 10.0 10.0 9.99508428781895 9.99366492557262 9.998709276813623 9.999934843670113 10.0 10.0 10.0 10.0 9.999580526195775 9.999991196915959 10.0 10.0 10.0 9.999528158900581 9.999986013486511 10.0 9.999530655181117 10.0 9.997186771483479 9.998954009431714 10.0 10.0 
10.0 1.2323258938525274 0.001239873960395567 0.0010 0.0012190803181148214 0.001049587314643804 0.0010 0.7168043921403489 0.0010 0.0010 9.535422924703546 0.0010 9.886178004985966 0.0010 0.0010 8.45188897280105 9.704052092299646 8.372663904337381 7.350913270818738 9.85782923740025 9.980781572163773 0.0010 9.999945886737535 0.0010 8.506355050871516 0.0010 9.999880935621023 0.0010 0.0010 9.742597552180353 0.0010 9.7855842557269 0.0010 2.612139409904654 0.0010 0.0010 0.0010 9.819761903846818 8.528393534281284 9.924061510533113 0.0010 0.0010 0.6308959935374672 8.927857303501785 0.0010 10.0 9.858611456889644 8.883952582221898 10.0 0.0010 9.853360258505397 
0.0010 0.42260608294347435 0.0010 0.0010 0.0010 0.0010 1.4379184288099207 0.0010 0.001000000000000334 9.630334471908302 10.0 10.0 10.0 10.0 10.0 10.0 10.0 9.999640810024161 10.0 10.0 10.0 10.0 9.99361905968643 10.0 10.0 10.0 10.0 10.0 10.0 10.0 9.998379316585808 10.0 9.998097078114657 10.0 10.0 10.0 10.0 10.0 10.0 9.999873960220304 10.0 10.0 10.0 10.0 10.0 10.0 10.0 9.999029875395571 10.0 10.0 10.0 
4.788160412539826 0.0010 0.0010 0.0010 0.0010017281333803234 0.0010 0.0010 9.052902823146074 10.0 0.0010 9.982426329020853 10.0 10.0 10.0 10.0 10.0 10.0 10.0 10.0 10.0 10.0 10.0 10.0 10.0 10.0 10.0 10.0 10.0 10.0 9.906353294491128 10.0 10.0 10.0 10.0 10.0 10.0 10.0 10.0 10.0 10.0 10.0 10.0 10.0 10.0 10.0 10.0 10.0 10.0 10.0 10.0 10.0 
0.0010 0.0010 0.0010 0.0010 0.0010 0.0010 8.716832467156248 0.0010 0.0010 9.387762181765108 10.0 10.0 10.0 10.0 10.0 10.0 10.0 10.0 10.0 10.0 10.0 10.0 10.0 10.0 10.0 10.0 10.0 10.0 10.0 10.0 10.0 10.0 10.0 10.0 10.0 10.0 10.0 10.0 10.0 10.0 10.0 10.0 10.0 10.0 10.0 10.0 10.0 10.0 10.0 10.0 10.0 
0.0010 0.9219393035322925 0.001072054874448416 0.0010 0.0010 0.0010 1.992745752971905 0.0010 0.003834977964316837 9.74964520195169 10.0 10.0 10.0 10.0 10.0 10.0 10.0 10.0 10.0 10.0 10.0 10.0 10.0 10.0 10.0 10.0 10.0 10.0 10.0 10.0 10.0 10.0 10.0 10.0 10.0 10.0 10.0 10.0 10.0 9.996038448219126 10.0 10.0 10.0 10.0 10.0 10.0 10.0 10.0 10.0 10.0 10.0 
3.307440523817278 0.0010 0.001010690052677631 0.001523125130126442 0.0010001171859852001 0.0010015621634967436 0.0010 8.159594620073587 9.339984086806727 0.0010 9.998616826266792 10.0 9.999133085569598 10.0 10.0 9.999811443985374 9.999999430896896 10.0 10.0 9.99998930429691 9.999545584248628 10.0 10.0 10.0 10.0 9.999864082124443 9.992819571492907 10.0 10.0 9.964151902738076 9.999999999966011 9.999533262572863 10.0 10.0 10.0 10.0 10.0 9.999940980713529 9.999974809088565 9.999972350763386 10.0 9.99984902541992 10.0 9.999899123050316 10.0 10.0 10.0 9.968165968293084 10.0 10.0 9.999999999995856 
7.098818888468507 10.0 0.0010 0.0010 0.0010 0.0010 0.0010 10.0 0.0010 0.0010 10.0 10.0 10.0 10.0 10.0 10.0 10.0 10.0 10.0 10.0 10.0 10.0 10.0 10.0 10.0 10.0 10.0 10.0 10.0 10.0 10.0 10.0 10.0 10.0 10.0 10.0 10.0 10.0 10.0 10.0 10.0 10.0 10.0 10.0 10.0 10.0 10.0 10.0 10.0 10.0 10.0 
0.0010 0.28197992009585493 0.012249247881297437 0.0010 0.0013403813757116242 0.0010 1.2874717925576085 0.0010 0.0010 10.0 10.0 10.0 10.0 10.0 10.0 10.0 10.0 9.99941928312142 10.0 10.0 9.977329343235404 10.0 10.0 10.0 10.0 10.0 10.0 10.0 10.0 10.0 10.0 10.0 10.0 10.0 10.0 10.0 10.0 10.0 10.0 10.0 10.0 10.0 10.0 10.0 10.0 10.0 10.0 10.0 10.0 10.0 10.0 
0.710722261958594 0.0010 0.0010 0.0025175153740341323 0.0010 0.0010 0.0010 7.529972040647168 10.0 0.0010 10.0 9.999808065402707 10.0 9.999811672014351 9.99982163269565 10.0 10.0 10.0 9.999671402420487 10.0 10.0 9.998498533096873 10.0 9.999699336120326 9.999846869905916 9.99981136184669 10.0 9.99986158944485 9.999810994683894 9.462752738769025 9.999480546970409 9.99979920066401 9.99927422065837 9.99993465151435 9.99981151516424 9.9998109525482 9.999817720937902 10.0 9.999972102577983 9.999925201120487 9.99981185756354 9.999811228941413 10.0 10.0 9.999811647487178 10.0 9.999979499326367 9.996601982091356 10.0 9.999858501309326 9.999508562851702 
0.49529802703309933 0.0010 0.0010 0.0034897663584511833 0.0010 0.0010 0.0010 0.0010 9.509411304433184 0.0010 10.0 10.0 9.989715569197967 10.0 10.0 10.0 10.0 10.0 10.0 10.0 10.0 9.999999956752902 10.0 10.0 10.0 10.0 10.0 10.0 10.0 10.0 9.999999977462743 10.0 9.999929925014474 10.0 10.0 10.0 10.0 10.0 10.0 10.0 10.0 10.0 9.999999216567149 10.0 10.0 10.0 10.0 9.99999992692327 9.999943570419504 10.0 10.0 
0.0010 0.0010 0.0010 0.0015914169247471944 0.0010 0.0010079889993349473 0.0010 5.518954922282451 10.0 0.0010 10.0 10.0 10.0 10.0 10.0 10.0 10.0 10.0 10.0 10.0 10.0 10.0 9.99581694224548 10.0 10.0 10.0 10.0 10.0 10.0 10.0 10.0 10.0 10.0 10.0 10.0 10.0 10.0 10.0 10.0 10.0 10.0 10.0 10.0 10.0 10.0 10.0 10.0 10.0 10.0 10.0 10.0 
0.0010 0.0010 0.0010 0.0010 0.0010047401966148336 0.0010656332353766675 0.0010 4.491067901621459 10.0 0.0010 10.0 10.0 10.0 10.0 10.0 10.0 10.0 10.0 10.0 9.983171293401039 10.0 10.0 9.98824008492893 10.0 10.0 10.0 10.0 10.0 10.0 10.0 10.0 10.0 10.0 10.0 10.0 10.0 10.0 10.0 10.0 10.0 10.0 10.0 10.0 10.0 10.0 10.0 10.0 10.0 10.0 10.0 10.0 
10.0 1.614708391321112 0.0010 0.001083694430787716 0.0010 0.0010 0.0010 1.494302491410607 0.0010 0.0010 9.50338115220647 6.552281707241724 10.0 6.564323587764388 6.564084825616926 10.0 9.67203367735065 4.110540665939614 9.917849306381992 10.0 9.86269973846749 6.557640992283056 9.899390121671837 6.4927517316861545 9.670123676437159 6.564323587764388 9.9047211681168 6.564323587764388 6.545304826548902 9.689635554276936 4.516336065429069 9.657918373616582 6.4927517316861545 9.929957254154411 6.564323587764388 8.638431068180648 6.552379037435435 9.52230201351717 10.0 9.939432407287804 6.564323587764388 6.564323587764388 6.542034831373941 9.935468309951395 6.556299990681412 9.953924971092652 8.83693540667862 4.564225453130882 9.650535017240399 6.656103773278339 9.909836379037532 
0.0010 0.0010 0.0010 0.0010 0.0010 0.0010 10.0 0.0010 0.0010 5.393501110735469 10.0 10.0 10.0 10.0 10.0 10.0 10.0 10.0 10.0 10.0 10.0 10.0 10.0 10.0 10.0 10.0 10.0 10.0 10.0 9.999941433279025 10.0 10.0 10.0 10.0 10.0 10.0 10.0 10.0 10.0 10.0 10.0 10.0 10.0 10.0 10.0 10.0 10.0 10.0 10.0 10.0 10.0 
10.0 2.9577576741579032 0.0010 0.0010 0.0010 0.0010 0.0010 3.3682858711585917 0.0010 0.0010 10.0 10.0 10.0 10.0 10.0 10.0 10.0 7.885499545902503 10.0 10.0 10.0 10.0 10.0 10.0 10.0 10.0 10.0 10.0 10.0 5.000433479709506 10.0 10.0 10.0 10.0 10.0 10.0 10.0 10.0 10.0 10.0 10.0 10.0 10.0 10.0 10.0 10.0 10.0 10.0 10.0 10.0 9.999706347616709 
0.0010 1.0119775769164963 0.0010 0.0010 0.0010 0.0010 1.5514174685767332 0.001000000000000334 0.009585382391631647 9.756128676846483 10.0 10.0 10.0 10.0 9.996191923063932 10.0 10.0 9.713809334764134 10.0 9.998451107805863 10.0 10.0 9.99996729681478 10.0 10.0 10.0 10.0 10.0 10.0 9.99819643762862 9.992653890994443 9.998693828571316 10.0 10.0 10.0 10.0 10.0 9.999459870844062 10.0 10.0 10.0 10.0 10.0 10.0 10.0 10.0 10.0 9.997237951906618 9.99955065423674 10.0 10.0 
10.0 2.6951677448164433 0.0010 0.0010 0.0010 0.0010 0.0010 3.069933845911654 0.0010 0.0010 10.0 10.0 10.0 10.0 10.0 10.0 10.0 7.924944186733841 10.0 10.0 10.0 10.0 10.0 10.0 10.0 10.0 10.0 10.0 10.0 4.968129197638256 10.0 10.0 10.0 10.0 10.0 10.0 10.0 10.0 10.0 10.0 10.0 10.0 9.907936329406192 9.922303031641185 10.0 10.0 10.0 10.0 10.0 10.0 9.999722950480976 
0.003320529354027099 0.0010 0.0010 0.0010 0.0010043142390536405 0.0010 0.0010 3.308231626293518 10.0 0.0010 10.0 10.0 9.99998948375682 10.0 10.0 10.0 10.0 10.0 9.999826776228838 9.996593083765722 9.993518548260775 10.0 9.993757079236921 10.0 9.990316967089385 10.0 9.99999182880307 10.0 10.0 9.856689104634556 10.0 10.0 10.0 10.0 10.0 10.0 10.0 10.0 9.999697262877627 9.999862870082874 10.0 10.0 10.0 9.999100098420802 10.0 9.999503925113535 9.974035477982696 9.976288025937096 9.967320208156238 10.0 9.999584799459454 
1.698864820807335 0.0010 0.0010 0.0010 0.0010 0.0010 0.0010 7.662998859426637 10.0 0.0010 10.0 10.0 10.0 10.0 10.0 10.0 10.0 10.0 10.0 10.0 10.0 10.0 10.0 10.0 10.0 10.0 10.0 10.0 10.0 9.946944329739745 10.0 10.0 10.0 10.0 10.0 10.0 10.0 10.0 10.0 10.0 10.0 10.0 10.0 10.0 10.0 10.0 10.0 10.0 10.0 10.0 10.0 
0.0010 0.0010 0.0010 0.0010 0.0010 0.0010 9.1792411288378 0.0010 0.0010 10.0 10.0 10.0 10.0 10.0 10.0 10.0 10.0 9.65618015193856 10.0 10.0 10.0 10.0 10.0 10.0 10.0 10.0 10.0 10.0 10.0 9.65618015193856 10.0 10.0 10.0 10.0 10.0 10.0 10.0 10.0 10.0 10.0 10.0 10.0 10.0 10.0 10.0 10.0 10.0 10.0 10.0 10.0 10.0 
0.0010 0.0010 0.0010 0.0010 0.0010 0.0010 0.0010 3.389397832750462 10.0 0.0010 10.0 10.0 10.0 10.0 10.0 10.0 10.0 10.0 10.0 10.0 10.0 10.0 10.0 10.0 10.0 10.0 9.727185855544418 10.0 10.0 10.0 10.0 10.0 10.0 10.0 10.0 10.0 10.0 10.0 10.0 10.0 10.0 10.0 10.0 10.0 10.0 10.0 10.0 10.0 10.0 10.0 10.0 
0.0010 3.2497653761328555 0.0010 0.0010 0.0010 0.0010 4.120346024125392 0.0010 0.0010 10.0 10.0 10.0 10.0 10.0 10.0 10.0 10.0 10.0 10.0 10.0 10.0 10.0 9.993313740491265 10.0 10.0 10.0 10.0 10.0 10.0 10.0 10.0 10.0 10.0 10.0 10.0 10.0 10.0 10.0 10.0 10.0 10.0 10.0 10.0 10.0 10.0 10.0 10.0 10.0 10.0 10.0 10.0 
4.754147557434234 9.541554414845724 0.0010 0.0010 0.0010 0.0010 0.0010 9.514681327361615 0.0010 0.0010 10.0 10.0 10.0 10.0 10.0 10.0 9.998775223970018 9.62989382271708 10.0 10.0 9.986550892467804 10.0 10.0 9.968705844639512 10.0 10.0 10.0 10.0 10.0 10.0 10.0 10.0 10.0 10.0 10.0 10.0 10.0 10.0 10.0 10.0 10.0 10.0 9.999928292679135 9.9788058086827 10.0 9.998618256772 10.0 10.0 9.999999319659391 10.0 9.99631055810285 
0.0010 0.3211089994100549 0.0010 0.0010 0.0010 0.0010 9.740734065392623 0.0010 0.0010 5.365459418032739 10.0 10.0 10.0 10.0 10.0 10.0 10.0 10.0 10.0 10.0 10.0 10.0 10.0 10.0 10.0 10.0 10.0 10.0 10.0 10.0 10.0 10.0 10.0 9.599355085155103 10.0 10.0 10.0 10.0 10.0 10.0 10.0 10.0 10.0 10.0 10.0 10.0 10.0 10.0 10.0 10.0 10.0 
0.9327285452100533 8.40261180857287 0.0010 0.0010 0.0010 0.0010 0.0010 7.208692223955697 0.0010 0.0010 10.0 10.0 10.0 10.0 10.0 10.0 10.0 10.0 10.0 10.0 10.0 10.0 10.0 10.0 10.0 10.0 10.0 10.0 10.0 10.0 10.0 10.0 10.0 10.0 10.0 10.0 10.0 10.0 10.0 10.0 10.0 10.0 10.0 10.0 10.0 10.0 10.0 10.0 10.0 10.0 10.0 
0.0010 0.0010 0.0010 0.0010 0.0010 0.0011674979128148122 10.0 0.0010 0.0010 7.24932292925148 10.0 10.0 10.0 10.0 10.0 10.0 10.0 10.0 10.0 10.0 10.0 10.0 10.0 10.0 10.0 10.0 10.0 10.0 10.0 10.0 10.0 10.0 10.0 10.0 10.0 10.0 10.0 10.0 10.0 10.0 10.0 10.0 10.0 10.0 10.0 10.0 10.0 10.0 10.0 10.0 10.0 
6.837069479758422 0.0010 0.0010 0.0010 0.0010 0.0010 0.0010 10.0 8.80030799259972 0.0010 10.0 10.0 10.0 10.0 10.0 10.0 10.0 10.0 10.0 10.0 10.0 9.997090807869299 10.0 10.0 9.946715203699855 10.0 10.0 10.0 10.0 10.0 10.0 10.0 10.0 10.0 10.0 10.0 10.0 10.0 10.0 10.0 10.0 10.0 10.0 10.0 10.0 10.0 10.0 10.0 10.0 10.0 10.0 
3.756333546584608 0.0010 0.0010 0.001000327164159987 0.0010013514027999487 0.0010004603964266182 0.002663506879075338 8.097812245695993 10.0 0.0010 9.986514122701754 10.0 10.0 10.0 10.0 10.0 10.0 10.0 10.0 10.0 9.999976557026724 10.0 9.999928839537315 10.0 10.0 10.0 9.99994465556999 10.0 10.0 9.920650095855876 10.0 10.0 10.0 10.0 10.0 10.0 10.0 10.0 10.0 10.0 10.0 10.0 10.0 10.0 10.0 9.999977561475573 10.0 10.0 10.0 10.0 10.0 
0.0010 1.5774765583593797 0.0010 0.0010 0.0010 0.0010 10.0 0.0010 0.0010 3.483731110035457 9.998021216062202 10.0 9.987318053732617 10.0 10.0 10.0 10.0 10.0 10.0 10.0 10.0 10.0 10.0 10.0 10.0 10.0 10.0 10.0 10.0 10.0 10.0 10.0 10.0 10.0 10.0 10.0 10.0 10.0 10.0 9.99966446630473 10.0 10.0 10.0 10.0 10.0 10.0 10.0 10.0 10.0 10.0 10.0 
0.0010 0.0010 0.0010 0.0010600471626703728 0.0010 0.0010 0.7385715360208089 0.0010 0.0010 10.0 10.0 10.0 10.0 10.0 10.0 10.0 10.0 10.0 10.0 9.999568420973878 10.0 10.0 10.0 10.0 10.0 10.0 10.0 10.0 10.0 10.0 10.0 10.0 10.0 10.0 10.0 10.0 10.0 10.0 10.0 10.0 10.0 10.0 10.0 10.0 10.0 10.0 10.0 10.0 10.0 10.0 10.0 
0.001000000000000334 0.0010 0.0010 0.0010 0.0010 0.0010 10.0 0.001000000000000334 0.0010 6.404182692497544 10.0 10.0 10.0 10.0 10.0 10.0 10.0 10.0 10.0 10.0 10.0 10.0 10.0 10.0 10.0 10.0 10.0 10.0 10.0 10.0 10.0 10.0 10.0 10.0 10.0 10.0 10.0 10.0 10.0 10.0 10.0 10.0 10.0 10.0 10.0 10.0 10.0 10.0 10.0 10.0 10.0 
0.6372881648137405 0.0010 0.0010 0.0010 0.0010 0.0010 0.0010 6.69681020490132 10.0 0.001000000000000334 10.0 10.0 10.0 10.0 10.0 10.0 10.0 10.0 10.0 10.0 10.0 10.0 10.0 10.0 10.0 10.0 10.0 10.0 10.0 10.0 10.0 10.0 10.0 10.0 10.0 10.0 10.0 10.0 10.0 10.0 10.0 10.0 10.0 10.0 10.0 10.0 10.0 10.0 10.0 10.0 10.0 
10.0 1.9135336343700766 0.009096102465272801 0.0010 0.0010242139446230835 0.0012239079871144301 0.0010 1.90265676953141 0.0010 0.0010 10.0 8.405524932133584 9.969633937368574 8.399624981212089 8.619908231690648 9.87308804536037 9.974062483150815 0.49014199907356293 8.693639516504431 9.961854329741758 9.967648786604364 8.705890897504602 10.0 5.221460961999917 8.250251194861272 8.4111804519182 9.998611720273514 8.396065108322013 8.403594640854243 10.0 0.0010 9.986105811955804 4.371030495821318 9.033148484656003 8.413702302480388 8.446788064076681 8.401685242599218 9.561232067771506 9.683340241770683 9.930217884205769 8.396515686905863 8.418041746266686 7.603313936301503 9.917069872072705 7.893398564042283 9.887229445019582 7.14849986860135 0.5534084988877082 9.762892115946585 7.672869115325352 9.899561144648953 
1.2311002614917286 0.0010 0.0010 0.0010 0.0010 0.0010 0.0010 0.0010 10.0 0.0010 10.0 10.0 10.0 10.0 10.0 10.0 10.0 10.0 10.0 10.0 10.0 10.0 10.0 10.0 10.0 10.0 10.0 10.0 10.0 10.0 10.0 10.0 10.0 10.0 10.0 10.0 10.0 10.0 10.0 10.0 10.0 10.0 9.983374438247864 10.0 10.0 10.0 10.0 10.0 10.0 10.0 10.0 
4.188465687468636 0.0010 0.0010 0.0010054353720641226 0.0010 0.0010 0.0010 9.34546431166189 9.947492035684633 0.0010 10.0 10.0 10.0 10.0 10.0 10.0 10.0 10.0 9.978829101295624 10.0 9.999912529032638 10.0 10.0 10.0 9.972935282505539 10.0 9.99579588001349 10.0 10.0 10.0 10.0 10.0 10.0 10.0 10.0 10.0 10.0 9.996714128965243 9.984034030347903 10.0 10.0 10.0 10.0 10.0 10.0 10.0 9.992201874643515 9.9878934147552 10.0 10.0 10.0 
0.0010 0.0010 0.0010 0.0010 0.0010 0.0010 0.0010 1.4772304032383936 0.0010 10.0 10.0 10.0 10.0 10.0 10.0 9.995796232937018 10.0 10.0 10.0 10.0 10.0 10.0 10.0 10.0 10.0 10.0 10.0 10.0 10.0 10.0 10.0 10.0 10.0 10.0 10.0 9.991325679088273 10.0 10.0 10.0 10.0 10.0 10.0 10.0 10.0 10.0 10.0 10.0 10.0 10.0 10.0 10.0 
0.0010 2.639717280839998 0.0010 0.0010 0.0010 0.0010000005341325154 10.0 0.0010 0.0010 2.115820329555059 9.998553972423675 9.999980141439174 10.0 9.999979971362054 9.999864543768581 9.99999771735026 9.999995328092533 10.0 9.999978511812463 10.0 9.999976576684197 9.999905775130356 10.0 9.999979748864286 10.0 9.999980404590541 9.99944512569166 9.999952857532278 9.999980800428327 10.0 9.999974338053002 9.999992167769513 9.99998920745266 9.999976365311863 9.999980714329844 9.99998443790573 9.999980062578645 10.0 9.99997434156035 9.999989127032906 9.99998070966372 9.999971746896493 9.999976761121111 10.0 9.999979975722182 10.0 9.999974075585715 9.999999997039875 9.999975364686906 9.999979230667806 10.0 
0.05351805806112275 10.0 0.0010 0.0010 0.0010 0.0010009472850224194 0.0010 10.0 2.6616164840510983 0.0010 10.0 9.991119605380641 9.999953296545215 9.994284232005505 10.0 10.0 10.0 10.0 9.984345220836591 10.0 10.0 10.0 10.0 9.956950624142825 9.97916132332736 9.99236863314523 10.0 9.990750319273346 9.991068121831661 10.0 9.975884676914164 10.0 9.956632274919446 9.990356924123907 9.990991331973115 9.985654158951734 9.991931145791531 10.0 9.998604225680882 10.0 9.990377171851055 9.99105693240055 9.965077945498416 10.0 9.986657322277653 10.0 9.964001040312013 9.964836175621686 9.996762846789004 9.98184672614269 10.0 
7.097439986944934 0.0010 0.00465964321146904 0.0010105747087072719 0.0010000069441196888 0.0010000605426718988 0.0010 10.0 10.0 0.0010 9.98601619928139 9.999620687030637 9.999682068333238 9.999620695123383 9.999607862353526 10.0 9.999935204460183 10.0 9.99961816532307 9.999997615162767 9.999969438086163 9.999620679744615 9.999992862684273 9.999619437824428 9.999621678193964 9.9996206851715 9.999982756547364 9.999620687911557 9.999620693479024 9.999912575240607 10.0 9.999942292594476 10.0 9.999597988105188 9.999620686658538 9.999620690154051 9.999625432919649 9.999958396045926 9.99962358995568 9.99996578365809 9.999620687198787 9.999620691375538 9.99963101960412 9.999955636538887 9.999620655154121 9.999860046532422 9.999615674191658 10.0 10.0 9.999620682764514 9.999896557115248 
0.0010 2.1780537105168016 0.005468080266147568 0.0013714410713204798 0.0010072837321148088 0.001002111781240906 10.0 0.0010 0.0017910844599275247 3.0663915318839248 9.998638906659112 9.999827686311006 9.999741088581715 9.999827633343523 9.99981823099069 9.999989733536955 9.999988289366994 9.930705634961248 9.999846438842729 9.998527294139482 9.999999999997558 9.999823201051468 10.0 9.999805081455202 9.999854147431705 9.99982739493941 9.999958765911348 9.999826468061464 9.999810685200087 9.988272240011588 9.999792738422308 9.99999999320705 9.999817986832886 9.999612227594126 9.999829335306751 9.999849442069806 9.999825945062383 9.999999998113756 9.999860284851039 9.999999981461178 9.999824957575473 9.999816520797632 9.999833563156326 9.999999995122833 9.999816985272986 9.99993087668738 9.999591272402991 9.953248860534531 9.999862816980874 9.999820464347588 10.0 
10.0 1.561739846007074 0.0010 0.0014965746279636358 0.001000033537943483 0.0010 0.0010 1.4473840002521536 0.0010 0.0010 10.0 0.0010 10.0 1.288990047870894 0.1351799427392555 10.0 10.0 10.0 8.5355337757618 9.9992418586303 9.98427451661443 0.0010 10.0 0.0010 7.808234237503649 0.0010 9.99996893267287 0.0010 0.19086120717982702 10.0 5.021472973286696 10.0 4.845210538480757 8.103964697782356 0.0010 5.646281950968731 1.2028693997478914 9.726436733365668 8.493717096883547 10.0 0.0010 0.0010 6.939917151926243 10.0 3.191729397199394 9.690465914540226 9.207377228058954 8.661273344190313 10.0 2.7513118198726945 10.0 
5.9181800254812575 0.0010 0.0010 0.0011489250815322626 0.0010 0.0010 0.0010 10.0 10.0 0.0010 10.0 10.0 10.0 10.0 10.0 10.0 10.0 10.0 10.0 10.0 10.0 10.0 10.0 10.0 10.0 10.0 10.0 10.0 10.0 10.0 10.0 10.0 10.0 10.0 10.0 10.0 10.0 10.0 10.0 10.0 10.0 10.0 10.0 10.0 10.0 10.0 10.0 10.0 9.837390536212734 10.0 10.0 
0.0010 1.9817692404089202 0.0010 0.0010 0.0010 0.0010 8.85510552288871 0.0010 0.0010 2.537330973782166 10.0 10.0 10.0 10.0 10.0 10.0 10.0 10.0 10.0 10.0 10.0 10.0 10.0 10.0 10.0 10.0 10.0 10.0 10.0 10.0 10.0 10.0 10.0 10.0 10.0 10.0 10.0 10.0 10.0 10.0 10.0 10.0 10.0 10.0 10.0 10.0 10.0 10.0 10.0 10.0 10.0 
6.209634311168372 0.0010 0.0010038966815215321 0.0010002092481317362 0.0010000012608460435 0.0010 0.0010 10.0 10.0 0.0010 10.0 10.0 9.999968101175707 10.0 10.0 9.999999978899659 9.999803877467603 10.0 9.997534644919128 10.0 10.0 10.0 9.997565302083169 10.0 9.999625688210456 10.0 9.998160333852141 10.0 10.0 10.0 10.0 10.0 9.99021101104298 10.0 10.0 9.996937244860254 10.0 10.0 9.999841716100136 10.0 10.0 10.0 9.993185206319264 10.0 10.0 9.999902797962962 10.0 10.0 10.0 10.0 10.0 
2.3228246728186255 0.0010 0.0023372242092577194 0.0015061325198918072 0.0010436884850766749 0.0010 0.0010 7.445761368939325 10.0 0.0010 10.0 10.0 10.0 10.0 10.0 10.0 10.0 9.997411732815811 10.0 10.0 10.0 10.0 10.0 10.0 10.0 10.0 10.0 10.0 10.0 10.0 10.0 10.0 10.0 9.999462712823354 10.0 10.0 10.0 10.0 10.0 10.0 10.0 10.0 10.0 10.0 10.0 9.999963838236656 10.0 10.0 10.0 10.0 10.0 
0.0010 0.0010 0.0010 0.0010 0.0010 0.0010 0.0010 6.68421208944237 9.709518632701148 0.0010 10.0 10.0 10.0 10.0 10.0 10.0 9.999961410832766 10.0 10.0 10.0 10.0 10.0 10.0 10.0 9.988995045574363 10.0 10.0 10.0 10.0 10.0 10.0 10.0 10.0 10.0 10.0 10.0 10.0 10.0 10.0 10.0 10.0 10.0 10.0 10.0 10.0 10.0 10.0 10.0 10.0 10.0 10.0 
1.3867864122541174 0.0010 0.0010 0.0010 0.0010023148845052067 0.0010 0.0010 0.0010 10.0 0.0010 9.999978678450997 10.0 10.0 10.0 10.0 10.0 10.0 10.0 9.999997483447926 10.0 9.999999817715958 10.0 9.999979225263397 9.987042668827323 9.999003111514092 10.0 10.0 9.889144825856375 9.99977346841862 9.999813512206876 10.0 9.999901765911973 10.0 10.0 10.0 10.0 10.0 10.0 10.0 10.0 10.0 10.0 9.825984109857593 9.99977834073741 10.0 9.995447510080918 10.0 9.999711436744553 9.989527417572923 10.0 10.0 
0.0010 0.0010 0.0010 0.0010411572421843796 0.0010467697809020157 0.0010 0.6810248234441609 0.0010 0.0010 10.0 10.0 10.0 10.0 10.0 10.0 10.0 10.0 10.0 10.0 9.915192523581691 10.0 10.0 10.0 10.0 10.0 10.0 9.968756625653768 10.0 10.0 10.0 10.0 10.0 10.0 10.0 10.0 10.0 10.0 10.0 10.0 10.0 10.0 10.0 10.0 10.0 10.0 10.0 10.0 10.0 10.0 10.0 10.0 
10.0 3.823802046378611 0.0010 0.001273267570313587 0.0010 0.001000968191572277 0.0010 4.063350462525999 0.0010 0.0010 10.0 9.960405473637165 9.999311109821853 9.956756277751792 9.956645011569481 10.0 9.999938975619703 9.592731430776656 9.98937542692991 9.988294506020221 10.0 9.984323766547112 9.999988816957115 9.956264894791111 9.987128510206647 9.956748767814592 10.0 9.956748000261033 9.954747407641426 10.0 9.949493742648718 9.999542732275142 9.97264499109607 9.995264708302058 9.958748453227058 9.980107700694875 9.96282396882924 9.997064872186954 10.0 10.0 9.956748801906857 9.954760278517787 9.985005625199328 10.0 9.95474296923701 9.999004900065206 9.999535837894584 10.0 9.999759023956308 9.95474420534187 10.0 
0.47330828500396926 0.0010 0.0010 0.0016780288169438208 0.0010 0.0010 0.0010 0.0010 10.0 0.0010 10.0 10.0 10.0 10.0 10.0 10.0 9.9985241056016 10.0 10.0 10.0 10.0 10.0 10.0 10.0 10.0 10.0 9.95428681651986 10.0 10.0 9.954235149047154 10.0 10.0 10.0 9.981891279705186 10.0 10.0 10.0 10.0 9.976477175801977 10.0 10.0 10.0 10.0 10.0 10.0 10.0 10.0 9.99959555363644 9.96200713426574 10.0 9.990833996571181 
0.4925004534606809 0.0010 0.0010 0.0010478886445575602 0.0010 0.0010 0.001000000000000334 0.0010 10.0 0.0010 10.0 9.974425010526161 10.0 9.977079908951868 9.966688856764934 10.0 10.0 10.0 10.0 10.0 10.0 9.981922446360718 10.0 9.979281826343126 10.0 9.985260571623845 10.0 9.977050008688542 10.0 10.0 10.0 10.0 9.969639502773791 10.0 9.976990623335604 9.99159540620279 10.0 10.0 10.0 10.0 9.977273994496583 9.977370916896916 9.253507470856158 10.0 9.97702593693292 10.0 10.0 10.0 10.0 9.905980677526115 10.0 
0.0010 1.9623963393033623 0.0010 0.0010 0.0010 0.0010 9.780654795043706 0.0010 0.0010 2.4149116445860113 10.0 10.0 10.0 10.0 10.0 10.0 10.0 9.990418833531994 10.0 10.0 9.997135874660207 10.0 10.0 10.0 10.0 10.0 10.0 10.0 10.0 10.0 9.999986135913934 9.999571648378796 9.999880630533601 9.988428536365097 10.0 10.0 10.0 10.0 9.998608895688958 10.0 10.0 10.0 10.0 9.999122960492652 10.0 10.0 9.999253576764522 9.98997158974285 10.0 10.0 9.999890559993961 
0.0010 0.6188642249969384 0.03782294890095389 0.0010 0.0012208246668365572 0.0010 1.5832436084669164 0.0010 0.020183348438401704 10.0 10.0 10.0 10.0 10.0 10.0 10.0 10.0 10.0 10.0 10.0 10.0 10.0 9.99999925348824 10.0 10.0 10.0 9.973392028413084 10.0 10.0 10.0 10.0 10.0 10.0 10.0 10.0 10.0 10.0 9.993020498458927 10.0 10.0 10.0 10.0 10.0 10.0 10.0 10.0 10.0 10.0 10.0 10.0 10.0 
0.0010024480517772882 0.0010 0.0010 0.0010 0.0010 0.0010005665845824532 0.5590666752323603 0.0010 0.0010024194114864903 9.027629925336388 9.999985644807412 10.0 10.0 10.0 10.0 10.0 10.0 10.0 10.0 10.0 9.99999998814676 10.0 9.999999995826823 10.0 10.0 10.0 10.0 10.0 10.0 9.999999403218986 10.0 10.0 10.0 10.0 10.0 10.0 10.0 10.0 10.0 10.0 10.0 10.0 10.0 10.0 10.0 10.0 10.0 10.0 10.0 10.0 10.0 
0.0010 2.8037304487760943 0.0010 0.0010 0.0010 0.0010046963773295934 9.50005 0.0010 0.0010 1.3471279488603587 10.0 10.0 10.0 10.0 10.0 9.998053063215098 10.0 10.0 10.0 10.0 10.0 10.0 9.992495466058582 10.0 10.0 10.0 9.984729228963053 10.0 10.0 10.0 10.0 10.0 10.0 9.979011275624888 10.0 10.0 10.0 10.0 10.0 10.0 10.0 10.0 10.0 9.999453064340102 10.0 10.0 10.0 10.0 10.0 10.0 10.0 
0.0010 1.2228801796129807 0.0010 0.0010 0.0010 0.0010 1.1356729014285483 0.0010 0.0010 10.0 9.445108762871392 10.0 10.0 10.0 10.0 10.0 10.0 9.3390378009835 10.0 10.0 10.0 10.0 9.999763771476497 10.0 10.0 10.0 10.0 10.0 10.0 10.0 10.0 10.0 10.0 10.0 10.0 10.0 10.0 10.0 10.0 9.999997615189066 10.0 10.0 9.999998161402832 10.0 10.0 10.0 10.0 9.973807588525064 10.0 10.0 10.0 
10.0 2.321335661451804 0.0010 0.0010 0.0010 0.0010 0.0010 2.2206471127423315 0.001000000000000334 0.0010 10.0 10.0 9.43270166873521 10.0 10.0 10.0 9.918819003478335 4.99601410247777 10.0 9.971561266201583 9.914466439873985 10.0 10.0 4.724206542320601 9.282181286568768 10.0 10.0 10.0 10.0 10.0 5.06960903784202 10.0 4.830421107799945 10.0 10.0 10.0 10.0 8.729899267751962 10.0 9.87113611468073 10.0 10.0 8.054993941072528 10.0 9.334451205070767 9.658322043298469 6.0585035650835275 3.7045007467433666 10.0 8.681783199175301 10.0 
0.0010 0.0010 0.0010 0.0010 0.0010 0.0010 0.001000000000000334 4.31357139782636 10.0 0.001000000000000334 10.0 10.0 10.0 10.0 10.0 10.0 10.0 10.0 10.0 10.0 10.0 10.0 10.0 10.0 10.0 10.0 10.0 10.0 10.0 10.0 10.0 10.0 10.0 10.0 10.0 10.0 10.0 10.0 10.0 10.0 10.0 10.0 10.0 10.0 10.0 10.0 10.0 10.0 10.0 10.0 10.0 
0.0010 2.741595635016524 0.0010 0.0014389745126973286 0.001010240820279821 0.0010 10.0 0.0010 0.0010 1.2320197878552488 9.999210642038387 10.0 10.0 10.0 10.0 10.0 10.0 9.978829428695875 10.0 10.0 10.0 10.0 10.0 10.0 10.0 10.0 10.0 10.0 10.0 9.982775289872329 10.0 10.0 10.0 10.0 10.0 10.0 10.0 10.0 10.0 10.0 10.0 10.0 10.0 10.0 10.0 10.0 10.0 9.951555157633175 10.0 10.0 10.0 
0.0010 0.4794301267589721 0.0010 0.0010 0.0010 0.0010 1.3826904709078711 0.0010 0.0010 10.0 10.0 10.0 10.0 10.0 10.0 10.0 10.0 10.0 10.0 10.0 10.0 10.0 9.999805260577416 10.0 10.0 10.0 10.0 10.0 10.0 10.0 10.0 10.0 10.0 10.0 10.0 10.0 10.0 10.0 10.0 10.0 10.0 10.0 10.0 10.0 10.0 10.0 10.0 10.0 10.0 10.0 10.0 
0.0010 1.6769820391542685 0.0010 0.0010 0.0010 0.0010 10.0 0.0010 0.0010 3.2005179181335137 8.970771680932161 10.0 10.0 10.0 10.0 10.0 10.0 10.0 10.0 10.0 10.0 10.0 10.0 10.0 10.0 10.0 10.0 10.0 10.0 10.0 10.0 10.0 10.0 10.0 10.0 10.0 10.0 10.0 10.0 10.0 10.0 10.0 10.0 10.0 10.0 10.0 10.0 10.0 10.0 10.0 10.0 
0.0010 0.0010 0.0010 0.0010 0.0011726961028716934 0.0010 8.924245127671222 0.0010 0.0010 10.0 10.0 10.0 10.0 10.0 10.0 10.0 10.0 10.0 10.0 10.0 10.0 10.0 10.0 10.0 10.0 10.0 10.0 10.0 10.0 10.0 10.0 10.0 10.0 10.0 10.0 10.0 10.0 10.0 10.0 10.0 10.0 10.0 10.0 10.0 10.0 10.0 10.0 10.0 10.0 10.0 10.0 
0.3721240746181711 0.0010 0.0010 0.0010 0.0010 0.0010 0.0010 0.0010 8.756327683731264 0.0010 10.0 10.0 10.0 10.0 10.0 10.0 10.0 10.0 10.0 10.0 10.0 10.0 9.999409948686711 10.0 10.0 10.0 10.0 10.0 10.0 10.0 10.0 10.0 10.0 10.0 10.0 10.0 10.0 10.0 10.0 10.0 10.0 10.0 9.474196340668549 10.0 10.0 10.0 10.0 10.0 10.0 10.0 10.0 
0.0010 0.0010 0.0010 0.0010 0.0010 0.0010 0.0010 2.926502806299162 10.0 0.0010 10.0 10.0 10.0 10.0 10.0 10.0 10.0 10.0 10.0 10.0 10.0 10.0 10.0 10.0 10.0 10.0 10.0 10.0 10.0 10.0 10.0 10.0 10.0 10.0 10.0 10.0 10.0 10.0 10.0 10.0 10.0 10.0 10.0 10.0 10.0 10.0 10.0 9.325456547603512 10.0 10.0 10.0 
0.4084745711139079 0.0010 0.0039061149501616998 0.0010038952438601748 0.0010 0.00100050457511387 0.0010 0.0010 9.12829433179308 0.0010 9.999981414380642 9.997933093372788 9.999974861968422 9.997992873643657 9.997911154059281 9.999441353384087 9.999910180039013 9.970709848038968 9.999038755237736 9.999894569926639 9.996791462922614 9.997999499776238 9.999922922180392 9.997789130981692 9.999626828988553 9.997932134529599 9.999920356500686 9.997934473787067 9.99792957255237 9.999997995571945 9.974116415694066 9.999951057598699 9.997999499788286 9.998000508150234 9.997934238892082 9.997906013560057 9.997935073376677 9.999718688633891 9.999549445472637 9.999925668555315 9.997679515532251 9.997932269874717 9.997627663301225 9.999692573023797 9.997882602221797 9.999993092683491 9.999999843657987 9.98495623399616 9.999973617652444 9.997874449909535 9.999989057463859 
0.0010 0.08651307823421028 0.00956975758864957 0.0010 0.0010004736487047518 0.0010 1.0361719678364283 0.0010 0.0010 10.0 9.975822234378942 10.0 10.0 10.0 10.0 10.0 10.0 9.9756433267649 10.0 10.0 10.0 10.0 10.0 10.0 10.0 10.0 9.903517539973677 10.0 10.0 10.0 10.0 10.0 10.0 10.0 10.0 10.0 10.0 10.0 10.0 10.0 10.0 10.0 10.0 10.0 10.0 10.0 10.0 10.0 10.0 10.0 10.0 
0.0010 0.7717320277106834 0.0010 0.0010 0.0010 0.0010435464648684922 8.47181547551823 0.0010 0.0010 4.0724049390017125 10.0 10.0 10.0 10.0 10.0 10.0 10.0 10.0 10.0 10.0 10.0 10.0 9.991745916068924 10.0 10.0 10.0 10.0 10.0 10.0 10.0 10.0 10.0 10.0 10.0 10.0 10.0 10.0 10.0 10.0 10.0 10.0 10.0 10.0 10.0 10.0 9.754728376573938 10.0 10.0 9.999879223730126 10.0 9.999909374098054 
4.335625683470551 0.0010 0.0022675580221838063 0.0014739937854757633 0.001045307018004382 0.0010025883729043203 0.001000000000000334 8.42906510208948 10.0 0.001000000000000334 9.999850587372821 10.0 10.0 10.0 10.0 10.0 10.0 9.987671580063369 10.0 9.999807815852389 10.0 10.0 9.985735172065072 10.0 9.999995242639011 10.0 9.669825784359254 10.0 10.0 9.999991980404172 10.0 10.0 10.0 9.9328794494876 10.0 10.0 10.0 10.0 10.0 10.0 10.0 10.0 9.99999914025953 9.997736526841285 10.0 9.999820214303769 9.997490212260761 9.992603045652782 10.0 10.0 10.0 
0.004268970949652154 1.4009573777002953 0.01445692950929518 0.0010155778736437226 0.0010006426411280755 0.0010071906325772623 1.7042107087847325 0.0010 0.0010 10.0 9.964072743224623 9.999997278598194 10.0 9.999997166717305 9.999460616936979 9.995586748660264 9.99963674957216 9.99022334405759 9.999701208899806 9.999064014453017 9.999960171976847 9.821621111894286 9.97729965907818 9.999997095141469 9.999862751939604 9.999997189700464 9.990144939786045 9.999997317420735 9.999997194485028 9.99740388982371 9.999784528735118 9.99967870814632 9.99999640295272 9.934211942037969 9.99999610135128 9.999867601056083 9.999997252598394 9.887420712014245 9.999957701979671 9.999947389330329 9.999997193223734 9.99999719620037 9.99999557574128 9.999455739965347 9.99999729549808 9.999800474879727 9.999990588734573 9.999822128787443 9.998213026866265 9.999997346881669 9.99980096940149 
0.0010 1.0447447371319405 0.0010 0.0010017974476993219 0.0010 0.0010 1.1713382895046203 0.0010 0.0010 9.85866242137786 10.0 10.0 10.0 10.0 10.0 10.0 9.963795129872096 10.0 10.0 10.0 10.0 10.0 10.0 10.0 10.0 10.0 9.894695825184778 10.0 10.0 10.0 10.0 10.0 10.0 10.0 10.0 10.0 10.0 10.0 10.0 10.0 10.0 10.0 10.0 10.0 10.0 10.0 10.0 10.0 10.0 10.0 10.0 
0.0010 10.0 0.0010 0.001163155493608194 0.0010 0.0010097168164696167 0.0010 10.0 3.782216945105697 0.0010 9.99435480844115 10.0 10.0 10.0 10.0 9.994329261755272 9.999781534942144 9.999991241101231 10.0 9.99994613769731 9.999794294259486 10.0 9.999994680296492 10.0 9.999991325439511 10.0 10.0 10.0 10.0 9.996468399234688 10.0 9.99982196814231 10.0 10.0 10.0 10.0 10.0 10.0 9.999988901652305 10.0 10.0 10.0 10.0 9.999207187451175 10.0 9.999594968467175 9.999988428315133 9.639783320582705 9.99998859302186 10.0 9.99998845124682 
0.0010 1.1470260757478998 0.0010 0.0010 0.0010 0.0010 10.0 0.0010 0.0010 4.57920723625601 9.840271694943613 10.0 10.0 10.0 10.0 10.0 10.0 10.0 10.0 10.0 10.0 10.0 10.0 10.0 10.0 10.0 10.0 10.0 10.0 10.0 10.0 9.999565819934631 10.0 10.0 10.0 10.0 10.0 10.0 10.0 10.0 10.0 10.0 10.0 10.0 10.0 10.0 10.0 10.0 10.0 10.0 10.0 
5.153733362155997 0.0010 0.0010 0.003052803524683979 0.0010 0.0010 0.0010 10.0 10.0 0.0010 9.999915275409965 9.97811223924638 9.999989408461822 10.0 9.879072179946103 10.0 10.0 9.98303699936326 10.0 10.0 10.0 9.989344978166459 10.0 10.0 9.999293056326747 10.0 10.0 10.0 10.0 10.0 10.0 10.0 9.976830686069452 9.999827925940624 10.0 10.0 9.990511294973901 9.998421126221286 10.0 10.0 10.0 10.0 10.0 9.942458851633127 10.0 9.998330224883878 9.993286916912185 9.96715778227351 10.0 10.0 9.999944795800571 
0.0010 0.3483472822522149 0.0010 0.0010 0.001015909746838939 0.0010 10.0 0.0010 0.0010 5.213507864739123 10.0 10.0 10.0 10.0 10.0 10.0 10.0 10.0 10.0 10.0 10.0 10.0 10.0 10.0 10.0 10.0 10.0 10.0 10.0 10.0 10.0 10.0 10.0 10.0 10.0 10.0 10.0 10.0 10.0 10.0 10.0 10.0 10.0 10.0 10.0 10.0 10.0 10.0 10.0 10.0 10.0 
0.0010 0.0010 0.0010 0.0010 0.001019040409462905 0.0010 8.149794751281846 0.0010 0.0010 10.0 10.0 10.0 10.0 10.0 10.0 10.0 10.0 10.0 10.0 10.0 10.0 10.0 10.0 10.0 10.0 10.0 10.0 10.0 10.0 10.0 10.0 10.0 10.0 10.0 10.0 10.0 10.0 10.0 10.0 10.0 10.0 10.0 10.0 10.0 10.0 10.0 10.0 10.0 10.0 10.0 10.0 
0.001000000000000334 2.6438379212668415 0.0010666400791469412 0.0010 0.0010 0.0010 10.0 0.001000000000000334 0.0010 2.0538883596590325 10.0 9.9997336646184 10.0 9.999733618627724 10.0 9.999846933568628 9.999849003350898 10.0 10.0 9.999913736843379 10.0 9.99973093707002 9.999852694137685 9.999783674052582 10.0 9.999733540295919 10.0 9.999918868015751 9.999816166688541 9.981238193362476 9.9999727021468 9.999470322160802 9.999782317486998 9.999761664222587 9.999733505337533 9.999743391288536 9.999737096937196 10.0 9.999811996358346 10.0 9.999733730568597 9.99980919892742 9.999782184982436 9.99983448117204 10.0 10.0 10.0 9.998767079873561 10.0 9.99975480337646 10.0 
0.0010 1.7935725989090983 0.0010 0.0010 0.0010 0.0010 10.0 0.0010 0.0010 3.3721566626404966 9.838306259265778 10.0 9.993032153125815 10.0 10.0 10.0 10.0 10.0 10.0 10.0 10.0 10.0 10.0 10.0 9.991668846598392 10.0 10.0 10.0 10.0 10.0 10.0 10.0 10.0 10.0 10.0 10.0 10.0 10.0 10.0 10.0 10.0 9.97046293536848 10.0 10.0 10.0 10.0 10.0 10.0 10.0 10.0 10.0 
0.0010 9.935017512332802 0.0010004205325151452 0.0010001113114498938 0.0010004670405864679 0.001000022877527221 0.00104620346286565 8.79939918970074 2.042527632938014 0.001051097415031368 9.999690214987572 9.992232812437283 9.999898682338939 9.99223281169377 9.992233398756882 9.997958165055053 9.999732328051186 9.99969535879289 9.999489994383053 9.999637814803297 10.0 9.992232812596802 10.0 9.992232813002865 9.999490254975488 9.99223281246582 9.99999835239238 9.99219996754221 9.992234795822723 9.99980405588978 9.992233688638201 9.999817284878214 9.992233127931692 9.992856012955848 9.992232812446 9.992233787947384 9.992232812523786 9.999870565512834 9.99954243545252 9.999938052417765 9.992232812461832 9.99223485470958 9.9922341971656 9.99857946720104 9.992232674122121 9.999986288232451 9.999512410670459 9.999631722675144 9.999618481403992 9.99223281245107 9.999782293918676 
0.0010 2.553031104328242 0.0010 0.001000241704264321 0.0010002273304460236 0.0010 10.0 0.0010 0.0010138707960388666 2.2191964154018606 9.999839267454876 10.0 10.0 10.0 10.0 9.994441158565314 10.0 10.0 10.0 10.0 10.0 10.0 9.999999600493156 10.0 10.0 10.0 10.0 10.0 10.0 9.97598625355601 10.0 10.0 10.0 10.0 10.0 10.0 10.0 10.0 10.0 10.0 10.0 10.0 10.0 9.994235725567076 10.0 10.0 10.0 10.0 10.0 10.0 10.0 
0.0010 0.7611865599858267 0.012997113671934034 0.0010 0.0010 0.0010 1.6221467220460963 0.0010 0.0010 10.0 10.0 10.0 9.997309004355321 10.0 10.0 10.0 10.0 10.0 10.0 10.0 10.0 10.0 10.0 10.0 10.0 10.0 10.0 10.0 10.0 10.0 10.0 10.0 10.0 10.0 10.0 10.0 10.0 9.999247487247905 10.0 10.0 10.0 10.0 10.0 10.0 10.0 10.0 10.0 10.0 10.0 10.0 10.0 
10.0 1.473229040977078 0.0012172317857652405 0.0013782262876461458 0.0010287787523251088 0.0010000055010620527 0.0010 1.1828124461275968 0.04182429297519541 0.0010 9.999997542169003 0.0010 9.999267851900138 0.0010 0.0010 9.999998700304642 9.999930527243642 4.354768949584876 2.1217403989412724 9.999822221098672 9.999564936613842 0.0010 9.999750375334987 0.0010 2.1217403989412724 0.0010 9.99222509234302 0.0010 0.0010 9.999662730171087 0.0010 9.999967722229707 0.0010 2.1217403989412724 0.0010 2.12173976836516 0.0010 9.99969687875491 2.1217403989412724 10.0 0.0010 0.0010 0.27328549624849385 9.999998578680435 0.0010 9.99867481308313 1.8129811210138578 2.9373204589102544 2.1141287696993145 0.0010 2.1217403989412724 
0.0010 2.114330059742797 0.0010 0.0010 0.0010 0.0010 2.8794941229903412 0.0010 0.0010 10.0 10.0 10.0 10.0 10.0 10.0 10.0 10.0 10.0 10.0 10.0 9.69290590541252 10.0 9.99986188296226 10.0 10.0 10.0 10.0 10.0 10.0 10.0 10.0 10.0 10.0 10.0 10.0 10.0 10.0 10.0 10.0 9.99969244597425 9.987361942533083 10.0 10.0 10.0 10.0 10.0 10.0 9.94294005181373 10.0 10.0 10.0 
6.604158791727594 0.0010 0.0010 0.0010 0.0010 0.0010488272401274795 0.0010 10.0 9.01366836220215 0.0010 10.0 10.0 10.0 10.0 10.0 10.0 10.0 10.0 10.0 10.0 10.0 10.0 10.0 9.99570823904258 10.0 10.0 9.993536803123892 10.0 10.0 10.0 10.0 9.99988911053608 9.99642236809609 10.0 10.0 10.0 10.0 10.0 10.0 10.0 10.0 10.0 10.0 10.0 10.0 10.0 10.0 9.98979168248727 10.0 10.0 10.0 
10.0 2.7066372768845754 0.0010 0.0010 0.0010044447780631328 0.0010 0.0010 2.9358012038345795 0.0010 0.0010 10.0 9.738844505076958 9.949976754295744 9.949768709664006 9.653294281325739 10.0 10.0 4.670994674136767 10.0 10.0 9.993841477542222 10.0 10.0 9.209368224600688 10.0 9.735406458191784 10.0 9.743593919651419 9.726369417184232 10.0 4.670994674136767 10.0 10.0 10.0 9.742925189858072 9.737829532993489 9.74506423204137 10.0 10.0 10.0 9.736465321033187 9.73606808151884 8.67763381855247 10.0 9.559027663314545 10.0 10.0 4.651736876457071 10.0 9.522743318125205 10.0 
0.0010 0.0010 0.0010 0.0010 0.0010 0.0010 7.669536056407842 0.0010 0.0010 10.0 10.0 10.0 10.0 10.0 10.0 10.0 10.0 10.0 10.0 10.0 10.0 10.0 10.0 10.0 10.0 10.0 10.0 10.0 10.0 10.0 10.0 10.0 10.0 10.0 10.0 10.0 10.0 10.0 10.0 10.0 10.0 10.0 10.0 10.0 10.0 10.0 10.0 10.0 10.0 10.0 10.0 
1.1546441134554177 0.0010 0.0010 0.0010 0.0010 0.0019424870328330745 0.0010 0.0010 10.0 0.0010 10.0 10.0 9.996836216764498 10.0 10.0 10.0 10.0 10.0 10.0 9.917907886218764 10.0 10.0 10.0 9.992477212333025 9.990968979423522 10.0 9.845548145307927 10.0 10.0 10.0 10.0 10.0 10.0 10.0 10.0 10.0 10.0 10.0 10.0 10.0 10.0 10.0 10.0 10.0 10.0 10.0 9.970716256774741 10.0 10.0 10.0 10.0 
1.4688865074845867 0.0010 0.0010 0.0010 0.0010 0.0010 0.0010 0.0010 10.0 0.001000000000000334 9.991782234748946 10.0 10.0 10.0 10.0 10.0 10.0 10.0 10.0 10.0 10.0 10.0 10.0 10.0 10.0 10.0 10.0 10.0 10.0 10.0 10.0 10.0 10.0 10.0 10.0 10.0 10.0 10.0 10.0 10.0 10.0 10.0 9.610170152332595 10.0 10.0 10.0 10.0 10.0 10.0 10.0 10.0 
0.0010 0.0010 0.0010 0.0010 0.0010 0.0010 0.0010 2.9977889137467093 10.0 0.0010 9.980550498036047 9.999894172997436 10.0 9.999895324175162 9.999866022134569 10.0 10.0 9.994927109894556 9.999726094377246 10.0 9.99409106982193 10.0 9.998085243100213 9.999894523722372 9.991238148973096 9.999895588112896 10.0 9.999894344033258 9.99989445635708 9.870321184596746 9.99936678330867 9.998805408562689 10.0 9.999726513042472 9.999894184605445 9.999726092148002 9.999899528417833 9.999953311302193 9.99972606308822 9.999806810194624 9.999894377456803 9.999894378252813 10.0 9.999166992361028 9.999896363052457 9.999443208637624 9.98750692125335 10.0 9.970429107239287 9.999896532700916 9.999733321690806 
0.0010 0.0010 0.0010 0.0010 0.0010 0.0010 8.222830381792829 0.0010 0.0010 10.0 10.0 10.0 9.995366116599605 10.0 10.0 10.0 10.0 10.0 10.0 10.0 10.0 10.0 10.0 10.0 10.0 10.0 10.0 10.0 10.0 10.0 10.0 10.0 10.0 10.0 10.0 10.0 10.0 10.0 10.0 10.0 10.0 10.0 10.0 10.0 10.0 10.0 10.0 10.0 10.0 10.0 10.0 
10.0 5.130192056922079 0.0010 0.0010 0.0010002737530897564 0.0010011331823274133 0.0010 5.784052097963424 0.0010 0.0010 9.858691082903277 10.0 10.0 10.0 10.0 10.0 9.999690823195875 9.370091823055901 10.0 9.997652066642296 10.0 10.0 10.0 10.0 10.0 10.0 10.0 10.0 10.0 10.0 10.0 9.999608342673406 10.0 10.0 10.0 10.0 10.0 9.999095783255918 10.0 9.991435151395715 10.0 10.0 10.0 9.99776432920041 10.0 10.0 10.0 10.0 10.0 10.0 10.0 
0.0010 0.15098226154473182 0.0010 0.0010000380237311112 0.0010 0.0010 1.016662354514219 0.0010 0.0010 9.14027361481952 10.0 10.0 9.965137708916204 10.0 10.0 10.0 10.0 10.0 10.0 10.0 10.0 10.0 10.0 10.0 9.799724144742711 10.0 10.0 10.0 10.0 10.0 10.0 10.0 10.0 10.0 10.0 10.0 10.0 10.0 10.0 10.0 10.0 10.0 10.0 10.0 10.0 10.0 10.0 10.0 10.0 10.0 10.0 
0.8188182110162927 0.0010 0.0010 0.0010 0.0010 0.0010 0.0010 0.0010 10.0 0.0010 10.0 10.0 10.0 10.0 10.0 10.0 10.0 10.0 10.0 10.0 10.0 10.0 10.0 10.0 10.0 10.0 10.0 10.0 10.0 10.0 10.0 10.0 10.0 10.0 10.0 10.0 10.0 10.0 10.0 10.0 10.0 10.0 9.908003074798014 10.0 10.0 10.0 10.0 10.0 10.0 10.0 10.0 
0.0024718996470651823 1.2393863857638268 0.007861721203392964 0.0010 0.001000131399274596 0.0010011888698083316 1.604228340323547 0.0010 0.008076181669822987 9.365766224757511 10.0 9.987743894881474 9.999541743767736 9.989732257477382 9.992450577972685 9.985416285211832 9.98203836372041 9.970048999150473 9.994225532676783 10.0 10.0 9.844225319761735 9.999962023421054 9.817167449604556 9.99601503856894 9.987608258619442 9.997449982912523 9.987935342424203 9.881382978430116 9.9884224628295 9.99468263843215 9.983250397612467 9.994041062599708 9.962346315382252 9.987542488351222 9.995011037324405 9.956881560823444 9.990394846365673 9.997532982375152 9.991606712269487 9.990903673016607 9.987658988887734 9.985803495668586 9.99726683841785 9.990441689729252 9.99824592380041 10.0 9.993243972236522 9.997420195451335 9.99140580438126 9.999198897624753 
10.0 1.9199609580914794 0.0010 0.0010 0.0010 0.0012446072806780403 0.0010 1.7715987557270707 0.0010 0.0010 10.0 8.161026246851009 9.994975383710345 8.153828342185847 8.34518670635466 9.840980988736106 9.966076617303276 5.000450159805671 8.394974508816457 9.988530573472007 9.963682518936775 8.530014951793127 10.0 4.999604690233167 7.839942473144339 8.16797209115239 10.0 8.149399788367775 8.158420532362205 10.0 5.00044230672633 10.0 5.000440183619388 8.323961959557753 8.17107669634218 8.211609673582073 8.156072077618418 9.457199577392268 9.608956356222869 9.939989201757882 8.149953726258296 8.176391363043747 7.13038845064278 9.895080202302271 7.531401957622674 9.856290780320506 6.493890823350207 5.000032340242254 9.706602835220005 7.260378218564416 9.88231340424819 
0.0010 0.49591176283629007 0.0010 0.0010064587998346907 0.0010398045924014637 0.0010 1.024893801658932 0.0010 0.0010 9.925052179990931 9.980524738886741 10.0 10.0 10.0 10.0 10.0 9.999489744152571 10.0 10.0 10.0 9.95776222865416 10.0 9.998327989970235 10.0 10.0 10.0 9.986390765184389 10.0 10.0 9.999453238206678 10.0 9.957735815776084 10.0 10.0 10.0 10.0 10.0 10.0 10.0 10.0 10.0 10.0 10.0 10.0 10.0 9.963701093421136 10.0 10.0 10.0 10.0 10.0 
4.4357518126288555 0.0010 0.0010 0.0010 0.0010 0.0010 0.0010 10.0 10.0 0.0010 10.0 10.0 10.0 10.0 10.0 10.0 10.0 10.0 10.0 10.0 10.0 10.0 10.0 10.0 10.0 10.0 10.0 10.0 10.0 10.0 10.0 10.0 10.0 10.0 10.0 10.0 10.0 10.0 10.0 10.0 10.0 10.0 10.0 10.0 10.0 10.0 10.0 10.0 10.0 10.0 10.0 
0.0010 0.0010 0.0010 0.0010 0.0010 0.0010 0.0010 5.445825153269279 9.537647004617435 0.0010 10.0 10.0 10.0 10.0 10.0 10.0 10.0 10.0 10.0 10.0 10.0 10.0 10.0 10.0 10.0 10.0 10.0 10.0 10.0 10.0 10.0 10.0 10.0 10.0 10.0 10.0 10.0 10.0 10.0 10.0 10.0 10.0 10.0 10.0 10.0 10.0 10.0 10.0 10.0 10.0 10.0 
0.0010 0.11422337688880857 0.001000003785233458 0.001066409157560928 0.0010122945548188874 0.0010 1.061118235097188 0.0010 0.0020975280857310355 10.0 9.99062364005372 10.0 9.99926758110106 10.0 10.0 9.999527440811132 9.998734128893567 9.72875936488354 10.0 9.999999999999979 10.0 10.0 10.0 10.0 10.0 10.0 10.0 10.0 10.0 9.999972306884832 10.0 9.785534871290643 10.0 10.0 10.0 10.0 10.0 9.58478972337052 10.0 9.99845439685517 10.0 10.0 10.0 9.999982105255167 10.0 10.0 10.0 10.0 10.0 10.0 10.0 
7.267092770055635 0.0010 0.0010 0.0010 0.0010 0.0010472869997311225 0.00291076880679647 10.0 9.452204167772123 0.0010 10.0 10.0 10.0 10.0 10.0 10.0 10.0 10.0 10.0 10.0 10.0 10.0 10.0 9.993709545709278 10.0 10.0 9.991031611822056 10.0 10.0 10.0 10.0 9.999967364142101 9.994769442053997 10.0 10.0 10.0 10.0 10.0 10.0 10.0 10.0 10.0 10.0 10.0 10.0 10.0 10.0 9.985022818715713 10.0 10.0 10.0 
0.0010 0.0010 0.0010 0.0010 0.0010 0.0010 0.8548909152089884 0.0010 0.0010 10.0 10.0 10.0 10.0 10.0 10.0 10.0 10.0 10.0 10.0 10.0 10.0 10.0 10.0 10.0 10.0 10.0 9.985817895193597 10.0 10.0 10.0 10.0 10.0 10.0 10.0 10.0 10.0 10.0 10.0 10.0 10.0 10.0 10.0 10.0 10.0 10.0 9.955871840370282 10.0 10.0 10.0 10.0 10.0 
0.0010 0.07883843949212277 0.8655251564479898 0.001001272714395411 0.0010099163072699038 0.0010000291115693756 3.8243613365250226 0.0010 0.0010 9.646192242344263 9.602066591507564 9.998086466129708 9.974230932735862 9.998085399740638 9.952703649700052 10.0 9.99997131348267 9.636598959954528 9.99803102320678 9.999997666806207 10.0 9.998085322664815 9.998860325258818 9.999908507630426 9.998029604285989 9.999974401995043 9.999996186897143 9.99808538099308 9.99808537295194 9.99996969530237 9.979624735898263 9.999962844508374 9.997758570816437 9.999737513531194 9.998085385181914 9.998440865954407 9.998025041204254 9.999905662502107 9.998029980151557 9.999993822885656 9.998085389021048 9.998086754740257 9.998026253094359 9.99997390849677 9.998085385564615 9.999978173845085 9.997949569551825 9.981280476196588 9.998198817440509 9.998085386282678 9.998102008626306 
5.418783660357133 0.0010 0.00956576269381594 0.0010 0.0010 0.0010165285400133314 0.0010 10.0 10.0 0.0010 9.990783621766338 9.994990169373887 9.985189527850768 9.994998969065726 9.995609287142285 10.0 10.0 10.0 10.0 10.0 10.0 9.994975703981705 10.0 9.99905022233316 10.0 9.995006172900247 10.0 9.995616340927628 9.994965617484667 10.0 9.997436678210752 10.0 10.0 10.0 9.995569334680964 10.0 9.995057004429835 10.0 9.999811888574865 9.999898378477212 9.995001063697414 9.994971394210916 9.956198650534775 9.999889738961478 9.995010505136909 10.0 10.0 9.999704029469768 9.99962280848 9.995026800218145 10.0 
10.0 4.037694421532931 0.0010 0.001398407603799137 0.0010 0.0010003681416092787 0.0010 4.485976610297334 0.0010 0.0010 10.0 10.0 9.999024755612323 10.0 10.0 10.0 9.99998179838184 9.530592827712988 10.0 9.989837681994574 10.0 10.0 9.99998835691927 10.0 10.0 10.0 10.0 10.0 10.0 10.0 10.0 9.999623835547228 10.0 10.0 10.0 10.0 10.0 10.0 10.0 10.0 10.0 10.0 10.0 10.0 10.0 9.998622738159748 10.0 10.0 10.0 10.0 10.0 
9.653735220789319 2.8851071592095314 0.0010 0.0010042184582236184 0.0010 0.0010000065679235132 0.012036324107305818 3.2499309977090114 0.004428965795743645 0.0036511700116305112 9.999775756028564 9.997224998399659 9.999999726538292 9.997228645721638 9.9950017388283 9.999997734230814 9.999999208646988 9.320296033169267 9.999167018377214 9.999999536160136 9.999997338486722 9.997073477432538 10.0 9.997866573198744 9.917739658523939 9.999048132898118 9.98365148617486 9.969372266507687 9.996063740151612 9.999976722342407 9.999543058045832 9.99999924587703 9.982652007168191 9.996539702054342 9.997224840739973 9.965369065259932 9.997280067128619 9.99964192209063 9.999461050457025 9.999997536317204 9.997224830956885 9.999156630593937 9.967592561114891 9.999998928215486 9.997223823595496 9.641966082951743 9.999455336528234 9.999461904330774 9.993334880444328 9.997224788819858 9.999461904330774 
0.0010 1.9364597609516947 0.0010 0.0010 0.0010 0.0010 10.0 0.0010 0.0010 3.187907654820736 10.0 10.0 10.0 10.0 10.0 10.0 10.0 10.0 10.0 10.0 10.0 10.0 10.0 10.0 10.0 10.0 10.0 10.0 10.0 10.0 9.943955575671481 10.0 10.0 10.0 10.0 10.0 10.0 10.0 10.0 10.0 10.0 10.0 10.0 10.0 10.0 10.0 10.0 10.0 10.0 10.0 10.0 
10.0 2.444903739899704 0.0010 0.0010 0.0010 0.0010 0.0010 2.687560697777187 0.0010 0.0010 4.679203294665352 10.0 10.0 10.0 10.0 10.0 10.0 4.957138453002233 10.0 10.0 10.0 10.0 10.0 10.0 10.0 10.0 10.0 10.0 10.0 10.0 1.7018598635778224 10.0 10.0 10.0 10.0 10.0 10.0 8.700301021083169 10.0 10.0 10.0 10.0 10.0 10.0 10.0 10.0 10.0 3.605335062727508 10.0 10.0 10.0 
9.56928852091222 1.587644327200913 0.0010807075535912711 0.0010 0.0010000640120057089 0.0010109919586449622 0.0010 1.7074910308185498 0.06152188858278571 0.0010 9.983951887477655 7.181203462758868 9.999769309706084 7.162435373290084 7.180295209666639 9.99577544599711 9.993833285357567 0.425215107503381 9.995773638569144 9.999661952648115 9.998626435426067 7.187454895525392 9.997700442396267 7.180127185221613 9.995238511021087 7.181174446772768 9.97955621540517 7.181211706793713 7.1812004612962 9.993748183673645 0.425215107503381 9.992369236963178 8.253769260934098 9.995774969957527 7.181211186381273 9.99577544599711 7.181051077038708 9.994872183246654 9.995300978299836 9.939652595036268 7.181211834159317 7.181181656060909 8.916343186789948 9.988577442085804 7.181188110179338 9.996925062979617 9.82125714933855 0.425215107503381 10.0 7.181252605378775 9.995773932944738 
0.005119672832282913 0.4354739142940901 0.0294345209874323 0.0010051387626465282 0.0010006043260007986 0.001043711475413091 1.2001784374386433 0.0018335002292881614 0.0020880668418690115 9.990811123653137 10.0 9.990932951566112 9.996592824244539 9.990736006021859 9.990922629480876 9.998533569350917 9.99807059717478 9.951447869948908 9.999984339898248 9.999009890031365 9.999264055254569 9.990933440985692 9.999427837073503 9.990703320754763 9.99999821045219 9.990933324738158 9.999056438495936 9.990932941684834 9.990932724201597 9.99636841875091 9.990420452780207 9.996773902158859 9.990916353693649 9.982855269469171 9.99093295282045 9.999952650883378 9.99093296460348 9.993618821941611 9.999999089824021 9.999651958828215 9.990932934120647 9.990932824502867 9.990923427710495 9.998859463610058 9.990932537995167 9.999720924082112 9.994791114819876 9.987967539754878 9.99900828197154 9.99092586827151 9.99999919909453 
0.002816797209945651 0.3060178291449387 0.0011097310584898296 0.0010385648743805095 0.0010000343171897266 0.001075851406118785 9.940400566852635 0.0014154379452274058 0.002436274028959257 5.328743282282145 9.999882332725235 9.999534072211704 9.998016535276314 9.999534068289059 9.99938315136657 9.999883365228467 9.999955130476913 9.99880793936247 9.999933756885902 9.999994072326853 9.999985708879455 9.9995338068323 9.999995693628618 9.999582783209485 9.999978577701507 9.99953405788421 9.999983915633077 9.999534071764307 9.999534033616655 9.999992749017903 9.998823086291692 9.999999889708961 9.999592443087465 9.999939926325995 9.999534080484237 9.99952836065324 9.999533541070964 9.999999965467529 9.999999110424431 9.98715168929553 9.999534073868258 9.999533852890135 9.999528780230046 9.999933552712967 9.999528629067814 9.999997487300735 9.999978218275073 9.998815783943536 9.999656536875557 9.999528692622508 9.99999748936677 
0.0010 0.0010 0.0010 0.0010 0.0010 0.0010 0.0010 6.05012841984422 10.0 0.0010 10.0 10.0 10.0 10.0 10.0 10.0 10.0 10.0 10.0 10.0 10.0 10.0 10.0 10.0 10.0 10.0 10.0 10.0 10.0 10.0 10.0 10.0 10.0 9.999839555020484 10.0 10.0 10.0 10.0 10.0 10.0 10.0 10.0 10.0 10.0 10.0 10.0 10.0 10.0 10.0 10.0 10.0 
0.0010 10.0 0.0010 0.0010 0.0010 0.0010 0.0010 10.0 3.633763797785214 0.0010 10.0 10.0 10.0 10.0 10.0 10.0 10.0 10.0 10.0 10.0 10.0 10.0 10.0 10.0 10.0 10.0 10.0 10.0 10.0 10.0 10.0 10.0 10.0 10.0 10.0 10.0 10.0 10.0 10.0 10.0 10.0 10.0 10.0 10.0 10.0 10.0 10.0 10.0 10.0 10.0 10.0 
0.0010 1.5364354056647824 0.0010 0.0010032709383886813 0.0010001774760859021 0.0010 2.4594488601844295 0.0010 0.0010 9.50005 10.0 10.0 10.0 10.0 10.0 10.0 10.0 10.0 10.0 10.0 10.0 10.0 9.999585950621254 10.0 10.0 10.0 10.0 10.0 10.0 10.0 10.0 10.0 10.0 10.0 10.0 10.0 10.0 10.0 10.0 10.0 10.0 10.0 10.0 10.0 10.0 10.0 10.0 10.0 10.0 10.0 10.0 
0.0010 0.0010 0.0010 0.0010 0.0010 0.0013143092812234825 0.0010 6.78535026925265 10.0 0.0010 10.0 10.0 10.0 10.0 10.0 10.0 10.0 10.0 10.0 10.0 10.0 10.0 10.0 10.0 10.0 10.0 10.0 10.0 10.0 10.0 10.0 10.0 10.0 10.0 10.0 10.0 10.0 10.0 10.0 10.0 10.0 10.0 10.0 10.0 10.0 10.0 10.0 10.0 10.0 10.0 10.0 
2.2850286036210345 0.0010 0.009411743513386563 0.0010010538490652424 0.001034618226626541 0.0010 0.0010 6.2875409892177885 9.106471505279153 0.0010 9.98992279694668 10.0 10.0 10.0 10.0 10.0 10.0 10.0 10.0 10.0 10.0 10.0 10.0 10.0 10.0 10.0 9.918956176169596 10.0 10.0 10.0 10.0 10.0 10.0 10.0 10.0 10.0 10.0 10.0 10.0 10.0 10.0 10.0 9.999996618515755 10.0 10.0 10.0 10.0 10.0 9.999759929814742 10.0 10.0 
9.771038467053831 3.1210025802716785 0.0010188998662311452 0.0010038623736939674 0.0010 0.0010 0.0010 3.7748660002321555 0.0010 0.0010 10.0 9.997924804015433 10.0 9.997928187665956 9.99586226787077 10.0 10.0 9.369736242210916 9.999726431881546 10.0 10.0 9.997784236771109 10.0 9.998519998220223 9.924185602090283 9.999616140847214 9.984869097380933 9.972085596126776 9.996847495211396 10.0 10.0 10.0 9.984405320488648 9.997289048973498 9.997924657753249 9.968371793485726 9.997975891727089 10.0 9.999999207854318 10.0 9.997924648677397 9.999716795049775 9.970434548832623 10.0 9.997923714139972 9.667856924531295 9.999993906995698 10.0 9.994315909672535 9.997924609586532 10.0 
0.0010 0.0010 0.0010 0.0010 0.0010 0.0010 1.0450495079565938 0.0010 0.0010 10.0 10.0 10.0 10.0 10.0 10.0 10.0 10.0 10.0 10.0 10.0 10.0 10.0 10.0 10.0 10.0 10.0 10.0 10.0 10.0 10.0 10.0 10.0 10.0 10.0 10.0 10.0 10.0 10.0 10.0 10.0 10.0 10.0 10.0 10.0 10.0 10.0 10.0 10.0 10.0 10.0 10.0 
0.0010 2.761239711449815 0.0010 0.0010 0.0010 0.0010 9.294963707607689 0.0010 0.001000000000000334 1.632245530256394 10.0 10.0 10.0 10.0 10.0 10.0 10.0 10.0 10.0 10.0 10.0 10.0 10.0 10.0 10.0 10.0 10.0 10.0 10.0 10.0 10.0 10.0 10.0 10.0 10.0 10.0 10.0 10.0 10.0 10.0 10.0 10.0 10.0 10.0 10.0 10.0 10.0 10.0 10.0 10.0 10.0 
0.0010 0.0010 0.0010 0.0010 0.0010 0.0010 0.0010 7.302943962112735 10.0 0.0010 10.0 10.0 10.0 10.0 10.0 10.0 10.0 10.0 10.0 10.0 10.0 10.0 10.0 10.0 10.0 10.0 10.0 10.0 10.0 10.0 10.0 10.0 10.0 10.0 10.0 10.0 10.0 10.0 10.0 10.0 10.0 10.0 10.0 10.0 10.0 10.0 10.0 10.0 10.0 10.0 10.0 
0.0010 0.0010 0.0010 0.0010008577539598607 0.0010 0.0010 1.0488292571835247 0.0010 0.01765088221577346 10.0 9.999968662546655 10.0 10.0 10.0 10.0 10.0 10.0 10.0 10.0 10.0 10.0 10.0 10.0 10.0 10.0 10.0 9.960481422898868 10.0 10.0 10.0 10.0 10.0 10.0 10.0 10.0 10.0 10.0 10.0 10.0 10.0 10.0 10.0 10.0 9.999624351906498 10.0 9.878148816754644 9.999171517576238 10.0 10.0 10.0 10.0 
5.943914452480097 0.001000000000000334 0.0010 0.001042158844183343 0.001001830923783609 0.0010014319516912196 0.001000000000000334 8.860191900794797 6.792527154165345 0.0010 9.999043709351426 10.0 10.0 10.0 10.0 9.999377935125104 9.993496932269288 9.992098367951064 10.0 10.0 9.995917774861603 10.0 10.0 10.0 10.0 10.0 10.0 10.0 10.0 9.8831450255897 10.0 9.990126193357558 10.0 10.0 10.0 10.0 10.0 9.999966386290192 10.0 9.963431075924023 10.0 10.0 9.999999635456671 9.999722120021334 10.0 9.999989564626436 10.0 10.0 10.0 10.0 10.0 
7.281942475829174 0.0010 0.0010 0.003199539431302884 0.0011845278615279843 0.0010 0.0010 10.0 9.87874963785876 0.0010 10.0 10.0 10.0 10.0 10.0 10.0 10.0 10.0 10.0 10.0 10.0 10.0 10.0 10.0 10.0 10.0 10.0 10.0 10.0 9.999751334641209 10.0 10.0 10.0 10.0 10.0 10.0 10.0 10.0 10.0 10.0 10.0 10.0 9.868745017713028 10.0 10.0 10.0 10.0 10.0 10.0 10.0 10.0 
0.0010 1.9297758827359264 0.05099803208258209 0.0010 0.0010529260584304743 0.0010053331961028973 2.3415188422623356 0.0010 0.0010 9.573094403281258 9.228829282113225 10.0 9.997925024691638 10.0 10.0 9.993087286585954 9.996567910347462 9.92983459787584 10.0 9.997876328590364 9.998598389165227 10.0 9.999727566160796 10.0 10.0 10.0 9.999204492310422 10.0 10.0 9.99383690250533 10.0 9.994350667382149 10.0 10.0 10.0 10.0 10.0 9.999037329283906 10.0 9.984448929273936 10.0 10.0 10.0 9.99925957618613 10.0 9.999164524611027 9.962377011659628 10.0 10.0 10.0 10.0 
0.022824667671343835 9.765993646870355 0.0010 0.0010084925568921337 0.0010094093662712106 0.0010009517967614287 0.0010 7.742013745690795 0.9467073765000786 0.0010 10.0 9.997617483666975 9.99998971631611 9.998282685020838 9.99603125972432 10.0 10.0 10.0 9.996095281972606 10.0 10.0 10.0 10.0 9.990418805659695 9.994745955548579 9.997880381020607 10.0 9.99754039122658 9.997607855291713 10.0 9.994917721527726 10.0 9.99031506370648 9.995923934594025 9.99759213785243 9.996400142879633 9.99754432564837 9.998687827006014 9.999057505783533 9.99978743652284 9.99759324188026 9.997604665199924 9.992110403070976 9.999783732373368 9.996676500312564 9.999460148992421 9.991779509721225 9.992591689905169 9.99929362645858 9.99566236864652 9.999955545195816 
3.1521674593382345 0.0010 0.0010 0.0010 0.0010043546005892685 0.0010 0.0010 8.374878606821772 10.0 0.0010 10.0 10.0 10.0 10.0 10.0 10.0 10.0 10.0 10.0 10.0 10.0 10.0 9.980437952320345 10.0 10.0 10.0 9.495560231847758 10.0 10.0 10.0 10.0 10.0 10.0 10.0 10.0 10.0 10.0 10.0 10.0 10.0 10.0 10.0 10.0 9.996544712530179 10.0 10.0 10.0 10.0 10.0 10.0 10.0 
2.2795206002549886 0.0010 0.006924206229947854 0.001002044347420114 0.0010 0.0010129549966623034 0.0010 6.900384420627454 10.0 0.0010 10.0 10.0 10.0 10.0 10.0 10.0 10.0 10.0 10.0 9.99950449913228 10.0 10.0 10.0 10.0 10.0 10.0 10.0 10.0 10.0 10.0 10.0 10.0 10.0 10.0 10.0 10.0 10.0 10.0 10.0 10.0 10.0 10.0 10.0 10.0 10.0 10.0 10.0 10.0 10.0 10.0 10.0 
0.0010 0.0010 0.0010 0.0010 0.0010 0.0010 1.3180608459733554 0.0010 0.0010 10.0 10.0 10.0 10.0 10.0 10.0 10.0 10.0 10.0 10.0 10.0 10.0 10.0 10.0 10.0 10.0 10.0 10.0 10.0 10.0 10.0 10.0 10.0 10.0 10.0 10.0 10.0 10.0 10.0 10.0 10.0 10.0 10.0 10.0 10.0 10.0 10.0 10.0 10.0 10.0 10.0 10.0 
0.0010 0.0010 0.0010 0.0010 0.0010 0.0010 0.0010 4.667128177537611 10.0 0.0010 10.0 10.0 10.0 10.0 10.0 10.0 10.0 10.0 10.0 10.0 9.999923727175355 10.0 10.0 10.0 10.0 10.0 10.0 10.0 10.0 10.0 10.0 9.99189863198164 9.998455397193188 10.0 10.0 10.0 10.0 10.0 10.0 10.0 10.0 10.0 10.0 10.0 10.0 9.999989052847093 10.0 10.0 9.989394017240173 10.0 10.0 
7.241005117307854 0.0010 0.0010 0.0010 0.0010 0.0013084517783508761 0.0010 10.0 10.0 0.0010 10.0 10.0 10.0 10.0 10.0 10.0 10.0 10.0 10.0 10.0 10.0 10.0 10.0 10.0 10.0 10.0 10.0 10.0 10.0 10.0 10.0 10.0 10.0 10.0 10.0 10.0 10.0 10.0 10.0 10.0 10.0 10.0 10.0 10.0 10.0 10.0 10.0 10.0 10.0 10.0 10.0 
10.0 1.7715885463347993 0.0010 0.0010 0.0010 0.001000012442320978 0.0010 1.8295905943789958 0.0010 0.0010 10.0 6.002633313262171 10.0 6.003546228918317 6.011811149038967 10.0 10.0 3.244131700146612 10.0 10.0 10.0 6.0118248156725524 9.99999998459948 5.312152323577643 10.0 5.9341657803677865 10.0 6.002665282745708 6.0025884297941925 10.0 1.348982377506846 10.0 10.0 10.0 6.002677409759672 10.0 6.010480046029577 10.0 10.0 9.946408794553593 6.002640430110603 6.002482773662671 10.0 10.0 6.002666987414999 10.0 10.0 1.7609856096083851 10.0 6.002865647627213 10.0 
0.0010 0.0010 0.07871755144285289 0.0010 0.0010002695653181747 0.0010 1.0034288990422184 0.0010 0.0010 10.0 9.92446766432702 9.99635857267624 9.995248562551392 9.996400051154922 9.998032401969501 9.999930178097166 10.0 9.968185845536977 9.99996513574501 9.999997186290319 9.99942233141392 10.0 10.0 9.993100742494851 10.0 9.999974434197192 9.982369212608114 9.99554627382948 10.0 10.0 9.981818681594175 10.0 9.991956694478136 9.997431437024462 9.995237982268613 9.859693049754691 9.998551120472028 9.989433723985599 10.0 9.99774190529204 9.996349481889759 9.998092759514591 10.0 9.999873485806862 9.998091425993922 10.0 10.0 10.0 9.999551480882074 9.997507463147276 10.0 
0.0010 0.0010 0.0010 0.0010 0.0010 0.0012262370487270194 8.289179503552877 0.0010 0.0010 10.0 10.0 10.0 9.99995107813271 10.0 10.0 10.0 10.0 10.0 10.0 9.99999831695642 9.999996782026654 10.0 9.999232081893709 10.0 10.0 10.0 10.0 10.0 10.0 10.0 10.0 10.0 10.0 10.0 10.0 10.0 10.0 10.0 10.0 10.0 10.0 10.0 10.0 10.0 10.0 10.0 10.0 10.0 10.0 10.0 10.0 
0.0010 0.8380784898958815 0.0010027920595782802 0.001497113890487985 0.0010005600108749907 0.0010 10.0 0.0010 0.0010 4.83672483627724 9.867398251486176 9.999678302037564 9.99999825536313 9.999678408952457 9.99967928112774 9.999966262607487 9.999995086246892 9.999903116057911 9.999848832184785 9.999999202800113 9.99999619176124 9.999678607089624 9.999880719218872 9.999677150668395 9.999849572324393 9.999679049526266 9.947548134791763 9.999678290684074 9.999678301238932 9.99999726404325 9.999678523218012 9.999961306231748 9.997255753832288 9.999729135880699 9.999678133875975 9.999677852662089 9.999679058370711 9.99998485150935 9.999874843701425 9.999996437873902 9.999678276810945 9.999678298167533 9.999754831894256 9.999983969239876 9.999678150907382 9.999992217165262 9.999517467921759 9.99961111075719 9.999440173964226 9.999677711746543 9.999989600294708 
1.6816016159950622 0.0010 0.0010 0.0010 0.0010 0.0010 0.0010 7.07597819345688 10.0 0.0010 10.0 10.0 10.0 10.0 10.0 10.0 10.0 10.0 10.0 10.0 10.0 10.0 10.0 9.999999434081024 9.992371527488082 10.0 10.0 9.974324759093811 10.0 10.0 9.98212292120499 10.0 9.9844182105541 9.999995341588031 10.0 9.963324601205937 10.0 10.0 10.0 10.0 10.0 10.0 10.0 10.0 10.0 10.0 10.0 10.0 10.0 10.0 10.0 
0.0010002187486575762 0.20219907861971698 0.9029945040826768 0.001001372186131586 0.0010003825605829418 0.0010001576407520961 4.034517240023562 0.0010088679213208582 0.0010019079787043964 10.0 9.31713673230901 10.0 10.0 10.0 9.999999875044363 10.0 9.999998870326893 9.923580400038245 9.999999973129396 9.999988930510149 9.999976483473707 10.0 9.999994267204507 10.0 9.99995901891856 10.0 9.999485168714351 10.0 10.0 9.998415956979398 9.999963323705165 9.999985715374892 10.0 10.0 10.0 10.0 10.0 9.99999993895091 10.0 9.999980661070927 10.0 10.0 9.999999923357391 10.0 9.999999887300104 10.0 10.0 9.991473056388957 10.0 10.0 9.999999995922837 
10.0 1.6894507411997137 0.0010 0.0010 0.0010 0.0010 0.0010 1.7774397795602952 0.0010 0.001000000000000334 10.0 0.001000000000000334 10.0 0.6073373259175243 0.001000000000000334 10.0 10.0 9.90369607366763 10.0 10.0 9.977680110704592 0.001000000000000334 10.0 0.001000000000000334 10.0 0.001000000000000334 9.333011193320317 0.001000000000000334 0.001000000000000334 10.0 5.494197078237726 10.0 5.274784052451896 9.526984153289703 0.001000000000000334 6.337768537830668 0.4940457987969715 9.576315609709763 10.0 10.0 0.001000000000000334 0.001000000000000334 8.050420500680936 10.0 3.109682875300816 9.593491701345487 8.935087432491274 8.158687515396819 10.0 2.5304690782273758 9.78407570550786 
0.0010 0.0010 0.0010 0.0010 0.0010 0.0010 0.0010 5.794895535139087 10.0 0.0010 10.0 10.0 10.0 10.0 10.0 10.0 10.0 10.0 10.0 10.0 10.0 10.0 10.0 10.0 10.0 10.0 10.0 10.0 10.0 10.0 10.0 9.992099074533806 10.0 10.0 10.0 10.0 10.0 10.0 10.0 10.0 10.0 10.0 10.0 10.0 10.0 10.0 10.0 10.0 10.0 10.0 10.0 
0.0010 0.0010 0.0010 0.0019312669806971399 0.001000378273110628 0.0010 0.0010 2.9328030472123574 8.470750732743735 0.0010 10.0 10.0 10.0 10.0 10.0 9.999864941020537 9.999989882328144 9.85896082854098 10.0 10.0 9.999956576924788 10.0 10.0 10.0 10.0 10.0 10.0 10.0 10.0 9.963589547806071 10.0 9.999979051073794 10.0 10.0 9.999708129983777 10.0 10.0 10.0 10.0 9.999962271525385 10.0 10.0 10.0 9.99996283647366 10.0 10.0 10.0 10.0 9.999999628476104 10.0 9.999729974033876 
2.5956610967531395 0.0010 0.0043196250990305 0.0010010191842568128 0.0010 0.0010 0.0010 7.916537816155429 10.0 0.0010 10.0 10.0 10.0 10.0 10.0 10.0 10.0 10.0 10.0 10.0 10.0 10.0 10.0 10.0 10.0 10.0 10.0 10.0 10.0 10.0 10.0 10.0 10.0 10.0 10.0 10.0 10.0 10.0 10.0 10.0 10.0 10.0 10.0 10.0 10.0 10.0 10.0 10.0 10.0 10.0 10.0 
0.0010 0.0010 0.0010 0.0010 0.0010 0.0010 10.0 0.0010 0.0010 7.806320833829165 10.0 10.0 10.0 10.0 10.0 10.0 10.0 10.0 10.0 10.0 10.0 10.0 10.0 10.0 10.0 10.0 10.0 10.0 10.0 10.0 10.0 10.0 10.0 10.0 10.0 10.0 10.0 10.0 10.0 10.0 10.0 10.0 10.0 10.0 10.0 10.0 10.0 10.0 10.0 10.0 10.0 
0.0010 0.0010 0.0010 0.0010 0.0010 0.0010 0.0010 2.8611950662859034 10.0 0.0010 10.0 10.0 10.0 10.0 10.0 10.0 10.0 10.0 10.0 10.0 10.0 10.0 10.0 10.0 10.0 10.0 10.0 10.0 10.0 10.0 10.0 10.0 10.0 10.0 10.0 10.0 10.0 10.0 10.0 10.0 10.0 10.0 10.0 10.0 10.0 10.0 10.0 10.0 10.0 10.0 10.0 
7.565003622822462 0.0010 0.0010 0.004602883854098457 0.001277825071278323 0.0010 0.0010 10.0 10.0 0.0010 9.980987206701359 10.0 9.998322044201846 10.0 10.0 10.0 10.0 10.0 10.0 10.0 9.999600273907582 10.0 10.0 10.0 10.0 10.0 10.0 10.0 10.0 10.0 10.0 10.0 10.0 10.0 10.0 10.0 10.0 10.0 10.0 10.0 10.0 10.0 10.0 10.0 10.0 9.998098905496489 10.0 10.0 9.996920161264566 10.0 10.0 
0.0010 0.0010 0.026852143546192943 0.0010218356729518143 0.0010015603800173556 0.0010 0.4758638741661345 0.0023528605937469184 0.001942370436911248 10.0 9.927139626195215 9.998922145829725 9.999996195954173 9.998967350833576 9.999227634322196 9.999726969118019 9.999944991369443 9.922291791897708 9.999472139688796 9.99993663249814 9.9999979960094 9.998944722709437 9.999998874393837 9.998498090470257 9.999869485896163 9.998827350641665 9.709237981240506 9.998879775733037 9.998822360095748 9.9994235471006 9.999227634322196 9.999769475549114 9.999227634322196 9.999184857999687 9.99885825114787 9.999227634322196 9.999227634322196 9.999851777346269 9.999904356149626 9.999983013475365 9.998853625537002 9.998853619483956 9.999227634322196 9.999045186396431 9.998958208255951 9.999839174999195 9.999996356113396 10.0 9.999995720688352 9.998917588670286 9.999996671179366 
3.797433146776908 10.0 0.0010 0.0010 0.0010 0.0011659820455853884 0.0010 10.0 0.0010 0.0010 10.0 9.970489316359817 9.99866108162343 9.971256831149972 9.971459325960652 10.0 10.0 10.0 9.973329237220494 10.0 9.997798323540287 9.962007766356066 9.994489435061366 10.0 9.968271610430321 10.0 10.0 9.971817788356368 9.971772266416489 9.907705551974816 9.97519992855917 10.0 9.936087401993634 10.0 9.97052676522675 9.962796218752725 9.9420841797991 10.0 9.986209177876637 9.994090907423942 9.97113519851045 9.973836853909773 9.961123951462397 10.0 9.97160738371578 9.998911973814726 9.975826222531861 10.0 10.0 9.972217850641208 9.985071902809276 
0.0010 1.6190814338737172 0.0010 0.0010 0.0010 0.0010 8.67065354616677 0.0010 0.0010 2.900822340050141 10.0 10.0 10.0 10.0 10.0 10.0 10.0 10.0 10.0 10.0 10.0 10.0 10.0 10.0 10.0 10.0 10.0 10.0 10.0 10.0 10.0 10.0 10.0 10.0 10.0 10.0 10.0 10.0 10.0 10.0 10.0 10.0 10.0 10.0 10.0 10.0 10.0 10.0 10.0 10.0 10.0 
0.8562600197063119 0.0010 0.0010 0.0011009369394574169 0.0014969752594527293 0.0010 0.0010 0.0010 8.512097391940213 0.0010 10.0 10.0 10.0 10.0 10.0 9.997047430131822 10.0 10.0 10.0 10.0 10.0 10.0 10.0 10.0 10.0 10.0 10.0 10.0 10.0 9.302919105784863 10.0 10.0 10.0 10.0 10.0 10.0 10.0 10.0 10.0 10.0 10.0 10.0 9.808834134414289 9.99848100452699 10.0 9.998272910478658 10.0 10.0 10.0 10.0 10.0 
0.0010 0.0010 0.0010 0.0010 0.0010 0.0010 0.0010 7.2057601384781 10.0 0.0010 10.0 10.0 9.914872354503556 10.0 10.0 10.0 10.0 10.0 10.0 10.0 10.0 10.0 10.0 10.0 10.0 10.0 10.0 10.0 10.0 10.0 10.0 10.0 10.0 10.0 10.0 10.0 10.0 10.0 10.0 10.0 10.0 10.0 10.0 10.0 10.0 10.0 10.0 10.0 10.0 10.0 10.0 
0.0010 1.654673735109273 0.0010 0.0010 0.0010 0.0010 10.0 0.0010 0.0010 3.6949948073314376 10.0 9.94952422245123 10.0 9.949524211449171 9.949524494069678 10.0 10.0 10.0 9.94952421431774 10.0 10.0 9.949524777220013 9.999766211437896 10.0 9.82649441398971 9.949524233117824 10.0 9.94952422483497 9.949524217565562 10.0 10.0 10.0 10.0 9.949523123756082 9.949524233700537 9.949524390181631 9.949524214967656 10.0 10.0 10.0 9.949524206070958 9.949524244921214 10.0 10.0 10.0 10.0 10.0 10.0 10.0 10.0 10.0 
0.0010 3.2928134354599403 0.0010 0.0010 0.0010 0.0010 10.0 0.0010 0.0010 1.2549530617387266 10.0 10.0 10.0 10.0 10.0 10.0 10.0 10.0 10.0 10.0 10.0 10.0 10.0 10.0 10.0 10.0 10.0 10.0 10.0 10.0 10.0 10.0 10.0 10.0 10.0 10.0 10.0 10.0 10.0 10.0 10.0 10.0 10.0 10.0 10.0 10.0 10.0 10.0 10.0 10.0 10.0 
0.0010 10.0 0.0010 0.0010 0.0010 0.0010 0.0010 9.298052332713938 2.803795553712117 0.0010 10.0 10.0 10.0 10.0 10.0 10.0 10.0 10.0 10.0 10.0 10.0 10.0 10.0 10.0 10.0 10.0 10.0 10.0 10.0 10.0 10.0 10.0 10.0 10.0 10.0 10.0 10.0 10.0 10.0 10.0 10.0 10.0 10.0 10.0 10.0 10.0 10.0 10.0 10.0 10.0 10.0 
0.0010 0.0010 0.0010 0.0010 0.0010 0.0010 0.4753392473643113 0.0010 0.0010 9.910701272822227 10.0 10.0 10.0 10.0 10.0 10.0 10.0 10.0 10.0 10.0 10.0 10.0 10.0 10.0 10.0 10.0 10.0 10.0 10.0 10.0 10.0 10.0 10.0 10.0 10.0 10.0 10.0 10.0 10.0 10.0 10.0 10.0 10.0 10.0 10.0 10.0 10.0 10.0 10.0 10.0 10.0 
0.0010 10.0 0.0010 0.0010 0.0010 0.0010 0.0010 10.0 4.131296309413019 0.0010 10.0 10.0 10.0 10.0 10.0 10.0 10.0 10.0 10.0 10.0 10.0 10.0 10.0 10.0 10.0 10.0 10.0 10.0 10.0 10.0 10.0 9.999736603584633 10.0 10.0 10.0 10.0 10.0 10.0 10.0 10.0 10.0 10.0 10.0 10.0 10.0 10.0 10.0 10.0 10.0 10.0 10.0 
0.0010 0.4539040389389877 0.0019650569406672205 0.0010 0.0010 0.0010 10.0 0.0010 0.0010 4.956871982114867 10.0 10.0 10.0 10.0 10.0 10.0 10.0 10.0 10.0 10.0 10.0 10.0 10.0 10.0 10.0 10.0 10.0 10.0 10.0 10.0 10.0 10.0 10.0 10.0 10.0 10.0 10.0 10.0 10.0 9.947375834042143 10.0 10.0 10.0 10.0 10.0 10.0 10.0 10.0 10.0 10.0 10.0 
6.356840854966231 0.0010 0.0034835506393714544 0.0019070920801638603 0.0010 0.001001994623798602 0.0010 10.0 10.0 0.0010 10.0 10.0 10.0 10.0 10.0 10.0 10.0 10.0 10.0 10.0 10.0 9.89629061085023 10.0 10.0 10.0 10.0 10.0 10.0 10.0 10.0 10.0 10.0 10.0 10.0 10.0 10.0 10.0 10.0 10.0 10.0 10.0 10.0 10.0 10.0 10.0 10.0 10.0 10.0 10.0 10.0 10.0 
0.0010 0.8432555704039311 0.0010 0.0010 0.0010 0.0010 1.719136211327914 0.0010 0.0010 10.0 9.978821465870974 10.0 10.0 10.0 10.0 10.0 10.0 9.99564864211354 10.0 9.999731879776569 10.0 10.0 10.0 10.0 10.0 10.0 10.0 10.0 10.0 10.0 10.0 9.956363594518521 9.995227467622254 10.0 10.0 10.0 10.0 10.0 10.0 10.0 10.0 10.0 10.0 10.0 10.0 9.999999804313566 10.0 9.999995288952562 9.996356276206818 10.0 10.0 
0.0010 0.0010 0.0010 0.0010 0.0010 0.0010 0.0010 5.0816369359495415 10.0 0.0010 10.0 10.0 10.0 10.0 10.0 10.0 10.0 10.0 10.0 10.0 10.0 10.0 10.0 10.0 10.0 10.0 10.0 10.0 10.0 10.0 10.0 10.0 10.0 10.0 10.0 10.0 10.0 10.0 10.0 10.0 9.823773239892434 10.0 10.0 10.0 10.0 10.0 10.0 10.0 10.0 10.0 10.0 
0.0010 0.0010 0.0010000000256565065 0.0010105130025813605 0.0010 0.0010 9.016585477441826 0.0010 0.0010 5.965711308469206 10.0 9.999996047126748 9.999174437405632 9.9999960561248 9.999990719089334 9.999984227310339 9.999999999749217 10.0 10.0 9.999982084317597 10.0 10.0 10.0 9.999997567632118 10.0 10.0 10.0 10.0 9.999993271908691 9.999999994757971 9.999963892113634 10.0 10.0 10.0 9.999996046557929 10.0 9.999996192730427 10.0 10.0 9.999828025303733 9.999996046705174 10.0 10.0 9.999998364560144 9.999971412559667 10.0 10.0 10.0 10.0 9.999977659713176 9.999999994482874 
10.0 6.604987991196026 0.0010 0.0010 0.0010061050591572633 0.0010 0.0010 7.151871329376712 0.0010 0.0010 9.98867006784161 10.0 9.999998958280235 10.0 9.874666338224513 10.0 10.0 10.0 10.0 10.0 10.0 10.0 10.0 10.0 9.999433834120921 10.0 10.0 10.0 10.0 9.975477624999765 10.0 9.999940407548596 10.0 10.0 10.0 10.0 10.0 9.999876677311342 10.0 10.0 10.0 10.0 10.0 10.0 10.0 9.999743938005297 9.99999952511422 10.0 10.0 10.0 10.0 
0.0010 3.089883794468299 0.0010 0.001016174827767848 0.0010 0.0010 10.0 0.0010 0.0010 1.24866349728899 10.0 10.0 9.998280827941887 10.0 10.0 10.0 9.996077569462658 10.0 10.0 10.0 10.0 10.0 10.0 10.0 10.0 10.0 9.993619119890012 10.0 10.0 10.0 10.0 10.0 10.0 10.0 10.0 10.0 10.0 10.0 10.0 10.0 10.0 10.0 10.0 10.0 10.0 10.0 10.0 10.0 10.0 10.0 10.0 
0.0010 1.0638923069314128 0.0010 0.0010 0.0010 0.0010 1.5099682752320163 0.0010 0.0010 10.0 10.0 10.0 10.0 10.0 10.0 10.0 10.0 10.0 10.0 10.0 10.0 10.0 10.0 10.0 10.0 10.0 10.0 10.0 10.0 10.0 10.0 10.0 10.0 10.0 10.0 10.0 10.0 10.0 10.0 10.0 10.0 10.0 10.0 10.0 10.0 10.0 10.0 10.0 10.0 10.0 10.0 
0.0010 2.812552938166082 0.0010 0.0010 0.0010 0.0010 10.0 0.0010 0.0010 1.5558242449013635 9.868688013118781 10.0 10.0 10.0 10.0 10.0 10.0 10.0 10.0 9.999951273768064 9.999779220760168 10.0 9.997589888165644 10.0 10.0 10.0 9.985991790292003 10.0 10.0 9.997714877706462 10.0 10.0 10.0 10.0 10.0 10.0 10.0 10.0 10.0 10.0 10.0 10.0 10.0 10.0 10.0 10.0 10.0 10.0 10.0 10.0 10.0 
1.9614732419869392 0.0010 0.0010 0.0010 0.0010 0.0010 0.0010 7.788330122537081 10.0 0.0010 10.0 10.0 9.95084001983248 10.0 10.0 10.0 10.0 10.0 10.0 10.0 10.0 10.0 10.0 10.0 10.0 10.0 10.0 10.0 10.0 9.998210622159034 10.0 10.0 10.0 10.0 10.0 10.0 10.0 10.0 10.0 9.999874858394843 10.0 10.0 10.0 10.0 10.0 10.0 10.0 10.0 10.0 10.0 10.0 
2.164018537577901 0.0010 0.0010 0.0010 0.0010 0.0010 0.0010 6.964623681011819 10.0 0.0010 10.0 10.0 10.0 10.0 10.0 10.0 10.0 10.0 10.0 10.0 10.0 10.0 10.0 10.0 10.0 10.0 10.0 10.0 10.0 10.0 10.0 10.0 10.0 10.0 10.0 10.0 10.0 10.0 10.0 10.0 10.0 10.0 10.0 10.0 10.0 10.0 10.0 10.0 10.0 10.0 10.0 
0.0010 0.0010 0.0010 0.0010000442213388705 0.0010 0.0010 1.2980289241235925 0.0010 0.0010 10.0 9.998863083611361 10.0 10.0 10.0 10.0 10.0 10.0 10.0 10.0 10.0 10.0 10.0 9.999966812707445 10.0 10.0 10.0 10.0 10.0 10.0 10.0 10.0 10.0 10.0 10.0 10.0 10.0 10.0 10.0 10.0 10.0 10.0 10.0 10.0 10.0 10.0 10.0 9.999932288203246 10.0 10.0 10.0 10.0 
0.0010 1.2586469623022871 0.0010 0.0010 0.001009430465697577 0.0010000228001286182 10.0 0.0010 0.0010 3.8451336792125623 10.0 10.0 9.99999450216042 10.0 10.0 10.0 10.0 10.0 10.0 10.0 10.0 10.0 9.999980222659902 10.0 10.0 10.0 9.999347909180056 10.0 10.0 10.0 10.0 9.996207189860824 10.0 9.999996964602628 10.0 10.0 10.0 9.999994528166283 10.0 10.0 10.0 10.0 10.0 10.0 10.0 10.0 10.0 10.0 10.0 10.0 10.0 
0.0010 1.837210889925834 0.0010 0.0010 0.0010 0.0010117100199679996 9.597586697461447 0.0010 0.0010 2.7091138216702166 10.0 10.0 9.999644219338085 10.0 10.0 10.0 10.0 10.0 10.0 9.999654656103814 10.0 10.0 10.0 10.0 10.0 10.0 10.0 10.0 10.0 9.997732854791057 10.0 9.999958984017724 10.0 10.0 10.0 10.0 9.503672400337742 10.0 9.979784471775552 10.0 10.0 10.0 10.0 10.0 10.0 9.999960950903567 10.0 10.0 10.0 10.0 10.0 
4.859487220367395 0.0010 0.0010 0.0010338985252038664 0.0010034480769698876 0.0010 0.0010 7.803053030876914 10.0 0.0010 9.99998401842463 10.0 10.0 10.0 10.0 10.0 10.0 10.0 10.0 10.0 10.0 10.0 10.0 10.0 10.0 10.0 9.986982058971803 10.0 10.0 10.0 10.0 10.0 10.0 10.0 10.0 10.0 10.0 10.0 10.0 10.0 10.0 10.0 10.0 10.0 10.0 10.0 10.0 10.0 10.0 10.0 10.0 
2.3625203068295937 0.0010 0.0010 0.0010 0.0010 0.0010009738931876608 0.0010 7.793672942192975 10.0 0.0010 10.0 10.0 10.0 10.0 10.0 10.0 10.0 10.0 10.0 10.0 10.0 10.0 10.0 10.0 10.0 10.0 10.0 10.0 10.0 10.0 10.0 10.0 10.0 10.0 10.0 10.0 10.0 10.0 9.999979703589762 10.0 10.0 10.0 10.0 10.0 10.0 10.0 10.0 10.0 9.999967268579997 10.0 9.999992090981562 
0.0010 1.844168076649765 0.0010060334251141367 0.0010 0.0010 0.0010 2.9236163184805033 0.0010 0.0010 10.0 10.0 10.0 10.0 10.0 10.0 10.0 10.0 9.99988474924871 10.0 10.0 10.0 10.0 10.0 10.0 10.0 10.0 9.999960964451517 10.0 10.0 9.99999277175898 10.0 9.999694823891002 9.977460881602052 10.0 10.0 10.0 10.0 10.0 10.0 10.0 10.0 10.0 10.0 10.0 10.0 10.0 10.0 9.999814349008128 10.0 10.0 10.0 
0.0010 0.0010 0.016684106467647637 0.0010 0.0010 0.0010 0.9275608457013778 0.0010 0.0010 10.0 9.995046874736625 10.0 10.0 10.0 10.0 9.998911167706163 9.997050491979179 9.958740332913699 10.0 10.0 10.0 10.0 9.999369043723009 10.0 10.0 10.0 10.0 10.0 10.0 9.997381650220744 10.0 9.9973773218287 10.0 9.993939394627644 10.0 10.0 10.0 10.0 10.0 9.99929139520983 10.0 10.0 10.0 9.999167635861202 10.0 10.0 10.0 9.9981422513229 10.0 10.0 10.0 
0.0010 0.0010 0.0010 0.0010 0.0010 0.0010 0.0010 6.1383148825466485 10.0 0.0010 10.0 10.0 10.0 10.0 10.0 10.0 10.0 10.0 10.0 9.997478495610737 10.0 10.0 10.0 10.0 10.0 10.0 10.0 10.0 10.0 10.0 10.0 10.0 10.0 10.0 10.0 10.0 10.0 10.0 10.0 10.0 10.0 10.0 10.0 10.0 10.0 10.0 10.0 10.0 10.0 10.0 10.0 
1.4097827713604234 0.005393199434448508 0.0010 0.0011019830316567824 0.0010 0.0010000012233700982 0.0010 0.0021154475198799185 10.0 0.0010 9.999979184254451 9.999509844833128 10.0 9.999509856365057 9.999187903251508 10.0 9.992109522595625 10.0 9.999859862009917 9.999999790668568 9.999994169679947 9.999509230254615 9.999954387530128 9.999728178465205 10.0 9.999509869917915 9.99987557951638 9.99943027976507 9.999510295546433 10.0 10.0 9.999992233659903 10.0 9.999521234597712 9.99952024264543 9.99950964220906 9.999509912172986 9.99998975240878 9.999999083002669 9.999970468003728 9.999510043016032 9.999510453586304 9.999385564808618 10.0 9.999510422864722 9.999989025612903 10.0 10.0 10.0 9.999510253467651 9.999999735891308 
0.0014008648216037526 0.4881576365471427 0.007179096435216414 0.0010853917305581647 0.0010000208093944541 0.001000019578073786 9.052021463601696 0.0010340635327290458 0.002590556557226909 5.024899135210924 9.99601692794061 9.999826906294716 9.999999873673968 9.999827883762208 9.999817243033373 9.99999833222159 9.999999729358109 9.999843691764491 9.999766092532717 9.999998904968129 9.999999967990743 9.999827565976252 9.999900047354183 9.999823909082064 9.999722392011034 9.99980974554477 9.999801676494915 9.999815006001787 9.999820765600495 9.999998493184576 9.999431912568145 9.99974987073695 9.99918611548174 9.99975229048248 9.999827736466296 9.99944851417208 9.999871828853385 9.999945911637798 9.999762631110935 9.999998577498182 9.999827707629564 9.99982089811101 9.999786367784013 9.999946702203234 9.999809839707794 9.999998640115583 9.999749081754299 9.999982165098116 9.999721877036617 9.999826045844648 9.999744528202118 
0.0010 0.0010 0.0010 0.0010 0.0010 0.0010 0.42790011754578433 0.0010 0.0010 10.0 10.0 10.0 10.0 10.0 10.0 10.0 10.0 10.0 10.0 10.0 10.0 10.0 10.0 10.0 10.0 10.0 10.0 10.0 10.0 10.0 10.0 10.0 10.0 10.0 10.0 10.0 10.0 10.0 10.0 10.0 10.0 10.0 10.0 10.0 10.0 10.0 10.0 10.0 10.0 10.0 10.0 
0.0010 0.4525438110980884 0.0010 0.0010029623649019774 0.0010353441977568472 0.0010 1.028162977527745 0.0019784255263925335 0.003092022698004869 10.0 10.0 9.996477894390413 10.0 9.996477829263508 9.996522702927079 9.998096680010661 10.0 10.0 10.0 9.99983269729382 10.0 9.996481276204472 9.995500354673448 9.996482046331986 9.995228751321743 9.99793844223562 9.998642140787243 9.997422581192774 10.0 9.999225489988701 10.0 9.999888256257142 9.995469085953646 9.996464547762375 9.996479959411573 9.994898149537123 9.996479207897053 10.0 10.0 10.0 10.0 9.99647785782393 9.996497047784805 10.0 9.996477968218803 9.999515364588188 10.0 10.0 10.0 9.996481270419826 9.999305280372168 
4.302055146522141 0.0010 0.0023184643935905587 0.001660663913636198 0.0010575939933155731 0.0010 0.0010 8.759648181093864 10.0 0.0010 10.0 10.0 10.0 10.0 10.0 10.0 10.0 10.0 10.0 10.0 10.0 10.0 10.0 10.0 10.0 10.0 10.0 10.0 10.0 10.0 10.0 10.0 10.0 10.0 10.0 10.0 10.0 10.0 10.0 10.0 10.0 10.0 10.0 10.0 10.0 10.0 10.0 10.0 10.0 10.0 10.0 
0.0010 0.0010 0.0010 0.0010 0.0010 0.0010 9.368964211380167 0.0010 0.0010 10.0 10.0 10.0 10.0 10.0 10.0 10.0 10.0 10.0 10.0 10.0 10.0 10.0 10.0 10.0 10.0 10.0 10.0 10.0 10.0 10.0 10.0 10.0 10.0 10.0 10.0 10.0 10.0 10.0 10.0 10.0 10.0 10.0 10.0 10.0 10.0 10.0 10.0 10.0 10.0 10.0 10.0 
6.466931774394541 0.0010 0.0010 0.001127769952273729 0.0010034676838698543 0.0010 0.0010 10.0 10.0 0.0010 10.0 9.997785849911146 9.999494369507094 9.997943479770822 9.997183129122458 10.0 9.999993287558787 9.812304310928857 9.999803346846731 9.999977969800849 10.0 9.99778586854832 10.0 9.97685649510855 9.989962918473745 9.997785865730942 10.0 9.997785865204635 9.994835319270752 9.828987011728161 9.826386891052525 9.999998313431284 9.925259269894466 9.999768312183354 9.997785863253391 9.492752533802063 9.996127276484657 9.999966901609502 9.99979823781769 9.999998767516699 9.997785866068652 9.997785865894596 9.987229481123789 10.0 9.998175990835582 10.0 9.980369658139283 9.822559451158325 9.999875217311514 9.998122174499224 9.999973255866959 
0.0010 0.901587323660886 0.0010 0.0010 0.0010 0.0010 1.4225472704602757 0.0010 0.0010 10.0 10.0 10.0 10.0 10.0 10.0 10.0 10.0 10.0 10.0 10.0 10.0 10.0 10.0 10.0 10.0 10.0 10.0 10.0 10.0 10.0 10.0 10.0 10.0 10.0 10.0 10.0 10.0 10.0 10.0 10.0 10.0 10.0 10.0 10.0 10.0 10.0 10.0 10.0 10.0 10.0 10.0 
0.004283999204864308 0.6519983114575832 0.0010 0.0011325377682071909 0.0010 0.0010000988783823903 0.9428454636781947 0.0010 0.0010 8.718209046023434 9.999686192435822 9.993460682523352 9.998636030472715 9.993455889234859 9.993242035022135 9.998309907539777 9.999549186033253 10.0 9.995567891701665 9.995697051342374 10.0 9.992927493079385 9.99971979079622 9.993762044430982 9.996937136377666 9.993441807083801 10.0 9.994928063950528 9.993226158101937 10.0 9.991664754612703 9.993661312254815 9.997146114747943 9.948279739485912 9.993463578898861 9.996830765403141 9.993253005277143 9.998361140442364 9.9968126737577 9.999988826452942 9.993460490050266 9.993350526679736 9.995264526559453 9.997173329583422 9.993385029637267 9.999952449161032 9.999698799066692 9.99916422677796 9.99999768110682 9.993423879958492 9.99952291052415 
0.0010 2.069079671949252 0.0010 0.0010 0.0010 0.0010 2.912946659607779 0.0010 0.0010 10.0 9.947113955567643 10.0 10.0 10.0 10.0 10.0 10.0 10.0 10.0 10.0 9.999981279905622 10.0 10.0 10.0 10.0 10.0 10.0 10.0 10.0 10.0 10.0 10.0 10.0 10.0 10.0 10.0 10.0 10.0 10.0 9.999901858447615 10.0 10.0 10.0 10.0 10.0 10.0 10.0 10.0 10.0 10.0 10.0 
0.0010 0.9261828490091117 0.0010 0.0010 0.0010 0.0010 8.95855182099348 0.0010 0.0010 3.5250629965169686 10.0 10.0 10.0 10.0 10.0 10.0 10.0 10.0 10.0 10.0 10.0 10.0 9.99988586545956 10.0 10.0 10.0 10.0 10.0 10.0 10.0 10.0 10.0 10.0 10.0 10.0 10.0 10.0 10.0 10.0 10.0 10.0 10.0 10.0 10.0 10.0 10.0 10.0 10.0 10.0 10.0 10.0 
10.0 0.9572271393629987 0.010558699052423414 0.0011078479346339118 0.0010094991797789912 0.0010006564444038407 0.0010 0.22757582887370664 0.03019220353323835 0.0010 3.1287442982828453 0.0010 9.995307295719453 0.0010 0.5193081483671769 5.197059908487629 5.117852341958725 7.379962712120313 1.9884836487964623 9.98575009190165 9.99990409265683 0.0010 9.999998123428039 0.20669337469456828 1.1484060937963754 0.0010 9.998431648476659 0.0010 0.0010 3.346322461761592 3.4675835065217346 4.84228043395556 0.0010 1.4125924409412267 0.0010 1.6523916466000177 0.37762684528681767 6.379114685214451 4.940558348796848 9.999856118013035 0.0010 0.0010 2.4094829254402352 5.126918977612837 0.0010 9.797107928649247 6.286205136551306 6.94496370804848 3.2296719031670857 0.7613518727834592 7.664063139958693 
0.0013485654059691582 0.8141931733983316 0.0010 0.0010 0.0010 0.0010 10.0 0.0010 0.0035298663298519973 4.556918808709964 10.0 9.999651434594032 10.0 9.999651430789577 9.999651430055502 10.0 10.0 10.0 10.0 10.0 10.0 9.999651430020162 9.990282020765406 9.999651430924626 10.0 9.9996514300151 10.0 9.999651430014637 9.999651430014875 10.0 9.999651434178679 10.0 9.999651434184603 10.0 9.999651430014673 9.999651434216787 9.999651430014213 10.0 10.0 10.0 9.999651434594032 9.999651430014291 10.0 10.0 9.999651430014694 10.0 10.0 10.0 10.0 9.999651430049456 10.0 
0.0010 0.0010 0.0010 0.0010 0.0010 0.0010 6.500026558886673 0.0010 0.0010 7.68350637481869 10.0 10.0 10.0 10.0 10.0 10.0 10.0 10.0 10.0 10.0 10.0 10.0 10.0 10.0 10.0 10.0 10.0 10.0 10.0 10.0 10.0 10.0 10.0 10.0 10.0 10.0 10.0 10.0 10.0 10.0 10.0 10.0 10.0 10.0 10.0 10.0 10.0 10.0 10.0 10.0 10.0 
9.905427873292894 3.083486636251888 0.0010 0.0010094918051866933 0.0010 0.001011635177553807 0.0010 3.6657104333014816 0.0010 0.0010 10.0 10.0 10.0 10.0 10.0 10.0 10.0 10.0 10.0 10.0 10.0 10.0 10.0 10.0 10.0 10.0 10.0 10.0 10.0 9.783085191651685 10.0 9.999487268464677 10.0 10.0 10.0 10.0 10.0 10.0 10.0 10.0 10.0 10.0 10.0 10.0 10.0 10.0 10.0 10.0 10.0 10.0 10.0 
1.1854045422858184 0.0010 0.0010 0.0010 0.0015416486495388694 0.0012364109476572624 0.0010 0.0010 9.272183012932897 0.0010 10.0 10.0 10.0 10.0 10.0 10.0 10.0 10.0 10.0 10.0 10.0 10.0 9.944328958724237 10.0 10.0 10.0 10.0 10.0 10.0 10.0 10.0 10.0 10.0 10.0 10.0 10.0 10.0 10.0 10.0 10.0 10.0 10.0 9.696399228160784 10.0 10.0 10.0 10.0 10.0 10.0 10.0 10.0 
0.0010 0.6043122315234403 0.0010 0.0010 0.0010 0.0010 1.4664034358629734 0.0010 0.0010 10.0 9.960261804590852 10.0 10.0 10.0 10.0 10.0 9.97325382926219 9.720607839576937 10.0 10.0 9.98877405339702 10.0 9.974831841133666 10.0 10.0 10.0 9.996620239087243 10.0 10.0 10.0 10.0 9.972017895245392 10.0 10.0 10.0 10.0 10.0 10.0 10.0 9.909703587811942 10.0 10.0 10.0 10.0 10.0 9.997060295672208 10.0 10.0 10.0 10.0 10.0 
0.006104212441665685 1.5299429680847285 0.0010708686582767675 0.0010087861097680395 0.0010000838058853477 0.0010155289463020846 9.591519399138797 0.0023029154086632907 0.0017269285530141258 3.6104326405803544 9.999842777283733 9.994838015610718 9.999931746759698 9.994838085625233 9.99497691375265 9.998536074968802 9.999999874418412 9.99927501180738 9.997000577875891 9.999652598417494 9.999987832998524 9.99483797646937 9.998124189115629 9.994837794762045 9.999541444730097 9.994838101350352 9.998825820064324 9.994838090753392 9.995625233803148 9.99999750109558 9.99512708334919 9.999845982882844 9.993306035868251 9.993969449083513 9.994838093967875 9.995249922390572 9.994910924268275 9.999761104029616 9.99956833805609 9.999891313199091 9.994838098958182 9.995612428210977 9.995620538194066 9.999302916349839 9.99561229880414 9.892494377851872 9.999897444783427 9.999898896117633 9.999898708488214 9.99502875919893 9.999898615057763 
6.052898600475727 0.0010 0.0010 0.0023616785413018712 0.0011333871228819247 0.0010 0.0010 10.0 10.0 0.0010 10.0 10.0 10.0 10.0 10.0 10.0 10.0 9.993166050185366 10.0 10.0 10.0 10.0 10.0 10.0 10.0 10.0 10.0 10.0 10.0 10.0 10.0 10.0 10.0 10.0 10.0 10.0 10.0 10.0 10.0 10.0 10.0 10.0 10.0 10.0 10.0 10.0 10.0 10.0 10.0 10.0 10.0 
9.671632980071355 3.799180139346192 0.0010 0.0010 0.0010098590271053608 0.0010 0.0010 4.212339298697978 0.0010 0.0010 10.0 9.950005 10.0 9.950005 9.950005 10.0 10.0 10.0 9.950005 10.0 10.0 9.950005 10.0 10.0 9.950005 9.950005 10.0 9.950005 9.950005 9.761851110462938 10.0 10.0 10.0 9.950005 9.950005 9.950005 9.950005 10.0 9.950005 10.0 9.950005 9.950005 10.0 10.0 9.930408822852929 10.0 10.0 10.0 9.93988831469892 10.0 9.950005 
0.0053261833667040456 0.4874531712948096 0.0010 0.0010 0.0014271841632825025 0.0010 0.9002126120839097 0.0010 0.0010 10.0 10.0 9.999790250767916 10.0 9.999790274242637 9.999790267757083 9.999999790009134 10.0 10.0 9.999997765734742 10.0 9.97913526079629 9.999781709392051 10.0 9.999789537366672 9.999998692250138 9.999790272231328 10.0 9.999790599765728 9.999790269822245 10.0 9.999052162090047 10.0 9.999786729792346 9.999978128742269 9.999790273560032 9.999836721184003 9.999790313703258 10.0 9.999999836049719 10.0 9.99979027544724 9.999790271348603 9.999912628500477 10.0 9.999790274073067 10.0 10.0 9.999891010885543 9.999999672192141 9.999790579614414 9.999987068100248 
0.0010 0.0010 0.0036054336761413923 0.0010 0.0010 0.0010 10.0 0.0010 0.0010 6.850748566761273 10.0 10.0 10.0 10.0 10.0 10.0 10.0 10.0 10.0 10.0 9.999995492039396 10.0 9.98107628147714 10.0 10.0 10.0 10.0 10.0 10.0 10.0 10.0 9.999996074395302 10.0 10.0 10.0 10.0 10.0 9.99999958600139 10.0 10.0 10.0 10.0 10.0 10.0 10.0 9.988992078915038 10.0 10.0 10.0 10.0 10.0 
5.000500000000001 5.234181632417004 0.0010 0.0010 0.0010 0.0010775517964350992 0.0010 5.502716667557702 0.0010 0.0010 10.0 10.0 9.99852906800074 10.0 9.952907882864508 10.0 9.99795413850719 9.998502318142327 10.0 10.0 9.999797226308237 10.0 9.986764016911609 10.0 9.999957807296052 10.0 10.0 10.0 10.0 10.0 10.0 10.0 10.0 10.0 10.0 9.944608114660706 10.0 9.999983074894175 10.0 9.982204915999324 10.0 10.0 9.949529989407306 10.0 10.0 9.999142690179902 10.0 10.0 9.993975784076627 10.0 9.998734054309367 
0.0010 0.0010 0.0010 0.0010 0.0010 0.0010 10.0 0.0010 0.0010 8.11207439096312 10.0 10.0 10.0 10.0 10.0 10.0 10.0 10.0 10.0 10.0 10.0 10.0 10.0 10.0 10.0 10.0 10.0 10.0 10.0 10.0 10.0 10.0 10.0 10.0 10.0 10.0 10.0 10.0 10.0 10.0 10.0 10.0 10.0 9.999879243865852 10.0 10.0 10.0 10.0 10.0 10.0 9.91736383531801 
0.0010 0.009315292483876435 0.0010 0.0010 0.0010007972128866344 0.0010001252548698903 9.426145788033123 0.0010 0.0010 6.002771273220625 10.0 10.0 9.999870443746403 10.0 10.0 10.0 10.0 10.0 10.0 10.0 10.0 10.0 10.0 10.0 10.0 10.0 10.0 10.0 10.0 10.0 10.0 10.0 10.0 10.0 10.0 10.0 10.0 10.0 10.0 10.0 10.0 10.0 10.0 10.0 10.0 10.0 10.0 10.0 10.0 10.0 10.0 
6.213107244155779 5.034311469023413 0.0010 0.0010 0.0010 0.0010 0.0010 5.481257172762729 0.001000000000000334 0.0010 10.0 10.0 10.0 10.0 10.0 10.0 10.0 10.0 10.0 10.0 10.0 10.0 10.0 9.99993502877946 10.0 10.0 10.0 10.0 10.0 10.0 10.0 10.0 10.0 10.0 10.0 10.0 10.0 10.0 10.0 10.0 10.0 10.0 10.0 10.0 10.0 10.0 10.0 10.0 10.0 10.0 10.0 
0.6542326433258898 0.0010006015508035474 0.0010122256823609974 0.0010 0.0010000821016836992 0.0010210421924097537 0.0015596243968361866 6.561113601410693 10.0 0.0010 9.99998303166069 10.0 9.999739712530747 10.0 10.0 10.0 10.0 9.999977660696441 10.0 9.999993253779213 10.0 10.0 9.999981205291377 10.0 10.0 10.0 10.0 10.0 10.0 10.0 10.0 9.999986803092686 10.0 10.0 10.0 10.0 10.0 10.0 10.0 9.999995812657712 10.0 10.0 10.0 10.0 10.0 10.0 10.0 10.0 10.0 10.0 9.999970274536123 
3.974843465508554 5.000500000000001 0.0010 0.0010 0.0010 0.0010 0.0010 5.000562886453345 0.0010 0.001000000000000334 10.0 10.0 9.998648486294217 10.0 10.0 10.0 10.0 9.946010209644735 10.0 9.96612915280522 9.99155086097751 10.0 9.907295242971134 9.946010209644735 9.946010209644735 10.0 9.964977964268126 10.0 10.0 10.0 9.946010209644735 10.0 9.94577912872471 10.0 10.0 10.0 10.0 10.0 10.0 9.997912934621775 10.0 10.0 9.946010209644735 10.0 9.946010209644735 9.819551751839757 9.946106988763903 9.945513177150067 10.0 9.946010209644735 10.0 
0.0010 3.107789936489253 0.0010 0.0010 0.0010000100985690008 0.0010000590003459882 10.0 0.0010 0.0010 1.0381385350670147 10.0 10.0 10.0 10.0 10.0 10.0 10.0 10.0 9.997210642500576 10.0 10.0 10.0 10.0 10.0 9.993070152099035 10.0 10.0 10.0 10.0 9.932272269168404 10.0 9.99782146784125 10.0 10.0 10.0 10.0 10.0 9.996425008351059 9.9970826973617 10.0 10.0 10.0 10.0 10.0 10.0 9.999335203222792 10.0 9.95091268920711 10.0 10.0 10.0 
0.0010 2.065454269963779 0.0010 0.0010 0.0010 0.0010 10.0 0.0010 0.0010 2.696761164803384 10.0 10.0 10.0 10.0 10.0 10.0 10.0 10.0 10.0 10.0 10.0 10.0 10.0 10.0 10.0 10.0 10.0 10.0 10.0 10.0 10.0 10.0 9.998664388919227 10.0 10.0 10.0 10.0 10.0 10.0 10.0 10.0 10.0 10.0 10.0 10.0 10.0 10.0 10.0 10.0 10.0 10.0 
0.0010 1.0630467393963394 0.0010 0.0010 0.0010952767419189868 0.0010 1.9010571251466704 0.0010 0.0010 10.0 9.97464636363061 10.0 10.0 10.0 10.0 10.0 10.0 10.0 10.0 10.0 9.911071411787171 10.0 9.994106173759226 10.0 10.0 10.0 9.990240171173959 10.0 10.0 10.0 10.0 9.910868783881625 10.0 10.0 10.0 10.0 10.0 10.0 10.0 10.0 10.0 10.0 10.0 10.0 10.0 9.932237803969977 10.0 10.0 10.0 10.0 10.0 
3.255678883619991 0.0010 0.0010001187597539782 0.0010169198699274285 0.0010034669906535925 0.0010029676657767493 0.0010 7.700871854861983 9.893207743475411 0.0010 10.0 10.0 10.0 10.0 10.0 10.0 10.0 9.988618970233357 10.0 9.99978055663636 10.0 10.0 9.985463775507732 10.0 9.99999403683787 10.0 9.623483217137352 10.0 10.0 10.0 10.0 10.0 10.0 9.999986552706464 10.0 10.0 10.0 10.0 10.0 10.0 10.0 10.0 9.999985395399356 9.99741797268997 10.0 9.999905947442045 10.0 10.0 10.0 10.0 10.0 
4.36851041779939 10.0 0.0010 0.0010 0.0010031072952954379 0.0010 0.001000000000000334 10.0 0.0010 0.0010 10.0 10.0 10.0 10.0 10.0 10.0 10.0 10.0 10.0 10.0 10.0 10.0 9.993354711080324 10.0 10.0 10.0 10.0 10.0 10.0 10.0 10.0 9.998620254333257 10.0 10.0 10.0 10.0 10.0 10.0 10.0 10.0 10.0 10.0 10.0 10.0 10.0 9.999958166396679 10.0 10.0 10.0 10.0 10.0 
0.0034756178339060517 0.19367159718775795 0.0026481243803430712 0.0011104941799503594 0.0010002096342095798 0.0010003953049356829 8.797347636798255 0.001209961576154554 0.0010649969720524007 5.000500000000001 9.989174650205808 9.997524382166095 9.999860124233399 9.997524382166095 9.997524382166095 9.997524382166095 9.99963174190392 9.999991331157908 9.997524382166095 9.99951552680145 9.999977660406676 9.997524382166095 9.991833008728788 9.997524382166095 9.997524382166095 9.99732214008287 9.961000759602301 9.997524382166095 9.997524382166095 9.99999718919456 9.99751596096565 9.999538412489017 9.997524382166095 9.997524382166095 9.997524382166095 9.997524382166095 9.997524382166095 9.999112447951195 9.997865686516414 9.988493795885468 9.997524382166095 9.997524382166095 9.997524382166095 9.997524382166095 9.997524382166095 9.9992289516027 9.999997305554169 9.999978390796242 9.98741953654366 9.997524382166095 9.98714365186145 
4.7412750232441825 0.08280103825514962 0.0010 0.0016924542045423899 0.001088270961787735 0.0010000038257826143 0.0010 7.004028874243344 5.500450000000001 0.0010 10.0 9.999988667020798 9.999999160631567 9.99998867047791 9.999988692516231 9.999999999916488 9.999982042179779 10.0 9.99999999793744 9.999979064457271 9.999999999862727 9.999988689221484 9.999999661638016 9.947960714759883 9.99923177382773 9.971443024943351 9.999335582587127 9.999988852960367 9.99998862130371 9.96488498410412 9.999976561765713 9.99998507755045 9.999999982774591 9.996841153519126 9.999988666850992 9.999775319350261 9.999988689437528 9.999999999374623 9.999999999095511 9.999999848069569 9.99998866702565 9.999988666604562 9.999806733206276 9.942381808238169 9.999988667996037 9.99662084359277 9.999999998089365 9.997641833053486 9.999956535471716 9.999988666659133 9.999999999939009 
0.0010 1.3221264720690016 0.0010 0.0010 0.0010 0.0010 7.339926033776234 0.0010 0.0010 2.3574241688571673 10.0 10.0 10.0 10.0 10.0 10.0 10.0 10.0 10.0 10.0 10.0 10.0 10.0 10.0 10.0 10.0 10.0 10.0 10.0 10.0 10.0 10.0 10.0 10.0 10.0 10.0 10.0 10.0 9.996309214877625 10.0 10.0 10.0 10.0 10.0 10.0 10.0 10.0 10.0 10.0 10.0 10.0 
0.0010 1.0301937871551905 0.0010 0.0010 0.0010372971121709327 0.0010 2.1889438583383547 0.0010 0.0010 10.0 10.0 10.0 10.0 10.0 10.0 10.0 10.0 10.0 10.0 10.0 10.0 10.0 10.0 10.0 10.0 10.0 10.0 10.0 10.0 10.0 10.0 10.0 10.0 10.0 10.0 10.0 10.0 10.0 10.0 10.0 10.0 10.0 10.0 10.0 10.0 10.0 10.0 10.0 10.0 10.0 10.0 
0.0010 0.0010 0.0010 0.0010 0.0010 0.0010 0.0010 6.688878100799384 10.0 0.0010 10.0 10.0 10.0 10.0 10.0 10.0 10.0 10.0 10.0 10.0 10.0 10.0 10.0 10.0 10.0 10.0 10.0 10.0 10.0 10.0 10.0 10.0 10.0 9.999818346280902 10.0 10.0 10.0 10.0 10.0 10.0 10.0 10.0 10.0 10.0 10.0 10.0 10.0 10.0 10.0 10.0 10.0 
0.0010 3.1363424916023916 0.0010 0.0010 0.001000290294615227 0.0010 10.0 0.0010 0.0010 1.4109482243403955 10.0 10.0 10.0 10.0 10.0 10.0 10.0 10.0 10.0 10.0 10.0 10.0 10.0 10.0 10.0 10.0 10.0 10.0 10.0 9.96997465381674 10.0 10.0 10.0 10.0 10.0 10.0 10.0 10.0 10.0 10.0 10.0 10.0 10.0 9.999961644349254 10.0 10.0 10.0 10.0 10.0 10.0 10.0 
0.0010 0.850699336870568 0.0010 0.0010468315654770122 0.0010 0.0010 10.0 0.0010 0.0010 5.100259373490371 10.0 9.995874500557527 10.0 9.995958845819873 10.0 10.0 10.0 10.0 10.0 10.0 9.919039189352507 9.995776550357022 9.999649609141878 9.968196589754974 10.0 9.995896722667228 10.0 9.995888604825304 9.995875081810683 10.0 9.999836361714594 10.0 9.968448117921655 10.0 10.0 9.995872149238364 9.995875892018535 9.999882161576963 9.999999966323868 10.0 9.995895102534504 9.995895796823412 9.999991723189797 9.999999303412462 9.96823515348002 9.999991037091357 9.999999901743466 9.999824382054042 9.999999966587081 9.968244514981539 9.999937625245675 
3.140961204954684 0.0010 0.0010 0.001004443183182529 0.0010022247741191168 0.0010128022253349715 0.0010 7.421734077648434 8.902182509046286 0.0010 10.0 10.0 10.0 10.0 10.0 10.0 9.99968195506644 10.0 10.0 10.0 10.0 10.0 9.990670040181564 10.0 10.0 10.0 9.758368501279357 10.0 10.0 10.0 10.0 9.999825080976818 10.0 10.0 10.0 10.0 10.0 10.0 10.0 9.99987886651058 10.0 10.0 10.0 9.998345117953196 10.0 10.0 10.0 10.0 10.0 10.0 10.0 
7.125794906273309 0.0010 0.0010 0.0010 0.0010 0.0010 0.0010 10.0 8.214849420052996 0.0010 9.99992238513228 10.0 9.99999788282504 10.0 10.0 9.999904588225421 10.0 10.0 10.0 9.99999974249101 10.0 10.0 9.99986241208986 10.0 10.0 10.0 10.0 10.0 10.0 10.0 10.0 10.0 10.0 9.999906106987806 10.0 10.0 10.0 9.99998902707497 9.999931303768648 10.0 10.0 10.0 9.999982107114288 9.999916834645614 10.0 10.0 10.0 10.0 9.999977400024937 10.0 10.0 
0.0010 1.185436330115699 0.07388726185821984 0.0010 0.0014379125583487418 0.0010 1.7626059878947204 0.0010 0.0010 10.0 10.0 10.0 10.0 10.0 10.0 10.0 10.0 10.0 10.0 10.0 10.0 10.0 10.0 10.0 10.0 10.0 9.959009303606736 10.0 10.0 10.0 10.0 10.0 10.0 10.0 10.0 10.0 10.0 10.0 10.0 10.0 10.0 10.0 10.0 10.0 10.0 10.0 10.0 10.0 10.0 10.0 10.0 
10.0 1.9486960590035984 0.0010 0.0010 0.0010 0.0010 0.0010 2.0851514179664896 0.0010 0.0010 10.0 0.0010 10.0 0.0010 0.0010 10.0 10.0 10.0 10.0 10.0 10.0 0.0010 10.0 0.0010 10.0 0.0010 9.635940174815213 0.0010 0.0010 10.0 7.0559458233819035 10.0 4.840214663772322 10.0 0.0010 7.830139781687434 0.0010 10.0 10.0 10.0 0.0010 0.0010 10.0 10.0 0.40312642375782204 10.0 10.0 10.0 10.0 0.04521264837565031 10.0 
0.0010 2.12353747669678 0.0010 0.0010 0.0012218652509655694 0.0010 10.0 0.0010 0.005412950293402415 2.9523434020425885 10.0 10.0 10.0 10.0 10.0 10.0 10.0 10.0 10.0 10.0 10.0 10.0 9.99373204021385 10.0 10.0 10.0 9.995039112465626 10.0 10.0 10.0 10.0 10.0 10.0 10.0 10.0 10.0 10.0 10.0 10.0 10.0 10.0 10.0 10.0 10.0 10.0 9.977556033255187 10.0 10.0 10.0 10.0 9.999565755044273 
0.0010 0.0010 0.0010 0.0010 0.0010 0.0010 0.0010 6.5985667502910506 10.0 0.0010 10.0 10.0 10.0 10.0 10.0 10.0 10.0 10.0 10.0 10.0 10.0 10.0 10.0 10.0 10.0 10.0 10.0 10.0 10.0 10.0 10.0 10.0 10.0 10.0 10.0 10.0 10.0 10.0 10.0 10.0 10.0 10.0 10.0 10.0 10.0 10.0 10.0 10.0 10.0 10.0 10.0 
0.0010 0.31308720793577116 0.0010 0.0010554375632065038 0.0010 0.0010 1.065833526581792 0.0010 0.0010 8.583938659457322 10.0 10.0 9.999507312070333 10.0 10.0 10.0 10.0 10.0 10.0 9.998488949294886 10.0 10.0 10.0 10.0 10.0 10.0 10.0 10.0 10.0 10.0 10.0 9.997472836105898 10.0 9.98025142271533 10.0 10.0 10.0 10.0 10.0 10.0 10.0 10.0 10.0 9.999537871222355 10.0 10.0 10.0 10.0 10.0 10.0 10.0 
0.0010 1.5331966755457058 0.0010 0.0010 0.0010 0.0010 2.3949741947459082 0.0010 0.0010 10.0 10.0 10.0 10.0 10.0 10.0 10.0 10.0 10.0 10.0 10.0 10.0 10.0 10.0 10.0 10.0 10.0 10.0 10.0 10.0 10.0 10.0 10.0 10.0 10.0 10.0 10.0 10.0 10.0 10.0 10.0 10.0 10.0 10.0 10.0 10.0 10.0 10.0 10.0 10.0 10.0 10.0 
1.4400709496703659 0.0010 0.0010 0.0010 0.0010 0.0010 0.0010 0.0010 10.0 0.0010 10.0 10.0 10.0 10.0 10.0 10.0 10.0 10.0 10.0 10.0 9.999999086067238 10.0 10.0 10.0 9.47274329042244 10.0 10.0 10.0 10.0 10.0 10.0 10.0 10.0 10.0 10.0 10.0 10.0 10.0 10.0 10.0 10.0 10.0 10.0 10.0 10.0 10.0 10.0 10.0 10.0 10.0 10.0 
0.0010 0.0010 0.0010 0.0010 0.0010 0.0010 0.3207321296132382 0.0010 0.0010 10.0 10.0 10.0 10.0 10.0 10.0 10.0 10.0 10.0 10.0 10.0 10.0 10.0 10.0 10.0 10.0 10.0 10.0 10.0 10.0 10.0 10.0 10.0 10.0 10.0 10.0 10.0 10.0 10.0 10.0 10.0 10.0 10.0 10.0 10.0 10.0 10.0 10.0 10.0 10.0 10.0 10.0 
0.0010 1.112372983068044 0.0010 0.0010018618625505865 0.0010 0.0010 1.6580255593052926 0.0010 0.0010 9.891070723802754 10.0 10.0 10.0 10.0 10.0 10.0 9.975512365203285 10.0 10.0 10.0 10.0 10.0 10.0 10.0 10.0 10.0 9.91467047882456 10.0 10.0 10.0 10.0 10.0 10.0 10.0 10.0 10.0 10.0 10.0 10.0 10.0 10.0 10.0 10.0 10.0 10.0 10.0 10.0 10.0 10.0 10.0 10.0 
0.0010 0.0010 0.0010 0.0010 0.0010 0.0011272620446433593 0.0010 5.353718494256253 10.0 0.0010 10.0 10.0 10.0 10.0 10.0 10.0 10.0 10.0 10.0 9.965053493515603 10.0 10.0 9.977237038905061 10.0 10.0 10.0 10.0 10.0 10.0 10.0 10.0 10.0 10.0 10.0 10.0 10.0 10.0 10.0 10.0 10.0 10.0 10.0 10.0 10.0 10.0 10.0 10.0 10.0 10.0 10.0 10.0 
10.0 1.740804134581409 0.0010788770815158134 0.0010 0.0010032673411513055 0.0010 0.0010 1.944443851376973 0.0010 0.0010 10.0 0.9728714776791128 9.99996025579405 0.9700478163746844 1.0048996503295333 10.0 10.0 6.5036604452575 10.0 10.0 10.0 1.0329657512930668 10.0 0.0010 10.0 0.9050082718284438 9.7621689563147 0.9685539689873268 0.9691909728875059 10.0 5.760719603715885 9.99999710058137 4.95076427927091 10.0 0.9717379064190608 6.843779841001003 0.9797156811229737 10.0 10.0 10.0 0.9683112109816383 0.9676731818979638 10.0 9.99985729118928 0.874728158110579 10.0 10.0 6.626289517885406 10.0 0.8434051390768564 10.0 
0.0013092374494604125 0.8770147365366976 0.00416022693637123 0.0010 0.0011870065096977144 0.001000083662511822 1.3436662472224927 0.0012020433249811532 0.0017882155228538992 9.240519367703719 9.999999986691043 9.999963009381325 9.999081602251824 9.999968558585515 9.999161074678259 9.999999182887109 9.998249516993146 10.0 9.999961189544846 9.999636843211993 9.98725322879561 9.993398148236508 9.99999586551345 9.999963696762245 9.997394189919683 9.99996281314397 9.999722758070904 9.999963819076056 9.904816401995399 9.989070815705063 9.998241389412506 9.99589430790501 9.93487374451731 9.999994407804458 9.999429013760627 9.935000134710455 9.999392989171334 9.998966882651963 9.998503323297927 10.0 9.999962762041134 9.99996282863552 9.92650772393365 9.999935690205854 9.999970770420473 9.998018963914625 9.999381512589059 9.9957022660258 9.999741957024472 9.99995895359408 9.999891332583246 
1.3117249028933549 0.0010 0.0010 0.0010913237768230954 0.0010 0.0010 0.0010 0.0010 10.0 0.0010 10.0 10.0 10.0 10.0 10.0 10.0 9.992660513736617 10.0 10.0 10.0 10.0 10.0 10.0 10.0 10.0 10.0 10.0 10.0 10.0 10.0 10.0 10.0 10.0 10.0 10.0 10.0 10.0 10.0 10.0 10.0 10.0 10.0 10.0 10.0 10.0 10.0 10.0 10.0 10.0 10.0 10.0 
0.0010 0.0010 0.0010 0.0010 0.0010 0.0010 10.0 0.0010 0.0010 8.85116377719529 10.0 10.0 10.0 10.0 10.0 10.0 10.0 10.0 10.0 10.0 10.0 10.0 10.0 10.0 10.0 10.0 10.0 10.0 10.0 10.0 10.0 10.0 10.0 10.0 10.0 10.0 10.0 10.0 10.0 10.0 10.0 10.0 10.0 10.0 10.0 10.0 10.0 10.0 10.0 10.0 10.0 
2.527411094589225 0.0010 0.0010 0.0017268133290121073 0.0010 0.001022689109550163 0.0010 8.23000263103295 10.0 0.0010 10.0 10.0 10.0 10.0 10.0 10.0 10.0 10.0 10.0 10.0 10.0 10.0 10.0 10.0 10.0 10.0 10.0 10.0 10.0 10.0 10.0 10.0 10.0 10.0 10.0 10.0 10.0 10.0 10.0 10.0 10.0 10.0 10.0 10.0 10.0 10.0 10.0 10.0 10.0 10.0 10.0 
0.14746734652974414 0.0010 0.001115484381470786 0.0010363577149733545 0.0010013353855901376 0.0010 0.0010 0.0010 10.0 0.0010 9.959713859748383 10.0 10.0 10.0 10.0 10.0 10.0 10.0 10.0 10.0 10.0 10.0 10.0 10.0 10.0 10.0 10.0 10.0 10.0 10.0 10.0 10.0 10.0 10.0 10.0 10.0 10.0 10.0 10.0 10.0 10.0 10.0 9.554478907032031 10.0 10.0 10.0 10.0 10.0 10.0 10.0 10.0 
0.0010 0.0010 0.0010 0.0010 0.0010 0.0010 0.0931585674557373 0.0010 0.0010 10.0 10.0 10.0 10.0 10.0 10.0 10.0 10.0 10.0 10.0 10.0 10.0 10.0 10.0 10.0 10.0 10.0 10.0 10.0 10.0 10.0 10.0 10.0 10.0 10.0 10.0 10.0 10.0 10.0 10.0 10.0 10.0 10.0 10.0 10.0 10.0 10.0 10.0 10.0 10.0 10.0 10.0 
0.0010 1.913833318341369 0.0010 0.0010 0.0010 0.0010 9.297124202332242 0.0010 0.0010 2.564798374575079 10.0 10.0 10.0 10.0 10.0 10.0 10.0 10.0 10.0 10.0 9.999986419194839 10.0 9.999885267933664 10.0 10.0 10.0 9.99929349102187 10.0 10.0 10.0 10.0 10.0 10.0 10.0 10.0 10.0 10.0 9.957959218479989 10.0 10.0 10.0 10.0 10.0 10.0 10.0 9.998537401166027 10.0 10.0 10.0 10.0 9.99996087972798 
3.653019835948282 0.0010 0.0010 0.0010 0.0010 0.0010 0.0010 9.105327308056745 10.0 0.0010 10.0 10.0 10.0 10.0 10.0 10.0 10.0 10.0 10.0 10.0 10.0 10.0 10.0 10.0 10.0 10.0 9.986128634124324 10.0 10.0 10.0 10.0 10.0 10.0 10.0 10.0 10.0 10.0 10.0 10.0 10.0 10.0 10.0 10.0 10.0 10.0 10.0 10.0 10.0 10.0 10.0 10.0 
0.0010 0.0010 0.001004758808177636 0.0010 0.0010 0.0010 0.9690307159764573 0.0010 0.001000000000000334 10.0 10.0 10.0 9.996549171094129 10.0 10.0 10.0 10.0 10.0 10.0 10.0 10.0 10.0 10.0 10.0 10.0 10.0 10.0 10.0 10.0 10.0 10.0 10.0 10.0 10.0 10.0 10.0 10.0 9.99035216046349 10.0 10.0 10.0 10.0 10.0 10.0 10.0 10.0 10.0 10.0 10.0 10.0 10.0 
0.0010 10.0 0.0010 0.0010705277894309073 0.0010012228502170428 0.0010 0.0010 10.0 4.283336656703355 0.0010 10.0 10.0 10.0 10.0 10.0 10.0 10.0 10.0 10.0 10.0 10.0 10.0 10.0 10.0 10.0 10.0 10.0 10.0 10.0 10.0 10.0 10.0 10.0 10.0 10.0 10.0 10.0 10.0 10.0 10.0 10.0 10.0 10.0 10.0 10.0 10.0 10.0 10.0 9.980825427557347 10.0 10.0 
0.006628294925560607 3.0335855626289923 0.0010256418490013016 0.0010018174426703256 0.00100003986910226 0.001000033697182302 9.989486802571056 0.0020312227679890604 0.0013380846852815292 1.8707294787788993 9.824590127189824 9.992016402829472 9.99959780395064 9.992016926912862 9.991986818418638 9.996105251153068 9.999807696510572 9.999999726293943 9.999908439427054 9.999724046196325 9.99876671207737 9.99201443108654 9.999999255846376 9.99201643520301 9.999648561862998 9.994732882040108 9.993943189935058 9.99200798224748 9.992016333641537 9.999913394949838 9.992004430466157 9.999869836878354 9.992764873446975 9.992596472797613 9.992015657155196 9.992011285696513 9.992016952527447 9.999353868516668 9.999859880717336 9.998927549139907 9.992030101975839 9.992255691623425 9.994748393030493 9.998954961649027 9.992266373366501 9.99998564589452 9.999997585245747 9.99999514199183 9.999999989296906 9.992021334210715 9.999990525041596 
0.0010 1.3672280220334034 0.0010 0.0010 0.0010 0.0010 9.5942587134562 0.0010 0.0010 3.7713144675611145 10.0 10.0 10.0 10.0 10.0 10.0 10.0 10.0 10.0 10.0 10.0 10.0 9.999991104408922 10.0 9.999999945788876 10.0 10.0 10.0 10.0 10.0 10.0 10.0 9.922244980317252 10.0 10.0 10.0 10.0 10.0 10.0 10.0 10.0 10.0 10.0 10.0 10.0 10.0 10.0 10.0 9.92741285356934 10.0 10.0 
10.0 5.751646751035826 0.0010 0.0010 0.0010 0.0010 0.0010 6.2869320539507445 0.0010 0.0010 10.0 10.0 10.0 10.0 10.0 10.0 10.0 10.0 10.0 10.0 10.0 10.0 10.0 10.0 10.0 10.0 10.0 10.0 10.0 10.0 10.0 10.0 10.0 10.0 10.0 10.0 10.0 10.0 10.0 10.0 10.0 10.0 10.0 10.0 10.0 10.0 10.0 10.0 10.0 10.0 10.0 
0.0010 0.0010 0.002194006044264829 0.0010 0.0010 0.0020762799133151946 0.5707954864598356 0.001000000000000334 0.001000000000000334 10.0 9.998692422008958 10.0 10.0 10.0 10.0 10.0 10.0 10.0 10.0 10.0 10.0 10.0 9.966181235960459 10.0 10.0 10.0 10.0 10.0 10.0 10.0 10.0 10.0 10.0 10.0 10.0 10.0 10.0 10.0 10.0 10.0 10.0 10.0 10.0 10.0 10.0 10.0 10.0 10.0 10.0 10.0 10.0 
0.8683722708102399 0.0010 0.0010 0.0010 0.0010 0.0010 0.0010 7.537615394312011 10.0 0.0010 10.0 10.0 10.0 10.0 10.0 10.0 10.0 10.0 10.0 10.0 10.0 10.0 10.0 10.0 10.0 10.0 10.0 10.0 10.0 9.925564767451394 10.0 10.0 10.0 10.0 10.0 10.0 10.0 10.0 10.0 10.0 10.0 10.0 10.0 10.0 10.0 10.0 10.0 10.0 10.0 10.0 10.0 
0.0010 0.0010 0.0010 0.0010 0.0010 0.0010 0.0010 3.595607629435268 10.0 0.0010 10.0 10.0 10.0 10.0 10.0 10.0 10.0 10.0 10.0 10.0 10.0 10.0 10.0 10.0 10.0 10.0 10.0 10.0 10.0 10.0 10.0 10.0 10.0 10.0 10.0 10.0 10.0 9.989637618337015 10.0 10.0 10.0 10.0 10.0 10.0 10.0 10.0 10.0 10.0 10.0 10.0 10.0 
0.0010 3.351063491212808 0.0010 0.0010003261906268433 0.0010079026276873136 0.001000358742629175 10.0 0.0010 0.0010 0.9640244826246436 10.0 9.999632724591867 10.0 9.999787713348985 10.0 10.0 9.999855703159772 10.0 9.999776772635403 9.999989871165903 9.99997829711184 9.998903279166958 9.999988784388343 9.99965802203809 10.0 9.999626830919508 10.0 9.999654798094468 9.991342110553825 9.999046761240184 9.999809681560762 9.998521941900892 10.0 10.0 9.999627658775692 9.999679188414733 9.984792577586258 9.999913216299856 9.99925543204687 10.0 9.999625632851275 9.999627738003516 9.998959525112145 9.999010016191995 9.99984411713274 9.999763001432244 10.0 10.0 10.0 9.999522265488785 10.0 
0.0010 0.0010 0.0010 0.0010 0.0010 0.0010841152052193195 0.0010 4.237067851599202 10.0 0.0010 10.0 10.0 9.998291781683191 10.0 10.0 10.0 10.0 10.0 10.0 10.0 10.0 10.0 10.0 10.0 10.0 10.0 10.0 10.0 10.0 10.0 10.0 10.0 10.0 10.0 10.0 10.0 10.0 10.0 10.0 9.983638259381621 10.0 10.0 10.0 10.0 10.0 10.0 10.0 10.0 10.0 10.0 10.0 
0.0010 0.0010 0.0010 0.0010 0.0010 0.0010 10.0 0.0010 0.0010 7.930988459167315 10.0 10.0 10.0 10.0 10.0 10.0 10.0 10.0 10.0 10.0 10.0 10.0 10.0 10.0 10.0 10.0 10.0 10.0 10.0 10.0 10.0 10.0 10.0 10.0 10.0 10.0 10.0 10.0 10.0 10.0 10.0 10.0 10.0 10.0 10.0 10.0 10.0 10.0 10.0 10.0 10.0 
0.0010 1.1959424721704144 0.004054325250681945 0.0010000224417761282 0.0010006056505351742 0.0010001355732250884 10.0 0.0010411680546500253 0.0010 4.42910201735105 10.0 10.0 10.0 10.0 10.0 10.0 10.0 10.0 10.0 10.0 10.0 10.0 9.999837039174427 10.0 10.0 10.0 9.982465728179282 10.0 10.0 10.0 10.0 10.0 10.0 10.0 10.0 10.0 10.0 10.0 10.0 10.0 10.0 10.0 10.0 10.0 10.0 10.0 10.0 10.0 10.0 10.0 10.0 
10.0 2.5527535837228292 0.0010 0.0010 0.0010 0.0010 0.0010 2.6423115663289964 0.0010 0.0010 10.0 10.0 10.0 10.0 10.0 10.0 10.0 5.364697105746074 10.0 10.0 10.0 10.0 10.0 9.324853366850144 10.0 9.54967863909363 9.988763675965965 10.0 10.0 9.646696851446366 10.0 10.0 10.0 9.792108044256715 10.0 10.0 10.0 10.0 10.0 10.0 10.0 10.0 10.0 9.433355400987354 10.0 10.0 10.0 9.801191095832095 10.0 10.0 10.0 
0.0010 1.08767387747157 0.0010 0.0010 0.0010 0.0010 1.272386389805807 0.0010 0.0010 9.774396821115864 10.0 10.0 10.0 10.0 10.0 10.0 9.972206430297062 10.0 10.0 10.0 10.0 10.0 10.0 10.0 10.0 10.0 9.903239456058209 10.0 10.0 10.0 9.999991146567844 10.0 10.0 10.0 10.0 10.0 10.0 10.0 10.0 10.0 10.0 10.0 10.0 10.0 10.0 10.0 10.0 9.99959387166182 10.0 10.0 10.0 
0.689316270666344 0.0010 0.0010 0.0012139888554711703 0.0020380786484331904 0.0010000352886759697 0.0010 0.0010 10.0 0.0010 9.996751147235724 9.999692312140159 10.0 9.99971783577463 9.999703554257463 9.993600752104749 10.0 9.995729823544407 9.99999335210447 9.998671998748797 10.0 9.999774203460076 10.0 9.999414914761413 10.0 9.999702370316616 10.0 9.999689787815297 9.999691914561916 8.55478920749271 10.0 9.997333688551528 9.999347486572823 10.0 9.999691334465409 9.999607575627786 9.999688991709935 10.0 10.0 9.999818463528365 9.999691358938781 9.999691799059796 8.297237063819779 9.996753616884837 9.999655850455914 9.996164729482187 10.0 9.993664055540213 10.0 9.999616758897888 10.0 
0.0010 1.3441610909722306 0.0010 0.0010 0.0010 0.0010 9.935480700099264 0.0010 0.00283770534007359 3.866964241005732 10.0 9.999995484135658 10.0 9.9999954841356 9.999995484135184 9.999996147125708 10.0 10.0 9.999995484115125 10.0 9.999999790947289 10.0 10.0 9.999995490014133 10.0 9.999995484131787 10.0 9.999995484057028 9.999995484135683 9.999998940323819 9.999995851877966 10.0 9.99999601067195 9.999998611886554 9.99999548412298 9.999995485314894 9.999995484149581 10.0 10.0 9.999987714191313 9.999995484135574 9.999995484135722 9.999995547795862 10.0 9.999995485196711 9.999999895742542 10.0 9.999999139621117 9.999994136388095 9.999995485193256 9.99999401448476 
0.0010 0.9391258871838705 0.0010 0.0010 0.0010 0.0010 10.0 0.0010 0.0010 5.013489566849377 10.0 10.0 10.0 10.0 10.0 10.0 10.0 10.0 10.0 10.0 10.0 10.0 10.0 10.0 10.0 10.0 10.0 10.0 10.0 10.0 10.0 10.0 10.0 10.0 10.0 10.0 10.0 10.0 10.0 10.0 10.0 10.0 10.0 10.0 10.0 10.0 10.0 10.0 10.0 10.0 10.0 
0.8050862092423019 0.0010 0.0010010604364615772 0.0010 0.0010001291865532162 0.001014889548351513 0.0010 8.342912224420278 10.0 0.0010 10.0 10.0 9.977626016888413 10.0 10.0 10.0 9.99463568303035 10.0 10.0 10.0 9.998903832045405 10.0 9.999719551551348 10.0 9.993549512680314 10.0 10.0 10.0 10.0 9.999989030089079 10.0 10.0 10.0 10.0 10.0 10.0 10.0 10.0 10.0 10.0 10.0 10.0 9.899939869200757 9.994173309368913 10.0 10.0 10.0 10.0 10.0 10.0 10.0 
0.0010 0.5934656332689153 0.0010 0.0010 0.0010 0.0010 1.549483620042286 0.0010 0.0010 9.854616774387434 10.0 10.0 10.0 10.0 9.76814290174298 10.0 9.999556413782967 9.029147886802091 10.0 9.998916836436553 10.0 10.0 9.99902992645831 10.0 10.0 10.0 10.0 10.0 10.0 10.0 10.0 10.0 10.0 10.0 10.0 10.0 10.0 10.0 10.0 10.0 10.0 10.0 10.0 10.0 10.0 10.0 10.0 10.0 10.0 10.0 10.0 
0.0010 9.318689794786096 0.0010 0.0010 0.0010 0.0010 0.0010 7.0170300579867 0.19255448077059345 0.0010 10.0 10.0 10.0 10.0 10.0 10.0 10.0 10.0 10.0 10.0 10.0 10.0 10.0 10.0 10.0 10.0 10.0 10.0 10.0 10.0 10.0 10.0 10.0 10.0 10.0 10.0 10.0 10.0 10.0 10.0 10.0 10.0 10.0 10.0 10.0 10.0 10.0 10.0 10.0 10.0 10.0 
0.0010 2.182112945481817 0.0010 0.0010 0.0010 0.0010 10.0 0.0010 0.0010 2.5632331058911944 10.0 10.0 10.0 10.0 10.0 10.0 10.0 10.0 10.0 10.0 10.0 10.0 10.0 10.0 10.0 10.0 10.0 10.0 10.0 10.0 10.0 10.0 10.0 10.0 10.0 10.0 10.0 10.0 10.0 10.0 10.0 10.0 10.0 10.0 10.0 10.0 10.0 10.0 10.0 10.0 10.0 
1.0816975910513977 0.0010 0.0010 0.0010 0.0010 0.0010 0.0010 0.0010 10.0 0.0010 10.0 10.0 10.0 10.0 10.0 10.0 10.0 10.0 10.0 10.0 10.0 10.0 10.0 10.0 10.0 10.0 10.0 10.0 10.0 10.0 10.0 10.0 10.0 10.0 10.0 10.0 10.0 10.0 10.0 10.0 10.0 10.0 10.0 10.0 10.0 10.0 10.0 10.0 10.0 10.0 10.0 
0.0010 1.2577660335863856 0.0010 0.0010031059062863906 0.001000081309894119 0.0010 1.5276738009813646 0.0010 0.0010 9.843157220074922 10.0 10.0 10.0 10.0 10.0 10.0 10.0 10.0 10.0 10.0 10.0 10.0 9.847754947158615 10.0 10.0 10.0 10.0 10.0 10.0 10.0 10.0 10.0 10.0 10.0 10.0 10.0 10.0 10.0 10.0 10.0 10.0 10.0 10.0 10.0 10.0 10.0 10.0 10.0 10.0 10.0 10.0 
1.2567486360938491 0.0010 0.0010 0.0010 0.0010 0.0010 0.0010 0.001000000000000334 10.0 0.0010 10.0 10.0 10.0 10.0 10.0 10.0 10.0 10.0 10.0 10.0 10.0 10.0 10.0 10.0 10.0 10.0 10.0 10.0 10.0 10.0 10.0 10.0 10.0 10.0 10.0 10.0 10.0 10.0 10.0 10.0 10.0 10.0 9.744738564710932 10.0 10.0 10.0 10.0 10.0 10.0 10.0 10.0 
3.8931231883389614 0.0010 0.0010 0.0010 0.0010 0.0010 0.0010 8.250892488670006 10.0 0.0010 10.0 10.0 10.0 10.0 10.0 10.0 9.998623597509278 10.0 10.0 10.0 10.0 9.905986528226506 10.0 10.0 10.0 10.0 9.831837686546992 10.0 10.0 9.994257145701477 10.0 10.0 9.97776233981889 9.990684727200831 10.0 10.0 10.0 10.0 10.0 9.941946288972906 10.0 10.0 10.0 10.0 10.0 10.0 10.0 10.0 10.0 10.0 9.964999419471711 
3.1970680822805 0.0010 0.0011065713495887863 0.0017400226534734554 0.0010 0.0010412154761790095 0.0010 8.786959872149795 10.0 0.0010 10.0 10.0 10.0 10.0 10.0 10.0 10.0 10.0 10.0 10.0 10.0 10.0 10.0 10.0 10.0 10.0 9.972222327321068 10.0 10.0 10.0 10.0 10.0 10.0 10.0 10.0 10.0 10.0 10.0 10.0 9.982545672761749 10.0 10.0 10.0 10.0 10.0 10.0 10.0 10.0 10.0 10.0 10.0 
0.0010 0.5447828719414223 0.9109282518582151 0.001072200732026892 0.001026845968367967 0.0010 4.305958935627104 0.0010 0.0010 10.0 8.465485399900272 10.0 10.0 10.0 10.0 10.0 10.0 7.807595896196438 10.0 10.0 9.999934108329898 10.0 10.0 10.0 10.0 10.0 9.968955009022809 10.0 10.0 10.0 10.0 10.0 10.0 10.0 10.0 10.0 10.0 10.0 10.0 10.0 10.0 10.0 10.0 10.0 10.0 10.0 10.0 10.0 9.998933784465345 10.0 10.0 
0.0010 0.5876098162859984 0.0010 0.0010 0.0010 0.0012148244300204873 1.1158748764328223 0.0010 0.0010 8.296984647230321 10.0 10.0 10.0 10.0 10.0 10.0 10.0 10.0 10.0 10.0 10.0 10.0 9.9924499215179 10.0 10.0 10.0 10.0 10.0 10.0 10.0 10.0 10.0 10.0 10.0 10.0 10.0 10.0 10.0 10.0 10.0 10.0 10.0 10.0 10.0 10.0 10.0 10.0 10.0 10.0 10.0 10.0 
10.0 2.379086752290526 0.0010 0.0010 0.0010 0.0010 0.0010 2.520360371966899 0.0010 0.0010 10.0 10.0 10.0 10.0 10.0 10.0 10.0 4.787800113634302 10.0 10.0 10.0 10.0 10.0 10.0 9.98397048382998 10.0 10.0 10.0 10.0 10.0 3.3640862097954836 10.0 8.282826584399743 10.0 10.0 10.0 10.0 10.0 10.0 10.0 10.0 10.0 10.0 10.0 10.0 10.0 9.040352668319318 4.72941369616647 10.0 10.0 10.0 
5.292240485378178 0.0010 0.0010 0.005584718357536082 0.001238904105023901 0.0010 0.0010 10.0 10.0 0.0010 9.9993368254244 10.0 10.0 10.0 10.0 9.99999992590969 10.0 9.999314312253832 10.0 10.0 10.0 10.0 10.0 9.999046590148115 10.0 10.0 10.0 9.999981377783655 10.0 10.0 9.999285130723301 10.0 10.0 10.0 10.0 10.0 10.0 10.0 9.9999771541255 10.0 9.998789600759576 9.998891474393732 10.0 10.0 10.0 10.0 10.0 9.734003306623965 10.0 10.0 9.999994590759895 
0.0010 2.3070717636274694 0.0010 0.0010 0.0010180229779628847 0.0010 8.185245045092161 0.0010 0.0010 1.2557816147758154 10.0 10.0 10.0 10.0 10.0 10.0 10.0 10.0 10.0 10.0 10.0 10.0 10.0 10.0 10.0 10.0 9.296870703725629 10.0 10.0 10.0 10.0 10.0 10.0 10.0 10.0 10.0 10.0 10.0 10.0 10.0 10.0 10.0 10.0 10.0 10.0 10.0 10.0 10.0 10.0 10.0 10.0 
0.0010 2.421011965424829 0.0010 0.0012219533205410187 0.0010004910565225827 0.0010021889193276867 9.867841530349219 0.0010 0.0010 2.2973205069279494 10.0 9.999926496703388 9.999815207614299 10.0 9.999927998052094 10.0 10.0 10.0 9.999929315045513 10.0 9.99999690631738 9.999926496108708 10.0 10.0 9.9999265887935 9.99992649671202 10.0 9.999926496699135 9.999926496703191 10.0 9.984903918691238 10.0 9.999927782616911 10.0 9.999926496701422 9.999927529346039 9.999926499237578 10.0 9.986792812238848 10.0 9.999926496676594 9.999926496718388 9.999927174351301 10.0 9.999926513703056 10.0 9.99992810201258 9.986778867494712 10.0 9.999927527274046 9.999960334794851 
0.0010 1.8684203213288972 0.0010 0.0010 0.0010 0.0010 10.0 0.0010 0.0010 2.9904180418582023 10.0 10.0 9.998853007961193 10.0 10.0 10.0 10.0 10.0 10.0 10.0 10.0 10.0 10.0 10.0 10.0 10.0 9.99689304290432 10.0 10.0 10.0 10.0 10.0 10.0 10.0 10.0 10.0 10.0 10.0 10.0 10.0 10.0 10.0 10.0 9.980023289733044 10.0 9.998924794218626 10.0 10.0 10.0 10.0 10.0 
0.0010 2.2049887323620823 0.0010 0.0010 0.0010 0.001000036008965521 10.0 0.0010 0.0010 3.2443585879799874 10.0 10.0 10.0 10.0 10.0 10.0 10.0 10.0 10.0 10.0 10.0 10.0 9.998459897424173 10.0 10.0 10.0 9.999346681961244 10.0 10.0 10.0 10.0 10.0 10.0 10.0 10.0 10.0 10.0 10.0 9.99973661470797 9.997872023602303 10.0 10.0 10.0 10.0 10.0 10.0 9.998873109152433 10.0 10.0 10.0 10.0 
0.0010 0.9915349983854616 0.0010 0.0010 0.0010 0.0010 10.0 0.0010 0.0010 4.11237503088911 10.0 10.0 10.0 10.0 10.0 10.0 10.0 10.0 10.0 10.0 10.0 10.0 10.0 10.0 10.0 10.0 9.986194945259637 10.0 10.0 10.0 10.0 10.0 10.0 10.0 10.0 10.0 10.0 10.0 10.0 10.0 10.0 10.0 10.0 10.0 10.0 9.99999835037746 10.0 10.0 10.0 10.0 10.0 
0.0010 1.0889115811152106 0.0010 0.0010 0.0010 0.0010042996211603492 10.0 0.0010 0.0010 4.561669499576434 10.0 10.0 10.0 10.0 10.0 10.0 10.0 10.0 10.0 10.0 10.0 10.0 10.0 10.0 9.999837059498823 10.0 10.0 10.0 10.0 10.0 10.0 10.0 10.0 10.0 10.0 10.0 10.0 9.999489289306007 9.999640161422702 10.0 10.0 10.0 10.0 10.0 10.0 10.0 10.0 10.0 10.0 10.0 10.0 
0.0010 0.0010 0.0010 0.0010 0.0010014522550541908 0.0010 10.0 0.0010 0.0010 9.63193547059007 10.0 10.0 10.0 10.0 10.0 10.0 9.999844728336164 10.0 10.0 10.0 10.0 10.0 10.0 10.0 10.0 10.0 10.0 10.0 9.99496721844913 10.0 10.0 9.99973148985714 10.0 10.0 10.0 10.0 10.0 10.0 10.0 10.0 10.0 10.0 10.0 10.0 10.0 10.0 10.0 10.0 10.0 10.0 10.0 
0.0010 2.5135848120697486 0.0010 0.0010 0.0010 0.0010171844194926626 10.0 0.0010 0.0010 2.000307046856083 10.0 10.0 10.0 10.0 10.0 10.0 10.0 10.0 10.0 10.0 10.0 10.0 10.0 10.0 10.0 10.0 9.86318401084892 10.0 10.0 10.0 10.0 10.0 9.989554921495161 10.0 10.0 10.0 10.0 10.0 10.0 10.0 10.0 10.0 9.998922183673315 10.0 10.0 10.0 10.0 10.0 10.0 10.0 10.0 
0.0010 0.0010 0.0010 0.0010 0.0010001554233687595 0.0010 10.0 0.0010 0.0010 7.556951015624406 10.0 10.0 10.0 10.0 10.0 10.0 10.0 10.0 10.0 10.0 10.0 10.0 9.999998439468133 10.0 10.0 10.0 10.0 10.0 10.0 10.0 10.0 10.0 10.0 10.0 10.0 10.0 10.0 10.0 10.0 10.0 10.0 10.0 10.0 10.0 10.0 10.0 10.0 10.0 10.0 10.0 10.0 
1.318962456748579 0.0010 0.0010 0.0010 0.0010 0.0010 0.0010 7.203899579514345 10.0 0.0010 10.0 10.0 10.0 10.0 10.0 10.0 10.0 10.0 10.0 10.0 10.0 10.0 10.0 10.0 10.0 10.0 10.0 10.0 10.0 10.0 10.0 10.0 10.0 10.0 10.0 10.0 10.0 10.0 10.0 10.0 10.0 10.0 10.0 10.0 10.0 10.0 10.0 10.0 10.0 10.0 10.0 
0.0010 0.0010 0.0010 0.0010 0.0010 0.0010 10.0 0.0010 0.0010 5.755247006303527 10.0 10.0 9.997369195726293 9.99730036081674 10.0 10.0 10.0 9.997832814195112 10.0 10.0 10.0 10.0 10.0 9.997832814195112 9.997832814195112 10.0 10.0 9.99730107433494 9.997302554565037 10.0 9.997832814195112 10.0 9.997832814195112 10.0 10.0 10.0 9.99730009916237 10.0 10.0 10.0 9.997301351611803 10.0 9.98421166085908 10.0 9.997307810800207 10.0 9.997832814195112 9.997832814195112 10.0 9.997311080384375 10.0 
0.0010 0.0010 0.0010110395014528528 0.001043527902167005 0.0010 0.0010000428163510293 10.0 0.0010 0.0010 6.65322018565502 9.99994527185004 10.0 10.0 10.0 10.0 10.0 10.0 9.999634617778309 9.999912073187922 10.0 9.98279007786571 10.0 10.0 10.0 10.0 10.0 9.999999992944478 10.0 10.0 10.0 10.0 10.0 10.0 10.0 10.0 10.0 10.0 10.0 9.99998256259236 10.0 10.0 10.0 10.0 10.0 10.0 9.999999581078782 9.999999185348365 9.996529363390627 10.0 10.0 9.9999994659538 
0.0010 1.3489627376607218 0.0010 0.0010 0.0010 0.00100232192224966 8.258947171627359 0.0010 0.0010 2.89448483665943 10.0 10.0 10.0 10.0 10.0 10.0 10.0 10.0 10.0 10.0 10.0 10.0 10.0 10.0 10.0 10.0 10.0 10.0 10.0 10.0 10.0 10.0 10.0 10.0 10.0 10.0 10.0 10.0 10.0 10.0 10.0 10.0 9.977913590156486 10.0 10.0 10.0 10.0 10.0 9.984324673611567 10.0 10.0 
0.0010 1.5681063029900835 0.0010 0.0015875226838175638 0.0010 0.0010001585856490598 2.5594536538773287 0.0010 0.0010 10.0 8.339047867413964 10.0 9.991895701148469 10.0 10.0 10.0 9.992581425919912 10.0 10.0 9.998712253856366 9.99729996669185 10.0 10.0 10.0 10.0 9.999989934017552 10.0 10.0 10.0 9.999113368007379 10.0 9.991108902969795 10.0 10.0 10.0 10.0 10.0 10.0 10.0 9.974823943998395 10.0 10.0 10.0 10.0 10.0 9.993476235365819 9.69418245953408 10.0 10.0 10.0 10.0 
0.0010 0.0010 0.0010 0.0010 0.0010676366905423035 0.0010 7.753244983712334 0.0010 0.0010 10.0 10.0 10.0 10.0 10.0 10.0 10.0 10.0 10.0 10.0 10.0 10.0 10.0 10.0 10.0 10.0 10.0 10.0 10.0 10.0 10.0 10.0 10.0 10.0 10.0 10.0 10.0 10.0 10.0 10.0 10.0 10.0 10.0 10.0 10.0 10.0 10.0 10.0 10.0 10.0 10.0 10.0 
0.0010 2.0574325735218504 0.0010004563786308593 0.0010 0.0010000002660611855 0.0010 9.311758249501516 0.0013691361749112278 0.0013691361749112278 2.24718009421428 9.999999071971674 10.0 10.0 10.0 10.0 9.99999997664031 10.0 9.999947717729274 10.0 10.0 10.0 10.0 10.0 10.0 9.999996247491895 10.0 10.0 10.0 9.999999997319303 10.0 10.0 10.0 10.0 9.999999708524902 10.0 10.0 10.0 9.99999997520013 10.0 10.0 10.0 10.0 10.0 9.999999979286578 10.0 10.0 10.0 10.0 10.0 10.0 10.0 
0.0010 2.417753941822094 0.0010 0.0010 0.0010 0.0010 10.0 0.0010 0.0010 2.648247826351886 10.0 9.999995258653977 10.0 9.999994374106198 10.0 9.999991844838046 9.999998405815804 10.0 9.99999087015999 10.0 10.0 10.0 9.999996985086883 9.999993627119919 10.0 9.999994147774334 10.0 9.999994327875802 9.999994000171425 10.0 10.0 9.999998429897492 10.0 9.999982411029269 9.99999799604951 9.999996876534274 9.999987405697691 10.0 9.999999218152483 10.0 9.999994161124615 9.999994053378689 9.999736796891126 9.999991694854478 9.999995391920466 10.0 9.999998033435658 10.0 9.999997315510358 9.999995395497905 9.999999318868458 
6.1826517714687705 10.0 0.0010 0.0010 0.0010 0.0010 0.0010 10.0 0.0010 0.0010 10.0 10.0 10.0 10.0 10.0 10.0 9.852485439792567 10.0 10.0 10.0 9.99174927531091 10.0 10.0 10.0 10.0 10.0 10.0 10.0 10.0 8.902327583025198 10.0 10.0 10.0 10.0 9.999019056239845 10.0 10.0 10.0 10.0 10.0 10.0 10.0 10.0 10.0 10.0 10.0 10.0 10.0 10.0 10.0 10.0 
0.0010 0.6256984384036328 0.0010 0.0010 0.0010 0.0010 10.0 0.0010 0.0010 5.147992497706477 10.0 10.0 10.0 10.0 10.0 10.0 10.0 10.0 10.0 10.0 10.0 10.0 10.0 10.0 10.0 10.0 10.0 10.0 10.0 10.0 10.0 10.0 10.0 10.0 10.0 10.0 10.0 10.0 10.0 10.0 10.0 10.0 10.0 10.0 10.0 10.0 10.0 10.0 10.0 10.0 10.0 
0.0012122856075304047 2.7696452414347537 0.005042938149693905 0.0010008157824312144 0.001004310021682042 0.0010000374272391812 10.0 0.0012122856075304047 0.0013909351606797593 1.8910272373427128 9.995322859937348 9.99997196109764 9.999997568033756 9.999971396846579 9.999933035819 9.999976343636135 10.0 9.993729452896396 9.999976143578987 9.99999687958189 9.999988861730197 9.999971286685886 9.999731487511358 9.999970611123638 9.99999922173166 9.99997138623904 9.999394508403775 9.999971811100895 9.999971474659505 9.99978694302755 9.999865495949699 10.0 9.999973973637397 9.999976150420972 9.999971496447897 9.99997385464876 9.999971816655147 9.999201529306129 9.999976405493912 9.999991813422623 9.999971425221998 9.999971453524628 9.999989840917197 9.999970186993007 9.999971713945662 9.999996255827428 9.99997686249488 9.999866717381977 9.999976703932292 9.99997145767101 9.999976433125537 
8.930908830105922 7.427723797721242 0.0010003363284134565 0.0010254021660515797 0.0010041999422366879 0.0010007595932825762 0.0010 8.930908830105922 0.0010738223983935609 0.0010 10.0 10.0 9.999721923529563 10.0 10.0 9.999320758788624 10.0 9.92199056251785 10.0 9.999561616550416 10.0 10.0 10.0 10.0 10.0 10.0 10.0 10.0 10.0 9.477075849178748 10.0 10.0 10.0 10.0 10.0 10.0 10.0 10.0 10.0 10.0 10.0 10.0 10.0 9.99948130403597 10.0 10.0 10.0 10.0 10.0 10.0 10.0 
0.0010 0.22404694488203314 0.0010 0.0010 0.0010 0.001000152323648262 10.0 0.001979630646978177 0.0010 5.49106701430131 10.0 10.0 10.0 10.0 10.0 10.0 9.999992596035996 10.0 10.0 10.0 10.0 10.0 10.0 10.0 10.0 10.0 10.0 10.0 10.0 10.0 10.0 9.999993208978312 10.0 10.0 10.0 10.0 10.0 10.0 10.0 9.93967977564438 10.0 10.0 10.0 10.0 10.0 10.0 10.0 10.0 9.999964837620736 10.0 10.0 
0.0010 1.3532511677926622 0.0010 0.0010 0.0010 0.0010 1.737868736304839 0.0010 0.0010 10.0 9.96227658790301 9.984745189920046 10.0 9.984751345297662 9.985287046712502 9.999877435791003 10.0 10.0 9.984826018214832 10.0 10.0 9.984738149117554 10.0 9.984755553079456 9.986241901400405 9.984715231115146 10.0 9.98920372252469 9.984745280436968 10.0 9.987837894892834 9.92105118024747 9.978791976072534 10.0 9.985315051854592 10.0 9.984635323055548 10.0 9.984825541073763 10.0 9.984746712604313 9.984746830508142 9.984827601825033 9.9999872950423 9.984743266827294 10.0 9.984925443023155 9.991471305631046 10.0 9.984744676270015 9.985048292755812 
5.500450000000001 10.0 0.0010 0.0010 0.0010 0.0010 0.0010 10.0 0.0010 0.0010 10.0 10.0 10.0 10.0 10.0 10.0 9.915657788543406 10.0 10.0 10.0 9.993647694624608 10.0 10.0 10.0 10.0 10.0 10.0 10.0 10.0 9.362257085274628 10.0 10.0 10.0 10.0 9.999327605010409 10.0 10.0 10.0 10.0 10.0 10.0 10.0 10.0 10.0 10.0 10.0 10.0 10.0 10.0 10.0 10.0 
0.0010 2.1180308019568974 0.0010 0.0010 0.0010 0.0010 10.0 0.0010 0.0010 3.3905471217231304 10.0 9.999901182899826 9.994396654101271 9.999923188146798 10.0 9.999838651278175 9.997856240982209 10.0 9.999936112458466 10.0 10.0 9.965332072709948 10.0 9.994803378744658 9.999961602770773 9.995604480767883 9.93587239692825 9.999903248722957 9.998724236052238 9.999900594776806 9.999813167937395 9.997507827650274 9.990359035282195 9.995999441954623 9.99990039759276 9.999944827935773 9.99955972223467 9.999900627579263 9.999972705273237 9.98220121448277 9.99916326851904 9.999900265523987 9.951971836032714 9.999969789609947 9.99993055303102 10.0 10.0 9.999944215686899 9.999971570068327 9.999914370390792 9.995263999395757 
0.0010 0.0010 0.0010 0.0010 0.0010 0.0010 0.0010 5.395553603749301 9.930591044457907 0.0014926847834801252 10.0 10.0 10.0 10.0 10.0 10.0 10.0 10.0 10.0 9.998077103841352 10.0 10.0 10.0 10.0 10.0 10.0 10.0 10.0 10.0 10.0 10.0 10.0 10.0 10.0 10.0 10.0 10.0 10.0 10.0 10.0 10.0 10.0 10.0 10.0 10.0 10.0 10.0 10.0 10.0 10.0 10.0 
0.0010 0.0010 0.0010 0.0010 0.0010 0.0010 0.0010 4.930832181611035 10.0 0.0010 10.0 10.0 10.0 10.0 10.0 10.0 10.0 10.0 10.0 10.0 10.0 10.0 10.0 10.0 10.0 10.0 10.0 10.0 10.0 10.0 10.0 10.0 10.0 10.0 10.0 10.0 10.0 10.0 10.0 10.0 10.0 10.0 10.0 10.0 10.0 10.0 10.0 10.0 10.0 10.0 10.0 
0.0036059116040580985 0.3193532832856893 0.8368965803448687 0.0010025692056270337 0.0015954656208070142 0.0010000359891321202 4.199741820278024 0.002721473290578917 0.009978671641674097 9.874286787302337 8.324272060294028 9.99989117684682 10.0 9.999555496266217 9.99997513625986 9.948046522907608 9.936881730708444 8.899911422187788 9.999081116252752 9.999239284546999 9.999996103923852 9.999682226760415 9.999868957002295 10.0 9.999646728928871 9.999729363357805 9.988035626316826 9.99992947268421 9.99395651186574 9.940225142956585 9.9921244496069 9.941008153397615 9.979483405903643 9.437567702856159 9.999929946877923 9.99979391232159 9.999927568036169 9.948101867956591 9.999723888628862 9.99544086591367 9.999933671589705 9.99988503706647 9.996108857541502 9.962258317925965 9.999960936709137 9.999992886673919 9.999945303999516 9.992305108481006 9.963034766502483 9.99989686034715 9.999995969201493 
0.0010 1.2970439485057232 0.0010 0.0010 0.0010 0.0010 1.7492277160936602 0.0010 0.0010 10.0 10.0 10.0 10.0 10.0 10.0 10.0 10.0 10.0 10.0 10.0 10.0 10.0 9.817540583973669 10.0 10.0 10.0 10.0 10.0 10.0 10.0 10.0 10.0 10.0 10.0 10.0 10.0 10.0 10.0 10.0 10.0 10.0 10.0 10.0 10.0 10.0 10.0 10.0 10.0 10.0 10.0 10.0 
0.0010 0.33757509621385245 0.0011769273651196328 0.0010419766245501679 0.0010000318127784075 0.001082463193657891 9.80779133527607 0.0010 0.0010 4.971481092458129 10.0 9.999737191074814 9.997838730920884 9.99973747229186 9.999573080447524 9.999941422634514 9.999949486560489 9.99857679690562 10.0 9.999947845787887 9.999983034648915 9.999721770081266 9.99999575832017 9.999790436655607 10.0 9.999737190068718 9.999464503343797 9.999746737361194 9.999737145678424 9.999938369068381 9.998966310358027 10.0 9.99980363532061 10.0 9.999737485550819 9.999736059293276 9.999736620165843 9.99999717041645 9.999997487504238 9.986030921067995 9.999737208144586 9.99973697105856 9.999731722948216 9.999963876242811 9.999731558603512 9.999997273331651 9.999975737298707 9.998734979769967 9.999626577614576 9.99973135447847 9.99998958503339 
1.3581868467775673 0.0010 0.0010 0.0010 0.0010 0.0010 0.0010 0.001000000000000334 10.0 0.0010 10.0 10.0 10.0 10.0 10.0 10.0 10.0 10.0 10.0 10.0 10.0 10.0 10.0 10.0 10.0 10.0 10.0 10.0 10.0 10.0 10.0 10.0 10.0 10.0 10.0 10.0 10.0 10.0 10.0 10.0 10.0 10.0 10.0 10.0 10.0 10.0 10.0 10.0 10.0 10.0 10.0 
0.0010 0.697518228573882 0.0010 0.0010008433919998895 0.0012033541129403873 0.0010 9.737548585933297 0.0010 0.0010 4.993510765535721 10.0 10.0 10.0 10.0 10.0 10.0 10.0 10.0 10.0 10.0 10.0 10.0 10.0 10.0 10.0 10.0 10.0 10.0 10.0 10.0 10.0 10.0 10.0 10.0 10.0 10.0 10.0 10.0 10.0 9.998133838410759 10.0 10.0 10.0 10.0 10.0 9.995621793138435 10.0 10.0 10.0 10.0 10.0 
0.0010 9.30450209969875 0.0010 0.0010 0.0010 0.0010 0.0010 9.2436246042619 2.188043767616333 0.0010 10.0 10.0 10.0 10.0 10.0 10.0 10.0 10.0 10.0 9.999637685968812 10.0 10.0 10.0 10.0 10.0 10.0 10.0 10.0 10.0 10.0 10.0 10.0 10.0 10.0 10.0 10.0 10.0 10.0 10.0 10.0 10.0 10.0 10.0 10.0 10.0 9.999984562996607 9.999481543439613 10.0 9.99959389574672 10.0 10.0 
0.0039853459399647895 0.3736733678237696 0.0010000135835291262 0.0010 0.0010 0.0010000070563308473 10.0 0.0010 0.005872912710976584 5.617912010055409 10.0 10.0 9.999999998563123 10.0 10.0 9.999853690630896 9.999999997169468 9.999998999189947 10.0 10.0 10.0 9.999999957600956 10.0 9.999999803731747 10.0 10.0 9.999978202358655 10.0 10.0 10.0 10.0 10.0 10.0 9.999999876937032 10.0 9.999999873033026 10.0 10.0 9.99999991456272 9.999999173107184 10.0 10.0 9.999999666451313 10.0 9.999999945629744 9.99999953146599 9.999999962272401 10.0 9.999992142606885 9.999999940153113 10.0 
0.0010 10.0 0.0010 0.0010 0.0010 0.0010 0.0010 10.0 3.3006494037832352 0.0010 10.0 10.0 10.0 10.0 10.0 10.0 10.0 10.0 10.0 9.999472168259057 10.0 10.0 10.0 10.0 10.0 10.0 10.0 10.0 10.0 10.0 10.0 10.0 10.0 10.0 10.0 10.0 10.0 10.0 10.0 10.0 10.0 10.0 10.0 10.0 10.0 10.0 10.0 10.0 10.0 10.0 10.0 
2.2912399295872197 0.0010 0.0010 0.0010 0.0010 0.0012601637946108265 0.0010 7.780897258268264 10.0 0.0010 10.0 10.0 10.0 10.0 10.0 9.99994791693294 10.0 10.0 10.0 9.975270401568473 9.999838872903066 10.0 10.0 10.0 10.0 10.0 10.0 9.968145681673183 10.0 9.972122638891253 9.9968369258204 10.0 9.99274724250504 9.99999543504071 10.0 9.983647316354487 10.0 10.0 10.0 9.997565531901426 10.0 10.0 10.0 10.0 10.0 10.0 10.0 10.0 10.0 10.0 10.0 
4.104205653744572 10.0 0.0010 0.0010 0.0010 0.0010002916086580076 0.0010 10.0 0.0010 0.0010 10.0 10.0 10.0 10.0 10.0 10.0 9.998058777180752 9.536330213952722 10.0 10.0 9.983168787390364 10.0 9.999979385448256 10.0 10.0 10.0 10.0 10.0 10.0 10.0 10.0 10.0 10.0 10.0 10.0 10.0 10.0 10.0 10.0 9.999496966414473 10.0 10.0 9.99159260262406 9.97194289337357 10.0 10.0 10.0 10.0 10.0 10.0 9.995391741240738 
0.0010 2.7539784790751525 0.004652722811801994 0.0010 0.0010 0.0010 10.0 0.0010 0.0010 1.4568510081260486 9.993983582643503 10.0 10.0 10.0 10.0 10.0 10.0 9.990603240020661 10.0 9.997360060853444 10.0 10.0 10.0 10.0 9.999901411100323 10.0 9.980086989979966 10.0 10.0 10.0 9.999602632722109 10.0 9.986275146747232 10.0 10.0 10.0 9.9998730522969 10.0 10.0 9.999309429939377 10.0 9.999932884589548 10.0 10.0 10.0 10.0 10.0 10.0 10.0 10.0 10.0 
10.0 1.407925804949982 0.0010 0.0010 0.0010 0.0011239769744460632 0.0010 0.9690549230214998 0.0010 0.0010 10.0 0.0010 9.957992244777591 0.0010 0.0010 7.4059965995950625 9.737834891765843 9.19541398030179 4.987294572012578 9.613411920949186 9.981411750495715 0.0010 10.0 0.0010 8.759475858418247 0.0010 10.0 0.0010 0.0010 10.0 0.0010 9.713953194416282 0.0010 0.33524759847856966 0.0010 0.0010 0.0010 9.423546456998574 9.09040903806331 9.835897947493246 0.0010 0.0010 0.0010 8.605719429238945 0.0010 10.0 10.0 10.0 10.0 0.0010 10.0 
0.0010 0.006601380759041722 0.0010 0.0010 0.0010 0.0011616061478423062 0.0010 5.000500000000001 10.0 0.0010 10.0 10.0 9.998749110499329 10.0 10.0 9.999936048580436 9.999906036364571 9.999855639194923 10.0 10.0 10.0 10.0 10.0 10.0 10.0 10.0 10.0 10.0 10.0 10.0 10.0 9.999916683999027 10.0 9.999804378290555 10.0 10.0 10.0 9.999959289138692 9.999989547987868 9.979301077798501 10.0 10.0 10.0 10.0 10.0 10.0 10.0 9.999964646731689 9.9999882244497 10.0 9.999995808109363 
0.006871839112735145 0.0010 0.0010 0.0010 0.0010 0.0010 9.851585885226854 0.0010 0.0010 5.798643933675276 10.0 9.994228665158591 10.0 9.994226610362741 9.994128160887264 10.0 10.0 10.0 10.0 10.0 10.0 9.994231051394165 10.0 9.99490294673246 10.0 9.994228123789728 10.0 9.994228321554338 9.994228650998263 10.0 10.0 10.0 10.0 10.0 9.994128160887264 10.0 9.994228631260205 10.0 10.0 10.0 9.994228163258951 9.994228146344877 10.0 10.0 9.994902007253703 10.0 10.0 10.0 10.0 9.994901779191403 10.0 
0.21803803643135838 0.0010 0.0010 0.0010281548534707805 0.0010 0.0010 0.0010 0.0010 8.849234274016434 0.0010 10.0 10.0 10.0 10.0 10.0 10.0 10.0 10.0 10.0 10.0 10.0 10.0 10.0 10.0 10.0 10.0 10.0 10.0 10.0 10.0 10.0 10.0 10.0 10.0 10.0 10.0 10.0 10.0 10.0 10.0 10.0 10.0 9.34671581075783 10.0 10.0 10.0 10.0 10.0 10.0 10.0 10.0 
0.0010 1.2794178755278298 0.0010 0.0010 0.0010 0.0010 9.917952277343256 0.0010 0.0010 4.601478125496271 10.0 10.0 10.0 10.0 10.0 10.0 10.0 10.0 10.0 10.0 10.0 10.0 10.0 10.0 10.0 10.0 10.0 10.0 10.0 10.0 10.0 10.0 10.0 10.0 10.0 10.0 10.0 10.0 10.0 10.0 10.0 10.0 10.0 10.0 10.0 10.0 10.0 10.0 10.0 10.0 10.0 
0.0010 0.9297524653859565 0.0013149277859428315 0.0010 0.0010 0.0010 10.0 0.0010 0.0010 4.778889005181209 10.0 9.63919231802466 9.999991191160008 10.0 10.0 10.0 10.0 9.999838095372505 10.0 10.0 10.0 10.0 10.0 10.0 10.0 10.0 10.0 10.0 10.0 9.97385921713248 10.0 10.0 10.0 10.0 10.0 10.0 10.0 10.0 10.0 10.0 10.0 10.0 10.0 10.0 10.0 9.998790877147991 10.0 10.0 10.0 10.0 9.999999998490726 
0.0010 0.0010 0.0010 0.0010110506208370206 0.0010 0.0010604119599531773 8.131161055866592 0.0010 0.0010 7.782987639589209 10.0 10.0 10.0 10.0 10.0 9.98930626410177 10.0 10.0 10.0 10.0 10.0 10.0 10.0 10.0 10.0 10.0 10.0 10.0 10.0 10.0 10.0 10.0 10.0 10.0 10.0 10.0 10.0 9.970320694014031 9.999856081876265 10.0 10.0 10.0 10.0 10.0 10.0 10.0 10.0 10.0 10.0 10.0 10.0 
0.001000000000000334 0.0010 0.0010 0.0010 0.0010 0.0010 10.0 0.001000000000000334 0.0010 8.043388446343121 10.0 10.0 10.0 10.0 10.0 10.0 10.0 10.0 10.0 10.0 10.0 10.0 10.0 10.0 10.0 10.0 10.0 10.0 10.0 10.0 10.0 10.0 10.0 10.0 10.0 10.0 10.0 10.0 10.0 10.0 10.0 10.0 10.0 10.0 10.0 10.0 10.0 10.0 10.0 10.0 10.0 
0.0010 0.0010 0.0010 0.0010 0.0010 0.0010 0.8336029917502845 0.0010 0.0010 9.490165052875376 9.946870696544453 10.0 10.0 10.0 10.0 10.0 10.0 10.0 10.0 10.0 10.0 10.0 10.0 10.0 10.0 10.0 10.0 10.0 10.0 10.0 10.0 9.999591067303133 10.0 10.0 10.0 10.0 10.0 10.0 10.0 10.0 10.0 10.0 10.0 10.0 10.0 10.0 10.0 10.0 10.0 10.0 10.0 
1.1124149976601991 0.0010 0.019917285526210943 0.0010 0.0010 0.0010 0.0010 0.0010 10.0 0.0010 9.98545103678217 10.0 9.999999852684214 10.0 9.998582988231346 10.0 10.0 10.0 10.0 9.999991963339765 9.999991164593133 10.0 9.99998560423931 10.0 10.0 10.0 9.98383547910091 10.0 10.0 9.99911269662946 10.0 10.0 10.0 10.0 10.0 10.0 10.0 10.0 10.0 10.0 10.0 10.0 9.737897191697536 9.99900586064017 10.0 9.999932573177466 10.0 10.0 10.0 10.0 10.0 
0.0010 0.8221635077880236 0.0010 0.0010 0.0010 0.0010 10.0 0.0010 0.0010 4.949169852042873 10.0 10.0 10.0 10.0 10.0 10.0 10.0 10.0 10.0 10.0 10.0 10.0 10.0 10.0 10.0 10.0 10.0 10.0 10.0 10.0 10.0 10.0 10.0 10.0 10.0 10.0 10.0 10.0 10.0 10.0 10.0 10.0 10.0 10.0 10.0 10.0 10.0 10.0 9.998443323908582 10.0 10.0 
0.0010 3.2525923732035444 0.0010 0.0010 0.0010 0.0010 10.0 0.0010 0.0010 1.1255749502217673 10.0 10.0 10.0 9.998807836762547 10.0 10.0 10.0 10.0 10.0 9.999987250816796 10.0 10.0 10.0 10.0 10.0 10.0 10.0 10.0 10.0 9.983260473929931 10.0 9.99994524959716 10.0 10.0 10.0 10.0 10.0 10.0 10.0 10.0 10.0 10.0 10.0 10.0 10.0 9.99957175318658 10.0 10.0 10.0 10.0 10.0 
0.0010 0.3169597297216098 0.0010 0.0010 0.0010 0.0010161359725702913 10.0 0.0010 0.0010 5.566406182871222 10.0 10.0 10.0 10.0 10.0 10.0 10.0 10.0 10.0 9.99968842395219 10.0 10.0 9.999661422551009 10.0 10.0 10.0 10.0 10.0 10.0 10.0 10.0 10.0 10.0 10.0 10.0 10.0 10.0 10.0 10.0 10.0 10.0 10.0 10.0 10.0 10.0 10.0 10.0 10.0 10.0 10.0 10.0 
1.2033720684239149 0.0010 0.0010 0.0010 0.0010 0.0011103772498752907 0.0010 7.278748174694211 10.0 0.0010 10.0 9.943595174619217 9.999799389196475 9.943587690841232 9.942882474183643 10.0 10.0 9.989332360503253 9.999610847498905 9.995795669526297 10.0 9.946769842006004 10.0 9.939333714966738 10.0 9.962512937706688 10.0 9.950269848384172 9.943581667281101 9.961287295126182 10.0 10.0 9.955341873477119 9.976747121785186 9.943734732450324 9.952501528013705 9.943561625169965 10.0 10.0 10.0 9.943584302747874 9.943596844340677 9.959580529822214 10.0 9.945130357279012 10.0 10.0 10.0 10.0 9.944399065060546 10.0 
10.0 1.7769099695232642 0.001076359912487917 0.0010 0.0010952209493472046 0.001043404172898743 0.0010 1.7824757174525125 0.0010 0.0010 9.993459669506073 0.0010 10.0 0.0010 0.0010 10.0 10.0 9.518818812649439 9.10236373436027 10.0 9.998870091057274 0.0010 9.990852290005021 0.0010 9.261661218240585 0.0010 9.494226461091266 0.0010 0.0010 10.0 4.812067026610806 10.0 4.5005499786203504 10.0 0.0010 9.904545031415594 0.0010 9.996017321064139 9.449676186659984 10.0 0.0010 0.0010 9.645387356343189 10.0 0.0010 10.0 10.0 8.861182744893156 9.998493871778885 0.0010 9.949557243249576 
0.0010 0.0010 0.0010 0.0022015130129826696 0.0010 0.0010 0.0010 2.6434110558307244 10.0 0.0010 10.0 10.0 10.0 10.0 10.0 10.0 10.0 9.980584282504198 10.0 10.0 10.0 10.0 10.0 10.0 10.0 10.0 9.948468281956059 10.0 10.0 10.0 10.0 10.0 10.0 10.0 10.0 10.0 10.0 10.0 10.0 10.0 10.0 10.0 10.0 10.0 10.0 10.0 10.0 10.0 10.0 10.0 10.0 
0.0010 1.5448745444648595 0.0010 0.0010 0.0010 0.0010 10.0 0.0010 0.0010 3.881684753264312 10.0 10.0 9.983706278569514 10.0 10.0 10.0 10.0 10.0 10.0 10.0 10.0 10.0 10.0 10.0 10.0 10.0 10.0 10.0 10.0 10.0 10.0 10.0 10.0 10.0 10.0 10.0 10.0 10.0 10.0 10.0 10.0 10.0 10.0 10.0 10.0 10.0 10.0 10.0 10.0 10.0 10.0 
0.0010 2.497302096164756 0.027538644846294293 0.0010070297244398878 0.0023873647025589887 0.001012739419359097 2.2331536799801093 0.0010 0.0010 10.0 9.989131989819073 9.996483503966244 9.99356107285049 9.996476850379755 9.996622541081912 9.999359509420746 9.999967054135256 9.978803306055966 9.996371702374379 9.992546989715521 9.999964075313263 9.996846131232225 9.82512531429201 9.935824967365468 9.99582186619952 9.996489809298327 9.999980383940978 9.996433829799225 9.99648312576754 9.94794248380961 9.989315067244362 9.999874049734911 9.993094996393381 9.996341775778063 9.996457872040594 9.996223801999106 9.996474514291682 9.99097363455226 9.997561922592277 9.99994105553535 9.996472046690881 9.99649951888342 9.96780595571766 9.999543284690105 9.995868967123021 9.99966032513987 9.994516345886023 9.983051048379401 9.9976677325365 9.995603389473947 9.995932068842842 
6.698834652223284 10.0 0.0010 0.0010246490002052881 0.0010 0.0010181186177063378 0.0010 10.0 0.0010 0.0010 10.0 10.0 9.836939821480138 10.0 10.0 10.0 10.0 10.0 10.0 10.0 9.870984963754742 10.0 9.994980425356363 10.0 10.0 10.0 9.989455154127086 10.0 10.0 10.0 10.0 9.994888994598336 10.0 10.0 10.0 10.0 10.0 9.848106619143035 10.0 9.728481275257527 10.0 10.0 10.0 10.0 10.0 9.975313226155512 9.994235914616736 10.0 10.0 10.0 10.0 
0.0010 1.8170046435153364 0.0010 0.0010 0.0010 0.0010 6.797993743438334 0.0010 0.0010 1.7429728934059847 10.0 10.0 10.0 10.0 10.0 10.0 10.0 10.0 10.0 10.0 10.0 10.0 10.0 10.0 10.0 10.0 10.0 10.0 10.0 10.0 10.0 10.0 9.998842807460095 10.0 10.0 10.0 10.0 10.0 10.0 10.0 10.0 10.0 10.0 10.0 10.0 10.0 10.0 10.0 10.0 10.0 10.0 
0.0010 0.0010 0.0014463325531128529 0.0010027328462697094 0.001531340817135857 0.0010 10.0 0.0010 0.0010 9.35835381393531 9.99999836435649 10.0 10.0 10.0 10.0 9.999906417678197 9.9999256380259 10.0 9.999843498242821 9.99983808791701 9.999630912319848 9.99928365608428 9.999976926734732 10.0 10.0 10.0 10.0 10.0 10.0 10.0 10.0 9.999903218461737 10.0 9.99988267249753 10.0 10.0 10.0 9.99968767242976 9.999988915893075 9.999972582309518 10.0 10.0 10.0 9.999944807892453 10.0 9.999742001541296 10.0 10.0 10.0 10.0 9.999723914353716 
0.0010 2.7342871397388824 0.029256853848195236 0.0010 0.0010101920453313468 0.0010155120022774266 3.6947547767772027 0.0010 0.0010 10.0 9.979579413066514 10.0 10.0 10.0 10.0 9.999569226466383 10.0 10.0 10.0 9.998362224927524 10.0 9.943632078191396 9.955781745947244 10.0 10.0 10.0 9.989400338141259 10.0 10.0 10.0 10.0 10.0 10.0 10.0 10.0 10.0 10.0 9.796015678682966 9.999845380121332 10.0 10.0 10.0 10.0 10.0 10.0 10.0 10.0 10.0 10.0 10.0 10.0 
0.0010 2.645201004033179 0.0010 0.0010 0.0010 0.0010201533440932387 10.0 0.0010 0.0010 1.97011516982603 10.0 10.0 10.0 10.0 10.0 10.0 10.0 10.0 10.0 10.0 10.0 10.0 10.0 10.0 10.0 10.0 9.84037779430632 10.0 10.0 10.0 10.0 10.0 9.987969367506588 10.0 10.0 10.0 10.0 10.0 10.0 10.0 10.0 10.0 9.998903857948553 10.0 10.0 10.0 10.0 10.0 10.0 10.0 10.0 
10.0 1.6262978969817914 0.0010 0.0010612441319308601 0.0010 0.0010 0.0010 1.580692655262859 0.0010 0.0010 9.97068373305315 0.0010 9.971177959399387 0.0010 0.0010 10.0 10.0 10.0 9.33877619598808 10.0 9.999059695327436 0.0010 10.0 0.0010 8.385924521502542 0.0010 9.998532094461746 0.0010 0.0010 10.0 4.233263317572315 10.0 4.604004228055346 8.40879786391223 0.0010 5.055922269507264 0.0010 10.0 9.309646029528988 10.0 0.0010 0.0010 6.8931320513250265 10.0 1.8580408407715283 9.632892035420706 9.956298806645329 9.598695677121944 9.999781573190129 1.3046076186868283 10.0 
0.0010 0.0010 0.0010 0.0010 0.0010 0.0010 10.0 0.0010 0.0010 5.922009909132634 9.97272117730566 10.0 9.99872186294885 10.0 10.0 10.0 10.0 10.0 10.0 9.999945194626873 10.0 10.0 10.0 10.0 10.0 10.0 10.0 10.0 10.0 9.999825590072733 10.0 9.999950884799594 10.0 10.0 10.0 10.0 10.0 10.0 9.999998419892634 10.0 10.0 10.0 10.0 10.0 10.0 10.0 10.0 10.0 9.999975146577617 10.0 9.999999642923 
0.0010 1.3358876820362047 0.0010 0.0010 0.0010068369415840762 0.0010 1.7490404714544008 0.0010025210796408381 0.0010005001927990756 9.457896979080418 9.085313316975842 10.0 9.99993743306085 10.0 10.0 10.0 10.0 10.0 10.0 10.0 10.0 10.0 9.999920764422795 10.0 10.0 9.99999028695193 10.0 10.0 10.0 10.0 10.0 10.0 10.0 10.0 10.0 10.0 10.0 10.0 10.0 10.0 10.0 10.0 10.0 10.0 10.0 9.999576301940461 10.0 10.0 10.0 10.0 10.0 
0.0010 0.0010 0.0010 0.0010 0.0010 0.0010 8.760546941295399 0.0010 0.0010 10.0 10.0 10.0 10.0 10.0 10.0 10.0 10.0 10.0 10.0 10.0 10.0 10.0 9.960530775760278 10.0 10.0 10.0 10.0 10.0 10.0 10.0 10.0 10.0 10.0 10.0 10.0 10.0 10.0 10.0 10.0 10.0 10.0 10.0 10.0 10.0 10.0 10.0 10.0 10.0 10.0 10.0 10.0 
10.0 2.0605281206229096 0.0011320064884393361 0.0010 0.0010 0.0010 0.0010 2.2869777503636604 0.0010 0.0010 10.0 7.096756139692346 10.0 7.098214346234682 7.11165081954109 10.0 10.0 4.7635139614475195 10.0 10.0 10.0 7.113201089359574 10.0 6.004982472089339 10.0 6.988858471196511 10.0 7.096804179013502 7.09396319385503 10.0 0.001000000000000334 10.0 10.0 10.0 7.096856371405745 10.0 7.109185139601638 10.0 10.0 9.951925329988061 7.096765931746199 7.096554116664705 10.0 10.0 7.096742910592873 10.0 10.0 4.666636997751344 10.0 7.097063152559359 10.0 
0.0010 0.6010397941536327 0.0010 0.0010 0.0010 0.0010230271098031877 9.50005 0.0010 0.0010 5.000500000000001 10.0 10.0 9.999948616264966 10.0 10.0 10.0 10.0 10.0 10.0 10.0 10.0 10.0 10.0 10.0 10.0 10.0 10.0 10.0 10.0 10.0 10.0 9.999874583843825 10.0 9.998203925307747 10.0 10.0 10.0 10.0 10.0 10.0 10.0 10.0 10.0 10.0 10.0 10.0 10.0 10.0 10.0 10.0 10.0 
0.0010 1.312976298228823 0.0010 0.0010 0.0010082223484721325 0.0010 10.0 0.0010 0.0010 3.9956224716075477 10.0 10.0 10.0 10.0 10.0 10.0 10.0 10.0 10.0 10.0 10.0 10.0 10.0 10.0 10.0 10.0 10.0 10.0 10.0 10.0 10.0 10.0 10.0 10.0 10.0 10.0 10.0 10.0 10.0 10.0 10.0 10.0 10.0 10.0 10.0 10.0 10.0 10.0 10.0 10.0 10.0 
0.0010 3.2204277529042784 0.0010 0.001567007916957336 0.001013321895601562 0.0010027741741428851 10.0 0.0010 0.0010 0.9333043497192337 10.0 10.0 10.0 10.0 10.0 10.0 10.0 10.0 10.0 10.0 9.99999999999565 10.0 10.0 10.0 10.0 10.0 10.0 10.0 10.0 9.981002547301339 10.0 10.0 10.0 10.0 10.0 10.0 10.0 10.0 10.0 10.0 10.0 10.0 10.0 10.0 10.0 10.0 10.0 9.914444499650573 10.0 10.0 10.0 
0.364475314394891 0.0010 0.0012951352713733038 0.0010 0.0010 0.0010 0.0010 0.0010 10.0 0.0010 9.944330532549836 10.0 10.0 10.0 10.0 10.0 10.0 10.0 10.0 10.0 10.0 10.0 10.0 10.0 10.0 10.0 10.0 10.0 10.0 10.0 10.0 10.0 10.0 10.0 10.0 10.0 10.0 10.0 10.0 10.0 10.0 10.0 8.894808826054987 10.0 10.0 10.0 10.0 10.0 10.0 10.0 10.0 
0.6168981220822307 10.0 0.0010 0.0010 0.0010 0.0010 0.0010 7.716265599902082 0.0010 0.0010 10.0 10.0 10.0 10.0 10.0 10.0 10.0 10.0 10.0 10.0 10.0 10.0 10.0 10.0 10.0 10.0 10.0 10.0 10.0 10.0 10.0 10.0 10.0 10.0 10.0 10.0 10.0 10.0 10.0 10.0 10.0 10.0 10.0 10.0 10.0 10.0 10.0 10.0 10.0 10.0 10.0 
0.0010 0.0010 0.08074766148662002 0.0010 0.0010330921185805276 0.0013153772754979165 10.0 1.1550359305566493 0.0010 1.7388888185493028 9.929699559292278 9.999599094373394 9.997701344787776 9.999599186985106 9.999603191400299 9.99984768429266 9.999939395905995 9.967184964075182 9.999607948056234 9.961179889090227 10.0 9.999599086520465 10.0 9.974046875407879 9.99960378011198 9.912785029923134 9.999507077337185 10.0 9.999599094208246 9.700261990046819 9.993476947034468 10.0 9.99959990187609 10.0 9.999599093768087 10.0 9.957221424870799 9.999824061025999 9.997876051792732 10.0 9.999599094358233 9.999599097370295 10.0 9.999299442645517 9.99959909268437 9.596534847496102 9.99959977374091 9.99413421430289 9.9996046817366 9.99959909670289 9.999853752859995 
7.553432589411159 0.0010 0.0010 0.0010 0.0010 0.0010 0.0010 10.0 8.661605843421505 0.0010 10.0 10.0 10.0 10.0 10.0 10.0 10.0 10.0 10.0 10.0 10.0 10.0 10.0 10.0 9.989621913371566 10.0 9.963635995573902 10.0 10.0 9.808341044047289 10.0 10.0 10.0 10.0 10.0 10.0 10.0 10.0 10.0 10.0 10.0 10.0 9.993162756337707 10.0 10.0 10.0 9.98516570170655 10.0 9.964435026794071 10.0 10.0 
0.0010 0.0010 0.018638790919060795 0.0010 0.0010 0.0010 0.0010 0.9044149886798835 0.0010 10.0 9.936947003071259 10.0 10.0 10.0 10.0 10.0 10.0 10.0 10.0 10.0 10.0 10.0 10.0 10.0 10.0 10.0 10.0 10.0 10.0 10.0 10.0 10.0 10.0 9.990303574349115 10.0 10.0 10.0 10.0 10.0 9.98908869029593 10.0 10.0 10.0 10.0 10.0 10.0 9.999657994357419 10.0 10.0 10.0 10.0 
0.0010 0.5747497494199402 0.0010 0.0010 0.0010 0.0010 1.4374073232676166 0.0010 0.0010 10.0 10.0 10.0 10.0 10.0 10.0 10.0 10.0 10.0 10.0 10.0 10.0 10.0 9.935008933926422 10.0 10.0 10.0 10.0 10.0 10.0 10.0 10.0 10.0 10.0 10.0 10.0 10.0 10.0 10.0 10.0 10.0 10.0 10.0 10.0 10.0 10.0 10.0 10.0 10.0 10.0 10.0 10.0 
6.648389837591655 9.445566625877186 0.0010 0.0010 0.0010 0.0010 0.0010 8.54617724310503 0.0010 0.0010 10.0 10.0 10.0 10.0 10.0 10.0 10.0 10.0 10.0 10.0 10.0 10.0 10.0 10.0 10.0 10.0 10.0 9.995524313855684 10.0 10.0 9.497977130625019 10.0 10.0 9.227028175499578 10.0 9.44491914051109 10.0 10.0 10.0 10.0 10.0 10.0 9.509997051393047 10.0 9.954919423919243 10.0 10.0 10.0 10.0 10.0 10.0 
1.3358552075631627 0.0010 0.0010 0.0010 0.0010 0.0010 0.0010 6.940817238195377 10.0 0.0010 10.0 10.0 9.967629080889173 10.0 10.0 10.0 10.0 10.0 10.0 9.999167116344651 10.0 10.0 10.0 10.0 10.0 10.0 10.0 10.0 10.0 10.0 10.0 10.0 10.0 10.0 10.0 10.0 10.0 10.0 10.0 10.0 10.0 10.0 10.0 10.0 10.0 10.0 10.0 10.0 10.0 10.0 10.0 
0.0010 0.0010 0.0010 0.0010 0.0010 0.0010 0.0010 2.4790979166753013 10.0 0.0010 10.0 10.0 9.876609013417145 10.0 10.0 10.0 10.0 10.0 10.0 10.0 10.0 10.0 10.0 10.0 10.0 10.0 10.0 10.0 10.0 10.0 10.0 10.0 10.0 10.0 10.0 10.0 10.0 10.0 10.0 10.0 10.0 10.0 9.559241470688145 10.0 10.0 10.0 10.0 10.0 10.0 10.0 10.0 
2.4455418510714626 0.0010 0.0010 0.0010 0.0010 0.0010 0.0010 7.346813035191261 10.0 0.0010 9.935790496174931 10.0 10.0 10.0 10.0 10.0 10.0 9.890247277894114 10.0 10.0 10.0 10.0 10.0 10.0 10.0 10.0 10.0 10.0 10.0 10.0 10.0 10.0 10.0 10.0 10.0 10.0 10.0 10.0 10.0 10.0 10.0 10.0 10.0 10.0 10.0 10.0 10.0 10.0 10.0 10.0 10.0 
0.0010 2.2959783978306474 0.0010 0.0010 0.0010 0.0010 10.0 0.0010 0.0010 2.253436318803078 10.0 10.0 9.998175678479237 10.0 10.0 9.999973697706967 9.999945790645393 10.0 10.0 9.999985777253988 9.999989969947913 10.0 9.999720029473954 10.0 9.725197042453866 10.0 9.960610332226238 10.0 10.0 9.997529890726012 10.0 9.999968831451948 10.0 10.0 10.0 10.0 10.0 9.999589616375836 10.0 10.0 10.0 10.0 10.0 9.999976569207767 10.0 9.99435989087936 9.999984577423715 10.0 10.0 10.0 9.999969192506065 
9.35807146633145 1.5137080097098978 0.0010197412924019438 0.0010564715631287895 0.0010013997003357439 0.001205794129860334 0.0010 1.457764190235765 0.0010001112143602916 0.0010 9.875455872023647 6.706460305517208 9.992334340503978 6.718160292259778 6.712811007483824 10.0 9.949080221616548 4.359484243902619 10.0 9.99233213122058 9.843792557356283 5.81555266442438 9.90252189884964 6.65104961927038 10.0 6.713124662116541 9.875932495169788 6.821652608317989 6.699681658481225 9.92990719753177 4.727322174643387 9.646766997231483 5.568960306949779 10.0 6.71816016635621 8.901225227778644 6.706282074121061 9.854248339872182 10.0 9.920089501557953 6.71816023240134 6.718160318616472 6.707965461982477 10.0 6.710533955319262 10.0 9.126404584356859 4.773798520382757 9.988687682530305 6.810005886990095 10.0 
10.0 4.66944550827069 0.0010 0.0010 0.001013870258552211 0.0010 0.0010 5.126816768066047 0.0010 0.0010 10.0 10.0 10.0 10.0 10.0 10.0 10.0 10.0 9.956335671944288 10.0 10.0 10.0 10.0 10.0 9.972683084605977 10.0 10.0 10.0 10.0 9.661819569383562 10.0 10.0 10.0 9.932714592214124 10.0 9.940023357734802 10.0 10.0 9.957427282991926 10.0 10.0 10.0 10.0 10.0 10.0 10.0 10.0 10.0 9.94281192672312 10.0 9.95924565361726 
10.0 1.6453059487869655 0.0010 0.0014697503752746429 0.0010 0.0010 0.0010 1.4530086265153634 0.0010 0.0010 9.963705138526702 0.36344647055882273 9.987417320402184 0.36344647055882273 0.36344647055882273 10.0 10.0 10.0 9.830141565584945 10.0 10.0 0.36344647055882273 10.0 0.36344647055882273 9.056679719686688 0.36344647055882273 9.99918746978696 0.36344647055882273 0.36344647055882273 10.0 4.666908928077988 10.0 4.43759847938645 8.766801441516169 0.36344647055882273 5.516005891167497 0.36344647055882273 10.0 9.757489883297652 10.0 0.36344647055882273 0.36344647055882273 7.264521077750379 10.0 2.393249722186681 9.646042024320678 9.948172612800644 9.538062625642404 9.992785976474282 1.8785269116894954 10.0 
10.0 1.6568758921096056 0.0010 0.0010684206637540594 0.0010005669559867213 0.0010 0.0010 1.5935693871357222 0.0010 0.0010 10.0 6.625117828656195 9.996982581943145 6.3079239746094276 6.532464824536466 10.0 9.763828438581037 4.9999973947022545 10.0 10.0 9.95475067898596 6.632950423363894 9.87123265083922 6.221347730729427 10.0 6.561615467564097 10.0 6.64058344537818 6.616272088040237 9.751094440938953 5.0005 9.666159607175299 6.228693952059439 9.82905270014212 6.64055841346695 8.480486486774787 6.379950058972849 9.995744471637634 10.0 10.0 6.640582458440818 6.640515464812696 6.612741766020948 10.0 6.631020658519581 10.0 9.20512137006355 5.0005 9.417883986177516 6.75914975430327 10.0 
0.0010 0.0010 0.0010 0.0010 0.0010 0.0010 10.0 0.0010 0.0010 8.262006673525189 10.0 10.0 10.0 10.0 10.0 10.0 10.0 10.0 10.0 10.0 10.0 10.0 10.0 10.0 10.0 10.0 10.0 10.0 10.0 10.0 10.0 10.0 10.0 10.0 10.0 10.0 10.0 10.0 10.0 10.0 10.0 10.0 10.0 10.0 10.0 10.0 10.0 10.0 10.0 10.0 10.0 
0.0010 0.0010 0.001005949847427743 0.0010 0.0010 0.0010 0.6036574093989779 0.0010 0.0010 10.0 10.0 10.0 9.995790449596555 10.0 10.0 10.0 10.0 10.0 10.0 10.0 10.0 10.0 10.0 10.0 10.0 10.0 10.0 10.0 10.0 10.0 10.0 10.0 10.0 10.0 10.0 10.0 10.0 9.997229901401298 10.0 10.0 10.0 10.0 10.0 10.0 10.0 10.0 10.0 10.0 10.0 10.0 10.0 
0.0010 1.8640971532010435 0.0010 0.0010 0.0010049465287985013 0.0010 10.0 0.0010 0.0010 3.589789258859787 9.994924843356797 10.0 10.0 10.0 10.0 10.0 10.0 9.989157852005984 10.0 10.0 10.0 10.0 10.0 10.0 10.0 10.0 10.0 10.0 10.0 10.0 10.0 10.0 10.0 10.0 10.0 10.0 10.0 10.0 10.0 10.0 10.0 10.0 10.0 10.0 10.0 10.0 10.0 10.0 10.0 10.0 10.0 
0.0010 1.2364241766843342 0.0010 0.0011062896583845325 0.0010036456651288364 0.0010 10.0 0.0011818551210218315 0.0010 4.05040103832301 10.0 10.0 9.997737316617576 9.99990822618991 10.0 10.0 9.999530402693685 9.776488060314904 10.0 10.0 9.999807415355741 10.0 9.99991383433856 10.0 10.0 9.99989290145601 10.0 9.999901267123818 10.0 9.99918746645535 10.0 9.999554062158204 10.0 10.0 9.999899902316518 10.0 10.0 10.0 10.0 10.0 9.99989501501328 9.999892152864733 10.0 10.0 9.999907947162866 9.99877039114092 10.0 10.0 9.990510788240348 9.999913521754909 10.0 
7.678295745172244 1.7241946688730188 0.0010 0.0010 0.0010 0.0010 0.0010 1.7637831403101296 0.0010 0.001000000000000334 10.0 10.0 10.0 10.0 10.0 10.0 10.0 3.916311391032125 10.0 10.0 10.0 10.0 10.0 9.362595243186805 9.88124749820655 10.0 10.0 10.0 10.0 10.0 4.975025541583334 10.0 6.957615854531596 10.0 10.0 10.0 10.0 10.0 10.0 9.992522477516506 10.0 10.0 10.0 10.0 10.0 10.0 8.882032356952612 4.971355130920302 10.0 10.0 10.0 
0.0010 10.0 0.0020654124847199725 0.0010 0.0010 0.0010 0.0010 8.147212767875534 1.4034102541399636 0.0010 10.0 10.0 10.0 10.0 10.0 10.0 10.0 10.0 10.0 10.0 9.99846531373297 10.0 10.0 10.0 10.0 10.0 9.998168382146742 10.0 10.0 10.0 10.0 10.0 10.0 10.0 10.0 10.0 10.0 10.0 10.0 10.0 10.0 10.0 10.0 10.0 10.0 10.0 10.0 10.0 10.0 10.0 10.0 
0.0010 1.1163310043964323 0.020659120473742933 0.0010 0.0010 0.0010 1.6313725996166586 0.001000000000000334 0.001000000000000334 10.0 9.992996412152383 10.0 9.996280352013892 10.0 10.0 10.0 10.0 9.99369285055791 10.0 10.0 10.0 10.0 10.0 10.0 10.0 10.0 10.0 10.0 10.0 10.0 10.0 10.0 10.0 10.0 10.0 10.0 10.0 9.993921691755848 10.0 10.0 10.0 10.0 10.0 10.0 10.0 10.0 10.0 9.999935636323478 10.0 10.0 10.0 
10.0 7.5876000710464835 0.001070193837468032 0.0010 0.0010 0.0010071281889962164 0.009626201699198256 8.792653489828698 0.0010 0.0034225798061244127 10.0 10.0 9.999934132599323 10.0 10.0 10.0 10.0 10.0 10.0 10.0 10.0 10.0 9.996000152828644 10.0 10.0 10.0 9.999971949519306 10.0 10.0 10.0 10.0 10.0 10.0 10.0 10.0 10.0 10.0 9.999936270862197 10.0 10.0 10.0 10.0 10.0 10.0 10.0 10.0 10.0 10.0 10.0 10.0 10.0 
0.0010 0.0010 0.0010 0.0010 0.0010 0.0010 8.989381645322291 0.0010 0.0010 10.0 10.0 10.0 10.0 10.0 10.0 10.0 10.0 10.0 10.0 10.0 10.0 10.0 10.0 10.0 10.0 10.0 10.0 10.0 10.0 10.0 10.0 10.0 10.0 10.0 10.0 10.0 10.0 10.0 10.0 10.0 10.0 10.0 10.0 10.0 10.0 10.0 10.0 10.0 10.0 10.0 10.0 
0.0010 1.1962560871432961 0.0010 0.0010 0.0010 0.0010 10.0 0.0010 0.0010 4.5903512082510405 10.0 10.0 10.0 10.0 10.0 10.0 10.0 10.0 10.0 10.0 10.0 10.0 10.0 10.0 10.0 10.0 10.0 10.0 10.0 10.0 10.0 10.0 10.0 10.0 10.0 10.0 10.0 10.0 10.0 10.0 10.0 10.0 10.0 10.0 10.0 10.0 10.0 10.0 10.0 10.0 10.0 
9.602983207791054 5.197188588804262 0.0010 0.0010 0.0010021175943107368 0.0010008588093485533 0.0010 6.304942383470849 0.0010 0.0010 10.0 9.989419835165199 9.994841013512309 9.98941500695614 9.979900757259966 9.994833079431121 9.983965449250869 8.794785129336024 9.998350365482793 9.973944745581704 10.0 9.989131576163603 10.0 9.984329902820118 9.852256219635851 9.992747661665875 9.95181727371941 9.93940640542789 9.987048280404526 9.993821210736238 9.993972808086204 9.988618139028738 9.963757288928589 9.988733541541409 9.989379094969818 9.932758618477257 10.0 9.999236118439477 9.999002045602609 9.998117967614093 9.977395332719343 9.992840048458753 10.0 9.99479078689867 9.989486843944487 9.358380452700404 9.99895392641298 9.998862775893363 9.993902246830002 9.99008942404552 9.999465658987985 
1.3160563810204824 10.0 0.0013353204954723644 0.0010 0.002146201007761207 0.001188799240363484 0.0010 8.595516071595828 0.0010 0.0010 10.0 10.0 9.998841149766516 10.0 10.0 10.0 10.0 10.0 10.0 9.92933018707221 10.0 10.0 9.998769930750724 10.0 10.0 10.0 10.0 10.0 10.0 10.0 10.0 10.0 10.0 10.0 10.0 10.0 10.0 10.0 10.0 9.993208613714623 10.0 10.0 9.5668074486904 10.0 10.0 10.0 10.0 10.0 10.0 10.0 10.0 
0.0010 0.0010 0.0010 0.0010 0.0010 0.0010 8.731781160579063 0.0010 0.0010 9.225450498746325 10.0 10.0 10.0 10.0 10.0 10.0 10.0 10.0 10.0 10.0 10.0 10.0 10.0 10.0 10.0 10.0 10.0 10.0 10.0 10.0 10.0 10.0 10.0 10.0 10.0 10.0 10.0 10.0 10.0 10.0 10.0 10.0 10.0 10.0 10.0 10.0 10.0 10.0 10.0 10.0 10.0 
0.0010 0.0010 0.0010 0.0010 0.0010 0.0010 0.0010 2.7104853891951897 10.0 0.0010 10.0 9.999999842166483 10.0 9.999999842163286 9.999999834392117 9.999994937905756 10.0 10.0 10.0 9.999772584272096 9.999741739970917 9.999999842110862 10.0 9.99999984238035 10.0 10.0 10.0 9.999999842141538 9.999999842161518 10.0 10.0 10.0 9.999999835436826 10.0 9.99999984216083 10.0 10.0 9.985909517539232 10.0 9.999999998440636 9.999999842153912 9.999999842161982 9.992702513922575 10.0 9.999999842145773 10.0 10.0 10.0 9.999999869916568 9.999999842151345 10.0 
0.0010 0.0010 0.8636110383346971 0.0014240352710422695 0.0010 0.0010 3.8303769380809918 0.0010 0.0010 9.937613467946441 10.0 10.0 10.0 10.0 9.926448111790128 10.0 10.0 10.0 10.0 10.0 9.999578313702624 10.0 9.999347261026381 10.0 10.0 10.0 9.982644781832912 10.0 10.0 10.0 10.0 10.0 10.0 10.0 10.0 10.0 10.0 10.0 10.0 10.0 10.0 10.0 10.0 9.95459302703405 10.0 9.996848376242388 10.0 10.0 10.0 10.0 10.0 
0.0010272733791617241 1.1546949857844384 0.002134850290378282 0.0010042016750831367 0.0010017634296721632 0.0010307063738783757 9.988409406578462 0.0010909342535318977 0.0010909342535318977 4.08933596986819 9.999989305917378 9.99916796106547 9.999381063098289 9.999167975439523 9.999173060537267 9.99995898664265 9.999986678133011 9.99996364108638 9.999999994627302 9.997121478603006 9.99999709506486 9.999141591859251 9.994920202803105 9.999209282573732 9.999999995672002 9.965815672719861 9.998895589740648 9.999115326404382 9.999168042936558 9.999994722950767 9.997692238670627 9.999893262914181 9.999005304692135 9.957728844053102 9.9991678454363 9.999104842635017 9.999172876398767 9.999997640786727 9.999999259857876 9.99994550537676 9.99917466486587 9.999167982595372 9.999221115660504 9.999998321043684 9.999157866089336 9.84510342377663 9.999999968827957 9.99790002458463 9.999832469060077 9.999164493333803 9.999980388900065 
10.0 1.5802564640832153 0.0010 0.0010 0.0010 0.0010 0.0010 1.5065801258144 0.0010 0.0010 10.0 0.0010 9.853136111785725 0.0010 0.0010 6.57111624916185 9.940476016827862 10.0 10.0 9.355526480070965 10.0 0.0010 10.0 0.0010 10.0 0.0010 10.0 0.0010 0.0010 10.0 0.0010 10.0 0.0010 0.2234226662211345 0.0010 0.0010 0.0010 10.0 10.0 9.907735220808934 0.0010 0.0010 0.0010 7.630214453828405 0.0010 10.0 10.0 10.0 10.0 0.0010 10.0 
10.0 4.110661003022906 0.0010 0.0010 0.0010 0.0010015601414932092 0.0010 4.762958855899211 0.0010 0.0010 10.0 10.0 9.99552493182299 10.0 10.0 9.926743452736645 9.997164610036755 8.447864109990876 10.0 9.997416159146697 9.996834041263295 10.0 10.0 10.0 10.0 10.0 10.0 10.0 10.0 10.0 8.414342094906832 10.0 10.0 10.0 10.0 10.0 10.0 10.0 10.0 9.978241875747424 10.0 10.0 10.0 9.963539290445548 10.0 10.0 10.0 9.400099477270535 10.0 10.0 10.0 
0.0010 3.2182793655380837 0.0010 0.0010 0.0010 0.0010 10.0 0.0010 0.0010 1.1909489205910626 10.0 10.0 10.0 10.0 10.0 10.0 10.0 10.0 10.0 10.0 10.0 10.0 10.0 10.0 10.0 10.0 10.0 10.0 10.0 10.0 10.0 10.0 10.0 10.0 10.0 10.0 10.0 10.0 10.0 10.0 10.0 10.0 10.0 10.0 10.0 10.0 10.0 9.878151784681249 10.0 10.0 10.0 
0.6472671328254425 0.0010 0.0010 0.0035260668545041337 0.0010 0.0010 0.0010 0.0010 7.7026491326621755 0.0010 10.0 10.0 9.972583509162767 10.0 10.0 10.0 9.998687836287957 10.0 10.0 9.991866427396571 10.0 10.0 10.0 10.0 10.0 10.0 10.0 10.0 10.0 10.0 10.0 10.0 10.0 10.0 10.0 10.0 10.0 10.0 10.0 9.999704178531248 10.0 10.0 10.0 10.0 10.0 9.975751291666803 10.0 10.0 10.0 10.0 10.0 
0.0010 0.5122238781973124 0.0010 0.0010 0.0010 0.0010 1.602396718862836 0.0010 0.0010 10.0 10.0 10.0 10.0 10.0 10.0 10.0 10.0 10.0 10.0 10.0 10.0 10.0 10.0 10.0 10.0 10.0 10.0 10.0 10.0 10.0 10.0 10.0 10.0 10.0 10.0 10.0 10.0 10.0 10.0 10.0 10.0 10.0 10.0 10.0 10.0 10.0 10.0 10.0 10.0 10.0 10.0 
0.0010 0.0010 0.0010 0.0010 0.0010407596944556324 0.0010 0.8319470814854268 0.0010 0.0010 10.0 10.0 10.0 10.0 10.0 10.0 10.0 10.0 10.0 10.0 10.0 10.0 10.0 9.989222174651992 10.0 10.0 10.0 10.0 10.0 10.0 10.0 10.0 10.0 10.0 10.0 10.0 10.0 10.0 10.0 10.0 10.0 10.0 10.0 10.0 10.0 10.0 10.0 10.0 10.0 10.0 10.0 10.0 
0.0010 2.2369460010543714 0.0010 0.0010 0.0010000003262497718 0.0010 8.292476064619748 0.0010 0.0010 1.261572490722736 9.951713367874525 10.0 9.932938555567887 10.0 10.0 10.0 10.0 10.0 10.0 10.0 10.0 10.0 10.0 10.0 10.0 10.0 10.0 10.0 10.0 10.0 10.0 10.0 10.0 10.0 10.0 10.0 10.0 10.0 10.0 9.998353616679857 10.0 10.0 10.0 10.0 10.0 10.0 10.0 10.0 10.0 10.0 10.0 
0.0010 3.2705670994797402 0.0010 0.0010 0.0010 0.0010 10.0 0.0010 0.0010 1.0173931563171843 10.0 10.0 10.0 10.0 10.0 10.0 10.0 10.0 10.0 10.0 10.0 10.0 10.0 10.0 10.0 10.0 10.0 10.0 10.0 10.0 10.0 10.0 10.0 10.0 10.0 10.0 10.0 10.0 10.0 10.0 10.0 10.0 10.0 10.0 10.0 10.0 10.0 10.0 10.0 10.0 10.0 
0.263231181727323 0.0010 0.0010 0.0010325842617207983 0.0010 0.0010 0.0010 0.0010 9.979304085717796 0.0010 10.0 9.985223447700445 10.0 9.98645982991787 9.980867824530188 10.0 10.0 10.0 10.0 10.0 10.0 9.986481382371 10.0 9.985037288305515 10.0 9.990510447410132 10.0 9.986420016059574 10.0 10.0 10.0 10.0 9.985622238191027 10.0 9.986403888921547 9.994396825103964 10.0 10.0 10.0 10.0 9.986573788323517 9.986575044311019 9.464935959989864 10.0 9.986443506423901 10.0 10.0 10.0 10.0 9.9510205133472 10.0 
0.006987532282186615 1.2544705576586017 0.0010 0.0010 0.0010 0.0010 2.034241696924581 0.0010 0.0010 10.0 9.77449341911498 10.0 10.0 10.0 10.0 10.0 9.999956158713482 10.0 10.0 9.998635928490588 10.0 9.9999976973382 10.0 10.0 10.0 10.0 10.0 10.0 10.0 10.0 10.0 9.997691888918455 9.984751409855095 9.976572330959993 10.0 10.0 9.990630225687267 10.0 10.0 10.0 9.610274911160033 10.0 9.999984972407738 10.0 10.0 10.0 10.0 10.0 9.985733273537955 10.0 10.0 
0.045917456320271346 0.0010 0.0010042300785428932 0.0010 0.0010000182728958375 0.001004206504928585 0.0010 6.26001221993983 10.0 0.0010 10.0 10.0 9.938873185793113 10.0 10.0 10.0 10.0 9.97653314098342 10.0 9.996011747991952 10.0 10.0 9.999231611278107 9.976507001674875 10.0 9.967234291775263 9.998324346552463 10.0 10.0 9.999968886383122 10.0 9.999992164172252 10.0 9.992977151580932 10.0 10.0 10.0 10.0 10.0 10.0 10.0 10.0 9.682620307312426 9.976493848578976 10.0 10.0 10.0 9.998832393571874 10.0 10.0 10.0 
0.0010 0.0010 0.0010 0.0010 0.0010 0.0010 9.88523937422121 0.0010 0.0010 9.074281581166886 10.0 10.0 10.0 10.0 10.0 10.0 10.0 10.0 10.0 10.0 10.0 10.0 10.0 10.0 10.0 10.0 10.0 10.0 10.0 10.0 10.0 10.0 10.0 10.0 10.0 10.0 10.0 10.0 10.0 10.0 10.0 10.0 10.0 10.0 10.0 10.0 10.0 10.0 10.0 10.0 10.0 
3.219703569899821 0.0010 0.0010 0.0010 0.0010 0.0010857802678308338 0.0010 8.084674246653893 10.0 0.0010 10.0 10.0 10.0 10.0 10.0 10.0 10.0 10.0 10.0 10.0 10.0 9.999792230608364 10.0 10.0 9.997158679816604 10.0 9.977970013057847 10.0 10.0 9.94705243123634 10.0 10.0 10.0 10.0 10.0 10.0 10.0 10.0 10.0 10.0 10.0 10.0 9.996704236102188 10.0 9.999774232176705 10.0 9.993938180832926 10.0 9.989568673560102 9.999774412592439 9.999992029986254 
1.1666496067220549 0.0010 0.0010 0.0010 0.0010 0.002621172448767283 0.0010 0.0010 9.736268888177381 0.0010 10.0 10.0 10.0 10.0 10.0 10.0 10.0 10.0 10.0 9.862952996651561 10.0 10.0 10.0 10.0 10.0 10.0 10.0 10.0 10.0 10.0 10.0 10.0 10.0 10.0 10.0 10.0 10.0 10.0 10.0 10.0 10.0 10.0 10.0 10.0 10.0 10.0 10.0 10.0 10.0 10.0 10.0 
0.0010 1.0971153737868848 0.0010 0.0010000186508679224 0.0011208205637921631 0.0010 2.201568317377168 0.0010 0.0010 9.602657539294892 10.0 10.0 10.0 10.0 10.0 10.0 10.0 10.0 10.0 10.0 9.887351779829274 10.0 9.992548925528512 10.0 10.0 10.0 9.987601299758865 10.0 10.0 9.999986483467477 10.0 9.886848946719075 10.0 10.0 10.0 10.0 10.0 10.0 10.0 10.0 10.0 10.0 10.0 10.0 10.0 9.91541937903525 10.0 10.0 10.0 10.0 10.0 
0.010102920366972024 0.36087743281251994 0.0010 0.0010028214836758907 0.0010035233508255664 0.0010 0.9898648294851835 0.0010 0.0010 9.917310567981122 10.0 10.0 9.999169996616626 10.0 10.0 10.0 10.0 10.0 10.0 10.0 10.0 10.0 9.999819384038776 9.99986695162935 10.0 10.0 10.0 10.0 10.0 10.0 10.0 10.0 10.0 10.0 10.0 10.0 10.0 10.0 10.0 10.0 10.0 10.0 10.0 10.0 10.0 10.0 10.0 10.0 10.0 10.0 9.99963045620552 
0.0010 0.0010 0.0010 0.0010 0.0010 0.0010 0.0010 2.275637181730328 9.569144606060458 0.0010 10.0 10.0 10.0 10.0 10.0 10.0 10.0 10.0 9.999699876147519 10.0 9.99304165857994 10.0 9.998662115747477 10.0 9.988920954559818 10.0 10.0 10.0 10.0 9.834217673061708 9.999192733589206 9.999296165618796 10.0 9.999747986846439 10.0 9.999739761031814 10.0 10.0 9.99979123339538 10.0 10.0 10.0 10.0 10.0 10.0 9.999628964944053 9.983981103274207 10.0 9.962140970629099 10.0 9.999715442380086 
0.0010 0.0010 0.0010 0.0010 0.0010074975799227196 0.0011054325552789426 0.0010 5.951001045153235 10.0 0.0010 10.0 10.0 10.0 10.0 10.0 10.0 10.0 10.0 10.0 9.972966455485794 10.0 10.0 9.982131671689556 10.0 10.0 10.0 10.0 10.0 10.0 10.0 10.0 10.0 10.0 10.0 10.0 10.0 10.0 10.0 10.0 10.0 10.0 10.0 10.0 10.0 10.0 10.0 10.0 10.0 10.0 10.0 10.0 
0.0029110027944477257 1.1317685565184217 0.0010 0.001000036993848896 0.0010000006997072932 0.0010049002760434173 9.998088997205553 0.0012201345753972068 0.0010000702839352376 4.165381952620466 9.998012413459712 9.998098908662314 9.999962834176026 9.99809891037382 9.998088997205553 9.999404424030525 9.999729843813952 9.999295155197299 9.998088997205553 9.999946759050703 9.997052022767722 9.99809901016583 9.999998587005313 9.99809704760149 9.996670200387973 9.998098913288876 9.999026901854744 9.998092016467016 9.998095838414208 10.0 9.998090013073178 9.999919746476577 9.998097098084987 9.998095952794952 9.998098914589823 9.998098546692118 9.998096727055772 9.998193677969393 9.99669429185578 9.9998658177797 9.998098906208032 9.998096097713827 9.998097103016038 9.999607503057872 9.998088997205553 9.998761041605322 9.997870168447903 9.998725006310076 9.998031780955703 9.998098122000455 9.999321879936288 
0.0010 0.0010 0.0010 0.0010 0.0010 0.0010 0.5365244115837235 0.0010 0.0010 10.0 10.0 10.0 10.0 10.0 10.0 10.0 10.0 10.0 10.0 10.0 10.0 10.0 10.0 10.0 10.0 10.0 10.0 10.0 10.0 10.0 10.0 10.0 10.0 10.0 10.0 10.0 10.0 10.0 10.0 10.0 10.0 10.0 10.0 10.0 10.0 10.0 10.0 10.0 10.0 10.0 10.0 
0.0010 3.36301528176353 0.0010746415257978145 0.0010108245908159149 0.0010 0.0010 10.0 0.0010 0.001000000000000334 1.5324152603327696 10.0 9.999704476851003 10.0 9.999704488546623 10.0 9.999134289739072 9.999831538653087 10.0 10.0 9.999903653285864 10.0 9.99970153708566 9.999834738180567 9.99976335799691 10.0 9.999704750867568 10.0 9.999916346007243 9.999797109923778 9.975016520029964 9.999974445666263 9.999406021970449 9.999760324347982 9.999735456901636 9.999704293397983 9.999720750299593 9.999708405203059 10.0 9.99978934389002 9.993586064491335 9.999704615505351 9.999789223147433 9.999759285721513 9.999816419024505 10.0 10.0 10.0 9.998616766651214 9.99997973330508 9.999728625683153 10.0 
0.001000000000000334 7.44787497030321 0.0010 0.0010 0.0010 0.0010 0.0010 7.175831732986222 1.8067391101182566 0.0010 10.0 10.0 10.0 10.0 10.0 10.0 10.0 10.0 10.0 10.0 10.0 10.0 10.0 10.0 10.0 10.0 10.0 10.0 10.0 10.0 10.0 10.0 10.0 10.0 10.0 10.0 10.0 10.0 10.0 10.0 10.0 10.0 10.0 10.0 10.0 10.0 10.0 10.0 10.0 10.0 10.0 
0.0010 0.0010 0.0010 0.0010 0.0010 0.0010 0.0010 4.365503227169718 9.208361894080255 0.0010 10.0 10.0 10.0 10.0 10.0 10.0 10.0 10.0 10.0 10.0 10.0 10.0 10.0 10.0 10.0 10.0 10.0 10.0 10.0 10.0 10.0 10.0 10.0 10.0 10.0 10.0 10.0 10.0 10.0 10.0 10.0 10.0 10.0 10.0 10.0 10.0 10.0 10.0 10.0 10.0 10.0 
0.0010 0.0970451355930857 0.0010 0.0010 0.0010 0.0010 0.6635409553975675 0.0010 0.0010 8.364964586548778 10.0 10.0 10.0 10.0 10.0 10.0 10.0 10.0 10.0 10.0 10.0 10.0 9.99736167734599 10.0 10.0 10.0 9.84765065379609 10.0 10.0 10.0 10.0 10.0 10.0 10.0 10.0 10.0 10.0 10.0 10.0 10.0 10.0 10.0 10.0 10.0 10.0 10.0 10.0 10.0 10.0 10.0 10.0 
1.0374626542570289 0.0010 0.0010 0.0010 0.0010 0.0010 0.0010 0.001000000000000334 10.0 0.0010 10.0 10.0 10.0 10.0 10.0 10.0 10.0 9.967687207999832 10.0 10.0 10.0 10.0 10.0 10.0 10.0 10.0 10.0 10.0 10.0 10.0 10.0 10.0 10.0 10.0 10.0 10.0 10.0 10.0 10.0 10.0 10.0 10.0 9.977567378619618 10.0 10.0 10.0 10.0 10.0 10.0 10.0 10.0 
0.0010 0.0010 0.0010 0.0010 0.0010 0.0010 0.5541193265137694 0.0010 0.0010 10.0 10.0 10.0 10.0 10.0 10.0 10.0 10.0 10.0 10.0 10.0 10.0 10.0 10.0 10.0 10.0 10.0 10.0 10.0 10.0 10.0 10.0 10.0 10.0 10.0 10.0 10.0 10.0 10.0 10.0 10.0 10.0 10.0 10.0 10.0 10.0 10.0 10.0 10.0 10.0 10.0 10.0 
0.0010 0.0010 0.0010 0.0010 0.0010 0.0010 0.33900630031047996 0.0010 0.0010 10.0 10.0 10.0 10.0 10.0 10.0 10.0 10.0 10.0 10.0 10.0 10.0 10.0 9.996993438811357 10.0 10.0 10.0 10.0 10.0 10.0 10.0 10.0 10.0 10.0 10.0 10.0 10.0 10.0 10.0 10.0 10.0 10.0 10.0 10.0 10.0 10.0 10.0 10.0 10.0 10.0 10.0 10.0 
0.8601508066841134 0.0010 0.0010 0.0010 0.0010153962144302782 0.0010 0.0010 0.0010 10.0 0.0010 10.0 10.0 10.0 10.0 10.0 10.0 9.99953622586718 10.0 10.0 10.0 9.999999945593341 10.0 10.0 10.0 9.997665058379587 10.0 9.987540547568756 10.0 10.0 10.0 9.9958411588004 10.0 10.0 10.0 10.0 10.0 10.0 10.0 10.0 10.0 10.0 10.0 9.114167765809013 10.0 10.0 10.0 9.990494194199494 9.992173810077405 9.977327550382352 10.0 9.999999665327895 
3.317745368254789 0.02396367171548105 0.0010 0.0016162938485516584 0.0010540119086255545 0.0010 0.0010 7.670364876674817 8.841784732005191 0.0010 9.999947628711224 9.97703632828452 9.999988234362153 9.993192421493251 9.97703632828452 10.0 10.0 9.97423706710223 10.0 10.0 10.0 9.993675897992883 10.0 9.990792661211415 9.999521015616837 9.993192422161979 10.0 9.993192421227775 9.993192430032497 10.0 9.97703632828452 10.0 9.985415015253622 10.0 10.0 10.0 9.993193065779218 10.0 9.999997597679014 10.0 10.0 9.993192420840865 9.999997048055116 9.999552980799987 9.993789417367065 9.999999877997338 9.995818396340557 9.97703632828452 10.0 9.993192422553847 10.0 
0.0010 0.0010 0.0010 0.0010 0.0011442938779469224 0.0010 8.715149135146454 0.0010 0.0010 10.0 10.0 10.0 10.0 10.0 10.0 10.0 10.0 10.0 10.0 10.0 10.0 10.0 10.0 10.0 10.0 10.0 10.0 10.0 10.0 10.0 10.0 10.0 10.0 10.0 10.0 10.0 10.0 10.0 10.0 10.0 10.0 10.0 10.0 10.0 10.0 10.0 10.0 10.0 10.0 10.0 10.0 
0.0010 1.1967028045706687 0.002350387247486224 0.0010008188205985703 0.0010 0.0010381660963423404 9.788080273868607 0.0010 0.0010 4.66011904450419 10.0 10.0 10.0 10.0 10.0 10.0 10.0 10.0 10.0 10.0 10.0 10.0 9.99395887648477 10.0 10.0 10.0 9.998719129851326 10.0 10.0 10.0 10.0 10.0 10.0 10.0 10.0 10.0 10.0 9.999997071485994 10.0 10.0 10.0 10.0 10.0 10.0 10.0 9.807455125978812 10.0 10.0 10.0 10.0 10.0 
0.23586589447129858 0.0010 0.0010 0.0010 0.0010 0.0010 0.001000000000000334 5.49153085669156 10.0 0.0010 10.0 10.0 10.0 10.0 10.0 10.0 10.0 10.0 10.0 10.0 10.0 10.0 10.0 10.0 10.0 10.0 10.0 10.0 10.0 9.99690372128394 10.0 10.0 10.0 10.0 10.0 10.0 10.0 9.999971119141012 10.0 10.0 10.0 10.0 10.0 10.0 10.0 10.0 10.0 10.0 10.0 10.0 10.0 
0.0010 2.697354575314114 0.0013468383712461145 0.0010005089470260338 0.0010 0.0010005583956240148 10.0 0.0010 0.0010 2.373471965290272 9.999663208539177 9.999826545287409 9.999955994108168 9.999823832779837 9.999646086029417 9.999982137547331 9.999970168996553 9.999380612318966 9.999989420862407 9.99998570138403 9.99999098684999 9.999230973278086 9.999400127292423 10.0 10.0 9.999826986299391 9.99996393195637 10.0 9.999831940892538 10.0 9.999288059455676 9.999665988117982 9.99984469009581 9.9997725817153 9.999827486332132 9.999992407565504 9.99982644766177 9.999915281516849 9.999980709847033 10.0 9.999827306910314 9.999812329088359 10.0 9.999988688009477 9.999822963366027 10.0 9.999924522944612 9.999801475544519 10.0 9.999821634255817 9.999993634396146 
0.0010 0.0010 0.0010 0.0010 0.0010 0.0010 10.0 0.0010 0.0010 5.311414532706039 10.0 10.0 10.0 10.0 10.0 10.0 10.0 10.0 10.0 9.915541792485877 10.0 10.0 10.0 10.0 10.0 10.0 10.0 10.0 10.0 10.0 10.0 10.0 10.0 10.0 10.0 10.0 10.0 10.0 10.0 10.0 10.0 10.0 10.0 10.0 10.0 10.0 10.0 10.0 10.0 10.0 10.0 
0.0012803501163369474 1.0383304473424668 0.0013537000232874384 0.001001217055013855 0.0010000136338882974 0.001021851012769128 9.963094865103374 0.0013329292527161501 0.0010025514074343848 4.204931576736996 9.999945316458371 9.992183176225067 9.99997451177635 9.992194970583249 9.991885932465518 9.999985349430514 9.999956322836608 9.999781863972814 9.999956053430365 9.999957855103828 9.999998556919612 9.992302540026524 9.999631522672377 9.99854806947723 9.999085343482996 9.992171871290974 9.997254335082214 9.992202086103605 9.992187035185612 9.999996499362043 9.999824034807558 9.99999884311711 9.999824683374296 9.999884360011206 9.99216683454413 9.993125987144435 9.99219085180742 9.999888398973388 9.997709321236286 9.999959400422904 9.992201185905449 9.992158155648028 9.998194878682957 9.99998618501952 9.993206908505208 9.99943525696599 9.999902208010951 9.999818349422497 9.999962957424142 9.993647743108328 9.99996072766411 
0.0010 0.16021902389968512 0.00103800059380764 0.0010 0.0010000255304404816 0.0010 0.8848175702054446 0.0010 0.0010 10.0 9.96834740790758 9.999867108770232 9.992073201283413 9.999867108773696 9.999867108779913 10.0 9.999992674482561 9.99999991251846 9.999917535794424 9.999994657219585 9.999903518376398 9.999867108772714 10.0 9.999998050392445 9.999887263714323 9.99986710877052 9.999308855168794 9.999867108824226 9.999867108774726 9.999992280356802 9.999867109477211 9.999979572267392 9.999998374805818 9.999867109477211 9.999867108770324 10.0 9.999867108769537 9.981282200804001 10.0 9.999999984843129 9.999867108765883 9.999867108770383 9.999867108540537 9.999970890983798 9.999867108769909 9.999970573705669 9.999857445710628 9.99999536258824 10.0 9.99986710876978 9.99987096068569 
0.0010 0.0010 0.0010 0.0010 0.0010 0.0010 0.0010 2.248156408246913 9.687199420913641 0.0010 10.0 10.0 10.0 10.0 10.0 10.0 10.0 10.0 10.0 10.0 10.0 10.0 10.0 10.0 10.0 10.0 9.86319675995588 10.0 10.0 9.98784081586344 10.0 10.0 10.0 10.0 10.0 10.0 10.0 10.0 10.0 10.0 10.0 10.0 10.0 10.0 10.0 10.0 10.0 10.0 10.0 10.0 10.0 
0.0010 0.7430405109353154 0.0010 0.0010 0.001004277219195146 0.0010033398080662465 1.2553473941351871 0.0010 0.0010 10.0 10.0 10.0 10.0 10.0 10.0 9.999994946168075 9.999780348896994 9.94901734092629 10.0 9.993467474924536 10.0 10.0 9.992270500275847 10.0 10.0 10.0 9.99768226616561 10.0 10.0 10.0 10.0 9.99983018659965 10.0 10.0 10.0 10.0 10.0 9.99757394216312 10.0 9.999694850546511 10.0 10.0 10.0 9.999998733890644 10.0 10.0 9.974545233612302 9.954171139362941 10.0 10.0 9.999702806066217 
1.165128575956666 0.0010 0.0010 0.0010 0.0010 0.0010 0.0010 6.663501673510563 10.0 0.0010 10.0 10.0 10.0 10.0 10.0 9.999938817694474 10.0 10.0 9.999951261363575 10.0 10.0 10.0 9.999699850361472 10.0 9.995224006384577 10.0 10.0 10.0 10.0 10.0 10.0 10.0 10.0 9.999828025374606 10.0 10.0 10.0 10.0 10.0 10.0 10.0 10.0 9.966424108035959 10.0 10.0 10.0 10.0 9.999715230191761 10.0 10.0 10.0 
10.0 7.0459945736479845 0.0010 0.0010 0.0010 0.0010 0.0010 8.714055462400795 0.0010 0.001000000000000334 10.0 10.0 10.0 10.0 10.0 10.0 10.0 10.0 10.0 10.0 10.0 10.0 10.0 10.0 10.0 10.0 10.0 10.0 10.0 10.0 10.0 10.0 10.0 10.0 10.0 10.0 10.0 10.0 10.0 10.0 10.0 10.0 10.0 10.0 10.0 10.0 10.0 10.0 10.0 10.0 10.0 
0.0010 0.011220159455408885 0.847124733527115 0.0010 0.0010078173118219617 0.0010 3.8762866545896872 0.0010 0.0010 10.0 9.601614982805748 10.0 9.97698188172093 10.0 10.0 10.0 10.0 9.635228771909643 10.0 10.0 9.995972278577028 10.0 9.999490535083487 10.0 10.0 10.0 10.0 10.0 10.0 10.0 10.0 9.995802313704006 10.0 10.0 10.0 10.0 10.0 10.0 10.0 10.0 10.0 10.0 10.0 10.0 10.0 10.0 10.0 10.0 10.0 10.0 10.0 
0.0010 1.330568761034119 0.0010 0.0012506739193841549 0.0010 0.0010 10.0 0.0010 0.0010 4.428672185201023 10.0 9.988689525443895 9.999989215224284 9.988812839081772 9.988409647499829 10.0 10.0 10.0 10.0 10.0 10.0 9.984329719210802 10.0 9.988798472847762 10.0 9.988741501100144 9.98940556698387 9.98867076485093 9.990787084662339 10.0 9.996873562883186 10.0 9.976630942211424 10.0 9.988671606701145 9.982326618654863 9.988679123243037 10.0 10.0 10.0 9.988669294256098 9.98868654255283 9.980483519001625 10.0 9.988205801105133 10.0 10.0 10.0 10.0 9.988345322631043 10.0 
0.0010 3.0564792419910938 0.0010 0.0010009469202148988 0.0010 0.0010 10.0 0.0010 0.0010 1.7631648002053257 10.0 10.0 10.0 10.0 10.0 10.0 10.0 10.0 10.0 10.0 9.99829164056905 10.0 9.999526288901839 9.999608307703086 10.0 10.0 10.0 10.0 10.0 10.0 9.936302245105223 10.0 10.0 10.0 10.0 10.0 10.0 10.0 10.0 10.0 10.0 10.0 10.0 10.0 9.999609123146664 10.0 10.0 9.93563741444806 10.0 9.999605934773669 10.0 
2.590479606002795 0.0010 0.005289041780180952 0.001089173254404964 0.001026030415303289 0.0010124035999902177 0.0010 7.538504612747321 10.0 0.0010 9.988261596763229 9.999023431769626 9.998402476926781 9.999024112313183 10.0 9.999829004767038 9.99935608995248 10.0 9.999564090108738 9.999971762209492 9.996583261263204 9.999097070037411 9.997341488683283 9.994614863618315 9.99434852029944 9.99902426139946 9.987317792584596 9.999023544870342 9.999023603630345 9.926447701969515 9.9548146648689 10.0 9.980749587758577 9.999464159335988 9.999021959381063 9.999284735729056 9.99902351159561 9.996286258099587 9.999556112470104 9.999835681334996 9.999026931979204 9.999023559025197 9.999563801722786 9.999137964632695 9.999177403306623 9.999652808279283 9.986036556676305 9.954199233893684 9.983063045541252 9.999140242719637 9.999824462370718 
0.0010 0.9067926151205937 0.0010 0.0010 0.0010 0.0010 9.178583757008559 0.0010 0.0010 4.297589828250148 10.0 10.0 10.0 10.0 10.0 10.0 10.0 10.0 10.0 10.0 10.0 10.0 10.0 10.0 10.0 10.0 10.0 10.0 10.0 10.0 10.0 10.0 10.0 10.0 10.0 10.0 10.0 10.0 10.0 10.0 10.0 10.0 10.0 10.0 10.0 10.0 10.0 10.0 10.0 10.0 10.0 
0.0010 0.041226643174456165 0.0010 0.0010 0.0010000614108710585 0.0010 10.0 0.0010 0.006963544515401289 5.714693985408011 10.0 10.0 10.0 10.0 10.0 10.0 10.0 10.0 10.0 10.0 9.999998434553532 10.0 9.99996060703091 10.0 10.0 10.0 10.0 10.0 10.0 10.0 10.0 10.0 10.0 10.0 10.0 10.0 10.0 10.0 10.0 9.750368916225053 10.0 10.0 10.0 10.0 10.0 10.0 10.0 10.0 10.0 10.0 10.0 
0.0010 0.0010 0.0028234273596223123 0.0010 0.0010 0.0010 0.0010 3.7183648876192827 10.0 0.0010 9.998195221295662 10.0 10.0 10.0 10.0 10.0 10.0 10.0 10.0 10.0 10.0 10.0 10.0 10.0 10.0 10.0 9.68933478523081 10.0 10.0 10.0 10.0 10.0 10.0 10.0 10.0 10.0 10.0 10.0 9.999999985382635 10.0 10.0 10.0 10.0 10.0 10.0 10.0 10.0 10.0 9.999999896343645 10.0 10.0 
9.707979293635841 2.0723612250727985 0.0010 0.0010 0.0010 0.0010 0.0010 2.156628635005037 0.0010 0.0010 10.0 10.0 10.0 10.0 10.0 10.0 10.0 4.620125178522604 10.0 10.0 10.0 10.0 10.0 10.0 9.975309876288156 10.0 10.0 10.0 10.0 10.0 4.803209168282485 10.0 7.473764894823196 10.0 10.0 10.0 10.0 10.0 10.0 10.0 10.0 10.0 10.0 10.0 10.0 10.0 8.510516660223328 4.9862009961389875 10.0 10.0 10.0 
0.0010 0.0010 0.0010 0.0010 0.0010 0.0010 10.0 0.0010 0.0010 9.23917984748429 10.0 10.0 10.0 10.0 10.0 10.0 10.0 10.0 10.0 10.0 10.0 10.0 10.0 10.0 10.0 10.0 10.0 10.0 10.0 10.0 10.0 10.0 10.0 10.0 10.0 10.0 10.0 10.0 10.0 10.0 10.0 10.0 10.0 10.0 10.0 10.0 10.0 10.0 10.0 10.0 10.0 
0.0010 2.159583537843421 0.0010 0.0010 0.0010 0.0010 8.461721590732207 0.0010 0.0010 1.827534061409236 10.0 10.0 10.0 10.0 10.0 10.0 10.0 10.0 10.0 10.0 10.0 10.0 10.0 10.0 10.0 10.0 10.0 10.0 10.0 10.0 10.0 10.0 9.920247749917165 10.0 10.0 10.0 10.0 10.0 10.0 10.0 10.0 10.0 10.0 10.0 10.0 10.0 10.0 10.0 9.901812322800428 10.0 10.0 
0.0010 0.9775333516363334 0.0010 0.0010 0.0010139751435454456 0.0010 10.0 0.0010 0.0010 4.50621992696612 10.0 10.0 10.0 10.0 10.0 10.0 10.0 10.0 10.0 10.0 10.0 10.0 10.0 10.0 10.0 10.0 10.0 10.0 10.0 10.0 10.0 10.0 10.0 10.0 10.0 10.0 10.0 10.0 10.0 10.0 10.0 10.0 10.0 10.0 10.0 10.0 10.0 10.0 10.0 10.0 10.0 
0.0010 0.0010 0.0010 0.0010 0.0011301139991193084 0.0010 10.0 0.0010 0.0010 7.358070979553316 10.0 10.0 10.0 10.0 10.0 10.0 10.0 10.0 10.0 10.0 10.0 10.0 9.977594352838775 10.0 10.0 10.0 10.0 10.0 10.0 10.0 10.0 10.0 10.0 10.0 10.0 10.0 10.0 10.0 10.0 10.0 10.0 10.0 10.0 10.0 10.0 10.0 10.0 10.0 9.910276638962019 10.0 10.0 
0.0010 0.6802949656299984 0.0010 0.0010 0.001052219961183775 0.0010 1.1815653745334274 0.0010 0.0010 10.0 9.965218527253711 10.0 10.0 10.0 10.0 9.999893357192331 9.996381461812755 10.0 10.0 10.0 9.91662742705891 10.0 10.0 10.0 10.0 10.0 9.978224304471919 10.0 10.0 10.0 10.0 9.918959952834642 10.0 10.0 10.0 10.0 10.0 10.0 10.0 10.0 10.0 10.0 10.0 10.0 10.0 9.913885979620625 10.0 10.0 10.0 10.0 10.0 
2.920430053322496 0.0010 0.0010 0.0018903751295172115 0.0010201705863378254 0.0010 0.0010 7.908729289930092 10.0 0.0010 9.999809859658782 10.0 10.0 10.0 10.0 10.0 10.0 10.0 10.0 10.0 10.0 10.0 10.0 10.0 10.0 10.0 10.0 10.0 10.0 10.0 10.0 10.0 10.0 10.0 10.0 10.0 10.0 10.0 10.0 10.0 10.0 10.0 10.0 10.0 10.0 10.0 10.0 10.0 10.0 10.0 10.0 
10.0 3.0264233986591984 0.0010 0.0010 0.0010 0.0010 0.0010 3.578094056302725 0.0010 0.0010 10.0 10.0 10.0 10.0 10.0 10.0 10.0 7.348217112517689 10.0 10.0 10.0 10.0 10.0 9.414384658983142 10.0 9.609938935106827 10.0 10.0 10.0 10.0 10.0 10.0 10.0 10.0 10.0 10.0 10.0 10.0 10.0 10.0 10.0 10.0 10.0 9.516063002348677 10.0 10.0 10.0 9.976000916058043 10.0 10.0 10.0 
0.0011417215233564264 1.807750808714414 0.00146497134948819 0.0010284488171303618 0.0010003788687707835 0.001000022183174179 9.935667786985988 0.0011430689889181046 0.015034892588158343 3.6270062433891197 9.997002774824557 9.99999950768539 9.996606636383596 9.999999494433224 9.999975824471813 9.999996937029513 9.999989086144804 9.9996063517574 9.999955181222761 9.999998432872287 9.99120479784814 9.99999839125728 9.99999880817486 9.999998085557174 9.99999998832996 9.999999498062115 9.999681557568518 9.999999516610936 9.999999493017889 9.999984237809239 9.999990784826181 9.999962870564323 9.99998229851097 9.999813708968162 9.999999607117035 9.999999991874406 9.999999501824174 9.999995012087068 9.99999110852187 9.99989067951003 9.999999492846337 9.999999492694593 9.999944625892812 9.999999055025375 9.99999949123364 9.999976826216246 9.999513619670124 9.998221839562833 9.999999763248782 9.999999510974499 9.999999462283899 
0.0010 0.0010 0.0010 0.0010 0.0010 0.0010 9.267762382832851 0.0010 0.0010 8.735185403906353 10.0 10.0 10.0 10.0 10.0 10.0 10.0 10.0 10.0 10.0 10.0 10.0 9.976072536247008 10.0 10.0 10.0 10.0 10.0 10.0 10.0 10.0 10.0 10.0 10.0 10.0 10.0 10.0 10.0 10.0 10.0 10.0 10.0 10.0 10.0 10.0 10.0 10.0 10.0 10.0 10.0 10.0 
0.0010 0.45620931931670106 0.0010 0.0010244092520222889 0.0010 0.0010 10.0 0.0010 0.0010 5.184975621861638 10.0 9.984876698149112 9.999684312738353 9.98487697544335 9.984969617214388 9.999008065824874 9.999402536808693 9.998631775433493 10.0 10.0 9.999942347052011 9.984397623621037 9.99590345011652 9.985627282169077 10.0 9.983425791758496 10.0 9.983920347671189 9.984878185457626 10.0 9.983239330825201 9.999704392006798 9.981923395607948 9.2325552195713 9.984874595584563 9.983734697312915 9.984966012246447 10.0 10.0 9.99891252776124 9.984998499477102 9.984877088992016 9.985928310708534 10.0 9.984693392885875 9.99974812223989 10.0 10.0 9.996956036621787 9.984813643781436 9.99964364439028 
0.0010 0.4632890265684335 0.0010 0.0010 0.0010 0.0010 0.7727311145205613 0.0010 0.0010 7.530980260995065 10.0 10.0 10.0 10.0 10.0 10.0 10.0 10.0 10.0 10.0 10.0 10.0 10.0 10.0 10.0 10.0 10.0 10.0 10.0 10.0 10.0 10.0 10.0 10.0 10.0 10.0 10.0 10.0 9.999878898884637 10.0 10.0 10.0 10.0 10.0 10.0 10.0 10.0 10.0 10.0 10.0 10.0 
0.0010 0.0010 0.0010 0.0010 0.0010 0.0010012214151991694 0.0010 3.534253655896763 10.0 0.0010 10.0 10.0 9.954686175874807 10.0 10.0 10.0 10.0 10.0 10.0 9.997855207919569 10.0 10.0 10.0 10.0 10.0 10.0 10.0 10.0 10.0 10.0 10.0 10.0 10.0 10.0 10.0 10.0 10.0 10.0 10.0 10.0 10.0 10.0 9.803352308142939 10.0 10.0 9.999991098991611 10.0 10.0 10.0 10.0 10.0 
10.0 3.1985932692732915 0.0017624743783490049 0.0013009430683232014 0.0010 0.0010009843588435006 0.0010 3.4574656732351725 0.001000000000000334 0.0010 10.0 10.0 9.999194457256415 10.0 10.0 10.0 9.99994585048806 10.0 10.0 9.987056775449068 10.0 10.0 10.0 10.0 10.0 10.0 10.0 10.0 10.0 10.0 10.0 9.999390889431004 10.0 10.0 10.0 10.0 10.0 9.996752728697404 10.0 10.0 10.0 10.0 10.0 10.0 10.0 9.9988990078284 10.0 10.0 10.0 10.0 10.0 
0.0010 1.5002424736620215 0.0010 0.0010 0.0010011221749145613 0.0010 2.6118354501123164 0.0010 0.0010 10.0 9.927269379470326 9.998721641395546 10.0 9.998704949388358 10.0 10.0 9.998316178626965 10.0 9.99676229188245 10.0 10.0 10.0 10.0 9.999238044414254 9.996257850468925 10.0 10.0 9.998707559888125 9.998399584037871 10.0 10.0 9.908493521716263 10.0 10.0 9.99873475947706 9.997825198801245 10.0 9.997826390895673 10.0 9.999723288343512 9.99868133942554 9.998397111075061 9.99607161614413 9.998244153273314 9.997691123756335 9.999993937481522 9.996289011496078 10.0 9.99328181925733 9.997666657684675 9.999830633901556 
10.0 2.0434025948801944 0.001126144426050175 0.0010 0.0010 0.0010 0.0010 2.2380679494951585 0.0010 0.0010 10.0 6.372749983861795 10.0 6.374003517788925 6.385554059266783 10.0 10.0 3.6710252354561 9.988750970936696 9.999972937810465 10.0 6.386886734547859 10.0 5.434216728556706 9.987998098668832 6.2799967392487845 10.0 6.372791280425182 6.370349053498324 10.0 0.05812112032627681 9.99997167888685 9.984573974254342 9.98855535162629 6.372836147138171 9.986440990865331 6.383434460041428 10.0 9.987757736021862 9.958327827251708 6.372758401511398 6.372576316612434 9.985802514399957 10.0 6.372738611587338 10.0 10.0 4.912693458983097 10.0 6.37301390466704 10.0 
0.0010 10.0 0.0010 0.0010 0.0010 0.0010 0.0010 8.723070154089752 1.5906990615628378 0.0010 10.0 10.0 10.0 10.0 10.0 10.0 10.0 10.0 10.0 10.0 9.999035793526765 10.0 10.0 10.0 10.0 10.0 10.0 10.0 10.0 10.0 10.0 10.0 10.0 10.0 10.0 10.0 10.0 10.0 10.0 10.0 10.0 10.0 10.0 10.0 10.0 10.0 10.0 10.0 10.0 10.0 10.0 
1.105436165217402 0.0010 0.0010 0.0010 0.0010 0.0026957547155238085 0.0010 0.0010 10.0 0.0010 10.0 10.0 10.0 10.0 10.0 10.0 10.0 10.0 10.0 9.873674237596964 10.0 10.0 10.0 10.0 10.0 10.0 10.0 10.0 10.0 10.0 10.0 10.0 10.0 10.0 10.0 10.0 10.0 10.0 10.0 10.0 10.0 10.0 10.0 10.0 10.0 10.0 10.0 10.0 10.0 10.0 10.0 
0.0010 0.891877555589621 0.002308226333739917 0.0010 0.0010000271598813004 0.0010000208575759013 10.0 0.0010 0.0010 4.447199879470313 9.99700254247455 10.0 10.0 10.0 10.0 9.99994733723096 9.99996811500177 10.0 10.0 9.999932963463317 9.999981912626957 10.0 9.999995917638508 10.0 10.0 10.0 9.999942751310822 10.0 10.0 9.868904964723283 10.0 9.996795853537918 10.0 10.0 10.0 10.0 10.0 9.993710088894371 10.0 10.0 10.0 10.0 10.0 9.999969716453757 10.0 9.996608250139358 10.0 10.0 10.0 10.0 10.0 
0.0010 0.943591615236896 0.0010 0.0010 0.0010 0.0010 10.0 0.0010 0.0010 4.749591411575988 10.0 10.0 10.0 10.0 10.0 10.0 10.0 10.0 10.0 10.0 10.0 10.0 10.0 10.0 10.0 10.0 10.0 10.0 10.0 10.0 10.0 10.0 10.0 10.0 10.0 10.0 10.0 10.0 10.0 10.0 10.0 10.0 10.0 10.0 10.0 10.0 10.0 10.0 10.0 10.0 10.0 
0.0010 10.0 0.0038107124546962402 0.0010 0.0010 0.0010 0.0010 9.501892324660632 1.9978593716552413 0.0010 10.0 10.0 10.0 10.0 10.0 10.0 10.0 10.0 10.0 10.0 10.0 10.0 10.0 10.0 10.0 10.0 10.0 10.0 10.0 10.0 10.0 10.0 10.0 10.0 10.0 10.0 10.0 10.0 10.0 10.0 10.0 10.0 10.0 10.0 10.0 10.0 10.0 10.0 10.0 10.0 10.0 
0.0010 0.0010 0.0010 0.0010 0.0010 0.0010 0.6464694554340433 0.0010 0.0010 10.0 10.0 10.0 10.0 10.0 10.0 10.0 10.0 10.0 10.0 10.0 10.0 10.0 10.0 10.0 10.0 10.0 10.0 10.0 10.0 10.0 10.0 10.0 10.0 10.0 10.0 10.0 10.0 10.0 10.0 10.0 10.0 10.0 10.0 10.0 10.0 10.0 10.0 10.0 10.0 10.0 10.0 
0.0010 0.0010 0.0010 0.0010 0.0010 0.0010835650541075614 0.0010 3.678209498743759 10.0 0.0010 10.0 10.0 10.0 10.0 10.0 10.0 10.0 10.0 10.0 9.979962731463544 10.0 10.0 10.0 10.0 10.0 10.0 10.0 10.0 10.0 9.999909767530289 10.0 10.0 10.0 10.0 10.0 10.0 10.0 10.0 10.0 10.0 10.0 10.0 10.0 10.0 10.0 10.0 10.0 10.0 10.0 10.0 10.0 
0.0010 0.0010 0.0010 0.0010 0.0010 0.0010 0.23531952592393227 0.0010 0.0010 10.0 10.0 10.0 10.0 10.0 10.0 10.0 10.0 10.0 10.0 10.0 10.0 10.0 9.999999962891552 10.0 10.0 10.0 10.0 10.0 10.0 10.0 10.0 10.0 10.0 10.0 10.0 10.0 10.0 10.0 10.0 10.0 10.0 10.0 10.0 10.0 10.0 10.0 10.0 10.0 10.0 10.0 10.0 
9.230398286909875 3.6457154901978366 0.0010 0.0010 0.0010 0.0010 0.0010 3.854605723927873 0.0010 0.0010 10.0 10.0 10.0 10.0 8.531593063159567 10.0 10.0 10.0 10.0 10.0 10.0 10.0 10.0 10.0 10.0 10.0 10.0 9.734348326967563 10.0 9.812261537097944 10.0 10.0 10.0 10.0 10.0 10.0 10.0 10.0 10.0 10.0 10.0 10.0 9.985489992791978 10.0 10.0 10.0 10.0 10.0 10.0 10.0 10.0 
0.005983414010700869 0.37664039527353355 0.8938231844420514 0.003576336094777391 0.0010038387935023183 0.0010000634128253636 4.118600500726117 0.005432867754541826 0.009285374417572174 10.0 5.0893875102050865 9.997103097739354 9.945750795939167 9.997105049714232 9.997159163054436 9.998317737718063 9.987070775853388 9.429938346020464 9.997296586878823 9.999982696718716 9.994974606251871 9.997116226733786 9.997877778929588 9.996808007052323 9.99704723824584 9.997104823251563 9.999390839144617 9.997102747494415 9.997106987271337 9.981052128193532 9.997108034661487 9.988212871966812 9.997070944709703 9.994368393199597 9.997102569867959 9.997105975585352 9.997113355700245 9.999926047657569 9.995867883902063 9.996141862484993 9.99710330387945 9.997100105374207 9.997005440394291 9.999972707552512 9.997125569740215 9.971229263189567 9.998645033476498 9.997391258886497 9.777535422552063 9.99711612171199 9.982171205804283 
0.0010 1.1961926851560833 0.0010 0.0010324233620760417 0.0010001425023930875 0.0010 1.7621141151673 0.0010 0.0010 10.0 9.906256235447438 9.998804210167394 9.996820733599181 10.0 9.998978738840146 10.0 10.0 10.0 9.999453036065924 10.0 10.0 10.0 9.993237359504334 10.0 9.96065439381656 9.998810325511732 10.0 9.998807461443029 9.998804201067076 10.0 9.998937595972386 10.0 10.0 10.0 9.998804216647207 9.998926609299273 9.998804195556653 10.0 9.999140205875253 10.0 9.998804199711994 9.998804213096742 9.998790018243554 10.0 9.998806775445916 9.978972236552407 10.0 10.0 10.0 9.998924445674719 10.0 
0.0010 2.2750976348480583 0.0010 0.0010 0.0010 0.0010 10.0 0.001000000000000334 0.001000000000000334 2.3124137120997146 10.0 10.0 9.997595693132878 10.0 10.0 9.999975293193884 9.999940295712188 10.0 10.0 9.999988372121697 9.999986960140344 10.0 9.999760472521196 10.0 9.775760152805933 10.0 9.967855695523102 10.0 10.0 9.997977422537714 10.0 9.99995884100286 10.0 10.0 10.0 10.0 10.0 9.99966193620887 10.0 10.0 10.0 10.0 10.0 9.999978368366536 10.0 9.995395891917495 9.999987389592397 10.0 10.0 10.0 9.999961526730342 
0.0010 0.0010 0.0010 0.0010 0.0010 0.0010 10.0 0.0010 0.0010 5.506657962260969 10.0 10.0 10.0 10.0 10.0 10.0 10.0 10.0 10.0 10.0 10.0 10.0 10.0 10.0 10.0 10.0 10.0 10.0 10.0 10.0 10.0 10.0 10.0 10.0 10.0 10.0 10.0 9.999949264802092 10.0 10.0 10.0 10.0 10.0 10.0 10.0 10.0 10.0 10.0 10.0 10.0 10.0 
10.0 1.807865462763386 0.0010 0.0010 0.0010 0.0010 0.0010 1.7122080748015995 0.0010 0.0010 9.933672293038187 7.05269826605617 10.0 7.05288790055883 7.039759129629402 9.911949874336186 9.906978162377973 2.713897779467662 9.779422780643852 10.0 9.905254367085108 7.027063658578664 10.0 7.320521075510389 9.666393987741005 7.051886218076682 9.90430073081051 7.053159435593116 7.052641387583914 10.0 1.6458393054114655 10.0 8.170526899477963 9.905912073653857 7.051673878122893 9.796000278042197 7.052682880935052 9.904670340516754 9.741405470606887 9.906718241877455 7.053121499243195 7.050302828806698 10.0 9.909814476368473 7.095496314635177 9.90965599836262 9.965323313183493 2.3207593284335006 9.732639004488755 7.114144671924372 9.861728357860184 
0.0010 0.0010 0.0010 0.0010 0.0010 0.0010 10.0 0.0010 0.0010 7.212959777474358 10.0 9.999810860712733 10.0 10.0 10.0 9.992548835773842 9.991185267456 9.870831373305368 9.999994146965609 9.999998828500726 9.99999997330974 9.999991134924418 10.0 9.999979900458465 10.0 9.99996072359617 9.99870089965257 9.999959838683859 9.99981420153475 9.991097451864103 10.0 9.991514934071063 9.99996609698484 9.916847366356487 9.99993418755443 10.0 9.999670179155503 9.986804120318078 9.99999286782215 9.999896206382344 9.999959881846213 9.999963085579033 10.0 9.995074349170967 9.99996330372144 10.0 10.0 10.0 9.999721490030765 9.999959523157434 9.999995137558246 
0.0010 0.9493323677143806 0.0010 0.0010 0.0010570236413729487 0.0010 1.605630693199334 0.0010 0.0010 7.414024716228833 10.0 10.0 10.0 10.0 10.0 10.0 10.0 10.0 10.0 10.0 10.0 10.0 10.0 10.0 10.0 10.0 10.0 10.0 10.0 10.0 10.0 10.0 10.0 10.0 10.0 10.0 10.0 10.0 10.0 10.0 10.0 10.0 10.0 10.0 10.0 10.0 10.0 10.0 10.0 10.0 10.0 
5.033728662377678 5.726951244664866 0.0010 0.0010 0.0010 0.001000431607433701 0.0010 5.736942713066091 0.0010 0.0010 10.0 10.0 10.0 10.0 10.0 10.0 10.0 10.0 10.0 9.999957844467076 10.0 10.0 10.0 10.0 10.0 9.011691999544547 10.0 10.0 10.0 10.0 10.0 10.0 10.0 10.0 10.0 10.0 10.0 10.0 10.0 10.0 10.0 10.0 10.0 10.0 10.0 9.997696104752658 10.0 10.0 10.0 10.0 10.0 
9.682597752248729 1.4673991369460007 0.0010 0.0010 0.0010 0.0010 0.04792266084132543 1.4673991369460007 0.0010 0.030895462453518104 10.0 1.4673991369460007 10.0 1.4673991369460007 1.4673991369460007 7.422921327689528 10.0 1.4673991369460007 1.4673991369460007 10.0 10.0 1.4673991369460007 10.0 1.4673991369460007 10.0 1.4673991369460007 10.0 1.4673991369460007 1.4673991369460007 1.4673991369460007 1.4673991369460007 10.0 1.4673991369460007 1.4673991369460007 1.4673991369460007 1.4673991369460007 1.4673991369460007 10.0 10.0 10.0 1.4673991369460007 1.4673991369460007 1.4673991369460007 10.0 1.4673991369460007 10.0 10.0 10.0 10.0 1.4673991369460007 10.0 
0.0010 1.0024314228280704 0.0010 0.0010 0.0010 0.0010 10.0 0.0010 0.0010 5.231541671068147 10.0 10.0 10.0 10.0 10.0 10.0 10.0 10.0 10.0 10.0 10.0 10.0 10.0 10.0 10.0 10.0 10.0 10.0 10.0 10.0 10.0 10.0 10.0 10.0 10.0 10.0 10.0 10.0 10.0 10.0 10.0 10.0 10.0 10.0 10.0 10.0 10.0 10.0 10.0 10.0 10.0 
8.678493463515201 3.7989855132415404 0.0010 0.0010 0.0010 0.0010 0.0010 4.612886129578979 0.0010 0.0010 10.0 10.0 10.0 10.0 8.662062937498973 10.0 10.0 10.0 10.0 10.0 10.0 10.0 10.0 10.0 10.0 10.0 10.0 10.0 10.0 9.840454357114355 10.0 10.0 10.0 10.0 10.0 10.0 10.0 10.0 10.0 10.0 10.0 10.0 10.0 10.0 10.0 10.0 10.0 10.0 10.0 10.0 10.0 
0.7309412917394503 0.0010 0.0010 0.0010 0.0010 0.0020038094002968842 0.0010 0.0010 10.0 0.0010 10.0 10.0 10.0 10.0 10.0 10.0 10.0 10.0 10.0 10.0 10.0 10.0 9.816453040917466 10.0 10.0 10.0 10.0 10.0 10.0 10.0 10.0 10.0 10.0 10.0 10.0 10.0 10.0 10.0 10.0 10.0 10.0 10.0 10.0 10.0 10.0 10.0 10.0 10.0 10.0 10.0 10.0 
0.0010 0.0010 0.002915926790807268 0.0010 0.0010056895357898883 0.0010 0.194084578507434 0.0010 0.0010 10.0 9.808795959230158 10.0 9.99993308865076 10.0 10.0 10.0 10.0 10.0 10.0 9.999459544089936 10.0 10.0 9.999997903044648 10.0 10.0 10.0 10.0 10.0 10.0 9.999999934591617 10.0 9.995634923404985 10.0 9.994227501269615 10.0 10.0 10.0 10.0 10.0 10.0 10.0 10.0 10.0 9.99989807718713 10.0 10.0 10.0 10.0 10.0 10.0 10.0 
0.0010 10.0 0.0010 0.0010 0.0010 0.0010264555738158836 0.0010 8.262845322627207 1.1188822593728984 0.0010 10.0 10.0 10.0 10.0 10.0 10.0 10.0 10.0 10.0 10.0 10.0 10.0 9.999976756082624 10.0 10.0 10.0 9.99997508763363 10.0 10.0 10.0 10.0 10.0 10.0 10.0 10.0 10.0 10.0 10.0 10.0 10.0 10.0 10.0 10.0 10.0 10.0 10.0 10.0 10.0 10.0 10.0 10.0 
5.293678290357324 10.0 0.013031684116706767 0.0010 0.0010005156592550535 0.0010 0.0010 10.0 0.0010 0.0010 9.993031508739831 10.0 9.868178005117088 10.0 10.0 9.999047992632125 10.0 10.0 9.999568087684866 9.961720229753556 10.0 10.0 10.0 10.0 9.987779466193716 10.0 10.0 10.0 10.0 10.0 10.0 10.0 10.0 10.0 10.0 10.0 10.0 10.0 9.993020581239195 10.0 10.0 10.0 10.0 9.999966893848331 10.0 9.914892676130814 10.0 10.0 10.0 10.0 9.988753885979865 
0.0010 0.0010 0.0010 0.0010 0.0010 0.0010 10.0 0.0010 0.0010 7.871586826353989 10.0 10.0 10.0 10.0 10.0 10.0 10.0 10.0 10.0 10.0 10.0 10.0 10.0 10.0 10.0 10.0 10.0 10.0 10.0 10.0 10.0 10.0 10.0 10.0 10.0 10.0 10.0 10.0 10.0 10.0 10.0 10.0 10.0 10.0 10.0 10.0 10.0 10.0 10.0 10.0 10.0 
0.0010 2.0829856581700943 0.0010 0.0010 0.0010 0.0010 10.0 0.0010 0.0010 2.554537311119226 10.0 10.0 10.0 10.0 10.0 10.0 10.0 10.0 10.0 10.0 10.0 10.0 10.0 10.0 10.0 10.0 10.0 10.0 10.0 10.0 10.0 10.0 10.0 10.0 10.0 10.0 10.0 10.0 10.0 10.0 10.0 10.0 10.0 10.0 10.0 10.0 10.0 10.0 10.0 10.0 10.0 
0.0010 0.0010 0.0010 0.0011348286683161546 0.0010 0.0010025319982805347 9.178879216365434 0.0010 0.0010 5.590493111816013 10.0 9.99461305399033 10.0 9.99542460199458 10.0 10.0 9.999508236454318 10.0 10.0 10.0 10.0 9.995045909935035 10.0 10.0 10.0 10.0 10.0 9.994604069142953 9.9928214347309 10.0 10.0 9.997904767283922 10.0 10.0 9.993465877167342 10.0 10.0 10.0 10.0 10.0 9.99338289955174 9.993383633125557 10.0 10.0 9.99526158400624 9.99946884901418 10.0 10.0 10.0 9.994531793468438 10.0 
0.0010 1.106668954848871 0.0010 0.0010 0.0010 0.0010 6.909191239539668 0.0010 0.0010 2.077708336517282 10.0 10.0 9.999707297492815 10.0 10.0 10.0 9.998795143517015 10.0 10.0 9.998262370616931 9.99950800545579 10.0 10.0 10.0 10.0 10.0 10.0 10.0 10.0 10.0 10.0 9.999431143028229 10.0 10.0 10.0 10.0 10.0 10.0 10.0 9.999388510456184 10.0 10.0 10.0 10.0 10.0 9.998290040808772 10.0 10.0 10.0 10.0 10.0 
0.0010 0.0010 0.0010 0.0010 0.0010 0.0010 9.834933583454962 0.0010 0.0010 10.0 10.0 10.0 10.0 10.0 10.0 10.0 10.0 10.0 10.0 10.0 10.0 10.0 10.0 10.0 10.0 10.0 9.999552042845378 10.0 10.0 10.0 10.0 10.0 10.0 10.0 10.0 10.0 10.0 10.0 10.0 10.0 10.0 10.0 10.0 10.0 10.0 10.0 10.0 10.0 10.0 10.0 10.0 
0.0010 0.5570610970978741 0.9192920876819197 0.0010 0.002133731601488461 0.0010 4.284342130197027 0.0010 0.0010 10.0 8.798360811867727 9.983142951106764 9.980353125479105 9.983016458879913 10.0 9.99639735857385 10.0 8.242438991198597 9.961812589207096 10.0 9.998333540862633 9.98307053709391 10.0 9.983139502127665 9.903475693701322 9.983142617825658 9.995760186890223 9.983142872329758 9.983142830288664 9.525726725155222 10.0 10.0 10.0 10.0 9.983142894915025 9.99950820073259 9.983141988688327 9.996724490871708 9.912018092226532 10.0 9.983142873608331 9.983142670726497 10.0 10.0 9.983130984725813 10.0 9.973710871893259 10.0 9.962228734857645 9.983134439173122 10.0 
0.0010 1.1856434866789651 0.0010 0.0010 0.0010 0.0010 1.2459671642286008 0.0010 0.0010 10.0 10.0 10.0 10.0 10.0 10.0 10.0 10.0 10.0 10.0 10.0 10.0 10.0 10.0 10.0 10.0 10.0 10.0 10.0 10.0 10.0 10.0 10.0 10.0 10.0 10.0 10.0 10.0 10.0 10.0 10.0 10.0 10.0 10.0 10.0 10.0 10.0 10.0 10.0 10.0 10.0 10.0 
0.0010 0.0010 0.0010 0.0010 0.0010 0.0012308958237198925 10.0 0.0010 0.0010 5.957779488930685 10.0 10.0 10.0 10.0 10.0 10.0 10.0 10.0 10.0 10.0 10.0 10.0 10.0 10.0 10.0 10.0 10.0 10.0 10.0 10.0 10.0 10.0 10.0 10.0 10.0 10.0 10.0 10.0 10.0 9.961330026599232 10.0 10.0 10.0 10.0 10.0 10.0 10.0 10.0 10.0 10.0 10.0 
0.0010 2.67693972983615 0.0010 0.0010 0.0010000251390720257 0.0010 10.0 0.0010286820789067394 0.0010 2.2647485231129427 10.0 9.999543258117225 10.0 9.999543444975897 10.0 9.999460260493134 9.999396473279566 9.978624360569116 9.999533201976194 10.0 10.0 9.99954631189142 10.0 9.999544759594183 10.0 10.0 10.0 9.999544733223592 9.999543551168562 10.0 10.0 9.999530527506908 10.0 9.99306712594311 9.999543597195318 9.999545838560353 9.996219944028246 9.999426951745962 9.99954619574206 9.999953436674618 9.99954399052793 9.999543523976298 9.999581871408129 9.99946092097069 9.999543988862445 10.0 9.999527656816612 10.0 10.0 9.99954377848067 10.0 
0.0010 0.04002074587399246 0.0010996400624434426 0.0010 0.0010 0.0010000255087079684 0.0010 0.0010 0.0010 10.0 9.905300226601572 10.0 10.0 10.0 10.0 10.0 10.0 10.0 10.0 9.999869575132472 10.0 10.0 10.0 10.0 10.0 10.0 10.0 10.0 10.0 9.999527786245798 10.0 9.99987588636232 10.0 10.0 10.0 10.0 10.0 10.0 10.0 10.0 10.0 10.0 10.0 10.0 10.0 9.999989701275583 10.0 10.0 10.0 10.0 10.0 
0.0010 0.08883523307081909 0.0010 0.0010 0.0010 0.0010 0.7548183531657271 0.0010 0.0010 10.0 9.200361625017399 10.0 10.0 10.0 10.0 10.0 9.996499852727963 10.0 10.0 10.0 10.0 10.0 10.0 10.0 10.0 10.0 10.0 10.0 10.0 10.0 10.0 9.996179208897807 10.0 10.0 10.0 10.0 10.0 10.0 10.0 9.991445652113885 10.0 10.0 10.0 10.0 10.0 10.0 9.828911849320464 10.0 10.0 10.0 10.0 
10.0 1.3750498650216643 0.0010 0.0010 0.0010 0.0011410359102524909 0.0010 0.9072533738491404 0.0010 0.0010 10.0 0.0010 9.951269489410098 0.0010 0.0010 6.987477303118961 9.696144420964831 9.069627363517489 4.45605822332061 9.589934655498249 9.97899857588425 0.0010 10.0 0.0010 8.713053981341082 0.0010 10.0 0.0010 0.0010 10.0 0.40871434796727435 9.668244701579917 0.3162070598385398 4.8511616738170575 0.0010 0.511003110185503 0.0010 9.336354556036927 9.073251166135071 9.809828425277466 0.0010 0.0010 1.5677054900039558 8.38101731917461 0.0010 10.0 10.0 10.0 10.0 0.0010 10.0 
9.96563865777011 2.0296216449643665 0.0010 0.0010 0.0010 0.0010 0.0010 2.1175705816362433 0.0010 0.0010 10.0 7.88352572812483 9.995210931030048 7.875181471033184 8.095284525905056 9.703732389044152 9.960959337318345 4.9508818988282295 8.151381104927248 9.986147268246992 9.959124250205322 8.310708169639291 10.0 4.957161545239878 7.514257233524102 7.8915183331370695 10.0 7.870148716265129 7.880795017045978 10.0 4.950815317167636 9.979022520942582 4.956411909088593 8.070394273446581 7.895097815087745 7.941827491692827 7.878094190726012 9.381360872746065 9.549953406100144 9.938314643138682 7.870786743002159 7.901210392252872 6.69813207968364 9.880912179917049 7.159487548131116 9.834584802429143 5.966611634184399 4.950775600965508 9.661508552582477 6.847708712273558 9.857965719759642 
0.0010 0.0010 0.0010 0.0010 0.0010 0.0010 0.0010 6.39792763149264 10.0 0.0010 10.0 10.0 10.0 10.0 10.0 10.0 10.0 10.0 10.0 10.0 9.999882193601575 10.0 10.0 10.0 10.0 10.0 10.0 10.0 10.0 10.0 10.0 9.987512452198732 10.0 10.0 10.0 10.0 10.0 10.0 10.0 10.0 10.0 10.0 10.0 10.0 10.0 10.0 10.0 10.0 9.983625464161287 10.0 10.0 
0.001000000000000334 2.1924129389791145 0.0010 0.0010 0.0010 0.0010 6.8935382332974235 0.0010 0.0010 0.915609904824044 10.0 9.999982833408556 10.0 9.999982833077674 9.999982830415938 10.0 10.0 10.0 10.0 10.0 10.0 9.999982828217899 10.0 10.0 10.0 9.999982833864648 10.0 9.999982833363264 9.999982833746653 10.0 10.0 10.0 10.0 9.999982841296848 9.999982833472894 9.999982794436882 9.999982833544488 10.0 10.0 10.0 9.99998283376531 9.999982821166064 9.999966292610784 10.0 9.999982831990902 10.0 10.0 10.0 10.0 9.999982833211018 10.0 
0.0010 2.0263213764598 0.0010 0.0010 0.0010001845889962401 0.0010000000064210124 2.155295947422681 0.0010 0.0010 10.0 9.99291005266737 9.999999999941206 10.0 10.0 10.0 10.0 10.0 10.0 9.999999999820993 10.0 9.999998509705549 9.99999999993919 10.0 10.0 9.999999999735822 10.0 9.999874711917153 10.0 10.0 10.0 9.999999850214518 10.0 9.99999999995054 10.0 9.999999999939954 9.999999999917588 9.99999999993919 10.0 9.999999999797263 9.999999432281442 10.0 10.0 10.0 10.0 10.0 10.0 9.999999998402398 9.999999857916208 10.0 10.0 9.999999999761151 
9.24235947398989 2.0170564393400965 0.0010 0.0010 0.0010 0.0010 0.0010 1.9891882632780309 0.0010 0.0010 10.0 9.8916161951497 10.0 9.891615972007195 9.891609785718758 10.0 9.997433724680025 3.654208427274734 10.0 10.0 9.99651263540918 9.891614694233473 10.0 9.452754744434191 9.90892171175341 9.891615997888344 9.997472784873812 9.891613081989789 9.901485609816351 9.997749400119552 3.917572186574472 9.997331841678607 7.821894092481907 9.938448254157572 9.891616255577887 9.891615864547651 9.891615022456785 10.0 9.996308990904897 9.995017110344236 9.891616171584376 9.891616537254146 9.914087950994116 10.0 9.891613625731269 9.999208539149638 9.231343852484075 4.429746925011428 10.0 9.891614706134428 9.997897274571864 
0.009021330041501598 2.432026047233905 0.0010 0.0010013725344664545 0.0010177930248587432 0.00100000750812991 10.0 0.002754057854792511 0.0010 2.512626301938392 10.0 9.99877876128622 10.0 9.998778718222589 10.0 9.99999874126149 9.999934123914215 10.0 9.999999053726418 9.999995181273507 9.999953489213821 9.998778691636671 9.999825774222202 9.998779613597257 9.999953612477956 9.998778716854071 9.999968032545354 9.998778450263876 9.99877867517154 9.99988708154161 9.993256177676027 9.999954081214257 9.998779993274917 9.999299810707328 9.998778743769124 9.998776539689073 9.99877861043353 9.999374821728411 9.999953556470622 9.999835208886244 9.998778712910063 9.998778693751182 9.99903182145117 9.999998396740363 9.998778759404832 9.999568970918675 9.999952797671137 9.99556943909049 9.999953705901913 9.99877875110629 9.999953546724287 
2.5452057051547703 0.0010 0.0010 0.0012177413294668905 0.0010121477379897098 0.0010 0.0010 8.328737470200137 10.0 0.0010 10.0 10.0 10.0 10.0 10.0 10.0 10.0 10.0 10.0 10.0 10.0 10.0 10.0 10.0 10.0 10.0 10.0 10.0 10.0 10.0 10.0 10.0 10.0 10.0 10.0 10.0 10.0 10.0 10.0 10.0 10.0 10.0 10.0 10.0 10.0 10.0 10.0 10.0 10.0 10.0 10.0 
0.0010 0.0010 0.03126273922121985 0.0011187865763469603 0.001000057478023674 0.0010 0.0010 0.0010 0.0010 10.0 9.66397874325067 10.0 10.0 10.0 10.0 10.0 10.0 10.0 10.0 10.0 10.0 10.0 10.0 10.0 10.0 10.0 10.0 10.0 10.0 10.0 10.0 10.0 10.0 10.0 10.0 10.0 10.0 9.99475786628167 9.99882783261269 9.997289797126488 10.0 10.0 10.0 10.0 10.0 9.9992054278476 9.954653441062684 10.0 10.0 10.0 10.0 
0.0010 0.0010 0.001001970237022021 0.001000415516917129 0.0010 0.0010 10.0 0.0010 0.0010 1.8220840229634603 9.999906406319027 10.0 9.999479911277804 10.0 10.0 10.0 10.0 10.0 10.0 9.999831974996821 10.0 10.0 9.999883107727019 10.0 10.0 10.0 10.0 10.0 10.0 10.0 10.0 10.0 9.999871555850449 10.0 10.0 10.0 10.0 10.0 10.0 10.0 10.0 10.0 10.0 10.0 10.0 10.0 10.0 10.0 10.0 10.0 10.0 
0.15642224874795146 0.0010 0.0010 0.0010 0.002404186686254152 0.0010 0.0010 0.009404784258362834 8.698795039447706 0.0010 9.99974079143394 10.0 9.999000335144933 10.0 10.0 10.0 10.0 9.97905856865579 10.0 10.0 9.999999258970178 10.0 9.797740792052418 10.0 10.0 10.0 10.0 10.0 10.0 10.0 10.0 10.0 10.0 10.0 10.0 10.0 10.0 9.99995620397477 10.0 10.0 10.0 10.0 10.0 10.0 10.0 9.999922736852866 10.0 9.986529889954161 10.0 10.0 9.995757045367428 
0.0010 8.499522408654963 0.0010 0.0010 0.0010 0.0010 0.0010 7.485117405753861 1.1583100832383828 0.0010 10.0 9.99976246195965 10.0 9.999771071602114 9.999759371185812 10.0 10.0 10.0 10.0 10.0 10.0 10.0 10.0 9.999754589952753 10.0 9.999762263615333 10.0 10.0 9.99979836586959 10.0 10.0 10.0 9.999782019797737 9.999771117041389 9.999841177271685 10.0 10.0 10.0 10.0 10.0 9.999732664848061 9.999827690335291 9.999735474149995 10.0 9.999799561819472 10.0 10.0 10.0 10.0 9.99975560389945 10.0 
0.577971635757948 0.0010 0.0010 0.0010 0.0010 0.0010 0.0010 0.0010 10.0 0.0010 10.0 9.963815170158606 10.0 9.967582455939196 9.95283765570325 10.0 10.0 10.0 10.0 10.0 10.0 9.974454282238465 10.0 10.0 10.0 9.979190749394347 10.0 9.967540027637174 10.0 10.0 10.0 10.0 9.95702451500472 10.0 9.967455756649237 9.988179755951643 10.0 10.0 10.0 10.0 9.967857861480299 9.96799538997709 8.940838996371227 10.0 9.967505864389324 10.0 10.0 10.0 10.0 9.866693221530813 10.0 
0.0010 0.48093814513568567 0.0010069342306808372 0.0010 0.0010 0.0010000579899758037 10.0 0.0010 0.0010 5.312006810838066 10.0 10.0 9.999841705124226 10.0 10.0 10.0 10.0 10.0 10.0 9.99999241417996 9.99998820276223 10.0 9.999931324050403 10.0 10.0 10.0 9.998777424767972 10.0 10.0 9.998988691592036 10.0 10.0 10.0 10.0 10.0 10.0 10.0 9.999886871098965 10.0 9.797444297085388 10.0 10.0 10.0 10.0 10.0 9.999941779131948 9.99994037665022 9.999783982539283 10.0 10.0 10.0 
0.0011059145661561466 1.7437725898941854 0.0010031617661251362 0.0010000020215382621 0.0010004603713365606 0.001000486314884128 1.498578946591223 0.0032493891688367125 0.015153525266195702 9.50005 9.91325310841104 9.999770674477721 9.982659607615611 9.999766998808568 9.999471113501508 9.999970628424832 9.999964168231982 9.999986269995198 9.99994169377858 9.99999014673608 9.999999756150011 9.999892662974839 9.999882064841318 9.99924183350508 9.9999690774975 9.999774082147354 9.999999999995733 9.999766422111495 9.999783176858653 9.999999999994843 9.997765822522014 9.999999999989729 9.997743560653985 9.99990542663075 9.99976376933731 9.999795742491937 9.99989419121156 9.999988342894373 9.999993140546943 9.999275304302547 9.999766548089925 9.999907782274663 9.999655718469128 9.999986586333785 9.999699467945286 9.999982559524147 9.99989839182264 9.997440536411553 9.999999999999915 9.999649929738322 10.0 
0.0010 0.809036917560911 0.0010001713061061814 0.0010 0.0010 0.0010 10.0 0.001000000000000334 0.001000000000000334 5.28833611941072 9.996966507766608 9.999999998538458 10.0 9.999999603721022 9.999999995306725 10.0 9.999999999928917 9.999999682838522 9.999999997656042 10.0 9.999999434160955 9.999999997324332 10.0 10.0 9.999999997290757 9.999999997114635 10.0 9.99999999756763 9.999999998140025 9.978018646847083 9.999999997513697 10.0 9.999999999286757 9.999999999184206 9.999999997736271 9.999999997273386 9.999999998345082 9.99999999991564 9.999999948296388 10.0 9.999999997568356 9.99999999755 9.999999996100284 9.99999998070039 9.999999997552703 9.999999857841168 9.99999999955971 9.999999999837982 9.99999999333496 9.99999999756675 10.0 
0.0010 1.0232099775338415 0.0010 0.0010 0.0010 0.0010 10.0 0.0010 0.0010 4.644440298379377 10.0 10.0 10.0 10.0 10.0 10.0 10.0 10.0 10.0 10.0 10.0 10.0 10.0 10.0 10.0 10.0 10.0 10.0 10.0 10.0 10.0 10.0 10.0 10.0 10.0 10.0 10.0 10.0 10.0 10.0 10.0 10.0 10.0 10.0 10.0 10.0 10.0 10.0 10.0 10.0 10.0 
10.0 1.548605105656375 0.006925419518246731 0.0010120342469107592 0.0010 0.0010000753457571174 0.025575211324003005 1.4269132135808063 0.018612473707698474 0.0010 9.997439882148246 2.5462546845788303 9.910564646448876 2.541652132385381 2.5460319321698206 7.305655438361255 9.659232485802635 9.590213845297628 3.293726184213174 8.962791816603406 9.99975750154652 2.5475944851197747 9.97730104881748 2.5460319321698206 3.0873566108599286 2.546254592198143 10.0 2.546254701337779 2.546267719756437 9.74967229666998 0.9364455440793797 9.758094397236839 2.457218224715146 2.888047310359938 2.546254616521063 2.888047310359938 2.5462439277334115 9.992682795688257 2.888047310359938 9.934311604882238 2.5462547257576036 2.5462548570474732 2.6207030613324234 7.424425036239301 2.546254833045409 9.99312979666192 2.8449206314456346 8.775405282050942 6.238816241940846 2.546254199784376 10.0 
0.0010 0.21158522066288155 0.0010 0.001008388794084195 0.0010 0.0010 1.1159769639427635 0.0010 0.0010 8.647794133076934 10.0 10.0 10.0 10.0 10.0 10.0 10.0 10.0 10.0 10.0 10.0 10.0 10.0 10.0 10.0 10.0 10.0 10.0 10.0 10.0 10.0 10.0 10.0 10.0 10.0 10.0 10.0 10.0 10.0 10.0 10.0 10.0 10.0 10.0 10.0 10.0 10.0 10.0 10.0 10.0 10.0 
0.0010 0.0010 0.0010 0.0010 0.0010 0.0010 0.9224031516616075 0.0010 0.0010 10.0 10.0 10.0 10.0 10.0 10.0 10.0 10.0 10.0 10.0 10.0 10.0 10.0 10.0 10.0 10.0 10.0 10.0 10.0 10.0 10.0 10.0 10.0 10.0 10.0 10.0 10.0 10.0 10.0 10.0 10.0 10.0 10.0 10.0 10.0 10.0 10.0 10.0 10.0 10.0 10.0 10.0 
0.0010 0.4017295985635809 0.0010 0.0010 0.0010 0.0010 1.1479168610577208 0.0010 0.0010 10.0 10.0 10.0 9.903881113484829 10.0 10.0 10.0 10.0 10.0 10.0 10.0 10.0 10.0 10.0 10.0 10.0 10.0 10.0 10.0 10.0 10.0 10.0 9.998128614273774 10.0 10.0 10.0 10.0 10.0 10.0 10.0 10.0 10.0 10.0 10.0 10.0 10.0 10.0 10.0 10.0 10.0 10.0 10.0 
0.0010 0.3025092040403905 0.0010 0.0010 0.0010 0.0010165413884135623 10.0 0.0010 0.0010 5.111414279086314 10.0 10.0 10.0 10.0 10.0 10.0 10.0 9.998245232622661 10.0 10.0 9.955988924893441 10.0 9.999934384057518 10.0 10.0 10.0 9.956092706964702 10.0 10.0 10.0 10.0 10.0 10.0 10.0 10.0 10.0 10.0 10.0 10.0 10.0 10.0 10.0 10.0 10.0 10.0 9.992874823360582 10.0 10.0 10.0 10.0 10.0 
0.0010 2.2866918723525633 0.0010 0.0010 0.0010 0.0010 2.2697816022388775 0.0010 0.0010 10.0 10.0 10.0 9.997215919054103 10.0 10.0 10.0 9.994534449227066 10.0 10.0 10.0 9.999200818864022 9.979434351960268 9.999998304343004 10.0 9.991896488433754 10.0 10.0 10.0 9.701885792548547 9.969615596554252 10.0 9.987265329701238 9.98804657732595 10.0 10.0 9.98842872930721 10.0 9.997122200320838 9.995387433191606 10.0 10.0 10.0 9.961816670335088 10.0 10.0 9.994248678530079 9.998213872730288 9.989214140290162 9.999999686823687 10.0 10.0 
0.0010 0.0010 0.0010 0.0010 0.0010 0.0010 10.0 0.0010 0.0010 7.617279900089066 10.0 10.0 10.0 10.0 10.0 10.0 10.0 10.0 10.0 10.0 10.0 10.0 10.0 10.0 10.0 10.0 10.0 10.0 10.0 10.0 10.0 10.0 10.0 10.0 10.0 10.0 10.0 10.0 10.0 10.0 10.0 10.0 10.0 10.0 10.0 10.0 10.0 10.0 10.0 10.0 10.0 
0.0010 2.9354365967147054 0.0010 0.0010 0.0010 0.0010 10.0 0.0010 0.0010 1.3819465675048361 10.0 10.0 9.992282197934417 10.0 10.0 10.0 10.0 10.0 10.0 10.0 10.0 10.0 10.0 10.0 10.0 10.0 10.0 10.0 10.0 10.0 10.0 10.0 10.0 10.0 10.0 10.0 10.0 10.0 10.0 10.0 10.0 10.0 10.0 10.0 10.0 10.0 10.0 10.0 10.0 10.0 10.0 
0.0010 1.415108840215333 0.0010 0.0010 0.0010 0.0010 10.0 0.0010 0.0010 3.6876913979042376 10.0 10.0 10.0 10.0 10.0 10.0 10.0 10.0 10.0 10.0 10.0 10.0 10.0 10.0 10.0 10.0 10.0 10.0 10.0 10.0 10.0 10.0 10.0 10.0 10.0 10.0 10.0 10.0 10.0 10.0 10.0 10.0 10.0 10.0 10.0 10.0 10.0 10.0 10.0 10.0 10.0 
0.0010 0.0010 0.0010 0.0010 0.0010 0.0010 0.36019826060383764 0.0010 0.0010 10.0 10.0 10.0 10.0 10.0 10.0 10.0 10.0 10.0 10.0 10.0 10.0 10.0 10.0 10.0 10.0 10.0 10.0 10.0 10.0 10.0 10.0 10.0 10.0 10.0 10.0 10.0 10.0 10.0 10.0 10.0 10.0 10.0 10.0 10.0 10.0 10.0 10.0 10.0 10.0 10.0 10.0 
0.0010 2.169829698994063 0.02392413845031845 0.0010248700499305597 0.0010008280331711686 0.001012248636520723 2.6007228661597277 0.0010 0.0010 10.0 9.963867844571544 10.0 10.0 10.0 10.0 10.0 10.0 10.0 10.0 9.99859180896869 10.0 9.928885371293903 9.961338923124764 10.0 10.0 10.0 9.991296327880717 10.0 10.0 10.0 10.0 10.0 10.0 10.0 10.0 10.0 10.0 9.821474791689742 10.0 10.0 10.0 10.0 10.0 10.0 10.0 10.0 10.0 10.0 10.0 10.0 10.0 
0.0010 1.3108694283357223 0.0010 0.0010 0.0010 0.0010 9.737145010409671 0.0010 0.0010 3.6491505642093403 9.999647922107009 10.0 9.999983464313653 10.0 10.0 9.999999961856552 9.999999956074722 10.0 10.0 10.0 10.0 10.0 10.0 10.0 9.999981398047808 10.0 10.0 10.0 10.0 10.0 10.0 9.999999867705593 10.0 10.0 10.0 10.0 10.0 10.0 9.999999956043256 10.0 10.0 9.999930406294176 10.0 9.999999954510587 10.0 10.0 10.0 9.99997115655221 10.0 10.0 10.0 
6.421636883073445 10.0 0.0010 0.0010 0.0010 0.0010 0.0010 10.0 0.0010 0.0010 10.0 10.0 9.998994962218337 10.0 10.0 10.0 10.0 10.0 10.0 9.962665585645615 9.98478585074828 10.0 9.83316069252302 10.0 10.0 10.0 9.878727883757495 10.0 10.0 10.0 10.0 10.0 10.0 10.0 10.0 10.0 10.0 10.0 10.0 9.996252214372321 10.0 10.0 10.0 10.0 10.0 10.0 10.0 10.0 10.0 10.0 10.0 
7.768356503374884 6.532708522488128 0.0010 0.0011771493471827378 0.0010 0.0010 0.0010 7.040411994665625 0.0010 0.001000000000000334 9.9949682489486 9.997833256939106 9.986088487707873 9.997833408812198 9.997743519313435 9.999734342455287 9.999999991239822 10.0 9.999892529422 9.999491005466032 9.995986331378344 10.0 10.0 9.997858866509802 10.0 9.997907014359482 10.0 10.0 9.997786515402517 10.0 9.99817055613514 9.991338203185949 10.0 10.0 9.997833247351855 10.0 9.997835709271047 10.0 9.999899200516454 9.999636466367006 9.997833250161303 9.997911499655412 10.0 9.999972217613296 9.99783327056737 10.0 10.0 10.0 10.0 9.997833271498981 9.999999879010211 
0.0010 2.614188790771818 0.0010 0.0010 0.0010 0.0010 10.0 0.0010 0.0010 1.9675143558361803 10.0 10.0 10.0 10.0 10.0 10.0 10.0 10.0 10.0 10.0 10.0 10.0 10.0 10.0 10.0 10.0 10.0 10.0 10.0 9.971584339766304 10.0 10.0 10.0 10.0 10.0 10.0 10.0 10.0 10.0 10.0 10.0 10.0 10.0 10.0 10.0 10.0 10.0 9.999218363268014 10.0 10.0 10.0 
10.0 6.120650564684351 0.0010 0.0010 0.0010 0.0010 0.0010 7.020457445945688 0.0010 0.001000000000000334 10.0 10.0 10.0 10.0 10.0 10.0 10.0 10.0 10.0 10.0 10.0 10.0 10.0 10.0 10.0 10.0 10.0 10.0 10.0 9.938484654825706 10.0 10.0 10.0 10.0 10.0 10.0 10.0 10.0 10.0 10.0 10.0 10.0 10.0 10.0 10.0 10.0 10.0 10.0 10.0 10.0 10.0 
0.5225860811787841 0.0010 0.0010 0.0010 0.0010 0.0010003126170426827 0.0010 0.0010 5.000500000000001 0.0010 10.0 9.995254355149122 9.999989856837617 9.995254355149122 9.995254355149122 9.999800839667813 10.0 10.0 9.995254355149122 9.999779443382236 9.999958515432466 9.995254355149122 9.999999756261177 9.995254355149122 9.273698752700136 9.995254355149122 9.999981010063582 9.995254355149122 9.995254355149122 9.999967467021364 9.962314148658436 10.0 10.0 9.995254355149122 9.995254355149122 9.995254355149122 9.995254355149122 9.999878079923219 9.995254355149122 9.999946866409266 9.995254355149122 9.995254355149122 9.995254355149122 9.999895475923156 9.995254355149122 9.999890966925559 10.0 9.962314148658436 9.995254355149122 9.995254355149122 9.995254355149122 
0.8738600497062814 0.0010 0.0010 0.0010 0.0010 0.0010 0.0010 6.784663069166225 8.414696967597823 0.0010 10.0 10.0 10.0 10.0 10.0 10.0 10.0 10.0 10.0 10.0 10.0 10.0 10.0 10.0 10.0 10.0 9.97886755689084 10.0 10.0 10.0 10.0 10.0 10.0 10.0 10.0 9.975603111585405 10.0 10.0 10.0 10.0 10.0 10.0 10.0 10.0 10.0 10.0 10.0 10.0 10.0 10.0 10.0 
0.0010 0.0010 0.0010 0.0010 0.0013087317586981109 0.0010001996480167713 9.70520434984018 0.0010 0.0010 10.0 10.0 10.0 10.0 10.0 10.0 10.0 10.0 10.0 10.0 10.0 10.0 10.0 9.9891973797446 10.0 10.0 10.0 9.99152773366865 10.0 10.0 10.0 10.0 10.0 10.0 10.0 10.0 10.0 10.0 10.0 10.0 10.0 10.0 10.0 10.0 10.0 10.0 10.0 10.0 10.0 10.0 10.0 10.0 
0.21799577469140452 0.0010 0.0010 0.0010 0.0010 0.0015042967478547955 0.0010 0.0010 9.894958019587364 0.0010 10.0 10.0 10.0 10.0 10.0 10.0 10.0 10.0 10.0 9.963209936547551 10.0 10.0 10.0 10.0 10.0 10.0 10.0 10.0 10.0 10.0 10.0 10.0 10.0 10.0 10.0 10.0 10.0 10.0 10.0 10.0 10.0 10.0 10.0 10.0 10.0 10.0 9.985179546327734 10.0 10.0 10.0 10.0 
0.6759400949723133 0.0010 0.0010 0.0010 0.0010 0.001933532666295396 0.0010 0.0010 10.0 0.0010 10.0 10.0 10.0 10.0 10.0 10.0 10.0 10.0 10.0 9.93058794689044 10.0 10.0 10.0 10.0 10.0 10.0 10.0 10.0 10.0 10.0 10.0 10.0 10.0 10.0 10.0 10.0 10.0 10.0 10.0 10.0 10.0 10.0 10.0 10.0 10.0 10.0 9.972388006441642 10.0 10.0 10.0 10.0 
0.9372844538027554 0.0010 0.0010 0.0010 0.0010 0.0010 0.0010 0.0010 7.0348235535979455 0.0010 9.977791974414382 10.0 10.0 10.0 10.0 10.0 10.0 10.0 10.0 10.0 10.0 10.0 10.0 10.0 10.0 10.0 10.0 10.0 10.0 10.0 10.0 10.0 10.0 10.0 10.0 10.0 10.0 10.0 10.0 10.0 10.0 10.0 9.764103289911487 10.0 10.0 10.0 10.0 10.0 10.0 10.0 10.0 
0.0010 0.0010 0.0010 0.0010 0.0010 0.0010 0.0010 2.4326295320808473 10.0 0.0010 10.0 9.999926244859692 9.954855902256723 9.999926246825455 10.0 9.999895084643303 9.998878261006972 10.0 9.999882566628154 9.994482928155657 10.0 9.999926142154958 10.0 9.999959548735035 9.999944875968932 9.999941300622199 10.0 9.999914129618023 9.999926354900161 10.0 10.0 10.0 10.0 10.0 9.999927824103809 10.0 9.999926293124481 10.0 9.99992538296319 9.999998588463368 9.999926281530954 9.999943082208858 9.829381198609202 10.0 9.999926358975923 10.0 10.0 10.0 10.0 9.999926324603175 9.999996313249936 
0.0010 0.0010 0.0010 0.0010 0.0010 0.0010 10.0 0.0010 0.0010 8.376144323041123 10.0 10.0 10.0 10.0 10.0 10.0 10.0 10.0 10.0 9.99401838136221 10.0 10.0 9.95451201577736 10.0 10.0 10.0 10.0 10.0 10.0 10.0 10.0 10.0 10.0 10.0 10.0 10.0 10.0 10.0 10.0 10.0 10.0 10.0 10.0 10.0 10.0 10.0 10.0 10.0 10.0 10.0 10.0 
0.0010 2.221389321766793 0.0010 0.0010045860357932518 0.0010 0.0010 9.1109886214679 0.0010 0.0010 2.0608928691340838 10.0 10.0 9.99912042936783 10.0 10.0 10.0 10.0 9.99383346443203 10.0 9.999986776919114 10.0 10.0 10.0 10.0 10.0 10.0 10.0 10.0 10.0 9.998495190382295 10.0 10.0 10.0 10.0 10.0 10.0 10.0 10.0 10.0 9.999222282092283 10.0 10.0 10.0 10.0 10.0 9.999964944364013 10.0 10.0 10.0 10.0 10.0 
10.0 2.7536979909780364 0.0025144975836678633 0.0010043482330288533 0.0010 0.0011004591762735366 0.0010 3.052295387027975 0.0010 0.0010 9.968694744377787 9.57564999523988 9.999118137078506 9.56594027764483 9.636100473434219 9.961085551966471 9.979761744784659 0.0010 9.52294994735564 9.999984376159189 9.985472945550686 9.709409170860559 9.9863641547575 8.10439531080284 9.37302091696739 9.571325846802404 9.999122430198597 9.564271629664514 9.56611304927358 9.99435609411426 0.0010 9.999777802066815 5.96400490649483 9.434754186719108 9.572550930741011 9.587583865058505 9.573704711073033 9.80786445371605 9.972404539387641 9.978011586545872 9.563686580557265 9.562377334910305 9.183679118391694 9.999741061486034 9.319094476457812 9.965842322745996 8.74422082337683 0.0010 9.923998186508852 9.236835916819333 9.944309028289107 
0.0010 0.0010 0.0010 0.0010 0.0010686431629888208 0.001000000322947647 1.2328908452199774 0.0010 0.0013914437134539492 9.989640694643336 9.999999820406105 9.999984916353302 10.0 9.999983749059695 10.0 9.9999994970483 10.0 9.999861988835956 10.0 10.0 10.0 10.0 9.999999921982097 9.999983644814266 10.0 9.999983729714211 10.0 10.0 10.0 10.0 9.999936333333732 10.0 10.0 10.0 9.999984296359507 10.0 9.999984565443615 10.0 10.0 9.999999990402072 9.999983692818057 10.0 10.0 10.0 9.999983153271996 10.0 10.0 10.0 10.0 10.0 10.0 
0.0010 1.23092581801619 0.0010 0.0010 0.0010 0.0010 9.049578753057352 0.0010 0.0010 3.3787269026983138 10.0 10.0 10.0 10.0 10.0 10.0 10.0 10.0 10.0 10.0 10.0 10.0 9.999701699136692 10.0 10.0 10.0 10.0 10.0 10.0 10.0 10.0 10.0 10.0 10.0 10.0 10.0 10.0 10.0 10.0 10.0 10.0 10.0 10.0 10.0 10.0 10.0 10.0 10.0 10.0 10.0 10.0 
6.742411671820804 0.0010 0.0010 0.0023132952180267767 0.0011144597001117827 0.0010 0.0010 10.0 10.0 0.0010 10.0 10.0 10.0 10.0 9.999685145118596 10.0 10.0 10.0 10.0 10.0 10.0 10.0 10.0 10.0 10.0 10.0 9.940196757949314 10.0 10.0 10.0 10.0 10.0 10.0 10.0 10.0 10.0 10.0 10.0 10.0 10.0 10.0 10.0 10.0 10.0 10.0 10.0 10.0 10.0 10.0 9.998440953491487 10.0 
0.542030041122754 0.0010 0.0014355589247506293 0.0010580394717847922 0.001000134758800117 0.0010021741140503447 0.0010 0.001000000000000334 9.56229536282719 0.0010 10.0 9.98519596590231 10.0 9.984413441113182 9.982800643037008 9.99882580148788 9.996088862748419 10.0 9.988293889057246 9.99723316789842 9.987556431537804 9.928797529867385 10.0 9.978759474569737 10.0 9.980737181924965 9.771573714134751 9.98636761087113 9.988336854333857 9.981799815260915 10.0 9.996024499427277 10.0 9.98953210436569 9.984271429751065 9.986631709881875 9.988757397175766 9.999361718174255 9.998811735610738 9.995259855884163 9.983782062405574 9.984274735450578 9.828544141397579 9.999560364717329 9.984156306930075 9.999771705634476 10.0 10.0 9.99843573710428 9.975550779126655 9.978819785016244 
10.0 1.331160633444302 0.0010 0.0010 0.0010063816851220422 0.0010 0.0010 0.79467666082983 0.0010 0.0010 9.769628251139382 0.0010 9.941944991232955 0.0010 0.0010 8.501421045102221 9.810471042441893 9.816978031670736 6.151090985643097 9.792672313382313 10.0 0.0010 10.0 0.0010 6.075767212201852 0.0010 10.0 0.0010 0.0010 9.864261103276833 0.0010 9.867085486882806 0.0010 0.9918022048658524 0.0010 0.31743364965694054 0.0010 9.849373857050004 5.9619610254765165 9.927356102716775 0.0010 0.0010 0.0010 9.04462201574384 0.0010 10.0 5.877322669266286 8.30714423298726 7.292176076483673 0.0010 10.0 
0.0010 0.0010 0.0010 0.0010 0.0010 0.0010 10.0 0.0010 0.0010 7.654721143784013 10.0 10.0 10.0 10.0 10.0 10.0 10.0 10.0 10.0 10.0 10.0 10.0 10.0 10.0 10.0 10.0 10.0 10.0 10.0 10.0 10.0 10.0 10.0 10.0 10.0 10.0 10.0 10.0 10.0 10.0 10.0 10.0 10.0 10.0 10.0 10.0 10.0 10.0 10.0 10.0 10.0 
10.0 1.3106499574615782 0.0011571453286367147 0.0010 0.0010 0.0010034333610301005 0.0010 0.9175456521236214 0.0010 0.0010 9.999982616969902 0.0010 9.937503238443949 0.0010 0.0010 8.039896907190556 9.753203920333384 10.0 6.834780327507723 9.635056997999502 9.999993443955207 0.0010 9.9999982753081 0.0010 6.6914084562207705 0.0010 10.0 0.0010 0.0010 9.844819559916736 0.0010 9.825438094478264 0.0010 0.0010 0.0010 0.0010 0.0010 10.0 6.47650898947514 9.949409411115026 0.0010 0.0010 0.0010 8.603496656152792 0.0010 10.0 6.312039910295497 9.99967567755343 9.262974009171028 0.0010 9.999788738738173 
0.001009761321987787 0.7467722792927785 0.0010 0.0010004788491004334 0.0010 0.001000130800489663 9.964922905567002 0.0010099227305908494 0.0010099227305908494 5.0005 9.999924999585884 10.0 9.999963024970336 10.0 10.0 10.0 9.99999991320414 9.999991192843083 9.999980441957337 10.0 10.0 10.0 9.999965724872025 10.0 9.999991613427628 10.0 9.999997298242368 10.0 10.0 10.0 9.999998310307651 9.999999827198275 10.0 9.999974672667143 10.0 10.0 10.0 9.999996309287695 9.999979015873175 9.99999216728668 10.0 10.0 9.999977685108018 10.0 10.0 10.0 9.999999957724356 9.9999996493411 9.99999999964162 10.0 10.0 
0.0010 0.0010 0.0010 0.0010 0.0010 0.0010 0.0010 2.61629180950353 0.0010 10.0 10.0 10.0 10.0 10.0 10.0 9.992557031819949 10.0 10.0 10.0 10.0 10.0 10.0 10.0 10.0 10.0 10.0 10.0 10.0 10.0 10.0 10.0 10.0 10.0 10.0 10.0 10.0 10.0 10.0 10.0 10.0 10.0 10.0 10.0 10.0 10.0 10.0 10.0 10.0 10.0 10.0 10.0 
0.6617041785852931 0.0010 0.0010 0.0010 0.0013370176864735052 0.0010 0.0010 0.0010 10.0 0.0010 10.0 10.0 9.846148588124878 10.0 10.0 10.0 10.0 10.0 10.0 10.0 10.0 10.0 10.0 10.0 10.0 10.0 10.0 10.0 10.0 10.0 10.0 10.0 10.0 10.0 10.0 10.0 10.0 10.0 10.0 10.0 10.0 10.0 10.0 10.0 10.0 10.0 10.0 10.0 10.0 10.0 10.0 
0.0010 0.0010 0.0010 0.0010 0.0010 0.0010 10.0 0.0010 0.0010 10.0 10.0 10.0 10.0 10.0 10.0 9.999982342572503 10.0 10.0 9.999979261061657 10.0 9.999999059012703 10.0 10.0 10.0 10.0 10.0 10.0 10.0 10.0 9.999995464111159 10.0 10.0 10.0 9.999995973567898 10.0 10.0 10.0 10.0 10.0 10.0 10.0 10.0 9.999979627539007 10.0 10.0 9.999999566794237 10.0 9.99999826102071 10.0 10.0 9.999972526604719 
0.0010 10.0 0.0010 0.0010 0.001142184130313259 0.0010 0.0010 10.0 3.0829621094879975 0.0010 10.0 10.0 10.0 10.0 10.0 10.0 10.0 10.0 10.0 10.0 10.0 10.0 10.0 10.0 10.0 10.0 9.966677514358578 10.0 10.0 10.0 10.0 10.0 10.0 10.0 10.0 10.0 10.0 10.0 10.0 10.0 10.0 10.0 10.0 10.0 10.0 10.0 10.0 10.0 10.0 10.0 10.0 
10.0 1.4884940007079772 0.0010 0.0013635406913618435 0.0010 0.0010 0.0010 0.6377949195939299 0.0010 0.0010 9.933027411568576 0.0010 10.0 0.0010 0.0010 9.898407523998891 10.0 10.0 0.0010 10.0 10.0 0.0010 10.0 0.0010 0.0010 0.0010 10.0 0.0010 0.0010 10.0 0.0010 10.0 0.0010 0.0010 0.0010 0.0010 0.0010 10.0 0.0010 10.0 0.0010 0.0010 0.0010 10.0 0.0010 10.0 0.0010 1.0063180907497147 0.0010 0.0010 0.0010 
2.3771683128320626 0.0010 0.0010 0.0017258058097895743 0.0010 0.0010 0.0010 8.110466183931527 9.950005 0.0010 10.0 10.0 10.0 10.0 10.0 10.0 10.0 10.0 10.0 10.0 10.0 10.0 10.0 10.0 10.0 10.0 10.0 10.0 10.0 10.0 10.0 10.0 10.0 10.0 10.0 10.0 10.0 10.0 10.0 9.980531608343949 10.0 10.0 10.0 10.0 10.0 10.0 10.0 10.0 10.0 10.0 10.0 
0.0010 0.0010 0.0010 0.0010 0.0010 0.0010 10.0 0.0010 0.0010 5.830643905066152 10.0 10.0 10.0 10.0 10.0 10.0 10.0 10.0 10.0 10.0 10.0 10.0 9.999855064501965 10.0 10.0 10.0 10.0 10.0 10.0 10.0 10.0 10.0 10.0 9.986250998434242 10.0 10.0 10.0 10.0 10.0 9.999957458373906 10.0 10.0 10.0 10.0 10.0 9.999991001166912 10.0 10.0 10.0 10.0 10.0 
10.0 5.936203214229487 0.0010 0.0010 0.0010 0.001001216672375398 0.0010 6.578739405837482 0.001000000000000334 0.0010 9.80747348445218 10.0 10.0 10.0 10.0 10.0 10.0 9.133207548244643 10.0 9.99964869473783 10.0 10.0 10.0 10.0 10.0 10.0 10.0 10.0 10.0 10.0 10.0 10.0 10.0 10.0 10.0 10.0 10.0 10.0 10.0 10.0 10.0 10.0 10.0 10.0 10.0 10.0 10.0 10.0 10.0 10.0 10.0 
0.0010 1.230387764508191 0.0010852914832079827 0.0010071826486284217 0.0010192359628606463 0.001000014831187028 9.703054213650928 0.0010470113800679205 0.039362754897976526 3.398426846371994 10.0 10.0 9.999929031461303 10.0 10.0 10.0 10.0 10.0 10.0 9.999685942595416 10.0 10.0 10.0 10.0 10.0 10.0 10.0 10.0 10.0 10.0 10.0 10.0 10.0 10.0 10.0 10.0 10.0 10.0 10.0 9.999996939363804 10.0 10.0 10.0 10.0 10.0 10.0 10.0 10.0 9.934435664127582 10.0 10.0 
0.0010 1.438494041291436 0.0010 0.0010 0.0010 0.0010 9.404516875214647 0.0010 0.0010 3.6065689219443273 10.0 10.0 10.0 10.0 10.0 10.0 10.0 10.0 10.0 10.0 10.0 10.0 10.0 10.0 10.0 10.0 10.0 10.0 10.0 10.0 10.0 10.0 10.0 10.0 10.0 10.0 10.0 10.0 10.0 10.0 10.0 10.0 10.0 10.0 10.0 10.0 10.0 10.0 10.0 10.0 10.0 
0.0010 0.8817783499845135 0.0010 0.0011763434541342385 0.0010 0.0010 9.997783320754909 0.0010 0.0010 4.974830191737249 10.0 9.994816062675213 10.0 9.995353884175763 9.994812696704384 9.993898952477723 10.0 10.0 10.0 10.0 10.0 9.991710631078776 10.0 9.995470337044852 10.0 9.994923245048529 9.989243429254689 9.994785466490516 9.994982435705182 10.0 10.0 10.0 9.99487903359354 10.0 9.994786130058266 9.988019225378473 9.995223408457568 10.0 10.0 10.0 9.994785359603247 9.99478673418844 9.991078348320364 10.0 9.99480359862909 9.999994548588505 10.0 10.0 10.0 9.994589086447228 10.0 
0.0010 0.3079434279657833 0.0010 0.0010000656288747006 0.0010016872092560988 0.0010 1.1245650510701601 0.0010 0.013233323490223138 10.0 9.998344859664389 10.0 10.0 10.0 10.0 9.999999976604332 9.999197951140005 10.0 10.0 9.975621518482207 10.0 10.0 9.94041000435151 10.0 10.0 10.0 9.997925227599113 10.0 10.0 9.99985842876669 10.0 10.0 10.0 10.0 10.0 10.0 10.0 10.0 10.0 10.0 10.0 10.0 10.0 10.0 10.0 10.0 10.0 10.0 10.0 10.0 10.0 
0.0010 1.8170460043764665 0.0010 0.0010002298083850803 0.0010012152597067116 0.001002091419668372 2.664030738035164 0.0010 0.0010 10.0 9.92301477300388 9.999067846282934 10.0 9.99905727872987 9.999224046136003 10.0 9.998758673974558 10.0 9.997644689002314 9.999603469109356 10.0 10.0 9.999745773773386 9.9958243957979 9.997277859760416 9.999073164093682 10.0 9.999057627498157 9.99883384812626 9.998711551382872 10.0 9.933166647728564 10.0 9.997476798238457 9.999077378559862 9.998414876203313 9.99907122602383 9.998420166869726 9.998642752219764 9.999733966493343 9.99903857162142 9.998832007778399 9.997139125861375 9.998720681221137 9.998318932243903 9.999981632418853 9.997281849483985 10.0 9.993218776064523 9.998301104071103 9.999732672660619 
0.0010 0.8628497744889758 0.003931243578443657 0.0010 0.0010 0.0010 10.0 0.0010 0.0010 5.082053635271312 10.0 10.0 9.99979067609761 10.0 10.0 9.999867648632858 10.0 10.0 10.0 10.0 10.0 10.0 9.999786703426205 10.0 10.0 10.0 10.0 10.0 10.0 10.0 10.0 10.0 10.0 10.0 10.0 10.0 10.0 10.0 10.0 9.999664224006308 10.0 10.0 10.0 9.999883431373295 10.0 9.999971143247782 10.0 10.0 9.999671132792713 10.0 9.999664210563887 
1.1196187003031755 0.0010 0.0010 0.0010 0.0010064299136682809 0.0010 0.0010 0.0010 9.488623114420204 0.0010 10.0 10.0 9.999990197955652 10.0 10.0 9.99950470111931 9.999746692270106 10.0 9.999583757941771 9.999916784566281 10.0 10.0 9.997183501103498 10.0 10.0 10.0 9.993756039117223 10.0 10.0 10.0 10.0 10.0 10.0 9.99963166411123 10.0 9.999464741437302 10.0 10.0 10.0 10.0 10.0 10.0 9.591404272138863 9.999826268777662 10.0 10.0 9.995902358749138 10.0 9.989648499427446 10.0 10.0 
0.0010 0.6125934402676356 0.0010002435043930057 0.0010 0.0010012742420781454 0.0010 1.1230588916645439 0.0010 0.0010 10.0 10.0 10.0 10.0 10.0 9.999946781262532 9.986118379061702 10.0 9.999988236466812 10.0 10.0 10.0 9.999948737025788 10.0 10.0 10.0 10.0 10.0 10.0 10.0 10.0 10.0 10.0 10.0 10.0 10.0 9.97931645383635 10.0 10.0 10.0 9.999700583809423 10.0 10.0 10.0 9.999999651686743 10.0 10.0 10.0 10.0 10.0 10.0 10.0 
1.1969317262174357 0.0010 0.0010 0.0010 0.0010 0.0010 0.0010 7.093233402362111 10.0 0.0010 10.0 10.0 10.0 10.0 10.0 10.0 10.0 10.0 10.0 10.0 10.0 10.0 10.0 10.0 10.0 10.0 10.0 10.0 10.0 10.0 10.0 10.0 10.0 10.0 10.0 10.0 10.0 10.0 10.0 10.0 10.0 10.0 10.0 10.0 10.0 10.0 10.0 10.0 10.0 10.0 10.0 
0.0014065859423433589 0.007395395795588178 0.0010 0.0010596159685312733 0.0010 0.0010 0.03564292627405585 0.0010420103371433114 0.003533001416031153 10.0 9.987299821561466 9.99963910798185 9.999319731528423 9.999639049823148 9.999640553593572 9.999937804473898 10.0 9.999911244373054 9.999836547234631 9.999995241638377 10.0 9.999642051638258 9.999969691333403 9.999607898789868 9.99997337318618 9.999639163047096 9.99973222208348 9.999639015173218 9.999639088777464 10.0 9.999602911132447 9.894810418529648 9.99960291032933 9.999645152924664 9.984304016352397 9.999639513389289 9.999639131286084 9.907704574751795 9.999995512690358 9.999999247426821 9.999639019363858 9.999639230369057 9.999630889994794 9.999967861867729 9.999634088598714 10.0 9.999971412931284 9.999913979031144 9.99998381107822 9.99963192692263 9.999998231753647 
0.001032305044642307 0.9615349763808381 0.030039535348432532 0.0010146772762496257 0.0010361975015822321 0.0010029326314200037 1.559255006117066 0.001029558408108164 0.0012002809999562534 8.809163602447292 9.555540756526028 9.998858672833675 9.99881476978535 9.99885880124585 9.998853693331396 9.996189985575437 9.99794182940206 9.957610466976954 9.999132265326704 9.999035933129846 9.99926543361006 9.998856099215665 9.999323037792882 9.998946729111532 9.9980037108698 9.99885605645222 9.993567672709258 9.998858933588666 9.99885877777146 9.99066682702362 9.99749220199174 9.996803476231673 9.99942173892521 9.999938678240117 9.998823842366223 9.999642343161588 9.998858561738528 9.999708813692193 9.99817981326167 9.991113684783437 9.998858910214778 9.998858332511466 9.999979136467418 9.99967803575039 9.998973775555353 9.999685293651812 9.91750435188882 9.998866450537333 9.999087539077834 9.998878127918633 9.998985989932008 
0.0010 0.0010 0.0010 0.0010 0.0010 0.0010 0.0010 1.4535805975132985 0.0010 9.377253129488567 10.0 10.0 10.0 10.0 10.0 10.0 10.0 10.0 10.0 10.0 10.0 10.0 10.0 10.0 10.0 10.0 10.0 10.0 10.0 10.0 10.0 10.0 10.0 10.0 10.0 10.0 10.0 10.0 10.0 10.0 10.0 10.0 10.0 10.0 10.0 10.0 10.0 10.0 10.0 10.0 10.0 
0.0010 0.9713725401334217 0.004684243916534147 0.0010 0.0012180877058668035 0.0010000548941048457 1.3084970108245326 0.0010 0.0010 9.54545572252589 10.0 10.0 9.998956984390356 10.0 10.0 10.0 9.99796635610254 10.0 10.0 9.999852550966285 9.985131495884616 10.0 9.999995177497851 10.0 10.0 10.0 9.999815863441713 10.0 10.0 10.0 10.0 9.995678150187887 10.0 10.0 10.0 10.0 10.0 9.998795005422648 10.0 10.0 10.0 10.0 10.0 10.0 10.0 9.997704510851568 10.0 10.0 10.0 10.0 10.0 
0.0010 0.5154991623120365 0.0010 0.0010 0.0010 0.0010031754718704644 9.303664368242275 0.0010 0.0010 4.53315406394921 10.0 10.0 10.0 10.0 10.0 9.99985174829921 9.999843980781506 10.0 10.0 9.999992208098632 9.998305354554626 10.0 10.0 10.0 10.0 10.0 10.0 10.0 10.0 9.999961479066776 10.0 9.997100534950738 10.0 10.0 10.0 9.999953320402788 10.0 10.0 10.0 10.0 10.0 10.0 10.0 10.0 10.0 10.0 10.0 10.0 10.0 10.0 10.0 
10.0 5.0005 0.0010000000839581204 0.0010000931648514772 0.0010123428094959963 0.0010 0.0010 5.2015697500919345 0.001449123879750322 0.0010 9.85637079689095 9.986575275527438 9.999308830829536 9.986575275544045 9.986575262614098 9.993075113227846 9.996139524901778 9.988898825371379 9.9909429290046 9.999078225117273 9.997420938216592 9.986575275337934 10.0 9.98657527718891 9.985449988968991 9.986575275531921 9.996237762187953 9.986575262611302 9.986575262611243 9.996139488951691 9.98657528201989 9.997570586564267 9.986575211956898 9.989423902627431 9.986575262611312 9.986574946367883 9.986575275993733 9.992356670860914 9.993279831886612 9.995945172408527 9.986575275546034 9.986575275588468 9.98656767016891 9.993899442049463 9.986575275886599 9.99065607578526 9.992580773971582 9.993287629009892 9.993158544596078 9.986575276035678 9.993128325831377 
9.265156985241475 4.2127704253019065 0.0010 0.0010122217899929664 0.0010100995344333257 0.0010 0.0010 4.082510465349995 0.0010 0.0010 10.0 10.0 10.0 10.0 10.0 10.0 10.0 10.0 10.0 10.0 10.0 10.0 9.999998888101736 10.0 10.0 10.0 10.0 10.0 10.0 9.80925484342313 10.0 10.0 10.0 10.0 10.0 10.0 10.0 9.995838534958231 10.0 10.0 10.0 10.0 10.0 10.0 10.0 10.0 10.0 10.0 10.0 10.0 10.0 
0.001433107841436316 0.6951632910854106 0.0010 0.0015316564728579392 0.001000606499108513 0.0010000000641547165 9.984652682552932 0.0017773960056544046 0.0017773960056544046 4.325424841512322 9.35825864594868 9.999652787826648 9.999998128268865 9.99965501094925 9.999653824094828 9.999963881887314 9.999991420755947 9.951986514458957 9.999838262483236 9.999999143729902 9.999994563065869 9.99965529247894 9.999871783211052 9.999652692184993 9.999839003993646 9.999655707585765 9.943913099779246 9.999654884443302 9.999654927295527 9.999991866942686 9.99965226781295 9.999955558617296 9.99706343660478 9.999710177676127 9.999655603711846 9.999655323163484 9.99965574002792 9.999983792839833 9.999865149939295 9.992707207024367 9.999655756943561 9.99965489288814 9.999735949834724 9.999982767195675 9.999654812733594 9.999983772418336 9.999483482479338 9.99958142674477 9.999340575036591 9.999654167314148 9.999984165222315 
0.0010 0.0010 0.0010 0.0010 0.0010 0.0012509272275703072 0.8074148269659771 0.0010 0.0010 10.0 9.991894390630751 10.0 10.0 10.0 10.0 10.0 10.0 10.0 10.0 9.999431135523666 10.0 10.0 10.0 10.0 10.0 10.0 10.0 10.0 10.0 10.0 9.994851576087548 10.0 10.0 10.0 10.0 10.0 10.0 10.0 10.0 10.0 10.0 10.0 10.0 10.0 10.0 9.999980467061498 10.0 10.0 10.0 10.0 10.0 
0.0010 0.0023932754987588418 0.0010001335257717038 0.0010 0.0010000029327801232 0.0010 1.1183169168066849 0.0010 0.0010 10.0 9.999951535872047 9.999996438461501 10.0 9.999996453605089 9.999996474308116 10.0 9.999998823065411 9.999962568296022 9.999951807738459 9.999999501852212 9.999997747855092 9.999995345408417 9.997847154511343 9.999995139332732 9.999951726170087 9.99999643742848 10.0 9.999996439919586 9.999995628405188 10.0 9.999996491307728 10.0 10.0 9.999992505681478 9.99999643692757 9.999996493808851 9.999996203410605 9.999951981689259 9.999951657547745 9.99999831319935 9.999996462526719 9.99999643781485 9.999996423627689 9.999990957526485 9.9999964590082 9.999995812457652 9.999951383442351 10.0 9.999951662669382 9.999996466351002 9.999951581898825 
0.0010 0.13672272855161616 0.0010 0.001003439224608842 0.0010 0.0010392527762382033 7.127401755793496 0.0010 0.0010 4.152657548835602 10.0 10.0 10.0 10.0 10.0 10.0 10.0 10.0 10.0 10.0 10.0 10.0 9.994658987526408 10.0 10.0 10.0 10.0 10.0 10.0 10.0 10.0 10.0 10.0 10.0 10.0 10.0 10.0 10.0 10.0 10.0 10.0 10.0 10.0 10.0 10.0 9.79720075527647 10.0 10.0 10.0 10.0 10.0 
0.0010002100591927066 0.7098820695897967 0.001194510242451789 0.001066287231526838 0.0010000462945106677 0.0010007412505806564 8.581452400559979 0.0010004388308025997 0.0010900298106118636 4.098335466304452 9.999573404441394 9.999992816496082 9.999997696907524 9.999992633820227 9.999984908350207 9.999992593410795 9.999989855987264 9.999665223991961 9.999976989342862 9.999999650231276 9.99805225835327 9.99999283251229 9.999988408993763 9.99999262279925 9.999985045084 9.99999282907319 9.998066426180195 9.999992833258672 9.999992816598063 9.999987304027801 9.999992921714986 9.999623222082816 9.999993451419416 9.999885901510673 9.999992817648943 9.999995021979968 9.999946041201408 9.9999826870527 9.99998637071391 9.999999271171333 9.999992816497098 9.999992821421731 9.99999494085034 9.999991336082013 9.999992817428904 9.999420766091268 9.99999284371437 9.999985174261404 9.999983160084755 9.999992809743203 9.999992178905424 
0.0010 2.2463004125921433 0.0010 0.001019540896084187 0.0010014529595837117 0.0010 2.4369563475320635 0.0010 0.0010 10.0 9.943722262930676 9.99155757986706 9.997895354514021 9.995158398520418 9.991014376260326 9.999975828411868 9.99660809052328 9.967620754756922 9.994666219640981 9.99999065196131 9.999497590591996 9.97503815925764 9.999997023351842 9.991802370047344 9.994070593008821 9.991549830703418 10.0 9.99155797028639 9.804319623995152 9.981288915365795 9.992809168795937 9.986787854555972 9.991833681122081 9.991752298151336 9.99155807478141 9.992679892586802 9.992291600541447 9.99822787895405 9.997057324925795 10.0 9.991524490257273 9.991570076016078 9.97446697543923 9.996735341525685 9.996432403845052 9.996188199757988 9.998896256601999 9.986608867699754 10.0 9.98915923140707 9.999999786989912 
0.0011276618716158618 0.7306597049222372 0.0010082795836563224 0.0010002757072238731 0.0010018344353033826 0.0010000670128186267 9.815648329313854 0.001016461651409313 0.0014942314790762964 5.000500000000001 9.999453006158467 9.999998267524461 9.99972068932842 9.999998267255851 9.999998274191917 9.997162015417 9.999901077908651 9.999654944165991 9.999999175056798 9.999992718979735 9.998276847525721 9.999998281104968 9.999819154520504 9.999998123537871 9.999999805530141 9.999998267764376 9.994502384627078 9.999998267093579 9.999998267427276 9.998953257916785 9.998404082415417 9.997801339580235 9.999998005484501 9.999998240825004 9.999927602826189 9.999998267220283 9.999998245530888 9.999472429238244 9.999999907576607 9.804841378049952 9.999998267107223 9.99999826808948 9.999994670813422 9.99994301596525 9.999998244366926 9.998581262161341 9.99994276504413 9.999447423993377 9.99990308588513 9.999998234393773 9.999832403820038 
0.0010 1.0743643918620442 0.0010 0.0010 0.0010007254654590715 0.0010 8.433752134480212 0.0010 0.0010 3.2792295736993573 10.0 10.0 10.0 10.0 10.0 10.0 10.0 10.0 10.0 10.0 10.0 10.0 10.0 10.0 10.0 10.0 10.0 10.0 10.0 9.922106190818427 10.0 10.0 10.0 10.0 10.0 10.0 10.0 10.0 10.0 10.0 10.0 10.0 10.0 10.0 10.0 10.0 10.0 10.0 10.0 10.0 10.0 
0.0010 0.9518024062355935 0.0010 0.0010401559504776459 0.0010173298808931939 0.0010 1.1988080284686378 0.0010 0.0010 9.50005 9.999677749904745 9.999296501182549 10.0 9.999294514170396 9.999140968148273 10.0 10.0 9.998932237120556 10.0 10.0 9.999662066847515 9.999056032349 9.996298406859166 9.999121612045386 10.0 9.999291234841827 9.476567097926605 9.999309478833379 9.999296050124784 9.954493353866296 10.0 9.994970147658265 9.9999999734915 9.999969961997815 9.999205032344705 9.999999956254939 9.99930242171268 10.0 9.99999854192647 9.999992132587286 9.9992974409444 9.999309386350731 10.0 10.0 9.99931020929914 10.0 10.0 9.999030731091905 10.0 9.999310973853087 10.0 
10.0 4.40695890752272 0.0010 0.0014552858968670374 0.0010 0.0010004203533639194 0.0010 4.91245175457358 0.0010 0.0010 10.0 10.0 9.998886390561914 10.0 10.0 10.0 10.0 9.49513853742694 10.0 9.988386484898012 10.0 10.0 10.0 10.0 10.0 10.0 10.0 10.0 10.0 10.0 10.0 9.999628203962281 10.0 10.0 10.0 10.0 10.0 10.0 10.0 10.0 10.0 10.0 10.0 10.0 10.0 9.951341980190715 10.0 10.0 10.0 10.0 10.0 
0.0010 0.0010 0.0010 0.0010 0.0010 0.0010 10.0 0.0010 0.0010 5.712231525760992 10.0 10.0 9.99815015329243 10.0 10.0 10.0 10.0 10.0 10.0 10.0 10.0 10.0 10.0 10.0 10.0 10.0 10.0 10.0 10.0 10.0 10.0 10.0 10.0 10.0 10.0 10.0 10.0 10.0 10.0 10.0 10.0 10.0 10.0 10.0 10.0 10.0 10.0 10.0 10.0 10.0 10.0 
0.0010 0.0010 0.0010 0.0010 0.0010 0.0010 0.6767306699821645 0.0010 0.0010 8.60734163898185 9.98148031061875 10.0 10.0 10.0 9.99999292706185 9.999243238737632 10.0 10.0 10.0 10.0 10.0 10.0 10.0 10.0 10.0 10.0 9.794531162315177 10.0 10.0 10.0 10.0 10.0 10.0 10.0 10.0 10.0 10.0 10.0 10.0 10.0 10.0 10.0 10.0 10.0 10.0 10.0 10.0 10.0 10.0 10.0 10.0 
0.0010 0.0010 0.0010 0.0010 0.0010 0.0010 10.0 0.0010 0.0010 5.685393193274694 10.0 10.0 10.0 10.0 10.0 10.0 10.0 10.0 10.0 10.0 10.0 10.0 10.0 10.0 10.0 10.0 10.0 10.0 10.0 10.0 10.0 10.0 10.0 10.0 10.0 10.0 10.0 10.0 10.0 10.0 10.0 10.0 10.0 10.0 10.0 10.0 10.0 10.0 10.0 10.0 10.0 
0.0010 0.18837844610682752 0.0010 0.0010 0.0010 0.0010 0.8199925958033027 0.0010 0.0010 10.0 10.0 10.0 10.0 10.0 10.0 10.0 10.0 10.0 10.0 10.0 10.0 10.0 9.992576005754245 10.0 10.0 10.0 10.0 10.0 10.0 10.0 10.0 10.0 10.0 10.0 10.0 10.0 10.0 10.0 10.0 10.0 10.0 10.0 10.0 10.0 10.0 10.0 10.0 10.0 10.0 10.0 10.0 
0.0010 0.3018325095921059 0.0010 0.0010024508595757192 0.0010 0.0010 1.0600315242567449 0.0010 0.0010 10.0 10.0 10.0 10.0 10.0 10.0 10.0 10.0 10.0 10.0 10.0 10.0 10.0 10.0 10.0 10.0 10.0 10.0 10.0 10.0 10.0 10.0 10.0 10.0 10.0 10.0 10.0 10.0 10.0 10.0 10.0 10.0 10.0 10.0 10.0 10.0 10.0 10.0 10.0 10.0 10.0 10.0 
0.0010 0.0010 0.0010 0.0010 0.0010 0.0010 8.27550052553401 0.0010 0.001000000000000334 9.853639057675627 10.0 10.0 10.0 10.0 10.0 10.0 10.0 10.0 10.0 10.0 10.0 10.0 10.0 10.0 10.0 10.0 10.0 10.0 10.0 10.0 10.0 10.0 10.0 10.0 10.0 10.0 10.0 10.0 10.0 10.0 10.0 10.0 10.0 10.0 10.0 10.0 10.0 10.0 10.0 10.0 10.0 
10.0 1.8363859372441915 0.0016269619650278347 0.0010 0.001728447413869108 0.0012896168862481668 0.0010 1.9702258239602044 0.0010 0.0010 10.0 5.347300578443846 10.0 5.342868031909996 5.479824779947913 7.1631416379936965 10.0 6.857513552817807 5.649491188037741 9.526816245878212 9.970508868634488 5.576402312588036 9.9999996397806 0.5736497190288676 10.0 5.352305854451019 9.923624429942802 5.340211445514801 5.34313595532916 10.0 0.0010 9.693828376000644 0.0010 5.565902321939584 5.353529635170037 5.544289982666575 5.3721313505550725 10.0 10.0 10.0 5.340523191917416 5.356692321615028 4.954627118003477 8.612381960206548 4.9587251881977 10.0 10.0 7.0971181994146635 10.0 4.853940220139532 10.0 
0.0010 3.2602113101246153 0.0010 0.0010 0.0010817161171153948 0.0010 10.0 0.001000000000000334 0.001000000000000334 1.189971419748583 10.0 10.0 10.0 10.0 10.0 10.0 10.0 10.0 10.0 10.0 10.0 10.0 10.0 10.0 10.0 10.0 9.896624153777186 10.0 10.0 10.0 10.0 10.0 10.0 10.0 10.0 10.0 10.0 10.0 10.0 9.994491833729706 10.0 10.0 10.0 10.0 10.0 10.0 10.0 10.0 9.996823526334293 10.0 9.999992525298278 
0.001000000000000334 0.0010 0.0010 0.0010 0.0010 0.0011185574470596365 7.963947196264451 0.0010 0.0010 5.000500000000001 10.0 10.0 10.0 10.0 10.0 10.0 10.0 10.0 10.0 10.0 10.0 10.0 9.976059563609173 10.0 10.0 10.0 10.0 10.0 10.0 10.0 10.0 9.994663910536723 10.0 10.0 10.0 10.0 10.0 10.0 10.0 10.0 10.0 10.0 10.0 10.0 10.0 10.0 10.0 10.0 10.0 10.0 9.91151238512705 
0.0010 0.0010 0.0010 0.0010 0.0010 0.0010 8.620132857425324 0.0010 0.0010 6.305183330250412 10.0 10.0 9.991533565389117 10.0 9.999855459968808 10.0 10.0 10.0 10.0 10.0 9.99999946494251 10.0 9.999795864780832 10.0 9.996874671852247 10.0 10.0 10.0 10.0 10.0 10.0 10.0 10.0 10.0 10.0 10.0 10.0 10.0 10.0 10.0 10.0 9.987522533462986 9.999158428968485 10.0 10.0 9.9999688685974 10.0 10.0 10.0 10.0 10.0 
0.8510579512879028 10.0 0.0010 0.0010 0.0017901455766955183 0.0011336948444786873 0.0010 8.925148725680568 0.0010 0.0010 10.0 10.0 9.999371633866913 10.0 10.0 10.0 10.0 10.0 10.0 9.955236424106664 10.0 10.0 10.0 10.0 10.0 10.0 10.0 10.0 10.0 10.0 10.0 10.0 10.0 10.0 10.0 10.0 10.0 10.0 10.0 10.0 10.0 10.0 10.0 10.0 10.0 10.0 10.0 10.0 10.0 10.0 10.0 
0.0010 2.036304025267464 0.0010 0.0010 0.0010 0.0010 6.866920146135266 0.0010 0.0010 1.2681154642422428 10.0 10.0 9.998472457510431 10.0 10.0 9.980925491495467 9.999335287134452 9.99452467610539 10.0 10.0 10.0 10.0 10.0 10.0 10.0 10.0 9.968696418837983 10.0 10.0 9.999440384918032 9.989127211002067 9.999661822947525 10.0 10.0 10.0 10.0 10.0 9.998883400622049 10.0 9.9905455402977 10.0 10.0 10.0 9.999539960857607 10.0 10.0 10.0 9.997625406082792 9.999286013452613 10.0 9.998851631300855 
0.004834964548136256 1.2742034473876374 0.0010 0.0010 0.0010 0.0010 1.706952236994466 0.0010 0.0010 9.029401356674748 10.0 10.0 10.0 10.0 9.999821607573619 10.0 10.0 10.0 10.0 10.0 10.0 9.999779624803265 10.0 10.0 10.0 9.999779593597031 10.0 10.0 9.999779633409622 10.0 10.0 10.0 10.0 9.995632113667854 10.0 10.0 9.999791907973224 10.0 10.0 10.0 10.0 9.999808898594685 10.0 10.0 9.999808860986843 10.0 10.0 10.0 10.0 9.999831294958495 10.0 
0.0010 0.0010 0.0010 0.0010 0.0010 0.0010 8.361522300764781 0.0010 0.0010 10.0 10.0 10.0 10.0 10.0 10.0 10.0 10.0 10.0 10.0 10.0 10.0 10.0 10.0 10.0 10.0 10.0 10.0 10.0 10.0 10.0 10.0 10.0 10.0 10.0 10.0 10.0 10.0 10.0 10.0 10.0 10.0 10.0 10.0 10.0 10.0 10.0 10.0 10.0 10.0 10.0 10.0 
0.0010 2.098932608645738 0.0010 0.0010 0.0010 0.0010 2.537852562924929 0.0010 0.0010 9.053215846112384 10.0 10.0 10.0 10.0 10.0 10.0 10.0 10.0 10.0 10.0 10.0 10.0 10.0 10.0 10.0 10.0 10.0 10.0 10.0 10.0 10.0 10.0 10.0 10.0 10.0 10.0 10.0 10.0 10.0 10.0 10.0 10.0 10.0 10.0 10.0 10.0 10.0 10.0 10.0 10.0 10.0 
10.0 6.3779538258054025 0.0010 0.0010 0.0010174301926656492 0.0010 0.0010 6.387064487558575 0.0010 0.0010 9.934224868803529 10.0 10.0 10.0 10.0 10.0 10.0 10.0 9.940837990164773 9.999995800390643 10.0 10.0 10.0 9.691589002616334 9.968155239073333 10.0 10.0 10.0 9.573341051931864 9.47562832071156 10.0 10.0 10.0 9.908402996235044 10.0 10.0 10.0 9.994853329566824 9.942206376039712 10.0 10.0 10.0 10.0 10.0 10.0 10.0 10.0 10.0 9.93956799829336 9.66868973971595 9.944593099524617 
0.0010 0.2916601645979793 0.0010 0.0011864168732369643 0.0010001163279631617 0.0010006662173278479 8.724556642225895 0.0010 0.0010 4.7813530197395755 9.981715188009606 9.995970752956643 10.0 9.995970752956643 9.995970752956643 9.995887020967825 9.999383001167542 10.0 9.995970752956643 9.999190063156076 9.999962652980305 9.995970752956643 9.986216975422659 9.995970752956643 9.995830522596176 9.995625886910043 9.933845354424115 9.995970752956643 9.995970752956643 10.0 10.0 9.999229441943907 9.995970752956643 9.995970752956643 9.995970752956643 9.995970752956643 9.995970752956643 9.999692694148923 9.996398664442395 9.98038631358716 9.995970752956643 9.995970752956643 9.996448555035569 9.995833973192482 9.995970752956643 9.999152371627083 10.0 10.0 9.978648082344773 9.995970752956643 9.978077734012908 
0.0010 0.0010 0.0010 0.0010 0.0010 0.0010 10.0 0.0010 0.0010 5.996984754898721 10.0 10.0 10.0 10.0 10.0 10.0 10.0 10.0 10.0 10.0 10.0 10.0 10.0 10.0 10.0 10.0 10.0 10.0 10.0 10.0 10.0 10.0 10.0 10.0 10.0 10.0 10.0 10.0 10.0 10.0 10.0 10.0 10.0 10.0 10.0 10.0 10.0 10.0 10.0 10.0 10.0 
0.0010 1.9390282161803558 0.0010 0.0010 0.0010 0.0010 10.0 0.0010 0.0010 3.2461752841972915 10.0 10.0 10.0 10.0 10.0 10.0 10.0 10.0 10.0 10.0 10.0 10.0 10.0 10.0 10.0 10.0 10.0 10.0 10.0 10.0 10.0 10.0 10.0 10.0 10.0 10.0 10.0 9.998283990292924 10.0 10.0 10.0 10.0 10.0 10.0 10.0 10.0 10.0 10.0 10.0 10.0 10.0 
0.0010 3.04563388881523 0.0010 0.0010 0.0010 0.0010214032198122194 8.639368812523635 0.0010 0.0010 0.9748930738604464 10.0 10.0 10.0 10.0 10.0 10.0 10.0 10.0 10.0 10.0 10.0 10.0 10.0 10.0 10.0 10.0 9.829594290642062 10.0 10.0 10.0 10.0 10.0 9.989390520917638 10.0 10.0 10.0 10.0 10.0 10.0 10.0 10.0 10.0 10.0 10.0 10.0 10.0 10.0 10.0 10.0 10.0 10.0 
0.0010 10.0 0.0010 0.0010 0.0010 0.0010467797461516043 0.0010 8.79483035262579 1.7001281272156925 0.0010 10.0 10.0 10.0 10.0 10.0 10.0 10.0 10.0 10.0 10.0 10.0 10.0 10.0 10.0 10.0 10.0 10.0 10.0 10.0 10.0 10.0 10.0 10.0 10.0 10.0 10.0 10.0 10.0 10.0 10.0 10.0 10.0 10.0 10.0 10.0 10.0 10.0 10.0 10.0 10.0 10.0 
0.0010 2.593211574181261 0.09322839162926633 0.0010 0.0010979113306240696 0.001009838499710055 2.9755109983510204 0.0010 0.0010 9.126458013561047 8.577429529560735 10.0 9.996172118408335 10.0 10.0 9.987244746313381 9.993655508562536 9.870583888192083 10.0 9.996082499611036 9.997414458992592 10.0 10.0 10.0 10.0 10.0 9.998289733855273 10.0 10.0 9.988691959144907 10.0 9.989578772578756 10.0 10.0 10.0 10.0 10.0 9.998223845907487 10.0 9.971313205356674 10.0 10.0 10.0 9.99863193133468 10.0 9.998458812815194 9.931140489585701 10.0 10.0 10.0 10.0 
0.0010 1.8602419587269494 0.0014090456982366367 0.001006168834745218 0.0010000059931368965 0.0010001122583061185 10.0 0.0010 0.04076481314383342 3.01811743696403 9.999153078865733 10.0 10.0 10.0 10.0 10.0 10.0 9.987791585709399 9.998213119089288 10.0 9.999999551705073 10.0 9.999999874637245 10.0 9.995807832097377 10.0 9.999979132154913 10.0 10.0 9.95931834088363 10.0 9.99866919332748 10.0 10.0 10.0 10.0 10.0 9.997838267939633 9.998188716412516 10.0 10.0 10.0 10.0 10.0 10.0 9.998955575842043 9.999996260203385 9.98808877739175 9.999941594017189 10.0 9.999998753437147 
0.0010 0.4988402723263917 0.0010 0.0010 0.0010435142450871534 0.0010 1.2552042430594712 0.0010 0.0010 10.0 10.0 10.0 10.0 10.0 10.0 10.0 10.0 10.0 10.0 10.0 10.0 10.0 10.0 10.0 10.0 10.0 10.0 10.0 10.0 10.0 10.0 10.0 10.0 10.0 10.0 10.0 10.0 10.0 10.0 10.0 10.0 10.0 10.0 10.0 10.0 10.0 10.0 10.0 10.0 10.0 10.0 
3.3407515882861 0.0010 0.0010 0.0010000000013066846 0.0010 0.001059810021997495 0.0010 8.221625604757833 10.0 0.0010 9.999998905397531 10.0 9.999987201050818 10.0 10.0 9.999990745699163 9.995648940661885 9.996838221231426 10.0 9.999994718152449 9.999989965092114 9.930858993251556 9.999807244789901 9.999731564370112 10.0 10.0 9.85928959168029 10.0 10.0 9.985081120898615 9.999731564370112 9.997117211591515 9.979717449436832 9.99366848475952 10.0 10.0 10.0 9.999999886767704 10.0 9.95638635594389 9.998125999795402 10.0 9.99959358927031 9.999888386445896 10.0 9.99933652051383 9.99908539671044 9.98853669497979 10.0 9.999731564370112 9.974620689192577 
0.0010 0.0010 0.0010 0.0010 0.0010 0.0010534856961528266 0.0010 2.5532249255384922 10.0 0.0010 10.0 10.0 9.998948986109118 10.0 10.0 10.0 10.0 10.0 10.0 10.0 9.99999944767028 10.0 10.0 10.0 10.0 10.0 10.0 10.0 10.0 10.0 10.0 10.0 10.0 10.0 10.0 10.0 10.0 10.0 10.0 9.990759046508682 10.0 10.0 10.0 10.0 10.0 10.0 10.0 10.0 10.0 10.0 10.0 
0.005317334487326767 2.204211213117371 0.0010 0.0010 0.0010 0.0010 2.7660650105137488 0.00339465175609628 0.004456873317778163 9.5900899823497 9.863725959314085 10.0 10.0 10.0 10.0 9.999999919990245 9.9999407727281 9.338917761787327 10.0 9.999007446363798 10.0 10.0 10.0 10.0 10.0 10.0 10.0 10.0 10.0 9.972456020625073 10.0 9.998311031337753 9.989003507752674 9.982873789429288 10.0 10.0 9.992763741727245 10.0 10.0 10.0 10.0 10.0 9.999988677238536 10.0 10.0 10.0 10.0 10.0 9.989513191954357 10.0 9.999999103353096 
0.0010 0.0010 0.0010 0.0010 0.0010 0.0011359285140668859 9.326428936220289 0.0010 0.0010 6.4298611031727235 10.0 10.0 10.0 10.0 10.0 10.0 10.0 10.0 10.0 10.0 10.0 10.0 9.995860930907543 10.0 10.0 10.0 10.0 10.0 10.0 10.0 10.0 10.0 10.0 10.0 10.0 10.0 10.0 10.0 10.0 10.0 10.0 10.0 10.0 10.0 10.0 10.0 10.0 10.0 10.0 10.0 10.0 
2.322331608076693 0.0010 0.0010 0.0010 0.0010602874115225231 0.0010226993490141147 0.0010 8.840987876214832 10.0 0.0010 10.0 9.992208388032386 9.819767194595293 9.98805863991147 9.992064145579256 9.993678658973689 10.0 10.0 9.992205037940675 9.997471270866383 10.0 9.992208391271404 9.996071192120937 9.989135457788635 9.994244550453384 9.992209204035174 9.83750695018415 9.98702595026393 9.992211372616017 10.0 9.99226714819255 10.0 9.992271548565787 9.99184114992217 9.992208387868605 9.989856147297132 9.996426864833335 9.992176651992235 9.956636135961496 10.0 9.952375508789796 9.99220816997238 9.99234307644498 9.992817318490681 9.979620704890976 10.0 9.998041967713464 9.985910689149247 10.0 9.992215633907959 10.0 
0.0010 0.8654223577641782 0.0010 0.0010 0.0010014159944372694 0.0010 1.9490155600666519 0.0010 0.0010 10.0 10.0 10.0 10.0 10.0 9.674554207091205 10.0 10.0 10.0 10.0 10.0 10.0 10.0 9.987246694013209 10.0 10.0 10.0 10.0 10.0 10.0 10.0 10.0 9.999718563484285 10.0 10.0 10.0 10.0 10.0 10.0 10.0 10.0 10.0 10.0 10.0 10.0 10.0 10.0 9.95778549348341 9.924038435818437 10.0 10.0 9.999507129073747 
0.0010 3.088471378822242 0.0010 0.0010 0.0010 0.0010000052599155316 9.876223227987191 0.0010 0.0010 1.8147320315547981 10.0 10.0 10.0 10.0 10.0 10.0 10.0 10.0 10.0 10.0 10.0 10.0 10.0 10.0 10.0 10.0 10.0 10.0 10.0 9.963675530558099 9.998998291588666 10.0 10.0 10.0 10.0 9.999695975617508 10.0 10.0 9.999156282850524 10.0 10.0 10.0 9.999668466264012 9.999914685017755 10.0 9.999921929827758 10.0 10.0 9.999448741691284 10.0 9.99924895629728 
10.0 1.4676196391337069 0.0010 0.0012584848158586305 0.0010836901982752964 0.0010241739606978225 0.0010 0.7920463238317371 0.011082168214833536 0.0010 9.968216243074993 0.0010 9.986510693069278 0.0010 0.0010 5.366655113591159 9.95786330723209 8.578511150873982 0.0010 9.349817236829118 10.0 0.0010 9.997075736093464 0.0010 0.0010 0.0010 9.582210561767354 0.0010 0.0010 8.89172736310565 0.0010 9.71073160804929 0.0010 0.0010 0.0010 0.0010 0.0010 9.765299528097874 0.0010 9.999746787304687 0.0010 0.0010 0.0010 8.042026556388688 0.0010 10.0 0.0010 0.0010 0.0010 0.0010 0.0010 
10.0 1.3231614837021146 0.0010 0.001508579010199015 0.001002363405805421 0.0037978836171114042 0.0010 0.7521936544168276 0.0012232462282018648 0.0010 6.139597352279415 0.0010 9.872362271935017 0.0010 0.0010 7.934906972017382 9.05366212038878 8.359306014098307 2.8918279676909204 9.49879808359671 9.618716251041679 0.0010 10.0 0.0010 2.981846828352008 0.0010 9.564141382655114 0.0010 0.0010 9.518427946031766 0.0010 9.657928256940028 0.0010 0.0010 0.0010 0.0010 0.0010 8.810082806828166 4.090456579876087 9.539407651428144 0.0010 0.0010 0.0010 8.631204879019323 0.0010 9.172322825438751 3.603219121268256 5.477363607508304 5.3643415198803925 0.0010 8.982339863324313 
0.0010 0.5433628691098112 0.0010 0.0010 0.0010000205035553184 0.0010 9.673750231925151 0.0010 0.0010 4.65050327205023 9.99574289781757 10.0 10.0 10.0 10.0 9.999924364245095 9.999954205865828 10.0 10.0 10.0 9.999974022404455 10.0 10.0 10.0 10.0 10.0 9.999961539838853 10.0 10.0 9.811717611164529 10.0 9.995398114438231 10.0 10.0 10.0 10.0 10.0 9.994076265299054 10.0 10.0 10.0 10.0 10.0 9.99995650591636 10.0 9.99512867742785 10.0 10.0 10.0 10.0 10.0 
0.0010 0.5097253472427083 0.009511323795351273 0.0010231907581960834 0.0010037584984392174 0.0010 1.5645505235438328 0.0010 0.0010 10.0 9.986700125855606 10.0 10.0 10.0 9.997323624468985 10.0 9.99725720997571 9.652329289250712 10.0 9.997973475158693 9.999470398833438 10.0 9.985280523805036 10.0 10.0 10.0 9.997485300989846 10.0 10.0 9.991470994808008 9.994229329839866 9.994640853426006 10.0 10.0 10.0 10.0 10.0 9.938584664529035 10.0 10.0 10.0 10.0 10.0 9.999985098516486 10.0 9.998777548192404 10.0 9.998075652780416 10.0 9.965277758019436 10.0 
0.0010 0.0010 0.0010 0.0010 0.0010 0.001512357664504842 0.0010 0.98933871572771 0.0010 5.230332733732593 10.0 10.0 10.0 10.0 10.0 10.0 10.0 10.0 10.0 10.0 10.0 10.0 9.990983608638565 10.0 10.0 10.0 10.0 10.0 10.0 10.0 10.0 10.0 10.0 10.0 10.0 10.0 10.0 10.0 10.0 10.0 10.0 10.0 10.0 10.0 10.0 10.0 10.0 10.0 10.0 10.0 10.0 
10.0 1.5106388283494012 0.0010 0.001119161700772005 0.0012391816850674975 0.0010065140181351317 0.0010 1.1705224191805912 0.0010 0.0010 9.467600550129884 0.9010733360983476 9.893808607760155 0.9010733763810652 0.9010730261540836 10.0 9.914313121643145 8.974047854225427 9.106983155940227 10.0 10.0 0.9010733778424971 10.0 0.901067371644805 9.50211715968268 0.9006689861654467 10.0 0.9010733738938255 0.9010679523507026 9.862285202042761 0.9010573644363902 9.882566786738435 0.9010278737741624 3.832668797777519 0.9010733780961591 1.7371913819687705 0.9010216130829383 9.71858594166748 9.967837116320885 9.982597087208946 0.8002640189825287 0.9010733787131802 0.9010733803909172 10.0 0.9010733766333958 10.0 10.0 9.460032987642178 10.0 0.9009792590701879 9.84377165653112
[truncated: 64,593 more chars]
