# Supplementary material for: A Pareto approach to resolve the conflict between information gain and experimental costs: Multiple-criteria design of carbon labeling experiments
Source: PLoS Comput Biol. 2018 Oct 31;14(10):e1006533. doi: 10.1371/journal.pcbi.1006533 (PMC6209137; doi:10.1371/journal.pcbi.1006533)
Supplement: S2 File — ZIP archive containing Matlab scripts to produce the substrate clusters and replicate evaluations (S4 and S5 Text). (ZIP) [file pcbi.1006533.s008.zip › Cluster/Cluster_3D_HNMRCNMR/objectives_SMPSO_HNMRCNMR_1_iter_4550.txt]

1.0 -3440.168274620279 73164.60723717617 
0.0 -100.84897485877528 3864.9051643581633 
1.0 -96.36309382030979 3688.3261248675794 
3.0 -8416.307758706309 70813.62827472069 
0.0 -57.28673975775213 3802.569264117559 
3.0 -7641.270897424963 66122.6928081174 
2.0 -4750.998751929233 62467.05719416295 
0.0 -1763.1267346625293 30774.69912042722 
2.0 -4235.482142791968 35674.98215307394 
1.0 -3439.9512090006524 73161.64930411389 
1.0 -2719.3096408160127 37727.844856513795 
0.0 -1863.2518083452978 54537.21039946196 
0.0 -747.6675009739125 7800.314150005218 
3.0 -4286.026955261151 27820.97733270129 
2.0 -1462.419684760779 8280.035478102842 
3.0 -4257.5916641135345 27752.143485711407 
2.0 -1527.3539790504644 8595.816318698744 
3.0 -6648.228271817862 36420.283348971345 
3.0 -3573.0252692362565 24469.18024225513 
3.0 -2808.842865663441 20718.120943408416 
3.0 -6398.250901901833 35475.91425402028 
3.0 -7418.306284328129 64719.20844329977 
0.0 -749.817718962279 8153.271284991966 
3.0 -4841.656803047563 29924.139609747806 
0.0 -346.2999293379672 5115.793558451902 
3.0 -2494.1989978261245 19117.50731654103 
3.0 -2746.539974491471 20478.452264002946 
3.0 -6671.714858921241 36544.40073569567 
0.0 -1324.895564450606 23843.409806656036 
1.0 -2701.659954960671 37633.88058449982 
3.0 -7773.673017287514 66874.45928479075 
3.0 -5988.438047727545 34041.89542888863 
2.0 -3801.207402779228 33657.775425705004 
0.0 -755.5709336051007 8458.34755531852 
3.0 -2787.129146170927 20641.22128284279 
2.0 -1574.9886845195663 9727.014646648366 
3.0 -4216.895607667581 27503.219706393706 
3.0 -2523.160017523471 19222.20302310626 
0.0 -964.0369126040506 12289.972632661398 
0.0 -759.0484959389407 8861.346225944237 
3.0 -3911.1925560731997 26195.71325244414 
3.0 -2416.826040829322 18672.89057019112 
3.0 -6876.908459922343 61280.891135303944 
0.0 -776.9936212980248 9953.248066488337 
3.0 -2933.927271020049 21318.333706271813 
3.0 -6494.364814843429 35872.38731542259 
2.0 -3550.1728996772094 32485.38308811973 
0.0 -493.51324106680033 5974.535782532056 
0.0 -1471.1078395809927 25852.91499534215 
3.0 -4162.356782915523 27321.250021517226 
0.0 -1870.6473868614007 54725.668003229 
3.0 -2449.7726611412136 18843.531773456805 
3.0 -6424.772708468766 35585.10524829896 
3.0 -7753.898273645943 66802.30058586164 
3.0 -6227.520757768716 34886.76961439338 
3.0 -3124.737844730869 22425.484386264754 
3.0 -5283.52945965583 31441.897002923146 
3.0 -7172.931791319374 63209.500984263854 
3.0 -3952.488235406152 26435.871118769537 
3.0 -5539.616640889411 32303.19262646027 
0.0 -512.0054637412106 6037.460617822888 
3.0 -7358.189862438849 64312.68336060939 
2.0 -4592.1343195227455 61190.95039769295 
3.0 -2484.750621419223 19033.208634408285 
2.0 -4617.8996436125535 61363.44976271361 
3.0 -6828.587753053275 60924.43357143285 
0.0 -1932.5774209975252 56349.1759482125 
3.0 -3896.953089936262 26117.842578320975 
3.0 -2292.4454735594263 17891.265524954037 
3.0 -3524.5692186934084 24179.38599217227 
0.0 -1592.9581272232979 27635.160116319224 
3.0 -6358.138322024344 35347.4082555276 
0.0 -731.7435240839229 7649.310728373992 
3.0 -6739.026003917279 60370.945769028716 
3.0 -7441.637262801418 64850.61523476224 
3.0 -8037.140102105909 68459.95893702308 
0.0 -1312.5164458007316 23712.405520710134 
0.0 -369.699013217147 5194.041866501005 
3.0 -7959.810606031469 68028.62333584612 
3.0 -3562.040412424783 24409.17294296641 
3.0 -7047.403519799365 62300.964177413225 
0.0 -1926.954353585247 56208.0103713657 
3.0 -6813.961903511636 60868.95752646771 
0.0 -155.07254823185303 4254.675267433405 
3.0 -4446.833407662617 28446.175445930745 
3.0 -5147.791699598059 30965.032063295188 
3.0 -6081.399367598552 34421.3043385001 
3.0 -6172.78429039461 34698.04051316179 
3.0 -7552.665838266615 65563.97753067284 
3.0 -7467.148528785146 64985.52953127103 
3.0 -2821.457282224478 20805.947335138193 
3.0 -4489.407831062519 28720.62616010646 
2.0 -2278.741789114813 24925.561428824247 
3.0 -6182.107434459355 34763.154102845874 
3.0 -6922.7123503630455 61572.39710204358 
3.0 -3304.1771357220955 23269.729040436054 
3.0 -6128.366010601037 34549.21546163357 
1.0 -1353.3001616727583 22876.77668602968 
3.0 -7343.367586780787 64281.13797872465 
3.0 -5972.2183726435105 33960.19132105555 
3.0 -2968.2505423491984 21546.384214222173 
3.0 -3846.1348448828803 25897.221049701693 
3.0 -6800.620306751215 60765.51394426869 
2.0 -5659.153869868946 69304.22337301563 
3.0 -7584.460132024535 65777.36673439664 
0.0 -340.9356878787041 5043.030131173491 
0.0 -246.81062417291966 4594.803067142599 
3.0 -6306.916220107073 35156.185768464995 
0.0 -293.74170579949237 4812.885562904614 
0.0 -1986.5980096463722 57827.634470685945 
3.0 -5269.9296609718485 31353.724687039645 
3.0 -6155.83275244599 34664.82756196539 
3.0 -8369.95788113403 70442.27199546396 
3.0 -2547.03414691348 19295.87947552486 
2.0 -1777.3132401272424 18610.70331752831 
3.0 -6482.569838755367 35808.63375030769 
3.0 -7535.376990647476 65541.61578128014 
3.0 -4148.191299310779 27279.041360971678 
0.0 -2055.8778498827 59892.37960291566 
0.0 -1268.3535025000983 18071.20166533952 
3.0 -4727.074842477261 29603.648426859643 
2.0 -5563.9680890581 68584.80093934269 
3.0 -6044.343918398323 34239.07183527028 
3.0 -2979.45630348186 21601.941895496624 
3.0 -6606.859773898034 36232.47334423988 
2.0 -4654.5253413957225 61716.035462623324 
3.0 -2614.67522365675 19796.895555976942 
0.0 -262.9633239524949 4681.001215844292 
0.0 -764.1512815866707 9249.359500834147 
0.0 -1450.7552135763938 25666.68466019309 
3.0 -7797.367446255661 67114.6033963218 
3.0 -8063.626831588264 68654.97515336417 
2.0 -5300.734014448588 66704.41949204578 
3.0 -7284.981910894846 63831.53080948545 
3.0 -7407.546949328991 64679.41919139487 
2.0 -4762.510892517605 62580.49427310847 
3.0 -2182.5603280117202 17172.25614637418 
3.0 -7264.749818480112 63721.66248001852 
0.0 -1437.8057919132114 25550.042265340893 
3.0 -7012.1452825187325 62111.885659385276 
0.0 -1896.8972566523023 55409.02391916711 
3.0 -7155.902154541783 63016.39928069889 
3.0 -3816.348035536927 25779.00375997776 
3.0 -3925.582859823922 26318.036867719275 
3.0 -6963.04113834542 61806.65588942411 
1.0 -212.04845554021392 4027.6115044501066 
3.0 -4668.453756795067 29274.252406595184 
2.0 -5167.039987451222 65695.02827279062 
0.0 -1261.9877198553954 17973.60478284653 
3.0 -7251.956056103592 63654.85846136875 
3.0 -3604.965181690332 24702.098034854924 
0.0 -573.8299649378631 6423.216982071064 
3.0 -8019.493495274012 68380.87398816363 
3.0 -7487.70565132811 65215.722404634434 
0.0 -843.52930767516 11092.326292123831 
3.0 -2879.1732166792267 21094.2511340039 
3.0 -4439.453754080377 28363.36795376094 
3.0 -3988.5858022710663 26592.904595534932 
3.0 -6791.122647065914 60686.97152688356 
3.0 -7563.014510471724 65628.3639781461 
3.0 -7916.924407702368 67762.55334273464 
3.0 -6683.398097982058 36629.12625353322 
3.0 -7789.636129906846 66985.03876935305 
3.0 -2554.787752168434 19439.92146626417 
2.0 -5548.022168697398 68529.27922424061 
3.0 -8280.437655175083 69913.61412439888 
3.0 -6542.581052103889 35974.39738777583 
3.0 -6563.115077602313 36100.91061675749 
3.0 -2955.7035636337564 21489.287106560456 
3.0 -3190.207471961422 22676.627788025744 
3.0 -7448.257505285514 64965.57623294954 
3.0 -2840.8886663128787 20961.676376557978 
3.0 -4909.430357852023 30179.522605402213 
0.0 -2014.6077112713285 58649.57830638206 
0.0 -2010.8694246575374 58527.6811494847 
3.0 -7828.011231616712 67231.41775661265 
0.0 -1365.2390991866487 24567.30005901895 
0.0 -1657.4674905275406 28962.81887508726 
2.0 -5246.700682948737 66311.96346416938 
3.0 -2155.147031509158 17087.347089383675 
0.0 -1074.3027760838438 13724.810269616963 
2.0 -2221.9511289432608 23115.206209847915 
0.0 -688.4244059940551 7328.903209832066 
2.0 -3147.9930953408652 29451.039577913165 
3.0 -6058.220040969014 34271.52769600215 
2.0 -5626.524975965683 69039.88608617164 
1.0 -1668.7952591861044 28894.165208752896 
3.0 -8352.605597087735 70433.63729915828 
3.0 -3536.7121677576856 24297.523894791484 
0.0 -969.8197277080427 12447.225908608405 
0.0 -551.3813268504351 6312.372848842639 
0.0 -988.8958556272972 12702.064711628573 
2.0 -3996.3606724144774 34638.47366912645 
3.0 -6280.330302176318 35056.30354902602 
0.0 -739.1967217119407 7731.222575505688 
3.0 -2941.5703351225734 21429.87067288664 
0.0 -984.0285046678016 12609.916906846607 
3.0 -6240.849062762414 34960.68796458578 
3.0 -3730.5416913755744 25328.61297206786 
3.0 -6067.571291964339 34333.1207492391 
2.0 -5925.660878554173 71263.6562319357 
0.0 -767.6981206831196 9417.749039133094 
0.0 -1848.6810890882894 32963.7021463913 
0.0 -125.28646439063647 3951.5026709850677 
0.0 -838.4558216679594 10989.97476920273 
3.0 -7192.538714316293 63304.35908417922 
0.0 -187.8793413550948 4377.072889389948 
2.0 -5442.347297800835 67705.80341416609 
0.0 -78.98033589811223 3841.146123960406 
2.0 -4827.575248324036 63144.10935296066 
0.0 -1546.734579022194 27098.9369246081 
1.0 -2508.5307375754 36317.19519640897 
3.0 -7239.272966622394 63608.50389692925 
0.0 -1382.2249382373338 24782.21774539852 
3.0 -3061.7515345864886 22054.924276934224 
0.0 -777.2214458202349 10174.67915652596 
2.0 -5698.199922738296 69561.25263909891 
3.0 -5483.953849988562 32113.8415793393 
3.0 -7498.5413445124605 65323.05947813169 
0.0 -1935.7988892462083 56462.801083583276 
2.0 -3236.6908669594723 30042.682610962842 
0.0 -2052.709097869655 59788.122138663304 
2.0 -1751.1014837033008 18276.305460681288 
3.0 -6748.478760331378 60491.070524780655 
1.0 -2687.386286469605 37614.59988611885 
2.0 -5885.497512819206 70950.51156572366 
0.0 -221.67020444959704 4528.900462699621 
3.0 -7092.982709915909 62637.806477653925 
3.0 -7597.48026800596 65837.01642580063 
3.0 -7929.723545621851 67815.14618396074 
0.0 -1874.5685204467154 54826.03516349913 
3.0 -6253.005691693252 34997.377453896064 
0.0 -1570.7789946603607 27413.92371198167 
0.0 -1878.600721106098 54938.508447114 
3.0 -7274.610302788686 63763.28737232982 
0.0 -1180.9766691882003 15474.621950846455 
0.0 -1978.663863436491 57620.65116828779 
3.0 -7738.234887755827 66695.53745510348 
3.0 -2458.1213129177513 18914.40791853276 
3.0 -8266.659939492069 69797.10232759766 
3.0 -5942.781421068769 33862.61544510665 
3.0 -7068.71507037092 62523.45989456665 
3.0 -6895.8783366499265 61325.11834053108 
3.0 -7841.363393913364 67275.22533274049 
3.0 -4013.977640716195 26688.019500645718 
3.0 -6953.35163119075 61683.137791273475 
1.0 -3407.1356167302406 72444.84098875847 
1.0 -2833.57489247442 65049.18671505483 
0.0 -471.22856175983503 5834.978719697088 
0.0 -1154.6002406819787 14836.84295555339 
0.0 -853.6493012071647 11155.940018956975 
0.0 -425.1480464980209 5557.922414217255 
2.0 -4298.83065624037 36025.45061335416 
2.0 -3646.761581430783 32919.85184742689 
2.0 -5126.638651296318 65479.8154603164 
3.0 -7889.272322871444 67581.40159955456 
0.0 -997.2150449966987 12784.497623045045 
0.0 -1991.0880536771463 57961.28477749691 
2.0 -4499.109644543508 36791.333011429095 
0.0 -323.872016564531 4941.456553424537 
3.0 -5502.520698978596 32215.662268151296 
3.0 -4081.677336786583 27021.594802020343 
0.0 -1612.874277791726 28221.64539035722 
2.0 -5676.674809635493 69410.47730218038 
3.0 -6940.384718464916 61590.544131905706 
2.0 -5386.006251006359 67344.25734642605 
3.0 -8075.64759547341 68710.24255301217 
3.0 -4898.500694880087 30128.586858921826 
0.0 -108.98123598193673 3889.632955330198 
2.0 -1802.5877546803274 19388.02273674229 
0.0 -763.3425972811922 9154.915782374075 
3.0 -8254.964729140673 69729.7723929942 
0.0 -1141.961555060753 14618.21126532209 
0.0 -1082.5673131073597 13804.47786773399 
1.0 -3410.667257229819 72553.97864688735 
0.0 -1982.1925728306835 57729.300839924064 
3.0 -4097.101809894988 27053.79049808203 
3.0 -6718.693542915233 60256.136206579584 
2.0 -5745.530841468306 69956.44804405727 
0.0 -1908.5830737447882 55718.74440981137 
0.0 -395.01867611971136 5351.036559170217 
0.0 -1563.3530961006234 27131.286140183613 
3.0 -4308.253769856243 27885.33164637674 
0.0 -614.155181094175 6751.674164685058 
3.0 -5685.083850278099 32850.76885512413 
3.0 -8217.643720447993 69499.74151880018 
3.0 -7812.577841763039 67227.16901033769 
3.0 -4811.420367697818 29872.295746266576 
0.0 -1069.2388538628165 13629.727726525362 
2.0 -5259.917059291128 66421.08583488948 
3.0 -7870.839446707313 67565.30549937149 
3.0 -3466.0100894381553 23938.327809780396 
3.0 -6104.524097569128 34444.69231429362 
0.0 -1164.9576696618722 15097.36116172366 
0.0 -774.9762307517492 9837.807445164723 
3.0 -4069.618787432311 26943.873488734254 
0.0 -795.2655388579257 10591.635473534661 
2.0 -2149.997392521481 22291.075940776573 
1.0 -233.56354139830515 4246.275252708872 
0.0 -1284.8324508671801 18344.778450934456 
1.0 -2685.3784039774273 37489.38675281315 
3.0 -7225.109749653172 63582.068069979316 
2.0 -4425.469263737325 36473.89936223105 
2.0 -3139.5661673159298 29325.403150428818 
0.0 -625.2595142476638 6805.296664205013 
2.0 -4940.990855680685 63951.36996156747 
0.0 -2001.258902333579 58246.43057456677 
3.0 -3591.434856989477 24582.261759046432 
1.0 -3215.845312888876 70002.54657650575 
3.0 -6990.410770054412 61958.693066298496 
2.0 -5894.0086270961265 71027.71982098778 
2.0 -4540.963355101977 60806.50878304463 
3.0 -6780.291343480535 60642.61683843047 
0.0 -890.3609769221209 11544.303278668993 
0.0 -2030.4965814341983 59110.30572263033 
3.0 -6529.439786372824 35946.705812873246 
0.0 -1060.3902398082075 13569.812246393261 
2.0 -4675.844296211052 61860.45635499204 
3.0 -8000.674425907215 68275.54732517031 
0.0 -782.7918024919393 10440.480745932353 
3.0 -3753.7881262321007 25455.15109874657 
2.0 -3741.4221055664757 33374.643175313606 
2.0 -4971.06660133263 64210.1589875429 
0.0 -1901.1095881154872 55522.149871311325 
2.0 -5590.460967488979 68816.51108022455 
0.0 -170.36916779509295 4374.344429832762 
2.0 -3881.6054816390224 34193.70813308487 
0.0 -1997.7030371135327 58146.06643495636 
2.0 -5734.153882611584 69823.76346729486 
3.0 -3619.0451026059195 24746.219009485423 
3.0 -7003.562209487969 62052.604944878694 
0.0 -702.3329607357533 7357.085655926427 
3.0 -6118.926005457421 34493.37855526144 
0.0 -1031.2355264441396 13195.386402665019 
1.0 -3368.4828344158873 71826.25956570108 
1.0 -2346.558629894297 34926.1577840855 
1.0 -2360.6976145884696 35166.77425260665 
3.0 -5038.383287818287 30608.821596585567 
0.0 -652.8312938453028 7032.788802465813 
3.0 -5852.783196650355 33471.75637109895 
2.0 -5029.701540605713 64789.45375872001 
0.0 -2048.8240037907744 59670.89940392315 
0.0 -1923.3990236990658 56107.054357006644 
0.0 -1042.8616414140574 13358.638255600537 
0.0 -1940.7129822425782 56562.21700390385 
3.0 -7971.505320418236 68128.86615048906 
3.0 -7143.614341868901 62909.21865456903 
0.0 -1398.0271753787906 24829.959538992094 
2.0 -5308.0684612941 66788.99152380055 
3.0 -5356.992469102127 31634.768925131128 
0.0 -1176.088618900423 15374.141337177403 
0.0 -279.25559082764056 4775.880459941086 
3.0 -6591.200606912116 36218.55089723485 
2.0 -3771.468952129115 33500.39103566029 
3.0 -6324.276117790326 35240.096950570165 
3.0 -8107.874778046525 68868.96800814527 
3.0 -6581.310562461799 36167.661186341735 
0.0 -1374.2509092883502 24636.075386352906 
3.0 -3035.9117998895135 21920.445515163046 
2.0 -5463.510192011464 67898.33441379166 
3.0 -6028.085120294258 34221.42481507724 
3.0 -7575.259430119283 65712.64210443285 
0.0 -1974.390376711873 57516.64921776155 
0.0 -1919.3617208626808 56007.91833299661 
1.0 -3383.552041823637 72061.12859706205 
3.0 -4322.579777341169 27956.530213284903 
2.0 -3932.32859494197 34331.1063337799 
0.0 -1971.9250394634819 57416.275071121825 
2.0 -2268.050815401986 24846.323458258874 
0.0 -1036.873685462645 13264.64950951645 
2.0 -5349.121655234705 67047.8407697861 
0.0 -1024.3578950226974 13104.010585706044 
3.0 -5429.314203093126 31934.0262237392 
3.0 -7381.378294833814 64453.858314678415 
0.0 -1944.1916084315894 56656.128346613805 
3.0 -7081.395553891588 62556.45455053793 
2.0 -5473.587098120202 67941.11901048312 
3.0 -7133.522033137856 62870.978637590546 
2.0 -4603.911637168808 61284.44005934217 
2.0 -5824.684541083564 70484.50083183624 
2.0 -3834.212826073432 33844.5031540739 
3.0 -3054.9384302722938 21995.598940764572 
0.0 -978.7272013634762 12503.517636814606 
3.0 -8239.313287292269 69616.35492902396 
0.0 -300.664459832554 4904.273255314005 
0.0 -453.0287988375817 5778.783402905094 
2.0 -4173.628889383417 35405.93623336606 
0.0 -1216.4089281906224 16825.564687389673 
3.0 -7025.6524852850225 62209.63582090111 
0.0 -1960.5779140024001 57135.551737287315 
3.0 -7120.225295254387 62845.14301588624 
0.0 -1136.9414524536467 14522.881607062114 
2.0 -5369.392548290376 67154.98036574612 
2.0 -4707.914611697697 62165.17823786187 
2.0 -4628.995027766725 61526.79904270691 
0.0 -1639.1462436220568 28569.631446828 
3.0 -5757.326507856793 33235.428840527245 
0.0 -785.9827520936059 10529.40406646986 
1.0 -1821.4711731585578 30556.42031302722 
3.0 -5611.888626436828 32688.621779491343 
3.0 -7308.522879968761 63981.06735656302 
2.0 -5491.039283173381 68087.44595633225 
2.0 -2250.4898399855924 23508.63271233044 
0.0 -779.4384963902666 10317.35633593449 
3.0 -6692.10131860371 60102.98061526573 
0.0 -1221.7106588625647 17004.484360698843 
0.0 -1184.3178915521685 15583.329568567608 
3.0 -6727.669186386819 60326.0025307118 
0.0 -1213.1708431467157 16702.652925880942 
0.0 -1104.9249799784116 14067.353814953909 
1.0 -3334.938915061763 71353.22483792572 
0.0 -1967.8884169620742 57310.707497058516 
0.0 -1630.412601954673 28542.414207761325 
2.0 -2907.396440039008 28007.694629545185 
3.0 -3696.292093565796 25113.289159529442 
2.0 -5328.085274322561 66917.9428536972 
2.0 -4854.247093386772 63277.05389329937 
2.0 -4925.854170611705 63907.19577311683 
2.0 -5917.484375652017 71202.98010470974 
2.0 -5601.058507658765 68882.71309480899 
0.0 -860.4678059799908 11227.891417468258 
2.0 -5106.1551728227905 65276.651541551626 
2.0 -4463.478571809005 36665.25727307395 
0.0 -1088.623371483522 13879.311045283346 
3.0 -6772.259100337983 60575.919912571146 
3.0 -2648.1107259444234 19879.729638106422 
3.0 -5008.99935025021 30524.65918319647 
3.0 -6006.234719754964 34071.261788848184 
0.0 -1912.9609200322893 55835.383425868284 
1.0 -2777.7975234212086 64381.31359854353 
3.0 -2386.8753355307967 18506.741884590116 
3.0 -3497.49973283344 24067.144848563094 
0.0 -563.2841911652489 6358.055082187075 
0.0 -902.3530855970323 11691.8432273744 
1.0 -2538.1684157420264 36536.891099977605 
0.0 -532.608650907771 6164.329564081885 
0.0 -881.2515098447901 11475.150535623998 
3.0 -6864.295150160152 61124.117618825825 
3.0 -7725.032077198508 66629.49572692321 
0.0 -520.2147728004393 6118.49638542735 
1.0 -3422.0624596555544 72729.4514190863 
3.0 -4921.628526927912 30224.634791776167 
3.0 -6291.600387633543 35110.34165686701 
0.0 -865.5240837372257 11309.377186759855 
0.0 -537.2482256701363 6227.321987082271 
0.0 -1904.8126934776656 55609.13195885634 
0.0 -1647.3205745169064 28657.074601920427 
0.0 -1882.4894256892585 55038.62027336327 
3.0 -2568.829715582576 19526.18660449316 
3.0 -7034.879680990673 62248.15420376649 
3.0 -5189.904942997919 31116.564724929296 
0.0 -1170.2620186867612 15192.148558811125 
2.0 -4888.227200784549 63553.25098391075 
3.0 -3790.7131983534573 25629.910347756024 
3.0 -7905.7241660521495 67665.35207627059 
3.0 -2886.0563806586515 21178.574861344183 
0.0 -896.6555234718859 11614.110575801511 
0.0 -1126.0746672651871 14372.932825945014 
3.0 -7102.315270463378 62686.264328795995 
3.0 -4051.3089738953586 26836.533016782778 
3.0 -3003.2656173098953 21734.893746875452 
1.0 -3231.8315849966534 70099.02588303192 
3.0 -7854.0381272780805 67397.41556822741 
2.0 -4392.624386804276 36390.161078835205 
3.0 -7476.236812723905 65100.839430657776 
0.0 -681.2861072524912 7246.752737951111 
2.0 -2192.835902022642 22829.540806261844 
3.0 -7371.35314259867 64405.315433082855 
3.0 -2736.392903402808 20328.76063109689 
3.0 -6704.006683279199 60143.1902226461 
3.0 -6443.485435211298 35730.99591236462 
3.0 -6554.836641835422 36065.50371289791 
3.0 -2473.739682059712 18957.39251289934 
0.0 -1250.2937259018963 17761.36713770018 
3.0 -3851.0209129422847 26023.068105520266 
3.0 -5177.685484664051 31059.458887598903 
2.0 -4554.454620262722 60839.021068634196 
0.0 -1886.0531515752891 55125.52371579918 
0.0 -410.0778911733559 5448.544616910739 
1.0 -3362.982375673835 71736.96008009414 
1.0 -2925.133767793332 66370.16878541374 
3.0 -7319.56048928277 64067.58767085462 
2.0 -2258.9655970388276 23583.248758263686 
3.0 -3474.101774088645 23984.156749171656 
0.0 -823.6919171723462 10870.137760617 
3.0 -5456.542321333754 32022.33626292069 
0.0 -946.3736917578574 12104.988616092922 
2.0 -2164.1934007684067 22498.100153486557 
2.0 -4511.7041540143155 36836.00253743215 
0.0 -761.7335204972202 8995.402905229805 
0.0 -1783.0136946894977 31271.694242880818 
0.0 -444.83473649425827 5729.811671244437 
0.0 -1957.300768446013 57019.434719675344 
2.0 -4227.8742697963835 35619.362667975685 
0.0 -2041.8593808133296 59488.229757593195 
0.0 -1892.7372191402217 55295.628953066014 
3.0 -2903.91878480288 21211.495876760666 
0.0 -1120.3678346535696 14294.326247133033 
3.0 -7167.817418347311 63090.3175456763 
3.0 -2408.3396824833562 18509.663160344477 
3.0 -2096.4597141051786 16644.825985839605 
1.0 -3430.346044533823 72902.99895760544 
3.0 -2681.4873600867827 20086.919628863674 
0.0 -1343.7671170323445 24339.53404982329 
2.0 -5833.147383028854 70541.73290518769 
3.0 -5578.454905116764 32564.809836917175 
0.0 -828.8777398799539 10931.799759929814 
2.0 -5137.510877278596 65667.54360458511 
0.0 -1741.7130435220658 30292.80103675606 
1.0 -3425.940494694206 72812.23469809364 
2.0 -5341.31618599333 66954.57539437832 
2.0 -4336.090700743384 36135.08078499759 
1.0 -3339.5959148975653 71441.94832717469 
2.0 -5418.365912398239 67517.16869199778 
3.0 -6268.399174256124 35010.64809978861 
3.0 -7624.2946468826185 65979.37567639821 
1.0 -3389.3931523407837 72143.04137791255 
1.0 -2609.5146942448755 37074.84168537255 
3.0 -8205.553921824154 69418.96808897244 
0.0 -2033.7194094097374 59204.110682261184 
0.0 -2045.7613441383478 59582.60614484673 
0.0 -1699.7049521786946 29692.346784250043 
3.0 -5518.36809859288 32233.25521566311 
0.0 -1131.8842888325198 14445.809118273139 
1.0 -3433.9378865014855 72989.10098225507 
0.0 -1425.9845632665965 25184.65336518403 
3.0 -7293.058432955665 63923.12959738033 
3.0 -2990.5472102037775 21661.33311598844 
3.0 -8011.17186674835 68332.1971340258 
0.0 -1994.0889864712042 58040.887940495726 
3.0 -4951.243952428519 30310.66253898326 
0.0 -671.7011109521812 7221.0633261943985 
0.0 -1538.8058101254398 27006.836038651927 
3.0 -7695.14040282185 66453.38839274604 
3.0 -4790.8617231028575 29753.22434497765 
2.0 -5320.517699307404 66836.69312522611 
1.0 -2793.8429547505334 64863.23743159379 
1.0 -3346.882281658433 71523.17614988331 
2.0 -3977.436442769828 34511.35018245529 
2.0 -5236.042764210032 66246.2978937886 
0.0 -1947.8159459685285 56762.38719658907 
0.0 -717.3430868830499 7543.924744131291 
3.0 -6627.010585933566 36413.6283987394 
3.0 -6141.150221718717 34655.973411950035 
0.0 -1052.1763141222111 13505.001338605867 
0.0 -1110.4889401855105 14140.84022269761 
0.0 -1606.7457165924407 28059.238833669282 
3.0 -6910.301764670448 61471.077757636944 
1.0 -3351.7169349501596 71612.77247210749 
0.0 -631.3689799321199 6877.65288426927 
2.0 -3597.0707900315197 32623.44715289281 
0.0 -383.7291200760815 5247.919036836067 
3.0 -6514.57810372577 35894.06834057268 
0.0 -2026.266222787777 58979.345668462905 
1.0 -2664.022988392507 37394.28810151584 
2.0 -2947.4451265351336 28144.175642542745 
1.0 -2590.19590181515 36919.612835436266 
0.0 -1115.5418172345505 14216.56863961672 
3.0 -6333.9072748293975 35249.47759014476 
1.0 -3401.798491801156 72350.7416102413 
3.0 -8396.72543961853 70702.86475870322 
3.0 -6708.291972724616 60214.62606213477 
2.0 -3480.0628314266364 31732.307744337482 
2.0 -5770.094846623995 70148.49594779941 
0.0 -907.5202968452314 11774.474795039474 
3.0 -7985.555897529851 68136.51133444799 
0.0 -417.87955698822316 5502.183166958445 
2.0 -1732.2852536529513 18242.68752671618 
0.0 -1950.907308399938 56838.29051254146 
2.0 -1865.2953129554548 19672.079770137327 
0.0 -1954.6455550643648 56940.196852378176 
0.0 -2035.9168535039232 59305.88316467306 
3.0 -2738.5064376670903 20405.720018730568 
3.0 -5577.875793320852 32402.361945782563 
2.0 -5721.0837689053915 69758.2260731153 
3.0 -5408.392669011494 31842.725917695458 
2.0 -4802.913224464551 62947.741847961086 
3.0 -6347.189885661768 35315.472353460005 
3.0 -3044.9086299767905 21936.783717216993 
2.0 -4355.039994362302 36182.76588583206 
2.0 -4138.99853887148 35285.23322517893 
0.0 -1837.372302252204 32749.05713205184 
3.0 -8404.91628416288 70751.7426886584 
3.0 -6205.23425904137 34810.97710871275 
2.0 -4128.080721550075 35212.17937035827 
0.0 -2039.1445684770447 59393.24316961185 
0.0 -582.2571959747032 6511.210493193634 
2.0 -4477.01572654861 36707.253480602136 
2.0 -4185.7688474294655 35467.83832576458 
3.0 -2241.3096932271387 17672.96375186316 
2.0 -3444.9947804119865 31488.80235810138 
2.0 -5047.763541911276 64908.57659336906 
1.0 -3378.615244820647 71972.29108372313 
0.0 -1173.5820552612117 15273.955700264005 
1.0 -3373.7552783596047 71911.9539507383 
0.0 -311.05329553576615 4926.5601197002525 
2.0 -4878.923205747776 63496.5353631838 
3.0 -6018.448257227638 34138.44929675918 
1.0 -3246.699915162961 70258.89035542196 
3.0 -6854.11140768659 61081.87054935314 
3.0 -8383.069062315924 70593.17436683511 
2.0 -5022.5110010038115 64611.70596967304 
3.0 -3203.9116030428286 22785.30652268264 
1.0 -2437.033413343158 35756.55848639108 
3.0 -7864.456438681784 67469.80263005602 
0.0 -1766.1061005295078 30927.17287755278 
3.0 -6900.7354795022675 61446.05033158906 
2.0 -2326.5015531862123 25276.822645933193 
0.0 -934.4717572287465 12083.751513857896 
3.0 -8123.062430547442 69008.29411721592 
0.0 -1254.7101289140987 17827.40262612544 
2.0 -5210.843854531515 66087.95599130254 
3.0 -4989.305753542562 30446.904415873167 
1.0 -3295.884966853975 70918.33490524006 
0.0 -147.56694694040428 4194.20789787464 
1.0 -1830.1193008257376 30998.983326616075 
0.0 -2004.9738991647407 58354.28399275994 
2.0 -5199.206378493151 66012.57049533814 
3.0 -6840.101185880068 60980.41925277914 
0.0 -1519.6326450714348 26749.374864834488 
3.0 -5396.158838551598 31778.317247704417 
0.0 -1914.863268495721 55917.66580870026 
0.0 -1889.463116395866 55226.46627868132 
2.0 -3113.762886450257 29208.692279462295 
2.0 -4781.988616794764 62767.90072983138 
1.0 -2080.8130032407194 33073.423048436394 
2.0 -5528.2106524215715 68358.92161313679 
0.0 -705.3116722730392 7453.396649631473 
0.0 -1016.7492446913033 13056.007498639197 
2.0 -2134.297318880655 22229.9487465709 
1.0 -3093.9916749170798 68435.47333015813 
0.0 -1003.6260871154899 12855.245268745111 
3.0 -6461.929158165311 35741.779161444276 
3.0 -5867.083082113254 33605.7033644137 
1.0 -2620.5917113680366 37134.02302529188 
2.0 -3081.5407958800565 28313.519647432688 
0.0 -1050.6744775565378 13413.104247326004 
2.0 -5840.849458095366 70617.50021811732 
2.0 -3177.146108509378 29650.127077620768 
3.0 -6467.429809001512 35792.55591835564 
1.0 -2110.693438339556 33114.980267942716 
2.0 -5642.792415233595 69160.60635071756 
2.0 -4687.818867897493 61971.480634825304 
3.0 -2722.739077602432 20256.644030583342 
2.0 -4580.614571191134 61143.81045005221 
0.0 -1199.1479674665704 16141.517547988196 
2.0 -4367.099517178153 36252.25333500228 
0.0 -1218.9435955715421 16911.91934526026 
3.0 -4026.262407293435 26734.44797114101 
0.0 -401.46087107454457 5392.8607821770265 
1.0 -2400.021813886425 35438.05499297829 
1.0 -3436.1399046876804 73094.75682702792 
2.0 -1304.8460274094234 6085.612319951779 
0.0 -2007.2030834940124 58423.2886802395 
3.0 -2669.2499579974497 19967.077051788445 
0.0 -2018.5984638215496 58751.57941935216 
0.0 -1235.3807474496705 17411.059625341604 
0.0 -1186.5226892451867 15682.594367274138 
0.0 -924.1094270031274 11961.348136967343 
3.0 -2382.8127664688536 18401.78353164535 
2.0 -5806.41443455065 70347.38538494598 
3.0 -2679.6897448884297 19971.769456708593 
3.0 -5053.821662243287 30669.874149988 
3.0 -6378.818580501079 35454.45136173064 
3.0 -7892.976498782145 67657.09476613466 
2.0 -4996.186530510334 64503.238490294716 
2.0 -5814.045223003029 70411.98413277557 
3.0 -3781.2490441993336 25584.522130809382 
3.0 -4526.124795263771 28850.766087721815 
2.0 -5873.506137007588 70858.99181934378 
3.0 -3875.023657237386 26103.694031597406 
3.0 -3009.7526428456335 21840.48101961228 
0.0 -644.8424085434696 6972.173487506196 
3.0 -8143.06375763844 69089.52984349622 
3.0 -4796.216094431165 29812.71948563974 
0.0 -592.5828643887477 6614.016989469533 
0.0 -1490.152631994438 26113.778348509182 
0.0 -1274.5035549226689 18172.149061083932 
3.0 -5204.063818739316 31225.976715156314 
0.0 -68.4562279321384 3815.0515006701603 
2.0 -4378.63959722788 36289.71870625794 
0.0 -1201.4305868971048 16230.41700331906 
1.0 -3314.489031409083 71167.34457593573 
0.0 -1206.63270690317 16487.803159016323 
2.0 -5097.51829402581 65169.6707443932 
3.0 -6846.038332399105 61005.57097338981 
1.0 -3357.6381513403003 71670.61959616911 
3.0 -7665.940884804564 66262.89381353717 
2.0 -3455.4101906694423 31545.872638767203 
2.0 -3671.0533906914325 33046.122742042906 
0.0 -1680.4803249949007 29107.398349668885 
0.0 -803.2554245404506 10655.414792963045 
2.0 -5902.552204605336 71076.7343885317 
3.0 -7704.968350359373 66587.97061626763 
1.0 -2211.7239421155673 33918.48997855727 
3.0 -7699.579847108136 66521.7184011588 
2.0 -4873.037321657827 63449.694701238775 
1.0 -2139.948886934622 33342.829824636545 
3.0 -8131.926397256705 69075.39669735913 
2.0 -2331.746170619297 25361.94853854715 
0.0 -1204.5309774997995 16357.452617008834 
0.0 -1159.286875976823 14932.060061631688 
3.0 -6093.8479475005815 34431.79695857873 
3.0 -3180.986115398988 22626.603699332754 
0.0 -919.6992976571207 11877.800315950848 
3.0 -7115.079350192731 62735.14479562741 
2.0 -3717.6279476590366 33264.015026302426 
1.0 -1809.5888290853727 30357.596291646616 
2.0 -5781.189260973717 70185.7585390958 
3.0 -7940.172756892416 67934.14905467177 
3.0 -3108.065275076081 22373.192387016807 
2.0 -5906.867895752068 71137.53139653642 
2.0 -3689.400019139604 33178.14961163247 
1.0 -2379.694771402348 35315.37413769701 
2.0 -3864.5526205420806 33978.703324020134 
1.0 -3394.1089535762135 72214.76198155222 
0.0 -200.65314074087988 4421.316425798814 
3.0 -8159.320622287181 69195.11606013667 
2.0 -5800.356616474163 70304.18664880721 
3.0 -2858.0952567261243 21011.99416461444 
0.0 -607.4436985685386 6681.8306386313725 
2.0 -544.8148531218399 4493.850774499164 
1.0 -3417.6595212649977 72631.14718672936 
0.0 -1688.094756189159 29354.972353677087 
3.0 -2234.4679798688553 17551.47139533455 
0.0 -1161.796080505641 14992.648794799874 
0.0 -1295.499958247699 23608.392225182353 
2.0 -3287.9157324927123 30403.913157050865 
2.0 -4694.434363771573 62027.511820799205 
2.0 -4105.200883064824 35102.63987881849 
3.0 -8293.864934410894 69922.74417672624 
3.0 -5114.921259212324 30855.25368133134 
0.0 -1243.6844867750349 17631.8032132038 
0.0 -817.2073393053909 10783.345855360281 
2.0 -2246.6449446698393 23357.084754819272 
0.0 -1207.5963467908664 16550.0507217144 
2.0 -4647.19712092209 61627.39181183346 
0.0 -1337.4658675783742 24156.186713427014 
0.0 -657.8234302910463 7127.765118724046 
1.0 -3322.583872802434 71275.4667923058 
2.0 -4776.953239524511 62701.34325299677 
0.0 -2070.014793320132 60341.17689538876 
2.0 -5375.729742076153 67214.91215992282 
3.0 -2573.8953237199066 19617.431161184337 
0.0 -769.6571952712271 9486.302625417218 
0.0 -2059.9515941780624 60030.52006979406 
3.0 -3205.8078613824687 22962.563296599186 
0.0 -1512.4526609574084 26543.038496118577 
0.0 -1239.4352727768048 17510.538230067606 
3.0 -8113.504762003404 68943.2096216626 
3.0 -4064.878860981419 26876.659316396202 
0.0 -1013.5793156730624 12968.5194676633 
3.0 -4345.156975855951 28055.56438116029 
3.0 -7682.968512740058 66375.849676053 
0.0 -662.8917585449053 7160.456839722174 
0.0 -929.7048626282676 12016.285342030598 
3.0 -3655.908543202898 24959.16537942931 
2.0 -4961.988833141928 64192.97412090743 
2.0 -3662.5535078110106 33020.29586387045 
3.0 -7715.456386789928 66606.16694591606 
3.0 -6435.270844672924 35717.21673292404 
2.0 -4822.113449654056 63041.84135602626 
0.0 -431.17100113063594 5667.713452380064 
2.0 -5714.123209310837 69679.66499107238 
0.0 -1189.4011350081068 15762.73495355785 
3.0 -7333.072589579017 64166.53589026071 
3.0 -4119.924116118687 27212.163040041032 
3.0 -8168.007033284368 69237.8854980178 
0.0 -1228.4059917880252 17245.416115293032 
2.0 -5071.879363814067 65125.17512193861 
2.0 -2756.6223108059453 26260.395044083267 
0.0 -1963.4515304646782 57225.17942662293 
2.0 -4042.9385290727846 34835.49478588825 
0.0 -952.7846194824359 12226.89657633712 
0.0 -2020.8912137508414 58819.39834643706 
0.0 -638.4359225999049 6932.586397267647 
3.0 -7607.133417469076 65928.45157698367 
3.0 -8151.6188877872155 69131.16730855595 
0.0 -1418.2936873718552 25055.803217502817 
0.0 -1864.049969022661 54557.356639827216 
1.0 -2127.0753646342037 33289.235607804905 
3.0 -8311.173792797463 70057.90888321957 
3.0 -6202.198978586923 34767.93674386598 
3.0 -6623.2714049089545 36259.512188377535 
3.0 -6978.254706547599 61913.491666523936 
1.0 -2170.180151661298 33567.06353670256 
0.0 -2023.9969213135669 58913.25064636204 
2.0 -5788.745544306212 70280.75895729636 
0.0 -915.1359058970263 11820.488605241237 
1.0 -2308.0336105767574 34799.865192071185 
3.0 -6375.240930950206 35410.222241747746 
1.0 -3196.6937724533054 69859.02531261703 
2.0 -3627.21568094673 32810.27556588706 
2.0 -4206.593429271781 35501.382334705915 
2.0 -3539.550415975286 32079.89091397481 
3.0 -4116.1386437489255 27171.11324290363 
3.0 -7526.293649448031 65406.26339053877 
2.0 -3636.308258619064 32827.26987420037 
2.0 -2655.738117932702 25724.178682014764 
2.0 -3329.1013647641994 30685.207349842512 
3.0 -3711.1276660168514 25190.982910899715 
3.0 -5083.079944468813 30776.343710819798 
3.0 -7507.092500060483 65396.2985277003 
1.0 -2601.866586199883 36999.34587278206 
3.0 -6762.418125962281 60539.45753397523 
2.0 -4456.099841301928 36492.42913908902 
2.0 -1907.4178328817682 20167.79939138818 
2.0 -3491.4951815113313 31858.48444815926 
3.0 -2201.709751601834 17354.02859774371 
1.0 -2565.3146677506743 36731.741019382775 
3.0 -8324.778333178127 70168.2574681824 
2.0 -4983.412049643202 64434.95148145603 
1.0 -3398.327029774068 72282.58868684476 
3.0 -7676.1579734659845 66350.60572455329 
2.0 -2894.843874807269 27978.368127403483 
1.0 -1720.9773770548322 30080.91522244536 
3.0 -3505.7894001626123 24116.170483506176 
3.0 -8185.193978048268 69342.37799326886 
3.0 -8300.783020185605 70008.76460870811 
3.0 -3086.559196035839 22173.123402942998 
3.0 -5090.813124016657 30819.697209930826 
3.0 -8388.433047677194 70653.68741015895 
3.0 -7058.19294657934 62373.65432277538 
2.0 -4198.818607694515 35480.09684248387 
3.0 -7649.652780038344 66185.50499514685 
3.0 -7326.644088750756 64124.46443688901 
2.0 -4722.576056672587 62233.124579399475 
3.0 -5645.7205295663525 32767.33366924091 
0.0 -1098.098280795566 13990.091823443108 
2.0 -3104.082696716312 29122.541337929288 
3.0 -3072.7922488338245 22134.360070179308 
3.0 -7657.854799297992 66200.30951224743 
3.0 -3514.564162338748 24124.930185699963 
0.0 -1008.0489750606673 12919.177418637923 
2.0 -4522.44020975287 36872.89056291662 
2.0 -5704.844376819629 69620.50341946597 
0.0 -1623.4925843736733 28331.614509013587 
2.0 -463.16308732216925 4420.642854838316 
3.0 -8089.450267728595 68785.95761961312 
3.0 -7199.948497498279 63364.12011984614 
0.0 -2119.072195297188 63334.73755901509 
2.0 -3821.168017267093 33767.31941173806 
2.0 -3682.322545214511 33088.54716463942 
3.0 -3164.7426989957858 22545.439201864243 
3.0 -4386.487512669097 28177.411765202934 
3.0 -7612.196648045375 65952.55196117942 
0.0 -140.88429826720994 4137.537919737703 
3.0 -3257.9818821047143 23024.300455061348 
3.0 -3859.119299514283 26035.352225764596 
3.0 -7394.345580295533 64555.233783405376 
2.0 -1793.8983028684456 18736.889703555207 
0.0 -1197.049923547864 16043.578570567508 
0.0 -132.66108876199226 4070.8477171005434 
2.0 -1964.3978883250609 20828.59972581585 
3.0 -7993.297034075816 68214.28817092451 
2.0 -4404.587440816359 36456.815869530474 
2.0 -4247.365705612123 35678.259338371914 
0.0 -598.0994581663816 6672.02573396418 
2.0 -5572.2214156110895 68715.19230357833 
3.0 -4573.312730034635 29065.824768825754 
0.0 -872.2991985620318 11379.127195749796 
2.0 -4410.523668256586 36463.7342678329 
0.0 -710.1555870570845 7517.177260087996 
3.0 -4239.582788298484 27705.163813709216 
3.0 -8334.243882135937 70228.20933363742 
2.0 -2515.984922167355 25377.6230431265 
0.0 -1501.080139435553 26497.965520543123 
0.0 -1094.7456803916766 13954.99780841843 
3.0 -3417.571070021524 23763.876844738017 
1.0 -2768.0741192672676 64080.77812001401 
1.0 -2641.4215840968604 37233.73304466726 
0.0 -583.5371321858098 6573.825971129725 
3.0 -4570.285677651023 29001.995739453676 
2.0 -4639.961610183946 61592.86378675011 
2.0 -252.21166954470533 4099.755446094619 
0.0 -1792.9220688038447 31687.870695131358 
1.0 -2643.330122638736 37296.27556269395 
2.0 -2230.3162199242433 23174.87571668229 
0.0 -1148.561329749388 14744.749189321687 
2.0 -5616.596684155094 68965.84239595328 
1.0 -1713.0787604324833 29350.04636494384 
1.0 -3150.561852519603 69276.62945789537 
1.0 -3162.4525305159877 69356.56783443794 
0.0 -1595.0068100718686 27949.427005421807 
2.0 -3825.526101488125 33775.69199347823 
3.0 -5225.563796025085 31238.747745414046 
2.0 -4860.63780520897 63362.41857866524 
2.0 -5219.215283044553 66139.84652229869 
2.0 -2176.145587014595 22569.71976834546 
3.0 -5958.299241973948 33912.04589917487 
3.0 -8089.9920031869915 68791.00342196811 
2.0 -2300.5870876962344 25044.37159632812 
1.0 -2761.8966405332485 63985.66441313561 
0.0 -1195.183798741183 15981.521102314524 
0.0 -1696.5480109467205 29548.800238622243 
0.0 -1147.5527162813291 14708.328785591419 
3.0 -7212.528624174894 63391.257758666485 
3.0 -8215.598684997385 69486.8877665743 
3.0 -8174.4401571991075 69328.66013920271 
0.0 -1406.0737645104775 25002.72341515334 
3.0 -7058.798666981828 62405.083476926586 
2.0 -5857.40285976151 70772.85819362986 
0.0 -770.5091380085216 9604.071981925248 
2.0 -722.8786226401278 4740.173167026263 
2.0 -3704.3668560863202 33213.023603864494 
3.0 -3747.0665513260356 25430.31314675234 
3.0 -8241.540310047974 69693.34182908767 
1.0 -2576.53497719253 36821.9182766998 
3.0 -3963.1758434692556 26492.05358234362 
2.0 -330.1831907328285 4124.691893233424 
3.0 -6971.35740868669 61912.19029037619 
2.0 -5276.188896179677 66666.88379609083 
3.0 -5951.008325183194 33911.06846720029 
1.0 -2320.956005714825 34822.12926286463 
1.0 -2846.2482748069483 65868.46657099722 
3.0 -8195.092777306178 69416.25830009537 
2.0 -972.5467026929541 5268.167093870173 
2.0 -3458.5245569569215 31594.125205545344 
1.0 -2597.5604272085466 36972.81503102377 
3.0 -3773.8091697918508 25493.869763775067 
3.0 -6516.7824509827515 35922.19880083935 
3.0 -7634.0334891133525 66113.60544735976 
0.0 -435.8331773873415 5676.997723345178 
1.0 -126.35322678841025 3733.2910278815452 
3.0 -8054.938752093194 68554.70067728832 
0.0 -947.4250569688668 12221.356089196572 
3.0 -4563.024654607523 28869.280201897633 
1.0 -2992.315781698204 67292.12693923325 
0.0 -750.6973603204652 8167.576754775793 
0.0 -481.86129657857083 5927.351051196263 
3.0 -8338.838951470361 70416.11662215984 
0.0 -2102.959343843266 61500.50215834717 
3.0 -3928.5978693240577 26410.06838969778 
1.0 -3279.732239116552 70851.16153049716 
3.0 -8046.9904554654495 68547.62517943599 
0.0 -807.0510634635987 10710.77457822873 
3.0 -3266.42562722784 23198.936237079284 
1.0 -3025.1042661276056 67812.09683012884 
0.0 -2092.0251789802933 61083.232953648185 
2.0 -5399.8885393692835 67429.0282311004 
0.0 -270.74197520620487 4741.959985476739 
2.0 -5118.700274207547 65422.12089291941 
2.0 -4033.4068289483107 34776.08938788431 
0.0 -374.4763868835541 5202.696944199677 
0.0 -880.0068638816207 11380.088389952714 
3.0 -172.2699022122114 3879.947116615943 
3.0 -7950.562932539925 67940.01616780575 
2.0 -4531.066434609776 36911.95813493102 
3.0 -2438.181387998807 18730.88795994283 
3.0 -7513.066008183294 65404.40519969625 
2.0 -483.2214852282195 4433.451560506183 
2.0 -4210.725179826229 35584.54892013528 
3.0 -6011.569450156901 34101.2959234803 
2.0 -2851.278041468264 27660.91513793364 
3.0 -3966.6274456885717 26553.216333345343 
2.0 -5451.538609088334 67796.91189345476 
3.0 -4703.6045498698595 29584.446086147727 
0.0 -1859.2647388625483 35011.98320390356 
2.0 -1409.5471101588907 6376.492764968745 
0.0 -1231.5615090334707 17297.52681450588 
3.0 -4483.2820179761775 28666.32165964992 
3.0 -5425.985251419162 31898.81875481788 
0.0 -757.7586870790857 8594.61029389422 
3.0 -7395.485720568766 64586.55018792877 
3.0 -5066.447362946598 30674.624965606818 
2.0 -5013.290153999434 64510.76006587189 
3.0 -6755.77505998005 60511.582232011875 
3.0 -3343.583310569904 23431.284539793673 
2.0 -4057.356671434606 34880.1267101433 
2.0 -4009.970086742101 34655.654888333826 
1.0 -3072.091887259123 68182.59984475917 
2.0 -5509.810871423551 68208.6387594021 
1.0 -2354.6690335950566 35131.28847775507 
2.0 -2870.946352459621 27875.187460667024 
0.0 -1193.242572304596 15893.61797412249 
3.0 -7213.533007399123 63432.50345576143 
0.0 -1294.8388552925153 23404.966751758537 
0.0 -1191.4233765252015 15849.591252821003 
3.0 -8314.630479951365 70131.65422133589 
1.0 -2625.9693659677373 37205.3936688861 
1.0 -2469.433330089829 36155.16961826571 
3.0 -2028.6712364868201 16315.33644524998 
1.0 -2653.1367095509477 37366.02352193109 
0.0 -778.436478397565 10222.399864811967 
3.0 -3263.114238747038 23043.977445989174 
2.0 -2860.983203672461 27873.196114072016 
0.0 -771.7500547922417 9649.628559296334 
1.0 -2726.8125731783744 63640.30536059864 
3.0 -3005.210526774078 21801.259871537488 
1.0 -3017.35066530353 67399.2445240733 
3.0 -5185.087714616527 31094.877344324454 
3.0 -1718.603917549288 5899.834752541801 
0.0 -808.9127643228461 10781.358469783483 
2.0 -3272.4588457452496 30368.826744484762 
1.0 -2629.1413329661245 37225.418222461376 
1.0 -1693.9248890244764 29187.215639777573 
0.0 -1277.5231729880434 18214.071937000706 
0.0 -759.3024450937511 8943.764270215643 
0.0 -2060.899754358432 60060.32547408018 
0.0 -1495.7763209348059 26238.641039440823 
