# Supplementary material for: A Pareto approach to resolve the conflict between information gain and experimental costs: Multiple-criteria design of carbon labeling experiments
Source: PLoS Comput Biol. 2018 Oct 31;14(10):e1006533. doi: 10.1371/journal.pcbi.1006533 (PMC6209137; doi:10.1371/journal.pcbi.1006533)
Supplement: S2 File — ZIP archive containing Matlab scripts to produce the substrate clusters and replicate evaluations (S4 and S5 Text). (ZIP) [file pcbi.1006533.s008.zip › Cluster/Cluster_3D_HNMRCNMR/variables_SMPSO_HNMRCNMR_1_iter_4550.txt]

0.0010 0.0010 0.0010 0.0010 0.0010 0.0010 0.0010 0.001000000000000334 0.001000000000000334 10.0 10.0 10.0 10.0 10.0 10.0 10.0 10.0 10.0 10.0 10.0 10.0 10.0 10.0 10.0 10.0 10.0 10.0 10.0 10.0 10.0 10.0 10.0 10.0 10.0 10.0 10.0 10.0 10.0 10.0 10.0 10.0 10.0 10.0 10.0 10.0 10.0 10.0 10.0 10.0 10.0 10.0 10.0 10.0 10.0 10.0 10.0 10.0 10.0 10.0 10.0 10.0 10.0 10.0 10.0 10.0 10.0 10.0 10.0 10.0 10.0 
10.0 6.593339587233531 0.0034381695887821403 0.0010 0.011694451960031639 0.021866263703279935 0.0010 1.9555556747269698 0.0010 0.001000000000000334 4.983951869670785 0.001000000000000334 4.999555621665556 3.651247998717695 4.989031332467007 0.001000000000000334 4.25431522111398 0.001000000000000334 4.763612221060613 5.000499801541534 3.329568547489123 5.500449999999999 5.000499727778322 4.750847634980674 4.992932631650407 5.000494119297664 0.001000000000000334 4.04918254432737 5.000015978632914 4.965578800989218 4.987554339432667 4.981886421015031 0.001000000000000334 5.026386644875693 0.001000000000000334 3.665550221103353 5.493852282945677 4.997990251889742 4.849055593631678 4.999945387324609 4.990365655493455 4.984792076832725 5.500449999999999 5.000499488736714 5.37195997066811 4.949302937840023 4.12584179277015 5.000023940771242 4.999511217419312 4.998531132652087 4.964084278061629 4.990223041287924 4.952452469463146 5.500449999999999 4.124348984121945 5.500449999999999 5.495459462529729 5.0005 4.958206590579008 5.500449999999999 0.001000000000000334 0.001000000000000334 0.001000000000000334 0.001000000000000334 0.001000000000000334 0.001000000000000334 0.001000000000000334 0.001000000000000334 0.001000000000000334 0.001000000000000334 
10.0 6.022704227978855 0.0010 0.0010 0.012166927859730618 0.029996999718541237 0.0010 1.171799374645921 0.0010 0.0010 3.4033917471101987 0.0010 4.66454656680104 4.772159870693029 4.669292798619673 0.0010 4.75385634437198 0.8392797960875402 4.661374619117005 4.660158766190617 4.798842813867605 5.407291002506254 4.6640178110389465 4.912740266403538 4.659978835423481 4.662902451704291 0.0010 4.7570491868135685 4.664286901349235 4.6704163692087475 4.6875250326232605 4.661994285523935 0.0010 4.7603311935578425 0.0010 2.841322549314212 5.405130214037105 4.7126553657733625 4.712053214883105 4.643354945446092 4.653542766092698 4.671745793156342 5.415836144187407 4.664411707813722 5.227606935415203 4.732416809344783 4.74059536984997 4.665402065562939 4.663145146386881 4.6585174577937005 4.611468607486481 4.660991577031075 4.207193818671651 5.425947179310102 4.825805877705537 5.415804870370497 5.406119545838866 3.729870431439895 4.571006234664232 5.426460525974649 0.8392797960875402 0.8392797960875402 0.8392797960875402 0.8392797960875402 0.8392797960875402 0.8392797960875402 0.8392797960875402 0.8392797960875402 0.8392797960875402 0.8392797960875402 
0.0010 0.0010 0.0010 0.0010858114297576983 0.0011820090093079096 0.0010 0.0010 0.0010 0.6204818498509165 10.0 10.0 10.0 10.0 10.0 10.0 10.0 10.0 10.0 10.0 10.0 10.0 10.0 10.0 0.0010 9.714694683435022 10.0 10.0 10.0 10.0 9.950894242869397 10.0 10.0 10.0 10.0 10.0 10.0 10.0 10.0 9.915407780515409 10.0 10.0 9.987292230385512 10.0 10.0 10.0 9.943393659168496 10.0 10.0 10.0 10.0 10.0 10.0 10.0 10.0 0.0010 10.0 10.0 10.0 10.0 10.0 10.0 10.0 10.0 10.0 10.0 10.0 10.0 10.0 10.0 10.0 
10.0 7.3753854539345225 0.004606414291894525 0.0010 0.00978175283239793 0.018045594574891438 0.0010 0.8095477685616261 0.0010 0.0010 4.211987326912679 0.0010 4.755534852191358 2.904100035059358 4.737566109506876 0.0010 3.72818069264782 0.50095 4.427829813960836 4.753068247795536 2.4654071764881964 5.461140888193896 4.75349997176955 4.5079924095728225 4.7466474525865125 4.754079156882199 0.0010 3.4467300264856777 4.749255016590965 4.705321795963595 4.77309876906951 4.72780305778432 0.0010 4.928351159963308 0.0010 2.9409928038130855 5.491200626543446 4.810086221707154 4.547158234399549 4.752615555303214 4.742884569992846 4.7508033269654915 5.500263228322337 4.753148512796535 5.277356680102095 4.6838491780524025 3.559005920485375 4.752226491137157 4.751959302290838 4.750656658905427 4.703930745215393 4.739237860859321 4.800768653181887 5.500263228322337 3.6085701845938454 5.500263228322337 5.493408242971597 4.781322716042233 4.7536968030587765 5.461115393468752 0.50095 0.50095 0.50095 0.50095 0.50095 0.50095 0.50095 0.50095 0.50095 0.50095 
0.0010 0.803716055947262 0.001316844283228192 0.0010 0.0010 0.0010 0.0010 0.0010 0.8706837427048661 9.976269127782166 10.0 10.0 10.0 9.52905166130481 10.0 10.0 10.0 10.0 10.0 9.998593035914327 10.0 10.0 10.0 7.216321232744632 10.0 10.0 9.985993935928668 10.0 9.9993493372616 10.0 10.0 10.0 10.0 9.999994580690355 10.0 10.0 10.0 9.988366153750007 10.0 10.0 10.0 8.601841474150575 10.0 9.999477888800653 10.0 10.0 10.0 10.0 10.0 10.0 10.0 10.0 10.0 10.0 4.995959424315138 10.0 10.0 10.0 10.0 10.0 10.0 10.0 10.0 10.0 10.0 10.0 10.0 10.0 10.0 10.0 
0.0010 0.6542606054728387 0.005783149443427804 0.0025677561966314265 0.0010 0.001006996658959188 1.6812471443994264 0.0010 1.1034744985136349 10.0 9.613426173009062 10.0 10.0 10.0 10.0 10.0 10.0 10.0 10.0 10.0 10.0 10.0 10.0 8.002123523566963 9.996129379228297 10.0 10.0 10.0 10.0 10.0 10.0 10.0 9.996659294926376 10.0 10.0 10.0 10.0 10.0 9.97889256807424 10.0 10.0 9.608640305516483 10.0 10.0 10.0 10.0 9.992690310619547 10.0 10.0 9.972014533156829 10.0 10.0 8.905023362385128 10.0 10.0 10.0 10.0 3.2441483850061266 10.0 10.0 10.0 10.0 10.0 10.0 10.0 10.0 10.0 10.0 10.0 10.0 
0.0010 0.0010 0.0010 0.0010009429439003837 0.0010 0.0010245054965350448 0.03238416184550967 2.8440513196442603 0.0010 9.467905852005396 10.0 9.996357191234061 9.998245909059788 10.0 9.99652701689412 9.998071790363683 9.998905728799379 5.0005 9.997201228719934 9.99596906675711 9.997770783214973 9.997875665232263 9.996973123219568 9.000098128019017 9.985725570460017 9.994728437154162 9.990101339737505 9.996110317634917 9.993080482625949 9.996709851307381 9.954349538840583 9.997323899771386 10.0 10.0 10.0 9.997535513642644 9.996718377618471 9.996283883966276 10.0 10.0 9.99705931535288 9.940502555125075 9.998149826338873 9.99684498870537 9.996816261211722 9.99924726523302 9.995442038117693 9.997600282365314 9.998914245879641 9.997067956763109 9.99643439293726 9.997006070535662 9.943347007941592 9.996677865578247 9.94611606291167 10.0 9.996615585891655 9.4268038811563 10.0 9.99741830836877 0.6587594078806207 0.6583421118725878 0.80765846760979 0.6587748412251244 0.6574172793272481 0.658776888589351 0.6587823888843394 0.6592471931779471 0.654534071513158 0.6554010426477488 
0.0010190331885675226 0.0010 0.0010 0.0010 0.0010 0.0010022052730760834 0.48251644509858965 0.0012745572144405872 0.7100274243615361 9.885833417826412 10.0 9.999998082833164 9.999992141729418 9.999529792556755 10.0 9.999994891493705 9.99964419213295 0.0010 9.999997493913682 9.999841352938226 9.999997931726588 9.999997426319561 9.999846133642519 10.0 9.999015538947315 9.999989675496346 9.999996630658535 9.999996883309814 9.999995410155044 9.99912974465658 8.896416679178612 9.999981422521214 10.0 9.9964082305659 10.0 9.971912947757348 9.999998079185406 9.999996074776105 9.999485420418468 9.999731398983661 9.999997436789677 9.98677424105327 9.999998095037347 10.0 9.999795332402721 9.999982516434127 10.0 9.999961921759121 9.999997105366106 9.999903094335055 9.999947147450403 9.9999552499373 0.0010 9.999998076830472 10.0 9.999998169504236 9.999998072740748 10.0 9.999958079643061 9.999695027272121 0.0010 0.0010 0.0010 0.0010 0.0010 0.0010 0.0010 0.0010 0.0010 0.0010 
0.0010 0.0010 0.0010 0.0010 0.0010 0.0010 0.0010 0.0010 0.0010 10.0 10.0 10.0 10.0 10.0 10.0 10.0 10.0 10.0 10.0 10.0 10.0 10.0 10.0 9.348180542144886 10.0 10.0 10.0 10.0 10.0 10.0 10.0 10.0 10.0 10.0 10.0 10.0 10.0 10.0 10.0 10.0 10.0 10.0 10.0 10.0 10.0 10.0 10.0 10.0 10.0 10.0 10.0 10.0 10.0 10.0 10.0 10.0 10.0 10.0 10.0 10.0 10.0 10.0 10.0 10.0 9.959123887402118 10.0 10.0 10.0 10.0 10.0 
0.0010 0.0010 0.0022523900210760202 0.0010 0.0010 0.0010 0.0010 0.0010 0.026618460314314495 10.0 10.0 10.0 10.0 10.0 10.0 10.0 10.0 9.428378726323222 10.0 10.0 10.0 10.0 10.0 5.447267645260551 10.0 10.0 10.0 10.0 10.0 10.0 10.0 10.0 10.0 10.0 10.0 10.0 10.0 10.0 10.0 10.0 10.0 10.0 10.0 10.0 10.0 10.0 10.0 10.0 10.0 10.0 10.0 10.0 10.0 10.0 10.0 10.0 10.0 10.0 10.0 10.0 1.5015265709263534 1.501526570922465 1.5015265709263532 1.5015265709263483 1.5015265709263534 1.5015326611864088 1.5015265709263537 1.5015265709263512 1.5015265710718617 1.5015265707971366 
0.0010 0.0010 0.0010 0.0010 0.0010 0.0010 0.0010 4.465335192572977 0.0010 10.0 10.0 10.0 10.0 10.0 10.0 10.0 10.0 10.0 10.0 10.0 10.0 10.0 10.0 9.983977991723329 10.0 10.0 10.0 10.0 10.0 10.0 10.0 10.0 10.0 10.0 10.0 10.0 10.0 10.0 10.0 9.999997091097166 10.0 10.0 10.0 10.0 10.0 10.0 10.0 10.0 10.0 10.0 10.0 10.0 10.0 10.0 10.0 10.0 10.0 10.0 10.0 10.0 10.0 10.0 10.0 10.0 10.0 10.0 10.0 10.0 10.0 10.0 
0.0010 10.0 0.0010 0.0018059086384204733 0.0010 0.0010 0.0010 6.952964482983258 0.0010 0.0010 10.0 10.0 10.0 10.0 10.0 10.0 10.0 0.36901310939557364 10.0 10.0 10.0 10.0 10.0 10.0 10.0 10.0 10.0 10.0 10.0 10.0 10.0 10.0 9.372409935674481 10.0 10.0 10.0 10.0 10.0 10.0 10.0 10.0 10.0 10.0 10.0 10.0 10.0 10.0 10.0 10.0 10.0 10.0 10.0 10.0 10.0 10.0 10.0 10.0 9.913966502730313 10.0 10.0 0.3692210578394328 0.3689040867615422 0.36896448303066354 0.3690002262840705 0.36965118769430494 0.3690290453909899 0.36896535270699604 0.3694082017768896 0.368965780214618 0.3690323251318978 
0.0011793682642069507 3.8865042077043666 0.0014526198893065666 0.0019081903740174612 0.0010084274964355271 0.0012166174506083559 1.252946245126732 0.0012123882234507215 0.7198726235344789 9.515155964896215 9.978150948142003 9.999981301243288 9.999446804123632 9.991699335772719 9.999488887529699 9.999973072851532 9.979110959265755 0.0010 9.960370905665465 9.994395837018542 9.999535946563523 9.95996749370912 9.999477681055723 8.459871081149087 9.999318429377201 9.999420666116594 9.999867751624958 9.960968373692827 9.999383567692526 9.918796780893961 10.0 9.999484235259208 9.980489490364512 9.991627846169424 9.99953627341893 9.9591418094625 9.999980964754245 9.999997371282452 9.999999978192175 9.999392140739744 9.980021711695015 9.963304185927258 9.999980882648419 9.998082676406414 9.96522685264965 9.792731053951945 9.999988489339323 9.993125407339516 9.999997632370684 9.990937973016612 9.980379429607648 9.999412328272562 9.66795983339813 9.99998088911691 10.0 9.999951136928981 9.999961305753084 9.221180680950113 9.99993432156324 9.999791658677683 0.0010 0.0010 0.0010 0.0010 0.0010 0.0010 0.0010 0.0010 0.0010 0.0010 
3.1102216164704357 10.0 0.005414717557257328 0.0010 0.9247776936506089 0.0010458616479152934 0.09894920848206479 10.0 0.0010 0.0010 7.930658155919523 7.178379231783822 9.994037567143133 9.992522873963663 9.99697447449789 9.21771183411693 6.787065728133281 0.0010 9.970234415565077 9.992680577308064 9.888056657310987 9.897249409027943 9.994970523090288 10.0 9.98634651750656 9.99168837109464 9.919499382045066 9.90043062918699 9.994919576197095 9.99668770242939 7.894580488768112 9.993475520430504 0.0010 9.83062862725739 1.1519211103364397 9.886241787480888 7.566306736541652 9.01661617482669 9.934429821338961 9.991574540791335 9.991911417518972 9.811189825183792 7.565707808618582 9.994522543519809 9.366812746430682 9.966045116781828 9.978949378568684 9.973299443938318 9.25237346343885 9.988799834723967 9.990131957806144 9.994466422350794 9.358973659035804 7.565670063054197 10.0 7.565804046760575 7.56380173743926 5.31461837721689 9.985368921988995 9.892993227962165 0.0010 0.0010 0.0010 0.0010 0.0010 0.0010 0.0010 0.0010 0.0010 0.0010 
0.001000000000000334 4.643813995870274 0.0010 0.0010 0.0024060159828414576 0.0010 0.0010 0.001000000000000334 0.8796225559378095 10.0 10.0 10.0 10.0 10.0 10.0 10.0 10.0 0.10503266644987125 10.0 10.0 10.0 10.0 10.0 10.0 10.0 10.0 10.0 10.0 10.0 10.0 10.0 10.0 10.0 10.0 10.0 10.0 10.0 10.0 10.0 10.0 10.0 10.0 10.0 10.0 10.0 10.0 10.0 10.0 10.0 10.0 10.0 10.0 10.0 10.0 10.0 10.0 10.0 10.0 10.0 10.0 0.08614309939583986 0.10511250291519475 0.10502756690553416 0.10504038532471849 0.10502616456475339 0.10502641108692679 0.10502645656883919 0.10849364291990055 0.0010 0.18679579322717962 
1.955764040462883 10.0 0.0011294725678100122 0.00100531016947285 0.9495719779238183 0.0010320349745342923 0.0010 10.0 0.0010 0.0010 6.776959468009057 9.876950726433735 9.999211801156898 10.0 9.999069617001199 9.208120056549722 6.705342122557789 0.0010 9.97477457037446 9.997186060852718 9.897922637420992 9.89497253874877 9.999435055564701 9.001085653753824 9.991074816171098 9.996220032737574 9.98160330187058 9.90361489909817 9.999721426921111 9.99689004345924 9.963286719409187 9.998027156714791 0.0010 9.826045047516798 3.0238978896184943 9.889560079188978 9.901083992546306 8.990109011729105 9.951330453547415 9.99652303296627 9.996578399962589 9.901806677101687 9.901218183581513 9.999086294507778 9.35399595122863 9.969874550871147 9.988024377870293 9.977532295427116 9.235117335266652 9.993504537195806 9.99631115901169 9.999198618863396 9.964097953593319 9.901074747045088 10.0 9.999767996826302 9.899892126363156 5.478380498262032 9.99018739114039 9.894414958764381 0.0010 0.0010 0.0010 0.0010 0.0010 0.0010 0.0010 0.0010 0.0010 0.0010 
0.0010 0.0010 0.0010 0.0010 0.0010 0.0010 0.0010 0.0010 0.684138182579524 10.0 6.622622803393555 10.0 10.0 10.0 10.0 10.0 10.0 0.620062470250797 10.0 10.0 10.0 10.0 10.0 2.717528269096201 10.0 10.0 10.0 10.0 10.0 10.0 10.0 10.0 6.865717397364881 9.99999056192793 10.0 10.0 10.0 10.0 10.0 10.0 10.0 10.0 10.0 10.0 10.0 10.0 10.0 10.0 10.0 10.0 10.0 10.0 7.876773049403325 10.0 4.557483431482777 10.0 10.0 8.870355212044997 10.0 10.0 0.6200608177689235 0.6200610281964409 0.6200604464216815 0.6200603642984224 0.6200608337673894 0.6200609195937419 0.6200631897390817 0.6200614312652939 0.6200908206194877 0.620060364687058 
0.0010 7.602333687025596 0.011731354969487387 0.001499278435820068 0.003822950701079369 0.0010 0.0010 0.0010 1.076760894879318 10.0 8.94115525849541 10.0 10.0 10.0 10.0 10.0 10.0 0.8942902276282265 10.0 10.0 10.0 10.0 10.0 6.404999109361798 9.989365739295431 10.0 10.0 10.0 10.0 10.0 10.0 10.0 10.0 10.0 10.0 10.0 10.0 10.0 9.896099280075656 10.0 10.0 10.0 10.0 10.0 10.0 10.0 10.0 10.0 10.0 10.0 10.0 10.0 4.09932626324511 10.0 10.0 10.0 10.0 10.0 10.0 10.0 0.8948453285330722 0.8942997044855335 0.8942228349676054 0.8826874497322406 0.8943702745440874 0.8943412380830786 0.8975994499732058 0.8942192448180142 0.8944256649872961 0.930012514154203 
0.0010 10.0 0.0010 0.0011231351118626822 0.0013895522576392858 0.0010 0.0010 0.0010 1.2105776192823854 7.809527505291554 2.8831571143016146 10.0 10.0 10.0 9.999947964972051 10.0 10.0 0.0010 10.0 10.0 10.0 10.0 10.0 7.337133611118074 10.0 10.0 10.0 10.0 10.0 10.0 10.0 10.0 7.809527505291554 10.0 10.0 10.0 10.0 10.0 10.0 10.0 10.0 5.695330866711805 10.0 10.0 10.0 10.0 9.99905954078105 10.0 10.0 10.0 10.0 10.0 7.091817835271435 10.0 3.0128192897676684 10.0 10.0 3.6237910876361923 10.0 10.0 0.0010 0.0010 0.0010 0.0010 0.0010 0.0010 0.0010 0.0010 0.0010 0.0010 
0.0010 0.2143551348003286 0.0016214023119889686 0.0010347010384902187 0.0010 0.0010 0.0010 0.0010 0.9317569879977312 10.0 5.852303904737343 9.99998756716427 10.0 10.0 10.0 10.0 10.0 0.0010 10.0 10.0 10.0 10.0 10.0 0.586781668188466 10.0 10.0 10.0 10.0 10.0 10.0 9.729191898776197 10.0 10.0 10.0 10.0 9.999913179681318 10.0 10.0 10.0 10.0 10.0 9.995503004565498 10.0 10.0 9.999998893177132 10.0 10.0 9.998607943582241 10.0 10.0 9.999990786839941 10.0 10.0 10.0 6.305902829796512 10.0 10.0 7.0334095123390314 10.0 10.0 0.0010 0.0010 0.0010 0.0010 0.0010 0.0010 0.0010 0.0010 0.0010 0.0010 
0.0010 1.1290254835714097 0.0010 0.0010 0.0010 0.0010 0.0010 0.0010 0.86260081942793 10.0 9.319328530310557 10.0 10.0 10.0 10.0 10.0 10.0 10.0 10.0 10.0 10.0 10.0 10.0 2.43907963409729 10.0 10.0 10.0 10.0 10.0 10.0 9.842446178000923 10.0 10.0 9.913540766018397 10.0 10.0 10.0 10.0 10.0 10.0 10.0 10.0 10.0 10.0 10.0 10.0 10.0 10.0 10.0 10.0 10.0 10.0 10.0 10.0 5.7790157040865635 10.0 10.0 10.0 10.0 10.0 10.0 10.0 10.0 10.0 10.0 10.0 10.0 10.0 10.0 10.0 
0.0010 9.021242694091963 0.0010 0.0010 0.0010 0.0010 0.0010 6.049093308148741 0.0010 0.1851421907394637 10.0 10.0 10.0 10.0 10.0 9.13667853432985 10.0 1.4727074716759283 10.0 10.0 10.0 10.0 10.0 8.87294992192292 10.0 10.0 10.0 10.0 10.0 10.0 10.0 10.0 10.0 10.0 8.773897716105877 10.0 10.0 9.777675423812227 10.0 10.0 10.0 10.0 10.0 10.0 10.0 10.0 10.0 10.0 10.0 10.0 10.0 10.0 10.0 10.0 10.0 10.0 10.0 10.0 10.0 10.0 1.4868628975322986 1.4750937188791933 1.486581608173752 1.4872981282815472 1.467662962635397 1.48735550370909 1.487510996981955 1.5006063447058016 1.3677048334679403 1.3921471377301708 
0.0013979495954298384 2.843501737980831 0.010353769297867885 0.0011095972362825497 0.0010 0.001025553531911218 0.7030801706671469 0.01124515458747135 0.6576227575149852 9.99675287622173 8.058625417243258 9.999673268560235 9.999792007387555 9.998222480603307 9.99827277372022 9.995997167243718 9.989986089288362 0.4351576301105682 9.978872908562286 9.999268344655219 9.998905397170953 9.999391085182515 9.999685130269429 8.038374574471286 9.993944645504145 10.0 10.0 9.99970063312263 9.979000617114227 9.99557254526163 6.793611908394824 9.999697231232352 9.854055622253615 9.98953275227241 9.727041735433296 9.999817428900261 9.999435863050872 9.999440488593384 9.691003631873517 9.999690518498719 9.999771672871919 9.999139853130613 9.999901556455129 9.999891415310094 10.0 9.999856425383994 9.9867883961882 9.986847256171123 9.999528462962775 9.999701405230818 9.983492412327882 9.999694144477473 9.581059605687933 9.999438217061805 9.010982912615333 9.999443728307204 9.999448211098574 8.582077507478788 9.99986854067433 9.999380577965729 0.434937087985235 0.4333511344171167 0.4354375563756885 0.4403991531697933 0.43706105708698173 0.43382416142034186 0.4263198180056288 0.43480097516111715 0.4350616780114812 0.4349657512519788 
10.0 10.0 0.0011684759593070455 0.0011657273947675146 0.009774845942443926 0.0011364737285207505 0.12173032679737593 10.0 0.0010 0.0010 7.926591089809668 0.0010 7.039513919907609 7.360322433932203 7.474760752562715 0.0010 7.4972947490390185 0.0010 7.486753205974526 7.492976295398334 6.573287820668138 4.861217837233564 7.473201934933812 5.757269141155012 7.01337270824505 7.3796041791863844 4.577834140217287 7.457778512268634 7.8964997057022 7.478290341384328 2.8628861933214615 7.467888596998119 0.0010 4.858619625788816 0.0010 4.828226508358526 0.0010 0.0010 7.240057808772504 7.467601656480316 7.042846982180766 6.308252932095182 0.0010 7.482977755471427 5.751851159970378 7.38536696172121 7.41002627038973 7.520243884228368 7.475005150199854 7.469616447705223 7.396479263328853 7.470421289743948 3.7930486905367102 0.0010 5.267983220581131 0.0010 0.0010 3.992116721670654 7.463031500979522 4.863727740463336 0.0010 0.0010 0.0010 0.0010 0.0010 0.0010 0.0010 0.0010 0.0010 0.0010 
0.0010 10.0 0.047259725912401865 0.0011664830214978827 0.0016545843676421942 0.00346139912455008 1.8547114600137284 0.0010 1.1516995780758617 6.152769353368467 2.7487471394551397 10.0 9.999986236507304 9.81350223330128 10.0 9.976664414847887 10.0 0.0010 9.997429207136102 10.0 9.99803191913619 10.0 10.0 4.192279329102172 10.0 10.0 10.0 10.0 9.999705355316861 9.998300671430119 10.0 10.0 4.543995367194151 10.0 10.0 10.0 10.0 10.0 10.0 10.0 9.999927637219923 10.0 10.0 9.999741113741385 10.0 9.808925201689018 10.0 9.991544165793675 10.0 10.0 9.989672930497829 9.999986699827744 3.575937173076208 10.0 5.185718082715148 10.0 10.0 4.6459640690440285 9.69440593040136 10.0 0.0010 0.0010 0.0010 0.0010 0.0010 0.0010 0.0010 0.0010 0.0010 0.0010 
0.0010 8.907884236408488 0.0010 0.0010078511803914688 0.001044620288096717 0.0010 1.0269491670754316 0.014042228771268928 1.1696684373612551 6.834956049522216 1.7391768857042775 10.0 10.0 10.0 10.0 10.0 10.0 0.0010 10.0 10.0 10.0 10.0 9.99998445296412 1.1855447210493262 9.999895334694363 10.0 10.0 10.0 10.0 10.0 10.0 10.0 0.057250158293070896 10.0 10.0 10.0 10.0 10.0 10.0 10.0 10.0 10.0 10.0 10.0 10.0 10.0 10.0 10.0 10.0 10.0 10.0 10.0 8.739149965611716 10.0 5.64543221123237 10.0 10.0 7.4158326910237875 10.0 10.0 0.0010 0.0010 0.0010 0.0010 0.0010 0.0010 0.0010 0.0010 0.0010 0.0010 
0.0010 0.0010 0.0010 0.0010034815797530495 0.0010 0.0010006708726995573 0.0010 0.0010 0.6162659795951879 10.0 5.704097981964402 10.0 10.0 10.0 10.0 10.0 10.0 0.0010 10.0 9.999871201059609 10.0 10.0 10.0 0.0010 10.0 10.0 10.0 10.0 10.0 9.600293468026434 10.0 9.999955052665927 10.0 9.980531427601264 10.0 9.916879135267024 10.0 10.0 10.0 9.999807053245162 10.0 9.999899967870007 10.0 10.0 10.0 10.0 10.0 9.999833445894408 10.0 10.0 10.0 10.0 9.987794278991284 10.0 4.203905156161185 10.0 10.0 10.0 10.0 9.966040141700757 0.0010 0.0010 0.0010 0.0010 0.0010 0.0010 0.0010 0.0010 0.0010 0.0010 
0.0010 0.0010 0.001035343745532079 0.0010 0.0010 0.001129879341775646 0.06364135451080027 8.535077281440069 0.0010 9.946803406477887 10.0 9.977329316219018 9.9866860609731 10.0 9.986196580911612 9.982504565708497 9.84926736214475 10.0 9.98197217096117 9.9809442660271 10.0 9.985462602034112 9.983842569257453 10.0 9.976631067097745 9.972461236643655 9.982290727138938 9.978294211621781 9.964131870521342 9.98259545068462 9.945261517775084 9.985348526817782 9.97603004442362 9.977660812830347 9.497629014094485 9.985520500399872 9.977524244805732 9.983167888196723 10.0 10.0 9.983859413077845 10.0 9.977312558754562 9.983011274403646 9.982330042867034 9.994255574885653 9.977593353121316 9.983263320250447 9.993283974657441 9.984076996809451 9.980618905862034 9.983959989570247 10.0 9.977333959102761 9.529992713860965 10.0 9.977340583814927 10.0 10.0 9.985564638432447 0.0010 0.0010 0.0010 0.0010 0.0010 0.0010 0.0010 0.0010 0.0010 0.0010 
0.0010 0.0010 0.003018253400502678 0.0010 0.0010 0.0010 0.0010 0.0010 0.07503224540104717 10.0 10.0 10.0 10.0 10.0 10.0 10.0 10.0 9.20945616146942 10.0 10.0 10.0 10.0 10.0 5.759560693248701 10.0 10.0 10.0 10.0 10.0 10.0 10.0 10.0 10.0 10.0 10.0 10.0 10.0 10.0 10.0 10.0 10.0 10.0 10.0 10.0 10.0 10.0 10.0 10.0 10.0 10.0 10.0 10.0 10.0 10.0 10.0 10.0 10.0 10.0 10.0 10.0 1.5311829434479125 1.5311829434479125 1.5311829434479125 1.5311829434479125 1.5311829434479125 1.5311829434479125 1.5311829434479125 1.5311829434479125 1.5311829434479125 1.5311829434479125 
0.0010144126685984213 0.522701708588786 0.004022909691318941 0.0010 0.0010 0.0010 0.0010 0.0010 1.0246423796738289 9.820223028701726 9.990974155553786 9.999982574133899 9.994422650243106 9.998667561315482 9.998940208364703 10.0 9.998514451540682 10.0 9.999807859783768 9.99675330109508 10.0 9.999222107589713 9.999968553968946 4.676091775947091 9.929212793895918 9.99998522557385 9.995092225790621 9.999770037492906 9.999755399395797 9.99854389961002 9.586957131450298 9.999751283740293 10.0 9.998951166603119 9.966179675345275 9.999879248736418 10.0 10.0 9.999316391154482 9.99459103468388 9.999764870110013 10.0 10.0 9.999904449758091 9.993422587466464 9.999140665868069 9.998965819713433 10.0 9.99948459035991 9.998947912956263 9.999420398413308 10.0 8.510011194769323 10.0 5.894857124426449 10.0 10.0 8.821664108717053 10.0 9.999239883223504 10.0 10.0 10.0 10.0 10.0 10.0 10.0 10.0 10.0 10.0 
0.0010052382611480351 0.8983100012145785 0.0030238814583727464 0.0011231481124040993 0.0015882427323517575 0.006270016698492946 0.004528704905532184 0.0010859696551944122 0.8239083429507318 9.999911884022842 5.175659389299268 9.999999982956965 9.999999999463927 9.922636780861847 9.999997127591891 9.99745444655974 9.99931945673163 0.12615200409918184 9.997378067074514 9.999999908313365 9.99744527444059 9.996223197706334 9.999999998254495 5.716135222143223 9.976794376854848 9.999919711933817 9.997378053294012 9.997377926407486 9.985608587454207 9.906059426016322 9.736039116749359 9.999980159171617 9.998431213032596 9.999944497961792 9.986600616541109 9.997377926466438 9.999999989354764 9.974368544313036 9.758916687686506 9.99999537178739 9.99999998207856 9.959939450674739 9.999999990628258 9.999972636241178 9.999999999134406 9.99388364243775 9.980919417587915 9.903897662937394 9.999998200864093 9.999994993536095 9.991896524384446 9.999998753009443 9.961469584186686 9.999999993476186 7.259540664377254 9.999999990389487 9.999999902636812 6.536268918629086 9.896279548402774 9.999988981212173 0.12665205701227297 0.12369203370218212 0.12536020771088224 0.12491848338680829 0.12608900328601005 0.1260293878697534 0.12602740775842747 0.12684930249440612 0.12427210131708255 0.1212762287316839 
0.0010688051231828636 0.7096497900487164 0.0010 0.0015755987119927732 0.002009547400709488 0.0010814904476330088 0.7941178464540035 0.0010 0.7487385078451284 10.0 9.999058004628717 9.963417137188559 9.992190574675014 9.994802223581987 10.0 9.998056851877253 9.972900191532121 1.0436202416591627 9.963461855132723 9.98969352514761 9.99355212005027 9.964045869506922 9.996107330534832 9.812714862651621 9.99827643402519 9.998891691657011 9.999865889004148 9.963426082747374 9.99757762739479 9.940126664488773 9.395785186951898 9.996765524390879 9.95034125500971 9.999999646256638 9.999783380320366 9.974835258001454 9.988156782828545 9.9999688940812 9.98132867472405 10.0 9.981415952323449 9.704912584142603 9.989166823561638 9.98715847300213 9.963358691946878 9.996374767297015 9.999932214984495 9.999644162133238 10.0 9.982189039257428 9.974887404052875 10.0 9.778007434123786 9.988241065687278 10.0 10.0 9.99192870255651 8.696137635886295 10.0 9.99996684873198 1.0409888791765374 1.0636834408761384 1.0500315625653078 1.0413562357839306 1.0481849137428592 1.0408348840732335 1.0413754808724667 1.0417500723027695 1.0425263188501228 1.0408762025366771 
0.0010 9.714065463983808 0.0010 0.0010 0.0010 0.0010 0.0010 7.163179696407234 0.0010 0.3921216974132298 10.0 10.0 10.0 10.0 10.0 10.0 10.0 0.0010 10.0 10.0 10.0 10.0 10.0 6.108424949390608 10.0 10.0 10.0 10.0 10.0 10.0 10.0 10.0 10.0 10.0 10.0 10.0 10.0 10.0 10.0 10.0 10.0 10.0 10.0 10.0 10.0 10.0 10.0 10.0 10.0 10.0 10.0 10.0 10.0 10.0 10.0 10.0 10.0 10.0 10.0 10.0 0.0010 0.0010 0.0010 0.0010 0.0010 0.0010 0.0010 0.0010 0.0010 0.0010 
0.0010 10.0 0.0010 0.0010 0.0013458808440157694 0.0010 0.0010 0.0010 1.2518000109262586 7.6800573619146295 10.0 10.0 10.0 9.503440309280634 10.0 10.0 10.0 0.0010 10.0 10.0 10.0 10.0 10.0 9.57960953294896 10.0 10.0 10.0 10.0 10.0 10.0 9.634716216354754 10.0 9.47504186678591 10.0 10.0 10.0 10.0 10.0 10.0 10.0 10.0 10.0 10.0 10.0 10.0 9.617511317961089 10.0 10.0 10.0 10.0 10.0 10.0 9.701406474647179 10.0 0.4744709330406014 10.0 10.0 1.927110050385655 10.0 10.0 0.0010 0.0010 0.0010 0.0010 0.0010 0.0010 0.0010 0.0010 0.0010 0.0010 
0.0010 10.0 0.001010585990765732 0.01738174635443178 1.2785847950530127 0.030618035102880446 0.16690146648327675 10.0 0.0010 0.0010 8.411681596101921 10.0 9.996147694759825 10.0 8.055703278472086 10.0 10.0 0.0010 9.99741337850794 9.991412494212293 10.0 10.0 9.993866099086942 4.782508421547122 9.993896378469115 9.993764707371886 9.999995980966656 10.0 9.996620921217175 9.996460266255685 9.267432316231806 9.993877908629951 5.909831027161066 10.0 10.0 10.0 10.0 10.0 9.993725931457796 9.993777058177814 9.993971462374908 10.0 10.0 9.990895310737587 10.0 10.0 9.994619206492601 9.983842406731442 10.0 9.994488726439107 9.99763058873782 9.993743152028987 3.4407199684378957 10.0 10.0 10.0 10.0 4.009459663055897 9.995914137637762 10.0 0.0010 0.0010 0.0010 0.0010 0.0010 0.0010 0.0010 0.0010 0.0010 0.0010 
0.0010 4.140587858336279 0.037496256958611744 0.0010440981093361701 0.0010 0.0010 1.7248378638667765 0.0010 0.6938089429626787 10.0 6.268819475978302 10.0 10.0 10.0 10.0 10.0 10.0 0.0010 9.991681578318008 9.99938773555828 10.0 10.0 10.0 0.12015891054772254 10.0 10.0 10.0 10.0 10.0 9.9919664885571 9.398075999327192 9.997902033083443 8.740052601394378 9.999747865591786 10.0 10.0 10.0 10.0 10.0 9.997758598988822 10.0 9.789598147812999 9.999110559726628 10.0 10.0 10.0 9.898643902181387 9.988452163968018 9.995920474628486 9.999991423838505 10.0 10.0 10.0 9.998740401703296 10.0 10.0 10.0 9.009934025686565 9.998121889237455 10.0 0.0010 0.0010 0.0010 0.0010 0.0010 0.0010 0.0010 0.0010 0.0010 0.0010 
0.003691552746888819 9.959618992842664 0.029057881260247255 0.001159958751754995 0.0014601855287494666 0.0010458988661790909 1.7764693668137612 0.002038386400134505 1.1831304642082003 6.213292705682566 4.850893977009521 9.999897837757192 9.999984717322615 9.991598504081951 9.999923607571327 9.88614122674343 9.998696785503254 0.015731153307752432 9.997713077667507 9.999588494498484 9.997864066243409 9.999861002494976 9.99986727168965 5.464911900559751 9.99906148114685 9.99990135754191 9.996714939895439 9.999409408284285 9.99999551549826 9.9975515435908 9.989294222893736 9.999894353191452 5.301478688032377 9.999974630698608 9.993403002733743 9.99999274282361 9.999976472266411 9.998408832581612 9.997458838073074 9.999755087466916 9.999936037081085 9.954033761962735 9.999912560189165 9.999821836399018 9.999874891935445 9.999925141648065 9.996389714068131 9.990002460257148 9.99985912456439 9.9997862230049 9.99228556249458 9.999936202967783 4.636508012631161 9.99991123873736 5.271996556420217 9.999911527166947 9.99721782631021 5.697970517018046 9.837209296888002 9.998281063860723 0.015744651481448546 0.015732001021491637 0.01572523776763557 0.01573266210908386 0.01576611744094425 0.015731447665634057 0.01573446135253631 0.015731227642714174 0.015731201493739633 0.015731423738785555 
1.5453917005335607 0.0010 0.0010 0.0010059211780084972 0.008280103285313641 0.0010 0.0010 10.0 10.0 0.0010 10.0 10.0 10.0 10.0 9.93846764627272 10.0 10.0 10.0 10.0 10.0 9.995086564554057 9.996614015582969 10.0 10.0 10.0 10.0 10.0 10.0 10.0 8.202703500647495 10.0 10.0 9.825157340462674 10.0 0.0010 10.0 10.0 10.0 9.07160182275326 10.0 10.0 10.0 10.0 10.0 9.994004123361965 10.0 10.0 10.0 10.0 10.0 10.0 10.0 10.0 10.0 10.0 10.0 10.0 10.0 10.0 10.0 0.0010 0.0010 0.0010 0.0010 0.0010 0.0010 0.0010 0.0010 0.0010 0.0010 
0.0010000055266602156 9.918199666005133 0.004383071983469125 0.0011815769887117823 0.0010 0.0010 0.0010 7.695080487623943 0.0010 0.6806472343755683 9.662454123754106 10.0 10.0 9.991372943755907 10.0 10.0 10.0 0.9822927449466187 10.0 10.0 10.0 9.999994957746386 9.999994983223297 10.0 10.0 10.0 10.0 10.0 10.0 10.0 10.0 10.0 1.7401503964839717 10.0 10.0 10.0 10.0 9.999997834524258 9.999759927091597 10.0 10.0 10.0 10.0 10.0 10.0 10.0 10.0 10.0 10.0 10.0 10.0 10.0 10.0 10.0 10.0 9.999811173821017 9.994901707038343 10.0 10.0 10.0 0.9822926249977236 0.9822927524696384 0.9822927449468027 0.9822927449477111 0.9822927449475884 0.9822927449476376 0.9822927449476276 0.982292744948558 0.9822933014143134 0.9822922521822562 
0.0010 5.901052635776761 0.00425068625696238 0.0010 0.0010524891579982547 0.0010 0.0010 0.0010 0.9189034844993061 10.0 10.0 10.0 10.0 9.99931899988564 10.0 9.991482063587082 10.0 0.5716699133357617 10.0 10.0 10.0 10.0 10.0 8.866951103175934 10.0 10.0 10.0 10.0 10.0 10.0 7.261561350137517 10.0 8.50932271605997 10.0 9.672631045011796 10.0 10.0 10.0 9.729429727715834 10.0 10.0 10.0 10.0 10.0 10.0 10.0 10.0 10.0 10.0 10.0 10.0 10.0 8.246210603051313 10.0 9.780773753788646 10.0 10.0 6.07638815053248 9.908689289297325 10.0 0.5716699133357617 0.5716699133357617 0.5716699133357617 0.5716699133357617 0.5716699133357617 0.5716699133357617 0.5716699133357617 0.5716699133357617 0.5716699133357617 0.5716699133357617 
0.0010 10.0 0.052962322501806665 0.0011805275595066819 0.0017214374422516213 0.003763940192016222 2.079298673089833 0.0010 1.1291057884273692 5.682409307306893 4.975561562840292 10.0 9.99998499990741 9.790497873533422 10.0 9.973803881909458 10.0 0.0010 9.997112220462148 10.0 9.99813527451941 10.0 10.0 4.930971131528614 10.0 10.0 10.0 10.0 9.999669090999763 9.998251215333644 10.0 10.0 4.969702537377905 10.0 10.0 10.0 10.0 10.0 10.0 10.0 9.999918709432375 10.0 10.0 9.999715928666008 10.0 9.785351227007856 10.0 9.990799907137264 10.0 10.0 9.991668222005497 9.999985069337548 3.026130349938466 10.0 4.947879886956241 10.0 10.0 4.5613359219741225 9.656774046853762 10.0 0.0010 0.0010 0.0010 0.0010 0.0010 0.0010 0.0010 0.0010 0.0010 0.0010 
0.0010 2.013729942711155 0.03437281153461627 0.0010 0.0010 0.0010 0.0020029729268725514 0.0010 0.7823308644203718 9.996348758367885 10.0 10.0 10.0 10.0 10.0 9.985500969674154 9.999704487425046 10.0 10.0 10.0 10.0 10.0 10.0 0.269901770580113 10.0 10.0 10.0 10.0 10.0 10.0 10.0 10.0 9.998503001900094 9.682020614233382 10.0 10.0 10.0 10.0 10.0 10.0 10.0 10.0 10.0 10.0 10.0 10.0 9.996899707251217 9.996730803093772 10.0 10.0 10.0 10.0 10.0 9.973408681060375 9.503388683909384 10.0 10.0 5.773219770768936 10.0 10.0 10.0 10.0 10.0 10.0 10.0 10.0 10.0 10.0 10.0 10.0 
0.0010 9.568739917920137 0.0010 0.0010 0.0010 0.0010 0.0010 6.9549612887129495 0.0010 1.2860544419006805 10.0 10.0 10.0 10.0 10.0 9.423125469893748 10.0 1.1292323011563437 10.0 10.0 10.0 10.0 10.0 9.728975549025304 10.0 10.0 10.0 10.0 10.0 10.0 10.0 10.0 10.0 10.0 9.227115972926835 10.0 10.0 10.0 10.0 10.0 10.0 10.0 10.0 10.0 10.0 10.0 10.0 10.0 10.0 10.0 10.0 10.0 10.0 10.0 10.0 10.0 10.0 10.0 10.0 10.0 1.148155832858044 1.1324223305526515 1.1477797941469645 1.148737666493042 1.1222644468719378 1.1488143682279826 1.1490222377691974 1.166528615283557 0.9888606321544666 1.0215360773699167 
0.0010 9.777253695445996 0.002470088472106619 0.0012669453478053943 0.0014719822044089558 0.0010500022216402365 0.1297701868752344 0.0010 1.1845088474909389 8.265874128570193 9.235671896753281 10.0 10.0 9.823518044482322 10.0 10.0 10.0 0.9364732295983478 10.0 10.0 10.0 10.0 10.0 6.545100703978742 10.0 10.0 10.0 10.0 10.0 10.0 10.0 10.0 9.243993689983807 10.0 10.0 10.0 10.0 10.0 10.0 10.0 10.0 10.0 10.0 10.0 10.0 9.88351933237686 10.0 10.0 10.0 10.0 10.0 10.0 8.983591772936247 10.0 3.471951546410816 10.0 10.0 4.2983525717577855 9.354904327815364 10.0 0.9364732295983478 0.9364732295983478 0.9364732295983478 0.9364732295983478 0.9364732295983478 0.8548751505906784 0.9364732295983478 0.9364732295983478 0.9364732295983478 0.9364732295983478 
0.0010 0.0010 0.0010 0.0010 0.0010 0.0010 0.0010 0.0010 1.0341481834335342 10.0 4.294580907961851 10.0 10.0 10.0 10.0 10.0 10.0 0.0010 10.0 10.0 10.0 10.0 10.0 4.1928470884849105 10.0 10.0 10.0 10.0 10.0 10.0 10.0 10.0 10.0 10.0 10.0 10.0 10.0 10.0 10.0 10.0 10.0 10.0 10.0 10.0 10.0 10.0 10.0 10.0 10.0 10.0 10.0 10.0 9.986210297605558 10.0 6.298852683619304 10.0 10.0 9.009587791646757 10.0 10.0 0.0010 0.0010 0.0010 0.0010 0.0010 0.0010 0.0010 0.0010 0.0010 0.0010 
0.016186356916402442 1.0475336844974792 0.010424062636846015 0.0016952682124104672 0.002340066716427288 0.0010521228456274554 1.1242594915720043 0.0010 0.6407200574033526 9.515627620864755 9.6771456452744 9.94181679283495 9.982123694543672 9.99046719953918 9.992342869330043 9.931065084120153 9.954545151009368 1.7390547573571213 9.939802473202757 9.991799691434263 9.986973948625531 9.94460169915631 9.987291626167368 7.857834720526833 9.990476988182355 9.990989780485085 9.988313486839132 9.944370480787757 9.987403808276346 9.91323480133038 9.133897601044106 9.98811538151047 9.98489873009873 9.984846788493783 9.86335383732478 9.958101806082091 9.975032676067226 9.97441707167546 9.88819137684014 9.992338797722393 9.968016947815759 9.386944142418109 9.976366397498339 9.975571044137638 9.943027357086473 9.992255870617656 9.992430005075871 9.98952355802169 9.992316859064156 9.968997850973508 9.95603748207776 9.992342607482819 9.85225132222269 9.975149394448524 9.394780751436269 9.990243397932291 9.981669251089592 9.80229527833428 9.972240523220952 9.991094610275823 1.7390547573571213 1.7390547573571213 1.7390547573571213 1.7390547573571213 1.7390547573571213 1.7390547573571213 1.7390547573571213 1.7390547573571213 1.7390547573571213 1.7390547573571213 
7.690057976909694 10.0 0.0010 0.0012235495887599583 0.0010 0.009664753861894231 0.0010 10.0 0.0010 0.0010 10.0 0.0010 9.384666383829313 9.11910062066552 9.368169089149994 8.377549320275865 9.411293614309582 0.0010 8.278582341216847 9.40954574619853 8.736389292457337 8.380210791690779 9.389596405894713 3.314678614628419 9.517883549344168 9.38772351346405 8.469375853185555 8.26843931997381 9.337102322980812 8.353749552098051 0.4772964853889565 9.34744164568462 0.0010 7.374396573016515 0.0010 8.519210875760118 0.0010 8.237886201459883 7.282000639540479 9.428496857373963 8.95997778806469 8.337973903681636 0.0010 9.386084839754302 9.399477263440213 9.421593389748066 9.39531617696392 9.46174724741784 9.392707325589596 9.383366081250983 9.231968401050883 9.387140779359724 10.0 0.0010 9.46233958655598 0.0010 0.0010 1.011165925201556 9.779501421097079 8.412700339064152 0.0010 0.0010 0.0010 0.0010 0.0010 0.0010 0.0010 0.0010 0.0010 0.0010 
0.0010 0.0010 0.0022944047887629012 0.0010 0.0010 0.001101648047588061 0.04966383612635073 6.520904006074229 0.0013571013277738908 9.98084570231608 10.0 9.9822661100721 9.992017682877412 10.0 9.989061231601324 9.987528445577995 9.886403725786522 10.0 9.98589842670918 9.985079315933083 10.0 9.988630757112988 9.987349400152857 10.0 9.981711752523204 9.978434800861187 9.986138361800752 9.983002686276125 9.97191582167543 9.98639508998666 9.957366261074089 9.988528558444811 9.991302528157433 9.982536026548377 9.62757948243303 9.988672139263786 9.98240545317696 9.986819674563478 10.0 10.0 9.98736833021242 10.0 9.98223946050435 9.986702132255882 9.986173842146528 9.995503519642224 9.98260899061012 9.986895206891775 9.994742408239357 9.987538164647898 9.984913965926902 9.987439779107815 10.0 9.98225594382464 9.67394795192744 10.0 9.982259467115933 10.0 10.0 9.988697317935406 0.6608912298480405 0.7236153940308894 0.6608279672393627 0.6608676603064643 0.6611044652196787 0.6616353851869565 0.6608737474297985 0.6609666441778765 0.6609030716787796 0.6609956132468344 
0.001000000000000334 5.0005 0.0010 0.0010036791320086993 0.0019533469978490394 0.0010 0.010962896420793511 0.001000000000000334 0.8439293300980066 10.0 10.0 10.0 10.0 10.0 10.0 10.0 10.0 0.50095 10.0 10.0 10.0 10.0 10.0 10.0 10.0 10.0 10.0 10.0 10.0 10.0 10.0 10.0 10.0 10.0 9.997647932150345 10.0 9.9999961783705 9.99767615658277 9.812846624487749 10.0 10.0 10.0 9.999993913073004 10.0 10.0 10.0 10.0 10.0 10.0 10.0 10.0 10.0 10.0 9.999993726086975 10.0 9.999993727502563 9.999988830626863 9.898522326385988 10.0 10.0 0.50095 0.50095 0.50095 0.50095 0.50095 0.50095 0.50095 0.50095 0.50095 0.50095 
0.0010 0.0010 0.0010 0.0010 0.0010 0.0010 0.0010 4.400340082940623 0.0010 10.0 10.0 10.0 10.0 10.0 10.0 10.0 10.0 10.0 10.0 10.0 10.0 10.0 10.0 10.0 10.0 10.0 10.0 10.0 10.0 10.0 10.0 10.0 10.0 10.0 10.0 10.0 10.0 10.0 10.0 10.0 10.0 10.0 10.0 10.0 10.0 10.0 10.0 10.0 10.0 10.0 10.0 10.0 10.0 10.0 10.0 10.0 10.0 10.0 10.0 10.0 10.0 10.0 10.0 10.0 10.0 10.0 10.0 10.0 10.0 10.0 
0.0010 10.0 0.009927460110816785 0.0011354914633397084 0.0011349872056501467 0.0010261526791185715 1.9024926114279148 0.0010 1.1383094774872282 5.856119265387669 3.1753685022955667 10.0 10.0 9.958948477444446 9.99426111408607 8.23112526261119 10.0 0.0010 10.0 9.995825986390773 10.0 10.0 9.994257732153068 5.0005 9.996713473571853 9.993712323549277 10.0 9.971079308822192 9.993989290184112 9.98530161866374 10.0 9.999501479977575 3.775077764055105 10.0 9.993815143804094 10.0 10.0 9.996351679413541 10.0 9.992809057083306 9.999908814167595 9.99915739425763 10.0 9.995699780986596 10.0 9.984958931824492 9.999591840424701 9.995297413262724 9.994647077291296 9.983544658049336 9.993815511365103 10.0 8.247484933740951 10.0 5.039349806553623 10.0 10.0 4.467819619031188 9.915002886023233 10.0 0.0010 0.0010 0.0010 0.0010 0.0010 0.0010 0.0010 0.0010 0.0010 0.0010 
0.0010 0.24496777507507428 0.0010 0.0010 0.0010024250311808512 0.0010 0.0010 0.0010 0.8196699755807934 9.990967109605165 5.720401433706205 10.0 10.0 10.0 9.936439673548254 10.0 10.0 0.40839380026514127 10.0 10.0 9.999994351369496 10.0 9.99026702841693 3.192441011880767 10.0 9.99999065195908 10.0 10.0 10.0 9.866723111253608 9.46752635806472 9.999996291988031 9.98624512031596 10.0 9.988925470924933 9.988670035201933 10.0 10.0 9.961791504237429 9.999998866226951 10.0 9.85693312323391 10.0 9.999992041026637 10.0 10.0 10.0 9.996042163379602 9.958920407375743 10.0 10.0 9.99998891749379 9.449010163269856 10.0 5.662284089913852 10.0 10.0 8.634520860937647 10.0 10.0 0.40917196647718934 0.4063818254127316 0.3979734558279657 0.40870731191942045 0.4077481546710391 0.4071003491676022 0.40820028667197605 0.40807100273650865 0.4081027541833322 0.40721034296566305 
0.0010 0.6328464773924422 0.0010 0.0010883438528208253 0.0010 0.0010 0.0010 0.0010 0.8874275510424587 10.0 4.997997732367749 10.0 10.0 10.0 10.0 10.0 10.0 10.0 10.0 10.0 10.0 10.0 10.0 1.4851307182137798 10.0 10.0 10.0 10.0 10.0 10.0 10.0 10.0 10.0 10.0 10.0 10.0 10.0 9.977987873556108 10.0 10.0 10.0 10.0 10.0 10.0 10.0 10.0 10.0 10.0 10.0 10.0 10.0 10.0 10.0 10.0 4.970699443640268 10.0 10.0 4.598544055843278 10.0 10.0 10.0 10.0 10.0 10.0 10.0 10.0 10.0 10.0 10.0 10.0 
0.0010 0.4219874344067618 0.0021497782973174734 0.0010 0.0010 0.001021533891002787 0.0010 0.0010 0.9943330078652903 10.0 4.607650239823347 10.0 10.0 10.0 10.0 10.0 10.0 0.4311511554001979 10.0 9.998105889676165 9.986805226539323 10.0 9.999792834854432 1.7239070556645424 10.0 10.0 10.0 10.0 10.0 9.976237474533699 10.0 9.98572197371621 10.0 10.0 10.0 10.0 10.0 10.0 10.0 9.999634308299875 10.0 9.975750890700821 10.0 10.0 10.0 10.0 9.980431581545087 10.0 10.0 10.0 10.0 10.0 10.0 10.0 7.3198945301341585 10.0 10.0 8.852656967475353 10.0 10.0 0.4311511554001979 0.4311511554001979 0.4311511554001979 0.4311511554001979 0.4311511554001979 0.4311511554001979 0.4311511554001979 0.4311511554001979 0.4311511554001979 0.4311511554001979 
0.0010 5.0005 0.0010 0.0010 0.0010 0.0010 0.0010 0.0010 0.6556238768978577 5.000500000000001 5.000500000000001 10.0 10.0 10.0 9.999981488622753 10.0 10.0 1.2095391133707596 10.0 10.0 10.0 10.0 10.0 5.000500000000001 9.999971769730125 9.999995399147288 10.0 9.999993581783821 10.0 9.999978039060935 10.0 10.0 5.000500000000001 10.0 5.000500000000001 9.999989520799728 10.0 10.0 10.0 10.0 9.999993358639658 10.0 10.0 9.999995087674899 9.999966772266069 10.0 9.999958517254308 8.272905991083391 9.999989007943533 9.99984485229484 9.999995825011661 10.0 5.000500000000001 10.0 5.000500000000001 10.0 10.0 5.000500000000001 10.0 9.999994885292562 1.2079764994604498 1.2070239548152435 1.2084136670548842 1.2142858827017917 1.2148167075894771 1.2071663297001651 1.207595166165101 1.202704582032718 1.205779111673049 1.1991766381249034 
0.040763973940238424 2.2793286355192692 0.0010 0.0010178126731753855 0.0010 0.0010 0.008793561611823339 0.0010 0.6414008978339762 10.0 10.0 9.994086138534408 10.0 10.0 10.0 9.944339175114806 9.957370289304672 0.0010 10.0 10.0 9.993214477206033 10.0 10.0 9.675677256816158 10.0 10.0 9.944573810437127 9.944707312048912 10.0 10.0 9.924771762441196 10.0 9.97691280945133 10.0 9.978837946591787 9.942390941183364 9.994093814735187 9.990595373624867 10.0 9.995927813066613 10.0 9.941609687179163 9.99409442404268 10.0 10.0 10.0 9.949122848243427 9.943609504295942 10.0 10.0 9.995104965568233 10.0 9.40925891979799 9.994091013661713 9.992254056771875 9.994092117733205 9.994210001947394 9.250554558657955 10.0 9.999886137201317 0.0010 0.0010 0.0010 0.0010 0.0010 0.0010 0.0010 0.0010 0.0010 0.0010 
0.001970962953807911 1.3923196492643604 0.018762679911023896 0.0010 0.0010 0.0010 0.0010 0.0010 1.005461812521401 10.0 10.0 9.998932321841622 10.0 9.998790351233405 9.99798421430199 10.0 9.991016015225474 10.0 9.998842370368713 10.0 10.0 9.998892524250142 9.999273779705513 2.6974901158014344 9.999980757283224 10.0 9.999499960794736 10.0 9.998247099052824 10.0 9.75946835294451 9.999369184657866 10.0 9.99941067483356 9.99894865869956 9.998942122960061 9.999603663473154 9.999607605672065 9.95756312018356 9.99995913276501 9.998779932821195 10.0 10.0 10.0 10.0 10.0 9.993522847825309 10.0 9.999427768168994 10.0 10.0 9.999979237000552 5.000500000000001 10.0 9.330724633370043 9.999620326457284 10.0 5.000500000000001 10.0 9.995237061305824 10.0 10.0 10.0 10.0 10.0 10.0 10.0 10.0 10.0 10.0 
0.0010 5.599084521870654 0.0010 0.0013761318265290284 0.0010400984490305679 0.0010 0.0010 0.0010 0.9963226214531007 9.87918616484935 8.459436582887262 10.0 10.0 10.0 10.0 10.0 10.0 0.0010 10.0 10.0 10.0 10.0 10.0 7.278898058729119 10.0 10.0 10.0 10.0 10.0 10.0 10.0 10.0 9.900586488008415 10.0 10.0 10.0 10.0 10.0 10.0 10.0 10.0 10.0 10.0 10.0 10.0 10.0 10.0 10.0 10.0 10.0 10.0 10.0 8.020741913584855 10.0 10.0 10.0 10.0 10.0 10.0 10.0 0.0010 0.0010 0.0010 0.0010 0.0010 0.0010 0.0010 0.0010 0.0010 0.0010 
0.0010 1.7975256595802 0.0010 0.0010231740650047275 0.0010 0.0010 0.0010 0.0010 0.737217372169362 10.0 7.680820139646831 10.0 10.0 10.0 9.999826522748698 10.0 10.0 1.813860098163878 10.0 9.999981048782855 10.0 10.0 9.999993493942942 2.0820579015335916 10.0 10.0 10.0 10.0 10.0 10.0 10.0 10.0 10.0 10.0 10.0 10.0 10.0 10.0 10.0 9.99986940138786 10.0 10.0 10.0 9.99999979893607 10.0 10.0 10.0 9.99292546585742 10.0 10.0 10.0 10.0 9.784934345633076 10.0 10.0 10.0 10.0 9.697172022321155 10.0 10.0 1.8084756752596691 1.8139724236473294 1.813851746400518 1.8138893225879107 1.8138452070022373 1.8138468859886236 1.779374274975826 1.8138508758223475 1.8130684985149266 1.8190334710616218 
4.832983322475997 10.0 0.0010051165961288764 0.0010503639760363716 0.0011330309895741773 0.0010915511082775352 0.012688491687992978 10.0 0.0010 0.0010 8.10750245048622 0.21252297543159782 8.841094730385525 8.799560934190534 8.855297031095155 6.603618472102827 8.718279490635897 0.26090116497024796 8.718017850091647 8.85938060837383 7.7618549391400276 7.60066160703629 8.842040958187798 6.3509863458125135 8.729460158874637 8.84109043426068 7.600655494486175 8.690543976055388 8.810214697573393 8.78585225642342 0.27193507937228434 8.704528682888677 0.0010 7.691512671315871 0.0010 7.596057071758006 0.38509346645645226 7.596594683530351 8.932094375747122 8.879808703504548 8.706041200161488 7.828598742745547 0.3726103450895095 8.84124964981807 8.724814958910562 8.770718064231653 8.812077899869402 8.87851566061576 8.806758817052916 8.871005412019853 8.863051700813008 8.856925738532317 6.462222348901826 0.37193284971309515 6.515572488376863 0.37649343278109826 0.38492588683154794 1.0173550825774107 8.857423124218393 5.734311467544236 0.26090116497024796 0.26090116497024796 0.26090116497024796 0.26090116497024796 0.26090116497024796 0.26090116497024796 0.26090116497024796 0.26090116493831794 0.26090116497024796 0.2609011614815204 
0.0010 1.0463789757489812 0.0010 0.0010 0.0010 0.0010 0.0010 0.0010 1.169392017466169 10.0 9.607758869016195 10.0 10.0 10.0 10.0 10.0 10.0 10.0 10.0 10.0 10.0 10.0 10.0 0.0010 10.0 10.0 10.0 10.0 10.0 10.0 10.0 10.0 10.0 10.0 10.0 10.0 10.0 10.0 10.0 10.0 10.0 10.0 10.0 10.0 10.0 10.0 10.0 10.0 10.0 10.0 10.0 10.0 10.0 10.0 10.0 10.0 10.0 10.0 10.0 10.0 10.0 10.0 10.0 10.0 10.0 10.0 10.0 10.0 10.0 10.0 
0.001000443227958663 0.9480922173821935 0.002417162940531816 0.0010164488302739604 0.0010 0.001028094929594487 1.7645262180159942 0.0015210535912331472 1.1081676493918864 9.894405104966687 9.295220083791326 9.999984298733967 9.999344972876974 9.87025795122266 9.98403213975554 10.0 9.959218637149462 10.0 9.99937543320252 9.999388592546017 9.999280484300865 9.999785986734462 9.99495712200291 5.000500000000001 9.999284100883088 9.99939242617969 9.960043640299867 9.999395637782483 9.999393024329631 9.999391827475552 9.982253140358079 9.999294929473777 9.91705256344792 9.88686203571552 9.897613800641349 9.99938940736866 9.999392991246683 9.999382024103726 9.964996647321742 9.999392579118425 9.99885991190245 9.958153287933003 9.999882771886039 9.999393234448197 9.764847411500961 9.999346078222624 10.0 9.927135180821217 9.989372600196077 9.99927003646655 9.999416092303269 9.99939292836089 10.0 9.999392996941966 9.988357078271406 9.999607588220456 9.999565530637959 9.564718323893711 9.873719924400401 9.999294449964292 10.0 10.0 10.0 10.0 10.0 10.0 10.0 10.0 10.0 10.0 
0.0010 9.928079846402241 0.010634113784470774 0.0011305584458275444 0.0013922310247868716 0.0010320560681791292 1.8270464826768502 0.0010 1.1231754566605925 6.0096463319107265 2.6781357459362565 10.0 10.0 9.96054229870539 9.994451049920094 8.30177040705039 10.0 0.0010 10.0 9.995966406445499 10.0 10.0 9.994472727061346 3.2223122812392213 9.996826961668042 9.993962955596086 10.0 9.972219484443054 9.994219485527163 9.985858896967489 10.0 9.999502855842623 3.9895111895157633 10.0 9.993933324311616 10.0 10.0 10.0 10.0 9.993096106234411 9.999901630370916 9.999104566360113 10.0 9.995865107812625 10.0 9.985506869765876 9.997912894163793 9.995462032845781 9.994822234280699 9.984171646314762 9.994042272283728 10.0 9.044647215263694 10.0 5.2183764222863065 10.0 10.0 4.665070075644828 9.915988348929856 10.0 0.0010 0.0010 0.0010 0.0010 0.0010 0.0010 0.0010 0.0010 0.0010 0.0010 
0.0010 0.8950080170671192 0.0013088264538792332 0.0010 0.0010 0.0010 1.8398223734364736 0.0010 1.1044194710133155 10.0 10.0 10.0 10.0 10.0 9.982885845456357 10.0 10.0 10.0 10.0 10.0 10.0 10.0 9.995037848809025 7.812167172975554 10.0 10.0 10.0 10.0 10.0 10.0 10.0 10.0 10.0 10.0 10.0 10.0 10.0 10.0 9.962416249386283 10.0 10.0 10.0 10.0 10.0 9.734338218965915 10.0 10.0 10.0 9.988682335311617 10.0 10.0 10.0 10.0 10.0 10.0 10.0 10.0 10.0 9.999904094355616 10.0 10.0 10.0 10.0 10.0 10.0 10.0 10.0 10.0 10.0 10.0 
0.0010 2.16617536321127 0.03804885103427244 0.0010 0.0010 0.0010 0.0010 0.0010 0.6985274413237123 10.0 10.0 10.0 10.0 10.0 10.0 10.0 10.0 10.0 10.0 10.0 10.0 10.0 10.0 3.848047657291785 10.0 10.0 10.0 10.0 10.0 10.0 10.0 10.0 10.0 9.79720874968426 10.0 10.0 10.0 10.0 10.0 10.0 10.0 10.0 10.0 10.0 10.0 10.0 10.0 10.0 10.0 10.0 10.0 10.0 10.0 10.0 10.0 10.0 10.0 9.361231960769052 10.0 10.0 10.0 10.0 10.0 10.0 10.0 10.0 10.0 10.0 10.0 10.0 
0.0010 0.0010 0.0010 0.0010 0.0010 0.0014774869035887287 0.0010 3.8637918847925175 0.0010 10.0 10.0 10.0 10.0 10.0 10.0 10.0 10.0 10.0 10.0 10.0 10.0 10.0 10.0 10.0 10.0 10.0 10.0 10.0 10.0 10.0 10.0 10.0 10.0 10.0 10.0 10.0 10.0 10.0 10.0 10.0 10.0 10.0 10.0 10.0 10.0 10.0 10.0 10.0 10.0 10.0 10.0 10.0 10.0 10.0 10.0 10.0 10.0 10.0 10.0 10.0 10.0 10.0 10.0 10.0 10.0 10.0 10.0 10.0 10.0 10.0 
0.0010 5.990289853585986 0.012095632832542523 0.0010517555393577541 0.0017132172964010035 0.001004039686725616 0.0010 0.0010 0.9193165622628108 10.0 9.972713016299094 10.0 10.0 10.0 10.0 10.0 10.0 0.3225091765556245 9.999856158256428 10.0 10.0 10.0 10.0 7.549465158121866 10.0 10.0 10.0 9.999649713783203 10.0 9.999808836369388 10.0 10.0 10.0 10.0 10.0 10.0 10.0 10.0 9.976348235478087 10.0 10.0 10.0 10.0 10.0 10.0 10.0 10.0 10.0 10.0 10.0 10.0 10.0 5.581920650988724 10.0 10.0 10.0 10.0 10.0 10.0 10.0 0.3226642624031897 0.32146707080584114 0.32265174415943365 0.32434264314013617 0.32205101358497057 0.3226510192751142 0.32278212762317304 0.3228099265313098 0.3224853549451059 0.3226764051505193 
0.0010 9.294535930236895 0.0010 0.0010 0.0010 0.0010 2.351595728055719 0.0010 0.9392100008114869 4.5375868406838595 3.4501317819292456 10.0 10.0 10.0 10.0 10.0 10.0 0.9633580509904216 10.0 10.0 10.0 10.0 10.0 3.0826880864638184 10.0 10.0 10.0 10.0 10.0 10.0 10.0 10.0 4.085685686544436 10.0 10.0 10.0 10.0 10.0 10.0 10.0 10.0 10.0 10.0 10.0 10.0 10.0 10.0 10.0 10.0 10.0 10.0 10.0 10.0 10.0 4.620268424627164 10.0 10.0 7.618393378014363 8.992255020284894 10.0 1.474534703046285 1.4825574201970282 1.4894439808411004 1.3375058177952963 1.3133006462513743 1.4652229397017082 1.4728263935915742 1.4765202931452888 0.4744150872821833 1.4760774277122173 
0.0010 7.951902914186622 0.0011497950777792877 0.0010001702341546602 0.001066815174738067 0.0010 0.0010 0.0010 1.1108073535180554 10.0 6.308774234473145 9.992520304900367 9.999981574279158 9.914774390288866 9.999982422481665 9.991876906019321 9.999998333417556 0.11939805544123516 9.990015090722983 9.999903491396116 10.0 10.0 9.999991139185134 9.896504895998955 9.999993622988558 9.999990755336103 9.992473467585143 9.999954458714415 10.0 9.986334182688248 10.0 9.999993651262415 9.833092162696008 9.998439965404417 10.0 9.999988708614485 9.992513435453574 9.999456614477511 9.999867304606743 9.99998754100722 10.0 9.548372897552998 9.99251219125489 9.999925317797432 10.0 9.999338689098966 9.999946335989682 9.946911596783304 9.99999169360675 9.999989945641703 9.737827514072979 9.999972376765891 9.621532033629897 9.992509132198443 9.966443782296519 9.992668158269769 9.992511847715223 9.990751578027078 9.986551603918807 9.99258434270197 0.1196450860147592 0.11776912333115663 0.11964239285157585 0.12223503108986655 0.11866088700544475 0.1196312729462572 0.11965680269556056 0.11987856990213441 0.11951663774921018 0.11972147382601417 
0.0010 0.0010 0.0010 0.0010 0.0010 0.0011514292837338802 0.0010 5.0774130103248245 0.0010 10.0 10.0 9.97255326878539 9.98395643374616 10.0 9.983304812393241 10.0 9.817249454932501 10.0 9.978161946721315 9.977673599399388 10.0 9.982416793421649 9.981380086984565 10.0 9.971648908552872 9.967671065823945 9.978548579145652 9.978475080532546 9.986344586911857 9.979519753093511 9.982914385686675 9.982270279689216 10.0 9.97291441919096 9.388548296311553 9.982488923006747 9.972794769111255 9.979958984350723 10.0 10.0 9.980468129101952 10.0 9.972531143019388 9.980084329211705 9.978590835855076 9.995772633793107 9.972955147074208 9.980329198768654 9.992797095431882 9.983799288716535 9.9778427566804 9.980578043032775 10.0 9.972558535449767 10.0 10.0 9.97256781760945 10.0 10.0 9.982577139131804 1.3139914621739832 1.3139914621739832 1.3139914621739832 1.3242485319777932 1.3139914621739832 1.3139914621739832 1.3139914621739832 1.3139914621739832 1.3139914621739832 1.3139914621739832 
0.0010 0.3511641334019857 0.0010 0.0010 0.0010 0.0010 0.0010 0.0010 0.8037709275252987 10.0 4.622122046146468 10.0 10.0 10.0 10.0 10.0 10.0 0.0010 10.0 10.0 10.0 10.0 10.0 4.133635810659036 10.0 10.0 10.0 10.0 10.0 10.0 9.7514572241934 10.0 10.0 10.0 10.0 10.0 10.0 10.0 10.0 10.0 10.0 10.0 10.0 10.0 10.0 10.0 10.0 10.0 10.0 10.0 10.0 10.0 9.133247352651082 10.0 5.7423852720041 10.0 10.0 8.1859145606945 10.0 10.0 0.0010 0.0010 0.0010 0.0010 0.0010 0.0010 0.0010 0.0010 0.0010 0.0010 
0.0010 10.0 0.0010 0.0027560657155561276 0.0010 0.0010 0.0010 7.024543509019398 0.0010 0.0010 10.0 6.772032525588498 10.0 10.0 10.0 10.0 10.0 0.0010 10.0 10.0 10.0 10.0 10.0 6.650903335226861 10.0 10.0 10.0 10.0 10.0 10.0 10.0 10.0 6.772032525588498 10.0 6.772032525588498 10.0 6.772032525588498 10.0 10.0 10.0 10.0 10.0 6.772032525588498 10.0 10.0 10.0 10.0 10.0 10.0 10.0 10.0 10.0 6.753111293533372 6.772032525588498 10.0 6.772032525588498 6.772032525588498 7.323373441870693 10.0 10.0 0.0010 0.0010 0.0010 0.0010 0.0010 0.0010 0.0010 0.0010 0.0010 0.0010 
0.0010 2.298781461865072 0.01661557096358199 0.0010 0.0010 0.0010 0.0010 0.0010 0.7544721272698287 10.0 10.0 10.0 10.0 10.0 10.0 10.0 10.0 10.0 10.0 10.0 10.0 10.0 10.0 2.5935582718926073 10.0 10.0 10.0 10.0 10.0 10.0 10.0 10.0 10.0 10.0 10.0 10.0 10.0 10.0 10.0 10.0 10.0 10.0 10.0 10.0 10.0 10.0 10.0 10.0 10.0 10.0 10.0 10.0 9.322333671911915 10.0 10.0 10.0 10.0 10.0 10.0 10.0 10.0 10.0 10.0 10.0 10.0 10.0 10.0 10.0 10.0 10.0 
0.0010 1.108614169335688 0.0010 0.0010 0.0010 0.0010 0.0010 0.0010 0.8451531957665335 10.0 9.231156054570985 10.0 10.0 10.0 10.0 10.0 10.0 10.0 10.0 10.0 10.0 10.0 10.0 2.3221897540155836 10.0 10.0 10.0 10.0 10.0 10.0 9.961714913749995 10.0 10.0 10.0 10.0 10.0 10.0 10.0 10.0 10.0 10.0 10.0 10.0 10.0 10.0 10.0 10.0 10.0 10.0 10.0 10.0 10.0 10.0 10.0 5.699409979705001 10.0 10.0 10.0 10.0 10.0 10.0 10.0 10.0 10.0 10.0 10.0 10.0 10.0 10.0 10.0 
0.0010 0.28869880649154034 0.0010 0.0010 0.0010 0.0010 0.0010 0.0010 0.8930538416878002 10.0 10.0 10.0 10.0 10.0 10.0 10.0 10.0 10.0 10.0 10.0 10.0 10.0 10.0 4.256908604472559 10.0 10.0 10.0 10.0 10.0 10.0 10.0 10.0 10.0 10.0 10.0 10.0 10.0 10.0 10.0 10.0 10.0 7.9696706162645174 10.0 10.0 10.0 10.0 10.0 10.0 10.0 10.0 10.0 10.0 9.97177964368314 10.0 4.282047903430732 10.0 10.0 5.500450000000001 10.0 10.0 10.0 10.0 10.0 10.0 10.0 10.0 10.0 10.0 10.0 10.0 
0.0010 0.0010 0.0010 0.0010 0.0010 0.0010285551047629475 0.0010 7.912575421922554 0.0010 9.081852203803598 10.0 9.978111198680509 9.948518738135235 9.899248200929529 9.943384088725415 10.0 9.949128348210447 9.475557675345687 9.903722324974336 9.96110127167718 9.924971707688467 9.905572707747115 9.945268482199532 4.046755999689668 9.987000321712193 9.965093763414467 9.99668573371855 9.909390523122696 9.945055951989332 9.937684067665412 10.0 10.0 10.0 9.985805866051445 9.390686786297763 9.908419040394856 9.985628258137057 9.997301082996444 10.0 9.944929365793715 9.998697396122896 9.814231574337649 9.985568205031198 9.977851743042288 9.945560473685154 9.926421575950242 9.996478400190092 10.0 9.94497056323032 9.971350153816813 10.0 9.945117598009583 10.0 9.988572538691551 9.99819089923307 9.985604775860653 9.985702647898202 10.0 9.943305887619744 9.905457553292623 1.8184658644491956 1.8184631531686604 1.8184656490046809 1.8184655662356297 1.8186599032212474 1.8184627755146403 1.8184655553227556 1.8184346079143046 1.8184646301953729 1.8184623289970938 
8.45950846777015 9.063599271189368 0.0010 0.001103980404014118 0.009344051549888769 0.0011299200377604048 0.0010 9.16176969506257 0.0010 0.0010 8.090809189473239 0.5329655883428251 7.537433985206003 7.434126181669393 7.541623349854306 0.22188402589441958 7.563319487489128 0.0010 7.552990829604651 7.558931848543956 6.663557059136019 6.68765727284735 7.539767669004069 4.602167086466187 7.535389069102653 7.5373637099006245 6.467473873639384 7.52482480450509 7.953018376750918 7.547308754287463 4.61711193731033 7.535435672200166 0.0010 6.684929592269886 0.5326580979450307 6.690973963776431 0.552361824170331 0.5036212550259829 7.578659507710661 7.534309999239053 7.53743266653226 7.325856279919303 0.5337904407475307 7.549191981803855 7.554720431453502 7.454148686578988 7.47816168552874 7.587861654725186 7.541687838147779 7.5361819950686995 7.542290454124942 7.53697170684067 4.727998391427811 0.5535132117903476 0.5194172761041819 0.5484401064955355 0.536734705612077 2.9599660518606097 7.529771088440031 6.689903171179874 0.0010 0.0010 0.0010 0.0010 0.0010 0.0010 0.0010 0.0010 0.0010 0.0010 
0.0010 0.32223243391855605 0.0010 0.0010472683557343613 0.0010 0.0010 0.0010 0.0010 0.9935025599974208 10.0 10.0 10.0 9.998312139065408 9.635109203848064 10.0 10.0 10.0 10.0 10.0 10.0 10.0 10.0 9.999955720747431 6.590748810624877 10.0 10.0 10.0 10.0 10.0 9.995424878441222 10.0 10.0 10.0 10.0 10.0 10.0 10.0 10.0 10.0 10.0 10.0 8.904968865634553 10.0 10.0 10.0 10.0 10.0 10.0 9.998940620111082 10.0 10.0 10.0 10.0 10.0 4.727461339122729 10.0 10.0 10.0 10.0 10.0 10.0 10.0 10.0 10.0 10.0 10.0 10.0 10.0 10.0 10.0 
0.001511125303784826 7.672930642101692 0.009762668458782986 0.0010 0.0036529582385267864 0.0028520549134674195 0.0010 0.0010 1.1017806635569574 9.980384603508279 10.0 10.0 9.999994443392566 9.961299584813423 9.999999758966647 10.0 10.0 0.0010 10.0 9.999999068642424 9.992855233157949 9.999999992511716 9.99999928193839 9.122386073004657 9.999125236136894 10.0 9.999995973053633 10.0 9.999998808694812 9.999999754772032 9.996929293716645 10.0 10.0 10.0 10.0 10.0 10.0 10.0 10.0 9.999999123791225 9.995398293354564 9.915312571907531 10.0 10.0 10.0 9.991232264109298 10.0 9.964300137660132 9.997678701794458 9.998734170221505 10.0 9.99999999676968 5.830136380210341 10.0 9.845250064627768 10.0 9.998287586553605 9.945377523142273 10.0 9.941651952203529 0.0010 0.0010 0.0010 0.0010 0.0010 0.0010 0.0010 0.0010 0.0010 0.0010 
0.0010 1.7160759025541905 0.027685480054148823 0.0010 0.0010 0.0010 0.0010 0.0010 0.8504409347392072 10.0 10.0 10.0 10.0 10.0 10.0 10.0 10.0 10.0 10.0 10.0 10.0 10.0 10.0 0.0010 10.0 10.0 10.0 10.0 10.0 10.0 10.0 10.0 10.0 9.69535666931441 10.0 10.0 10.0 10.0 10.0 10.0 10.0 10.0 10.0 10.0 10.0 10.0 10.0 10.0 10.0 10.0 10.0 10.0 10.0 10.0 10.0 10.0 10.0 8.955193373686711 10.0 10.0 10.0 10.0 10.0 10.0 10.0 10.0 10.0 10.0 10.0 10.0 
0.0010 0.0010 0.0010 0.001002316139103994 0.0010 0.0010 0.0010 3.9078745935752086 0.0010 10.0 10.0 10.0 10.0 10.0 10.0 10.0 9.999158136005752 9.97003165973617 9.999768834273125 10.0 10.0 9.999211419808535 10.0 10.0 10.0 10.0 9.999179039923305 9.999269932518537 10.0 10.0 10.0 10.0 10.0 10.0 9.991003549753708 9.999356571256888 10.0 9.999200704626768 10.0 10.0 9.999320840031146 10.0 10.0 10.0 9.999143282279714 10.0 10.0 10.0 10.0 10.0 10.0 10.0 10.0 10.0 10.0 10.0 10.0 10.0 10.0 10.0 9.970027541195542 9.970388473095396 9.970027541195542 9.970027541195543 9.970027541195542 9.970025395480011 9.970027541195542 9.970027541195542 9.970027541144276 9.970027541241066 
0.0010 2.1556795520768515 0.015099852372401783 0.0010 0.0010 0.001983320631793995 0.006170926604933266 0.0010 0.748665097411708 9.963825603282238 10.0 9.963825603282238 10.0 9.880194792203019 10.0 10.0 10.0 10.0 10.0 10.0 10.0 10.0 10.0 4.908105473520407 10.0 10.0 9.963825603282238 10.0 10.0 10.0 9.863821676406259 10.0 9.963825603282238 9.932554989585434 9.963825603282238 10.0 9.880651254226423 10.0 10.0 9.880651254226423 10.0 10.0 9.880651254226423 10.0 10.0 10.0 10.0 9.880651254226423 10.0 10.0 9.880577728737794 10.0 9.99572422803021 9.880651254226423 10.0 9.880651254226423 9.880651254226423 10.0 10.0 10.0 10.0 10.0 10.0 10.0 10.0 10.0 10.0 10.0 10.0 10.0 
7.0799156165751755 6.372181261830475 0.0014674597307751656 0.0010 0.0010 0.0010 0.0010 3.8485594447421034 0.0010 0.0010 4.893351590328835 2.82011840668888 4.993099290957242 4.083540180846603 4.994484741082515 0.0010 0.0010 0.0010 2.9227025680656338 4.865002230136251 3.28442285835425 2.567298161180001 4.9952432076708595 5.36631059795045 4.993079621303576 4.998074489829681 0.0010 2.898082350719 4.990527352397765 3.596804771445613 2.781705453428649 5.000414837804876 0.0010 4.912743688494531 3.257942813458876 2.8800363589635003 3.884311749929539 2.9229913177313813 4.995201773494498 4.996554218800598 4.992512512881961 4.604389406597325 4.102520333767479 4.993236155738049 1.32476260515448 4.997874368446538 4.994427471156183 4.73543440933651 4.999829131395466 5.0002556507886355 4.923236382954248 5.000310411631271 4.96959058273871 4.058960926681047 5.000078465382546 4.087549800236222 4.047957642081372 2.098944539618744 4.997487749205281 4.990517745975844 0.0010 0.0010 0.0010 0.0010 0.0010 0.0010 0.0010 0.0010 0.0010 0.0010 
0.0010 3.480564173992513 0.0022464048950115107 0.001835344752402948 0.0010 0.001204293825944617 1.172108479595034 0.0010 0.7348975850619587 9.582072919250455 9.964612357358506 9.999828709031805 9.99925951642651 10.0 9.998946632630496 10.0 9.979077739674976 1.1504329421791164 9.96167006102843 9.992061422745005 9.999306033831958 9.961146766116915 9.999235656388164 9.35588422804842 9.999541225084497 9.99919313108925 9.999899631643661 9.962321266493579 9.999011743330968 9.92135399380358 9.987612257728573 9.99559701686138 9.94928593482612 10.0 10.0 9.960445689237622 9.99993276633866 9.999964879213174 9.996578641251075 9.999282820015551 9.978260231578577 9.99853679758366 10.0 9.998882792350134 9.965483686444678 9.811379072963716 9.999333306068888 9.961510546238427 9.999998787644609 9.99117665084482 9.972261883965546 9.999178379088063 9.892394545219148 9.999997598458714 9.946029981192211 9.999923931325448 9.999869802986566 9.657316242032556 10.0 9.998874436069045 1.1504329421791164 1.1504329421791164 1.1504329421791164 1.1504329421791164 1.1504329421791164 1.1504329421791164 1.1504329421791164 1.1504329421791164 1.1504329421791164 1.1504329421791164 
0.0010 2.565691924910631 0.0010 0.0010 0.0010 0.0010 0.0010 0.0010 0.6668824592785738 10.0 10.0 10.0 10.0 10.0 10.0 10.0 10.0 0.0010 10.0 10.0 10.0 10.0 10.0 5.173031836975963 10.0 10.0 10.0 10.0 10.0 10.0 10.0 10.0 10.0 10.0 10.0 10.0 10.0 10.0 10.0 10.0 10.0 10.0 10.0 10.0 10.0 10.0 10.0 10.0 10.0 10.0 10.0 10.0 4.758718092854028 10.0 10.0 10.0 10.0 10.0 10.0 10.0 0.0010 0.0010 0.0010 0.0010 0.0010 0.0010 0.0010 0.0010 0.0010 0.0010 
0.0011732437480358423 0.7423512539876139 0.0010066062236654568 0.0010 0.0012400414826835653 0.0012064047289086196 0.0016331141070972804 0.0010 0.778025543177965 9.936560201263811 5.0005 9.99130024043591 9.994942096554418 9.992102113141394 9.773645568104829 9.98298080711297 9.999797603012725 0.0010 9.999416473684944 9.999824881369493 9.999920654614971 9.995608685450035 9.93904061641814 5.0005 9.973049389123974 9.999879805643433 9.999803611436192 9.997586263087564 9.999871966396658 9.99185414068897 8.05408364172985 9.998070654731801 10.0 9.623080439075093 9.999795043447337 9.995143115926535 9.999939213481964 9.999396309615124 9.89934036062491 9.999352415110824 9.99983457078333 9.972615950758774 9.999950976612197 9.999861611408958 9.97987939593458 9.987512589416466 9.993865839887746 9.994208953763172 9.84640473804451 9.991458082871139 9.999871026435422 9.996076892535784 9.634303509444972 9.99990177676151 6.16777249783587 9.999902367856658 9.999952546215157 5.882658353657876 9.99865452310791 9.999940095684762 0.0010 0.0010 0.0010 0.0010 0.0010 0.0010 0.0010 0.0010 0.0010 0.0010 
0.0010008543185702603 0.6700395640206342 0.0010 0.0010003015771693168 0.0010 0.001000051300482407 0.0010 0.0010 0.7029883862086153 10.0 4.895736959699755 9.999981765462998 9.99999815537075 10.0 10.0 10.0 9.999899206941883 1.4138028527158184 10.0 10.0 9.999860094569122 9.999999382406031 10.0 1.901797103489419 10.0 9.999997833485278 9.999806729475416 9.999989916338423 9.999961589209377 10.0 9.6215990991419 10.0 10.0 10.0 10.0 10.0 9.999998163294359 10.0 10.0 9.999997884246564 10.0 9.990192317546056 9.999993863541578 9.999997927734997 9.999701981667304 9.999997259767177 10.0 10.0 10.0 10.0 9.999994282482652 9.999998192000787 9.983076179474363 10.0 5.6257916667406445 9.999993842237249 9.999612589943128 4.492356520538207 10.0 9.999958841016218 1.4138108294682814 1.4137976842662843 1.413825780882986 1.4138857091941026 1.4138678781329603 1.4133856800602107 1.413804762931532 1.4137428075774134 1.4147195498756528 1.4135581799999124 
0.0010 0.963062219725466 0.0011518644599580177 0.001000861005390843 0.0010080556425791907 0.0010011342273202335 0.0010 0.0010 0.819033668093287 10.0 10.0 9.999976174323566 9.999934040361458 9.999927487461246 9.999930328470228 9.999685010899135 10.0 10.0 10.0 9.999816496423847 10.0 9.999924270882836 9.99994145126335 7.310115955354524 9.99992769265568 9.9999344226308 10.0 9.99992626859597 9.999931109390893 9.999913754498944 10.0 9.999309419946789 10.0 9.999930363462676 10.0 9.999925957131607 9.999976503766275 9.999794608095474 9.999781893774768 10.0 9.999935777048423 8.863846733197803 9.99997660587077 9.999931820250877 9.999965537889596 9.999922978468442 10.0 9.995959133729318 9.999930893594392 9.999538243419725 9.999856458614607 9.999934914904719 9.999790055483178 9.999933682897797 4.944155456467816 9.999975909588537 9.999976052670457 8.85907274602236 9.999929134181894 9.999739231712672 10.0 10.0 10.0 10.0 10.0 10.0 10.0 10.0 10.0 10.0 
0.0010 0.9826053606956844 0.0030598942497287807 0.0010203959347246363 0.0010 0.0010111437954104944 0.005146221520479716 0.0010 0.9959727264080946 9.970069836131776 10.0 9.99990411085221 9.992695145852002 10.0 9.998588282055618 10.0 9.999243317080559 10.0 9.999741098065435 10.0 9.99999243410435 9.999469216675253 10.0 5.248121131549212 10.0 10.0 9.995295680515198 10.0 10.0 9.998453998506687 9.444922461236082 10.0 10.0 10.0 9.957488438032673 10.0 9.999956389214201 10.0 10.0 9.993481657383711 10.0 10.0 10.0 10.0 9.992023071368349 10.0 9.998604639967411 10.0 9.999323210812372 9.999418130201933 9.999189854408685 10.0 9.301020390925672 10.0 7.087339146703643 10.0 9.999938991075691 9.604260853009722 10.0 9.998897406001136 10.0 10.0 10.0 10.0 10.0 10.0 10.0 10.0 10.0 10.0 
0.0016687971522070994 10.0 0.0010 0.0010 0.0010 0.0010 0.0010 0.0010 1.1970565637314103 7.841839869659588 10.0 9.999300764230524 9.999936329236219 9.542313231824263 9.999947505848539 9.99929054244968 9.99994137467129 0.0010 9.999948814443012 9.99990925709394 9.999918772346211 9.999250429291704 9.999950906024772 10.0 9.993718014344868 9.999957732361203 9.944554793673047 9.999868688999468 9.999414073002605 9.999076842026023 9.93294876119585 9.999936944013704 9.079388163800955 9.9963534876834 9.974461507632618 9.999126197312616 9.999270593886234 9.99931818731707 9.997361527527364 9.999958826815176 9.99994901496838 9.976117048459228 9.9992701385679 9.999957489072717 9.99931006506355 9.565591173771745 9.999953925141142 9.999929137204226 9.999918012535128 9.999941171932274 9.999959036466256 9.999958014617391 10.0 9.999252745822167 0.4580578024119273 9.999280843082696 9.99926909420323 2.7428499381391123 10.0 9.996649400765433 0.0010 0.0010 0.0010 0.0010 0.0010 0.0010 0.0010 0.0010 0.0010 0.0010 
0.02435043932962294 3.7091541806839237 0.0010054834826747456 0.001194349742118302 0.0011080239671716627 0.0010006085954588687 0.11354363795452743 0.0010 0.7697379829333539 9.631642045748205 9.92263640530034 9.96616663705739 9.999998475963796 9.638812300129468 9.99999824027638 9.960755974700303 9.999998439801141 0.3765256357125396 9.999975759160586 9.998483292876662 9.99997546342869 9.999978139613164 9.999998227719235 4.819581492431584 9.98907949560973 9.999998099012338 9.999999579774281 9.999998347527276 9.999999166751428 9.999998363578833 9.640692502153303 9.99999839697327 9.96287058532498 9.999983690444765 9.956621761939411 9.999983077409007 9.96088841601679 9.9608185040732 9.99999858846407 9.998912212606713 9.999998233895186 9.999998067485791 9.960884062346588 9.99966629824187 9.999998749058562 9.768030041567537 9.999997909645058 9.998058648210897 9.99999808560091 9.999999911924695 9.999999245219724 9.999998218358883 9.596845255551973 9.965877982035662 9.92263640530034 9.960919892167595 9.96084917266108 8.61181397236225 9.9998956450906 9.999532990796459 0.4190014824814724 0.3759998105943648 0.37645862582588774 0.37647265045441225 0.3806286266108448 0.376510148682367 0.3765026109931646 0.37651563730170934 0.37701435021384133 0.3764794409963436 
0.0010 5.284309611893649 0.037413419047178036 0.0020074964455542095 0.007021464595043147 0.0020822667688157126 5.030604738766168 0.0010 1.554813103800296 10.0 8.972128470554292 10.0 10.0 10.0 10.0 10.0 10.0 0.0010 10.0 10.0 10.0 10.0 10.0 8.152800623828542 10.0 10.0 10.0 10.0 10.0 10.0 3.7937360908216435 10.0 10.0 9.674632227857163 10.0 10.0 10.0 10.0 10.0 10.0 10.0 10.0 10.0 10.0 10.0 10.0 10.0 10.0 10.0 10.0 10.0 10.0 7.354257051263522 10.0 10.0 10.0 10.0 10.0 10.0 10.0 0.0010 0.0010 0.0010 0.0010 0.0010 0.0010 0.0010 0.0010 0.0010 0.0010 
0.0010 0.4676979156236785 0.0022137856404443176 0.0010 0.0010 0.0010 0.0010 0.0010 1.0044412751687875 10.0 4.4409039495416085 10.0 10.0 10.0 10.0 10.0 10.0 0.0010 10.0 10.0 10.0 10.0 10.0 1.4344230297886877 10.0 10.0 10.0 10.0 10.0 10.0 10.0 10.0 10.0 10.0 10.0 10.0 10.0 10.0 10.0 10.0 10.0 9.99132435991225 10.0 10.0 10.0 10.0 10.0 10.0 10.0 10.0 10.0 10.0 10.0 10.0 7.244946926910313 10.0 10.0 8.708711263165585 10.0 10.0 0.0010 0.0010 0.0010 0.0010 0.0010 0.0010 0.0010 0.0010 0.0010 0.0010 
0.0010 1.8939277031960442 0.0010 0.0010 0.0010 0.0010 0.0010 0.0010 0.8858389062342075 10.0 8.245888176317903 10.0 10.0 10.0 10.0 10.0 10.0 10.0 10.0 10.0 10.0 10.0 10.0 2.0008696051565766 10.0 10.0 10.0 10.0 10.0 10.0 10.0 10.0 10.0 10.0 9.912643185440649 10.0 10.0 10.0 10.0 10.0 10.0 10.0 10.0 10.0 10.0 9.992543264393424 10.0 9.996648574162919 10.0 10.0 10.0 10.0 5.875329338737946 10.0 10.0 10.0 10.0 5.0005 10.0 10.0 10.0 10.0 10.0 10.0 10.0 10.0 10.0 10.0 10.0 10.0 
0.0010 8.853465086610202 0.0010 0.0010 0.0010 0.0010 0.33543838366257983 0.0010 1.4455667576147435 10.0 6.83667545353666 10.0 10.0 10.0 10.0 10.0 10.0 0.0010 10.0 10.0 10.0 10.0 10.0 5.4140519552317645 10.0 10.0 10.0 10.0 10.0 10.0 10.0 10.0 10.0 9.929272463465699 10.0 10.0 10.0 10.0 10.0 10.0 10.0 10.0 10.0 10.0 9.999998267270056 10.0 10.0 10.0 10.0 10.0 10.0 10.0 5.875559550825367 10.0 10.0 10.0 9.999998190067057 10.0 10.0 10.0 0.0010 0.0010 0.0010 0.0010 0.0010 0.0010 0.0010 0.0010 0.0010 0.0010 
0.0010 0.6522520160796934 0.0031070107646672465 0.0010049265149346715 0.0010107046798537552 0.0010 0.05047518593401917 0.0010 0.8102998501146309 10.0 5.474856497541895 10.0 10.0 10.0 10.0 10.0 10.0 1.6351139691435206 10.0 10.0 10.0 10.0 10.0 2.7515349538380223 10.0 10.0 10.0 10.0 10.0 10.0 9.840898723467122 10.0 10.0 10.0 10.0 10.0 10.0 10.0 10.0 10.0 10.0 10.0 10.0 10.0 10.0 10.0 10.0 10.0 10.0 10.0 10.0 10.0 9.937193138203643 10.0 6.337289910539388 10.0 10.0 7.481229841498965 10.0 10.0 1.6351346107077989 1.6351346060571919 1.635134583408023 1.6351344430922312 1.6351346159477815 1.635134614748817 1.6351346164691085 1.6351346224597076 1.6351131351769599 1.6351364353727122 
0.9529179130277252 0.0010 0.0010281215939099931 0.0034465968216248633 0.0017257691009291947 0.0011436700843019442 9.921151675823706 1.487994028531725 0.0010 5.291874650818622 9.82217717766094 9.721069596810464 9.920810808001962 9.763094559431417 9.996291369244737 9.949850555970166 9.92163213130012 0.0010 9.915656434351474 9.973375783740416 9.793559364834689 9.92836094642528 9.996838390831368 0.21859337296017367 9.750351803017175 9.991242418171346 9.894112751808912 9.960943562626957 9.99687779923422 9.96208958225119 0.11065937557794747 9.98471040388808 9.47088401396372 9.682193946458538 9.216959918753187 9.923890012742055 9.77506880100377 9.604745796194067 9.64655264082233 9.999317899452606 9.999296618247326 9.49611730064455 9.769799754642206 9.977771941154145 9.87492948999042 9.919335007873375 9.970817385736021 9.881208862974825 9.995488766963225 9.998809956053401 4.311847600410607 9.997488169029953 4.231855359621421 9.549872757345758 1.756623921303742 9.772949612815353 9.773755875392537 4.055722947808131 9.991769549763204 9.594025669169564 0.0010 0.0010 0.0010 0.0010 0.0010 0.0010 0.0010 0.0010 0.0010 0.0010 
0.0010 1.0720804501871997 0.0010 0.0010 0.0010 0.0010 0.0010 0.0010 1.129126458112 10.0 9.192231376794227 10.0 10.0 10.0 10.0 9.942692580194285 10.0 10.0 10.0 10.0 10.0 10.0 10.0 1.5761554861274933 10.0 10.0 10.0 10.0 10.0 10.0 10.0 10.0 10.0 10.0 9.38707470640717 10.0 10.0 10.0 10.0 10.0 10.0 10.0 10.0 10.0 10.0 10.0 10.0 10.0 10.0 10.0 10.0 10.0 8.765607802988203 10.0 8.758605393980268 10.0 10.0 8.224431999666718 10.0 10.0 10.0 10.0 10.0 10.0 10.0 10.0 10.0 10.0 10.0 10.0 
0.0010 1.0225973319578712 0.0010 0.0010 0.0010 0.0010 0.0010 0.0010 0.6730845733431046 10.0 4.795744011577435 10.0 10.0 10.0 10.0 10.0 10.0 1.0640245986472099 10.0 10.0 10.0 10.0 10.0 3.6626282030110437 10.0 10.0 10.0 10.0 10.0 10.0 9.656062869979783 10.0 10.0 10.0 10.0 10.0 10.0 10.0 10.0 10.0 10.0 10.0 10.0 10.0 10.0 10.0 10.0 10.0 10.0 10.0 10.0 10.0 10.0 10.0 6.170869043186981 10.0 10.0 6.958365012031558 10.0 10.0 1.0635804965170488 1.062703429177902 1.0652990190035831 1.0682210414570834 1.067103423822986 1.0634851450191665 1.0485002594865014 1.0635921786814295 1.0635481535992826 1.06737444504905 
0.001000000000000334 10.0 0.0010 0.0010 0.0010 0.0010 0.020557783377256538 0.001000000000000334 1.4752848732783173 8.747628535619652 10.0 10.0 10.0 9.394541422531061 10.0 10.0 10.0 0.0010 10.0 10.0 10.0 10.0 10.0 7.958637960045112 10.0 10.0 10.0 10.0 10.0 10.0 9.962969458312257 10.0 10.0 10.0 9.99889617100469 10.0 10.0 10.0 10.0 10.0 10.0 10.0 10.0 10.0 10.0 9.486309886786083 10.0 10.0 10.0 10.0 10.0 10.0 10.0 10.0 4.353352579865278 10.0 10.0 4.28861696554726 10.0 10.0 0.0010 0.0010 0.0010 0.0010 0.0010 0.0010 0.0010 0.0010 0.0010 0.0010 
0.0030751768438798104 6.206504642466878 0.0010 0.0010 0.0010 0.0115091731683025 0.0010 0.0010 0.9504802987651608 10.0 10.0 10.0 10.0 10.0 10.0 10.0 10.0 0.0010 10.0 10.0 10.0 10.0 10.0 7.432818066188922 10.0 10.0 10.0 10.0 10.0 10.0 10.0 10.0 10.0 10.0 10.0 10.0 10.0 10.0 10.0 10.0 10.0 10.0 10.0 10.0 10.0 10.0 10.0 10.0 10.0 10.0 10.0 10.0 8.054080070181625 10.0 10.0 10.0 9.979704346031644 10.0 10.0 10.0 0.0010 0.0010 0.0010 0.0010 0.0010 0.0010 0.0010 0.0010 0.0010 0.0010 
0.005397991272621141 2.1802710376165697 0.01460064969957394 0.001002069150040973 0.0011079293719857947 0.0010009866692767537 0.004595260782297522 0.0011055817786600926 0.7544918568734307 9.989392881893052 9.790952044479239 9.995515696180314 9.999798039493436 9.99996745699798 9.999917683971868 9.989655517254782 9.995812544208935 9.99866906692749 9.998094554280522 9.999948228481724 9.999889038263868 9.996160530889924 9.999946653898167 2.104956174046325 9.999593901585577 9.999874299487827 9.995482206547285 9.999012419612148 9.99998696274822 9.998322254399973 9.910133561926166 9.99963599734217 9.988718140147016 9.883706927658915 9.995285877995407 9.996158587576746 9.995663170113552 9.98960665437953 9.999556230387961 9.999783776096123 9.99938635107065 9.989323749706172 9.995696123436463 9.999849982557853 9.99171017625248 9.999963329381478 9.997408566048671 9.999720363720607 9.999948280479883 9.99990345580898 9.999840359755058 9.999867421594681 9.884749466677777 9.994575924900598 10.0 9.995690573679227 9.995668058819575 10.0 9.999865061078479 9.995962603077844 9.99866906692749 9.99866906692749 9.99866906692749 9.99866906692749 9.99866906692749 9.99866906692749 9.99866906692749 9.998669065822376 9.99866906692749 9.998668946177451 
0.0010 0.0010 0.0010 0.0010 0.0010 0.0010 0.18283093332377148 0.0010 0.9308240162736012 10.0 10.0 10.0 10.0 10.0 10.0 10.0 10.0 10.0 10.0 10.0 10.0 10.0 10.0 6.932894616222434 10.0 10.0 10.0 10.0 10.0 10.0 10.0 10.0 10.0 10.0 10.0 10.0 10.0 10.0 10.0 10.0 10.0 9.968631935212835 10.0 10.0 10.0 9.881418670559249 10.0 10.0 10.0 10.0 10.0 10.0 10.0 10.0 10.0 10.0 10.0 8.86755286640003 10.0 10.0 10.0 10.0 10.0 10.0 10.0 10.0 10.0 9.547709268006129 10.0 10.0 
0.006575775401604485 0.9122233645595419 0.0010 0.0010615644793761747 0.0010 0.0010 0.0010 0.0010 0.800353650527424 10.0 9.804109128850026 9.997046800896927 10.0 10.0 10.0 10.0 10.0 10.0 9.993042677351342 9.999168290641821 10.0 10.0 10.0 1.9252894608143283 10.0 9.998888425024811 9.98121714111605 10.0 9.999600478790876 9.958399776676178 8.771650183495021 9.997683202334649 10.0 10.0 10.0 9.994807745849936 9.999792432948649 10.0 10.0 9.995739781205188 9.99498610978353 10.0 10.0 9.996475245509409 10.0 10.0 10.0 9.99843300778311 10.0 10.0 9.99921163770804 10.0 10.0 10.0 4.769215101032169 10.0 10.0 9.11044278135623 10.0 9.994135449337993 10.0 10.0 10.0 10.0 10.0 10.0 10.0 10.0 10.0 10.0 
9.827604754109014 10.0 0.0010 0.0010 0.0010 0.005018299395050701 0.0010 10.0 0.18689074144541243 0.0010 7.22905348415085 1.925771902058023 7.270258931797481 7.268348320804314 7.2702576025241346 0.0010 7.27017914144935 0.5090191127334632 5.5828091687372545 7.263558143885204 5.903697076709228 5.0659954373798115 7.270290654953027 6.926807846400781 7.2695974469283895 7.270287057164841 5.722829355687992 7.27001890967843 7.270284818210107 7.2699039745266 3.9557812655513023 7.270221687501194 0.0010 4.8341349762847265 0.0010 4.642014947452389 0.480800881037446 0.0010 4.285041909101758 7.2695985600951145 7.27026128815323 7.266098395055887 0.48229748678314044 7.26943843847061 2.9794099111809786 7.268918596230231 7.270274605854279 7.231371124986639 7.270290403240994 7.2700342739633115 7.270290851482459 7.270256871039261 6.930903025126532 0.4840708991176763 7.216910971862564 0.4831264459118425 0.0010 2.598670940424058 7.25977687146658 4.718953639189177 0.5112077264040025 0.5094864725316061 0.5094842427184686 0.5096341945476748 0.5425273135169989 0.509485743617499 0.509485285843253 0.5094857183144421 0.509497807481499 0.5094605807707167 
10.0 10.0 0.004201430995956804 0.0011515428216673613 0.0013504473173429397 0.033407012867332934 0.0010 10.0 0.0010 0.0010 5.714296390055015 0.0010 6.210985957221383 6.277921501483467 6.224738358715175 0.0010 5.9630174505541085 0.0010 0.0010 6.230713468093119 0.0010 0.0010 6.230339994214145 0.0010 6.34871444120166 6.227100868521832 0.0010 0.0010 6.223439023182491 4.333411240645487 0.0010 6.0994249987493685 0.0010 0.0010 0.0010 0.0010 0.0010 0.0010 5.843826661501795 6.125044273902344 6.099859743978117 5.002595849999148 0.0010 6.23008353470745 6.0259840600357855 6.012124198691261 6.132535217283088 6.304827513589383 6.232057115609091 6.198242991893341 6.236035415857785 6.253623987267545 0.0010 0.0010 0.0010 0.0010 0.0010 0.0010 6.259849790332682 0.0010 0.0010 0.0010 0.0010 0.0010 0.0010 0.0010 0.0010 0.0010 0.0010 0.0010 
0.0010 0.46224300180550554 0.0010 0.0010228722332144943 0.0010243052284226646 0.0010 0.0010 0.0010 0.748938591630599 10.0 5.9769842214278555 10.0 9.999966401635591 10.0 9.932397720031933 10.0 10.0 1.145299227374515 10.0 9.999995929994098 10.0 10.0 9.989550953408136 2.219655799935344 10.0 9.999926080098966 9.999636412437246 10.0 10.0 9.852434368171153 9.63331406136488 10.0 10.0 10.0 10.0 9.987632001015358 10.0 9.999974307383301 9.950149758486567 9.99998756008367 10.0 9.854397799519564 10.0 10.0 10.0 10.0 9.999786008406474 9.996053571624055 9.956395348322879 10.0 10.0 10.0 9.162952559860013 10.0 5.67329934213765 10.0 10.0 8.797405141427433 9.999660483284991 9.999407018630782 1.145534167761544 1.1459917822508303 1.1455682057536494 1.1457513481569483 1.145286273726629 1.1444210989033257 1.145541571456419 1.1455030255825638 1.1454253010632287 1.144684525957543 
10.0 10.0 0.0010 0.0011073215606733928 0.0010 0.0012168447410108283 0.020521418025193493 7.200916766994181 0.0010 0.0010 6.699195748517243 0.0010 7.271889735129123 7.189694619088167 7.291521659278504 1.9570625928039878 6.987329274466062 0.0010 6.989517131698855 7.31639923726698 4.705092994230494 4.324114747763369 7.273899657039664 3.855271143639953 7.005162318135305 7.278128743652221 4.324511831863216 6.925875388153568 7.200864596069627 7.1209607282174705 0.0010 6.958345957697951 0.0010 4.53842932954646 0.0010 4.313205247292534 0.0010 4.312808332475592 7.596948648978911 7.360632837628841 6.9618204033088755 4.8700749632092535 0.0010 7.2816016660492675 7.0075913087871795 7.085078476641552 7.2051638329423895 7.35953405698587 7.189691253922224 7.349160508489809 7.561001377300497 7.308156613801435 4.070859965275789 0.0010 1.9453785641993777 0.0010 0.0010 0.0010 7.2906736676032695 0.07356341202813788 0.0010 0.0010 0.0010 0.0010 0.0010 0.0010 0.0010 0.0010 0.0010 0.0010 
0.0010 0.0010 0.0010 0.0010 0.0010 0.0010 0.0010 3.4082776588859347 0.0010 9.999944199774085 10.0 10.0 10.0 10.0 10.0 10.0 10.0 10.0 10.0 10.0 10.0 10.0 10.0 10.0 10.0 10.0 10.0 10.0 10.0 10.0 10.0 10.0 10.0 10.0 10.0 10.0 10.0 10.0 10.0 10.0 10.0 10.0 10.0 9.999996389382964 10.0 10.0 10.0 10.0 10.0 10.0 10.0 10.0 10.0 10.0 10.0 10.0 10.0 10.0 10.0 10.0 10.0 10.0 10.0 10.0 10.0 10.0 10.0 10.0 10.0 10.0 
0.0027121149491965116 2.3120830434132817 0.009327961615409858 0.001060743434962481 0.0015035585065349335 0.0011323524546561086 0.09846885275441752 0.0029554115720950036 0.6320075809086846 10.0 9.27930004454547 9.998656433106312 9.999529467791078 9.999133886200326 9.980296129205946 9.99817422388745 9.999535036516416 1.939446273831935 9.999279326155275 9.999460497515955 9.99818486547396 9.999158110083556 9.999541351408588 6.256655592257476 9.999486931107281 9.998324680578653 9.998709242169577 9.999537846066948 9.999342349466348 9.996844775157413 9.95872317194458 9.999523655565442 10.0 9.99535152788204 10.0 9.99906661744804 9.998342427191071 9.998289838943352 9.96091718222735 9.999506690151197 9.999535243799988 9.993685307348983 9.99836135608959 9.998243507497115 9.998805148089453 9.99881009205806 9.999313964136025 10.0 9.999543378358942 9.997860562295285 9.974801892338625 9.999500979747376 6.575424401024121 9.998342569231006 9.92284695199611 9.998342827971827 9.998251311061244 9.947288040289619 9.99901026724795 9.999069593920243 1.940576350747289 1.9208927374634874 1.9345724982210726 1.9813385674479007 1.9368238878422708 1.9374148747643005 1.9405132420216642 1.9413582513035916 1.9401747776972769 1.9219297492180976 
0.001072991298417525 0.5288528845913996 0.003185299018081703 0.0011021705640256061 0.0010010749040702022 0.0022456406728533175 0.0014515919273664622 0.008674296214493648 0.9027676863839298 9.674389042573596 7.89634487180251 9.665626920595312 9.999995534179892 9.99876936272711 9.999707149596324 9.792382381156399 9.998842335488987 0.0010 9.999921982371728 9.9999915639034 9.999995871044687 9.999849788000203 9.99990418685853 3.67664516650256 9.999222415419094 9.99999543150538 9.999996011058611 9.999857891078346 9.999561727361213 9.999992584730652 9.218443326274219 9.999940265726266 9.840185341491658 9.997899617540934 9.83439710802146 9.999909437493372 9.800833617223782 9.999934296008083 9.994440291942817 9.999971434346593 9.999894368829256 9.994000958500246 9.800636581650776 9.99995706705925 9.998888533738178 9.999767495451842 9.999154308986443 9.99866711855997 9.99992440852419 9.999781630748664 9.999938096995987 9.999995437493055 9.103000784839306 9.806226734555388 7.188608498768066 9.801206419496651 9.801340724452018 6.271655392093176 9.99947870210676 9.999448114991896 0.0010 0.0010 0.0010 0.0010 0.0010 0.0010 0.0010 0.0010 0.0010 0.0010 
0.0010 0.0010 0.0010 0.0010 0.0010 0.0015056860867789898 0.0010 0.0010 0.7327138048737569 10.0 10.0 10.0 10.0 10.0 10.0 10.0 10.0 10.0 10.0 10.0 10.0 10.0 10.0 1.456861706403811 10.0 10.0 10.0 10.0 10.0 10.0 10.0 10.0 10.0 10.0 10.0 10.0 10.0 10.0 10.0 10.0 10.0 10.0 10.0 10.0 10.0 10.0 10.0 10.0 10.0 10.0 10.0 10.0 10.0 10.0 3.0504903012604094 10.0 10.0 8.691004034224832 10.0 10.0 10.0 10.0 10.0 10.0 10.0 10.0 10.0 10.0 10.0 10.0 
0.0010 10.0 0.0010 0.0010085232477142886 0.0010 0.0011851545480267831 0.0919623564536288 0.0010 1.2176092429303915 6.3000947051125715 7.504368873636589 10.0 10.0 8.994360229046466 10.0 10.0 10.0 0.0010 10.0 10.0 10.0 10.0 10.0 10.0 10.0 10.0 10.0 10.0 10.0 10.0 10.0 10.0 10.0 10.0 10.0 10.0 10.0 10.0 9.772889140214108 10.0 10.0 10.0 10.0 10.0 10.0 9.17536157175139 10.0 10.0 10.0 10.0 10.0 10.0 10.0 10.0 0.0010 10.0 10.0 0.0010 10.0 10.0 0.0010 0.0010 0.0010 0.0010 0.0010 0.0010 0.0010 0.0010 0.0010 0.0010 
0.0017617507211629205 8.255515196298221 0.00706118880660731 0.0027544275628881114 0.01324866385787046 0.0010 0.0010 0.0010 0.9791989325802213 4.6854259444915325 6.773860270073898 9.999492726125553 9.999849202955074 10.0 9.999951961147614 10.0 9.999972983390764 0.08521139518796919 9.999347721125943 9.993238136844717 9.981631490165174 9.9994768098574 9.999367405356205 0.0010 9.999890658542812 9.999831683317613 9.997895999270682 9.99986504853492 9.999240564983788 9.990121540840283 9.836986982112075 9.999191301986288 5.836466825726937 9.997658105335576 4.983589730370311 9.999638960268754 9.999027753229155 9.998311289161443 9.985698194451505 9.999210148244964 9.999714280933905 9.499293270110659 9.99901098665264 9.996931292031427 9.999867946660142 10.0 9.999358661849438 9.673621212301688 9.999326381240305 10.0 9.985614877175934 9.997745108261572 5.0005 9.999009339147506 10.0 9.999038787783972 9.999033222445096 8.122580915620318 10.0 9.998754835225924 0.08521181651083537 0.08518840625857765 0.0852005667339251 0.08527019584721064 0.08521182759239489 0.08520706365387823 0.08352684728233115 0.08521169842495405 0.07829421073022336 0.08517609869899666 
0.0010014574048429702 0.0010 0.002651624619551974 0.001028198856238179 0.0013827417680915646 0.0015954302875816995 0.017996202212901567 0.0010 1.047371017495891 10.0 9.556350497368639 10.0 9.999785859494189 9.999995088304415 9.964483790419202 9.80124976309896 9.999995494983906 0.5163665909224209 9.994708409391421 9.976174306187007 9.99999977175814 9.999999343677722 9.991367893920621 0.9349840596015682 9.984054726861665 9.999999638523198 9.99999509129161 9.992594253725919 9.999999710857974 9.999999950002666 9.997984437981406 9.999999570079884 10.0 9.999998696294899 10.0 9.999999932021641 10.0 9.999999033797133 9.359630697322824 9.999999639087136 9.999971525604877 9.999960091278101 10.0 9.99999951845345 9.99998961179367 9.996787049931456 9.999999693368121 9.999997212159808 9.975192801264884 9.998079513110223 9.999091862322622 9.99999958134359 10.0 10.0 6.603724610371865 10.0 10.0 5.126660069801342 9.990713695464029 9.999992169980334 0.5163665909224209 0.5163665909224209 0.5163665909224209 0.5163665909224209 0.5163665909224209 0.5163665909224209 0.5163665909224209 0.5163665909224209 0.5163665909224209 0.5163665909224209 
0.0010 0.9409157251780389 0.0010 0.001080126662075667 0.0010 0.0010 0.0010 0.0010 0.8645295642925462 10.0 10.0 10.0 10.0 10.0 10.0 10.0 10.0 10.0 10.0 10.0 10.0 10.0 10.0 7.710842806917562 10.0 10.0 10.0 10.0 10.0 10.0 10.0 9.999387610493828 10.0 10.0 10.0 10.0 10.0 9.99998493367845 10.0 10.0 10.0 8.701187520542996 10.0 10.0 10.0 10.0 10.0 9.995568203545478 10.0 9.999652522451752 10.0 10.0 9.626970888233952 10.0 4.543561808763374 10.0 10.0 9.386115041160826 10.0 9.999884903598073 10.0 10.0 10.0 10.0 10.0 10.0 10.0 10.0 10.0 10.0 
0.0010 5.000500000000001 0.009708258565797852 0.0010747100176563492 0.0010 0.0010 0.017504019076299563 0.0010 0.8649047675113928 10.0 10.0 10.0 10.0 10.0 10.0 10.0 10.0 1.7025888424522337 10.0 10.0 10.0 10.0 10.0 9.591091805861634 10.0 10.0 10.0 10.0 10.0 10.0 10.0 10.0 10.0 10.0 10.0 10.0 10.0 10.0 10.0 10.0 10.0 10.0 10.0 10.0 10.0 10.0 10.0 10.0 10.0 10.0 10.0 10.0 5.308094429604297 10.0 10.0 10.0 10.0 10.0 10.0 10.0 1.7025888424522337 1.7025888424522337 1.7025888424522337 1.7025888424522337 1.7025888424522337 1.7025888424522337 1.7025888424522337 1.7025888424522337 1.7025888424522337 1.7025888424522337 
0.0010 0.0010 0.0010 0.0010 0.0010 0.0010 0.0010 2.8203020266458303 0.0010 10.0 10.0 10.0 10.0 10.0 10.0 10.0 10.0 10.0 10.0 10.0 10.0 10.0 10.0 10.0 10.0 10.0 10.0 10.0 10.0 10.0 10.0 10.0 10.0 10.0 10.0 10.0 10.0 10.0 10.0 10.0 10.0 10.0 10.0 10.0 10.0 10.0 10.0 10.0 10.0 10.0 10.0 10.0 10.0 10.0 9.937168632001853 10.0 10.0 10.0 10.0 10.0 10.0 10.0 10.0 10.0 10.0 10.0 10.0 10.0 10.0 10.0 
0.0010 0.0010 0.0010 0.0010 0.0010 0.001175302239212071 0.0010 0.28392514581458844 10.0 0.0010 10.0 10.0 10.0 10.0 10.0 10.0 10.0 0.0010 10.0 10.0 10.0 10.0 10.0 10.0 10.0 10.0 10.0 10.0 10.0 10.0 10.0 10.0 10.0 10.0 10.0 10.0 10.0 10.0 10.0 10.0 10.0 10.0 10.0 10.0 10.0 10.0 10.0 10.0 10.0 10.0 10.0 10.0 10.0 10.0 10.0 10.0 10.0 10.0 10.0 10.0 0.0010 0.0010 0.0010 0.0010 0.0010 0.0010 0.0010 0.0010 0.0010 0.0010 
0.0010 3.306209895461428 0.0010 0.0010049887553894336 0.0010 0.001031542827617043 0.027524862989303674 0.002201715290447544 0.8106373705672676 10.0 6.9188977046384235 10.0 9.999985251877645 9.999859820059475 9.999141271369528 10.0 10.0 1.5161525108610754 9.999990948217135 9.99997134393488 10.0 9.9998204078028 9.999851105871914 2.9437936728909895 10.0 9.999994613032115 10.0 10.0 9.999995188040605 9.998132205573937 10.0 9.999981252899895 10.0 10.0 10.0 10.0 10.0 10.0 10.0 10.0 9.999980895572886 10.0 10.0 9.99998452709136 9.99999179537341 9.999895888465602 10.0 10.0 9.999435170952065 9.999983656789327 10.0 9.999981963613216 10.0 10.0 9.955521570820675 10.0 10.0 9.448352502486879 9.999934701001584 9.999816938645823 1.5087319378543735 1.5163063774287941 1.5161437408184744 1.5166731002777516 1.5161286669274785 1.5161321798697045 1.4686363531571551 1.5161427357036472 1.5150605610410264 1.5217805384057428 
0.0010 0.0010 0.0010 0.0010 0.001007774527333799 0.0017696820489437929 0.43911549104838243 0.0010 0.932339917955867 10.0 10.0 10.0 10.0 10.0 10.0 10.0 10.0 10.0 10.0 10.0 10.0 10.0 10.0 10.0 10.0 10.0 10.0 10.0 10.0 10.0 10.0 10.0 10.0 10.0 10.0 10.0 10.0 10.0 10.0 10.0 10.0 10.0 10.0 10.0 10.0 10.0 10.0 10.0 10.0 10.0 10.0 10.0 10.0 10.0 10.0 10.0 10.0 10.0 10.0 10.0 10.0 10.0 10.0 10.0 10.0 10.0 10.0 10.0 10.0 10.0 
0.0037979371904269714 0.7328229561372971 0.0010 0.0010803821400862436 0.0010 0.00100037318245843 0.0010 0.00465353507363158 0.9402050614085482 9.977838900665168 6.475577754458531 9.991586285319022 10.0 10.0 10.0 9.99449520433174 10.0 1.5507585344555883 10.0 10.0 10.0 10.0 10.0 4.217253589464027 10.0 10.0 10.0 10.0 10.0 10.0 9.456936497796846 10.0 9.984610438610305 10.0 9.991162198373042 10.0 10.0 10.0 10.0 10.0 10.0 10.0 10.0 10.0 10.0 10.0 10.0 10.0 10.0 10.0 10.0 10.0 9.149064303540609 10.0 7.688635367449912 10.0 10.0 7.150412382334411 9.999621316691737 9.993123541107 1.550550175144414 1.550531484314729 1.5505486886702213 1.5505481171152828 1.5505481901828313 1.5505288603657963 1.5505480416130881 1.55033448304928 1.550541663477536 1.55052577179353 
0.0010 8.69318438952889 0.0010 0.0010 0.0010 0.0010 0.0010 0.0010 1.1818146567695096 7.6399655903395525 10.0 10.0 10.0 9.4473734657628 10.0 10.0 10.0 0.47418605374667866 10.0 10.0 10.0 10.0 10.0 9.545760406207414 10.0 10.0 9.993683442353692 10.0 9.99983518660891 10.0 10.0 10.0 10.0 10.0 9.998057508681544 10.0 10.0 10.0 10.0 10.0 10.0 10.0 10.0 10.0 10.0 9.530424740365703 10.0 10.0 10.0 10.0 10.0 10.0 10.0 10.0 3.701422364270722 10.0 10.0 3.6908059345330253 10.0 10.0 0.47418605374667866 0.47418605374667866 0.47418605374667866 0.47418605374667866 0.47418605374667866 0.47418605374667866 0.47418605374667866 0.47418605374667866 0.47418605374667866 0.47418605374667866 
0.0010 0.0010 0.0010 0.0010 0.0010 0.0010 0.0010 0.0010 0.7911991060482291 10.0 4.902199117512171 10.0 10.0 9.895630384487758 10.0 10.0 9.91812398726072 0.4684224434790636 10.0 10.0 9.770336983146048 10.0 10.0 0.863310045392334 10.0 10.0 10.0 10.0 10.0 10.0 9.799621947080675 10.0 10.0 9.797086838772245 10.0 10.0 10.0 10.0 10.0 10.0 10.0 10.0 10.0 10.0 10.0 10.0 9.981382872306185 9.999204358993849 10.0 10.0 10.0 10.0 10.0 10.0 5.131438769443002 10.0 10.0 6.5384349769320576 10.0 10.0 0.46842402152092644 0.0010 0.46842446267375265 0.4684245273653628 0.4684244626493818 0.4683978723082803 0.46837468990003583 0.468421274529307 0.4684239926869477 0.4683954033868156 
0.004964927686251464 0.7441640654589161 0.0010 0.0010 0.0010 0.0010 1.969570702988337 0.0010 1.0379180815000302 10.0 10.0 10.0 9.999976977449693 9.99969010657631 9.999957131709737 9.999785701629985 9.999688946446803 10.0 9.999795509813165 10.0 10.0 9.999980571819147 9.99997882298635 4.11927842296307 9.99977114398685 9.999984809183786 10.0 9.999931854629775 9.999948462441518 9.999989238519131 4.8468428598918765 9.999966620605484 10.0 10.0 10.0 9.999988609132066 10.0 9.991005655442486 9.992122269557022 9.99998232405883 9.999978053855203 10.0 10.0 10.0 9.999703480232267 10.0 10.0 10.0 9.999976650793775 9.999930311997977 9.999582014248915 9.999953241502942 10.0 10.0 10.0 10.0 10.0 6.413741300660069 9.999987217162927 9.999937739654314 10.0 10.0 10.0 10.0 10.0 10.0 10.0 10.0 10.0 10.0 
0.0035470345526022505 9.422623430632408 0.027194640182660056 0.0011878037304882806 0.0014200247073428093 0.0010533876527158256 1.6588217516214365 0.0010 1.178920681713803 6.460926808008703 5.132508210987071 9.994469386173305 9.99994911521465 9.992114281823286 9.999889125064096 9.890166557627431 9.998736110231832 0.18587392761506205 9.997830368226596 9.999581088105465 9.997987251389972 9.99983302386984 9.999839741363234 5.450475424764298 9.999063649524793 9.9998730032904 9.996900390649547 9.999411857757735 9.999953860024027 9.997680811680079 9.974916240072796 9.999865598382186 5.613412486319951 9.999921082866438 9.991089812667242 9.999956889199915 9.996726455613196 9.998475068260136 9.997383075602714 9.999733124636775 9.999903744444348 9.954636589357285 9.996663649062034 9.999798218061118 9.999830456348649 9.99989145345349 9.99658463310899 9.990616802759234 9.999832477117678 9.99976216049659 9.992730423251032 9.999905531552127 4.978873738212342 9.998039270761945 5.540144938196502 9.996671888741515 9.994161076056123 5.664376162005032 9.848087535120012 9.998352622761304 0.185886520203129 0.18587471845611603 0.1858684089455327 0.18587533519167732 0.18590654602228485 0.18587420222462292 0.18587701372479826 0.18587399696292906 0.1858739725682761 0.1858741799030148 
6.162478641491042 5.919305867587807 0.0010 0.0010 0.0010 0.001210616852167816 0.006668735433207642 5.013461850432434 0.013039228637033232 0.0010 4.891986968077806 3.850112402418559 5.983948230562046 5.981783944983794 6.01364717977538 0.0010 5.771404373539466 0.3598772634054018 5.769821320724457 6.013825458272084 4.117292204442523 3.8382884093586584 5.986883042473985 4.831043623510469 5.932944222906915 5.983824209502043 3.838173428997151 5.723482924070367 5.930419370900978 5.914293848652874 3.8798175880780392 5.747604948651102 0.0010 4.065285271015352 3.9598263927720447 3.8303186957099844 4.189679285723548 3.837915916916746 6.172535795236418 6.05072097871703 5.750229717713452 5.924543833107816 4.168009235625662 5.983192004571439 5.782707417755882 5.8617784511294975 5.928593774803267 5.992228181707623 5.9278150165896175 6.030250218574202 6.01439257620916 6.0112190099562595 5.6358064737247915 4.166840008948837 6.165570747256428 4.174733504469055 4.189680922292333 0.5367046727741989 6.012157317171965 3.769543053610983 0.35987898616213027 0.35988982245611323 0.359880140954386 0.35988201436287715 0.35987715695630274 0.3598788272870946 0.35987883344735005 0.3598708481776157 0.35987979919485724 0.3598782199245649 
0.0010 10.0 0.0029013499051209106 0.0010778519026351618 0.0014157740585999334 0.0010 0.006489081560778005 8.431174784297365 0.0010 0.962191735861083 10.0 10.0 10.0 10.0 10.0 10.0 10.0 0.0010 10.0 10.0 10.0 10.0 10.0 10.0 10.0 10.0 10.0 10.0 10.0 10.0 10.0 10.0 4.50055 10.0 10.0 10.0 10.0 10.0 10.0 10.0 10.0 10.0 10.0 10.0 10.0 10.0 10.0 10.0 10.0 10.0 10.0 10.0 10.0 10.0 10.0 10.0 10.0 10.0 10.0 10.0 0.0010 0.0010 0.0010 0.0010 0.0010 0.0010 0.0010 0.0010 0.0010 0.0010 
0.01850115751359957 0.03589318672159614 0.0021509128894643386 0.0010 0.0011651659567439166 0.0010 0.04292474644680007 6.6448958918729035 0.0010 10.0 10.0 10.0 10.0 10.0 10.0 10.0 10.0 7.237939317108636 10.0 10.0 10.0 10.0 10.0 10.0 10.0 9.997165953598776 10.0 10.0 9.991958079442616 10.0 9.962262399925992 10.0 10.0 10.0 9.857687545785284 10.0 10.0 10.0 10.0 10.0 10.0 10.0 10.0 10.0 10.0 10.0 10.0 10.0 10.0 10.0 10.0 10.0 10.0 10.0 10.0 10.0 10.0 10.0 10.0 10.0 0.0010 0.0010 0.0010 0.0010 0.0010 0.0010 0.0010 0.0010 0.0010 0.0010 
0.0010010112823716374 0.47777113443675145 0.0010 0.0010007784001334937 0.0010105055464466307 0.001000065356140303 0.0010 0.0010003400577648898 1.0089796144294685 9.787996662017376 9.751525114089205 9.999998932840352 9.99324205154649 9.998724198723886 9.999264916804423 9.999998669954149 9.999999997988386 9.973590171518428 9.999994867613745 9.996023729181456 9.999999977781723 9.999203012255466 9.999984561321998 5.0005 9.915247024874446 9.999959091180587 9.994274798101547 9.999959299907317 9.999979396409815 9.995658641871312 9.559150974131782 9.999848862871705 9.862258628490371 9.998873220289624 9.959406208108211 9.999999011906183 9.999998998675558 9.999971556887886 9.999569882866815 9.993289021880052 9.999966227851077 9.999705907226643 9.999999012654857 9.99995812892639 9.994123567287449 9.99897817365598 9.999602633711886 9.999997353354242 9.99950455553252 9.998756044149415 9.999422551371959 9.999982304339301 8.346657264399612 9.999998972822647 5.0005 9.99999899258038 9.999998945651539 8.401940188332357 9.999997889454743 9.999997971933396 9.973590171518428 9.973590171518428 9.973590171518428 9.973590171518428 9.973590171518428 9.973590171518428 9.973590171518428 9.973590171518428 9.973590171518428 9.973590171518428 
0.001731175904924586 0.11585495985721249 0.0010 0.0011814552246699511 0.0013648341205084067 0.001004022293365316 0.0010 0.001922966848568765 1.1064457252447668 9.997267315618132 10.0 9.999177469206284 9.999994547904741 9.998002458065745 9.997928987786139 9.99929058513853 9.998858802560571 10.0 9.999369593734556 9.998216696089198 9.999273741382337 9.999270753840005 9.99911224443934 0.03763633395367729 9.561113152990625 9.999123102711057 9.998726459664926 9.999236207877662 9.998599893325125 9.91654539551992 9.964063803741984 9.999011693355232 9.965093278886124 10.0 9.999047216602206 9.999140941339547 9.999161089559934 9.981521407891943 9.863136747369463 9.998500364033594 9.99904256826775 9.9513685354299 9.999182982369996 9.999258509149126 9.999143577216351 9.905624818411173 9.998115529534381 9.99900193619145 9.997378573393027 9.998950260514912 9.999733663760706 9.999081689353904 9.653846973070333 9.998793284885211 5.0005 9.999262766772551 9.999195019107637 9.987431448961232 9.998787720718026 9.997516508887697 10.0 10.0 10.0 10.0 10.0 10.0 10.0 10.0 10.0 10.0 
0.0017918646855770624 0.0770960493125119 0.0010145733273175122 0.0010322505422394707 0.0010019262952186978 0.002456322494384374 0.8428996282581338 0.0010 1.0807458232572043 10.0 9.930509817288913 10.0 10.0 10.0 9.999536252955078 10.0 10.0 10.0 10.0 9.998051942160986 9.991015239762413 10.0 9.999383370589863 9.059414756001713 9.99958821390181 9.999382169343324 9.999439344435148 10.0 9.999301805965683 10.0 10.0 9.999364858326468 10.0 9.999253409555799 9.999052243470826 10.0 10.0 9.998818979985616 10.0 9.999070322559017 10.0 10.0 10.0 9.999685903430061 10.0 9.999500747982598 9.99937760839748 9.995675190378677 9.99964918678485 10.0 10.0 9.999448633459709 9.799262035830164 10.0 9.747351140952713 9.999394690894823 9.992727926119713 4.261954412690825 9.999664724091973 9.999252219110065 10.0 10.0 10.0 10.0 10.0 10.0 10.0 10.0 10.0 10.0 
0.0010 1.21111132776848 0.0010002657178786462 0.001000000750274859 0.0010012215281877026 0.0010 0.0010 0.0010 1.0716444809353631 10.0 9.995409887787705 10.0 10.0 10.0 10.0 10.0 10.0 10.0 10.0 9.985249280498763 9.999988793482277 10.0 9.999999997291898 0.6293608184009907 9.9984045195525 10.0 10.0 10.0 9.998848652677736 9.998784687711842 10.0 9.999999972590565 10.0 10.0 10.0 10.0 10.0 10.0 10.0 10.0 9.999999996711392 9.999892968635445 10.0 9.98119290262597 10.0 10.0 10.0 9.930486300973675 9.99999983609828 9.999998193519746 10.0 10.0 7.28255879135714 10.0 9.993095109458732 10.0 10.0 3.6580005792133132 10.0 10.0 10.0 10.0 10.0 10.0 10.0 10.0 10.0 10.0 10.0 10.0 
0.0010 1.0903870876617476 0.002396620167561774 0.0010 0.0010 0.0010 0.0010 0.0010 0.9440262174820895 10.0 10.0 10.0 10.0 10.0 10.0 10.0 10.0 10.0 9.9992525268316 9.985351403205783 9.999420451728053 9.999286012458644 10.0 4.156212734078129 9.641964834378491 10.0 10.0 10.0 10.0 10.0 10.0 10.0 10.0 10.0 10.0 9.9994499587409 10.0 10.0 10.0 10.0 10.0 10.0 10.0 10.0 10.0 10.0 10.0 9.936435072952957 10.0 10.0 10.0 10.0 9.368006649097861 10.0 6.128792782304907 10.0 10.0 9.23809516154046 10.0 10.0 10.0 10.0 10.0 10.0 10.0 10.0 10.0 10.0 10.0 10.0 
0.0010 0.5191814838080249 0.0021994508698409696 0.0010220276535097723 0.0010 0.0010 1.7799116014546446 0.0010 1.061203978758344 9.67777238117741 9.957977627134818 10.0 10.0 10.0 10.0 10.0 10.0 10.0 10.0 10.0 10.0 10.0 10.0 6.239420065395041 10.0 10.0 10.0 10.0 10.0 10.0 5.101362489720627 10.0 10.0 10.0 10.0 10.0 10.0 10.0 10.0 10.0 10.0 10.0 10.0 10.0 10.0 10.0 10.0 10.0 10.0 10.0 10.0 10.0 7.684731034028193 10.0 10.0 10.0 10.0 2.6589100045806475 10.0 10.0 10.0 10.0 10.0 10.0 10.0 10.0 10.0 10.0 10.0 10.0 
0.0010 10.0 0.014169922416294691 0.0010000348770880822 0.0010 0.0010 2.4995796174267415 0.0010 0.8987472397321601 4.260287608461996 4.880410968776138 10.0 10.0 10.0 10.0 10.0 10.0 0.0010 10.0 10.0 10.0 10.0 10.0 4.320419319317783 9.98475509029038 10.0 10.0 10.0 10.0 10.0 10.0 10.0 7.116763229026626 10.0 10.0 10.0 10.0 10.0 10.0 10.0 10.0 10.0 10.0 10.0 10.0 10.0 10.0 10.0 10.0 10.0 10.0 10.0 4.894717779846025 10.0 3.3581438418202723 10.0 10.0 3.0033522203911387 9.97754851960917 10.0 0.0010 0.0010 0.0010 0.0010 0.23656963980300405 0.0010 0.0010 0.0010 0.0010 0.0010 
0.0010 1.2432179971905395 0.0010 0.0010 0.0010 0.0010000198014038625 0.0010 0.0015112512803289603 1.070737237547053 10.0 9.182717114448401 9.997316814826718 10.0 10.0 10.0 9.997318161185044 10.0 9.989616483605221 10.0 9.999785671825984 10.0 9.997316740331046 10.0 1.9963993668338238 10.0 10.0 10.0 10.0 10.0 10.0 9.999686757302728 10.0 9.999949609649768 9.997321974891696 9.402857751931782 9.99740921478265 9.997317519101669 9.997345534760592 10.0 10.0 10.0 10.0 9.997317269386825 10.0 10.0 10.0 10.0 9.990017780018276 10.0 9.99999913848913 10.0 10.0 9.298271879063108 9.997318008270115 10.0 9.99731798343696 9.997317012234504 8.001939710768866 9.993897856824056 9.997317797121037 9.989616483605221 9.989616483605221 9.989616483605221 9.989616483605221 9.989616483605221 9.989616483605221 9.989616483605221 9.989616483605221 9.989616483605221 9.989616483605221 
0.0010 0.2557825289025004 0.0010 0.0010 0.0013580534750043493 0.0012179381781901079 0.0010 6.534291669655538 0.0010 10.0 9.988842758902573 10.0 10.0 10.0 10.0 10.0 10.0 10.0 10.0 10.0 10.0 10.0 10.0 5.064120168217358 10.0 10.0 10.0 10.0 10.0 10.0 7.86669144756001 10.0 9.872930171396495 10.0 10.0 10.0 10.0 10.0 10.0 10.0 10.0 10.0 10.0 10.0 10.0 10.0 10.0 10.0 10.0 10.0 10.0 10.0 5.6272927813634555 10.0 9.603769804734538 10.0 10.0 9.157462288939781 10.0 10.0 0.36284807057155977 0.30154474959079014 0.3360852861387036 0.32693820548956776 0.3505747499236156 0.3499463975970327 0.34990532577041744 0.3669099590693561 0.31358911881908824 0.25170073532900705 
0.0010 1.752635533578558 0.0010 0.0010 0.0010 0.0010 0.0010 0.0010 0.8851303490352449 10.0 7.927584277851448 10.0 10.0 9.999820580793196 10.0 10.0 10.0 10.0 10.0 9.984821067119578 10.0 10.0 10.0 2.3108637552741556 10.0 10.0 10.0 10.0 10.0 10.0 10.0 10.0 10.0 10.0 9.89972271844986 10.0 10.0 10.0 10.0 10.0 10.0 10.0 10.0 10.0 10.0 9.972999530423497 10.0 9.977935194372554 10.0 10.0 10.0 10.0 6.23283085215511 10.0 10.0 10.0 10.0 4.827385524717331 10.0 10.0 10.0 10.0 10.0 10.0 10.0 10.0 10.0 10.0 10.0 10.0 
0.0010 0.0010 0.0010 0.0010880900761498697 0.0010 0.0010 0.0010 4.1686949887226366 0.0010 10.0 10.0 10.0 10.0 10.0 10.0 10.0 10.0 10.0 10.0 10.0 10.0 10.0 10.0 10.0 10.0 10.0 10.0 10.0 10.0 10.0 10.0 10.0 10.0 10.0 10.0 10.0 10.0 10.0 10.0 10.0 10.0 10.0 10.0 10.0 10.0 10.0 10.0 10.0 10.0 10.0 10.0 10.0 10.0 10.0 10.0 10.0 10.0 9.514265508662374 10.0 10.0 10.0 10.0 10.0 10.0 10.0 10.0 10.0 10.0 10.0 10.0 
0.0010 1.465205013284387 0.0010 0.0010 0.0010 0.0010 0.0010 0.0010 0.9751846343890977 10.0 8.861516302690713 10.0 10.0 10.0 10.0 10.0 10.0 10.0 10.0 10.0 10.0 10.0 10.0 0.0010 10.0 10.0 10.0 10.0 10.0 10.0 10.0 10.0 10.0 10.0 10.0 10.0 10.0 10.0 10.0 10.0 10.0 10.0 10.0 10.0 10.0 10.0 10.0 10.0 10.0 10.0 10.0 10.0 4.518064733212632 10.0 10.0 10.0 10.0 3.8021071774901296 10.0 10.0 10.0 10.0 10.0 10.0 10.0 10.0 10.0 10.0 10.0 10.0 
0.0013679151463935851 6.204010876101471 0.003609758553426828 0.001389820868704159 0.0010033903103101726 0.0013516837026238374 0.10783554966275066 0.0013422066008376182 0.968401053334571 9.910936662753736 8.646711780650044 9.995328833887891 9.999981986457474 9.99932980386813 9.999169366367482 9.992691237898685 9.999973606025433 1.8741578728636625 9.999983874268192 9.999829068094066 9.999347637152873 9.999989056310833 9.999774190479771 6.81518664670082 9.999121475381639 9.999972567348989 9.999787276704362 9.999876295411633 9.99997335926448 9.999632791149011 9.945969238221938 9.99997119060349 9.899543968827285 9.983497975715784 9.999100451593403 9.999996233322888 9.999656751330246 9.999657322103886 9.999306405321459 9.999965173257879 9.999999495877375 9.999865994223116 9.999656749374513 9.9999002570317 9.999999578324278 9.999938709838432 9.999983991556105 9.997495238350771 9.99953023520647 9.999898154730822 9.960004637577397 9.999979631625605 9.857869058566402 9.999656753222544 9.871033640093971 9.999656748660547 9.998656058126368 9.886057475857182 9.998475550167917 9.999655619044812 1.8743482150239288 1.874691705848484 1.874514902957547 1.8747942902327597 1.8722424879723003 1.7226957124867015 1.874344347249238 1.87324692604275 1.87666939360235 1.8801817371568896 
0.002904543227088008 5.7551822232728735 0.015627204295658725 0.0010 0.0010011161917593747 0.0010055970405169934 0.0010 0.0010 0.999316118888544 9.987660309052984 9.998235193261362 9.998683819307885 9.998095877923651 9.998325452287707 9.998117222575281 9.998107489380063 9.997197680167659 1.4885251798200212 9.996921040787962 9.997888367072393 9.997920122510825 9.99706284106582 9.998104446591428 7.968211571751274 9.99807044013621 9.998107245627793 9.998076638963667 9.997657144536932 9.998215689313426 9.996077099210966 9.963089647289472 9.998099106495783 9.99801260954624 9.99809580548889 9.998107753663296 9.9972375789309 9.998673554861218 9.998095456772662 9.998058424829665 9.99809760995642 9.99809545677295 9.993384609232487 9.998670193540054 9.998212384631271 9.997030382691547 9.998377912153602 9.998208188443163 9.998188489143747 9.998204030145715 9.997689503646091 9.998095456772662 9.99810979302076 4.346050911918806 9.998677389313828 10.0 9.998678374357143 9.998697361101634 9.916865715841908 9.998558078194732 9.998095456774935 0.5775608357520909 0.5768226719895612 0.5776681175415037 0.5802080204600215 0.5772823339939832 0.577494731802342 0.5464390511441679 0.5775768918753101 0.5753380101583996 0.5765048123587434 
0.0010 1.8610244075504143 0.0010 0.0010 0.0017205761629521823 0.0010 0.0010 0.0010 0.8382892296037194 10.0 8.787397961687716 10.0 10.0 10.0 10.0 10.0 10.0 10.0 9.980825937906605 9.97918326342888 10.0 10.0 10.0 2.5555054901370085 9.998553762149907 10.0 10.0 10.0 10.0 10.0 9.9642899591378 10.0 10.0 10.0 9.853754780539917 10.0 10.0 9.92833909108858 10.0 10.0 10.0 9.927369915283775 10.0 10.0 10.0 9.96089324732316 9.927691008710106 9.975173436581507 10.0 10.0 10.0 10.0 5.769689751500558 10.0 9.785766725546187 10.0 10.0 6.15408452988626 10.0 10.0 10.0 10.0 10.0 10.0 10.0 10.0 10.0 10.0 10.0 10.0 
10.0 5.563797301833883 0.0010 0.0010 0.0010 0.01817193864020313 0.09129382255375845 3.1868506380105517 0.07881611697338077 0.0010 6.825479401810441 0.0010 5.7207856141946305 6.68366699397553 6.229213597806902 0.0010 0.0010 0.50095 0.0010 6.331213674407618 6.012993317649011 0.0010 5.316069709562267 0.0010 3.8001661298379945 5.477754969977485 0.0010 0.0010 6.035250400963111 5.708820082303159 0.0010 3.934612868040997 0.0010 3.7813959122911474 0.0010 0.0010 6.014391798567981 0.0010 4.561658338749348 6.619016113882332 0.0010 0.0010 6.404146494645515 6.158632810903637 0.0010 5.821186579960803 4.292997176789067 7.062842148292898 4.981269693658708 5.408760475014782 6.52732634189071 5.979768988922341 7.108124665472353 6.018598708309957 0.6279652711816741 6.020870966292417 6.064644284515428 4.089557489917112 6.006141413184311 0.0010 0.50095 0.50095 0.50095 0.50095 0.50095 0.50095 0.50095 0.50095 0.50095 0.50095 
0.0010 3.3600363917298672 0.020664717563846954 0.0010216655456575612 0.0010021611741193135 0.0010090496537496494 0.5184202822998604 0.0010 0.6675198978862054 10.0 8.337373205252574 10.0 10.0 10.0 10.0 10.0 10.0 0.29553702401794 10.0 10.0 10.0 10.0 10.0 2.914757185808143 10.0 10.0 10.0 10.0 10.0 10.0 10.0 10.0 9.74114739784274 10.0 10.0 10.0 10.0 10.0 10.0 10.0 10.0 9.903551754091652 10.0 10.0 10.0 10.0 10.0 10.0 10.0 10.0 10.0 10.0 8.878750609196578 10.0 10.0 10.0 10.0 8.590402876375933 10.0 10.0 0.293212170305281 0.2932512220819006 0.2932583737137673 0.2931406944067083 0.29636552041203545 0.29313127122365357 0.2931057334330145 0.29095498927111674 0.2944707974799736 0.2907575003779663 
0.0010 0.2901373476043354 0.0010 0.0011752803866674415 0.0010 0.0010 1.037664443083571 0.0010 0.9259669711686656 10.0 10.0 9.99338637028007 10.0 10.0 10.0 10.0 10.0 10.0 10.0 10.0 9.998941562908184 10.0 10.0 6.696157874311535 10.0 10.0 10.0 10.0 10.0 10.0 10.0 10.0 10.0 9.99338637028007 9.99338637028007 10.0 9.995967301932412 10.0 10.0 10.0 10.0 10.0 9.99338637028007 10.0 10.0 10.0 10.0 10.0 10.0 10.0 10.0 10.0 9.110842770215884 10.0 10.0 10.0 9.994300151603829 2.9011363120623703 10.0 9.99338637028007 10.0 10.0 10.0 10.0 10.0 10.0 10.0 10.0 10.0 10.0 
0.0010 0.0010 0.0010 0.002820109502997309 0.0010 0.0010 0.0010 0.3817834730775682 10.0 0.0010 9.889904161615153 10.0 10.0 10.0 10.0 10.0 10.0 0.0010 10.0 10.0 10.0 10.0 10.0 10.0 10.0 10.0 10.0 10.0 10.0 10.0 10.0 10.0 10.0 10.0 10.0 10.0 10.0 10.0 10.0 10.0 10.0 10.0 10.0 10.0 10.0 10.0 10.0 10.0 10.0 10.0 10.0 10.0 10.0 10.0 10.0 10.0 10.0 10.0 10.0 10.0 0.0010 0.0010 0.0010 0.0010 0.0010 0.0010 0.0010 0.0010 0.0010 0.0010 
0.0010 1.267153116131045 0.02116313137579028 0.0010 0.0010 0.0010 0.0010 0.0010 1.0493864833716917 10.0 9.006139621141994 10.0 10.0 10.0 10.0 10.0 10.0 10.0 10.0 10.0 10.0 10.0 10.0 4.602960248567476 10.0 10.0 10.0 10.0 10.0 10.0 10.0 10.0 10.0 10.0 10.0 10.0 10.0 10.0 10.0 10.0 10.0 10.0 10.0 10.0 10.0 10.0 10.0 10.0 10.0 10.0 10.0 10.0 9.395671301694 10.0 9.959356931700638 10.0 10.0 9.020369267813823 10.0 10.0 10.0 10.0 10.0 10.0 10.0 10.0 10.0 10.0 10.0 10.0 
0.0010 7.324021543389275 0.009760456900646959 0.0015020387648813946 0.004889226327143559 0.0010 0.0010 0.008105378177662603 1.0913549965408436 10.0 9.194293101802431 9.97280105316286 10.0 9.994669055390553 9.999745333666569 10.0 10.0 1.72885361083752 9.999742838622982 9.999935890178724 9.998728335865158 10.0 9.99998602176628 10.0 9.967065362202439 9.991191623426406 10.0 10.0 9.999007389190743 9.982701088123124 9.997698311299626 10.0 10.0 10.0 9.886077356217637 10.0 9.965049459873738 10.0 9.7223309097071 9.99994977428004 10.0 10.0 9.966685616262666 9.990803983260742 9.999618153841803 10.0 10.0 9.99418501193073 9.999954000308843 9.989635923002831 9.743446937279511 10.0 4.36692447290708 9.966438774852817 10.0 9.966661849189025 9.96866014772127 5.059026008364072 9.999877793483801 10.0 1.7287250551397886 1.72744570859592 1.728481975916576 1.718511748442717 1.7307173362585808 1.7287541782675504 1.7287502589880295 1.7295689998310522 1.726763136831606 1.723274760727815 
5.3754594552499055 10.0 0.0010 0.0010117039201052187 0.0010 0.0010 0.0010 10.0 0.0010 0.0010 10.0 0.0010 10.0 10.0 10.0 10.0 10.0 0.14655539804798984 10.0 10.0 10.0 10.0 10.0 7.580431320887947 10.0 10.0 10.0 10.0 10.0 10.0 0.045588642238892585 10.0 0.0010 10.0 0.0010 10.0 0.0010 10.0 10.0 10.0 10.0 10.0 0.0010 10.0 10.0 10.0 10.0 10.0 10.0 10.0 10.0 10.0 10.0 0.0010 10.0 0.0010 0.0010 0.0010 10.0 10.0 0.13865574483704596 0.14660720534597765 0.13865611875364534 0.13866126303108384 0.0997716127257174 0.12496533788273906 0.13865540541887889 0.1386511287849721 0.13865380179691073 0.13864799492884844 
0.0010 0.20414810558555896 0.002566573058227492 0.0010 0.0010 0.0010 0.0010 0.0010 1.0506030237805455 10.0 8.592082909775204 10.0 10.0 10.0 10.0 10.0 10.0 10.0 10.0 9.970368500829245 10.0 10.0 10.0 4.6188903827685115 9.7053011966093 10.0 10.0 10.0 10.0 10.0 10.0 10.0 10.0 10.0 10.0 10.0 10.0 10.0 10.0 10.0 10.0 10.0 9.968910304870278 10.0 10.0 10.0 10.0 10.0 10.0 10.0 10.0 10.0 7.3277429109376095 10.0 5.001188439284097 10.0 10.0 4.746748111957374 10.0 10.0 10.0 10.0 10.0 10.0 10.0 10.0 10.0 10.0 10.0 10.0 
0.0010 1.063401748956431 0.0010 0.0010425562466625804 0.0010129427743108942 0.0010 0.0010 0.0010 0.7809751542236598 10.0 9.674516006187098 10.0 10.0 9.882098818831492 10.0 9.930062444134968 9.930062444134968 9.930062444134968 10.0 10.0 10.0 10.0 10.0 5.6036637694581275 10.0 10.0 9.930062444134968 10.0 10.0 10.0 10.0 10.0 10.0 10.0 10.0 10.0 10.0 10.0 9.999326764204383 10.0 10.0 9.36336303102015 10.0 10.0 9.930062444134968 10.0 10.0 10.0 10.0 10.0 9.99920136678923 10.0 10.0 10.0 5.094708815134918 10.0 9.917729480480698 10.0 10.0 10.0 9.930062444134968 9.930062444134968 9.930062444134968 9.930062444134968 9.930062444134968 9.930062444134968 9.930062444134968 9.930062444134968 9.930062444134968 9.930062444134968 
4.7687315527112055 0.0010 0.0010 0.0010 0.0010 0.0010003064716758762 0.0010 10.0 10.0 0.0010 10.0 9.951652057794629 9.999657328026895 9.803433841350028 9.939444531710349 9.986932068539497 10.0 0.0010 9.9983625295565 9.999490093261064 9.977936706565783 9.991705943344021 9.985622029788596 10.0 9.994182649658955 9.99960828341963 9.97697503363855 9.99884293251603 9.993038120912972 9.922856310606074 10.0 9.998755528370136 0.0010 9.959494874589144 6.335244844174601 9.979079570226764 9.970352113289106 9.989729980495571 9.929344154770542 9.999681180181833 9.999565562117924 9.996380985554724 9.983887425847612 9.999968191228158 9.998953158524394 9.985617305013175 9.967122311592831 10.0 9.950017545498858 9.988700517016794 10.0 9.99959240176321 10.0 9.970159034831338 10.0 9.984430320883927 9.999852070037665 10.0 10.0 9.918893178256111 0.0010 0.0010 0.0010 0.0010 0.0010 0.0010 0.0010 0.0010 0.0010 0.0010 
0.0010 9.856500772641779 0.0010 0.0010 0.0010 0.0010 1.1203380778366396 0.0010 1.2355613335907385 8.14505165958664 8.288529189292156 10.0 10.0 10.0 10.0 9.854058679391272 10.0 1.0998720650432885 10.0 9.997222549400126 10.0 10.0 10.0 7.939469601566652 9.96507897095406 10.0 10.0 10.0 10.0 10.0 9.429421492349269 10.0 8.671579445592817 10.0 9.942738893365451 10.0 10.0 10.0 10.0 10.0 10.0 10.0 10.0 10.0 10.0 10.0 10.0 10.0 10.0 10.0 10.0 10.0 9.242780882007018 10.0 5.3236737195726445 10.0 10.0 8.033512289512075 10.0 10.0 1.1043443405533213 1.077822691296748 1.09278272618288 1.0900287734035148 1.0992875538365687 1.098767907417426 1.098748451355862 1.1061290830275317 1.083017091075571 1.0562234152930736 
0.0010 3.5259145774719847 0.0010 0.0019440554866406727 0.0010115403960369563 0.0012443132618819544 1.2320282097735287 0.0010 0.6646102726142467 9.530670205081597 10.0 10.0 10.0 9.992010495648085 9.999424397039684 10.0 9.976422880258058 0.0010 9.955273204942957 9.999373161813656 9.99948976945474 9.954820030760018 9.999413930885607 8.654635188934682 10.0 9.999348870053046 10.0 9.955947758820374 9.999304771811406 9.908345782721385 10.0 9.999420873611195 10.0 10.0 10.0 9.953907938924882 10.0 10.0 10.0 9.999321905640796 9.977453515937182 9.996410029106123 10.0 9.999337656110196 9.960899288523631 9.772106643568982 9.99817185963919 9.999563546601589 10.0 9.989830139368133 9.977860001282295 9.999339501903181 10.0 10.0 10.0 10.0 10.0 9.870481720865536 10.0 9.999765840638869 0.0010 0.0010 0.0010 0.0010 0.0010 0.0010 0.0010 0.0010 0.0010 0.0010 
0.0010 5.529926105616307 0.015555130813579612 0.0010 0.0010 0.0010036703442691712 0.0010 0.0010 0.9532353675350661 10.0 10.0 10.0 10.0 10.0 10.0 10.0 10.0 0.001000000000000334 9.998768274561538 10.0 10.0 9.998825933984167 10.0 7.866520066913942 10.0 10.0 10.0 9.998787949647685 9.999952378051802 10.0 10.0 9.999906420096439 10.0 10.0 10.0 10.0 10.0 10.0 10.0 10.0 9.999380739360914 10.0 10.0 10.0 9.999059024312086 10.0 10.0 10.0 10.0 9.999752885724321 10.0 10.0 4.938421626451473 10.0 10.0 10.0 10.0 7.086229805103077 10.0 10.0 0.001000000000000334 0.001000000000000334 0.001000000000000334 0.001000000000000334 0.001000000000000334 0.001000000000000334 0.001000000000000334 0.001000000000000334 0.001000000000000334 0.001000000000000334 
0.0010 2.213657021485944 0.0010646848834750058 0.0010 0.0010 0.0010 0.0010 0.0010 0.7649810215131283 9.986154949528439 8.463425109812043 10.0 9.999634360841393 10.0 10.0 10.0 10.0 10.0 10.0 10.0 10.0 10.0 10.0 9.279515363913568 9.99614958218437 10.0 9.999972762554115 10.0 10.0 10.0 9.967953658487108 10.0 10.0 10.0 9.997434625756068 10.0 10.0 10.0 10.0 9.999625577112162 10.0 10.0 10.0 10.0 9.999535579897467 10.0 10.0 10.0 10.0 10.0 10.0 10.0 9.891765877774743 10.0 10.0 10.0 10.0 6.7125843546253074 10.0 10.0 10.0 10.0 10.0 10.0 10.0 10.0 10.0 10.0 10.0 10.0 
0.0011316319479672764 0.8544019112952991 0.005769579794204664 0.0010294967410816233 0.0010 0.0010000027494461215 0.004800938530331152 0.0032557056337109962 0.9476581459094073 9.995205903200256 7.986735304109004 9.999999984470382 9.999999823492447 9.999989020848105 9.999941029976611 9.99999858805463 9.994735786003458 9.99379676708987 9.999763062972416 9.998451572443994 9.999999994862707 9.999999825304615 9.998598420710623 2.465142331204683 9.993734874056317 9.999987163926104 9.999868963725884 9.999999997266757 9.999999986310998 9.999999939736496 9.999961537032911 9.999999997962542 9.987571944802829 9.999999993056141 9.999868424767186 9.999999995169118 9.999999982555591 9.999868948531544 9.999439176341449 9.997585463347232 9.999999998030392 9.998884334048904 9.9999999825922 9.999961016356371 9.999999989934308 9.999999689745389 9.999895314962723 9.998715038939954 9.999996075784733 9.999805522618912 9.999535147862467 9.999999997918396 9.816424711989532 9.999999982718933 6.110035542493376 9.999999982726155 9.999999982341 5.0005 9.999999992428519 9.998002299381648 9.99379676708987 9.99379676708987 9.99379676708987 9.99379676708987 9.99379676708987 9.99379676708987 9.99379676708987 9.993796762996887 9.99379676708987 9.993798836976861 
0.0010 0.4017401875450357 0.0010 0.0010 0.0010 0.0010 0.0010 0.0010 0.9476758549964253 10.0 10.0 10.0 10.0 10.0 10.0 10.0 10.0 10.0 10.0 10.0 10.0 10.0 10.0 3.737997228172749 10.0 10.0 10.0 10.0 10.0 10.0 9.498239655756787 10.0 10.0 10.0 10.0 10.0 10.0 10.0 10.0 10.0 10.0 10.0 10.0 10.0 10.0 10.0 10.0 10.0 10.0 10.0 10.0 10.0 8.420941654602776 10.0 4.6144514632153415 10.0 10.0 8.943077234021079 10.0 10.0 10.0 10.0 10.0 10.0 10.0 10.0 10.0 10.0 10.0 10.0 
0.0010 0.0010 0.0010 0.0010323297212052375 0.0010 0.0010 0.0010 0.0010 0.5691579963977716 10.0 6.347347218698786 10.0 10.0 10.0 9.873472652759123 10.0 10.0 1.4126677438195623 10.0 10.0 10.0 10.0 9.98042595892139 2.320216252003947 10.0 10.0 10.0 10.0 10.0 9.725335747602264 9.165234948500204 10.0 10.0 10.0 10.0 9.977501558770378 10.0 10.0 9.913397935462609 10.0 10.0 9.718915287380268 10.0 10.0 10.0 10.0 10.0 9.993731084152682 9.918421831596273 10.0 10.0 10.0 10.0 10.0 3.9967813504022214 10.0 10.0 9.192794840476646 10.0 10.0 1.4122173222862413 1.4193986125724274 1.4121267634770085 1.4040427164565212 1.4152528876728183 1.399341217650323 1.4121839602510153 1.41124577175624 1.4125843765547352 1.399166735594311 
0.0010 0.5952430969136565 0.0010 0.001040614334250503 0.0010 0.0010 0.0010 0.0010 0.9025043024452791 10.0 9.258050128700292 10.0 9.99894626110833 9.998607445400024 10.0 9.961268051044561 10.0 10.0 9.999456121264007 10.0 10.0 9.999543796463241 10.0 3.3825232283316042 9.970908650793845 10.0 10.0 10.0 10.0 10.0 9.755045017591481 9.99834374272513 10.0 9.59020424267896 10.0 9.999172096136835 10.0 9.99934944995243 9.891959308419814 9.999492538535803 10.0 9.979219259434704 10.0 10.0 9.97855270879222 9.990224105531642 9.990120523243084 9.994345478958783 10.0 9.992947287068155 10.0 9.995936574173731 9.91015814813206 10.0 4.984115914284778 10.0 10.0 9.506728512430358 9.998281343493574 10.0 10.0 10.0 10.0 10.0 10.0 10.0 10.0 10.0 10.0 10.0 
0.0013964258820095147 9.50977802684039 0.01584342924485034 0.0011219516004229127 0.0010000377400748296 0.0010154158840204304 1.9352878776083542 0.001902861447158231 1.1121241832803084 6.15406445003964 6.621481960089124 9.994917694557012 9.999975410824783 9.998921466117611 9.997580033655309 9.953680978118424 9.997448084134678 0.12539752448848152 9.999544964129074 9.99999988198537 9.997294658929505 9.999998036747352 9.999624477418045 3.9688882603279056 9.92011231340459 9.975203063861967 9.999655482385542 9.999977902965364 9.999998029446417 9.998741286281735 8.355285335411413 9.99934877688004 7.046572677924754 9.998265729624798 9.998775274766235 9.895340828345173 9.999110901285786 9.99795878897559 9.999576052877481 9.998328837463175 9.999967868592817 9.897227752239685 9.999066166856778 9.999964723799522 9.999559035487794 9.993510505181657 9.983353275466197 9.997856123838547 9.998960132863312 9.999796777008553 9.983201285263918 9.999963507515846 4.598779052045351 9.999065655083095 5.505974135574541 9.999063441435505 9.96304695689658 4.09194743896262 9.900512763413666 9.989957919743304 0.12539747196118434 0.12539752448848152 0.12539752448848152 0.12539752448848152 0.0010 0.12539752448848152 0.12539752448848152 0.12539752448848152 0.12539752448848152 0.12539752448848152 
0.0010 0.0010 0.001017500543321983 0.0015997292984208968 0.0014455206240246762 0.0010 0.38750024247437537 0.0010 0.9895748006491246 10.0 9.91425301996614 10.0 10.0 10.0 10.0 10.0 10.0 10.0 10.0 10.0 10.0 10.0 10.0 4.063107644202039 10.0 10.0 10.0 10.0 10.0 10.0 10.0 10.0 10.0 10.0 10.0 10.0 10.0 10.0 10.0 10.0 10.0 10.0 10.0 10.0 10.0 10.0 10.0 10.0 10.0 10.0 10.0 10.0 10.0 10.0 9.842965574467101 10.0 10.0 10.0 10.0 10.0 10.0 10.0 10.0 10.0 10.0 10.0 10.0 10.0 10.0 10.0 
0.0010 0.024026179155681504 0.0010 0.0010 0.0010002255166062862 0.001525255897232244 0.0010 0.0010 0.8556305707514154 10.0 10.0 10.0 10.0 10.0 10.0 10.0 10.0 10.0 10.0 10.0 10.0 10.0 10.0 0.28237787103271295 10.0 10.0 10.0 10.0 10.0 10.0 10.0 10.0 10.0 10.0 10.0 10.0 10.0 10.0 10.0 10.0 10.0 10.0 10.0 10.0 10.0 10.0 10.0 10.0 10.0 10.0 10.0 10.0 10.0 10.0 3.4916089698607315 10.0 10.0 8.230461553979005 10.0 10.0 10.0 10.0 10.0 10.0 10.0 10.0 10.0 10.0 10.0 10.0 
0.001244554935690454 0.0010 0.0010064517023693242 0.0010 0.0010 0.0010047981295084215 0.0010 0.0010 0.9579203595025653 10.0 5.954321016814717 10.0 10.0 10.0 10.0 10.0 10.0 0.08291144116887672 10.0 10.0 10.0 10.0 10.0 0.560460518743966 10.0 10.0 9.99976406546644 10.0 10.0 9.999872729944075 9.295777218952985 10.0 10.0 10.0 9.999771957030687 10.0 10.0 9.999286048355346 10.0 10.0 10.0 10.0 10.0 10.0 10.0 10.0 10.0 10.0 10.0 9.998042573770055 10.0 10.0 10.0 10.0 6.071144565016004 10.0 10.0 8.040824274227017 10.0 10.0 0.08291144110362314 0.08291144110392512 0.0829114411976164 0.08291144109833315 0.08291144110372262 0.08291144110357251 0.08291144110376258 0.08291144109744941 0.08291144109773096 0.08296091190200183 
0.0010 0.0010 0.0010 0.0010 0.0010 0.0010 0.0010 0.0010 0.8704218528656906 9.950005 5.115165459127977 10.0 10.0 10.0 10.0 10.0 9.877173077747411 0.6511827746549983 10.0 10.0 10.0 10.0 10.0 1.5575196351088385 10.0 10.0 10.0 10.0 10.0 10.0 9.08981366959465 10.0 10.0 10.0 10.0 10.0 10.0 10.0 9.878435914373982 10.0 10.0 10.0 10.0 10.0 10.0 10.0 10.0 9.935949363666667 10.0 10.0 10.0 10.0 10.0 10.0 5.431418057210248 10.0 10.0 7.899331680088595 10.0 10.0 0.6511089996227817 0.6511023816485029 0.6511084732979402 0.651108270924051 0.6511082967955168 0.6510441096867821 0.6511082441905369 0.6510326282277257 0.6511059858457893 0.651100358981826 
0.0010 10.0 0.017099168530960555 0.001226587958480059 0.0014855055987289568 0.0017508372360042132 0.07945868580731152 0.0010 1.3381183485382064 8.690738475126954 8.013467112558972 10.0 9.999793954282868 9.691944477294989 10.0 9.98285925883635 9.997867557045502 0.0010 9.975287229382163 9.988677947392029 9.999558686397334 10.0 10.0 9.290664950888408 9.999382422373316 10.0 9.996097984116416 9.999668182434633 9.998959895729275 9.998183572908617 9.90846459133875 9.99966068587699 9.610850363831485 9.999747201431076 9.991042305009977 10.0 10.0 10.0 9.98963637375047 9.999799265888065 10.0 9.990403300978109 10.0 10.0 9.999867271189519 9.736307852755607 9.99782344934668 9.665691280158716 10.0 9.999846467958658 9.9806007267458 10.0 8.437762718865107 10.0 3.944858652173421 10.0 10.0 2.5731943834407844 8.871986781647868 10.0 0.0010 0.0010 0.0010 0.0010 0.0010 0.0010 0.0010 0.0010 0.0010 0.0010 
0.001166175268571554 8.667553077255846 0.026412123288015003 0.0010 0.0010 0.0010 0.5377524249445627 0.0010 1.2867586023575601 9.069564861053676 8.307212934216682 9.99775836182375 10.0 9.95738942477666 10.0 9.972875558215907 9.997103194417155 0.6934704739569759 9.999870396567042 9.999554436932666 9.997893857397335 10.0 10.0 2.8598752207231843 9.997505781998116 9.993786221241239 9.97084909972441 10.0 9.999658809715596 9.996829712263652 9.709414172036272 10.0 9.299978814632112 10.0 9.98960657527286 9.973255965127663 9.998858943058213 9.999582723162838 10.0 9.999264849186037 10.0 9.954467962220141 9.998846332258772 9.99991101168047 10.0 9.995954075492095 9.970006464464303 9.999077021569194 9.999863288608067 10.0 9.994796925193855 10.0 1.8720697856640447 9.998847973932525 10.0 9.998848551185432 9.988782910920982 7.725397086297795 9.968272458522259 9.995286721832327 0.6934702838797513 0.6934698913901483 0.6934704423117317 0.6934704167545012 0.660777389203723 0.6934704043391005 0.6934704756109893 0.6934704335850359 0.6934711657907546 0.693470169221936 
0.0010 0.9064017153158956 0.0010 0.0011022985723926615 0.0010010222997059541 0.0010 0.0010 0.0010 1.1341577323262841 10.0 9.876067094296394 10.0 10.0 10.0 10.0 10.0 10.0 10.0 10.0 10.0 10.0 10.0 10.0 4.8958679650863655 10.0 10.0 10.0 10.0 10.0 10.0 10.0 10.0 10.0 10.0 10.0 10.0 10.0 9.99949479721877 10.0 10.0 10.0 10.0 10.0 10.0 10.0 9.999751936092773 10.0 10.0 10.0 10.0 10.0 10.0 7.381702419502492 10.0 7.4500119389529 10.0 10.0 4.3181974317425675 10.0 10.0 10.0 10.0 10.0 10.0 10.0 10.0 10.0 10.0 10.0 10.0 
0.0010 10.0 0.0010 0.001006103715456423 0.0010 0.0010 0.0010 0.0010 1.2813707157018153 8.028003101514955 10.0 10.0 9.999986887155538 9.541791483022594 9.99999352803194 10.0 10.0 0.0010 9.999996070262837 10.0 10.0 9.999961902099624 10.0 10.0 10.0 10.0 9.992407055468549 9.999987089783215 9.9995193902622 10.0 9.940785042010363 10.0 9.151073461437381 10.0 9.977693977868244 10.0 10.0 10.0 10.0 10.0 10.0 10.0 10.0 10.0 9.999978872722288 9.605113929883851 10.0 9.999997766877875 10.0 10.0 10.0 10.0 10.0 10.0 0.0010 10.0 10.0 3.3078009277430587 9.99874011054698 10.0 0.0010 0.0010 0.0010 0.0010 0.0010 0.0010 0.0010 0.0010 0.0010 0.0010 
0.00438982942701116 3.007391929931003 0.014671723319286619 0.0010093986557622326 0.0012630909923649332 0.0011064752148960287 0.024948850932540345 0.004245466107362095 0.6782192893101048 9.993501297715657 9.97957386345076 9.997417350432185 9.998110076338472 9.998127005057238 9.998118286674535 9.9950170800983 9.997319158939439 0.6417626020214955 9.997894932706636 9.99829602413454 9.996174320249082 9.995623347630836 9.99777428508733 7.22047024457755 9.997405699540813 9.99812220483748 9.997344455251113 9.997838445332459 9.998054244493826 9.997237515679926 9.995094519025521 9.997120083876482 9.99471537659701 9.851173592101278 9.998391257387805 9.996447796669024 9.995849583148326 9.99642573184678 9.998596683773993 9.99818626819583 9.997869135127955 9.997847870037802 9.995830485822552 9.998115710219302 9.997678063580913 9.997980274269558 9.998117823204991 9.998119268799709 9.99613152009366 9.997308247098935 9.998157854933282 9.998136700381158 6.844683645027446 9.995828092753207 9.975356407349157 9.995831853870929 9.995854124183365 9.707509256030624 9.997987127232065 9.995460165284998 0.6419606561043895 0.6307936829306571 0.6366652166376041 0.669484084260672 0.6419599355362902 0.6397236295202613 0.6418295459747685 0.6418475837436921 0.6439297795100635 0.6253975098999237 
0.0010 0.0031440844599552875 0.0010001377229092588 0.001000000197643346 0.0010001174743731417 0.0010000901894432754 0.0010 3.1645359382832883 0.0016499006860664078 9.998970287382303 10.0 10.0 9.999999995132972 9.999996526310124 10.0 9.999999888826215 10.0 9.997855915540045 10.0 10.0 10.0 10.0 10.0 9.562446243761787 10.0 10.0 10.0 10.0 10.0 10.0 10.0 10.0 9.998777632606108 9.999998217025366 10.0 10.0 10.0 10.0 10.0 10.0 10.0 10.0 10.0 10.0 10.0 9.999997427109161 9.999999923057365 9.999926817818617 10.0 9.99999915183424 9.999999877704873 10.0 9.999327469890789 10.0 10.0 9.999997261756649 9.99999999942333 10.0 9.999995145307187 10.0 9.997855915540045 9.997855915540045 9.997855915540045 9.997855915540045 9.997855915540045 9.997855915540045 9.997855915540045 9.997855915540045 9.997855915540045 9.997855915540045 
0.0010 0.0010 0.0010 0.0010 0.0010 0.0010 0.0010 3.202509475153599 0.0010 10.0 10.0 10.0 10.0 10.0 10.0 10.0 10.0 10.0 10.0 10.0 9.99806252036312 10.0 10.0 10.0 10.0 10.0 10.0 10.0 10.0 10.0 9.60130443769338 10.0 10.0 10.0 10.0 10.0 10.0 10.0 10.0 10.0 10.0 10.0 10.0 10.0 10.0 10.0 10.0 10.0 10.0 10.0 10.0 10.0 10.0 10.0 10.0 10.0 10.0 10.0 10.0 10.0 10.0 10.0 10.0 10.0 10.0 10.0 10.0 10.0 10.0 10.0 
0.0010 0.5356210430021486 0.0010 0.0010 0.0010 0.0010 0.0072252334101716754 0.0010 0.910991434134018 10.0 9.096163481495841 10.0 10.0 10.0 10.0 9.99585792847433 10.0 10.0 10.0 10.0 9.998677984546834 10.0 10.0 5.118436423632901 9.994643903325246 10.0 10.0 10.0 10.0 10.0 9.8082569155292 10.0 10.0 9.555982134420653 10.0 10.0 10.0 10.0 9.974888047470687 10.0 10.0 10.0 10.0 10.0 9.991142170655534 9.999209851686883 10.0 10.0 10.0 10.0 10.0 9.999303122833865 10.0 10.0 4.781505623251838 10.0 10.0 9.80019088056438 10.0 10.0 10.0 10.0 10.0 10.0 10.0 10.0 10.0 10.0 10.0 10.0 
0.0010000000000757285 0.17698292158559728 0.003036593417699484 0.0010058516114001678 0.001008605132638066 0.0011553982011453332 0.28061462258601816 7.536631020097603 0.0014639450854493877 9.98822084099341 9.99992591071675 9.97288050061713 9.980786923372346 9.99988156808191 9.978045069289973 9.976857916174687 9.992410531066977 10.0 9.978600103024656 9.977215097951676 9.999994997921108 9.983190182239658 9.980678622084104 10.0 9.972050113184398 9.967071689593759 9.979158108059904 9.97458790551203 9.957110563121343 9.979169529033147 9.73029241477913 9.98248057506902 9.914106169069397 9.973249048473283 9.94027582706068 9.983162859966715 9.973122948975433 9.974699805452728 9.999999999993802 9.999999999999936 9.981202054392028 9.971541758427001 9.972870007082566 9.979681902606316 9.979506446871662 9.99312799987233 9.97306014486143 9.979987700674751 9.991966710255126 9.980782298339161 9.97704381402726 9.980819804001365 9.76467213653617 9.972895788032172 9.406941744771135 9.999999999991742 9.972904882815707 9.761360760327873 9.999999999279273 9.982728088157362 0.4274200797664456 0.4271415627136328 0.5267984489259483 0.42743037948141627 0.42696174618132776 0.4274317372681793 0.4274354170090833 0.4277453177912536 0.42460020985026325 0.4251786359707861 
0.0010 0.0010 0.0010 0.0010 0.0010 0.0010 0.0010 4.11164541966389 0.0010 10.0 10.0 10.0 10.0 10.0 10.0 10.0 10.0 1.9121855095400013 10.0 10.0 10.0 10.0 10.0 8.867379582007901 10.0 10.0 10.0 10.0 10.0 10.0 10.0 10.0 10.0 10.0 10.0 10.0 10.0 10.0 10.0 10.0 10.0 10.0 10.0 10.0 10.0 10.0 10.0 10.0 10.0 10.0 10.0 10.0 10.0 10.0 10.0 10.0 10.0 10.0 10.0 10.0 1.9128545322678443 1.660393418519356 1.9263805071624693 1.9121256481415836 1.934594885000716 1.8626570105160623 1.9138194873281753 1.9124332650039424 1.9148241991171808 1.9156145301388605 
0.0010 0.0010 0.0010 0.0029174884954775177 0.0010 0.0010 1.1271962106047992 0.0010 1.0203293664191317 9.64387746627069 10.0 10.0 10.0 10.0 10.0 10.0 10.0 10.0 10.0 10.0 10.0 10.0 10.0 7.463793610191864 10.0 10.0 10.0 10.0 10.0 10.0 10.0 10.0 9.633359027178813 10.0 9.63100412159637 10.0 10.0 10.0 10.0 10.0 10.0 10.0 10.0 10.0 10.0 10.0 10.0 10.0 10.0 10.0 10.0 10.0 10.0 10.0 10.0 10.0 10.0 10.0 10.0 10.0 10.0 10.0 10.0 10.0 10.0 10.0 10.0 10.0 10.0 10.0 
0.0010 10.0 0.047728560681290735 0.0010766613831395587 0.009982893006887462 0.0010388516975647702 2.4090877669609116 0.002887100200311334 1.0591969721869157 4.173388421741347 4.95840596012136 10.0 10.0 10.0 9.99605886500115 9.999330328282392 9.998084348477141 0.0010 9.999931315133551 10.0 9.9965300824059 9.999753982585247 9.999976440518637 4.66015218423165 9.984788638997568 9.999972342025703 9.999603223042186 10.0 10.0 10.0 9.98135110072654 10.0 6.01009355508379 9.997278868467768 9.999516352672684 9.999753684495776 10.0 10.0 9.982358593896905 9.999654692683709 10.0 9.96085922578701 10.0 10.0 9.999739649314165 10.0 9.92921917639462 9.990250490111402 9.999846286884052 9.999335777623777 9.999675464615557 9.999996170215708 4.849497299112614 10.0 4.005262880432784 10.0 9.99885969861515 4.715473657354512 9.880047119215881 9.969057135542535 0.0010 0.0010 0.0010 0.0010 0.0010 0.0010 0.0010 0.0010 0.0010 0.0010 
0.0010 0.0010 0.0010 0.0010 0.002632945541700589 0.0010022816510089911 0.0010 5.02860012162472 6.650336301903319 0.0010 10.0 10.0 9.99988096459945 10.0 9.999877560609455 10.0 9.999885969940184 0.9710317293323363 9.999587168530816 9.999882185627884 9.999687116620663 10.0 9.999881690691106 10.0 9.999906878225248 9.999137186214858 10.0 10.0 9.999871429783859 9.999681626960212 10.0 9.999873520263229 10.0 10.0 10.0 10.0 10.0 10.0 9.999471623364627 9.999889517882886 9.999798103264874 10.0 10.0 9.999881236680935 10.0 9.999893095725245 9.99988284400134 9.99989595540795 9.999882292832288 9.999880714514532 9.999676563660302 9.999881211148129 10.0 10.0 10.0 10.0 10.0 10.0 9.999957615117728 10.0 0.0010 0.0010 0.0010 0.0010 0.0010 0.0010 0.0010 0.0010 0.0010 0.0010 
0.0010 9.235749637736479 0.015750946455599105 0.0010 0.006612655413373695 0.0010343088593776626 0.0010 0.0010 1.219475347891106 10.0 10.0 10.0 10.0 9.95277994923416 10.0 10.0 10.0 0.6541316122399401 10.0 10.0 10.0 10.0 10.0 7.4506063528280375 9.999517065995109 10.0 10.0 10.0 10.0 10.0 10.0 10.0 10.0 10.0 10.0 10.0 10.0 10.0 9.990080439725295 10.0 10.0 10.0 10.0 10.0 10.0 10.0 10.0 9.965971609456737 10.0 10.0 10.0 10.0 4.13101347993656 10.0 10.0 10.0 10.0 10.0 10.0 9.895446502797036 0.6541316122399401 0.6541316122399401 0.6541316122399401 0.6541316122399401 0.6541316122399401 0.6541316122399401 0.6541316122399401 0.6541316122399401 0.881825767446144 0.6541316122399401 
0.0010 10.0 0.0010 0.0010 0.0010 0.0010 0.0010 9.394990434865074 0.0010 0.0010 10.0 0.9147421415183485 10.0 10.0 10.0 10.0 10.0 0.0010 10.0 10.0 10.0 10.0 10.0 0.0010 10.0 10.0 10.0 10.0 10.0 10.0 10.0 10.0 0.38522014043080155 10.0 0.625173999781703 10.0 0.9188078647704003 10.0 10.0 10.0 10.0 10.0 0.9186610640692399 10.0 10.0 10.0 10.0 10.0 10.0 10.0 10.0 10.0 1.7865112495365478 0.9186462262848929 10.0 0.9295739887661911 0.918839619028641 9.226693247950717 10.0 10.0 0.0010 0.0010 0.0010 0.0010 0.0010 0.0010 0.0010 0.0010 0.0010 0.0010 
0.0033613195619558505 0.0010 0.0010 0.010094208291328585 0.0010 0.0010 8.27345422938424 0.0010 0.0010 10.0 10.0 10.0 9.99988201777927 10.0 9.956283982621548 10.0 10.0 0.0010 10.0 10.0 10.0 9.998962599110316 10.0 10.0 10.0 9.98588129738854 9.99762509542045 9.998776823046894 10.0 10.0 1.7331421397498417 10.0 10.0 10.0 10.0 9.9979795222614 10.0 9.997653125419681 10.0 10.0 9.99992102384216 10.0 10.0 10.0 9.997813733771553 10.0 10.0 10.0 10.0 10.0 10.0 10.0 10.0 10.0 10.0 10.0 10.0 10.0 10.0 9.997745884482724 0.0010 0.0010 0.0010 0.0010 0.0010 0.0010 0.0010 0.0010 0.0010 0.0010 
0.0010 0.8447808310760507 0.0014528986002683292 0.0010000095689900595 0.0010148120658879673 0.001002386236861789 0.004140925947698659 0.002094421284519407 0.7328699537838332 9.992257051543726 5.082601192250032 9.999998414771955 9.999980441092834 10.0 9.999965865645697 10.0 9.998699951910513 1.0080249870314422 9.99994381472149 10.0 9.999994974449523 9.999998481111172 9.999991598887759 3.3532537616499583 9.999968743330273 9.999999848516723 9.999006728935854 10.0 9.999749392050614 9.999825037663609 9.856903824174584 9.999988056099237 9.994071981592413 9.999953708895529 9.999952622586765 10.0 9.999999610465895 9.999986055090558 9.9969500246282 9.999972918034116 9.999999828739114 9.997038789968837 10.0 9.999997582258834 9.99999964661504 9.999999011157316 9.99949072961215 9.998349009782592 9.999977752598866 9.999999936976975 9.999721713266455 9.999993250125918 9.865647090202764 9.999999625300365 6.268109341228602 10.0 9.99999351703213 7.127174087071426 9.999947409871506 10.0 1.0074866332049872 1.0078575504262632 1.0095088365183527 1.0150748898455886 1.0122649293267711 1.005381278381991 0.9881180598272445 1.0070185665775373 1.0073896071179185 1.0107317636394724 
0.0010 0.0010 0.0010 0.0010 0.001005524896999947 0.0015467665898056759 0.3304659741243813 0.0010 0.8843693729408177 10.0 10.0 10.0 10.0 10.0 10.0 10.0 10.0 10.0 10.0 10.0 10.0 10.0 10.0 10.0 10.0 10.0 10.0 10.0 10.0 10.0 10.0 10.0 10.0 10.0 10.0 10.0 10.0 10.0 10.0 10.0 10.0 10.0 10.0 10.0 10.0 10.0 10.0 10.0 10.0 10.0 10.0 10.0 10.0 10.0 10.0 10.0 10.0 10.0 10.0 10.0 10.0 10.0 10.0 10.0 10.0 10.0 10.0 10.0 10.0 10.0 
0.0010 3.1851806767080983 0.005220618445067519 0.002305578545459111 0.007528252789814357 0.0010 2.2631473012867755 0.0010 0.0010 10.0 8.489585405560849 10.0 10.0 10.0 10.0 10.0 10.0 0.0010 10.0 10.0 10.0 10.0 10.0 0.0010 10.0 10.0 10.0 10.0 10.0 10.0 9.326963265755081 10.0 10.0 10.0 10.0 10.0 10.0 10.0 10.0 10.0 10.0 10.0 10.0 10.0 10.0 10.0 10.0 10.0 10.0 10.0 10.0 10.0 10.0 10.0 10.0 10.0 10.0 10.0 10.0 10.0 0.0010 0.0010 0.0010 0.0010 0.0010 0.0010 0.0010 0.0010 0.0010 0.0010 
0.001023392284302133 0.0010 0.0013215466763366844 0.0010022925178428976 0.0013310164297190656 0.0018438825040077717 0.005694288881636144 0.0010 0.7273553267468216 10.0 9.892726374037785 9.998388970453728 9.99998793612665 9.81558654391901 9.99996796988554 9.996906963020551 9.986794108204473 10.0 9.999710442730464 9.999733424351124 9.861420531354623 9.999995765504886 9.999993913695127 0.001000000000000334 10.0 9.999561277817412 10.0 9.999998762873348 9.999951572894402 9.9999924260488 10.0 9.999886424255738 10.0 9.99999221201966 10.0 9.999998263304303 9.808943974036316 9.999999396738191 9.873360370474249 9.99999862636287 9.999984197585567 9.999741587825886 9.998849720251133 9.99714060673924 10.0 9.995845458593989 10.0 9.995423562341822 9.998745760078915 9.999996945434447 9.999972519475344 9.999999369311077 10.0 9.999060591275658 2.971863106252421 9.999035776615534 9.999030228884296 7.274729768907563 9.984873138301564 9.999947221687048 10.0 10.0 10.0 10.0 10.0 9.50005 10.0 10.0 10.0 10.0 
0.013336847983734357 7.790961566966835 0.009786903730527085 0.0010 0.003543821944344089 0.0029959465703036604 0.0021233486370081933 0.0010 1.1267640530813068 10.0 10.0 9.946287037126668 9.999951017935702 9.958694229344616 9.999964551236014 9.999118957915343 9.999963860955669 0.0010 9.999986127725284 9.99990575493651 9.992354613730559 9.999366662744622 9.999967626319508 9.057083568920003 10.0 10.0 9.999386795171713 9.999135705612932 9.99992749544318 10.0 10.0 9.99997429402166 10.0 9.999215659993627 9.989648107176738 9.999037503996083 9.946578838122425 9.999166844747776 10.0 9.999976642610479 9.995011163295189 9.901938221591156 9.946263865846872 10.0 9.999173983897991 9.99001952120116 9.999842329769733 9.962356194728367 9.997609856386472 9.99957554472374 10.0 9.999958413521261 6.011467010588215 9.946080523012986 9.813982851342104 9.946263468504192 9.944397224387856 9.872509227391149 10.0 9.936333555801314 0.0010 0.0010 0.0010 0.0010 0.0010 0.0010 0.0010 0.0010 0.0010 0.0010 
1.5933740699873384 0.0010 0.0010210016364308413 0.0010 0.0010 0.0011317659871504168 0.0010 9.077702347105902 10.0 0.0010 10.0 10.0 10.0 9.999458665686934 10.0 10.0 10.0 0.0010 10.0 10.0 9.999995907063447 9.999999847973593 10.0 10.0 10.0 9.999999921975801 10.0 9.999999860517716 10.0 10.0 10.0 10.0 5.771890929419848 10.0 5.907646450674984 9.999999858630607 10.0 9.999996362080536 10.0 10.0 10.0 10.0 10.0 10.0 9.999999951184694 10.0 10.0 10.0 10.0 10.0 10.0 9.99999992421762 10.0 10.0 9.834490867985744 10.0 10.0 10.0 10.0 10.0 0.0010 0.0010 0.0010 0.0010 0.0010 0.0010 0.0010 0.0010 0.0010 0.0010 
6.0193603339403845 8.297208625028055 0.003795597697164954 0.0010 0.0010 0.0010 0.0010 10.0 0.0010 0.0010 9.970995287094567 0.9315238106072217 10.0 10.0 10.0 10.0 10.0 0.0010 10.0 10.0 10.0 10.0 10.0 8.887670059192601 10.0 10.0 10.0 10.0 10.0 10.0 9.808275454232856 10.0 0.47584864140573657 10.0 0.27282304846236016 10.0 1.8309493785321092 9.81932119894934 10.0 10.0 10.0 9.945827499656774 1.8309515875236002 10.0 10.0 10.0 10.0 10.0 10.0 10.0 10.0 10.0 3.957573054779364 1.8342456770167441 8.919568812299818 1.8309648293861063 1.8126302790445266 7.955971678006902 10.0 10.0 0.0010 0.0010 0.0010 0.0010 0.0010 0.0010 0.0010 0.0010 0.0010 0.0010 
0.9752417421491639 0.0010 0.0010 0.0010 0.0010 0.00117909652837999 0.0010 9.16335563881512 10.0 0.0010 10.0 10.0 10.0 10.0 10.0 10.0 10.0 0.8154494462274791 10.0 10.0 10.0 10.0 10.0 10.0 10.0 10.0 10.0 10.0 10.0 10.0 10.0 10.0 5.967102783722137 10.0 6.142644730383657 10.0 10.0 10.0 10.0 10.0 10.0 10.0 10.0 10.0 10.0 10.0 10.0 10.0 10.0 10.0 10.0 10.0 10.0 10.0 9.775755548626558 10.0 10.0 10.0 10.0 10.0 0.8154747796399384 0.8275499878991806 0.8151285021214187 0.8172724810234921 0.8155686774648645 0.8258826353927118 0.8177109378676599 0.8115847417519246 0.8142822738392352 0.8142145585523286 
0.0010011440586170936 0.7138177559922565 0.005320510170862342 0.0011985308295934813 0.0010002108542574543 0.0010000699545645452 0.1387591425436474 0.0010000003778656305 0.5982360825981009 9.985496054030689 9.32886238694162 9.999995614213871 9.901850193575493 9.999894233423133 9.999915874336015 9.999996132003073 9.999882079845673 1.6573412242162515 9.99998474760673 9.999736555586002 9.99999880136013 9.999936655993706 9.999997503870802 5.971119010650672 9.994265644951502 9.99999818020846 9.999610429738023 9.9999803909212 9.999980138192065 9.999865731814639 9.980269757270968 9.999980074227972 9.824601813114505 9.999916745468132 9.997315403660071 9.999990414508082 9.999991630435444 9.999989319536663 9.999926122917712 9.999570343120423 9.999980465383512 9.999994867375507 9.999997022543743 9.999991630819894 9.999476595124772 9.999886719985104 9.981860110634646 9.999999943364354 9.999959087713403 9.9999164842801 9.999953486264543 9.99999917953915 9.881703605440787 9.999996997055622 9.62465159559873 9.999997009054885 9.99999756298144 9.925419761525264 9.999999999999975 9.999939663295786 1.6573412242162515 1.6573409591016584 1.6573412242162515 1.6573412242162515 1.6573412242162515 1.6573412242162515 1.6573412242162515 1.6573412242162515 1.6573412242162515 1.6573412242162515 
0.0010 0.4814316217515133 0.0010278392039657607 0.0010388321872659859 0.0010197256513914711 0.0010 0.0010 0.0010 0.785767620695348 9.984744595539965 6.349298354176447 10.0 10.0 10.0 9.945678592944367 10.0 10.0 1.3717762163413345 10.0 10.0 10.0 10.0 9.991593601353573 3.169680808736676 10.0 10.0 10.0 10.0 10.0 9.881550387381651 9.548785080918107 10.0 9.984748562799822 10.0 9.98981909567662 9.990340013881692 10.0 10.0 9.958871170013918 10.0 10.0 9.877731065334638 10.0 10.0 10.0 10.0 10.0 9.996565217885307 9.964984441881073 10.0 10.0 10.0 9.146676173635583 10.0 5.941837832358109 10.0 10.0 8.449482795774058 10.0 10.0 1.3719647973677422 1.3722486100773732 1.3719921188494562 1.3721391228738797 1.3717658187581647 1.3710713636316374 1.3719707401364436 1.3719398002859253 1.3718774126742481 1.3712828102240946 
0.18242671957977014 10.0 0.0010 0.0010 0.0010 0.0010 0.0010 7.357898951218854 0.0010 0.0010 10.0 10.0 10.0 10.0 10.0 9.818573280420228 10.0 0.0010 10.0 10.0 10.0 10.0 10.0 9.299990875316052 10.0 10.0 10.0 10.0 10.0 10.0 9.299990875316052 10.0 6.834591127836877 10.0 9.818573280420228 10.0 10.0 10.0 10.0 10.0 10.0 10.0 10.0 10.0 10.0 10.0 10.0 10.0 10.0 10.0 10.0 10.0 10.0 10.0 10.0 10.0 10.0 10.0 10.0 10.0 0.0010 0.0010 0.0010 0.0010 0.0010 0.0010 0.0010 0.0010 0.0010 0.0010 
0.0010 8.828980129657458 0.0010 0.0010 0.0010 0.0010 0.0010 0.0010 1.2135323195743128 7.57497005270271 10.0 10.0 10.0 9.43454039629088 10.0 10.0 10.0 0.6209905390743206 10.0 10.0 10.0 10.0 10.0 9.652620973426023 10.0 10.0 10.0 10.0 9.999711605213333 10.0 10.0 10.0 10.0 10.0 9.98939285116203 10.0 10.0 10.0 10.0 10.0 10.0 10.0 10.0 10.0 10.0 9.517918703668396 10.0 10.0 10.0 10.0 10.0 10.0 10.0 10.0 3.5173514375257486 10.0 10.0 3.5492253091771593 10.0 10.0 0.6209905390743206 0.6209905390743206 0.6209905390743206 0.6209905390743206 0.6209905390743206 0.6209905390743206 0.6209905390743206 0.6209905390743206 0.6209905390743206 0.6209905390743206 
1.5808156244811267 0.0010 0.0010 0.0010 0.0010 0.001101309248265771 0.0010 8.484181618454 10.0 0.0010 10.0 10.0 10.0 9.98617848879752 10.0 9.990575047205015 10.0 0.0010 9.986605314129546 9.999389908905599 9.988386814625521 9.988616332185574 10.0 10.0 10.0 10.0 10.0 9.99967074485202 10.0 10.0 10.0 10.0 8.375090942825873 9.993141926869475 5.903297468955212 10.0 10.0 10.0 10.0 10.0 10.0 10.0 10.0 10.0 9.98945817850101 10.0 10.0 10.0 10.0 10.0 9.970562037419835 10.0 10.0 10.0 10.0 9.98859285738262 10.0 10.0 10.0 10.0 0.0010 0.0010 0.0010 0.0010 0.0010 0.0010 0.0010 0.0010 0.0010 0.0010 
0.0010 0.37609472898728113 0.0010 0.0010847521460425672 0.0010 0.0010002545071888496 0.0010 0.0010 0.9676409273451804 9.663298476972443 8.312000709637754 9.649095864567416 10.0 10.0 10.0 9.782522254130862 10.0 0.0010 10.0 10.0 10.0 10.0 10.0 3.8688260935283347 9.999184116908145 10.0 10.0 10.0 10.0 10.0 9.199507498056443 10.0 9.837676200459951 10.0 9.82630058082212 10.0 9.790972521397377 10.0 10.0 10.0 10.0 10.0 9.790715028093043 9.999958401726667 10.0 10.0 10.0 10.0 10.0 10.0 10.0 10.0 9.030160396571665 9.796583771089873 7.13448972201768 9.791363850244851 9.791560836838501 6.215604542154107 9.999558532493673 10.0 0.0010 0.0010 0.0010 0.0010 0.0010 0.0010 0.0010 0.0010 0.0010 0.0010 
0.0010 6.716562916791526 0.016758326483939847 0.0010 0.004606039525504255 0.0014861412609551868 0.0010 0.0010 0.9771810221729049 10.0 8.26491761379017 9.99790704335049 9.998481454320263 9.989530242174379 9.99847166230627 9.967246793812842 10.0 0.520539795288406 9.998721262646106 10.0 9.998529169052187 9.998699754498986 10.0 8.309267637391939 9.995642582526534 10.0 10.0 9.998515633621599 10.0 10.0 9.921270327510902 9.998547816503693 9.618785754281474 9.952285894746826 9.997476146641393 9.997934876650033 9.998765219879536 9.998694033860074 9.971829932929282 9.998512424161849 9.998476287704735 9.95285240802588 9.998731306102592 10.0 9.998733844149061 10.0 9.96877801263681 9.991252897496215 9.942711947164156 9.999010956583838 9.972897168763026 9.998491065566306 3.8658653589603427 9.998927561304493 9.39663155380278 9.99892347046639 9.998754863769365 9.900734086312147 9.908221900776894 9.995928455329448 0.5222825475492073 0.5229924047830945 0.5229906855211376 0.5222183006965798 0.5219857125455738 0.5222455476819924 0.5222238115186765 0.5223296344092423 0.5200517291930237 0.5221449269872811 
0.0010 0.6353336467688523 0.0011827899044091399 0.001053278961260475 0.0010001517621303746 0.0010052322418740171 0.0011811248822379404 0.0010 1.0590671298062657 9.999720003815112 6.616547928909943 10.0 9.999999968103275 9.999998876329167 9.999999718617918 9.998645684505933 9.999999837047504 0.5608320500853852 9.999999919942393 9.999999965357045 9.999999740851086 9.99833950079828 9.999999989635446 5.644549601811218 9.999998871722125 9.999999989018812 9.998669441204582 9.999999796291355 9.999999983635954 9.999966041350051 10.0 9.99998475607593 9.750405873131633 9.998177799305958 10.0 9.999063870297766 10.0 9.998455875969258 9.999784989783539 9.99999996617525 9.999999992361843 9.99999730010074 10.0 9.999999990609206 9.998424682779245 9.999999415835902 9.999995147582638 9.983961140035566 9.999999973987764 9.999999942954743 9.99999996357638 9.999999991579172 9.989103447180769 10.0 8.360883428204598 10.0 10.0 7.112472727162093 9.999992856496974 9.994647509107896 0.5608320500853852 0.5608320500853852 0.5608320500853852 0.5608320500853852 0.5608320500853852 0.5608320500853852 0.5608320500853852 0.5608320500853852 0.5608320500853852 0.5608320500853852 
0.0010 0.0010 0.0011745091447633177 0.0010 0.0010 0.0010 0.0010 0.0010 0.5166040509790849 10.0 10.0 10.0 10.0 10.0 10.0 10.0 10.0 10.0 10.0 10.0 10.0 10.0 10.0 10.0 10.0 10.0 10.0 10.0 10.0 10.0 10.0 10.0 10.0 10.0 10.0 10.0 10.0 10.0 10.0 10.0 10.0 10.0 10.0 10.0 10.0 10.0 10.0 10.0 10.0 10.0 10.0 10.0 10.0 10.0 10.0 10.0 10.0 10.0 10.0 10.0 10.0 10.0 10.0 10.0 10.0 10.0 10.0 10.0 10.0 10.0 
0.0010 8.747731225259468 0.0010 0.0010 0.0010 0.0010008733677494188 0.0014979368520568921 6.153787494636005 0.0010 0.8593381229025701 10.0 10.0 9.997793222432321 9.99614949997533 9.99771593820635 9.163356359690827 9.998025311563907 1.722854244205036 9.995896866592673 9.99835178107868 9.996817958288737 9.995972857709553 9.997652108882379 8.575213766500887 9.999456504800204 9.998553972969681 10.0 9.996377916818338 9.997645286131092 10.0 10.0 10.0 10.0 9.999494585141804 8.787257877545178 9.996333716837933 10.0 9.784385905073405 10.0 9.997635728129564 9.999987043046762 9.992255853087885 10.0 9.99909900786844 9.997664310582486 9.99683340685073 9.99987271203353 10.0 9.99763930802678 9.998810439634637 10.0 9.997645624978148 10.0 9.9996607411001 10.0 10.0 10.0 10.0 9.99755095141462 9.99599975138928 1.422279144460079 1.4108860974680537 1.4220223450024898 1.42269972321498 1.4036627848434187 1.4227558322904081 1.4229062647425241 1.435605801211857 1.3066818048557969 1.3304305017153868 
0.0010 0.0010 0.0010 0.0010 0.0010 0.0010 0.0010 1.8903683143399943 0.0010 10.0 10.0 10.0 10.0 10.0 10.0 10.0 10.0 0.001000000000000334 10.0 10.0 10.0 10.0 10.0 10.0 10.0 10.0 10.0 10.0 10.0 10.0 10.0 10.0 10.0 10.0 10.0 10.0 10.0 10.0 10.0 10.0 10.0 10.0 10.0 10.0 10.0 10.0 10.0 10.0 10.0 10.0 10.0 10.0 10.0 10.0 10.0 10.0 10.0 10.0 10.0 10.0 0.001000000000000334 0.001000000000000334 0.001000000000000334 0.001000000000000334 0.001000000000000334 0.001000000000000334 0.001000000000000334 0.001000000000000334 0.001000000000000334 0.001000000000000334 
10.0 6.813416677067291 0.0032302537673442946 0.001004235190283179 0.010700803466464988 0.020400976577150804 0.019464094808781696 2.744475672147837 0.0010 0.0010 5.090014285301939 0.0010 5.110224401997155 3.8869437598983216 5.100677059291102 0.0010 4.434205847070277 0.16331635322006688 4.677408488292264 5.110209865694572 3.4182109665534397 5.278774253438913 5.111083829270974 4.773744447086067 5.1041306611425235 5.1110794107242175 2.125679525155232 4.248121007289786 5.110641675098849 5.079356947246994 4.673453687398972 5.094191371996878 0.0010 4.818694512959211 0.0010 3.5593862642061542 4.948063288633002 4.498273440897535 4.586595443076944 5.110492667127097 5.10188749338122 5.096284979521257 4.9540479899478935 5.11097097282132 4.891675779620739 5.064441494654169 4.31762922661866 5.1055501240122325 5.110187033552831 5.109257240913248 5.078027334961805 5.101758709439221 4.990312342164575 4.9540479899478935 4.308945080928899 4.9540479899478935 4.9495211398398276 4.50055 5.071358252652617 5.233764442633234 0.16360012708076122 0.1633769507097187 0.1633766615939688 0.16339610422565143 0.16766099916158606 0.16337685619931097 0.1633767968446762 0.16337685291853732 0.16337842039006245 0.16337359360515213 
3.6776534041421245 0.0010 0.0010 0.0010 0.0010 0.0010 0.0010 10.0 8.539984357533408 0.0010 10.0 10.0 10.0 10.0 10.0 9.745609252410647 10.0 0.0010 10.0 10.0 10.0 10.0 10.0 10.0 10.0 10.0 9.762523669142027 10.0 10.0 10.0 10.0 10.0 0.0010 10.0 5.701542964887054 10.0 10.0 9.762523669142027 10.0 10.0 10.0 10.0 10.0 10.0 10.0 10.0 10.0 10.0 10.0 10.0 10.0 10.0 10.0 10.0 10.0 10.0 10.0 9.955318925123803 10.0 10.0 0.0010 0.0010 0.0010 0.0010 0.0010 0.0010 0.0010 0.0010 0.0010 0.0010 
0.0010 1.370605951967751 0.021666204919985412 0.0010 0.001015154539372241 0.0010264084575139856 0.0010 0.0010 1.0248649618103094 10.0 10.0 10.0 9.994446641512853 9.992927407133408 10.0 9.988482229549108 9.993999414455649 10.0 9.9935547312407 9.993550173524856 9.990647196433565 9.98812671098544 9.993437011629412 5.0005 9.960629363652734 9.993142406532476 9.987827545834119 9.99585414901442 10.0 9.987325372510085 10.0 9.993642593779114 10.0 9.98833031157878 10.0 9.988212425737853 10.0 10.0 9.98221011889608 9.993292978977193 9.993514616125887 9.9890516931201 10.0 9.993331174915342 9.990766908266478 9.986253816728617 9.993224900766108 9.992356622529188 9.993434159143392 9.993469340943864 9.993127055100823 9.993395983409133 9.870010011124679 10.0 9.765309688229602 10.0 10.0 10.0 9.993473158783308 9.988239973610343 10.0 10.0 10.0 10.0 10.0 10.0 10.0 10.0 10.0 10.0 
7.454022690741358 6.488806336051256 0.0022708398644340575 0.0010091154969155138 0.0019067988308842862 0.0010003018739281261 0.02452937404762842 4.418223055001048 0.01084687534818015 0.0010 5.399786041664094 2.3894703622105125 5.312858382577657 4.531602643883512 5.320108933007695 0.0010 4.523723702736917 0.08125117883655181 4.523023707295777 5.202744508836921 4.523730117820496 2.1519503958527837 5.3251903849569215 5.8441223223791035 5.314124569660774 5.3275580188670215 0.0010 3.8688261528696275 5.320416219547966 5.000385893655808 2.3533820997863284 5.328816619432114 0.0010 4.355453290252384 2.800798332236354 2.445762175312134 3.389260416902802 2.486117568294641 5.325230535898445 5.32619349580288 5.316714870295368 4.875329832487845 3.594263364304555 5.32308297303505 0.9846111154425894 5.326274080075091 5.324125016859575 5.080208892173299 5.329931358855237 5.329485121191617 5.230066968527709 5.32964526671842 5.152372823556497 3.55334010325437 5.50005397598715 3.5801988272225764 3.5430247451058983 4.398891924780615 5.325684594174619 4.428520585473474 0.08125117883655181 0.08125117883655181 0.08125117883655181 0.08125117883655181 0.08125117883655181 0.08125117883655181 0.08125117883655181 0.08125117883655181 0.08125117883655181 0.08125117883655181 
0.0010 0.0010 0.0010 0.0010 0.0010 0.0010 0.7371153534578816 0.0010 0.9476267542657981 10.0 10.0 10.0 10.0 10.0 10.0 10.0 10.0 10.0 10.0 10.0 10.0 10.0 10.0 7.461267710642105 9.8994768336988 10.0 10.0 10.0 10.0 10.0 10.0 10.0 10.0 10.0 10.0 10.0 10.0 10.0 10.0 10.0 10.0 10.0 10.0 10.0 10.0 10.0 10.0 10.0 10.0 10.0 10.0 10.0 10.0 10.0 10.0 10.0 10.0 8.200796492443853 10.0 10.0 10.0 10.0 10.0 10.0 10.0 10.0 10.0 10.0 10.0 10.0 
10.0 7.347454826864077 0.003647176217058703 0.0010 0.012612210405001587 0.023662661616795352 0.0010 1.7558344015924876 0.0010 0.0010 4.481361327870925 0.0010 4.499592680987816 2.9403663274798877 4.487389201946978 0.0010 3.635436374749748 0.0010 4.225994473112921 4.500549769874037 2.563127706150042 5.08041208410506 4.500687642975624 4.211061261193859 4.491911471773207 4.500680846434474 0.0010 3.397571163384491 4.5001321335994 4.4601924077589254 4.486128630175807 4.479098504356607 0.0010 4.530689971043286 0.0010 2.9527191955372016 5.072625214132332 4.49763977795943 4.325035592171753 4.500044994325682 4.488936195317028 4.495275148510762 5.080275711610725 4.500549407155771 4.931282864947434 4.441497157967087 3.4952109720865163 4.500040382036615 4.499541375544478 4.498405043787002 4.458461468419382 4.488770805696569 4.444835650901858 5.080275711610725 3.539038112420175 5.080275711610725 5.074488847151734 4.50055 4.460379531355108 5.080405132104328 0.0010 0.0010 0.0010 0.0010 0.0010 0.0010 0.0010 0.0010 0.0010 0.0010 
0.0010 0.6143282935600369 0.004740213960466041 0.0022739254169253146 0.0010 0.00100537739708946 1.3679858422637279 0.0010 1.1445857520782496 10.0 9.70169400066448 10.0 10.0 10.0 10.0 10.0 10.0 10.0 10.0 10.0 10.0 10.0 10.0 6.999050162174514 9.996740352587608 10.0 10.0 10.0 10.0 10.0 10.0 9.976945951182957 10.0 10.0 10.0 10.0 10.0 10.0 9.982628967835913 10.0 10.0 9.740353789165473 10.0 10.0 10.0 10.0 10.0 10.0 9.295335008336139 10.0 10.0 10.0 9.493275163164645 10.0 10.0 9.574117119554582 10.0 4.384483074487402 9.552563457404744 10.0 10.0 10.0 10.0 10.0 10.0 10.0 10.0 10.0 10.0 10.0 
0.0010 0.0010 0.0010 0.0010 0.0010 0.0010194874893473544 0.0010 5.473578498236938 0.0010 10.0 10.0 9.995314624986866 9.999997369416866 9.997587509703981 9.999865808370192 10.0 10.0 4.768985719067695 10.0 9.999559880160879 10.0 10.0 9.999927508817327 8.469949147093295 10.0 10.0 10.0 10.0 9.998996475093614 10.0 10.0 9.999908874068453 10.0 10.0 10.0 10.0 9.995311851729687 10.0 10.0 10.0 10.0 10.0 9.99533998164126 10.0 10.0 9.997062646717449 9.999059092426096 10.0 9.999099186328667 10.0 10.0 9.999881134286273 10.0 9.995276039334627 10.0 9.995271378670198 9.995112563458635 10.0 9.996135745721903 10.0 0.6355570254589477 0.6402370762903021 0.6332064942361066 0.6119757083773326 0.6364312660147043 0.634511342252595 0.9034340660589031 0.6339688674604549 0.6528851070248016 0.6424265061156871 
0.0010344074209918234 0.25601553809718114 0.001998857534539409 0.0011106494921602557 0.0010002081516704584 0.0010001260021909393 0.18325729826615855 0.07481197171962957 0.08517320233734837 9.918474672638178 9.589941249185456 9.999969351887534 9.999956341038613 9.997690663910848 9.9998044624463 9.999893928309088 9.999969280041418 1.4798467269901647 9.999965334048406 9.999813859913294 9.99167605807066 9.999968001430032 9.999912691228616 4.295451101226725 9.999944377644205 9.999963170286714 9.999971183620369 9.999963765649879 9.999963502661267 9.999967111514337 9.999555758748551 9.999887819044861 9.999974280002641 9.986296113112633 9.999483914825989 9.999911112329688 9.999969494394355 9.999878725586907 9.999001021727736 9.999964049831899 9.999964278877611 9.949212494207972 9.999931803503008 9.999872538804409 9.999965970521867 9.999925084356338 9.999999946782253 9.991855622534224 9.99978552242057 9.999121220984906 9.999866700494744 9.999962915643014 9.763676975085685 9.999824264381369 9.686581924212144 9.999969160390746 9.999968106588856 9.089406141882531 9.99991295446693 9.99975397110438 1.4771688651048644 1.4784126307042174 1.4767442567851856 1.4695518156416996 1.4753098241043596 1.4779904540711644 1.5634353042340567 1.47888314894859 1.4821229398310298 1.4825725330327302 
0.0010 1.2511491254123157 0.01601906278104208 0.0010 0.0010 0.0010 0.008848594708946403 0.0010 1.0898112339483512 9.999363619183574 9.184877863532492 10.0 10.0 9.998885450807226 10.0 10.0 10.0 10.0 10.0 10.0 10.0 10.0 10.0 2.332439357060022 10.0 10.0 9.999268054764311 10.0 9.999570046194652 10.0 10.0 10.0 10.0 10.0 10.0 10.0 10.0 10.0 9.999876348310627 9.999954141271576 10.0 10.0 10.0 9.999711298403136 9.999146098925145 10.0 9.999386905865354 10.0 10.0 10.0 9.99980431068857 10.0 8.976195080284867 10.0 10.0 10.0 9.99955250370138 9.10605914848742 10.0 10.0 10.0 10.0 10.0 10.0 10.0 10.0 10.0 10.0 10.0 10.0 
0.0010033083651090247 0.0010 0.00204619377743175 0.0010007327712698388 0.0010180986046127297 0.001001153195179991 0.0010 7.506552671432769 0.0010 9.996728204534225 2.0018912855777193 9.9953216051027 9.995324526627098 9.999479162256202 9.999981771571749 9.997311237673895 9.99502487249753 7.147454552216316 9.995284439885825 9.99692792774072 9.997587135733113 9.995463606522943 9.995229643020636 6.778793207735104 9.999985317716838 9.999990665402969 9.995512825595945 9.995308742511135 9.994386842210066 9.995232810928195 10.0 9.995141043961313 9.999401748675252 9.997231631414396 9.999978628070505 9.995424724938623 9.995290678874827 9.995421647265433 9.991527869249103 9.99598596952993 9.995220059814754 10.0 9.996641608683078 9.995323049270935 9.99558416682003 9.999713297849697 9.991557556554893 9.996196983340255 9.995156396666792 9.995787714800008 9.996188477875162 9.99555706700843 10.0 9.995253483285705 6.520106764809792 9.99529705992458 9.999997054121756 10.0 9.99968233418489 9.995564763784895 0.39231980183601556 0.5153061731647807 0.3921957597099329 0.39227358786999167 0.3927379029767557 0.3937789040182536 0.3922855231938114 0.39246767044285424 0.39234302069929483 0.3925244715292969 
0.0010 9.316261913025789 0.0176079033322174 0.0010172079789130797 0.0010 0.0010003755933145004 0.10195070758820214 0.0010 1.3768208004513727 8.791056994125796 10.0 10.0 10.0 9.484255274750675 10.0 10.0 10.0 0.03717179984274832 10.0 10.0 10.0 10.0 10.0 6.368304253964553 10.0 10.0 10.0 10.0 10.0 10.0 10.0 10.0 10.0 9.58960529904952 10.0 10.0 10.0 10.0 10.0 10.0 10.0 9.86375159675144 10.0 10.0 10.0 9.554030913474849 10.0 10.0 10.0 10.0 10.0 10.0 10.0 10.0 4.843246411581267 10.0 10.0 3.9862036175732594 10.0 10.0 0.05088630008807815 0.1897138626519972 0.05086815368611308 0.060115062228561555 0.03806048832174547 0.050266984640190415 0.05106324708470655 0.059152759592221216 0.010656294563618829 0.005854796370437398 
0.0010 9.67623590951474 0.0010 0.001256331055803979 0.0013950470375023066 0.0010 0.0010 7.068829312541141 0.0010 1.4646568193052714 10.0 10.0 9.996365257991428 9.97766561504461 9.993639736972248 9.186101357047924 9.99839352582459 0.5669469547191712 9.990881965522755 9.999838327647504 10.0 10.0 9.990885504106215 9.396260264947337 9.996184400138123 9.990768532462065 10.0 9.991994564071339 9.99087068923303 9.995267790809631 10.0 9.991469386804875 8.046997550456606 10.0 8.801765349871655 10.0 10.0 10.0 10.0 10.0 9.993659328790562 10.0 10.0 9.990101129059918 10.0 9.988526870759681 10.0 9.992600103254686 9.992016812712505 9.994086834500427 9.993418050869245 9.990825953492353 8.210479137821553 10.0 9.878222101230477 10.0 10.0 9.253187343565365 10.0 10.0 0.5661377515239097 0.5661524115758654 0.5661554255040988 0.5662764134023826 0.5672339594216437 0.5661095370649121 0.5661004079807597 0.5653541934647595 0.5665752175312564 0.5652913264536193 
0.0010 0.0010 0.0017937526962187081 0.0010 0.0010 0.0010 0.15458740568102214 0.0010 0.8790280877906301 10.0 10.0 10.0 10.0 10.0 10.0 10.0 10.0 10.0 10.0 10.0 10.0 10.0 10.0 9.382140642308475 10.0 10.0 10.0 10.0 10.0 10.0 10.0 10.0 10.0 10.0 10.0 10.0 10.0 10.0 10.0 10.0 10.0 9.946059070754174 10.0 10.0 10.0 9.895224052893816 10.0 10.0 10.0 10.0 10.0 10.0 10.0 10.0 10.0 10.0 10.0 8.955444288469858 10.0 10.0 10.0 10.0 10.0 10.0 10.0 10.0 10.0 10.0 10.0 10.0 
0.0010 1.905299749937421 0.0010004958892307677 0.0010 0.0010 0.0010 0.0010 0.0010 0.7034765368134847 9.999992123732785 9.891732058002482 10.0 10.0 10.0 10.0 10.0 10.0 0.50095 10.0 10.0 10.0 10.0 10.0 5.0005 10.0 10.0 10.0 10.0 10.0 10.0 9.995900202997124 10.0 10.0 10.0 10.0 10.0 10.0 10.0 10.0 10.0 10.0 10.0 10.0 10.0 10.0 10.0 10.0 10.0 10.0 10.0 10.0 10.0 5.0005 10.0 9.50005 10.0 10.0 5.680875414701422 10.0 10.0 0.50095 0.50095 0.50095 0.50095 0.50095 0.50095 0.50095 0.50095 0.50095 0.50095 
0.0010 0.9076332194250041 0.0010089646395387924 0.0010012195146302696 0.0010049775666810513 0.0010 0.05266388295743784 0.0010 0.9076299202806808 9.832834948307022 9.02082727753 10.0 10.0 9.99999276660769 10.0 9.922968145994066 10.0 10.0 9.999999410536361 10.0 9.999959759733047 10.0 9.99999999180552 5.0005 9.999999423289013 9.999959671055644 10.0 10.0 10.0 10.0 9.959475814458271 10.0 9.82060188459409 10.0 10.0 10.0 10.0 10.0 9.999727467569931 9.999999996110892 10.0 9.999658705302048 10.0 9.999958472650091 10.0 10.0 10.0 9.999970338529684 9.99999984796421 9.999950162496152 9.999346783102842 9.999999997163428 7.364090310951045 10.0 5.407088921607161 10.0 10.0 10.0 10.0 10.0 10.0 10.0 10.0 10.0 10.0 10.0 10.0 10.0 10.0 10.0 
0.0010 0.0010 0.0010 0.0010 0.0010 0.0010 0.0010 3.620864202276949 0.0010 9.464431434806194 10.0 10.0 10.0 10.0 10.0 10.0 10.0 10.0 10.0 10.0 10.0 10.0 10.0 10.0 10.0 10.0 10.0 10.0 10.0 10.0 10.0 10.0 9.396715689627387 10.0 9.506792646274377 10.0 10.0 10.0 10.0 10.0 10.0 10.0 10.0 10.0 10.0 10.0 10.0 10.0 10.0 10.0 10.0 10.0 10.0 10.0 10.0 10.0 10.0 10.0 10.0 10.0 10.0 10.0 10.0 10.0 10.0 10.0 10.0 10.0 10.0 10.0 
0.0010 0.0010 0.0010 0.001187306117330829 0.0010 0.0010080872119036257 7.0591811005418394 0.0010 0.0010 10.0 10.0 10.0 9.99995268735224 10.0 9.9999168248689 9.999691212856723 10.0 0.0010 9.999869169356767 10.0 9.999846635203605 9.99983164991771 9.999952277980844 1.3755984983769474 9.999971717614471 9.99993916085179 9.995080282731994 9.999869140729661 9.999950460849142 9.999878811378705 1.8686837231930533 9.999993600082437 10.0 10.0 10.0 10.0 10.0 9.828658958041633 10.0 10.0 9.999934989261027 9.917938462161409 10.0 9.999946570683807 9.999969543140287 9.999922158709362 9.9987026245248 10.0 9.99992888402149 9.994349734323926 9.999981025568273 9.999941954458246 1.0401805884064022 10.0 10.0 10.0 10.0 2.448147179126276 10.0 9.999630361072933 0.0010 0.0010 0.0010 0.0010 0.0010 0.0010 0.0010 0.0010 0.0010 0.0010 
0.0010 0.0010 0.0010 0.0010 0.0010 0.0010 0.0010 2.8488258110351423 0.0010 10.0 10.0 10.0 10.0 10.0 10.0 10.0 10.0 10.0 10.0 10.0 10.0 10.0 10.0 10.0 10.0 10.0 10.0 10.0 10.0 10.0 10.0 10.0 10.0 10.0 10.0 10.0 10.0 10.0 10.0 10.0 10.0 10.0 10.0 10.0 10.0 10.0 10.0 10.0 10.0 10.0 10.0 10.0 10.0 10.0 10.0 10.0 10.0 10.0 10.0 10.0 10.0 10.0 10.0 10.0 10.0 10.0 10.0 10.0 10.0 10.0 
0.0010 8.969170842490293 0.0010 0.002014571148292966 0.009272905958506588 0.001000782739559494 0.0010 0.0010 1.0194593951193611 4.839390808614997 6.789335752685565 10.0 9.999950004688163 10.0 9.999947434142149 10.0 9.999923365281102 0.37027235804296266 9.999907695094697 9.999992856263196 9.99990774428103 9.999862345996055 9.999972593822788 0.28702151896806516 10.0 9.999947436459438 9.999476469816061 9.999908580149256 9.999524507180652 9.996561038425153 10.0 9.999975683602745 4.837239012526116 10.0 4.837379386040323 9.999906843697998 10.0 9.998562674960253 9.991073532863597 9.999998960427929 9.99997179438234 10.0 10.0 9.999970349861611 10.0 10.0 10.0 9.741412666023843 9.99997341520633 10.0 10.0 9.99994764928754 4.801118207080911 10.0 9.913150612894619 10.0 10.0 7.179638796378079 9.998687418147616 9.999904080185555 0.37021272648549763 0.365837439488586 0.3702294428512473 0.3702000505880521 0.37020941174943856 0.3702320560613845 0.37020701094044123 0.37020973228989745 0.37281995754026537 0.37022109570620787 
0.0060551821299175655 2.2514060406585066 0.01499091712614819 0.0010069655598554377 0.0011120792426740898 0.0012110112975714908 0.011670621335256183 0.0029540062517389096 0.7435596164888172 9.977271137785603 9.528613878995628 9.998788116929415 10.0 9.978729178494692 9.99959095958769 10.0 9.995390831353378 9.996787323686103 9.997666527151813 9.99962486611388 9.999530391658055 9.995606154152577 9.999632256945507 2.226856401518882 9.999268762365068 9.994835434821036 9.998624362124623 9.998675950199852 9.999677206349224 9.997673094425446 9.90756134514075 9.999317900946371 9.986565819296146 9.880002635770877 9.993312141797597 9.995599062774009 9.993696830140108 9.988771806180045 9.999172143742522 9.999469058962653 9.999071659595476 9.988748499123083 9.993730691291661 9.999458780740573 9.991144127324938 9.912969556861798 9.997030976036728 9.998363995762311 9.99962424458363 9.999503993436921 9.999524436562817 9.999555988784241 9.863160130951284 9.99258002835652 9.486013825026289 9.993725248338638 9.993683117428246 10.0 9.999555555444404 9.995403073016124 9.996787323686103 9.996787323686103 9.996787323686103 9.996787323686103 10.0 9.996787323686103 9.996787323686103 9.996787322550938 9.996787323686103 9.996787199652724 
0.0010 0.03458491236862504 0.0010 0.0011856465908518612 0.0010464248622546618 0.0010 0.0010 0.0010 0.0010 10.0 10.0 10.0 10.0 10.0 10.0 10.0 10.0 0.0010 10.0 10.0 10.0 10.0 10.0 0.7459489402672217 10.0 10.0 10.0 10.0 10.0 10.0 10.0 10.0 10.0 10.0 10.0 10.0 10.0 10.0 10.0 10.0 10.0 10.0 10.0 10.0 10.0 10.0 10.0 9.998700681936834 10.0 10.0 10.0 10.0 9.997816735029783 10.0 10.0 10.0 10.0 10.0 10.0 10.0 0.0010 0.0010 0.0010 0.0010 0.0010 0.0010 0.0010 0.0010 0.0010 0.0010 
0.0010 0.0010 0.0010 0.0010 0.0010 0.0010 0.0010 0.0010 0.6005192153309371 10.0 10.0 10.0 10.0 10.0 10.0 10.0 10.0 10.0 10.0 10.0 10.0 10.0 10.0 5.005093908902891 10.0 10.0 10.0 10.0 10.0 10.0 10.0 10.0 10.0 10.0 10.0 10.0 10.0 10.0 10.0 10.0 10.0 10.0 10.0 10.0 10.0 10.0 10.0 10.0 10.0 10.0 10.0 10.0 10.0 10.0 10.0 10.0 10.0 10.0 10.0 10.0 10.0 10.0 10.0 10.0 10.0 10.0 10.0 10.0 10.0 10.0 
10.0 10.0 0.03930747383396323 0.0018144755961813606 0.0010909975865617486 0.0018863109313677592 0.0010 5.216636152611649 0.0010 0.001000000000000334 1.8071114567074127 0.3459412327824092 6.657798973921616 6.670754474823625 6.660947041225304 2.832404796064882 6.665604869303998 0.0010 5.126291341332762 6.667574957781536 5.1856812276505275 5.218005107421178 6.668728147213196 2.831921129806861 6.666387328494135 6.673582165385272 2.516224072041574 5.220619901460337 6.669174938348986 5.35454720277367 5.865363324295896 6.669444742666125 0.001000000000000334 1.9775300755200051 1.1240386180529756 5.172365652474491 0.3051442975461489 0.001000000000000334 3.058316635402808 6.672645019835465 6.67053277300756 6.5543151749078525 0.30482405258421785 6.674631051452539 6.671665573600861 6.673355894190191 6.633841943460764 6.561184327792389 6.66105720583531 6.674345431157559 6.672671326893223 6.671504820139752 1.2928110116827618 0.3044095794256565 2.1271387805943487 0.3100556624415196 0.3002667414258289 0.001000000000000334 6.66125219457497 5.223264192599556 0.0010 0.0010 0.0010 0.0010 0.0010 0.0010 0.0010 0.0010 0.0010 0.0010 
0.0010 1.5669764105243411 0.0010 0.0010 0.0010 0.0010 0.0028488802331941687 0.0010 0.9656681204837192 10.0 8.70680293061895 10.0 10.0 10.0 10.0 10.0 10.0 10.0 10.0 9.992331994279736 10.0 10.0 10.0 0.8957260930003421 10.0 10.0 10.0 10.0 10.0 10.0 10.0 10.0 10.0 10.0 10.0 10.0 10.0 10.0 10.0 10.0 10.0 10.0 10.0 9.98200243044144 10.0 10.0 10.0 10.0 10.0 10.0 10.0 10.0 4.877923750164383 10.0 10.0 10.0 10.0 4.9139643493608025 10.0 10.0 10.0 10.0 10.0 10.0 10.0 10.0 10.0 10.0 10.0 10.0 
0.0010 0.8838998727013492 0.0010 0.0010 0.001007520486542217 0.00100064196507655 0.0010 0.00237306101482288 0.8464688411256337 10.0 10.0 10.0 10.0 10.0 10.0 10.0 10.0 10.0 10.0 9.999889976090744 10.0 10.0 10.0 7.200170149100216 10.0 10.0 10.0 10.0 10.0 10.0 10.0 9.999393265217927 10.0 10.0 10.0 10.0 10.0 9.999700632622204 9.999865196617389 10.0 10.0 8.932534465297339 10.0 10.0 10.0 10.0 10.0 10.0 10.0 10.0 10.0 10.0 10.0 10.0 5.0005 10.0 10.0 9.011107646061575 10.0 9.999720673163097 10.0 10.0 10.0 10.0 10.0 10.0 10.0 10.0 10.0 10.0 
0.0010 0.3214025825298569 0.0010215572923934014 0.0010 0.0010029896640462495 0.0010 0.007916989669809152 0.0010 1.0545818817831845 9.98669899050175 9.987396574311095 9.999999990068915 10.0 10.0 9.999922607175217 10.0 9.99996050295423 9.972493763173986 10.0 9.999973304092054 9.999999987311362 9.99963434233919 9.999980415691835 3.770148669365116 9.999685159639139 9.999988803734228 9.994648678581584 9.999999979658964 10.0 10.0 9.497515384303464 10.0 9.991160901393874 9.999989907300534 10.0 9.997434074838152 9.999999919230826 10.0 9.999976054004346 10.0 9.999999999965823 10.0 9.999999990914137 10.0 9.994592368392818 10.0 10.0 9.99326233272996 9.999944097573177 10.0 9.999999986887472 10.0 9.006521141741977 10.0 5.493484191135778 9.999999990915933 9.999930007236737 9.986385694147 9.999706566225274 10.0 9.972480844950091 9.972482489960438 9.972477941954969 9.972477299959031 9.972480970017582 9.972481640962332 9.972499387750512 9.972485640938233 9.972715391269405 9.972477302997179 
0.0010 0.0010 0.0010 0.0010 0.0010 0.0010 0.0010 4.365950358920582 0.0010 10.0 10.0 10.0 10.0 10.0 10.0 10.0 10.0 10.0 10.0 10.0 10.0 10.0 10.0 10.0 10.0 10.0 10.0 10.0 10.0 10.0 10.0 10.0 10.0 10.0 10.0 10.0 10.0 10.0 10.0 10.0 10.0 10.0 10.0 10.0 10.0 10.0 10.0 10.0 10.0 10.0 10.0 10.0 10.0 10.0 10.0 10.0 10.0 10.0 10.0 10.0 10.0 10.0 10.0 10.0 10.0 10.0 10.0 10.0 10.0 10.0 
0.0010 0.45019697551895943 0.0010012805100660664 0.0010038743637703794 0.0010064903065259776 0.001003208754219736 0.019599333968940112 0.0010 0.8525643822864546 10.0 6.2811310248784 9.999857578091646 9.999932969386588 9.999994838022706 9.999719423107466 9.983019881944555 9.999977908306379 0.10967528013618803 9.999971032528787 9.999977221850147 10.0 9.982287364796438 9.999904392895786 4.247194170496178 9.992760526510988 9.999999859417853 9.980263359230786 9.999811972577511 9.999969082248139 9.999077853254605 9.980707123587269 9.999961680583747 8.392432741361006 9.922229027841217 10.0 9.982186130373766 9.999857509132953 9.98241321108102 10.0 9.999984865420082 9.999952337189402 9.99959907278895 9.999857509756378 9.999998761868007 9.981713161005416 10.0 10.0 9.999919427299394 9.999779424595232 9.999981962229382 9.998542059829076 9.999983218711668 7.1165168504591225 9.999857509144295 6.1461807696057145 9.999857526335745 9.999857404068203 7.302927893560228 9.999943549977193 9.981989105315513 0.10967528012605432 0.10967528142124822 0.10967528012336175 0.10967528070801252 0.10967528020220436 0.10967528011002206 0.10967528012494951 0.10967528013412745 0.10967528012516839 0.10967528013906926 
0.0010 0.0010 0.0010 0.0010 0.0010 0.0010424461209389282 0.0010 4.885401532713242 0.0010 9.381720090688553 10.0 10.0 9.933607924848959 9.919021061490309 9.924124419962382 10.0 9.942347442426353 10.0 9.874846829307712 9.9500883672514 9.89790807432809 9.877597609111028 9.930265083088127 2.7409129410985447 10.0 9.959145128291338 10.0 9.883273175043884 9.927319062782287 9.91754480353277 9.960465367574113 10.0 10.0 10.0 9.526275326961622 9.881828968414682 10.0 10.0 10.0 9.924990161141453 10.0 9.741809842011726 10.0 9.975621218949742 9.937043438665984 9.938477199377676 10.0 10.0 9.931046520459162 9.968698821525413 10.0 9.927613599723225 10.0 10.0 10.0 10.0 10.0 6.995820801483927 9.924814805987776 9.879709122043893 0.9645150743003849 0.9645110437096084 0.9645147540204793 0.9645146309759732 0.964803532420009 0.9645104822889843 0.96451461475289 0.9644686083225531 0.964513239458136 0.9645098184958127 
0.0010 0.0010 0.0010 0.0010 0.0010 0.0010 0.0010 4.311525835678493 0.0010 9.963851471177366 10.0 10.0 10.0 10.0 10.0 10.0 10.0 10.0 10.0 10.0 10.0 9.95002214389153 10.0 9.875629786839522 10.0 10.0 9.950011844390822 10.0 10.0 10.0 9.964398650536303 10.0 10.0 10.0 10.0 10.0 10.0 9.971936850376729 10.0 10.0 10.0 10.0 10.0 10.0 10.0 10.0 10.0 10.0 10.0 10.0 10.0 10.0 10.0 10.0 10.0 10.0 10.0 10.0 10.0 10.0 10.0 10.0 10.0 10.0 10.0 10.0 10.0 10.0 10.0 10.0 
0.0010 1.2372700489453297 0.0010 0.0010 0.0010 0.0010 0.0010 0.0010 1.0641464203183348 9.997416173739637 9.249372132914674 9.997416173739637 10.0 10.0 10.0 9.997416173739637 10.0 10.0 10.0 9.999793593988592 10.0 9.997416173739637 10.0 1.939944189577285 10.0 10.0 10.0 10.0 10.0 10.0 10.0 10.0 9.997416173739637 9.997416173739637 9.425017590410892 9.997416173739637 9.997416173739637 9.997416173739637 10.0 10.0 10.0 10.0 9.997416173739637 10.0 10.0 10.0 10.0 9.990389148730879 10.0 10.0 10.0 10.0 9.51645077591772 9.997416173739637 10.0 9.997416173739637 9.997416173739637 7.852939436719831 9.994063922080821 9.997416173739637 10.0 10.0 10.0 10.0 10.0 10.0 10.0 10.0 10.0 10.0 
0.0010 0.0010 0.0010 0.0010 0.0010 0.0010 0.0010 3.661430271053888 10.0 0.0010 10.0 10.0 10.0 10.0 10.0 10.0 10.0 0.0010 10.0 10.0 10.0 10.0 10.0 10.0 10.0 10.0 10.0 10.0 10.0 10.0 10.0 10.0 10.0 10.0 10.0 10.0 10.0 10.0 10.0 10.0 10.0 10.0 10.0 10.0 10.0 10.0 10.0 10.0 10.0 10.0 10.0 10.0 10.0 10.0 10.0 10.0 10.0 10.0 10.0 10.0 0.0010 0.0010 0.0010 0.0010 0.0010 0.0010 0.0010 0.0010 0.0010 0.0010 
0.0010 0.0010 0.00106884406670337 0.0010 0.0010 0.0010 0.0010 3.469717500247 0.0010 10.0 10.0 10.0 10.0 10.0 10.0 10.0 10.0 9.980708252349975 10.0 10.0 10.0 10.0 10.0 10.0 10.0 10.0 10.0 10.0 10.0 10.0 10.0 10.0 10.0 10.0 10.0 10.0 10.0 10.0 10.0 10.0 10.0 10.0 10.0 10.0 10.0 10.0 10.0 10.0 10.0 10.0 10.0 10.0 10.0 10.0 10.0 10.0 10.0 10.0 10.0 10.0 9.980708252047082 9.980708239005585 9.980708252156292 9.98070825204588 9.980708252045078 9.981180694077228 9.980708252047698 9.979964240884234 9.910445796929496 9.98070825206111 
0.0010 0.6266588416076585 0.0010 0.0010325460019988434 0.0010 0.0010 0.0010 0.0010 0.9432705211655903 10.0 7.762844783540825 10.0 10.0 10.0 10.0 10.0 10.0 10.0 10.0 10.0 10.0 10.0 9.998753064128568 2.6602682317976956 9.9934680903815 10.0 10.0 10.0 10.0 10.0 10.0 10.0 10.0 10.0 10.0 10.0 10.0 10.0 9.999382321022981 10.0 10.0 10.0 10.0 10.0 10.0 10.0 10.0 10.0 10.0 10.0 9.999490050958764 10.0 9.7239439967969 10.0 5.225271288915465 10.0 10.0 4.099791645565468 10.0 10.0 10.0 10.0 10.0 10.0 10.0 10.0 10.0 10.0 10.0 10.0 
0.0041860028991631704 10.0 0.05619660896414673 0.001376609453447606 0.0010 0.0036505365227733275 2.1157730795089336 0.02393143562603272 0.9878007475125026 5.944452342352308 3.974857983726058 9.999816054473467 9.999981935552457 9.67462026080364 9.999920701597482 9.867941997193793 9.998486623386286 1.1435876850332982 9.99734685005865 9.999494348773311 9.997520778318096 9.999836406758789 9.99984575453946 3.937578777236994 10.0 9.999885291203762 9.9961293860601 9.999314872934404 9.999931845010593 9.997159796033053 9.97840093583826 9.99987715908547 5.0005 9.9999024695805 9.99389482739177 9.999989440117687 9.99997036295464 9.997990676992195 10.0 9.999715714441235 9.99992545353639 9.999999920151811 9.999896919069597 9.99979312812169 9.999854600722083 9.713906939220537 9.995988684718744 9.987784460996279 9.999836236822462 9.999751712726129 9.991055430115916 9.999925689505023 3.5272515800383424 9.99989525934191 5.0005 9.999773351193268 9.99677280700317 5.0005 9.692276851821802 9.998006087700192 1.1436032691442257 1.1436456594934925 1.1435872920619228 1.1435894498295132 1.1435917156564068 1.1435913839204754 1.143587378927264 1.1435900409134718 1.1435640947126047 1.1436144770860919 
0.0010 0.0010 0.0010 0.0010 0.0010 0.0010 0.0010 0.0010 0.9184934151812081 10.0 7.512928541335875 10.0 10.0 10.0 10.0 10.0 10.0 10.0 10.0 10.0 10.0 10.0 9.99798850071664 0.5743573737376204 9.991184924945433 10.0 10.0 10.0 10.0 10.0 10.0 10.0 10.0 10.0 10.0 10.0 10.0 9.979954141445184 10.0 10.0 10.0 10.0 10.0 10.0 10.0 10.0 10.0 10.0 10.0 10.0 10.0 10.0 9.564294861991868 10.0 4.035324135335985 10.0 10.0 3.8376521232744336 10.0 10.0 10.0 10.0 10.0 10.0 10.0 10.0 10.0 10.0 10.0 10.0 
0.001107174722314334 0.9540661892963245 0.005627656769578008 0.001036528963650978 0.0021673365660403927 0.001118382134262504 0.009836144437229955 0.0020105176692690086 0.8179169426261477 9.851795330373335 5.466769208584074 9.999999868915033 9.999980042753426 9.944121997924256 9.999967672783455 9.990411147340117 9.998939756749436 0.6005495169145476 9.994919225585537 9.9974883835668 9.999978692801735 9.99998596515363 9.999953979464618 4.640699186761915 9.999965578684549 9.999999861996319 10.0 9.999235275668688 9.99522922988271 9.999754084729503 9.85249865777067 9.993662983286653 9.936558522607179 9.999950274440554 9.998295374249798 9.999843173690321 9.99999944899328 9.994772673916472 9.996611004433642 9.999372674784388 9.999960963497347 9.998785327755487 9.999999394540206 9.999997852136698 9.999988355981252 9.970051517836819 9.99091257987243 9.998207271237924 9.999979398033018 9.99999544257576 9.980823999278226 9.999992883098656 8.383090919251977 9.999999366495533 7.444281736034648 9.999999469786 9.99999431528737 8.164411345206782 9.965448962750203 9.999997793127285 0.6005992347798862 0.5944062929898272 0.5976100895725162 0.6160254514713615 0.6006048026020029 0.5993475517748995 0.600603052351229 0.6005739005348892 0.6006017860351663 0.594459452424883 
0.0010 1.5658916643505094 0.0010 0.0010 0.0010 0.0010 0.0010 0.0010 1.0126640983099782 10.0 8.951534200901065 10.0 10.0 10.0 10.0 10.0 10.0 10.0 10.0 9.973335427295826 10.0 10.0 10.0 0.0010 10.0 10.0 10.0 10.0 10.0 10.0 10.0 10.0 10.0 10.0 10.0 10.0 10.0 10.0 10.0 10.0 10.0 10.0 10.0 9.988188980651731 10.0 10.0 10.0 10.0 10.0 10.0 10.0 10.0 5.804143430710161 10.0 10.0 10.0 10.0 0.0010 10.0 10.0 10.0 10.0 10.0 10.0 10.0 10.0 10.0 10.0 10.0 10.0 
0.0010 2.033805817695106 0.011893056200930917 0.0010 0.0010 0.0010 0.0010 0.0010 0.7724814710060501 10.0 10.0 10.0 10.0 9.99964803046992 10.0 10.0 10.0 10.0 10.0 9.999899923254134 10.0 10.0 10.0 5.0005 10.0 10.0 10.0 10.0 10.0 10.0 9.89245252676546 10.0 10.0 9.947515029913118 10.0 10.0 10.0 10.0 10.0 10.0 10.0 10.0 10.0 10.0 10.0 10.0 10.0 10.0 10.0 10.0 9.999943305838482 10.0 10.0 10.0 9.939984984466307 10.0 10.0 10.0 10.0 10.0 10.0 10.0 10.0 10.0 10.0 10.0 10.0 10.0 10.0 10.0 
0.0010 0.5158885883653033 0.0010 0.0010 0.0010 0.0010 0.0010 0.0010 0.9306881842066075 10.0 10.0 10.0 10.0 10.0 10.0 10.0 10.0 10.0 10.0 10.0 10.0 10.0 10.0 3.056906074927778 10.0 10.0 9.99987916154539 10.0 10.0 10.0 9.49671631926852 10.0 10.0 10.0 10.0 10.0 10.0 10.0 10.0 10.0 10.0 10.0 10.0 10.0 10.0 10.0 10.0 10.0 10.0 10.0 10.0 10.0 8.576685921459603 10.0 4.981475344561882 10.0 10.0 10.0 10.0 10.0 10.0 10.0 10.0 10.0 10.0 10.0 10.0 10.0 10.0 10.0 
0.0010 5.477961021391974 0.011591973232933537 0.0010 0.0010 0.0010065115499447613 0.0010 0.0010 0.9209023023422036 10.0 10.0 9.999870268044472 10.0 10.0 10.0 10.0 10.0 0.42540540340903904 9.999111694830095 10.0 10.0 9.999150068760667 10.0 8.121684576863876 10.0 10.0 10.0 9.999121321328616 9.999949805467887 9.998410518355314 10.0 9.999932007335463 10.0 10.0 10.0 9.999404347233732 10.0 10.0 10.0 10.0 9.999553433768423 9.999098089312556 10.0 10.0 9.999293519090594 10.0 10.0 10.0 10.0 9.999565548187821 10.0 10.0 5.752710597500744 10.0 10.0 10.0 10.0 10.0 10.0 10.0 0.4254054167346501 0.42540533505675326 0.4254053864609449 0.42540539321756377 0.4254053970757391 0.4254054020598717 0.42540541080861954 0.42540542288065675 0.4254053602677339 0.42540529143845845 
0.0010 1.925822175343171 0.016744608238270384 0.0010 0.0010 0.001012559930326854 0.0010 0.0010 0.786570246878867 10.0 10.0 10.0 10.0 10.0 10.0 10.0 10.0 10.0 10.0 10.0 10.0 10.0 10.0 3.27333572341706 10.0 10.0 10.0 10.0 10.0 10.0 10.0 10.0 10.0 10.0 10.0 10.0 10.0 10.0 10.0 10.0 10.0 10.0 10.0 10.0 10.0 10.0 10.0 10.0 10.0 10.0 10.0 10.0 10.0 10.0 10.0 10.0 10.0 10.0 10.0 10.0 10.0 10.0 10.0 10.0 10.0 10.0 10.0 10.0 10.0 10.0 
0.0010 0.0010 0.0010 0.0013133520355738076 0.0011024195354948545 0.0010214689580276687 0.0010 0.0010 0.1836370028986949 10.0 10.0 10.0 9.998542265318797 9.999063777261293 9.998857148145678 10.0 10.0 10.0 10.0 9.998870615944428 9.998524470572901 10.0 9.998535324118814 4.50055 10.0 9.998528522455874 10.0 10.0 9.998712048771951 9.998635126000323 10.0 10.0 10.0 10.0 10.0 10.0 9.998709786458402 10.0 10.0 9.999018819060622 10.0 10.0 9.998913705884256 9.99877652338304 10.0 9.998631389901583 10.0 9.99932534168272 9.998556665386603 9.998528015610937 10.0 9.998682567870267 10.0 9.998711400709501 10.0 9.998713239158848 9.998735721390904 10.0 9.998708465179213 10.0 10.0 10.0 10.0 10.0 10.0 10.0 10.0 10.0 10.0 10.0 
0.0025762225698618105 0.9193168970263443 0.0025355917937260044 0.001200645220511574 0.00159569418171587 0.0010103309969639648 0.6856359010801589 0.0015239247988089186 0.4472902446556675 9.998425904968823 10.0 9.998405877322572 9.998408955278403 9.998388030890213 9.998425904968823 9.998424038771423 9.987680620175492 9.901392443136473 9.998302841140168 9.997149277071104 9.998428389719791 9.998418766133465 9.998420589755735 6.78686429729668 9.998337494953464 9.998401783712968 9.998424200935084 9.998016813044309 9.65878372350528 9.991823550397665 9.994032624830886 9.998414136422099 9.998425904968823 9.99842729595101 9.988706820476194 9.998389936680175 9.998361182903546 9.994417225316482 9.99769294190441 9.99836514189321 9.998402118021879 9.997953941977368 9.998425748502628 9.998413378124493 9.998412286451698 9.997979837297654 9.997460110647152 9.998197143604727 9.998378168917355 9.998230375665536 9.995707205187204 9.998399028116081 6.750101160915038 9.998410498751356 9.976261969479104 9.998411555412284 9.998396386892043 6.661852903265601 9.997405546660469 9.997990937457507 9.901419645962187 9.901260293227672 9.901349809861415 9.901366956914998 9.901388501957346 9.901385517444133 9.90138550436103 9.901429758373936 9.901290529627502 9.901147627915448 
9.223151836699254 10.0 0.0010 0.0010 0.0010 0.0010 0.0010 10.0 0.0010 0.0010 10.0 0.7785167025370194 10.0 10.0 10.0 0.7778481633007464 10.0 0.0010 10.0 10.0 10.0 10.0 10.0 3.254298585477276 10.0 10.0 10.0 10.0 10.0 10.0 0.8393901104892976 10.0 0.0010 10.0 0.7778481633007464 10.0 0.778113678019694 0.7778481633007464 10.0 10.0 10.0 10.0 0.7778481633007464 10.0 10.0 10.0 10.0 10.0 10.0 10.0 10.0 10.0 10.0 0.7778481633007464 1.1099899517849425 0.7781056791777772 0.7783488525584841 1.2250965846439104 10.0 10.0 0.0010 0.0010 0.0010 0.0010 0.0010 0.0010 0.0010 0.0010 0.0010 0.0010 
0.0010 0.0010 0.0010 0.0010 0.0010 0.0010 0.0010 4.860078646391306 10.0 0.0010 10.0 10.0 10.0 10.0 10.0 10.0 10.0 0.0010 10.0 10.0 10.0 10.0 10.0 10.0 10.0 10.0 10.0 10.0 10.0 10.0 10.0 10.0 10.0 10.0 10.0 10.0 10.0 10.0 10.0 10.0 10.0 10.0 10.0 10.0 10.0 10.0 10.0 10.0 10.0 10.0 10.0 10.0 10.0 10.0 10.0 10.0 10.0 10.0 9.999958412401561 10.0 0.0010 0.0010 0.0010 0.0010 0.0010 0.0010 0.0010 0.0010 0.0010 0.0010 
3.4624265723525234 0.0010 0.0010 0.0010 0.0010 0.0010228465053292077 0.0010 10.0 8.728486253151743 0.001000000000000334 10.0 10.0 10.0 10.0 10.0 10.0 10.0 0.0010 10.0 10.0 10.0 10.0 10.0 10.0 10.0 10.0 10.0 10.0 10.0 10.0 9.99981115221646 10.0 5.50045 10.0 6.536766729976519 10.0 10.0 10.0 10.0 10.0 10.0 10.0 10.0 10.0 10.0 10.0 10.0 10.0 10.0 10.0 9.964590090502668 10.0 10.0 10.0 10.0 10.0 10.0 10.0 10.0 10.0 0.0010 0.0010 0.0010 0.0010 0.0010 0.0010 0.0010 0.0010 0.0010 0.0010 
10.0 10.0 0.0023936600116180075 0.0011085610128045774 0.003501723849249197 0.001011392385388468 0.003714149486700978 10.0 0.009028134562126353 0.0010 9.41619258235092 0.0010 9.203677224491699 9.16858870285824 9.239214454628062 0.0010 9.230082542673554 0.0010 9.20829402951967 9.214930677536339 9.060705294189043 9.060705294189043 9.21267519704671 9.07864526302338 9.203227542968747 9.202000160347538 9.060705294189043 9.194396262076944 9.202623512677842 9.207123226674005 0.0010 9.201690755327558 0.0010 9.060705294189043 0.0010 9.060705294189043 0.0010 9.060705294189043 1.809687771529295 9.201910196898165 7.233710267992744 9.199222261061635 0.0010 9.208198202946804 9.212044512855806 9.13583608475053 9.17920420913202 9.221160357163876 9.22821325927497 9.201130962674998 9.202926065342517 9.202015769369728 3.11620203568552 0.0010 0.0010 0.0010 0.0010 5.55626774459088 9.197407112282917 9.060705294189043 0.0010 0.0010 0.0010 0.0010 0.0010 0.0010 0.0010 0.0010 0.0010 0.0010 
0.0010 0.0010 0.0010 0.0010 0.0010 0.0010 0.0010 0.0010 0.9435152097688145 10.0 10.0 10.0 10.0 10.0 10.0 10.0 10.0 0.0010 10.0 10.0 10.0 10.0 10.0 0.0010 10.0 10.0 10.0 10.0 10.0 10.0 10.0 10.0 10.0 10.0 10.0 10.0 10.0 9.322198664455282 10.0 10.0 10.0 10.0 10.0 10.0 10.0 10.0 10.0 10.0 10.0 10.0 10.0 10.0 10.0 10.0 10.0 10.0 10.0 6.1809621741870755 10.0 10.0 0.0010 0.0010 0.0010 0.0010 0.0010 0.0010 0.0010 0.0010 0.0010 0.0010 
0.018363311132030602 0.8479956319439335 0.009140071491562781 0.0017940005994807012 0.002537799312627137 0.0010512068017961295 1.2889466743866547 0.0010 0.5393158538717397 9.726188858618976 9.811539535045636 9.933291458544568 9.979548695421256 9.989125157653637 9.991274046492029 9.98523206428574 9.947899119984303 0.0010 9.93097906042019 9.990649525979862 9.985106986927326 9.936477713133261 9.985476765180604 9.783071445150327 9.98917222256823 9.989720834496794 9.986653313902021 9.936222190750847 9.98560541833431 9.900486160051084 9.008575657700732 9.98642238576705 9.9827343392543 9.982672907328624 9.93480132529546 9.951980911082796 9.971402363454725 9.986823146621486 9.871748607897631 9.991268742619399 9.963356244763485 9.548092699760987 9.972932908342797 9.972025570229347 9.934672517219775 9.991175274638096 9.991377803303958 9.988039300517695 9.991244168763963 9.964482012461678 9.949644829877029 9.991273611615174 9.911154469230187 9.971536201569018 9.866974572320256 9.988858734901713 9.979013166182053 9.906941660217878 9.968203730096793 9.989835300827203 0.0010 0.0010 0.0010 0.0010 0.0010 0.0010 0.0010 0.0010 0.0010 0.0010 
0.0031233462696406483 0.0010 0.0010 0.0010 0.001311780440252559 0.0032627585923194003 1.5834871138024122 0.0010 1.0045015481436783 10.0 10.0 9.99785801309163 10.0 10.0 10.0 10.0 9.996352455264638 10.0 10.0 10.0 9.999988505411025 10.0 10.0 10.0 10.0 10.0 10.0 9.999862737594503 10.0 10.0 9.995777618042679 10.0 10.0 10.0 9.997751608619623 9.999999215737864 9.997876653730358 10.0 10.0 10.0 10.0 10.0 9.997858155961868 10.0 9.999999133260257 10.0 10.0 10.0 10.0 10.0 10.0 9.99999998717641 10.0 9.997876653730358 10.0 9.997876653730358 9.997876653730358 10.0 10.0 9.99787177354442 10.0 10.0 10.0 10.0 10.0 10.0 10.0 10.0 10.0 10.0 
0.0010 0.4006213698684187 0.002509329079329937 0.0010 0.0010 0.0010 0.0010 0.0010 1.0112385905138277 10.0 9.18172879280169 10.0 10.0 10.0 10.0 10.0 10.0 10.0 10.0 9.98767990174383 10.0 10.0 10.0 4.088075852208092 9.755359543463072 10.0 10.0 10.0 10.0 10.0 10.0 10.0 10.0 10.0 10.0 10.0 10.0 10.0 10.0 10.0 10.0 10.0 10.0 10.0 10.0 10.0 10.0 10.0 10.0 10.0 10.0 10.0 9.242917052646423 10.0 5.174633645602284 10.0 10.0 8.76507475938279 10.0 10.0 10.0 10.0 10.0 10.0 10.0 10.0 10.0 10.0 10.0 10.0 
1.0526251248190543 0.0010 0.0010 0.0010 0.0011991323341471005 0.0010300006537162006 0.0010 8.751653510421356 10.0 0.0010 9.968635080016334 9.998771708063915 9.99662020611377 10.0 10.0 10.0 9.998469966572488 0.0010 9.999676303020765 9.996775917766207 9.974473624532603 9.995421848261008 9.997289197372027 10.0 10.0 9.999900625651113 9.997653082964877 9.99854279158991 9.99887067523753 9.996855915995432 10.0 9.999546923688255 8.532356402629448 10.0 7.71890286700794 9.99864510792435 9.99920112823055 9.999049871699995 8.35401449594242 9.996690418504333 9.998457946928493 9.83946568268225 9.999202378768542 9.999075094400883 10.0 9.998461213709309 10.0 10.0 9.998495487184979 10.0 9.978631842507873 10.0 10.0 9.99920184231783 10.0 9.999334080503559 9.999188052973045 10.0 9.999744984127217 9.999318097186311 0.0010 0.0010 0.0010 0.0010 0.0010 0.0010 0.0010 0.0010 0.0010 0.0010 
0.0010 0.0010 0.0010 0.0010845955257567665 0.0010 0.0010 0.0010 3.315750391391065 0.0010 9.844237177145018 10.0 10.0 10.0 10.0 9.99916569143571 10.0 10.0 10.0 10.0 10.0 10.0 10.0 10.0 10.0 10.0 9.999565272819742 10.0 10.0 10.0 10.0 10.0 10.0 9.724836586703177 10.0 10.0 10.0 10.0 10.0 10.0 10.0 10.0 10.0 10.0 10.0 10.0 10.0 10.0 10.0 10.0 10.0 10.0 10.0 10.0 10.0 10.0 10.0 10.0 10.0 10.0 10.0 10.0 10.0 10.0 10.0 10.0 10.0 10.0 10.0 10.0 10.0 
0.0010 0.0010 0.0015444424731999246 0.0010 0.0010 0.0010 0.0010 0.0010 0.49979258780251334 9.995108079397557 10.0 10.0 10.0 10.0 10.0 10.0 10.0 0.0010 10.0 10.0 10.0 10.0 10.0 1.003683809918506 10.0 10.0 10.0 10.0 10.0 10.0 10.0 10.0 10.0 9.996389105825287 9.995444697650234 10.0 10.0 9.782312054295586 10.0 10.0 10.0 9.999972234861875 10.0 10.0 10.0 10.0 10.0 10.0 10.0 10.0 10.0 10.0 10.0 10.0 10.0 10.0 10.0 10.0 10.0 10.0 0.0010 0.0010 0.0010 0.0010 0.0010 0.0010 0.0010 0.0010 0.0010 0.0010 
10.0 10.0 0.0010 0.002333372020444471 0.0015332349967564318 0.03671956736642157 0.0038776079660921047 10.0 0.0010 0.0010 7.954212565271456 0.0010 7.8852032174140145 7.916622216036892 7.885259486896745 0.0010 7.927306769556727 0.0010 0.0010 7.8853183845549015 0.0010 0.0010 7.885201454444972 0.0010 7.915395417300297 7.885201725834302 0.0010 0.0010 7.885202016594569 0.0010 0.0010 7.885201439757002 0.0010 0.0010 0.0010 0.0010 0.0010 0.0010 8.186494502833277 7.885201658444281 7.885201439443548 7.885201586013877 0.0010 7.885821088566673 7.885231050700874 7.885201865729306 7.890799908750374 8.136014671604363 7.938757933112423 7.8852014442995015 7.885326760236172 7.885201433271149 6.039193464059329 0.0010 0.0010 0.0010 0.0010 0.0010 7.885201431560429 0.0010 0.0010 0.0010 0.0010 0.0010 0.0010 0.0010 0.0010 0.0010 0.0010 0.0010 
0.0010 1.7576623665386548 0.003838516316962269 0.001414077440558087 0.0010 0.0010712524182014877 0.049344925029141916 0.0010 0.7081018920550681 9.680534926420009 8.011901974256496 10.0 10.0 10.0 9.870960872853951 10.0 10.0 1.2480821170741332 10.0 10.0 10.0 10.0 10.0 5.528930974530327 10.0 10.0 10.0 10.0 10.0 10.0 9.94573676578882 10.0 10.0 10.0 10.0 10.0 10.0 10.0 10.0 10.0 10.0 10.0 10.0 10.0 10.0 10.0 10.0 10.0 10.0 10.0 10.0 10.0 6.20437221449939 10.0 9.26520797898664 10.0 10.0 9.421725657224282 10.0 10.0 1.2482350691378183 1.2398001147388622 1.244186899383505 1.2694227019112203 1.249326816371549 1.2465185072202196 1.2744735532497051 1.2480405970000992 1.2476800543710609 1.2349093628940007 
0.0010 5.178814920491659 0.0034838223878279157 0.0010126332862176062 0.001970433606379284 0.0010 0.021790482448214382 0.0010 0.8824038698679418 10.0 7.930672766834849 10.0 10.0 10.0 10.0 10.0 10.0 1.1076744483489955 9.998941076125973 10.0 10.0 10.0 10.0 5.382602217786088 10.0 10.0 10.0 10.0 10.0 9.994964292989133 10.0 10.0 10.0 9.997782336145548 10.0 10.0 10.0 10.0 9.99438390281611 10.0 10.0 10.0 10.0 10.0 10.0 10.0 10.0 10.0 10.0 10.0 10.0 10.0 5.0005 10.0 9.548644484416883 10.0 10.0 8.972370492101302 9.957282144072515 10.0 1.1116824139714847 1.0823145625255304 1.1123770523710448 1.1503325574495813 1.0959211480867532 1.1271538858716177 1.11189505449427 1.1157961940964372 1.1091120063216193 1.1140161918138682 
0.0010 0.052019773612986785 0.0010 0.0010 0.0010164691500363253 0.00101364573705226 0.0010 4.581984057306542 0.0010 10.0 10.0 9.996727064259336 9.999997539102687 9.998133898618011 9.999873011645883 10.0 10.0 3.811635766787327 10.0 9.999688581268375 10.0 10.0 9.999947170447562 9.548243247096535 10.0 9.99993122021211 10.0 10.0 9.999298526554297 10.0 10.0 9.999932680900754 10.0 10.0 10.0 10.0 9.996722328223319 10.0 10.0 9.999987437668034 10.0 10.0 9.996742052680203 9.999317826021047 10.0 9.997948104751506 9.9993422889274 9.999544023446989 9.999366549708377 10.0 10.0 9.999916357940302 10.0 9.996697402112519 10.0 9.996694063341728 9.9965831549637 10.0 9.997300894706154 10.0 0.9240459321091858 0.9283526054499296 0.9234200173110549 0.908601446226271 0.9256707966147015 0.9243303366340898 1.1056199498149306 0.9239522557715842 0.9370145770243283 0.9300565162226491 
0.0010 0.0010 0.006247549696179274 0.0011770937392262925 0.0010782312156834297 0.0010 0.229119938331038 0.0010 0.8542583557203196 10.0 10.0 10.0 10.0 10.0 10.0 10.0 10.0 10.0 10.0 10.0 10.0 10.0 10.0 10.0 10.0 10.0 10.0 10.0 10.0 10.0 10.0 10.0 10.0 10.0 10.0 10.0 10.0 10.0 10.0 10.0 10.0 10.0 10.0 10.0 10.0 10.0 10.0 10.0 10.0 10.0 10.0 10.0 10.0 10.0 10.0 10.0 10.0 9.658125707278538 10.0 10.0 10.0 10.0 10.0 10.0 10.0 10.0 10.0 10.0 10.0 10.0 
0.0010 1.9515325142457227 0.015292131508937743 0.0010 0.0010 0.0010 0.0010 0.0010 0.7787149445902557 10.0 10.0 10.0 10.0 10.0 10.0 10.0 10.0 10.0 10.0 9.999973749757043 10.0 10.0 9.999955537658806 1.2594165683108511 9.999987762440144 10.0 10.0 10.0 10.0 9.999817858977751 9.907951287091159 10.0 10.0 9.881528857939726 9.999588979551874 10.0 10.0 10.0 9.99988040984695 10.0 10.0 10.0 10.0 10.0 10.0 10.0 10.0 10.0 9.999965755100648 10.0 9.999865267799269 10.0 9.959405220023951 10.0 9.98445580455916 10.0 10.0 10.0 10.0 10.0 10.0 10.0 10.0 10.0 10.0 10.0 10.0 10.0 10.0 10.0 
0.0010 0.0010 0.0010 0.0027030490701056616 0.0010 0.0010 0.8779450392517573 0.0010 0.8950829168902615 9.71860069761178 10.0 10.0 10.0 10.0 10.0 10.0 10.0 10.0 10.0 10.0 10.0 10.0 10.0 6.50117645464376 10.0 10.0 10.0 10.0 10.0 10.0 10.0 10.0 9.715010847805278 10.0 9.713180631933048 10.0 10.0 10.0 10.0 10.0 10.0 10.0 10.0 10.0 10.0 10.0 10.0 10.0 10.0 10.0 10.0 10.0 10.0 10.0 10.0 10.0 10.0 10.0 10.0 10.0 10.0 10.0 10.0 10.0 10.0 10.0 10.0 10.0 10.0 10.0 
0.00109120626703896 0.15418756583822585 0.0024076978629677453 0.0010000761141181606 0.0010021205063818937 0.0010011628073175233 0.006448746500171956 0.001652799393984126 1.0248513187698973 9.991133951078087 9.957880194214095 9.999991556894097 9.999998660435413 9.973076172884983 9.99994094852171 9.999993308905868 9.9999796333679 9.979857663490783 9.999998891752199 9.990634954648087 9.998663104462718 9.999710255032612 10.0 4.15079426496796 10.0 9.999995350713714 9.99564158080936 9.999999458278797 9.999941530642309 9.999673066189981 9.590305059320418 9.999997144713776 9.89487303758493 9.99999946563874 9.9997854919324 9.997980274433777 9.999984316718601 9.999999140011738 9.999435718588376 9.999999910352214 9.999993157521708 9.931837376485278 9.999973575222008 9.999724724083752 9.995597037234353 9.990148557690418 9.999994774610634 10.0 10.0 9.99988324813511 9.999992274298805 9.999994434806233 9.185071001561449 9.999993727065025 4.7202125045026655 9.999972240595906 9.999944200951749 9.277152493193743 9.999767586689451 9.999859582420719 9.979847882348874 9.979847934718112 9.979844764002031 9.979842990581385 9.979845993549883 9.979845222987215 9.979857196902705 9.979851185601222 9.98002728029397 9.97984023258083 
0.0010 3.0561779843460135 0.006137815557152617 0.0010 0.0010 0.0011224676365578817 0.002167056624670722 0.0010 0.6953822015653985 10.0 10.0 10.0 10.0 10.0 10.0 10.0 10.0 0.536509745907048 10.0 10.0 10.0 10.0 10.0 7.396173155495244 10.0 10.0 10.0 10.0 10.0 10.0 10.0 10.0 10.0 10.0 10.0 10.0 10.0 10.0 10.0 10.0 10.0 10.0 10.0 10.0 10.0 10.0 10.0 10.0 10.0 10.0 10.0 10.0 6.426645211814316 10.0 10.0 10.0 10.0 10.0 10.0 10.0 0.5367321153127697 0.523795926378756 0.530615235283776 0.5684809223401012 0.5367379981596618 0.5341515326563524 0.5365812115718227 0.5366383871437093 0.5366905409845227 0.5174227364950028 
10.0 6.860042705633115 0.009033786759430132 0.0011276301087035988 0.010143212927477167 0.018971746793272137 0.0010066971154424659 2.345902658234487 0.0010 0.0010 4.486425089075013 0.23314995150021112 4.980241806828908 3.8316412721217237 4.971997879571136 0.23314995150021112 4.345334609273364 0.0030371632415847876 4.542820147117131 4.982842109574698 3.3279989182666134 5.186201853903841 4.982999072232078 4.28745538762045 4.976194246863988 4.98377131919539 0.23314995150021112 3.94754715056169 4.98246273711568 4.7504289913978965 4.8477974830019 4.967239192638039 0.1293966904044357 4.522645943513957 0.07752184194782785 3.612654801880635 4.92165842207618 4.498407765935106 4.371282299813742 4.98316321239926 4.974658679530041 4.951817617761179 4.9272900048499775 4.9839602626051125 5.300391432054675 4.939779765536665 4.231059470362588 4.966246050312558 4.980843221415599 4.9821421837760385 4.952474147874824 4.974688806648984 4.459538292000547 4.9272900048499775 3.7526978372534954 4.9272900048499775 4.9230302549064495 4.50055 4.945470374448652 5.186703674956428 0.0031152191791881086 0.003109876470625098 0.003100375561863265 0.003145933526387836 0.0031069925876539804 0.0029934753547753885 0.0031214180015665654 0.002334113591832253 0.0031202689213350185 0.0029826589976317836 
0.0010 10.0 0.012669511620329586 0.0021838794241621105 0.0077181085937364224 0.0010 0.0010 0.0010 1.1960153736220958 6.350012147659618 6.957150892161291 10.0 10.0 10.0 10.0 8.587970741439088 10.0 0.0010 10.0 10.0 10.0 10.0 10.0 8.271260528553384 10.0 10.0 10.0 10.0 10.0 10.0 10.0 10.0 10.0 10.0 10.0 10.0 10.0 10.0 9.142973476258591 10.0 10.0 10.0 10.0 10.0 10.0 10.0 10.0 10.0 10.0 10.0 10.0 10.0 4.21610900253588 10.0 5.520332880214036 10.0 10.0 10.0 10.0 10.0 0.0010 0.0010 0.0010 0.0010 0.0010 0.0010 0.0010 0.0010 0.0010 0.0010 
0.0010 9.689440333629609 0.0010 0.0010 0.0010 0.0010 0.0010 7.489370043484314 0.0010 0.8405380734208437 9.137156115009706 10.0 10.0 10.0 10.0 10.0 10.0 0.0010 10.0 10.0 10.0 10.0 10.0 9.548279168694052 10.0 10.0 10.0 10.0 10.0 10.0 10.0 10.0 6.163253072049766 10.0 10.0 10.0 10.0 10.0 10.0 10.0 10.0 10.0 10.0 10.0 10.0 10.0 10.0 10.0 10.0 10.0 10.0 10.0 10.0 10.0 10.0 10.0 10.0 7.520515717106579 10.0 10.0 0.0010 0.0010 0.0010 0.0010 0.0010 0.0010 0.0010 0.0010 0.0010 0.0010 
0.0010 0.0010 0.0010 0.0010 0.0010 0.0010 0.0010 0.0010 0.9465605826673171 10.0 9.704004033910172 10.0 10.0 10.0 10.0 10.0 10.0 10.0 10.0 10.0 10.0 10.0 10.0 1.9978363277908349 10.0 10.0 9.992020708133515 10.0 10.0 10.0 9.815490570200497 10.0 10.0 10.0 10.0 10.0 10.0 10.0 10.0 10.0 10.0 10.0 10.0 10.0 9.990480765807279 10.0 10.0 10.0 10.0 10.0 10.0 10.0 6.768392507698601 10.0 4.037440345824298 10.0 10.0 10.0 10.0 10.0 10.0 10.0 10.0 10.0 10.0 10.0 10.0 10.0 10.0 10.0 
0.0010 0.0010 0.002541495164786538 0.0010 0.0010303409854338058 0.0010 0.0010 5.316061138671979 10.0 0.001000000000000334 9.556567745852462 10.0 10.0 9.988420597148306 9.999962658582778 9.999597942911485 10.0 0.001000000000000334 10.0 10.0 10.0 10.0 10.0 10.0 10.0 9.999989170608398 10.0 10.0 9.999843299113936 10.0 10.0 10.0 10.0 10.0 10.0 10.0 10.0 10.0 10.0 9.999772147655593 10.0 9.975380403289634 10.0 10.0 10.0 10.0 9.998631842769333 10.0 10.0 10.0 9.999052188062306 10.0 10.0 10.0 9.89878030715166 10.0 10.0 10.0 10.0 10.0 0.001000000000000334 0.001000000000000334 0.001000000000000334 0.001000000000000334 0.001000000000000334 0.001000000000000334 0.001000000000000334 0.001000000000000334 0.001000000000000334 0.001000000000000334 
0.0010 0.0010 0.0010 0.0010 0.001827490452429949 0.0010 0.0010 7.323031680796889 10.0 0.0010 10.0 10.0 10.0 10.0 10.0 10.0 10.0 0.0010 10.0 10.0 10.0 10.0 10.0 10.0 10.0 10.0 10.0 10.0 10.0 10.0 10.0 10.0 10.0 10.0 10.0 10.0 10.0 10.0 10.0 10.0 10.0 9.999735723174286 10.0 10.0 10.0 10.0 10.0 10.0 10.0 10.0 10.0 10.0 10.0 10.0 10.0 10.0 10.0 10.0 10.0 10.0 0.0010 0.0010 0.0010 0.0010 0.0010 0.0010 0.0010 0.0010 0.0010 0.0010 
0.0010 0.012005027999354115 0.0010 0.0010 0.0010 0.0010 0.0010 0.0010 0.13801637827259028 9.885759033689709 9.999815824746436 10.0 10.0 9.99904196184782 10.0 10.0 10.0 10.0 10.0 10.0 10.0 10.0 10.0 7.513763435144687 10.0 10.0 10.0 10.0 10.0 10.0 10.0 10.0 10.0 10.0 10.0 10.0 10.0 10.0 10.0 10.0 10.0 10.0 10.0 10.0 10.0 9.994615340748261 10.0 10.0 10.0 10.0 10.0 10.0 8.973904879311938 10.0 9.98614969871457 10.0 10.0 9.954398914736426 10.0 10.0 10.0 10.0 10.0 10.0 10.0 10.0 10.0 10.0 10.0 10.0 
0.0010 0.0010 0.0010 0.0010253977136256622 0.0011581048901741424 0.0010 0.010826499806024379 3.433108679652049 0.0010 10.0 10.0 10.0 10.0 10.0 10.0 10.0 10.0 10.0 10.0 10.0 10.0 10.0 10.0 10.0 10.0 10.0 10.0 10.0 10.0 10.0 10.0 10.0 10.0 10.0 10.0 10.0 10.0 10.0 10.0 10.0 10.0 10.0 10.0 10.0 10.0 10.0 10.0 10.0 10.0 10.0 10.0 10.0 10.0 10.0 10.0 10.0 10.0 10.0 10.0 10.0 10.0 10.0 10.0 10.0 10.0 10.0 10.0 10.0 10.0 10.0 
0.009493829495639275 4.419834062080702 0.04131321275383351 0.0010 0.0015527465841229603 0.0010 1.8644923875069825 0.01118306807372143 0.6753121404410751 9.940603925864021 5.917784509947383 9.99107970830403 9.997322182061685 9.995782672861688 9.997448830545189 10.0 9.997621253258137 0.0010 9.988659383370305 9.996754305827457 9.996205438023372 9.995881515019963 9.99736948070194 0.0010 9.997472142991978 9.997350701884143 9.996817449046826 9.997383753672324 9.997322613271002 9.989038213921111 9.3038549112733 9.995048791237107 8.575146943530457 9.99569224401095 9.951405841034791 9.996332571370344 9.991202487370812 9.991342060948963 9.994827335433298 9.99491418482628 9.997325867871128 9.64518106794378 9.990250202773474 9.997385335987687 9.997369208090474 9.9965381244418 9.887589981824384 9.988648674052858 9.992989233550114 9.997365381391512 10.0 9.997322022882773 9.20024243548232 9.989847955298234 9.939367578804433 9.988765336524391 9.99164980147761 8.917833136369913 9.994004585319928 9.996140364100475 0.0010 0.0010 0.0010 0.0010 0.0010 0.0010 0.0010 0.0010 0.0010 0.0010 
0.0014695716503833295 2.3326964477276992 0.01537817007429258 0.0010 0.0010073127046259494 0.0010 0.0010 0.001398335649644422 0.7530038392449842 10.0 10.0 9.999404464333978 9.999792257087819 10.0 10.0 9.952515739592787 10.0 10.0 10.0 10.0 10.0 10.0 10.0 3.239527989351588 10.0 9.999990557906282 9.9998523824911 10.0 9.999742819520593 10.0 10.0 9.999991132925174 9.99002632066595 9.885218602512392 10.0 10.0 10.0 10.0 10.0 10.0 10.0 10.0 9.999566698985145 9.999238029733128 10.0 9.999845833458544 10.0 10.0 9.999943936025815 10.0 10.0 10.0 10.0 9.843963818353116 10.0 10.0 10.0 10.0 10.0 9.9949350179757 10.0 10.0 10.0 10.0 10.0 10.0 10.0 10.0 10.0 10.0 
0.0010 0.0010 0.02071948827330103 0.0011015072355805827 0.0010026507588291461 0.0010 0.0010 0.0010 0.877720654476382 10.0 10.0 10.0 10.0 10.0 10.0 10.0 10.0 10.0 10.0 10.0 10.0 10.0 10.0 6.108437040493063 10.0 10.0 10.0 10.0 10.0 10.0 10.0 10.0 10.0 10.0 10.0 10.0 10.0 10.0 10.0 10.0 10.0 10.0 10.0 10.0 10.0 10.0 10.0 10.0 10.0 10.0 10.0 10.0 10.0 10.0 10.0 10.0 10.0 10.0 10.0 10.0 10.0 10.0 10.0 10.0 10.0 10.0 10.0 10.0 10.0 10.0 
0.0010 0.0010 0.0010 0.0018072309125624028 0.0010 0.0010 0.0010 4.067216826982822 0.0010 10.0 10.0 10.0 10.0 10.0 10.0 10.0 10.0 10.0 10.0 10.0 10.0 10.0 10.0 10.0 10.0 10.0 10.0 10.0 10.0 10.0 10.0 10.0 10.0 10.0 10.0 10.0 10.0 10.0 10.0 10.0 10.0 10.0 10.0 10.0 10.0 10.0 10.0 10.0 10.0 10.0 10.0 10.0 10.0 10.0 10.0 10.0 10.0 10.0 10.0 10.0 10.0 10.0 10.0 10.0 10.0 10.0 10.0 10.0 10.0 10.0 
9.9132359407432 10.0 0.0013105985784241077 0.0010 0.0010 0.0010316137009691564 0.005047167188958174 9.342126421916973 0.04355830517628834 0.0010 9.345001358062207 0.09547045081950145 7.930401416607749 9.512932005767455 9.486467909588452 0.0010 9.458238674621008 0.0010 9.450838825992479 9.488693673676373 9.299022202428255 0.08766346459665453 9.482216473087682 0.3792824201718723 8.07924745133408 9.483668003629933 0.08608062517524218 6.226509219247342 9.476483178960338 9.470631919960026 0.07817468185455745 9.306420555817581 0.0010 0.2651552555861132 0.1823713747366993 0.07985979541506616 0.3677497294982768 0.08732784818490025 9.48637747445456 9.496321089490827 8.559840159835623 1.6901789517669235 0.35048621243732025 9.48228534825747 1.6370253771519963 9.493858898833386 9.473339033874417 9.48222195311417 9.474131905247516 9.440422375942493 9.479147258708611 9.484410551073735 9.34735217917073 0.348201042532331 9.382222706402315 0.3558811996828686 0.36774079011236527 9.265146240084093 9.420093021858847 0.03288515389591318 0.0010 0.0010 0.0010 0.0010 0.0010 0.0010 0.0010 0.0010 0.0010 0.0010 
0.0010 0.0010 0.0010 0.0010 0.0010 0.0010 0.0010 5.47164522377527 0.0010 10.0 10.0 10.0 10.0 10.0 10.0 10.0 10.0 10.0 10.0 10.0 10.0 10.0 10.0 10.0 10.0 10.0 10.0 10.0 10.0 10.0 10.0 10.0 10.0 10.0 10.0 10.0 10.0 10.0 10.0 10.0 10.0 10.0 10.0 10.0 10.0 10.0 10.0 10.0 10.0 10.0 10.0 10.0 10.0 10.0 10.0 10.0 10.0 10.0 10.0 10.0 0.0010 0.0010 0.0010 0.0010 0.0010 0.0010 0.0010 0.0010 0.0010 0.0010 
0.0010 3.8180554476245825 0.0012355877217445606 0.0019106433466832594 0.0010 0.001234192930632182 1.3127255078978273 0.0010 0.6913667215540038 9.49526271452218 9.962846819463337 10.0 9.999408821614516 9.991779349009972 9.999448637895387 10.0 9.977415406149873 0.08654187653921497 9.957156743141052 9.999398716825997 9.999504578115381 9.956721540955417 9.99943790326337 8.350570961450373 9.999506712712328 9.999376265682479 10.0 9.95780259252404 9.999333755123422 9.912204882025467 10.0 9.999445144292896 9.986711531238392 9.993729320703256 10.0 9.95582537736068 10.0 10.0 10.0 9.999349596762592 9.978402634342967 9.996519211982136 10.0 9.999365307912136 9.962499732774232 9.781329100972041 9.999987949726247 9.99958192733247 10.0 9.99020438371114 9.978786813466911 9.999367318102411 10.0 10.0 9.916103327822022 10.0 10.0 9.676201930799808 10.0 9.999775523389852 0.09126392987141241 0.12450075205461619 0.09136318653326381 0.0915589440347091 0.08977320016674195 0.09135751002558656 0.09141419480048274 0.10573529683281269 0.0819824831488889 0.09114738523412935 
2.7985463552275114 10.0 0.0010 0.0010085863985238557 0.0010287046799360418 0.001056539486543158 0.01163683188703794 10.0 0.0010 0.0010 10.0 0.0010 10.0 10.0 9.99997249077922 9.95243047872119 10.0 0.182006459165855 10.0 10.0 9.998487053957966 10.0 9.999994059414497 6.686326503962128 9.888935721133597 9.999997850438177 10.0 10.0 9.999995381286189 9.979881385082184 0.0010 10.0 0.0010 10.0 0.0010 10.0 0.0010 10.0 10.0 10.0 10.0 8.246840249880485 0.0010 9.999769567376374 10.0 10.0 9.999990149832794 10.0 9.99997740525494 10.0 9.999699567355105 9.999995102125485 7.246940819207138 0.0010 6.069177380385753 0.0010 0.0010 0.0010 9.999996358241956 7.542045953769076 0.182006459165855 0.182006459165855 0.182006459165855 0.182006459165855 0.182006459165855 0.182006459165855 0.182006459165855 0.18200645912279656 0.182006459165855 0.18200645446109665 
0.0010 1.4757820826893688 0.0010 0.0010365468985112025 0.0010054242087441138 0.0010005839373835072 0.02077967280646789 0.0010 0.7969786876180687 10.0 7.478936455683732 10.0 10.0 10.0 10.0 10.0 10.0 1.1602510248376592 10.0 10.0 10.0 10.0 10.0 2.207612324022886 10.0 10.0 10.0 10.0 10.0 10.0 10.0 10.0 10.0 10.0 10.0 10.0 10.0 10.0 10.0 10.0 10.0 10.0 10.0 10.0 10.0 10.0 10.0 10.0 10.0 10.0 10.0 10.0 9.765870867306523 10.0 9.329752165192364 10.0 10.0 10.0 10.0 10.0 1.1526639260572584 1.152663798074349 1.1344648499664713 1.1654991507163337 1.1654996272197191 1.1526637679422498 1.150290895175482 1.1526637505399053 1.1526669168034869 1.1565121032522339 
0.0010 0.001000000000000334 0.0010 0.0010 0.0010 0.0013694637755569984 0.0010 0.0010 1.0294253480290472 10.0 10.0 10.0 10.0 10.0 10.0 10.0 10.0 10.0 9.998709699412462 9.971295899297573 9.998477896292222 10.0 9.99998828974348 4.328028091815696 9.995988771658437 9.999998878459207 10.0 10.0 10.0 10.0 10.0 10.0 10.0 9.928377274223518 10.0 10.0 10.0 10.0 10.0 10.0 10.0 10.0 10.0 10.0 10.0 9.99344386432903 9.971087456072224 10.0 9.999980183561133 10.0 9.998913784484644 10.0 10.0 10.0 4.529917309184345 10.0 10.0 9.689669579372984 10.0 10.0 10.0 10.0 10.0 10.0 10.0 10.0 10.0 10.0 10.0 10.0 
0.0010 0.4547456482272798 0.0010 0.0010 0.0010 0.0010 0.0010 0.0010 1.0366677926605772 10.0 7.687216957181336 10.0 10.0 10.0 10.0 10.0 10.0 10.0 10.0 10.0 10.0 10.0 10.0 2.7349188269521365 10.0 10.0 10.0 10.0 10.0 10.0 10.0 10.0 10.0 10.0 10.0 10.0 10.0 10.0 9.701115807185905 10.0 10.0 10.0 10.0 10.0 10.0 10.0 10.0 10.0 10.0 10.0 10.0 10.0 10.0 10.0 4.947704970801738 10.0 10.0 4.168410628723952 10.0 10.0 10.0 10.0 10.0 10.0 10.0 10.0 10.0 10.0 10.0 10.0 
0.0030884040670984443 2.787980375798914 0.00638333436005877 0.0014403295048589894 0.0010210235669148506 0.0012505398669747168 0.6432986406205323 0.0010 0.8043188694900969 9.80717013361676 10.0 9.997874416325265 9.999616915427444 9.996208772263042 9.999644042887633 9.995154144082948 9.988384610336704 0.5216603400627198 9.979748232744699 9.999644532060021 9.999652113648331 9.979334525319796 9.999621789498303 9.31819063386279 9.999764381700981 9.999621517065581 9.999700405373092 9.9802606753496 9.999593247661858 9.959110922543127 9.962517960306736 9.999666792059541 9.981788124299088 10.0 10.0 9.979335838144772 9.997866793484135 9.998260812215163 10.0 9.99963195000226 9.989886491712545 9.998578204302039 9.997864796967164 9.999615358771615 9.982126767282889 9.904490155384531 9.998819537909382 10.0 9.999999120774607 9.995391564393634 9.989972509184014 9.999612332365425 7.129593995790782 9.997842156531854 9.60643149818197 9.997865452738328 9.997866708003453 9.467829732852547 9.989186097222944 9.99973492906687 0.5222248859124136 0.5051586294438246 0.5143193141972505 0.5576118963179695 0.5218594226422356 0.5185983227445863 0.5215056595867507 0.5222913971692363 0.5203814677435592 0.49641366897183725 
0.28751551690401544 0.0010 0.0011673790445631453 0.001107125622551794 0.0010 0.0010 0.0010 7.321702853662144 10.0 0.0010 10.0 10.0 9.999997542920035 10.0 9.999304544972622 10.0 10.0 0.0010 10.0 9.999831047658157 10.0 9.999919442835859 9.999837202671094 10.0 10.0 9.999994816169801 9.998165854083803 10.0 9.99991674695136 9.996789841486706 10.0 10.0 8.703520642822609 10.0 9.814650697107357 9.999777113541121 10.0 10.0 9.997660322950551 10.0 9.99993886332518 10.0 10.0 9.999991630855147 9.999962720654862 10.0 10.0 9.999127071232847 9.999435859888102 9.999439477256022 10.0 9.999994581581781 10.0 10.0 9.8138253518555 10.0 10.0 10.0 10.0 9.999041874355665 0.0010 0.0010 0.0010 0.0010 0.0010 0.0010 0.0010 0.0010 0.0010 0.0010 
0.0010 0.0010 0.0010 0.0014451022464826027 0.001171005619974072 0.0010 1.192622377592307 0.0010 0.9837816401063942 10.0 9.961620580705254 10.0 9.99988105990668 10.0 10.0 10.0 10.0 10.0 10.0 9.994266228668087 10.0 10.0 10.0 5.8376376824707545 10.0 10.0 10.0 9.999877200475703 9.999930047313367 10.0 10.0 10.0 10.0 10.0 9.942339182113065 10.0 9.999758770003732 9.953056658729313 10.0 10.0 10.0 10.0 9.999872333529327 10.0 10.0 9.99545438663711 9.995232405609261 10.0 10.0 9.999904849426656 9.999991934185262 9.9999602522446 6.388071690721956 9.99986883896109 10.0 9.999868851578055 9.999769904857516 8.038569975888613 10.0 10.0 10.0 10.0 10.0 10.0 10.0 10.0 10.0 10.0 10.0 10.0 
0.0010 0.48092704929182845 0.0010 0.0010673165594147689 0.0010 0.0010 0.0010 0.0010 0.8696607369751009 10.0 5.5529494168556 10.0 10.0 10.0 10.0 10.0 10.0 10.0 10.0 10.0 10.0 10.0 10.0 0.4165857312509891 10.0 10.0 10.0 10.0 10.0 10.0 10.0 10.0 10.0 10.0 10.0 10.0 10.0 9.983281035208524 10.0 10.0 10.0 10.0 10.0 10.0 10.0 10.0 10.0 10.0 10.0 10.0 10.0 10.0 10.0 10.0 4.165468785372104 10.0 10.0 4.470375918406925 10.0 10.0 10.0 10.0 10.0 10.0 10.0 10.0 10.0 10.0 10.0 10.0 
0.0010 7.9446253543688945 0.0010 0.0010107763001613623 0.0010719544656471543 0.0010 0.0010 0.0010 1.2450435821030281 9.689931989935573 10.0 10.0 10.0 10.0 10.0 10.0 10.0 0.396308204367984 10.0 10.0 10.0 10.0 10.0 8.55879953790793 10.0 10.0 10.0 10.0 10.0 10.0 9.953206470149526 10.0 10.0 10.0 9.98960363097175 10.0 10.0 10.0 10.0 10.0 10.0 10.0 10.0 10.0 10.0 10.0 10.0 10.0 10.0 10.0 10.0 10.0 10.0 10.0 10.0 10.0 10.0 10.0 10.0 10.0 0.4923084550165584 0.3951457143217454 0.3961640452907662 0.3963581331902277 0.3963579913195152 0.39627529408582696 0.3962578972267665 0.3962734971755413 0.39744807574928354 0.3963002498461212 
0.0010 0.673027874593146 0.0010 0.0022598987488145227 0.0010 0.0010 0.0010 0.0010 0.8882579908808848 9.975484514026821 5.0005 10.0 9.98652646714201 10.0 9.99091903667299 10.0 10.0 0.462645604481148 10.0 10.0 10.0 10.0 10.0 4.583970501499854 10.0 9.999995395660546 10.0 10.0 10.0 9.943980020984368 10.0 10.0 9.946028430282215 10.0 10.0 10.0 10.0 10.0 10.0 10.0 10.0 9.497108705861958 10.0 10.0 10.0 10.0 10.0 10.0 10.0 9.979668242368719 9.999945701523588 10.0 9.606116263297768 10.0 7.107511232174705 10.0 10.0 4.474720333339311 10.0 10.0 0.46217280900902846 0.4520431670009408 0.46452527767862684 0.46946698241583285 0.4676821806297946 0.4596624263834661 0.44044133574436906 0.4617256866107793 0.46194496999857027 0.4658975278713271 
0.0010 0.0010 0.0010 0.0010 0.0010 0.0010 0.0010 4.338337278017612 10.0 0.0010 10.0 10.0 10.0 10.0 10.0 9.093731640119893 10.0 0.0010 10.0 10.0 10.0 10.0 10.0 10.0 10.0 9.999630367758188 10.0 10.0 10.0 10.0 10.0 10.0 10.0 10.0 10.0 10.0 10.0 10.0 10.0 9.99965967861091 10.0 10.0 10.0 10.0 10.0 10.0 10.0 10.0 10.0 10.0 10.0 9.999594452713389 10.0 10.0 10.0 10.0 10.0 10.0 10.0 10.0 0.0010 0.0010 0.0010 0.0010 0.0010 0.0010 0.0010 0.0010 0.0010 0.0010 
0.0010 10.0 0.0010399848650843098 0.0017238908776350498 0.0010007221821636142 0.0010 0.0013483654065356188 7.577346282031559 0.0010 1.2991364628198214 9.99999763892063 10.0 9.999999792423312 10.0 9.999999580749927 9.999965983430293 10.0 0.15335930177858215 10.0 10.0 9.999999998641247 9.999999982111744 9.999999667671194 10.0 10.0 9.999999653785096 10.0 10.0 9.999999663174744 10.0 9.998447488408244 9.999999663946173 9.920311242677856 9.999998609175915 10.0 10.0 10.0 9.999999464391188 9.967328068371547 9.999999660914147 9.999999665084356 10.0 10.0 9.9999996580662 10.0 9.999876056457895 9.999999881308247 10.0 9.999999667954684 9.999999662044006 9.999991269535691 9.999999665291641 8.502736339647448 10.0 10.0 10.0 10.0 7.5169270572379565 9.999945193764896 9.999999844152294 0.15361104047376095 0.1537414680401984 0.1534432849226195 0.1535365774391425 0.153912753600272 0.15339600300068557 0.15340105028653572 0.15314355218885556 0.15395196267575606 0.15478220727589032 
0.0010 5.259832470519004 0.014098703511910244 0.0010 0.0010 0.0010 0.0010 0.0010 0.8975339179240236 9.995457624907024 10.0 10.0 10.0 10.0 10.0 10.0 9.999195915619111 0.001000000000000334 9.998948146404508 9.999766716393248 10.0 9.999075148364382 10.0 8.050653046783214 10.0 10.0 10.0 9.99960743015502 10.0 9.99819227878756 10.0 9.999992934504386 10.0 10.0 10.0 9.999401013774351 10.0 10.0 10.0 10.0 10.0 9.995780280155055 10.0 10.0 9.999049050586695 10.0 10.0 10.0 10.0 9.999636412258258 10.0 10.0 4.831987504488393 10.0 10.0 10.0 10.0 9.917315555453614 10.0 10.0 0.001000000000000334 0.001000000000000334 0.001000000000000334 0.001000000000000334 0.001000000000000334 0.001000000000000334 0.001000000000000334 0.001000000000000334 0.001000000000000334 0.001000000000000334 
3.6394175335969066 0.0010 0.0010 0.0010 0.0010 0.0012829732561832475 0.0010 10.0 7.424948946864706 0.0010 10.0 10.0 10.0 10.0 9.996812930059683 10.0 10.0 0.0010 10.0 10.0 10.0 10.0 10.0 10.0 10.0 10.0 10.0 10.0 10.0 10.0 10.0 10.0 4.540609423209709 10.0 1.2576732577788503 10.0 10.0 10.0 9.995620266834614 9.992057695553102 10.0 10.0 10.0 10.0 10.0 9.997015141759748 10.0 10.0 10.0 10.0 9.982789422649489 10.0 7.314853147550631 10.0 10.0 10.0 10.0 7.314853147550631 9.952087786753788 10.0 0.0010 0.0010 0.0010 0.0010 0.0010 0.0010 0.0010 0.0010 0.0010 0.0010 
0.0010 10.0 0.0010 0.0010 0.001344094428930247 0.0011160830540984643 0.0010 0.0010 1.4064365999328041 9.61971351414303 10.0 9.994510804135317 9.998718726504775 10.0 10.0 9.99301660946818 10.0 0.0010 10.0 9.989443977822685 9.997998821723302 9.997338838937297 10.0 10.0 9.782089732377033 9.998944867234984 10.0 9.997790159074 9.999273011052342 9.967966477568803 9.872836216333454 9.999701016886782 10.0 10.0 10.0 10.0 9.98635265502093 9.982518025229204 9.968019236878915 9.99950597479932 9.998580716166693 10.0 9.9951447728242 9.998720708874103 9.997877435047135 9.942289058913182 9.993327241917878 10.0 10.0 10.0 9.999173412676948 9.998662194183243 10.0 9.995103213095168 9.993574408205587 9.99512277852868 9.99602598507579 10.0 10.0 10.0 0.0010 0.0010 0.0010 0.0010 0.0010 0.0010 0.0010 0.0010 0.0010 0.0010 
10.0 6.296143774400598 0.0010 0.0010 0.0010 0.0010 0.146135485746039 4.420591131324696 0.0010 0.0010 7.377328187666027 0.0010 5.6338531862201675 7.156681564454082 6.433627766636121 0.0010 0.0010 0.644605217463095 0.0010 6.594304450742408 6.09365664112894 0.0010 4.99702377693773 0.0010 2.6121207345536246 5.251569121964233 0.0010 0.0010 6.12847465476593 5.614926158904049 0.0010 2.823644156872899 0.0010 2.582604569501572 0.0010 0.0010 6.095658654355827 0.0010 3.8101408924981133 7.046885875400578 0.0010 0.0010 6.708841530149069 6.322845588573919 0.0010 5.791744168084072 3.387573718526134 7.749597600084952 4.470312475046587 5.1428486031235 6.902798073339921 6.0411884175000505 7.888035502784043 6.102277189141291 0.0010 6.10585202659226 6.175043219519421 3.163644117439927 6.083405175991628 0.0010 0.644605217463095 0.644605217463095 0.644605217463095 0.644605217463095 0.644605217463095 0.644605217463095 0.644605217463095 0.644605217463095 0.644605217463095 0.644605217463095 
0.0010 0.0231711167812243 0.0010 0.0010 0.0010 0.0010 0.0010 0.0010 10.0 0.0010 10.0 10.0 10.0 10.0 10.0 10.0 10.0 0.0010 10.0 10.0 10.0 10.0 10.0 10.0 10.0 10.0 10.0 10.0 10.0 10.0 10.0 10.0 10.0 10.0 10.0 10.0 10.0 10.0 10.0 10.0 10.0 10.0 10.0 10.0 10.0 10.0 10.0 10.0 10.0 10.0 10.0 10.0 10.0 10.0 10.0 10.0 10.0 10.0 10.0 10.0 0.0010 0.0010 0.0010 0.0010 0.0010 0.0010 0.0010 0.0010 0.0010 0.0010 
0.0010 0.0010 0.0010 0.0011299193225646825 0.0010 0.0010 0.0010 0.08178823710518429 0.0010 10.0 10.0 10.0 10.0 10.0 10.0 10.0 10.0 0.9639478430476551 10.0 10.0 10.0 10.0 10.0 4.245808547634202 10.0 10.0 10.0 10.0 10.0 10.0 10.0 10.0 10.0 10.0 10.0 10.0 10.0 10.0 10.0 10.0 10.0 10.0 10.0 10.0 10.0 10.0 10.0 10.0 10.0 10.0 10.0 10.0 10.0 10.0 10.0 10.0 10.0 9.580572226939331 10.0 10.0 0.9585944133005657 0.9600900958432177 0.9581396410476493 0.9495811654830795 0.9594062838613597 0.9594824587506847 1.0598033955009738 0.95846373208338 0.96560785955048 0.9626089342357471 
0.0010 1.4593398287739858 0.0010 0.0010 0.0010 0.0010 0.0010 0.0010 0.7581741686275841 10.0 9.263807074049872 10.0 10.0 10.0 10.0 10.0 10.0 10.0 10.0 10.0 10.0 10.0 10.0 1.2657908444780999 10.0 10.0 10.0 10.0 10.0 10.0 9.97166097647294 10.0 10.0 10.0 10.0 10.0 10.0 10.0 10.0 10.0 10.0 10.0 10.0 10.0 10.0 10.0 10.0 10.0 10.0 10.0 10.0 10.0 10.0 10.0 5.1422884303153555 10.0 10.0 10.0 10.0 10.0 10.0 10.0 10.0 10.0 10.0 10.0 10.0 10.0 10.0 10.0 
0.0010 0.0010 0.0013983598641229978 0.001406592906690118 0.0012543183788012494 0.0010 0.21720716914115532 0.0010 0.5046077558046083 10.0 9.762413822399882 10.0 10.0 10.0 10.0 10.0 10.0 1.7402873497709286 10.0 10.0 10.0 10.0 10.0 9.005170931966955 10.0 10.0 10.0 10.0 10.0 10.0 10.0 10.0 10.0 10.0 10.0 10.0 10.0 10.0 10.0 10.0 10.0 10.0 10.0 10.0 10.0 10.0 10.0 10.0 10.0 10.0 10.0 10.0 10.0 10.0 10.0 10.0 10.0 10.0 10.0 10.0 0.0010 1.7404727264837905 1.7403666277748853 1.740383705343088 1.5544649514941906 1.7403211414177677 1.7402970222579142 1.740224703558841 1.740448398313605 1.3712886804740072 
0.0010 0.0010 0.0010 0.0010 0.0010 0.0016176213821798456 8.477400232559622 0.0010 0.0010 10.0 10.0 10.0 10.0 10.0 10.0 10.0 10.0 4.561518765831223 10.0 10.0 10.0 10.0 10.0 6.135158370663552 10.0 10.0 10.0 10.0 10.0 10.0 7.466706051148817 10.0 10.0 10.0 10.0 10.0 10.0 10.0 10.0 10.0 10.0 10.0 10.0 10.0 10.0 10.0 10.0 10.0 10.0 10.0 10.0 10.0 1.7171584866822673 10.0 10.0 10.0 10.0 7.571328059259412 10.0 10.0 0.7033058915807691 0.7033058915807691 0.7033058915807691 0.7033058915807691 0.7297346823578401 0.7033058915807691 0.7033058915807691 0.7033058915807691 0.7033058915807691 0.7033058915807691 
2.789751718046708 10.0 0.0012629757536336546 0.0010124505083405578 0.00102141878698284 0.001041728503385428 0.00914567245236648 9.624948158279269 0.002715033645119991 0.0010 10.0 0.0010 10.0 9.999798066659306 9.999975797201047 9.964879246774464 9.999991942221067 0.6718196167576149 10.0 9.99999455597014 9.99888175364477 10.0 9.999993979928908 9.80415369864908 9.918061270056041 9.999996397310765 10.0 10.0 9.999995091653528 9.984968353869412 0.0010 9.999996627071518 0.025139600183415656 9.999967098099333 0.0010 10.0 0.0010 10.0 9.975320428618662 9.999994283021364 9.999998678324605 9.991476785447317 0.0010 9.999828629316907 9.999963727616688 9.982898510409647 9.99998357091679 9.999993358399887 9.999980598151724 9.999995017581984 9.999775036431474 9.999994673733042 10.0 0.0010 9.115341952512667 0.0010 0.0010 0.0010 9.99999090474939 10.0 0.6718196167576149 0.6718196167576149 0.6718196167576149 0.6718196167576149 0.6718196167576149 0.6718196167576149 0.6718196167576149 0.6718196167576149 0.6718196167576149 0.6718196167576149 
0.0010 0.45105643687177377 0.0010 0.0011918444038303549 0.0010 0.0010 1.2355815327743318 0.0010 1.1889071515675402 10.0 10.0 10.0 10.0 10.0 10.0 10.0 10.0 10.0 10.0 10.0 10.0 10.0 10.0 6.453046166163048 10.0 10.0 10.0 10.0 10.0 10.0 8.734759735157287 10.0 10.0 10.0 10.0 10.0 10.0 10.0 10.0 10.0 10.0 10.0 10.0 10.0 10.0 10.0 10.0 10.0 10.0 10.0 9.352666145047126 10.0 9.201330123116048 10.0 10.0 10.0 10.0 3.915392983303718 10.0 10.0 10.0 10.0 10.0 10.0 10.0 10.0 10.0 10.0 10.0 10.0 
0.0010 0.0010 0.0010 0.0010 0.0010 0.0010 0.0010 3.2846751435601926 0.0010 10.0 10.0 10.0 10.0 10.0 10.0 10.0 10.0 10.0 10.0 10.0 10.0 10.0 10.0 10.0 10.0 10.0 10.0 10.0 10.0 10.0 10.0 10.0 10.0 10.0 10.0 10.0 10.0 10.0 10.0 10.0 10.0 10.0 10.0 10.0 10.0 10.0 10.0 10.0 10.0 10.0 10.0 10.0 10.0 10.0 10.0 10.0 10.0 9.956254849270746 10.0 10.0 10.0 10.0 10.0 10.0 10.0 10.0 10.0 10.0 10.0 10.0 
0.0010 7.491295685214899 0.0010 0.0015303854869909669 0.0010 0.0010 0.0010 0.0010 1.1500873744456979 10.0 9.8685200692024 10.0 10.0 10.0 10.0 10.0 10.0 0.0010 10.0 10.0 10.0 10.0 10.0 7.890410732356388 10.0 10.0 10.0 10.0 10.0 10.0 10.0 10.0 10.0 10.0 10.0 10.0 10.0 10.0 10.0 10.0 10.0 10.0 10.0 10.0 10.0 10.0 10.0 10.0 10.0 10.0 10.0 10.0 10.0 10.0 10.0 10.0 10.0 10.0 10.0 10.0 0.0010 0.0010 0.0010 0.0010 0.0010 0.0010 0.0010 0.0010 0.0010 0.0010 
0.01568113176860598 0.0010 0.0010 0.001005043204605882 0.0010 0.0010 0.39073816600928957 0.009624092409406438 0.4449104608173244 9.963307417623456 8.143556079371692 9.991375907590594 9.9999993413506 10.0 9.996194103144845 9.999812460120033 9.999998373909095 10.0 9.999997867399127 9.999999645970584 9.999993573579388 9.999998045563451 9.998382294550625 0.0010 9.997996302635242 9.999999621607321 9.999999504419915 9.999998025504656 9.99999951158891 9.999917860741546 9.963696742015792 9.999999529520977 9.99687391366201 9.999999618537272 9.76564576288177 9.999998495632978 9.991375907590594 9.994250410794544 10.0 9.999999652940748 9.999998863815206 9.999936515909354 9.991375907590594 9.999998236688187 9.944300319095095 9.978366884844073 9.999999654713358 10.0 9.997626786448501 9.999999048271809 9.999677192096867 9.999999658059885 5.661414279704583 9.991375907590594 10.0 9.991375907590594 9.991375907590594 1.0296846690530126 9.99997847057194 10.0 10.0 10.0 10.0 10.0 10.0 10.0 10.0 10.0 10.0 10.0 
0.0010 1.8096221941721753 0.0010 0.0010 0.0010 0.0010 0.0010 0.0010 0.8516638407638983 10.0 7.4543162081745145 10.0 10.0 10.0 10.0 10.0 10.0 10.0 10.0 9.9813771134648 10.0 10.0 10.0 3.7540210104664773 10.0 10.0 10.0 10.0 10.0 10.0 10.0 9.989208541273493 10.0 10.0 10.0 10.0 10.0 10.0 10.0 10.0 10.0 10.0 10.0 9.986157285179694 10.0 9.999824312286316 10.0 9.864997927316953 10.0 10.0 10.0 10.0 8.311886226931476 10.0 10.0 10.0 10.0 1.8061485581245083 10.0 10.0 10.0 10.0 10.0 10.0 10.0 10.0 10.0 10.0 10.0 10.0 
0.0015174681532887306 0.0010 0.0010 0.0010 0.001150222211419177 0.002153087881281765 0.0010 0.001213345845191702 0.5836239583637567 10.0 10.0 9.99937122996979 9.99976481778732 10.0 10.0 10.0 9.999756015674883 10.0 9.999656480716142 10.0 9.999712983272799 9.999694947010791 10.0 10.0 10.0 10.0 9.99956214520986 10.0 10.0 10.0 9.994188257556727 10.0 10.0 9.999540426721747 10.0 9.99969418398168 9.9994182456888 10.0 9.998960783420763 10.0 9.999810537238758 10.0 9.999418955615603 10.0 9.999765697479239 10.0 9.999944690784345 10.0 10.0 10.0 10.0 9.999765609253982 10.0 9.999419983530364 10.0 9.999418378607995 9.999418429231763 10.0 10.0 9.99969505607056 10.0 10.0 10.0 10.0 10.0 10.0 10.0 10.0 10.0 10.0 
0.0021024288136606275 1.1340165753784532 0.0020515784911890097 0.0010 0.0010466579425187483 0.0010113952999373933 1.5079137193061376 0.003024025708228406 1.2275094666272388 9.972515429650214 9.590249375768932 9.998895928388198 9.999410394677755 9.999717153287323 9.996378972781857 10.0 9.99893889923745 9.964274810410165 9.999344664979034 9.999070265849248 9.998854285148994 9.999393489603506 9.998642363637874 5.000500000000001 10.0 9.999070919650606 9.998893520164957 9.998852491557253 9.999067450685864 9.99307660682117 9.975877659237796 10.0 9.946509398542034 10.0 9.973734297727136 9.998887385464439 9.999203462798706 9.999419275052364 10.0 9.999117378084739 9.998985519109967 9.572717032691592 9.999125287176915 9.99908795025593 10.0 9.999504403885702 9.989668171718751 9.998787238021151 9.997300913697005 9.972298518062406 10.0 10.0 8.71572804873838 9.999162080474498 10.0 9.99920467636798 9.997611619192876 4.523048254624451 9.999080697027447 9.999189190278384 9.964274810410165 9.964274810410165 9.964274810410165 9.964274810410165 9.964274810410165 9.964274810410165 9.964274810410165 9.964274810410165 9.964274810410165 9.964274810410165 
0.0010 2.2222839695723113 0.0010 0.0010 0.0010 0.0010 0.0010 0.0010 0.7416117909162153 10.0 9.141608862882554 9.949939626035016 10.0 10.0 10.0 9.949952085163169 10.0 10.0 10.0 9.950159632975717 10.0 10.0 10.0 0.0010 10.0 10.0 10.0 10.0 10.0 10.0 10.0 10.0 10.0 10.0 10.0 10.0 9.94998345820683 9.949983544558608 10.0 10.0 10.0 10.0 9.949988598123909 9.97399804691067 9.94993379417484 10.0 10.0 10.0 10.0 10.0 10.0 10.0 4.889056349943335 9.94998955153732 10.0 9.949989482431432 9.949986594905742 4.006835532008767 10.0 10.0 10.0 10.0 10.0 10.0 10.0 10.0 10.0 10.0 10.0 10.0 
3.39191134993339 0.0010 0.0010 0.0010 0.0010 0.0010 0.0010 10.0 10.0 0.0010 10.0 10.0 10.0 10.0 9.999734066497012 10.0 10.0 0.0010 10.0 10.0 10.0 10.0 10.0 10.0 9.999726429120564 10.0 10.0 10.0 9.999920167989886 10.0 10.0 10.0 0.0010 10.0 6.615191542600107 10.0 9.999819343776101 10.0 10.0 10.0 10.0 10.0 9.999816081084074 10.0 10.0 10.0 10.0 10.0 9.999830801454268 10.0 10.0 10.0 10.0 10.0 10.0 9.999816956005548 10.0 9.846300172339166 10.0 10.0 0.0010 0.0010 0.0010 0.0010 0.0010 0.0010 0.0010 0.0010 0.0010 0.0010 
0.0010 0.0010 0.001288885615250473 0.0010 0.0010 0.0011185406420480275 0.0010 3.03679883516491 0.0010 10.0 10.0 10.0 10.0 10.0 10.0 10.0 10.0 10.0 10.0 10.0 10.0 10.0 10.0 10.0 10.0 10.0 10.0 10.0 10.0 10.0 10.0 10.0 10.0 10.0 10.0 10.0 10.0 10.0 10.0 10.0 10.0 10.0 10.0 10.0 10.0 10.0 10.0 10.0 10.0 10.0 10.0 10.0 10.0 10.0 10.0 10.0 10.0 10.0 10.0 10.0 10.0 10.0 10.0 10.0 10.0 10.0 10.0 10.0 10.0 10.0 
0.0010 0.001000000000000334 0.0010 0.0010031496799826774 0.0010 0.0010 0.0010 0.0010 0.9774064143010126 10.0 7.665149352856108 10.0 10.0 10.0 9.999531715738158 10.0 10.0 0.0010 10.0 10.0 10.0 10.0 9.999901441990051 4.558236103614476 10.0 10.0 10.0 10.0 10.0 10.0 10.0 10.0 7.324024952471689 10.0 10.0 10.0 10.0 10.0 10.0 10.0 10.0 10.0 10.0 10.0 10.0 10.0 10.0 10.0 9.99967626400663 10.0 9.997266619948006 10.0 6.939822366359971 10.0 6.126426767944105 10.0 10.0 7.428904388432097 10.0 9.996554593311851 0.0010 0.0010 0.0010 0.0010 0.0010 0.0010 0.0010 0.0010 0.0010 0.0010 
0.0010 0.0010 0.0010 0.0010 0.0014552207150893923 0.0010 0.0010 7.99849110455161 10.0 0.0010 10.0 10.0 10.0 10.0 10.0 10.0 10.0 0.0010 10.0 10.0 10.0 10.0 10.0 10.0 10.0 10.0 10.0 10.0 10.0 10.0 10.0 10.0 10.0 10.0 10.0 10.0 10.0 10.0 10.0 10.0 10.0 9.995191504751405 10.0 10.0 9.99998723126788 10.0 10.0 10.0 10.0 10.0 10.0 10.0 10.0 10.0 10.0 10.0 10.0 10.0 10.0 10.0 0.0010 0.0010 0.0010 0.0010 0.0010 0.0010 0.0010 0.0010 0.0010 0.0010 
0.0010 0.7182991957340857 0.0010 0.0010 0.0010 0.0010 1.8333839757305592 0.0010 1.1554330683048626 10.0 8.573946092325096 10.0 10.0 10.0 10.0 10.0 10.0 10.0 10.0 10.0 10.0 10.0 10.0 10.0 9.998327568766335 9.999965603234171 10.0 10.0 10.0 10.0 6.8405125740644355 10.0 10.0 10.0 10.0 10.0 10.0 10.0 9.95576698455334 10.0 10.0 6.419661959956618 10.0 10.0 10.0 10.0 10.0 10.0 10.0 10.0 10.0 10.0 10.0 9.302783983042113 10.0 10.0 10.0 9.337683796605777 10.0 10.0 10.0 10.0 10.0 10.0 10.0 10.0 10.0 10.0 10.0 10.0 
0.0010 0.23817373665769778 0.0010 0.0010 0.0010 0.0010 0.011807031268431712 0.0010 1.0357741597238825 10.0 9.962064754680092 10.0 10.0 9.731150769334016 10.0 10.0 10.0 10.0 10.0 10.0 10.0 10.0 10.0 5.000500000000001 9.972682914825613 10.0 9.796657487578367 10.0 10.0 10.0 10.0 10.0 10.0 10.0 10.0 10.0 10.0 10.0 10.0 10.0 10.0 9.898489847516538 10.0 10.0 10.0 10.0 10.0 10.0 10.0 10.0 10.0 10.0 9.994526157326145 10.0 4.91572576347659 10.0 10.0 9.968058656992962 10.0 9.988731623088368 10.0 10.0 10.0 10.0 10.0 10.0 10.0 10.0 10.0 10.0 
0.0010 8.126580921896638 0.001621409821857959 0.0022779642331356644 0.001013926147666981 0.0010 0.0010 6.282660465825579 0.0010 1.4089471452933413 10.0 10.0 10.0 10.0 10.0 10.0 10.0 0.0010 10.0 10.0 10.0 10.0 9.999999519464003 10.0 10.0 10.0 10.0 10.0 9.99999994806705 10.0 10.0 10.0 9.918341432642883 10.0 10.0 10.0 10.0 10.0 9.942342455965427 10.0 10.0 10.0 10.0 10.0 10.0 10.0 10.0 10.0 9.999999856262656 10.0 9.997916275961897 10.0 9.43003655213998 10.0 10.0 10.0 10.0 5.58640337098235 10.0 10.0 0.0010 0.0010 0.0010 0.0010 0.0010 0.0010 0.0010 0.0010 0.0010 0.0010 
0.0010 6.563627776847542 0.013819174158857087 0.0010164662398108948 0.004276764396624518 0.0014629620203604745 0.0010 0.0010 1.0064101742483598 9.971892701101595 8.420589637964913 10.0 10.0 9.946216851188296 10.0 9.975575753424303 10.0 0.4119694205097568 10.0 10.0 10.0 10.0 10.0 8.27204271382997 10.0 10.0 10.0 10.0 10.0 10.0 10.0 10.0 9.636646547871807 10.0 10.0 10.0 10.0 10.0 9.984537127529439 10.0 10.0 9.957749925973228 10.0 10.0 10.0 10.0 9.98334037054907 9.99116752051176 10.0 10.0 9.973208769464962 10.0 4.988454815208174 10.0 9.726160370623722 10.0 10.0 9.304712339071749 9.911472389904546 10.0 0.43701385243615726 0.4304120942461968 0.4390767499843573 0.4778696449068319 0.43280718226761244 0.4331198693985423 0.4362071888237827 0.4376552390787963 0.404264634077855 0.4183762757240248 
0.0010159655504239165 0.9709098814512306 0.0010794644559829485 0.0016230294075120699 0.0020726747478665023 0.001271722470498049 0.6506464463800785 0.0010 0.6757399825764814 10.0 9.89837464222138 9.96114921532404 9.991713689481461 9.998528690929557 9.999998613442703 10.0 9.971272524311622 0.0010 9.961269276713137 9.989032856132004 9.992614120694194 9.961713947294866 9.99586110161597 10.0 9.998167549318397 9.998811589242658 10.0 9.961191667059001 9.997420668874037 9.936520607170662 9.79736469926813 9.99657017874642 10.0 10.0 10.0 9.973296010504129 9.987399207155821 10.0 9.980188155107314 10.0 9.980273653814953 9.687824189235977 9.988471439227133 9.98636377510725 9.961120188686968 9.999956940780763 9.999998690743784 9.999803298727825 10.0 9.981097807348194 9.973506240921903 9.999999175850613 9.834403283969438 9.987489338564975 10.0 10.0 9.991032861793762 9.664876438443372 10.0 10.0 0.0010 0.0010 0.0010 0.0010 0.0010 0.0010 0.0010 0.0010 0.0010 0.0010 
0.0010 0.3624993579880371 0.002078310769644834 0.0011031771775703012 0.0010002126298518503 0.0010 1.3172716351795368 0.0010 1.0769329591097911 9.754113276189772 9.694950747111953 10.0 10.0 10.0 10.0 10.0 10.0 10.0 10.0 10.0 10.0 10.0 10.0 9.393000273687845 9.999485393042105 10.0 9.999780660066316 10.0 10.0 10.0 6.347786443203092 10.0 10.0 10.0 10.0 10.0 10.0 10.0 9.99950464721724 10.0 10.0 10.0 10.0 10.0 10.0 10.0 10.0 10.0 10.0 10.0 10.0 10.0 8.13798039600394 10.0 9.77101880601924 10.0 10.0 3.96251116075337 10.0 10.0 10.0 10.0 10.0 10.0 10.0 10.0 10.0 10.0 10.0 10.0 
0.0010 0.0010 0.0010 0.0010 0.0010 0.0010 0.0010 4.130668156766063 0.0010 10.0 10.0 10.0 10.0 10.0 10.0 10.0 10.0 10.0 10.0 10.0 10.0 10.0 10.0 9.168463771737503 10.0 10.0 10.0 10.0 10.0 10.0 10.0 10.0 10.0 10.0 10.0 10.0 10.0 10.0 10.0 10.0 10.0 10.0 10.0 10.0 10.0 10.0 10.0 10.0 10.0 10.0 10.0 10.0 10.0 10.0 10.0 10.0 10.0 10.0 10.0 10.0 10.0 10.0 10.0 10.0 10.0 10.0 10.0 10.0 10.0 10.0 
0.0010846701246531082 0.0010 0.0017437821586490827 0.00149043195172774 0.002109953544186986 0.0010167874857774208 0.4304942139101836 0.003126633255152323 0.836215191725041 9.934359911897564 9.807209419467664 9.999988939392548 9.999999962394115 9.999286574267082 9.99999424718113 9.99994674422883 9.999991842235637 10.0 9.999999362331758 9.998884054902467 9.99999999899934 9.999999991409563 9.999999284166693 10.0 9.999983424224375 9.999999992697338 9.99998923106438 9.999999974583817 9.999902318215401 9.981490758641021 9.998231594760913 9.999998529539749 9.999919093548423 9.999133820521356 10.0 9.996065960028995 9.999988319969534 9.999975558426272 9.944178982130383 9.999995017173987 9.999999923381292 9.985594478988736 9.999986798239396 9.99999659438749 9.999988438943772 9.999993066484626 9.999921024066277 9.999450646062607 9.999994887849029 9.999996853774658 9.99999735305324 9.999999992929242 10.0 9.999615416603778 10.0 9.999988630079429 9.99998253237517 0.10707199279587032 9.999574216344348 9.998383768321055 10.0 10.0 10.0 10.0 10.0 10.0 10.0 10.0 10.0 10.0 
7.016106061117559 7.673010878479412 0.0016597678665457322 0.0010 0.0010 0.0011825145520759773 0.0010 2.752960697745284 0.0010 0.001000000000000334 4.999399832319882 5.0005 5.0004810092231216 4.999880915936028 5.000068458222617 5.0005 5.000467498373898 0.16144623520279722 5.0004741247125475 5.000477806238345 5.000024277768188 5.0005 5.000480391704657 4.500219163020502 5.000480180988618 5.000479963193571 5.0005 5.000474274763463 5.000480572731068 5.000488785704403 5.0005 5.00047979521728 0.001000000000000334 5.0005 2.8568463141443807 5.0005 5.0005 5.0005 4.999943579065978 5.000480429825665 5.000477002882154 5.0005 5.0005 5.000477541284419 5.0005 5.000439896497663 5.000481042920533 5.000478388183949 5.00048046806575 5.000482057739512 5.0005 5.00048035351787 4.966856059847863 5.0005 4.999014724371491 5.0005 5.0005 4.998244540528517 5.0005 5.0005 0.1544158559097258 0.15439550877384853 0.15422993174992564 0.15464064875904343 0.1564912936123115 0.15458013980504862 0.15445458764974163 0.1544515988512608 0.16753507987980687 0.15586162287051958 
0.0010 0.0010 0.001015933468165779 0.00248221189249953 0.003644031124641137 0.0011919342173654878 2.0002468405340967 0.0010 0.39675787009877267 9.997673648546565 10.0 9.999948296000584 10.0 10.0 9.999929615758672 10.0 10.0 3.4749850144074097 10.0 10.0 10.0 10.0 10.0 9.058369379798759 10.0 10.0 10.0 10.0 10.0 9.970680738049058 8.69125239204915 10.0 10.0 10.0 10.0 10.0 9.999946169634192 10.0 10.0 10.0 10.0 9.353913738600918 9.99994617835071 10.0 9.994839583944426 10.0 9.999935690692176 10.0 10.0 10.0 9.999958934624555 10.0 10.0 9.999945482717836 9.992139511064737 9.99994603622729 9.999958779471381 8.573259883484068 10.0 10.0 1.7074739667058623 1.7076612219411063 1.7074764729866034 1.7075043550304168 1.7074734226785653 1.707473958902412 1.707474057832603 1.7150157242704527 1.7095181710847536 1.7077118521901067 
0.0010 0.0010 0.0010 0.0010278988631473823 0.001124889518948003 0.0010 0.0010 3.314190844568008 0.0010 10.0 10.0 10.0 10.0 10.0 10.0 10.0 10.0 10.0 10.0 10.0 10.0 10.0 10.0 10.0 10.0 10.0 10.0 10.0 10.0 10.0 10.0 10.0 10.0 10.0 10.0 10.0 10.0 10.0 10.0 10.0 10.0 10.0 10.0 10.0 10.0 10.0 10.0 10.0 10.0 10.0 10.0 10.0 10.0 10.0 10.0 10.0 10.0 10.0 10.0 10.0 10.0 10.0 10.0 10.0 10.0 10.0 10.0 10.0 10.0 10.0 
0.0010 0.0010 0.0010 0.0010 0.0010 0.0010 0.0010 0.0010 0.9432704499075565 10.0 10.0 10.0 10.0 10.0 10.0 9.985910707201818 10.0 10.0 10.0 10.0 10.0 10.0 10.0 10.0 9.912988131686276 10.0 9.93163218262471 10.0 10.0 10.0 10.0 10.0 10.0 10.0 10.0 10.0 10.0 10.0 10.0 10.0 10.0 10.0 10.0 9.999998698288454 10.0 10.0 10.0 10.0 10.0 10.0 10.0 10.0 10.0 10.0 10.0 10.0 10.0 9.418950423809406 10.0 10.0 10.0 10.0 10.0 10.0 10.0 10.0 10.0 10.0 10.0 10.0 
0.0010 7.301467912155333 0.012960278574285788 0.0015523671980507458 0.005479528891615545 0.0010 0.0010 0.0010 1.0611454956918152 10.0 8.403978814223636 9.960866329991266 10.0 9.992023020725986 10.0 9.999789853973995 10.0 1.3335796178966377 9.99960072117864 10.0 10.0 10.0 10.0 8.768600712604735 9.964384167958595 9.99153670905867 10.0 10.0 10.0 10.0 10.0 10.0 10.0 10.0 9.95799146159771 10.0 9.951131218606472 10.0 9.711051614575599 10.0 10.0 10.0 9.953174574462365 9.989268171929847 10.0 10.0 10.0 10.0 10.0 9.988639046899069 9.680613303713066 10.0 4.09484433982672 9.965005293193432 10.0 9.953079725270204 9.956303480218098 9.024079071754691 9.997453086622281 9.988877414713881 1.3334210289714732 1.331675597874851 1.333044046107514 1.3211095952063445 1.33367121762433 1.3334259181764891 1.333452463898865 1.3344696162035705 1.3309819886911043 1.3264914370075085 
0.0010 1.7517015808727772 0.0010 0.0010 0.0010 0.0010 0.0010 0.0010 0.902086948667977 10.0 9.060429637335327 10.0 10.0 10.0 10.0 10.0 10.0 10.0 10.0 9.973232882017047 10.0 10.0 10.0 1.0296877679829235 10.0 10.0 10.0 10.0 10.0 10.0 10.0 10.0 10.0 10.0 10.0 10.0 10.0 10.0 10.0 10.0 10.0 10.0 10.0 9.985106746839053 10.0 10.0 10.0 10.0 10.0 10.0 10.0 10.0 6.294847433797512 10.0 10.0 10.0 10.0 0.0010 10.0 10.0 10.0 10.0 10.0 10.0 10.0 10.0 10.0 10.0 10.0 10.0 
0.0010 10.0 0.0010 0.0010 0.0012131237303289306 0.0010 0.0010 7.33046564824644 0.0010 0.0010 10.0 0.0010 9.999556513217398 10.0 9.964807568286112 9.993705311901282 10.0 0.0010 10.0 10.0 10.0 10.0 9.990538498258292 0.9343187562054611 9.983268370787444 10.0 10.0 9.99365839836234 10.0 10.0 10.0 9.999591280034986 0.0010 10.0 0.0010 10.0 0.0010 9.999532617003938 10.0 10.0 10.0 10.0 0.0010 10.0 9.994234892962691 10.0 10.0 10.0 9.974482053516642 10.0 10.0 10.0 0.0010 0.0010 10.0 0.0010 0.0010 10.0 10.0 10.0 0.0010 0.0010 0.0010 0.0010 0.0010 0.0010 0.0010 0.0010 0.0010 0.0010 
0.0010 0.7501239246091846 0.0010 0.0010 0.0010 0.0010 0.0010 0.0010 0.7351478805797127 10.0 4.791187547252471 10.0 10.0 10.0 10.0 10.0 10.0 0.7523843385845064 10.0 10.0 10.0 10.0 10.0 3.1733502051194296 10.0 10.0 10.0 10.0 10.0 10.0 9.868135134576349 10.0 10.0 10.0 10.0 10.0 10.0 10.0 10.0 10.0 10.0 10.0 10.0 10.0 10.0 10.0 10.0 10.0 10.0 10.0 10.0 10.0 10.0 10.0 6.057563467169485 10.0 10.0 7.195961703341725 10.0 10.0 0.7518101449110361 0.7505821183435482 0.7542233572635864 0.7585011752525059 0.7568919838121235 0.7496594125602847 0.7312307967780449 0.7515090261384791 0.7517072885608982 0.7558275096413767 
0.9366891479843956 0.0010 0.0010000113027232162 0.0010 0.0012326549889218686 0.001028003114296111 0.009351008543195004 7.528524461051666 10.0 0.0010 9.946192620489478 9.99887801926153 9.996453739648668 9.99265552913192 9.999999978012298 9.988132109156636 9.998673562733842 0.0010 9.999151970009395 9.997191919348749 9.9777498993249 9.995545825034714 9.997657738257514 10.0 10.0 9.999911607103153 9.9979720452005 9.998734985274487 9.998906809841515 9.996644289931513 9.996606144332668 9.99862137511507 9.056273137557241 9.99824875256261 7.974778625977546 9.99831324160357 9.999249166705708 9.99893885803836 8.512617455680285 9.996834574371482 9.998666366784638 9.857101735753535 9.999249326734827 9.999199145605019 9.998492533793586 9.99866741540763 9.99999996696061 10.0 9.998699004022228 9.996341016100548 9.981027660677569 9.998690427469528 9.997571514880171 9.999248777774026 9.835538084855333 9.999154657591314 9.999235839793794 9.840530749030648 9.998777510090262 9.998453196090194 0.0010 0.0010 0.0010 0.0010 0.0010 0.0010 0.0010 0.0010 0.0010 0.0010 
0.0010 0.0010 0.0010 0.0010 0.0010 0.0010 0.0010 0.0010 0.3586786170051565 10.0 10.0 10.0 10.0 10.0 10.0 10.0 10.0 10.0 10.0 10.0 10.0 10.0 10.0 10.0 10.0 10.0 10.0 10.0 10.0 10.0 10.0 10.0 10.0 10.0 10.0 10.0 10.0 10.0 10.0 10.0 10.0 10.0 10.0 10.0 10.0 10.0 10.0 10.0 10.0 10.0 10.0 10.0 10.0 10.0 10.0 10.0 10.0 10.0 10.0 10.0 10.0 10.0 10.0 10.0 10.0 10.0 10.0 10.0 10.0 10.0 
0.010326410576798974 0.26878143025413603 0.0010 0.0010020138833037365 0.0027913399962848293 0.0022991539945230997 1.1892400676930164 0.08458195598403691 0.0010 9.94497315900949 4.94966680109387 9.992435103377673 10.0 10.0 9.999501909275706 9.990833683420503 10.0 9.572726136132376 10.0 9.99998920503694 9.991604811886697 9.991005009322205 9.999910516059023 5.903118075637758 10.0 9.99973959398602 9.991003187916226 9.99935498171865 9.999862743251306 9.846641821853204 9.98508392455799 9.999846810312635 9.911944747916829 9.993173884388282 9.992455429671327 9.990974829186285 9.992433068418286 9.99097139696624 9.989540862036293 10.0 9.998612335132472 9.966808488511512 9.992433179400013 9.99987493108663 9.998521181969801 10.0 9.997386320859574 9.989614410591315 9.999035261052473 9.99943878379352 9.998876520877442 9.999873872233593 8.90638289775859 9.990887636686631 9.516941597962298 9.99088986390327 9.992433088409191 9.994332149291777 10.0 9.97349979255482 0.0010 0.0010 0.0010 0.0010 0.0010 0.0010 0.0010 0.0010 0.0010 0.0010 
0.0010 0.4235382027922202 0.0019824788476254687 0.0010 0.0022315661252504193 0.0010 0.2502619756713246 0.0010 0.001000000000000334 5.987881848357275 9.917856704206336 10.0 10.0 10.0 10.0 10.0 10.0 1.335001022512724 10.0 10.0 10.0 10.0 10.0 9.362281582861137 10.0 10.0 10.0 10.0 10.0 10.0 9.684697118326484 10.0 10.0 10.0 10.0 10.0 10.0 10.0 10.0 10.0 10.0 10.0 10.0 10.0 10.0 10.0 9.900656925177861 10.0 10.0 10.0 10.0 10.0 8.858089412263613 10.0 10.0 10.0 10.0 10.0 10.0 10.0 1.3348503370824163 1.3369253066321214 1.3348781091028614 1.335187069179843 1.334844308732529 1.3348502506126165 1.3348513468550554 1.4184203226017134 1.3575021034484558 1.3374863388768699 
0.0012920190568890726 2.5697238102677016 0.009304452473237652 0.0010 0.0010 0.0010227817128486008 0.43775646358434506 0.005939255403757993 0.629285729333162 10.0 8.314793111320538 9.99976955385507 9.999803168470203 10.0 9.999837863169798 9.996591416145261 9.991621048182965 0.8780764783984525 9.98110051785187 9.999499333881168 9.998960660953973 9.99959160556923 9.999719400659073 7.549968779722352 9.994735017583782 9.999836961505244 9.99975145620065 9.999801506505243 9.99982141621729 9.997592787663697 7.559161347700201 9.999738501585917 9.869179858276194 9.990655468099456 9.8508603422132 9.999667844097877 9.999635646857376 9.999679462605524 9.724507342304257 9.999814057925644 9.999803165085913 9.9998130668048 9.999634004741155 9.99982959788965 9.999785162867445 10.0 9.98825535428149 9.99051887900658 9.999561001708743 9.999750038701041 9.985459228403093 9.999808733864677 9.710532993547565 9.999633793083499 8.759580384737223 9.99963410099147 9.999636031988391 8.889300466822194 10.0 9.999594204427309 0.8778787741751067 0.8764584728668686 0.8783255956834448 0.88274986113006 0.8797793211104582 0.8768818833903959 0.870170809910013 0.8777564247834603 0.8780097667619855 0.8779558609336282 
1.4217843662850447 9.680702320790392 0.0010 0.0010 0.004435947268894397 0.0010 0.0010 8.936087312430761 0.0010 0.0010 8.914465447468164 0.0010 10.0 10.0 10.0 10.0 10.0 0.0010 10.0 10.0 10.0 10.0 10.0 1.3644598379282966 10.0 10.0 10.0 10.0 10.0 10.0 10.0 10.0 0.0010 10.0 0.0010 10.0 1.6947642389499675 10.0 10.0 10.0 10.0 10.0 1.6986774162124645 10.0 10.0 10.0 10.0 10.0 10.0 10.0 10.0 10.0 0.0010 1.6986798550324984 10.0 1.6986794481243477 1.6907055475891584 9.287340509234827 10.0 10.0 0.0010 0.0010 0.0010 0.0010 0.0010 0.0010 0.0010 0.0010 0.0010 0.0010 
0.0010 1.079474532284936 0.0013362025562297182 0.0010 0.0010 0.0010 0.0010 0.0010 0.9618425202277143 10.0 10.0 10.0 10.0 10.0 9.99994552996113 10.0 10.0 0.0010 10.0 9.999993765080328 10.0 10.0 10.0 1.9302970576334904 10.0 10.0 10.0 10.0 10.0 9.999967969354753 10.0 9.999970443605392 7.430492132227592 10.0 10.0 10.0 10.0 9.999952286653578 10.0 10.0 10.0 10.0 9.999966165784109 10.0 10.0 10.0 10.0 10.0 9.999962918345712 10.0 10.0 10.0 6.3007609603725125 10.0 10.0 10.0 10.0 10.0 10.0 9.999914735187017 0.0010 0.0010 0.0010 0.0010 0.0010 0.0010 0.0010 0.0010 0.0010 0.0010 
0.0015957577026714485 0.7315578895307205 0.003045033422329831 0.0021853408450085293 0.0010 0.0010 0.6377520910438135 0.0019042076820521962 0.8558170897545729 9.777632976666439 8.500972743522693 9.998387447812798 9.999999737440982 9.994634482012533 9.999989740849173 9.999936718156114 9.999999720687896 9.938574168596029 9.99999357089385 9.999987023940818 9.999994667554281 9.999994836008135 9.999999990658266 7.745486051258898 9.999973595287093 9.999999970867785 9.9983712070034 9.99999983089626 9.999999986412973 9.989090928643986 9.980869252387281 9.999998082631942 9.771151600679085 9.990134794155331 9.769695688878127 9.997701245433174 9.994692010780918 9.999996549920544 9.999979080433318 9.994697313671574 9.999999992433835 9.999975805796465 9.994692003905937 9.999999853541151 9.999994879503092 9.999977511688861 9.999999236627396 9.99419836834682 9.999999987408627 9.999995932812723 9.994686799568289 9.999999996088821 9.942628244512075 9.994692006382122 9.893248813811818 9.994692009270885 9.994691861845325 6.780087653940152 9.99997878149682 9.998381746535134 9.938573041845231 9.937104549156786 9.938582081389203 9.938576863398788 9.938562104927978 9.938541621426081 9.938545023576408 9.93856415498651 9.938529078643876 9.938588404835631 
0.0010 0.0010 0.0010 0.0010 0.0010 0.0010 0.0010 2.8803832978379056 0.0010 10.0 10.0 10.0 10.0 10.0 10.0 10.0 10.0 10.0 10.0 10.0 9.99762264505889 10.0 10.0 10.0 10.0 10.0 10.0 10.0 10.0 10.0 9.525388165077855 10.0 10.0 10.0 10.0 9.997436004574961 10.0 10.0 10.0 10.0 10.0 10.0 10.0 10.0 10.0 10.0 10.0 10.0 10.0 10.0 10.0 10.0 10.0 10.0 10.0 10.0 10.0 10.0 10.0 10.0 10.0 10.0 10.0 10.0 10.0 10.0 10.0 10.0 10.0 10.0 
0.0010 0.0010 0.0010 0.001584362533073083 0.0010 0.0010 0.0010 3.941060708233357 0.0010 10.0 10.0 10.0 10.0 10.0 10.0 10.0 10.0 10.0 10.0 10.0 10.0 10.0 10.0 10.0 10.0 10.0 10.0 10.0 10.0 10.0 10.0 10.0 10.0 10.0 10.0 10.0 10.0 10.0 10.0 10.0 10.0 10.0 10.0 10.0 10.0 10.0 10.0 10.0 10.0 10.0 10.0 10.0 10.0 10.0 10.0 10.0 10.0 10.0 10.0 10.0 10.0 10.0 10.0 10.0 10.0 10.0 10.0 10.0 10.0 10.0 
0.22970518020468855 0.0010 0.0010 0.0010 0.0010 0.0010 0.0010 5.000500000000001 6.319969666870077 0.001000000000000334 10.0 10.0 10.0 10.0 10.0 10.0 10.0 0.0010 10.0 10.0 10.0 10.0 10.0 7.722366593445377 10.0 10.0 10.0 10.0 10.0 10.0 10.0 10.0 6.685575497865434 10.0 5.6956177089310405 10.0 10.0 10.0 10.0 10.0 10.0 10.0 10.0 10.0 10.0 10.0 10.0 10.0 10.0 10.0 10.0 10.0 10.0 10.0 10.0 10.0 10.0 10.0 10.0 10.0 0.0010 0.0010 0.0010 0.0010 0.0010 0.0010 0.0010 0.0010 0.0010 0.0010 
0.0010 0.0010 0.0010 0.0010 0.0010 0.0010 0.0010 3.796017352101346 0.0010 10.0 10.0 10.0 10.0 10.0 10.0 10.0 10.0 10.0 10.0 10.0 10.0 10.0 10.0 10.0 10.0 10.0 10.0 10.0 10.0 10.0 10.0 10.0 10.0 10.0 10.0 10.0 10.0 10.0 10.0 10.0 10.0 10.0 10.0 10.0 10.0 10.0 10.0 10.0 10.0 10.0 10.0 10.0 10.0 10.0 10.0 10.0 10.0 10.0 10.0 10.0 10.0 10.0 10.0 10.0 10.0 10.0 10.0 10.0 10.0 10.0 
0.0019761685334676645 0.26166961222491647 0.00131741833986414 0.0010034775547363088 0.0010 0.001000014542314956 0.02370962032518387 0.0010 1.0266774101878324 9.987729829864271 9.92553142397382 9.895177418494667 9.999184930931289 9.99984934163622 9.99910824652825 9.999995257848898 9.996067256505263 9.999950618954173 9.989726245192923 10.0 9.998815979766931 10.0 9.99913587244424 3.789019732007921 10.0 9.999081418997381 9.991441687487661 9.99949716369045 9.998812808768571 9.969818155322022 9.524514472830537 9.999422230717935 9.992414340981153 9.958325332628542 9.989008081588066 9.998705805543931 10.0 10.0 9.990979784080816 9.999067083174289 9.999248215353415 10.0 9.998889398306398 9.999120757593266 9.989026173638313 9.999936450737412 9.965931025161069 9.997153019529751 9.99914494466131 9.999894540105037 9.998986127757183 9.999090327137278 8.462618249157853 9.998876562856806 4.823918762612786 9.998821281326178 9.998852197763137 9.572614021836502 9.99916638101106 9.997566166447339 9.9999512806901 9.999950618954173 9.999950618954173 9.999950618954173 9.999950618954173 9.999950618954173 9.999950618954173 9.999950618954173 9.999950618954173 9.999950618954173 
0.0010 1.503778348208572 0.005955731096280904 0.0010 0.0010 0.0010 0.0010 0.0010 0.9745735568228316 10.0 10.0 10.0 10.0 10.0 10.0 10.0 10.0 10.0 10.0 10.0 10.0 10.0 10.0 1.2110233876927552 10.0 10.0 10.0 10.0 10.0 10.0 10.0 10.0 10.0 10.0 10.0 10.0 10.0 10.0 10.0 10.0 10.0 10.0 10.0 10.0 10.0 10.0 10.0 10.0 10.0 10.0 10.0 10.0 10.0 10.0 10.0 10.0 10.0 10.0 10.0 10.0 10.0 10.0 10.0 10.0 10.0 10.0 10.0 10.0 10.0 10.0 
0.030179323679368403 0.0010 0.0010 0.0011896567987500694 0.0010 0.0010 0.0010 7.495704765465497 0.0010 10.0 10.0 10.0 9.999908791478296 10.0 9.99999190564317 10.0 10.0 9.815896102431342 10.0 9.997403029166415 10.0 10.0 10.0 8.69001573520356 10.0 9.994760311063589 10.0 10.0 9.984822978942667 10.0 9.91365858400674 10.0 10.0 9.998267933853516 9.730623659427733 9.999856385876658 9.999963140930616 10.0 10.0 10.0 9.99996673694238 10.0 10.0 9.996252510743512 10.0 9.999984852165792 9.985034430383323 9.99846130205835 10.0 10.0 10.0 9.999974153148642 10.0 10.0 10.0 10.0 10.0 10.0 10.0 10.0 0.0010 0.0010 0.0010 0.0010 0.0010 0.0010 0.0010 0.0010 0.0010 0.0010 
0.0010 0.0010 0.0010 0.0010 0.0010 0.0010 0.884494451369384 0.0010 1.1408397079035257 10.0 10.0 10.0 10.0 10.0 10.0 10.0 10.0 10.0 10.0 10.0 10.0 10.0 10.0 5.928299475835057 10.0 10.0 10.0 10.0 10.0 10.0 10.0 10.0 10.0 10.0 10.0 10.0 10.0 10.0 10.0 10.0 10.0 10.0 10.0 10.0 10.0 10.0 10.0 10.0 10.0 10.0 10.0 10.0 10.0 10.0 9.471813263745073 10.0 10.0 10.0 10.0 10.0 10.0 10.0 10.0 10.0 10.0 10.0 10.0 10.0 10.0 10.0 
0.0010 2.227375180299302 0.0010 0.00101859444593139 0.0010 0.0010 0.0010 0.0010 0.643242910063168 10.0 10.0 10.0 10.0 10.0 10.0 10.0 10.0 0.0010 10.0 10.0 10.0 10.0 10.0 10.0 10.0 10.0 10.0 10.0 10.0 10.0 10.0 10.0 10.0 10.0 10.0 10.0 10.0 10.0 10.0 10.0 10.0 10.0 10.0 10.0 10.0 10.0 10.0 9.941201878028442 10.0 10.0 10.0 10.0 10.0 10.0 10.0 10.0 10.0 9.265729140321644 10.0 10.0 0.0010 0.0010 0.0010 0.0010 0.0010 0.0010 0.0010 0.0010 0.0010 0.0010 
0.0010 0.0010 0.0010 0.0010 0.0010 0.0010 0.0010 3.8277031661966747 10.0 0.0010 10.0 10.0 10.0 10.0 10.0 10.0 10.0 0.0010 10.0 10.0 10.0 10.0 10.0 9.5903006839834 10.0 10.0 10.0 10.0 10.0 10.0 10.0 10.0 10.0 10.0 10.0 10.0 10.0 10.0 10.0 10.0 10.0 9.5903006839834 10.0 10.0 10.0 10.0 10.0 10.0 10.0 10.0 10.0 10.0 10.0 10.0 9.590204506495787 10.0 10.0 10.0 10.0 10.0 0.0010 0.0010 0.0010 0.0010 0.0010 0.0010 0.0010 0.0010 0.0010 0.0010 
10.0 10.0 0.027108901027778215 0.0013621585339443742 0.005105066020098411 0.03143649127395558 0.0010 10.0 0.0010 0.0010 5.972862910161471 0.0010 6.438592668672566 6.501819466272157 6.452049324696635 2.728151440544786 6.204950536486057 0.0010 5.000396088528585 6.460446431708954 5.000375516724737 2.71778561379029 6.456781943717941 4.88132268818294 6.568163045687444 6.453765253845638 2.6875714323906843 2.7238645230539307 6.450293640726221 5.00040014610659 0.0010 6.333728204186613 0.0010 2.708195089005998 0.0010 2.3363901310875645 0.0010 2.716334627688558 6.093113476008156 6.35780719094273 6.334137198966065 4.960198717035887 0.0010 6.456554390355915 5.89735638010283 6.2553566205437825 6.364857805472086 6.526817771357227 6.457766810228145 6.426612700024168 6.462135467420447 6.478670437790049 4.99772799951723 0.0010 5.0003966174605265 0.0010 0.0010 0.0010 6.484521274459716 2.5432564584811344 0.0010 0.0010 0.0010 0.0010 0.0010 0.0010 0.0010 0.0010 0.0010 0.0010 
0.0013194205289610208 0.0010 0.004003403619167934 0.0011727546679611992 0.0011514914263856656 0.00129828573076171 0.0010 0.0010 0.79457233565839 10.0 6.092847044262247 9.996993125715644 10.0 9.996444397360559 10.0 9.999719816253188 9.928846998787424 0.13298359335454046 9.983217519112019 9.996763747177289 9.999980585977264 9.998928202536325 9.999201994216158 3.5920172137689503 9.986726458100938 9.998472773316466 9.999744162885214 9.972596269427475 9.983454416108462 9.884721910949338 9.340409706428815 9.998233115361383 10.0 9.999939180034628 9.99967223128957 9.99603563607475 9.999980769345457 9.999254594289328 9.889955726096774 9.990877263997822 9.998230168746687 9.913700803669677 9.999976508763156 10.0 9.999662119508267 9.988986045007513 9.854999330759842 9.965654642871824 10.0 10.0 9.608428758752815 9.998148062765763 7.56062265249878 9.999922458213033 5.075311498746753 9.999977126644987 9.999979684806567 4.8419567635907566 9.846807302283429 9.934695639823603 0.13298359335454046 0.11632105092223588 0.13298359335454046 0.13298359335454046 0.13298359335454046 0.13298359335454046 0.13298359335454046 0.13298359335454046 0.13298359335454046 0.13298359335454046 
0.0010 0.781130937200213 0.08003400552646399 0.0010 0.0032341540345507073 0.001134021888215166 1.0594258990263312 0.0010 0.4145555319801 10.0 9.91585241531473 9.921036862122824 10.0 10.0 9.903635704359075 9.985454820998767 10.0 0.1465883893107609 9.986138536516563 10.0 9.992321245234294 9.985171195494619 10.0 3.9091232047006237 10.0 10.0 9.987893988879629 9.985663958465542 10.0 9.986471232022154 10.0 10.0 9.920395815288462 9.977888795484501 10.0 9.985686122228286 9.9209964113104 9.985566498964802 10.0 10.0 9.99092701281954 10.0 9.92099659153256 10.0 10.0 10.0 10.0 10.0 10.0 10.0 10.0 10.0 9.964214527567608 9.920996424436899 10.0 9.921006641480488 9.920997865166747 10.0 10.0 9.986310456325015 0.1426042827399545 0.144285806580859 0.14115413898898854 0.1384917908811536 0.1454952472037947 0.16203079489417682 0.14201031849754386 0.141095339890974 0.13921135465716628 0.1699445240811288 
0.0010 0.29698155196231113 0.0010 0.001090274643491714 0.0010 0.0010 0.0010 0.0010 0.9571186341677995 10.0 8.2932463966384 9.597366420915057 10.0 10.0 10.0 9.744211306111545 10.0 1.0301111802801688 10.0 10.0 9.991516076463983 10.0 10.0 3.8699426234590417 9.991529182439917 10.0 10.0 10.0 10.0 10.0 9.147727325262597 10.0 9.791158164338778 10.0 9.780572425406517 9.999943748456147 9.748795179933238 10.0 10.0 10.0 10.0 9.938259633276633 9.74868600298599 9.998739469689783 9.999992518162916 9.999993636126703 10.0 10.0 10.0 10.0 10.0 10.0 8.704232067905046 9.754829439760655 6.682019042878396 9.749255265762773 9.749550585750649 5.675860663536275 10.0 9.999993788066758 1.0301111802801688 1.0301111802801688 1.0301111802801688 1.0301111802801688 1.0301111802801688 1.0301111802801688 1.0301111802801688 1.0301111802801688 1.0301111802801688 1.0301111802801688 
0.0010 0.1251818614215439 0.0010 0.00294635252314994 0.0010 0.0010 0.0010 0.0010 1.0253680994939502 10.0 9.817468380414361 10.0 10.0 10.0 10.0 10.0 10.0 10.0 10.0 10.0 10.0 10.0 10.0 2.4913584503485513 10.0 10.0 10.0 10.0 10.0 10.0 9.076922867538844 10.0 9.988406111961105 10.0 10.0 10.0 10.0 10.0 10.0 10.0 10.0 10.0 10.0 10.0 10.0 10.0 9.984619625996094 10.0 10.0 10.0 10.0 10.0 8.318676793605315 10.0 4.849328551887808 10.0 10.0 9.726433092258478 10.0 10.0 10.0 10.0 10.0 10.0 10.0 10.0 10.0 10.0 10.0 10.0 
0.0010 0.0010 0.0010 0.0010 0.0010 0.0010 0.0010 0.0010 0.8346349430343392 10.0 4.961322483071953 10.0 10.0 10.0 10.0 10.0 10.0 0.33914122079948883 10.0 10.0 10.0 10.0 10.0 0.534954491689867 10.0 10.0 10.0 10.0 10.0 10.0 10.0 10.0 10.0 10.0 10.0 10.0 10.0 10.0 10.0 10.0 10.0 10.0 10.0 10.0 10.0 10.0 10.0 10.0 10.0 10.0 10.0 10.0 10.0 10.0 5.180848878147091 10.0 10.0 7.227361726741209 10.0 10.0 0.3392136817991255 0.0010 0.33894201826912373 0.33847919137471894 0.3386561604689632 0.3391939002570029 0.34153690954528804 0.3392081661479842 0.33921876716581634 0.33857445487309623 
0.0015421823692489153 0.0010 0.0010 0.0010 0.0010 0.0010 0.0010 7.641988676506955 0.0010 10.0 5.35191173846235 10.0 10.0 9.90599746804766 10.0 10.0 10.0 9.011944300831031 10.0 10.0 10.0 10.0 10.0 9.405689938932316 10.0 10.0 9.99767710522314 10.0 10.0 9.996157646840146 2.3431202111327223 10.0 10.0 10.0 8.765706791913194 10.0 10.0 10.0 10.0 10.0 10.0 9.33955350226466 10.0 10.0 10.0 9.980832794707004 10.0 9.994443356470756 10.0 10.0 10.0 10.0 10.0 10.0 10.0 10.0 10.0 4.585068190598151 10.0 10.0 0.0010 0.0010 0.0010 0.0010 0.0010 0.0010 0.0010 0.0010 0.0010 0.0010 
0.0010378857469006463 9.312847778796314 0.01590766066512328 0.0011781119124435106 0.0013635699871089226 0.0015714824607487112 0.10283119656740344 0.001265842779976086 1.3050654676442097 8.614421859644446 8.521166098449326 9.999960418290657 10.0 9.676484624987165 9.999988882054316 9.986182497986665 9.998060550028963 0.0010 9.981603984228087 9.991370856775177 9.999552022375482 9.999974419898846 9.99991571130314 8.615847238945914 9.99964383288402 9.99998782347846 9.996879166798374 9.999992170927527 9.999615057032546 9.998929605454645 9.996256134368494 9.999497852394413 9.705433893932387 10.0 9.998578576426274 9.999900594235203 9.999956320637159 9.999961750923172 9.997803044908313 9.999762257430273 10.0 9.994617825149986 9.999959252286434 9.999967523114822 9.999985430584413 9.723322376100528 9.998570218478312 9.74461634697929 10.0 9.99949367696726 9.98545983595056 10.0 8.817162927124143 9.999931624930184 4.396857455864591 9.99995969905185 9.999958204590172 3.341587236532577 9.137052608531658 9.999812176266436 0.0010 0.0010 0.0010 0.0010 0.0010 0.0010 0.0010 0.0010 0.0010 0.0010 
0.0010 0.0010 0.0010 0.0010 0.0010 0.0010 0.8177842726099016 0.0010 0.8121075046445116 10.0 10.0 10.0 10.0 10.0 10.0 10.0 10.0 10.0 10.0 10.0 10.0 10.0 10.0 10.0 10.0 10.0 10.0 10.0 10.0 10.0 10.0 10.0 10.0 10.0 10.0 10.0 10.0 10.0 10.0 10.0 10.0 10.0 10.0 10.0 10.0 10.0 10.0 10.0 10.0 10.0 10.0 10.0 10.0 10.0 10.0 10.0 10.0 10.0 10.0 10.0 10.0 10.0 10.0 10.0 10.0 10.0 10.0 10.0 10.0 10.0 
0.0021749939113478913 0.7280880591759378 0.0011325217277313412 0.0010656826621868155 0.0010 0.0010046134889751398 0.0010 0.0019141254716739785 0.9667124998677444 9.974154536420718 6.0366781968755365 9.993115908045617 10.0 9.996771382891557 10.0 9.995538181010868 10.0 1.1269112905679044 10.0 9.999620787998285 9.997358303848433 10.0 9.999958531793487 3.7749568968657834 10.0 10.0 10.0 10.0 9.999998374122997 9.99524747852651 9.555672831058462 9.997141394564563 9.98786181975137 10.0 9.99272252162654 10.0 10.0 10.0 10.0 9.999926792948356 10.0 9.995175260601211 10.0 10.0 10.0 9.997231973398288 9.996094429365266 10.0 10.0 10.0 10.0 10.0 9.30381752192741 10.0 7.536119632896327 10.0 10.0 7.626204190740569 9.999690178447576 9.99437349970458 1.1267408214534098 1.1267255136265142 1.1267396050586818 1.126739137746543 1.1267391863006726 1.1267233814006765 1.1267390761327063 1.1265643477837615 1.1267338528850057 1.1267208603729941 
0.0011437791716755086 0.8211435679876764 0.005367118489899458 0.0010343772523726596 0.0010 0.0010000122993629504 0.0051485917761670465 0.0033378772703751085 0.9714842899984311 9.995090764093183 8.018745839677782 10.0 9.999949941436181 9.99607729690846 9.999940956980389 10.0 9.996666608533099 10.0 10.0 9.998525032329917 9.999999951573605 10.0 9.998570235250265 2.613107056040815 9.990728658501341 9.999992617381649 10.0 10.0 9.999980669153214 10.0 9.982558531344987 9.999849108214473 9.987341709044404 9.966083793893644 9.999839500854698 9.999913749027806 10.0 10.0 9.995248813663801 9.99748596256671 10.0 10.0 10.0 9.999992444242332 9.998100294143345 9.999999181538108 9.99988142050836 10.0 9.999996648179646 9.999110417633476 9.999525046581494 9.999600878566376 9.829495690180927 10.0 6.111504895857002 10.0 10.0 4.9548354797623135 10.0 9.997873913123644 10.0 10.0 10.0 10.0 10.0 10.0 10.0 10.0 10.0 10.0 
0.0010 0.0010 0.0010 0.0010 0.0010 0.0010 0.0010 3.497800800484404 0.008145721560892969 10.0 9.999941946430605 10.0 10.0 10.0 10.0 10.0 10.0 10.0 10.0 10.0 10.0 10.0 10.0 10.0 10.0 10.0 10.0 10.0 10.0 10.0 9.996006568608244 10.0 10.0 10.0 10.0 10.0 10.0 10.0 10.0 10.0 10.0 10.0 10.0 10.0 10.0 10.0 10.0 10.0 10.0 10.0 10.0 10.0 10.0 10.0 10.0 10.0 10.0 9.964636221062912 10.0 10.0 10.0 10.0 10.0 10.0 10.0 10.0 10.0 10.0 10.0 10.0 
0.0010 0.0010 0.0010 0.0010 0.0010 0.0015132492426325347 0.0010 3.9723634463029467 0.0010 10.0 10.0 10.0 10.0 10.0 10.0 10.0 10.0 10.0 10.0 10.0 10.0 10.0 10.0 9.396717066710448 10.0 10.0 10.0 10.0 10.0 10.0 10.0 10.0 10.0 10.0 10.0 10.0 10.0 10.0 10.0 10.0 10.0 10.0 10.0 10.0 10.0 10.0 10.0 9.935312840554968 10.0 10.0 10.0 10.0 10.0 10.0 10.0 10.0 10.0 10.0 10.0 10.0 10.0 10.0 10.0 10.0 10.0 10.0 10.0 10.0 10.0 10.0 
0.0010 0.0010 0.0010 0.0010 0.0010 0.0010 0.0010 0.0010 0.28140436414251846 10.0 10.0 10.0 10.0 10.0 10.0 10.0 10.0 10.0 10.0 10.0 10.0 10.0 10.0 4.853396357308939 10.0 10.0 10.0 10.0 10.0 10.0 10.0 10.0 10.0 10.0 10.0 10.0 10.0 10.0 10.0 10.0 10.0 10.0 10.0 10.0 10.0 10.0 10.0 10.0 10.0 10.0 10.0 10.0 10.0 10.0 10.0 10.0 10.0 4.6027208695745 10.0 10.0 10.0 10.0 10.0 10.0 10.0 10.0 10.0 10.0 10.0 10.0 
0.0010906131368659704 3.789932274538033 0.0013396373849615464 0.0018873493896253632 0.0010042574210265816 0.001219644377412313 1.2507567584294257 0.0011072947458637353 0.7097710638653321 9.517508626683272 9.95081089109359 9.99999055372131 9.999441547893314 9.991938023053013 9.999482324689197 9.999986396884418 9.978818943886091 0.25660500674403286 9.95981809826805 9.996885967981697 9.999532423480373 9.959409496067538 9.999471611672245 8.272284490601903 9.999415337659768 9.99941380216336 9.999933132409625 9.960423864476502 9.999375055278371 9.917661294980295 9.999692625349928 9.999478330359565 9.983890805975436 9.992819562308178 9.999760274803483 9.958570641499728 9.99999038373304 9.999998672018737 9.999999988983076 9.999386043049672 9.979743628283488 9.979823873623264 9.999990342254641 9.998732848429555 9.964784651081219 9.792385137878478 9.999988514173797 9.996330980641835 9.99999880391586 9.990812219222532 9.980105135270783 9.999405379311817 9.831992971876556 9.999990345522408 9.920382700570594 9.99997531524723 9.999980452355965 9.44719933989811 9.999966826930807 9.999789111231244 0.26103357963054163 0.29220468594210747 0.26112666738634216 0.26131025835294075 0.2604636150222541 0.2611213437531612 0.2611745054360419 0.2746055358969941 0.2523289845951431 0.2609242783739072 
0.0010 0.9665001990774043 0.0010 0.0010294171704556025 0.0011727981736257332 0.0010 0.0010 0.0010 0.5486893936605812 10.0 10.0 10.0 10.0 10.0 10.0 10.0 10.0 0.48776479205699985 10.0 10.0 10.0 10.0 10.0 8.18584222081272 10.0 10.0 10.0 10.0 10.0 10.0 10.0 10.0 10.0 10.0 10.0 10.0 10.0 10.0 10.0 10.0 10.0 10.0 10.0 10.0 10.0 10.0 10.0 10.0 10.0 10.0 10.0 10.0 10.0 10.0 10.0 10.0 10.0 10.0 10.0 10.0 0.4891397127277397 0.48100822055489356 0.48558980109721706 0.4843764995417237 0.4875117354960503 0.4874283885917787 0.4874229406775168 0.48967849617369996 0.4826058288498425 0.4743967318892137 
0.0010 0.0010 0.0010 0.0010 0.0010 0.0010 0.0010 3.5319248254927884 0.0010 10.0 10.0 10.0 10.0 10.0 10.0 10.0 10.0 10.0 10.0 10.0 10.0 10.0 10.0 10.0 10.0 10.0 10.0 10.0 10.0 10.0 10.0 10.0 10.0 10.0 10.0 10.0 10.0 10.0 10.0 10.0 10.0 10.0 10.0 10.0 10.0 10.0 10.0 10.0 10.0 10.0 10.0 10.0 10.0 10.0 10.0 10.0 10.0 10.0 10.0 10.0 10.0 10.0 10.0 10.0 10.0 10.0 10.0 10.0 10.0 10.0 
0.0010 5.419970942640862 0.030158743548612487 0.0019015092107606693 0.005822068200466952 0.0018667188188048606 5.010583029607756 0.0010 1.4882187623941086 10.0 8.712589438686175 10.0 10.0 10.0 10.0 10.0 10.0 0.0010 10.0 10.0 10.0 10.0 10.0 8.753631233366924 10.0 10.0 10.0 10.0 10.0 10.0 3.2022016225447514 10.0 10.0 9.739420596275165 10.0 10.0 10.0 10.0 10.0 10.0 10.0 10.0 10.0 10.0 10.0 10.0 10.0 10.0 10.0 10.0 10.0 10.0 7.426849600443425 10.0 10.0 10.0 10.0 10.0 10.0 10.0 0.0010 0.0010 0.0010 0.0010 0.0010 0.0010 0.0010 0.0010 0.0010 0.0010 
0.5824507168693671 0.0010 0.001030667368754446 0.0010 0.0019294140738503418 0.0010 0.0010 7.927724464552762 10.0 0.0010 9.950969443131074 9.999995418412281 10.0 9.8752470363089 10.0 9.999946207672957 10.0 1.1476429882282164 10.0 9.999405293303854 9.969762611290687 10.0 10.0 9.060489025302505 10.0 10.0 9.999996734312061 10.0 10.0 10.0 9.99472121288769 9.999849599809789 9.778320891823022 9.999846893826062 9.778320891823022 10.0 9.999746489834319 9.9999705188311 9.853937576254761 9.619252564883741 10.0 9.078546751786124 9.999999886919408 9.999982839451217 10.0 10.0 9.99933821076328 9.995623364397323 9.999965466157484 10.0 10.0 10.0 9.914523354183139 9.999991509312094 9.997616298830785 9.886851254012642 9.999997528691937 10.0 9.999797159696975 10.0 1.1394361661799297 1.184585311402185 1.7758663066154627 1.1528632078777803 1.1572848432058427 1.1545591659751344 1.1533322772477979 1.1552959433024639 1.1539828417248015 1.1546298058048148 
0.0011080834397028325 0.0010 0.0010 0.0013611522390122347 0.0011373380472231751 0.0010005941864414838 0.9563563997417842 0.0010 0.9753078537073788 10.0 10.0 9.999942671658157 9.999892677033626 10.0 10.0 9.999871179936262 10.0 10.0 9.999912501687517 9.989409763448629 10.0 9.99992908495495 10.0 9.53871563062111 10.0 9.999910789390402 9.999896766011497 9.999892275131495 9.999895945923262 10.0 10.0 10.0 10.0 9.999889912245859 9.938048108137684 9.99989254473346 9.999619805014511 9.96236239606813 9.999835330074706 10.0 9.999889352629133 10.0 9.999894524348028 9.999913906994497 9.999894667309267 9.996291145820747 9.99613117063716 10.0 10.0 9.9999040432735 9.999918381536737 9.999907974453492 6.403589841026528 9.999891909749264 10.0 9.999891909281935 9.999812559725104 7.605314833153203 10.0 10.0 10.0 10.0 10.0 10.0 10.0 10.0 10.0 10.0 10.0 10.0 
1.0395510053906243 0.007739782707031779 0.0010001108504579304 0.001000366172028479 0.0010002526157076347 0.0010759930744864434 0.0019929547769005906 7.634412139453755 10.0 0.0010 9.988909758707752 9.99327579291615 9.99959418099131 9.991682520155381 9.986804721317702 9.993276830016875 9.999687267583617 0.5385583397897662 9.991983832486051 9.999614269273735 9.993275783167897 9.993275736184476 9.999994580465183 9.858291106647627 9.994372711729829 9.999933082276359 9.972600909666468 9.999724416171492 9.999867167984728 9.998877271643497 9.999895035958565 9.999998154918266 8.509191504568257 9.993275732463172 7.565298561381525 9.999999690464474 9.993275761595722 9.999999779503137 9.996160209414871 9.999948720198777 9.999997503437617 9.999975757949638 9.993275736939818 9.999996766109545 9.993275857440004 9.99990428166214 9.999281196039298 9.999955785396681 9.999988336846892 9.999997075180724 9.971509899145948 9.999998427233006 9.999568611547568 9.993275736923724 8.829543584672654 9.993275732056558 9.993275781148187 9.99022897386292 9.999999919578746 9.993766150250377 0.5373114017163972 0.54050498890067 0.5402681554299017 0.5462588701810688 0.5465900831690977 0.5537436257997044 0.5666040868327296 0.5419874875323525 0.5929683839116959 0.5613289070265035 
0.0010 2.0008637490417023 0.0010 0.0010 0.0010 0.0010 0.0010 0.0010 0.7300306705141112 10.0 8.89102445003463 10.0 10.0 10.0 10.0 10.0 10.0 1.8280788803245862 10.0 10.0 10.0 10.0 10.0 6.19565228555668 10.0 10.0 10.0 10.0 10.0 10.0 10.0 10.0 10.0 10.0 10.0 10.0 10.0 10.0 10.0 10.0 10.0 10.0 10.0 10.0 10.0 10.0 10.0 10.0 10.0 10.0 10.0 10.0 6.967738115425932 10.0 10.0 10.0 10.0 10.0 10.0 10.0 1.829129624228323 1.8108278286775437 1.8235472507144992 1.8670302751654706 1.8256405895724732 1.826190088369479 1.8290709458252676 1.8298566342501197 1.8287562421793029 1.8117920407275867 
0.0010 1.110097720035379 0.0010 0.0010 0.0010 0.0010572508518609674 0.0010 0.0010 0.9739078528232115 10.0 8.918721777312376 10.0 10.0 10.0 9.999998748393583 9.999648291263961 10.0 10.0 9.998938975939932 9.969598310020938 10.0 9.9996717883475 9.999997823794397 1.5253207716905939 9.999910048205342 9.999996967177045 9.999496223636154 9.999656622671736 9.999998833799168 9.99885092564926 10.0 9.999974313590439 10.0 9.998941296529068 10.0 9.99968794302738 10.0 10.0 9.998566004363514 10.0 9.999915338454022 10.0 10.0 9.986553377621197 9.999665864195688 10.0 9.999837567185658 9.999483619957195 10.0 9.999961621197231 9.999949251770651 10.0 5.922854936063636 10.0 7.558510235408551 10.0 10.0 0.0010 10.0 9.999672896539995 10.0 10.0 10.0 10.0 10.0 10.0 10.0 10.0 10.0 10.0 
0.0010 0.0010 0.0010 0.0010 0.0010 0.0010 0.0010 3.7664749664488713 0.0010 10.0 10.0 10.0 10.0 10.0 10.0 10.0 10.0 10.0 10.0 10.0 10.0 10.0 10.0 10.0 10.0 10.0 10.0 10.0 10.0 10.0 10.0 10.0 10.0 10.0 10.0 10.0 10.0 10.0 10.0 10.0 10.0 10.0 10.0 10.0 10.0 10.0 10.0 10.0 10.0 10.0 10.0 10.0 10.0 10.0 10.0 10.0 10.0 10.0 10.0 10.0 10.0 10.0 10.0 10.0 10.0 10.0 10.0 10.0 10.0 10.0 
0.0010 1.6037478509031065 0.0010 0.0010 0.0010 0.0010 0.0010 0.0010 0.9376603719026124 10.0 9.749142294950133 10.0 10.0 10.0 10.0 10.0 10.0 9.996654775190729 10.0 9.961363300615707 10.0 10.0 10.0 0.8191691528051726 10.0 10.0 10.0 10.0 10.0 10.0 10.0 10.0 10.0 10.0 10.0 10.0 10.0 10.0 10.0 10.0 10.0 10.0 10.0 9.976690667539637 10.0 10.0 10.0 10.0 10.0 10.0 10.0 10.0 4.774922133884406 10.0 10.0 10.0 10.0 3.0712266582160597 10.0 10.0 9.996654775190729 9.996654775190729 9.996654775190729 9.996654775190729 9.996654775190729 9.996654775190729 9.996654775190729 9.996654775190729 9.996654775190729 9.996654775190729 
0.0010 0.0010 0.0010 0.001674980828845677 0.0010 0.0010 0.5141963913430716 0.0010 1.0735676879706695 10.0 8.727196930655026 10.0 10.0 10.0 10.0 10.0 10.0 10.0 10.0 10.0 10.0 10.0 10.0 7.552789987295331 9.988532179956904 10.0 10.0 10.0 10.0 10.0 10.0 10.0 10.0 10.0 10.0 10.0 10.0 10.0 10.0 10.0 10.0 9.786956767328459 10.0 10.0 10.0 10.0 10.0 9.974295631407424 10.0 10.0 9.691977215755363 10.0 10.0 10.0 10.0 10.0 10.0 10.0 10.0 10.0 10.0 10.0 10.0 10.0 10.0 10.0 10.0 10.0 10.0 10.0 
0.002255654326706006 1.5252327300267474 0.02177897533837272 0.001003721269681792 0.0010 0.0010 0.0010 0.0010 0.93543107833542 9.991149537698181 10.0 9.99874518420239 9.999967769496616 10.0 9.997218297362618 10.0 9.989469236144473 10.0 9.998611761159982 10.0 10.0 9.998668047599276 9.99922402074787 2.0334387322116685 10.0 10.0 10.0 9.998744222398818 9.996917711757671 10.0 10.0 9.999245064973174 9.998939545816896 9.99915492314487 9.998746535985612 9.998744486418879 9.999533121362461 9.99999124621444 9.950476229958996 9.999982592187267 9.99856775227163 10.0 10.0 9.999697800120183 9.98994669451385 10.0 9.995702657881626 10.0 9.999441175632432 9.999985100240124 9.999914999523213 9.999976175371273 9.902436605644603 10.0 10.0 9.999553776384829 9.999063705072412 10.0 10.0 9.994367834716556 10.0 10.0 10.0 10.0 10.0 10.0 10.0 10.0 10.0 10.0 
0.0010 1.063378754359193 0.006051283641510426 0.0028123678927773218 0.0010 0.0010070422377446073 1.5732680504522356 0.0013398170347201442 1.0656827384462428 10.0 9.424226492697407 10.0 10.0 10.0 9.999981562891394 10.0 10.0 10.0 10.0 9.998077476180656 10.0 10.0 10.0 7.478604636384145 9.97004571428399 10.0 10.0 10.0 10.0 10.0 10.0 10.0 10.0 10.0 10.0 10.0 10.0 10.0 9.976534931825398 10.0 10.0 9.547499257524304 9.997693534114536 10.0 10.0 10.0 9.99053691174245 10.0 10.0 9.967213123473194 10.0 10.0 8.580143609299178 10.0 10.0 10.0 10.0 4.0429380389912195 10.0 10.0 10.0 10.0 10.0 10.0 10.0 10.0 10.0 10.0 10.0 10.0 
0.0014668160929442425 0.0010 0.0014817952104671033 0.0010 0.0010131942423260635 0.0010008021019579504 0.005912472287791639 0.0010 0.737817624257743 10.0 9.976864327762446 9.999952414978928 10.0 10.0 10.0 9.999988162419967 9.999700223180216 10.0 9.999958371638552 9.999984575051553 9.999991266362745 10.0 9.99996605072171 10.0 9.983066622296306 10.0 9.987362856311906 10.0 9.999928449184017 10.0 9.99152657551109 9.99996854817509 10.0 9.999973246098776 10.0 10.0 9.999976429182386 9.999975190487334 9.99835853001904 9.999989638307465 9.999993227676045 10.0 9.99998856230167 9.999991479280826 10.0 10.0 9.999758737652748 9.99999125127785 9.999971834350605 10.0 9.99082956761542 9.999990792625065 10.0 9.999988639969338 9.983834669045248 9.999976925762054 9.999988432159164 9.999352502757512 10.0 9.99985853177362 10.0 10.0 10.0 10.0 10.0 10.0 10.0 10.0 10.0 10.0 
0.0010 0.492683733899145 0.002778449954121726 0.0025130492300824347 0.0010 0.0010 0.7947209119915527 0.0010 0.911439120432148 10.0 10.0 10.0 10.0 10.0 10.0 10.0 10.0 0.4582206087333998 10.0 10.0 10.0 10.0 10.0 0.4079877254404325 10.0 10.0 10.0 10.0 10.0 10.0 3.7380597072282393 10.0 10.0 9.981773327249034 10.0 10.0 10.0 10.0 10.0 10.0 10.0 10.0 10.0 10.0 10.0 10.0 10.0 10.0 10.0 10.0 10.0 10.0 10.0 10.0 10.0 10.0 10.0 8.895675752487673 10.0 10.0 0.4580627991895977 0.45801840023238705 0.45804691928957986 0.45802144511989196 0.4580872151773227 0.45765602001941164 0.4580644756095727 0.45817353688856566 0.4580510031402923 0.45962744599276434 
0.0016899976452073241 9.228057527255153 0.012436055399559718 0.001047346233527769 0.004469395385984476 0.0034142837727624857 0.10811607026424563 0.001023818367789853 1.1566553829086268 8.555916367957229 9.913695981000187 9.999999977365782 9.999990456911274 9.825554058247082 9.999928747113637 9.999727875658513 9.999994788370316 0.0010 9.999921194786456 10.0 9.990668589437284 9.999964314537083 9.999996860500744 10.0 9.999509270183285 9.999998900945679 9.999474030939796 9.999950838460196 10.0 10.0 9.81982027346283 9.999974961693907 9.774458518605528 9.999986025788962 9.99811876974278 9.99975159555023 9.999999990297994 9.999999998177024 9.998086333203826 9.999996746380795 9.99400226930242 9.889606521425364 9.999891895768295 10.0 9.999476489707437 9.892839793691497 9.999964170154145 9.982601655620435 9.996969091147127 9.998348338178294 9.999905217339434 9.999999992544309 5.440931989839564 9.999983911821591 3.5992560112862892 9.999999997229198 9.997761358917588 10.0 9.99520440694772 9.923951916186295 0.0010 0.0010 0.0010 0.0010 0.0010 0.0010 0.0010 0.0010 0.0010 0.0010 
1.0523728251821485 0.0010 0.0010 0.0010042717105613653 0.006371275688615757 0.0010 0.0010 10.0 10.0 0.0010 10.0 10.0 9.995105379735216 9.964702948498061 9.916214135298475 10.0 9.990822637710558 10.0 9.980675274779 10.0 9.956456813927852 9.961398735000513 10.0 10.0 9.985798388826526 9.9983087097813 9.987281138656254 9.986193147079709 10.0 8.663921391108351 10.0 10.0 9.991698244616751 10.0 2.0078451883500215 9.985614737941821 10.0 10.0 9.291255416403807 9.999060142774526 9.998605885241458 9.993777723611444 10.0 9.998205094228327 9.958247441191272 10.0 9.98814930435403 9.987782648047059 10.0 9.997781514486679 9.999284899537638 9.998464953882548 10.0 10.0 10.0 10.0 10.0 10.0 10.0 9.999971575398545 0.0010 0.0010 0.0010 0.0010 0.0010 0.0010 0.0010 0.0010 0.0010 0.0010 
0.0010 0.0010 0.0010274006963097205 0.0010136045990287188 0.0010 0.0010000715910679938 0.0010 0.0010 0.9886017412314263 10.0 10.0 9.999954406439011 9.99995729724355 9.999959681341505 9.999958959921107 9.99997780341593 9.999954250561371 10.0 9.999954464441148 9.999959104748696 9.989077483532702 9.999955085676776 9.999953521216451 3.425107442849771 9.999943448691788 9.999956395369312 9.992355912126271 9.999954616603182 9.999957257770811 9.999946462725905 9.760791305973704 9.999954470420894 10.0 9.9999544350975 10.0 9.999954484837438 9.999958080846268 9.999954418938648 10.0 9.99996128461328 9.99995448545378 9.76147991979233 9.999960571631629 9.999956412350205 9.990890083180297 9.99995782967194 9.999952988364557 9.99909851762175 9.9999528637639 9.99995615035271 9.999981164318413 9.999958467487378 8.084758980440933 9.999958085345522 4.367876588081011 9.999958107297848 9.985076301516541 10.0 9.994255493799868 9.999954429772213 10.0 10.0 10.0 10.0 10.0 10.0 10.0 10.0 10.0 10.0 
10.0 10.0 0.00574424153762869 0.0010930304497133345 0.010419582146102335 0.0010 0.007376772620849421 7.114507984687302 0.0010 0.0010 7.846514961757206 0.0010 7.0015112876923675 6.889511451955368 7.13536679222775 0.0010 7.100939485270644 0.7639978586577076 7.018898687405769 7.043885093605876 5.34264916223324 5.367918816787116 7.035390229675717 6.673052935242873 6.999820419974805 6.995194878638193 5.844041905167501 6.966567815101046 6.9975419040196005 7.014498773104587 2.688052114411994 6.994026699728357 0.0010 5.482486437653741 0.0010 5.8961636394257475 0.15211075975692978 0.0010 7.221463764587215 6.994881251040552 6.996862189732089 6.985792637252066 0.1573514333169621 7.018535282791552 7.033021076567623 6.7628856986523145 6.909422526435158 7.067381174592599 7.093958284470048 6.991975969014622 6.999176880017476 6.995272338714798 7.149679582531723 0.1573514271682015 2.900379747050503 0.15735238861341028 0.15379420867646054 0.0010 6.990284219739329 5.371202765914351 0.7393331043952681 0.7382302176026336 0.7395903334208019 0.7391687517487908 0.7472436599639832 0.7371507456236601 0.7391955794753587 0.6646623094800016 0.7871932063489794 0.7392479578912267 
10.0 10.0 0.0010 0.0010 0.0010 0.0010 0.0010 10.0 0.0010 0.0010 10.0 0.0010 10.0 10.0 10.0 0.0010 10.0 0.0010 10.0 10.0 10.0 10.0 10.0 10.0 10.0 10.0 10.0 10.0 10.0 10.0 0.0010 10.0 0.0010 10.0 0.0010 10.0 0.0010 10.0 1.8323297432452104 10.0 7.841591437045735 10.0 0.0010 10.0 10.0 10.0 10.0 10.0 10.0 10.0 10.0 10.0 3.3009846594553762 0.0010 0.013990640245404862 0.0010 0.0010 6.311535364447325 9.997930568564483 10.0 0.0010 0.0010 0.0010 0.0010 0.0010 0.0010 0.0010 0.0010 0.0010 0.0010 
0.0010 0.0010 0.0010 0.0023543582833389022 0.0010 0.0010 0.7278837004648833 0.0010 0.6791508160362958 10.0 10.0 10.0 10.0 10.0 10.0 10.0 10.0 0.0010 10.0 10.0 10.0 10.0 10.0 7.010017609558236 10.0 9.997557180477699 10.0 10.0 10.0 10.0 4.915927165825779 10.0 10.0 10.0 10.0 10.0 10.0 10.0 10.0 10.0 10.0 9.998510483465953 10.0 10.0 10.0 10.0 10.0 9.999403398493454 10.0 10.0 10.0 10.0 9.650746396537437 10.0 10.0 10.0 10.0 10.0 10.0 10.0 0.0010 0.0010 0.0010 0.041947049972906436 0.0010 0.0010 0.0010 0.0010 0.0010 0.0010 
0.0010177250575812342 0.0010 0.0010 0.0010 0.0010 0.0010 0.0010 1.666804926958743 10.0 0.0010 10.0 10.0 9.999986848486353 9.99990883288461 10.0 10.0 10.0 0.0010 10.0 9.99981184214911 10.0 10.0 10.0 10.0 10.0 10.0 10.0 9.999981254759753 9.999987141718911 10.0 10.0 10.0 10.0 10.0 10.0 10.0 10.0 10.0 10.0 10.0 9.999986144731773 10.0 10.0 9.999986618030833 10.0 9.857934453965392 10.0 10.0 10.0 10.0 10.0 9.999986139207873 10.0 10.0 10.0 10.0 10.0 10.0 10.0 10.0 0.0010 0.0010 0.0010 0.0010 0.0010 0.0010 0.0010 0.0010 0.0010 0.0010 
0.0010 1.696748472887819 0.0010 0.0010 0.0010 0.0010 0.0010 0.0010 0.9364933410005744 10.0 9.790235909769827 10.0 10.0 10.0 10.0 10.0 10.0 10.0 10.0 10.0 10.0 10.0 10.0 4.342142374382067 10.0 10.0 10.0 10.0 10.0 10.0 10.0 10.0 10.0 10.0 10.0 10.0 10.0 10.0 10.0 10.0 10.0 10.0 10.0 10.0 10.0 10.0 10.0 10.0 10.0 10.0 10.0 10.0 6.065596364387071 10.0 9.967902203044172 10.0 10.0 1.5791781014753052 10.0 10.0 10.0 10.0 10.0 10.0 10.0 10.0 10.0 10.0 10.0 10.0 
0.0010 0.0010 0.0010 0.0010045999185191027 0.0010254255393368778 0.0010 0.0010 3.616886291089699 0.0010 10.0 10.0 9.993705722690791 9.97367808485078 9.989128318183301 10.0 9.988390012062634 9.987642990045426 10.0 10.0 9.978964943990476 9.987638846652551 9.987964695698965 9.989948100573441 10.0 10.0 9.999027229965535 9.984712417561903 9.990398561959395 9.991506987597317 9.976795905143737 9.974230471310864 9.989604141872583 10.0 9.984857659493777 10.0 9.989225913127825 9.994492208034464 9.990156487489056 9.986530250824307 9.976967868377958 9.989757358128092 9.9989122958911 9.994493279992746 9.993763477380156 9.988591713776747 9.98795634300497 10.0 9.987950975834101 9.989238285050503 9.985863172056721 9.98892597406089 9.989953674179848 10.0 9.994488847402478 9.892685330278868 9.99447661030574 9.994491727548326 10.0 9.991090999483582 9.988500861390085 10.0 10.0 10.0 10.0 10.0 10.0 10.0 10.0 10.0 10.0 
0.0010 1.2990333151641291 0.0037793803015022526 0.0010 0.0010 0.0010 0.0010 0.0010 0.7553076440522326 8.349614508888829 7.7340347896229 10.0 9.946635874888544 9.999311256843733 9.99413771471992 10.0 10.0 10.0 10.0 9.974187855286559 10.0 9.993702385058928 9.999888173100354 3.2287642321198002 9.990094343820603 9.999674264787878 10.0 9.999675745762707 9.999861366125208 9.965659602530662 10.0 9.998789002737814 9.063886518714604 9.99110020359557 9.679581332568262 10.0 10.0 10.0 9.995724555333855 9.946979676001872 9.999723684572082 10.0 10.0 9.999667173862827 10.0 10.0 9.996823907939065 10.0 9.997572565545003 9.990533200969063 9.995488607070849 9.999924281207546 10.0 10.0 8.70824936186528 10.0 10.0 7.232483846026832 10.0 10.0 10.0 10.0 10.0 10.0 10.0 10.0 10.0 10.0 10.0 10.0 
0.0010 0.0010 0.0014283143099233224 0.0010 0.0010371687319857897 0.0010000948879373994 0.0010 5.5311692847305 10.0 0.0010 10.0 10.0 10.0 10.0 10.0 10.0 10.0 0.0010 9.999985799432123 10.0 10.0 10.0 10.0 10.0 10.0 10.0 10.0 10.0 10.0 10.0 10.0 10.0 10.0 10.0 10.0 10.0 10.0 10.0 10.0 10.0 10.0 10.0 10.0 10.0 10.0 10.0 10.0 9.99995033790647 10.0 10.0 10.0 10.0 10.0 10.0 10.0 10.0 10.0 10.0 10.0 10.0 0.0010 0.0010 0.0010 0.0010 0.0010 0.0010 0.0010 0.0010 0.0010 0.0010 
0.0010 0.0010 0.0010 0.0010 0.0010106023333235391 0.0010 0.8459145411083696 0.0010 1.0498277722080585 10.0 10.0 10.0 10.0 10.0 10.0 10.0 10.0 10.0 10.0 10.0 10.0 10.0 10.0 10.0 10.0 10.0 10.0 10.0 10.0 10.0 10.0 10.0 10.0 10.0 10.0 10.0 10.0 10.0 10.0 10.0 10.0 10.0 10.0 10.0 10.0 10.0 10.0 10.0 10.0 10.0 10.0 10.0 10.0 10.0 10.0 10.0 10.0 10.0 10.0 10.0 10.0 10.0 10.0 10.0 10.0 10.0 10.0 10.0 10.0 10.0 
0.0010 0.5105808174769733 0.007051499353574054 0.002898562975446998 0.0010 0.0010 2.007578572703738 0.0010 1.1923307040999258 10.0 8.847062909423146 10.0 10.0 10.0 10.0 10.0 10.0 10.0 10.0 10.0 10.0 10.0 10.0 5.927012663100346 10.0 10.0 10.0 10.0 10.0 9.88435021515777 10.0 10.0 10.0 10.0 10.0 10.0 10.0 10.0 10.0 10.0 10.0 9.742325554934697 10.0 10.0 10.0 10.0 10.0 10.0 10.0 9.966494416543757 10.0 10.0 8.419990351371625 10.0 10.0 10.0 10.0 3.2095226403881294 10.0 10.0 10.0 10.0 10.0 10.0 10.0 10.0 10.0 10.0 10.0 10.0 
0.0010 1.1785756873787658 0.0012729328111429153 0.0010 0.0010463264456801423 0.0010115346308562383 1.5771671651838304 0.0010 0.7381633718263633 10.0 9.583187807069425 9.998857410081145 9.999412467066982 9.999740614717822 9.996402559164995 9.999995492153731 9.99894450411662 10.0 9.999344918416655 9.99907487141683 9.998858151173225 9.999393348359654 9.99864982653913 4.702545450490991 9.98286716362986 9.999075454212115 9.998881058595225 9.998856279107216 9.999072018169745 9.993122082572613 9.97600171808787 10.0 10.0 9.999992537946385 10.0 9.998890914976206 10.0 9.99941887742842 10.0 9.999113463625907 9.998989840924041 9.502555216160305 10.0 9.999092254781027 9.999997707494082 10.0 9.989740500732903 9.998794013581598 9.997317730495388 9.972495894404659 9.999998075230623 9.999997848683764 8.703521907512261 10.0 9.999781764787986 10.0 10.0 4.688533454225142 9.999085819046376 9.99919061445234 10.0 10.0 10.0 10.0 10.0 10.0 10.0 10.0 10.0 10.0 
0.004019193942758743 0.0010 0.0010 0.0010 0.001032572915955324 0.0010184524374767805 0.0010 4.383739492803072 0.0010 10.0 9.801607227854705 9.997066316520083 9.997421009581043 10.0 9.997451761201917 9.99702151481778 9.997435307282874 4.512010408339278 9.997586943400215 9.999704847072135 9.997509812694407 9.997569850949718 10.0 8.652197139102014 10.0 9.997429919529567 9.99708532458204 9.997435363090725 9.996846380926332 9.997453689150866 9.980844358784223 9.99741969927039 10.0 9.996451030507814 9.997272325848444 9.99754501692375 9.996947007919266 9.997204602159798 9.99664185174558 9.997428463376691 9.997422502240198 10.0 9.99695159788182 9.997431787917286 9.997423538066725 10.0 9.86716812059807 10.0 9.996938808833148 9.997429648201525 10.0 9.997417419342373 9.93830950777479 9.996947301647932 10.0 9.996952708088113 9.996947734686211 10.0 9.996828781086581 9.997433556634629 1.1694023068290296 1.0281914027552164 1.1982273498122913 1.0281106920460523 1.0432512116123034 1.0281765535851415 1.0281369088687127 1.0281476921666117 1.0281283118802973 1.0581529200076583 
0.0010 1.1682570773466354 0.0013791313081368737 0.00115161123280643 0.0010 0.0010 0.0010 0.001000000000000334 1.0490314492487287 9.971969863076787 9.246316989597993 10.0 10.0 10.0 10.0 10.0 10.0 0.38879897587417755 10.0 10.0 10.0 10.0 10.0 10.0 10.0 10.0 10.0 10.0 10.0 10.0 10.0 10.0 10.0 10.0 10.0 10.0 10.0 10.0 10.0 10.0 10.0 10.0 10.0 10.0 10.0 10.0 10.0 10.0 10.0 10.0 10.0 10.0 10.0 10.0 10.0 10.0 10.0 10.0 10.0 10.0 0.38820894247032933 0.37589807718742263 0.3912372099044474 0.3966558189821121 0.395034963662465 0.38514661784194004 0.361286876768 0.38765739215648815 0.3878844103966433 0.3931791294324062 
2.9250361029415903 0.0010 0.003507955834743757 0.0010113479020894779 0.0010739753531084917 0.0011727065130353806 0.0011522486897862644 9.038054599096942 6.102932301391222 0.0010 10.0 10.0 10.0 10.0 10.0 10.0 10.0 0.0010 10.0 10.0 10.0 10.0 10.0 10.0 10.0 10.0 10.0 10.0 10.0 10.0 10.0 10.0 8.924497420466535 9.569778392336717 4.951471188496606 10.0 9.501405650571051 10.0 10.0 10.0 10.0 10.0 9.519022207518022 10.0 10.0 10.0 10.0 10.0 10.0 10.0 10.0 10.0 10.0 9.515432850526047 10.0 9.49942909807054 9.51461649768795 10.0 10.0 9.590739708993851 0.0010 0.0010 0.0010 0.0010 0.0010 0.0010 0.0010 0.0010 0.0010 0.0010 
0.016746511305490114 1.8221648185456316 0.0010 0.0018840532628870916 0.0024670186359221904 0.0013757566717272109 2.336387555302792 0.0010 0.3229495090801944 9.950008189776645 10.0 10.0 9.997440402197748 9.990225891145064 9.997677759886226 10.0 9.995936726607015 1.1576017153875813 9.998582165992186 10.0 9.999108223326123 9.998931854435535 9.998050244069768 8.653232301122307 9.99728257240558 9.99813054019561 9.996854215921605 9.964540957625939 9.998114404740232 9.946899108507072 9.709726400593505 9.998096049272357 10.0 10.0 10.0 9.999160960831398 10.0 10.0 9.988381293029965 10.0 10.0 8.615531956190756 10.0 9.99832817951306 9.902503632112044 10.0 10.0 9.99810036874584 9.998764587171634 9.99838587944636 9.998387486614176 9.998094430093193 10.0 10.0 9.953148814783683 10.0 10.0 6.780839071379929 9.996984638708446 9.998308186692586 1.1576017153875813 1.1576017153875813 1.1576017153875813 1.1576017153875813 1.1576017153875813 1.1576017153875813 1.1576017153875813 1.1576017153875813 1.1576017153875813 1.1576017153875813 
0.0010002179360783597 1.4755447233186132 0.0010 0.0023267861433599966 0.004162887579574779 0.001666298176152874 0.07036424818810465 0.0010 0.8836280216397555 9.966746535198032 5.929198791234643 9.999999874423564 9.99999984206202 10.0 9.999999510458201 10.0 9.999999688355942 0.2527392438092635 9.999999874161285 9.99999572231092 9.999999812781834 9.999999910227812 9.999999719837948 5.264244656353942 9.999999721435046 9.999999813903276 9.9999998650079 9.999999877668747 9.999999829584755 9.99999986081026 9.999892592957165 9.999999840563952 10.0 9.999999909642922 9.9999959563086 10.0 9.99999907026294 9.999999854149491 9.999996796217129 9.999999779610919 9.999999839436825 9.999919943930495 9.999999880774606 9.999997624735856 9.999999913397643 10.0 9.999999297648657 9.99998664701236 9.999999728502985 10.0 9.998329798358288 9.999986615533372 10.0 9.999984046157273 9.722372427802613 9.999999880765746 9.999999428156958 8.633432230783987 10.0 10.0 0.2611548256854359 0.261344832241849 0.2610263924051841 0.2615063844290306 0.24975842565935036 0.2614217446755793 0.2615387986642075 0.26903254549682476 0.25717828877280624 0.2712950980839173 
0.0010 1.225691815521116 0.0010 0.0010 0.0010 0.0010 0.0010 0.0010 0.9914785850818086 10.0 9.364725579832145 10.0 10.0 10.0 10.0 10.0 10.0 10.0 10.0 10.0 10.0 10.0 10.0 1.6096713750623115 10.0 10.0 10.0 10.0 10.0 10.0 10.0 10.0 10.0 10.0 9.511343355328666 10.0 10.0 10.0 10.0 10.0 10.0 10.0 10.0 10.0 10.0 10.0 10.0 10.0 10.0 10.0 10.0 10.0 8.58824696894176 10.0 8.336617619446502 10.0 10.0 8.62933726565239 10.0 10.0 10.0 10.0 10.0 10.0 10.0 10.0 10.0 10.0 10.0 10.0 
0.0010 0.0010 0.0010512980341086547 0.0010002029245042593 0.001036648962492239 0.0010 0.6893204405767737 0.0010 0.8514909938040889 10.0 10.0 10.0 10.0 10.0 10.0 10.0 10.0 10.0 10.0 10.0 10.0 10.0 10.0 0.0010 10.0 10.0 10.0 10.0 10.0 10.0 10.0 10.0 10.0 10.0 10.0 10.0 10.0 10.0 10.0 10.0 10.0 10.0 10.0 10.0 10.0 10.0 10.0 10.0 10.0 10.0 10.0 10.0 10.0 10.0 10.0 10.0 10.0 10.0 10.0 10.0 10.0 10.0 10.0 10.0 10.0 10.0 10.0 10.0 10.0 10.0 
0.0010 8.636633559471921 0.0010 0.0015840962519880195 0.0010 0.0010 0.0010 0.0010 1.3952980042051555 10.0 9.23245638363626 10.0 10.0 10.0 10.0 10.0 10.0 0.0010 10.0 9.9905011955343 10.0 10.0 10.0 8.260428339027953 10.0 10.0 10.0 10.0 10.0 10.0 10.0 10.0 10.0 10.0 10.0 10.0 10.0 10.0 10.0 10.0 10.0 10.0 10.0 9.993367228942162 10.0 10.0 10.0 9.98128084184779 10.0 10.0 9.73879498959414 10.0 10.0 10.0 10.0 10.0 10.0 0.251242502599637 10.0 10.0 0.0010 0.0010 0.0010 0.0010 0.0010 0.0010 0.0010 0.0010 0.0010 0.0010 
0.0010 8.603203405417252 0.0010 0.0010012855199806106 0.001013677701805803 0.0010 0.0010 7.276898410465154 0.0010 1.491455516691496 10.0 10.0 10.0 10.0 10.0 10.0 10.0 0.0010 10.0 10.0 10.0 10.0 10.0 9.488033075227683 10.0 10.0 10.0 10.0 10.0 10.0 10.0 10.0 3.314539569005623 10.0 10.0 10.0 10.0 10.0 10.0 10.0 10.0 10.0 10.0 10.0 10.0 10.0 10.0 10.0 10.0 10.0 10.0 10.0 9.958399198701 10.0 10.0 10.0 10.0 8.404118267889288 10.0 10.0 0.0010 0.0010 0.0010 0.0010 0.0010 0.0010 0.0010 0.0010 0.0010 0.0010 
0.0014074793257306448 2.365801283221529 0.013477550228050705 0.0010 0.0010049613739734216 0.0010 0.0010 0.0014334066007497027 0.7693692056580324 9.991099692445253 10.0 9.999482563312396 9.999811221152362 9.999998686302634 9.99997822232416 9.909883070904298 9.997958440404558 10.0 9.999821313838515 9.999986669962315 9.999720728695197 9.999985350812182 10.0 3.65169417559152 9.999998887081727 9.99999045317255 9.999778482872003 9.999672848609583 9.999775476848798 9.999757463444467 10.0 9.999991582946667 9.991245664779536 9.900400189420447 9.999588693022424 9.999672835498158 9.999517520904467 9.999827194743327 10.0 9.999999935501483 9.999994708476624 10.0 9.999623973982409 9.99933378936667 9.999833878183692 9.999738821487028 9.98338460167312 9.995994153948944 9.999945865754631 9.999846988768766 9.99984148703333 9.999999816692226 10.0 9.853918809803588 9.961786197135423 9.999621555688542 9.999619427179272 9.997364563077298 9.999833180491146 9.995520841687545 10.0 10.0 10.0 10.0 10.0 10.0 10.0 10.0 10.0 10.0 
0.0010 0.0010 0.0010 0.0010 0.0010 0.0010 0.0010 1.4463489958601015 10.0 0.0010 10.0 10.0 10.0 10.0 10.0 10.0 10.0 0.0010 10.0 10.0 10.0 10.0 10.0 10.0 10.0 10.0 10.0 10.0 10.0 10.0 10.0 10.0 10.0 10.0 10.0 10.0 10.0 10.0 10.0 10.0 10.0 10.0 10.0 10.0 10.0 10.0 10.0 10.0 10.0 10.0 10.0 10.0 10.0 10.0 10.0 10.0 10.0 10.0 9.999986457356357 10.0 0.0010 0.0010 0.0010 0.0010 0.0010 0.0010 0.0010 0.0010 0.0010 0.0010 
0.0010 0.0010 0.0010 0.0010 0.0016224181003865563 0.0010 0.0010 3.478042007683313 10.0 0.0010 10.0 10.0 10.0 10.0 10.0 10.0 10.0 0.0010 10.0 10.0 10.0 10.0 10.0 10.0 10.0 9.99992738612856 10.0 10.0 10.0 10.0 10.0 10.0 10.0 10.0 10.0 10.0 10.0 10.0 10.0 10.0 10.0 10.0 10.0 10.0 10.0 10.0 10.0 10.0 10.0 10.0 10.0 10.0 10.0 10.0 10.0 10.0 10.0 10.0 10.0 10.0 0.0010 0.0010 0.0010 0.0010 0.0010 0.0010 0.0010 0.0010 0.0010 0.0010 
0.0010 2.315690945823072 0.03625483678473215 0.0010 0.0010 0.0010 0.0010 0.0010 0.7281957783725066 10.0 10.0 10.0 10.0 10.0 10.0 10.0 10.0 10.0 10.0 10.0 10.0 10.0 10.0 3.9736062426626715 10.0 10.0 10.0 10.0 10.0 10.0 10.0 10.0 10.0 9.67303445634331 10.0 10.0 10.0 10.0 10.0 10.0 10.0 10.0 10.0 10.0 10.0 10.0 10.0 10.0 10.0 10.0 10.0 10.0 10.0 10.0 10.0 10.0 10.0 9.263573064345346 10.0 10.0 10.0 10.0 10.0 10.0 10.0 10.0 10.0 10.0 10.0 10.0 
0.0010 0.0010 0.0010 0.0010 0.0010 0.0010 0.0010 1.8246463464939455 10.0 0.0010 10.0 10.0 10.0 10.0 10.0 10.0 10.0 0.0010 10.0 10.0 10.0 10.0 10.0 10.0 10.0 10.0 10.0 10.0 10.0 10.0 10.0 10.0 10.0 10.0 10.0 10.0 10.0 10.0 10.0 10.0 10.0 10.0 10.0 10.0 10.0 10.0 10.0 10.0 10.0 10.0 10.0 10.0 10.0 10.0 10.0 10.0 10.0 10.0 10.0 10.0 0.0010 0.0010 0.0010 0.0010 0.0010 0.0010 0.0010 0.0010 0.0010 0.0010 
0.0010 0.0010 0.0010 0.0010 0.0010304490162738977 0.0010 0.0010 6.597994840088113 10.0 0.0010 10.0 10.0 10.0 9.994425058322328 10.0 10.0 10.0 0.8373797947458543 10.0 10.0 10.0 10.0 10.0 10.0 10.0 9.998005971233356 10.0 10.0 10.0 10.0 10.0 9.990581506479163 8.445382294793529 10.0 9.73519117454613 9.982773728851877 10.0 10.0 10.0 10.0 9.99683424340536 9.977862895592125 10.0 10.0 10.0 10.0 10.0 10.0 10.0 10.0 10.0 9.998306665586412 10.0 10.0 10.0 10.0 10.0 10.0 9.983411968392828 10.0 0.8373797947458543 0.8373797947458543 0.8373797947458543 0.8373797947458543 0.8373797947458543 0.8373797947458543 0.8373797947458543 0.8373797947458543 0.8373797947458543 0.8373797947458543 
0.0010 0.0010 0.0010 0.0010 0.0010 0.0010 0.0010 0.0010 0.4754396218754905 10.0 10.0 10.0 10.0 10.0 10.0 10.0 10.0 10.0 10.0 10.0 10.0 10.0 10.0 0.0010 10.0 10.0 10.0 10.0 10.0 10.0 10.0 10.0 10.0 10.0 10.0 10.0 10.0 10.0 10.0 10.0 10.0 10.0 10.0 10.0 10.0 10.0 10.0 10.0 10.0 10.0 10.0 10.0 10.0 10.0 10.0 10.0 10.0 7.292035540256327 10.0 10.0 10.0 10.0 10.0 10.0 10.0 10.0 10.0 10.0 10.0 10.0 
0.0010 0.0010 0.0010 0.0010 0.0010 0.0010 0.0010 3.5556676894936574 0.0010 9.977037115032733 10.0 10.0 10.0 10.0 10.0 10.0 10.0 10.0 10.0 10.0 10.0 10.0 10.0 10.0 10.0 10.0 10.0 10.0 10.0 10.0 10.0 10.0 10.0 10.0 10.0 10.0 10.0 10.0 10.0 10.0 10.0 10.0 10.0 10.0 10.0 10.0 10.0 10.0 10.0 10.0 10.0 10.0 10.0 10.0 9.87877337268275 10.0 10.0 10.0 10.0 10.0 10.0 10.0 10.0 10.0 10.0 10.0 10.0 10.0 10.0 10.0 
0.0010 0.0010 0.0010 0.0010000435883353036 0.0010 0.0010 0.0010007768378085204 4.38674682673299 0.0010 10.0 10.0 10.0 10.0 10.0 10.0 10.0 10.0 0.13920243399882917 10.0 10.0 10.0 10.0 10.0 6.289373435290166 10.0 10.0 10.0 10.0 10.0 10.0 10.0 10.0 10.0 10.0 10.0 10.0 10.0 10.0 10.0 10.0 10.0 10.0 10.0 10.0 10.0 10.0 10.0 10.0 10.0 10.0 10.0 10.0 10.0 10.0 10.0 10.0 10.0 10.0 10.0 10.0 0.13920243399882917 0.13920243399882917 0.13920243399882917 0.13920243399882917 0.13920243399882917 0.13920243399882917 0.13920243399882917 0.13920243399882917 0.13920243399882917 0.13920243399882917 
0.0010 0.44468049686594624 0.03250406313421807 0.002945525110541019 0.0010 0.0010 10.0 0.0010 0.0010 10.0 10.0 9.983703327513687 10.0 10.0 10.0 10.0 9.978632565465833 0.0010 9.997062438892874 10.0 10.0 9.999911129303447 9.998468113272526 3.3186229967299803 10.0 10.0 10.0 9.999880779307876 9.979953906187 10.0 0.0010 9.998414119681868 10.0 10.0 9.997630338955402 10.0 9.980921040010434 9.87312522471544 9.897582215058634 9.999903411299886 9.9968833075178 9.948202798133313 9.980894026030112 10.0 10.0 10.0 9.994746347643304 10.0 9.998859281255122 9.999977399359027 10.0 9.99994909433349 0.0010 9.986427547106121 10.0 9.985910297506452 9.985370650594966 0.0010 10.0 10.0 0.0010 0.0010 0.0010 0.0010 0.0010 0.0010 0.0010 0.0010 0.0010 0.0010 
0.0010 6.2124884686381385 0.0010 0.0010 0.0010 0.0010 0.0010 0.0010 0.9034006480383685 8.96535562339619 10.0 10.0 10.0 10.0 10.0 10.0 10.0 0.0010 10.0 10.0 10.0 10.0 10.0 6.234487490278409 10.0 10.0 10.0 10.0 10.0 10.0 10.0 10.0 10.0 10.0 8.96535562339619 10.0 10.0 10.0 10.0 10.0 10.0 10.0 10.0 10.0 10.0 10.0 10.0 10.0 10.0 10.0 9.930417266648169 10.0 8.868625217867155 10.0 10.0 10.0 10.0 4.871652563846444 10.0 10.0 0.0010 0.0010 0.0010 0.0010 0.0010 0.0010 0.0010 0.0010 0.0010 0.0010 
0.0010005139099828974 0.0010 0.001018089004884469 0.0010478773662472138 0.0010244868212801637 0.0025013312973695993 0.8896141702010116 0.0036499565650254 1.082148068130816 10.0 9.97476168225043 10.0 9.99999902094415 9.999780014307944 9.999931662985901 9.999998177860878 9.999998761639207 10.0 9.9999964534719 9.998827710332762 9.989976146611278 9.999999968146785 9.999858948515456 9.500091512250313 9.999999989777406 9.999761710244062 10.0 9.999998983589052 9.999770458664718 10.0 10.0 9.999826258816693 10.0 10.0 9.99973398066309 10.0 10.0 9.999627066303853 10.0 9.99945502515722 9.999778701690696 9.996365806991895 10.0 9.999776495677168 9.999999992184724 10.0 9.999729061349349 9.995935029521933 10.0 9.999926069553021 9.999974578963334 9.999849173667377 10.0 9.999998178870076 9.738785248985737 9.999998909407907 9.99367364121073 4.633591057274983 9.999940540464083 10.0 10.0 10.0 10.0 10.0 10.0 10.0 10.0 10.0 10.0 10.0 
0.0010 0.42733214207815273 0.0028295957659069367 0.001310159607334353 0.001307835590537715 0.0010 1.651111877454352 0.0010 1.1575165468381994 10.0 9.80966727282182 10.0 9.997813133056091 10.0 9.998755606651525 10.0 10.0 10.0 10.0 10.0 10.0 10.0 9.991481881663475 10.0 9.994863159498204 9.998493091256227 10.0 10.0 9.998416747661581 10.0 10.0 9.998454952167442 10.0 10.0 10.0 10.0 10.0 10.0 9.902668933778367 9.995890406045321 9.998514129625102 10.0 10.0 9.998966296541942 10.0 10.0 10.0 10.0 9.998883548915387 9.998760742857732 10.0 9.998876775845867 9.20650465749751 10.0 9.959481021029868 10.0 10.0 5.0005 9.98793401413271 10.0 10.0 10.0 10.0 10.0 10.0 10.0 10.0 10.0 10.0 10.0 
0.004403194769809832 0.5068617121075725 0.004887191253746127 0.0021356347409732107 0.00100254001313493 0.001000000073591218 1.213262066168746 0.0010 1.1229541777350656 9.996507861357852 9.221838154935165 9.99670374777949 9.999979378057779 9.997543527701179 9.99999999403397 9.99999957997783 9.999999902406676 9.903778717061272 9.999886636437587 9.999999916418348 9.999661145970252 9.99999382696192 9.999999999041242 7.446818316903831 9.999822909836125 9.999854407610417 9.99536424613466 9.998242268096403 9.999555484533632 9.935138019005919 9.999995745492322 9.999995968168362 9.996520281468946 9.996537542120942 9.78586514194903 9.999999465857774 9.996698947184209 9.996527946940933 9.996518681287581 9.99999999585576 9.998251268649126 9.608427246466318 9.996700871558529 9.999999969605314 9.999303088296527 9.99999997849339 9.958372965955995 9.978433581737017 9.999999997402078 9.979327489384433 9.999999987509442 9.999979576732335 9.113447936920815 9.996723905897342 9.999987249966292 9.996696310940697 9.996116170510964 5.0005 9.999999271482555 9.999992551028926 9.903778717061272 9.903778717061272 9.903778717061272 9.903778717061272 9.903778717061272 9.903778717061272 9.903778717061272 9.903778717061272 9.903778717061272 9.903778717061272 
0.0010 0.0010 0.0010 0.0010 0.0010 0.001505594805888067 0.0010 0.0010 0.5332378670116993 10.0 10.0 10.0 10.0 10.0 10.0 10.0 10.0 10.0 10.0 10.0 10.0 10.0 10.0 10.0 10.0 9.99999947099167 10.0 10.0 10.0 10.0 10.0 10.0 10.0 10.0 10.0 10.0 10.0 10.0 10.0 10.0 10.0 10.0 10.0 10.0 10.0 10.0 10.0 10.0 10.0 10.0 10.0 10.0 10.0 10.0 10.0 10.0 10.0 9.174538262697098 10.0 10.0 10.0 10.0 10.0 10.0 10.0 10.0 10.0 10.0 10.0 10.0 
0.0010 0.0024960196841300464 0.0010 0.001594265442032593 0.0010 0.0010 0.38542264880494925 0.0010 0.8730820888470201 10.0 10.0 10.0 10.0 10.0 10.0 9.999607779045983 10.0 10.0 10.0 10.0 10.0 10.0 10.0 4.431328293719241 10.0 10.0 10.0 10.0 10.0 10.0 10.0 10.0 10.0 10.0 10.0 10.0 10.0 10.0 10.0 10.0 10.0 9.999988887343976 10.0 10.0 10.0 10.0 10.0 10.0 10.0 10.0 10.0 10.0 10.0 10.0 10.0 10.0 10.0 9.791078200686549 10.0 10.0 10.0 10.0 10.0 10.0 10.0 10.0 10.0 10.0 10.0 10.0 
3.531203671244715 0.0010 0.0010 0.0010272655032935944 0.0010 0.0010 0.0010 10.0 9.144570597251604 0.0010 10.0 9.986575567039186 9.999399242754349 9.998018397417475 9.989487697045911 10.0 10.0 0.0010 10.0 9.998725928968426 10.0 9.994003038242843 9.996591645389065 10.0 10.0 10.0 9.996930478091473 10.0 9.999879585372526 10.0 10.0 9.998646576679182 0.0010 10.0 6.323067586817137 9.99392564191476 9.979579473537829 9.991756714060424 10.0 9.999460380282535 9.999996996020032 10.0 9.978990788352299 10.0 10.0 10.0 10.0 10.0 9.991296219665251 10.0 10.0 9.999899884975626 7.651585049866387 9.994015478792136 9.89759910749515 9.993992251610333 9.978958944202054 10.0 10.0 9.98545624798994 0.0010 0.0010 0.0010 0.0010 0.0010 0.0010 0.0010 0.0010 0.0010 0.0010 
0.0010 0.0010 0.0010 0.0012800642014515935 0.0010 0.0010 1.555421321559187 0.0010 1.0969785532130552 10.0 10.0 9.98903425090802 10.0 10.0 10.0 10.0 10.0 10.0 10.0 10.0 10.0 10.0 10.0 6.627266811239918 10.0 10.0 10.0 10.0 10.0 10.0 10.0 10.0 10.0 9.990127218099152 10.0 10.0 9.993310484201777 10.0 10.0 10.0 10.0 10.0 9.989030234101646 10.0 10.0 10.0 10.0 10.0 10.0 10.0 10.0 10.0 9.358617157238275 10.0 10.0 10.0 10.0 3.438877646044962 10.0 10.0 10.0 10.0 10.0 10.0 10.0 10.0 10.0 10.0 10.0 10.0 
0.0010 0.0010 0.0010 0.0010000452454325868 0.0010065636588235988 0.0010001341079263518 0.002897833823427849 0.0010 0.5703128816012637 10.0 10.0 10.0 9.999971953588306 9.895753700765846 9.999971716113093 10.0 9.999971951306334 0.0010 9.99997310170685 9.99993248316414 9.999964517876052 9.999815388642894 9.999975317128483 0.0010 9.997735770110829 9.999976846084937 9.987356642676312 9.999956804924418 9.999853074092922 9.999776065837272 10.0 9.9999721412273 10.0 9.999161342267117 10.0 9.999783315236686 10.0 9.71449352883097 10.0 9.999976787993788 10.0 9.994544505109333 10.0 9.99997680880641 9.999830043733112 9.901054893445844 9.999924311803463 9.99981654886112 9.999967744702243 9.999972702653794 10.0 9.999976921087967 10.0 10.0 10.0 10.0 10.0 10.0 10.0 9.999239242312735 0.0010 0.0010 0.0010 0.0010 0.0010 0.0010 0.0010 0.0010 0.0010 0.0010 
0.10550830401360581 0.0010 0.0018642742172454956 0.0011397184305682966 0.0018185466641852078 0.0010061484396798597 0.0010 6.854407760070704 10.0 0.0010 9.963558455256475 9.938239281817602 9.999999991653148 9.998750023845572 9.999954038227859 9.99999894563778 9.999999796403479 0.0010 9.99999967432704 9.999501689911629 9.999613960616074 9.99999942990372 9.999993551284648 10.0 9.997453541298352 9.99739189814345 9.999999681796284 9.999999797299598 9.999999794280736 9.995377279045758 10.0 9.973823457461675 5.450449164020012 9.999434052092191 7.212356228313414 9.973159138804053 9.938239281817967 9.999999430043518 9.999034239494831 9.999964656084455 9.995861836472775 9.990850135365177 9.938239281818054 9.99972795176134 9.999992909198914 9.999776038413115 9.988149590480166 9.996696226907076 9.99996842957198 9.999802211903178 9.99637156199958 9.99724830231159 10.0 9.938239281818227 9.9612281350246 9.937603786715187 9.938239281817967 10.0 9.995321748260448 9.999999428770113 0.0010 0.0010 0.0010 0.0010 0.0010 0.0010 0.0010 0.0010 0.0010 0.0010 
0.0010 2.234665082390075 0.013027252821150744 0.0010 0.0010 0.0010 0.0010 0.0010 0.7721864780374023 10.0 10.0 10.0 10.0 10.0 10.0 10.0 10.0 10.0 10.0 10.0 10.0 10.0 10.0 2.4219344397141125 10.0 10.0 10.0 10.0 10.0 10.0 10.0 10.0 10.0 10.0 10.0 10.0 10.0 10.0 10.0 10.0 10.0 10.0 10.0 10.0 10.0 10.0 10.0 10.0 10.0 10.0 10.0 10.0 10.0 10.0 10.0 10.0 10.0 10.0 10.0 10.0 10.0 10.0 10.0 10.0 10.0 10.0 10.0 10.0 10.0 10.0 
0.0010 10.0 0.0010 0.0010005130394891099 0.0010 0.0010 0.0010 0.0010 1.2630088520628107 6.872392534731437 10.0 10.0 10.0 9.27395670244567 10.0 10.0 10.0 0.001000000000000334 10.0 10.0 10.0 10.0 10.0 10.0 10.0 10.0 9.987851391535326 10.0 9.999304458052263 10.0 9.963238482337598 10.0 8.652462818046395 10.0 9.964080892264459 10.0 10.0 10.0 10.0 10.0 10.0 10.0 10.0 10.0 10.0 9.363781334600795 10.0 10.0 10.0 10.0 10.0 10.0 10.0 10.0 0.33087549336628186 10.0 10.0 1.7717604022059454 9.998017864830853 10.0 0.001000000000000334 0.001000000000000334 0.001000000000000334 0.001000000000000334 0.001000000000000334 0.001000000000000334 0.001000000000000334 0.001000000000000334 0.001000000000000334 0.001000000000000334 
0.0010 2.7561338806466376 0.0014528241863171537 0.0010031824417349045 0.0010292717862683308 0.0010185063076497572 0.11216613263289643 0.0010 0.7372284040242945 10.0 9.749908248021564 10.0 10.0 10.0 10.0 10.0 10.0 1.0515271594987796 10.0 9.999933689691641 10.0 10.0 9.999974308366411 9.802042052069085 9.999985976887054 10.0 10.0 10.0 10.0 10.0 10.0 10.0 9.972909326204492 10.0 10.0 10.0 10.0 10.0 9.996251835878123 10.0 10.0 10.0 10.0 10.0 10.0 10.0 10.0 10.0 9.999989422477498 10.0 9.9999647301093 10.0 9.937567495056784 10.0 10.0 10.0 10.0 10.0 10.0 10.0 1.0501559691436806 1.0492889364059763 1.050531938219011 1.0557068186497187 1.0561757694241132 1.049435265030482 1.0498181599592087 1.0455125411607713 1.0482017895029507 1.0423607650965274 
0.0010 0.8616078119341759 0.0010 0.0010359281061283283 0.0010 0.0010 0.0010 0.0010 0.864223882885732 10.0 5.844265138951259 10.0 10.0 10.0 10.0 10.0 10.0 1.4183925905583576 10.0 10.0 10.0 10.0 10.0 3.3708737733374727 10.0 10.0 10.0 10.0 10.0 9.99737391327705 9.649067724459208 10.0 10.0 10.0 10.0 10.0 10.0 10.0 10.0 10.0 10.0 10.0 10.0 10.0 10.0 10.0 10.0 10.0 10.0 10.0 10.0 10.0 9.397584105521913 10.0 7.44030646842915 10.0 10.0 7.4833778656475305 10.0 10.0 1.4182479219036193 1.4180707647459447 1.418099407260788 1.4178446884963067 1.417830887101633 1.4175072973857565 1.4171208062439316 1.4178011983239314 1.4158610173290311 1.4171616478233708 
0.0010 0.0010 0.0010 0.001001974297474191 0.0010 0.0010 0.0010 4.027701282751169 0.0010 10.0 10.0 10.0 10.0 10.0 10.0 9.99918224880953 9.998181457970665 10.0 9.99834494857626 10.0 10.0 9.998348209817511 10.0 9.11020069860637 10.0 10.0 9.998302110015526 9.998338212223999 10.0 10.0 10.0 10.0 10.0 10.0 9.983598353023131 9.99864819640545 10.0 9.998342325624048 10.0 10.0 9.998344106375498 10.0 10.0 10.0 10.0 10.0 10.0 10.0 10.0 10.0 10.0 10.0 10.0 10.0 10.0 10.0 10.0 10.0 10.0 10.0 10.0 10.0 10.0 10.0 10.0 10.0 10.0 10.0 10.0 10.0 
0.022244937425580258 0.649042919826495 0.001395885195290175 0.0038065190366548185 0.0010197941867696346 0.001003175512198961 1.491401092749785 0.0146740373663889 0.36890478036455276 9.976904220030853 9.832021319186536 9.988612720166982 9.999990289790269 9.986587682448729 9.999691987885967 9.988266925358111 9.99997806441185 9.987056542056909 9.999947577784459 9.999994252442859 9.999935919364347 9.988321168761138 9.999923491132977 7.96226225648312 9.999971089816889 9.999998215608379 9.913763778090042 9.999997205674864 9.999964311422112 9.999591602636903 9.993188526513494 9.999997819543351 9.977847880712995 9.98827779352396 9.998323622927886 9.98840446016391 9.989653602686445 9.988299916839894 9.951404488256722 9.999994752974043 9.999996327431722 9.96727294707302 9.990281467966007 9.99999639496658 9.98829663399767 9.999945047238194 9.987536144908146 9.999631465640737 9.999734311688833 9.984047237507871 9.999854840068098 9.999998481313577 9.906013797874792 9.988378276877407 9.994489338827709 9.988382158436306 9.98830586479584 5.60917938022335 9.999939806009 9.988630504376797 9.987056706162667 9.987063771102955 9.987056646996828 9.987056706516332 9.987056707209714 9.73109774130203 9.987056705829511 9.98705670614632 9.98705016122702 9.987056698556326 
0.0010 9.176843355171723 0.019670345498565802 0.0010752703021613278 0.0010 0.0010 2.4853998740116094 0.0010 0.8779459327683423 5.038656667429259 5.3148215601361635 9.99333801730712 10.0 10.0 9.997406253662092 9.9393239546709 9.997869156167514 0.0010 9.999426684372132 10.0 9.996430113104608 10.0 9.99955311427866 3.633034764345286 9.924730720434736 9.967362854122129 9.999670755768692 9.999975355982325 10.0 10.0 7.881344423453429 9.999143896172841 6.314207603922028 9.998343709383805 10.0 9.86225376527857 9.998861962438509 9.997819660527673 10.0 9.997886165501653 9.999955798372692 9.93144979310245 9.998791508706569 9.999973677146798 9.999576765708257 10.0 9.998462052309478 10.0 9.998817511651737 9.999751079057955 9.978720983960354 9.999952648120738 4.04448482676785 9.99879689177548 4.818390043217691 9.998802510504428 9.951348559794715 5.0005 9.872052426088677 9.98676291312795 0.0010 0.0010 0.0010 0.0010 0.0010 0.0010 0.0010 0.0010 0.0010 0.0010 
0.0010 8.067284100336169 0.009238215363600814 0.0010 0.004068993914530359 0.0032399711970343865 0.0010 0.0010 1.1601250662530938 10.0 10.0 10.0 10.0 9.973370417966656 10.0 10.0 10.0 0.0010 10.0 10.0 10.0 10.0 10.0 9.093096840535267 10.0 10.0 10.0 10.0 10.0 10.0 10.0 10.0 10.0 10.0 10.0 10.0 10.0 10.0 10.0 10.0 10.0 9.93377663180052 10.0 10.0 10.0 10.0 10.0 9.976020661759309 10.0 10.0 10.0 10.0 5.469618501722612 10.0 9.862949178353366 10.0 10.0 9.995621305166908 10.0 9.959269455965556 0.0010 0.0010 0.0010 0.0010 0.0010 0.0010 0.0010 0.0010 0.0010 0.0010 
5.956155313133006 10.0 0.0010 0.0010137015705349009 0.0010 0.0010 0.0010 9.948252556791239 0.0010 0.0010 10.0 0.0010 10.0 10.0 10.0 10.0 10.0 0.12614579315537439 10.0 10.0 10.0 10.0 10.0 10.0 10.0 10.0 10.0 10.0 10.0 10.0 0.12717634788579524 10.0 0.0010 10.0 0.0010 10.0 0.0010 10.0 10.0 10.0 10.0 10.0 0.0011241693904295857 10.0 10.0 10.0 10.0 10.0 10.0 10.0 10.0 10.0 10.0 0.0010 10.0 0.0010 0.0010 0.0010 10.0 10.0 0.12614579315537439 0.12614579315537439 0.12614579315537439 0.12614579315537439 0.08577094640878177 0.12614579315537439 0.12614579315537439 0.12614579315537439 0.12614579315537439 0.12614579315537439 
2.977513471017768 0.0010 0.0010 0.0010 0.0046256326152938915 0.0010 0.0010 10.0 10.0 0.0010 9.870056712043286 9.974882777507817 10.0 9.978471869488223 9.942125370824751 9.930254217664489 10.0 0.0010 10.0 9.999241225461422 9.971599852840397 9.973249287683434 10.0 10.0 9.996155769568254 9.998443983810628 9.999105332563582 10.0 10.0 10.0 10.0 9.998476948038508 7.055396227377723 9.983294889918417 1.6798895998494956 10.0 9.97182706986458 9.998191358638566 9.49055675367697 10.0 9.997178715111232 10.0 9.971805663713551 10.0 9.97261220637115 10.0 10.0 10.0 10.0 9.998333400831008 10.0 9.99864001237849 10.0 9.971903712139591 10.0 9.971822413060062 9.971729568654522 10.0 10.0 10.0 0.0010 0.0010 0.0010 0.0010 0.0010 0.0010 0.0010 0.0010 0.0010 0.0010 
0.0010 0.4287364158927391 0.0010 0.0010 0.0010 0.0010 0.0010 0.0010 0.0010 10.0 10.0 10.0 10.0 10.0 10.0 10.0 10.0 0.0010 10.0 10.0 10.0 10.0 10.0 10.0 10.0 10.0 10.0 10.0 10.0 10.0 10.0 10.0 10.0 10.0 10.0 10.0 10.0 10.0 10.0 10.0 10.0 10.0 10.0 10.0 10.0 10.0 10.0 10.0 10.0 10.0 10.0 10.0 10.0 10.0 10.0 10.0 10.0 10.0 10.0 10.0 0.0010 0.0010 0.0010 0.0010 0.0010 0.0010 0.0010 0.0010 0.0010 0.0010 
7.617652274288625 10.0 0.0010 0.0010 0.0010431917560514926 0.0010 0.0010 10.0 0.0010 0.0010 10.0 0.0010 10.0 10.0 10.0 10.0 10.0 0.0010 10.0 10.0 10.0 10.0 10.0 10.0 10.0 10.0 10.0 10.0 10.0 10.0 0.0010 10.0 0.0010 10.0 0.0010 10.0 0.0010 10.0 10.0 10.0 10.0 10.0 0.0010 10.0 10.0 10.0 10.0 10.0 10.0 10.0 10.0 10.0 10.0 0.0010 10.0 0.0010 0.0010 0.0010 10.0 10.0 0.0010 0.0010 0.0010 0.0010 0.0010 0.0010 0.0010 0.0010 0.0010 0.0010 
2.5989877600782445 0.001000000000000334 0.0010 0.0010 0.0010 0.0010690487986329327 0.0010 10.0 8.763465411212248 0.001000000000000334 10.0 10.0 10.0 10.0 10.0 10.0 10.0 0.0010 10.0 10.0 10.0 9.99763097253909 10.0 10.0 10.0 10.0 10.0 10.0 10.0 10.0 10.0 10.0 7.662778501423082 10.0 4.080698186585215 10.0 10.0 10.0 10.0 10.0 10.0 10.0 10.0 10.0 10.0 10.0 10.0 10.0 10.0 10.0 9.980616086577369 10.0 10.0 10.0 10.0 9.999508645668783 10.0 10.0 10.0 10.0 0.0010 0.0010 0.0010 0.0010 0.0010 0.0010 0.0010 0.0010 0.0010 0.0010 
0.0010 2.092546373974071 0.0010 0.0010 0.0010 0.0010 0.0010 0.0010 0.7755160317529266 10.0 10.0 10.0 10.0 10.0 10.0 10.0 10.0 10.0 10.0 10.0 10.0 10.0 10.0 8.05729491889068 10.0 10.0 10.0 10.0 10.0 10.0 10.0 10.0 10.0 10.0 10.0 10.0 10.0 10.0 10.0 10.0 10.0 10.0 10.0 10.0 10.0 10.0 9.92798383608764 10.0 10.0 10.0 10.0 10.0 10.0 10.0 10.0 10.0 10.0 6.673746953270569 10.0 10.0 10.0 10.0 10.0 10.0 10.0 10.0 10.0 10.0 10.0 10.0 
0.0010 0.667550465237067 0.0010 0.0010357434740308918 0.0010071064339429333 0.0010 0.0014606097557438372 0.0010 0.9102941623111156 10.0 9.503141900344215 10.0 9.99907283557946 9.966042491948103 10.0 9.975412091895254 10.0 10.0 9.999524155492782 10.0 10.0 9.99959876734504 10.0 3.552149702314668 9.974396843062937 10.0 10.0 10.0 10.0 10.0 9.784517444686687 9.998541722460685 10.0 9.639183588513266 10.0 9.999271187401355 10.0 10.0 9.904963347673249 9.999553342364822 10.0 9.993177303054564 10.0 10.0 9.98111645324994 10.0 10.0 10.0 10.0 9.993693773661192 10.0 9.996422274554332 9.921037552397632 10.0 4.912802102423445 10.0 10.0 9.366807045970727 9.998533331601378 10.0 10.0 10.0 10.0 10.0 10.0 10.0 10.0 10.0 10.0 10.0 
7.002733482491084 10.0 0.0010 0.001153127528752599 0.001061296780335098 0.005109138880412596 0.0010 10.0 0.0010 0.0010 10.0 0.0010 9.572105392683254 9.439399622078687 9.571665873441388 9.058918918003497 9.584909638801928 0.0010 9.049737115839326 9.583673943029883 9.21507220828773 9.044968638531984 9.573265954086454 5.5978321042591235 9.59093326596638 9.571852028095481 9.074409549704892 9.046457988942656 9.571912814099335 9.076964525827734 0.0010 9.55317815412113 0.0010 8.57685093663168 0.0010 9.04540455144788 0.0010 9.042454798060731 8.561902863697664 9.591127139124685 9.370451875666777 9.18220998936421 0.0010 9.572015879259558 9.539174675123265 9.680954781950145 9.572493903987956 9.610053829243816 9.57489489013224 9.57025074485076 9.649170549151744 9.571886152694471 9.956262075553425 0.0010 9.261949170322584 0.0010 0.0010 1.1786065094966893 9.756715032186287 9.060456301964436 0.0010 0.0010 0.0010 0.0010 0.0010 0.0010 0.0010 0.0010 0.0010 0.0010 
0.0010 0.0010 0.0010 0.0010 0.0010 0.0010 0.0010 0.0010 0.11307771621036089 10.0 10.0 10.0 10.0 10.0 10.0 10.0 10.0 10.0 10.0 10.0 10.0 10.0 10.0 9.469050610344173 10.0 10.0 10.0 10.0 10.0 10.0 10.0 10.0 10.0 10.0 10.0 10.0 10.0 10.0 10.0 10.0 10.0 10.0 10.0 10.0 10.0 10.0 10.0 10.0 10.0 10.0 10.0 10.0 10.0 10.0 10.0 10.0 10.0 9.255639829703501 10.0 10.0 10.0 10.0 10.0 10.0 10.0 10.0 10.0 10.0 10.0 10.0 
0.001000000518728088 2.8013664781647427 0.007681513182397878 0.001037413851271476 0.0023133428478836794 0.0012183808937027097 0.37684462557331944 0.0010 0.6576070833463551 9.940840401183227 8.885744555110765 9.999812834759993 9.99761285515283 9.999999999688914 9.99969541645025 9.674040874132624 9.99999999994484 0.03012627578375149 9.999999566713537 9.999998654127886 9.999279332042327 9.999999999902611 9.999999039024868 9.955688759584511 9.982409906509245 9.999999023149128 9.999999996727142 9.999999999916698 9.999999470580944 9.999999445422546 9.61473065909129 9.999998982580877 9.118881492172072 9.999999996709102 9.922058372648909 9.999999999916309 9.999812834759993 9.993489774234174 9.86450651071861 9.995653060464747 9.999999055550672 9.830858034906894 9.999812834759993 9.999998573629187 9.999999999866152 9.999999997932887 9.999999156343252 9.999997440332315 9.999999999822732 9.999999136570647 9.947621500727603 9.999999019759128 5.816740465708671 9.999812834759993 8.922740885209677 9.999812834759993 9.999812834759993 6.840010948363503 9.999999359881 9.999999999355866 0.030040933912681922 0.03004236744446409 0.030042629970076895 0.030038310140318103 0.03015668863599341 0.03003796422949012 0.030037026775738163 0.02995807620350721 0.030087136216716104 0.02995082668429383 
0.0010 0.39313901794982087 0.0010 0.0010 0.0010 0.0010 0.0010 0.0010 0.8919486054234642 10.0 7.52973579461964 10.0 10.0 10.0 10.0 10.0 10.0 0.0010 10.0 10.0 10.0 10.0 10.0 5.008679990556658 10.0 10.0 10.0 10.0 10.0 10.0 10.0 10.0 7.619331103645006 10.0 10.0 10.0 10.0 10.0 10.0 10.0 10.0 10.0 10.0 10.0 10.0 10.0 10.0 10.0 10.0 10.0 10.0 10.0 7.255136279712672 10.0 6.341099115752348 10.0 10.0 7.4328601852316565 10.0 10.0 0.0010 0.0010 0.0010 0.0010 0.0010 0.0010 0.0010 0.0010 0.0010 0.0010 
4.055210564352207 0.0010 0.0010 0.001000269329408923 0.0010 0.0010 0.0010 10.0 10.0 0.0010 10.0 10.0 10.0 10.0 9.99213498346016 9.641284329219845 10.0 0.0010 9.994534431580547 9.99967454739039 9.9996227296583 10.0 10.0 8.222586250839239 10.0 9.999976981644046 10.0 9.998718097538045 10.0 9.997824488742548 10.0 10.0 0.8940869037254271 10.0 5.945779876615669 10.0 10.0 10.0 9.74926781686473 10.0 9.999898251060698 10.0 10.0 10.0 10.0 9.999926530965679 10.0 9.995103501249918 10.0 9.999390757375389 9.9734356497368 10.0 10.0 10.0 10.0 10.0 10.0 10.0 10.0 10.0 0.0010 0.0010 0.0010 0.0010 0.0010 0.0010 0.0010 0.0010 0.0010 0.0010 
7.095783357691684 10.0 0.052429189243146886 0.0015323780854500269 0.005419075375676805 0.0010 0.0010 10.0 0.0010 0.0010 10.0 0.0010 10.0 10.0 10.0 9.523427797374909 10.0 0.0010 10.0 10.0 10.0 9.525177989862941 10.0 9.718160651044503 10.0 10.0 9.521045785273555 9.526517252209354 10.0 10.0 0.0010 10.0 0.0010 9.51952021007678 0.0010 9.434519064372777 0.0010 9.52593937234649 10.0 10.0 10.0 9.56903699359596 0.0010 10.0 9.52637613312523 10.0 10.0 10.0 10.0 10.0 10.0 10.0 10.0 0.0010 10.0 0.0010 0.0010 0.0010 10.0 9.48853388812537 0.0010 0.0010 0.0010 0.0010 0.0010 0.0010 0.0010 0.0010 0.0010 0.0010 
0.0010 0.0010 0.0010 0.0010 0.0010 0.0010 0.0010 4.1031648484194 0.0010 10.0 10.0 10.0 10.0 10.0 10.0 10.0 10.0 10.0 10.0 10.0 10.0 10.0 10.0 10.0 10.0 10.0 10.0 10.0 10.0 10.0 10.0 10.0 10.0 10.0 10.0 10.0 10.0 10.0 10.0 10.0 10.0 10.0 10.0 10.0 10.0 10.0 10.0 10.0 10.0 10.0 10.0 10.0 10.0 10.0 10.0 10.0 10.0 10.0 10.0 10.0 10.0 10.0 10.0 10.0 10.0 10.0 10.0 10.0 10.0 10.0 
0.0010 0.0010 0.0010 0.0010029648722206415 0.0010 0.0010 0.0015328013927372605 4.302082006455715 0.0010 9.936371275841484 9.686464239398637 9.999993189384865 10.0 9.984447732319268 10.0 10.0 10.0 5.015899551551494 10.0 10.0 10.0 9.999964858813057 10.0 9.50005 10.0 10.0 10.0 10.0 10.0 10.0 9.999665185424435 10.0 9.999586567759255 9.999850558784543 9.999557113005514 9.996404964590248 9.999993242221084 10.0 10.0 10.0 10.0 10.0 9.999993213312932 10.0 10.0 9.986925986230187 10.0 10.0 10.0 10.0 10.0 10.0 9.975610301358843 9.999994241030764 10.0 9.999993088864695 9.999992044966932 9.278160352820516 10.0 9.999984978737745 1.2326300258508285 1.2381714624923523 1.2380498041463417 1.2380876858260157 1.2380432115831228 1.2380449042195734 1.2032920328267052 1.2380489264904204 1.2372601884996888 1.2432736559362096 
0.0010 0.0010 0.0010 0.0010 0.0010 0.0015932087451509332 0.0010 4.293942986610958 0.0010 10.0 10.0 10.0 10.0 10.0 10.0 10.0 10.0 10.0 10.0 10.0 10.0 10.0 10.0 10.0 10.0 10.0 10.0 10.0 10.0 10.0 10.0 10.0 10.0 10.0 10.0 10.0 10.0 10.0 10.0 10.0 10.0 10.0 10.0 10.0 10.0 10.0 10.0 9.939832159372147 10.0 10.0 10.0 10.0 10.0 10.0 10.0 10.0 10.0 10.0 10.0 10.0 10.0 10.0 10.0 10.0 10.0 10.0 10.0 10.0 10.0 10.0 
0.0037281923643608353 9.922218344823651 0.0483119894465809 0.001323120431524514 0.0014039973256945006 0.003272027630328168 1.8114654697620423 0.02065257609632533 1.01453062176954 6.527701000886876 4.649683189564342 9.99989700913764 9.999984515677541 9.72108602778771 9.999932026384306 9.886847105952576 9.998702741371579 1.0170613507423365 9.997726963283093 9.999590528454213 9.99787577831939 9.999860943999577 9.999867781947644 4.363173117424088 9.999066993268146 9.99990167343918 9.99673415966496 9.999412714066102 9.999941578379381 9.997565392502365 9.980200484038317 9.99989470178339 5.666558482333199 9.999971862940884 9.993390332809858 9.999991853761498 9.999974597038925 9.998277619546219 9.997473582784595 9.999756312341216 9.999936099608291 10.0 9.999911641334428 9.999822670868483 9.999875368831855 9.754762372040407 9.996561523749016 9.989632907344594 9.999859623436633 9.99978716977727 9.992332770839795 9.99993630182277 3.753812842772973 9.999910230598102 4.808653516610921 9.999910517228356 9.997233667338042 4.9551338273332135 9.736221141543222 9.998290830115792 1.0170701774718438 1.0170844795390224 1.0170626618093845 1.0170671482820377 1.0170967623672462 1.0170628112514768 1.0170658084264157 1.0170551316080356 1.017078585776322 1.017102906221077 
0.0011748792693522248 1.7133124603004115 0.0010 0.0010001783679264272 0.0010 0.001000436309930871 0.0010 0.0011862281856759305 0.8878124958444988 9.999813771814324 9.132143433092772 9.999836191754238 9.999998424255047 9.99996818449051 9.999978493828309 9.999975797662023 9.999998028594042 9.999813771814324 9.999941482469875 9.977521358652055 9.999998012574984 9.99999802532297 9.999988055790602 0.9175605565381759 9.999996816509823 9.999995619799723 10.0 9.999997971752105 9.999990101655252 9.999989308240005 10.0 9.999991702188815 9.999813771814324 9.999853252906172 10.0 10.0 9.999825762758737 10.0 9.999813771814324 9.999997640628127 9.999997781143623 9.99999292030402 9.999825854443413 9.984315453446843 9.999996860772082 9.99999370017763 9.999997745092584 9.855378034966774 9.999951002640826 9.999997392382918 9.999997926144843 9.999998542447209 6.270299304530834 9.999825893054732 9.680819676358043 9.999825863687848 9.999824281917935 4.460266911623498 9.999913634914297 9.999998046037769 9.999813771814324 9.999813771814324 9.999813771814324 9.999813771814324 9.999813771814324 9.999813771814324 9.999813771814324 9.999813771814324 9.999813771814324 9.999813771814324 
0.0010 2.488758177456211 0.014333355599820756 0.0013546478179287489 0.0010 0.0010 0.0010 0.0010 0.6550235382731409 10.0 8.166281317316585 10.0 9.729383607942388 10.0 10.0 10.0 10.0 3.3365230498764236 10.0 10.0 10.0 10.0 10.0 3.5222260281859272 10.0 10.0 10.0 10.0 10.0 10.0 9.855410599898446 10.0 9.665883809309623 10.0 10.0 10.0 10.0 10.0 10.0 10.0 10.0 10.0 10.0 10.0 10.0 10.0 9.947298070798519 10.0 10.0 10.0 10.0 10.0 10.0 10.0 10.0 10.0 10.0 10.0 10.0 10.0 0.008289826994655414 0.007691776971130437 0.001000000000000334 0.008001328494303905 0.010344877651249362 0.00764205754615066 0.007952070139372047 0.001000000000000334 0.017233214792806706 0.4817684009918386 
0.0010 0.0010 0.0010 0.0010 0.0010 0.0010 0.0010 4.148837822865424 10.0 0.0010 10.0 10.0 10.0 10.0 10.0 10.0 10.0 0.0010 10.0 10.0 9.971143118568888 10.0 10.0 10.0 10.0 10.0 10.0 10.0 10.0 10.0 10.0 10.0 7.732611759147057 10.0 10.0 10.0 10.0 10.0 10.0 10.0 10.0 10.0 10.0 10.0 10.0 10.0 10.0 10.0 10.0 10.0 10.0 10.0 10.0 10.0 10.0 10.0 10.0 10.0 10.0 10.0 0.0010 0.0010 0.0010 0.0010 0.0010 0.0010 0.0010 0.0010 0.0010 0.0010 
0.0010 0.6740869737150016 0.0044472728896691235 0.002094072754793423 0.0010 0.0010049031479306264 1.174995483336005 0.0010 1.0396993541122006 10.0 9.728225006582068 10.0 10.0 10.0 10.0 10.0 10.0 10.0 10.0 9.99999674418425 9.999972732064967 9.999964371965287 10.0 6.921070311853586 9.99720201811751 10.0 10.0 9.99995262787365 10.0 10.0 10.0 10.0 9.997580692050187 10.0 10.0 10.0 10.0 9.999979353807813 9.985081398063265 10.0 9.999948268606978 9.72684523410626 9.999949059668486 10.0 10.0 10.0 9.994064790341502 10.0 10.0 9.980199136144066 10.0 10.0 9.235901775300572 10.0 10.0 10.0 9.998978071631168 4.719068266476022 10.0 10.0 10.0 10.0 10.0 10.0 10.0 10.0 10.0 10.0 10.0 10.0 
0.0010 6.421435833447488 0.0010 0.0014253332392732045 0.0010 0.0010 0.0010 0.0010 1.0437685649148134 10.0 8.78405500655957 9.995729359472897 10.0 10.0 10.0 10.0 10.0 0.24968088113895948 10.0 10.0 10.0 10.0 10.0 7.10321720702208 9.999990105055225 10.0 10.0 10.0 10.0 10.0 9.989593752685384 10.0 9.994284994289341 10.0 10.0 10.0 10.0 10.0 10.0 10.0 10.0 10.0 10.0 10.0 10.0 10.0 10.0 10.0 10.0 10.0 9.931422318294846 10.0 10.0 10.0 9.968803419952867 10.0 10.0 9.946179816037551 10.0 10.0 0.24968088113895948 0.24968088113895948 0.24968088113895948 0.24968088113895948 0.24968088113895948 0.09934278399086027 0.24968088113895948 0.24968088113895948 0.24968088113895948 0.24968088113895948 
0.0010 0.3905660069174451 0.003359985772749223 0.0010 0.0015336582766359366 0.0010 0.0010 0.0010 0.9904360526034507 9.968852478784068 7.8062016669540935 10.0 10.0 10.0 10.0 9.968919670721073 10.0 10.0 9.9916971558939 10.0 10.0 10.0 10.0 3.1480699649600625 10.0 10.0 10.0 10.0 10.0 10.0 9.979978123850564 10.0 10.0 10.0 10.0 10.0 10.0 9.970984044494593 10.0 10.0 10.0 9.985621845212307 10.0 10.0 9.98279677179306 10.0 9.985414921444596 10.0 10.0 10.0 10.0 10.0 9.888497329960432 10.0 5.31102669668233 10.0 10.0 8.469657168773198 10.0 10.0 10.0 10.0 10.0 10.0 10.0 10.0 10.0 10.0 10.0 10.0 
0.0030588819408185544 9.700551361943566 0.002273544358827616 0.0012547637165637516 0.0014190190959512711 0.0010381171492837033 0.12692451322889253 0.0010 1.3549304155182509 8.081010284607334 9.03737445135605 9.997983601414097 9.999980499143101 9.589599785751936 9.999777101978482 9.999840455648204 9.99998560344843 0.2802085202456224 9.9999635605251 9.999405547003098 9.999450367603473 9.999953026597153 9.999971559240285 6.46724378846887 9.99940697297627 9.99996241868121 9.993100819491739 9.9999817594686 9.99945748210693 9.999937392943966 9.934002622237108 9.999298784513675 9.026978411289285 9.978815196567815 9.817306438507362 9.999986098648655 9.998041184581883 9.999982194107012 9.998611332610839 9.999936532926005 9.999572779181625 9.995768826108447 9.998042487489164 9.999974460687872 9.999915337924474 9.64574233659736 9.999990530396348 9.782600392481273 9.997640079564805 9.997853501632267 9.99820034353208 9.999971554529976 8.775047975306936 9.99806814733702 3.6545650330535873 9.999960204748444 9.997604110150096 4.274774445601165 9.134439406213117 9.99997708515161 0.2801951012964135 0.2793871408700774 0.28018926673065325 0.2802303422851391 0.28019509228024464 0.2800844226553101 0.28019513032356475 0.28019839687427095 0.2801955806293748 0.2801050259057026 
3.1207839653129934 0.0010 0.0010 0.0056331451744201615 0.0010 0.0010 0.0010 10.0 10.0 0.0010 10.0 10.0 10.0 10.0 10.0 10.0 10.0 0.0010 10.0 10.0 10.0 10.0 10.0 10.0 10.0 10.0 10.0 10.0 10.0 10.0 10.0 10.0 0.0010 10.0 0.0010 10.0 10.0 10.0 10.0 10.0 10.0 10.0 10.0 10.0 10.0 10.0 10.0 10.0 10.0 10.0 10.0 10.0 10.0 10.0 10.0 10.0 10.0 10.0 10.0 10.0 0.0010 0.0010 0.0010 0.0010 0.0010 0.0010 0.0010 0.0010 0.0010 0.0010 
0.060370324256709545 0.0010 0.0010 0.0010 0.0010336411425278895 0.0010 0.0010 5.776796335566064 10.0 0.0010 10.0 10.0 10.0 9.988941552206425 10.0 10.0 9.99641440006436 0.0010 9.98667182130503 10.0 9.996543402181564 9.982469485106709 10.0 10.0 10.0 10.0 10.0 9.985518747003011 10.0 9.994810039237107 10.0 10.0 10.0 9.986180835033162 9.990753446980978 9.98407258033695 10.0 10.0 10.0 10.0 10.0 10.0 10.0 10.0 10.0 9.993372899595897 9.983361079671926 9.986352606301837 10.0 9.987816165385278 9.982514443519458 10.0 10.0 10.0 10.0 10.0 10.0 10.0 9.994237571529728 9.9839162484347 0.0010 0.0010 0.0010 0.0010 0.0010 0.0010 0.0010 0.0010 0.0010 0.0010 
0.0010 1.561342043094883 0.008597158354784981 0.0010 0.0010 0.001021727515296596 0.0010 0.0010 0.9790965023249772 10.0 10.0 10.0 10.0 10.0 10.0 10.0 10.0 10.0 10.0 10.0 10.0 10.0 10.0 4.837971008170603 10.0 10.0 10.0 10.0 10.0 10.0 10.0 10.0 9.726504730699261 10.0 10.0 10.0 10.0 10.0 10.0 10.0 10.0 10.0 10.0 10.0 10.0 10.0 10.0 10.0 10.0 10.0 10.0 10.0 10.0 10.0 10.0 10.0 10.0 10.0 10.0 10.0 10.0 10.0 10.0 10.0 10.0 10.0 10.0 10.0 10.0 10.0 
0.0010 5.372892058433206 0.010438045642955267 0.0010131811559253158 0.001025253453858142 0.0010058742222639348 0.0010 0.0010 0.8713991778918138 10.0 10.0 9.999406364117185 10.0 10.0 10.0 10.0 9.999356221981822 0.39554599702611803 9.999202290024229 9.999777604014291 10.0 9.999217588991414 10.0 7.917022001750542 10.0 10.0 10.0 9.999195246493235 9.999954201668764 9.998583191879387 10.0 9.999939019089123 10.0 10.0 10.0 9.999443338402084 9.999943721018505 10.0 10.0 10.0 9.999601361567871 9.994829498224258 10.0 10.0 9.999206327375521 10.0 10.0 10.0 10.0 9.999611781870373 10.0 10.0 6.235237341280697 9.999934857810944 10.0 9.999935980235264 10.0 10.0 10.0 10.0 0.39554599702611803 0.39554599702611803 0.39554599702611803 0.39554599702611803 0.39554599702611803 0.39554599702611803 0.39554599702611803 0.39554599702611803 0.39554599702611803 0.39554599702611803 
0.002179020806575657 8.863156156196524 0.0010 0.0010 0.0010 0.0010 0.9163506707251805 0.0010 1.2376938894696163 8.064311497800242 8.104667033154607 9.99881933196404 9.999703286556189 10.0 9.999324832661955 9.84125310787099 9.994642600193274 1.3413074540253624 9.999926163090773 9.996304716174041 9.999377240814454 9.944686614950271 9.999106568952408 7.647182784794206 9.963553139401807 9.999944108163794 9.984500800754876 9.999918012425585 9.990117153128134 10.0 9.499121062409657 9.999768486121061 8.390643326806753 9.99837736067686 9.949613110526853 9.949578513716775 9.999011554762447 9.998746214639413 10.0 9.999606937907672 9.999831055340842 9.986228168826676 9.998824729789602 10.0 9.999926722546569 9.994976853899546 9.99999864803259 9.999129096108646 9.999812446730207 10.0 10.0 9.999873677666248 9.016471748372672 9.998821303992528 7.972555768509361 9.998825097200944 9.99122012538915 8.312222127833527 9.95753025820082 9.998830096362969 1.3448475090790681 1.3238541471377672 1.3356958476285923 1.3335159406813597 1.340844780863422 1.3404334517921028 1.3404180512361867 1.3462602321103792 1.3279658037534514 1.3067571176721957 
0.0010 0.0010 0.0010 0.0017508919467480438 0.0010 0.0010 0.44970265913320817 0.0010 0.42700454786992825 10.0 10.0 10.0 10.0 10.0 10.0 10.0 10.0 10.0 10.0 10.0 10.0 10.0 10.0 3.7525574360082246 10.0 10.0 10.0 10.0 10.0 10.0 10.0 10.0 10.0 10.0 10.0 10.0 10.0 10.0 10.0 10.0 10.0 10.0 10.0 10.0 10.0 10.0 10.0 10.0 10.0 10.0 10.0 10.0 10.0 10.0 10.0 10.0 10.0 6.843437418416557 10.0 10.0 10.0 10.0 10.0 10.0 10.0 10.0 10.0 10.0 10.0 10.0 
0.0010 0.4719223497872296 0.0010 0.0010410135306123107 0.0010 0.0010 0.0010 0.0010 0.9588340508818718 10.0 8.024453652860412 10.0 10.0 10.0 10.0 10.0 10.0 10.0 10.0 10.0 10.0 10.0 10.0 3.440351385336183 10.0 10.0 10.0 10.0 10.0 10.0 9.87925745420753 10.0 10.0 9.672934171801373 10.0 10.0 10.0 10.0 10.0 10.0 10.0 10.0 10.0 10.0 10.0 10.0 10.0 10.0 10.0 10.0 10.0 10.0 9.963585940291708 10.0 4.86638956535335 10.0 10.0 9.491187409390484 10.0 10.0 10.0 10.0 10.0 10.0 10.0 10.0 10.0 10.0 10.0 10.0 
0.0010 0.0010 0.0010 0.0010 0.0010 0.0010 0.0010 0.0010 0.7333959505925578 10.0 10.0 10.0 10.0 10.0 10.0 10.0 10.0 0.0010 10.0 10.0 10.0 10.0 10.0 0.0010 10.0 10.0 10.0 10.0 10.0 10.0 10.0 10.0 10.0 10.0 10.0 10.0 10.0 9.938122329900839 10.0 10.0 10.0 10.0 10.0 10.0 10.0 10.0 10.0 10.0 10.0 10.0 10.0 10.0 10.0 10.0 10.0 10.0 10.0 9.648640383822203 10.0 10.0 0.16707265495805054 0.16704331435620132 0.28041650218424874 0.0010 0.0010 0.16706098797674762 0.18021226083878047 0.16703630516302218 0.16696634664126714 0.0010 
0.0018026500086255432 1.056897528415508 0.0027143202522075683 0.0010002932922947075 0.0010041771031257685 0.0010028013120108605 0.0027492192108383006 0.0010476318206739136 0.819030564665248 9.998890282394452 9.866639525316604 9.999285052225488 9.998981447036035 9.974348368570677 9.999134093153556 9.997525292224736 9.999283404887866 9.999464319992999 9.99919127559218 9.996015686723164 9.805781436220789 9.999253529886062 9.999134064272932 4.2290500827858475 9.999124032202396 9.999140795277707 9.999327831229046 9.999156420641942 9.999148538347391 9.999418843490616 9.989634900590943 9.999142408045884 9.99940155159328 9.983236182816475 9.998363365121481 9.999190026683383 9.999288375377395 9.999145980753715 9.99914115426908 9.999161301647272 9.999166654255857 8.86827277370021 9.999371636909768 9.997026171024368 9.999206296281859 9.998253397630021 10.0 9.83080914777769 9.99916560833016 9.98186485358546 9.996889978653089 9.999134828945362 9.473680533496923 9.99589978820327 5.4837717500065 9.999280580227513 9.999256004778712 3.7513106294354146 9.99914525183079 9.999658681622133 9.999464319992999 9.999464319992999 9.999464319992999 9.999464319992999 9.999464319992999 9.999464319992999 9.999464319992999 9.999464319992999 9.999464319992999 9.999464319992999 
0.4167254324018903 10.0 0.0010 0.0010 0.0036122110867682286 0.0010 0.0010 8.05663629699147 0.0010 0.0010 10.0 1.926109066147359 10.0 10.0 10.0 9.952729906257382 10.0 0.0010 9.993759543412661 10.0 10.0 10.0 10.0 7.89414421704786 10.0 10.0 2.9762668875907203 10.0 10.0 10.0 10.0 9.919299246941724 0.0010 10.0 1.8520528395202396 10.0 0.7909023070493477 9.954593863012068 10.0 10.0 10.0 10.0 0.41000511860052713 10.0 9.976670760037921 10.0 9.873805501600746 10.0 10.0 10.0 10.0 10.0 0.0010 0.7866825950672096 10.0 0.7842728920114275 0.741384163653874 7.112952478326111 10.0 10.0 0.0010 0.0010 0.0010 0.0010 0.0010 0.0010 0.0010 0.0010 0.0010 0.0010 
0.0010 9.561325369306317 0.0034944634453262886 0.0012152976485482012 0.002214982802198662 0.0011029807149862843 0.0010 0.0010109288153212304 1.35483687048499 9.993949568458623 9.691887151459811 10.0 9.999987120077243 9.98952382893661 10.0 9.995245589350946 9.999999832344061 0.3724338586420499 9.99999915121895 10.0 9.999999677199648 10.0 10.0 9.662203419631945 10.0 10.0 10.0 10.0 10.0 9.999999500547403 9.56244377403066 10.0 9.928806689688289 9.999988648500066 9.591017771229149 10.0 10.0 9.999999529544638 9.681925089430836 10.0 10.0 9.991712613726273 10.0 10.0 10.0 9.109261983748397 9.996767332053878 9.998262583466671 10.0 10.0 9.994620138645184 10.0 9.027599542496262 10.0 9.94624426428562 10.0 9.999997413028526 2.125731348476191 9.982793720053877 9.999999203836074 0.36982951185136503 0.3701996826476295 0.36906121936870484 0.36864873082127847 0.3685119063486093 0.3700099953794238 0.3742830775145318 0.36884856091619866 0.3698839167686039 0.36922346402756734 
0.0010 1.0977985307836438 0.0010 0.0010 0.0010 0.0010 0.0010 0.0010 1.0406236190778242 10.0 9.313795313027704 10.0 10.0 10.0 10.0 10.0 10.0 10.0 10.0 10.0 10.0 10.0 10.0 3.6025378703113047 10.0 10.0 10.0 10.0 10.0 10.0 10.0 10.0 10.0 10.0 9.403477706732465 10.0 10.0 10.0 10.0 10.0 10.0 10.0 10.0 10.0 10.0 10.0 10.0 10.0 10.0 10.0 10.0 10.0 8.304495584983666 10.0 8.229051087433533 10.0 10.0 8.442029839717232 10.0 10.0 10.0 10.0 10.0 10.0 10.0 10.0 10.0 10.0 10.0 10.0 
0.0010 9.698232425412726 0.0010 0.0010 0.0010 0.0010 0.0010 0.0010 1.2227417101337137 7.086291050646683 10.0 10.0 10.0 9.383208281011333 10.0 10.0 10.0 0.7994902173348062 10.0 10.0 10.0 10.0 10.0 9.814344020083217 10.0 10.0 10.0 10.0 9.999913212546751 10.0 10.0 10.0 10.0 10.0 10.0 10.0 10.0 10.0 10.0 10.0 10.0 10.0 10.0 10.0 10.0 9.457403312202244 10.0 10.0 10.0 10.0 10.0 10.0 10.0 10.0 2.6634444475260137 10.0 10.0 3.311233091634533 10.0 10.0 0.7978428310397485 0.7977920145396138 0.7976668701340552 0.795606480717077 0.7961054923587805 0.7977739569868477 0.7975945021899241 0.7977538433400364 0.8007655748846143 0.7955697873817418 
0.0010 2.366163944998943 0.018023078498966498 0.0010 0.0010 0.0010 0.0010 0.0010 0.739993382324553 10.0 10.0 10.0 10.0 10.0 10.0 10.0 10.0 10.0 10.0 10.0 10.0 10.0 10.0 0.18248993617360265 10.0 10.0 10.0 10.0 10.0 10.0 10.0 10.0 10.0 9.854633284763587 10.0 10.0 10.0 10.0 10.0 10.0 10.0 10.0 10.0 10.0 10.0 9.999962773849786 10.0 10.0 10.0 10.0 10.0 10.0 9.888486442362556 10.0 10.0 10.0 10.0 9.197272722717601 10.0 10.0 10.0 10.0 10.0 10.0 10.0 10.0 10.0 10.0 10.0 10.0 
0.0010 0.1623920184118648 0.003452347236669863 0.0013354487122374085 0.0014976366557767587 0.001185126002567537 0.053953934142182816 0.0010 0.8062301974343713 10.0 9.82545264468766 10.0 10.0 9.996277333928612 10.0 10.0 10.0 1.6504712670843915 10.0 9.996531055083341 10.0 10.0 10.0 1.1053359571909054 10.0 10.0 10.0 10.0 10.0 10.0 9.936698542608514 10.0 10.0 10.0 10.0 10.0 10.0 10.0 9.847990133794523 10.0 10.0 10.0 10.0 10.0 10.0 9.964748092814178 9.99630015410131 9.999811574234332 10.0 10.0 9.97312920742884 10.0 9.867355901550148 10.0 5.149433024681658 10.0 10.0 6.4376100629565265 9.998611884207945 10.0 1.7061053424149724 1.3977669474741514 1.5120444886633102 1.6215517211168753 1.5859963531781078 1.6029009235184684 1.6073882036104394 1.598317363298721 1.607264624206148 1.6036926008987797 
0.0010 0.0010 0.0010 0.0010449529494906268 0.0010 0.0010 0.01689816043095156 0.0010 0.8759425337736582 10.0 5.402424207468823 10.0 10.0 10.0 10.0 10.0 10.0 0.550945 10.0 10.0 10.0 10.0 10.0 1.1065428926842262 10.0 10.0 10.0 10.0 10.0 10.0 9.856639154851607 10.0 10.0 10.0 10.0 10.0 10.0 10.0 10.0 10.0 10.0 9.995088318631083 10.0 10.0 10.0 10.0 10.0 10.0 10.0 10.0 10.0 10.0 10.0 10.0 5.43941421408548 10.0 10.0 4.440829113196017 10.0 10.0 0.550945 0.550945 0.550945 0.550945 0.550945 0.550945 0.550945 0.550945 0.550945 0.550945 
0.0010 9.761885368703474 0.015402144629467878 0.0010 0.0011176401216971249 0.0010045930179290853 2.140860713991924 0.0010 1.092187540546788 5.813142863419692 6.501055168639649 10.0 9.999678369997817 9.989670789227748 10.0 10.0 9.999788385695258 0.10443767416390237 10.0 10.0 9.999323537990621 10.0 9.99981027869438 4.53022225034319 9.892528301778059 10.0 9.999155662601643 10.0 9.999675165465465 9.99923947129781 10.0 10.0 5.957404480661518 10.0 10.0 9.8588852641227 10.0 9.999937514297105 9.99957046520317 10.0 9.99960335945924 9.860370285903773 10.0 9.999727238158316 9.99968076837128 10.0 9.999652461963207 10.0 9.999770095543237 10.0 9.999727508703566 9.999834689662219 4.622777701586905 10.0 5.3052522506824555 10.0 10.0 3.4442900401209036 9.902509466772395 9.999254273171918 0.10443735902532936 0.10442929727746231 0.10442884349166404 0.10441117292934221 0.10441144458002594 0.10442835419414598 0.10442492246381008 0.10442830402784109 0.10416924378815695 0.10443232505380351 
0.0010 0.0010 0.0010 0.0010 0.0010 0.0010 0.0010 0.5772816145088635 9.703461041140173 0.0010 10.0 10.0 10.0 10.0 10.0 10.0 10.0 0.3666208866070298 10.0 10.0 10.0 10.0 10.0 10.0 10.0 10.0 10.0 10.0 9.747778840614053 10.0 10.0 10.0 9.96735297640634 10.0 9.967352473597188 10.0 10.0 10.0 10.0 10.0 10.0 10.0 10.0 10.0 10.0 10.0 10.0 10.0 10.0 10.0 10.0 10.0 10.0 10.0 10.0 10.0 10.0 10.0 10.0 10.0 0.35476570378543965 0.38893852431843157 0.3515061920383268 0.3513360428177731 0.3519651374087212 0.39496255841059197 0.353900762310673 0.37453603348067144 0.3550855027632921 0.27176842818524904 
0.0010004304369753121 5.864846051014662 0.0011492656055163883 0.0016143216715597932 0.0010250511164391198 0.0010595662651344017 0.3579324833098998 0.0010525516727704866 0.9346600289110536 9.853237984747413 9.027555972576781 9.996815392081352 9.999945669434783 9.994643041984771 9.996932711337145 9.99264865319065 9.992657299709538 0.33118136965158895 9.986075875460918 9.999799903712043 9.99989119230116 9.985934834668832 9.999505453544597 7.546078588197638 9.999605164159789 9.999788404790868 9.999999491352618 9.986285851036731 9.998839000113412 9.965162258007348 9.99947709260728 9.999819375126124 9.975932452541834 9.99998965541844 9.998545585378187 9.985137481352208 9.999992521670732 9.999850782473901 9.996991818320149 9.999910812939776 9.992981214045109 9.996486736270052 9.99999370790458 9.999786668932305 9.98782706331984 9.926499288589536 9.999430424036184 9.99829184734046 9.998146053323289 9.996825324825421 9.946201339566072 9.999786348936297 9.906661411405457 9.999992531911507 9.906347667915353 9.999992219364975 9.999992680452985 9.89388619078557 9.99999210509139 9.999925678252858 0.19009533219387453 0.32087750305454765 0.19009839312302576 0.19014050483670825 0.1901443208983172 0.07802390821883057 0.19009255367330616 0.19005754460065033 0.19007942621857918 0.1900318904532255 
0.0010 2.498511097208723 0.0010 0.0010 0.0010 0.0010 0.0010 0.0010 0.6688200974011004 10.0 10.0 10.0 10.0 10.0 10.0 10.0 10.0 0.0010 10.0 10.0 10.0 10.0 10.0 5.094679772439826 10.0 10.0 10.0 10.0 10.0 10.0 10.0 10.0 10.0 10.0 10.0 10.0 10.0 10.0 10.0 10.0 10.0 10.0 10.0 10.0 10.0 10.0 10.0 10.0 10.0 10.0 10.0 10.0 0.0010 10.0 10.0 10.0 10.0 10.0 10.0 10.0 0.0010 0.0010 0.0010 0.0010 0.0010 0.0010 0.0010 0.0010 0.0010 0.0010 
0.0010 1.0376039194301316 0.0010802527473338297 0.0010 0.0010 0.0010 1.8717078580552733 0.0010 1.0950693297719392 10.0 10.0 10.0 10.0 10.0 9.980786775136878 10.0 10.0 10.0 10.0 10.0 10.0 10.0 9.99545358219424 7.793411073969203 10.0 10.0 10.0 10.0 10.0 10.0 10.0 10.0 10.0 10.0 10.0 10.0 10.0 10.0 10.0 10.0 10.0 10.0 10.0 10.0 9.729157534716386 10.0 10.0 10.0 9.987339257873414 10.0 10.0 10.0 10.0 10.0 10.0 10.0 10.0 10.0 10.0 10.0 10.0 10.0 10.0 10.0 10.0 10.0 10.0 10.0 10.0 10.0 
0.0010 0.0010 0.0010 0.0010 0.0010 0.0010 0.0010 4.2637649722082225 0.0010 10.0 10.0 10.0 10.0 10.0 10.0 10.0 10.0 10.0 10.0 10.0 10.0 10.0 10.0 9.637346681718494 10.0 10.0 10.0 10.0 10.0 10.0 10.0 10.0 10.0 10.0 10.0 10.0 10.0 10.0 10.0 10.0 10.0 10.0 10.0 10.0 10.0 10.0 10.0 10.0 10.0 10.0 10.0 10.0 10.0 10.0 10.0 10.0 10.0 10.0 10.0 10.0 10.0 10.0 10.0 10.0 10.0 10.0 10.0 10.0 10.0 10.0 
10.0 10.0 0.0010 0.0018042548032806954 0.0010 0.0010 0.0010 10.0 0.0010 0.0010 10.0 0.0010 10.0 10.0 10.0 0.0010 10.0 0.0010 8.020894599805377 10.0 10.0 0.0010 10.0 5.352785942868971 10.0 10.0 0.0010 0.0010 9.999102798911894 10.0 0.0010 10.0 0.0010 0.0010 0.0010 0.0010 0.0010 0.0010 9.98119619924767 10.0 10.0 0.0010 0.0010 9.943989926747552 0.0010 10.0 10.0 10.0 8.966033880401463 10.0 10.0 10.0 0.0010 0.0010 9.984280024489898 0.0010 0.0010 10.0 10.0 0.0010 0.0010 0.0010 0.0010 0.0010 0.0010 0.0010 0.0010 0.0010 0.0010 0.0010 
0.0010 0.0010 0.0010 0.0010 0.0010 0.0010 0.0010 0.0010 0.3666511190657477 10.0 10.0 10.0 10.0 10.0 10.0 10.0 10.0 10.0 10.0 10.0 10.0 10.0 10.0 0.0010 10.0 10.0 10.0 10.0 10.0 10.0 10.0 10.0 10.0 10.0 10.0 10.0 10.0 10.0 10.0 10.0 10.0 10.0 10.0 10.0 10.0 10.0 10.0 10.0 10.0 10.0 10.0 10.0 10.0 10.0 10.0 10.0 10.0 6.245526401995273 10.0 10.0 10.0 10.0 10.0 10.0 10.0 10.0 10.0 10.0 10.0 10.0 
0.0010 0.4228667103636017 0.01113945173509917 0.001240412530083876 0.0010 0.006012860581772578 1.1144265418978865 0.0010 0.36090693316942135 9.936752748902652 9.852437319852537 10.0 10.0 9.979247245732138 10.0 10.0 9.999894009791069 9.836043756070847 9.99895170903228 9.999210466279306 10.0 10.0 9.999880733472738 10.0 9.995973675553078 9.999997220023689 10.0 9.999255417503884 9.999994649494864 9.99994882838885 10.0 9.999925598805566 10.0 10.0 10.0 10.0 10.0 10.0 9.998375297913395 10.0 10.0 9.957412748575765 10.0 9.999975473794207 9.999023707774292 9.981889392183101 10.0 9.984347213687267 10.0 9.995364195693407 9.994765088738438 10.0 10.0 10.0 9.843491129723871 10.0 10.0 4.662418996137357 9.952828150550278 10.0 9.8508192031058 9.850239580687111 9.850803270896542 9.8508235410503 9.850825726949012 9.850815260888657 9.850822097003617 9.85081588162341 9.850900515974011 9.850824791364651 
0.0010 1.139235344089963 0.022281895761098496 0.0010 0.0010 0.0010 0.0010 0.0010 1.0903224257102602 10.0 10.0 10.0 10.0 10.0 10.0 10.0 10.0 10.0 10.0 10.0 10.0 10.0 10.0 0.0010 10.0 10.0 10.0 10.0 10.0 10.0 9.765303224033493 10.0 10.0 10.0 10.0 10.0 10.0 10.0 10.0 10.0 10.0 10.0 10.0 10.0 10.0 10.0 10.0 10.0 10.0 10.0 10.0 10.0 10.0 10.0 10.0 10.0 10.0 10.0 10.0 10.0 10.0 10.0 10.0 10.0 10.0 10.0 10.0 10.0 10.0 10.0 
0.0010 8.631352895672327 0.0012565551333746715 0.001025879863101545 0.0012146626300687856 0.0010 0.0010 0.023618177873185528 1.265777356322424 10.0 10.0 9.998369623850268 10.0 10.0 10.0 10.0 10.0 1.171441004842885 10.0 10.0 9.999976943928376 10.0 10.0 10.0 9.997989106060324 9.99955363572597 9.999984119429389 10.0 10.0 9.999233839329797 9.999541043215187 9.99999861854174 10.0 10.0 10.0 9.999979109033143 9.997931240992514 10.0 9.983626657582318 10.0 10.0 10.0 9.99803414085145 10.0 10.0 10.0 10.0 10.0 10.0 9.999572078615376 9.984957525910785 10.0 9.729595724332134 9.998032869824058 10.0 9.998005461180377 9.998145443413717 10.0 10.0 10.0 1.1770471504538604 1.1438915436427832 1.1625726269920131 1.1576254723416597 1.170409183910461 1.1700693425715998 1.1700471290713736 1.1792440033451708 1.1504056829101508 1.1169336478500267 
0.0010 8.115449672133222 0.03243772804364025 0.0010018055346750865 0.007495221494981335 0.0013890097713422148 0.02481650455587786 0.0010 1.0913792290914541 10.0 8.241631504883825 10.0 9.997833803747424 9.999892671009514 10.0 10.0 9.999986921974843 0.50095 10.0 10.0 9.99678342313362 9.998270698786628 10.0 5.000500000000001 10.0 10.0 9.999959839847104 10.0 10.0 9.999966439092372 9.818285581866059 9.997047840081924 10.0 9.93521472225292 10.0 10.0 9.99851334435316 9.99838322493145 10.0 9.99973812017909 9.997058368507552 9.884248426286979 9.998406227134272 10.0 9.998163054910908 10.0 9.925671849528719 9.999863368480172 9.897417313218478 10.0 9.941400646943803 9.99670745666916 4.016956059969378 9.998526268188591 9.294786357398657 9.998872752995014 9.99817023958888 6.973289588131868 9.811020737527233 9.999978529702314 0.50095 0.50095 0.50095 0.50095 0.50095 0.50095 0.50095 0.50095 0.50095 0.50095 
3.263805542005372 0.0010 0.0010347687356048322 0.0010 0.0010 0.0010 0.0011283129221787956 10.0 7.753465141478715 0.0010 10.0 9.964323855763856 9.999805258764244 8.287199060466824 9.960703191395625 9.999650453849789 9.999971677273717 0.0010 9.999676680859444 9.999888722644668 9.999967410014857 9.994812384797685 9.990227548032522 10.0 9.996284172329085 9.999732164142634 9.955782462809541 9.999612850232465 9.995435288759257 9.94789568607042 9.981475514020621 9.999720784480864 2.7447292414590696 9.99994859797673 7.603041450448386 9.986141770332967 9.979931071465359 10.0 8.313802026433013 9.999971042039371 9.99972545906803 9.891540085564818 9.795044934509557 9.999969330474007 9.999915509771697 10.0 9.99989506591826 9.999969793802665 9.966091372769027 9.992769082320082 9.981296343616762 9.999722686612785 9.970110707961215 9.989382347946801 10.0 9.989502700844321 9.999929710128296 10.0 10.0 9.962189973258711 0.0010 0.0010 0.0010 0.0010 0.0010 0.0010 0.0010 0.0010 0.0010 0.0010 
0.0010 1.9572101437050624 0.0010 0.0010348418486041291 0.0010002949669193934 0.0010000104320458908 0.0010562744091636134 0.0010 0.7159878584085142 10.0 7.568947350108439 10.0 9.999999973363895 9.999999117907063 9.99973831933068 10.0 10.0 1.0952725722793004 9.99999807602735 9.999971010569658 9.999987818509727 9.99999799136357 9.99999015109036 2.6988796940160857 9.99999997661519 9.999999961156568 9.999991463470183 9.999998101685078 9.99999995167081 9.999995905935778 10.0 9.999999773930858 10.0 10.0 10.0 9.999997961522247 10.0 10.0 9.999829811894049 9.999802996928004 9.999998870560383 9.99975099117417 10.0 9.999999641745475 9.999998852717214 9.999990183455909 10.0 9.989506658187219 9.999999932162261 9.999999573114861 9.999997772118139 9.99999996023569 9.667263638617507 10.0 10.0 10.0 10.0 10.0 9.9999940935642 9.999999715567961 1.0944704943974601 1.094470506011544 1.0761566920633188 1.107387037322748 1.107387037322748 1.0944704942546108 1.0920823472078032 1.0944704256092843 1.0944705128123948 1.0983432091890737 
1.9847398192576697 0.0010 0.0010 0.0010 0.010883845624793147 0.0010 0.0010 10.0 10.0 0.0010 10.0 10.0 10.0 10.0 9.902380170096146 10.0 10.0 8.428787383420842 10.0 10.0 9.99589543959429 9.99835833074551 10.0 10.0 10.0 10.0 10.0 10.0 10.0 7.108899378390028 10.0 10.0 10.0 10.0 0.0010 10.0 10.0 10.0 8.523390692183437 9.999892712799985 10.0 10.0 10.0 10.0 9.99427198944119 10.0 9.99736491670971 9.999563167204528 10.0 10.0 10.0 10.0 10.0 10.0 10.0 10.0 10.0 10.0 10.0 10.0 0.0010 0.0010 0.0010 0.0010 0.0010 0.0010 0.0010 0.0010 0.0010 0.0010 
0.0010 10.0 0.02528511343071454 0.0010 0.005968240382920934 0.004482245956706408 0.0010 0.0010 1.2865908766934762 9.920565965639371 9.711122836245204 9.98776560307768 10.0 9.930593826428488 10.0 10.0 10.0 0.03434013556168747 10.0 10.0 9.98648715935104 10.0 10.0 9.988943221179689 9.998354206123006 10.0 10.0 10.0 10.0 10.0 10.0 10.0 9.925060538433726 9.954966657517845 9.988407551208539 10.0 9.988627551465454 10.0 10.0 10.0 9.991849677091926 10.0 9.988627460744558 10.0 10.0 9.98613670495784 10.0 9.932695681740046 9.996102291341298 10.0 10.0 10.0 2.238490428700411 9.98862082675041 9.781211908543652 9.988628925637546 9.97358489528314 10.0 10.0 9.890145863845916 0.03415990022701543 0.03423858106738731 0.03409754000581877 0.033956007557317314 0.03423731408392161 0.035034965782746674 0.03414050597502971 0.03403610146491243 0.03400614670816893 0.03545220840679608 
0.0010 0.0010 0.0010 0.0010 0.0010 0.0010 0.0010 0.0010 0.47532517820736114 10.0 10.0 10.0 10.0 10.0 10.0 10.0 10.0 0.0010 10.0 10.0 10.0 10.0 10.0 1.3702038979086437 10.0 10.0 10.0 10.0 10.0 10.0 10.0 10.0 10.0 10.0 9.94734887398015 10.0 10.0 9.855027436647347 10.0 10.0 10.0 10.0 10.0 10.0 10.0 10.0 10.0 10.0 10.0 10.0 10.0 10.0 10.0 10.0 10.0 10.0 10.0 10.0 10.0 10.0 0.0010 0.0010 0.0010 0.0010 0.0010 0.0010 0.0010 0.0010 0.0010 0.0010 
0.0010 8.708987916562485 0.0010 0.0010 0.0010 0.0010 0.0010 6.055484423932912 0.0010 0.6217879366116429 10.0 10.0 10.0 10.0 10.0 9.137786309106513 10.0 1.7371828944181038 10.0 10.0 10.0 10.0 10.0 8.56008304076246 10.0 10.0 10.0 10.0 10.0 10.0 10.0 10.0 9.990070776513065 10.0 8.474048473841387 10.0 10.0 10.0 10.0 10.0 10.0 10.0 10.0 10.0 10.0 10.0 10.0 10.0 10.0 10.0 10.0 10.0 10.0 10.0 10.0 10.0 10.0 10.0 10.0 10.0 1.749524760266636 1.7493174475288242 1.7492794819223805 1.7499042017544109 1.7327846859216995 1.749954226261538 1.750089797796396 1.76150737464268 1.7428431322318099 1.762555776704525 
0.0010 0.0010 0.0010 0.0010 0.0010 0.0010 0.0010 2.736619759031555 0.0010 10.0 10.0 10.0 10.0 10.0 10.0 10.0 10.0 0.0010 10.0 10.0 10.0 10.0 10.0 8.76746922063073 10.0 10.0 10.0 10.0 10.0 10.0 10.0 10.0 10.0 10.0 10.0 10.0 10.0 10.0 10.0 10.0 10.0 10.0 10.0 10.0 10.0 10.0 10.0 10.0 10.0 10.0 10.0 10.0 10.0 10.0 10.0 10.0 10.0 10.0 10.0 10.0 0.0010 0.0010 0.0010 0.0010 0.0010 0.0010 0.0010 0.0010 0.0010 0.0010 
10.0 9.789641384572795 0.0010 0.0010414884318237436 0.0010 0.0010 0.0010 10.0 0.0010 0.0010 9.330393089594383 0.0010 10.0 10.0 10.0 0.0010 10.0 0.0010 10.0 9.99710754817362 10.0 10.0 10.0 4.2541566000536974 9.968768720672516 10.0 9.991397035974474 10.0 10.0 10.0 0.0010 10.0 0.0010 10.0 0.0010 10.0 0.0010 10.0 0.0010 10.0 6.4158143864643815 10.0 0.0010 10.0 9.987154258962898 10.0 10.0 9.99999186695058 10.0 10.0 10.0 10.0 0.0010 0.0010 0.0010 0.0010 0.0010 8.925826297151147 9.99744210801331 10.0 0.0010 0.0010 0.0010 0.0010 0.0010 0.0010 0.0010 0.0010 0.0010 0.0010 
0.0010 0.0010 0.0010 0.0010 0.0010 0.0010 0.0010 3.6528636315607073 0.0010 10.0 9.628716910628286 10.0 10.0 10.0 10.0 10.0 10.0 10.0 10.0 10.0 10.0 10.0 10.0 10.0 10.0 10.0 10.0 10.0 10.0 10.0 10.0 10.0 10.0 10.0 10.0 10.0 10.0 10.0 10.0 10.0 10.0 10.0 10.0 10.0 10.0 10.0 10.0 10.0 10.0 10.0 10.0 10.0 10.0 10.0 10.0 10.0 10.0 10.0 10.0 10.0 10.0 10.0 10.0 10.0 10.0 10.0 10.0 10.0 10.0 10.0 
0.0010 0.10474096215437445 0.0011759688964636723 0.0020445129933896046 0.0010 0.0010 0.5422337578354148 0.0010 0.5397212556539375 10.0 10.0 10.0 10.0 10.0 10.0 10.0 10.0 1.366801629644205 10.0 10.0 10.0 10.0 10.0 4.369961154176659 10.0 10.0 10.0 10.0 10.0 10.0 5.65547850769011 10.0 10.0 9.999486408968218 10.0 10.0 10.0 10.0 10.0 10.0 10.0 10.0 10.0 10.0 10.0 10.0 10.0 10.0 10.0 10.0 10.0 10.0 10.0 10.0 10.0 10.0 10.0 9.558357058814872 10.0 10.0 1.3668146954164015 1.3667154732807667 1.366814552971456 1.3669516810205264 1.3667626398353132 1.3668139648250266 1.366815315127071 1.3668270446874047 1.3668079016185617 1.3668187357632302 
0.0010 0.0010 0.0010 0.0010586306079477335 0.0010 0.0010 0.0010 2.9287256895422455 0.0010 10.0 10.0 10.0 10.0 10.0 10.0 10.0 10.0 10.0 10.0 10.0 10.0 10.0 10.0 7.834237965619207 10.0 10.0 10.0 10.0 10.0 10.0 10.0 10.0 10.0 10.0 10.0 10.0 10.0 10.0 10.0 10.0 10.0 10.0 10.0 10.0 10.0 10.0 10.0 10.0 10.0 10.0 10.0 10.0 10.0 10.0 10.0 10.0 10.0 10.0 10.0 10.0 10.0 10.0 10.0 10.0 10.0 10.0 10.0 10.0 10.0 10.0 
0.0010 0.0010 0.0010 0.0010 0.0010 0.0010 0.0010 4.207179984043855 0.0010 10.0 10.0 10.0 10.0 10.0 10.0 9.999286601757353 9.998938757070817 10.0 9.997682663741713 10.0 10.0 9.997687130522534 10.0 10.0 10.0 10.0 9.997622739851634 9.997672771937072 10.0 10.0 10.0 10.0 10.0 10.0 10.0 9.998136989410712 10.0 9.99767973383847 10.0 10.0 9.997681188114905 10.0 10.0 10.0 10.0 10.0 10.0 10.0 10.0 10.0 10.0 10.0 10.0 10.0 10.0 10.0 10.0 10.0 10.0 10.0 10.0 10.0 10.0 10.0 10.0 10.0 10.0 10.0 10.0 10.0 
0.004027565457626158 8.873259092288949 0.009040013273542546 0.001014229929513658 0.0012595039406276941 0.0010451470881719137 0.06679145606042704 0.001556439977352323 1.157310357403526 7.404042966692775 9.713085805987076 9.996379239904545 9.998770024754577 9.20216196294529 9.999968297103816 9.985050184097153 9.999946730029423 1.0208773440524568 9.999838025258287 9.996749887706452 9.996849293783349 9.99723459786732 9.999384042733968 7.423444480767335 9.992787363065728 9.997806175994938 9.984510967572938 9.997795989643771 9.995621842188957 9.997740363879547 9.978669239693923 9.99726995191343 6.686052472881913 9.80266425066817 9.982038176080946 9.997454039152906 9.99691201335549 9.99196055478594 9.997664838884713 9.99617023709878 9.996067690011394 9.923144649435917 9.996449456746728 9.997799105317656 9.995361504098542 9.292084664945644 9.998199949855822 9.986823345296935 9.995558909415275 9.995622673439797 9.999706580522174 9.997880011159987 9.522312371026365 9.996402359974965 3.649294027148788 9.996453423079194 9.996161410421502 5.422735506954914 9.992555041397132 9.9961719809348 1.0205814956203523 1.0967428761491598 1.020916461953662 1.021195773140657 1.0207247152574377 1.019830989351841 1.0208682386313046 1.0207282699856552 1.0208635548889524 1.020320896808097 
0.0010 0.0010 0.0010 0.0010 0.0010 0.0010001677322618327 0.013073678152508449 6.060918521782613 10.0 0.0010 9.99176245714723 10.0 10.0 10.0 10.0 9.999999737025734 10.0 0.0010 9.999980933840263 9.999999999010718 9.999999995167833 10.0 10.0 10.0 9.999999804639007 10.0 9.999999992603787 10.0 9.999999633230756 10.0 10.0 10.0 9.999383934027945 10.0 9.367086533973897 10.0 10.0 10.0 9.99999980352175 9.999999999400831 10.0 10.0 10.0 9.99999998510316 10.0 9.99990602385691 9.999990484533233 10.0 10.0 10.0 9.999999984121319 10.0 9.990227412548496 10.0 9.99473661241483 10.0 9.999596619881231 10.0 9.999480210723386 10.0 0.0010 0.0010 0.0010 0.0010 0.0010 0.0010 0.0010 0.0010 0.0010 0.0010 
0.0010 1.4583140991905235 0.016222683804574294 0.0010 0.0010 0.0010350740664437793 0.0010 0.0010 0.9581629452661051 10.0 8.93992994349049 10.0 10.0 9.998844490759623 9.999248425933166 10.0 10.0 10.0 9.99350121041012 10.0 10.0 9.999376230124819 9.999369215795168 3.003767073824715 9.994866804889236 9.999315451155663 10.0 9.998708188468598 9.999099599951009 10.0 10.0 9.999328085701936 10.0 10.0 10.0 9.99876072069351 10.0 9.99716165602631 10.0 9.997835614717083 9.99939551119287 9.994003192440896 10.0 9.99815930809447 10.0 10.0 9.923568559776065 10.0 9.999459206495857 9.999420338000952 9.999337850548997 9.999338884304148 7.712140224913013 10.0 10.0 10.0 10.0 7.6087595114994455 9.998534893573527 10.0 10.0 10.0 10.0 10.0 10.0 10.0 10.0 10.0 10.0 10.0 
0.0010 8.788271362413337 0.0010 0.0010039574568495246 0.0010 0.0010 1.9340428142200512 0.0010 0.8484654070198547 4.82545496286309 3.4937064488066385 10.0 10.0 10.0 10.0 10.0 9.999929025515868 1.2853256456602988 10.0 9.999970515641218 10.0 10.0 10.0 3.1992371794493986 10.0 10.0 10.0 10.0 10.0 10.0 10.0 10.0 4.467002634024487 9.894721479818223 9.999867036667482 10.0 10.0 9.99989336121656 10.0 10.0 10.0 10.0 10.0 10.0 10.0 10.0 10.0 10.0 10.0 9.975981484686931 10.0 10.0 9.733264786669293 10.0 4.502034085571349 9.911323498473964 10.0 6.875397725927474 9.998778902344108 10.0 1.6974914615183234 1.7039793986088898 1.7095221133158884 1.67426586241091 1.5666962700910265 1.6899815265336446 1.6974934380411613 1.6990302573347096 0.8912384238270636 1.6990643681874773 
0.0010 10.0 0.0010 0.0010 0.0010 0.0010326503903738747 2.176973897763691 0.0010 1.071333626345333 3.8542894657402753 4.660799133966119 10.0 9.784195968992616 9.993182180500282 10.0 10.0 9.99859079813322 0.0010 9.959382624831688 9.974789837250254 10.0 9.979871334747774 10.0 2.392393677003793 10.0 9.987596304918634 9.999984843992994 9.98202702641316 10.0 9.999912882987134 10.0 9.991043936125543 3.7553192183811372 9.99033898730989 10.0 9.952795139655784 10.0 10.0 9.92763969649997 9.853624719155338 9.998682780469723 9.319610795679049 10.0 9.992758414606955 10.0 9.99332640973998 10.0 9.873446516567004 10.0 9.990272509973959 9.999148336947624 9.998145575184745 5.691735800307057 10.0 3.5579700604606366 10.0 10.0 6.578335042089852 9.86002017222532 10.0 0.0010 0.0010 0.0010 0.0010 0.0010 0.0010 0.0010 0.0010 0.0010 0.0010 
0.0010 0.0010 0.0010 0.0010 0.0010 0.0010034455452761495 0.0010 0.0010 0.06493743259460669 10.0 10.0 10.0 10.0 10.0 10.0 10.0 10.0 10.0 10.0 10.0 10.0 10.0 10.0 6.500816735895278 10.0 10.0 10.0 10.0 10.0 10.0 10.0 10.0 10.0 10.0 10.0 10.0 10.0 10.0 10.0 10.0 10.0 10.0 10.0 10.0 10.0 10.0 10.0 10.0 10.0 10.0 10.0 10.0 10.0 10.0 10.0 10.0 10.0 10.0 10.0 10.0 10.0 10.0 10.0 10.0 10.0 10.0 10.0 10.0 10.0 10.0 
0.008452195234487151 10.0 0.010625627288581546 0.0010112814628422983 0.0012451432381254538 0.0010034692669846402 1.4535193364044106 0.0012929311741193932 1.3734166682018745 7.156501501979767 7.644994247893928 10.0 9.99968717007752 9.992830382548403 9.999740328214077 9.998788792543655 9.999751129339767 0.0010 9.999955955351675 9.999967412945722 9.999157296686336 9.999945931062697 9.999741931438473 5.830989162108895 9.927734068409586 10.0 9.99907691356774 9.999971485334765 9.999636713916718 9.999029765260783 9.989286063226833 9.999883278490222 7.262456423798435 9.999914929826787 9.981360123485704 9.903800022588454 9.9992519393161 9.968144879123882 9.995535779249304 9.999845847548064 9.999719389642346 9.898034041946834 9.999509492378259 9.999763014187769 9.999744961618214 9.999632532414894 9.999560330141575 9.999898504914604 9.999584507702043 9.999847245207114 9.989298501557181 9.999732299992347 6.261407719060854 9.998795609011589 6.350869923738369 9.998768518056075 9.999781594957215 5.458496172893592 9.93460320019903 9.99885644002486 0.0010 0.0010 0.0010 0.0010 0.0010 0.0010 0.0010 0.0010 0.0010 0.0010 
0.0010 0.001000000000000334 0.0010 0.0010 0.0010 0.0010 0.0010 4.4272063733895 0.0010 5.530470317144859 10.0 10.0 10.0 10.0 10.0 10.0 10.0 0.0010 10.0 10.0 10.0 10.0 10.0 9.731734748344364 10.0 10.0 10.0 10.0 10.0 10.0 10.0 10.0 10.0 10.0 10.0 10.0 10.0 10.0 10.0 10.0 10.0 10.0 10.0 10.0 10.0 10.0 10.0 10.0 10.0 10.0 10.0 10.0 10.0 10.0 10.0 10.0 10.0 10.0 10.0 10.0 0.0010 0.0010 0.0010 0.0010 0.0010 0.0010 0.0010 0.0010 0.0010 0.0010 
0.0010 0.0010 0.0010 0.0010 0.0010011919045670844 0.0010 0.0010 0.0010 0.7268326891531259 10.0 10.0 10.0 10.0 9.999652943473519 10.0 10.0 10.0 10.0 10.0 10.0 10.0 10.0 10.0 10.0 9.984180783170453 10.0 9.98766067656523 10.0 10.0 10.0 10.0 10.0 10.0 10.0 10.0 10.0 10.0 10.0 10.0 10.0 10.0 10.0 10.0 10.0 10.0 10.0 10.0 10.0 10.0 10.0 10.0 10.0 10.0 10.0 10.0 10.0 10.0 10.0 10.0 10.0 10.0 10.0 10.0 10.0 10.0 10.0 10.0 10.0 10.0 10.0 
0.0010 1.5746230389057447 0.0031133268780470878 0.00217854058382472 0.0038349478242528305 0.0015696749749220988 0.0010 0.0010 0.8521604141669032 9.895394461158276 6.0541815266982155 9.997990634320004 10.0 9.999994234229883 9.997478374949766 10.0 10.0 0.667239323975461 9.99963771717851 10.0 9.999801020906672 9.999613975595242 10.0 4.912232166581806 10.0 10.0 9.999686052730963 9.999627083085683 10.0 9.999751401255715 9.991901229512203 10.0 9.998089018409669 9.999430903385258 10.0 9.999635344403947 9.997955099639407 9.999639449456179 10.0 10.0 9.999762599887912 10.0 9.997955256580193 10.0 10.0 10.0 9.997483706355917 10.0 10.0 10.0 9.998557723566012 10.0 9.595395082207517 9.997954458165738 9.7510461311163 9.997955322830908 9.997955076671193 8.388482495898037 10.0 9.999661164713908 0.6672774950731677 0.6667518711607627 0.6672704599636434 0.66719219529491 0.6672790221533385 0.6672775169773901 0.6672772392811517 0.6461078433283678 0.6615394301160675 0.6666097524662922 
4.742211004242034 0.0010 0.005729711904384401 0.001021473700640032 0.0010 0.0010 0.0010 10.0 9.402680035469752 0.0010 10.0 10.0 10.0 10.0 10.0 10.0 10.0 0.0010 10.0 10.0 10.0 10.0 10.0 10.0 10.0 10.0 10.0 10.0 10.0 10.0 10.0 10.0 8.667034825470626 10.0 1.3877635082970752 10.0 9.699998167726712 10.0 10.0 10.0 10.0 10.0 9.732259909805338 10.0 10.0 10.0 10.0 10.0 10.0 10.0 10.0 10.0 10.0 9.72572010801608 10.0 9.701905211536866 9.724193050003295 10.0 10.0 10.0 0.0010 0.0010 0.0010 0.0010 0.0010 0.0010 0.0010 0.0010 0.0010 0.0010 
0.0010 0.0010 0.0010 0.0014241895420531768 0.001271467471705245 0.0010515371653442853 1.6991754514875628 0.0010 0.8214173011543902 10.0 10.0 10.0 10.0 10.0 10.0 10.0 10.0 10.0 10.0 10.0 10.0 10.0 10.0 10.0 10.0 10.0 10.0 10.0 10.0 10.0 10.0 10.0 10.0 10.0 10.0 10.0 10.0 10.0 10.0 10.0 10.0 10.0 10.0 10.0 10.0 10.0 10.0 10.0 10.0 10.0 10.0 10.0 8.217739481140809 10.0 10.0 10.0 10.0 10.0 10.0 10.0 10.0 10.0 10.0 10.0 10.0 10.0 10.0 10.0 10.0 10.0 
0.0010 0.0010 0.0010 0.0010 0.0010 0.0010 0.0010 3.299491232458066 0.0010 10.0 10.0 10.0 10.0 10.0 10.0 10.0 10.0 4.827332037057772 10.0 10.0 10.0 10.0 10.0 10.0 10.0 10.0 10.0 10.0 10.0 10.0 10.0 10.0 10.0 10.0 10.0 10.0 10.0 10.0 10.0 10.0 10.0 10.0 10.0 10.0 10.0 10.0 10.0 10.0 10.0 10.0 10.0 10.0 10.0 10.0 10.0 10.0 10.0 9.423298138160387 10.0 10.0 0.941793988167583 0.9417247038132128 0.94176053296398 0.9419664726847135 0.9417940533310061 0.9417799875314792 0.9417940340365965 0.9417937111956167 0.9417822339332931 0.941726302192702 
0.0010 0.0010 0.0010 0.0010 0.0010 0.0010 0.0010 0.0010 0.09188891271235983 10.0 10.0 10.0 10.0 10.0 10.0 10.0 10.0 10.0 10.0 10.0 10.0 10.0 10.0 9.820537298853452 10.0 10.0 10.0 10.0 10.0 10.0 10.0 10.0 10.0 10.0 10.0 10.0 10.0 10.0 10.0 10.0 10.0 10.0 10.0 10.0 10.0 10.0 10.0 10.0 10.0 10.0 10.0 10.0 10.0 10.0 10.0 10.0 10.0 9.428408856488364 10.0 10.0 10.0 10.0 10.0 10.0 10.0 10.0 10.0 10.0 10.0 10.0 
0.0010 0.0010 0.0010 0.0010 0.0010 0.002318720339489537 0.8426556441012963 0.0010 1.1252210173045039 10.0 10.0 10.0 10.0 10.0 10.0 10.0 10.0 10.0 10.0 10.0 10.0 10.0 10.0 9.089602415978465 10.0 10.0 10.0 10.0 10.0 10.0 10.0 10.0 10.0 10.0 10.0 10.0 10.0 10.0 10.0 10.0 10.0 10.0 10.0 10.0 10.0 10.0 10.0 10.0 10.0 10.0 10.0 10.0 10.0 10.0 10.0 10.0 10.0 10.0 10.0 10.0 10.0 10.0 10.0 10.0 10.0 10.0 10.0 10.0 10.0 10.0 
0.0010 0.0010 0.0010 0.0010 0.0010 0.0010 0.0010 0.0010 0.9152383428223514 10.0 10.0 10.0 10.0 10.0 10.0 10.0 10.0 1.0833820485223296 10.0 10.0 10.0 10.0 10.0 10.0 10.0 10.0 10.0 10.0 10.0 10.0 10.0 10.0 10.0 10.0 10.0 10.0 10.0 10.0 10.0 10.0 10.0 10.0 10.0 10.0 10.0 10.0 10.0 10.0 10.0 10.0 10.0 10.0 10.0 10.0 9.990430181884781 10.0 10.0 10.0 10.0 10.0 1.0819348996948577 1.081052740732026 1.0823397639850834 1.0877780683109424 1.0882696693447862 1.0811845952140682 1.081581743980833 1.0770525361924368 1.0798998818705199 1.0737852800545664 
0.0010 0.0010 0.0010 0.0010 0.0010 0.0010 0.0010 0.0010 0.45790364996783006 10.0 9.001325960184744 10.0 9.99916483862006 10.0 10.0 10.0 10.0 10.0 10.0 10.0 10.0 10.0 10.0 9.645394790817026 9.986795010217275 10.0 10.0 10.0 10.0 10.0 9.892527454035937 10.0 10.0 10.0 10.0 9.906843890091533 10.0 10.0 10.0 9.99894898837988 10.0 10.0 10.0 10.0 9.999930642146625 10.0 10.0 10.0 10.0 10.0 10.0 10.0 10.0 10.0 10.0 10.0 10.0 4.9228118824092535 10.0 10.0 10.0 10.0 10.0 10.0 10.0 10.0 10.0 10.0 10.0 10.0 
0.0010 0.0010 0.0010 0.0010 0.001010583639981391 0.0010 0.7589236941416106 0.0010 1.0007570712902847 10.0 10.0 10.0 10.0 10.0 10.0 10.0 10.0 10.0 10.0 10.0 10.0 10.0 10.0 10.0 10.0 10.0 10.0 10.0 10.0 10.0 10.0 10.0 10.0 10.0 10.0 10.0 10.0 10.0 10.0 10.0 10.0 10.0 10.0 10.0 10.0 10.0 10.0 10.0 10.0 10.0 10.0 10.0 10.0 10.0 10.0 10.0 10.0 10.0 10.0 10.0 10.0 10.0 10.0 10.0 10.0 10.0 10.0 10.0 10.0 10.0 
0.0010 0.48981408674858806 0.0010 0.0010243302592916942 0.0010029289265116625 0.0010 0.0010 0.0010 0.8031127112324091 9.986790165067307 6.129479029104539 9.999997377693786 10.0 10.0 9.942621139541169 10.0 9.99999658457266 0.7807559121318057 10.0 10.0 9.999994169706087 9.999996052376215 9.991106593308043 3.3772129870804535 10.0 9.99999154588988 10.0 9.999995483562092 10.0 9.87997633579237 9.518436396167836 9.999992367661031 9.98732637587253 10.0 9.989873467585422 9.98979328586856 9.999982431670368 10.0 9.96542151201354 9.999998800826233 9.999994558811844 9.869680847176515 9.999981225896919 9.999992204337017 10.0 10.0 10.0 9.996423246450167 9.962997391582748 10.0 10.0 9.999989870556544 9.100886824041307 10.0 6.0895718148547076 9.999982809753915 9.999979362488853 8.348206731253555 10.0 9.999986275769647 0.780956160741975 0.7811926648200851 0.7809560580402906 0.7812907796254915 0.7807460103655135 0.7800003516726131 0.780961720085787 0.7809291422815869 0.78087463952129 0.7801453240318086 
0.0010 0.6210447036508652 0.0010 0.0010 0.0010 0.0010 0.0010 0.0010 0.682439638681622 7.610912313027917 10.0 10.0 10.0 10.0 10.0 10.0 10.0 10.0 10.0 10.0 10.0 10.0 10.0 5.169146371490388 10.0 10.0 10.0 10.0 10.0 10.0 10.0 10.0 10.0 10.0 10.0 10.0 10.0 10.0 10.0 10.0 10.0 7.3829387632532795 10.0 10.0 10.0 10.0 10.0 10.0 10.0 10.0 10.0 10.0 10.0 10.0 5.50045 10.0 10.0 5.737347910021102 10.0 10.0 10.0 10.0 10.0 10.0 10.0 10.0 10.0 10.0 10.0 10.0 
0.0010 0.0010 0.0010 0.0010 0.0010 0.0010 0.0010 0.0010 0.24772980793612737 10.0 10.0 10.0 10.0 10.0 10.0 10.0 9.999891517684427 10.0 10.0 10.0 10.0 10.0 10.0 0.0010 10.0 10.0 10.0 10.0 10.0 10.0 10.0 10.0 10.0 10.0 10.0 10.0 10.0 10.0 10.0 9.999999826748924 10.0 10.0 10.0 10.0 10.0 10.0 10.0 10.0 10.0 10.0 10.0 10.0 9.914968722743495 10.0 10.0 10.0 10.0 0.0563306115523039 10.0 10.0 10.0 10.0 10.0 10.0 10.0 10.0 10.0 10.0 10.0 10.0 
0.0010 0.0010 0.001074311404206641 0.001001328295770756 0.0010 0.0010546893529612689 0.3879752293950288 0.0010 0.0010 10.0 10.0 10.0 10.0 10.0 10.0 10.0 10.0 0.5459288740371881 10.0 10.0 10.0 10.0 10.0 9.10429528240805 10.0 10.0 10.0 10.0 10.0 10.0 10.0 10.0 10.0 10.0 10.0 10.0 10.0 10.0 10.0 10.0 10.0 10.0 10.0 10.0 10.0 10.0 10.0 10.0 10.0 10.0 10.0 10.0 10.0 10.0 10.0 10.0 10.0 10.0 10.0 10.0 0.545811630632371 0.5462202588250213 0.5526579380947727 0.5462656082547448 0.5462377677097656 0.5459654508608177 0.5449332484263141 0.5459797438436629 0.5459633483585526 0.5462291882607229 
0.0010 0.0010 0.0010023064179269093 0.0010 0.0010 0.0010022234163365388 0.0010 0.0010 1.0514768960160636 10.0 10.0 10.0 9.999999710336308 9.99999998750888 9.999354790753996 10.0 10.0 10.0 10.0 9.99993663324061 10.0 10.0 9.999883690153313 3.163400832619815 10.0 9.99989899648934 10.0 9.999935247722984 9.999854019179002 10.0 9.963422482064445 10.0 10.0 10.0 10.0 10.0 10.0 9.656487452163327 10.0 10.0 9.99999707629385 9.936658641872924 10.0 9.999907558183411 10.0 10.0 10.0 10.0 9.99988894980424 10.0 9.999906429184275 9.99985941434474 10.0 10.0 4.788793778840705 10.0 10.0 8.577413537518806 10.0 10.0 10.0 10.0 10.0 10.0 10.0 10.0 10.0 10.0 10.0 10.0 
0.0010 0.0010 0.0010748339533043427 0.0010 0.0010 0.0010 0.0010 3.010503977951335 0.0010 10.0 10.0 10.0 10.0 10.0 10.0 10.0 10.0 10.0 10.0 10.0 10.0 10.0 10.0 10.0 10.0 10.0 10.0 10.0 10.0 10.0 10.0 10.0 10.0 10.0 10.0 10.0 10.0 10.0 10.0 10.0 10.0 10.0 10.0 10.0 10.0 10.0 10.0 10.0 10.0 10.0 10.0 10.0 10.0 10.0 10.0 10.0 10.0 10.0 10.0 10.0 10.0 10.0 10.0 10.0 10.0 10.0 10.0 10.0 10.0 10.0 
0.0010 0.0010 0.0017424025694579698 0.0010004776219494206 0.0010 0.0012423250220998127 0.001105704283507865 2.9048702557991546 0.0010 10.0 10.0 10.0 10.0 10.0 10.0 10.0 10.0 10.0 10.0 10.0 10.0 10.0 10.0 10.0 10.0 10.0 10.0 10.0 10.0 10.0 10.0 10.0 10.0 10.0 10.0 10.0 10.0 10.0 10.0 10.0 10.0 10.0 10.0 10.0 10.0 10.0 10.0 10.0 10.0 10.0 10.0 10.0 10.0 10.0 10.0 10.0 10.0 9.958347446608224 10.0 10.0 10.0 10.0 10.0 10.0 10.0 10.0 10.0 10.0 10.0 10.0 
0.0010 0.0010 0.0010 0.0010 0.0010 0.0010 0.0010 3.4658687294356256 0.0010 9.511968241718618 10.0 10.0 10.0 10.0 10.0 10.0 10.0 0.0010 10.0 9.999567528871287 9.99803034437161 10.0 10.0 8.024935642499711 9.993328300381934 10.0 9.995668237906422 10.0 10.0 10.0 10.0 10.0 10.0 10.0 10.0 10.0 10.0 10.0 10.0 10.0 10.0 9.957897559099246 10.0 10.0 10.0 10.0 10.0 10.0 10.0 10.0 10.0 10.0 10.0 10.0 10.0 10.0 10.0 10.0 10.0 10.0 0.0010 0.0010 0.0010 0.0010 0.0010 0.0010 0.0010 0.0010 0.0010 0.0010 
0.0010 1.867528153582552 0.03194556813234797 0.001001043463635257 0.001004285800079771 0.0010 0.0010 0.0010 0.6650613392531146 10.0 9.617931858294023 10.0 10.0 9.996198239744684 9.995003044037848 10.0 10.0 0.0010 10.0 9.999428554056523 9.999418549262785 10.0 9.998397804300499 8.283398321135707 9.997558041652816 10.0 10.0 10.0 10.0 9.99706248641572 9.946574849660733 9.997289239993883 9.969966302090354 9.544591716607233 9.98119446741896 10.0 10.0 9.995590396590703 9.98471604399695 10.0 10.0 10.0 9.996898971556412 10.0 9.999317159289399 10.0 10.0 9.997973785628444 9.994454880044735 9.996794023783853 10.0 10.0 9.725227214589106 10.0 9.560956387178077 10.0 10.0 7.607057184770739 9.99179017302974 9.992185587286752 0.0010 0.0010 0.0010 0.0010 0.0010 0.0010 0.0010 0.0010 0.0010 0.0010 
0.0010 0.0010 0.0010388991004915292 0.0010 0.0010693840417264077 0.0010019480339769024 0.0010 5.702607127360912 10.0 0.0010 9.974181009661855 10.0 10.0 9.987171258872715 10.0 10.0 10.0 0.0010 10.0 10.0 10.0 10.0 10.0 10.0 10.0 10.0 10.0 10.0 10.0 10.0 10.0 10.0 10.0 10.0 10.0 10.0 10.0 10.0 10.0 10.0 10.0 9.950021068733546 10.0 10.0 10.0 10.0 9.9223468467739 10.0 10.0 10.0 10.0 10.0 10.0 10.0 9.952615611497324 10.0 10.0 10.0 9.961680893638398 10.0 0.0010 0.0010 0.0010 0.0010 0.0010 0.0010 0.0010 0.0010 0.0010 0.0010 
0.0010 0.0010 0.0010 0.0010 0.0010 0.0010 0.0010 0.0010 0.04140599930726008 10.0 10.0 10.0 10.0 9.999939700188834 10.0 10.0 10.0 10.0 10.0 10.0 10.0 10.0 10.0 5.558369373358251 10.0 10.0 10.0 10.0 10.0 10.0 10.0 10.0 10.0 10.0 10.0 10.0 10.0 10.0 10.0 10.0 10.0 10.0 10.0 10.0 10.0 10.0 10.0 10.0 10.0 10.0 10.0 10.0 10.0 10.0 10.0 10.0 10.0 10.0 10.0 10.0 10.0 10.0 10.0 10.0 10.0 10.0 10.0 10.0 10.0 10.0 
0.011807159384066616 0.006975737757643263 0.001016241828242526 0.0010001187016187413 0.0015071807603462464 0.0010002574537689899 0.001209340089671095 7.163612051567405 0.0010 9.999968458215758 9.99855401546888 9.528927923093724 9.999881025635945 9.988342845214547 9.999839171428091 9.99971805571468 9.99996802915233 9.834001336659874 9.999998546582736 9.999879704311253 9.999877650833895 9.999997599304299 9.999879768587142 9.993155488392699 9.999872584234064 9.999878354582735 9.999419423121536 9.999998495026237 9.998536418396984 9.999961870979563 9.981540937657769 9.998099837185618 9.999994599515631 9.999727875783961 9.981167513693766 9.999997480258317 9.981068964743992 9.999949872213463 9.999748632949387 9.999880006225327 9.999997401172495 9.991451006615055 9.981184464000917 9.99987852346638 10.0 9.992316649888101 9.999998388664538 9.999845620246605 9.999832433492074 9.998928396552003 9.999950645342409 9.999880132631967 9.993232728180484 9.981184669872896 9.996454919694838 9.981185208767371 9.981240187768302 9.995871408340317 9.990535584788441 9.999878909380753 1.179840185213295 1.177397697323797 1.1790951829175196 1.184898261655099 1.179374551944183 1.1794478859595943 1.179832354217237 1.1799372092003066 1.1797903550679232 1.1775263773895643 
0.0010 1.167445221073285 0.0010292384004344467 0.0010 0.0015710484426762288 0.0010 0.0010 0.0010 1.1188730072041029 10.0 9.764019989710839 10.0 10.0 9.999987578520797 10.0 10.0 10.0 10.0 10.0 10.0 10.0 10.0 10.0 0.8072333307469117 10.0 10.0 10.0 10.0 10.0 10.0 10.0 10.0 10.0 10.0 9.359509861719577 10.0 10.0 10.0 10.0 10.0 10.0 10.0 10.0 10.0 10.0 10.0 10.0 10.0 10.0 10.0 10.0 10.0 9.650176499450463 10.0 9.938628928450985 10.0 10.0 7.9427228510211965 9.993673177427295 10.0 10.0 10.0 10.0 10.0 10.0 10.0 10.0 10.0 10.0 10.0 
0.0010 8.874220257664557 0.0012252475821330072 0.0010 0.0012506165846535378 0.0012146957235571456 1.1730076217201522 0.0010 1.0652373111365185 8.007594534152892 7.325951714871911 10.0 10.0 9.991948726913028 10.0 10.0 10.0 0.0010 10.0 10.0 9.98542337032263 10.0 10.0 5.49471700360223 10.0 10.0 10.0 10.0 10.0 10.0 9.999219269262943 10.0 7.01566373354063 9.99564120017119 10.0 10.0 10.0 10.0 9.959061785777966 10.0 10.0 9.894064229622328 10.0 10.0 10.0 9.990998913122382 10.0 9.821230758404397 10.0 9.992040763185368 10.0 10.0 8.40169660847241 10.0 7.62470652255643 9.974989386102482 10.0 8.487206142938842 9.988709817917497 10.0 0.0010 0.0010 0.0010 0.0010 0.0010 0.0010 0.0010 0.0010 0.0010 0.0010 
0.0010 0.2761867010075362 0.0010 0.0010 0.0010 0.0010 0.0010 0.0010 0.955025359253424 10.0 10.0 10.0 10.0 10.0 10.0 10.0 10.0 10.0 10.0 10.0 10.0 10.0 10.0 4.605677009197683 10.0 10.0 10.0 10.0 10.0 10.0 10.0 10.0 10.0 10.0 10.0 10.0 10.0 10.0 10.0 10.0 10.0 7.743991001421434 10.0 10.0 10.0 10.0 10.0 10.0 10.0 10.0 10.0 10.0 10.0 10.0 4.417862843571032 10.0 10.0 5.0804208750777295 10.0 10.0 10.0 10.0 10.0 10.0 10.0 10.0 10.0 10.0 10.0 10.0 
0.0010 0.0010 0.0010 0.0010 0.0010 0.0010 0.0010 3.345075728537108 0.0010 10.0 10.0 10.0 10.0 10.0 10.0 10.0 10.0 10.0 10.0 10.0 10.0 10.0 10.0 9.995711057324941 10.0 10.0 10.0 10.0 10.0 10.0 10.0 10.0 10.0 10.0 10.0 10.0 10.0 10.0 10.0 10.0 10.0 10.0 10.0 10.0 10.0 10.0 10.0 10.0 10.0 10.0 10.0 10.0 10.0 10.0 9.992669110088197 10.0 10.0 10.0 10.0 10.0 10.0 10.0 10.0 10.0 10.0 10.0 10.0 10.0 10.0 10.0 
0.0010 2.7746101328616852 0.007750062175595533 0.0010352039865882592 0.002124634788150219 0.0012158450135705936 0.3806720447486318 0.0010 0.6421943806118634 10.0 8.914892544451003 10.0 9.99758894899256 10.0 10.0 9.676160621194587 10.0 0.0010 10.0 10.0 9.999271930606822 10.0 10.0 10.0 9.982230220292706 10.0 10.0 10.0 10.0 10.0 9.610891793487939 10.0 9.132700171616262 10.0 9.934822989487412 10.0 10.0 9.993422949510816 9.863116088020691 9.995609401560516 10.0 9.829121035124041 10.0 10.0 10.0 10.0 10.0 10.0 10.0 10.0 9.947084169994605 10.0 5.7938608206844435 10.0 8.968902893338765 10.0 10.0 6.848148482633437 10.0 10.0 0.0010 0.0010 0.0010 0.0010 0.0010 0.0010 0.0010 0.0010 0.0010 0.0010 
1.1810914230652787 10.0 0.0010 0.0010 0.003045127918026561 0.0010 0.0010 7.33642120776869 0.0010 0.0010 9.535791730805077 4.717623565693233 10.0 10.0 10.0 10.0 10.0 0.0010 10.0 10.0 10.0 10.0 10.0 0.14271338019011193 10.0 10.0 10.0 10.0 10.0 10.0 10.0 10.0 2.1226625725170676 10.0 0.0010 10.0 4.717756458878715 10.0 10.0 10.0 10.0 10.0 4.71773215765054 10.0 10.0 10.0 10.0 10.0 10.0 10.0 10.0 10.0 1.7722338968208504 4.71743903919728 10.0 4.717648531001767 4.7177484957678155 9.759199093128228 10.0 10.0 0.0010 0.0010 0.0010 0.0010 0.0010 0.0010 0.0010 0.0010 0.0010 0.0010 
0.0012799893040240703 0.0010 0.0010 0.0010 0.0010 0.0010 0.0010 5.5020440122363325 0.0010 10.0 6.672369235190217 10.0 10.0 9.933492367041728 10.0 10.0 10.0 6.724961188780368 10.0 10.0 10.0 10.0 10.0 7.930121172282663 10.0 10.0 9.998390335487567 10.0 10.0 9.997371613024868 4.6125029386046235 10.0 10.0 10.0 9.117135143058889 10.0 10.0 10.0 10.0 10.0 10.0 9.527174259305896 10.0 10.0 10.0 9.987221664936557 10.0 9.996035053291727 10.0 10.0 10.0 10.0 10.0 10.0 10.0 10.0 10.0 6.012171757376635 10.0 10.0 0.0010 0.0010 0.0010 0.0010 0.0010 0.0010 0.0010 0.0010 0.0010 0.0010 
0.0010 0.7215696033638013 0.0010 0.0010 0.0010 0.0010 0.0010 0.0010 0.8797736065550006 10.0 10.0 10.0 10.0 10.0 10.0 10.0 10.0 10.0 9.998693893330746 9.97955221350722 9.999216419948196 9.99875966314931 10.0 1.9236256640178961 9.37107255074283 10.0 10.0 10.0 10.0 10.0 10.0 10.0 10.0 10.0 10.0 9.999043051925748 10.0 10.0 10.0 10.0 10.0 10.0 10.0 9.999988001448363 10.0 10.0 10.0 9.888382291978235 10.0 10.0 10.0 10.0 10.0 10.0 4.662721100126858 10.0 10.0 9.148742262236578 10.0 10.0 10.0 10.0 10.0 10.0 10.0 10.0 10.0 10.0 10.0 10.0 
0.003941634495246448 3.032784906175376 0.013047020352261348 0.0011427483362796162 0.001498620536490069 0.0010775634056338081 0.50095 0.003941634495246448 0.7364000262030358 9.996622915645826 9.96838701086863 9.992171608955514 10.0 9.997106112227886 9.996647828609161 9.997058365504754 9.99461280393069 1.1766685439797957 9.99286969745627 10.0 10.0 9.992284298796845 10.0 9.530552662367962 9.997304129247643 9.997331203783096 9.997055775923673 9.992140638912243 9.997524370172204 9.985799730922624 9.971770485433513 9.997669544973114 9.997058365504754 9.938047917227694 9.997058365504754 9.995779255649772 9.999773243182801 9.997058182514133 9.997844309021293 9.997156280527124 9.997567284915991 9.914622714155177 10.0 9.999341442252003 9.99136007795866 9.997058365504754 9.997073520361049 9.996592685667414 9.996756746840013 9.997729859088233 9.996661874974981 9.997127201660106 7.288007950235424 9.999796117598862 9.966867260051046 9.997058365504754 10.0 10.0 9.99712657208382 9.997054142111294 1.1764997055891762 1.176499705645338 1.1764997055891806 1.1764997055892508 1.1764997055891775 1.1764117425970464 1.1764997055891753 1.1764997055892112 1.1764997034875697 1.1764997074554864 
0.0011309962092348935 0.0010 0.003349493328398808 0.0010056908213826037 0.0010 0.002917581887669773 0.9417136232781173 0.0010 1.0689376848457277 10.0 10.0 9.999856951467684 9.999988370406761 9.999982320824682 9.999946781760277 9.9998497693799 9.999981475492008 10.0 9.99997306842771 9.99998838531403 9.99997132681482 9.999974490376722 9.999991438085429 5.961123976210143 9.999773021012944 9.999920558702932 9.99997417927921 9.99997432543667 9.99998809996745 9.999972509480285 9.948445442199322 9.99998593408611 9.971158249389822 9.999984193291597 10.0 9.999689758227627 9.999867595452773 9.999968823950013 9.999968233749316 9.999984066109935 9.999982662674823 9.999699261118387 9.999867560324152 9.99998798399095 9.999987346935034 9.999974144021985 10.0 9.998913789192942 9.99997311010814 9.99998803989621 9.999943802594078 9.999988250781618 10.0 9.999867562313316 9.9867480177378 9.999867555080355 9.999769511945123 10.0 10.0 9.999947344157542 10.0 10.0 10.0 10.0 10.0 10.0 10.0 10.0 10.0 10.0 
0.0010 1.3628330656330507 0.15389417146569442 0.0010 0.0016970074813921646 0.0010 0.27672163663562166 0.0010 0.0010 10.0 10.0 10.0 10.0 10.0 10.0 10.0 10.0 10.0 10.0 10.0 10.0 10.0 10.0 0.0010 10.0 10.0 10.0 10.0 10.0 10.0 10.0 10.0 10.0 10.0 10.0 10.0 10.0 10.0 10.0 10.0 10.0 10.0 10.0 10.0 10.0 10.0 10.0 10.0 10.0 10.0 10.0 10.0 8.766848316513192 10.0 10.0 10.0 10.0 10.0 10.0 10.0 10.0 10.0 10.0 10.0 10.0 10.0 10.0 10.0 10.0 10.0 
0.0010 0.0010 0.0010 0.0010 0.0010 0.0010 0.0010 0.0010 0.4431624879963419 10.0 10.0 10.0 10.0 10.0 10.0 9.993603395005021 10.0 10.0 10.0 10.0 10.0 10.0 10.0 10.0 9.960376335170519 10.0 9.968930902260109 10.0 10.0 10.0 10.0 10.0 10.0 10.0 10.0 10.0 10.0 10.0 10.0 10.0 10.0 10.0 10.0 10.0 10.0 10.0 10.0 10.0 10.0 10.0 10.0 10.0 10.0 10.0 10.0 10.0 10.0 10.0 10.0 10.0 10.0 10.0 10.0 10.0 10.0 10.0 10.0 10.0 10.0 10.0 
0.0010 0.37503066872373614 0.0010 0.0010 0.0010 0.0010 0.7839726005773897 0.0010 0.568182743274682 9.681565311371328 9.625179211079582 10.0 10.0 10.0 10.0 10.0 10.0 0.42757321899722767 10.0 10.0 10.0 10.0 10.0 6.364652491541577 10.0 10.0 10.0 10.0 10.0 10.0 8.32758638402533 10.0 9.625969331276263 10.0 9.625969331276263 10.0 10.0 10.0 10.0 10.0 10.0 10.0 10.0 10.0 10.0 10.0 10.0 9.873593956367724 10.0 10.0 10.0 10.0 4.997774529149143 10.0 9.625969331276263 10.0 10.0 9.625969331276263 10.0 10.0 0.4336405905900387 0.4338399752128046 0.4336132379710498 0.43415477234294597 0.4321772278777125 0.4341140875421048 0.43364497984439554 0.45162850229314744 0.42147889627618085 0.4329705078327861 
0.0010 0.0010 0.0010 0.0015471092741119422 0.001218743659983179 0.0010 1.2412922838102252 0.0010 1.0061517141590646 10.0 10.0 10.0 9.999903682749187 10.0 10.0 10.0 10.0 10.0 10.0 9.992666400696399 10.0 10.0 10.0 6.547235108415677 10.0 10.0 10.0 9.999928257523727 9.999912218238794 10.0 10.0 10.0 10.0 10.0 9.933074734368322 10.0 9.999830072318462 9.940077082349156 10.0 10.0 10.0 10.0 9.999976814142242 10.0 10.0 9.994201699586226 9.993904094202309 10.0 10.0 9.999879419273386 10.0 9.999951763747285 5.810994504548375 10.0 10.0 9.999971548737456 9.999844663726167 8.390411847276948 10.0 10.0 10.0 10.0 10.0 10.0 10.0 10.0 10.0 10.0 10.0 10.0 
0.0010 0.0010 0.0010 0.0010 0.0010 0.0010 0.0010 3.732297906627002 0.0010 10.0 10.0 10.0 10.0 10.0 10.0 10.0 10.0 10.0 10.0 10.0 10.0 10.0 10.0 9.343332109409172 10.0 10.0 10.0 10.0 10.0 10.0 10.0 10.0 10.0 10.0 10.0 10.0 10.0 10.0 10.0 10.0 10.0 10.0 10.0 10.0 10.0 10.0 10.0 10.0 10.0 10.0 10.0 10.0 10.0 10.0 10.0 10.0 10.0 10.0 10.0 10.0 10.0 10.0 10.0 10.0 10.0 10.0 10.0 10.0 10.0 10.0 
0.0010 10.0 0.0010 0.0010 0.0013113843863388239 0.0010 0.0010 7.843782471338471 0.0010 0.0010 10.0 4.9998653841109535 9.999497400522523 10.0 9.948074422751283 10.0 10.0 0.0010 10.0 10.0 10.0 10.0 9.98607625062564 0.403433257056812 9.979937165580143 10.0 10.0 9.990632206568572 10.0 10.0 10.0 9.999451114712231 4.419147986175418 10.0 4.983059854696148 10.0 5.000155681883183 9.99969111642416 10.0 10.0 10.0 10.0 5.000092716655039 10.0 9.996982525590003 10.0 10.0 10.0 9.962157954904386 10.0 10.0 10.0 4.5828882905063475 5.0000595749113375 10.0 5.000092874896791 4.997506994439347 10.0 10.0 10.0 0.0010 0.0010 0.0010 0.0010 0.0010 0.0010 0.0010 0.0010 0.0010 0.0010 
0.001080178366287949 0.0010 0.0010 0.0010085233947230321 0.0010 0.0010 0.0010 0.003852342335633549 0.6560668038870798 9.453588443988652 5.512776166068313 9.999905101878538 9.999993161697246 9.96892328129351 9.999996846643823 9.998450613346387 9.999700203858566 0.0010 9.99999012631176 9.999973593794754 9.999975575260768 9.999990805703373 9.999971435809153 2.6553898216781207 10.0 9.999989992396326 9.999799148992787 9.999989693971388 9.99996779473059 9.486503653072436 9.995918626459002 9.999930522577102 10.0 10.0 9.995096921050166 9.890234199491784 9.999913492336496 9.999845838399846 9.99900112655506 9.999987149850758 9.999979809271984 10.0 9.999913569141492 9.999990664436908 9.999988003965397 9.99118114842277 9.999754011864846 9.978946715292802 9.999970139925907 9.999845367373688 9.999944809456592 9.99998994838072 10.0 9.999912993508719 4.457572252041397 9.999964898810351 9.999901906774198 10.0 9.976673835609194 9.954850312625265 0.0010 0.0010 0.0010 0.0010 0.0010 0.0010 0.0010 0.0010 0.0010 0.0010 
0.0010 0.7636368357739354 0.0010 0.0010 0.0010 0.0010 0.0010 0.0010 0.6017689850266701 10.0 5.279745597073472 10.0 9.999080223033511 10.0 9.898524466401597 10.0 9.999809520153649 0.7658870873631334 10.0 10.0 10.0 10.0 9.984571276355773 3.687328438533357 9.988806061071623 9.999958609036979 10.0 10.0 10.0 9.782488546355586 9.573548460015093 10.0 10.0 10.0 9.953810971887636 9.981587916838599 10.0 10.0 9.931098142731889 10.0 10.0 9.986311413575631 10.0 10.0 9.999212403022948 10.0 9.999941409705173 10.0 9.934809857820731 10.0 10.0 10.0 9.94715890766501 10.0 5.0005 10.0 10.0 9.085389668690658 9.999605045814613 9.999711651086287 0.766239803269603 0.766925638057409 0.7662908986131036 0.766565928120003 0.7658676186434574 0.7645684900820471 0.7662509191166818 0.7661930518216848 0.7660763530665723 0.7649640268909678 
0.0010 0.0010 0.0010 0.0010 0.0010 0.0010 0.015238127414619022 7.668533234226222 9.341145114786194 0.0010 10.0 10.0 10.0 10.0 10.0 10.0 10.0 0.0010 10.0 10.0 10.0 10.0 10.0 10.0 10.0 10.0 10.0 10.0 10.0 10.0 10.0 10.0 10.0 10.0 10.0 10.0 10.0 10.0 10.0 10.0 10.0 10.0 10.0 10.0 10.0 10.0 9.999989244957607 10.0 10.0 10.0 10.0 10.0 10.0 10.0 10.0 10.0 10.0 10.0 9.999362406730702 10.0 0.0010 0.0010 0.0010 0.0010 0.0010 0.0010 0.0010 0.0010 0.0010 0.0010 
0.0010 0.0010 0.003764839558511453 0.0010 0.0010 0.0010 0.0010 6.434912542577525 10.0 0.0010 10.0 10.0 10.0 10.0 10.0 10.0 10.0 1.101074871069915 10.0 10.0 10.0 10.0 10.0 10.0 10.0 10.0 10.0 10.0 10.0 10.0 10.0 10.0 10.0 10.0 10.0 10.0 10.0 10.0 10.0 10.0 10.0 10.0 10.0 10.0 10.0 10.0 10.0 10.0 10.0 10.0 10.0 10.0 10.0 10.0 10.0 10.0 10.0 10.0 10.0 10.0 1.1010643328904366 1.1010719965546558 1.1010718578866445 1.1010712308137003 1.1009276342862089 1.1010719361134749 1.0529751863714143 1.1010719679889096 1.1010718647602125 1.1010719969055525 
0.0010 0.0010 0.0010 0.0010 0.003946292212805387 0.0010155108077634133 0.0010 4.743403937417319 0.0010 10.0 10.0 10.0 10.0 10.0 10.0 10.0 10.0 5.000500000000001 10.0 10.0 10.0 10.0 10.0 9.117488486768945 10.0 10.0 10.0 10.0 10.0 10.0 10.0 10.0 10.0 10.0 10.0 10.0 10.0 10.0 10.0 10.0 10.0 10.0 10.0 10.0 10.0 10.0 10.0 10.0 10.0 10.0 10.0 10.0 7.176798884101982 10.0 10.0 10.0 10.0 10.0 10.0 10.0 0.19106556241796105 0.1879272544407907 1.7428593665957437 0.19119456648736724 0.19129600332896962 0.1911352150929979 0.19112960075891178 0.18951550846967788 0.19234120293292256 0.19173931036178354 
0.0010 1.951474082752688 0.009211454641041424 0.0013834046517968283 0.0010 0.0010 0.0010 0.0010 0.8330661755998261 10.0 9.713144130408145 10.0 9.999329109404558 9.998559560919228 9.999654754458959 10.0 10.0 10.0 10.0 10.0 10.0 10.0 9.999078908436438 5.075545147820192 9.99980568217516 10.0 10.0 9.983783507059554 9.993736447248283 9.99688976585772 9.9878017607911 10.0 10.0 9.999469609222476 10.0 10.0 10.0 10.0 10.0 10.0 10.0 9.907598206832624 10.0 9.999957107888001 10.0 10.0 10.0 10.0 9.999744230219644 9.997265307940479 9.993530387983318 10.0 6.735448237016236 10.0 10.0 10.0 10.0 4.387429292392298 9.999902033944654 10.0 10.0 10.0 10.0 10.0 10.0 10.0 10.0 10.0 10.0 10.0 
0.0010 0.0010 0.0010 0.0010 0.0010 0.0010 0.0010 0.0010 0.40916683240289836 10.0 9.18350979975128 10.0 9.999053677849977 10.0 10.0 10.0 10.0 10.0 10.0 10.0 10.0 10.0 10.0 10.0 9.989175724439617 10.0 10.0 10.0 10.0 10.0 9.910713860406199 10.0 10.0 10.0 10.0 9.926117491856496 10.0 10.0 10.0 9.998976545126622 10.0 10.0 10.0 10.0 9.999310674756869 10.0 10.0 10.0 10.0 10.0 10.0 10.0 10.0 10.0 10.0 10.0 10.0 3.726238657724748 10.0 10.0 10.0 10.0 10.0 10.0 10.0 10.0 10.0 10.0 10.0 10.0 
2.258390250093444 9.844164002691588 0.0010 0.0010187511505207812 0.007474400377995295 0.0010 0.0010524583053991906 9.001553096194186 0.0010 0.0010 8.765466545626406 0.0010 9.996942046822312 9.379221863999554 9.999954286644194 9.999905681160225 9.999999118578952 0.0010 9.999993591002008 9.99809205630755 9.96955477461877 9.99995147061579 9.999975629737396 0.0010 9.999965684931789 9.999970339381447 9.990311451228475 9.999983470650374 9.999372986623692 9.999999462054484 9.880556389906197 9.999986623528022 0.0010 9.999969570889807 0.0010 9.999999829377987 0.0010 9.996195804599695 9.999830675404365 9.999970409654122 9.999996051145924 8.916380048266294 0.0010 9.99938359440942 9.999973003615759 9.4980727174477 9.999747572608802 9.997818123547336 9.99997678409252 9.99999987840429 9.966285979805143 9.999969669336666 0.0010 0.0010 10.0 0.0010 0.0010 10.0 9.99060233883471 9.999970308417392 0.0010 0.0010 0.0010 0.0010 0.0010 0.0010 0.0010 0.0010 0.0010 0.0010 
0.0010 0.8652668067649374 0.0010 0.001228451000802073 0.0010 0.0010 1.5232986000350355 0.0010 0.6309471994445982 10.0 10.0 9.993900538749312 9.999999843545975 10.0 10.0 10.0 10.0 0.0010 10.0 9.984268161156788 9.998277812485224 10.0 9.999999731259138 5.849209608667734 9.83966973051841 10.0 9.928807870173328 10.0 9.999999925260628 10.0 10.0 10.0 10.0 9.996354423339037 10.0 10.0 9.99345180221784 10.0 10.0 9.999951437916367 10.0 9.998819021368679 9.989248546543504 9.995254079473717 10.0 9.999932270798046 10.0 10.0 9.999995001603823 10.0 10.0 10.0 0.0010 10.0 10.0 10.0 9.990737019562903 4.928805302206904 9.998850653884615 9.994542574690259 0.0010 0.0010 0.0010 0.0010 0.0010 0.0010 0.0010 0.0010 0.0010 0.0010 
10.0 10.0 0.0015068562601894975 0.0010 0.0010 0.0010539585955320477 0.00785569533590033 10.0 0.0010 0.0010 8.882482121402413 0.0010 7.023394469726697 9.172125827462082 9.137924752861965 0.0010 9.089319047641974 0.0010 9.079388959424922 9.140956144944052 8.804948983303976 0.0010 9.130997070387807 0.0010 7.2231955989393875 9.132848203404908 0.0010 4.69849206171601 9.120803783131029 9.11200247291589 0.0010 8.882337662097349 0.0010 0.0010 0.0010 0.0010 0.0010 0.0010 9.144365479653764 9.152770339154372 7.868461719584357 0.0010 0.0010 9.13098773299173 0.0010 9.141424588613454 9.114873093162503 9.131198085600833 9.117578901542787 9.076058311669936 9.128014519644902 9.134988858792878 8.907488646335533 0.0010 8.976733262413584 0.0010 0.0010 8.743010843385713 9.04718637585615 0.0010 0.0010 0.0010 0.0010 0.0010 0.0010 0.0010 0.0010 0.0010 0.0010 0.0010 
0.0010 0.009283966363566654 0.0017137809048343056 0.0010753319115025181 0.0010016930973422216 0.0010 0.026227227314315562 0.0010 0.9645302619889274 9.999800535582537 5.923613289411857 10.0 10.0 10.0 10.0 10.0 10.0 0.50095 10.0 10.0 10.0 10.0 10.0 0.32773739524298606 10.0 10.0 10.0 10.0 10.0 10.0 9.879772242241165 10.0 10.0 9.99998346505292 10.0 10.0 10.0 10.0 10.0 9.999998069827202 10.0 9.995833306039376 10.0 10.0 10.0 10.0 10.0 10.0 10.0 10.0 10.0 10.0 10.0 10.0 6.10223586632981 10.0 10.0 5.172029875451706 10.0 10.0 0.50095 0.50095 0.50095 0.50095 0.50095 0.50095 0.50095 0.50095 0.50095 0.50095 
0.0010 0.0010 0.0010 0.0010 0.0010 0.0010 0.0010 3.0738759349759706 0.0010 10.0 10.0 10.0 10.0 10.0 10.0 10.0 10.0 10.0 10.0 10.0 10.0 10.0 10.0 10.0 10.0 10.0 10.0 10.0 10.0 10.0 10.0 10.0 10.0 10.0 10.0 10.0 10.0 10.0 10.0 10.0 10.0 10.0 10.0 10.0 10.0 10.0 10.0 10.0 10.0 10.0 10.0 10.0 10.0 10.0 10.0 10.0 10.0 10.0 10.0 10.0 10.0 10.0 10.0 10.0 10.0 10.0 10.0 10.0 10.0 10.0 
0.02534336640868539 0.0010 0.0010 0.0012170632582089963 0.0010 0.0010 0.0010 0.07604450268868687 0.0010 9.959042719138674 8.108604365260797 9.959287674174814 10.0 10.0 10.0 9.95909880486075 10.0 0.0010 10.0 10.0 10.0 10.0 10.0 0.0010 10.0 10.0 10.0 10.0 10.0 10.0 10.0 10.0 9.958879342311294 10.0 9.95922535912086 10.0 9.959238207312795 9.95916529283948 10.0 10.0 10.0 10.0 9.959233716470004 10.0 10.0 10.0 10.0 10.0 10.0 10.0 10.0 10.0 10.0 9.959240737201748 9.998988818942568 9.959236007236308 9.959197287775675 9.545134541848356 10.0 10.0 0.0010 0.0010 0.0010 0.0010 0.0010 0.0010 0.0010 0.0010 0.0010 0.0010 
0.005742471327192031 0.0010 0.0010 0.01969239537876307 0.0010 0.0010 10.0 0.43122460174813104 0.0010 10.0 10.0 10.0 9.999751797643036 10.0 9.920731239812529 10.0 10.0 0.0010 10.0 10.0 9.999756500299116 9.99781158645886 10.0 10.0 10.0 9.97019234673133 9.99445959136852 9.997418460907804 10.0 10.0 0.0010 10.0 10.0 10.0 10.0 9.999811411730017 10.0 9.995071252207955 10.0 10.0 9.999834352316618 10.0 10.0 10.0 9.995397670649021 10.0 10.0 10.0 10.0 10.0 10.0 10.0 10.0 10.0 10.0 10.0 10.0 10.0 10.0 9.996917834392406 0.0010 0.0010 0.0010 0.0010 0.0010 0.0010 0.0010 0.0010 0.0010 0.0010 
0.0010 0.24955829574513633 0.0010 0.0010 0.0010 0.001234977468044071 0.040355393618597496 0.0010 0.013846529454320328 10.0 10.0 10.0 10.0 10.0 10.0 10.0 10.0 0.9122721466883501 10.0 10.0 10.0 10.0 10.0 4.832864714833943 10.0 10.0 10.0 10.0 10.0 10.0 10.0 10.0 10.0 10.0 10.0 10.0 10.0 10.0 10.0 10.0 10.0 9.75563094007409 10.0 10.0 10.0 10.0 10.0 10.0 10.0 10.0 10.0 10.0 9.7087186558608 10.0 10.0 10.0 10.0 9.6806315038282 10.0 10.0 0.9122732571072728 0.912273308098844 1.0388217216644966 0.9122751572263138 0.9122747848339924 0.9122733075839847 0.9122733937380099 0.9122733226494231 0.9122711071310119 0.9122750039178958 
0.0010 0.0010 0.003509949719492818 0.0010 0.0010 0.0010258312953573406 0.0010 6.2324101037632325 10.0 0.0010 10.0 10.0 10.0 10.0 10.0 9.994588998768146 10.0 0.0010 10.0 10.0 10.0 10.0 10.0 9.481210085041594 9.994234048234688 10.0 10.0 10.0 10.0 10.0 10.0 10.0 10.0 10.0 9.124609322949432 10.0 10.0 10.0 10.0 10.0 10.0 10.0 10.0 10.0 10.0 10.0 10.0 9.994229078654525 10.0 10.0 9.994229078654525 10.0 9.994229078654525 10.0 10.0 10.0 10.0 10.0 10.0 10.0 0.0010 0.0010 0.0010 0.0010 0.0010 0.0010 0.0010 0.0010 0.0010 0.0010 
0.0010 0.2841935669474389 0.0010 0.0010 0.0010 0.0010 0.0010 0.0010 0.9791113262116364 10.0 5.399973075597501 10.0 10.0 10.0 10.0 10.0 10.0 0.0010 10.0 10.0 10.0 10.0 10.0 3.942987861129658 10.0 10.0 10.0 10.0 10.0 10.0 9.751988259672602 10.0 10.0 10.0 10.0 10.0 10.0 10.0 10.0 10.0 10.0 10.0 10.0 10.0 10.0 10.0 10.0 10.0 10.0 10.0 10.0 10.0 8.936975006992673 10.0 6.861780110592091 10.0 10.0 7.652082271250453 10.0 10.0 0.0010 0.0010 0.0010 0.0010 0.0010 0.0010 0.0010 0.0010 0.0010 0.0010 
0.0010 0.0010 0.0010 0.0010 0.0010 0.0010 0.0010 0.0010 0.21545450940691113 10.0 10.0 10.0 10.0 10.0 10.0 10.0 10.0 10.0 10.0 10.0 10.0 10.0 10.0 10.0 9.969110384715217 10.0 9.988479197439474 10.0 10.0 10.0 10.0 10.0 10.0 10.0 10.0 10.0 10.0 10.0 10.0 10.0 10.0 10.0 10.0 10.0 10.0 10.0 10.0 10.0 10.0 10.0 10.0 10.0 10.0 10.0 10.0 10.0 10.0 10.0 10.0 10.0 10.0 10.0 10.0 10.0 10.0 10.0 10.0 10.0 10.0 10.0 
0.0010 0.0010 0.0010 0.0010 0.0010 0.0010 0.0010 0.0010 0.6525607422262653 10.0 9.533139769515241 10.0 10.0 10.0 10.0 10.0 9.994288374350473 10.0 9.995172549473343 10.0 10.0 10.0 10.0 0.0010 10.0 10.0 9.929596140237168 10.0 10.0 10.0 10.0 10.0 10.0 10.0 10.0 10.0 10.0 10.0 10.0 10.0 10.0 9.87353300988162 10.0 10.0 10.0 10.0 10.0 10.0 10.0 10.0 10.0 10.0 10.0 10.0 0.9057072419212426 10.0 10.0 10.0 10.0 10.0 10.0 10.0 10.0 10.0 10.0 10.0 10.0 10.0 10.0 10.0 
0.0010 2.3318180354464935 0.00879268458228219 0.0010000336172464402 0.0010 0.0010375250486728247 0.0010 0.0010 0.7671999007304289 10.0 9.048642050053601 10.0 10.0 10.0 10.0 10.0 10.0 10.0 10.0 10.0 10.0 10.0 10.0 4.500274777445909 10.0 10.0 10.0 10.0 10.0 10.0 10.0 10.0 10.0 10.0 10.0 10.0 10.0 10.0 10.0 10.0 10.0 10.0 10.0 10.0 10.0 10.0 10.0 10.0 10.0 10.0 10.0 10.0 6.258283785418275 10.0 9.662590676335139 10.0 10.0 5.7632753812769355 10.0 10.0 10.0 10.0 10.0 10.0 10.0 10.0 10.0 10.0 10.0 10.0 
0.001987546127633556 0.0010 0.0010 0.004831644527373199 0.0010 0.0010 4.876980492880283 0.0010 0.0010 10.0 10.0 10.0 9.99995102735897 10.0 9.98110927045956 10.0 10.0 0.0010 10.0 10.0 10.0 9.999570706552744 10.0 10.0 10.0 9.994162867232857 9.999017825045485 9.999494067731375 10.0 10.0 0.0010 10.0 10.0 10.0 10.0 9.999020529597209 10.0 9.999025064037495 9.999245854903842 10.0 9.999967079435525 10.0 10.0 10.0 9.999095852318984 10.0 10.0 10.0 10.0 10.0 10.0 10.0 10.0 10.0 10.0 10.0 10.0 10.0 10.0 9.999060151966674 0.0010 0.0010 0.0010 0.0010 0.0010 0.0010 0.0010 0.0010 0.0010 0.0010 
0.0010 0.0010 0.014221461516618353 0.0010 0.0010 0.0010 0.0010 0.0010 0.8146799085578744 10.0 7.632939286582568 10.0 10.0 10.0 10.0 10.0 10.0 10.0 10.0 10.0 10.0 10.0 10.0 0.0010 10.0 10.0 10.0 10.0 10.0 10.0 10.0 10.0 10.0 10.0 10.0 10.0 10.0 10.0 10.0 10.0 10.0 10.0 10.0 10.0 10.0 10.0 10.0 10.0 10.0 10.0 10.0 10.0 10.0 10.0 10.0 10.0 10.0 10.0 10.0 10.0 10.0 10.0 10.0 10.0 10.0 10.0 10.0 10.0 10.0 10.0 
2.7696211967057986 0.0010 0.0010 0.0010 0.0010 0.0010 0.0010 10.0 10.0 0.0010 10.0 10.0 10.0 9.982308650697153 10.0 9.96867560622375 10.0 0.0010 10.0 9.998607261254833 9.937896326932792 9.997721875566421 10.0 10.0 9.997673637834605 10.0 9.999771249664185 10.0 10.0 10.0 10.0 10.0 9.629500415906575 9.992443909340633 4.153023965487043 9.999606841050594 10.0 10.0 5.599213526631131 10.0 10.0 9.586266275001758 10.0 10.0 10.0 10.0 10.0 10.0 10.0 9.98774641518864 9.947585244223214 10.0 10.0 10.0 10.0 10.0 10.0 10.0 10.0 10.0 0.0010 0.0010 0.0010 0.0010 0.0010 0.0010 0.0010 0.0010 0.0010 0.0010 
0.0010 0.28425571608497324 0.0010 0.001000639560353388 0.0010 0.0010 0.0010 0.0010 1.0143035737255846 10.0 10.0 10.0 10.0 10.0 10.0 10.0 10.0 10.0 10.0 10.0 10.0 10.0 10.0 3.9262708949488045 10.0 10.0 9.994897309873101 10.0 10.0 10.0 9.514961140164992 10.0 10.0 10.0 10.0 10.0 10.0 10.0 10.0 10.0 10.0 10.0 10.0 10.0 9.994756306109915 10.0 10.0 10.0 10.0 10.0 10.0 10.0 8.408183301560653 10.0 4.993729666601494 10.0 10.0 10.0 10.0 10.0 10.0 10.0 10.0 10.0 10.0 10.0 10.0 10.0 10.0 10.0 
9.956572240699769 10.0 0.002761890497978459 0.0011050667369541813 0.004129682602703076 0.0010144024621485314 0.004431277464264569 10.0 0.0010 0.0010 9.261939975868957 0.0010 8.993274170317179 8.9489146189641 9.038200987173349 0.0010 9.026656256918555 0.0010 8.999110819745297 9.007500991653451 8.81252643889204 8.81252643889204 9.004649571931335 8.835206475887972 8.99270567470433 8.991153995127057 8.81252643889204 8.981541007742134 8.991942048553646 8.99763066935597 0.0010 8.990762839637062 0.0010 8.81252643889204 0.0010 8.81252643889204 0.0010 8.81252643889204 1.8538529178742091 8.991040261687555 7.086349055416798 8.987642123999684 0.0010 8.99898967403775 9.003852249432365 8.907508159607561 8.962334936314878 9.01537666667441 9.024293074628371 8.990055139518553 8.992324541170628 8.991173728338637 3.108509458802549 0.0010 0.0010 0.0010 0.0010 5.332101457755823 8.985906867174718 8.81252643889204 0.0010 0.0010 0.0010 0.0010 0.0010 0.0010 0.0010 0.0010 0.0010 0.0010 
0.0010 8.740471336139834 0.0010 0.0010410239103827218 0.01846495332297989 0.0010 0.0010 0.0010 1.03734868477713 4.7010380777237994 4.176929306037794 10.0 10.0 10.0 10.0 10.0 10.0 0.0010 10.0 10.0 10.0 10.0 10.0 1.7243117825880523 10.0 10.0 10.0 10.0 10.0 10.0 10.0 10.0 4.701717036691068 10.0 4.251511899985614 10.0 10.0 10.0 10.0 10.0 10.0 10.0 10.0 10.0 10.0 10.0 10.0 10.0 10.0 10.0 10.0 10.0 2.8418764681144943 10.0 10.0 10.0 10.0 6.022864875450826 10.0 10.0 0.0010 0.0010 0.0010 0.0010 0.0010 0.0010 0.0010 0.0010 0.0010 0.0010 
0.0010 0.0010 0.0010 0.0010 0.0010 0.0010 0.0010 3.7095298987496252 0.0010 10.0 10.0 10.0 10.0 10.0 10.0 10.0 10.0 10.0 10.0 10.0 10.0 10.0 10.0 10.0 10.0 10.0 10.0 10.0 10.0 10.0 10.0 10.0 10.0 10.0 10.0 10.0 10.0 10.0 10.0 10.0 10.0 10.0 10.0 10.0 10.0 10.0 10.0 10.0 10.0 10.0 10.0 10.0 10.0 10.0 10.0 10.0 10.0 10.0 10.0 10.0 10.0 10.0 10.0 10.0 10.0 10.0 10.0 10.0 10.0 10.0
[truncated: 320,518 more chars]
