# Supplementary material for: A Pareto approach to resolve the conflict between information gain and experimental costs: Multiple-criteria design of carbon labeling experiments
Source: PLoS Comput Biol. 2018 Oct 31;14(10):e1006533. doi: 10.1371/journal.pcbi.1006533 (PMC6209137; doi:10.1371/journal.pcbi.1006533)
Supplement: S2 File — ZIP archive containing Matlab scripts to produce the substrate clusters and replicate evaluations (S4 and S5 Text). (ZIP) [file pcbi.1006533.s008.zip › Cluster/Cluster_3D_LCMSMSCNMR/Cluster_LCMSMSCNMR.m]

function Cluster_LCMSMSCNMR()

fileToRead1=strcat('objectives_SMPSO_LCMSMSCNMR_1_iter_350.txt');
obj = importdata(fileToRead1);
fileToRead1=strcat('variables_SMPSO_LCMSMSCNMR_1_iter_350.txt');
var = importdata(fileToRead1);

mindim=min(obj(:,1));
index=obj(:,1)==mindim;
obj=obj(index,:);
var=var(index,:);

[Paretofront,Index]=Pareto(obj);
obj=obj(Index,:);
var=var(Index,:);
obj(:,2)=-1*obj(:,2);
objmin=min(obj(:,2));
objmax=max(obj(:,2));
obj(:,2)=1+(objmax-obj(:,2))/(objmax-objmin);

Mixtures=var(:,1:10);
Mittelwert=sum(Mixtures,2);
for i=1:size(var,1)
    Mixtures(i,:)=Mixtures(i,:)./Mittelwert(i);
end

Namen={'Glc#000000','Glc#100000','Glc#010000','Glc#001000','Glc#000100','Glc#000010', 'Glc#000001', 'Glc#111111','Glc#110000', 'Glc#100001'};

%% Trees linkafe matrix
Z = linkage(Mixtures,'single','euclidean');

h=subplot(1,10,1:4);

% Goodness of clustering 'colorThreshold','default'
cluster = 3;

[H,T,outperm]=dendrogram(Z,cluster,'Orientation','left','ColorThreshold','default');
box on;
xlabel('Distance');

Label={};
for i=1:max(outperm)
    Mix=mean(Mixtures(T==i,1:end),1);
    String=[];
    n=1;
    for j=1:length(Mix)
        if(Mix(j)>0.01)
            String=[String,'; ',num2str(Mix(j),2),' ',Namen{1,j}];
            n=n+1;
        end
    end
    index=find(outperm==i);
    Label{index,1}=String;
end
xlim([0 1]);
my_xticklabels(h(1),[1:cluster], Label);

h=subplot(1,10,8:10);
for i=1:max(outperm)
    index=find(outperm==i);
    No(index)=sum(T==i);
end
barh(No./sum(No));
set(gca,'YTickLabel',Label);
xlabel('Frequency');

ylim([0 max(outperm)+1])
screen2jpeg(['Ausgabe_Dendro']);

Clusterstuff(var, T, cluster,Namen, obj);

end


function Clusterstuff(var, IDX, cluster, Namen, obj)

Names={ 'MS_23PG'  'MS_6PG'  'MS_AKG'  'MS_ALA'  'MS_ARG'  'MS_ASN'  'MS_ASP'  'MS_CIT'  'MS_CYS'  'MS_DHAP'  'MS_E4P'  'MS_F6P'  'MS_FBP'  'MS_FUM'  'MS_G6P'  'MS_GAP'  'MS_GLN'  'MS_GLU'  'MS_GLY'  'MS_HIS'  'MS_LEU'  'MS_LYS'  'MS_MAL'  'MS_MET'  'MS_OAA'  'MS_PEP'  'MS_PHE'  'MS_PRO'  'MS_PYR'  'MS_R5P'  'MS_S7P'  'MS_SER'  'MS_SUC'  'MS_THR'  'MS_TRP'  'MS_TYR'  'MS_VAL'  'MS_Xyl_Ribu' 'CNMR_Ala_1'  'CNMR_Ala_2'  'CNMR_Arg_1'  'CNMR_Arg_2'  'CNMR_Arg_3'  'CNMR_Asp_1'  'CNMR_Asp_2'  'CNMR_Cys_1'  'CNMR_Cys_2'  'CNMR_Glu_1'  'CNMR_Glu_2'  'CNMR_Glu_3'  'CNMR_Gly'  'CNMR_His_1'  'CNMR_His_2'  'CNMR_His_3'  'CNMR_Ile_1'  'CNMR_Ile_2'  'CNMR_Ile_3'  'CNMR_Ile_4'  'CNMR_Ile_5'  'CNMR_Leu_1'  'CNMR_Leu_2'  'CNMR_Leu_3'  'CNMR_Leu_4'  'CNMR_Lys_1'  'CNMR_Lys_2'  'CNMR_Lys_3'  'CNMR_Lys_4'  'CNMR_Lys_5'  'CNMR_Met'  'CNMR_Phe_1'  'CNMR_Phe_2'  'CNMR_Pro_1'  'CNMR_Pro_2'  'CNMR_Pro_3'  'CNMR_Pro_4'  'CNMR_Ser_1'  'CNMR_Ser_2'  'CNMR_Thr_1'  'CNMR_Thr_2'  'CNMR_Thr_3'  'CNMR_Tyr_1'  'CNMR_Tyr_2'  'CNMR_Tyr_3'  'CNMR_Tyr_4'  'CNMR_Val_1'  'CNMR_Val_2'  'CNMR_Val_3'  'CNMR_Val_4'  'fm_BM'  'fm_Glu'  'fm_POA'  'fm_Pen''fm_BM'};

for i=1:cluster
    
    disp(['Cluster No:', num2str(i)]);
    Mix1=var(IDX==i,:);
    
    Max=max(Mix1(:,1:10));
    Min=min(Mix1(:,1:10));
    dim=0;
    DIM=[];
    for j=1:10
        if(Max(1,j)>0.02)
            disp([Namen{1,j}, ' : ', num2str(Min(1,j)),' - ', num2str(Max(1,j))]);
            dim=dim+1;
            DIM(end+1)=j;
        end
    end
     
    Ausgabe(Mix1, obj(IDX==i,:), 10, Names,num2str(i));
    
end
end
