# Supplementary material for: A Pareto approach to resolve the conflict between information gain and experimental costs: Multiple-criteria design of carbon labeling experiments
Source: PLoS Comput Biol. 2018 Oct 31;14(10):e1006533. doi: 10.1371/journal.pcbi.1006533 (PMC6209137; doi:10.1371/journal.pcbi.1006533)
Supplement: S2 File — ZIP archive containing Matlab scripts to produce the substrate clusters and replicate evaluations (S4 and S5 Text). (ZIP) [file pcbi.1006533.s008.zip › Cluster/Cluster_3D_LCMSMSCNMR/objectives_SMPSO_LCMSMSCNMR_1_iter_350.txt]

0.0 -783.1258100926826 4666.875292928877 
0.0 -10.487110775134976 3067.6101328524846 
3.0 -18.528545896956654 2956.21062079521 
0.0 -7858.21063914851 34690.71675628198 
3.0 -56.01204730438344 3226.9538088867903 
1.0 -895.5472711509666 4503.915099369285 
2.0 -982.7837897045251 4159.948618877134 
1.0 -3274.931009315097 9489.142118498565 
2.0 -4174.905347322405 6922.870460957555 
0.0 -7845.185749116754 34644.35469198234 
0.0 -4016.2661354467286 13503.712774410054 
0.0 -4022.7911262924567 18698.008550235507 
0.0 -1187.536995070206 5371.914744526965 
0.0 -353.82551382468364 3795.278213839745 
0.0 -297.5485695140895 3717.4082515551722 
0.0 -1496.1184982395855 5915.342239322855 
0.0 -1051.2271906566411 5183.3222081885815 
2.0 -1732.7530242068046 4920.02165533029 
0.0 -1595.146191494528 6167.837540207357 
0.0 -101.15326220043586 3289.7624463937973 
0.0 -1244.7133202690459 5422.479251244201 
0.0 -505.7349943891274 4085.5074258706927 
0.0 -2024.2060070254977 7026.251770621105 
0.0 -1440.0255982573976 5910.625508175799 
0.0 -3791.9840162792734 12764.477064397868 
0.0 -368.90914055089536 3865.439754693118 
0.0 -3731.5384076291484 12555.486017608706 
0.0 -953.6308503625431 4902.19526032379 
0.0 -1357.716269576571 5721.31971182834 
0.0 -3686.940749475805 12321.292277785622 
0.0 -1635.4487518807173 6210.815321840421 
0.0 -818.2116034468941 4884.705615822645 
0.0 -2063.4312907343287 7061.171357112368 
0.0 -1316.71012616515 5647.800005828979 
0.0 -179.03532501368647 3449.7520522995037 
0.0 -967.5138958701469 5062.815015532984 
0.0 -116.23899016505355 3448.19307241387 
0.0 -3817.4863326707 12923.598868404704 
0.0 -1689.515672714966 6352.329021114071 
0.0 -1518.5898088270217 6003.427957971442 
0.0 -748.5256007689167 4625.344642870955 
0.0 -1148.0494335980054 5311.240471751465 
0.0 -3770.4237828452897 12636.045712127734 
0.0 -529.7345262932024 4295.734489174668 
0.0 -395.6231976651408 3955.085744004552 
0.0 -456.7741776695257 4068.151666198355 
0.0 -1415.5853363261688 5799.06097300435 
0.0 -875.1868025100433 4884.855330850416 
0.0 -7700.85274308258 34289.23756340098 
0.0 -3667.1559035313626 12240.764740180384 
0.0 -3838.0274735386183 12990.122283192795 
0.0 -564.158136269301 4311.729136983532 
0.0 -1637.0946846447175 6309.86332016082 
0.0 -3798.444475807104 12853.985462857774 
0.0 -238.1996580195536 3590.7215492675814 
0.0 -1090.2061533879007 5221.85136163268 
0.0 -1021.2407827102246 5129.698898056638 
0.0 -7013.951480087182 32015.903262875116 
0.0 -272.8380668482353 3694.543722524862 
0.0 -252.5167942311292 3653.975159147096 
0.0 -7644.109907924122 34215.32576934276 
0.0 -3537.2725357706368 11715.679525720909 
0.0 -2394.200526317662 7825.699610110629 
0.0 -3762.5645661969634 12596.421200266566 
0.0 -675.5493822139894 4497.720333207745 
0.0 -1807.832397185776 6545.136169867589 
0.0 -1374.944244137636 5766.906816762864 
0.0 -519.7221964171943 4210.418370362626 
0.0 -3883.3228443489543 13104.467546337562 
0.0 -7480.287635448568 33751.19472770605 
0.0 -805.0042745482098 4684.5544558162455 
0.0 -1772.8375149520587 6503.514048777482 
0.0 -2187.9155645209735 7333.216441458232 
3.0 -63.40111699987205 3258.769462243894 
0.0 -7587.734546493059 34022.53571426475 
0.0 -115.48018697319903 3407.7239002733068 
0.0 -7335.490313932105 33359.3588459687 
0.0 -1926.7656954313911 6784.204415433664 
0.0 -7032.058633581454 32143.922945498092 
0.0 -3968.001528513529 13371.570426154398 
0.0 -3690.1067222693564 12460.806533550742 
0.0 -711.8329622415586 4625.221823973446 
0.0 -3531.3660678288975 11612.53691687488 
0.0 -3893.303507375823 13158.165446078965 
0.0 -2083.1938092896617 7096.4546507202385 
0.0 -7375.782121875649 33470.82401321645 
0.0 -1570.7696052199026 6109.520770402593 
0.0 -3594.044551794618 11938.330713017056 
0.0 -3283.177328134694 10568.68029097572 
0.0 -3598.9145640331058 12090.005500698051 
0.0 -699.5307481945541 4568.995602143181 
0.0 -3698.0431649495695 12534.492632346257 
0.0 -3465.8182844945973 11345.274509893918 
0.0 -2263.6257703611577 7501.319262414006 
0.0 -3414.8529061590743 11102.107611103638 
0.0 -7504.952146298722 33788.01515467831 
0.0 -182.64546675470396 3481.5821784814734 
0.0 -3207.8753461574993 10292.939001764913 
0.0 -3555.1314712374324 11758.266482617151 
0.0 -209.6730248222645 3523.8153275287364 
0.0 -3915.7610637597913 13300.323399554447 
0.0 -1112.0385702913027 5278.201616788062 
0.0 -7309.877537895703 33306.31402157153 
0.0 -1934.8152160811153 6847.91467558456 
0.0 -1246.8166219523932 5501.98260484756 
0.0 -7719.922237093274 34358.78304609261 
0.0 -3481.2847229926874 11402.160633630932 
0.0 -2109.975379398274 7234.0002797058 
0.0 -2145.189231362124 7239.377630746006 
0.0 -1953.717309947359 6866.520288255927 
0.0 -1751.5905971740835 6435.007575524376 
0.0 -3427.7180150126696 11195.38077347195 
0.0 -1998.5136135163837 6986.13926792939 
0.0 -443.82987063026974 4059.733494565652 
0.0 -7569.446522600809 33974.15137712628 
0.0 -582.5026580914408 4347.626694308548 
0.0 -1675.978733202118 6311.232454355163 
0.0 -2233.504816200358 7468.328409766685 
0.0 -1846.3509079285707 6611.627950139302 
0.0 -1907.4519441508758 6744.304258675699 
0.0 -3323.6420790956904 10776.718194061441 
0.0 -220.27846613103713 3525.329079914757 
0.0 -3851.4109938555457 13097.545421475985 
0.0 -4581.975149883756 21886.440425196914 
0.0 -6791.762020982862 30908.614142084614 
0.0 -7673.804443114094 34242.18652250279 
0.0 -2376.637802937658 7762.3717464466945 
0.0 -3370.704156040619 10956.204198778016 
0.0 -1134.9256574519113 5293.720463950734 
0.0 -3287.5223168053594 10667.29343139012 
0.0 -6933.671766538912 31647.9521527614 
0.0 -3050.083549318017 9734.843431687894 
0.0 -812.8246033870895 4772.784669731905 
0.0 -2161.990825764222 7332.8906538291485 
0.0 -1285.418533965583 5562.904868716762 
0.0 -5314.9197539985125 25016.754404833617 
0.0 -2404.0208299748206 7889.856982122082 
0.0 -7141.902803140347 32660.15345286749 
3.0 -38.928529818059424 3096.8936182353564 
0.0 -2840.849936736427 9053.427226652104 
0.0 -1822.2514027773436 6579.5830006575125 
0.0 -1568.447840270795 6066.674850047586 
0.0 -7351.1132841763165 33462.065147696834 
0.0 -1269.4286687944095 5513.0555393660115 
0.0 -2863.608135516565 9085.312310557363 
0.0 -2301.6791596337885 7619.223849912779 
0.0 -3942.9688665274602 13314.481914327765 
0.0 -3902.2087245566227 13238.836658247146 
0.0 -7762.768141244261 34469.23693382003 
0.0 -7440.22208546251 33689.240286163666 
0.0 -3499.6282353060046 11545.379408695371 
0.0 -3986.004085934072 13394.44119524059 
0.0 -643.1429050128705 4495.073740604265 
0.0 -7092.8657471564975 32399.041917054255 
0.0 -3641.710119573912 12235.58838586517 
0.0 -3846.6085098040676 13072.13094813352 
0.0 -2730.8594053901475 8695.677313213695 
0.0 -3262.6308835086184 10510.755355059748 
0.0 -418.6121231147239 4036.736177531622 
0.0 -6920.838909272856 31594.46140831897 
0.0 -2318.0174545279474 7631.284432768033 
0.0 -4230.101948691499 19996.19110658634 
0.0 -1740.8404325830516 6402.86113124529 
0.0 -4306.3175762200035 20407.915240403887 
0.0 -3946.735992338663 13340.846131709379 
0.0 -6801.012460497834 30975.92837373684 
0.0 -2653.911557618001 8498.81647781371 
0.0 -6563.361424530638 29760.867703746513 
0.0 -7676.115379293894 34265.25791897166 
0.0 -2198.3452284220084 7411.268476192194 
0.0 -1767.0114217285222 6484.256794139978 
0.0 -7278.093341750142 33198.20626455755 
0.0 -2531.9654133986496 8139.155374809891 
0.0 -2782.4220170789554 8853.0541923231 
0.0 -7390.011118855265 33514.10426919789 
0.0 -3198.8805091518716 10281.62488369561 
0.0 -1308.9697421623334 5613.075194280474 
0.0 -1541.5796043308976 6059.588848985873 
0.0 -48.12926972852462 3175.9408517870716 
0.0 -4612.5843144159935 22047.1215509416 
0.0 -7622.979952695391 34100.11451386582 
0.0 -4819.854541540718 22984.63201839713 
0.0 -6978.359995597525 31833.00985173318 
0.0 -2507.717937886604 8131.20945286125 
0.0 -3064.2468019831767 9826.91805678951 
0.0 -7522.528754397597 33894.568476517125 
0.0 -2330.5111027768194 7662.754732636774 
0.0 -3224.030910409005 10376.512327307642 
0.0 -4591.632973613814 21947.51552560775 
0.0 -3062.073781567521 9769.357601993896 
0.0 -1536.257506702489 6045.462685517133 
0.0 -2809.5086291033226 8934.308979326408 
0.0 -3494.106496581234 11473.701700248981 
0.0 -628.5946856502419 4455.042924483836 
0.0 -2579.8032944603888 8299.519906723372 
0.0 -3443.158630275885 11262.176230735135 
0.0 -3084.5127007106653 9829.299849369545 
0.0 -4043.46713058616 18789.033328829973 
0.0 -1296.8994713913705 5575.878878883986 
0.0 -1969.968786035249 6893.03658614804 
0.0 -2279.828001540733 7619.0893895853305 
0.0 -1094.5129880304887 5265.31552621239 
0.0 -7744.529576514466 34413.73957965803 
0.0 -2612.4227396663514 8408.926197829645 
0.0 -2671.442510289816 8512.114297093862 
0.0 -4454.093544162626 21192.88666024848 
0.0 -2890.9842523218385 9171.497146739763 
0.0 -5001.471262501554 23758.49561617612 
0.0 -7541.390293406416 33925.46848925849 
0.0 -3567.5568633206753 11789.337448598731 
0.0 -6732.500992914176 30586.589088455363 
0.0 -3244.235538199245 10425.510835976871 
0.0 -6873.485968628559 31326.399735432235 
0.0 -7462.054036834768 33732.69790645629 
0.0 -4543.090117060475 21690.257759753338 
0.0 -2555.0520527779768 8226.399344054356 
2.0 -1903.2551427464266 5384.973410167969 
0.0 -7152.595474199719 32699.061231499803 
0.0 -6464.89502827643 29304.833094528036 
0.0 -5198.406426694882 24596.105456137488 
0.0 -3312.811836398326 10712.104393425849 
0.0 -2090.436350312066 7181.786036440843 
0.0 -1885.2792181300376 6696.8058734159395 
3.0 -25.09969360806737 3019.848256741899 
0.0 -996.6056726596748 5102.424450140271 
0.0 -7630.222684030966 34176.56997743557 
0.0 -5054.983776307274 23988.69748364024 
0.0 -2200.754574852706 7436.911352812064 
0.0 -1975.66161998502 6952.886878716296 
0.0 -5190.4433138411405 24537.524121483573 
0.0 -3386.4894944145667 10993.427395968074 
0.0 -7248.844552804358 33079.23610202147 
0.0 -2635.131591110878 8414.230772186633 
0.0 -7292.348592426401 33238.78375250992 
0.0 -596.5612602839241 4365.282094244959 
0.0 -2223.590097710313 7446.056774190318 
0.0 -7399.920718689038 33525.76351010469 
0.0 -6679.502339921023 30351.136174557432 
0.0 -7511.543691420945 33823.71105583625 
0.0 -2598.153875581048 8317.745870501436 
0.0 -3149.3277646046195 10078.599399506715 
0.0 -813.8058292038874 4823.742198401561 
0.0 -3143.296903656892 10053.630980936161 
0.0 -7205.652754534004 32909.14949310742 
0.0 -1424.2239752519033 5873.076152723344 
0.0 -6492.871871626673 29471.413969538527 
0.0 -3008.3675253543797 9584.72814338646 
0.0 -3188.0396227418496 10220.744775346957 
0.0 -6783.438583014422 30867.45175308742 
0.0 -3126.174440063584 10038.54567811684 
0.0 -7460.714189635462 33689.43838025122 
0.0 -5743.00719205776 26479.95285570671 
0.0 -7047.459250738183 32208.220865692867 
0.0 -2105.5908346378274 7210.30210232397 
2.0 -4264.666717569102 7161.797880787097 
0.0 -2770.997818826092 8824.549194394993 
0.0 -5006.895523072034 23818.75820236439 
0.0 -3233.8364558492003 10396.369901660102 
0.0 -5070.685631867431 24085.839062436702 
0.0 -3431.1663535588164 11222.801833600617 
0.0 -3331.17889276993 10820.250983330296 
0.0 -7198.1337703993395 32893.86454579157 
0.0 -4829.347444971482 23028.264164931472 
0.0 -7075.924512112974 32352.636548166058 
0.0 -6566.322959817478 29825.747656964362 
0.0 -6221.708316596771 28313.43092169719 
0.0 -4094.6954686913427 19152.6275139651 
0.0 -4475.2985661444345 21403.807593003137 
0.0 -1004.9048137651681 5115.638159649337 
0.0 -3994.8449779229977 13425.773162776979 
0.0 -4145.892371169567 19461.668764666745 
0.0 -6696.364725330583 30487.01846199097 
0.0 -4754.618569092497 22670.918015851148 
0.0 -4403.667214423629 20970.59581336237 
0.0 -3520.836747654446 11570.107612316966 
0.0 -5298.801053753952 25005.610685048883 
0.0 -4233.465630312501 20055.41982349664 
0.0 -4455.631702926075 21258.764817855674 
0.0 -4392.476537426086 20891.81171631622 
0.0 -7554.588877683332 33971.322555810046 
0.0 -6987.095323427855 31882.958244013593 
0.0 -1995.9278251720166 6954.445360040079 
0.0 -4553.695528038839 21743.717924577686 
0.0 -7780.666174867524 34504.11552459085 
0.0 -4207.634495661189 19844.651708241963 
0.0 -4367.229327228349 20800.53852488599 
0.0 -4410.840110472485 21013.979300619307 
0.0 -3157.9304490031063 10128.18032210371 
0.0 -6118.93700373215 27877.952788597813 
0.0 -5089.1563477225745 24166.939224072175 
0.0 -3487.6831806587725 11446.5931701677 
0.0 -1857.2286621762598 6621.156147714918 
0.0 -7598.045452002486 34096.298804632526 
0.0 -4473.297462135276 21344.769340999846 
0.0 -5355.112899166527 25169.136240220694 
0.0 -4052.516477217047 18846.60958066506 
0.0 -4338.049597443915 20614.30932609473 
0.0 -2439.4185100636378 7961.938469183783 
0.0 -4089.1268407889356 19109.627128244472 
0.0 -2641.954394337801 8474.379444414988 
0.0 -7424.238196842817 33672.42254847368 
0.0 -3107.354488724749 9922.515631916922 
0.0 -5322.783106808764 25082.041049320098 
0.0 -597.9684269643485 4420.237905077945 
0.0 -2149.8940308390142 7312.203975589609 
0.0 -4137.143729699596 19426.19566366851 
0.0 -6672.845210167482 30290.94148659016 
0.0 -5730.040565615451 26458.77535794428 
0.0 -2464.4307396658673 8011.101944532459 
0.0 -6125.4238090199115 27929.710691011027 
0.0 -6862.826199258116 31284.339100274035 
0.0 -6826.604218769169 31089.344245888777 
0.0 -1860.9695973187681 6675.165970859998 
0.0 -6503.826782122616 29536.968279831544 
0.0 -3036.458999835941 9696.951806016405 
0.0 -5244.173069709959 24809.886423188032 
0.0 -2567.534720407017 8246.94670376319 
0.0 -4330.557949514083 20557.949884680973 
0.0 -6772.617636042199 30828.754912423294 
0.0 -4571.171452080297 21849.900581510676 
0.0 -2868.270900746963 9168.77692344557 
0.0 -2713.225967006008 8670.735597686682 
0.0 -7132.316131339986 32609.100996478886 
0.0 -6897.360148383063 31475.211921034126 
0.0 -7401.04906960452 33604.31922573224 
0.0 -4624.655333692088 22088.412906581823 
0.0 -7162.834451283517 32715.58099452286 
0.0 -6991.1710784006655 31907.006812736825 
0.0 -6484.464175289479 29394.228271053325 
0.0 -4807.713622422 22964.730792311362 
0.0 -7191.56155935755 32837.13831051194 
0.0 -7237.2719117396455 33041.19517452342 
0.0 -3089.9191523720824 9869.220339703583 
0.0 -4440.67123303344 21175.525149621233 
0.0 -6515.220806849188 29565.5580135578 
0.0 -2481.1816268151642 8022.5098593788725 
0.0 -6765.67251762202 30763.523066154954 
0.0 -4253.902131384058 20105.883283337484 
0.0 -5101.161269099443 24177.235622540924 
0.0 -3110.7573628161326 9985.758493646013 
0.0 -3453.691157944444 11313.054384397494 
0.0 -6818.838564571042 31048.153336901014 
0.0 -4201.722860491576 19804.850144617 
0.0 -3913.1790983064543 13243.000775270928 
0.0 -6246.148110066876 28380.972503859455 
0.0 -3297.112669258364 10690.927410692933 
0.0 -6604.432591983407 30012.125310433014 
0.0 -2705.9168435182464 8619.288178204693 
0.0 -4222.3459950907945 19941.00900574891 
0.0 -3172.1208378590627 10183.06763396988 
0.0 -2792.02661031777 8892.102758050436 
0.0 -7597.8295046352105 34079.189147214194 
0.0 -7517.994140936728 33869.487469128806 
0.0 -1365.931671941094 5764.463126651714 
0.0 -4416.9031030963615 21041.22786417427 
0.0 -3583.3175745260787 11881.044981325309 
0.0 -5207.005541444018 24610.10924070254 
0.0 -7041.399589378308 32162.910318957063 
0.0 -5161.4041777822185 24456.87373735296 
0.0 -4835.391490621696 23050.735792170904 
0.0 -5600.8723296541675 26013.689065531842 
0.0 -6907.038621782625 31508.4209119855 
0.0 -4782.5644250647965 22886.465410234156 
0.0 -6542.359465383101 29690.16061775948 
0.0 -6348.191626903013 28836.297487512147 
0.0 -7213.007917304046 32966.84162221714 
0.0 -5609.515441379686 26041.872394773105 
0.0 -7225.001941350825 32992.40467639243 
0.0 -3356.586468857868 10935.52797745135 
0.0 -4267.9301150249785 20223.5474948754 
0.0 -2792.541274985577 8927.8141660549 
0.0 -6058.541010091268 27663.498149668027 
0.0 -6274.320538571277 28515.473823519595 
0.0 -2914.614518200419 9306.213413374064 
0.0 -16.111448772626204 3144.724891857992 
0.0 -6696.249796581954 30414.549456832556 
0.0 -6487.461319730687 29425.760655373382 
0.0 -6282.6013212640355 28546.381884592527 
0.0 -5297.481810634005 24961.09861982804 
0.0 -5444.950475738999 25485.667462928224 
0.0 -6628.505819607856 30111.527318102475 
0.0 -6171.365947775833 28115.516831371377 
0.0 -3512.4217781343914 11562.95893475671 
0.0 -4778.691386786916 22792.85326296368 
0.0 -6501.778262841598 29500.649268177403 
0.0 -4987.156301552118 23754.994079236763 
0.0 -3335.276342990026 10858.862733053315 
0.0 -6165.739224592881 28064.128539821777 
0.0 -4779.060042675827 22836.664933004784 
0.0 -2454.2191116511926 7973.897294025667 
0.0 -2549.695752949558 8178.444466781505 
0.0 -1419.0467567745536 5862.598669333583 
0.0 -5166.862464161744 24490.37064931561 
0.0 -4947.240661595973 23575.02132648286 
0.0 -4297.54570865154 20359.055875761136 
0.0 -5789.722416477965 26667.196834644285 
0.0 -4765.39937339101 22781.48651741338 
0.0 -4254.301025990313 20158.58927811525 
0.0 -3001.0368462031797 9564.276471208974 
0.0 -2437.501243082837 7919.612843236322 
0.0 -6077.187400663516 27718.341252754013 
0.0 -6428.9938883112645 29177.466677369895 
0.0 -4665.906192158406 22295.13463922739 
0.0 -2601.1339794962537 8407.511514725793 
0.0 -2419.5691422912573 7896.282492338173 
0.0 -7342.243496759714 33438.92478844229 
0.0 -4318.947236826838 20494.588442759683 
0.0 -5343.505207523929 25149.179014656598 
0.0 -7765.585626495782 34493.27901191674 
0.0 -4849.565406368324 23153.991423006926 
0.0 -6454.5986059328425 29289.365625926956 
0.0 -4792.554297147659 22896.188333408045 
0.0 -5214.376713267042 24646.323019801563 
0.0 -7336.695500993856 33413.03303577197 
0.0 -4837.544020954041 23109.423434309017 
0.0 -4955.228358625981 23591.29085697715 
0.0 -5932.956330877629 27175.14431868037 
0.0 -6304.381534160099 28654.848409116355 
0.0 -4099.68488373471 19194.856129823238 
0.0 -2924.1326309895862 9334.269955359185 
0.0 -5966.795290532226 27302.613204194688 
0.0 -4520.478769688102 21636.974529294963 
0.0 -3251.316124603281 10467.463620583705 
0.0 -708.4313386865101 4575.419077545618 
0.0 -3691.2555741070732 12515.92358734195 
0.0 -6573.809785345384 29847.084244424856 
0.0 -5972.969692964171 27312.18071626297 
0.0 -4420.0465875131595 21091.86795870171 
0.0 -5362.882438274648 25193.334520715234 
0.0 -3393.4294117793365 11051.26218292339 
0.0 -6734.074177190033 30642.970796113066 
0.0 -4009.1773555031655 13461.145236187036 
0.0 -4129.705635127586 19406.268335775454 
0.0 -4127.129701889966 19361.90262044301 
0.0 -6646.075596402441 30171.904529407017 
0.0 -5117.123853418682 24265.299078652373 
0.0 -6214.923963140816 28264.581593371953 
0.0 -4276.337434918639 20239.839147867824 
0.0 -6877.5186563982725 31366.441322407798 
0.0 -2816.084467528592 8980.079648083665 
0.0 -4076.391906871524 19016.341493115877 
0.0 -3575.503210161357 11818.69740422167 
0.0 -3638.0218470488558 12196.762448870077 
0.0 -4281.594053269565 20272.33346362238 
0.0 -4467.1575909574585 21314.204849649872 
0.0 -7166.495122415817 32760.5945726601 
0.0 -6943.569904381201 31678.61117124507 
0.0 -7293.93639822337 33269.3715016922 
0.0 -403.4331328258534 4003.7497360864827 
0.0 -6707.241478784355 30496.53502213925 
0.0 -5154.567884408862 24425.76314482806 
0.0 -2575.7865377885178 8261.636803648234 
0.0 -6252.953666813026 28416.74565710897 
0.0 -3182.9864688335065 10213.602414012023 
0.0 -4459.843343060407 21295.52730446334 
0.0 -4605.5082495048155 22014.63789376738 
0.0 -7796.131004977702 34542.65920855773 
0.0 -5748.116123789993 26517.193133036028 
0.0 -2600.193175549882 8350.932381714494 
0.0 -7007.449216953269 31993.14518613232 
0.0 -5869.399165265642 26942.744076059873 
0.0 -5981.05345495209 27350.4678165815 
0.0 -6622.247854093497 30085.09056611917 
0.0 -7301.365932190727 33305.61149806302 
0.0 -5577.133561482972 25923.536747965496 
0.0 -1870.7108507014825 6685.9776466080575 
0.0 -6359.902909756364 28881.904716134053 
0.0 -5718.225832656313 26411.867354001024 
0.0 -7786.827221301559 34532.305086629465 
0.0 -2277.648259366243 7571.737292315232 
0.0 -5424.222257111277 25416.384786317612 
0.0 -5451.657789704665 25532.07754694878 
0.0 -5392.873981713865 25332.062204171667 
0.0 -7054.62430657092 32240.938904603365 
0.0 -3027.4789889450835 9657.570625431978 
0.0 -3585.3825496506124 11936.063198928956 
0.0 -6331.391085621114 28764.424504659542 
0.0 -4942.9170066911165 23532.640215182655 
0.0 -4692.920578465015 22398.153650781038 
0.0 -4427.8582126301 21102.2902891299 
0.0 -6807.066016430012 31004.070825748124 
0.0 -7121.997220135699 32536.4149831415 
0.0 -4533.011701367152 21645.184269813828 
0.0 -5887.296151258436 27007.838339759237 
0.0 -6717.339612798393 30505.079368970593 
0.0 -6917.056742690371 31554.925599187864 
0.0 -6288.252371431863 28570.149203183337 
0.0 -884.2426440713502 4888.435856061467 
0.0 -4377.029725194734 20817.16144203277 
0.0 -4961.864072438889 23622.54159392638 
0.0 -5710.926908777144 26388.132425628253 
0.0 -4738.973918385739 22660.05234958467 
0.0 -5876.48849018883 26968.251670040558 
0.0 -4183.628677189665 19758.042234271332 
0.0 -7541.679662732599 33960.57210066206 
0.0 -6996.493537201085 31962.677320972638 
0.0 -638.4066085523851 4485.494035584981 
0.0 -3016.7788723795697 9633.152410480157 
0.0 -3636.3429233654056 12153.436322494972 
0.0 -4645.240028783663 22226.069827693496 
0.0 -2500.982236101692 8113.543758010389 
0.0 -7232.434558217268 33028.20626941824 
0.0 -4917.3881911283215 23409.97243610121 
0.0 -612.1597927330572 4444.62156665969 
0.0 -5595.052600881025 25986.17433609667 
0.0 -6011.7535881623835 27467.298777766537 
0.0 -4520.46245976856 21589.793915780996 
0.0 -5799.139827883814 26688.18363239513 
0.0 -4976.480299551801 23673.158548875734 
0.0 -6418.333351991445 29124.397761376676 
0.0 -4104.905247076433 19217.725154970503 
0.0 -2541.3404317771806 8172.824446947785 
2.0 -983.9003641713728 4629.225361885808 
0.0 -5617.43127415496 26060.453377897084 
0.0 -2943.970901146266 9374.70012130172 
0.0 -5754.826094798943 26533.98785621971 
0.0 -4512.893992536406 21569.324772958975 
0.0 -5231.190480665634 24716.246873669486 
0.0 -6649.414970056308 30218.007866295236 
0.0 -5173.443287137607 24516.853114544043 
0.0 -5275.702135828674 24892.680472009713 
0.0 -5837.348679989401 26824.174015165074 
0.0 -5643.195323971755 26155.04546469591 
0.0 -6388.554016160878 28995.672450533504 
0.0 -5226.379446863729 24690.701327309205 
0.0 -2736.885873716677 8736.598846933426 
0.0 -4889.62972684379 23348.11750515859 
0.0 -6297.089071634411 28630.20078091901 
0.0 -6660.329471970745 30264.188632445068 
0.0 -2828.0763035802415 9014.340152514196 
0.0 -6139.565840645697 27960.02179271755 
0.0 -4108.899268884696 19255.32111582239 
0.0 -4167.396876854314 19630.96127726432 
0.0 -4662.4942864256955 22250.774585666088 
0.0 -6311.426422086254 28678.632306749572 
0.0 -6381.503119598609 28936.65410292184 
0.0 -6422.556753753545 29143.796111571683 
0.0 -7072.031098382179 32299.10994154629 
0.0 -7730.698750337169 34387.458471935555 
0.0 -5083.6721473311345 24124.186351539887 
0.0 -2425.9088369242077 7908.695912153328 
0.0 -1676.1359546576018 6336.115479006324 
0.0 -6294.6034642541445 28597.71254970263 
0.0 -6888.26649385758 31417.956403204927 
0.0 -5770.9383461150965 26603.1115405535 
0.0 -5255.670144074477 24815.628922765023 
0.0 -6616.90569093703 30025.43907200993 
0.0 -4073.4584678764745 18999.648033508234 
0.0 -6154.521995272222 28030.870485865034 
0.0 -6887.220855578362 31374.831587851226 
0.0 -5697.84386495682 26353.136835639616 
0.0 -5109.190739814944 24238.966193618657 
0.0 -5721.462348723263 26446.61722187218 
0.0 -5670.6264736763105 26251.357417540483 
0.0 -4654.281543816208 22245.688220626853 
0.0 -6469.2121464486445 29370.239805096004 
0.0 -4870.795851767018 23247.191849562336 
0.0 -7834.850361068121 34633.86897025894 
0.0 -5103.031927585014 24227.59377166511 
0.0 -6834.581142170074 31148.971195569822 
0.0 -5690.612655555323 26329.20016427721 
0.0 -2891.3517562513916 9219.091627083737 
0.0 -6894.563347479888 31440.86906504349 
0.0 -3578.201354053697 11850.16954633373 
0.0 -5242.180571198191 24750.983048593127 
0.0 -6371.42390017746 28922.40834327201 
0.0 -5415.160441625353 25391.998527359476 
0.0 -4383.778907695828 20850.617636521478 
0.0 -4505.558755450068 21510.72788408883 
0.0 -3449.3657476563662 11295.337642000097 
0.0 -4001.139702802001 13460.016514104884 
0.0 -4931.715576900922 23490.714325205037 
0.0 -4841.969136573332 23130.968500116476 
0.0 -2894.9929352485915 9249.321763502998 
0.0 -4122.450792159355 19330.8342616072 
0.0 -5824.750181513404 26782.29444865885 
0.0 -6349.838414823403 28869.746073480324 
0.0 -6094.836997169045 27784.72070412192 
0.0 -6325.4888351876325 28739.508868931647 
0.0 -5216.878474882805 24677.166218623654 
0.0 -5831.028409455021 26800.260309852125 
0.0 -4181.367088458588 19722.081392720214 
0.0 -1816.0776157098912 6565.232774366591 
0.0 -6441.776479795365 29249.48811547059 
0.0 -6683.903240711229 30380.9426150192 
0.0 -6238.424336352468 28359.25689822349 
0.0 -5959.314493842867 27261.032077231932 
0.0 -5146.992765371492 24412.386591048886 
0.0 -6719.860189725125 30557.74220857596 
0.0 -4348.747352483954 20671.38799909259 
0.0 -4922.345613510071 23448.845057135404 
0.0 -6832.126146902365 31114.200056928785 
0.0 -2145.9920649545056 7276.693769760802 
0.0 -6449.102250749816 29261.53072246021 
0.0 -6814.136547272815 31023.323315764035 
0.0 -4706.381982112165 22482.71594594103 
0.0 -5678.8795883440525 26267.451837750417 
0.0 -2341.8634608503157 7685.149526017376 
0.0 -5060.368567391161 24038.36285380049 
0.0 -2903.862584630219 9261.64429474093 
0.0 -4854.639286162097 23186.921510256336 
0.0 -4670.691261066308 22325.13668571051 
0.0 -6036.188872302053 27586.506766969946 
0.0 -5905.3151189209475 27060.227625588304 
0.0 -5077.885364283859 24116.591620918975 
0.0 -2835.3421268324514 9030.389530353656 
0.0 -5778.049194963834 26626.202124033185 
0.0 -5553.4064605678 25851.085307449597 
0.0 -4568.527895125083 21822.568482325267 
0.0 -5762.632245622301 26555.769580346947 
0.0 -6653.724429025635 30238.143814671766 
0.0 -5569.335726048251 25903.540130790174 
3.0 -19.334187532764417 3008.716718171906 
0.0 -7415.532470770121 33667.53176344816 
0.0 -5939.441110801309 27204.988754034206 
0.0 -2685.140512317235 8583.014960553624 
0.0 -5989.9632233906195 27398.461118520197 
0.0 -4494.0279490445455 21472.752449031825 
0.0 -6054.069962469036 27635.155114949604 
0.0 -6969.221195241646 31804.32577476667 
0.0 -5181.091836803108 24529.96325133089 
0.0 -7064.798107153005 32287.706204124228 
0.0 -5651.862753739804 26174.919718491674 
0.0 -6597.6940780960185 29986.972620980025 
0.0 -5063.469769345057 24045.54565991792 
0.0 -3256.316391220061 10482.74349864044 
0.0 -4033.6944315068345 18776.777193860056 
0.0 -6082.062391434528 27749.166949162296 
0.0 -5622.3143680326875 26087.51369720451 
0.0 -4877.123894191225 23273.94755798505 
0.0 -4888.199337755092 23299.086397241008 
0.0 -4083.039801695442 19064.789349684375 
0.0 -4509.003140376938 21538.86818273693 
0.0 -5784.1697531627315 26640.308496847407 
0.0 -5426.951989973872 25445.30174230105 
0.0 -4486.765968763052 21417.228077917665 
0.0 -6343.930158854559 28779.73436444682 
0.0 -2911.1734041497893 9274.924300086972 
0.0 -2498.6947239249243 8068.978294557541 
0.0 -4870.737225914768 23205.358822324903 
0.0 -7060.757505702758 32255.285082851762 
0.0 -5705.399302270332 26364.15575664197 
0.0 -5863.033500235101 26920.94575085478 
0.0 -5583.2755939949175 25948.51413034431 
2.0 -2535.2865656203644 5513.083472547065 
0.0 -7817.730207972827 34582.62764466082 
0.0 -2635.719568743445 8450.497189037756 
0.0 -6381.60511414506 28977.596164805636 
0.0 -6131.312433788689 27947.760438182282 
0.0 -4114.922673813559 19318.13907970891 
0.0 -4064.8390418477507 18967.84631606117 
0.0 -7110.817609195711 32495.748054189073 
0.0 -4938.118488797163 23511.383986617577 
0.0 -6087.766623102185 27764.531087397478 
0.0 -7099.577834685393 32492.676600512896 
0.0 -4114.2286641882165 19276.647552113183 
0.0 -7407.506016885205 33650.00028427117 
0.0 -6366.439462597814 28903.750696397834 
0.0 -4693.386199347555 22453.723893619604 
0.0 -6912.938699415943 31526.3743144632 
0.0 -5803.393289603356 26709.985333636458 
0.0 -5034.287329921443 23940.503057123296 
0.0 -5486.060840838406 25644.04954548234 
0.0 -6635.533888799819 30142.102579760172 
0.0 -5336.878960044149 25101.17249094115 
0.0 -6392.607874768188 29030.080616189258 
0.0 -7124.450732723935 32579.76273439409 
0.0 -5527.357088020127 25765.967587405445 
0.0 -3389.244771398559 11017.115380325837 
0.0 -6550.357461118792 29733.6160682942 
0.0 -7113.543080693533 32523.495798179687 
0.0 -4534.047360648512 21682.463441638967 
0.0 -6471.914277577317 29370.916928016344 
0.0 -6739.908008889593 30661.68009330812 
0.0 -4683.584493347726 22392.855455460754 
0.0 -4028.3303472556267 18713.42783750193 
0.0 -5585.420581436714 25977.819545552327 
0.0 -5907.00684477985 27088.337809422028 
0.0 -4031.8494731606634 18746.99552674719 
0.0 -6207.5583777187385 28223.517473611628 
0.0 -3623.606080161052 12092.785585988056 
0.0 -7829.205651500125 34603.920905315375 
0.0 -4492.301513300141 21423.146372619198 
0.0 -5021.996358617868 23875.063122559848 
0.0 -3355.639954284088 10903.637041957849 
0.0 -6410.139944742489 29096.18572612115 
0.0 -5041.444627711042 23977.59443249294 
0.0 -3305.6380405856517 10710.22737417675 
0.0 -4499.378034075448 21484.10750051968 
0.0 -4364.408673421281 20743.923854798395 
0.0 -2751.800881862812 8777.21787761872 
0.0 -4149.688628385677 19502.104632558334 
0.0 -2673.966102540633 8561.866607568836 
0.0 -2763.097583931784 8801.125974657953 
0.0 -6195.679619536196 28166.892752750613 
0.0 -6000.701564407452 27434.330502098976 
0.0 -5982.971489397882 27373.241071838143 
0.0 -7260.596213632643 33148.93837975424 
0.0 -6099.86150246696 27808.580059349508 
0.0 -3398.221834759473 11085.876383523835 
0.0 -5512.0635280670185 25713.849326935237 
0.0 -4861.97677990682 23194.830139137004 
0.0 -6689.562936221221 30403.163452860572 
0.0 -6580.422753434748 29874.318140768697 
0.0 -4718.1017024255725 22557.544719237492 
0.0 -3403.498330243231 11094.183342946213 
0.0 -4639.32358910725 22207.400460161527 
0.0 -5883.186511739308 26986.387096094473 
0.0 -5139.995071485146 24370.203202009383 
0.0 -4736.9107299465995 22642.990523930494 
0.0 -2966.48199245315 9484.134444154042 
0.0 -4311.436175700201 20461.527621615143 
0.0 -2485.705248840258 8041.9353821539435 
0.0 -2823.5265212084414 8981.516542625344 
0.0 -5817.129176797348 26763.462537279866 
0.0 -4714.72754289733 22529.301922454393 
0.0 -2269.2663803687205 7560.743525423671 
0.0 -2961.485395406271 9471.413680854632 
0.0 -6777.180920066906 30835.496571382995 
0.0 -6186.227361540046 28155.73076907973 
0.0 -4596.51064693665 21977.59494909561 
0.0 -6854.941096843405 31248.4476507041 
0.0 -2268.071708026127 7527.91578021261 
0.0 -5949.502749789517 27240.63817445791 
0.0 -5546.147447647827 25833.237644242323 
0.0 -4052.720867615047 18873.98433337128 
0.0 -7744.485518556795 34398.76948395808 
0.0 -4722.842103801022 22580.008846218807 
0.0 -7095.474177077154 32435.64172312234 
0.0 -6595.890628548519 29957.439071294124 
0.0 -5270.138495526306 24863.447276194292 
0.0 -6945.179872051422 31704.88843934952 
0.0 -4056.389759370868 18913.161575247275 
0.0 -2958.8091056792555 9432.671089530097 
0.0 -609.9763249698792 4431.95925013543 
0.0 -5843.632417802327 26846.403642342175 
0.0 -5132.000765180787 24341.601376793107 
0.0 -4695.842619354727 22473.413046750913 
0.0 -2356.5309142774313 7727.004655232799 
0.0 -6590.851796226843 29932.619967707873 
0.0 -4802.200256996935 22914.052399693483 
0.0 -6617.134324285306 30056.029773309157 
0.0 -5858.533983125607 26898.82058496156 
0.0 -2709.302952700215 8664.7486280447 
0.0 -5764.004865524395 26587.35865193013 
0.0 -5471.350638548353 25584.48788225348 
0.0 -2930.6075154563673 9369.794088794548 
0.0 -6149.490752159313 27999.49314943382 
0.0 -4711.5820663609275 22501.27274256895 
0.0 -7172.173245393868 32781.29699307432 
0.0 -5627.978591000695 26106.685858897898 
0.0 -6761.356580950588 30757.449049510058 
0.0 -2989.260046919785 9553.784280260697 
0.0 -4213.265717276022 19882.49160619469 
0.0 -5289.179029635197 24933.65644963407 
0.0 -5365.07454289152 25234.197539963086 
0.0 -4244.519239345375 20081.376990521894 
0.0 -4928.093613808913 23458.622439449027 
0.0 -7850.141937841711 34659.18968333182 
0.0 -6145.119738555702 27988.553862752346 
0.0 -2493.1496843461914 8057.182347844458 
0.0 -4430.2216019046455 21151.223634863865 
0.0 -5915.181720767819 27105.437122361363 
0.0 -3092.3054133856176 9915.069210650421 
0.0 -4729.09892231535 22616.71492256156 
0.0 -5995.453718321609 27412.571206494493 
0.0 -5238.830030016074 24737.548038576668 
0.0 -5665.409215417987 26227.267478076366 
0.0 -5522.442942010606 25741.654891573322 
0.0 -5389.602380426311 25298.967120711033 
0.0 -2866.166950051026 9118.235022759976 
0.0 -6158.061522360309 28059.917770729502 
0.0 -5852.789113940972 26881.301177153848 
0.0 -2458.7495984822676 7992.861231961723 
0.0 -4157.492072487743 19566.902838562706 
0.0 -2349.4502869605453 7714.759123131497 
0.0 -4679.866413569464 22365.321884190304 
0.0 -4326.247983119559 20517.797935130537 
0.0 -4265.513554069706 20170.65905940512 
0.0 -5559.378080629109 25870.411280590266 
0.0 -6399.393607462043 29068.350578578156 
0.0 -4756.205384789952 22716.71668103992 
0.0 -6029.019339597073 27573.23319216997 
0.0 -3342.3964067774455 10884.42551803878 
0.0 -4164.615726036121 19578.071878106184 
0.0 -6044.370551482407 27602.11216181008 
0.0 -6009.018771318225 27441.808975582313 
0.0 -6264.987452549992 28477.399289437355 
0.0 -6665.54956707667 30286.999599924566 
0.0 -4677.406821899732 22339.65118912063 
0.0 -4284.783878061879 20334.58194540883 
0.0 -5505.338812306748 25692.317727766687 
0.0 -7266.392626482342 33189.91629262273 
0.0 -4981.356969945739 23710.195707149876 
0.0 -4631.268259977947 22126.28394105443 
0.0 -5401.853304787715 25350.27143069341 
0.0 -5278.792880601444 24925.57217809289 
0.0 -7252.7361357607215 33114.492318758115 
0.0 -6019.42786258611 27498.04923729959 
0.0 -5531.254492012491 25792.037443617526 
0.0 -5944.981697991073 27216.39078923784 
0.0 -2366.909428742719 7756.775833113806 
0.0 -4762.618394621403 22749.53461935501 
0.0 -5325.01203869653 25097.239905497536 
0.0 -4296.847798025616 20337.792480764012 
0.0 -5261.495300231459 24835.23893815307 
0.0 -5810.767841272386 26727.911435320184 
0.0 -4220.424975141192 19919.281936392246 
0.0 -5435.510025411558 25458.911894144287 
0.0 -6267.260557439744 28496.306904405534 
0.0 -6549.553429334875 29730.807579508193 
0.0 -6436.332367496651 29220.435875621853 
0.0 -3032.204732768538 9687.93040122295 
0.0 -5026.684070095888 23896.7157363993 
0.0 -3120.1567807818865 10015.14676972165 
0.0 -5926.390021212762 27151.256834945827 
0.0 -6949.527147025856 31736.37149844437 
0.0 -4283.259985145881 20315.57899113623 
0.0 -7803.016946544312 34568.708752853134 
0.0 -5467.673020517748 25563.247845359223 
0.0 -4562.354118922469 21794.898354034107 
0.0 -5337.228435120598 25134.160971260735 
0.0 -6999.033222257246 31974.433242973453 
0.0 -4396.849271610893 20944.261832847253 
0.0 -5028.978330753702 23922.376939381807 
0.0 -5479.933099301187 25620.875177647 
0.0 -5370.847620487209 25240.972465396506 
0.0 -6231.227654408808 28326.968249831065 
0.0 -7218.417882984586 32971.32566203643 
0.0 -4639.073455481921 22167.66689471976 
0.0 -6850.51973458448 31217.1282500723 
0.0 -7099.041763054289 32456.185732558526 
0.0 -6104.213907313646 27830.501826940028 
0.0 -6318.395812913444 28694.626684560335 
0.0 -6321.849241193319 28710.067731498428 
0.0 -6519.5787544399955 29590.32191611252 
0.0 -5410.864821548997 25376.656259223928 
0.0 -4603.35055005219 21982.57338252908 
0.0 -4180.309251449721 19678.697262249505 
0.0 -7807.38636514043 34572.27465405193 
0.0 -5564.990686016282 25882.3928895279 
0.0 -5654.641919665546 26198.109790017315 
0.0 -5013.639285964267 23839.247853563185 
0.0 -6068.282771372445 27689.791522327665 
0.0 -4806.307320102348 22921.8430485263 
0.0 -4634.180590846684 22154.307931769203 
0.0 -6111.7941526174545 27860.7966078539 
0.0 -3346.6715519603777 10890.768102013266 
0.0 -7176.213122205624 32801.55031501624 
0.0 -5660.658756438081 26212.51306244734 
0.0 -6432.42166615521 29211.56210936233 
0.0 -2695.6598027525406 8603.786604363666 
0.0 -3163.157834328265 10177.944344577483 
0.0 -6638.486739681101 30157.522878493583 
0.0 -6050.6681884458485 27605.863820643368 
0.0 -7725.187275472847 34380.754504982375 
0.0 -5847.070940130398 26866.586109960288 
0.0 -5635.0712440244115 26145.823684271556 
0.0 -7407.27728068057 33613.81479049181 
0.0 -2361.1604522850585 7748.780834540739 
0.0 -412.31564950328584 4026.8199074943414 
0.0 -5385.550741221447 25282.850877318142 
0.0 -6838.425827463909 31182.766050980328 
0.0 -6407.703052655045 29082.564548718205 
0.0 -5479.101202338868 25597.882111993986 
0.0 -6586.15182973438 29915.4765804848 
0.0 -5118.0783161318695 24307.45747980777 
0.0 -3158.7333309450914 10164.69600089488 
0.0 -6210.479142187098 28254.712427165974 
0.0 -2948.38174585825 9395.19780037714 
0.0 -4242.772351508109 20071.083910062083 
0.0 -5144.901423320029 24372.714388636457 
0.0 -6260.400850600364 28446.45444204727 
0.0 -3607.5215848583616 12091.161489326609 
0.0 -4393.109702915837 20938.751663637584 
0.0 -4883.8953596860265 23282.87801360003 
0.0 -6202.066794191592 28203.698006543294 
0.0 -4896.416386819744 23362.61417317488 
0.0 -5516.75585975177 25729.75079745392 
0.0 -1882.9275797478722 6687.673871552238 
0.0 -5122.683803768202 24313.73084945986 
0.0 -6754.023364710307 30730.563434077205 
0.0 -5015.229675282724 23858.168911228302 
0.0 -2759.0433018871668 8788.746456849794 
0.0 -4175.8301442899965 19671.05349849769 
0.0 -6746.94694245114 30700.72279541682 
0.0 -4084.4736516040293 19072.075203596145 
0.0 -2743.8215586467886 8765.745819551354 
0.0 -5895.779825555485 27035.768833575723 
0.0 -7073.913797696168 32346.932838374974 
0.0 -4909.663411097131 23401.72635921496 
0.0 -5462.308874467536 25545.952944645003 
0.0 -4962.626379874397 23661.004549323814 
0.0 -5681.777774793007 26297.71964103106 
0.0 -3096.4496051278647 9922.178824788636 
0.0 -4982.072783181466 23727.269034965957 
0.0 -4058.7101971356647 18931.59751825624 
0.0 -4967.485849052076 23668.354832254052 
0.0 -4361.2316872386855 20740.202794796165 
0.0 -5634.587661243066 26117.96930089012 
0.0 -6858.000114040225 31269.201544855223 
0.0 -4354.638853192448 20702.47256598383 
0.0 -7823.9161589854575 34593.18968333182 
0.0 -3019.8490461616047 9637.108051282054 
0.0 -4153.127079716545 19546.119120763902 
0.0 -6745.07171781863 30684.139510161083 
0.0 -3117.460268880992 9998.24787132932 
0.0 -4195.99942037165 19762.213774470903 
0.0 -6179.057684793986 28120.812822288775 
0.0 -5686.557505010709 26304.737670901257 
0.0 -5543.022414438188 25810.86121767973 
0.0 -3615.8226469650467 12091.926003657716 
0.0 -4434.525501520418 21154.89675614663 
0.0 -5538.466260042286 25797.41922967035 
0.0 -5917.183021363043 27126.574293683494 
0.0 -2678.109449080528 8569.302494555546 
0.0 -5498.974574927639 25689.636618213604 
0.0 -7256.440027970571 33125.00591481847 
0.0 -5039.236352418438 23967.561402571624 
0.0 -6342.471768306001 28771.364031292396 
0.0 -4196.763046489641 19772.24722002499 
0.0 -4215.732603480926 19891.862732658778 
0.0 -6397.102471359582 29047.396610470478 
0.0 -5129.195048913333 24332.219510445513 
0.0 -6528.635297965925 29644.85396337378 
0.0 -2952.808360974016 9424.690355122515 
0.0 -4342.479688878392 20659.669542007265 
0.0 -6536.731675938586 29668.743264381865 
0.0 -5438.531564522966 25474.317329097616 
0.0 -6961.099977561091 31777.205694778455 
0.0 -4908.838974080386 23375.53577185824 
0.0 -4628.942121417529 22098.76713294516 
0.0 -6068.377607738923 27696.699907626484 
0.0 -7265.964710005617 33170.32183314119 
0.0 -4356.002097989152 20709.754751784436 
0.0 -6583.150860013985 29892.841628149054 
0.0 -7855.619616161716 34681.78728120024 
0.0 -4165.496659250361 19612.483825742565 
0.0 -6180.776718059023 28144.706778015196 
0.0 -4554.130878025511 21771.003085945817 
0.0 -6026.506080792134 27547.64734282494 
0.0 -6021.8073416759535 27538.67777726435 
0.0 -7180.887669617723 32818.762515946415 
0.0 -3629.422875581967 12121.849563294041 
0.0 -4313.144328936886 20463.46375413332 
0.0 -2693.601121632698 8596.516825501816 
0.0 -4341.331235566076 20636.358206564073 
0.0 -7623.161729623944 34145.77406587779 
0.0 -5267.521954389491 24843.746494136005 
0.0 -4902.835177317315 23364.500450004893 
0.0 -5896.864900734137 27038.42941755691 
0.0 -6717.345461375171 30555.89135573868 
0.0 -5404.023798566901 25363.601359609267 
0.0 -6196.8750453360635 28196.809369372713 
0.0 -2227.0953308825547 7465.405743980724 
0.0 -5375.223084717718 25267.34407412889 
0.0 -4727.761997135301 22600.622437937007 
0.0 -5922.799648118617 27141.01823647794 
1.0 -2987.4355634111344 9409.720694453383 
0.0 -6522.332776814148 29610.25792835843 
0.0 -2927.7438690695153 9359.496913313304 
0.0 -59.25808095696614 3236.082456186874 
0.0 -7184.490953134512 32831.61803778222 
0.0 -6955.590026132823 31770.789745426155 
0.0 -6232.604782836928 28343.434191206947 
0.0 -2980.340907784322 9524.72904282001 
0.0 -5813.008428914224 26747.073395658852 
0.0 -7131.364053851119 32584.705732877435 
0.0 -2978.5128981694156 9485.802093028053 
0.0 -4061.4741074234653 18960.802093832513 
0.0 -6845.866110987904 31211.49032347616 
0.0 -6109.637180173418 27842.641712327128 
0.0 -4381.804064699207 20841.26171737313 
0.0 -2345.592303735776 7693.005437464647 
0.0 -6526.108719242452 29625.646319483425 
0.0 -5954.417311450307 27260.459796988278 
0.0 -5494.079225582372 25650.223207901112 
0.0 -6964.008727825457 31801.620741909275 
0.0 -6256.9488439974475 28439.45253495069 
0.0 -3630.7979014229877 12127.193586525314 
0.0 -3224.055732643876 10377.583391743345 
0.0 -7624.576323470626 34156.901589685076 
0.0 -5496.547856506364 25661.62141940585 
0.0 -2868.017269744707 9146.1578423399 
0.0 -403.7446253794708 4025.1458275181667 
0.0 -6951.48235861729 31754.58878805784 
0.0 -6842.639744384806 31187.99775324307 
0.0 -4758.620310321147 22732.75216463133 
0.0 -6751.790229048322 30726.472430003803 
0.0 -4152.750290972704 19518.485594461406 
0.0 -2981.2869166840505 9539.23229699039 
0.0 -4329.459246606593 20530.23750138353 
0.0 -5376.72962562207 25279.323536161795 
0.0 -2743.281425915881 8742.379439732218 
0.0 -4558.141168945826 21789.61247998284 
0.0 -5457.843668681679 25534.39728553747 
0.0 -7032.904870861381 32152.575803991636 
0.0 -6533.396591386878 29661.453348415056 
0.0 -7844.298855987757 34637.18968333182 
0.0 -6020.174131305395 27509.629316734285 
