# Supplementary material for: A Pareto approach to resolve the conflict between information gain and experimental costs: Multiple-criteria design of carbon labeling experiments
Source: PLoS Comput Biol. 2018 Oct 31;14(10):e1006533. doi: 10.1371/journal.pcbi.1006533 (PMC6209137; doi:10.1371/journal.pcbi.1006533)
Supplement: S2 File — ZIP archive containing Matlab scripts to produce the substrate clusters and replicate evaluations (S4 and S5 Text). (ZIP) [file pcbi.1006533.s008.zip › Cluster/Cluster_3D_LCMSMSCNMR/variables_SMPSO_LCMSMSCNMR_1_iter_350.txt]

10.0 0.7884944731216794 0.0030937159407524568 0.0010 0.0018552053196371219 0.0010 0.0043261292449566675 1.5574083910809022 0.0010 0.0010 5.58913098702472 5.1042699522123645 5.58057461189185 4.795058909964193 4.186751896964 4.555033258017852 5.362354316378455 3.397378700292573 4.637639323316538 4.535382853372084 5.324948514770544 5.0005 4.833767943029376 5.581728116265991 5.5817964867251275 5.588240947482838 4.321141531155371 4.5762104384722315 3.221081120857541 4.41959073411204 5.585875481594993 4.59001870919362 5.525443556710442 5.5830681086747465 5.560047803771205 5.582973485330314 4.764235253431336 4.560590674805633 4.529752969483243 5.583229413816545 5.647042747984763 5.0005 4.728410431047945 5.470102438884272 0.7529422314911923 4.410256435533604 5.579756815484602 5.528628971979421 4.397602631812644 5.099525959324919 2.8616866113361015 4.5925355975397935 5.340116702192274 5.5716391081037955 4.8876648900465725 0.49407502527978486 4.32828512854927 5.249713351714263 5.072492754449047 5.537777012897975 5.587305508655035 5.045038294429554 5.585849608945601 5.586111865938306 5.588103960483074 5.4396437226051155 5.399652017140235 5.581657769573447 5.588855830385436 5.58174301961297 5.382620212032584 5.586131027598996 5.587338633633103 6.1069214795613735 5.583171640684416 5.0005 5.167462187632966 5.58306369353968 5.581857486029302 5.599589642271429 4.954448257301948 5.586254497592673 6.0122943498955905 5.586004245410658 5.4503483415174365 4.414997372750831 5.58570848118133 5.390257347143063 5.250999469611204 5.579258687776715 5.588875372829998 5.58654554046608 6.549207337568169 5.584501044388294 1.0850737008316593 4.958857264698849 5.759783487338326 6.516367305534376 
9.620918984208977 0.13409996171133454 0.0010094097375457716 0.0010515045453644417 0.0023080921438451197 0.0012198486977628598 0.003037747996966701 0.027543066502714986 0.0010 0.001682585362149768 5.0005 4.500839835545827 5.0005 5.249249944081451 5.175181021888299 4.595711589837915 4.043479805793998 4.996469852939992 5.214095102143319 4.996628404392961 5.466776113700023 4.751946065242681 4.995981982478267 5.0005 4.618524452407123 5.0005 5.249082458276199 4.995964896744111 4.995665370259529 5.2827319994033255 5.0005 4.276374924140741 4.6090420387269235 5.0005 5.0005 5.0005 3.944159620399695 5.345346135893509 5.404615572781526 4.506988875794908 4.996086072991807 5.0005 5.000500000000001 4.548203020578685 0.6121338414464885 5.249209445192788 5.0005 4.579606035488464 4.626560363400083 4.903344655138154 4.995138950005745 4.9963942389519564 4.28838968642205 5.0005 5.249249974944458 2.2994588109182974 5.294276035258825 4.358667843573861 5.268697844708253 4.722304306681682 5.0005 5.0005 5.0005 5.0005 5.0005 4.641527715583824 4.7534236293183065 5.0005 5.0005 5.0005 4.682633646714488 5.0005 4.506993677271915 5.0005 5.0005 4.828992221340382 4.718402521873885 5.0005 4.981959829990751 5.0005 4.607369938911222 5.0005 4.996583573386017 5.0005 4.507259076432587 5.249249934970358 5.0005 4.579146805096304 4.996275150372325 5.0005 5.0005 5.0005 5.0005 5.0005 4.994781856155059 5.203513958498331 4.881555210903346 4.930142636435995 
10.0 0.29825069566640106 0.005128380871215472 0.0010 0.0026563708790435436 0.0010 0.006027809885120397 0.0010 0.0010 0.0018746264103377537 3.78148816843838 1.2617451000352888 2.756405575634928 0.0010 0.0010 1.1582412520836876 0.0010 1.4700649958430825 0.0010 0.0010 0.0010 3.4198928111768963 1.252071559409016 3.1701990871461008 3.8299500766504724 2.021054831049903 3.5882880319557637 0.0010 0.5658212721027107 0.0010 4.432786376655923 0.0010 2.117206960505391 4.40944065537423 10.0 2.5384865634938283 1.2163005721002085 2.862093309990995 0.0010 4.076992401731438 1.2778229690845935 8.085943270999515 6.731833560570121 1.318743619499216 0.0010 0.0010 1.150050610854656 1.3522907474056618 0.0010 0.9796870677432956 0.0010 0.0010 3.314085101354441 1.446801188215927 0.0010 0.0010 0.0010 0.0010 0.0010 1.208402806091656 3.9507550375798477 1.7056766072187823 4.045594976023735 1.2681424488033395 3.502798162661491 3.317217682458104 3.622484473081199 4.323712600805686 4.183520361675258 4.3700402490744095 1.1007788465329282 2.978436705853014 3.9757994469840465 4.4034918430398085 3.4269484481616708 4.010540517171018 3.161495222886195 1.666311038130944 4.238282078405489 1.1304195521890232 1.1762137702252806 1.1785902987554335 0.7636216047721911 4.0419822362107585 4.0966118774530464 0.0010 4.156208570052629 3.0131026582157117 0.7289947817962901 3.8165113487926554 4.429734885890854 4.474449826630992 4.885322097808941 2.1373028070417472 0.0010 0.0010 1.4893366849593788 4.8858818000908215 
0.0010 0.0010 0.0010341338714517252 0.0010 0.0010005644286837838 0.001375569934710999 0.0010021343005346608 0.001000000000000334 10.0 0.0010 10.0 10.0 10.0 10.0 10.0 10.0 10.0 9.997587478216593 10.0 9.995588736364823 10.0 10.0 10.0 10.0 10.0 10.0 10.0 9.714054071310466 10.0 10.0 10.0 10.0 10.0 10.0 9.682075829453353 10.0 10.0 10.0 10.0 10.0 10.0 10.0 4.14001240878008 10.0 10.0 10.0 10.0 10.0 10.0 9.997112701670394 10.0 10.0 10.0 10.0 10.0 10.0 10.0 10.0 10.0 9.997595695374889 10.0 10.0 10.0 10.0 10.0 10.0 10.0 10.0 10.0 10.0 10.0 10.0 10.0 10.0 10.0 10.0 10.0 10.0 10.0 10.0 10.0 10.0 9.997150182077478 10.0 10.0 10.0 10.0 10.0 10.0 10.0 10.0 10.0 10.0 10.0 10.0 10.0 9.997699100697915 10.0 
10.0 0.3936561924357511 0.00442509551529133 0.0010 0.0022640926046445763 0.0010 0.006477162426894988 0.0010 0.0010 0.0012004632264681952 4.195053556444585 4.188238522372707 4.197641776296345 4.5733233327653995 4.705115539546127 4.197767446306795 4.4266454857579305 4.318495945607758 4.697862551297059 3.5486661493876897 5.1037144794803675 3.423271077337951 4.229910941153386 4.19424687508044 4.200288731723446 4.219090410817973 4.335174570491644 5.111433194832541 4.253754870354241 4.573827572695112 4.198860915093342 4.751228353304872 4.189860912859501 4.3913721867328 5.500450000000001 4.193080973927998 4.26740699250684 4.362501558986146 4.628446676705278 4.1975448708076595 4.193897209320352 6.030149262110287 5.305486324182739 4.1940195479249915 0.0010 4.6365529036226985 4.26369550337435 4.201158253213055 5.100410792550978 4.2055782743480625 4.593408125709404 5.324504108948886 4.184653126459816 4.1858063990396355 4.5726693673159895 0.14784127050825369 4.792798371963116 5.17114181851521 4.521613816174871 4.2143535708656295 4.201400024542762 4.191574563639911 4.195033112491741 4.196912505031502 4.2108101954641555 4.199102402817865 4.200670792240024 4.196262991824986 4.189745685364385 4.199062617477372 4.198558835033198 4.198935079776483 4.200938664987379 4.245677887604252 4.19665178627606 5.252916427351784 4.196038105179291 4.196877929579155 4.2236219158994945 4.217786934677939 4.192064366357782 4.222220267524134 4.212470293498575 4.14315980221013 4.193977849652869 4.644338923886467 4.19934338805467 4.193618519262339 4.258029716450055 4.1961946992376475 4.240732855592173 4.240207014390528 4.686262836558452 4.192210206981926 4.517355976914238 4.649883749795555 4.173333776523858 4.651833080814118 
6.634696890914675 0.3891285576649772 0.0021890160409042264 0.0010 0.0015914751629637872 0.0010 0.004295968122571413 0.7946845854872215 0.0010 0.0010 4.572599687849503 4.508021019268953 4.749032196120272 4.464578396837797 5.19113215076806 4.384659384561383 3.7425229951849426 3.976989669142422 5.4929789807310465 4.436854565488556 5.794735467715193 4.763697719320703 4.588694906881096 5.239579369482785 5.1343984849476625 4.508021019268953 5.2842846421619925 4.138751291523993 3.8248261533951005 4.431822536085429 5.462972961030309 3.6311585812017713 5.510676912822383 4.6100446676760525 5.760712946501563 4.572875561082096 5.328420097557053 6.162752121291454 4.404935857288419 5.683769258977172 5.642890937197903 5.2860860029691015 5.112290144330255 5.405808191825435 0.747867489806592 3.34046921014747 3.9777071372190265 5.072296809754952 5.760741057405549 4.915660975317353 4.183220270516819 4.637215578318898 4.997075329554096 5.478234865712662 4.579370558017707 0.0010 4.620754900600901 5.207244951934445 4.425727511052511 6.337596673471387 4.508021019268953 4.9098174787742215 5.2750379829648875 4.508021019268953 5.464462235744895 5.6656583573184225 4.508021019268953 5.650276786552621 4.717466853798597 4.985710115005365 4.50055 5.314562842689298 5.608894915011739 6.466379716148738 5.311103499920261 5.050581436358851 4.5658608384072945 4.940131406989593 5.061303635056115 5.910497792280633 4.0304807353126835 5.72857171874323 4.779162592131174 4.6442287886575295 5.574801307890402 5.4929789807310465 4.670616832124513 5.029260067354388 4.491487934232513 5.105532756346909 4.508021019268953 4.50055 7.756958478818531 5.498640367738753 0.0010 5.4929789807310465 4.499749456608353 7.862595088641009 
8.839504855245572 0.44065915088520424 0.003986578947078058 0.0010156488358818456 0.0022627716522363186 0.0011559723593037464 0.00873289754480392 0.8681730115954813 0.0010 0.0010 4.813647360083676 5.007438941296987 4.809507546336503 4.912533903497059 5.152068093322586 4.750196636089166 6.512518266014318 3.7286667128146833 5.032832983236364 6.481200334864817 5.275636281878028 5.090880510199952 5.102349302937339 4.7929230087776835 4.820892207130419 4.922678258126068 4.898681134021059 5.06111920910513 4.670447275028318 5.053210093281294 4.820820384635955 3.8527804664097767 4.925133181271811 4.825444056126824 4.42997381235681 4.85032608345691 4.67020794226767 5.992825807415787 5.095816658228398 4.820801991216498 5.332039212514173 4.919849846173192 5.357268448881606 4.7678126740522275 0.9607876256195762 4.9557794553771535 4.926584667993369 4.694079968526472 4.912044515706521 5.032999923334777 3.6899414659292535 5.580928347226136 4.9078486344599925 4.864789942328119 5.035565154450316 0.2978602334459364 5.215635157723086 5.326319051109863 5.062888718235459 4.511969608101036 4.820596455118494 4.948875343467159 4.820766520486173 4.7983416824153196 4.849167962375277 4.751302544960691 4.794433165128732 4.820876824085393 4.851389761167237 4.820516140419695 4.906357751217012 4.82089255131149 4.820777940733559 4.926603090991988 4.84113880173883 5.951967729204409 4.841107777249503 4.8256707939543375 4.937217160975313 4.930766816885618 4.877402773210219 4.830962751087323 6.02702163038193 4.852626185316998 4.778171316195461 5.0268154035071 4.814412905202658 4.739429484743246 6.03028226951131 4.849318544946318 4.848883870185994 4.9263413996314025 5.435264943730417 4.850024821833519 2.86144740203907 4.280257940799567 4.816372630279515 5.3501114168764055 
10.0 10.0 0.0010 0.0010 0.0010002664414416388 0.0010 0.0010 10.0 0.08400706127551583 0.0010 1.714217162505324 1.7018282591507883 1.7149500605124741 8.351358796567787 8.462136949803599 10.0 0.0010 0.0010 8.286337033025925 10.0 8.3105104874946 9.91696264983534 1.3481881458756653 1.7133986755774813 1.7130805968967064 10.0 0.08405278354427234 0.08406846498508552 10.0 0.0010 1.712312953272415 10.0 1.6510041570848584 10.0 0.0010 10.0 10.0 0.0010 1.7753790442384259 1.7141845277742949 3.342552233566018 1.2976619436311898 8.31278183935629 10.0 0.0010 8.339357319755681 10.0 1.655271730450092 0.08406846498508552 1.5255333307836683 5.574317569628203 0.0010 5.262545465801877 10.0 0.0010 0.0726370917566453 0.0010 10.0 0.0010 10.0 1.6619474704433048 1.71392998596531 1.7147619921175505 1.7067860188439639 10.0 10.0 10.0 1.7135092606800582 10.0 1.6484857491385134 1.6215988648345228 1.7140220650865108 1.7139650999439042 10.0 10.0 10.0 1.7052681265260294 1.714731635429398 10.0 10.0 10.0 10.0 10.0 10.0 10.0 8.287325219003375 1.7149541262714498 1.6175758788557988 10.0 10.0 10.0 10.0 10.0 10.0 3.0153044644948785 8.286009927171248 10.0 10.0 
8.668891918614507 1.4348459365801731 0.0024039369106042337 0.0015206719184737223 0.0016290763528793064 0.001058784100539631 0.004180511738096053 3.713720744328403 0.0010 0.0010315028203251749 8.265285226679065 8.291506748947482 8.267549214954329 1.9288205119051236 2.3445900215202258 8.210289613532357 7.984238301699618 6.28952713980879 1.9351834578004405 7.140208111846935 1.9612515778409718 4.587060828146827 7.777107271368505 8.2665064381899 8.276197377259152 8.292513381256729 2.2395322743328867 2.5155099380090746 6.039975803162566 1.9191494159129334 8.285486118626611 3.985041159980808 8.229146006592568 8.272763733938188 5.187533725368029 8.281057278352366 8.19738525840462 5.482834347324571 4.355465921012074 8.28248520890094 7.799630078566592 4.938249560256323 1.906644106303908 8.22382020993155 0.6407724180345409 1.8837598836300855 8.011349805207836 8.207764598066705 2.805052192487898 8.30715311991979 3.8892660542398554 4.6575645272692565 8.31096468339214 8.288291254388472 1.9115870009233253 0.8279194697441385 2.057858974923205 4.6748828141270975 1.9974414344434943 8.189208181240339 8.255944748368787 8.305751706690351 8.27613188963725 8.258881138062476 8.286256636076278 8.273419904708618 8.259987381032385 8.279088063800671 8.284779850388036 8.272311517748825 8.206660653947193 8.2775437952255 8.277959902088588 8.301225395814697 8.287717434924467 5.14389942739388 8.24233888726122 8.263074170840891 8.303381785579603 8.288943902101666 8.27092957052238 8.288322769647756 8.220540931376945 8.280382852160907 8.222413619846433 1.9390437575018824 8.269787993330207 8.230750765020803 7.896476620537568 8.284161043674867 8.279538976468068 8.311629936588712 8.534547209346371 8.288508603779693 4.108168154111508 1.720842895232425 7.702848228535756 8.408314415628436 
0.0010 0.0010 0.0010 0.0010 0.0010 0.0010 0.0010 0.0010 10.0 0.0010 10.0 10.0 10.0 10.0 10.0 10.0 10.0 10.0 10.0 10.0 10.0 10.0 10.0 10.0 10.0 10.0 10.0 10.0 10.0 10.0 10.0 10.0 10.0 10.0 0.7680304860338301 10.0 10.0 10.0 10.0 10.0 10.0 0.0010 5.7982124369185 10.0 10.0 10.0 10.0 10.0 10.0 10.0 10.0 10.0 10.0 10.0 10.0 10.0 10.0 10.0 10.0 10.0 10.0 10.0 10.0 10.0 10.0 10.0 10.0 10.0 10.0 10.0 10.0 10.0 10.0 10.0 10.0 8.729304838478086 10.0 10.0 10.0 10.0 10.0 10.0 10.0 10.0 10.0 10.0 10.0 10.0 10.0 10.0 10.0 10.0 10.0 10.0 10.0 10.0 10.0 10.0 
0.0010 8.974516688041414 0.0033580160747955327 0.0017669533012366736 0.001778649674669815 0.004282634721749657 0.007134240310654905 5.234096654452222 0.0010 0.0010 10.0 10.0 10.0 10.0 10.0 10.0 10.0 10.0 10.0 10.0 10.0 10.0 10.0 10.0 10.0 10.0 8.346031330114299 2.9984998984387894 10.0 10.0 10.0 10.0 10.0 10.0 0.0010 10.0 10.0 3.223816518374244 10.0 10.0 10.0 1.438446816498458 10.0 10.0 9.374280889528393 10.0 10.0 10.0 10.0 10.0 10.0 10.0 10.0 10.0 10.0 4.317439980009219 10.0 10.0 8.191310773376268 10.0 10.0 10.0 10.0 10.0 10.0 10.0 10.0 10.0 10.0 10.0 10.0 10.0 10.0 10.0 10.0 0.0010 10.0 10.0 10.0 10.0 10.0 10.0 10.0 10.0 10.0 10.0 10.0 10.0 10.0 10.0 10.0 10.0 10.0 10.0 10.0 10.0 10.0 10.0 
7.393483435560767 0.0010 0.0010 0.0010 0.0010 0.0013497768065862603 0.0019723393166062547 10.0 10.0 0.0010 10.0 10.0 10.0 10.0 10.0 10.0 10.0 10.0 10.0 10.0 5.500450000000001 10.0 10.0 10.0 10.0 10.0 0.0010 5.500450000000001 10.0 10.0 10.0 10.0 10.0 10.0 5.8085008426236024 10.0 10.0 7.18273086301414 10.0 9.467198571978049 10.0 6.158278027140263 5.500450000000001 10.0 5.521763637107563 10.0 10.0 10.0 10.0 10.0 10.0 10.0 10.0 10.0 10.0 0.0010 2.968823025329454 10.0 10.0 10.0 10.0 10.0 10.0 10.0 10.0 10.0 10.0 10.0 10.0 10.0 10.0 10.0 10.0 10.0 10.0 9.29089782925729 10.0 10.0 10.0 10.0 10.0 10.0 10.0 10.0 10.0 10.0 10.0 10.0 10.0 10.0 10.0 10.0 10.0 10.0 10.0 10.0 10.0 10.0 
10.0 1.1218359878195605 0.003610451274880365 0.0013764522162638083 0.0019528470697362365 0.00106283884094012 0.006513618616107526 2.0398058315306096 0.0010 0.0010 6.862276521077658 6.7183025176316775 6.855609599738685 2.965967506111653 3.29039021566116 6.730132844816929 6.588767865910466 6.697433656309883 2.9585182446179816 6.838785564443974 3.4146288603392057 4.987626732138468 6.577870822839881 6.787630233610896 6.788619249040255 6.799617382487964 3.0075819927619376 3.1616413115597934 6.018306807306492 2.8258018719735354 6.743150471303716 4.330289845196752 6.682704353039685 6.810972991866107 4.645805494596817 6.8067097505509295 6.653063632063401 5.253985907150547 4.744841124613587 6.73741980501895 6.343804281281337 4.437026070480419 2.923060547984578 6.681991418557853 0.519373383723958 2.909266139602745 6.812602883523457 6.709200666525179 2.4862192741191165 6.6766973576652955 4.828744403850629 4.4214683330381535 6.689161146505727 6.788985732454412 2.937766153230356 2.0294386077099174 3.136917901192006 5.1991508582596 3.1309976742865455 6.645450469834753 6.781156613882998 6.83190401717883 6.763078090697292 6.807092434277584 6.609928417394925 6.702351798503185 6.673399533529852 6.762855784750634 6.768119909320047 6.7588264514231255 6.756590516058754 6.785535840433896 6.7669273349153345 6.734721681627423 6.74033025386708 5.54515990278133 6.818765063652574 6.799493112792387 6.713816257795525 6.871090148176803 6.768993017304147 6.609557757682393 6.756813011747356 6.612824491138847 6.753057602370025 2.5074042524633158 6.860636495994735 6.677709923901498 6.590214427996786 6.751836685570641 6.796951589591483 6.804024867852562 6.826460264003671 6.844786431673603 5.356977987903092 2.902236405506537 6.4239910684997295 6.6700769567876925 
9.614430510536108 0.3676040233585536 0.0124833040285089 0.0010173774553734103 0.002649750507476196 0.0013375496275032416 0.007911529632989281 0.7204589413351357 0.0010 0.0010 4.929184114193384 4.946366518674962 4.936020686130351 5.188000411371234 5.447255085534333 4.651856092773219 4.454216388610474 4.979745346438537 5.192460530623733 4.030908538949184 4.114077351656922 3.0346889319210812 4.953899338071203 4.927593356999857 4.925855239380988 4.933559983000435 4.684614958747015 5.004068120052007 3.790619928453554 5.287025773668637 4.925404375481907 4.4551698119004985 4.939450213918933 4.9257463023939305 5.327260840052212 4.9320972546150905 4.616147374010608 5.075120124823485 4.9310131534739545 4.9265509446726785 4.180901148708166 5.092167862693539 4.984421068537075 4.941369852560662 0.7086421647789387 5.183188739771735 4.935216782433354 5.049647634371994 4.794155702806018 4.932477545730437 3.613269212606379 4.816325086791396 4.928990710471085 4.9399717217360095 5.269177545408039 0.8030630263003997 5.241661456989405 4.962022768095711 5.2443616321288475 4.951599703516942 4.927176985674028 4.937855903940988 4.926633082744386 4.940068784207394 4.928241585511785 4.9282897147738005 4.928204104427659 4.9252973518404195 4.926148763492182 4.925307684782107 4.940827634822151 4.930279361558828 4.9269813534039475 4.923476770549918 4.9279070823746896 4.790622291560837 4.928438041102751 4.9394559030059 4.926147041795476 4.949308374008831 4.94774318587966 4.844474010584579 4.442293389563482 4.930846487628282 4.926538607976166 5.186665928818579 4.9312160029456855 4.930085754801848 4.947216956786383 4.926567394327584 4.925304098574936 4.92527776475813 4.904379622079871 4.938107734577976 3.6879157550789485 5.2894717482381 4.942901353180591 4.9030095048351585 
7.579564582426269 0.30170216657043547 0.003931968480014216 0.0010034063488512848 0.002124714878143496 0.0010011192038171393 0.005593399519332742 0.4835154376027484 0.0010 0.0010007412121496415 4.809135268378262 4.72369951808049 4.834965484231169 4.941012508232 5.401947274056786 4.8100634866379846 4.081195181518728 4.89670787594029 4.928879868965476 4.572316611114356 5.331963882237181 4.583621092914609 3.971684660638906 4.67848635123915 4.780416651464506 4.852802620090729 4.79772511824303 5.262731619710436 3.809576980774584 4.975207869935039 4.837461178071739 4.946664396607479 4.7528773649399225 4.753249389192826 5.1831602331609625 4.756142924559471 4.903553864768305 4.35195675778626 4.729378964197332 4.743164710287844 4.1314143375426875 5.369849111840278 5.000500000000001 4.693126483695442 0.7613781909028683 4.873639178722783 4.892495941688772 4.524420567633108 5.271947876778966 4.099291833862397 3.8254566436864907 5.455312098123114 4.611677295759958 4.751192983350314 4.914657750012662 1.7438375093579506 5.011558090095663 5.720457473940576 5.259497223398385 4.451575083555263 4.770644435877061 4.441358322636796 4.77209518689406 4.702829450031892 4.855730440535584 4.797892671818577 4.7595854739972685 4.8347300825093384 4.765415776217282 4.840181990261478 4.639645487167304 4.63855789582089 4.769845020476308 4.880891525427583 4.724739984819614 4.656876504416316 4.709704637074396 4.837875586715918 4.858265874156894 4.719937622483311 4.615743896466882 4.85703899967362 4.861472452028277 4.763277379177438 4.763184036368826 4.89265872783105 4.765627702960014 4.666458200243791 4.018007236064615 4.717637473686854 4.877749174318017 4.872590678767735 5.246394580467387 4.761438733080565 3.6650097062620928 4.90724532396486 4.413424104418186 5.215009353893969 
8.45514695170777 1.0119295908962282 0.0016686109714429281 0.0012373843822583363 0.0011640835441180924 0.0027883238524285584 0.0018846706712757645 2.15723188205974 0.0010 0.001518915135402272 7.689683202110864 7.731959182244385 7.683814622821344 0.5855803773457211 1.2915403785445108 7.702806241380798 7.129221936063989 7.528810293683008 0.5689344558946114 8.110826710212102 3.592126815107318 4.974217897790569 7.666049385410785 7.701017336592657 7.670299988083661 7.6639889167848665 2.615016320537125 0.7312594549575941 6.82164357220352 1.0286897363937486 7.665426703708766 2.829019367323485 7.686421188084188 6.683525530090488 4.544174752459505 7.684423001774427 7.31301199147506 6.527548198035775 2.6878574533559405 7.675129512408221 7.750428907440568 5.935983076121488 1.8111990719844182 7.684785537109606 0.0010 1.2016448878797306 7.69058808539708 7.656322844670476 4.654026031235585 7.642444018124809 4.974217897790569 4.974217897790569 7.695869247926835 7.723098816153216 1.0829055309331106 0.0010 3.9793920915337897 4.721290269306126 1.1268521831999874 7.574572201037327 7.663532154124087 7.715199649688133 7.684859879414791 7.687976601760731 7.710323658265576 7.657496696311496 7.649613591876417 7.688131519473214 7.66912700004718 7.660563686051622 7.658997728614862 7.6773205807231175 7.666971266509405 7.665941897618318 7.660828684510509 4.408099851726499 7.695439564142827 7.687818434237506 7.641892966408003 7.676505710486423 7.69960075821886 7.68413787393407 7.83682864207846 7.494695996804644 7.656834221532444 0.6272531352709425 7.671868071804179 7.704248691946052 7.717178596147294 7.659082388662064 7.71230492541271 7.68284079406209 7.6962255425575545 7.69255516955983 2.0934818947399094 0.42114682214182064 7.414575678049039 7.654768888709188 
9.932263037478682 1.2214601387004311 0.0010 0.0010390127590386847 0.0015489595154012201 0.0030200419125139535 0.0010375978161344728 1.528489826925322 0.0010 0.001617886807715059 6.973064309642642 6.9493875451322475 6.950540910858412 1.7305048291960994 1.665138285335306 6.893873392816557 4.701909512170612 6.93809744428716 1.820655121277363 5.609205891775089 1.255255169634402 3.9802627765890826 6.961427533918815 6.982889567599887 6.90853818487915 6.892797151622287 1.1904294670611621 0.0010 6.742254416199644 1.752003657414558 6.937770917965071 2.8095998124732207 6.814304087966171 5.571982455241001 4.797902050080677 6.953694696624905 7.051516768991978 5.1393485422959655 1.911865203327371 6.944237545934384 6.986806000841337 6.593391211275792 2.4499474372714 6.949007559615141 0.0010 1.7937201072154911 6.907287748019626 6.917920066402077 2.7904876199164765 6.8700739208524215 3.616565271187813 3.6246442083281925 6.920276096517255 6.997997175063889 1.7271419169239397 0.0010 1.1796898544999084 5.898770530618698 1.7889843957046465 6.916554454534561 6.9250129538227085 6.956536020761494 6.959014021981881 6.957713640550814 6.989571829758999 6.931786402265902 6.943274622127926 6.959255584728906 6.966705527488735 6.94838217006506 6.900370336734807 6.94443214923419 6.928300034346375 6.960990701644604 6.914631604083406 7.251109222813804 6.964647111563043 6.955962464463391 6.895922936208669 6.90003941042313 6.9343214355354075 6.915297337350282 6.7393258248592485 7.301699003306702 6.949258963284453 1.813357021394239 6.936144799905435 6.997068226765319 6.738639726439483 6.928665868182385 6.983957286448808 6.884546551925692 6.915718521633298 6.950521209113424 1.9139510706853982 1.8886905890753987 7.224574238069616 6.882189367804008 
8.90449042502331 0.8897846812025794 0.004238313511686632 0.0010 0.0026334199738393257 0.0010 0.010595655905629874 1.8437541286001613 0.0010 0.0010966301053191496 4.989420094183811 4.989420094183811 4.989420094183811 5.011579905816189 5.011579905816189 4.776435306213071 6.107549968680761 4.682949179665532 5.011579905816189 4.781193735560412 5.365906372765925 3.81591065491249 4.9756422164280325 4.989420094183811 4.989420094183811 4.989420094183811 5.750408770708411 5.947800274330789 5.536664652405516 5.011617997446069 4.989873607616121 4.759777704930973 4.989420094183811 4.989420094183811 3.7205076519042004 4.989420094183811 5.309992546822302 5.124511101247647 5.580713799524389 4.989420094183811 4.904964013069951 3.837814698167258 5.342219357614582 4.996628863539791 1.4845092639553132 5.011579905816189 4.989420094183811 4.989044232400748 5.959279213884394 4.989420094183811 4.976382125376985 6.049726743774843 4.988293646541863 4.989420094183811 5.011579905816189 0.0010 5.224503039381358 6.140672816803335 5.012806169671366 4.984771284775776 4.989420094183811 4.98931589547468 4.989420094183811 4.989420094183811 4.989420094183811 4.986467271395543 4.989420094183811 4.989420094183811 4.989420094183811 4.989420094183811 4.988495192750597 4.989420094183811 4.989420094183811 4.987684482568588 4.989420094183811 4.630296236553488 4.989420094183811 4.989420094183811 4.989420094183811 4.985735261928814 4.952046367616279 4.9857248784750245 4.548382379060681 4.989420094183811 4.989420094183811 5.011579905816189 4.989420094183811 4.989420094183811 4.9721783918853495 4.989420094183811 4.989420094183811 4.989420094183811 4.996623221703474 4.989420094183811 3.823483370370676 5.011579905816189 4.989420094183811 4.983067579684037 
10.0 1.478328845080879 0.0016002697071759169 0.0021809889419716726 0.0014201990125655868 0.0013958750244571297 0.0026747740675523053 2.547312865772094 0.0010 0.0010 8.186384625535538 7.965625829376429 8.191806496909697 0.0010 0.2925721061561877 7.774111555701886 8.446766817191847 5.694678898446291 0.0010 6.445181000182258 2.21921705350213 5.0005 7.828236716175544 8.013643739647 8.185034979752215 8.224938294426767 0.0010 0.6810013343397903 5.012130861058399 0.0010 8.194674398965375 1.7092510729810675 8.200237029529706 8.209025478980774 4.5953822463085725 8.186684886651644 7.9413686134922745 5.0005 3.6354445598340757 8.175432473269588 7.664811315170523 5.009114500417947 0.0010 7.9013061940514016 0.0010 0.0010 8.230519215400209 7.473536333024572 0.9459499223634174 7.509472187393609 2.9587822988368058 3.2423771569927515 7.871027887910004 8.187687684892959 0.0010 0.0010 0.0010 3.5691692763759937 0.16841371896888457 7.426966799697309 8.184942273980493 8.164419220313858 8.180473875340528 8.04224941810716 8.203217645385267 7.953141350579656 7.8642639303047925 8.19328760254516 8.187164159677062 8.193858434483621 8.129984757546032 8.159027601590346 8.182083691261424 8.251728770242325 8.178534143095366 5.433567970974554 8.10256891649104 8.195074908036984 8.225069056676515 8.182257488205824 7.985870771134314 8.201233752783471 8.323860191187979 8.16091810756155 8.008314495705395 0.0010 8.179472130412117 7.749591074910422 8.184969070392357 8.181311586992944 8.210387110216207 8.227887296180636 8.447041020545475 8.187602957552855 2.3726542272833755 0.0010 7.448970660318798 8.419517108612657 
10.0 0.24387094627282727 0.004300704363190107 0.0010011659771828627 0.0020878428440537014 0.0010 0.004985396714172842 0.2645748457410644 0.0010 0.0010098677101446011 4.440646274274776 4.417442254695124 4.474570518002344 4.556561991820932 5.7306105482886815 4.4733595332977165 3.719523727447582 4.454618428532847 4.556561991820932 4.264571055522164 4.564384994550025 3.764360751721624 3.3350385592224367 4.329487847235818 4.457311362362162 4.54872252706132 4.556561991820932 4.556561991820932 3.653739295473635 4.556561991820932 4.537134300671573 4.556561991820932 4.367198862427849 4.410179566981827 5.361136432524553 3.1139716617119237 4.503049334868717 3.566257381535565 4.497778312665906 4.412333656470945 3.4157101178240787 5.249084646950492 5.383846511839416 4.266521949502977 0.7232204941249394 4.556561991820932 4.5697742018884675 4.138299615643197 4.799197854446324 3.653813610230087 2.884181964975478 4.556561991820932 4.1992502715061715 4.369687782003175 4.556561991820932 0.0010 5.477606518882841 4.556561991820932 5.185783507356244 4.003320808889342 4.452271641169408 4.070898893799191 4.450899466952316 4.355705719611065 4.556899776841161 4.476892652676303 4.429078256827985 4.525624859646003 4.453788102066787 4.5373794520612485 4.234675084574532 4.2835138966074195 4.448385614190868 4.754231067300498 4.392192516630868 5.444438008179068 4.324705889565117 4.473934588922088 4.56318016071974 4.334642864675597 4.138067685590912 4.5564570348249545 4.654772994854274 4.408661843425798 4.441250183235998 4.556561991820932 4.385055462736393 4.305899590847629 3.327705208082974 4.398342825289648 4.584788716049628 4.5687874030555315 5.264718043006166 4.382584195150631 2.0846238813608373 4.556561991820932 3.941105031074409 5.23294491558859 
9.64542069362097 1.0272696894800135 0.0014882867633358916 0.0014580160464358989 0.0017362642048882417 0.002899127463122074 0.0013530993119418916 2.2465756210846646 0.0010 0.0016344173945206705 6.864146747149264 6.825087266838362 6.856289692726865 1.826703664795731 1.6905840354332917 6.858567207971997 4.6809659092858205 6.837569293594074 1.827838202914429 5.5483591115519335 1.743912209110158 4.612551711046608 6.855685425723685 6.866410058648679 6.826440389191594 6.793108673458696 2.212166805627737 0.21908771633787977 6.4880146270843895 1.7909667535471767 6.820183829536536 2.6147801559305126 6.834331568806051 5.556379589597581 4.010171900048473 6.830567206503743 6.897538887489317 5.660579818223525 1.8398713837906446 6.82736583136982 6.6209024150132265 5.748463490289043 3.2042148705831637 6.823443856002459 1.118320566598542 1.9008702472887786 6.834128914810267 6.80880378332805 2.396446314928356 6.656295056426363 3.4113095127554387 3.275617377294283 6.768659253101898 6.832115167882513 1.816374947666104 1.0469260975936612 2.2893816482931157 5.211292905206898 1.8681804173536918 6.702140238958414 6.814215262296252 6.866730885797936 6.848469298732718 6.854400962382529 6.833902559151922 6.7829438165134555 6.752053728736617 6.840652129132318 6.849134762045859 6.832977814144732 6.691357268924226 6.830818260375917 6.813548598659511 6.780995012102342 6.781101568988234 6.625025047581298 6.840921809989816 6.85313219812768 6.773769152249613 6.694349093667152 6.816447235781519 6.758002593339917 6.4895802626474115 7.1196574197283145 6.832515885295027 1.8989911738860012 6.843541931225633 6.871871476735673 6.532782193699889 6.8079260229993155 6.878116760712738 6.816726056845598 6.723250109662654 6.856143581451052 2.0059730064201826 1.9413992404840923 6.828798649713197 6.678576371708549 
10.0 0.5379846541471918 0.0043665307909745935 0.0011907858500679895 0.0023060784964546517 0.0010085061212046235 0.00848446693658624 0.8819855353648989 0.0010 0.0010594662363873633 5.4713096055681865 5.470796968850403 5.471256076461566 4.5005500000000005 4.5005500000000005 5.471506724250611 5.465493408850052 5.471146230086781 4.5005500000000005 5.657463879309637 4.5005500000000005 4.957689234393405 5.470986799853981 5.471173069177497 5.471226965863207 5.4709455983919035 4.5005500000000005 4.5005500000000005 5.465493408850052 4.5005500000000005 5.4713373296491525 4.45146023545734 5.471170412346652 5.47126201497274 4.7214182456375 5.4710427998628015 5.500572947695761 5.66099288379397 4.8981993112784625 5.471247239269752 5.47113393950362 5.071766917235049 4.5005500000000005 5.471245920017486 0.9933516738255097 4.5005500000000005 5.470481687671904 5.470800831276566 4.555578205543003 5.471360677665409 5.025878348921564 4.9714556844353375 5.471499569808569 5.470970270438955 4.5005500000000005 3.5208461823827757 4.5005500000000005 5.151064194557245 4.5005500000000005 5.470756244070444 5.471223124319862 5.4708982272874795 5.471271539106034 5.471017586256508 5.471115931896278 5.4711110026686045 5.4715108642140935 5.471290808790061 5.471056239356314 5.471317591420541 5.470819018458121 5.47107200568392 5.47123488555863 5.471107368608214 5.471068262731342 5.075700356324729 5.471153435095016 5.471195713241077 5.471119687926013 5.471060046718579 5.470655486923094 5.470899466797488 5.700312107370098 5.471114600511441 5.471134671576884 4.5005500000000005 5.471300033551448 5.47180213789853 5.470775414573567 5.470998303206245 5.471123412201512 5.471113683738021 5.692786634960083 5.471026912921837 5.337385999920747 4.45761910203149 5.470570413985167 5.586402060227621 
10.0 1.336496323285007 0.0010 0.0010 0.0010 0.0010 0.0010 3.0689333131389485 0.0010 0.0010 10.0 10.0 10.0 0.07908580808100663 0.02962230011119349 10.0 8.828371589063645 10.0 0.09134527007671345 10.0 2.2381932088148524 3.433019719946835 6.528826763490521 10.0 10.0 10.0 0.0010 2.0767858280981617 8.189451668392323 0.0010 10.0 3.3748832555112562 10.0 10.0 3.22119881942311 10.0 10.0 3.561469843423641 3.012968188063199 10.0 10.0 4.917184675195138 1.3900560910696464 10.0 0.0010 0.0010 10.0 10.0 1.2421084713342712 10.0 4.225421513125493 5.429327274577952 10.0 10.0 0.07090213398288636 0.0010 0.0010 6.109911013504831 0.06000438648388062 10.0 10.0 10.0 10.0 10.0 10.0 10.0 10.0 10.0 10.0 10.0 10.0 10.0 10.0 10.0 10.0 6.363844135246455 10.0 10.0 10.0 10.0 10.0 10.0 10.0 9.805814258918442 10.0 0.0010 10.0 10.0 4.502546954764983 10.0 10.0 10.0 10.0 10.0 6.263497251293382 0.05903192130220081 10.0 10.0 
10.0 1.4289227234430575 0.001126035445024806 0.0012561892573220736 0.001581820322748711 0.0017380158256871455 0.001453964744985546 2.4141951320840556 0.0010 0.0012324140797624256 7.428409858461384 7.418702649980922 7.396811612944473 1.893929178427463 1.7177200985242957 7.472216554390796 4.799256236764421 7.79108656846986 1.8846101889557356 5.794634189189475 1.1956266736379726 5.927499600062191 7.326750609035137 7.444786631796779 7.341618981463258 7.263246897705034 1.406033582841281 1.1312753017018566 6.771938549790436 2.4448145846400497 6.861483409673713 3.2956778783279317 7.501383804163222 6.366760569353732 4.962717418075292 7.53080581455122 7.108519969377437 4.471838887183071 2.602899917719833 7.5285759802167505 7.162860618485144 5.7351654615425485 2.5215291120308234 7.531805407329198 0.0010 1.9282481247413932 7.311891163016531 7.530382368796351 2.400461523301876 7.267340919534721 4.56690643990068 3.996280198191873 7.297722280124367 7.629612246629471 2.034711691972679 0.4462065247159685 1.9057930258559532 6.1044887039225735 2.0673191465304765 7.408584829460375 7.335048472984447 7.401211507572233 7.426536962643034 7.403592286535046 7.605273600377552 7.496065009737563 7.457940763945495 7.41227477329963 7.559207130995512 7.391846178205802 7.433260920936288 7.364129274870344 7.34512882140268 7.338182570735676 7.4501464694302735 6.483306774479816 7.407423506376262 7.41794244648794 7.4106465830427695 7.452500718965772 7.36570969531771 7.4308698317120925 7.059259635092397 7.972940679338914 7.372563814112084 1.9133398271723576 7.376913097826415 7.478348409347553 6.8402739896115685 7.473119176159932 7.583917576370117 7.315607737806648 7.3980519467081 7.533720766847118 4.034097404211845 2.1715691614797765 7.51642995578923 7.368995423460504 
0.9085544524220737 7.1628959223952755 0.0010 0.0010 0.0010041898127538102 0.0010 0.0010 4.255814247222695 0.0010 0.0010 9.965212189026824 9.978329503663847 9.968677600992253 9.362665607227255 9.540270340689752 9.987296680627043 9.594032648185609 10.0 9.37567645886332 9.466963771214642 0.0010 10.0 9.971070373933278 9.988010534784895 9.991143116106862 9.975454867050752 5.186602225110074 0.0010 10.0 9.632962505251548 10.0 9.63020609566192 9.964525794670772 9.977920835355986 0.1035097815095325 9.963283737133654 10.0 0.0010 9.613778994752415 9.996670058033253 9.958063224876714 0.0010 5.091853093260198 9.963951960703243 9.326369264543326 9.55135801574527 9.964167550689277 9.95908710524537 9.655503714250424 9.987570217203723 9.528411655814752 9.832417657837398 9.977889943481848 9.960828635574055 9.334110765972904 0.0010 8.397107836042178 9.736603194830238 9.51906613421078 9.955335438730536 10.0 9.985971568762972 10.0 9.9790495788613 9.986772219200068 9.985593415953517 9.986086515071031 10.0 9.989589531989758 10.0 9.977706610371296 9.988899384111734 10.0 9.979812047116813 9.985298350309204 2.2890106558221044 10.0 9.961377740586125 9.987709365087698 9.953468174144234 9.978261415219201 9.97498424889753 9.983957742235775 9.968517649385213 9.989333705993788 9.409186935680575 9.96421981422123 9.989727486181748 9.968908504368267 9.987211482160737 9.965202364522641 9.980511849063177 9.980743899413762 9.96200039420072 9.597288017476263 9.512142485526338 9.963546601468744 9.984024329670449 
8.844881909218401 0.4502259627849057 0.0039004422799586596 0.0010074892617127676 0.002117290755377255 0.0010080409992563116 0.005600243546742307 0.626966949619562 0.0010 0.0012374695163416757 4.952534362818217 4.952554316037575 4.952527112246227 5.0005 5.000500000000001 4.949485942278224 4.9425460903571645 5.011228964047429 5.096812897292736 4.331907603207771 5.398344173162963 4.160601890571072 4.95329913739618 4.952525031700456 4.952524831647792 4.9662144493819484 4.870817086890253 5.3191232522093115 4.945156400942454 5.0005 4.9525236318111245 5.053445817766355 4.948432278611544 4.950608599327263 5.000500000000001 4.950225236917118 5.011204453998564 5.0005 4.94816792823488 4.952523574634648 4.953508525471826 5.41587575192858 5.049356468259351 4.949829573486423 1.0569449006983627 5.049006437422941 5.005249889947199 4.952556504475903 5.4030180456677055 4.952567027677811 4.950828650377365 5.554058773016159 4.9430963085332325 4.950879924060533 5.0005 1.5872242211444014 5.229673223255893 5.586483461376396 5.0170176716449735 4.948686827554636 4.952523780291391 4.952568493082057 4.952523374919774 4.952525055426126 4.968589009871879 4.949669120789541 4.950142154171663 4.952524127066467 4.949299578103781 4.953782874466606 4.9493210892621855 4.952524763920986 4.952523946636805 4.992583557064021 4.948244258045826 4.806390905989383 4.952594430375767 4.953541694241484 4.9705042412947575 4.967116354112375 4.950564671129135 4.9695506278174575 4.974499446805896 4.949963280789821 4.948290984283097 5.054636549633443 4.952527301183761 4.952525219005172 4.959350693175499 4.949343715632312 4.990740384805117 4.985800650584841 5.34978880871891 4.949638657355089 4.950858081741958 5.060165457647524 4.951700945229496 5.318651116925567 
1.6625940338901861 8.532006336947914 0.0010478461397914261 0.0011131553428721794 0.0010092057976205213 0.0015466843346706293 0.0010272372034318988 6.731235509662593 0.032354475226832706 0.001102375659071557 9.999345611921822 9.99956631741585 10.0 9.768271975842493 9.768271975842493 9.994791879489979 9.713188156250789 9.996242155451696 9.768271975842493 9.744903965925575 1.0264803416698682 5.000500000000001 9.956220685530807 9.999436504831687 9.999343038176999 9.99991250021755 5.000500000000001 0.032354475226832706 9.938014457159525 9.768271975842493 9.999250835365551 9.708311361275225 9.999832866919379 9.999297140121122 0.032354475226832706 10.0 9.943058711410643 0.37690968238453065 7.554338861843657 9.999303264138533 9.988980432006805 5.0005 5.000500000000001 10.0 5.544125316668769 9.768271975842493 9.995751993987719 9.999493388218276 9.55971910229533 9.999714621445879 9.685007580684578 9.746293339961536 9.935563769973523 10.0 9.768271975842493 0.032354475226832706 9.838735166910926 9.746237171181383 8.615106644361719 9.99776307687097 9.99932536314025 10.0 9.999305967154738 9.999483225506149 9.999384726383532 9.999419006190497 9.999375288366757 9.999265061358399 9.999284728692244 9.999258750351652 9.999728501568667 9.999470042058661 9.999321215775486 9.99925541116027 9.999405107554336 5.0005 10.0 9.999851093111614 9.999299972219475 9.998372817417344 9.999592441458375 9.998430994232747 9.989236361141886 9.999289863828375 9.999299967460487 9.768271975842493 9.999292450062805 9.99945887808149 9.991032656864995 9.999345049222477 9.999246722611469 9.99924719487981 9.999188024833343 9.999502814997827 9.668489903961305 9.768271975842493 9.99938248444185 10.0 
10.0 0.7571342905782378 0.0010 0.0010 0.0016028183516516726 0.0033638508744720085 0.0010 1.3960361703127298 0.0010 0.001540671102306449 7.077567017629348 7.07340830404657 7.068963140894559 2.0335860064836164 1.7396926347974495 7.04842501955142 4.984637504045544 7.109182299403685 2.0369524040601 5.726750813017895 1.6000613033706048 4.551991237027513 7.124598064574088 7.083668378162496 7.056951622625731 7.036618242043774 3.2854550766593507 0.0010 7.043999349400395 1.9468002198828729 7.0635547451173935 2.8923213661215943 7.060972134023016 5.612847672649791 5.892466732273379 7.068212614637481 6.999893522971796 5.646982887769925 1.6922299733128954 7.068193593817265 7.140775828766042 6.227699860558846 4.070988245758792 7.0720688286729905 0.10078323858066927 2.0221043892190766 7.0548579987088385 7.086556030557826 2.83710963293911 7.021711301200856 3.977299568177089 3.9835907208735035 7.050844551993502 7.095869679337973 2.012801110205246 1.3811446698351904 1.7855011944757029 6.227364700130769 3.438224025087248 7.061379567859458 7.053544555083431 7.068090384201804 7.077004273898069 7.073380230294265 7.091310626278711 7.060883831868541 7.049321991228422 7.0726500556465215 7.075633147113278 7.0683835210249155 7.034583530058011 7.062301841296472 7.055453576410702 7.0634528465078255 7.047976656785856 5.599565041547844 7.070081805510483 7.074672747455812 7.038575545670376 7.049049847203856 7.070015210419944 7.058025896888499 6.982784497177936 7.263895544738715 7.066462334981907 2.023047766535825 7.061526706007556 7.092827842241139 6.986367206965587 7.05267958690143 7.082163192613855 7.049901365951402 7.034898552767664 7.0682137512410534 1.737201808870417 2.1100857498458487 7.240047060780416 7.030491935243171 
10.0 1.394720974901094 0.0010 0.0010620717284507174 0.0017810503000161783 0.0010 0.007402962554033591 2.2483380493809015 0.0010 0.0010 7.352387636862373 7.15156554762894 7.345857298048314 2.3953502471168875 2.421082302615127 7.1779857806087675 7.269029398199834 7.123995357086571 2.5768467075052364 7.444566935998585 3.6437833257274796 4.748428023096112 6.950587182256523 7.244845855420769 7.258047779298035 7.276263069799361 1.9598634352497522 2.6845125038008524 6.211373843856148 1.5224469233491806 7.189054067038892 3.9444180137616836 7.123304182541388 7.40703253665277 4.514162358300189 7.276058494306389 7.041533379766257 5.316090395512509 4.487782154201755 7.1800091420206495 6.615808317605743 5.080620309985454 3.0247991063121136 7.101073497116975 0.0010 2.5449153600019208 7.29256412689228 7.14469167955386 1.9219737781631 7.105455092645549 4.602586498373176 4.0212012474400245 7.115309527761973 7.2448551064161375 1.8156373747080399 1.1888448715984472 1.8258887255496759 5.170014230423687 1.887950914488032 7.054713503433403 7.244784168149601 7.311876104236504 7.213775169510825 7.276536968653176 6.992165389406848 7.13229943262336 7.08944662924327 7.2134151455045386 7.219861619627759 7.209415205308005 7.214148938451228 7.247999085772713 7.224096313818018 7.173326603671448 7.188961286454349 6.110023772257277 7.291793479336906 7.266427102665748 7.154123133206188 7.373780602408595 7.225402885186731 7.003634017148212 7.239128297998434 6.946563238602593 7.2013261174110665 1.8131852203918521 7.3561825748919185 7.086878900302863 7.002367016955686 7.202876858042353 7.257917223491494 7.28373240534832 7.310248930475614 7.331454125632711 5.539380707655377 2.1446124995728395 6.691058428375533 7.094103212832367 
2.3404485253863063 10.0 0.0010 0.0011878819261641948 0.0010 0.0010 0.0010 8.355352272705517 0.0010 0.0011191425567123015 10.0 10.0 10.0 8.39444312033171 8.498278372438337 10.0 10.0 9.758467074627099 8.539701093672667 9.758467074627099 0.764409544315803 10.0 10.0 10.0 10.0 10.0 8.46869120890831 0.0010 9.758467074627099 7.064293672458958 10.0 9.758467074627099 10.0 10.0 0.0010 10.0 10.0 0.6335321318612714 9.758467074627099 10.0 10.0 4.234092665588061 3.515925922650169 10.0 7.073423937585041 8.097399705364943 10.0 10.0 9.758467074627099 10.0 9.758467074627099 9.758467074627099 10.0 10.0 7.00776350728108 0.0010 3.5883840687470636 10.0 6.4026858617535405 10.0 10.0 10.0 10.0 10.0 10.0 10.0 10.0 10.0 10.0 10.0 10.0 10.0 10.0 10.0 10.0 1.5385274258059107 10.0 10.0 10.0 10.0 10.0 10.0 10.0 10.0 10.0 8.348661363355825 10.0 10.0 10.0 10.0 10.0 10.0 10.0 10.0 9.758467074627099 8.55531799392617 10.0 10.0 
10.0 1.4293200839759772 0.0016731859905402442 0.0017928091645517284 0.0014226960333865069 0.0010794752441555644 0.0025784181824501165 2.588686141179258 0.0010 0.0010055127423765637 8.361549450091285 8.183720253625744 8.365918856462477 0.9551182459757575 1.6074197811802386 8.029459293896384 8.18022073988534 6.353666662506608 0.9779307272262978 6.5225144050077795 1.3855182968355846 4.815076780405335 7.644834449508964 8.22235612154575 8.360455661848244 8.392683992614625 0.6691339099668911 1.6999232874645092 5.412713608474091 0.9705783669069858 8.368225332384343 2.6782135938400167 8.372815296041948 8.379744785509025 4.678877081959377 8.361817415064829 8.121350396001837 5.399825823166282 4.287421451397384 8.352732832206733 7.548928211899602 4.604599381600951 1.3181265289468724 8.131714903463523 0.0655493434959169 0.9435182166830336 8.39673643101474 7.785900773604326 2.069516468738533 7.814224765201158 3.662535020923509 3.945719781268518 8.10749588097215 8.362615847070247 0.9568158738572587 0.0010 1.351285789817414 4.177999215966592 1.4706141957040682 7.749235661102598 8.35827282667486 8.343891749417313 8.35678527698451 8.245408264677554 8.375143444984035 8.173619693540676 8.10197870511475 8.36710829802933 8.362224087916811 8.367569436184917 8.3161138538756 8.33950198270563 8.358083147837625 8.414238797851842 8.355213885127105 4.94660884686028 8.294029528925336 8.368557495639418 8.392783310410302 8.358261964709406 8.200006014477818 8.373507628624637 8.068104369392277 8.33961113789144 8.218119922501476 0.9714425676923824 8.355972455858147 8.007903348647526 7.9522315355775035 8.357508972544023 8.380870575862202 8.394987556409546 8.571574644562208 8.362567652787135 3.2859174937006617 0.8181840259624682 7.425833152009394 8.54930394388338 
9.617328237636734 1.1586397478820811 0.004042223309714223 0.0012638245415068385 0.002029778619628853 0.003859291875560621 0.004911304827524196 1.1772066706849824 0.0010 0.0015649160264491681 6.271570177897269 6.137820152871729 6.225860734705631 3.0588504100653955 3.511521374055719 5.509967296768914 3.490716690207862 3.824627467643869 3.1474274717955923 6.400653754024963 3.846237372772375 5.059024334300285 5.326093003152067 6.3263596268416595 6.365983012344336 6.279450684849981 2.7770536587545287 3.5080491063583312 4.942896263785954 2.9816092409829333 6.383439173449785 5.173861864806726 5.836418572696289 6.328029667458823 5.170854096854315 6.210499733512175 4.521649929398886 5.442966491321865 4.0191012939723505 6.264427875787451 6.0662943625084775 3.5217760324626783 3.8026381004537213 5.981337214810563 1.311720416326653 3.039393951930415 6.091933928809534 5.57659512114436 3.203959861008283 5.744592642187143 4.574451064417722 5.907431911858602 6.275959219420389 6.183081972451947 2.9765063132179437 0.475433696295769 3.9626118991593344 4.0082623752003945 3.6559078281381643 5.651059769697279 6.374377315354192 6.233763187670128 6.40337936350049 6.192474186508908 6.286292049471514 6.1386043468603795 6.230114569629757 6.401686681596045 6.350792773039137 6.404201907460971 6.116949718549946 6.313214862884338 6.379430352650953 6.350026573016654 6.309281972688601 4.205878144598904 6.318694745334276 6.087444385900876 6.344102877972323 5.974111785803204 6.217030224696087 6.015179553064274 6.047842809288774 6.350819432072663 6.199813455498525 3.0890688120113308 6.3201272973435785 6.559399304258186 5.616890528388135 6.335281290240832 6.356413786277967 6.3556260705792536 6.431731273387612 6.222027784422943 3.151129065001553 3.1414618658648625 5.790465226860847 6.489562052413798 
10.0 1.6421716705293408 0.0010 0.002032462670119948 0.0012414863992560791 0.0010553125323244502 0.0010183024377496362 3.8389513143495035 0.0010 0.001031026715422992 9.11459386993566 9.183588956870167 9.114244332662627 0.7534230339416921 0.532388770303134 9.16430698915861 8.385704549706505 9.278553752420523 0.7694381837806186 8.76332167248315 0.7278509573701433 4.511841434483154 9.258295534012436 9.106512116247075 9.08778130551301 9.075800472825343 0.3641556259817027 0.0010 7.890126119704131 0.685210270911293 9.076769670665499 2.4518591621607273 9.12076267816414 8.559046442992253 3.362918496005166 9.113530013001732 9.200154428571299 4.414856112333803 3.277195837479938 9.081395652368975 9.220859147820693 6.305301428468513 0.9566451774966174 9.121184853560795 0.12183528496626594 0.7243499917128955 9.10198967173083 9.124114491479869 1.250060740574288 9.146442594004387 2.604453223199652 5.125279162194582 9.113056589411329 9.135308779027243 0.7224891598957053 0.1262857363155212 2.2819753389355424 4.541108384463845 0.7671680777559831 9.137773449631581 9.073655362025677 9.179148874167211 9.087065202964565 9.107903478986021 9.087517834393406 9.068383572263382 9.07420635575902 9.086347913058672 9.082737744659433 9.077646275222046 9.155825852239406 9.09062194886418 9.075491619964419 9.073219703502055 8.734606625461735 4.078954838090562 9.173565509356742 9.121820866581984 9.05868478491248 9.11171850090447 9.127990586930101 9.08181726663436 9.127812521579159 8.590285752280328 9.083313234009038 0.8602758032958953 9.102039314919327 9.122264450803184 9.1307751353249 9.069584175718521 9.098506107533973 9.074736820387752 9.039818409229952 9.116254075623932 3.983551961060126 0.7962053086563168 8.818618268623617 9.032763905885721 
9.986265647960039 1.2743582297617135 0.0036385585675453762 0.0018110486134565095 0.0020344405307924016 0.0010001317009696782 0.0065721589508767695 2.330190453585191 0.0010 0.0010000574655611046 7.1321730558587575 6.925130924823832 7.160413366263353 2.520360697227668 2.8482804640297883 6.926361559766061 6.182174162687983 6.3733441720455595 2.51283092726513 6.434866553277601 3.5753068924416898 5.581030310327267 6.081538645408709 7.093074916542102 7.059131367142832 7.11643651433328 2.7345307395204275 2.7507883953362637 5.540815030154524 2.37867136042886 7.054414531934315 3.8993434932885798 6.9844621361693005 7.206205071185348 5.047254865624501 7.050573160865801 6.222371853548293 5.683982937424172 4.318339873964791 7.047889708170686 5.842068259630106 5.006983657821405 2.4751665760365786 6.967398058174302 0.047507146124808664 2.4630437389270003 7.127916644889314 6.8109800391854645 2.035414663535892 6.573449320006292 4.403152957760302 3.9914901338480844 6.840697575122448 6.864084901464119 2.491855435081849 1.5737909156374816 2.4886452907960157 4.776133359197125 2.687156105744162 6.44945997557129 7.094280304865973 7.141996211859855 7.072146215447 7.116782472294203 6.9137174380426 7.013735951142625 6.8014032577061325 7.0718940580619885 7.076239734232587 7.069055843709217 6.635289916716981 7.096501723285684 7.079524572814039 7.0430972818087545 6.988543176320269 5.50045 7.12779520704534 7.109298661560576 7.029356337370183 6.623107150460277 6.91217997181416 6.910992109107613 6.287609589944683 6.881243031746875 7.027986847062246 2.0568564746954467 7.158862801797507 6.926371913381988 6.11924449844715 7.064100710725636 7.103390980713023 7.121828525075584 7.1409834312682925 7.155578253628989 5.07676498253669 2.455944264751006 5.896100573730801 6.986765250513346 
10.0 0.26878656566209824 0.004061715153255111 0.0010 0.002001920646295798 0.0010 0.004694991938038042 0.42807040326935475 0.001000000000000334 0.0010 4.590368058257439 4.568390321537931 4.622499478182059 5.354264963780293 5.7805917566289216 4.621352491431841 3.8761516550180533 4.603490056896888 5.330949004686982 4.366277086483311 5.401831291734882 3.93921530350163 3.5430785170666024 4.485084116601091 4.606152432043831 4.692732711985647 5.051584589486973 5.424436747383319 3.5483448749711615 5.42169705438202 4.681756898602725 4.788365275959851 4.520802185208593 4.561511451353784 5.145397315622047 4.533825670410003 4.649473250421118 3.7596309093853613 4.379692720038617 4.563551701815545 3.6195975879320823 4.861752286793414 5.429335268071728 4.425445832038819 0.9131132378545367 5.19784727450898 4.712671850774404 4.303999774580642 4.784741446955453 3.845117819464874 2.822138835735074 4.929709727405877 4.361729318500372 4.523159570701859 5.320329837776458 0.0010 5.429970278406691 5.418581672200837 5.170777786131466 4.176154309385857 4.601379049348911 4.240161036886622 4.600079391607586 4.509916430434947 4.700477811585054 4.624698892999664 4.579411385818014 4.670855706945806 4.602815368527734 4.681989094265214 4.394821848667043 4.4415397910415395 4.597698390593816 4.887380564935559 4.54447497818512 4.999290329211296 4.480435884635268 4.621897156595052 4.7064262905934875 4.48992559973566 4.303780101536111 4.700058467538499 4.793178639129151 4.560073936245123 4.590940051920293 5.29066332183555 4.537715102340881 4.462742449167468 3.5362435496511404 4.5503002561712185 4.7268928799401735 4.711737202151525 5.37088939461416 4.535374435967244 2.0365923014316634 5.330452160026784 4.117226502506439 5.340795409098339 
10.0 0.9527646871368687 0.0010 0.0010 0.0015389654341179206 0.0029226680340601894 0.0010 1.328731793539075 0.0010 0.0014770969570632726 7.173393394031582 7.164424319669158 7.156710465430258 2.8798345403773937 2.6559567603705165 7.1380206647080655 4.999424978236858 7.234886502758002 2.882460777356374 5.910685619311739 2.4024661054331253 4.4389430250938755 7.2410885632528155 7.18539464654255 7.135185183296975 7.09713674891798 1.8103798181973607 0.7804768193953031 7.03969884226886 2.812559104964121 7.144871290387698 3.1849310301358003 7.142201401161248 5.80151740726105 4.447833288332465 7.1570199291096985 7.279557978112052 5.970922412594741 2.3615954049908723 7.154305841648024 7.253662610728869 5.953545986126556 2.787141276324605 7.161416583246408 0.0010 2.874629558361442 7.131882347541947 7.189934262802201 3.0819150290783406 7.070296047575797 3.9891128974436145 3.967440063895186 7.123397451685995 7.2087037145504915 2.8634693979998147 0.4749334064742682 2.0702999089219976 6.316373753546985 2.867880110440455 7.144079575480342 7.127712202163793 7.15971066112985 7.171521669676818 7.165260397801762 7.196287519255574 7.139111473850029 7.120209112955371 7.1630577698164535 7.171394367128025 7.154757487319962 7.095246421288128 7.145148609296964 7.1309678054002426 7.144321194858416 7.1179119294830695 6.3588651768560425 7.159588594073385 7.1662057121246105 7.09936245480839 7.117429819247079 7.157483640580794 7.131560222176795 6.9883666775473 7.498655872790614 7.154458772720272 2.8747493904395696 7.143718399375821 7.202565360061056 6.988252104454624 7.128162929929491 7.184866484307409 7.122737435589168 7.090412800401205 7.157897799769018 2.4148532169783605 2.9420784188348588 7.431994096496829 7.078608268299445 
8.835178968460845 0.21488006539064985 0.005414160142157869 0.001125850587621872 0.0024777005365799725 0.0010 0.005296653691510278 0.24799944383977657 0.03803562970409846 0.0010 4.332871509055022 4.389547704035103 4.376318585294388 5.0005 5.271975266260699 4.4319865893313075 3.588129499425757 4.9274635034272665 5.0005 5.110602076431734 5.817904756307715 4.363359730630755 3.2022255174791363 4.202436811702079 4.367382843059599 4.475870637770487 5.432853591800569 5.686083324605674 5.354690186339813 5.0005 4.465182754645998 5.704238301653928 4.289075201449294 4.3098038631495355 4.838416134480062 4.271470451935311 4.52900970254957 4.285835336154716 5.036659680744221 4.329993877194003 3.3215931052931342 5.120898336280859 5.721995478681686 4.09323587451776 1.7271941908942035 5.0005 4.514419357788551 4.042375288281177 5.096983358026946 3.534597354462959 5.018296664132981 5.0005 4.0946000858187475 4.2668106403679875 5.0005 4.111108297467806 5.612977825195609 5.0005 5.0005 3.928243277729048 4.364608004093414 3.981936860723984 4.366941812933876 4.263431022949906 4.523962103956794 4.413527819420192 4.365921820074019 4.447272139491144 4.368380783802533 4.460522122907326 4.138824904223251 4.177532499115007 4.362774482403501 4.709053801317696 4.309569396307502 5.050975836827532 4.290236041647773 4.3801989373337955 4.490196700730661 4.239647303597201 4.06204754884583 4.540176203990345 4.59478450201112 4.342079399305195 4.3584203512827715 5.0005 4.26978281837225 4.166904116925699 3.6010345877006555 4.3084416508185965 4.502542996086823 4.485271829367967 5.2517964074548855 4.279110234728493 5.0005 5.0005 3.879535279321595 5.256756575901277 
0.7589581247277488 9.207921169576272 0.0011685067773953355 0.0010 0.0010 0.001813700293659752 0.0010 5.918213295028172 0.0010 0.014685971313040891 10.0 10.0 10.0 5.000500000000001 7.199337537569688 10.0 9.993135829080227 10.0 5.000500000000001 9.994683230972868 0.14064152707024125 8.730153232432368 10.0 10.0 10.0 9.991772188185031 5.000500000000001 3.1939004908460413 10.0 0.50095 10.0 6.8938738200859575 10.0 9.995063289959823 0.0010 10.0 10.0 0.04330399727950951 10.0 10.0 10.0 10.0 3.4461143705644313 10.0 2.627129207372009 5.000500000000001 9.990608387737566 10.0 10.0 10.0 10.0 9.995063119197704 10.0 10.0 0.50095 0.0010 5.000500000000001 10.0 0.50095 10.0 10.0 10.0 10.0 10.0 10.0 10.0 10.0 10.0 10.0 10.0 10.0 10.0 10.0 9.995850188557187 10.0 10.0 10.0 10.0 9.992931244715756 9.995020557058503 9.990775042036303 10.0 9.995514799181255 10.0 10.0 5.000500000000001 10.0 10.0 10.0 10.0 10.0 9.991709664749177 10.0 10.0 9.913449278563206 5.000500000000001 10.0 10.0 
10.0 1.1943644659630415 0.001808069096347958 0.0010552135288586706 0.0014585635588708792 0.0010171958324618005 0.0022238365015106263 2.6551559951644688 0.0010 0.0011936706129994901 9.022695424089342 9.022767405975028 9.022763364902797 0.9780299546557139 3.659960127241806 9.022574499892034 3.342061509358011 9.021051832728146 0.9782834244787795 1.7991794933419087 0.0010 10.0 4.63159206426162 9.02272417788438 9.022719022615675 9.022627511291981 0.0010 0.9919742853981122 0.0010 0.9784637228607123 9.022742921569478 0.04571552110070787 9.022638360445306 9.02253434827752 7.879635824038321 9.022552784720698 8.790702057695718 10.0 0.0010 9.0227505400951 3.839971650261706 10.0 0.9815441794153923 9.022221175715407 0.22755832075354687 0.9884943137543853 9.020593001193514 9.02212475290033 0.0010 9.022740256792696 0.0010 0.0010 9.022875776114246 9.022509189590858 0.9782627211882406 0.9198737424755923 0.9782279028901062 0.0010 0.978782289555542 9.021773051304248 9.022743271183314 9.022985655954965 9.022747277267264 9.022745750434076 9.022660897935145 9.02252883997771 9.022522671877837 9.022739300434324 9.022623344552315 9.02274863537173 9.022666398359593 9.02274012556051 9.022747363305768 9.022847637591072 9.022659439270859 8.976000472394617 9.022836944967828 9.022761092724082 9.022743478443246 9.022683064799168 9.022761594293753 9.022598164317056 5.618807853087951 9.022616036477718 9.022649468414217 0.9782570304629266 9.022723353346283 9.022747913945667 1.7277940535125986 9.022701133202347 9.022572566959225 9.022660746443968 9.02306450262381 9.022570965039165 0.0010 0.9816773332604747 7.136218141787965 9.0228008257955 
10.0 1.2935161062352891 0.0010 0.001239502599428643 0.001318364679542345 0.001279696082419705 0.001029052102834693 2.5211576414691588 0.0010 0.001580195716948655 7.7748544060177 7.722784665983107 7.746755587495712 1.9151344557087202 1.99073671876927 7.753993027006724 5.3392993744691655 8.109477789641815 1.8986389649715782 6.160121403440669 0.986358410312862 5.224222721348856 7.560661364672791 7.76367549988959 7.694460489867375 7.625035677196068 1.7851027240578825 1.1908308975546518 6.984262154088386 2.253839302788964 7.256558874253926 3.7101430618141826 7.840232472883157 6.80307359850602 5.0005 7.867291728185837 7.440381150937102 4.731535914448748 3.2163219317072373 7.864231652240942 7.4120924759636395 5.531808120229954 3.6185027891840447 7.82742568740007 0.0010 2.2130415207494574 7.669888339523754 7.766646368867223 2.9787698649271865 7.512403204029143 4.897399465462315 4.589589483813462 7.602804827975909 7.9573779746169055 1.9009371221185383 0.5325287024028642 2.438264335920902 6.46481487324994 2.3115418524206484 7.6508030879120525 7.688069511993042 7.739686617723884 7.7716287292188735 7.72977185173864 7.937703158959612 7.802804250771477 7.752552864384849 7.760503103965139 7.893048321735823 7.7418870978730645 7.766397858839287 7.711084895521285 7.697254536067268 7.697672020028025 7.792073481902234 6.285200963055517 7.7396702912579025 7.766153463022452 7.759943218365182 7.794478734440707 7.6822182298728245 7.778116201573645 7.360883798515289 8.168153450024814 7.697406790565856 1.9127415361552575 7.726534825803462 7.755462331585892 7.154361525314782 7.813249330375369 7.919253216577797 7.673423678762615 7.7617972977128975 7.870115187411703 4.353439449761225 2.150272920822964 7.745464575399108 7.733702990236299 
9.916279647536244 0.8835118017543996 0.002287799502937811 0.0011460193278564803 0.0016375830269794956 0.002282514647026645 0.002324465382620584 1.3698896442179072 0.0010 0.001967903317874335 5.608139939887494 5.6641789837730805 5.608757817697881 3.7333895823811227 3.3519117235181013 5.662818253405103 4.522597924376271 5.651344987422636 3.655639182081929 5.4789069878745185 2.3097459780724368 5.06114222248205 5.715625992524407 5.608102649065121 5.608403674259006 5.610138566884349 3.9511661599244703 2.2962384939109945 5.571986097530976 3.8461775552075386 5.741650093976801 3.760355495541194 5.609176965667937 5.608271631922829 4.814208557609158 5.608528367028525 5.668750580914318 4.460738439000327 3.45119874344927 5.606799270639369 5.6727500299316596 5.92371721356547 4.59373799536411 5.608269690114543 0.0010 3.858465025567104 5.610324649492383 5.606807076324989 2.865452069643054 5.609421845297522 4.191138062627136 4.20029597150681 5.608727810817761 5.609901572447337 3.7144615140459343 1.0808875029116927 3.850231057292675 4.8424829028357355 4.267547562700898 5.605614722941475 5.68868217649128 5.61676566811642 5.700405693381784 5.6087338573253875 5.610845080863465 5.607273705041781 5.608677428389873 5.651176742993069 5.608543326009002 5.73505465383318 5.5937318952172745 5.608395889468102 5.69895116361588 5.610093339503474 5.610206432405149 6.121010255902647 5.604183084221303 5.608906984566937 5.610234397067816 5.607236349767758 5.680899178689959 5.60768250697053 5.754652796804294 5.760706831918272 5.608362870484398 3.590676082939945 5.608178476557997 5.608039378776931 5.632937274563496 5.608708793658329 5.610159963672009 5.609409482832063 5.708832208961288 5.608309240555654 3.3766010862810507 3.8703650598822184 5.767099232175945 5.795883813927894 
9.777135321862247 1.0598155416942077 0.003809618274746963 0.0014026654627127997 0.0019592216605869308 0.0010 0.006932722339232124 1.804815672898426 0.0010 0.0010 6.988685511323835 6.836588750653209 6.984233419937356 2.8919331506473096 3.2411122662795244 6.856012914904165 6.79114544867003 6.815471575401983 2.88391521857181 7.06022012609354 4.0152725061143695 5.296508811741087 6.683985635562538 6.90715529174973 6.91721054910399 6.930928837597041 3.1199880394757322 3.1372996945046046 6.108206396582275 2.7410579600468656 6.864737466978813 4.360316706467389 6.814591248484557 7.03027956624306 4.745552922333972 6.930661549855735 6.753968513044426 5.419915696520521 4.8064770190474615 6.8577874409616735 6.428990158035451 4.475041767833827 2.84380905180699 6.797535877070818 0.2587621634797972 2.830900279694358 6.943152930152109 6.830597470499342 2.3755476066309065 6.8013996761961835 4.8967886153338425 4.458437300943364 6.8087002352093595 6.906774461245378 2.8615798653787583 1.8839963542684237 2.8581616044007445 5.293949689190207 3.069542063355669 6.762131120020451 6.90718621845895 6.957994095526276 6.883616870254654 6.931146871467455 6.715063593471314 6.821532189359525 6.788983462407026 6.883348392695997 6.888094906005186 6.880326268968922 6.883707029721534 6.909551491890861 6.891473821418564 6.85283520595905 6.864477171251693 5.0005 6.942871777980233 6.923177749183033 6.8382028002843676 7.0069619769343925 6.89295042948493 6.72364758711581 6.903416354461493 6.680436209596302 6.87398880330012 2.3983795107007952 6.991384732097181 6.78713316268382 6.724135994738862 6.875169049468365 6.917036390691598 6.936670310817282 6.957049895922978 6.972569915955353 5.61407154519327 2.8233405398884828 6.486525438196308 6.792794131209343 
1.5218689529986542 10.0 0.0010 0.0010 0.0010 0.0010 0.0010 7.502106354922479 0.0010 0.0010 10.0 10.0 10.0 7.481448891650577 10.0 10.0 10.0 10.0 7.564665759673786 10.0 5.528369053648747 9.347216071569804 10.0 10.0 10.0 10.0 10.0 0.0010 10.0 6.6668296441060235 10.0 8.236807254029728 10.0 10.0 0.0010 10.0 10.0 0.001000000000000334 10.0 10.0 10.0 0.9179577348465342 6.491370657154048 10.0 5.262036534435239 7.539802307114258 10.0 10.0 10.0 10.0 10.0 10.0 10.0 10.0 6.643880010450149 0.0010 6.716252078092491 10.0 6.70096620813305 10.0 10.0 10.0 10.0 10.0 10.0 10.0 10.0 10.0 10.0 10.0 10.0 10.0 10.0 10.0 10.0 2.4426600341242297 10.0 10.0 10.0 10.0 10.0 10.0 10.0 10.0 10.0 7.557928953826871 10.0 10.0 10.0 10.0 10.0 10.0 10.0 10.0 10.0 7.627468645986598 10.0 10.0 
10.0 0.7379519329841071 0.003557485500114215 0.0010 0.0020402889410084343 0.00100064358528669 0.0031924917978609956 1.2762433341053168 0.0010 0.002368566929715595 4.51962400369695 3.918378286495498 4.521207144618551 4.3178379431184295 3.9937687768835914 3.8563439550187564 4.220412641402983 4.513140196460736 4.201740367788103 4.191330166226341 4.246258086411863 5.44476422628752 4.167070099070068 4.818251965593657 4.945679682157099 4.523769579078667 5.1598507614033045 3.8950559736025157 2.656817230263413 4.51916980131866 5.5290039417164465 3.4599153356250216 4.518043619221019 4.525199824480604 5.016280426600452 4.518151206498899 3.8233570150392198 3.198261593391837 3.7694122364704894 5.20038790234101 4.424057210945205 5.630402882485306 5.523154818670614 4.517151333514513 0.0010 4.528785369858256 4.501801905597015 3.9265224395639367 3.211718361944164 4.561656170677196 3.257031282837212 4.255055786115552 4.202710591933533 4.516908165800308 4.294707438307363 1.3535646836486173 4.524762150069346 3.5349035564372073 5.10848489254644 4.4947883136721005 5.443449028162182 4.419448179722899 5.462457912684218 4.526202430989549 4.749486909900746 4.539187426924032 4.527007131226527 5.3829132057840345 4.879578341876201 5.5180317171491176 4.249489261101248 4.847330805997174 5.46036130716521 4.971680548429733 4.676842031462405 5.584193110655288 4.823700776369596 4.517722923808288 4.785994920601324 4.5135626782979035 3.7923839810591145 4.5236071910339355 5.588699315985244 4.520726341869231 4.810324335232936 4.1034812522231885 4.519111492514207 4.817915423678417 4.586166391364838 4.76061610591346 4.543126846980364 4.526169343834127 5.475609129448263 4.517477448271663 0.0010 4.5179834308287194 4.050990796658668 5.591901129630413 
10.0 0.5175341585553304 0.004738333942422911 0.001001144352183385 0.0022802873170531357 0.0010155882484838348 0.0062185882666395366 0.889712648742083 0.0010 0.0010 4.762386498852267 4.7641434150209525 4.770473122745138 5.620392211322428 5.927662117837763 4.394334470652588 3.843271317890662 4.7711818735321865 5.460247347963652 3.377751058182116 4.735570378466186 3.329916633011831 4.522707631340942 4.725610070029352 4.753856487526979 4.776672204262921 4.766974075689292 5.0822172705738 1.7878534736036136 5.5108784941340945 4.764460390203412 4.094823806438639 4.744773285960587 4.746246119795607 5.636308349596161 4.748248314387217 4.2928491785965015 4.639816072216918 3.983444115018359 4.734680802149791 3.281696749059121 5.265887352599233 5.21521606106907 4.734403784021078 1.1093898882122757 5.5963479962252185 4.782924823275652 4.716608213988492 4.6697660550093065 4.57411330480652 0.905530717056847 4.803123215838888 4.7013016310365545 4.74553507843194 5.450849504382973 0.0010 5.4188000257881095 5.050200036022271 5.3796893442568114 4.6753976262331305 4.742434210591928 4.667700797822438 4.740815519238801 4.735424765733008 4.7679492924546985 4.7541563695977995 4.74432039326226 4.764128196020082 4.740146056891902 4.762052346399795 4.709468717288992 4.712147737413134 4.744513118516732 4.810505728852264 4.730736548997855 4.771686700593416 4.729058144877409 4.770910639414626 4.769880557414903 4.736566461386645 4.698201107508644 4.625094208352148 4.062790227345918 4.749362729049566 4.741388908622093 5.447190119978319 4.749227511556527 4.723241775386335 4.384575249161971 4.729635246807615 4.785380271663307 4.78192815188021 4.913253985900969 4.748573542983867 0.0010 5.4486086233527775 4.664332810034875 4.899496539130505 
9.69388527392022 0.518926653157588 0.003390559156402134 0.0010088240645738206 0.0020135070091182134 0.0010 0.003033205527299144 0.8557822483990281 0.0010 0.0022668744547648216 5.000440486910237 4.791871177732815 4.838964873863767 4.520326350856452 4.620776565080684 5.000499998422254 4.636037530986035 4.390243735840347 4.412603588067691 4.556271716926207 5.000500000000001 5.385440693014322 5.000498829119272 5.186649643638904 5.327038475771637 5.000498323136658 4.867066703202399 4.158864867752682 2.8459804510589044 5.343926394029053 5.860644358441562 3.7669164747362456 4.834488334998876 4.999439862279558 5.000500000000001 4.585551977355526 4.8612436401244645 5.000500000000001 4.040267082172818 5.555947294973635 4.99962268294876 5.21748659200628 5.000500000000001 5.000477926816266 0.3157652171912119 4.893679572305133 5.000452398591276 4.827223459681735 3.0151335282121514 5.000499999701682 3.5684637323492363 3.8926464155990073 5.000499997354686 5.0004761647039855 4.501826373115658 2.435999404687932 5.000500000000001 3.865916196358747 5.000500000000001 5.000465763448127 5.781337198993376 5.000499998485611 5.798921758665652 4.83370187488595 5.138592420987502 5.000498847863795 5.000498793473587 5.725171784147066 5.259046668811078 6.074664471432163 5.000496457793315 5.228629905899236 5.796994333729996 5.344520589813832 5.07123254508219 5.647537465956189 5.17415710965025 5.0005 5.172402348823083 5.000498770158692 5.000499997784236 5.593873063780519 5.429245671497898 4.9936239639751365 5.112943858507576 4.36235110391812 5.000499018360871 5.069944033813123 5.000499991203941 5.148751137848308 4.965073609596516 4.916044891973679 5.811626494649172 5.0382150636748815 0.9783647463177374 5.293955697932287 4.9941765102946 5.919272976066791 
10.0 1.3708853045806015 0.0012148654338066146 0.0013040174741930297 0.0011104929039021433 0.003983668349520823 0.001318132092720226 2.8312594033467837 0.0010 0.0016413613939388646 6.955394207824935 6.9288652821068775 6.964295125016118 0.0010 0.0010 6.8641373046801535 3.802832970777351 6.732459802156733 0.0010 5.109252197421759 0.0010 3.992569691659078 7.0386438728181915 6.966926512700349 6.96101106194917 6.876311086137215 0.0010 0.0010 5.261793639572327 0.0010 6.962769437494218 1.1356340361442658 6.869109325018439 6.7472830331978395 6.146417629149298 6.9089458214537265 6.517264537191622 5.77310076339366 0.0010 6.955898026968622 7.024394768293617 6.200534831997793 4.344092173696365 6.898815433946693 0.0010 0.0010 6.971652333398035 6.953283983784452 0.0010 6.954996116610565 3.8766293694811003 4.088427805246518 6.9379986456713505 6.920630533327172 0.0010 0.0010 1.6733995803165667 3.5860320725590062 0.0010 6.872606991696765 6.950304792407966 6.9664957492401225 6.964903206184984 6.965567015871701 6.93161302999587 6.91396821359714 6.934700893807167 6.9635981964203815 6.9024273807694785 6.962564197760295 6.908629977190593 6.9632957710288785 6.96014398572948 6.958157833695156 6.953184275690126 6.496067423114136 6.958349095255316 6.961947957813824 6.8981733294108345 6.90916314443837 6.9735930260975065 6.940963610703131 6.938855044060264 7.201120069817472 6.898201001033264 0.0010 6.9609460798832945 6.967584098079637 6.839337842041839 6.90767030357698 6.956325847589774 6.947985101346545 6.979006078713367 6.902282864051486 0.0010 0.0010 7.244022643687833 6.974653529557512 
9.09423140319827 0.8550113224029077 0.003948489838589898 0.0014123335695249088 0.00197376806879774 0.0011181362046641366 0.005682741687921322 1.38527861359089 0.0010 0.0014400643523424465 5.8864994968666124 5.97254037364673 6.095847404347416 3.9014194368771524 4.058924326203266 5.960253322385998 5.759513600305905 4.969440068186202 3.844772208470982 5.425320798812241 3.565122004538212 6.548044362754071 4.764217422793071 6.148955193965009 6.177225420381584 6.05033269727472 3.7255164425611045 3.4137314075159892 3.0004215529477696 4.110440338187287 6.298564669939387 3.4581994661218154 5.224891864639949 5.99222112933444 4.914791862167553 5.706678956202532 5.799451382917219 5.461564182221068 4.500175552075944 6.213214659841164 5.656257737593265 5.776585990452325 4.502512135479529 5.641333900848647 0.7122501064192563 3.9392884149031837 5.940743080118717 5.494491733365299 3.9211130201037894 6.146204082214136 3.8041434438807857 5.132568391039545 6.199977299986877 5.673995321329134 3.8594731056830804 0.6396242573759193 4.210859036612174 3.5631993905438213 4.238917805259934 5.178132938701247 6.273211804034803 6.02255270167608 6.281934192348887 6.055526163657936 6.263513428135246 6.211521745934047 6.096875546358685 6.2637194654071315 6.0257193012556005 6.2908946042747615 5.988080933612295 6.156293359589531 6.277962601040109 6.173479687245413 6.1313519727041275 6.467717144735562 6.148342373199542 5.780185580523394 5.699663258869553 5.8157092503772265 5.9831568290085455 6.024703905463635 6.436544815412427 5.7494960602522855 5.955086470863073 3.8197704349455366 6.070191302862661 6.091625181232876 5.813441302569574 6.135341559050827 6.100030849708171 6.101808818148799 6.5438004482728775 5.886605422419853 3.4146969710186292 3.695209907184778 5.688885679391243 6.288963336780182 
0.1216272393711569 0.0010 0.0013128762663471225 0.0010 0.0010 0.0010 0.001014560727961482 0.0010 10.0 0.0010 10.0 10.0 10.0 10.0 10.0 10.0 10.0 10.0 10.0 10.0 10.0 9.407691548985992 10.0 10.0 10.0 10.0 10.0 10.0 10.0 10.0 10.0 10.0 10.0 10.0 0.0010 10.0 10.0 10.0 10.0 10.0 10.0 0.0010 2.9610093160683224 10.0 9.869403775569218 10.0 10.0 10.0 10.0 10.0 10.0 10.0 10.0 10.0 10.0 10.0 10.0 10.0 10.0 10.0 10.0 10.0 10.0 10.0 10.0 10.0 10.0 10.0 10.0 10.0 10.0 10.0 10.0 10.0 10.0 10.0 10.0 10.0 10.0 10.0 10.0 10.0 10.0 10.0 10.0 10.0 10.0 10.0 10.0 10.0 10.0 10.0 10.0 10.0 10.0 10.0 10.0 10.0 
2.4420706946774597 8.833991664414432 0.0010029960705118387 0.0011731208669900157 0.0011306573744776678 0.0015141023989059517 0.002454546578326236 7.168629038249673 0.014672723333494453 0.0010014588058161048 9.990733223167675 9.990241696955461 9.990751913020775 9.725244948150445 9.726464770779362 9.989649657282078 9.75537915362675 9.983229084678339 9.725074095068573 9.752235610561883 0.9277479464014857 8.773411128464911 9.988359803310214 9.990202958242135 9.99072993155519 9.990858429670872 9.9530230481523 0.023054927438973305 9.979382235672878 9.725677716516316 9.99120122815981 9.731897038409045 9.990779568728376 9.990802959728526 0.18775572497561832 9.99073553137201 9.990019305406621 0.18120568599434872 9.737001140899864 9.990695199344586 9.987852396759514 0.026634753800081956 6.6353698959599345 9.989858289581028 9.715181230697286 9.725615385646083 9.99087448092072 9.988536349558325 9.726612157274646 9.98865289408 9.737074013217148 9.738182928181832 9.989767565986815 9.990743124435108 9.725188668354821 0.014672723333494453 9.958206079044448 9.74119641776328 9.728979005689364 9.988392751697349 9.990987736647426 9.990694564642737 9.99102093387231 9.990292848644344 9.99079396558645 9.99001458941851 9.989746385875476 9.990897059597977 9.990737129842467 9.991176866549523 9.990512412153015 9.990650100121893 9.991021055347113 9.990940374862047 9.990715943406359 1.2576853851307996 9.990462945383012 9.990762457203788 9.990859125611227 9.990717706872974 9.990359150547278 9.990777251546174 9.990101270006441 9.991155418196549 9.99018768658196 9.724834034741049 9.990712109989833 9.989385968887174 9.98925646852692 9.990719720045043 9.990813507206456 9.990864786309519 9.991866928899928 9.990737662387007 9.732939456770485 9.725177477160152 9.987696330807005 9.99207067842298 
0.6755168824031985 10.0 0.0010 0.0012685850627167149 0.0010 0.0010 0.0010 8.433231983895867 0.001000000000000334 0.0010157780084913016 10.0 10.0 10.0 9.56681801816308 9.714106861472736 10.0 10.0 9.658395701122855 9.775692381658185 9.92165144246593 0.001000000000000334 5.500450000000001 10.0 10.0 10.0 10.0 7.6197276312500914 0.001000000000000334 9.746857581442075 7.429849660825534 10.0 10.0 10.0 10.0 0.21249145617687493 10.0 10.0 0.048834735505817406 10.0 10.0 10.0 4.021685163141824 3.934771716009368 10.0 8.481220405081517 9.123185338469149 10.0 10.0 10.0 10.0 10.0 10.0 10.0 10.0 7.572835761039553 0.001000000000000334 1.963267339983216 10.0 7.516729537978566 10.0 10.0 10.0 10.0 10.0 10.0 10.0 10.0 10.0 10.0 10.0 10.0 10.0 10.0 10.0 10.0 0.8181210578135574 10.0 10.0 10.0 10.0 10.0 10.0 10.0 10.0 10.0 9.500985932473851 10.0 10.0 10.0 10.0 10.0 10.0 10.0 10.0 10.0 9.798148774413718 10.0 10.0 
9.773544460410372 0.6937444180897481 0.004986496105043962 0.0012226752093994326 0.0019536691728109052 0.0011527162758547638 0.0031688018789517674 1.1512581716521137 0.0010 0.0021379811510617614 4.814996190663139 4.394512396222375 4.821062794669828 4.731285434868504 4.439772646498045 4.305451034801465 4.4288307898211094 4.817879184801449 4.615400175607061 4.295879221654271 4.217739194980632 5.076842118165769 4.25480911691419 5.138699462888073 5.245153185966604 4.92207341933713 4.976304494180164 4.446695764013357 3.088762233516428 4.975205632553537 5.7240113822717005 4.16564528054171 4.81598576870675 4.900812485724419 5.436569485721093 4.814996525370443 4.234204459998647 3.964371874576689 4.247657525854601 5.472065823751781 4.449880012767515 5.7277284285227505 5.1550532900339645 4.814993377359348 0.596115942712613 4.835208041458957 4.896364387593171 4.356845622212166 3.769631296605739 4.894190932488712 3.666577785953757 4.773669602943754 4.643049104308769 4.814996870020071 4.74511455642245 2.074388768317487 5.016299737779654 4.213758849145613 5.430315128156964 4.800756749865862 5.657704814544498 4.7754421095640005 5.681964140643364 4.909562664397192 5.134051645905377 4.951127755148569 4.935503764216085 5.600275731203908 5.241192279812482 5.721622238693073 4.681682813705359 5.1695706095965575 5.664772634575831 5.3133792629795895 5.0717586066534555 5.34227254079697 5.116518865944121 4.813693517398062 5.15786331641556 4.8149966769507575 4.271471617180834 4.960369705563067 5.783327399529983 4.869367052337468 5.171794917564777 4.565458242899714 4.814996922528535 5.12592172636297 4.600589218781518 5.14067525248574 4.937816698114025 4.915509741281021 5.762933745995738 4.814996881142903 0.49463440233510303 4.951179823278963 4.45037003659512 5.866511622786567 
8.59325549606116 1.4210572337384637 0.001499633340779241 0.001175756675015817 0.0011280854004024096 0.0026417542499089447 0.001666781462814071 2.139572577103306 0.013262622930373613 0.0015779553731679928 8.273428578925792 8.30424470815636 8.268962139010844 1.8183893399920557 1.8804568657577838 8.282556728218786 6.957625110855439 8.155029043519601 1.8262610649844395 7.833986128566355 3.1056443499381245 4.980686520527746 8.255046239681624 8.281678077581187 8.259019857829585 8.254108496048037 1.8751765102230515 1.1513110411901848 7.00369787598418 1.7594247079889276 8.254976869292383 3.5311131888868204 8.270968203742125 7.530024222645257 5.159353772985169 8.269521313155 7.993524227304967 6.962784713401345 3.3042018137502795 8.262800991616082 8.317366381180939 6.176006450008392 2.5236813169705927 8.269602214960841 0.0010 1.8160407647203949 8.273463428751803 8.248495562682567 4.1742572732328265 8.237907338354393 4.175012503970122 4.471154174153844 8.27769133659784 8.298056189567664 1.8041160820009634 0.0010 2.8201918337000205 5.405607569991626 1.7427052250711643 8.18811119433109 8.2540268248131 8.292043100165838 8.269871855189832 8.271740200895962 8.288818983897539 8.249819511830449 8.243802538842777 8.272316283730138 8.258425670588903 8.251960498143458 8.25030215113096 8.26410182658886 8.2565780436155 8.255886448517472 8.252091831571697 4.179591710132169 8.277739624452519 8.271835029057403 8.23820660329216 8.263208847186068 8.28023493143592 8.268967546081242 8.381050091272321 8.130080417750403 8.249116296714671 1.847672257928759 8.260251773015813 8.284034889404225 8.292194453898576 8.25086809388246 8.290362013264616 8.268429269205814 8.278425056231058 8.275482924340658 2.6819731457911997 1.6871348213211483 8.07011489387909 8.247805461715572 
1.1668244586409973 9.443381687532257 0.009044050783150109 0.0012175647336247642 0.004313162258050573 0.0015786572951419894 0.014226661399717368 7.893059583016195 0.0010 0.0010 10.0 10.0 10.0 10.0 10.0 10.0 10.0 10.0 10.0 10.0 0.3683751393795829 10.0 10.0 10.0 10.0 10.0 10.0 0.001000000000000334 10.0 9.793247959643013 10.0 10.0 10.0 10.0 0.0010 10.0 10.0 0.0010 10.0 10.0 10.0 0.43501869086989053 7.5688023209757365 10.0 6.527764129379413 10.0 10.0 10.0 10.0 10.0 10.0 10.0 10.0 10.0 9.762633190217084 0.0010 10.0 10.0 10.0 10.0 10.0 10.0 10.0 10.0 10.0 10.0 10.0 10.0 10.0 10.0 10.0 10.0 10.0 10.0 10.0 0.7652357087727948 10.0 10.0 10.0 10.0 10.0 10.0 10.0 10.0 10.0 10.0 10.0 10.0 10.0 10.0 10.0 10.0 10.0 10.0 10.0 10.0 10.0 10.0 
10.0 0.3899946773596277 0.0010 0.001051417438958894 0.0021783000956523677 0.0011654391414309558 0.002801755968052157 0.45110384655454183 0.0010 0.001612595204860052 5.0005 5.0005 5.0005 5.000500000000001 5.000500000000001 5.0005 4.148205879795622 5.002035741210957 5.000500000000001 5.0005 5.421414961366076 5.000500000000001 5.0005 5.0005 5.0005 5.0005 5.000500000000001 5.000500000000001 5.0005 5.000500000000001 5.0005 4.357719853393482 5.0005 5.0005 5.000500000000001 5.0005 4.1717034292438 5.696786018975502 5.131566702085776 5.0005 5.0005 5.506242734909916 5.000500000000001 5.0005 0.8558742384180288 5.000500000000001 5.0005 5.0005 4.497109242196752 5.0005 5.0005 5.0005 4.688350843986887 5.0005 5.000500000000001 2.213086120657158 5.000500000000001 4.430587477080136 5.000500000000001 5.0005 5.0005 5.0005 5.0005 5.0005 5.0005 5.0005 5.0005 5.0005 5.0005 5.0005 5.0005 5.0005 5.0005 5.0005 5.0005 4.842891174259272 5.0005 5.0005 5.0005 5.0005 5.0005 5.0005 5.0005 5.0005 5.0005 5.000500000000001 5.0005 5.0005 5.0005 5.0005 5.0005 5.0005 5.06814123989165 5.0005 5.0005 5.000500000000001 5.0005 5.211740430081901 
10.0 1.0397403539346755 0.0014094846957056278 0.0012404363772351042 0.0011620498746691679 0.0036934737500728576 0.0010088506032277051 1.9130317010961182 0.0010 0.0013565422347165822 6.546088147293503 6.535430998397223 6.541646408721724 2.27309737374407 2.433064556771788 6.531226978789803 4.605533583621146 6.527315945109654 2.4850972466542443 6.257585042153526 0.7917064257609709 5.056199841532293 6.6798779355194755 6.549702253820724 6.540016348080586 6.525976658235457 1.6870020751724177 1.1274992470598524 6.749176037427153 2.2538468887149117 6.538712964754568 3.221846295219395 6.546233859053157 6.5170105173754935 4.755828403280586 6.541798695782188 6.991439805714616 5.697785985633198 2.6364119989049746 6.54127829890733 6.661011920959686 5.972625345144897 2.894030964399862 6.543066205933158 0.0010 2.4613935502299085 6.537709936028493 6.551076048956882 1.4337774184598318 6.5137707248022165 3.869556930966661 3.901298088158862 6.530585471369768 6.556037785842377 2.464644937165799 0.27120467347403515 1.6663706266229972 6.135179859402753 2.4002900933159017 6.544788399064103 6.533814511735637 6.531081884470997 6.54561943409578 6.5444078148520965 6.556423528526393 6.5266439864958254 6.5317708479607814 6.5434229560066735 6.5456911734160474 6.541058171661904 6.496856294711591 6.53878890535711 6.5346786313613805 6.539389741989303 6.534394134418749 6.994743482005185 6.523418483886584 6.544341424556091 6.526210530561777 6.531342564644136 6.55940731850279 6.516927655855968 6.476775182302162 6.9047873279459635 6.540880047064297 2.477677202397552 6.538008364477047 6.5589260838690375 6.459568612879785 6.534067524517553 6.55400205239829 6.532752766638643 6.525587328290556 6.51659156229813 2.574987891729869 2.474530805703667 6.8967010045227415 6.522498942646001 
10.0 0.9101973915930212 0.0010 0.0010 0.0015166180726130852 0.002898022752781163 0.0010 1.4278829999100937 0.0010 0.0014573148755095654 7.273237879360356 7.265497343744788 7.258218119474812 2.774903537071422 2.5697223703312435 7.229602691995699 5.210863135108866 7.323224195256022 2.7774099616099237 6.080242665065008 2.3232475305051414 4.6543932248525905 7.342207347627572 7.284149521259285 7.239237630737561 7.205156108211473 2.158000473408086 1.009129389853535 7.153512905168618 2.7147570704579107 7.247726532446177 3.456431793932375 7.244786700358731 5.9549800049519055 4.287954418943536 7.258105223013301 7.38323717819556 5.864952751422167 2.628141247633801 7.2560373570184895 7.353770270189429 5.9360360841405875 2.6918656861445283 7.262060309231732 0.0010 2.7694245214793387 7.236523319732162 7.288090795556926 3.3831235138732705 7.181387230705826 4.213708305043846 4.214558710642076 7.228681323478916 7.304777426948918 2.760096154077124 0.8640119943484239 2.225843790382529 6.464179529935663 2.76394815782774 7.246795000926932 7.232246246969992 7.260807461805181 7.271502009366573 7.2661030488775475 7.293585223414125 7.2419702831215 7.225043431560824 7.263936424595052 7.2710223064406705 7.25647924289347 7.2012036697239905 7.24800678904672 7.235092432306715 7.247612992829522 7.223113340789026 6.459132460829378 7.260318033992976 7.266706335448332 7.206587242430457 7.222513343022489 7.261411988993271 7.235187041898916 7.104837254991186 7.585714553390579 7.255916840473359 2.7702709763666724 7.246486331915188 7.299547243269903 7.105544711688405 7.232180378130964 7.283246937268992 7.22804793965847 7.198241375814599 7.258829657025973 2.7170622165072875 2.8309759468049607 7.525492636622681 7.187800638114777 
0.0010 0.0010 0.0010 0.0010 0.0010 0.0010 0.0010 1.3890593002202072 10.0 0.0010 10.0 10.0 10.0 10.0 10.0 10.0 10.0 10.0 10.0 10.0 10.0 10.0 10.0 10.0 10.0 10.0 10.0 10.0 10.0 10.0 10.0 10.0 10.0 10.0 0.0010 10.0 10.0 10.0 10.0 10.0 10.0 0.0010 10.0 10.0 10.0 10.0 10.0 10.0 10.0 10.0 10.0 10.0 10.0 10.0 10.0 10.0 10.0 10.0 10.0 10.0 10.0 10.0 10.0 10.0 10.0 10.0 10.0 10.0 10.0 10.0 10.0 10.0 10.0 10.0 10.0 7.369047726002872 10.0 10.0 10.0 10.0 10.0 10.0 10.0 10.0 10.0 10.0 10.0 10.0 10.0 10.0 10.0 10.0 10.0 10.0 10.0 10.0 10.0 10.0 
7.574661338562553 0.3221647039685589 0.0039470002617021755 0.0011094137451352476 0.0021330389067086225 0.0010026682569286365 0.005616363217168767 0.437133013907812 0.002073987426791768 0.0010055433498372631 4.773866610815786 4.6874490927735835 4.799776604350163 4.959737192521158 5.421503844114654 4.774070057100244 4.014420640743543 4.860354498662793 4.9476674458725025 4.529749135037597 5.351256042433176 4.552894641215855 3.9445063706370567 4.643968384182128 4.745914559454335 4.81634532692045 4.815359130241365 5.281917101520925 3.7641913046764226 4.994072271064729 4.804749953453028 4.957953329325073 4.717301943487887 4.703589773305318 5.177545440790078 4.720656800126691 4.867170898619772 4.321291931294793 4.717428446902016 4.7089493353253395 4.101796834655796 5.373921991315271 5.019431581788471 4.657972153954837 0.7623072940915903 4.892357204304954 4.856624703292789 4.4872881453947775 5.291194163968526 4.063229332050683 3.8288464236500177 5.421332178480251 4.574758142726552 4.716199226556979 4.933315862076643 1.7521484659423372 5.005075278836686 5.71093230566405 5.278703772100282 4.417328781650438 4.737461007747696 4.406382195573064 4.739319597283365 4.6674162942537 4.820555821321108 4.7616772645345655 4.723360444274814 4.801761153782958 4.730434731496732 4.807458362354241 4.604051138165256 4.6035867329564 4.736760784185494 4.8458929337300365 4.679629121093052 4.685605157278572 4.676654536076427 4.802801066489806 4.822229705026654 4.684045928451183 4.577809754720606 4.820983463012969 4.825752392435812 4.722462047668344 4.728180569884883 4.911417372441821 4.72995849922973 4.632450767334101 3.93788249451379 4.681851318763789 4.842196186948839 4.836084682486831 5.211446132244465 4.726020528793834 3.62797007544202 4.9258858421830665 4.367543662075281 5.180456342842717 
10.0 0.3737199077518521 0.0010 0.0010501815822743805 0.0020737229603994705 0.0011612667401796211 0.003539620975192129 0.43786566808785177 0.0010 0.001183695021772038 5.682050530628899 5.682050530628899 5.682050530628899 4.318949469371101 4.318949469371101 5.143893699858403 4.469154060310008 5.157825532509949 4.318949469371101 5.16276678130428 4.765346133951662 4.281133669103827 5.682050530628899 5.682050530628899 5.682050530628899 5.1251616979144625 4.875842942026029 4.875709207192073 5.16276678130428 4.800281918051894 5.682050530628899 4.3632439159344525 5.25687097194793 5.36116217594489 4.83823321869572 5.321416760452309 4.351614134432338 5.678287796121636 5.14049180406764 5.682050530628899 5.682050530628899 5.533947648357878 4.318949469371101 5.259164902472222 0.5298135959641288 4.5683298729247275 5.125449661995733 5.682050530628899 4.655705094310101 5.682050530628899 5.719067265922692 5.707620977405849 4.609576408488269 5.3607758402042185 4.318949469371101 2.296338403351916 4.742148955817265 4.418442521446602 4.777700433257369 5.2636137990868175 5.682050530628899 5.682050530628899 5.682050530628899 5.682050530628899 5.13439282391246 5.263361502913349 5.308135751834819 5.682050530628899 5.237022508638324 5.682050530628899 5.223299566742631 5.682050530628899 5.682050530628899 5.123614683815802 5.125221159796103 4.702537662985465 5.682050530628899 5.682050530628899 5.125065892703982 5.263395267105215 5.223299566742631 5.1689443144027365 5.1263685912839945 5.262842720886027 5.130111875786793 4.330163824438049 5.682050530628899 5.682050530628899 5.12717746704952 5.2380675008000654 5.1255361811798 5.125103385112508 5.188023233441159 5.263731235606032 5.725048182762523 4.318949469371101 5.243250995646157 5.334340648230459 
0.16134614790093832 0.0010 0.0010 0.0027857179407815235 0.0010025486913455145 0.003535017972616946 0.0010144628765315772 0.0010 10.0 0.001675475459161047 9.998511006131304 9.99834196654757 9.998467563865878 10.0 10.0 9.998294094383603 9.99791678545089 9.988334700175049 10.0 9.99749766188931 10.0 10.0 9.998544259286366 9.99849121597336 9.998500387665608 9.9984348724115 10.0 10.0 9.997554202955278 10.0 9.99852642564086 9.997639247147939 9.998426314143558 9.998317210589276 6.441539732123726 9.99846308265088 9.998203487366835 10.0 10.0 9.998517394286768 9.998207388292126 8.408751948320061 10.0 9.998422487275079 10.0 10.0 9.998810719202098 9.998414866858035 9.997408291018768 9.998401283575616 9.998687929148547 10.0 9.99850597231373 9.998437153465762 10.0 10.0 10.0 10.0 10.0 9.998321614314314 9.998510280817934 9.998438141736823 9.998530606380202 9.998403973204995 9.998511532250163 9.998491230643605 9.99849796206942 9.998528277349418 9.998522221604842 9.998529426203133 9.998366797637653 9.998477992641249 9.998512357244566 9.998521007376993 9.998488559601324 3.606463624877077 9.998484936707277 9.998436716676045 9.99850909236014 9.998367504394421 9.99895498691846 9.998333767448498 9.998306454742574 9.998573287890995 9.998514831825903 10.0 9.99851064972113 9.998496632835199 9.999184943085362 9.99850024220871 9.998529738018675 9.998511947390572 9.998537011650582 9.998456779152907 9.996892626467037 10.0 9.998455321953353 9.99851916621902 
4.900251701640098 10.0 0.0010 0.0016942770737783336 0.0010 0.017905983069037446 0.0010 10.0 0.0010 0.0030000888182165975 10.0 10.0 10.0 10.0 10.0 10.0 10.0 10.0 10.0 10.0 2.565426828462476 1.133581920686924 10.0 10.0 10.0 10.0 9.43726101078312 1.9759330505913388 10.0 10.0 10.0 10.0 10.0 10.0 0.0010 10.0 10.0 0.0010 10.0 10.0 10.0 0.0010 0.0010 10.0 10.0 10.0 10.0 10.0 10.0 10.0 10.0 10.0 10.0 10.0 10.0 0.0010 5.882739617033144 10.0 10.0 10.0 10.0 10.0 10.0 10.0 10.0 10.0 10.0 10.0 10.0 10.0 10.0 10.0 10.0 10.0 10.0 10.0 10.0 10.0 10.0 10.0 10.0 10.0 10.0 10.0 10.0 10.0 10.0 10.0 10.0 10.0 10.0 10.0 10.0 10.0 10.0 10.0 10.0 10.0 
10.0 2.1360276474677855 0.0010 0.0011429487412311515 0.0010 0.0010 0.0010 5.000500000000001 0.0010 0.0010 10.0 9.994125713349895 10.0 0.0010 0.0010 9.994094547236752 9.250494953371742 9.993896063243993 0.0010 0.0010 0.0010 0.0010 9.994039609127263 10.0 10.0 10.0 0.0010 0.0010 0.0010 0.0010 10.0 0.0010 10.0 10.0 0.16514849513981833 10.0 7.892623249136359 1.4469838105857087 0.0010 10.0 9.994160585974056 2.3707161121443727 0.0010 10.0 0.0010 0.0010 9.994069416817576 10.0 0.0010 10.0 0.0010 0.0010 10.0 10.0 0.0010 0.0010 0.0010 0.0010 0.0010 9.993944651722458 10.0 10.0 10.0 10.0 10.0 10.0 10.0 10.0 10.0 10.0 9.995674259876658 10.0 10.0 10.0 10.0 10.0 10.0 10.0 10.0 9.994064621491159 9.994089131007295 9.994745592788373 9.994248724796723 10.0 10.0 0.0010 10.0 10.0 9.994070415035697 10.0 10.0 10.0 10.0 10.0 0.0010 0.0010 10.0 10.0 
1.5365655794652993 8.725524649312698 0.0010 0.0010 0.0010 0.0010 0.0010 6.789709746832823 0.0010 0.0010 10.0 10.0 10.0 9.734622379625813 9.734622379625813 10.0 9.734622379625813 10.0 9.734622379625813 9.734622379625813 1.0413619926281577 10.0 10.0 10.0 10.0 10.0 10.0 0.0010 10.0 9.734622379625813 10.0 9.734622379625813 10.0 10.0 0.0010 10.0 10.0 0.187266795144756 9.734622379625813 10.0 10.0 0.0010 8.21678126216652 10.0 9.734622379625813 9.734622379625813 10.0 10.0 9.734622379625813 10.0 9.734622379625813 9.734622379625813 10.0 10.0 9.734622379625813 0.0010 10.0 9.734622379625813 9.734622379625813 10.0 10.0 10.0 10.0 10.0 10.0 10.0 10.0 10.0 10.0 10.0 10.0 10.0 10.0 10.0 10.0 0.0010 10.0 10.0 10.0 10.0 10.0 10.0 10.0 10.0 10.0 9.734622379625813 10.0 10.0 10.0 10.0 10.0 10.0 10.0 10.0 9.734622379625813 9.734622379625813 10.0 10.0 
10.0 0.5444279221988184 0.0012166046820469099 0.0010657112185764941 0.0010282310283028534 0.0010 0.0011989263639871832 0.8507590037220507 0.0010 0.0013204259677262013 7.206449310717253 7.206449310717253 7.206449310717253 0.0010 0.0010 7.206449310717253 7.206449310717253 7.206449310717253 0.0010 7.206449310717253 0.0010 5.046208668708491 7.206449310717253 7.206449310717253 7.206449310717253 7.206449310717253 4.454408585857237 0.0010 7.206449310717253 0.0010 7.206449310717253 7.206449310717253 7.206449310717253 7.206449310717253 4.884065543418973 7.206449310717253 7.206449310717253 0.0010 7.206449310717253 7.206449310717253 7.206449310717253 2.6220607611504034 0.0010 7.206449310717253 0.0010 0.0010 7.206449310717253 7.206449310717253 7.593510280757197 7.206449310717253 6.173441498938125 7.206449310717253 7.206449310717253 7.206449310717253 0.0010 0.0010 0.0010 7.206449310717253 0.0010 7.206449310717253 7.206449310717253 7.206449310717253 7.206449310717253 7.206449310717253 7.206449310717253 7.206449310717253 7.206449310717253 7.206449310717253 7.206449310717253 7.206449310717253 7.206449310717253 7.206449310717253 7.206449310717253 7.206449310717253 7.206449310717253 5.935241989723753 7.206449310717253 7.206449310717253 7.206449310717253 7.206449310717253 7.206449310717253 7.206449310717253 7.206449310717253 7.206449310717253 7.206449310717253 0.0010 7.206449310717253 7.206449310717253 7.206449310717253 7.206449310717253 7.206449310717253 7.206449310717253 7.206449310717253 7.206449310717253 5.949477275946984 0.0010 7.206449310717253 7.206449310717253 
10.0 1.399227734949562 0.0010 0.0010 0.0012385848572188452 0.005947239922674538 0.002065521461556973 3.054916204989299 0.0010 0.0010640195867171872 8.830292754512048 8.805195047828706 8.836571470324774 1.2786850595890211 1.428535109981138 8.750709980762704 0.4197595213617058 8.91986850720902 1.2725596891081319 1.4000449631500802 0.9143137108955266 7.691669696335207 8.578139949401345 8.771223997918835 8.804484879955492 8.740115436438815 1.0775330367775258 1.7677404933935097 0.7141283099128375 1.2671869203816515 8.819716563189134 0.6816778720172276 8.843785531756334 8.704852250981952 9.190266441039945 8.726016286198403 5.213410735550427 8.058866634222689 1.4516956493691593 8.787066722582297 8.509969823023901 8.667845707453536 1.144909796634145 8.7052192531056 1.1240753134162564 1.2902974188720657 8.768504123226826 8.735736823851777 1.642088940539209 8.58225348036767 6.141749481931844 7.940868728462645 8.709676222696267 8.725880991875352 1.310733651170711 0.0010 4.299026200944462 1.7677489253873933 1.3358973963666456 8.66375161422303 8.79756195375964 8.698947173793938 8.795515627444258 8.786351666961691 8.732744040167137 8.716035374511941 8.702821162565515 8.82011639906822 8.703266874930874 8.820404610724314 8.767515173645366 8.756554453686864 8.797387699200515 8.739020166906542 8.688690196477175 2.3158532682300357 8.785703751268219 8.850095437408012 8.752592810127798 8.869239707195698 8.678004420946131 8.741553669138694 8.750769211574728 8.723847767748397 8.707075475551722 1.251886935767432 8.807939042207016 8.769675198061691 8.332532910778383 8.685032925702366 8.744275495877377 8.743788250914157 8.858790514309145 8.727921869419838 0.0010 1.2144682247054202 8.591681653905813 8.855783095195868 
10.0 1.0261606043295748 0.001594751509113116 0.001116875074996153 0.001043235875156574 0.0012827136864831468 0.002423916414359659 2.008348124920804 0.0010 0.0015372676087433363 7.9868904173089605 8.309978134602769 8.057177523944226 0.07567881332104154 0.1838076820193768 8.553212212408342 7.484924256115685 8.448781724168592 0.08697662203238998 8.847445894684672 1.6382180983879313 4.463549380304561 8.520812589032086 8.030030438356647 7.966259243235517 8.063785246776105 1.5730758589176161 0.0010 7.547241882954893 0.0010 7.934173365038172 2.563130105362995 8.084328617113709 6.9110796303740285 4.374545580431516 8.054851219391118 8.969904115032424 6.978145955470572 2.961901992026441 7.9608091132406 8.330657272779366 7.056694579695252 0.0010 8.123332503662992 0.0010 0.07230804589851392 8.475447863027862 8.079351271561366 3.476792743938757 8.099946472102713 3.306529199175565 4.755940283150991 8.044598592952102 8.147349020273303 0.05519327315962741 0.0010 2.7014251930694897 5.9905210178380415 0.0010 8.240352588276757 7.954680682060249 8.138873124661089 7.961829293464958 8.155860388658601 8.035731598802368 7.997939392326497 7.975986461681317 7.960414567335474 7.952511518483106 7.928135341240824 8.184142693194692 8.015938010109227 7.956352020696208 7.917565187506263 7.988705410984018 4.491902088617237 8.043852615430668 8.09480885336106 7.930452536885017 8.24123712392713 8.276298530664596 8.229476106057591 8.410172844270804 7.837310717155747 7.957429604947408 0.11770680663624056 7.9615253523314315 8.037859019248904 8.367319972711211 7.965858419500755 7.986926675250557 7.958148469109923 7.912456717804948 8.089323050994329 1.340404991113708 0.0010 7.880404951510756 7.866860546897728 
10.0 0.6621062439636423 0.004915560385763112 0.0010043640438361053 0.002289649678213333 0.0010263321942364366 0.006229750324283585 1.1054720747136422 0.0010 0.0010015822181990285 5.000497457648891 5.000486479975019 5.000495044176522 5.500450000000001 5.957850934554418 4.491674290770001 4.041705707034411 5.000472616966262 5.500450000000001 3.217016470898325 4.687824285947358 3.40027504824272 5.000397331861918 5.00049622548801 5.000497455728824 5.000467718603407 4.423631857032003 4.9210355790692315 1.7142557978630966 5.500450000000001 5.000498429245847 4.081112044021001 5.000493491715289 5.000461936379081 5.6539085035812064 5.000458258858699 4.310028467244937 4.980360941548215 3.880416055073025 5.000497815056881 3.341445769516702 5.239702627996899 5.02464227683964 5.000457824672275 1.0731791617022353 5.500450000000001 5.00047823483562 5.000492402899185 4.5040332696506225 4.999424080455587 0.8230166049371084 4.68299891503824 5.0004771678087545 5.000451024258189 5.500450000000001 0.0010 5.206376781331287 5.008460348960076 5.500450000000001 5.000459233783576 5.000497629426495 4.9994240886043135 5.000498243254284 5.000490710682183 5.000471082383897 5.000463329607482 5.000462627612568 4.999664148878932 5.00046908838049 5.000498482279315 5.000465146336887 5.0004957871984095 5.000497707775923 5.00045555940108 5.000475419719982 4.716978207416706 5.000474984316319 5.000493115272866 5.000469007512325 5.000486883420726 5.0004864492327465 4.809244676905718 4.070659808417865 5.000467941112967 5.000474640083078 5.500450000000001 5.000497711596014 5.0004960504982 4.825015181106429 5.000468476273675 5.0004628213834215 5.000477166868781 5.0005 5.000466220053732 0.0010 5.500450000000001 5.000469793969233 5.0005 
0.40972442587873603 10.0 0.0010082791490576446 0.001053289419803188 0.0010646881735736947 0.00100008538584872 0.0014464540358782097 6.950665427974216 0.0010 0.0010053360921003045 10.0 9.997724928409708 10.0 6.092490250921623 6.648103796777565 9.997285238091308 9.997418798367065 9.997187923352444 6.3822619159078045 9.997254630493352 2.7044473523357175 8.768782482742868 9.997274741322071 10.0 10.0 10.0 5.970438098234543 0.0010 9.997177531496488 6.046370222639385 10.0 3.495257065631832 10.0 10.0 0.204727701321098 10.0 9.997177551486502 1.2007025636014201 9.997263491231323 10.0 9.997247810427872 6.505742934368168 4.560063628623493 10.0 5.970438098234543 5.970438098234543 9.997601236617221 10.0 10.0 9.999961981872532 9.997177531496488 9.997890912185333 10.0 10.0 6.781050307143132 1.1607391188377756 7.013394201985342 9.997918809973182 5.970438098234543 9.99719864930852 10.0 10.0 10.0 9.99968080601597 10.0 10.0 10.0 10.0 10.0 10.0 9.998775696544811 10.0 10.0 10.0 10.0 7.044657681253921 10.0 10.0 10.0 9.997623339276148 9.997822160534984 9.997808158953154 9.998866165671947 10.0 10.0 6.467104389968292 10.0 10.0 9.997226537685629 10.0 10.0 10.0 10.0 9.99719659587724 10.0 5.970438098234543 9.99971923855879 10.0 
0.30598228299858193 0.0010 0.0010 0.0010 0.0010830978195581309 0.0013354661258249186 0.0010266309166610376 0.0010 9.810960623417369 0.0010 9.990122671259275 9.99078879251084 9.990061130162779 10.0 9.813483898880005 9.986839168586187 9.973012803771459 9.9871332347888 10.0 9.992038491146548 9.272994605283454 9.241197005214541 9.988563507812348 9.989783237509752 9.989901367308597 9.989737308825033 8.69274471024691 10.0 9.983593126402138 10.0 9.99014073768366 10.0 9.988936103946266 9.991014963056596 1.2036230786795263 9.989757377313039 9.990675622779879 10.0 10.0 9.989488140844747 9.988191404639469 1.3547902169125823 9.76677671743523 9.989153895706124 9.920394247422765 10.0 9.98786269530338 9.989026867071514 10.0 9.989355419850762 10.0 10.0 9.989187817462595 9.989512589752374 10.0 10.0 8.72516877762749 9.999593411255544 10.0 9.989492962984091 9.98982869189921 9.98997138314537 9.98966634532333 9.98962985772653 9.988806553547784 9.98936321904529 9.989288897376335 9.989695534115683 9.989536574928144 9.98965387655674 9.989675629321962 9.989844238190678 9.989752745480903 9.989618283191003 9.989565292758918 8.820388110040595 9.9899419545107 9.98961368797023 9.989420981526164 9.989441346235276 9.989541624186632 9.988349662378948 9.984369480295932 9.989221354115529 9.989688218381849 10.0 9.990171080856985 9.989323951856587 9.985276278468895 9.989548335770461 9.98963187063667 9.989942427862681 9.989913139617972 9.989911959923182 9.973500832500324 10.0 9.988136279620306 9.988801371305339 
10.0 0.7922832801846686 0.0010272614321006136 0.0010483249304422877 0.002049221169886945 0.0011559305484392737 0.003818905486870321 1.6420499697935629 0.0010 0.001176515133709468 5.817542252703257 5.8175484864261335 5.817543207603818 3.9908631554792042 3.927652282103466 5.301803142474569 4.655139973819346 5.315224653767256 3.9995611126130908 5.319692115896999 4.276840634054497 5.0005 5.81746148390952 5.817543081301508 5.817543686247184 5.283840762439888 4.626212861872082 4.432243131306834 5.3198788383943 4.463913964019801 5.817545509155034 4.751218501082678 5.4100901225278 5.510048824224262 4.438358359424885 5.471940170267644 4.54254371903336 5.24194247823438 5.339939941868503 5.8175444503159355 5.817465246158536 5.747546320189935 4.3623443995544395 5.412278664507108 0.39590214387531053 4.15343919665909 5.284140150858733 5.817529583942262 5.0005 5.8175526197784535 5.893671570228222 5.841438827570528 4.789768728340059 5.509657045481472 3.9930674490183846 2.262840468369528 4.96733317415254 4.951036031770607 4.438934881055821 5.416524131814732 5.817544179813337 5.8175465962113595 5.817543763670115 5.817540341724516 5.29270822190129 5.416301845648192 5.459212898107978 5.81754285640293 5.391062430203704 5.817543831294486 5.377914922976555 5.817543366258718 5.817543526615589 5.282383682873371 5.283923225335745 5.0005 5.817533066765765 5.817535777290194 5.283772533629861 5.416338229093474 5.377912337863401 5.325821194913138 5.28487424201544 5.415802239152056 5.288607136323093 4.001509638623163 5.817543683217475 5.817539756678285 5.285708196004671 5.392065210293024 5.284224643724899 5.283812457966041 5.344134203834278 5.416658835368368 5.899849548978972 3.944799203252291 5.397005865163777 5.48428643825601 
10.0 1.5250379163076415 0.001924844363200424 0.0010250818614994553 0.0013563257774600029 0.0057935608316611875 0.0024399445444124035 3.1634756426533013 0.0010 0.0011220016692938032 8.374355165202735 8.374447645631275 8.385041662797857 1.1328054292650354 1.252417110765852 8.412236541979354 0.3110684423568655 8.48060180316347 1.1148832268241637 1.3551643380942542 1.0706703410922769 7.4782654697582185 8.166279070276746 8.321993980185482 8.34942672300508 8.372052092442155 1.8116333119983299 1.5424352978216747 0.6857938006019397 1.1261608690679776 8.324025103384031 0.6720094154238829 8.393391026043858 8.303785905401657 9.003374115967004 8.368673471728759 5.003893521870281 7.0423120742655865 1.3154171460483495 8.332516519881665 8.096778969960807 7.039178218571374 2.4296938083099953 8.353081565561645 0.7721757111176992 1.1225144679851642 8.44062137618679 8.29173714110673 1.4400957906108443 8.145981882161127 5.826748891937505 7.508584272765218 8.287332544013108 8.37116710542662 1.1200106587321113 0.0010 5.000500000000001 1.6900708496460508 1.2221227573763804 8.332150769336817 8.341090405825527 8.257079335683521 8.339011296262042 8.346836361276548 8.36914151508792 8.358638026825949 8.343313331981077 8.362810168024486 8.340441783793288 8.362109093593723 8.33265551300821 8.30731234526248 8.34239078870165 8.373188490940858 8.330212363572144 2.6587509797518942 8.334784955429143 8.402731021201996 8.387746007436935 8.370676440958256 8.336835719884009 8.39957483602673 8.379473113908148 8.358743076128409 8.344358901774326 1.120658204969215 8.35201343663507 8.32009543485731 8.010754582494696 8.326637343501426 8.37854292836101 8.373496707723023 8.489462087540378 8.369683939496005 0.0010 1.0931692344913366 8.24449793313348 8.48653714227991 
10.0 1.617758284769696 0.0010 0.0010 0.0010 0.0010 0.0010 3.9500308041042067 0.0010 0.0010 10.0 10.0 9.94575025582143 0.0010 0.0010 10.0 9.184530262642852 10.0 0.0010 2.6450461430384493 0.0010 0.9997334509007993 10.0 10.0 10.0 10.0 0.0010 4.293350826086761 0.0010 0.0010 10.0 1.479045799915892 9.937800864544911 9.950005 0.9743756013528664 9.950005 7.3034261079440395 2.3274498240705546 1.9274344000297976 10.0 10.0 0.0010 0.06486961851302898 9.94754050450956 0.0010 1.5748499106608227 10.0 10.0 3.727302080055403 9.945811311681613 0.9367013084576632 1.8213702443644335 10.0 9.950005 0.0010 0.0010 0.0010 1.124984389281848 0.0010 10.0 10.0 10.0 10.0 10.0 9.950005 9.950005 9.950005 10.0 9.950005 10.0 10.0 10.0 10.0 9.950005 9.950005 6.674307664163979 10.0 10.0 9.948029309828009 10.0 10.0 8.78881128533148 9.932263878656975 9.950005 9.950005 0.0010 10.0 10.0 10.0 9.950005 9.950005 9.950005 9.950005 9.055254509122687 0.0010 0.0010 9.950005 9.950005 
10.0 0.5310607037244782 0.003769338593607215 0.0010 0.0023827888435232 0.0010 0.004615399528476135 0.0010 0.0010 0.0010 4.691859249823564 1.9260150471038737 3.915309009476684 0.0010 0.0010 0.831547581861332 0.8632915941215611 0.6469409809476403 0.0010 0.860530930757788 0.0010 4.191817659864899 0.732427853160214 4.240592201636172 4.704661305065358 3.3288786414411318 4.317831943224571 0.5485053302341667 0.8726223095128622 0.0010 5.162389608293073 1.1525772745471476 3.4309127427798307 4.932320637680315 9.401430225970142 3.754558002578572 0.8513262434772715 3.7744025807717216 0.008556369546059983 4.902370371456804 1.2347607420050681 7.683537924222933 6.670224339900906 2.8443022902854276 0.0010 0.0010 0.8413040122558888 2.858879020559552 0.0010 2.5324900838280096 1.1099274867600557 0.16882385425885627 4.3115706290507205 2.9658815071755944 0.0010 0.0010 0.0010 0.0010 0.0010 0.8295813453220164 4.792392890112356 3.1314524842343143 4.888691979247451 2.1747395559188574 4.497544576581111 4.327320005770986 4.544677787807754 5.091784731190163 4.993729678681067 5.121610400291593 1.5190609164264472 4.07407725599761 4.813229806173455 5.138285160257643 4.396369485106721 3.8855641076327054 4.222721512351008 3.105349206634153 4.992242538164804 1.0390987136090253 0.959135070927057 1.157958623345115 1.4948483753795312 4.96774952626618 4.918485227405117 0.0010 4.955809739147195 4.132960280039042 0.8538643712800784 4.694470324864918 5.185105008199374 5.179965124837732 5.4736419705780985 3.4551896607457606 0.21153867553093164 0.0010 2.476079529276328 5.466380344220331 
0.20795548932898406 0.0010 0.0010 0.0010 0.0010 0.0010 0.0010 0.0010 10.0 0.0010 10.0 10.0 10.0 10.0 9.954080553735604 10.0 9.904650248308267 10.0 10.0 10.0 10.0 7.858958197410208 10.0 10.0 10.0 10.0 10.0 10.0 10.0 10.0 10.0 9.482482673229963 10.0 10.0 4.27915663286062 10.0 9.889304391373566 4.27982665093598 10.0 10.0 10.0 6.980472272795176 0.0010 10.0 10.0 10.0 10.0 10.0 10.0 10.0 10.0 10.0 10.0 10.0 10.0 10.0 10.0 10.0 10.0 10.0 10.0 10.0 10.0 10.0 10.0 10.0 10.0 10.0 10.0 10.0 10.0 10.0 10.0 10.0 10.0 5.412998942520657 10.0 10.0 10.0 10.0 10.0 10.0 10.0 10.0 10.0 10.0 10.0 10.0 10.0 10.0 10.0 10.0 10.0 10.0 10.0 10.0 10.0 10.0 
9.979607387705475 0.20558866825142103 0.004211482375417833 0.0010 0.002027820019057191 0.0010000000040112555 0.004862212259573793 0.3024693670589954 0.02669876731797728 0.0010 4.308196245173669 4.328072459277896 4.345630235269882 5.620772096900087 6.06082366096218 4.368564002878916 3.577359679099238 4.813133231318614 5.6005657589538655 5.0005 5.645879751910322 3.6495948394761086 3.234618656386779 4.19699347384978 4.323298455299412 4.422689016471667 5.2951796054177045 5.667275902113268 5.0005 5.7035358084300345 4.401419223900761 5.017449701435405 4.241179016285254 4.276582002963478 5.091928316438392 4.253236789969522 4.386475521944508 3.586839410121332 4.5856648475644075 4.278896852628675 3.3008681533963875 5.000500000000001 5.706780223130434 4.143571203560117 0.9618147577682347 5.474326491553148 4.4634835515965525 4.01559741698366 5.008334282406588 3.5544604273103206 4.692192261070667 5.180827233704405 4.056364543062789 4.245302749054123 5.564161066211609 0.02669876731797693 5.707167264281427 5.6707524871974515 5.43635621790582 3.898845063750774 4.319278434685081 3.98780312006572 4.317436907750723 4.234273394777199 4.425101397691916 4.3461071227856785 4.297328936538033 4.390563702126116 4.319803187088621 4.402560948105895 4.1120101093761265 4.15282767239323 4.314622029017414 4.618122629008404 4.261251248009306 4.744237902225001 4.260747542016685 4.348874061838352 4.428967006054893 4.219985580956722 4.0459916994789324 4.439524686602358 4.523590089234011 4.2749147572797135 4.307670045213988 5.569471215008003 4.251415804845918 4.174812243570429 3.2133752116780796 4.265947757639163 4.446032977782425 4.4320412894454355 5.1258223497807025 4.256365973113123 4.172254471257118 5.5571174854679555 3.820755641647518 5.094800324173601 
0.3789973459261669 0.0010 0.0010 0.0010 0.0010 0.0010 0.0010 0.0010 8.405924721393633 0.0010 10.0 10.0 10.0 10.0 10.0 10.0 10.0 10.0 10.0 10.0 10.0 10.0 10.0 10.0 10.0 10.0 10.0 8.656405264553365 10.0 10.0 10.0 10.0 10.0 10.0 0.0010 10.0 10.0 5.306211250939759 10.0 10.0 10.0 0.0010 10.0 10.0 10.0 10.0 10.0 10.0 10.0 10.0 10.0 10.0 10.0 10.0 10.0 9.787368686846666 10.0 10.0 10.0 10.0 10.0 10.0 10.0 10.0 10.0 10.0 10.0 10.0 10.0 10.0 10.0 10.0 10.0 10.0 10.0 6.856954609135721 10.0 10.0 10.0 10.0 10.0 10.0 10.0 10.0 10.0 10.0 10.0 10.0 10.0 10.0 10.0 10.0 10.0 10.0 10.0 10.0 10.0 10.0 
9.742026628612782 1.568143220766863 0.0010 0.0014183115250209566 0.0013055309417813858 0.0014825905665100795 0.0010 3.5603907715030076 0.0010 0.001303741842223206 8.498324116235592 8.529988903693061 8.48666970505916 1.0040926958256853 0.7262220420374852 8.506002709948056 6.819799760760605 8.73739420152233 1.0032227126178166 7.388419934865342 0.8070944490859707 4.22648668519735 8.567558774669536 8.52188559504336 8.438591354712386 8.403354587198603 0.4821659879125623 0.49995977752701826 8.212996803978154 0.8958886873543787 8.448357646101336 3.5529621923495633 8.479850823896191 7.629733954150511 3.257516008784684 8.495133649280602 8.485201156303264 5.791756865032193 4.574358843978647 8.46907335983732 8.564829007143922 5.11898344828236 1.5303362867677546 8.517540483616502 0.0010 1.0003849374399896 8.491270091607579 8.553285514513881 2.6930877210943414 8.380830909925995 5.257653313592357 5.257738395280942 8.430588301795382 8.58004388465902 0.9832773101914463 0.0010 0.69546961350399 5.807161207281081 0.9934367604193022 8.522168125211246 8.430007495194742 8.511969244665735 8.493549819430319 8.524496662282566 8.537719162875858 8.462692602218334 8.43105902276176 8.477807423906874 8.496398736791582 8.464631925803639 8.46180547525942 8.466148000002903 8.436048516311388 8.438828863154917 8.426819586152876 5.179502596161833 8.497161343882254 8.513754273215607 8.387841795721256 8.47702913250102 8.508942252684497 8.500077771506298 8.308420245154787 8.70027975191824 8.473527599500313 1.0071301242051551 8.452495689065191 8.550804123719857 8.3208672029214 8.4387050808106 8.510855724623527 8.412625664685255 8.363258639245872 8.502333882486276 5.33354293172064 1.11499136680645 8.648965643731671 8.344715452793464 
0.0010 0.0010 0.0010 0.0010 0.0010 0.00230284509597017 0.0010 1.302101668499018 10.0 0.0010 10.0 10.0 10.0 10.0 10.0 10.0 10.0 10.0 10.0 10.0 10.0 10.0 10.0 10.0 10.0 10.0 10.0 10.0 10.0 10.0 10.0 10.0 10.0 10.0 0.0010 10.0 10.0 8.59895974624398 10.0 10.0 10.0 8.992784657761986 6.378345249599935 10.0 10.0 10.0 10.0 10.0 10.0 10.0 10.0 10.0 10.0 10.0 10.0 10.0 10.0 10.0 10.0 10.0 10.0 10.0 10.0 10.0 10.0 10.0 10.0 10.0 10.0 10.0 10.0 10.0 10.0 10.0 10.0 0.0010 10.0 10.0 10.0 10.0 10.0 10.0 10.0 10.0 10.0 10.0 10.0 10.0 10.0 10.0 10.0 10.0 10.0 10.0 10.0 10.0 10.0 10.0 
0.0010 9.943803262864147 0.0010 0.001436856647606585 0.0010037199985968594 0.0010 0.0010 7.044264741502801 0.004555076714466644 0.0010 10.0 10.0 10.0 10.0 9.623841980339968 10.0 10.0 9.518663832853612 10.0 9.893593487028642 0.0010 5.0005 9.999905003354097 10.0 10.0 10.0 6.735419955334789 0.0010 9.58249900812206 8.884048822692554 10.0 10.0 10.0 10.0 2.742107565198613 10.0 10.0 0.0010 9.999888569512065 10.0 9.999902004562651 5.0005 3.94250029034716 10.0 5.000500000000001 10.0 10.0 10.0 9.999904912463997 9.999881917583183 9.999964627113954 10.0 10.0 10.0 9.116401323034363 0.42129682811064084 3.6953103158426632 10.0 9.08588425157832 10.0 10.0 10.0 10.0 10.0 10.0 10.0 10.0 10.0 10.0 10.0 10.0 10.0 10.0 10.0 10.0 5.0005 10.0 10.0 10.0 10.0 10.0 10.0 10.0 10.0 10.0 10.0 10.0 10.0 10.0 10.0 10.0 10.0 10.0 10.0 9.999471486172574 10.0 9.999879890641242 10.0 
1.4417795395883664 9.752064514734606 0.0010 0.0010083825911661696 0.0010 0.003241291432485682 0.0010 6.614149253509345 0.001000000000000334 0.0012049627907680818 10.0 10.0 10.0 0.0010 0.0010 10.0 10.0 10.0 0.0010 10.0 7.318826225071954 10.0 10.0 10.0 10.0 10.0 0.0010 8.559220460411634 10.0 0.0010 10.0 5.616707992449691 10.0 10.0 0.6606162713864498 10.0 10.0 3.617417545300378 10.0 10.0 10.0 0.001000000000000334 0.0010 10.0 0.0010 0.0010 10.0 10.0 7.992462489223621 10.0 10.0 9.206517076102182 10.0 10.0 0.0010 0.001000000000000334 0.0010 8.382851381812419 0.0010 10.0 10.0 10.0 10.0 10.0 10.0 10.0 10.0 10.0 10.0 10.0 10.0 10.0 10.0 10.0 10.0 10.0 10.0 10.0 10.0 10.0 10.0 10.0 10.0 10.0 10.0 0.0010 10.0 10.0 10.0 10.0 10.0 10.0 10.0 10.0 10.0 0.0010 10.0 10.0 
10.0 0.8485497856005852 0.0031397986604710165 0.0010132180833193503 0.0018919129863184435 0.0010 0.0027950454203120477 1.3486053476087223 0.0010 0.002116417088142723 4.9190628971376995 4.98603119325821 5.041251627986965 4.302268240847411 4.390652389794246 4.840847928763394 4.508191436412019 4.461975560416648 4.207485127603808 4.4212146062950115 4.148482434496702 5.699090912813608 4.478153708917921 5.764828659670952 5.881985790307921 5.299629767467002 4.620193558969801 3.9836163798155297 3.3302980278810983 5.026937548122647 6.357863271742273 4.132159511018591 4.838451307211718 5.3875220927216505 5.422209517758454 4.840337760361407 4.637893459806823 4.142301751641886 4.37458002277872 6.089766378325689 4.7032559268785965 5.908890297566147 5.134186656248019 4.768605823317929 0.5459727481461571 4.630777221752738 4.870287528177157 4.637965301433572 3.462357885801956 5.327255348291703 3.965996684187721 4.222137420648595 5.175861416065836 4.739254203548225 4.283395995184212 1.8768697261448337 5.2039025274505875 4.194472180514789 5.109648281697517 4.490366868945645 6.2880824183425155 5.219853660220287 6.3035547751996175 5.433535482957568 5.722533397670683 5.5508207700881185 5.534275831659497 6.238663595594144 5.828529380065948 6.348887580935527 5.206180592120469 5.801765734633118 6.301858310914584 5.903736288298784 5.663268151639047 5.8857810962249255 5.75383672422714 4.770485435283754 5.752292773760773 4.4875219650892655 4.852460403756106 5.282519504795806 5.978270536805388 5.038540909764467 5.699976329757005 4.127380801675198 4.879059757507757 5.66214157800084 4.762241714319976 5.731482536479034 5.554179891369996 5.487280769095473 6.314733394489881 4.7936070923143435 0.9948005698504612 4.982969301239201 5.0005 6.409449390760496 
5.175291194925771 10.0 0.0010 0.0010413499798677718 0.0011327473910635983 0.0010 0.0019202237773917625 10.0 0.001000000000000334 0.0010 10.0 10.0 10.0 5.986378525596972 10.0 10.0 10.0 10.0 10.0 10.0 4.918419591404282 7.4860710769825705 10.0 10.0 10.0 10.0 8.900927518056053 0.001000000000000334 10.0 5.986378525596972 10.0 10.0 10.0 10.0 0.3428033017895711 10.0 10.0 4.700267459418989 10.0 10.0 10.0 0.0010 3.6656205638260744 10.0 9.66073250335171 10.0 10.0 10.0 10.0 10.0 10.0 10.0 10.0 10.0 9.793545701023149 3.2320103129604663 5.500450000000001 10.0 9.291679699906343 10.0 10.0 10.0 10.0 10.0 10.0 10.0 10.0 10.0 10.0 10.0 10.0 10.0 10.0 10.0 10.0 10.0 10.0 10.0 10.0 10.0 10.0 10.0 10.0 10.0 10.0 10.0 10.0 10.0 10.0 10.0 10.0 10.0 10.0 10.0 9.776466561085279 10.0 10.0 10.0 
0.23689281818332464 8.692871412598564 0.0030912080176096184 0.0010 0.0010100764591953518 0.0010 0.0010697328913005615 6.1062412060312985 0.0010 0.0017686245462026217 9.96194629484727 9.99932167590275 9.999321671109067 8.079942409054041 8.160705315678038 9.999323283939153 9.933619051360184 9.99932165233148 8.079936767111773 9.996618974838778 7.301969902790204 1.0417460986584963 9.997491939303595 9.999323635639211 9.999323832968424 9.999314719603168 10.0 7.045080590924969 9.278903710253587 8.800414303768328 9.999991495288855 9.223727823858537 9.999324222335057 9.999290695772245 0.0010 9.999324923406876 9.966626200072788 7.220487989917279 9.416742546524727 9.999323774374338 9.99723717463986 0.0010 0.0010 9.999884971083233 3.994926632711115 7.76254152912613 9.999623655991261 9.999326665599616 8.033021949098048 9.999316916977941 9.278155683701527 9.480169837084457 9.999313999838591 9.999326573875623 8.012578452390512 3.1034069329676934 1.2808791435449778 9.5481509081538 8.255337737950962 9.999328641806077 9.999324292176059 9.999313738632736 9.999324290759567 9.999322606478376 9.999323594455404 9.99932616958951 9.999326242591554 9.999324296063435 9.999323752215087 9.999324252915589 9.999308224344455 9.99932351439875 9.999324185097628 9.99931697361547 9.999323122172866 0.8744204386541594 9.99932051955182 9.99932172738304 9.999317235153013 9.999324374761933 9.999321138651288 9.999323467873133 9.997669925626452 9.999391181077417 9.999323168323343 8.07993590232028 9.999322954658 9.89829872233085 9.998690293238909 9.99932125390272 9.999323505966807 9.999316276338794 9.999317818922359 9.999324235236761 3.254845609603675 8.526208733187865 9.998930998161661 9.99931731437501 
10.0 1.6129066167140604 0.0011528638570873213 0.0010 0.0010511628786573136 0.0010000076516902946 0.0012087829710281351 3.5103584761295945 0.0010 0.0010046080763891803 9.70132307367737 9.700425670685904 9.703156909093739 0.2679782018599104 0.0010 9.70311397763748 9.662611739636445 9.771536989119225 0.013453190833632611 5.0005 0.28167386707505937 1.0812904254063742 9.641943809737649 9.695357056711893 9.702217140352362 9.707152979645405 0.25319005946267176 4.3241282910165015 5.0005 0.0010 9.706426994722552 0.3175579379721487 9.697391842829637 9.699676057788674 0.2232322855369544 9.630047624348435 7.30997239567975 0.8875246429755026 0.5409505460533044 9.699795611841319 9.6465114565253 0.2834454688003536 0.21102858739232833 9.69199683551783 2.715505665460168 0.12977344971700244 9.708296007260602 9.685106174616047 3.189256338394901 9.658987211052345 1.5542714343156216 0.33700039811690097 9.688351679383738 9.697539683594929 0.2833949725824718 0.0010 0.3264843296414987 0.4554525932639528 0.0010 9.678406212147834 9.701945660164858 9.68151854070102 9.70187071077837 9.69678862082577 9.707569799838579 9.70353888075635 9.700701538769305 9.70588263606877 9.702020570538563 9.706512183950561 9.690288579535519 9.692889592246022 9.701735421517784 9.718166204630025 9.698720340952995 7.629821576672956 9.695461038386078 9.7031256304357 9.70790179759284 9.695660854001005 9.685157208437113 8.908875411832803 9.712868382801389 9.699516612602865 9.70134810948919 0.2580172902441298 9.698328665230216 9.694091151698473 9.641555869632024 9.699045538341851 9.709060554197286 9.708200122919619 9.745584813368733 9.046391107623261 1.7494364522378163 0.2829681600433842 9.674499187325067 9.743876685567146 
0.4105872536121832 0.0010 0.0010 0.0010 0.0010 0.0010 0.001000015596269995 0.0010 10.0 0.0010 10.0 10.0 10.0 10.0 10.0 10.0 10.0 10.0 10.0 10.0 10.0 9.548255707372661 10.0 10.0 10.0 10.0 9.766470279444713 10.0 10.0 10.0 10.0 10.0 10.0 10.0 5.000500000000001 10.0 10.0 5.000500000000001 10.0 10.0 10.0 5.0005 5.0005 10.0 10.0 10.0 10.0 10.0 10.0 10.0 10.0 10.0 10.0 10.0 10.0 10.0 10.0 9.999779236418219 10.0 10.0 10.0 10.0 10.0 10.0 10.0 10.0 10.0 10.0 10.0 10.0 10.0 10.0 10.0 10.0 10.0 5.0005 10.0 10.0 10.0 10.0 10.0 10.0 10.0 10.0 10.0 10.0 10.0 10.0 10.0 10.0 10.0 10.0 10.0 10.0 10.0 10.0 10.0 10.0 
9.081928511931665 1.0272587724559958 0.001878828258534936 0.0010741743841680977 0.0013186574800038112 0.0025609144330164197 0.002109805267123089 2.2058062623423527 0.0010 0.0010715375871543117 8.374139519442068 8.425109672494045 8.376752207727 2.0033656193730067 2.1334747718243676 8.357929977230551 7.627992122200272 7.938947859697136 2.03688314802897 8.369209407418676 3.9302204299771533 4.461106970315769 8.21095946660115 8.369928384632463 8.391189573698876 8.42467479645397 2.472977208132422 1.1741388056008129 6.571747274050499 2.1211775231740586 8.647110236124433 3.5096991875779304 8.33625276789819 7.867747772306895 5.874064988071039 8.316083342779375 8.052166093689161 7.857629595993947 3.411147337416417 8.30899919266566 8.380895637710223 6.57758817164901 1.457138379502663 8.303944121577889 0.0010 1.9899253339047736 8.42736109304421 8.259004477455875 4.497977894927194 8.363952329775964 3.6367328338174616 4.241298070973136 8.440575765189996 8.308079892724857 2.030053855740028 0.0010 3.4705056136218535 4.554885281584387 2.0306910042333506 8.209232836385755 8.388663780158438 8.408430292101416 8.375116489575262 8.377393591491236 8.305051748665003 8.298249705838082 8.312858282269016 8.37603857398268 8.31273060747984 8.380184501323878 8.331575245212282 8.386765686702454 8.38589697554706 8.423181244063102 8.325212508883228 3.5619931089057735 8.384971938434148 8.376709668178895 8.353293494186648 8.339856887509644 8.417738667250878 8.358738244905902 8.61585747608339 7.859498293740103 8.380008370894966 2.0148390489100905 8.377943207559019 8.355463203824147 8.47317580830483 8.323339585798433 8.3098428574908 8.417946063294266 8.470024390799457 8.315230122894723 1.2155431230502496 1.767196382803152 7.903018021670242 8.45696199961059 
3.7513997844410616 10.0 0.0014428898851368938 0.0013043291566605072 0.0011665323106462822 0.0027033297441069757 0.002069541042023441 9.172166662519384 0.0010 0.0011040983525164344 9.977482057627736 9.982865095455253 9.975806258011527 9.478419390632814 9.428197527756966 9.995688889168948 9.998581360570142 9.998063806509743 9.478342356855839 9.995746559385873 3.970361890621051 5.801521183871159 9.97850317587128 9.976029973826735 9.975969610325562 9.98921515633881 9.50005 0.0010 9.997830031217022 8.897367387018999 9.97573487153189 9.9919880863376 9.993979988957642 9.974767368376149 0.5939168732712292 9.984910469562207 9.997824652722018 0.3836244922287051 9.901874467474956 9.977246123008012 9.983193942522211 3.22507569829341 6.183195844135639 9.971307708463252 8.823211641318649 9.478426606627867 9.978245033392625 9.979455299224558 9.995799844338332 9.977637818344393 9.999707827244832 9.995927486059344 9.979928062311915 9.98466597620825 8.883638828239844 0.50095 9.846141692778302 9.992246672093104 8.0240178410567 9.991274547796909 9.977126617369533 9.975852022726299 9.975935547485937 9.975854680813793 9.982767416609871 9.983143930330025 9.979453978629088 9.97587150361256 9.98603380077653 9.975809593947718 9.979600923258012 9.97572567161166 9.97603043055959 9.978871402451 9.976955211425256 1.9992666183851169 9.976065471936876 9.976599414464355 9.985322350813224 9.984087525971628 9.979094328674371 9.979033996638472 9.97510613553589 9.987098286596035 9.986285013990225 9.853193156477953 9.975724304370381 9.97650459967263 9.987473786974835 9.98410369373429 9.977887432987409 9.977887137207306 9.978807385570343 9.985957500803396 9.830525699150298 9.476184244350002 9.980369738273241 9.98518852201401 
8.528479969766046 7.582389570949092 0.001107955106647943 0.001101361563837403 0.0010094995043584745 0.003627111473887283 0.002489432854698311 10.0 0.0010 0.001694720610279076 10.0 10.0 10.0 9.789478596737263 9.923588113520928 9.989675037292189 9.992533785162138 10.0 9.87509371222101 10.0 8.943977466302869 0.8555982495981471 10.0 10.0 10.0 10.0 8.959128235876078 1.0860635159824472 10.0 9.794599405176111 9.998235540261222 9.983641162234594 10.0 9.999585050930012 0.0010 9.999305880470992 10.0 7.964324516354669 10.0 10.0 10.0 0.0010 0.0010 9.999462002915768 10.0 9.884594862471605 9.997607041698725 10.0 9.90227100789815 10.0 10.0 9.998065523759854 10.0 10.0 9.884698193680945 0.0010 5.000500000000001 10.0 9.936746985613636 10.0 10.0 10.0 10.0 10.0 9.999428239887505 9.999385945491282 9.999452246757032 10.0 10.0 10.0 9.99789117832916 10.0 10.0 9.999435009872442 10.0 10.0 10.0 10.0 10.0 10.0 10.0 9.998547077066581 10.0 10.0 10.0 9.878961380467308 10.0 10.0 9.985755489748875 9.99956154000171 9.999491738946801 9.999453868077323 9.99888012785993 9.999519781989095 10.0 9.887659078163933 9.999455740743098 10.0 
2.3697582758290188 8.03856400310065 0.0010 0.0010 0.0010 0.0010 0.0010 6.9615201044534345 0.012979411484156746 0.0010 10.0 10.0 10.0 5.000500000000001 5.000500000000001 10.0 9.735533399742636 10.0 5.000500000000001 9.733294596802741 3.5618026029847174 10.0 10.0 10.0 10.0 10.0 6.449787687156976 5.0005 10.0 6.809900844229039 10.0 6.801701043870533 10.0 10.0 0.44551613648825605 10.0 10.0 0.5047181376569483 9.177081121427074 10.0 10.0 0.50095 5.000500000000001 10.0 5.000500000000001 6.660373839966258 10.0 10.0 9.199311073842493 10.0 10.0 10.0 10.0 10.0 5.000500000000001 0.01865385757375805 5.7191006986771376 10.0 5.000500000000001 10.0 10.0 10.0 10.0 10.0 10.0 10.0 10.0 10.0 10.0 10.0 10.0 10.0 10.0 10.0 10.0 4.652500420596939 10.0 10.0 10.0 10.0 10.0 10.0 10.0 10.0 10.0 5.000500000000001 10.0 10.0 10.0 10.0 10.0 10.0 10.0 10.0 9.177081121427074 5.000500000000001 10.0 10.0 
9.998378711394086 0.7926985148315056 0.002980540717517456 0.0011205617045195735 0.0017660598765318171 0.001015097615034117 0.004122415136814564 1.1427535582279242 0.010216982577461188 0.0010002851519068574 6.358224821095526 5.393334125299879 6.375918321065829 3.625612483604658 6.191502172201057 4.921955161222988 5.652476711618757 6.118278677643525 3.6226748097586907 3.8870755841347018 3.466355859313144 4.9585426364835845 3.4476976674182485 5.753654546566704 6.341484987529704 6.393258906819092 3.5364998866289965 3.7038635081525944 2.94464157661251 3.6366918280032743 6.377414093167925 3.308767268938988 6.321688318916507 6.321081227448219 6.2123490893594315 6.326641166085276 5.432306851864502 4.151452620861689 3.625326388493907 6.309525732323745 3.477869744845827 5.891348509081896 3.698227070684264 5.3735836756506545 0.7034302670776625 3.5406315169311102 6.403697142752394 3.9011956683627167 3.4461082199167388 3.724453072915113 1.9579517983632093 4.209603415382535 5.1406960017130485 6.3209493272924195 3.5972618292462175 0.010216982577461188 3.852958793221407 4.443016650467941 5.795388316259912 3.890070392850993 6.331619777890454 6.159188599711188 6.328460207553743 5.8472716997066545 6.3871213432534795 5.569325828568298 5.212396913267684 6.373654433325907 6.328061314870846 6.375483548476482 6.063568195809369 6.248038242719056 6.3309025774067775 6.491588710394245 6.300308397893139 5.376868758527454 6.030701789741522 6.377643360655211 6.393123692306943 6.302117957589443 5.577853948999177 6.386732159960173 4.489792250636582 6.255805463745383 5.748999547902974 3.5991484194749828 6.328008188170077 4.8462905914247285 4.347901332524616 6.30345908143375 6.412608581334085 6.404752351799303 6.753125325345787 6.329885540251256 0.8182714935959208 3.5944744330815106 3.7205813641316903 6.730712320008321 
1.9039454427314721 10.0 0.0010 0.0010 0.0010 0.02276109612906376 0.0010 7.735910515559345 0.0010 0.0010 10.0 10.0 10.0 9.142810013712053 6.688056771201453 10.0 9.978596141821262 10.0 9.169673711128645 10.0 0.0010 0.0010 10.0 10.0 10.0 10.0 6.126880346806514 0.0010 9.842228359553621 9.128504501435092 10.0 9.81233710246103 10.0 10.0 1.6393379314856418 10.0 10.0 4.828674318279661 7.092161825255728 10.0 10.0 0.0010 0.0010 10.0 10.0 8.14317558521918 10.0 10.0 6.5613896700880945 10.0 9.880350179729504 10.0 10.0 10.0 9.235659397709913 7.2237926643017225 5.121957575582048 10.0 9.203705729746002 10.0 10.0 10.0 10.0 10.0 10.0 10.0 10.0 10.0 10.0 10.0 10.0 10.0 10.0 10.0 10.0 6.053652593340493 10.0 10.0 10.0 10.0 10.0 10.0 10.0 10.0 10.0 9.205089652904174 10.0 10.0 10.0 10.0 10.0 10.0 10.0 10.0 1.4915876286716716 9.131808670786974 10.0 10.0 
5.613035453396172 8.497026669877954 0.001021405189981147 0.001954099055612776 0.0010 0.0010 0.0036993684601898287 10.0 0.0010 0.0016361344652043846 10.0 10.0 10.0 9.825905947743433 9.863148671567401 10.0 10.0 10.0 9.82587419444393 10.0 8.913339312799618 9.909603560319633 10.0 10.0 10.0 10.0 9.724962947281732 9.156374191350206 10.0 2.2708163272119517 10.0 9.868346525052967 10.0 10.0 0.0010 10.0 10.0 0.0010 10.0 10.0 10.0 1.100262637244401 0.0010 10.0 7.365084251405167 9.819932016987337 10.0 10.0 10.0 10.0 10.0 9.810484614878488 10.0 10.0 2.8293680301511483 0.060438675537716424 8.514005651916635 10.0 2.826365531591008 10.0 10.0 10.0 10.0 10.0 10.0 10.0 10.0 10.0 10.0 10.0 10.0 10.0 10.0 10.0 10.0 9.98939864791375 10.0 10.0 10.0 10.0 10.0 10.0 10.0 10.0 10.0 9.825615999729095 10.0 10.0 10.0 10.0 10.0 10.0 10.0 10.0 10.0 9.826418384752536 10.0 10.0 
10.0 1.64880936845416 0.0011006328448278462 0.0010 0.0010 0.0010 0.001000089598226498 4.076805707123392 0.0010 0.0010664997246151802 10.0 9.999010445461504 9.999190586638935 0.03621947309372468 0.029317601721347075 10.0 8.61373567049203 8.61373567049203 0.03634876052621015 5.660474764349489 1.12017146802516 5.533333152060305 8.61373567049203 10.0 10.0 10.0 0.0010 0.0010 5.716508411209723 0.0010 9.987943086602002 5.509710879440341 10.0 10.0 1.2076867599811347 10.0 7.522366484038717 1.8308176178997932 5.716508411209723 9.988011321569932 9.960186505915502 0.017338204468710542 1.3634287980294797 9.997727967235393 0.01752174233712255 1.4326193182385867 8.61373567049203 9.999906888666699 5.969842249219524 10.0 5.0005 5.969842249219524 9.999053933370064 9.999854457159287 0.0010 3.5741755351250646 0.01553676142484435 5.969842249219524 0.0010 8.61373567049203 10.0 10.0 10.0 10.0 10.0 10.0 10.0 10.0 10.0 9.999999426720331 9.999751564265779 10.0 10.0 10.0 9.988279003954288 8.793313240018865 10.0 10.0 9.998503639052183 9.99892700555598 9.999198760870527 8.683398159932704 9.984810567987452 10.0 10.0 0.024317582177106355 9.998842700156715 10.0 9.998862552115325 10.0 9.9999758235771 9.999969942410827 10.0 9.320170986035297 5.159643992412853 0.02433648955377566 10.0 10.0 
7.307286492722302 10.0 0.0010 0.0010714619673182037 0.0010 0.0010 0.0010 10.0 0.0010 0.0010 10.0 10.0 10.0 10.0 10.0 10.0 10.0 10.0 10.0 10.0 9.81133723202317 0.0010 10.0 10.0 10.0 10.0 10.0 1.1435494818420249 10.0 10.0 10.0 10.0 10.0 10.0 0.0010 10.0 10.0 9.101614870024564 10.0 10.0 10.0 0.0010 0.0010 10.0 10.0 10.0 10.0 10.0 10.0 10.0 10.0 10.0 10.0 10.0 10.0 0.0010 5.849613729457819 10.0 10.0 10.0 10.0 10.0 10.0 10.0 10.0 10.0 10.0 10.0 10.0 10.0 10.0 10.0 10.0 10.0 10.0 10.0 10.0 10.0 10.0 10.0 10.0 10.0 10.0 10.0 10.0 10.0 10.0 10.0 10.0 10.0 10.0 10.0 10.0 10.0 10.0 10.0 10.0 10.0 
0.30085110466179354 0.0010 0.0010 0.0010 0.0010 0.0010 0.0010 0.0010 10.0 0.0010 10.0 10.0 10.0 10.0 10.0 10.0 10.0 10.0 10.0 10.0 10.0 10.0 10.0 10.0 10.0 10.0 10.0 9.826225575525537 10.0 10.0 10.0 10.0 10.0 10.0 0.8966303574740757 10.0 10.0 10.0 10.0 10.0 10.0 0.0010 6.867137602488191 10.0 9.792141224299842 10.0 10.0 10.0 9.953198634688645 10.0 10.0 10.0 10.0 10.0 10.0 9.843491017442272 10.0 10.0 9.480641085999975 10.0 10.0 10.0 10.0 10.0 10.0 10.0 10.0 10.0 10.0 10.0 10.0 10.0 10.0 10.0 10.0 10.0 10.0 10.0 10.0 10.0 10.0 10.0 10.0 10.0 10.0 10.0 10.0 10.0 10.0 10.0 10.0 10.0 10.0 10.0 10.0 10.0 10.0 10.0 
10.0 0.3210553157059587 0.004450811603623313 0.001011658661499928 0.002578545021021393 0.0010 0.009255637158240916 0.4158499101892408 0.0010 0.0015413951282663505 4.8360127263293995 4.4051060767302515 4.837099756025929 4.266559464214009 4.701172505715174 4.835606412180199 4.188143862179058 4.351151993159966 4.225540942143787 5.377182216723899 3.693264284914789 4.8681504419583295 4.837128766101839 4.835986383777491 4.835985944892422 4.835930477809101 3.9878660441285176 3.6442589508998666 2.950802471580258 4.805967360040649 4.835606412180199 2.1210488753324914 4.6600317665065 4.836015146636407 3.8021591445173173 4.836015103456206 4.768357277279557 4.404580598160374 3.397828337093393 4.835606412180199 3.860584970623017 3.96621618919945 5.843446389611952 4.835606412180199 0.0010 4.402605958806564 4.835751498954493 4.835606412180199 3.112740424117051 4.368876721435055 2.7336226488090505 4.436391775106899 4.836005749444239 4.809233340250896 4.2662117667709065 0.0010 4.7136973746649105 3.830630853452024 4.767918058849341 3.206025631582434 4.835910650291418 4.191027654441863 4.835891954237794 4.835920337332106 4.835842261697539 4.007956923940982 4.825514745425292 4.83594797775861 4.835869853981589 4.835904677658431 4.8359345114151795 4.835959510084565 4.835924816935019 4.835913049000124 4.835606412180199 5.261997817871675 3.847172678918702 4.835606412180199 4.836019230041779 4.84081844728622 4.067277130179778 4.42245736701462 4.835606412180199 4.836131752420671 4.835903130872775 4.195149412587573 4.835606412180199 4.836086428219896 4.837960433818384 4.835882512643047 4.836060971859326 4.353720466383991 4.8357518348993915 4.835606412180199 1.440072168061791 3.93311358753692 4.836410182584763 4.835683268584128 
9.47861895904553 7.51050107129276 0.0010 0.0010 0.0010 0.005984364429830311 0.0010 9.513745985482842 0.001000000000000334 0.0018683452695816179 10.0 10.0 10.0 10.0 9.932327206468596 10.0 10.0 10.0 10.0 10.0 0.001000000000000334 3.6074692667790194 10.0 10.0 10.0 10.0 8.919224657301193 0.001000000000000334 10.0 10.0 10.0 10.0 10.0 10.0 1.7858699918195418 10.0 10.0 3.0026739335265704 10.0 10.0 10.0 0.0010 0.0010 10.0 10.0 10.0 10.0 10.0 10.0 10.0 10.0 10.0 10.0 10.0 10.0 0.001000000000000334 8.575852762229811 10.0 10.0 10.0 10.0 10.0 10.0 10.0 10.0 10.0 10.0 10.0 10.0 10.0 10.0 10.0 10.0 10.0 10.0 6.667927064863341 10.0 10.0 10.0 10.0 10.0 10.0 10.0 10.0 10.0 10.0 10.0 10.0 10.0 10.0 10.0 10.0 10.0 10.0 10.0 10.0 10.0 10.0 
4.557590446238832 10.0 0.0010 0.0010 0.0011197738342738877 0.0010 0.0010 10.0 0.0010 0.0010 9.469268164777795 10.0 10.0 6.297639456695211 10.0 10.0 8.551468423755315 8.84340270504135 10.0 10.0 5.018389800924136 8.321437971086006 10.0 10.0 10.0 10.0 7.927521195194622 0.0010 10.0 6.464533982041807 10.0 10.0 10.0 10.0 0.33541166399067546 10.0 10.0 5.160019157897417 8.9501774322145 10.0 10.0 0.0010 4.026692086962196 10.0 9.78474362018414 10.0 10.0 10.0 8.300760287051684 10.0 9.476962050148709 10.0 10.0 10.0 7.641383368708401 3.63361096916805 6.105010089193879 9.003952553621234 8.695893100601054 10.0 10.0 10.0 10.0 10.0 10.0 10.0 10.0 10.0 10.0 10.0 10.0 10.0 10.0 10.0 10.0 10.0 10.0 10.0 10.0 10.0 10.0 10.0 10.0 10.0 10.0 10.0 10.0 10.0 10.0 10.0 10.0 10.0 10.0 10.0 8.591281874149242 10.0 10.0 10.0 
10.0 0.30616094823822676 0.003880330055194546 0.0010 0.002129124372734163 0.0010 0.0056694088712723415 0.5058823732320474 0.0010 0.0010000301641502013 4.561150183422237 4.526691993195646 4.586757884062943 5.422669640350328 5.801612237074892 4.5443354187967175 3.871377072503722 4.511162535367095 5.411374951717958 4.3211890710286145 5.202062559101798 3.659450574367681 3.658852288766683 4.437872847608505 4.539049018313916 4.6139163211686185 5.312643301185213 5.559482264714408 2.650918218033974 5.449362044071158 4.594155446122074 4.627371640594151 4.501070423818515 4.508183170383513 5.714401394770712 4.512582015860653 4.668263030518256 4.016963432579166 4.488925802724625 4.49227137442052 3.7106704620089346 4.892925328850049 5.520983017270641 4.42090697947815 1.0327657338430254 5.306831451443148 4.635280376605726 4.315096170813703 5.171592360151257 3.9044018334911823 1.9269511253425633 5.20446746858563 4.339624149486488 4.503420072680422 5.383138184796672 0.0010 5.496333650927251 5.443342961794922 5.23471519729973 4.204324152264226 4.525190442452914 4.24675241455653 4.520908785568174 4.460991377638809 4.60718380368276 4.548425046890513 4.512166794749572 4.58843848688155 4.520934238616344 4.592271579307224 4.367050311172788 4.397633202148539 4.523979313150893 4.7646185656831666 4.47529434264 4.846322917096635 4.442587990411148 4.588660413829622 4.61369755801107 4.474148083555865 4.30087873948604 4.606906065010949 4.603097181392355 4.517274362346647 4.516302267695192 5.368351356255914 4.515922779972495 4.423127344500313 3.652414274456329 4.478788313230522 4.642198335101545 4.632395918909512 5.161321427424852 4.51391223787677 0.0010 5.378867707909008 4.154736917117199 5.1281134946366365 
0.0010 9.795782870380913 0.0014893813301874422 0.0010 0.0010157031403201576 0.0018282176508270381 0.0010605579304797375 6.4872054947778715 0.0010 0.014284715242309114 9.97960600081649 9.97960912875063 9.97962039787618 5.652295729554884 7.146921139408427 9.978950737620243 10.0 9.979621659704048 5.651569732915105 9.50005 5.0005 7.2667218557898 9.979179287393482 9.97954052572479 9.979590814369855 9.979631434440735 5.000500000000001 3.9882055113391934 9.50005 0.021878727471526194 9.979609693078919 6.323435033979051 9.979574643048318 9.979577265215111 0.0010 9.97958082983187 9.856686846191758 0.29184273886095935 9.50005 9.97955667484629 9.976969847708341 5.882468837088003 0.021352343438682087 9.979556181655733 2.072921031419978 5.495962851385963 9.979681266651717 9.97952449922715 10.0 9.979270807731151 9.50005 5.000500000000001 9.979525977708162 9.979575999309203 0.021771854571289495 0.0010 5.105967783063965 9.50005 0.021645164238409453 9.979451129759294 9.97957047866425 9.979437426673865 9.979567596819326 9.979557999365428 9.9796159045628 9.979591348266341 9.979573836738627 9.97960910165541 9.97956640493882 9.979605405906566 9.979511788389907 9.979516557996254 9.97957417985796 9.979691670118749 9.979549652676244 9.97962255847533 9.979546664521408 9.979621176811085 9.979677171220494 9.979560031988768 9.979491728046714 10.0 9.978360471234186 9.979582813885365 9.979568617655868 5.645666456773452 9.979582573150253 9.979536309320046 9.978933362743387 9.9795476919676 9.97964693789036 9.979640791892322 9.97987459847171 10.0 10.0 5.664011915038621 9.979431430460629 9.979850105335272 
10.0 1.053831467236436 0.0010 0.001259316572018584 0.0010 0.003311346399180516 0.0010 1.6243113160180933 0.0010 0.0012382928673913517 7.177870308759989 7.174335788912149 7.177854731158137 2.8262641591143547 2.7678991655838248 7.171793737782263 5.113867877466937 7.150359933230984 2.824087337176028 6.901097775496648 1.2595063645922737 4.940976057442667 7.2704466201269895 7.178122660263375 7.178114353990382 7.178120553716729 2.3469582704431686 1.3580676190572163 7.002105466024906 2.8230918655648534 7.177888736391644 3.7448312953074083 7.177817985419723 7.178000909815532 4.181267838536876 7.178029573776204 7.310378655915711 5.945195248469922 3.1551279301558317 7.17786794178056 7.2867584527337 5.510384639340061 2.8284664276244227 7.1778753774110235 0.0010 2.8216887621519584 7.1784066924094425 7.178077246497483 1.9458885654679907 7.174502377999444 4.4224714768561135 4.536089940177706 7.175763785028119 7.178929221545533 2.826531585884976 0.8326614621203179 2.339249419656709 6.382601357786724 2.825653698636329 7.178242140745997 7.177979101696877 7.174026323118463 7.177882859518077 7.178045861650299 7.18211551152854 7.177636859786342 7.178013583816192 7.178013552637528 7.178040744950731 7.177914265641425 7.147815751625714 7.178102165524683 7.177984481080188 7.178924108967955 7.181075979423669 6.4522848805455455 7.170297179446882 7.177855536809272 7.178060990386662 7.178177921753935 7.2055716541361665 7.177911430734438 7.134552264045396 7.462737060479037 7.177783618734576 2.816074706638214 7.177866099630233 7.177950743058863 7.115971528023452 7.178199802147272 7.17966575110725 7.178167902219743 7.180114029668589 7.177548495769103 3.0892485995237005 2.812677029567655 7.473588948318357 7.180056655197637 
0.0010 0.0010 0.0010 0.0010 0.0010 0.0010 0.0010 0.6559180181152944 9.903873500334791 0.0010 10.0 10.0 10.0 10.0 10.0 10.0 10.0 10.0 10.0 10.0 9.887560949876736 9.566508983892593 10.0 10.0 10.0 10.0 10.0 10.0 10.0 10.0 10.0 10.0 10.0 10.0 1.5500477073031105 10.0 10.0 10.0 10.0 10.0 10.0 0.0010 10.0 10.0 10.0 10.0 10.0 10.0 10.0 10.0 10.0 10.0 10.0 10.0 10.0 9.623855651153862 10.0 10.0 10.0 10.0 10.0 10.0 10.0 10.0 10.0 10.0 10.0 10.0 10.0 10.0 10.0 10.0 10.0 10.0 10.0 7.3216079222670505 10.0 10.0 10.0 10.0 10.0 10.0 10.0 10.0 10.0 10.0 10.0 10.0 10.0 10.0 10.0 10.0 10.0 10.0 10.0 10.0 10.0 10.0 
10.0 1.363313354906329 0.0012604069165512229 0.001002675730432227 0.001169209808499984 0.006332888972296786 0.0018226995865211126 3.492806486184428 0.02176023458165042 0.0010292892219567536 9.164522174878764 9.078877892361877 9.185142633728647 1.811548750946636 1.9542163975574767 9.085116934071138 0.0010 9.432105758391264 1.7819586493804738 1.0431594632914747 1.4095107895710879 6.89465862700603 8.951673168708624 9.043225242816543 9.102946437917309 8.987914729025782 1.7160230258621028 2.495053890807387 0.4095863693260673 1.7966715938438622 9.151190957404113 1.1123093970309508 9.142416254912126 9.105614187723873 7.5187683408880694 9.036384942295522 5.100192715995949 8.238282568391131 1.9496208007136062 9.102503543942964 8.87402962192523 8.015480999320223 0.5690671496041828 9.022956286884629 1.3754184176094046 1.8366259429063085 9.014580227589377 9.06320281921393 2.2584036240984227 8.858559846577167 5.547900529206181 5.362143495514466 8.950465806983651 9.035263443626466 1.8656154521551631 0.013616155905190771 4.21171639624133 2.28818249758439 1.8168837911475073 9.003905203082185 9.089089345158087 8.937607296535713 9.10284897267952 9.113937674425843 9.020559116983732 9.027619081432544 9.018932903775056 9.11945888156684 8.957477268148903 9.134873238906403 9.030689864011102 9.03516551813611 9.095534565023197 8.988338563429714 9.004554099945071 2.0525538297914974 9.056259853334646 9.191206328755309 9.001539099661477 9.19005990044371 8.923911986485399 9.062903799726971 9.09214158967179 9.012551771045516 8.96995607573695 1.7917823962662935 9.149449451199958 9.074091155278396 8.599806490290769 8.938206665610426 8.997701845170864 8.990627872673555 9.095085253427417 9.032915164451731 0.4058740950526806 1.779135191842618 8.916978610487508 9.096084278383506 
10.0 1.232468613715084 0.0014980864133782175 0.001244727646106964 0.0016577675085734222 0.0031893073732164627 0.0010630499405425281 2.065975468507067 0.0010 0.001665712078323302 7.095881821904939 7.0689592758480275 7.079794579938177 1.8278663412990404 1.968891825357154 7.061241142813375 4.785219775540217 7.116566032706897 1.8168721950128528 5.25069271623195 5.0005 5.520820971554084 6.781484576285107 7.108199192404568 7.073091744309853 7.021780281051434 1.1662881422261409 0.22467697549300736 6.8229692041081815 1.764666237267691 7.067840126658069 2.714683645940893 7.096022149343787 5.644657552462847 5.309975669851393 7.079741116798825 7.331392240273091 6.248268201683199 1.818964594855167 7.077223098008359 7.141159348053247 6.584467578036775 2.915174257190711 7.145882957130061 0.0010 1.8958395088923123 7.062406731559126 6.837468793237307 2.4775719843049147 6.973713553699648 3.589193546339853 3.438300299184459 7.056326337701278 7.128080928960466 1.8220996886363834 0.18398224302026955 0.9463321441946073 5.5094192771632535 1.8875484136967335 7.089986751214916 7.0510568924183215 7.054205147194936 7.094249579576965 7.089136658620855 7.119078385043262 7.0260500696196555 7.043397547297943 7.085828207659597 7.093744370926768 7.077382764369686 7.01823410135942 7.0686731635185085 7.0541630934435275 7.06663055863403 7.041294452203523 6.546295775782939 7.038913302147167 7.089496985481887 7.022780157570342 7.041343459563773 7.050982878031588 7.036379916603559 6.907427391893426 7.445398990755553 7.077145691128543 1.8829385601051287 7.066451332943405 7.14226542443328 6.80802079575353 7.051059337465967 7.11847683774783 7.046387274124208 7.011723851114967 7.081027860634009 2.035715510696803 1.9579625858374714 6.8057659195415185 6.995843705546177 
0.08087221765826114 0.0010 0.0010074512060859093 0.0013520711626441124 0.0010000058685534462 0.0010 0.0010050155368809559 0.0010 10.0 0.0010 9.999977601408654 9.99996024800981 9.99996699369609 10.0 10.0 9.999969505241227 9.999858509740092 9.99983842204948 10.0 9.581596519040717 10.0 10.0 9.99991903013419 9.999945746838904 9.999975509832776 9.999962779552826 10.0 9.895691774107977 9.595684847355859 10.0 9.998117641633023 10.0 9.999766993597438 9.999892756404707 1.942180722831918 9.999972544375758 9.879433677846306 10.0 9.608364273225042 9.998073152456167 9.993762492066672 0.3311325897889634 2.071926213589622 9.999960112407212 10.0 10.0 9.999969730358146 9.999959649660038 9.714615824833915 9.999961953536355 9.494856254637012 10.0 9.999677948887063 9.999960258618227 10.0 10.0 10.0 10.0 10.0 9.999966901549763 9.999973541979609 9.999961005703875 9.99997435692955 9.999960054817244 9.999777992139336 9.999874004629497 9.999902029444454 9.99997607215216 9.999801802214806 9.999901147275267 9.999779493055343 9.999968114289915 9.999973543602291 9.99997611146523 9.998000055533224 0.0010 9.999925294491264 9.999312657033606 9.999777705629208 9.99996396649465 9.99999555708419 9.999826755160129 9.997630809256183 9.997443473930293 9.999862245860147 10.0 9.999830554026335 9.999968367183897 9.99998503134593 9.999787773551756 9.999976346015014 9.999976901391033 9.999655679945109 9.999944029451935 9.934402006806565 10.0 9.999622380017158 9.999595715839705 
5.7096326469927865 10.0 0.0011037068953951906 0.0010142485697347521 0.0010934773167503137 0.0010001053731029954 0.0014517938902917805 9.525371392487301 0.0010 0.0010266478402101817 9.976080427081145 9.986161306398179 9.986161306398179 8.616130639817833 9.986161306398179 9.986161306398179 9.939958186653554 9.951447970128456 9.986161306398179 9.986161306398179 1.2947459350465618 10.0 9.986161306398179 9.986161306398179 9.986161306398179 9.986161306398179 9.524940667142623 0.0010 9.986161306398179 6.529077307575026 9.986161306398179 9.986161306398179 9.986161306398179 9.986161306398179 0.0010 9.986161306398179 9.986161306398179 1.4157597267690596 9.955650349137892 9.986161306398179 9.986161306398179 0.06016707950070699 3.0109841079100805 9.986161306398179 9.511707741186347 9.846600794218398 9.986161306398179 9.986161306398179 9.930090958339594 9.986161306398179 9.97638323864751 9.986161306398179 9.986161306398179 9.986161306398179 7.877012311037983 0.24321957689352747 9.770595249489059 9.958599200147978 7.385988022075509 9.986161306398179 9.986161306398179 9.986161306398179 9.986161306398179 9.986161306398179 9.986161306398179 9.986161306398179 9.986161306398179 9.986161306398179 9.986161306398179 9.986161306398179 9.986161306398179 9.986161306398179 9.986161306398179 9.986161306398179 9.986161306398179 5.0005 9.986161306398179 9.986161306398179 9.986161306398179 9.986161306398179 9.986161306398179 9.986161306398179 9.986161306398179 9.986161306398179 9.986161306398179 9.986161306398179 9.986161306398179 9.986161306398179 9.986161306398179 9.986161306398179 9.986161306398179 9.986161306398179 9.986161306398179 9.986161306398179 9.862111824666686 9.986161306398179 9.986161306398179 9.986161306398179 
10.0 1.606567029562279 0.0013081095351465573 0.0010039807927712347 0.0010 0.001114915815039906 0.0010 3.670364360584614 0.0010 0.0010 10.0 9.143965327498973 10.0 0.3281074973035527 0.0010 10.0 8.715946425652993 0.6877813410024016 0.0010 0.0010 1.3602017136578923 10.0 10.0 10.0 10.0 10.0 0.0010 0.28091970321551196 0.049997809255174275 0.0010 10.0 0.5789956005319787 9.65111737281956 10.0 5.519532013486531 10.0 9.861662460885736 7.6165020024547365 1.4755712350941543 10.0 8.067044612767845 8.548403111587103 0.0010 10.0 0.0010 0.0010 10.0 10.0 0.0010 9.07403397513535 0.18679208848774653 1.3981556238873587 10.0 9.947716050857107 0.8188187818476371 0.44682768895016756 0.05558126702235189 0.0010 0.0010 6.769397251658593 10.0 8.721335575904433 10.0 10.0 10.0 8.358624461376825 10.0 10.0 10.0 10.0 10.0 10.0 10.0 10.0 10.0 8.196095726271393 8.039655984516088 10.0 10.0 10.0 8.47318397924597 9.18072586537202 10.0 10.0 10.0 0.0010 10.0 10.0 10.0 10.0 10.0 10.0 10.0 10.0 0.0010 0.617534670605711 10.0 10.0 
9.994205777589961 1.6519925788411625 0.0010 0.0010048270660241844 0.0010 0.0010 0.0010 3.61636845693741 0.0010 0.001004022553193974 10.0 10.0 10.0 0.0010 0.0010 10.0 10.0 10.0 0.0010 1.7105657153934017 0.0010 0.0010 10.0 10.0 10.0 10.0 0.0010 4.194201495454656 0.10454743893824414 0.0010 10.0 0.4192510915577383 10.0 10.0 0.2690058339809962 10.0 7.808158050285622 1.1189669600956078 0.8970635218936147 10.0 10.0 0.0010 0.3436003540762167 10.0 0.0010 0.498775825129389 10.0 10.0 3.2726754511255187 10.0 1.4924990214606364 0.6766550148238242 10.0 10.0 0.0010 0.0010 0.0010 0.0010 0.0010 10.0 10.0 10.0 10.0 10.0 10.0 10.0 10.0 10.0 10.0 10.0 10.0 10.0 10.0 10.0 10.0 7.460157386502855 10.0 10.0 10.0 10.0 10.0 9.26903022934096 10.0 10.0 10.0 0.0010 10.0 10.0 10.0 10.0 10.0 10.0 10.0 9.40338021694319 0.0010 0.0010 10.0 10.0 
9.847268570326461 1.4704785452572224 0.00113802108652847 0.001020481112980078 0.0011437976009894928 0.0064003275121249995 0.0011082585691699488 3.3177771584878677 0.005656936002995852 0.0010179260008792732 9.226419083535433 8.841513340237912 9.105472051219875 1.763216678867287 1.9530210327213524 8.49728958528307 2.38294365911809 7.8292943584085215 1.8658460149673597 2.8418862594717336 1.9086473483948763 7.74112663465368 8.498077707455174 9.185023175568784 9.210122023230396 9.092172046122288 2.1135363854250815 1.993886082908214 2.932981511542316 1.7498412086503736 9.215823338115976 1.7114652240767363 9.08117096816978 9.236913193355845 7.72495407494344 9.132280864805074 4.41463066055593 8.100996855992404 1.7756625819436263 9.217937647275651 8.847329800268275 7.444127458024169 0.8339901797737955 9.02417191763605 0.7545093101816429 1.7626709548728547 8.59247401571596 9.043508267619579 1.5704767319242152 8.95937750365357 8.3725762212784 8.749644435308788 9.124098907982383 9.0646557285292 1.7974916605403584 0.022861779031177726 3.488495937929721 1.5899276212246425 1.8984465893009874 8.725212262609102 9.232388517412645 9.062738994109832 9.25276512664759 8.961729349438627 9.192179006360474 9.154159696334236 9.182794727875057 9.25814877725183 9.24254282034184 9.260338821932786 8.913126517693735 9.171256722724078 9.214720710300304 9.284154728076892 9.182514051106697 1.6160105168040266 9.100498568697972 9.084322455721566 9.232917222229778 8.87921966809784 8.844040725697212 8.903903163224408 8.874608669817516 9.23554289666098 9.200550541634247 1.6263763169776078 9.191873825444695 9.162916736770041 8.769245932269609 9.211889767148538 9.255618522559578 9.253030677941313 9.326123075020664 9.098716690870361 2.1590734231584374 2.0244557006092663 8.989053713781285 9.331802678702536 
9.878174449782998 1.4543100746875723 0.0018703078242031852 0.0010208428819062111 0.001339147472890646 0.005549267959190836 0.002368423350052183 2.9783276627399946 0.0010 0.0011144710238304414 8.448413756083951 8.445563228421417 8.458846617812279 1.5560199004662243 1.6749486152952309 8.484487648077703 0.7732075535302796 8.551466152564636 1.5414718710593294 1.7719708434437473 1.429517864778194 7.461047871040362 8.250800073860376 8.39716839582003 8.425320503857527 8.458509646231043 1.2545789161522938 1.95027866108735 1.1317636419366308 1.5522579337328257 8.437052626535904 1.1185792300283133 8.466722219765243 8.417851786617113 8.801940029511345 8.443118006924857 5.261730007447644 7.766749487141685 1.733798141307279 8.40812984948499 8.17999709132953 8.255605798957687 1.596532489156734 8.428591410024008 1.1967715931687086 1.5397371805256193 8.512161694394871 8.37067466485055 1.8523979241049633 8.230202227193177 6.048579036918495 7.657138785901028 8.373727690594547 8.446890962072162 1.5416387807595964 0.0010 4.311578851336253 2.0923643822014233 1.6329809036506437 8.408597242896578 8.417865887107888 8.33636973912836 8.414797841410396 8.421383535679105 8.444600749580344 8.430492353634243 8.417783937019804 8.437583792064842 8.416213876281962 8.436913243328023 8.406351447821343 8.384503847171317 8.41805402625555 8.449060961004097 8.40550409188776 2.584728934636172 8.410779449186448 8.474898293357914 8.461589597606078 8.445469598345008 8.412897493228341 8.470306970953924 8.472814480982764 8.434997638308731 8.420092947797775 1.54699077792507 8.427257457363007 8.394009523082051 8.10141277831667 8.401201076696436 8.453087142360001 8.452734391975893 8.558874128604407 8.445467275033213 0.08624139896345107 1.5206968123614282 8.325726277333528 8.5560766005036 
5.999568103791442 7.877905807582193 0.0010 0.001905774063795104 0.0013230102535371662 0.0010 0.004790950322294899 10.0 0.0010 0.001469530949656613 10.0 10.0 10.0 9.989560429559731 9.989560429559731 10.0 10.0 10.0 9.989560429559731 10.0 9.176393835156375 10.0 10.0 10.0 10.0 10.0 9.989560429559731 9.405192636860914 10.0 2.8696797303910326 10.0 10.0 10.0 10.0 0.0010 10.0 10.0 0.0010 10.0 10.0 10.0 0.0010 0.0010 10.0 9.989560429559731 9.989560429559731 10.0 10.0 10.0 10.0 10.0 10.0 10.0 10.0 3.398916444662571 0.04382686182599707 7.986788989983026 10.0 3.398916444662571 10.0 10.0 10.0 10.0 10.0 10.0 10.0 10.0 10.0 10.0 10.0 10.0 10.0 10.0 10.0 10.0 10.0 10.0 10.0 10.0 10.0 10.0 10.0 10.0 10.0 10.0 9.989560429559731 10.0 10.0 10.0 10.0 10.0 10.0 10.0 10.0 10.0 9.989560429559731 10.0 10.0 
9.10516271073914 1.5711743118518864 0.0010 0.0010 0.0010 0.0010 0.0010 3.2047431259664974 0.0010 0.0010 9.16839772804585 9.119143519413683 9.157718524944816 1.6665495726641764 0.0010 9.109888473207963 8.964906523887347 0.2913880198993275 1.6665495726641764 0.29475541993334886 0.9347590820223166 8.357759159671282 9.080694880278518 9.161290931502483 9.166954365152822 9.150006427833763 1.7764559851589432 0.1783510879269512 0.6660557619691323 1.4164803399285644 9.17210123341987 0.21440145174598246 9.151212743154067 9.169763016721546 6.160377578036825 9.155762958103162 9.237435663009975 7.560056493711116 0.2968492665347471 9.169882021596267 9.147380335344096 9.705785393935553 1.6169422856125264 9.14373716711202 1.6665495726641764 1.6665495726641764 9.082647021734736 9.145038878572255 0.0010 9.14047566600669 0.2899667981207221 0.28776461034726 9.168259526713292 9.146550103417447 1.4218605016017793 0.31466787064643054 0.944134549827834 0.2701116708153548 1.6665495726641764 9.104197086293649 9.16833275476769 9.14703126926647 9.172514549307023 9.1363858294701 9.1659398784353 9.162992659780821 9.165510450632851 9.171821766013323 9.170196113236806 9.213683041606545 9.12861327843518 9.159394920101175 9.168810455872443 9.169875309993998 9.163583934851221 8.12150259795191 8.653952589485286 9.148494831114242 9.168846054674844 9.17132314124749 9.123496927232907 9.123756047878075 9.14296424265666 9.170465883491573 9.169298947508253 1.4008318677765006 9.169956689211652 9.163107481803797 9.117614455347795 9.164975890441134 9.170740909658887 9.171587972519271 9.316821047892802 9.153223356820604 0.28470275508556675 1.4343230280177446 9.142293483735223 9.26259634300078 
9.633015037757321 0.5445473828706773 0.003892864251177963 0.001022864720454048 0.0022080258398586125 0.0011687699663491483 0.007023297094828514 0.8307945117526279 0.0010 0.0013620166880622066 4.88945319298579 4.928246688028582 4.92443619803051 4.888323044835117 5.046162513774907 4.867062118168148 5.435090678453296 4.758589505046731 4.861997132049799 5.448433971945816 4.596900034427739 5.683256797015721 4.607305587420126 5.131598526516013 5.1651409696295945 5.018197028704071 4.721484959761387 4.428543449232025 3.9266321784696743 5.096032751349499 5.300562982028505 3.461377846454671 4.866373789622565 5.023574538208113 4.972418096620106 4.8669139166993745 4.764279326763138 5.793749625948258 4.3137042373524235 5.2238174298990625 4.854303827046836 5.50045 5.128218534339968 4.846379019901141 0.9540217163619757 4.968654088155523 4.889152495911894 4.7200538312834315 4.095977260493195 5.13749021724246 3.339433395766829 5.0703847187077455 4.999236757721787 4.837975565150934 4.882922264288174 0.7271156488214532 5.151848894495648 4.548202719771366 5.216553011473146 4.5964711674092635 5.280557645603413 4.9753687924056145 5.285008819081509 5.035950056281331 5.119489173598985 5.070327377240587 5.065590502824439 5.266412628036157 5.149836269680054 5.29797928144526 4.9434682269761545 5.142173721783156 5.284465848913312 5.190883504148776 5.1025235975214995 5.77786716761965 5.123856151454795 4.84691716612821 5.1475726219881786 4.765901657088625 4.932104459556934 4.9935119313581255 5.836131142924744 4.923657599532252 5.097652317390365 4.8382544727255805 4.878000248250942 5.053894696639352 5.075407433313631 5.1220514348587844 5.071277118776755 5.071922103795522 5.660686658235052 4.853536973811646 2.753873383988563 4.673548020141529 4.858693068608217 5.627841437847557 
0.20385843209527899 0.0010 0.0010 0.0010 0.0010 0.0010 0.0010 0.0010 9.000961339040106 0.0010 10.0 10.0 10.0 10.0 10.0 10.0 10.0 10.0 10.0 10.0 10.0 10.0 10.0 10.0 10.0 10.0 10.0 9.145402954355756 10.0 10.0 10.0 10.0 10.0 10.0 0.0010 10.0 10.0 7.0155642795521125 10.0 10.0 10.0 0.0010 10.0 10.0 10.0 10.0 10.0 10.0 10.0 10.0 10.0 10.0 10.0 10.0 10.0 9.893019365636475 10.0 10.0 10.0 10.0 10.0 10.0 10.0 10.0 10.0 10.0 10.0 10.0 10.0 10.0 10.0 10.0 10.0 10.0 10.0 4.356159298639556 10.0 10.0 10.0 10.0 10.0 10.0 10.0 10.0 10.0 10.0 10.0 10.0 10.0 10.0 10.0 10.0 10.0 10.0 10.0 10.0 10.0 10.0 
9.857388434355343 0.6707871572930559 0.003342301834459508 0.0010 0.001949635098471062 0.0010000437903816986 0.0030021461933365584 1.1623719342645544 0.005681448942504725 0.0022514337975844817 5.0005 4.444045209188977 5.0005 4.823555421995375 4.523035958832613 4.389070600386944 4.466226121682034 5.0005 4.71737185692801 4.376013852775781 4.12026045104945 5.220622701678094 4.334336946644376 5.266509719558846 5.382899504888386 5.0005 5.1314692376540085 4.436182887983789 3.1459033970808625 5.000500000000001 5.916409911148116 4.032239385162907 5.0005 5.0005 5.455112256322959 5.0005 4.361894549762328 3.7888303350978236 4.314579478782919 5.615856750993051 4.566312446097363 6.0159639105199805 5.040550074120263 5.0005 0.6126033819539076 5.014205106454961 4.985271016039527 4.4556772889614225 3.8093022055463415 5.03455179665766 3.845069052117122 4.762132832774812 4.705809717624115 5.0005 4.802402384525621 2.091910656499254 5.000500000000001 4.0998893802213425 5.5440662874192075 4.983149725948093 5.838160913342395 4.904353387284568 5.855546964481879 5.0005 5.204107929328228 5.011615659508908 5.0005 5.782795008652068 5.322968890550323 5.906347469383828 4.7479900955138925 5.292949154916427 5.8536291693741065 5.4073412852570355 5.137677827748191 5.380098724548794 5.271667368107885 5.0005 5.23750961429528 5.0005 4.329715635664157 5.0005 5.976726036900695 5.0005 5.260608439294045 4.627491210332956 5.0005 5.267412667077824 4.745948914580591 5.214165095319972 5.01538136604633 5.0005 5.868160873481956 5.0005 0.5098432226888976 5.000500000000001 4.566891178289241 5.974348067892871 
8.57836236903982 1.2067541459809248 0.0014844025228721138 0.0011720239535002316 0.0011192753291367273 0.002347212160785548 0.0016424485486365831 2.3102947660343824 0.01417461184641361 0.0013949529857909117 8.32617247310121 8.356376052393266 8.32179481518334 1.978763058992313 2.0526040778944603 8.335119176916535 7.036145337122458 8.209896205356836 1.9864783131760497 7.894534226802119 3.0458184556955326 4.945973122932264 8.308147867401964 8.334257991723412 8.31205016244791 8.307236426631478 2.035223697362322 1.1304534119534808 7.080799439523473 1.9209705009196187 8.30808753872101 3.677082452282848 8.323761004211265 7.597545193114835 5.032043129966626 8.322342874301171 8.05177942244612 6.812159284306464 3.454791042160512 8.315756136461706 8.369204764480214 6.063256753205642 1.4959647127904296 8.32242216797525 0.012019481891338446 1.9764611677031696 8.326206630197172 8.301735064773323 4.30101372314238 8.291357308674714 4.308292127051256 4.598547218797263 8.330342491533239 8.350310546550674 1.964773518766013 0.0010722816050737494 2.9799085291592373 5.514425946613568 1.9063912332386885 8.242550991268878 8.307156378822686 8.34441698278803 8.322686448410204 8.324517655933313 8.341256954134598 8.303032697021926 8.297135326869707 8.325082287637398 8.311467786209025 8.305131125717638 8.303505742623253 8.317031113988968 8.309656885580468 8.308979037716288 8.305259848555728 4.311764361824562 8.330397825494561 8.324610599140804 8.291650624951057 8.316155884851765 8.33284353182475 8.321770499905105 8.431654730699766 8.185673725836864 8.302343460117777 2.0074639035139086 8.31325759014689 8.33656795584126 8.344565327975502 8.304060435804926 8.342769311818778 8.321272537538146 8.3310696325511 8.328185983109782 2.838826920170757 1.8501175619392738 8.126830625133827 8.301058681340473 
10.0 1.6892649700374593 0.0010 0.0019065272619614522 0.0010 0.0015115785713585676 0.0010 3.963912590038592 0.0010 0.0010509788528747096 9.981131566085647 9.83414141178534 9.910809181511613 0.0010 0.10264973282621659 9.97104571786943 8.430260687540803 10.0 0.0010 10.0 0.32693236637372003 4.634481283601941 7.17200291689833 9.837221681145273 9.802760819352823 9.799500460550512 0.7818253401718545 1.238943385844422 7.544884266836131 0.1005678542204107 9.824085231054502 5.133082752029496 9.933618757113653 9.922667852673658 4.841262920945543 9.92667142254936 9.066786374836692 4.771080316522275 4.6322569146712596 9.896661596822291 9.404468239107315 5.0858861676487965 0.16818229915762184 9.973839323685315 0.08272550156307501 0.0010 9.79823666078443 9.916474408252997 0.07685652398359899 10.0 5.600336103509734 5.0772255058037645 9.858675975578807 9.909381681255336 0.0010 0.23749939864214564 0.6632973290363527 6.292043625083454 0.36780527790786177 10.0 9.914028183634386 9.800454711023775 9.797660615862014 9.937467147370956 9.911590346453416 9.961561275094635 9.979988863375393 9.839568713498368 9.94341312930749 9.91696697321432 9.909792080408671 9.913848684811944 9.914632273442422 9.80338996580172 9.909010297611319 5.0810490599652836 9.818410030012009 9.91092239716971 9.808352847317433 9.793407233792003 9.764408750581406 9.921377747196797 10.0 9.199875286269293 9.953982145107787 0.0010 9.910674077077084 9.823780418649795 6.023469155690638 9.912517434047162 9.800445477973716 9.799298660741485 9.809444677772648 9.912237445335204 6.1921157736230965 0.0010 10.0 9.829991017180909 
9.935822510332006 1.4020955164454827 0.0014763440438030995 0.0010019544741511701 0.001176378527762987 0.005464376267376961 0.0021305284893976357 3.238398279224925 0.0010 0.0010281962234978718 8.917337015237099 8.616448485989057 8.882724540839076 1.5681192394460142 1.9156324835608562 8.671853142517945 0.3039408522687923 8.795969595634867 1.647448799206999 1.3498859651746216 1.5103766135938783 6.886007107919169 8.305906453594302 8.788111365525483 8.865907160743017 8.687077039271804 1.6866622883180118 2.373475276274161 0.9472102160633211 1.635285386504508 8.933456657781878 1.450354833281807 8.821913803490315 8.878760140838533 7.608595117492408 8.751671367758853 4.983275710383796 7.6417122313308905 1.9219652599708414 8.879715765091628 8.566744143183422 7.919101883526231 0.7441302688767204 8.68621179794983 0.9786053861852306 1.6799571027418612 8.397264668535035 8.716590159221346 2.2590994146099552 8.537891501155592 5.516095498280334 5.020345369750515 8.747153672552766 8.705274820047418 1.6259012892339542 0.0010 4.0977631657199645 2.4114445125316077 1.60969481855205 8.539852261852307 8.863626581767319 8.634453120666466 8.894699885396124 8.727970858159388 8.79427106334365 8.786366237616514 8.785045659780202 8.904915388892853 8.759742254095402 8.921599188492701 8.620888900079581 8.772531695896602 8.871009185246432 8.785083842707497 8.767394511304838 2.422256603401718 8.79473970876627 8.844748265055726 8.79534844006294 8.763199570028798 8.503295770748842 8.63598711500992 8.810120449147318 8.799010573285193 8.764162554964727 1.5095466102869806 8.911629446975919 8.818282179185566 8.170608464817148 8.723569352827539 8.799064881516692 8.792146225935756 8.904976430129198 8.740793856667219 0.5762466337884575 1.6617047620460064 8.579497353807643 8.88917770652641 
9.67760489825329 1.6876513586183342 0.002216721504865655 0.0010067046465376047 0.0020704442533074035 0.0028024013812711864 0.0032289421110741966 3.0145475583432413 0.0010 0.0010039620024727461 9.116379568376205 9.116379568376205 9.116379568376205 0.0010 0.0010 9.116379568376205 9.116379568376205 9.116379568376205 0.0010 1.385731645593782 0.0010 0.2930038431787631 9.116379568376205 9.116379568376205 9.116379568376205 9.116379568376205 0.01778897417375124 3.70194685701455 0.0010 0.0010 9.116379568376205 0.18146385461177067 9.116379568376205 9.116379568376205 0.04134655003883625 9.116379568376205 7.072288520197881 0.8310726131622767 0.627067202829998 9.116379568376205 9.116379568376205 0.0010 1.207957796072118 9.116379568376205 0.0010 0.25562786813645055 9.116379568376205 9.116379568376205 2.8425403938241565 9.116379568376205 1.1823647116632157 0.4215163161420149 9.116379568376205 9.116379568376205 0.0010 0.0010 0.0010 0.8906899001142532 0.0010 9.116379568376205 9.116379568376205 9.116379568376205 9.116379568376205 9.116379568376205 9.116379568376205 9.116379568376205 9.116379568376205 9.116379568376205 9.116379568376205 9.116379568376205 9.116379568376205 9.116379568376205 9.116379568376205 9.116379568376205 9.116379568376205 6.747746396304703 9.116379568376205 9.116379568376205 9.116379568376205 9.116379568376205 9.116379568376205 8.434684081670234 9.116379568376205 9.116379568376205 9.116379568376205 0.0010 9.116379568376205 9.116379568376205 9.116379568376205 9.116379568376205 9.116379568376205 9.116379568376205 9.116379568376205 8.55997760797416 0.0010 0.0010 9.116379568376205 9.116379568376205 
8.751458167501319 10.0 0.0010 0.0010 0.0010 0.005283372810300165 0.0010 10.0 0.0010 0.0016957356973638237 10.0 10.0 10.0 10.0 10.0 10.0 10.0 10.0 10.0 10.0 0.0010 0.0010 10.0 10.0 10.0 10.0 10.0 0.0010 10.0 10.0 10.0 10.0 10.0 10.0 2.2735326322213076 10.0 10.0 0.0010 10.0 10.0 10.0 0.0010 0.0010 10.0 10.0 10.0 10.0 10.0 10.0 10.0 10.0 10.0 10.0 10.0 10.0 0.0010 10.0 10.0 10.0 10.0 10.0 10.0 10.0 10.0 10.0 10.0 10.0 10.0 10.0 10.0 10.0 10.0 10.0 10.0 10.0 10.0 10.0 10.0 10.0 10.0 10.0 10.0 10.0 10.0 10.0 10.0 10.0 10.0 10.0 10.0 10.0 10.0 10.0 10.0 10.0 10.0 10.0 10.0 
10.0 0.2886855678543383 0.00386743279495923 0.0010 0.002102203215052172 0.0010 0.005504457489084736 0.47513646524727715 0.0010 0.0010 4.913886639541746 4.829675443438718 4.940635285409473 5.068686694063976 5.483685089315808 4.915403537562272 4.198954368583806 5.0005 5.058222936910503 4.6830889723290365 5.544596836591312 4.116085790378558 4.026554451116506 4.784392841672873 4.88463635043565 4.955362635331952 5.022325756308352 5.371473314560899 3.0882828702458074 5.095761129967427 4.940369785819688 5.042996984883287 4.858972841315315 4.857374273907522 5.659002592928194 4.861939597230941 5.0005 4.482027144114028 4.83868633275186 4.847542097423598 4.034287139859152 5.244847077943046 5.1858792181112126 4.801041833662228 1.0031762759646592 5.0215393375104105 4.994490578101284 4.63415724287563 5.393400543002415 4.21637961121596 2.353827257953511 5.544596836591312 4.719051890199444 4.857248055759997 5.040646168404046 0.0010 5.118937049506627 5.799926368292994 5.376191242235793 4.563164378119542 4.874299308974046 4.55232880174296 4.8757185530175216 4.808509447858996 4.95774440189244 4.901473435729703 4.863000812874989 4.937613409881769 4.868323419294813 4.942763186664108 4.7464020392681965 4.744942422203633 4.873689856380602 4.98180691118301 4.829456709861781 4.456403163408688 4.815597278866712 4.942521281156481 4.959652278927998 4.827621313216098 4.724118000527775 4.958696735523628 4.963521191395613 4.867742593215948 4.866518080209013 5.024395413241912 4.871252871986571 4.773059532504084 4.008930173380352 4.821830612517508 4.979931968526503 4.975002687448634 5.339922501407678 4.8681677230933404 0.16438831689046562 5.033917856066542 4.526771338348094 5.308618025647412 
0.10884422956257467 9.50005 0.006452370042686755 0.0010 0.0010 0.0011725916923939258 0.001722137803743329 5.821466444260052 0.0010 0.003529613442653212 10.0 10.0 9.936026184313766 0.5724868372745785 0.0010 9.859838971853222 10.0 10.0 0.5787375760705903 9.813149705345605 10.0 10.0 10.0 10.0 10.0 10.0 0.0010 5.921732429610951 9.642479490467338 0.0010 9.41697228317955 10.0 10.0 10.0 0.0010 10.0 10.0 0.0010 10.0 9.416401051329165 7.962256723806998 0.0010 0.08383465415238173 9.841057836519026 0.0010 0.007952235241129882 10.0 9.948274297171496 8.668786223940554 10.0 10.0 4.955886944671152 9.834912025131239 9.952083572302865 0.0010 0.0010 0.12633546006501759 10.0 0.23905739543748905 8.55348621526028 10.0 10.0 10.0 10.0 10.0 10.0 10.0 10.0 10.0 10.0 9.50005 10.0 10.0 9.991689593255288 9.418147163955052 10.0 10.0 9.964486406543827 10.0 10.0 10.0 10.0 10.0 10.0 10.0 0.0010 9.930784094166025 10.0 10.0 10.0 10.0 10.0 10.0 9.950057891853488 10.0 0.0010 10.0 10.0 
4.051171151739593 0.0010 0.0010 0.0010 0.0010 0.0010 0.0010 6.636150257194402 10.0 0.0012016667487394024 10.0 10.0 10.0 10.0 10.0 10.0 10.0 10.0 10.0 10.0 10.0 10.0 10.0 10.0 10.0 10.0 4.183087441275007 10.0 10.0 10.0 10.0 10.0 10.0 10.0 5.991706295804764 10.0 10.0 6.9988479947117215 10.0 10.0 10.0 1.3443657453509301 5.2002611106746315 10.0 9.03186317707817 9.87508935783369 10.0 10.0 10.0 10.0 10.0 10.0 10.0 10.0 10.0 10.0 10.0 10.0 10.0 10.0 10.0 10.0 10.0 10.0 10.0 10.0 10.0 10.0 10.0 10.0 10.0 10.0 10.0 10.0 10.0 4.590346472657605 10.0 10.0 10.0 10.0 10.0 10.0 10.0 10.0 10.0 10.0 10.0 10.0 9.330819647458215 10.0 10.0 10.0 10.0 10.0 10.0 10.0 10.0 10.0 
0.0010 0.0011648604121601083 0.0010 0.0010001644006047729 0.0010 0.0010 0.0010 2.084165171276102 10.0 0.0010 10.0 10.0 10.0 10.0 10.0 10.0 10.0 10.0 10.0 10.0 10.0 7.88617300316851 10.0 10.0 10.0 10.0 10.0 10.0 10.0 10.0 10.0 10.0 10.0 10.0 0.0010 10.0 10.0 10.0 10.0 10.0 10.0 0.0010 5.781085818234505 10.0 10.0 10.0 10.0 10.0 10.0 10.0 10.0 10.0 10.0 10.0 10.0 10.0 9.98766973111493 10.0 10.0 10.0 10.0 10.0 10.0 10.0 10.0 10.0 10.0 10.0 10.0 10.0 10.0 10.0 10.0 10.0 10.0 6.859810598276978 10.0 10.0 10.0 10.0 10.0 10.0 10.0 10.0 10.0 10.0 10.0 10.0 10.0 10.0 10.0 10.0 10.0 10.0 10.0 10.0 10.0 10.0 
0.14370172489368602 0.0010 0.0010 0.0010008908685051462 0.0010686980831174436 0.0010000234674807235 0.0010193018843123115 0.0010 10.0 0.0010002461244412151 9.999997072595693 9.999996748429137 9.999997010760717 10.0 10.0 9.999995918207857 10.0 9.999997098803439 10.0 9.999998802824342 10.0 7.223366197118853 9.9999987982232 9.999997259053757 9.999997340134614 9.99999738993559 9.707445390147768 10.0 9.99999848699454 9.99748079918418 9.999935957191454 10.0 9.999997214871415 9.999997262533421 3.726365656492237 9.999997112544794 9.999990389269312 8.272584259701514 9.999937103439123 9.999997476628593 9.999990513018442 3.0708306838717556 9.500467576836115 9.999997167997845 9.904053820182162 9.996789359765792 9.999997238259215 9.999996937046943 10.0 9.999990541363596 9.99999861075007 9.999998816348645 9.999993315968194 9.999996961369614 10.0 9.742702978221077 9.803534539496248 9.999998667985626 9.911813707964185 9.999997060703908 9.99999750203801 9.999996710538094 9.99999753998282 9.999997105132108 9.999997590896605 9.999997485203084 9.999997407745154 9.99999750162514 9.999997464909073 9.999997595883778 9.999993492341758 9.999997272117009 9.99999749895197 9.999997684312595 9.99999754604417 9.390635521952007 9.999996417300887 9.999996967790423 9.999997629713773 9.999997083831111 9.999994389397436 9.999998863918062 9.999999091086577 9.999997312592214 9.999997602541889 10.0 9.999997090967991 9.999997442887683 9.999998884559147 9.999997599995714 9.999997524953127 9.999997508742036 9.999997929963698 9.999997208355499 9.999997936211239 10.0 9.999990436167495 9.999997993493535 
10.0 1.8206886265312503 0.0010 0.0011191013180593447 0.0010 0.002838838430343964 0.0010 4.283231105537835 0.0010 0.0010 10.0 10.0 10.0 0.0010 0.0010 10.0 10.0 10.0 0.0010 10.0 0.0010 10.0 10.0 10.0 10.0 10.0 0.0010 0.0010 10.0 0.0010 10.0 9.287586247858735 10.0 10.0 0.0010 10.0 9.58207731657279 3.8379780243806105 10.0 10.0 10.0 1.3867388655792459 0.0010 10.0 0.06795369703033173 0.0010 10.0 10.0 4.016673595382196 10.0 10.0 9.967743845500475 10.0 10.0 0.0010 0.0010 0.0010 10.0 0.0010 10.0 10.0 10.0 10.0 10.0 10.0 10.0 10.0 10.0 10.0 10.0 10.0 10.0 10.0 10.0 10.0 10.0 10.0 10.0 10.0 10.0 10.0 10.0 10.0 10.0 10.0 0.0010 10.0 10.0 10.0 10.0 10.0 10.0 10.0 10.0 10.0 0.0010 10.0 10.0 
7.468314524347018 9.66847241848927 0.0010298633818598929 0.002625302163091748 0.0010 0.0010 0.0010 10.0 0.0010 0.0010114667483536147 10.0 10.0 10.0 8.921257213539056 9.367710887971189 10.0 10.0 10.0 8.92124174261668 10.0 2.0236491400337604 9.514194170289766 10.0 10.0 10.0 10.0 10.0 1.6141325814730934 9.428802475040357 6.825452769663192 10.0 10.0 10.0 10.0 0.0010 10.0 10.0 1.1756303496361848 10.0 10.0 10.0 0.0010 4.781889699685805 10.0 9.256341174128831 9.569207094822856 10.0 10.0 8.825369650363815 10.0 10.0 10.0 10.0 10.0 6.761073456675239 0.0010 9.97145401350059 10.0 6.754120919189176 10.0 10.0 10.0 10.0 10.0 10.0 10.0 10.0 10.0 10.0 10.0 10.0 10.0 10.0 10.0 10.0 1.4180576076812699 10.0 10.0 10.0 10.0 10.0 10.0 10.0 10.0 10.0 9.826484714926302 10.0 10.0 10.0 10.0 10.0 10.0 10.0 10.0 10.0 8.911074389826439 10.0 10.0 
10.0 1.22891265335612 0.0010 0.001021297747239654 0.0016082119521415549 0.003163001612357195 0.0010 1.900482575456735 0.0010 0.0016072921139675365 6.711326378214005 6.671991910551604 6.680766853136845 0.9880900931254586 0.839746425801259 6.624642263506795 4.429056853634008 6.630031440207105 1.0552244725516515 5.232895212934589 0.9622933294000626 4.108685639175225 6.690930669954604 6.7212887323126145 6.635575106298235 6.61106486065664 0.8236976455974697 0.9892179411366255 6.4596887244302446 1.0058388160855212 6.643599432100409 3.9798892262903545 6.529302424471561 5.109722339669934 4.792000525282468 6.689821328690213 6.799837461029158 5.298025435468432 4.5056632987350715 6.679989899641093 6.707453250789266 6.644483005388588 2.753914779429673 6.679723104291919 0.0010 1.1058544882113353 6.638919075364608 6.644926097419379 4.382241721514174 6.586379040596972 4.365129020066147 4.502058711435995 6.6458134079794515 6.735286392954026 0.9466199359577092 0.0010 0.7276636804705126 6.098552123515759 1.1127549596383934 6.652958320022002 6.646156979308124 6.685947833420963 6.686287419561652 6.685143685625723 6.729796610579951 6.664744532800736 6.676448029211187 6.69106411878008 6.705270973106076 6.670879284050212 6.622294702926133 6.674042134727159 6.649358535091951 6.694706402122 6.64397711877859 6.912039561282852 6.698656917981768 6.686099098373353 6.6227539460126295 6.635334584269353 6.652174074538164 6.6380238173654 6.417055528532491 7.073124040803778 6.68169608074402 1.0462232841921604 6.6673721460827835 6.736772951142683 6.433491234721903 6.661261741300029 6.725225679720558 6.608145592995151 6.637004863848666 6.683234477603959 3.7782445704759384 1.1356419094424917 6.97675149552967 6.590798624772416 
9.073779391749424 10.0 0.0013895810658838305 0.0010 0.0010 0.0010 0.0013794861839014013 10.0 0.0010 0.0010 10.0 6.822887362970814 10.0 8.0347411263527 10.0 10.0 10.0 10.0 10.0 8.784108122478195 0.5750867761738903 7.46811832298852 10.0 10.0 10.0 10.0 7.181772762288608 5.617182735265075 10.0 7.9658144202883205 10.0 10.0 10.0 10.0 0.4858728040115268 10.0 10.0 5.8043981591581595 7.181772762288608 10.0 9.317892189045274 5.608674152136468 6.675062922056474 10.0 7.181772762288608 10.0 10.0 9.618366067280823 10.0 10.0 9.639070575314255 10.0 10.0 10.0 10.0 0.0010 8.03104835059838 9.9203608714999 7.792703917158265 10.0 10.0 10.0 10.0 10.0 10.0 10.0 10.0 10.0 10.0 10.0 10.0 10.0 10.0 10.0 10.0 1.326919080889553 10.0 10.0 10.0 10.0 10.0 10.0 9.337693613092577 10.0 10.0 10.0 10.0 10.0 10.0 10.0 10.0 10.0 10.0 10.0 10.0 10.0 10.0 10.0 
0.0010 0.0010 0.001420607712114084 0.0010 0.0010 0.0010 0.0010 1.593812872474313 10.0 0.0010 10.0 10.0 10.0 10.0 10.0 10.0 10.0 10.0 10.0 10.0 10.0 10.0 10.0 10.0 10.0 10.0 10.0 10.0 10.0 10.0 10.0 10.0 10.0 10.0 0.0010 10.0 10.0 5.680991746760696 10.0 10.0 10.0 5.045124625271861 0.0010 10.0 10.0 10.0 10.0 10.0 10.0 10.0 10.0 10.0 10.0 10.0 10.0 10.0 10.0 10.0 10.0 10.0 10.0 10.0 10.0 10.0 10.0 10.0 10.0 10.0 10.0 10.0 10.0 10.0 10.0 10.0 10.0 4.482842794210508 10.0 10.0 10.0 10.0 10.0 10.0 10.0 10.0 10.0 10.0 10.0 10.0 10.0 10.0 10.0 10.0 10.0 10.0 10.0 10.0 10.0 10.0 
7.926191253714149 4.629605468056952 0.0010000305303235386 0.0016056133361809868 0.001231669167495837 0.0010 0.0032301770112355675 7.036854907615767 0.0010 0.0015768562849912107 9.999994559944902 9.999994800233464 9.99999459417089 5.0005 5.0005 9.999994537982056 9.999991782887212 9.49141654274625 5.0005 9.999993816482192 4.991333197071421 10.0 9.999995055599168 9.999995171506146 9.9999952361219 9.999995210693921 5.0005 4.941159645345904 9.987728289973644 1.280746099161056 9.99999542246094 10.0 9.99999452077547 9.999995101547901 0.0010 9.999994538119022 9.999993795784748 0.07518334088389045 10.0 9.99999541998312 9.999995358031514 0.0010 0.0010 9.99999449722856 5.0005 5.0005 9.999995098901087 9.999994508359546 9.817466403130211 9.999994803213596 10.0 10.0 9.999994988943344 9.99999452722326 1.5572437562929506 0.0014981006631926697 4.7528208156408605 10.0 1.5572437562929506 9.999994473681198 9.999995422328531 9.999994789944122 9.999995481291181 9.999995135590803 9.999996019692253 9.99999531940513 9.999995271362478 9.99999535194858 9.999995513312722 9.999995463695983 9.999995012992553 9.99999522494274 9.999995381439756 9.999995515030985 9.99999542090314 9.99662120125456 9.999995010444424 9.999999998208834 9.999995430992529 9.999994542763837 9.99999463187874 9.99999597992004 9.999960175275854 9.99999997897585 9.999995402377847 5.0005 9.999994559420415 9.999995058600325 9.999995012982442 9.999995448487415 9.999995240937174 9.999995181492219 9.999995942973957 9.999994539956878 9.601177549035686 5.0005 9.999995290860465 9.999995994821685 
9.97285125116694 0.734231324766657 0.002461560228343588 0.001074429257963056 0.0020659081656544745 0.001815342930909302 0.005920752952275362 1.2738068888311458 0.015121623108334084 0.0014111825613411975 6.746699428792162 5.070717934599084 6.385388715251006 2.3810906271908507 3.032273246935198 5.017393969542777 3.818370317846445 4.376277651210613 2.4054150239733794 3.754732652871576 2.3001530789247417 4.600545079379161 4.819727672495479 6.497943353352275 6.722004178152198 6.199228705567239 4.003278216492293 2.1182763866911793 3.7364499848235573 2.368904298754898 7.009337001288761 4.200999178005761 6.23629251959737 7.063178649259017 7.076884071464062 6.295368886631096 3.629242098474902 4.130049941668901 4.473712157578671 6.803087713640975 5.997548723161961 7.413679885936605 2.5395235664880706 5.96673256133276 0.45640340055989426 2.4689209510857637 4.986718232030281 5.958383402957691 1.825706301976954 5.789808110469885 5.4745998458882505 5.624058155682013 6.829239803601097 6.001871605167328 2.339722015262785 0.5002066234043319 4.175613011861599 2.9135242589205435 2.371533953527657 4.931267326268994 6.793396474023224 6.073470480194581 6.9290464328180486 5.649935748823622 6.726838087053444 6.63659735513068 6.698429746556184 6.894496777670829 6.8363910441430615 6.917763147721599 5.41111679023122 6.475060604418351 6.80656789210005 6.867214355752008 6.632227096156649 5.4430938200789205 6.446630852046315 6.089809908362813 6.860667883662836 5.21515152304856 5.230112441268472 5.285338873101115 5.791970216898909 6.754672232935848 6.846505459992181 2.3701561687262136 6.821487986751496 6.591572431065881 4.569108844927548 6.699571781086123 6.88457969335959 6.935217121271772 6.905541134374556 6.305426251291193 4.100171388453201 2.4431121148709463 5.750265497059629 6.9746234401677825 
10.0 1.5880544965781875 0.0010068383091984083 0.001139429269235579 0.0010 0.005135021505024442 0.0010270112217469398 3.8207357865961455 0.0010 0.001039798210071714 9.935818337744367 9.724541867276319 10.0 0.28777256413707275 0.0010 9.242745271271177 2.4266422914526715 8.896002724314801 0.0010 0.0010 0.0010 9.792644068394422 9.983822271974942 10.0 10.0 9.422277520474601 0.0010 0.37461081156373777 0.0010 0.31312442546545505 10.0 1.888894636244272 9.34429159050777 9.69653426368233 10.0 9.61971472948758 6.187510301199852 10.0 0.0010 9.956564710114172 9.720419340013837 9.798250008899133 0.0010 9.559265886010825 0.641678613717708 0.25293700532929775 9.88952012950319 9.945051765869078 0.44081508922691265 10.0 7.251481398725808 7.945620627868116 9.840379974092606 9.6460128861278 0.24892203778443742 0.022066733240454283 3.538555705873915 0.0010 0.18311589017638658 9.446099292472265 9.936317976066466 10.0 10.0 10.0 9.72204462715801 9.700460962457974 9.844986757855168 10.0 9.577860532944046 10.0 9.832103452520938 10.0 10.0 9.94861693622271 9.940238182664517 0.7202073590378577 10.0 9.969709097671345 9.5869736119289 9.639465060376233 9.876227070935114 9.856263845493187 10.0 9.636127450272847 9.578826462982388 0.0010 10.0 10.0 9.55050732431062 9.644783435987078 9.922531370521826 9.904438292712994 10.0 9.576224320421884 1.3568402698572444 0.0010 10.0 10.0 
10.0 1.146363244601731 0.0012415176468737492 0.0012244489376865345 0.0015791914521859829 0.0030664663936264603 0.0010050996109903152 2.238270402025229 0.0010 0.0016116694006765412 7.0977358768946734 7.072220960684574 7.082413056632349 2.0570952548040093 2.1897252281483226 7.064076419629504 4.860561123566397 7.117499822583127 2.0465631305045857 5.341243121471648 2.100517746019208 5.470719616412593 6.7719988849466235 7.109412538785819 7.075974952810539 7.027329822380065 1.4311729656644028 0.5312487161062125 6.81144270366817 1.9969282750669881 7.070933352048775 2.9010512546835554 7.0978992326039965 5.716483587981143 5.42740678713713 7.082406429516805 7.290501946350556 6.116649924211355 2.0478894106073366 7.079870425605817 7.1408658911999146 6.43899777236211 3.0984721596908518 7.145362349400457 0.2927494336050551 2.12158167919217 7.065890679042778 6.851762177764249 2.6755847099945425 6.981530005376253 3.7334414365161175 3.589824509242229 7.05066394224293 7.128455334998784 2.051588005002265 0.4877685850221336 1.0326895386539585 5.561083729042882 2.1126096693734757 7.092171293202281 7.054982034312841 7.058182529711722 7.096075200097312 7.091224960185769 7.119860664588438 7.031302988065782 7.047811157473529 7.088067536911119 7.0958178138406325 7.080215219993301 7.023780487097541 7.071775005362023 7.057950212266557 7.069974877664083 7.045850428777333 6.537894669615667 7.043625768515557 7.091635182524528 7.028283666756517 7.045466606257392 7.0551243000941355 7.041065843721165 6.917968191925892 7.425634757838162 7.080017987826581 2.109495267172807 7.069717454774839 7.14183192181577 6.79727468074059 7.055149607483464 7.119331768720387 7.050708985793164 7.019720666066908 7.083647366084196 2.2549010927201745 2.180904151366264 6.821594242799755 7.009036053457072 
0.6600607777955774 0.0010 0.0010198708247005073 0.0018684081580089683 0.0010 0.0010 0.0010323118664788019 6.911919681781232 10.0 0.0010 10.0 10.0 10.0 10.0 10.0 10.0 10.0 10.0 10.0 10.0 10.0 10.0 10.0 10.0 10.0 10.0 5.448454313741898 10.0 10.0 10.0 10.0 10.0 10.0 10.0 0.0010 10.0 10.0 5.60229210125647 10.0 10.0 10.0 10.0 10.0 10.0 10.0 10.0 10.0 10.0 10.0 10.0 10.0 10.0 10.0 10.0 10.0 6.366902977478295 5.938876160640676 10.0 10.0 10.0 10.0 10.0 10.0 10.0 10.0 10.0 10.0 10.0 10.0 10.0 10.0 10.0 10.0 10.0 10.0 4.625939498709678 10.0 10.0 10.0 10.0 10.0 10.0 10.0 10.0 10.0 10.0 10.0 10.0 10.0 10.0 10.0 10.0 10.0 10.0 10.0 10.0 10.0 10.0 
10.0 2.2539098542439326 0.0015032154447006318 0.0019380582451229106 0.0010500773287717988 0.0010 0.001089499178746868 4.815884745240314 0.0010 0.0010 9.821697135754636 9.897576059144107 9.827182009074766 0.13444049129048719 0.2990354928533691 9.842791865777523 9.64984012083948 10.0 0.17167015821231155 10.0 0.0010 3.337196538905631 9.68079134589878 9.809429895315885 9.804474585373839 9.811334868611757 0.0010 0.0010 7.826843897928078 0.10206656501588109 9.79583446602642 3.6602963304863723 9.82801945023212 9.804095201577116 3.8351206792161596 9.826529939306722 9.802177808749155 4.837421029363565 4.81313221556243 9.796799358600127 9.646233579854131 5.967638033849985 0.19205920535998225 9.832072876393214 0.12278717174890702 0.0862659408792413 9.821032765430578 9.822056149530068 0.0010 9.892440474539699 3.7266384417952936 5.1898473072214495 9.832597674354805 9.829586885630437 0.11788545977565502 0.0010 1.6063638941071294 4.9300814421118355 0.141654030734963 9.839751745969469 9.798715228191053 9.899600387227894 9.79600188375955 9.817444006135776 9.787583870295467 9.802610191701358 9.80218595226387 9.798358199055851 9.791831406906185 9.793023225895524 9.885233598842184 9.808627685350805 9.799494443715412 9.791786209697737 9.793196800900798 4.969550820433237 9.917465025041142 9.830949361422645 9.79477959604098 9.838412866534881 9.849972779718206 9.811800904781872 9.837298772702011 9.226555302570008 9.79854219524975 0.21219135756697316 9.820394378520978 9.812566224645387 9.822533924468745 9.796198682407274 9.79803308407454 9.802289220433703 9.779246732622346 9.828831189967833 4.999414463120871 0.11809431174213735 9.221515219158984 9.776673359601581 
0.0010 0.0010 0.0010011647325203342 0.0010 0.0010012958923382243 0.0010 0.0010 0.9903455041164915 10.0 0.0010 9.999950964949939 9.99986599659945 9.999963939458713 10.0 10.0 9.999967834397971 9.99722375244177 9.999794161217768 10.0 9.6428335934963 10.0 10.0 9.998175969844349 9.999927641317758 9.99992077397357 9.999964858091781 9.934968047103862 10.0 9.999961875978135 10.0 9.99995775994286 9.999920926231953 9.99997085400145 9.99997088345954 0.014834814871147767 9.999970878381317 9.998773837783007 10.0 9.999924703860724 9.999966704573913 9.999890400644235 0.3993356024545829 6.35017410928777 9.99997081239466 10.0 10.0 9.999893689688216 9.999970770071586 9.99967240799206 9.999330963668587 9.999945873163867 9.99797620945923 9.99987310335218 9.99997081638389 10.0 10.0 9.139703708787334 9.99989558459699 10.0 9.999970496612457 9.999949758938762 9.999916786675707 9.99996495367607 9.999926228291175 9.999970880086098 9.999970835873965 9.99997085335121 9.999959623226802 9.999970857218896 9.999957331200237 9.999929643705444 9.999922702687817 9.999963081111844 9.999951202772086 9.999970803803773 0.4445245935770499 9.999824029999365 9.999970834873656 9.999970964444984 9.999849262168926 9.999895640327606 9.999970666622035 10.0 9.999968616460704 9.999970873892252 10.0 9.999970965224882 9.999913981461775 9.999970299130768 9.999970844055161 9.999971103673307 9.999961470285712 9.99997304979361 9.999970860441772 9.909919575781249 10.0 9.999927723594448 9.999972868841041 
10.0 0.34845650869740835 0.005279464844914889 0.001006709083651052 0.0024141413096914633 0.0012168269268032067 0.006175351105882199 0.0010 0.0010 0.0010308172680564879 3.85474035059704 3.859490115751087 3.8963603815525474 3.743213023392575 4.888706488707031 3.587428094778388 3.174359001639072 3.4950182637066796 3.743213023392575 3.188702007064532 5.130832328650401 4.208697773964066 3.5596227971488705 3.8679392620477673 3.874249811684404 3.893722997566628 4.059892462452174 3.6154004116095857 2.5924152163170957 3.786076593777811 3.7621744214023325 3.7829640150536865 3.890243794980498 3.866589257838591 5.145085783598593 3.8248972402580814 3.796248935283013 3.3129888318716985 3.7482797259767313 3.897050736723669 3.6947579126507812 5.404868575917611 4.689743806719215 3.8911809902172783 4.541372630020642 3.7832409620828025 3.6532609624382206 3.9046483927791744 3.9916344387147182 3.8223006316568915 4.059892462452174 3.8529219964662547 3.870220029263886 3.8972337620830695 3.743213023392575 0.0010 6.261055893055435 3.7760798935678364 4.454345468508061 3.768745130283287 3.7707834500664577 3.881924837158779 3.7782172383061976 3.907738235203487 3.756856759138839 3.869048337895957 3.886231017784932 3.7672484467882255 3.891390171269027 3.7621987615396963 3.8789886665009314 3.8762123919483114 3.7723977088193665 3.913232119331596 3.8805178902896813 4.685822673710829 3.836766496532989 3.902462905500815 3.885128296833001 3.9463730439070654 3.8693340614716365 3.8906422739160402 3.664356831563963 3.9015762489501093 3.8818824450130895 3.743213023392575 3.8866069801529552 3.906498485497555 3.797666778443477 3.87402042338905 3.887444939926816 3.8863389061606592 4.383791436958734 3.8885071572152388 0.7490334990638219 3.7426725636487035 3.841816120144155 4.343396849218928 
9.741232992178999 4.353689623873808 0.0010 0.0010 0.0010 0.001004843536866135 0.0010 6.784996187462418 0.0010 0.0010 10.0 10.0 10.0 0.0010 0.0010 10.0 10.0 10.0 0.0010 10.0 0.0010 10.0 10.0 10.0 10.0 10.0 0.0010 0.0010 10.0 0.0010 10.0 10.0 10.0 10.0 0.0010 10.0 10.0 3.0121879108139864 10.0 10.0 10.0 0.0010 0.0010 10.0 0.0010 0.0010 10.0 10.0 0.0010 10.0 10.0 10.0 10.0 10.0 0.0010 0.0010 0.0010 10.0 0.0010 10.0 10.0 10.0 10.0 10.0 10.0 10.0 10.0 10.0 10.0 10.0 10.0 10.0 10.0 10.0 10.0 10.0 10.0 10.0 10.0 10.0 10.0 10.0 10.0 10.0 10.0 0.0010 10.0 10.0 10.0 10.0 10.0 10.0 10.0 10.0 10.0 0.0010 10.0 10.0 
10.0 1.4587876740720944 0.0013249443184864275 0.0010683316080049698 0.0012344090875709079 0.006253675622094617 0.0013226664219961382 3.0904218785070627 0.0010 0.0010267896143020124 8.884418827982143 8.322062227907347 8.714071804009697 1.3735302686161646 1.556869785342971 7.914119350088628 2.008229543460055 7.255825567770755 1.4726639950060627 2.452315309142926 1.514007492278508 7.542067010195206 7.908012995292934 8.813347929566111 8.86953752002804 8.660791251169265 1.9694121844505252 1.6017668601203052 2.540056944898934 1.3606103740206583 8.906581186228184 1.3744728314326835 8.657220978954292 8.910019917635822 8.13210772176416 8.728890877302183 3.9714507905204934 7.713558486651756 1.3855522576217445 8.890716977199368 8.280072973637463 7.787039801467657 3.1682401007575622 8.561737791287968 0.3991800087913253 1.3730031322709029 8.006727712367919 8.581388594458842 1.1873551466605199 8.477615917367187 7.806745712283915 8.121996584081009 8.759384164555584 8.609263176385275 1.40663782620461 0.0010 3.204700461782349 1.2061435283379436 1.504154176458587 8.134003621216097 8.897083938253367 8.618812354157129 8.92342630184727 8.4552852193889 8.837977573471806 8.789464845741124 8.832093887621728 8.942625354849564 8.920773242872325 8.946765867808075 8.363122516503752 8.78854951755857 8.881457604790823 8.970925413620686 8.821614982035017 1.8957122709250411 8.730464866883734 8.637831882236997 8.911342833518724 8.297315401241978 8.257857736883462 8.329356877355771 8.324441300274012 8.91203224678894 8.875012220475833 1.241350762149919 8.869219537263021 8.784581082582351 8.178377193692448 8.870530692237411 8.94663879751447 8.943752111442592 9.034607485373373 8.675849128710327 1.755903921894888 1.6258713504924183 8.502146010589609 9.039547567840877 
10.0 1.271078493449349 0.0010 0.0013452983772992118 0.001341731721956827 0.0013193418980573847 0.0011603126338386126 2.488110174709485 0.0010 0.001347013194729399 8.123800718341638 8.156917203700393 8.108613453711259 0.018550759661467797 0.0010 8.15578967865148 6.058209001509482 8.408702471828764 0.01745458109598519 6.834092845930849 0.4748233527467647 4.512643680658112 8.223539332457895 8.15458190548144 8.050073585350344 8.013795530632883 1.3760038614229844 0.0010 8.193742939308205 0.0010 8.06318671372848 4.633078877179459 8.099896790179253 7.039157201788429 3.2641051162951564 8.129508999742526 8.175274235109477 6.395224908260802 4.5020857073505605 8.089174947282197 8.22207564167896 4.935585553969615 0.6524158402601314 8.162733658421741 0.0010 0.013878666530978245 8.133541042974302 8.192937486085427 2.1925697633224837 7.9693904595839244 4.553847698575371 4.071281086819597 8.037414498432335 8.236999063363356 0.0010 0.0010 0.7083364472727127 5.2414626181239585 0.8681433168934558 8.170189471182614 8.039771100731349 8.134029864123201 8.120076777252214 8.157095547210636 8.186989428914853 8.094956435607875 8.05328576126079 8.100051771412469 8.133497894631928 8.083935706289171 8.072109769149819 8.084423887921387 8.04731316388221 8.061597161258096 8.046143459467789 5.028938769748354 8.113771555521994 8.142366892260544 7.996874040142597 8.095327609370784 8.150293204313042 8.14251199367623 7.897214650437957 8.440557608095112 8.109738819475622 0.02237791776583964 8.06617340726749 8.19073949579995 7.9088416976441955 8.060418499033238 8.151391009163326 8.027464182510107 7.971368904560677 8.138919767441616 4.524286718042734 0.15828303018179812 8.367140954570864 7.945069186823997 
0.39285288591585765 0.0010 0.0010 0.0010 0.0010 0.0010 0.0010 0.0010 9.951044174071386 0.0010 9.98462667248784 9.981098374524374 9.983524937488841 10.0 10.0 9.986694221405449 9.967297501199972 9.950676204021699 10.0 9.950676204021699 10.0 4.823333306996506 9.977859338694834 9.984406148415363 9.984770114734177 9.985936369065586 3.505792845946657 10.0 9.950558988424378 10.0 9.998796207304608 9.950676204021699 9.997398024253389 9.996403870614822 9.963540101157614 9.982980800432367 9.9661351895349 9.597753579507435 10.0 9.997795982879403 9.99133157445351 10.0 0.0010 9.995828181485738 10.0 10.0 9.981115478565266 9.98192647055175 10.0 9.984511498297113 9.951090505348969 10.0 9.979289730777953 9.982012351859828 10.0 9.51044174071386 0.0010 9.95062284619398 10.0 9.985137323451848 10.0 9.984383059442633 10.0 9.981167613819165 9.9848786173711 9.989705059841544 9.991702883854247 9.98502531152879 9.987869873958294 10.0 9.989729285190876 9.983914777585774 9.9847039098626 9.985098000536276 9.981732441735321 0.49055825928613916 9.98789415151745 9.982438805046227 9.985647536724645 10.0 9.981428716386228 9.981677136732957 9.98472586262243 9.996079091890387 9.98607584730787 10.0 9.985012628012502 9.984009672026232 9.988023195762917 9.988132532897291 9.989384317673434 9.989518920808548 10.0 9.99742748294375 9.827858168372138 10.0 9.996079119270433 9.985590014193033 
9.99919264532168 1.1411018721996298 0.0034124828329567918 0.001405773105268565 0.0018752760788914463 0.0010 0.006014452033642729 2.1374470143022437 0.0010 0.0010 7.11195404862816 6.981615023631096 7.105918514391037 2.9698605094537704 3.2635283234319714 6.992324966216671 6.844669317980084 6.9978353186665165 2.9630951672414416 7.088253240931695 3.3903196835147904 5.023565573835737 6.848563726466823 7.044377096572932 7.045272447842496 7.055229009138646 2.996011889773043 3.4065123362720673 6.1648809758515215 2.8433363754919414 7.005702742230509 4.464484656223855 6.9941920566746525 7.065509191804748 4.616810199714358 7.111786745076554 6.954915094866181 5.336684669495977 4.839776085768281 6.998921818878896 6.677196580181512 4.769591630369763 2.8929382860359274 6.999054706315327 0.7344865189516687 2.9107492661096375 7.066984725473224 6.973375158304751 2.4928093735483197 6.943950057351959 4.943146458540253 4.584345473749596 6.9552334699566565 7.0958585182013945 2.9297168555664044 2.2362130541432874 3.081854363738637 5.202776092834984 3.039191705443116 6.911340811358399 7.0387673352301015 7.084457955929882 7.022150150788594 7.061996140278589 6.88350443267922 6.967174908544695 6.940964551829174 7.027545554646057 7.02671448676435 7.028162444153847 7.016276978321733 7.042481051744581 7.026009757828255 6.996479219772417 7.001556635276923 5.42197623790153 7.0725633197378945 7.104958713452865 7.0275862596825664 7.091540137040132 7.0275049075392175 6.883168876089969 7.0274766448639685 6.9363611553153355 7.013078647271916 2.554827400187353 7.110469341214581 6.944866729062217 6.865657445754806 7.0256861427853465 7.052815678685542 7.059219086036981 7.092241406149761 7.096120348477623 5.39394086563322 2.9059626329411405 6.765331011161837 6.939052187782985 
10.0 3.8880995234662956 0.0010 0.0010 0.0010 0.0010 0.0010 7.173502706972663 0.0010 0.0010 10.0 10.0 10.0 7.852777004357081 0.23179181737403098 10.0 10.0 10.0 8.54581087335765 10.0 4.929988871908471 10.0 10.0 10.0 10.0 10.0 0.0010 0.7286291293260794 10.0 1.2143992348967614 10.0 10.0 10.0 10.0 0.04170751740879641 10.0 5.187758468025237 1.3802341205030597 10.0 10.0 10.0 0.21790298990981682 1.4686420831796725 10.0 0.0010 7.253412540246874 10.0 10.0 0.0010 10.0 10.0 10.0 10.0 10.0 0.9610881625002623 0.0010 5.3875847782419894 7.229988692976841 0.002501634535654773 10.0 10.0 10.0 10.0 10.0 10.0 10.0 10.0 10.0 10.0 10.0 10.0 10.0 10.0 10.0 10.0 9.682949326743186 10.0 10.0 10.0 10.0 10.0 10.0 10.0 10.0 10.0 7.848189027027529 10.0 10.0 10.0 10.0 10.0 10.0 10.0 10.0 10.0 7.356836784703948 10.0 10.0 
10.0 1.689424251423203 0.00145311540048122 0.0025283297940778262 0.0010843008689973167 0.0010 0.0010 4.378746413701046 0.0010 0.0010 10.0 10.0 10.0 0.0010 0.0010 10.0 6.163830843750952 7.667524506349987 0.0010 5.000500000000001 0.0010 4.601079229601596 9.922367075384049 10.0 10.0 10.0 0.0010 1.2903009071095792 5.500450000000001 0.0010 10.0 3.8909665864242253 10.0 10.0 4.808828039932224 10.0 10.0 5.0005 5.000500000000001 10.0 9.67444666414567 5.0005 0.0010 10.0 0.0010 0.0010 10.0 10.0 2.072099178631569 10.0 5.0005 5.0005 9.918890479322211 10.0 0.0010 0.0010 0.0010 5.000500000000001 0.0010 10.0 10.0 10.0 10.0 10.0 10.0 10.0 10.0 10.0 10.0 10.0 10.0 10.0 10.0 10.0 10.0 5.000500000000001 10.0 10.0 10.0 10.0 10.0 10.0 10.0 10.0 10.0 0.0010 10.0 10.0 10.0 10.0 10.0 10.0 10.0 10.0 6.472402175389441 0.0010 9.295418210745133 10.0 
0.06625323978813097 7.585240966554304 0.0018594741840309904 0.0010 0.0010 0.0010 0.0010 5.346100191193706 0.0010 0.0010 9.999991761616771 9.999991761616771 9.999991761616771 9.332242992834676 9.407191034687227 9.999991761616771 9.999991761616771 9.999991761616771 9.332242992834676 9.9991695317242 8.215104277932252 1.7645342139548386 9.999991761616771 9.999992662357483 9.999992892362329 9.99999191978079 10.0 8.438572143008987 9.332242992834676 9.999991761616771 9.99999369194902 9.332242992834676 9.999991761616771 9.999992062091719 0.0010 9.999991761616771 9.999991761616771 7.49093587026544 9.466203972690613 9.999993238797522 9.999991761616771 0.0010 3.6123164556279193 9.999991761616771 4.387323278388267 9.543269977334303 9.999991761616771 9.999991761616771 9.28348043717445 9.999991811918036 9.332242992834676 9.612623101341233 9.999991761616771 9.999991761616771 9.332242992834676 4.1383134117639715 5.457289306708234 9.602859950031068 9.999991761616771 9.999991761616771 9.999993572448933 9.999991771357056 9.999993598197328 9.99999211291704 9.99999262785134 9.999992291869495 9.99999224494366 9.999993491981698 9.999992802023026 9.999993676828081 9.999991761616771 9.999992752656345 9.999993595473853 9.999992937394328 9.99999252353602 1.1449362237883933 9.999992658107475 9.999991761616771 9.999992677962965 9.999991761616771 9.999991761616771 9.999991890059533 9.999992947665733 9.999991761616771 9.999992553375666 9.332242992834676 9.999991761616771 9.999992438285243 9.999991761616771 9.99999263799279 9.999992346929035 9.999992234398576 9.999993641165712 9.999991761616771 3.7501598415849706 9.745848093039303 9.999991761616771 9.999993798659844 
0.0010 10.0 0.0018009826619281041 0.0010 0.0010 0.0016438484119614327 0.0010 5.788479137233716 0.0010 0.008554341793232325 9.635121034613931 10.0 10.0 0.0010 10.0 10.0 10.0 9.612455775807392 0.0010 10.0 0.0010 10.0 10.0 10.0 10.0 10.0 10.0 0.0010 10.0 0.0010 10.0 6.3933648384392745 9.473786557817546 9.762621653711516 0.0010 9.616078815455623 10.0 0.0010 10.0 10.0 9.583436185105503 10.0 1.0759145272987445 10.0 0.0010 0.0010 10.0 9.481843838378262 10.0 10.0 10.0 10.0 10.0 9.485936577992362 0.0010 0.0010 10.0 10.0 0.0010 10.0 10.0 10.0 10.0 10.0 10.0 10.0 9.833840764373418 10.0 9.754966046210358 10.0 10.0 10.0 10.0 9.807176040310827 10.0 10.0 10.0 9.663843915511984 9.523017888348425 10.0 10.0 10.0 10.0 9.468955755736511 9.794819672822324 0.0010 9.839044430247757 10.0 10.0 10.0 10.0 10.0 10.0 10.0 10.0 0.0010 9.849095973475334 9.778555854085722 
0.06296526668336469 0.0010 0.0010008713339167566 0.0010 0.0010199883061887212 0.0016254557385994542 0.0010006783306434792 0.0010 9.93433246022921 0.001000029736505005 10.0 9.992688981869984 9.994355560614308 9.948031758249137 9.949240158992868 10.0 9.952263653802067 9.986297973242475 9.94869073719471 9.95480857663686 10.0 9.018435772422333 9.990520529248714 9.994857818780277 9.995016286362313 9.994271563507354 10.0 9.946885715602741 9.955451255548981 9.949385483386093 9.995051359225123 9.947675596216849 9.994202122751611 9.99518545895442 3.032366013908692 9.994524824916255 9.965144354879634 10.0 9.94807667338706 9.995065619837291 9.992725647703097 4.276563822321363 6.076840661615519 9.993842237774789 10.0 9.94858245034823 9.991116554681964 9.993964349388422 10.0 9.993433137029466 9.98972818400352 9.992108792206531 9.994473175778412 9.994097847286902 9.948534574483356 9.937597665762635 8.484622052465737 9.922135556003925 9.949439708786038 9.991954645098964 9.995156851822646 9.994085751120133 9.995285504010694 9.993447985707785 9.99490299932051 9.994662961987554 9.994843764009353 9.995319498926024 9.995220989606834 9.995333323243027 9.993141124285769 9.994770897524125 9.995045297894087 9.995483709720757 9.994841982831606 8.370892979555125 9.99432414864493 9.994222020346948 9.995160219413368 9.992927024431502 9.99270494621034 9.993082846045974 9.992897853631547 9.99517660798423 9.994955858923854 9.947180705247964 9.994890616988 9.99471824061915 9.992232649434744 9.995027455169549 9.995303563045447 9.99528722504752 9.995748669603586 9.994312882781292 9.950497527914312 9.949690573373326 9.99362036372116 9.995784519803596 
0.2874531004286045 0.0024232144839777836 0.0010 0.0010504206663053141 0.0010 0.0011560783647129036 0.0010 0.0010 9.556078056998505 0.0030866163600525493 9.999978909319319 9.999978508989638 9.99997891372955 9.999585112252129 9.999589740933015 9.999978855314646 9.999966577547019 9.999913069082693 9.999588211899743 9.999976289498631 9.999605100977606 10.0 9.999968497174702 9.99997891842113 9.9999789198971 9.999978933732075 0.0010 9.86213573481633 9.999869358526485 9.999589545220637 9.999978922218228 9.999735543411111 9.99997885250061 9.999978869390244 8.462275741091007 9.999978863187106 9.999979011095702 0.0010 9.999731111693114 9.999978907304461 9.999966552061947 10.0 0.5169665488171806 9.99997885662999 10.0 0.0010 9.999979087606311 9.999978851817067 9.999621338106536 9.99997884426231 9.999733803470155 9.999722033177063 9.99997883836777 9.999978865634152 9.999585119754453 9.761248268075205 0.0010 9.56676137394871 10.0 9.999978830506153 9.999979267931383 9.999978907741983 9.999978921720476 9.999978916595422 9.999978948079988 9.99997886776662 9.999978868964384 9.99997892065788 9.999978867598985 9.99997890805077 9.99997889609856 9.999978919068814 9.999978921279565 9.999979054161349 9.999978851712028 0.0010 9.999978909273752 9.99997891562512 9.999978956082582 9.999978939474676 9.99997885973573 9.999978947056197 9.999978340296458 9.999978883376894 9.999978860330831 9.99958608775682 9.999978912800502 9.99997887717219 9.99997363545329 9.999978866682525 9.99997904088965 9.999979017536074 9.999980604427023 9.999978860255741 9.999757144463269 9.999587602517245 9.999955996301269 9.99998043564395 
5.500450000000001 10.0 0.0010 0.0010 0.0010 0.0010 0.0010 10.0 0.0010 0.0010 10.0 6.437350273213736 10.0 10.0 10.0 10.0 10.0 10.0 10.0 8.02397870243576 0.0010 9.989152591452783 10.0 10.0 10.0 10.0 10.0 4.283001521143474 10.0 10.0 10.0 10.0 10.0 10.0 0.0010 10.0 10.0 6.571282591638668 10.0 10.0 10.0 8.848330208057693 9.57125022338483 10.0 10.0 10.0 10.0 10.0 10.0 10.0 8.740562612254154 10.0 10.0 10.0 10.0 0.0010 10.0 10.0 10.0 10.0 10.0 10.0 10.0 10.0 10.0 10.0 10.0 10.0 10.0 10.0 10.0 10.0 10.0 10.0 10.0 2.5465130724607565 10.0 10.0 10.0 10.0 10.0 10.0 10.0 10.0 10.0 10.0 10.0 10.0 10.0 10.0 10.0 10.0 10.0 10.0 10.0 10.0 10.0 10.0 
0.0010 10.0 0.0010 0.0010 0.0010 0.0010 0.0010 7.019612793503002 0.0010 0.0010 10.0 10.0 10.0 10.0 10.0 10.0 10.0 10.0 10.0 10.0 0.0010 10.0 10.0 10.0 10.0 10.0 10.0 0.0010 10.0 10.0 10.0 10.0 10.0 10.0 0.0010 10.0 10.0 0.0010 10.0 10.0 10.0 0.0010 10.0 10.0 10.0 10.0 10.0 10.0 10.0 10.0 10.0 10.0 10.0 10.0 10.0 0.0010 10.0 10.0 10.0 10.0 10.0 10.0 10.0 10.0 10.0 10.0 10.0 10.0 10.0 10.0 10.0 10.0 10.0 10.0 10.0 0.0010 10.0 10.0 10.0 10.0 10.0 10.0 10.0 10.0 10.0 10.0 10.0 10.0 10.0 10.0 10.0 10.0 10.0 10.0 10.0 10.0 10.0 10.0 
9.449800130787509 0.8120715987876608 0.0029854786042221686 0.0010002675963230777 0.0017740970813662025 0.0010009600662319105 0.004116021621114133 0.95039127101973 0.001073665704746166 0.0010000021323399533 5.930178455192256 5.5017853196060535 5.928144276269975 4.409053716951383 4.1046172909769 5.0063897657825205 5.349467642835504 2.372379325923452 4.27021239194652 4.4925109334496875 5.032920657462247 5.129890684339115 4.930301071388113 5.926760102217613 5.925263832211117 5.928658033654905 4.074174685639822 4.624864154629917 3.327409922886908 4.072343277972654 5.929102032851325 4.550205742176513 5.875695720756332 5.926344396143922 5.5355725542236325 5.925622440491324 5.15968259718768 4.8049504887538035 4.48752015907424 5.927307538261458 5.687044511709062 5.683264412569606 4.367475476398286 5.827962810320326 0.7035792185726826 4.0711127483589165 5.924213293012835 5.8753974455927676 4.308765079527892 5.488560855661151 3.008814203292884 4.543175646383478 5.7018474712704155 5.912462368464978 4.488037867381264 0.2085373465255359 4.071462560032984 5.125749987241375 4.604257781472416 5.8756462712901865 5.9298193326139 5.451720493385996 5.9293690125051315 5.9303175000193935 5.930005098582568 5.799158008040718 5.757663993931552 5.930285051777083 5.9300276839213515 5.923647577811996 5.738929759419291 5.930279123414427 5.93028446013029 6.389776070059021 5.922665970531828 5.487156477629555 5.558115076460657 5.928704462065806 5.923969862824014 5.929980992762161 5.3663090830326645 5.929328602422536 6.018582626768 5.930046780970264 5.805873984912599 4.072877900939991 5.93027353929518 5.755966094931678 5.2484159262003365 5.921518613273618 5.929804551381159 5.928334888647745 6.782751055909534 5.930273710328575 0.5309460874273402 4.5512493002720396 5.911677213999081 6.760966312960809 
0.0010 0.0010 0.0010 0.0010392468914822413 0.0010 0.0010 0.0010 1.1514955782365812 10.0 0.0010 10.0 10.0 10.0 10.0 10.0 10.0 10.0 10.0 10.0 10.0 10.0 9.686480587774536 10.0 10.0 10.0 10.0 10.0 10.0 10.0 10.0 10.0 10.0 10.0 10.0 0.0010 10.0 10.0 0.0010 10.0 10.0 10.0 5.5361452527969615 0.0010 10.0 10.0 10.0 10.0 10.0 10.0 10.0 10.0 10.0 10.0 10.0 10.0 10.0 10.0 10.0 10.0 10.0 10.0 10.0 10.0 10.0 10.0 10.0 10.0 10.0 10.0 10.0 10.0 10.0 10.0 10.0 10.0 10.0 10.0 10.0 10.0 10.0 10.0 10.0 10.0 10.0 10.0 10.0 10.0 10.0 10.0 10.0 10.0 10.0 10.0 10.0 10.0 10.0 10.0 10.0 
2.767480417198638 10.0 0.001006295779562849 0.0010 0.0010030842549996744 0.019643108164728564 0.0010 7.765410715315538 0.0010 0.001001261102223112 9.99351461924654 9.992127361748144 9.993098012220935 7.5941030980752 9.631333671265581 9.991156687697824 9.985037455020725 9.989556781005026 9.984624370633682 9.985430570504127 0.0010 0.0010 9.991141234478903 9.993341926982001 9.993478465279047 9.99297133781719 10.0 0.0010 9.986616168916182 7.5930562133753385 9.99356853660835 9.970716862061197 9.992955932414388 9.993577068535577 0.0010 9.993136826833673 9.989369550009448 0.0010 9.84944470227192 9.993529995609421 9.992046208647539 0.0010 0.0010 9.992719504484507 5.5619372135721 9.984060152621451 9.991381740242133 9.992767560100514 9.982035857171574 9.99252058755064 9.602104218602989 8.817779465128822 9.993210949743773 9.992835498356074 9.98437078430958 9.460484460890513 5.197686493396932 9.982401957661715 9.983541623430346 9.991690359415044 9.99354542848496 9.992849883598637 9.993609442500102 9.99245586305817 9.993401960995808 9.993283865182239 9.993387649171007 9.99365609132037 9.993602966853725 9.993665524736004 9.992247925909059 9.993280646092531 9.993507448742877 9.969904474042897 9.993362241797488 10.0 9.993140690561432 9.992906110731354 9.993580239832385 9.992087993154504 9.99199209753746 9.99217111008489 9.992153941730226 9.993581703079645 9.993491755078365 9.98411164427464 9.993477703414065 9.993271886004946 9.991798888991339 9.993481075461293 9.993666064897303 9.9936590270929 9.99387983438669 9.993004227640613 0.8587253072720662 9.984257614692957 9.992585761522184 9.993891822580911 
0.619674164802867 8.684276431437636 0.0020244009334802115 0.001303490001605083 0.001398131085060703 0.004599992496653516 0.0035697938404107695 7.186658201563931 0.0010 0.001225384744758697 9.94307650821636 9.950406861544913 9.94093345050569 9.978091124163509 9.97973791995623 9.967731465252484 9.97044410447936 9.974155768975367 9.978015506406335 9.975769892828513 7.212216659760495 8.375018853689102 9.969161471896518 9.94068146079392 9.94100411277843 9.95950210363267 10.0 1.5413455376165937 9.975769892828513 9.907645761002955 9.941042001420769 9.975833323342778 9.964774658972459 9.939255772608625 0.0010 9.953003597992248 9.97068325980806 1.7158442667309248 9.974217463887236 9.942558850855807 9.969409396007816 0.3374412450738642 10.0 9.933961142513787 9.767273278725044 9.977543083828142 9.944707056333039 9.944230895433153 9.97579921090021 9.939941770716182 9.974616119205608 9.97644472767522 9.945351996829093 9.95264167153816 9.89131296300799 2.053379447542027 10.0 10.0 8.718408284919866 9.959865232165916 10.0 9.939652559925163 9.94100131503864 9.940587173976612 9.950722141458114 9.950878015420551 9.945682412953012 9.941187725617912 9.954781850910475 9.941148084734847 9.945184038597779 9.940101557117796 9.94103483270662 9.945525120104469 9.94218320114183 0.0010 9.940919491039132 9.942028943644528 9.954209749141631 9.951763370616634 9.94422669237791 9.94569286788406 9.940530563909636 9.973054550303784 9.954993248501317 9.977899141942876 9.940466641688545 9.941171945241486 9.958908633003759 9.951948906547376 9.9441444080297 9.944084477673497 9.948706587672392 9.954443645227116 10.0 9.977852910838404 9.949564663852957 9.961428326465287 
10.0 3.48441097814045 0.0010 0.0010 0.0010 0.0010 0.0010 6.2690837453005255 0.0010 0.0010 10.0 10.0 10.0 0.0010 0.014384905314791752 10.0 10.0 10.0 0.0010 10.0 1.2954215752080174 9.00113149292146 10.0 10.0 10.0 10.0 1.4748116754107405 1.3886130100752565 10.0 1.485957122451179 10.0 9.21319527108636 10.0 10.0 1.526023952306157 10.0 10.0 3.341815705503421 10.0 10.0 10.0 0.0010 1.1807179204375418 10.0 0.0010 1.3488082861120034 10.0 10.0 1.3695945323117913 10.0 10.0 9.096014699015795 10.0 10.0 0.0010 0.0010 0.0010 9.123565784905846 0.7843202574476864 10.0 10.0 10.0 10.0 10.0 10.0 10.0 10.0 10.0 10.0 10.0 10.0 10.0 10.0 10.0 10.0 8.161549668750267 10.0 10.0 10.0 10.0 10.0 10.0 10.0 10.0 10.0 0.0010 10.0 10.0 10.0 10.0 10.0 10.0 10.0 10.0 10.0 0.0010 10.0 10.0 
8.228139406588054 7.5677334294920655 0.0010001120904953682 0.0010 0.0010000170852993043 0.0010000000449870258 0.0010000356704249062 10.0 0.0010 0.0010000450094431001 9.999898869771608 9.999900087276941 9.988729335040546 7.7332487312244425 7.328809041826557 9.999897336858952 9.992433399418758 9.992661058726373 7.7332609460711215 9.982548352722247 0.7283361102895052 9.978316541652992 9.999889792595544 9.999915697443232 9.999918024671109 9.999906482379263 9.538185970944411 0.0010 9.991673535554122 5.217105048988782 9.999927561581258 9.966780562508916 9.999897329725849 9.999908363080683 0.0010 9.988722262730404 9.635187282805468 0.0010 9.580356118564083 9.999922229142511 9.999894483980395 0.0010 4.350599471621221 9.999895946021805 7.239456458048428 7.733120289010304 9.999897822096 9.999893338009326 9.520108458169437 9.99990680470548 9.999870686503082 9.97581716969274 9.990523713871454 9.999895355190388 5.163628947835333 0.0010 9.538185970944411 9.719199175794945 5.157853884688149 9.999890407921939 9.999926160558083 9.999904814339441 9.999926488312276 9.999909091314501 9.99991495977912 9.999911541462119 9.999911212097484 9.999925187349744 9.999917072215629 9.988806091006568 9.999904571162288 9.999916427665644 9.99992645343399 9.99823162231386 9.999913782581155 0.5190359441327548 9.999915344905013 9.999895977975353 9.999915556789189 9.99989034290443 9.999897469036334 9.999906190694354 9.988456772090998 9.999901341756654 9.99991451322683 9.20344803985863 9.99989814281396 9.999913631614572 9.999895818775444 9.999915141659699 9.999911603862792 9.99991021707175 9.99992676009369 9.999896443484397 9.99425691150113 7.7248092141384825 9.998478338200819 9.99992865073601 
9.378992285400047 0.4678324867660013 0.003943305127224881 0.0010000165096481811 0.0022065172301195648 0.001077955038643369 0.008175463723407092 0.7330488447988106 0.0010 0.0010 5.192272705670987 5.279318994652897 5.191553112148016 4.799164502079307 5.174732941632821 5.113153118134341 5.863123508908474 2.674814378696665 4.799149050565356 5.912913455200563 4.944374795716675 5.54016595542894 4.797128667352744 5.176520222499682 5.201850329793702 5.271740788577233 4.51006831051611 4.767637089439861 4.250626314502139 4.799150933726314 5.201850590198948 3.439392565700605 5.141517212873994 5.179837552485883 4.999132904052553 5.201848531081961 5.007549740868786 6.512783626811089 4.467997693154896 5.201848945175249 4.97679864593366 4.526588033041013 5.146060265586594 5.125324437015304 1.0279666431402767 4.729259625917491 5.2717400329347965 5.079630549801361 4.524492613416799 5.294341310546616 3.3419756363066626 5.508721965132352 5.28052505718296 5.201846663302259 4.799217774522094 0.0010 4.799158038295121 4.829106786648486 4.9594396691134435 4.994968541278467 5.201850005031341 5.241549111990261 5.201849612366087 5.181407917296402 5.201857737287435 5.157530914580015 5.151750700540221 5.201850593785722 5.201851056615901 5.201849595802196 5.137171538579189 5.201851135894447 5.201849375651903 5.271740620518724 5.197745623398067 5.597442840430638 5.1660816771205464 5.20184943496445 5.271736787728729 5.1883921701884645 5.280302518974451 5.201849881604415 5.835530937010647 5.201850989858165 5.134144220623729 4.799148775479125 5.196017722255659 5.128347483038246 5.303163919313042 5.201849171404882 5.201723737378706 5.271741158284668 5.737171367839926 5.201845048343904 2.7255981940023495 4.214552009425236 4.927455944573608 5.651313206779934 
0.001000000000000334 0.0010 0.0010 0.0010 0.0010 0.0010 0.001034422048600874 1.6417638508168917 10.0 0.0012256666098324567 10.0 10.0 10.0 10.0 10.0 10.0 10.0 10.0 10.0 10.0 10.0 10.0 10.0 10.0 10.0 10.0 6.83639500711885 10.0 10.0 10.0 10.0 10.0 10.0 10.0 9.381272668252036 10.0 9.999897979543036 10.0 10.0 10.0 10.0 8.960828480338911 5.008833705227349 10.0 10.0 10.0 10.0 10.0 10.0 10.0 10.0 9.719434135395502 10.0 10.0 10.0 10.0 10.0 10.0 10.0 10.0 10.0 10.0 10.0 10.0 10.0 10.0 10.0 10.0 10.0 10.0 10.0 10.0 10.0 10.0 10.0 0.001000000000000334 10.0 10.0 10.0 10.0 10.0 10.0 10.0 10.0 10.0 10.0 10.0 10.0 10.0 10.0 10.0 10.0 10.0 10.0 10.0 10.0 10.0 10.0 
10.0 1.874612974489882 0.0010 0.0010 0.0010 0.0010 0.0010 4.638360421407375 0.0010 0.0010 10.0 10.0 10.0 0.0010 0.0010 10.0 8.230648568094484 10.0 0.0010 0.0010 0.0010 0.0010 10.0 10.0 10.0 10.0 0.0010 0.0010 0.0010 0.0010 10.0 1.290323694218234 10.0 10.0 0.4776527537954856 10.0 7.307033176817872 2.7829666040943044 0.0010 10.0 10.0 0.0010 0.0010 10.0 0.0010 1.1187314370667933 9.999202247521279 10.0 0.0010 10.0 0.0010 0.0010 9.999407779397956 10.0 0.0010 0.0010 0.0010 0.0010 0.0010 10.0 10.0 10.0 10.0 10.0 10.0 10.0 10.0 10.0 10.0 10.0 10.0 10.0 10.0 10.0 10.0 10.0 10.0 10.0 9.998807951108601 10.0 10.0 8.9554810595922 10.0 10.0 10.0 0.0010 10.0 10.0 10.0 10.0 10.0 10.0 10.0 9.46014494284078 0.0010 0.0010 10.0 10.0 
6.0857747096325605 0.0010 0.0010 0.0015441420421331738 0.0010 0.0010 0.0010 7.830736533891827 10.0 0.0015667291854140014 10.0 10.0 10.0 10.0 10.0 10.0 10.0 10.0 10.0 10.0 10.0 10.0 10.0 10.0 10.0 10.0 3.564149144243065 10.0 10.0 10.0 10.0 10.0 10.0 10.0 0.0010 10.0 10.0 4.370855089473587 10.0 10.0 10.0 10.0 2.673506434037248 10.0 10.0 10.0 10.0 10.0 10.0 10.0 10.0 10.0 10.0 10.0 10.0 3.912785567639701 3.757407333419681 10.0 10.0 10.0 10.0 10.0 10.0 10.0 10.0 10.0 10.0 10.0 10.0 10.0 10.0 10.0 10.0 10.0 10.0 7.943368610280454 10.0 10.0 10.0 10.0 10.0 10.0 10.0 10.0 10.0 10.0 10.0 10.0 10.0 10.0 10.0 10.0 10.0 10.0 10.0 10.0 10.0 10.0 
10.0 1.45436779167285 0.0010 0.001375896708933117 0.0012995510344999777 0.00125463579726559 0.0010 2.9047841539114927 0.0010 0.0013002477898687143 8.362853474070839 8.397372226494781 8.350136780714882 0.6802290945628338 0.37729270263733206 8.392162142912563 6.562315007894235 8.623144451110415 0.6792806359075243 7.28784243463237 1.1442271691260546 4.994783624246113 8.43826035620993 8.388538428434993 8.297730524734163 8.266871517886338 0.857555713902119 0.07546885152685245 8.250998062840276 0.5622656130870416 8.308408709897844 5.000499998912907 8.342659493663286 7.423014792682997 3.3340364813542824 8.368166056408114 8.37786697708454 6.23937436385127 5.000454422129882 8.330969375283305 8.434316790115576 5.028775807960288 1.0883602287114102 8.397341832892675 0.0010 0.6761866079574936 8.371229843588498 8.422701192437007 2.5612795052881383 8.234719433183002 5.000499998894511 4.628968298875368 8.288951115741916 8.461407156170313 0.6575361088881921 0.0010 0.9486699639128305 5.616972533242223 1.4153314216534303 8.40438549763373 8.288371224711847 8.377725623510301 8.357645266787761 8.391332781349682 8.414890171043698 8.33642089623907 8.300332929341682 8.340500940297062 8.368935408567935 8.326144296323545 8.323039347614168 8.327772969997232 8.294957156468287 8.306720450730785 8.293458248299437 4.978765854185842 8.361578140259152 8.37963283489336 8.250950721224797 8.339509404468624 8.387961398210692 8.378278306935217 8.168007832897118 8.590923427335118 8.348896788583044 0.6835405087280346 8.31289126244963 8.420065883638532 8.17692677790773 8.306041680304036 8.384896622779623 8.277999019790432 8.227682032246088 8.376486512281039 5.000497277840894 0.8011311862240484 8.52701079537323 8.204727529818468 
5.168564190499113 0.0010 0.001000711070987634 0.0010 0.0010 0.0010 0.0010439226063263538 7.879317481208217 9.717505842923348 0.0010004736205610665 9.99998435703309 9.99997319565184 9.999977078239425 10.0 10.0 9.999977851748708 9.928590269059356 9.990056232312348 10.0 9.959851961973154 7.475916795323593 10.0 9.990077524070008 9.99998402862874 9.999984282652383 9.999982896013705 5.183730799479733 10.0 9.969756518975744 9.71787841199788 9.99929189986912 10.0 9.999983151502853 9.999979294666659 4.384936751695254 9.999983067127733 9.982799043456675 6.269176917790571 10.0 9.999898842783166 9.999711310262876 6.749322837208238 6.302340758632222 9.99641505998134 6.515301216695463 10.0 9.990058153572768 9.999982470597697 10.0 9.999981963662707 10.0 10.0 9.999976727160258 9.999982168753492 9.716020527970507 2.6683555213428014 3.4504093021401405 9.692863182252536 9.716954129036743 9.990059668353336 9.999984306375623 9.999982697167994 9.999984665355573 9.999982319945254 9.999984223142079 9.999983640043455 9.999983915256843 9.999984651518366 9.999984583605558 9.999984659026756 9.999979553602484 9.9999837747299 9.99998432926848 9.999984852400567 9.999900116298518 9.38184814644505 9.999983503001484 9.999983254269429 9.99997344774854 9.999970213924136 9.999974164035038 9.99055949225324 9.999891372705974 9.999985592524226 9.999984298465458 10.0 9.999976283799933 9.99998404097898 9.999976325411769 9.999984137697762 9.999984501145983 9.99998420909483 9.999985211498153 9.9951183772766 10.0 10.0 10.0 9.999985223425602 
0.0010 9.660518376153625 0.0010 0.0010 0.0010 0.0010 0.0010 6.2935103961534224 0.001000000000000334 0.015726102492324277 10.0 10.0 10.0 5.7807604289774 10.0 10.0 10.0 10.0 5.809581689583211 10.0 0.0010 9.05090370964693 10.0 10.0 10.0 10.0 9.191230129673029 3.6134619288562884 10.0 0.001000000000000334 10.0 8.39921195134307 10.0 10.0 0.0010 10.0 10.0 0.3001512231931802 10.0 10.0 10.0 10.0 0.0010 10.0 0.7059936420573631 5.931689547781063 10.0 10.0 10.0 10.0 10.0 10.0 10.0 10.0 0.001000000000000334 0.001000000000000334 5.207056187167773 10.0 0.001000000000000334 10.0 10.0 10.0 10.0 8.697359280712789 10.0 10.0 10.0 10.0 10.0 10.0 10.0 10.0 10.0 10.0 10.0 10.0 10.0 10.0 10.0 10.0 10.0 10.0 10.0 10.0 10.0 5.804433487011009 10.0 10.0 10.0 10.0 10.0 10.0 10.0 10.0 10.0 5.8248958616648 10.0 10.0 
0.0010 0.0010 0.0010 0.0010396789186467078 0.0010 0.0010 0.0010 2.0187266397096595 10.0 0.0010 10.0 10.0 10.0 10.0 10.0 10.0 10.0 10.0 10.0 10.0 10.0 10.0 10.0 10.0 10.0 10.0 10.0 10.0 10.0 10.0 10.0 10.0 10.0 10.0 0.0010 10.0 10.0 10.0 10.0 10.0 10.0 0.0010 3.587365666825803 10.0 10.0 10.0 10.0 10.0 10.0 10.0 10.0 10.0 10.0 10.0 10.0 10.0 10.0 10.0 10.0 10.0 10.0 10.0 10.0 10.0 10.0 10.0 10.0 10.0 10.0 10.0 10.0 10.0 10.0 10.0 10.0 0.0010 10.0 10.0 10.0 10.0 10.0 10.0 10.0 10.0 10.0 10.0 10.0 10.0 10.0 10.0 10.0 10.0 10.0 10.0 10.0 10.0 10.0 10.0 
9.762828241583575 2.560013620720592 0.0010 0.0010 0.0010 0.0010 0.0010 5.8798528902584115 0.0010 0.0010 10.0 10.0 10.0 4.303931434236417 3.2011489666091437 10.0 10.0 10.0 3.3400653624315977 9.950005 3.5095810906565044 10.0 10.0 10.0 10.0 10.0 0.9996425015650203 0.0010 9.202669004983207 0.0010 10.0 7.881431175777566 10.0 10.0 1.1364540430828711 10.0 8.9211891569158 3.458227275517687 10.0 10.0 10.0 0.0010 1.0481651508716876 10.0 0.0010 3.9454061267082414 10.0 10.0 1.1364540430828711 10.0 10.0 10.0 10.0 10.0 0.0010 0.7058172201535289 0.0010 9.155039591931352 0.0010 10.0 10.0 10.0 10.0 10.0 10.0 10.0 10.0 10.0 10.0 10.0 10.0 10.0 10.0 10.0 10.0 8.864545956917128 10.0 10.0 10.0 9.950005 10.0 10.0 10.0 10.0 10.0 3.442052527815764 10.0 10.0 10.0 10.0 10.0 10.0 10.0 10.0 10.0 3.482360151763962 10.0 10.0 
0.0010 0.0010 0.0010 0.0010 0.0010 0.0010 0.0010 2.930232192409687 10.0 0.0010 10.0 10.0 10.0 10.0 10.0 10.0 10.0 10.0 10.0 10.0 10.0 10.0 10.0 10.0 10.0 10.0 10.0 10.0 10.0 10.0 10.0 10.0 10.0 10.0 0.0010 10.0 10.0 10.0 10.0 10.0 10.0 0.0010 10.0 10.0 10.0 10.0 10.0 10.0 10.0 10.0 10.0 10.0 10.0 10.0 10.0 10.0 10.0 10.0 10.0 10.0 10.0 10.0 10.0 10.0 10.0 10.0 10.0 10.0 10.0 10.0 10.0 10.0 10.0 10.0 10.0 8.602268001196734 10.0 10.0 10.0 10.0 10.0 10.0 10.0 10.0 10.0 10.0 10.0 10.0 10.0 10.0 10.0 10.0 10.0 10.0 10.0 10.0 10.0 10.0 
0.12597275437711866 0.0010 0.0010041747030390608 0.0010496801589641833 0.0010 0.0010 0.001002969980539805 0.0010 9.94715260815665 0.0010 9.997529929189525 9.99174347451528 9.990505408058985 10.0 10.0 10.0 9.998711704136522 9.995331238235956 10.0 10.0 9.855225374319652 6.124640002996479 9.990319710844041 9.997698255079124 9.99770184146389 9.998056659531823 10.0 10.0 10.0 10.0 10.0 9.97978899376345 9.99751070662973 9.997513951473277 7.43063382075929 9.997513309626713 9.983807915424256 9.798448817086266 9.949325214291743 10.0 10.0 6.511762912199493 10.0 10.0 9.936898450907957 10.0 9.999220149082726 10.0 10.0 9.997914230202126 9.930473370779017 10.0 9.997572541861363 10.0 10.0 9.453213226842506 10.0 9.557856380898562 10.0 10.0 9.9981824825766 9.997532744945154 9.99830271366107 9.998120148721686 9.998628708803098 9.998258173651044 9.998132965349471 9.997944435417171 9.998451436808153 9.998218740233957 9.998029141277046 9.997870658922501 9.998090404084145 9.998172586965861 10.0 0.0010 9.997550329642138 10.0 9.997486505047073 9.966492601177336 9.98834110830855 9.99944191665188 10.0 9.996748478233418 9.998236264897558 10.0 10.0 9.997050951809165 9.984950694561935 9.998369445928017 9.997217318281356 9.997530106404557 9.999203999941935 10.0 9.797563422461973 10.0 9.994947093226513 9.999640296743216 
9.996654318295262 1.631875434735123 0.0010 0.0018242639031339995 0.0010 0.0018334727842468884 0.0010 3.867300408214459 0.004345681704739116 0.0010473561213835306 9.861833051012459 9.72570328765845 9.799106165520461 0.3086022453265451 0.4111928933349457 9.847888152631967 8.471529390888465 10.0 0.308602233166569 10.0 0.7045281695135727 5.0005 7.352859677502517 9.731027074433372 9.700420346300463 9.697940140644683 0.8604840180208178 1.7164930015955555 7.648719811321483 0.30862696334877393 9.731846025985572 5.416572752656434 9.814642193367645 9.80789614723326 5.000500000000001 9.813397239839045 9.031805879165058 5.000500000000001 5.003600881027756 9.781974880683629 9.33088842004984 5.0005 0.3076925014739885 9.850614798228522 0.33846826379901745 0.3085152363973441 9.697308761876577 9.798523586557573 0.0010 10.0 5.875305068432144 5.3749567075911315 9.746363493844395 9.797357222648007 0.3086165581889613 0.687337015791761 0.7593041955461972 6.440331472526168 0.3085152363973441 10.0 9.799091857970325 9.700012721036005 9.69491506654667 9.820912178168857 9.790410818348981 9.838357194105418 9.85364476819294 9.732408109816351 9.824716327960045 9.801258052415035 9.794381251086312 9.799087981716157 9.799094197485381 9.69893141063517 9.793068809947371 5.0005 9.71548121208375 9.79910637548335 9.704657857744657 9.694308610802302 9.66564031974794 9.799097848787705 10.0 9.159734578918824 9.833543460617282 0.32170849525783973 9.799116558098897 9.714905668554918 6.332384056107031 9.797199596525147 9.698681845020333 9.697926084534444 9.708332111478734 9.799904707699586 6.417313969205912 0.33623063518930374 10.0 9.720178546591843 
10.0 1.5330827252114294 0.0017846963916789533 0.0014495029556347832 0.0013148038159569836 0.0012659383791758586 0.0011987220168198057 3.0943482297324145 0.0010 0.001749107700269036 8.263280786310384 8.295560728538337 8.249862004737993 0.20595242153196924 0.0010 8.292063398138195 6.573386479069942 8.551462181551642 0.2050148823502287 5.953626784279255 0.6720447844116606 4.771119256935299 8.321237036478045 8.286900646725968 8.19672419242557 8.169749430031526 0.3779894527529537 0.0010 8.056820001608061 0.08934707342950743 8.207704529783667 4.560324666855438 8.242680955518876 7.3335327608435925 3.4585776325697206 8.358909653219609 8.348662135383762 5.892963344954024 4.5499905441549755 8.230683539889673 8.350899593458664 5.247740810834131 0.6051899245196992 8.297220337758311 0.0010 0.2019563558564701 8.269335232694111 8.321583110696276 2.0657236085701927 8.138490893763894 4.644824060766479 4.247205911104325 8.188667323437166 8.359827680159146 0.18352071716484586 0.0010 0.4658957753503361 5.2318043597173 0.932591484306668 8.306203613242694 8.188807354609184 8.58882515043149 8.255874674454727 8.290878686329027 8.313752276866401 8.236834970365438 8.201369271828735 8.239434889393296 8.268790629773266 8.226174851072345 8.223012628153846 8.227755419911826 8.19531749497242 8.205590477953033 8.19375433934634 4.866239107219482 8.260040463345558 8.279018477236217 8.15054027912747 8.237939404729886 8.28544578628912 8.08903902641085 8.083514914504839 8.479227852707965 8.249102114857337 0.20924374710472993 8.213045430218424 8.317847059115772 8.048587009359924 8.206248776133348 8.282863241321696 8.177186114544828 8.106017336153464 8.275919176736783 4.6552085799801075 0.3255006009946624 8.620761600226299 8.105059194997812 
0.50095 0.0010 0.0010 0.0010 0.0010 0.0010 0.0010 0.0010 10.0 0.0010 10.0 10.0 10.0 10.0 10.0 10.0 10.0 10.0 10.0 10.0 9.725156230371745 10.0 10.0 10.0 10.0 10.0 10.0 10.0 10.0 10.0 10.0 10.0 10.0 10.0 0.8596358859599276 10.0 10.0 9.59918356889695 10.0 10.0 10.0 5.0005 5.0005 10.0 10.0 10.0 10.0 10.0 10.0 10.0 10.0 10.0 10.0 10.0 10.0 10.0 7.331911883522505 10.0 10.0 10.0 10.0 10.0 10.0 10.0 10.0 10.0 10.0 10.0 10.0 10.0 10.0 10.0 10.0 10.0 10.0 0.0010 10.0 10.0 10.0 10.0 10.0 10.0 10.0 10.0 10.0 10.0 10.0 10.0 10.0 10.0 10.0 10.0 10.0 10.0 10.0 10.0 10.0 10.0 
8.165164121171046 1.9865965530877965 0.0010 0.0010 0.0010 0.0010 0.0010 4.103039752418743 0.0010 0.0010 10.0 10.0 10.0 0.0010 0.0010 10.0 10.0 10.0 0.0010 10.0 1.095190337932153 4.53881708164644 10.0 10.0 10.0 10.0 0.0010 0.0010 8.965829431550336 0.0010 10.0 6.162174430349005 10.0 10.0 1.6437920705158353 10.0 8.636595758508685 6.1175935381090785 10.0 10.0 9.974489429200668 0.0010 0.0010 10.0 0.0010 0.0010 10.0 10.0 5.0005 10.0 10.0 10.0 10.0 10.0 0.0010 0.0010 0.0010 7.973861099457945 0.0010 10.0 10.0 9.97234605063072 10.0 10.0 10.0 10.0 10.0 10.0 10.0 10.0 10.0 10.0 10.0 10.0 10.0 10.0 9.973072631929044 10.0 10.0 10.0 10.0 10.0 10.0 10.0 10.0 0.0010 10.0 10.0 10.0 10.0 10.0 10.0 10.0 10.0 9.307237396428903 0.0010 10.0 10.0 
10.0 3.16305810898588 0.0010 0.0010 0.0010 0.0010 0.0010 7.058964467419822 0.0010 0.0010 10.0 10.0 10.0 8.193616226865755 0.0010 10.0 10.0 10.0 8.35743973638653 7.099044178604791 4.433440004988681 1.9743723153956956 10.0 10.0 10.0 10.0 0.0010 0.0010 10.0 0.0010 10.0 8.300203137942024 10.0 10.0 0.0010 10.0 2.428522492167504 1.3840135241128355 10.0 10.0 10.0 0.0010 0.0010 10.0 0.0010 7.368852042501464 10.0 10.0 0.0010 10.0 10.0 10.0 10.0 10.0 0.0010 0.0010 0.0010 2.4223688666674033 0.0010 10.0 10.0 10.0 10.0 10.0 10.0 10.0 10.0 10.0 10.0 10.0 10.0 10.0 10.0 10.0 10.0 10.0 10.0 10.0 10.0 10.0 10.0 10.0 10.0 10.0 10.0 8.37782032020176 10.0 10.0 10.0 10.0 10.0 10.0 10.0 10.0 10.0 8.389899793000286 10.0 10.0 
0.36349254604539105 0.0010 0.0010 0.0010 0.0010 0.0010 0.0010 0.001000000000000334 9.385707826255492 0.0010 10.0 10.0 10.0 10.0 10.0 10.0 10.0 10.0 10.0 10.0 2.543777697218828 10.0 10.0 10.0 10.0 10.0 10.0 10.0 10.0 10.0 10.0 10.0 10.0 10.0 0.0010 10.0 10.0 0.9734709710775657 10.0 10.0 10.0 10.0 5.297839020129808 10.0 10.0 10.0 10.0 10.0 10.0 10.0 10.0 10.0 10.0 10.0 10.0 9.344728185903762 10.0 10.0 10.0 10.0 10.0 10.0 10.0 10.0 10.0 10.0 10.0 10.0 10.0 10.0 10.0 10.0 10.0 10.0 10.0 6.2233963480584285 10.0 10.0 10.0 10.0 10.0 10.0 10.0 10.0 10.0 10.0 10.0 10.0 10.0 10.0 10.0 10.0 10.0 10.0 10.0 10.0 10.0 10.0 
10.0 7.556142811494285 0.0010 0.0010 0.0010 0.013970198500016837 0.0010 10.0 0.0010 0.0010 10.0 10.0 10.0 9.930539110790239 10.0 10.0 10.0 10.0 9.913418684691749 10.0 2.0960527615628504 0.7610695514728372 10.0 10.0 10.0 10.0 9.85558519305901 0.0010 10.0 10.0 10.0 10.0 10.0 10.0 0.0010 10.0 10.0 0.2866161060715555 10.0 10.0 10.0 5.097976710012779 0.0010 10.0 10.0 10.0 10.0 10.0 10.0 10.0 10.0 10.0 10.0 10.0 10.0 0.0010 9.959998275439885 10.0 10.0 10.0 10.0 10.0 10.0 10.0 10.0 10.0 10.0 10.0 10.0 10.0 10.0 10.0 10.0 10.0 10.0 10.0 10.0 10.0 10.0 10.0 10.0 10.0 10.0 10.0 10.0 9.90936141358275 10.0 10.0 10.0 10.0 10.0 10.0 10.0 10.0 10.0 9.914391189765038 10.0 10.0 
9.998708363466084 1.2240506282081016 0.001418021280450845 0.0010 0.001661816124563117 0.005967701256381136 0.0015834645636817796 2.4650269130271796 0.0010 0.0014257438562791194 7.058549014117291 6.426353901964023 6.914408221851514 1.0923321421618142 1.763941800433821 5.832635801102818 2.751980822168842 6.157693051592 1.087800219592825 3.8054375112875016 1.0992729375976253 5.238161632510901 6.105215369381216 6.997002960257047 7.041695796050682 6.782960532870136 2.3715201436794437 0.04087278070769429 4.3684976516112295 1.0627760899874228 7.092016542674207 2.6009324754507657 6.839660986042114 6.127473173841718 5.42356530895105 6.888756589420746 4.790100062506934 5.831619707256804 1.306696455165793 7.065128079598208 6.549087984493759 5.420730854266589 2.508423987881525 6.740726016527832 0.10758575849761742 1.1318203206455681 5.967440806120784 6.789861444128148 1.698597417727985 6.615244851356026 4.037478200972499 4.0130117954288895 6.901822659377766 6.807269481593641 1.0877489915346699 0.32595533654403536 3.4933933197545683 3.5377068439964026 1.1794139421415468 6.227516200420979 7.0374026401472385 6.75725552145935 7.101165353048792 6.678240426642544 7.015822765129872 6.915219645398646 6.9668087242204715 7.105005202397187 7.084227625603116 7.10178498334327 6.500227520451806 6.9468694705114995 7.043219507600152 7.137503673206146 6.947737907871818 6.680262894759922 6.902877824370627 6.814222950782678 7.022356942687578 6.4366686627693115 6.412658959457763 6.475056589275645 6.343117367930587 7.464129803906193 7.035897595992882 1.13059284122262 7.051676413838495 7.010758511429889 6.198661985049607 7.003849673503616 7.122998542624374 7.070675347772207 7.184781897962814 6.832852891612035 1.374320548933099 1.180488032490283 6.924774760924143 7.179147696036038 
10.0 1.363524174224032 0.0011352125556393772 0.0012363943696157037 0.0015296705840397193 0.0016931665271720927 0.0014131071305292168 2.651225888532761 0.0010 0.0015764193946562666 7.665213666104556 7.654621341908005 7.6365227715756925 1.871783339631433 1.8436196685748336 7.705053108837895 5.273747183941973 8.004501320395068 1.86330408577573 6.163652350661462 1.086543686704251 6.23537305162691 7.5726523043197105 7.680080581109456 7.5863835066438625 7.515227403181221 1.5608730472000598 1.1840425883035097 7.021863396251068 2.221545466139231 7.1501416701513465 3.7561874542912506 7.731519306282234 6.702242166064025 4.511533618614506 7.758263056634425 7.372165971938071 4.645536371865604 3.222115764641635 7.756250855691206 7.423885973212956 5.544842295819528 2.2853431826432917 7.759170448211166 0.0010 1.9046390804665427 7.55938077444338 7.757842361853231 3.0247061659405103 7.517094251317207 4.992222424437394 4.507776289626194 7.546519770019571 7.847982427906688 1.8489263463095518 0.5035431124040777 2.1875787736415684 6.430075740256592 1.8785534502253187 7.647208368067447 7.580442776243801 7.638720446842507 7.663518377948803 7.6423770596492115 7.825877894829924 7.72675993326604 7.6921014808927195 7.650565541627766 7.784051086876479 7.632017480066347 7.669710668077899 7.606841558706835 7.589593941554501 7.583261551068571 7.685019311972297 6.221969842407234 7.644337786956834 7.655712403576762 7.649151529020214 7.687174009463924 7.606452613511646 7.667515198991171 7.33000984576621 8.159678714754538 7.61448608283472 1.8892473869126696 7.618457976055355 7.710535583783571 7.131032356197517 7.705882192778837 7.806474646383766 7.562772150047012 7.63772194680001 7.7609136712939675 4.50071417899666 2.124374770459046 7.74495050279911 7.611330539269406 
10.0 0.17120159462508655 0.004489870951834314 0.0010012328004732425 0.0021501881792147584 0.0010 0.005213803689732829 0.13721329146971462 0.0010 0.0010104332382441792 4.554404331678809 4.5298704670892045 4.590272806925517 5.000500000000001 5.931333429246747 4.588992419505509 3.8336323265852337 4.569018181493382 5.000500000000001 4.485545639781758 5.000500000000001 3.824262761339088 3.385275414141374 4.436875306692177 4.572024512230126 4.668674539998323 5.000500000000001 5.000500000000001 4.0459356537421005 5.000500000000001 4.656422181043711 5.000500000000001 4.4767475769719836 4.52219154765445 5.0005 3.245849486683068 4.620383772582709 3.62626282103021 4.938347370817906 4.524469090114648 3.47072808373246 4.9263096968812965 5.474252215571136 4.370300771903599 0.8947032888648598 5.000500000000001 4.690932706856901 4.234729890941342 5.176027830227039 3.7224775196846465 3.232274241521283 5.000500000000001 4.299173688381553 4.479379138957434 5.000500000000001 0.0010 5.8828836907533155 5.000500000000001 5.580809836392437 4.092015317028924 4.56669595969689 4.163466367943262 4.565245144836132 4.464595750922706 4.677320435944296 4.592728025404115 4.542173339861399 4.644253122719395 4.568299330448411 4.656681382298804 4.335973797148062 4.388266544081264 4.562587220719328 4.885960975261314 4.5031736418919595 5.0005 4.431649932893497 4.589600432128985 4.683960754752805 4.442267262427171 4.23448466875139 4.67685231995101 4.780802863609035 4.52058684188008 4.555042851252033 5.000500000000001 4.495627556472805 4.411935184307511 3.3776795267185724 4.509676430742865 4.706807717479269 4.689889353619703 5.425704457795788 4.49301465812967 2.386892703741211 5.000500000000001 4.02623389226289 5.392110381434352 
3.2733394124298805 0.0010 0.0010 0.0010 0.0010 0.0010 0.0010 7.714767353816956 10.0 0.0010 10.0 10.0 10.0 10.0 10.0 10.0 10.0 10.0 10.0 10.0 10.0 6.166716178232161 10.0 10.0 10.0 10.0 7.5665196687530205 10.0 10.0 10.0 10.0 10.0 10.0 10.0 9.501047442117544 10.0 10.0 9.256270610744004 10.0 10.0 10.0 0.0010 2.6403089031361855 10.0 10.0 10.0 10.0 10.0 10.0 10.0 10.0 10.0 10.0 10.0 10.0 10.0 10.0 10.0 10.0 10.0 10.0 10.0 10.0 10.0 10.0 10.0 10.0 10.0 10.0 10.0 10.0 10.0 10.0 10.0 10.0 0.0010 10.0 10.0 10.0 10.0 10.0 10.0 10.0 10.0 10.0 10.0 10.0 10.0 10.0 10.0 10.0 10.0 10.0 10.0 10.0 10.0 10.0 10.0 
0.18944301865446067 0.0010 0.0010 0.0010678813406699407 0.001001023432563003 0.0010 0.0010231151789722916 0.0010 10.0 0.0010 10.0 9.996340900814399 9.999854902139342 10.0 9.990624431424438 9.997152194929953 9.999818890963628 10.0 10.0 9.954467143367665 10.0 9.32553098964773 9.999831249284181 9.999878431734173 9.99991256270126 9.995348713279766 9.705694022635054 10.0 9.954086671887989 10.0 9.99994594138414 10.0 10.0 10.0 1.1520665693338679 10.0 9.999838266515804 9.879329283970039 9.954560417347317 9.999926855802936 10.0 0.0010 8.60045565272749 9.995515371865295 10.0 10.0 9.996832605292983 10.0 9.915287408825668 9.995690238159387 9.974947098005028 9.977120521379678 9.995330739743503 10.0 10.0 10.0 9.705694022635054 9.879730862993458 10.0 9.995880053636832 9.999918854982363 9.99561142303476 9.999925982245195 9.999833857554776 9.995173611964264 9.995027316175484 10.0 9.999940797545142 10.0 9.999944224663983 9.995728695341363 9.999866219889357 9.9999203824621 10.0 9.995062384077618 9.058909199203361 9.999861986825618 10.0 10.0 9.995989365929367 9.996184126898582 9.99588101394579 9.996600340586838 10.0 10.0 10.0 10.0 9.999870783885479 9.999832345496069 9.994921441902358 9.995050914524954 9.99493181375047 9.994488309663721 9.995388409739036 9.95401897185202 10.0 10.0 10.0 
2.662801972282979 0.0010 0.0010 0.0010 0.0010 0.0010 0.0010 6.862051929105294 10.0 0.0012948586680865675 10.0 10.0 10.0 10.0 10.0 9.988977861275938 10.0 10.0 10.0 10.0 10.0 9.074920600302573 10.0 10.0 10.0 10.0 5.49787052891585 10.0 10.0 10.0 10.0 10.0 10.0 10.0 6.305815831252319 10.0 10.0 5.509332349562875 10.0 10.0 10.0 1.083107637966254 5.063970752084732 10.0 9.434396837782598 9.896659169183087 10.0 10.0 10.0 10.0 10.0 10.0 10.0 10.0 10.0 10.0 9.256186768690778 10.0 10.0 10.0 10.0 10.0 10.0 10.0 10.0 10.0 10.0 10.0 10.0 10.0 10.0 10.0 10.0 10.0 10.0 4.915199292930631 10.0 10.0 10.0 10.0 10.0 9.98513805474825 10.0 10.0 10.0 10.0 10.0 10.0 9.459466678597439 10.0 10.0 10.0 10.0 9.991997912006097 10.0 10.0 10.0 10.0 
0.0010 0.0010 0.0010 0.0010 0.0010 0.0010 0.0010 1.513953887252982 10.0 0.0010 10.0 10.0 10.0 10.0 10.0 10.0 9.984433024373722 10.0 10.0 10.0 10.0 10.0 10.0 10.0 10.0 10.0 10.0 10.0 10.0 10.0 10.0 10.0 10.0 10.0 2.0231396905981476 10.0 10.0 10.0 10.0 10.0 10.0 5.64618478421528 9.842457468392595 10.0 10.0 10.0 10.0 10.0 10.0 10.0 10.0 10.0 10.0 10.0 10.0 10.0 10.0 10.0 10.0 10.0 10.0 10.0 10.0 10.0 10.0 10.0 10.0 10.0 10.0 10.0 10.0 10.0 10.0 10.0 10.0 8.88822503476975 10.0 10.0 10.0 10.0 10.0 10.0 10.0 9.961845771955938 10.0 10.0 10.0 9.954608086690808 10.0 10.0 10.0 10.0 10.0 10.0 10.0 10.0 10.0 10.0 
10.0 2.296075919771165 0.0012369213400809738 0.002845492532036224 0.0010 0.0010888186994071531 0.0010 5.601633363486582 0.0010 0.0010 10.0 10.0 10.0 0.0010 0.0010 10.0 8.986599964052488 10.0 0.0010 9.016719971580143 0.0010 4.978748471402118 9.063946668671814 10.0 10.0 10.0 0.1108772324062834 0.0010 6.426788588705736 0.0010 10.0 0.745647795628142 10.0 10.0 2.505735795322482 10.0 10.0 4.951479735105164 3.136386128780143 10.0 9.394853306990534 7.721619096447106 0.0010 10.0 0.13950321387372588 0.0010 10.0 10.0 0.0010 10.0 1.359203883535919 5.561372097226685 10.0 10.0 0.0010 0.0010 2.664754867576054 3.0356472909723013 0.0010 10.0 10.0 10.0 10.0 10.0 10.0 10.0 10.0 10.0 10.0 10.0 10.0 10.0 10.0 10.0 10.0 5.0285301280468495 10.0 10.0 10.0 10.0 10.0 10.0 10.0 8.978624422610574 10.0 0.0010 10.0 10.0 10.0 10.0 10.0 10.0 10.0 10.0 4.508555826166156 0.0010 9.959077917361007 10.0 
8.059975206478601 5.1402821858531444 0.0010021867686036234 0.0010 0.0010 0.007557211352105217 0.0012836744465972516 6.670914944974916 0.0010 0.0014839641647273873 10.0 10.0 10.0 8.93087960015918 8.93087960015918 10.0 8.834768598938673 10.0 8.93087960015918 8.778601652435512 0.0010 1.2319636459029333 10.0 10.0 10.0 10.0 5.000500000000001 0.0010 9.603516609748262 8.93087960015918 10.0 8.818669754426061 10.0 9.223163531602948 0.5705286607330091 10.0 10.0 1.9417523291984953 8.81906052133372 10.0 10.0 1.6894195542338677 1.0960763066796186 10.0 8.437966780951294 8.93087960015918 10.0 10.0 8.929932997748956 10.0 8.826284098368308 8.809825913800978 10.0 10.0 8.93087960015918 1.6170404263326335 6.899231814526562 8.751597324450087 8.93087960015918 10.0 10.0 10.0 10.0 10.0 10.0 10.0 10.0 10.0 10.0 10.0 10.0 10.0 10.0 10.0 10.0 10.0 10.0 10.0 10.0 10.0 10.0 10.0 10.0 10.0 10.0 8.93087960015918 10.0 10.0 9.8581324653996 10.0 10.0 10.0 10.0 10.0 7.469455566685598 8.93087960015918 10.0 10.0 
0.25037301445797616 0.0010 0.0010 0.0010 0.0010 0.0010 0.0010 0.0010 10.0 0.0010 10.0 10.0 10.0 10.0 10.0 10.0 10.0 10.0 10.0 10.0 10.0 10.0 10.0 10.0 10.0 10.0 2.445468093043531 10.0 10.0 10.0 10.0 10.0 10.0 10.0 10.0 10.0 10.0 10.0 10.0 10.0 10.0 8.288856351064496 10.0 10.0 10.0 10.0 10.0 10.0 10.0 10.0 10.0 10.0 10.0 10.0 10.0 10.0 0.0010 10.0 10.0 10.0 10.0 10.0 10.0 10.0 10.0 10.0 10.0 10.0 10.0 10.0 10.0 10.0 10.0 10.0 10.0 0.0010 10.0 10.0 10.0 10.0 10.0 10.0 10.0 10.0 10.0 10.0 10.0 10.0 10.0 10.0 10.0 10.0 10.0 10.0 9.558044674068885 10.0 10.0 10.0 
9.996159282886333 1.798236342082193 0.0010 0.0010 0.0010008987885385204 0.001901399836172695 0.0010 4.262319613458536 0.006943923579162223 0.0010519766244895153 10.0 10.0 10.0 0.346170888210069 0.4628332394505927 10.0 9.24015070808042 10.0 0.3451390054709771 10.0 0.0010 5.4889443227332055 8.034891562122361 10.0 10.0 10.0 0.9545441829907415 1.8718006431901129 8.353652433130817 0.33993506204690044 10.0 5.944842335339328 10.0 10.0 4.5005500000000005 10.0 9.843794798628576 4.5005500000000005 5.494250598137149 10.0 10.0 5.494924657260562 0.35232748630461574 10.0 0.3659164432278592 0.3436883739029718 10.0 10.0 0.007625017675407186 10.0 6.442968419013051 5.860267312735983 10.0 10.0 0.344163793695192 0.0010 0.8271748613515361 7.051730087531706 0.348970701089129 10.0 10.0 10.0 10.0 10.0 10.0 10.0 10.0 10.0 10.0 10.0 10.0 10.0 10.0 10.0 10.0 5.494338995836926 10.0 10.0 10.0 10.0 10.0 10.0 10.0 9.981625682546994 10.0 0.35624607860910346 10.0 10.0 6.935427116811321 10.0 10.0 10.0 10.0 10.0 7.026930938987773 0.38624411645990375 10.0 10.0 
8.858671546776627 7.1897739945352885 0.0027150093831623716 0.0017737513152882886 0.001665713122493561 0.006755383899693289 0.005344427373236772 10.0 0.0010 0.0013303023979117801 10.0 10.0 10.0 8.028478583709003 8.30117732198544 10.0 10.0 10.0 8.296981700500035 10.0 0.0010 1.0602099527603475 10.0 10.0 10.0 10.0 7.388928315657745 0.0010 10.0 8.019784347983993 10.0 10.0 10.0 10.0 0.783289930000072 10.0 10.0 0.0010 10.0 10.0 10.0 0.3943652844413297 0.07006482380125267 10.0 8.591322166381397 8.302390514773062 10.0 10.0 9.117302962413664 10.0 10.0 10.0 10.0 10.0 8.328158820509156 0.12186250207496041 6.592824183944039 10.0 8.319627081368719 10.0 10.0 10.0 10.0 10.0 10.0 10.0 10.0 10.0 10.0 10.0 10.0 10.0 10.0 10.0 10.0 10.0 10.0 10.0 10.0 10.0 10.0 10.0 10.0 10.0 10.0 8.313063634842942 10.0 10.0 10.0 10.0 10.0 10.0 10.0 10.0 8.322277476854605 8.344905477773754 10.0 10.0 
3.3552435762583155 0.0021367559919217953 0.0010 0.0010 0.0010004794237151841 0.0010 0.0010 7.744505522193331 10.0 0.0010 10.0 10.0 10.0 10.0 10.0 10.0 10.0 10.0 10.0 10.0 7.0205454705866615 6.321563673815581 10.0 10.0 10.0 10.0 7.495721895733368 9.987908111766329 10.0 9.984134300048263 10.0 10.0 10.0 10.0 5.094172326713224 10.0 10.0 9.464869770388205 10.0 10.0 10.0 0.0010 2.437583751563949 10.0 9.98864512477442 10.0 10.0 10.0 10.0 10.0 10.0 10.0 10.0 10.0 9.985554746344576 9.998098658682117 8.217581555066179 10.0 9.969853952055459 10.0 10.0 10.0 10.0 10.0 10.0 10.0 10.0 10.0 10.0 10.0 10.0 10.0 10.0 10.0 10.0 0.5009500000000005 10.0 10.0 10.0 10.0 10.0 10.0 10.0 10.0 10.0 10.0 10.0 10.0 10.0 10.0 10.0 10.0 10.0 10.0 10.0 10.0 10.0 10.0 
10.0 5.896757033273638 0.0010 0.0010 0.0010 0.0010 0.0010 9.440185681467202 0.0010 0.0010 10.0 10.0 10.0 10.0 0.5542994600680915 10.0 10.0 10.0 10.0 10.0 1.8619045266621068 9.019124070046558 10.0 10.0 10.0 10.0 0.0010 0.08025958336986694 10.0 0.623993905606123 10.0 10.0 10.0 10.0 1.3590259225303631 10.0 3.7081508032432433 2.6091415552252233 10.0 10.0 10.0 0.0010 0.3809764386355594 10.0 0.0010 9.131222214477269 10.0 10.0 1.2458146729501225 10.0 10.0 10.0 10.0 10.0 0.5617339652803564 0.0010 6.004399878738067 5.421955519656593 0.5288286624792269 10.0 10.0 10.0 10.0 10.0 10.0 10.0 10.0 10.0 10.0 10.0 10.0 10.0 10.0 10.0 10.0 7.652042357355334 10.0 10.0 10.0 10.0 10.0 10.0 10.0 10.0 10.0 10.0 10.0 10.0 10.0 10.0 10.0 10.0 10.0 10.0 10.0 8.996588486561803 10.0 10.0 
9.462668164882858 1.599880235247392 0.0013906901763458632 0.0014168348663832044 0.0011610704824674706 0.003768599208850199 0.001309342939860649 2.7460173541614745 0.0010 0.0014061840492629093 7.2986102205586105 7.326742897420893 7.298724742286967 0.3291061134607936 0.673409013591048 7.315006464655735 5.380206026533201 6.963737849058705 0.3155879523572585 5.782400761118913 0.8439535255076455 4.632773971461303 7.327207462932986 7.298641464993562 7.285643841271402 7.289208703025293 0.7260057005775897 0.4628141915336301 5.180783896817436 0.6740700286907015 7.283902393329757 1.8695373445533232 7.301778738852053 6.719079263845041 4.837357659683014 7.296447209701116 6.626602864545724 4.5646600361438505 2.199881260757819 7.284239934512601 7.342516950789986 6.067297467422961 0.7353559171282952 7.2947403116925535 0.0010 0.6952490338564092 7.319678349883403 7.269356751383494 1.1537027681473027 7.2343935216717 4.5646600361438505 4.479757275085791 7.289801970293904 7.320602951260982 0.6321405814984158 0.0010 1.3950653439344958 3.8350139024664482 0.6400187047954393 7.23091592813026 7.279257445501979 7.296298861309041 7.29163953629781 7.296555868848684 7.312462401023609 7.277727471973658 7.270947337980956 7.297045401252485 7.2817220361256805 7.280327942962504 7.265480598710428 7.2823901383243035 7.2812150808419185 7.287199892544179 7.2774125565289305 5.319438354404017 7.294652114184529 7.304523393600821 7.275154700809196 7.323897975124192 7.316510155807982 7.3038304709618656 7.36938690428767 7.314574059862983 7.275230568351156 0.3493705448367754 7.285405019686797 7.299891527716139 7.273256568138974 7.274201417471261 7.314512891419215 7.29700570855234 7.323398238964282 7.301563391202124 1.5085231079414767 0.21996387943679685 7.248509828904833 7.299078049417799 
10.0 3.6449293476769995 0.0010 0.0010 0.0010 0.001114054676457406 0.0010 7.34748312893649 0.0010 0.0011253029972919102 10.0 10.0 10.0 0.0010 0.0010 10.0 10.0 10.0 0.0010 10.0 0.0010 9.042596672475366 10.0 10.0 10.0 10.0 0.0010 0.0010 10.0 0.0010 10.0 9.743943665612962 10.0 10.0 0.0010 10.0 10.0 1.7149755541749583 9.465437705170585 10.0 10.0 0.0010 0.0010 10.0 0.0010 0.0010 10.0 10.0 0.0010 10.0 10.0 10.0 10.0 10.0 0.0010 0.0010 0.0010 9.30296096383669 0.0010 10.0 10.0 10.0 10.0 10.0 10.0 10.0 10.0 10.0 10.0 10.0 10.0 10.0 10.0 10.0 10.0 10.0 10.0 10.0 10.0 10.0 10.0 10.0 10.0 10.0 10.0 0.0010 10.0 10.0 10.0 10.0 10.0 10.0 10.0 10.0 9.593228424647378 0.0010 10.0 10.0 
5.827969858072095 10.0 0.0010 0.0010 0.0010 0.0010 0.0010 10.0 0.0010 0.0010 10.0 8.172382596767982 10.0 10.0 10.0 10.0 10.0 10.0 10.0 9.93296450115575 0.0010 10.0 10.0 10.0 10.0 10.0 10.0 4.96144357623205 10.0 10.0 10.0 10.0 10.0 10.0 0.0010 10.0 10.0 10.0 10.0 10.0 10.0 10.0 10.0 10.0 10.0 10.0 10.0 10.0 10.0 10.0 10.0 10.0 10.0 10.0 10.0 0.0010 10.0 10.0 10.0 10.0 10.0 10.0 10.0 10.0 10.0 10.0 10.0 10.0 10.0 10.0 10.0 10.0 10.0 10.0 10.0 0.0010 10.0 10.0 10.0 10.0 10.0 10.0 10.0 10.0 10.0 10.0 10.0 10.0 10.0 10.0 10.0 10.0 10.0 10.0 10.0 10.0 10.0 10.0 
9.65852992438288 0.5740642912038258 0.01928495559803148 0.00200367899288872 0.0019050945214057783 0.0010 0.003089913701342032 1.072954613805712 0.0010 0.0014868906238254393 4.621012788642215 5.268422053096034 4.896262159868973 5.388073136126375 5.039090822003797 4.8777569483159615 5.266741876011305 4.823144425660633 5.208861336543968 4.893093328487503 6.243578534746803 4.993880861374436 4.841707893137022 5.741203617353428 5.650541831993166 5.80474121514929 4.787591325185997 5.816215622545233 3.397609343253356 6.243578534746801 5.547164827344792 6.243578534746803 4.841707893137022 5.334638802203729 4.130277972687091 4.841707893137022 4.725141896563834 4.926094321020844 4.812880832796757 5.822529423692814 4.841707893137022 4.50055 5.325961223705009 4.841707893137022 0.007762489600131595 4.848047151124204 5.7030075578944786 4.841707893137022 4.485183108029201 5.296436508593468 3.251660236363387 6.123660199370473 5.502607450550882 4.841707893137022 5.6749976681093495 2.520541812836904 5.651256314586801 6.243578534746803 6.243578534746801 4.841707893137022 5.8234788618161675 5.213133300265468 5.746124446675381 5.692300598625517 6.1713163098306545 5.981962024058443 5.925491902812205 5.60662332710507 6.2359762244606 5.733291432528499 5.55245193069508 5.818890301744671 5.764531630505443 6.268656019172488 6.113447233900091 5.811686001561785 5.502725446246989 4.8347600847942225 6.08907374698249 4.841707893137022 5.026506786781803 6.149180634899129 6.185246145291968 5.3096203788725616 6.083460919642684 5.379419208975104 4.455574685299178 5.619427459641822 4.9242108373191105 6.15484557694215 5.767998110269519 5.610277673154799 6.788137063888594 4.841707893137022 0.0010 6.027444361114572 4.841707893137022 6.779188436509242 
10.0 2.6314555258696255 0.0010 0.001693706242643392 0.0010 0.0010 0.0010 5.671251182309975 0.0010 0.0010 10.0 10.0 10.0 0.001000000000000334 0.001000000000000334 10.0 10.0 10.0 0.001000000000000334 10.0 0.001000000000000334 4.766341419103419 10.0 10.0 10.0 10.0 0.001000000000000334 0.001000000000000334 10.0 0.001000000000000334 10.0 6.335825856495372 10.0 10.0 2.7397783199967476 10.0 10.0 5.4283965858814325 4.98512512720328 10.0 10.0 6.533182349234664 0.001000000000000334 10.0 0.32621162623494004 0.001000000000000334 10.0 10.0 5.268212341760133 10.0 2.5208987711720643 4.229673122731653 10.0 10.0 0.001000000000000334 0.9817033281116325 0.47420538237750076 6.29754735062584 0.001000000000000334 10.0 10.0 10.0 10.0 10.0 10.0 10.0 10.0 10.0 10.0 10.0 10.0 10.0 10.0 10.0 10.0 3.4941886050134006 10.0 10.0 10.0 10.0 10.0 10.0 10.0 10.0 10.0 0.001000000000000334 10.0 10.0 10.0 10.0 10.0 10.0 10.0 10.0 8.135918952167428 0.001000000000000334 10.0 10.0 
6.672418953304744 10.0 0.0010 0.0010 0.0010 0.0082420808199522 0.0010 10.0 0.0010 0.0010 10.0 10.0 10.0 10.0 10.0 10.0 10.0 10.0 10.0 10.0 1.840477356871573 3.4237758954356403 10.0 10.0 10.0 10.0 9.528413397173075 1.5256074575405423 10.0 10.0 10.0 10.0 10.0 10.0 3.5348446043404183 10.0 10.0 0.0010 10.0 10.0 10.0 5.536937372050643 0.0010 10.0 10.0 10.0 10.0 10.0 10.0 10.0 10.0 10.0 10.0 10.0 10.0 0.0010 10.0 10.0 10.0 10.0 10.0 10.0 10.0 10.0 10.0 10.0 10.0 10.0 10.0 10.0 10.0 10.0 10.0 10.0 10.0 10.0 10.0 10.0 10.0 10.0 10.0 10.0 10.0 10.0 10.0 10.0 10.0 10.0 10.0 10.0 10.0 10.0 10.0 10.0 10.0 10.0 10.0 10.0 
9.854285656071184 5.000500000000001 0.0010 0.0010273709997497653 0.0010 0.0010206513106221162 0.0010 9.50366336189094 0.0010 0.001020624858528646 10.0 10.0 10.0 10.0 10.0 10.0 10.0 10.0 10.0 10.0 2.85202715723631 8.327640243353343 10.0 10.0 10.0 10.0 10.0 2.5288646500792105 10.0 3.770563017324286 10.0 10.0 10.0 10.0 0.4135249018424472 10.0 10.0 4.074415403199665 10.0 10.0 10.0 0.0010 0.0010 10.0 8.589116558671474 10.0 10.0 10.0 10.0 10.0 10.0 10.0 10.0 10.0 3.3020212719945343 0.0010 10.0 10.0 3.987408485511989 10.0 10.0 10.0 10.0 10.0 10.0 10.0 10.0 10.0 10.0 10.0 10.0 10.0 10.0 10.0 10.0 7.2037684679238 10.0 10.0 10.0 10.0 10.0 10.0 10.0 10.0 10.0 10.0 10.0 10.0 10.0 10.0 10.0 10.0 10.0 10.0 10.0 10.0 10.0 10.0 
7.238195259104495 0.0010 0.0010 0.0011040075729450522 0.0010 0.0010 0.0010 10.0 10.0 0.0011236498319839678 10.0 10.0 10.0 10.0 10.0 10.0 10.0 10.0 10.0 10.0 10.0 10.0 10.0 10.0 10.0 10.0 0.0010 10.0 10.0 10.0 10.0 10.0 10.0 10.0 0.0010 10.0 10.0 0.4711823845437628 10.0 10.0 10.0 8.419457430319346 10.0 10.0 10.0 10.0 10.0 10.0 10.0 10.0 10.0 10.0 10.0 10.0 10.0 0.0010 0.0010 10.0 10.0 10.0 10.0 10.0 10.0 10.0 10.0 10.0 10.0 10.0 10.0 10.0 10.0 10.0 10.0 10.0 10.0 10.0 10.0 10.0 10.0 10.0 10.0 10.0 10.0 10.0 10.0 10.0 10.0 10.0 10.0 10.0 10.0 10.0 10.0 10.0 10.0 10.0 10.0 10.0 
9.811299929114883 1.0536781572264413 0.001060850810681669 0.0010014044706306642 0.0013895277226382504 0.0010 0.001078301976215012 1.8869916985048367 0.0010 0.0012664122416836284 7.427952915230712 7.8541251647336185 7.311669727321888 2.140063260698083 2.6547986711133844 7.602654861484941 5.457577850352943 6.351380594194343 2.3790220922601346 5.665788355209946 1.6848578480647214 6.453678896006088 6.234230645582324 7.893967548777126 7.713764527319712 8.036486341998897 1.316225536074525 1.011416620741492 5.382447280522721 2.281629856323815 7.463308770544958 2.6242484909704915 7.606809667763754 6.679306442989707 5.783680529590767 7.474089429597475 7.799501553704618 6.391614858730994 2.3241457770438085 7.534887149729858 6.2155034072948006 6.412214311639409 2.6723200391677766 7.405108934006362 0.5018676268844172 1.726257672819 8.079491315057822 7.2163935032427045 2.165906814583195 7.393071328918866 3.5172168587201886 2.8068680037440186 8.003319589695302 7.465498504082571 1.7119108597818484 0.4131061441001105 1.7612792823693657 3.912565632436359 2.706981621482875 7.132129295422138 7.768201930903311 7.948158531809363 7.628347147323647 7.405380807256293 7.735183972605846 7.547089926012545 7.451462144965815 7.7436994365015765 7.973000524037411 7.613461758763201 7.851284740127397 7.789451978440223 7.708384124871443 8.07961878438428 7.397637316464388 7.404010718179917 7.9063561826375715 7.377382814922575 8.04692172452612 7.46192259646428 7.901762407316025 7.429475294196903 7.15780307524458 7.679043655033232 7.944809512841967 1.844103798063072 7.325332118970868 7.636053653497575 7.029667207937271 7.946649134488516 8.059319669563804 8.064884983533252 8.112976296157687 7.5255761607248814 1.651686289531842 1.803148898916684 7.010900277938223 8.122374108296668 
10.0 1.6297292137838664 0.001506622718433986 0.0010 0.0013356797427911016 0.006938130348278107 0.00175922470140238 3.537598576174657 0.0010 0.0011439221405612167 8.895527134854996 8.914562034063083 9.027642847363738 0.0010 0.11930427213259431 8.05106099977279 1.9991133308397075 7.772338278770359 0.0010 1.7271316872886184 1.8874555709742922 8.42534111292075 8.010877464101604 8.93488565644888 8.95443084987308 9.013523388955647 1.1346192999370208 1.4202234529152 1.0738681274848303 0.0010 9.006150955080958 1.4099133831327495 9.008181642187548 8.890656870869773 7.275829917197263 8.798943687587158 5.023735596964024 8.075386171957296 1.3256311969299093 9.02614470069887 8.384558730189646 7.830474231419067 1.2074700452948417 9.00923988325205 0.0010 0.0010 8.253989561436379 9.05244330349055 1.7423565971242487 8.79064385177659 7.595382848230795 7.48947021544032 8.941276312902602 9.02969301356738 0.0010 0.0010 4.792187303594998 1.3640474080882816 0.0010 8.62276040142741 9.031946547466136 8.983205576857209 9.056989316728684 9.06212096849636 8.988087392907456 8.935757515040883 8.990057391676293 9.022445672295133 9.006086170319882 9.00608932326275 8.973332934057538 9.0422462810969 9.037585396863866 9.075068485452547 8.946630773182477 2.914179002849818 8.841697030164722 9.047623092575247 8.985158388894192 9.170351581053032 8.939358760289148 9.006200919927078 8.699402389875788 8.992762069078864 8.976202610756136 0.0010 8.995283598306031 9.058663921360749 8.706989215351122 8.949811288432507 8.995389603067991 8.99001238345597 9.177845367316932 9.001151338167585 0.0010 0.0010 8.829096521528491 9.230955106836303 
10.0 1.79221994049223 0.0010 0.0010 0.0010 0.007164758154758456 0.0010 4.366131353893937 0.0010 0.0010 10.0 10.0 10.0 0.0010 0.0010 10.0 3.054182269720975 10.0 0.0010 2.605925935749182 0.0010 9.831465869761722 10.0 10.0 10.0 10.0 0.0010 0.4310014495346248 1.71533891417584 0.0010 10.0 2.5272523633755206 10.0 10.0 9.514532740266915 10.0 5.011785163913424 3.2884154033764177 1.0704160184001594 10.0 10.0 7.625049586395546 0.0010 10.0 1.0913806139686215 1.6690993573424882 10.0 10.0 1.0823385037808162 10.0 10.0 4.74869418638888 10.0 10.0 0.0010 0.0010 3.9493790060182423 2.3035120598721672 0.0010 10.0 10.0 10.0 10.0 10.0 10.0 10.0 10.0 10.0 10.0 10.0 10.0 10.0 10.0 8.30538664789197 10.0 4.725924206970817 10.0 10.0 10.0 10.0 10.0 10.0 7.675213149738319 10.0 10.0 0.0010 10.0 10.0 10.0 10.0 10.0 10.0 10.0 10.0 0.32908466392466185 1.7056269790909901 10.0 10.0 
10.0 1.0895994704622063 0.0010 0.0012657383352524133 0.0010 0.003347641842050391 0.0010 1.5812393264879199 0.0010 0.0012445855333601378 7.1493992661455135 7.145952899839548 7.149555506893435 2.7278011608125676 2.667113893711177 7.14337132214489 5.060858133259758 7.121715885184809 2.7228110242113273 6.869264880661074 1.1413060786542935 5.0193228075873435 7.2436705638765835 7.149968895126101 7.1499501129772725 7.150319915277757 2.3060162810799825 1.2410273674670032 6.973196982555596 2.724832629920318 7.149783561492421 3.6797653431209123 7.149589579568543 7.149513065805894 4.0884171364229065 7.149453746736588 7.2837021606876995 5.95204655160225 3.082239232982251 7.149779325098956 7.260326444289365 5.567899676759806 2.875401494251303 7.149513453252463 0.0010 2.7232835805956643 7.149921058716772 7.150025935832938 1.862835193952126 7.146205698942341 4.3646786600052945 4.480381239150992 7.147757538455565 7.150394776851372 2.7281486317909613 0.711511483388849 2.2061460720867903 6.348020108771536 2.727050662182291 7.150052677249716 7.1498275130047055 7.145455115453033 7.149753492946917 7.149835528043328 7.154025480545119 7.149332818271416 7.149764195442038 7.149881697567386 7.149627475601124 7.1497746803576305 7.119229871158279 7.149947943001421 7.149855047600373 7.150579344884683 7.152747569306721 6.545096795952105 7.1417056944747 7.149562009412253 7.1496463190839545 7.149642739456891 7.177490183963747 7.149771510788904 7.105612485268538 7.437931613050651 7.149393403569387 2.718282720982555 7.1495582788557055 7.149966366094988 7.087363880304643 7.149790465082769 7.1512222313003235 7.149694065628373 7.151600271953096 7.148996850746447 3.0145053890530207 2.714172108832517 7.4492418732372325 7.151835298353145 
0.08294833009965785 0.0010 0.0010 0.0010 0.001083798569855144 0.0010150658978927839 0.0010144421238470877 0.0010 9.992871072282368 0.0010 9.98995552561516 9.989254621085811 9.989961901629664 10.0 10.0 9.989306984965856 9.97161691257097 9.988843210165191 10.0 9.993172020695065 9.603420066769448 9.461961038047754 9.988509664206271 9.989595806373785 9.98971826307737 9.989798840549055 10.0 10.0 9.981892760097022 10.0 9.989968431341962 10.0 9.98901729622177 9.990894137386304 0.0010 9.989578472461806 9.991427795212656 10.0 10.0 9.989281326681754 9.987692956504093 0.0010 10.0 9.989036189647708 9.990499660912842 10.0 9.989816599583746 9.989222397163584 10.0 9.989387573746209 10.0 10.0 9.989291962125396 9.989386819712793 10.0 9.993446642551215 10.0 9.984872286983029 10.0 9.989063540902004 9.989637118540024 9.989823234380601 9.989464955687481 9.98974783334129 9.98856754605613 9.989158524820912 9.989077915116368 9.989495400549112 9.989332564391496 9.989451978318307 9.989545019299179 9.989660823722495 9.989559203114293 9.989414058616994 9.989368042720098 9.831328519659955 9.989801678773963 9.989669024111311 9.989234180471277 9.989984392500485 9.989392808180984 9.988745571008506 9.990057567468964 9.98900541898594 9.989496999156925 10.0 9.990010590291028 9.989115211392399 9.98982952552733 9.989347661620373 9.98943349003527 9.98976125282502 9.989718709296584 9.98975982583849 10.0 10.0 9.988289363298348 9.98894614413495 
8.605396459915132 2.504787159323807 0.01628861800275557 0.0024477083618258105 0.0010 0.0010 0.001014605938680517 4.674450830713744 0.0010 0.0010863021415414547 10.0 10.0 10.0 0.0010 0.0010 10.0 9.999999988489813 10.0 0.0010 9.999999996990107 1.0142391200372738 4.990531435399213 10.0 10.0 10.0 10.0 0.0010 0.0010 9.907596576872278 0.0010 9.654419942224 6.377234421395042 10.0 10.0 5.0005 10.0 9.872793358948963 5.0005 7.0239886753483445 10.0 9.999999999718852 5.0005 0.0010 10.0 0.0010 0.0010 10.0 10.0 5.470923540862557 10.0 10.0 10.0 10.0 10.0 0.0010 0.0010 0.0010 9.026722071518503 0.0010 10.0 10.0 10.0 10.0 10.0 10.0 10.0 10.0 10.0 10.0 10.0 10.0 10.0 10.0 10.0 10.0 6.833364145125254 10.0 10.0 10.0 10.0 10.0 10.0 10.0 10.0 10.0 0.0010 10.0 10.0 10.0 10.0 10.0 10.0 10.0 10.0 8.975790675841269 0.0010 10.0 10.0 
10.0 2.83966962811797 0.0010 0.0010 0.0010 0.0010 0.0010 5.628033153712615 0.0010 0.0010 10.0 10.0 10.0 7.306820037684953 0.6099377411414295 10.0 10.0 10.0 7.306971107670888 9.998455153288226 5.468232472025685 10.0 10.0 10.0 10.0 10.0 0.0010 0.0010 10.0 0.0010 10.0 10.0 10.0 10.0 0.05100718977124341 10.0 5.711881332295242 0.3245429960463193 9.665734332153633 10.0 10.0 1.4886307917649617 0.0010 10.0 0.0010 7.30535356129494 10.0 10.0 0.0010 10.0 10.0 9.909209386537169 10.0 10.0 0.0010 0.0010 0.0010 6.717081664343581 0.0010 10.0 10.0 10.0 10.0 10.0 10.0 10.0 10.0 10.0 10.0 10.0 10.0 10.0 10.0 10.0 10.0 10.0 10.0 10.0 10.0 10.0 10.0 10.0 10.0 10.0 10.0 7.3070065480481805 10.0 10.0 10.0 10.0 10.0 10.0 10.0 10.0 10.0 7.3069669259222065 10.0 10.0 
4.537358718666323 0.0010 0.0010 0.0010 0.0010 0.0010 0.0010 7.412259788465194 10.0 0.0010 10.0 10.0 10.0 10.0 10.0 10.0 10.0 10.0 10.0 10.0 10.0 10.0 10.0 10.0 10.0 10.0 0.001000000000000334 10.0 10.0 10.0 10.0 10.0 10.0 10.0 4.246685726357046 10.0 10.0 10.0 10.0 10.0 10.0 10.0 6.736923898504775 10.0 0.0010 10.0 10.0 10.0 10.0 10.0 10.0 10.0 10.0 10.0 10.0 5.93901083248962 0.0010 10.0 10.0 10.0 10.0 10.0 10.0 10.0 10.0 10.0 10.0 10.0 10.0 10.0 10.0 10.0 10.0 10.0 10.0 10.0 10.0 10.0 10.0 10.0 10.0 10.0 10.0 10.0 10.0 10.0 10.0 10.0 10.0 10.0 10.0 10.0 10.0 10.0 10.0 10.0 10.0 10.0 
10.0 4.119821656251697 0.0010 0.0010 0.0010 0.0010 0.0010 7.383414753379364 0.0010 0.0010 10.0 10.0 10.0 8.284589852481854 0.0010 10.0 10.0 10.0 9.204019408381166 10.0 4.4070047663728955 10.0 10.0 10.0 10.0 10.0 0.0010 0.0010 10.0 0.0010 10.0 10.0 10.0 10.0 0.0010 10.0 4.816697148157927 0.0010 10.0 10.0 10.0 0.0010 1.9477582996177483 10.0 0.0010 7.489428998578159 10.0 10.0 0.0010 10.0 10.0 10.0 10.0 10.0 0.0010 0.0010 5.014085054596477 6.43842518977092 0.0010 10.0 10.0 10.0 10.0 10.0 10.0 10.0 10.0 10.0 10.0 10.0 10.0 10.0 10.0 10.0 10.0 10.0 10.0 10.0 10.0 10.0 10.0 10.0 10.0 10.0 10.0 8.27850310528627 10.0 10.0 10.0 10.0 10.0 10.0 10.0 10.0 10.0 7.626639186137277 10.0 10.0 
2.01194040181167 0.0010 0.0010 0.0016142035273118078 0.0010 0.0010 0.0010 6.601887506046577 10.0 0.0010 10.0 10.0 10.0 10.0 10.0 10.0 10.0 10.0 10.0 10.0 10.0 10.0 10.0 10.0 10.0 10.0 5.072494899098724 10.0 10.0 10.0 10.0 10.0 10.0 10.0 0.0010 10.0 10.0 6.0696723001941235 10.0 10.0 10.0 10.0 10.0 10.0 10.0 10.0 10.0 10.0 10.0 10.0 10.0 10.0 10.0 10.0 10.0 5.440698466633267 5.093418854615775 10.0 10.0 10.0 10.0 10.0 10.0 10.0 10.0 10.0 10.0 10.0 10.0 10.0 10.0 10.0 10.0 10.0 10.0 4.613344001689806 10.0 10.0 10.0 10.0 10.0 10.0 10.0 10.0 10.0 10.0 10.0 10.0 10.0 10.0 10.0 10.0 10.0 10.0 10.0 10.0 10.0 10.0 
0.23428445014104726 0.0010 0.0010 0.0010 0.0010 0.0010 0.0010 0.0010 10.0 0.0010 10.0 10.0 10.0 9.664015875594133 9.235117943453535 10.0 10.0 10.0 9.740377690474249 10.0 10.0 10.0 10.0 10.0 10.0 10.0 10.0 10.0 10.0 9.235117943453535 10.0 10.0 10.0 10.0 10.0 10.0 9.352031267868043 9.829705380181004 10.0 10.0 10.0 5.36293321510187 4.638066784898131 10.0 10.0 0.001000000000000334 10.0 10.0 9.469293351110109 10.0 10.0 10.0 10.0 10.0 9.235117943453535 10.0 0.18239099712226992 9.603234547386885 10.0 10.0 10.0 10.0 10.0 10.0 10.0 10.0 10.0 10.0 10.0 10.0 10.0 10.0 10.0 10.0 10.0 4.638066784898132 10.0 10.0 10.0 10.0 10.0 10.0 10.0 10.0 10.0 9.656478013659004 10.0 10.0 10.0 10.0 10.0 10.0 10.0 10.0 10.0 9.649983741193134 10.0 10.0 
3.4685681635353207 7.965556039557452 0.0010 0.0010 0.0010 0.0010 0.0010 7.516187372748897 0.0010 0.0010 10.0 10.0 10.0 10.0 10.0 10.0 10.0 10.0 10.0 10.0 0.35617927756363876 10.0 10.0 10.0 10.0 10.0 9.50005 0.0010 10.0 10.0 10.0 10.0 10.0 10.0 0.28917522350628333 10.0 10.0 0.0010 10.0 10.0 10.0 0.50095 5.801489375895629 10.0 9.118505385998226 10.0 10.0 10.0 10.0 10.0 10.0 10.0 10.0 10.0 10.0 3.51754540989518 9.50005 10.0 10.0 10.0 10.0 10.0 10.0 10.0 10.0 10.0 10.0 10.0 10.0 10.0 10.0 10.0 10.0 10.0 10.0 0.50095 10.0 10.0 10.0 10.0 10.0 10.0 10.0 10.0 10.0 10.0 10.0 10.0 10.0 10.0 10.0 10.0 10.0 10.0 10.0 10.0 10.0 10.0 
0.0010 0.0010 0.0010 0.0010 0.0010 0.0010 0.0010 2.3263805856746744 10.0 0.0010 10.0 10.0 10.0 10.0 10.0 10.0 9.97930346157661 10.0 10.0 10.0 10.0 10.0 10.0 10.0 10.0 10.0 10.0 10.0 10.0 10.0 10.0 10.0 10.0 10.0 1.7038262712112189 10.0 10.0 10.0 10.0 10.0 10.0 4.668338116800706 10.0 10.0 10.0 10.0 10.0 10.0 10.0 10.0 10.0 10.0 10.0 10.0 10.0 10.0 10.0 10.0 10.0 10.0 10.0 10.0 10.0 10.0 10.0 10.0 10.0 10.0 10.0 10.0 10.0 10.0 10.0 10.0 10.0 8.01109512681325 10.0 10.0 10.0 10.0 10.0 10.0 10.0 9.971391708899429 10.0 10.0 10.0 9.965964843756943 10.0 10.0 10.0 10.0 10.0 10.0 10.0 10.0 10.0 10.0 
8.751384821856945 7.198311269539954 0.004866746079059856 0.0010 0.0010063250698549109 0.0010 0.0010 10.0 0.0010 0.0010 10.0 9.176279847777565 10.0 9.463542349511187 9.463542349511187 10.0 10.0 10.0 9.401349138097288 10.0 0.0010 7.666471222301014 10.0 10.0 10.0 10.0 9.344080065569973 0.0010 10.0 9.463542349511187 10.0 10.0 10.0 10.0 0.0010 10.0 10.0 0.0010 10.0 10.0 10.0 5.162367101639883 0.0010 10.0 9.401349138097288 9.401349138097288 10.0 10.0 10.0 10.0 10.0 10.0 10.0 10.0 9.401349138097288 0.0010 9.078153684498293 10.0 9.320457179278304 10.0 10.0 10.0 10.0 10.0 10.0 10.0 10.0 10.0 10.0 10.0 10.0 10.0 10.0 10.0 10.0 3.73833062487142 10.0 10.0 10.0 10.0 10.0 10.0 10.0 10.0 10.0 9.401349138097288 10.0 10.0 10.0 10.0 10.0 10.0 10.0 10.0 10.0 9.401349138097288 10.0 10.0 
0.0010 0.0010 0.0010 0.0019947916700538996 0.0010 0.0010 0.0010 1.8111176644832512 10.0 0.0010 10.0 10.0 10.0 10.0 10.0 10.0 10.0 10.0 10.0 10.0 6.502357708372352 10.0 10.0 10.0 10.0 10.0 10.0 10.0 10.0 10.0 10.0 10.0 10.0 10.0 0.0010 10.0 10.0 5.328832554727599 10.0 10.0 10.0 8.88450713297675 5.654691628087057 10.0 10.0 10.0 10.0 10.0 10.0 10.0 10.0 10.0 10.0 10.0 10.0 10.0 5.716730581380404 10.0 10.0 10.0 10.0 10.0 10.0 10.0 10.0 10.0 10.0 10.0 10.0 10.0 10.0 10.0 10.0 10.0 10.0 8.089623486347396 10.0 10.0 10.0 10.0 10.0 10.0 10.0 10.0 10.0 10.0 10.0 10.0 10.0 10.0 10.0 10.0 10.0 10.0 10.0 10.0 10.0 10.0 
0.3027333986484489 0.0010 0.0010 0.0010 0.0010 0.0010 0.0010 0.0010 10.0 0.0010 9.999802082263265 9.997134179496356 9.99983130429862 10.0 9.200762627045144 9.999821095430603 9.999857175353124 9.99980999076436 10.0 9.999720705622261 9.972863032020559 10.0 9.999719843682868 9.999819530750482 9.999805965377812 9.99986278123245 1.6731898159459635 10.0 9.999753321367212 9.967379723014545 9.999802545710462 10.0 9.999857943609529 9.999799534839786 9.730972125176473 9.999835162672149 10.0 10.0 10.0 9.999789770400724 9.999848441497193 7.941689729488167 7.195577954316526 9.999831137461443 9.539810265622874 10.0 9.999699746554239 9.99981786006465 10.0 9.999844364806878 9.999695753527643 10.0 10.0 9.999864047748899 10.0 10.0 0.0010 9.96698381882839 9.915602024904496 9.999690341803072 9.999814356297232 9.999864022667593 9.999804603743277 9.999867735926102 9.999824289398033 9.999826000916906 9.999817097645993 9.999798013345613 9.999818642382895 9.999805907596937 9.999852570200092 9.999829723209787 9.999809304793667 9.999811628095296 10.0 0.28732607339830546 9.999818400083562 9.999863800587905 9.999876896171774 10.0 9.999834045649854 9.99979051608418 9.999799361455487 9.999797863572192 9.999814915762729 10.0 9.999798049241639 9.999779510464274 9.999851420474323 9.999826459533427 9.999790321238704 9.999793031663694 9.999852088014515 9.999850247050947 9.796573101228942 10.0 9.99983661726457 9.9998596369127 
3.681473594612894 0.0010 0.0010 0.0010207853958035318 0.0010 0.0017920876696266184 0.0010 7.880819018582253 10.0 0.0010 10.0 10.0 10.0 10.0 10.0 10.0 10.0 10.0 10.0 10.0 4.478456690731903 9.533925984342943 10.0 10.0 10.0 10.0 10.0 10.0 10.0 10.0 10.0 10.0 10.0 10.0 8.235727687852492 10.0 10.0 7.528054894155838 10.0 10.0 10.0 0.001000000000000334 10.0 10.0 10.0 10.0 10.0 10.0 10.0 10.0 10.0 10.0 10.0 10.0 10.0 10.0 10.0 10.0 10.0 10.0 10.0 10.0 10.0 10.0 10.0 10.0 10.0 10.0 10.0 10.0 10.0 10.0 10.0 10.0 10.0 5.313722261205617 10.0 10.0 10.0 10.0 10.0 10.0 10.0 10.0 10.0 10.0 10.0 10.0 10.0 10.0 10.0 10.0 10.0 10.0 10.0 10.0 10.0 10.0 
10.0 2.5789741375779096 0.0010 0.0010 0.0010 0.0010 0.0010017871918839329 4.836829574204826 0.0010 0.0010 10.0 9.74045016177886 10.0 6.428089801370983 1.3585611495061252 10.0 10.0 10.0 6.8257230944073015 8.905618089945166 4.387066723895448 10.0 10.0 10.0 10.0 10.0 0.4387686469167532 0.0010 10.0 0.0010 10.0 9.335705932270294 10.0 10.0 0.0010 10.0 6.064390916497589 0.0010 10.0 10.0 10.0 0.0010 0.0010 10.0 0.0755364393354363 6.114070653777835 10.0 10.0 0.0010 10.0 10.0 10.0 10.0 10.0 0.0010 0.0010 0.0010 6.194669651012777 0.0010 10.0 10.0 10.0 10.0 10.0 10.0 10.0 10.0 10.0 10.0 10.0 10.0 10.0 10.0 10.0 10.0 10.0 10.0 10.0 10.0 10.0 10.0 10.0 10.0 10.0 10.0 6.380204620805869 10.0 10.0 10.0 10.0 10.0 10.0 10.0 10.0 10.0 6.355057746079441 10.0 10.0 
10.0 0.5991887717840134 0.0010 0.0010 0.0010 0.0010 0.0010 1.5384151272884763 0.003002374300505128 0.0010 3.7037368437580493 10.0 4.704601694772809 9.626273728438449 0.6742132056670362 6.981453678157624 10.0 0.0010 5.341734996628171 5.2056503550770925 0.0010 10.0 8.913486148033915 9.898919320013956 8.218882840684275 10.0 0.003961334803569035 6.091562337344726 3.0069731725092472 5.890183592150218 7.701931343448287 0.0010 5.915605399023052 4.065950217653222 5.470586554872158 3.9509046836190693 6.828368558121767 2.7790119064680816 5.9977236290958365 4.098440641582877 3.4379921708229313 4.007816010230764 4.833290626203926 2.41336218429462 0.0010 0.0010 10.0 5.926827810819132 0.20389075547646154 10.0 8.08421589373188 2.94619990862225 10.0 3.440487700079038 5.669104310277646 0.0010 7.203765274830889 0.0010 5.609838525709108 2.488145873150363 4.425035967055625 9.978720315332607 4.284833582857907 3.51963428942223 6.399629372029432 3.6650702474514114 4.633213643293032 7.693663734280121 6.858705203067436 4.277157316274473 9.375601395028035 6.400332684244182 4.213438133109952 10.0 6.499061096342798 10.0 9.158856366727893 4.242928782245461 10.0 1.589901426477926 10.0 4.370620210163678 9.786646566312136 6.955137597710245 6.945293098077565 0.22267262205593352 3.4074412909536287 8.875163180495605 10.0 4.13347735986063 8.645020192680754 10.0 10.0 2.9845173857146197 0.0010 0.0010 6.4899849108606515 10.0 
0.0010 0.0010 0.002036321609110283 0.0010020413778627601 0.001013264552695246 0.0011659549170326823 0.0011132598514481994 0.9818560255772673 10.0 0.001010606631731934 10.0 9.999991938078605 10.0 10.0 10.0 10.0 9.99898885445695 10.0 10.0 10.0 10.0 8.290354814248744 10.0 10.0 10.0 9.99989240180764 7.941511629412592 10.0 10.0 10.0 10.0 10.0 10.0 10.0 0.0010 10.0 10.0 0.0010 10.0 10.0 10.0 0.0010 8.99582496780006 10.0 10.0 10.0 9.999820594837757 10.0 10.0 9.998840922808238 10.0 10.0 9.999931993563418 10.0 10.0 10.0 10.0 10.0 10.0 10.0 10.0 10.0 10.0 10.0 10.0 10.0 10.0 10.0 10.0 10.0 10.0 10.0 10.0 9.999971855880029 10.0 10.0 10.0 10.0 9.999894405793713 10.0 9.999993384076376 10.0 10.0 10.0 10.0 10.0 10.0 10.0 9.99971128708278 10.0 10.0 9.999972808111881 9.999940242899738 10.0 10.0 10.0 10.0 9.999967179158773 
0.0010 0.0010 0.0010 0.0010 0.0010 0.0010 0.0010 3.296322100317461 10.0 0.0010 10.0 10.0 10.0 10.0 10.0 10.0 10.0 10.0 10.0 10.0 10.0 10.0 10.0 10.0 10.0 10.0 10.0 10.0 10.0 10.0 10.0 10.0 10.0 10.0 0.0010 10.0 10.0 10.0 10.0 10.0 10.0 0.0010 9.531046265173085 10.0 10.0 10.0 10.0 10.0 10.0 10.0 10.0 10.0 10.0 10.0 10.0 10.0 10.0 10.0 10.0 10.0 10.0 10.0 10.0 10.0 10.0 10.0 10.0 10.0 10.0 10.0 10.0 10.0 10.0 10.0 10.0 9.732139660295212 10.0 10.0 10.0 10.0 10.0 10.0 10.0 10.0 10.0 10.0 10.0 10.0 10.0 10.0 10.0 10.0 10.0 10.0 10.0 10.0 10.0 10.0 
1.2372591023405657 0.0010 0.0010 0.0020883619120498674 0.0010 0.0010 0.0010 6.553104315622347 10.0 0.0010 9.934252359571914 10.0 10.0 9.538765917892864 10.0 9.880704957779264 10.0 10.0 9.53426903481378 10.0 10.0 7.225862526688218 10.0 10.0 10.0 10.0 3.951497716919764 9.594508650589397 10.0 10.0 10.0 10.0 10.0 10.0 7.761244476033811 10.0 10.0 9.404060393850914 7.890092312550324 10.0 10.0 9.05536101713297 8.414816436282768 10.0 7.758708862433525 9.678794542878911 10.0 10.0 9.358444992488772 10.0 10.0 10.0 10.0 10.0 9.531960897584645 10.0 10.0 10.0 10.0 10.0 10.0 10.0 10.0 10.0 10.0 10.0 10.0 10.0 10.0 10.0 10.0 10.0 10.0 10.0 10.0 0.5624805838921271 10.0 10.0 10.0 10.0 10.0 10.0 10.0 10.0 10.0 9.530727859599182 10.0 10.0 10.0 10.0 10.0 10.0 10.0 10.0 10.0 9.424438265401216 10.0 10.0 
7.618471840242355 7.433967347668428 0.0010 0.0010001320171388523 0.0010 0.0010 0.0010 10.0 0.0010 0.0010001304479644532 9.99875952892839 9.998474831854075 9.998670629481735 9.995282455077572 9.995282455077572 9.998926340259402 9.99736123733789 9.996020076717985 9.995282455077572 9.996020073532948 2.0890172467734534 9.582100125729449 9.99821347280386 9.9987417349412 9.998771103217583 9.998865206331436 10.0 2.84458548262116 9.996008771337358 5.929721755004964 9.999902862872704 10.0 9.999790041967092 9.999709826335144 0.0010 9.998626724274795 10.0 2.84458548262116 9.999997592955276 9.999822155174758 9.999300503620466 0.0010 2.84458548262116 9.99966337363443 10.0 9.988542587743147 9.998476197574512 9.998541647973882 9.995282455077572 9.998750233958273 9.996052089427215 9.999997592955276 9.998328891171203 9.998548580084291 6.189333967630671 0.0010 10.0 9.991298232831493 5.499292685436311 9.998800726242006 9.999999996459405 9.998739871789242 9.999999996409002 9.998480416934802 9.998779858382848 9.999169302040926 9.999330505568718 9.998791694955449 9.99902122165664 9.99999999641892 9.999171256232314 9.998702086430796 9.998765761187185 9.998797560365096 9.998525994720211 3.5529830203287487 9.999023180259888 9.998582989208902 9.998259565407672 9.999178451641924 9.998501487101034 9.998521516376321 9.998767491490531 9.999683620043674 9.998876462386876 9.995282455077572 9.998790671525478 9.998709743407803 9.998933329326157 9.99904241550106 9.99914342150187 9.999154282579457 9.999999996581575 9.999792415372474 10.0 9.995282455077572 9.999683619554377 9.99883725806136 
10.0 1.8015147443380881 0.0010 0.0010 0.0010 0.0010 0.0010 3.270705801230774 0.0010 0.0010 10.0 10.0 10.0 0.0010 0.0010 10.0 9.127757584729313 10.0 0.0010 3.17396315753004 0.0010 1.0167423630816714 10.0 10.0 10.0 10.0 0.0010 3.6931358826501963 2.4721033123857605 0.0010 10.0 1.0299113559418114 10.0 10.0 0.8772411846181729 10.0 6.970283297599817 2.021283501819899 1.1355577572916369 10.0 10.0 0.0010 0.0010 10.0 0.0010 0.5891854035783366 10.0 10.0 3.1294641916064134 10.0 1.1088962682601196 1.1205265059665717 10.0 10.0 0.0010 0.0010 0.0010 1.3278837148171387 0.0010 10.0 10.0 10.0 10.0 10.0 10.0 10.0 10.0 10.0 10.0 10.0 10.0 10.0 10.0 10.0 10.0 6.332147082142566 10.0 10.0 10.0 10.0 10.0 8.738524089594753 9.97812462398052 10.0 10.0 0.0010 10.0 10.0 10.0 10.0 10.0 10.0 10.0 9.05204255814779 0.9836664288268517 0.0010 10.0 10.0 
10.0 1.5679999375212021 0.0010 0.0014427627559587923 0.001322826052367752 0.0015626609339642469 0.0010 3.53944462548702 0.0010 0.00132935522558481 8.416625940609366 8.450011194181826 8.404326676524331 0.8056656208494966 0.5126767920552258 8.42424555783603 6.691410659441869 8.668369776037741 0.804748304257517 7.451203492957469 0.5322271795713833 4.143505425354683 8.48955694468205 8.441466533385237 8.353640101157312 8.31644617871755 0.25496836855774685 0.22076310281442257 8.418024228670005 0.6915745310541057 8.363972798064639 3.500019630289244 8.39709520178365 7.500777211842519 3.119684050141193 8.413261296935792 8.447307171622363 5.777400745586782 4.322714103873188 8.385779849624612 8.485684502885613 5.37828716111342 1.588122134707615 8.436873479299036 0.0010 0.8017561335680323 8.408806866018788 8.474509343327382 2.6249540109343132 8.292697513186463 4.999554062473554 4.999772941490241 8.34514969251078 8.502781744546832 0.7837177275590976 0.0010 0.46124479738106317 5.864263186633295 0.7944299254212082 8.441591555682319 8.344587475345937 8.43100933478032 8.411586952159968 8.444169546029114 8.458162466356908 8.379054444675319 8.345699748053633 8.395015490055558 8.41459334433609 8.381134264147466 8.378112801430758 8.382696180583707 8.350957157915397 8.354233559009876 8.341229228373571 5.2466478537751335 8.415391319650821 8.432854508281977 8.300126617493328 8.39404877616524 8.4278174537822 8.418363571147104 8.21531454329163 8.629569090614211 8.390478395960823 0.8088683073200356 8.368304249865382 8.47195901759387 8.228651314105118 8.353761173354352 8.42991060098189 8.326327188139443 8.274864145635588 8.420851667536871 5.123309138271312 0.9225979823008847 8.57539317897963 8.255216211934536 
10.0 0.47370953522367293 0.005206757291455868 0.0010064039635648554 0.0047019800658401716 0.007181123016312489 0.008709396215575184 0.0010 0.0010 0.0010 3.1712637087779365 1.9958240982058317 2.9539809071793703 2.0654533103629844 2.5582175790458614 0.9079165927102446 0.0010 1.4994753967341214 2.055288532264406 0.0010 6.041678983576026 3.860009819784564 0.0010 2.8981128406511885 3.1545482096834734 2.8292503303304786 0.0010 2.8179506478135687 0.0010 2.117834072217109 3.320769533200092 0.8002858594257498 2.688270485638768 3.689770339845608 6.13171611337489 2.820455722857626 0.1280631632538416 6.798421686034304 0.9661224957884027 3.1375610267727363 0.9951480587025507 1.7387257755246397 6.394912223765405 2.4314086846581686 0.0010 1.9113039602921797 1.0455335997979667 2.357366714013857 0.0010 1.7972489513582266 0.0010 4.253815803347525 2.7271173778460396 2.578185588945587 2.0230977261586482 0.0010 0.0010 5.003991468287384 1.83300565124715 1.2091424970984965 3.1652316964145943 2.3148387963894357 3.208421764962858 2.3548732472689915 3.1061897543922976 2.999483619833131 3.0290404201454773 3.3083824891131925 3.1792826896202886 3.320533439767223 2.0318975388236447 2.8214456246058615 3.1708864450129806 3.5976108429261875 2.954776586204901 0.612357366975238 2.849106644840616 2.750826927056985 3.283224959106115 1.9887263524828294 1.7421173265599714 2.221129204374448 2.183892372262318 3.0203500337297275 3.11058449296949 1.9818142044321525 3.1575379990668773 2.8503969112399803 2.6373217151433535 3.0493054060942706 3.355845470350589 3.360352396713074 4.170077896830778 2.7137850407800164 0.0010 1.9657080112953 1.9985423271358775 4.193130518134842 
10.0 1.2582663557199887 0.0012236965713947477 0.0013067851098373644 0.0011244836983924623 0.0037242366257382855 0.0012988465672666184 1.5723144529284956 0.0010 0.0013455550776085654 6.520487348831601 6.52344301334175 6.5181929211894385 1.8570881538249817 1.7312348656831524 6.532459610349104 4.181572204202851 6.446708346864035 1.8236998067879169 6.098544782655605 0.23473192654422537 4.044126073213701 6.607834185069676 6.521814889685959 6.516088285821412 6.515186217160565 1.5814285271033164 0.31509465919933644 6.285515163246048 1.8552301584006083 6.517212671213554 2.7836138683366647 6.52065120148366 6.333081524318048 4.875183804634749 6.519636726359868 6.658730454142971 5.745115906341163 2.178790924845619 6.518521048079733 6.635042422739217 5.860862571191169 3.091927768072736 6.518337355419284 0.9716546510983385 1.9427051633190713 6.545012738833477 6.515409486910854 0.9463306944379438 6.507363413241909 3.4768911683999155 3.594006677330843 6.517272413188475 6.528245383445448 1.8550650218153872 0.809342184221093 1.2098796145510595 5.579084857161662 2.227086027033309 6.5089960056698875 6.514914474986636 6.519812462089831 6.520851761114272 6.519161653309956 6.529635897844354 6.513164889720197 6.512687591475451 6.519821404339712 6.521847666062434 6.518713557448679 6.482765458841092 6.51736450540193 6.515378615343268 6.522094237441134 6.517213854805905 6.967223595142834 6.511841245420064 6.520142165727847 6.515405983211798 6.516834465066593 6.549347225731345 6.515708853230443 6.486132604422161 6.858284619994224 6.516387631584099 1.8708767123880865 6.516589768580036 6.5224085499972295 6.45011449627081 6.515976077579531 6.525217475242588 6.518198425621363 6.537214363327042 6.519290086456596 2.1102299328418823 1.8626166861633642 6.843500774580941 6.532473081981162 
0.1455850751091416 0.0010 0.0010 0.0010 0.0010 0.0010 0.0010 0.0010 9.932900157732956 0.0010 10.0 9.996301996170024 10.0 9.932900157732956 8.38839115100778 10.0 10.0 10.0 9.932900157732956 10.0 8.701719715614766 10.0 10.0 10.0 10.0 10.0 0.0010 10.0 10.0 9.868340207708776 10.0 10.0 10.0 10.0 10.0 10.0 10.0 9.932872150031805 10.0 10.0 10.0 10.0 8.825569747330846 10.0 9.022122291981734 9.960606806891871 10.0 10.0 10.0 10.0 10.0 10.0 10.0 10.0 9.932900157732956 10.0 0.0010 10.0 9.76586512437818 10.0 10.0 10.0 10.0 10.0 10.0 10.0 10.0 10.0 10.0 10.0 10.0 10.0 10.0 10.0 10.0 1.6817826391893838 10.0 10.0 10.0 10.0 10.0 10.0 10.0 10.0 10.0 9.932900157732956 10.0 10.0 10.0 10.0 10.0 10.0 10.0 10.0 9.836343919496914 9.932900157732956 10.0 10.0 
1.9007713711291583 0.0010 0.0010 0.0014281024278286782 0.0010 0.0011882257906607897 0.0010 6.388927937550452 10.0 0.0011995491246488553 10.0 10.0 10.0 10.0 10.0 9.925140617085424 10.0 10.0 10.0 10.0 10.0 8.58897838059796 10.0 10.0 10.0 10.0 10.0 10.0 10.0 10.0 10.0 10.0 10.0 10.0 6.3120848391883735 10.0 10.0 10.0 10.0 10.0 10.0 0.6667040209605153 3.5662402699066713 10.0 9.573255729447766 9.730365153629382 10.0 10.0 10.0 10.0 10.0 10.0 10.0 10.0 10.0 9.36106114831459 9.564871640912342 10.0 10.0 10.0 10.0 10.0 10.0 10.0 10.0 9.97580498964637 10.0 10.0 10.0 10.0 9.950495850048009 10.0 10.0 10.0 10.0 1.513604832960639 10.0 10.0 10.0 10.0 10.0 10.0 10.0 10.0 10.0 10.0 10.0 10.0 10.0 10.0 10.0 10.0 10.0 10.0 10.0 10.0 10.0 10.0 
10.0 1.5826169326829407 0.001098068542407934 0.0010106282713103101 0.0010314840172478965 0.007356192299373074 0.0010034919617108538 4.196188017705384 0.0010 0.0010 9.748886240379017 9.542503004791326 9.747726559550133 0.2496475401781778 0.24576732113345084 9.775373267934961 1.9602004887629987 7.311901420961672 0.2504386143879338 3.038331144167999 0.0010 10.0 8.721649151333745 9.7484883068643 9.747999862418043 9.460591283793276 0.0010 0.0010 0.7091985942208278 0.25237806526010037 9.829962653854759 1.0874680007712105 9.761277842643187 9.752021870133696 10.0 9.746832266606434 4.228845190721898 9.737654122221217 0.0010 9.750732770745447 7.281844160631959 8.964172723634977 0.2751056172250316 9.759585582955836 0.22663633247365736 1.0146343776418834 9.805651442270513 9.743759181370473 0.0010 9.743157063111559 8.28533209112032 7.963823971994262 9.517070164200469 9.747063619032968 0.23109721202995148 0.0010 3.7021138948594894 0.0010 0.24320228697274493 9.763105991273033 9.748902034299682 9.747971544741207 9.74912585322167 9.752534505486299 9.750195325581645 9.75851360869688 9.758691913000348 9.749077210407425 9.746440887581564 9.74452132920792 9.75878137598608 9.748593218057092 9.749234523164795 9.831056773221155 9.750883670557632 3.249705123748174 9.739252319854435 9.74738063258411 9.751116652038803 9.758404948605857 9.683879703182189 9.75927847819259 9.719287017748066 9.73807884834618 9.75932969526501 0.6310885984695811 9.747362179608613 9.748927975997136 9.830580878947666 9.745990691416857 9.74796497486752 9.773822633877902 9.908839026026698 9.750576206421822 0.0010 0.24264625176078258 9.724584175193522 9.939406274891075 
10.0 1.693477845919358 0.001324406266120139 0.0010 0.0011562306922868197 0.001240178014036619 0.0012671081278081435 3.458684142865168 0.0010 0.001114084746564774 9.326324700511037 8.540684077138284 9.346529579706933 1.0541165189036228 0.6006883827524279 9.455461418620178 8.425546358720528 1.890958970174192 0.6317821019766794 0.5221346676227263 1.8454210386335062 9.583400341155087 9.451244809881159 9.337247915832267 9.330379770243454 9.374205769266958 0.4713572621489832 0.016180820035184174 0.6667270651817532 0.5833244678544851 9.32326602973648 0.7481873246854542 8.969203894892583 9.33680029308384 5.545811847470775 9.35021810816248 9.10793914135873 7.407336443686375 1.6104796024440784 9.333550587609867 7.463684126869447 8.262259972033926 0.6434811905451054 9.383302513487136 0.13952556346719136 0.6916477661827969 9.472297256822111 9.375700714603425 0.16106436723176376 8.429156655417486 2.3363320233200673 2.3096550474590787 9.316164079390237 9.23325117808687 1.471996324461867 0.39619241842076836 0.7649518273433196 0.631881447688885 0.6559240618261937 6.5145103417555195 9.335530144138342 8.128681653258322 9.33347441419863 9.376578345737498 9.362511263532909 7.805848850379058 9.352563663980018 9.329897298043576 9.344540060480657 9.328204309848365 9.39656387143487 9.348030669217124 9.334873983822076 9.34154714640615 9.355363123322043 7.073329159262716 7.4947064476973235 9.365283803733249 9.344647925698592 9.382105901842339 7.961792205331946 8.58209657570573 9.369279455829798 9.345002274636478 9.345903925019869 0.6714444530085295 9.327055002240732 9.347029013228946 9.197176623187604 9.346202552828801 9.341074972044106 9.341227442475425 9.352070616780859 9.372322453486081 0.6483568667996469 1.267621029679936 9.365502780038565 9.372571253514842 
1.5463550937373294 0.0010 0.0010 0.0011753732276928446 0.0010 0.001964780301360911 0.0010 6.149704985227524 10.0 0.0010 10.0 10.0 10.0 10.0 9.986978440419332 10.0 10.0 10.0 10.0 10.0 10.0 9.383597258746494 10.0 10.0 10.0 10.0 8.965852951436439 10.0 10.0 10.0 10.0 10.0 10.0 10.0 5.000500000000001 10.0 10.0 8.972885609160063 10.0 10.0 10.0 5.527441400776939 10.0 10.0 9.458192948725088 10.0 10.0 10.0 10.0 10.0 10.0 10.0 10.0 10.0 10.0 8.31412434114929 10.0 9.191711455464134 9.987516632118206 10.0 10.0 10.0 10.0 10.0 10.0 10.0 10.0 10.0 10.0 10.0 10.0 10.0 10.0 10.0 10.0 0.014021559580668926 10.0 10.0 10.0 10.0 10.0 10.0 10.0 10.0 10.0 10.0 10.0 10.0 10.0 10.0 10.0 10.0 10.0 10.0 10.0 9.988330702546042 10.0 10.0 
7.756477727591705 10.0 0.0010795601300416548 0.0010841285830283363 0.001001696301146531 0.0010 0.001337861957093309 10.0 0.0010 0.0010 10.0 10.0 10.0 9.968632629857993 9.922809280107762 9.99071280319843 9.993284205668951 10.0 9.921095659657054 10.0 8.997314402373728 0.0010 10.0 10.0 10.0 10.0 10.0 1.9292067563214297 9.990140271256553 9.926665006203615 9.99841288219447 9.964112566126405 10.0 9.999626752489307 0.0010 9.999375641662159 9.978632708719108 8.1355665355123 9.996142182684236 10.0 10.0 0.0010 0.0010 9.999516072039846 10.0 10.0 9.997847554493086 10.0 9.938336195059675 10.0 10.0 9.998259930705801 9.998750603936742 10.0 9.936113418377312 0.0010 5.722990073933805 9.988759722937727 10.0 10.0 10.0 10.0 10.0 10.0 9.999485702786455 9.999447659719657 9.999507296700672 10.0 10.0 10.0 9.99810313251707 10.0 10.0 9.999491792115485 10.0 9.294770466204103 10.0 10.0 10.0 10.0 10.0 9.998693106746313 9.994572929003647 10.0 10.0 9.921768767664235 10.0 10.0 9.987187199588949 9.999605604763932 9.999542819413659 9.99950875489099 9.998992682109868 9.999568043759332 9.99424292782389 9.921901789459964 9.999510438159504 10.0 
0.0010 0.0010 0.0010 0.0010 0.0010 0.0010 0.0010 0.7712782976472248 10.0 0.0010 10.0 10.0 10.0 10.0 10.0 10.0 10.0 10.0 10.0 10.0 10.0 8.02095374002201 10.0 10.0 10.0 10.0 9.78468392716093 10.0 10.0 10.0 10.0 10.0 10.0 10.0 0.40412922189051503 10.0 10.0 0.1316226049812954 10.0 10.0 10.0 6.0939351234433445 0.0010 10.0 10.0 10.0 10.0 10.0 10.0 10.0 10.0 10.0 10.0 10.0 10.0 10.0 10.0 10.0 10.0 10.0 10.0 10.0 10.0 10.0 10.0 10.0 10.0 10.0 10.0 10.0 10.0 10.0 10.0 10.0 10.0 9.906044574708464 10.0 10.0 10.0 10.0 10.0 10.0 10.0 10.0 10.0 10.0 10.0 10.0 10.0 10.0 10.0 10.0 10.0 10.0 10.0 10.0 10.0 10.0 
9.495235827479048 2.584294912491618 0.0010 0.0010 0.0010 0.0010 0.0010 5.444319814140799 0.0010 0.0010 9.978207126816995 9.998935910246983 9.982520068430217 0.0010 0.0010 10.0 10.0 10.0 0.0010 10.0 0.0010 10.0 10.0 9.980601456050115 9.978139173856 9.985443162166394 0.0010 0.0010 10.0 0.0010 9.975710495100554 10.0 9.98489725706072 9.976931070860038 0.0010 9.983179918253224 10.0 4.488798084848145 10.0 9.977091388730114 10.0 0.0010 0.0010 9.988017952286432 0.0010 0.0010 10.0 9.987933128818002 4.147964278805952 9.989671994823638 10.0 10.0 9.981493984570863 9.987374231211867 0.0010 0.0010 0.0010 10.0 0.0010 10.0 9.977673727872203 9.986478273916491 9.977162791709054 9.99157186025995 9.979238319796673 9.980141158749129 9.97898955634852 9.976085240164808 9.976604200076867 9.975918993631911 9.995083655783 9.981484903767944 9.97756427609053 9.975830522005273 9.979775153176435 9.999998029170502 9.980696324660956 9.986625346290454 9.976634920996274 9.998476917252834 9.998140261268274 10.0 9.995332059525214 9.976739384504556 9.977005420408016 0.0010 9.976806721860457 9.981190646354204 10.0 9.978193182376199 9.975603044488807 9.975615479171283 9.974056400946184 10.0 10.0 0.0010 9.990014906671394 9.974096663590228 
0.0010 0.0010 0.0010 0.0010 0.0010 0.0010 0.0010 0.6945466076428124 10.0 0.0010065208952491527 10.0 10.0 10.0 10.0 10.0 10.0 10.0 10.0 10.0 10.0 10.0 10.0 10.0 10.0 10.0 10.0 10.0 10.0 10.0 10.0 10.0 10.0 10.0 10.0 0.0010 10.0 10.0 10.0 10.0 10.0 10.0 0.0010 6.410749695537506 10.0 9.924275854765105 10.0 10.0 10.0 10.0 10.0 10.0 10.0 10.0 10.0 10.0 10.0 4.50055 10.0 10.0 10.0 10.0 10.0 10.0 10.0 10.0 10.0 10.0 10.0 10.0 10.0 10.0 10.0 10.0 10.0 10.0 10.0 10.0 10.0 10.0 10.0 10.0 10.0 10.0 10.0 10.0 10.0 10.0 10.0 10.0 10.0 10.0 10.0 10.0 10.0 10.0 10.0 10.0 10.0 
10.0 0.7177223297501363 0.0034508770475233847 0.002827641271568074 0.0019978594405676733 0.0010 0.004883923156797713 1.2921554920053584 0.0010 0.0010 4.9500736829378935 4.890944770811406 4.9362417867732615 5.0580467213624125 4.887282657786632 4.869889258018287 4.923568080987647 4.833898430697039 5.085726866370238 3.956814706829663 4.87983962536952 5.0005 4.267055792096973 4.9415312918173795 4.948559351017278 4.927952994942928 4.053755763089992 5.000500000000001 2.4203582613424612 4.1145418401885365 4.954348258241171 4.020685590322376 4.930559174198888 4.952011640887139 5.0005 4.935094449379156 4.224349730513703 4.865035761925067 3.950233210987148 4.951576472549214 4.928807513570588 5.50045 5.05110756570235 4.921335625373129 0.0010 5.12564728029354 4.848722555674396 4.919464844967561 3.795745673563883 4.324998225386288 4.823874585332535 4.765324800511762 4.862436225210678 4.927616023848308 4.656337728976555 0.0010 4.784980506801831 4.7918875605236915 4.870923751050274 4.8699776071060805 4.94999039606797 4.9253679294258434 4.9547928175970375 4.9084461864305196 4.948103491699373 4.944324756454534 4.947156132446284 4.9542284313223925 4.952604403549011 4.95490500575399 4.902572015061627 4.9392235366899895 4.950508081955307 5.474682691725949 4.944718770276549 5.261147423369107 4.94023700145994 4.925549701610438 4.952266953537721 4.894306279148455 4.894578114516597 4.896846275907799 5.454454536912622 4.952755201271278 4.951406567050706 5.047344631106171 4.951780418647304 4.9435880674915085 4.902009671752716 4.947880226600456 4.954811917584807 4.954473237691281 5.969037707733928 4.932174873570442 0.0010 5.091119645169877 5.048658145466248 5.930663625622599 
10.0 1.7100565435611 0.0010 0.0010 0.0010 0.001156504975044964 0.0010 3.945956199255377 0.0010 0.0010364770434337204 10.0 10.0 10.0 0.0010 0.0010 10.0 2.7529852788036004 7.065332867324334 0.0010 2.7753065608898932 0.0010 8.075541503845628 10.0 10.0 10.0 10.0 0.0010 0.0010 1.5084935088152394 0.3251844137440729 10.0 1.2830221292601056 10.0 10.0 8.615573107253104 10.0 4.130247497193034 9.264173622086314 0.0010 10.0 10.0 7.68464454697011 0.0010 10.0 1.5199196169842275 0.0010 10.0 10.0 0.0010 10.0 7.439836822341027 7.550966021947536 10.0 10.0 0.0010 0.0010 5.08526417366531 1.6125403923550206 0.0010 10.0 10.0 10.0 10.0 10.0 10.0 10.0 10.0 10.0 10.0 10.0 10.0 10.0 10.0 10.0 10.0 2.817851904208764 10.0 10.0 10.0 10.0 10.0 10.0 10.0 10.0 10.0 0.0010 10.0 10.0 10.0 10.0 10.0 10.0 10.0 10.0 3.14738330664819 0.0010 10.0 10.0 
0.37951112231612516 0.0010 0.0010 0.0010 0.0010 0.0010 0.0010 0.0010 9.65680705200527 0.0010 10.0 10.0 10.0 9.656249334258876 9.656221287628393 10.0 9.986851557517973 10.0 9.656252167073454 10.0 9.661509236838715 10.0 10.0 10.0 10.0 10.0 10.0 9.656218967159628 9.985976194092105 9.658783090045363 10.0 9.96130473131297 10.0 10.0 0.8484238396561059 10.0 10.0 10.0 9.999999969441175 10.0 10.0 0.001000000000000334 8.445428524919489 10.0 9.6530223010578 9.657756230046887 10.0 10.0 9.684469939757014 10.0 10.0 10.0 10.0 10.0 9.656239000873999 9.654421177880966 9.699944055823257 9.971680032499588 9.656220274119303 10.0 10.0 10.0 10.0 10.0 10.0 10.0 10.0 10.0 10.0 10.0 10.0 10.0 10.0 10.0 10.0 9.82021151928793 10.0 10.0 10.0 10.0 10.0 10.0 10.0 10.0 10.0 9.656249414848938 10.0 10.0 10.0 10.0 10.0 10.0 10.0 10.0 9.99754271075198 9.6562473487706 10.0 10.0 
0.0010 0.0010 0.0010150940044545205 0.0010 0.0010 0.0020905126391299114 0.0010 2.499428243978779 10.0 0.0010 10.0 10.0 10.0 10.0 10.0 10.0 10.0 10.0 10.0 10.0 10.0 10.0 10.0 10.0 10.0 10.0 7.805521198704996 10.0 10.0 10.0 10.0 10.0 10.0 10.0 3.7828783726234856 10.0 10.0 10.0 10.0 10.0 10.0 10.0 9.544693100829408 10.0 10.0 10.0 10.0 10.0 10.0 10.0 10.0 10.0 10.0 10.0 10.0 10.0 10.0 10.0 10.0 10.0 10.0 10.0 10.0 10.0 10.0 10.0 10.0 10.0 10.0 10.0 10.0 10.0 10.0 10.0 10.0 5.294399061216838 10.0 10.0 10.0 10.0 10.0 10.0 10.0 10.0 10.0 10.0 10.0 10.0 10.0 10.0 10.0 10.0 10.0 10.0 10.0 10.0 10.0 10.0 
0.2789982287148782 0.0010 0.0010002248888260202 0.0030889224297120203 0.0010248260957104913 0.0010744900646239926 0.0011977042187883299 0.0010 10.0 0.0010063325952322183 9.999965775146974 9.999937170748808 9.999965898280488 10.0 10.0 9.99994277991216 9.999961835939468 9.9999615333181 10.0 10.0 10.0 10.0 9.999963831976189 9.999966118756612 9.999965869528904 9.999927873531057 9.321619514850196 9.956664255171917 9.99996087680966 10.0 9.999966077848084 10.0 9.999927426107618 9.999927783959592 0.0010 9.999927104596381 8.893842806866859 0.0010 10.0 9.999966039652302 9.999965246400713 4.317575767101766 0.0010 9.999929082610327 10.0 10.0 9.999940337094051 9.999965033534181 10.0 9.999931151814941 9.999962796604406 10.0 9.999927359624445 9.9999304713352 10.0 10.0 10.0 9.101875245074613 10.0 9.999930578276482 9.999965929643759 9.999931009728494 9.999966237217587 9.99996588513879 9.999926677593804 9.999925021999827 9.999924186782918 9.999966158541683 9.999923601552743 9.999966134480903 9.999930981272101 9.999965908313552 9.999965956752533 9.999922233412613 9.9999251035943 10.0 9.99996603850269 9.99996562578385 9.999922119023196 9.999933132736876 9.999935156957111 9.999932358652321 9.999939552557418 9.99996750241716 10.0 10.0 9.999965788845529 9.999966081172351 9.999964906736302 9.999923928604208 9.999924965849875 9.999923711125613 9.996116299284042 9.999928386536864 9.998161547272925 10.0 9.99984118664651 9.999918822740966 
10.0 2.5502779313035813 0.0010 0.0010 0.0010 0.0010 0.0010 5.281954228258015 0.0010 0.0010 10.0 9.653520587038098 10.0 6.1013301034786975 1.1043929538567392 10.0 10.0 10.0 6.634252692358556 8.670520056734574 3.681632492921394 10.0 10.0 10.0 10.0 10.0 0.0010 0.0010 10.0 0.9062317055595175 10.0 9.34135354851565 10.0 10.0 0.0010 10.0 5.180332063328394 0.0010 10.0 10.0 10.0 0.0010 0.0010 10.0 0.9062317055595175 5.722378639911076 10.0 10.0 0.6777286352144873 10.0 10.0 10.0 10.0 10.0 0.9133258668837145 0.0010 0.0010 5.18642970225107 0.9225945419899091 10.0 10.0 10.0 10.0 10.0 10.0 10.0 10.0 10.0 10.0 10.0 10.0 10.0 10.0 10.0 10.0 10.0 10.0 10.0 10.0 10.0 10.0 10.0 10.0 10.0 10.0 6.047025558628656 10.0 10.0 10.0 10.0 10.0 10.0 10.0 10.0 10.0 5.92546875079363 10.0 10.0 
9.500051052796286 6.4555772379284395 0.0023724350050758104 0.0017022744522921446 0.001533975993042005 0.006232474373974722 0.004471025103183501 8.81233730685176 0.0010 0.0018535180161037214 10.0 10.0 10.0 10.0 10.0 10.0 10.0 10.0 10.0 10.0 1.1840371487079784 1.6220783998915485 10.0 10.0 10.0 10.0 10.0 0.42682006299580966 10.0 10.0 10.0 10.0 10.0 10.0 1.1727655861706112 10.0 10.0 2.5190733820866056 10.0 10.0 10.0 0.8887717331767044 0.3495680448554923 10.0 10.0 10.0 10.0 10.0 9.812649218471707 10.0 10.0 10.0 10.0 10.0 10.0 0.0010 6.669459307348262 10.0 10.0 10.0 10.0 10.0 10.0 10.0 10.0 10.0 10.0 10.0 10.0 10.0 10.0 10.0 10.0 10.0 10.0 9.335719432296841 10.0 10.0 10.0 10.0 10.0 10.0 10.0 10.0 10.0 10.0 10.0 10.0 10.0 10.0 10.0 10.0 10.0 10.0 10.0 10.0 10.0 10.0 
8.774042991931871 0.8625514996432846 0.0022417749536535253 0.0010533849221869636 0.0016907448949208786 0.0029310321213016715 0.0026587776376957805 0.9819570927169995 0.0010 0.001535657346970441 6.703358039490765 6.73916163626328 6.689762701351102 3.2957815907728962 3.178077764409813 6.668806195569256 5.267632414308343 6.4490168218359845 3.3240899256514846 5.93582081401569 5.262875993199869 5.497317169653735 6.65837888378177 6.7075179902892055 6.675893109486231 6.668857045594785 3.6558097686352915 1.7457528897258614 6.389227125949684 3.2754373593142305 6.683358403803972 3.1770072797683007 6.703156769731547 5.662957333048771 4.564345795739114 6.6982700864223315 6.7162567624992855 6.469880998627033 2.8908916009742707 6.690246299870524 6.71591264274342 5.74366765346025 3.0862933785846276 6.69071660329476 0.0010 3.3012860546012663 6.69593836464696 6.6715533716586375 3.3689208373210136 6.648488877441969 3.6772877872827525 4.238948104257618 6.69479900470169 6.7407155809654435 3.310258329575411 0.2514221027826855 5.042766010018682 5.9808900810202426 3.3195859600383284 6.5766593257419395 6.670069499382794 6.721795164726119 6.703391704368044 6.693566035072267 6.728045689495487 6.663041581912221 6.6579898415726495 6.696959441016363 6.709548798233752 6.690707679449941 6.663563669830846 6.682977776544348 6.672485401318229 6.705700646625893 6.666357841313147 4.345659105443552 6.698605764980842 6.700532711960115 6.673771648352954 6.681699437302577 6.705856693069542 6.67474295014377 6.758806694226941 6.956369447703951 6.680665313844513 3.3169147719411143 6.680857594734933 6.710808103491057 6.661413325894428 6.676088762709469 6.71928080096129 6.689062107117223 6.783864245682369 6.6989125359125055 1.7054866746815114 3.204775491970966 6.8114782803826115 6.756239119316453 
9.33936799125573 5.831774944179604 0.002375436531011941 0.0016056467161602898 0.0015314870313382746 0.005654050502907908 0.004343530798430981 9.135326420525018 0.0010 0.0017551006182543205 10.0 10.0 10.0 10.0 10.0 10.0 10.0 10.0 10.0 10.0 0.0010 0.737856818094131 10.0 10.0 10.0 10.0 10.0 0.001000000000000334 10.0 10.0 10.0 10.0 10.0 10.0 2.1225844853942886 10.0 10.0 0.0010 10.0 10.0 10.0 0.0010 0.5489048965357872 10.0 8.700758366742193 10.0 10.0 10.0 9.61614935011007 10.0 10.0 10.0 10.0 10.0 10.0 0.0010 7.1401543797197355 10.0 10.0 10.0 10.0 10.0 10.0 10.0 10.0 10.0 10.0 10.0 10.0 10.0 10.0 10.0 10.0 10.0 10.0 10.0 10.0 10.0 10.0 10.0 10.0 10.0 10.0 10.0 10.0 10.0 10.0 10.0 10.0 10.0 10.0 10.0 10.0 10.0 9.625699602517841 10.0 10.0 10.0 
0.0010 0.0010 0.0010 0.0010 0.0010 0.0010 0.0010 0.8610516972654336 10.0 0.0010 10.0 10.0 10.0 10.0 10.0 10.0 10.0 10.0 10.0 10.0 10.0 8.131641681021794 10.0 10.0 10.0 10.0 10.0 10.0 10.0 9.69179701975034 10.0 10.0 10.0 10.0 0.0010 10.0 10.0 1.2206773573494418 10.0 10.0 10.0 5.735689767023647 0.6209116794542844 10.0 8.561239156600873 10.0 10.0 10.0 10.0 10.0 10.0 10.0 10.0 10.0 9.826003407099611 10.0 10.0 10.0 9.781327891119531 10.0 10.0 10.0 10.0 10.0 10.0 10.0 10.0 10.0 10.0 10.0 10.0 10.0 10.0 10.0 10.0 10.0 10.0 10.0 10.0 10.0 10.0 10.0 10.0 10.0 10.0 10.0 10.0 10.0 10.0 10.0 10.0 10.0 10.0 10.0 10.0 10.0 10.0 10.0 
9.9942256174167 1.2499997803933436 0.0015300317968070683 0.0010984075157377908 0.0015473815055805072 0.0011927502468886853 0.0035176638737947664 2.0798191393714323 0.0010 0.0012370295550677012 8.465442719364647 7.491049317964428 8.235882514709614 0.9018203092390853 1.7741105324784305 7.027654066502192 4.982057949374206 6.57835701150351 1.351497519467335 4.853204076909 0.18059057205522788 3.94514652339293 6.641737391326979 8.339213296511408 8.420090834668494 7.7884538854763035 1.289347176493117 0.25715251448388093 5.000500000000001 1.076647124736989 8.54143682786572 3.6718862908542493 8.140928202074994 7.852904637935123 5.002513399555598 7.9822428784445725 6.3460899029530715 4.6652011430406874 4.000764137436953 8.498329841848857 8.042647948024866 5.655924742143873 0.9074712395315805 7.738169491041946 0.02109818141078228 0.9064149300572195 6.499334556981628 8.010817195969992 0.5978116116581258 7.870812477664864 4.776037042316434 3.388158679303436 8.451744628512772 7.795000824215235 1.2316026011678565 0.058350318900882714 1.7566178099394185 4.267470353162576 1.7006517943362616 6.874243378327147 8.457427695996174 8.184666480256924 8.567191040394313 7.833716295380484 8.193398108840471 8.098849537874079 8.113358231323064 8.54474705730308 8.24366345183423 8.555035020736034 7.081572380000804 8.278267379016487 8.468636613164872 8.217487453115599 8.0800785248849 5.83240558802737 8.308978129758422 8.072385382018828 8.189110685176722 7.24776226410483 7.260240726516541 7.251491250914428 7.556486052885575 8.324500640613728 8.21547716423083 0.7262336949560371 8.47663270474735 8.387643221954031 6.922863691126692 8.133213530055531 8.274118452808958 8.226873832716121 8.205273310186097 7.918887308982671 3.9420794270727004 1.4999329883831871 7.742278291853428 8.20604818678329 
0.0010 0.0010 0.0010 0.0010 0.0010 0.0010 0.0010108948839732655 3.1168435129945022 10.0 0.0010 10.0 10.0 10.0 10.0 10.0 10.0 10.0 10.0 10.0 10.0 10.0 9.952846505387845 10.0 9.999941346476637 10.0 10.0 10.0 10.0 10.0 10.0 10.0 10.0 9.999570865029446 9.999814478939328 0.0010 10.0 10.0 10.0 10.0 9.999877854854875 10.0 0.42125196562646455 3.737839628421317 10.0 10.0 10.0 10.0 10.0 10.0 10.0 10.0 10.0 9.99958926116604 10.0 10.0 10.0 10.0 10.0 10.0 10.0 10.0 10.0 10.0 10.0 9.999578393399885 9.999788429700148 9.999849218724762 10.0 9.99962323655171 9.999838064059354 10.0 10.0 10.0 10.0 9.999625076084833 1.3548714068030705 10.0 9.99858540279157 10.0 10.0 10.0 9.999693410786273 10.0 9.994483570894419 9.999756716554156 10.0 10.0 10.0 10.0 9.999594432617544 10.0 10.0 9.999298133844198 9.999957390321406 10.0 10.0 9.999265122291712 9.99917091044136 
10.0 5.922847599181957 0.002896554799836264 0.002836795133843899 0.0010 0.0010 0.0010 8.753856514331025 0.0010 0.0017330030428413044 10.0 10.0 10.0 0.5754988445527536 0.0010 10.0 10.0 10.0 0.4748550381260044 10.0 0.47111821535703235 9.716093891534832 10.0 10.0 10.0 10.0 0.0010 0.5360418008793069 10.0 1.0308866071065905 10.0 10.0 10.0 10.0 1.3162948728756563 10.0 10.0 0.0010 10.0 10.0 10.0 0.0010 0.6170548761432153 10.0 0.0010 0.5688310888448669 10.0 10.0 10.0 10.0 10.0 10.0 10.0 10.0 0.7282486028164934 0.0010 0.0010 10.0 0.41699332486124785 10.0 10.0 10.0 10.0 10.0 10.0 10.0 10.0 10.0 10.0 10.0 10.0 10.0 10.0 10.0 10.0 8.977299957378207 10.0 10.0 10.0 10.0 10.0 10.0 10.0 10.0 10.0 0.5644032791386824 10.0 10.0 10.0 10.0 10.0 10.0 10.0 10.0 10.0 0.9075291245441299 10.0 10.0 
10.0 7.372582911330486 0.0032640775739826607 0.002267078023769219 0.001823046268312637 0.00772443745085067 0.006129351965013455 10.0 0.0010 0.002106261890302611 10.0 10.0 10.0 10.0 10.0 10.0 10.0 10.0 10.0 10.0 0.0010 1.798529538324205 10.0 10.0 10.0 10.0 9.783943335080705 0.0010 10.0 10.0 10.0 10.0 10.0 10.0 0.0010 10.0 10.0 0.0010 5.417348953972295 10.0 10.0 0.0010 0.4108239476959148 10.0 10.0 10.0 10.0 10.0 10.0 10.0 10.0 10.0 10.0 10.0 10.0 0.0010 5.319883861594306 10.0 10.0 10.0 10.0 10.0 10.0 10.0 10.0 10.0 10.0 10.0 10.0 10.0 10.0 10.0 10.0 10.0 10.0 10.0 10.0 10.0 10.0 10.0 10.0 10.0 10.0 10.0 10.0 10.0 10.0 10.0 10.0 10.0 10.0 10.0 10.0 10.0 10.0 10.0 10.0 10.0 
0.0010 0.0010 0.0010 0.0010 0.0010 0.0010 0.0010 2.0968282896363295 10.0 0.0010 10.0 10.0 10.0 10.0 10.0 10.0 10.0 10.0 10.0 10.0 10.0 10.0 10.0 10.0 10.0 10.0 10.0 10.0 10.0 10.0 10.0 10.0 10.0 10.0 0.0010 10.0 10.0 10.0 10.0 10.0 10.0 0.0010 0.0010 10.0 10.0 10.0 10.0 10.0 10.0 10.0 10.0 10.0 10.0 10.0 10.0 10.0 6.547775266624053 10.0 10.0 10.0 10.0 10.0 10.0 10.0 10.0 10.0 10.0 10.0 10.0 10.0 10.0 10.0 10.0 10.0 10.0 5.257831306269203 10.0 10.0 10.0 10.0 10.0 10.0 10.0 10.0 10.0 10.0 10.0 10.0 10.0 10.0 10.0 10.0 10.0 10.0 10.0 10.0 10.0 10.0 
9.62775375367104 7.905088508200256 0.0022609428113120784 0.0016239014795450901 0.0010 0.0010 0.0010 9.712734488577809 0.0010 0.0012978548804952533 10.0 10.0 10.0 0.21779250293379615 0.21779250293379615 10.0 10.0 10.0 0.21779250293379615 10.0 0.0010 9.98539749668139 10.0 10.0 10.0 10.0 0.0010 0.0010 10.0 0.21779250293379615 10.0 10.0 10.0 10.0 0.0010 10.0 10.0 0.38343710260159014 10.0 10.0 10.0 0.0010 0.0010 10.0 0.21779250293379615 0.21779250293379615 10.0 10.0 9.724019810377243 10.0 10.0 10.0 10.0 10.0 0.21779250293379615 0.0010 0.0010 10.0 0.21779250293379615 10.0 10.0 10.0 10.0 10.0 10.0 10.0 10.0 10.0 10.0 10.0 10.0 10.0 10.0 10.0 10.0 10.0 10.0 10.0 10.0 10.0 10.0 10.0 10.0 10.0 10.0 0.21779250293379615 10.0 10.0 10.0 10.0 10.0 10.0 10.0 10.0 10.0 0.21779250293379615 10.0 10.0 
0.3285337090452538 0.0010 0.0021599071288538694 0.0010 0.0010 0.0010 0.0010 0.0010 10.0 0.0010 10.0 10.0 10.0 10.0 10.0 10.0 10.0 10.0 10.0 10.0 10.0 8.992842949854955 10.0 10.0 10.0 10.0 10.0 10.0 10.0 10.0 10.0 10.0 10.0 10.0 0.0010 10.0 9.523432746287632 10.0 10.0 10.0 10.0 7.47971254925738 10.0 10.0 10.0 10.0 10.0 10.0 10.0 10.0 10.0 10.0 10.0 10.0 10.0 10.0 10.0 10.0 10.0 10.0 10.0 10.0 10.0 10.0 10.0 10.0 10.0 10.0 10.0 10.0 10.0 10.0 10.0 10.0 10.0 0.0010 10.0 10.0 10.0 10.0 10.0 10.0 10.0 10.0 10.0 10.0 10.0 10.0 10.0 10.0 10.0 10.0 10.0 10.0 10.0 10.0 10.0 10.0 
0.0010 0.0010 0.0010 0.0010091471684165244 0.0010 0.0012491807703273832 0.0010 6.098192482030104 10.0 0.0010 10.0 10.0 10.0 10.0 10.0 10.0 10.0 10.0 10.0 10.0 10.0 10.0 10.0 10.0 10.0 10.0 10.0 10.0 10.0 10.0 10.0 10.0 10.0 10.0 0.19913068745357343 10.0 10.0 10.0 10.0 10.0 10.0 0.0010 10.0 10.0 10.0 10.0 10.0 10.0 10.0 10.0 10.0 10.0 10.0 10.0 10.0 10.0 10.0 10.0 10.0 10.0 10.0 10.0 10.0 10.0 10.0 10.0 10.0 10.0 10.0 10.0 10.0 10.0 10.0 10.0 10.0 10.0 10.0 10.0 10.0 10.0 10.0 10.0 10.0 10.0 10.0 10.0 10.0 10.0 10.0 10.0 10.0 10.0 10.0 10.0 10.0 10.0 10.0 10.0 
0.0010 0.0010 0.0010 0.0010 0.0010 0.0010 0.0010 1.280796625543747 10.0 0.0010 10.0 10.0 10.0 10.0 10.0 10.0 10.0 10.0 10.0 10.0 10.0 7.9931115329049085 10.0 10.0 10.0 10.0 10.0 10.0 10.0 10.0 10.0 10.0 10.0 10.0 3.534757872702625 10.0 10.0 10.0 10.0 10.0 10.0 9.435051311375352 10.0 10.0 10.0 10.0 10.0 10.0 10.0 10.0 10.0 10.0 10.0 10.0 10.0 10.0 9.9243155681727 10.0 10.0 10.0 10.0 10.0 10.0 10.0 10.0 10.0 10.0 10.0 10.0 10.0 10.0 10.0 10.0 10.0 10.0 4.272200994533302 10.0 10.0 10.0 10.0 10.0 10.0 10.0 10.0 10.0 10.0 10.0 10.0 10.0 10.0 10.0 10.0 10.0 10.0 10.0 10.0 10.0 10.0 
10.0 1.9982107239731302 0.0022531555971348465 0.0015915955219417874 0.0014556059308634855 0.0010 0.003007905293857657 4.057405384434674 0.0010 0.0011900011105623817 8.923631885660427 8.843253733603621 8.943417472317318 0.7353340251950138 0.5117208744515465 8.92389518933714 8.25059299173936 7.390609587972383 0.654340513986607 7.63596344241752 0.7212440420976542 4.080613563506662 8.05199467202084 9.00457693245984 9.012518972931677 8.980981367282038 0.05792891153056923 0.7535611488751572 6.394791504229346 0.7115649465512404 9.05409072513343 3.4082656664880595 8.92938657706025 8.98279967753515 3.3905120594603333 8.926619006209313 8.92675981200417 4.82537537875067 3.5780794312979984 8.802304379971105 9.125934329942531 5.041054229679778 0.8134577197271742 8.926450099904649 0.0010 0.6706248174393468 8.939186103790325 8.885957078009252 1.1727333730676923 8.908835870559802 3.7027736448325443 3.2800882237121467 8.94487021620492 8.92235887931566 0.7607486482547026 0.0010 0.3724451770569317 3.947402896456224 0.8262855591107032 9.124287122817488 9.049568471935345 8.843554197727947 9.047246085394283 9.006706755307611 8.999488523546697 8.989892613318931 8.985147523792058 9.041067160582648 9.005014185039833 9.051341808738421 8.959265841979589 9.010903776510093 9.050487533307631 9.015008452150294 8.7470735871646 5.039077944091886 8.835941618568432 8.9248365176721 9.00779281698171 8.90071145095514 8.810588723656657 8.973272297233137 8.402764316871512 8.92008890759422 8.991385341002381 0.6265883519956819 8.920371813845804 8.978985678481285 8.143550320146547 9.000924060614414 8.977762556445162 8.98073050543235 9.161974290278087 8.925870297295017 3.739191778040759 0.7130240237157777 9.066080334966625 9.151577974370387 
7.586419934348485 0.993157109909399 0.0010 0.0010 0.0010 0.0010 0.0010 2.5597019537486885 0.05669045973174658 0.0017676988694161986 10.0 10.0 10.0 0.0010 0.0010 10.0 4.477967010305852 1.3266277551048198 0.0010 0.6197124356135078 3.618646669719143 9.901676481887868 5.286385898306712 9.499954672950874 10.0 10.0 0.0010 1.4168046773351488 1.7597688292929288 0.0010 10.0 1.1908564218736526 10.0 10.0 4.661444559757927 10.0 7.54732421514216 8.828329656978285 0.0010 10.0 10.0 10.0 0.0010 10.0 0.01855656021668674 0.0010 10.0 10.0 0.6524498419416918 10.0 2.083285437813971 0.05486942886804069 9.225472428147329 10.0 0.4580986097520383 0.10198702928438008 0.0010 1.2106324515992481 0.0010 9.991599049881605 10.0 10.0 10.0 10.0 10.0 10.0 10.0 10.0 10.0 10.0 9.255910324783581 10.0 10.0 10.0 9.97248555287449 9.91762247980056 5.783613525495387 10.0 10.0 10.0 9.949045613030075 9.994920284698209 8.594090069764773 10.0 10.0 1.5451098179611686 10.0 10.0 7.959935026936725 10.0 9.967383883147088 10.0 9.988528586131881 10.0 0.02816162044303594 1.067480979870811 10.0 10.0 
10.0 3.6121104648589712 0.002142715165848108 0.0011061984572240861 0.0011635794292926677 0.0017618636609566698 0.0014048278836601392 6.826171307917252 0.0010 0.0010629245755728342 10.0 10.0 10.0 0.0010 0.0010 10.0 8.106625881193546 10.0 0.0010 10.0 0.9526165227537082 9.50005 10.0 10.0 10.0 10.0 0.0010 0.50095 8.641160238085448 0.0010 10.0 8.119789600694537 10.0 10.0 0.025633566470758318 10.0 10.0 4.5005500000000005 5.000500000000001 10.0 10.0 0.001000000000000334 0.0010 10.0 0.0010 0.0010 10.0 10.0 5.137806353510586 10.0 10.0 7.152692733152115 10.0 10.0 0.0010 0.0010 0.0010 7.249188262625544 0.5024243408043628 10.0 10.0 10.0 10.0 10.0 10.0 10.0 10.0 10.0 10.0 10.0 10.0 10.0 10.0 10.0 10.0 10.0 10.0 10.0 10.0 10.0 10.0 10.0 10.0 10.0 10.0 0.0010 10.0 10.0 10.0 10.0 10.0 10.0 10.0 10.0 8.509675456418995 0.0010 10.0 10.0 
1.738829718603644 0.0010 0.0010244142862462491 0.0010047560928893233 0.0010 0.001026418339564114 0.0010 6.540660539810073 9.643183030181216 0.0010 9.999975830964377 9.999946173519868 9.999942277458413 10.0 10.0 10.0 9.999975365699239 10.0 10.0 10.0 4.355359258545008 4.575144423302457 9.99593690159889 9.999914623651472 9.99737165503036 9.999971958053163 10.0 10.0 10.0 9.162115038956129 9.997437297186753 10.0 10.0 9.999983250573617 4.030487756437932 10.0 10.0 2.9040198826857186 10.0 9.99994074062806 9.999788052636287 0.0010 5.681399268412739 10.0 7.153976591499307 9.170423896528428 9.999914218296048 9.999948951451048 9.982969646693446 10.0 9.984382327154442 10.0 9.999940516285328 9.999985157955072 10.0 9.725392597224808 0.62076574145392 10.0 10.0 10.0 9.999950180837079 9.999902091539456 9.999899806868566 9.999951297860575 9.999972893596107 10.0 9.99998368945156 9.997414417157405 10.0 9.999943175156464 9.999961155659573 9.999942440304508 9.999942330584089 9.99990761545632 9.999947283951522 6.814615974740697 9.999908268992852 9.999945999081596 9.999954405857606 9.999943916269565 9.999903199944628 9.999934364459648 10.0 9.999726010455847 10.0 10.0 9.9999423692516 9.999908007323553 9.995493481666049 9.999985279670272 9.99743893554837 10.0 9.999905000679792 9.999969141097285 9.987989044739939 10.0 10.0 9.999909859920104 
8.926354771859263 6.9704888188603045 0.002709148946267213 0.0017815580243190259 0.0016597070562424418 0.006187899199232109 0.005294409035790385 10.0 0.0010 0.0013273921400642895 10.0 10.0 10.0 10.0 10.0 10.0 10.0 10.0 10.0 10.0 0.0010 0.0010 10.0 10.0 10.0 10.0 10.0 0.0010 10.0 10.0 10.0 10.0 10.0 10.0 0.8297117589024707 10.0 10.0 0.0010 10.0 10.0 10.0 0.0010 0.0010 10.0 10.0 10.0 10.0 10.0 10.0 10.0 10.0 10.0 10.0 10.0 10.0 0.0010 8.121703823783085 10.0 10.0 10.0 10.0 10.0 10.0 10.0 10.0 10.0 10.0 10.0 10.0 10.0 10.0 10.0 10.0 10.0 10.0 10.0 10.0 10.0 10.0 10.0 10.0 10.0 10.0 10.0 10.0 10.0 10.0 10.0 10.0 10.0 10.0 10.0 10.0 10.0 10.0 10.0 10.0 10.0 
1.7706438380290241 0.0010 0.0010 0.0010 0.0010 0.0010 0.0010 6.4345725024399 10.0 0.0010 10.0 10.0 10.0 10.0 10.0 10.0 10.0 10.0 10.0 10.0 4.242334799142782 6.4328885555908775 10.0 10.0 10.0 10.0 6.333421526653423 10.0 10.0 10.0 10.0 10.0 10.0 10.0 7.735786039408463 10.0 10.0 4.988526795207986 10.0 10.0 10.0 4.433010554732339 0.0010 10.0 10.0 10.0 10.0 10.0 10.0 10.0 10.0 10.0 10.0 10.0 10.0 6.815666396078602 8.387290186557507 4.588247984647353 10.0 10.0 10.0 10.0 10.0 10.0 10.0 10.0 10.0 10.0 10.0 10.0 10.0 10.0 10.0 10.0 10.0 9.290254773633137 10.0 10.0 10.0 10.0 9.884486613042569 10.0 10.0 10.0 10.0 10.0 10.0 10.0 10.0 10.0 10.0 10.0 10.0 10.0 10.0 10.0 10.0 10.0 
6.6515982204304285 10.0 0.0010 0.0016026044519965223 0.0010 0.011775341574738994 0.0010 10.0 0.0010 0.0010 10.0 10.0 10.0 10.0 10.0 10.0 10.0 10.0 10.0 10.0 0.0010 3.4912403642115466 10.0 10.0 10.0 10.0 10.0 0.0010 10.0 8.382523364722111 10.0 10.0 10.0 10.0 0.0010 10.0 10.0 0.0010 10.0 10.0 10.0 0.0010 0.96619638449841 10.0 9.378415632941874 10.0 10.0 10.0 10.0 10.0 10.0 9.928644350452148 10.0 10.0 8.498343958993653 0.0010 8.030784747900679 9.933862193013661 8.498343958993653 10.0 10.0 10.0 10.0 10.0 10.0 10.0 10.0 10.0 10.0 10.0 10.0 10.0 10.0 10.0 10.0 5.509078154919176 10.0 10.0 10.0 10.0 10.0 10.0 9.965570092665544 10.0 10.0 10.0 10.0 10.0 10.0 10.0 10.0 10.0 10.0 10.0 10.0 10.0 10.0 10.0 
8.57938578466164 10.0 0.0010 0.0023627191105621117 0.002022584392146129 0.005059772722850188 0.012592001193125039 10.0 0.0010 0.0010 10.0 10.0 10.0 10.0 10.0 10.0 10.0 10.0 10.0 10.0 0.0010 0.0010 10.0 10.0 10.0 10.0 10.0 0.0010 10.0 10.0 10.0 10.0 10.0 10.0 1.2442002830386705 10.0 10.0 0.0010 10.0 10.0 10.0 0.0010 0.0010 10.0 10.0 10.0 10.0 10.0 10.0 10.0 10.0 10.0 10.0 10.0 10.0 0.0010 10.0 10.0 10.0 10.0 10.0 10.0 10.0 10.0 10.0 10.0 10.0 10.0 10.0 10.0 10.0 10.0 10.0 10.0 10.0 10.0 10.0 10.0 10.0 10.0 10.0 10.0 10.0 10.0 10.0 10.0 10.0 10.0 10.0 10.0 10.0 10.0 10.0 10.0 10.0 10.0 10.0 10.0 
0.0010 0.0010 0.001132453778307449 0.0010 0.0010630273850724755 0.0017371818801856958 0.0011343044036526027 0.8667855775395058 10.0 0.0010990864458129289 10.0 10.0 10.0 10.0 10.0 10.0 10.0 10.0 10.0 10.0 10.0 10.0 10.0 10.0 10.0 10.0 10.0 10.0 10.0 10.0 10.0 10.0 10.0 10.0 0.0010 10.0 10.0 3.0423596473847616 10.0 10.0 10.0 1.1436385154706623 1.485740334727377 10.0 10.0 10.0 10.0 10.0 10.0 10.0 10.0 10.0 10.0 10.0 10.0 10.0 10.0 10.0 10.0 10.0 10.0 10.0 10.0 10.0 10.0 10.0 10.0 10.0 10.0 10.0 10.0 10.0 10.0 10.0 10.0 7.33275981231524 10.0 10.0 10.0 10.0 10.0 10.0 10.0 10.0 10.0 10.0 10.0 10.0 10.0 10.0 10.0 10.0 10.0 10.0 10.0 10.0 10.0 10.0 
2.8466359988759935 0.0011541742665070393 0.001003271000636962 0.0010167164391582753 0.0010109802218140152 0.001002793422809779 0.0010005716059923537 6.481973510924853 9.99938287963376 0.0010026737462488834 9.997345252577997 9.999823873179974 9.997683059291699 9.999810674634835 9.9995082801194 9.998042211059495 9.998756932925353 9.999379461776963 9.99981751480005 9.998545899248121 6.17080194403166 7.221816559947474 9.994514998624256 9.997599321082593 9.997427895342813 9.99993154317259 9.978973228715077 9.99362284425304 9.999186734340926 9.999144662463378 9.997454563501403 9.99920666197422 9.999707584530833 9.999708271445432 7.719263314257855 9.999654726404119 9.999954900846879 7.620642857060162 9.999552913247287 9.997587135503409 9.998940373636113 0.04702656136445116 9.764383749945356 9.999661965904073 9.988549462312209 9.999385612707934 9.999931204965785 9.997501215541906 9.999692332956574 9.99950856270795 9.999717983723658 9.999973858895016 9.99752457490073 9.999633785077094 9.999813399981818 9.994954100731588 9.585846789638548 9.984747837233977 9.940647493750017 9.999548032610766 9.99639900803478 9.99987846918925 9.997605704988338 9.9972879788465 9.9997939180351 9.99974379635839 9.999653068926165 9.997602292178644 9.999857051765206 9.997496653696633 9.999789839362869 9.997555108073733 9.997648964229379 9.999882359493872 9.99968487249126 5.0005 9.999821161914639 9.997376185598409 9.99991632343574 9.924049157614341 9.99992801455465 9.999673318095203 9.999441758353816 9.99995255290228 9.999847624808146 9.999811277235436 9.997418954216258 9.99741250418915 9.999914187059002 9.999893449473108 9.999920089657614 9.999942526527272 9.999950437841093 9.999714356148012 9.997939421940695 9.999815629148937 9.999810494858089 9.999919455691188 
0.0010 0.0010 0.0010 0.0010 0.0010 0.0010 0.0010 1.1794819758398813 10.0 0.0010 10.0 10.0 10.0 10.0 10.0 10.0 10.0 10.0 10.0 10.0 10.0 10.0 10.0 10.0 10.0 10.0 10.0 10.0 10.0 10.0 10.0 10.0 10.0 10.0 0.0010 10.0 10.0 10.0 10.0 10.0 10.0 0.0010 10.0 10.0 10.0 10.0 10.0 10.0 10.0 10.0 10.0 10.0 10.0 10.0 10.0 10.0 10.0 10.0 10.0 10.0 10.0 10.0 10.0 10.0 10.0 10.0 10.0 10.0 10.0 10.0 10.0 10.0 10.0 10.0 10.0 3.1051735012738524 10.0 10.0 10.0 10.0 10.0 10.0 10.0 10.0 10.0 10.0 10.0 10.0 10.0 10.0 10.0 10.0 10.0 10.0 10.0 10.0 10.0 10.0 
0.0010 0.0010 0.0010 0.001185235113451256 0.0010 0.0010 0.0010 2.8920882967448587 10.0 0.003622505428209078 10.0 10.0 10.0 10.0 10.0 10.0 10.0 10.0 10.0 10.0 10.0 10.0 10.0 10.0 10.0 10.0 10.0 10.0 10.0 10.0 10.0 10.0 10.0 10.0 10.0 10.0 10.0 10.0 10.0 10.0 10.0 10.0 10.0 10.0 10.0 10.0 10.0 10.0 10.0 10.0 10.0 10.0 10.0 10.0 10.0 10.0 10.0 10.0 10.0 10.0 10.0 10.0 10.0 10.0 10.0 10.0 10.0 10.0 10.0 10.0 10.0 10.0 10.0 10.0 10.0 0.0010 10.0 10.0 10.0 10.0 10.0 10.0 10.0 10.0 10.0 10.0 10.0 10.0 10.0 10.0 10.0 10.0 10.0 10.0 10.0 10.0 10.0 10.0 
0.0010 0.0010 0.0010 0.0026898832505546227 0.0010 0.0029615963891999756 0.0010 4.152000149638065 10.0 0.0010 10.0 10.0 10.0 10.0 10.0 10.0 10.0 10.0 10.0 10.0 10.0 10.0 10.0 10.0 10.0 10.0 10.0 10.0 10.0 10.0 10.0 10.0 10.0 10.0 1.0371901596604485 10.0 10.0 10.0 10.0 10.0 10.0 10.0 10.0 10.0 9.763024095892927 10.0 10.0 10.0 10.0 10.0 10.0 10.0 10.0 10.0 10.0 10.0 10.0 10.0 10.0 10.0 10.0 10.0 10.0 10.0 10.0 10.0 10.0 10.0 10.0 10.0 10.0 10.0 10.0 10.0 10.0 0.0010 10.0 10.0 10.0 10.0 10.0 10.0 10.0 10.0 10.0 10.0 10.0 10.0 10.0 10.0 10.0 10.0 10.0 10.0 10.0 10.0 10.0 10.0 
6.629247539581632 0.0010 0.0010 0.0010 0.0010 0.0010 0.0011040463290768708 10.0 10.0 0.0010 10.0 10.0 10.0 10.0 10.0 10.0 9.899036611710047 10.0 10.0 10.0 10.0 10.0 10.0 10.0 10.0 10.0 4.056945929286056 10.0 10.0 10.0 10.0 10.0 10.0 10.0 7.837775906642234 10.0 10.0 7.722821056674498 10.0 10.0 10.0 5.976076227883846 10.0 10.0 5.904832312036556 10.0 10.0 10.0 10.0 10.0 10.0 10.0 10.0 10.0 10.0 6.255695862826936 4.2336163573913135 10.0 10.0 10.0 10.0 10.0 10.0 10.0 10.0 10.0 10.0 10.0 10.0 10.0 10.0 10.0 10.0 10.0 10.0 9.122661193017914 10.0 10.0 10.0 10.0 10.0 10.0 10.0 10.0 10.0 10.0 10.0 10.0 10.0 10.0 10.0 10.0 10.0 10.0 10.0 10.0 10.0 10.0 
3.7122603083962344 0.0010 0.0010 0.0010 0.0010 0.0010 0.0024035180527702646 8.459869701240487 10.0 0.0010000512119719652 10.0 10.0 10.0 10.0 10.0 10.0 10.0 10.0 10.0 10.0 10.0 4.695969477342341 10.0 10.0 10.0 10.0 5.538289635392261 10.0 10.0 10.0 9.992337709103325 10.0 10.0 10.0 5.413265467600456 10.0 9.993476979654512 5.378168429562699 10.0 10.0 10.0 5.165433730702862 6.2936264945176585 10.0 6.2936264945176585 10.0 9.996474855637691 10.0 10.0 10.0 10.0 10.0 10.0 10.0 10.0 6.2936264945176585 5.4717033860127335 10.0 10.0 10.0 10.0 10.0 10.0 10.0 10.0 10.0 10.0 10.0 10.0 10.0 10.0 10.0 10.0 10.0 10.0 6.79576479702879 10.0 10.0 10.0 10.0 10.0 10.0 10.0 10.0 10.0 10.0 10.0 10.0 9.972027220180347 10.0 10.0 10.0 10.0 10.0 10.0 10.0 10.0 10.0 
10.0 1.0530128075941896 0.001996490837990939 0.0011116618883293813 0.0015170453899319006 0.002059801106248927 0.0020249654821515566 1.7009524558511033 0.0010 0.001770334791908041 6.47211229162325 6.381370459537555 6.473777412096465 2.7250352162624445 2.3234805082760817 6.514153098492497 5.170639038662066 4.472062480592304 2.574031748516857 4.10843377214386 1.8765844677098729 6.315763411896836 6.5608045556276995 6.472639634929131 6.470578309204821 6.470183779774391 2.8724079654660533 1.7008236335713982 4.446532327916302 2.7188157596369145 6.576697734065279 2.6632749539046925 6.471484616755206 6.4094575075439115 4.902625503163043 6.4716173163033375 6.3792716415908295 4.723983244471177 2.3925400906383656 6.470140714517931 6.528898338675235 6.917899222541983 3.5423057724071016 6.471710887884148 0.0010 2.7543147751213457 6.471824292912582 6.4718435817050635 1.973532278060166 6.324524809495502 3.434251866191282 3.4515552314775984 6.470214403584389 6.475162763849421 2.7874220854568 0.6099228362692408 2.9902379690306735 3.73780266990007 3.092932424655819 6.470196521660866 6.532354679088339 6.286096344389397 6.543430110569508 6.472298139764903 6.475220677477693 6.46983755327078 6.470073594507664 6.504934931651529 6.472282814157277 6.569417419721424 6.457373190707425 6.471024736851549 6.540461925559006 6.472216767472499 6.47114075493548 7.046140517046817 6.114067757097373 6.472380015205609 6.470530597634232 6.476964876253023 6.2721498287339115 6.469748955547297 6.578493582499131 6.60497167345547 6.471385391136214 2.5218742203867412 6.470785006100575 6.473552790338404 6.484757106637357 6.470448855929792 6.4742927752018 6.470720136191768 6.546147949124556 6.471497043405895 2.3782851159276626 2.995368119862686 6.607460726835862 6.61303211388599 
0.0010 7.853468339525621 0.0010 0.0010 0.0010 0.0010 0.0010 4.49984914779421 0.001000000000000334 0.0010 10.0 10.0 10.0 10.0 10.0 10.0 10.0 10.0 10.0 10.0 5.803351901545598 1.5542842119389628 10.0 10.0 10.0 10.0 10.0 9.960307018583297 10.0 10.0 10.0 10.0 10.0 10.0 0.0010 10.0 10.0 6.093385855740953 10.0 10.0 10.0 0.0010 4.08173819283399 10.0 4.705038969701316 10.0 10.0 10.0 10.0 10.0 10.0 10.0 10.0 10.0 10.0 4.382024106962308 6.422262859170617 10.0 10.0 10.0 10.0 10.0 10.0 10.0 10.0 10.0 10.0 10.0 10.0 10.0 10.0 10.0 10.0 10.0 10.0 2.4926899910817264 10.0 10.0 10.0 10.0 10.0 10.0 10.0 10.0 10.0 10.0 10.0 10.0 10.0 10.0 10.0 10.0 10.0 10.0 3.8785124433775167 10.0 10.0 10.0 
6.257620130977631 0.0010 0.0010 0.0010 0.0010 0.0010 0.0010 9.59607212696725 10.0 0.0010 10.0 10.0 10.0 10.0 10.0 10.0 10.0 10.0 10.0 10.0 10.0 10.0 10.0 10.0 10.0 10.0 4.659420769626748 10.0 10.0 10.0 10.0 10.0 10.0 10.0 9.605416819126514 10.0 10.0 6.733966472598871 10.0 10.0 10.0 6.320396511663561 5.000500000000001 10.0 10.0 10.0 10.0 10.0 10.0 10.0 10.0 10.0 10.0 10.0 10.0 10.0 3.2045701529235906 10.0 10.0 10.0 10.0 10.0 10.0 10.0 10.0 10.0 10.0 10.0 10.0 10.0 10.0 10.0 10.0 10.0 10.0 9.619780730358015 10.0 10.0 10.0 10.0 10.0 10.0 10.0 10.0 10.0 10.0 10.0 10.0 10.0 10.0 10.0 10.0 10.0 10.0 10.0 10.0 10.0 10.0 
0.0010 0.0010 0.0010 0.002796977959652512 0.0010 0.0012268355573413975 0.0010 2.3494017651806267 10.0 0.0010 10.0 10.0 10.0 10.0 10.0 10.0 10.0 10.0 10.0 10.0 5.845403184767832 10.0 10.0 10.0 10.0 10.0 2.1413778682698177 10.0 10.0 10.0 10.0 10.0 10.0 10.0 0.0010 10.0 10.0 0.0010 10.0 10.0 10.0 0.12636135635949697 0.0010 10.0 10.0 10.0 10.0 10.0 10.0 10.0 10.0 10.0 10.0 10.0 10.0 10.0 10.0 10.0 10.0 10.0 10.0 10.0 10.0 10.0 10.0 10.0 10.0 10.0 10.0 10.0 10.0 10.0 10.0 10.0 10.0 9.892077658534207 10.0 10.0 10.0 10.0 10.0 10.0 10.0 10.0 10.0 10.0 10.0 10.0 10.0 10.0 10.0 10.0 10.0 10.0 10.0 10.0 10.0 10.0 
2.9783947593792943 0.0010 0.0014940333727106836 0.0010 0.001468594610682014 0.0010 0.0010 6.975376766209838 10.0 0.0017753184691889222 10.0 10.0 10.0 10.0 10.0 10.0 10.0 10.0 10.0 10.0 10.0 10.0 10.0 10.0 10.0 10.0 10.0 10.0 10.0 10.0 10.0 10.0 10.0 10.0 0.0010 10.0 10.0 10.0 10.0 10.0 10.0 0.001000000000000334 10.0 10.0 10.0 10.0 10.0 10.0 10.0 10.0 10.0 10.0 10.0 10.0 10.0 10.0 10.0 10.0 10.0 10.0 10.0 10.0 10.0 10.0 10.0 10.0 10.0 10.0 10.0 10.0 10.0 10.0 10.0 10.0 10.0 5.0005 10.0 10.0 10.0 10.0 10.0 10.0 10.0 10.0 10.0 10.0 10.0 10.0 10.0 10.0 10.0 10.0 10.0 10.0 10.0 10.0 10.0 10.0 
5.000500000000001 0.001133599786637495 0.0010028069687430898 0.0010000234497473223 0.001000734769473837 0.0010683064577135576 0.0011552062491008313 7.03029868956236 9.999756541823286 0.0010048703363812093 9.999841674607119 9.999787069220131 9.999852125723457 9.999366719780268 9.999756541823286 9.999366689220455 9.99965140308286 9.927351980777088 9.99934007170693 9.999568543843754 5.000500000000001 9.942348364538976 9.998845310317659 9.999932122129213 9.999920316835098 9.99993847866976 0.2957661484844438 9.634387640833303 9.999484509605734 9.999363439058316 9.999834976228067 9.999756541823286 9.999863203585907 9.999880747704008 5.885925144850432 9.99984366077115 9.99958342283575 6.794952939640091 9.998804796579504 9.999881574747793 9.999380953977926 9.621539627859296 5.000500000000001 9.999871793748412 5.787120087842546 9.989764137512203 9.99980353405563 9.99989642445942 9.8178228402818 9.999921734735695 9.999702996837652 9.99920748338441 9.998437226803567 9.999841539353705 9.99934007170693 1.9859193848952177 2.709182476157676 9.999435757716446 9.816713487938095 9.999858399434466 9.999886141389215 9.999937436838346 9.999884995672438 9.999875739292246 9.9996573428359 9.999872926049639 9.999879028850515 9.999916270435627 9.999907225603776 9.999820782190213 9.999931110414312 9.999903220640293 9.99988444097781 9.999935939744253 9.999904005129727 8.140253219507283 9.999927266295122 9.999848204256205 9.999937643959347 9.99951716197291 9.999647061946611 9.999885865027649 9.999736050782305 9.999553446379482 9.999903885155925 9.999756541823286 9.999840848770841 9.999916530232554 9.999790354563773 9.99988170086275 9.999924868641205 9.999937585691892 9.999941080716805 9.999841227088982 9.999789554635122 9.999756541823286 9.999378894599692 9.99994192324531 
5.1402406380317895 10.0 0.0010 0.0010 0.0010 0.0010 0.0010 10.0 0.0010 0.0010 10.0 10.0 10.0 10.0 10.0 10.0 10.0 10.0 10.0 10.0 0.0010 10.0 10.0 10.0 10.0 10.0 10.0 0.0010 10.0 7.464702055987473 10.0 10.0 10.0 10.0 0.0010 10.0 10.0 0.0010 10.0 10.0 10.0 0.0010 3.4734659025171384 10.0 10.0 10.0 10.0 10.0 10.0 10.0 10.0 10.0 10.0 10.0 7.626597144381737 0.0010 10.0 10.0 7.196284975140263 10.0 10.0 10.0 10.0 10.0 10.0 10.0 10.0 10.0 10.0 10.0 10.0 10.0 10.0 10.0 10.0 0.0010 10.0 10.0 10.0 10.0 10.0 10.0 10.0 10.0 10.0 10.0 10.0 10.0 10.0 10.0 10.0 10.0 10.0 10.0 10.0 10.0 10.0 10.0 
1.2654451813506866 0.004544155674836141 0.0010019314488492466 0.0010757477937248488 0.0010201515239724756 0.0010009984867983275 0.0010025221564065225 5.85372591060308 9.99071832866109 0.0010003313300533678 9.998107061160967 9.997961553043758 9.998123704563481 9.97230989609545 9.99071832866109 9.99808196261692 9.997075056351225 9.995789417847773 9.981198348540994 9.99586118940077 9.375769732148074 1.2564915515469357 9.99677835551472 9.998221976285219 9.998237954406797 9.998167836924512 5.215137166492775 9.99071832866109 9.896631454798953 9.971950187642694 9.998308129049347 9.99071832866109 9.998094904432177 9.998170592447382 4.8504257200620575 9.998095972487185 9.998032351530943 10.0 9.988308691053248 9.997925675967899 9.998382289718311 0.6629210050432022 5.52610093263333 9.998085383115319 9.933535600805026 9.978196421213466 9.998105403768223 9.99802564844366 9.681660202853294 9.998059251374737 9.99071832866109 9.987240479126825 9.99812329779092 9.998082078591677 9.973054805749852 9.886476477764722 5.298577986885176 9.99071832866109 9.967762051897711 9.998380862644154 9.998292904079888 9.997962680425877 9.998292590807036 9.998206148072335 9.99821485934875 9.998192208586573 9.998189617747581 9.998286037463382 9.99823034071707 9.998310304799201 9.998135187190801 9.998227000995094 9.99829467150159 9.998249874932363 9.997832742530687 3.718923618118877 9.997961990513843 9.998086549196996 9.99822874018173 9.998048322226598 9.997913292913246 9.998155062101315 9.968488736179037 9.998061495432223 9.99820556145829 9.964962812368881 9.998101601537039 9.998184216769324 9.9892093286383 9.99821699689882 9.99819328015305 9.99819319259859 9.998474351603361 9.99809005354473 9.967350220406887 9.966248599135564 9.998303985071962 9.998457342182071 
5.915394341730375 0.0010 0.005464016490186345 0.0010 0.0021292690500434295 0.0010 0.0010 7.900824532915656 10.0 0.0010 9.997965198053016 9.997887349412714 9.997898450705401 10.0 10.0 9.997282993458873 7.11205645608854 9.997720367704371 10.0 9.992106907323375 0.0010 10.0 9.987415678465565 9.999035251308603 9.997906462403519 9.997777324916996 10.0 10.0 9.982786987227135 10.0 9.999063816246474 9.894210298137963 9.997853721820254 9.998891560104763 0.0010 9.997892887751822 8.741227390596405 0.0010 10.0 9.999038801183262 9.987677589762642 0.0010 5.0460674156410406 9.99783498139897 9.999792921549984 10.0 9.99721010287882 9.998966240517685 10.0 9.999281887469666 9.963067127623852 10.0 9.999123877937315 9.997831123936571 10.0 10.0 1.6663011314758185 10.0 10.0 9.998653658340714 9.997893211166502 9.999325441384673 9.999033258055523 9.997712091069891 9.99781045075396 9.997849315696277 9.997880418850134 9.997913539256528 9.999025627139783 9.99978022524952 9.999059946604714 9.999017386844741 9.997906542303333 9.9978824056423 9.998969607130537 10.0 10.0 9.99782789092886 9.99786410309177 9.870510560021392 9.998858843487302 9.997548099739609 9.987183326547333 9.995565253700983 9.99790744477051 10.0 9.997995188105683 9.999042821545403 9.986198196994808 9.999015089629019 9.997916443737891 9.99795051616159 9.997919653020139 9.997872320281488 10.0 10.0 9.985987985009958 9.997877970676548 
4.084749053026572 0.0010 0.0010361292231342157 0.0010 0.0010 0.0010 0.0010 8.099195039743249 10.0 0.0010 10.0 10.0 10.0 10.0 10.0 10.0 10.0 10.0 10.0 10.0 10.0 6.750774659759694 10.0 10.0 10.0 10.0 6.495847024802109 10.0 10.0 10.0 10.0 10.0 10.0 10.0 8.282557499196612 10.0 10.0 7.963411501773928 10.0 10.0 10.0 0.0010 2.3180168572160422 10.0 10.0 10.0 10.0 10.0 10.0 10.0 10.0 10.0 10.0 10.0 10.0 10.0 10.0 10.0 10.0 10.0 10.0 10.0 10.0 10.0 10.0 10.0 10.0 10.0 10.0 10.0 10.0 10.0 10.0 10.0 10.0 0.0010 10.0 10.0 10.0 10.0 10.0 10.0 10.0 10.0 10.0 10.0 10.0 10.0 10.0 10.0 10.0 10.0 10.0 10.0 10.0 10.0 10.0 10.0 
4.428173048968602 0.0010 0.0010143515288085843 0.0010 0.0010 0.0010 0.0010 8.466602584307394 10.0 0.0010 10.0 10.0 10.0 10.0 10.0 10.0 10.0 10.0 10.0 10.0 10.0 10.0 10.0 10.0 10.0 10.0 0.0010 10.0 10.0 10.0 10.0 10.0 10.0 10.0 4.849638530764527 10.0 10.0 9.339235370022017 10.0 10.0 10.0 10.0 6.329488310355171 10.0 0.2507010046621172 10.0 10.0 10.0 10.0 10.0 10.0 10.0 10.0 10.0 10.0 5.855320221502595 0.0010 10.0 10.0 10.0 10.0 10.0 10.0 10.0 10.0 10.0 10.0 10.0 10.0 10.0 10.0 10.0 10.0 10.0 10.0 10.0 10.0 10.0 10.0 10.0 10.0 10.0 10.0 10.0 10.0 10.0 10.0 10.0 10.0 10.0 10.0 10.0 10.0 10.0 10.0 10.0 10.0 10.0 
0.22181951139689243 0.0010 0.0010 0.0010 0.0010 0.0010 0.0010 0.0010 10.0 0.0010 10.0 10.0 10.0 10.0 10.0 10.0 10.0 10.0 10.0 10.0 10.0 10.0 10.0 10.0 10.0 10.0 0.0010 10.0 10.0 10.0 10.0 10.0 10.0 10.0 10.0 10.0 10.0 10.0 10.0 10.0 10.0 8.723533772098023 10.0 10.0 10.0 10.0 10.0 10.0 10.0 10.0 10.0 10.0 10.0 10.0 10.0 10.0 0.0010 10.0 10.0 10.0 10.0 10.0 10.0 10.0 10.0 10.0 10.0 10.0 10.0 10.0 10.0 10.0 10.0 10.0 10.0 0.0010 10.0 10.0 10.0 10.0 10.0 10.0 10.0 10.0 10.0 10.0 10.0 10.0 10.0 10.0 10.0 10.0 10.0 10.0 9.66800020973379 10.0 10.0 10.0 
0.0010 0.0010 0.0034473094105440705 0.0010 0.0010 0.0010 0.0010 1.4737969935713198 10.0 0.0010 10.0 10.0 10.0 10.0 10.0 10.0 10.0 10.0 10.0 10.0 10.0 10.0 10.0 10.0 10.0 10.0 10.0 10.0 10.0 10.0 10.0 10.0 10.0 10.0 0.902021631228299 10.0 10.0 9.921383622761079 10.0 10.0 10.0 4.602590768396698 5.081551358407677 10.0 10.0 10.0 10.0 10.0 10.0 10.0 10.0 10.0 10.0 10.0 10.0 10.0 8.222942270656159 10.0 10.0 10.0 10.0 10.0 10.0 10.0 10.0 10.0 10.0 10.0 10.0 10.0 10.0 10.0 10.0 10.0 10.0 10.0 10.0 10.0 10.0 10.0 10.0 10.0 10.0 10.0 10.0 10.0 10.0 10.0 10.0 10.0 10.0 10.0 10.0 10.0 10.0 10.0 10.0 10.0 
9.716893574828743 1.7656901805802927 0.0010 0.0018924165720243782 0.0010 0.0010797521662651872 0.0010020001644944424 3.292500323993375 0.0010 0.0010 9.182920399111762 8.960406731407293 8.961846523268441 0.5261957866432567 1.542291285274492 8.85516252773904 8.955886317665422 9.1034441213144 0.35750185982133065 8.593852831281653 2.6063397855600927 4.561991782139598 8.513193393205439 9.044082950655163 9.178906863803086 9.192788045455824 0.9422758498528472 1.1347322209936301 6.335146213896585 0.8100923537939808 9.186952813102275 0.4523607510338068 9.174991024293965 9.174280854823017 2.8997800320912672 9.176291305934658 8.971210924891357 4.555747073444582 1.7360679250644997 9.171637614067691 8.489465602881005 7.496995868060992 1.3034429420401832 8.95866214939322 0.46300494767043254 0.8468175862379548 9.19549337799747 8.620514895937937 1.108381255601448 8.57529802237471 0.2504055409778907 4.21457466161306 8.901992617148384 9.175713770775918 0.8010552649716178 0.1378241227722521 1.9156694190879504 4.438299553062038 1.2492046969615518 8.608266438063643 9.17677644341895 9.133762895686413 9.175988123120078 9.067410754157738 9.189784070150894 8.996825240290299 8.91995293280545 9.18618631361721 9.175874529230644 9.18663208468908 9.11715432626027 9.157853003688924 9.176517535709623 9.213247300445222 9.169885401324517 4.955329282469614 9.100867946680772 9.189178600557828 9.190818628069449 9.170742905579452 9.000844013265725 9.188616246643495 8.754220271865218 8.305671256012737 9.042945438645194 1.2565987292518024 9.175828589707312 8.835904909723514 8.663789816217145 9.17040338341587 9.194751763733219 9.193181010501625 9.273146365007577 9.178234747160484 2.206219124540695 0.3510257836859427 7.997872983459105 9.268149027643364 
3.3769916114447094 0.001000000000000334 0.0010 0.0010 0.0010 0.0012477411632741257 0.0010 6.391307071303385 8.734203878933092 0.0010619070362276727 10.0 10.0 10.0 10.0 10.0 10.0 10.0 10.0 10.0 10.0 3.6875882292640414 9.76055696548724 10.0 10.0 10.0 10.0 7.305415226883145 10.0 10.0 10.0 10.0 10.0 10.0 10.0 5.868048586832628 10.0 10.0 5.208744221716065 10.0 10.0 10.0 6.925279288132702 0.0010 10.0 7.713832016806639 10.0 10.0 10.0 10.0 10.0 10.0 10.0 10.0 10.0 10.0 9.196998054064027 6.727930387472837 3.8995437829346358 10.0 10.0 10.0 10.0 10.0 10.0 10.0 10.0 10.0 10.0 10.0 10.0 10.0 10.0 10.0 10.0 10.0 10.0 10.0 10.0 10.0 10.0 10.0 10.0 10.0 10.0 10.0 10.0 10.0 10.0 10.0 10.0 10.0 10.0 10.0 10.0 10.0 9.924840203494437 10.0 10.0 
0.0010 0.0010 0.0010 0.0010 0.0010 0.0010 0.0010 0.0010 10.0 0.0010 10.0 10.0 10.0 10.0 10.0 10.0 10.0 10.0 10.0 10.0 0.0010 10.0 10.0 10.0 10.0 10.0 10.0 10.0 10.0 10.0 10.0 10.0 10.0 10.0 0.0010 10.0 10.0 2.9183347098803036 10.0 10.0 10.0 0.0010 0.0010 10.0 6.593411316954139 10.0 10.0 10.0 10.0 10.0 10.0 10.0 10.0 10.0 10.0 10.0 0.0010 10.0 0.0010 10.0 10.0 10.0 10.0 10.0 10.0 10.0 10.0 10.0 10.0 10.0 10.0 10.0 10.0 10.0 10.0 0.0010 10.0 10.0 10.0 10.0 10.0 10.0 10.0 10.0 10.0 10.0 10.0 10.0 10.0 10.0 10.0 10.0 10.0 10.0 10.0 10.0 10.0 10.0 
6.162906843734731 0.0010 0.0010 0.0010 0.0010 0.0010 0.0010436688183821923 8.163071240178311 9.999620620624153 0.0010 10.0 10.0 10.0 9.99963582067078 9.998507950167218 10.0 9.93846593375325 10.0 9.999635806002509 9.990948087517305 7.3773564836342045 10.0 10.0 10.0 10.0 10.0 0.0010 9.999620620624153 9.999999473398809 9.999991145935443 10.0 9.998881801744256 10.0 10.0 4.875886669650267 10.0 10.0 6.732445113829265 9.988120682543247 10.0 10.0 10.0 6.036293629872159 10.0 6.253324295533566 9.999627474788507 10.0 10.0 9.999991145935443 10.0 10.0 10.0 10.0 10.0 9.998143453508344 0.5433550423198721 2.5430072768204797 10.0 9.999071933216765 10.0 10.0 10.0 10.0 10.0 10.0 10.0 10.0 10.0 10.0 10.0 10.0 10.0 10.0 10.0 10.0 8.899102212269796 10.0 10.0 10.0 10.0 10.0 10.0 10.0 10.0 10.0 9.99808726168759 10.0 10.0 10.0 10.0 10.0 10.0 10.0 10.0 9.969453710417257 9.99963581401666 10.0 10.0 
5.013698818629158 0.0010 0.0010 0.0010 0.0010281918846134681 0.0010 0.0012902968261810127 7.520071117230512 10.0 0.0010 10.0 9.944406157393304 10.0 10.0 10.0 9.999993814890791 10.0 10.0 10.0 10.0 10.0 4.73533778232829 10.0 10.0 10.0 10.0 4.3396556411033265 10.0 9.917645370499509 10.0 10.0 10.0 10.0 10.0 7.651696595168177 10.0 9.99960381277696 6.4049526462131 10.0 10.0 10.0 3.604087818142017 6.857269034726395 10.0 7.3640645902678505 8.57582514199452 10.0 10.0 10.0 10.0 10.0 10.0 10.0 10.0 10.0 8.266159230265941 5.932249827960957 10.0 9.59093253901242 10.0 10.0 10.0 10.0 10.0 10.0 10.0 10.0 10.0 9.99968389547114 10.0 10.0 10.0 10.0 10.0 10.0 4.4194654638748085 10.0 10.0 10.0 10.0 10.0 10.0 10.0 9.999942567839796 9.999924246932194 10.0 10.0 10.0 10.0 10.0 10.0 10.0 10.0 10.0 10.0 10.0 10.0 10.0 
4.537516834582814 0.0049107947048305355 0.00123789571112012 0.001026208902807019 0.001086992410882742 0.001688960415404426 0.0010351052391199744 7.878718605885919 9.960611649525616 0.0010009141408089232 9.995602226693123 9.99565309432428 9.995702458621375 9.960611649525616 9.99490640207712 9.99554154673405 9.908571361107965 9.995217206229668 9.994048796868094 9.88725940724003 5.054802518807484 9.496247990974435 9.995255560530987 9.9962990292435 9.996396675378385 9.995910972560528 7.641367651985972 9.960611649525616 9.870509233912475 9.960611649525616 9.996790085579086 9.994722289811051 9.995534798767329 9.995902580541628 8.453261460285963 9.995536974449797 9.99599810677248 7.658122461573303 9.996048046630152 9.99657025273807 9.995436221503178 1.232576927657293 9.768323072342707 9.995478040379265 8.768423072342706 9.994323499658814 9.99556160536595 9.995366665257984 9.994343924336272 9.99593257356855 9.994763124879775 9.994951477621628 9.995844568107055 9.99545701172751 9.993819246846122 8.768423072342706 9.768323072342707 9.994887356412654 9.99407764593815 9.995240160320826 9.99673336709454 9.99584935330373 9.996747958549868 9.996028959095066 9.996269042842036 9.996123074479026 9.99610842072202 9.996693505745055 9.996353220402405 9.996783278605948 9.995833526127292 9.996331765525605 9.996745109796661 9.99641103172388 9.99621574609535 4.767935309382488 9.996288895898564 9.995479100501562 9.996283547028318 9.995311077029388 9.99554490215907 9.995904455210198 9.99649261445934 9.995685446864304 9.996245671175883 9.993965990461522 9.995567643304291 9.99621417274278 9.995477352043666 9.996272922814324 9.996129153298398 9.99606772147901 9.996753493843636 9.995499411330654 9.960611649525616 9.994630145016181 9.995647685800268 9.996828071257987 
9.812666217478874 6.2678923582562724 0.0010 0.0021549448405111535 0.0022136970516499774 0.003520966699227011 0.010875822468526324 10.0 0.001000000000000334 0.001103395109025527 10.0 10.0 10.0 10.0 10.0 10.0 10.0 10.0 10.0 10.0 0.001000000000000334 4.223014355425005 10.0 10.0 10.0 10.0 10.0 0.001000000000000334 10.0 10.0 10.0 10.0 10.0 10.0 2.1801380189442385 10.0 10.0 2.181205168016141 10.0 10.0 10.0 0.0010 2.092092710077355 10.0 9.989030435508356 10.0 10.0 10.0 10.0 10.0 10.0 10.0 10.0 10.0 10.0 0.001000000000000334 9.102881303254161 10.0 10.0 10.0 10.0 10.0 10.0 10.0 10.0 10.0 10.0 10.0 10.0 10.0 10.0 10.0 10.0 10.0 10.0 6.2408608912670775 10.0 10.0 10.0 10.0 10.0 10.0 10.0 10.0 10.0 10.0 10.0 10.0 10.0 10.0 10.0 10.0 10.0 10.0 10.0 10.0 10.0 10.0 
0.0010 0.0010 0.0010 0.0010 0.0010 0.0010 0.0010 4.526986473879669 10.0 0.0010 10.0 10.0 10.0 10.0 10.0 10.0 10.0 10.0 10.0 10.0 10.0 10.0 10.0 10.0 10.0 10.0 10.0 10.0 10.0 10.0 10.0 10.0 10.0 10.0 0.0010 10.0 10.0 10.0 10.0 10.0 10.0 0.0010 6.937081650660852 10.0 10.0 10.0 10.0 10.0 10.0 10.0 10.0 10.0 10.0 10.0 10.0 10.0 9.588479552532212 10.0 9.52579497965437 10.0 10.0 10.0 10.0 10.0 10.0 10.0 10.0 10.0 10.0 10.0 10.0 10.0 10.0 10.0 10.0 0.0010 10.0 10.0 10.0 10.0 10.0 10.0 10.0 10.0 10.0 10.0 10.0 10.0 10.0 10.0 10.0 10.0 10.0 10.0 10.0 10.0 10.0 10.0 
2.028707732534237 0.0010 0.0010281930447611992 0.0010000369485947075 0.0010053849096454182 0.0010006587291675347 0.0010 5.874488771914953 10.0 0.0010023124599147658 10.0 10.0 10.0 10.0 10.0 10.0 10.0 10.0 10.0 10.0 10.0 3.814676522933789 10.0 10.0 10.0 10.0 10.0 10.0 10.0 10.0 10.0 10.0 10.0 10.0 6.835331066753352 10.0 10.0 7.615402183104266 10.0 10.0 10.0 2.3826832599349714 8.845782159802745 10.0 10.0 10.0 10.0 10.0 10.0 10.0 10.0 10.0 10.0 10.0 10.0 10.0 7.147527164673444 10.0 10.0 10.0 10.0 10.0 10.0 10.0 10.0 10.0 10.0 10.0 10.0 10.0 10.0 10.0 10.0 10.0 10.0 0.0010 10.0 10.0 10.0 10.0 10.0 10.0 10.0 10.0 10.0 10.0 10.0 10.0 10.0 10.0 10.0 10.0 10.0 10.0 10.0 10.0 10.0 10.0 
5.466488915867148 10.0 0.0010000487704924631 0.001067699861295504 0.0010 0.0010 0.00100001156865895 9.453849485136942 0.0010 0.0010 10.0 10.0 10.0 5.336091347519201 8.802577625649747 10.0 10.0 10.0 8.854963336819178 10.0 4.596294645406618 6.371807132192896 10.0 10.0 10.0 10.0 7.764870690714511 0.0010 10.0 5.336091347519201 10.0 10.0 10.0 10.0 1.533692479359162 10.0 10.0 1.4205005827545318 10.0 10.0 10.0 0.0010 5.466488915867148 10.0 7.873669072849037 8.561551912604061 10.0 10.0 10.0 10.0 10.0 10.0 10.0 10.0 7.965392356474206 4.534511084132852 5.410652304577047 9.987800901824231 7.618794289645445 10.0 10.0 10.0 10.0 10.0 10.0 10.0 10.0 10.0 10.0 10.0 10.0 10.0 10.0 10.0 10.0 8.481366459692488 10.0 10.0 10.0 10.0 10.0 10.0 10.0 10.0 10.0 8.743123925717757 10.0 10.0 10.0 10.0 10.0 10.0 10.0 10.0 7.953597182319371 8.863428906871574 10.0 10.0 
10.0 1.4598447400471521 0.0010 0.0013939589536298628 0.001287245567621231 0.0015006412837278971 0.0010 3.255649007630193 0.0010 0.0012930543809756907 8.591139420860495 8.620844801842347 8.580195960513711 1.7128890839648585 1.4521953320153442 8.597918823159166 7.041670498244526 8.815135068711658 1.7120728797939595 7.666029389625933 1.4695907524981946 4.682811130562374 8.6560314645382 8.613242830123337 8.53509730453435 8.502002542224938 1.2228931565466472 1.192458210955876 8.494881281489967 1.611373833758326 8.544279763495743 4.120259747718511 8.573761316705717 7.776241632948507 2.8821570906935627 8.588145843052992 8.604059420698151 6.1366082022013995 3.2540763384695093 8.563694632417597 8.652586159952705 6.535238387588276 1.4215139745619505 8.609155026430937 0.0010 1.7094105250320895 8.584182312190109 8.642641891687786 3.3316440318622997 8.480872565128475 4.778946211689573 4.621644633666888 8.52754210821405 8.667798432181929 1.6933604259173558 0.6529052396525845 1.406432496220436 6.22814786878555 1.7028918577599668 8.613352383899276 8.527043078089642 8.603937777533375 8.586657453114736 8.615647534774336 8.628098143158443 8.557709736600895 8.528031611890057 8.571903754923333 8.589331667176388 8.559549020894748 8.556871614639551 8.560950590212702 8.532710658525787 8.535514726899882 8.524053998770414 4.774673527282643 8.590041921372649 8.605579044737327 8.487482067883132 8.57105037899287 8.601097470785744 8.59268573640237 8.412021535008074 8.780610744077999 8.567874644966373 1.7157387501304893 8.548144008267828 8.640374053902338 8.423886431213909 8.53520466070779 8.602936790190064 8.510773873296394 8.464793171363283 8.594899212543648 5.6464124040538515 1.8169324229430956 8.732406421091609 8.447319504034887 
0.17539692286254416 0.0010 0.0010 0.0010 0.0010 0.0010 0.0010 0.0010 9.923202028453598 0.0010 10.0 9.995781239529675 10.0 10.0 8.15410317217688 10.0 10.0 10.0 10.0 10.0 9.967883880566268 10.0 10.0 10.0 10.0 10.0 0.0010 10.0 10.0 9.938602668376591 10.0 10.0 10.0 10.0 10.0 10.0 10.0 10.0 10.0 10.0 10.0 10.0 10.0 10.0 9.035801131881284 10.0 10.0 10.0 10.0 10.0 10.0 10.0 10.0 10.0 10.0 10.0 0.0010 10.0 9.821334811207635 10.0 10.0 10.0 10.0 10.0 10.0 10.0 10.0 10.0 10.0 10.0 10.0 10.0 10.0 10.0 10.0 0.7750240074147406 10.0 10.0 10.0 10.0 10.0 10.0 10.0 10.0 10.0 10.0 10.0 10.0 10.0 10.0 10.0 10.0 10.0 10.0 9.80236469459634 10.0 10.0 10.0 
4.433874576783255 0.0010 0.0010007044607787412 0.001388063552906836 0.0010 0.0010940337223932152 0.0010826668310599376 7.219708034107871 10.0 0.0013740125354246297 10.0 10.0 10.0 10.0 10.0 10.0 9.999999439600902 10.0 10.0 10.0 9.971663823506908 7.802810618396467 10.0 10.0 10.0 10.0 8.649965627625495 10.0 10.0 10.0 10.0 10.0 10.0 10.0 8.307883689558842 10.0 10.0 9.908106848030242 10.0 10.0 10.0 2.6506598261583783 3.4168960224658056 10.0 8.237480025703197 8.638020485326825 10.0 10.0 10.0 10.0 10.0 10.0 10.0 10.0 10.0 7.8234191066903165 7.374609281684126 9.294669822098129 10.0 10.0 10.0 10.0 10.0 10.0 10.0 10.0 10.0 10.0 10.0 10.0 10.0 10.0 10.0 10.0 10.0 2.3490487115753305 10.0 10.0 10.0 10.0 10.0 10.0 10.0 10.0 10.0 10.0 10.0 10.0 10.0 10.0 10.0 10.0 10.0 10.0 9.999999004713658 10.0 10.0 10.0 
0.7775035476989771 0.0010 0.0010 0.0012592331463010455 0.0010 0.0024381839501092686 0.0010 6.532981169081686 10.0 0.0010 10.0 10.0 10.0 10.0 9.991193867755428 10.0 10.0 10.0 10.0 10.0 10.0 10.0 10.0 10.0 10.0 10.0 9.550168121408355 10.0 10.0 10.0 10.0 10.0 10.0 10.0 5.905709134885976 10.0 10.0 10.0 10.0 10.0 10.0 5.7136717189118 9.9574506978296 10.0 9.767358658684046 10.0 10.0 10.0 10.0 10.0 10.0 10.0 10.0 10.0 10.0 7.987335976746949 10.0 9.639258249939324 10.0 10.0 10.0 10.0 10.0 10.0 10.0 10.0 10.0 10.0 10.0 10.0 10.0 10.0 10.0 10.0 10.0 2.0562338785984293 10.0 10.0 10.0 10.0 10.0 10.0 10.0 10.0 10.0 10.0 10.0 10.0 10.0 10.0 10.0 10.0 10.0 10.0 10.0 9.993209728693117 10.0 10.0 
7.261601485847298 0.0010 0.0010 0.0010 0.0010 0.0010 0.0010 10.0 10.0 0.0010 10.0 10.0 10.0 10.0 10.0 10.0 10.0 10.0 10.0 10.0 10.0 10.0 10.0 10.0 10.0 10.0 10.0 10.0 10.0 10.0 10.0 10.0 10.0 10.0 10.0 10.0 10.0 10.0 10.0 10.0 10.0 4.1675818286199116 10.0 10.0 10.0 10.0 10.0 10.0 10.0 10.0 10.0 10.0 10.0 10.0 10.0 10.0 0.0010 10.0 10.0 10.0 10.0 10.0 10.0 10.0 10.0 10.0 10.0 10.0 10.0 10.0 10.0 10.0 10.0 10.0 10.0 8.00108568533524 10.0 10.0 10.0 10.0 10.0 10.0 10.0 10.0 10.0 10.0 10.0 10.0 10.0 10.0 10.0 10.0 10.0 10.0 10.0 10.0 10.0 10.0 
5.192575084355253 0.0015331205984249134 0.0010127102949851433 0.0011143984398858124 0.0010128507993764674 0.0010 0.0016698402224269977 7.661137811905539 9.998909810588739 0.0010266370742785067 9.999729920545002 9.999984853704616 9.999729922405093 9.998738658276258 9.998902436430475 9.999984853841594 9.988014077851208 9.999935556631307 9.998888700920519 9.99972992178013 8.196577591976922 7.771911429399188 9.898753223773856 9.99972992050614 9.999729918984283 9.999729922345594 1.064986406872632 9.99943133579087 9.999922529624515 9.998897603821902 8.492889206384373 9.999929675183923 9.999729924706442 9.999729922444866 4.785585157573321 9.999729922280974 9.976478094530497 6.7197880106683545 8.493144787965786 9.999729922576908 9.999984865718288 6.363176314407071 5.237279763037995 9.999729925047902 3.5455031992177912 9.998085018205757 9.999726355139627 9.999729924894325 9.999982598827259 9.999729923055035 9.999984848931097 9.999984938108629 9.999729917184677 9.999729922707687 9.99863780626633 6.598545404746831 2.6774786715319587 9.999981654738257 9.998328437667851 9.999984863191772 9.999729918684864 9.999729922415742 9.99972992083332 9.999729922433252 9.999729927508412 9.999729926794078 9.99972992303188 9.999729919907633 9.999729922579814 9.99972992271713 9.999729922465807 9.99972991998924 9.99972992109413 9.999730298640953 9.999729924197124 8.571890766642387 9.999729922473263 9.999729922481228 9.999729922660949 9.999730073195861 9.999984853479832 9.99972992856489 9.999730067058799 9.946936960182468 9.999729925241022 9.998886939819416 9.999729919669159 9.999729923056636 9.999729923404516 9.9997299228368 9.999729922415709 9.999729921926045 9.999731456247446 9.999729922727681 9.99994618445153 9.998890154192875 9.999984984136068 9.999731388713494 
10.0 2.178594130882847 0.0014024837411928525 0.0018743331376472085 0.001186554382252773 0.0010 0.001115005580037423 5.087202461027326 0.0010 0.0010025471546265808 10.0 10.0 10.0 0.0010 0.0010 10.0 9.205382862378707 7.555406388615286 0.0010 7.41219381741304 0.0010 4.25817196918107 9.602966009266318 10.0 10.0 10.0 0.0010 0.13591255890574594 6.972765147149825 0.0010 10.0 3.725900069054508 10.0 10.0 4.50055 10.0 10.0 4.464969698295581 3.5955819987337616 10.0 9.611423736898775 3.489752659672657 0.0010 10.0 0.0010 0.0010 10.0 10.0 0.5590960992500458 10.0 3.6768288424439737 3.2186739782749285 10.0 10.0 0.0010 0.0010 0.0010 4.518221029966894 0.0010 10.0 10.0 10.0 10.0 10.0 10.0 10.0 10.0 10.0 10.0 10.0 10.0 10.0 10.0 10.0 10.0 5.588120308687171 10.0 10.0 10.0 10.0 10.0 10.0 9.664751177180667 10.0 10.0 0.0010 10.0 10.0 9.58033161461907 10.0 10.0 10.0 10.0 10.0 4.5005500000000005 0.0010 9.421355549022579 9.96751021326837 
6.889606516166252 0.0010 0.0010 0.0012595774926649937 0.0010 0.0010117066080890195 0.0010 9.568907694530017 10.0 0.0010 10.0 10.0 10.0 10.0 10.0 10.0 9.933205501512452 10.0 10.0 9.967200842645624 10.0 10.0 10.0 10.0 10.0 10.0 5.0005 10.0 9.962406154310905 10.0 10.0 10.0 10.0 10.0 10.0 10.0 9.845763043977742 5.000500000000001 9.876458131135772 10.0 10.0 8.860843526413941 7.974936577083999 10.0 4.928509024046456 10.0 10.0 10.0 9.96625347266398 10.0 9.969871667015036 10.0 10.0 10.0 10.0 4.929712392574854 4.7569074097750494 9.957219153908706 8.45071267089719 10.0 10.0 10.0 10.0 10.0 10.0 10.0 10.0 10.0 10.0 10.0 10.0 10.0 10.0 10.0 10.0 9.591802835031336 10.0 10.0 10.0 10.0 10.0 10.0 10.0 10.0 10.0 10.0 10.0 10.0 10.0 10.0 10.0 10.0 10.0 10.0 9.887598300632584 10.0 10.0 10.0 
9.555400341231259 2.5865834473390823 0.0010 0.0010864941684157105 0.0010 0.0010 0.0010 6.084940791997213 0.0010 0.0010 10.0 10.0 10.0 1.3144699245639453 1.909568365789628 10.0 10.0 10.0 1.5590605437013645 10.0 0.0010 3.6497362784789615 10.0 10.0 10.0 10.0 0.0010 0.5866547743528776 9.76406598763311 0.38472644167954595 10.0 5.031381245596412 10.0 10.0 2.0878643351060644 10.0 10.0 6.301396531032346 4.699305837195536 10.0 10.0 6.39588858399158 0.0010 10.0 0.0010 0.35921477183726314 10.0 10.0 5.01468338750472 10.0 5.0005 5.0005 10.0 10.0 0.4794451392818928 0.0010 0.0856702230598847 6.244064083183287 0.4794451392818928 10.0 10.0 10.0 10.0 10.0 10.0 10.0 10.0 10.0 10.0 10.0 10.0 10.0 10.0 10.0 10.0 4.156623819760838 10.0 10.0 10.0 10.0 10.0 10.0 10.0 10.0 10.0 1.589489019005863 10.0 10.0 10.0 10.0 10.0 10.0 10.0 10.0 7.554017305125516 1.607523828169013 10.0 10.0 
0.3194868297108987 0.0024881160976126093 0.0010044839181025716 0.0010302043369119988 0.001000765004996521 0.002455341866534173 0.0011328548829899422 0.0010 9.931514669460217 0.001090199223829033 9.985202025599213 9.982867095401406 10.0 9.830189581227206 8.96079230322881 9.986710920589044 10.0 10.0 9.85188486520421 10.0 8.299479224317752 6.153271060115915 9.980299143659511 9.98507721443355 9.985323079530092 9.986278209422355 5.618147610878426 9.968571322670424 10.0 9.878304475410456 9.995904764371566 10.0 9.994725366703557 9.99387311047039 7.050019531103399 9.984022128182529 9.971289302528893 10.0 10.0 9.994925572620614 9.990378333149986 7.100948681264811 3.0949358983559754 9.797037319524179 10.0 9.885320071475446 9.982503486579652 9.983348724955418 9.817902147313863 9.98523224890562 10.0 10.0 9.981328363402467 9.983406583630028 9.968749604390071 9.585696090573334 4.084046722051072 10.0 9.862398013328004 9.985448980090663 9.99671482659326 9.985153878584994 9.996729587031968 9.982831583967164 9.985433787266961 9.988984104790042 9.990458166490608 9.985589880704273 9.987611086924566 9.996783341924917 9.989122969838304 9.984750079051489 9.98546105239316 9.985557302415424 9.98311046535448 0.7976938252756152 10.0 9.983712686236773 9.985977137162484 9.996521108768693 9.983142465220405 9.98320371958071 9.985708835338878 9.994012493168317 9.986296177181309 9.968560253612221 9.985505904163306 9.92330638233731 9.987632198554607 9.987811249367804 9.988717345416621 9.988810976279476 9.996708811136015 9.994732725130925 10.0 9.969034884829059 9.994077223269205 9.986259122064322 
10.0 5.526550732629238 0.0010 0.0010 0.0010 0.006823165472133013 0.0010 9.538048076245612 0.0010 0.0019206697692741052 10.0 10.0 10.0 10.0 10.0 10.0 10.0 10.0 10.0 10.0 0.0010 0.001000000000000334 10.0 10.0 10.0 10.0 10.0 0.0010 10.0 10.0 10.0 10.0 10.0 10.0 0.7880138298564718 10.0 10.0 0.0010 10.0 10.0 10.0 0.0010 0.0010 10.0 10.0 10.0 10.0 10.0 10.0 10.0 10.0 10.0 10.0 10.0 10.0 0.0010 10.0 10.0 10.0 10.0 10.0 10.0 10.0 10.0 10.0 10.0 10.0 10.0 10.0 10.0 10.0 10.0 10.0 10.0 10.0 10.0 10.0 10.0 10.0 10.0 10.0 10.0 10.0 10.0 10.0 10.0 10.0 10.0 10.0 10.0 10.0 10.0 10.0 10.0 10.0 10.0 10.0 10.0 
0.9885030684778218 0.0010 0.0010 0.0014199361194076644 0.0010 0.0010 0.0010 6.213054762679487 10.0 0.0010 10.0 10.0 10.0 10.0 10.0 10.0 10.0 10.0 10.0 10.0 3.4848903806494693 0.0010 10.0 10.0 10.0 10.0 10.0 10.0 10.0 10.0 10.0 10.0 10.0 10.0 7.056022834340694 10.0 10.0 5.917794725823532 10.0 10.0 10.0 1.9379814675978393 4.349359674049457 10.0 10.0 10.0 10.0 10.0 10.0 10.0 10.0 10.0 10.0 10.0 10.0 10.0 7.577757410406227 10.0 8.103300222192512 10.0 10.0 10.0 10.0 10.0 10.0 10.0 10.0 10.0 10.0 10.0 10.0 10.0 10.0 10.0 10.0 4.181321776072835 10.0 10.0 10.0 10.0 10.0 10.0 10.0 10.0 10.0 10.0 10.0 10.0 10.0 10.0 10.0 10.0 10.0 10.0 10.0 10.0 10.0 10.0 
10.0 0.7602143453278263 0.003359491246036953 0.0010003716248660635 0.0019093418359836685 0.00107020081368086 0.002887028335755747 1.1345684759234906 0.0010 0.0020927660106422425 4.678969150583507 4.755740242388649 4.81561402987132 4.351864503881253 4.381901505925606 4.593370395833529 4.345912905715216 4.155059991553163 4.247130603601089 4.208867266519605 4.251568779973833 5.6760993282930325 4.202215681446226 5.615790401550637 5.748871869279037 5.1079718700242065 4.680528185448843 4.0366198228309536 2.96149839188182 5.135278439086335 6.29879767005923 4.014580968994888 4.5857213912647055 5.244131490713519 5.504512216653068 4.587006810117607 4.385741458517462 4.075266105540364 4.310431924587879 5.97002757252607 4.459379055883092 5.928104150245242 5.241748012211042 4.509608082538742 0.5379329939961022 4.702357753730297 4.630437098425723 4.368047088641936 3.3121105203591084 5.144322037613035 3.769076422380047 4.069054029557796 4.972252779328974 4.470492352503389 4.330923798605425 1.7375968956721475 5.2581475320009865 3.944332610846155 5.21270309463274 4.210945729235448 6.198757810749491 5.013710588606541 6.211589557424164 5.25075620005585 5.5599304523933775 5.376790562186582 5.361168481243446 6.140362717921365 5.679545318965008 6.263294837401686 4.997095530108881 5.659312899923098 6.213530015033417 5.773082816143853 5.501763828682506 5.90751973364667 5.604833900198548 4.514886877715514 5.6019408202630805 4.200148828916797 4.61009821224215 5.0810236113967635 5.872539799957491 4.7916688867288535 5.547516416016258 4.157688452674422 4.637107043820741 5.502607567008788 4.537462581179297 5.576205447004931 5.374537143630864 5.3131209378773825 6.224454535962257 4.535110219889884 1.2720578795954651 5.092478020013096 4.771533810761027 6.3306432003399005 
10.0 2.1011820260011786 0.0016559704214129767 0.0019016944304917033 0.0012605170739006014 0.0010235125840319932 0.001662410333441102 3.642693325693807 0.0010 0.001021880363736065 9.493209585005566 9.493131586785719 9.493200051894798 0.15561197290506446 0.11743270727025035 9.492745722055176 9.19742706553083 7.90674481271531 0.24973120741022825 9.432735819424828 0.5240999845857166 4.103666883779706 9.244132123036321 9.493177455689278 9.493190609605723 9.4945498968316 0.8524651876760574 1.5547743513310146 6.854646362293226 0.1556115875892159 9.49321699918362 3.6311426600622863 9.492704099454862 9.493009142414842 3.9808929948442753 9.492962086807402 9.499246355234863 4.031767814087862 3.5141918321022203 9.493198409757067 9.195732476437176 4.346829855473768 0.3506282741714015 9.492783856974656 0.0010 0.20212784294996577 9.498349335942894 9.492745646654086 0.8786606601322662 9.493101551981834 3.5886444456512736 3.3048424944516857 9.492318129272636 9.493025265992493 0.1556265845414222 0.0010 0.5055613119021176 3.934026837532548 0.17052188547440927 9.491930338492859 9.501567458050834 9.493182926850618 9.493217877600884 9.493170967462163 9.494843851687992 9.492917156506255 9.492969761117124 9.493203055571861 9.492883179384908 9.493341917058212 9.492776136755875 9.493186090159675 9.493203013639253 9.497362349699955 9.492833195767986 5.442536432607867 9.49318585449113 9.493296634340826 9.495018506081465 9.494655186172498 9.493002803438388 9.494901935003627 9.480764086736151 9.49341366499415 9.492740669000064 0.20844387948980447 9.493271533670939 9.493160437266637 9.36785955026414 9.492878299791819 9.497113958164178 9.49655070000125 9.533539452336576 9.492899915129279 4.167178770572789 0.21247438174816669 8.94110814090401 9.530397856082912 
6.1533695571917715 0.0010 0.0010 0.0011252290775487907 0.0010 0.0014341763710237667 0.0010 10.0 10.0 0.0010 10.0 10.0 10.0 10.0 10.0 10.0 10.0 10.0 10.0 10.0 10.0 7.569365031198141 10.0 10.0 10.0 10.0 8.214555130545488 10.0 10.0 10.0 10.0 10.0 10.0 10.0 10.0 10.0 10.0 5.157169008277391 10.0 10.0 10.0 9.73182096416126 6.3131426648625695 10.0 10.0 10.0 10.0 10.0 10.0 10.0 10.0 10.0 10.0 10.0 10.0 10.0 0.0010 10.0 10.0 10.0 10.0 10.0 10.0 10.0 10.0 10.0 10.0 10.0 10.0 10.0 10.0 10.0 10.0 10.0 10.0 10.0 10.0 10.0 10.0 10.0 10.0 10.0 10.0 10.0 10.0 10.0 10.0 10.0 10.0 10.0 10.0 10.0 10.0 10.0 10.0 10.0 10.0 10.0 
0.0010 0.0010 0.0010 0.0010 0.0010 0.0010 0.0010 2.5297174273035994 10.0 0.0010 10.0 10.0 10.0 10.0 10.0 10.0 10.0 10.0 10.0 10.0 10.0 10.0 10.0 10.0 10.0 10.0 10.0 10.0 10.0 10.0 10.0 10.0 10.0 10.0 0.48345278440222916 10.0 10.0 10.0 10.0 10.0 10.0 0.0010 10.0 10.0 10.0 10.0 10.0 10.0 10.0 10.0 10.0 10.0 10.0 10.0 10.0 10.0 10.0 10.0 10.0 10.0 10.0 10.0 10.0 10.0 10.0 10.0 10.0 10.0 10.0 10.0 10.0 10.0 10.0 10.0 10.0 7.710672109067514 10.0 10.0 10.0 10.0 10.0 10.0 10.0 10.0 10.0 10.0 10.0 10.0 10.0 10.0 10.0 10.0 10.0 10.0 10.0 10.0 10.0 10.0 
0.0010 0.0010 0.0010 0.001744764512380897 0.0010 0.0010 0.0010 6.064335402752805 10.0 0.0010 10.0 10.0 10.0 10.0 10.0 10.0 10.0 10.0 10.0 10.0 10.0 7.50235750019162 10.0 10.0 10.0 10.0 7.836367085369599 10.0 10.0 10.0 10.0 10.0 10.0 10.0 8.62291603730893 10.0 10.0 10.0 10.0 10.0 10.0 0.0010 7.8443919453609645 10.0 10.0 10.0 10.0 10.0 10.0 10.0 10.0 10.0 10.0 10.0 10.0 10.0 5.4134036832254395 10.0 10.0 10.0 10.0 10.0 10.0 10.0 10.0 10.0 10.0 10.0 10.0 10.0 10.0 10.0 10.0 10.0 10.0 0.0010 10.0 10.0 10.0 10.0 10.0 10.0 10.0 10.0 10.0 10.0 10.0 10.0 10.0 10.0 10.0 10.0 10.0 10.0 10.0 10.0 10.0 10.0 
10.0 2.0866557080692107 0.001449911574565255 0.0020312542702677285 0.0011579244593939789 0.0010 0.0011168782854236216 5.307577183224263 0.0010 0.0010 10.0 10.0 10.0 0.0010 0.0010 10.0 10.0 8.530025449063707 0.0010 8.360205806494822 0.0010 4.620206877456586 10.0 10.0 10.0 10.0 0.0010 0.0010 7.8391368871103895 0.0010 10.0 3.989045638815705 10.0 10.0 3.9077156587855226 10.0 10.0 3.86552499027637 3.8345161311310534 10.0 10.0 2.7091250490159355 0.0010 10.0 0.0010 0.0010 10.0 10.0 0.22874825747018956 10.0 3.9308576034116802 3.3875834018437954 10.0 10.0 0.0010 0.0010 0.0010 4.928569741011756 0.0010 10.0 10.0 10.0 10.0 10.0 10.0 10.0 10.0 10.0 10.0 10.0 10.0 10.0 10.0 10.0 10.0 6.197242676437257 10.0 10.0 10.0 10.0 10.0 10.0 10.0 10.0 10.0 0.0010 10.0 10.0 10.0 10.0 10.0 10.0 10.0 10.0 4.907615658785524 0.0010 10.0 10.0 
0.0010 0.001998084065659614 0.0010 0.0010141634819027347 0.0010 0.0010 0.0010019034783542403 4.492520513639421 9.998975476371346 0.0010 10.0 10.0 10.0 9.998983543875942 9.998983150571789 10.0 10.0 10.0 9.998983450072805 10.0 10.0 8.943111804123665 10.0 10.0 10.0 10.0 5.46500812888566 10.0 10.0 9.998981629326744 10.0 10.0 10.0 10.0 4.892060207679498 10.0 10.0 10.0 10.0 10.0 10.0 0.8620708459054276 8.646407239931662 10.0 10.0 9.998761980575926 10.0 10.0 10.0 10.0 10.0 10.0 10.0 10.0 9.998983384987104 10.0 9.945427198833855 10.0 9.99898876357611 10.0 10.0 10.0 10.0 10.0 10.0 10.0 10.0 10.0 10.0 10.0 10.0 10.0 10.0 10.0 10.0 3.132150833993351 10.0 9.999963809292241 10.0 10.0 10.0 10.0 10.0 9.999469622775607 10.0 9.998983411501547 10.0 10.0 10.0 10.0 10.0 10.0 10.0 10.0 10.0 9.998983620262138 10.0 10.0 
0.0010 0.0010 0.0010 0.0010 0.0010 0.0010 0.0010513716878030094 1.8448981180439294 10.0 0.0016024707507637911 10.0 10.0 10.0 10.0 10.0 10.0 10.0 10.0 10.0 10.0 10.0 9.370195091634688 10.0 10.0 10.0 10.0 10.0 10.0 10.0 10.0 10.0 10.0 10.0 10.0 5.03785781523565 10.0 10.0 10.0 10.0 10.0 10.0 8.545511310775455 10.0 10.0 10.0 10.0 10.0 10.0 10.0 10.0 10.0 10.0 10.0 10.0 10.0 10.0 10.0 10.0 10.0 10.0 10.0 10.0 10.0 10.0 10.0 10.0 10.0 10.0 10.0 10.0 10.0 10.0 10.0 10.0 10.0 0.0010 10.0 10.0 10.0 10.0 10.0 10.0 10.0 10.0 10.0 10.0 10.0 10.0 10.0 10.0 10.0 10.0 10.0 10.0 10.0 10.0 10.0 10.0 
0.0010 0.0010 0.0010 0.0010 0.0010890037895346539 0.0010 0.0010 1.964801975962563 10.0 0.0010 10.0 10.0 10.0 10.0 10.0 10.0 10.0 10.0 10.0 10.0 10.0 7.240481772606014 10.0 10.0 10.0 10.0 10.0 10.0 10.0 10.0 10.0 10.0 10.0 10.0 0.0010 10.0 10.0 10.0 10.0 10.0 10.0 0.0010 6.739193968333242 10.0 10.0 10.0 10.0 10.0 10.0 10.0 10.0 10.0 10.0 10.0 10.0 10.0 10.0 10.0 10.0 10.0 10.0 10.0 10.0 10.0 10.0 10.0 10.0 10.0 10.0 10.0 10.0 10.0 10.0 10.0 10.0 7.114396497941907 10.0 10.0 10.0 10.0 10.0 10.0 10.0 10.0 10.0 10.0 10.0 10.0 10.0 10.0 10.0 10.0 10.0 10.0 10.0 10.0 10.0 10.0 
10.0 1.5044373380379485 0.0010 0.0010 0.0012014213405713934 0.006102648231761038 0.0019756692439651157 3.185120740268469 0.0010 0.001053540407949058 8.83060371382745 8.857346543216455 8.84921665366445 1.3331738372846647 1.4420349188887112 8.90636433641652 0.28631815922937864 9.003267295687401 1.306429619476915 1.4043458630697212 0.8596606211519631 7.876995116721153 8.663685108788405 8.777337894509662 8.805514180654148 8.853170005887069 0.9939094482389528 1.6700163586372483 0.6683317006986367 1.2053232354297452 8.815411262435049 0.6779732776839169 8.86089730650334 8.795198505295419 9.195585324258209 8.832238669520748 5.31559968543617 8.070858703236352 1.3600020712356016 8.784381054634133 8.541622425532477 8.754861096243918 1.1627230367984385 8.822620417162142 1.153812989368632 1.3470660417823914 8.954224372157867 8.757372336597335 1.5521519443695126 8.60188153909627 6.171898188460292 8.003278949894113 8.745845320505913 8.842229888538567 1.254339038209423 0.0010 4.314058723219391 1.7858436539713352 1.2815521748358956 8.826762540659178 8.796279967817737 8.717091622763057 8.790272303015985 8.81991510775357 8.826988431016531 8.812924487759044 8.79777082259125 8.816232819030212 8.793086125508426 8.815086205581633 8.807622075826217 8.764258329453341 8.796215629391323 8.830089573246093 8.78497192131081 2.3358155709009827 8.793248730182968 8.87264552824022 8.844290815035851 9.036517348657753 8.818652906100857 8.88189179369129 8.87593877039365 8.81406375250534 8.798015879226261 1.3095132484970562 8.805846470198084 8.772676024506682 8.476452488411928 8.778735292679402 8.833443875557471 8.833186265306868 8.953471648348621 8.835766944907782 0.0010 1.2317840009447747 8.708865501501444 8.950269211062052 
0.0010 0.0010 0.0010 0.0010 0.0010 0.0010 0.0010 3.074418665549625 10.0 0.0010 10.0 10.0 10.0 10.0 10.0 10.0 10.0 10.0 10.0 10.0 10.0 10.0 10.0 10.0 10.0 10.0 1.5579210688430694 10.0 10.0 10.0 10.0 10.0 10.0 10.0 10.0 10.0 10.0 10.0 10.0 10.0 10.0 9.88215962742267 10.0 10.0 10.0 10.0 10.0 10.0 10.0 10.0 10.0 10.0 10.0 10.0 10.0 10.0 1.4005108263135053 10.0 10.0 10.0 10.0 10.0 10.0 10.0 10.0 10.0 10.0 10.0 10.0 10.0 10.0 10.0 10.0 10.0 10.0 0.001000000000000334 10.0 10.0 10.0 10.0 10.0 10.0 10.0 10.0 10.0 10.0 10.0 10.0 10.0 10.0 10.0 10.0 10.0 10.0 9.646830007874245 10.0 10.0 10.0 
8.115225547653692 5.115350647220069 0.0010 0.0019298899782094594 0.0010 0.0010021673914867007 0.0010 7.3342230636623675 0.001000000000000334 0.0010974987165606907 10.0 10.0 10.0 0.0010 0.0010 10.0 10.0 9.53723724143713 0.0010 10.0 4.541326025063394 10.0 10.0 10.0 10.0 10.0 0.0010 5.0005 9.988839476584415 0.0010 10.0 9.506595544627674 10.0 10.0 0.24217031737651462 10.0 10.0 0.06623532612187244 10.0 10.0 10.0 0.001000000000000334 0.0010 10.0 0.0010 0.0010 10.0 10.0 10.0 10.0 10.0 10.0 10.0 10.0 0.0010 0.001000000000000334 0.0010 10.0 0.0010 10.0 10.0 10.0 10.0 10.0 10.0 10.0 10.0 10.0 10.0 10.0 10.0 10.0 10.0 10.0 10.0 10.0 10.0 10.0 10.0 10.0 10.0 10.0 10.0 10.0 10.0 0.0010 10.0 10.0 10.0 10.0 10.0 10.0 10.0 10.0 9.637151381423271 0.0010 10.0 10.0 
1.084575119548439 0.002130147730594791 0.0010606213410483398 0.0013038431328807071 0.0010 0.0010226802321135016 0.0010925227439870567 6.4025742206702505 10.0 0.0010311259282699745 9.999011177118089 9.999006310056709 9.999008961576978 10.0 9.998874898188967 9.999030502410546 9.999155920174806 9.99899127789396 10.0 9.998999204294956 6.586989381982531 7.743788968183267 9.998989044624656 9.99901223580923 9.9990124428321 9.999036073315429 5.108669636327571 10.0 9.99892687663268 10.0 9.998967240880695 9.999790903225229 9.999014411067629 9.999126934087684 5.869136920732575 9.999127362241795 9.999132481137442 4.412428643096498 9.9999000584855 9.998972600840387 9.998742270090872 1.300810542223169 0.0010 9.999025590632915 10.0 10.0 9.999136733370614 9.998988923967007 9.999926504866389 9.999014986104884 9.999632109877929 9.999030207258226 9.99901087934021 9.999030728173524 10.0 8.277156250282125 7.188036925831493 3.5253956827732447 10.0 9.998952677530239 9.803517573605443 9.999009527672198 9.999017662273653 9.999010861899215 9.999037426878353 9.999039119885493 9.999127351608703 9.99901272091019 9.999078049236136 9.999029974944545 9.99902146023796 9.999012040247708 9.999012818079908 9.999126934676022 9.99908022176366 3.553719926481988 9.999010276459254 9.9990065276928 9.999127354756522 9.992918581927828 9.999127349872266 9.999037568840711 9.999072528924325 9.994045305417993 9.999037740907188 10.0 9.999008856941726 9.999012164544443 9.999130119825006 9.999127354193488 9.99904014047766 9.999127356062056 9.992971989127707 9.999123515532224 8.031716828457416 10.0 9.99903379251738 9.98355238281622 
10.0 2.32580566144086 0.0010 0.0010 0.0010 0.0010 0.0010 5.6963664097760445 0.0010 0.0010 10.0 10.0 10.0 0.0010 0.0010 10.0 10.0 10.0 0.0010 10.0 2.8290968421416913 5.9143060484144065 10.0 10.0 10.0 10.0 1.8549234488174458 0.0010 6.400092173168872 0.0010 10.0 8.072499874081489 10.0 10.0 2.9527676250487698 10.0 6.417009661312342 7.123201556784585 8.463745558585767 10.0 10.0 0.0010 0.2142814342975461 10.0 4.768252893133523 0.0010 10.0 10.0 0.0010 10.0 6.439030348377235 10.0 6.173151631558474 10.0 0.0010 1.7434559374558232 0.0010 10.0 2.0457706624868592 10.0 10.0 10.0 10.0 10.0 10.0 10.0 10.0 10.0 10.0 10.0 10.0 10.0 10.0 10.0 10.0 7.889366263034651 10.0 10.0 10.0 10.0 10.0 10.0 10.0 10.0 10.0 0.0010 10.0 10.0 10.0 10.0 10.0 10.0 10.0 10.0 6.027219775281925 0.0010 10.0 10.0 
5.111389715117685 0.0010 0.0010 0.0010 0.0010 0.0010267319064701122 0.002168542757998754 7.629696079082844 9.76825366261153 0.0010 10.0 10.0 10.0 10.0 9.9579940659898 10.0 10.0 10.0 10.0 10.0 8.544005333959134 10.0 10.0 10.0 10.0 10.0 5.181563434890249 9.975465383902845 9.996184786852638 10.0 9.993610186032935 10.0 10.0 10.0 5.540265941307641 10.0 9.994560829083737 4.930079827912937 9.99240807486207 10.0 10.0 5.0003820518861195 5.428417420723049 10.0 5.219441804888117 10.0 9.997061509328388 10.0 9.812422143348739 10.0 10.0 9.988065299206747 10.0 10.0 10.0 4.5032573724539535 3.9949699485120633 10.0 10.0 10.0 10.0 10.0 10.0 10.0 10.0 10.0 10.0 10.0 10.0 10.0 10.0 10.0 10.0 10.0 10.0 8.319538995462157 10.0 10.0 10.0 10.0 10.0 10.0 10.0 10.0 10.0 9.961961004711682 10.0 10.0 9.976666677244328 10.0 10.0 10.0 10.0 10.0 10.0 9.958227698337776 10.0 10.0 
0.0010 0.0010 0.0010 0.001031543473633382 0.0010 0.0010 0.0010 2.119786885936321 10.0 0.0010 10.0 10.0 10.0 10.0 10.0 10.0 10.0 10.0 10.0 10.0 10.0 10.0 10.0 10.0 10.0 10.0 10.0 10.0 10.0 10.0 10.0 10.0 10.0 10.0 0.0010 10.0 10.0 10.0 10.0 10.0 10.0 0.0010 4.814184450942504 10.0 10.0 10.0 10.0 10.0 10.0 10.0 10.0 10.0 10.0 10.0 10.0 10.0 10.0 10.0 10.0 10.0 10.0 10.0 10.0 10.0 10.0 10.0 10.0 10.0 10.0 10.0 10.0 10.0 10.0 10.0 10.0 0.0010 10.0 10.0 10.0 10.0 10.0 10.0 10.0 10.0 10.0 10.0 10.0 10.0 10.0 10.0 10.0 10.0 10.0 10.0 10.0 10.0 10.0 10.0 
3.418959537816808 0.04224767761389275 0.0010 0.0010 0.0010 0.0010 0.0010 6.50646068396993 9.034847886459485 0.001035153122199213 10.0 10.0 10.0 9.767833998611808 9.807128487086372 10.0 10.0 10.0 9.598518201727707 10.0 6.583841337203543 10.0 10.0 10.0 10.0 10.0 5.0005 9.855910812525284 10.0 10.0 10.0 10.0 10.0 10.0 5.000500000000001 10.0 10.0 6.713764103192234 10.0 10.0 10.0 4.9347014950813675 4.560702195318592 10.0 7.906181329791337 10.0 10.0 10.0 10.0 10.0 10.0 10.0 10.0 10.0 9.771539556146745 8.731487173195097 5.0005 10.0 9.749495912086516 10.0 10.0 10.0 10.0 10.0 10.0 10.0 10.0 10.0 10.0 10.0 10.0 10.0 10.0 10.0 10.0 10.0 10.0 10.0 10.0 10.0 10.0 10.0 10.0 10.0 10.0 9.53757726210216 10.0 10.0 10.0 10.0 10.0 10.0 10.0 10.0 10.0 9.547635464890131 10.0 10.0 
6.8891544779834515 2.6077980914208325 0.0010 0.0010 0.0010 0.0010 0.0010703547112262501 5.533686765348428 0.0010 0.0010 10.0 10.0 10.0 5.56390099649161 0.0010 10.0 10.0 10.0 5.618067154065272 8.031224867926865 3.7831538404945766 5.0005 10.0 10.0 10.0 10.0 2.42980108018135 0.660179896201357 10.0 0.0010 10.0 8.737070825757547 10.0 10.0 0.0010 10.0 4.415866671122559 1.4300612781800701 9.8445931798522 10.0 10.0 0.0010 0.0010 10.0 1.912994619377817 5.732363472855674 10.0 10.0 4.297679525778103 10.0 10.0 10.0 10.0 10.0 0.0010 0.0010 4.580492136772905 4.652761179370327 0.0010 10.0 10.0 10.0 10.0 10.0 10.0 10.0 10.0 10.0 10.0 10.0 10.0 10.0 10.0 10.0 10.0 9.598285202183988 10.0 10.0 10.0 10.0 10.0 10.0 10.0 10.0 10.0 6.188084950421097 10.0 10.0 10.0 10.0 10.0 10.0 10.0 10.0 10.0 5.428627449721722 10.0 10.0 
10.0 3.1595736555217635 0.0010 0.0010 0.0010 0.0010 0.0010 5.856142267017363 0.001000000000000334 0.0010 10.0 10.0 10.0 6.744237637937412 2.2819313900292366 10.0 10.0 10.0 7.194914446021542 10.0 4.537147288636082 10.0 10.0 10.0 10.0 10.0 0.0010 1.9129164551713407 10.0 2.5165712644627645 10.0 10.0 10.0 10.0 0.0010 10.0 6.554985590156707 0.787412674200465 10.0 10.0 10.0 2.2964229998450394 2.627039019541475 10.0 0.001000000000000334 6.342121256650095 10.0 10.0 0.001000000000000334 10.0 10.0 10.0 10.0 10.0 2.3552495168927186 0.001000000000000334 4.656902099758683 6.752794836887443 2.1359074020282547 10.0 10.0 10.0 10.0 10.0 10.0 10.0 10.0 10.0 10.0 10.0 10.0 10.0 10.0 10.0 10.0 8.158380223913799 10.0 10.0 10.0 10.0 10.0 10.0 10.0 10.0 10.0 6.757369434981984 10.0 10.0 10.0 10.0 10.0 10.0 10.0 10.0 10.0 6.428396951749463 10.0 10.0 
0.0010 0.0010 0.0010 0.0010 0.0010 0.0010 0.0010 1.046708941957477 10.0 0.0010 10.0 10.0 10.0 10.0 10.0 10.0 10.0 10.0 10.0 10.0 10.0 8.134765839904672 10.0 10.0 10.0 10.0 10.0 10.0 10.0 10.0 10.0 10.0 10.0 10.0 3.198212458760975 10.0 10.0 10.0 10.0 10.0 10.0 7.9213674494362625 10.0 10.0 10.0 10.0 10.0 10.0 10.0 10.0 10.0 10.0 10.0 10.0 10.0 10.0 10.0 10.0 10.0 10.0 10.0 10.0 10.0 10.0 10.0 10.0 10.0 10.0 10.0 10.0 10.0 10.0 10.0 10.0 10.0 3.994890082668557 10.0 10.0 10.0 10.0 10.0 10.0 10.0 10.0 10.0 10.0 10.0 10.0 10.0 10.0 10.0 10.0 10.0 10.0 10.0 10.0 10.0 10.0 
0.0010 0.0010 0.0010 0.0010 0.0010 0.0010 0.0010 1.6886539811380823 10.0 0.0010 10.0 10.0 10.0 10.0 10.0 10.0 10.0 10.0 10.0 10.0 10.0 9.460551435491986 10.0 10.0 10.0 10.0 10.0 10.0 10.0 10.0 10.0 10.0 10.0 10.0 2.8915063236472767 10.0 10.0 9.496869641544858 10.0 10.0 10.0 0.0010 0.6471659843184687 10.0 10.0 10.0 10.0 10.0 10.0 10.0 10.0 10.0 10.0 10.0 10.0 10.0 8.058424419415456 10.0 10.0 10.0 10.0 10.0 10.0 10.0 10.0 10.0 10.0 10.0 10.0 10.0 10.0 10.0 10.0 10.0 10.0 0.0010 10.0 10.0 10.0 10.0 10.0 10.0 10.0 10.0 10.0 10.0 10.0 10.0 10.0 10.0 10.0 10.0 10.0 10.0 10.0 10.0 10.0 10.0 
0.32162418882597377 0.005094157730759204 0.0010 0.0010 0.0010 0.0010 0.0010 0.0010 9.987909074752938 0.0010407271328420036 10.0 10.0 10.0 8.589191992853552 10.0 10.0 9.978220571301 9.99761868779288 8.427984065815041 9.978483475001832 7.143355478430577 10.0 10.0 10.0 10.0 10.0 1.5081771268060051 10.0 9.983493334194641 9.290105244347972 10.0 9.980117357814011 10.0 10.0 5.0005 10.0 10.0 6.303428903652738 10.0 10.0 10.0 5.2182942869900035 0.0010 10.0 9.89308230638733 5.857272862386075 10.0 10.0 10.0 10.0 10.0 10.0 10.0 10.0 8.585313279194343 9.857069099065674 1.8303747555994718 9.754995387118672 9.92512634226291 10.0 10.0 10.0 10.0 10.0 10.0 10.0 10.0 10.0 10.0 10.0 10.0 10.0 10.0 10.0 10.0 2.960814228540195 10.0 10.0 10.0 10.0 10.0 10.0 10.0 10.0 10.0 7.834759254109183 10.0 10.0 9.981261394549952 10.0 10.0 10.0 10.0 10.0 10.0 8.624092299364793 10.0 10.0 
3.5839949356791614 0.0010 0.0010 0.0018130094748208796 0.0011296494408495731 0.0010 0.0010 6.960983309751819 10.0 0.0010 10.0 10.0 10.0 10.0 10.0 10.0 10.0 10.0 10.0 10.0 4.126391108712811 5.427249126755757 10.0 10.0 10.0 10.0 6.068716209831377 9.621946928007993 10.0 10.0 10.0 10.0 10.0 9.984341608782643 2.1104386611042503 10.0 10.0 5.754124069694917 10.0 10.0 10.0 0.0010 0.888478591612025 10.0 9.331756377064481 9.48201147154913 10.0 10.0 10.0 10.0 10.0 10.0 10.0 10.0 10.0 8.86397261435736 6.2099533813555645 10.0 8.8616349524767 10.0 10.0 10.0 10.0 10.0 10.0 10.0 10.0 10.0 10.0 10.0 10.0 10.0 10.0 10.0 10.0 6.81629773462803 10.0 10.0 10.0 10.0 10.0 10.0 10.0 10.0 10.0 10.0 10.0 10.0 10.0 10.0 10.0 10.0 10.0 10.0 10.0 10.0 10.0 10.0 
0.0010 0.0010 0.0010 0.0010 0.0010 0.0010182439618306527 0.0010 0.9776567369740192 10.0 0.0010059558319225953 10.0 10.0 10.0 10.0 10.0 10.0 10.0 10.0 10.0 10.0 10.0 10.0 10.0 10.0 10.0 10.0 10.0 10.0 10.0 10.0 10.0 10.0 10.0 10.0 0.0010 10.0 10.0 10.0 10.0 10.0 10.0 0.0010 5.7941450693061505 10.0 10.0 10.0 10.0 10.0 10.0 10.0 10.0 10.0 10.0 10.0 10.0 10.0 3.9044634602883446 10.0 10.0 10.0 10.0 10.0 10.0 10.0 10.0 10.0 10.0 10.0 10.0 10.0 10.0 10.0 10.0 10.0 10.0 10.0 10.0 10.0 10.0 10.0 10.0 10.0 10.0 10.0 10.0 10.0 10.0 10.0 10.0 10.0 10.0 10.0 10.0 10.0 10.0 10.0 10.0 10.0 
0.0010 0.0010 0.0010 0.0010 0.0010 0.0010 0.0010 1.453128710615059 10.0 0.0010 10.0 10.0 10.0 10.0 10.0 10.0 10.0 10.0 10.0 10.0 10.0 10.0 10.0 10.0 10.0 10.0 10.0 10.0 10.0 10.0 10.0 10.0 10.0 10.0 0.0010 10.0 10.0 10.0 10.0 10.0 10.0 0.0010 10.0 10.0 10.0 10.0 10.0 10.0 10.0 10.0 10.0 10.0 10.0 10.0 10.0 10.0 10.0 10.0 10.0 10.0 10.0 10.0 10.0 10.0 10.0 10.0 10.0 10.0 10.0 10.0 10.0 10.0 10.0 10.0 10.0 6.729531883665816 10.0 10.0 10.0 10.0 10.0 10.0 10.0 10.0 10.0 10.0 10.0 10.0 10.0 10.0 10.0 10.0 10.0 10.0 10.0 10.0 10.0 10.0 
0.0010 0.0010 0.0010 0.0010 0.0010 0.0010 0.0010 3.2230740907986406 10.0 0.0010 10.0 10.0 10.0 10.0 10.0 10.0 10.0 10.0 10.0 10.0 10.0 10.0 10.0 10.0 10.0 10.0 10.0 10.0 10.0 10.0 10.0 10.0 10.0 10.0 0.0010 10.0 10.0 10.0 10.0 10.0 10.0 0.0010 10.0 10.0 10.0 10.0 10.0 10.0 10.0 10.0 10.0 10.0 10.0 10.0 10.0 10.0 10.0 10.0 10.0 10.0 10.0 10.0 10.0 10.0 10.0 10.0 10.0 10.0 10.0 10.0 10.0 10.0 10.0 10.0 10.0 9.3611914088925 10.0 10.0 10.0 10.0 10.0 10.0 10.0 10.0 10.0 10.0 10.0 10.0 10.0 10.0 10.0 10.0 10.0 10.0 10.0 10.0 10.0 10.0 
3.071729598196092 0.0012710317793321766 0.0010012678059079397 0.0010242831856752807 0.0010003780719398763 0.0010295071743959348 0.001001694267204221 6.157453147950077 9.999033036029841 0.0010195963583692624 9.998860458666364 9.998822434992798 9.998853411947778 9.864368518189368 9.998912964835288 9.998829372330489 9.998289808345266 9.998723503075507 9.864382574140466 9.998840663219156 5.519616079020411 9.747878363543053 9.989143907159994 9.99885787901942 9.998866623704235 9.998879759655491 9.471601445101523 9.99891876954676 9.998782571841483 9.864384232514004 9.998857845830479 9.998510605360277 9.998855277274806 9.99886429114001 4.586601939213408 9.998900070041211 9.998881427914368 7.545304434601256 9.997597927780669 9.998854309755284 10.0 5.7878802805154 2.548181510007836 9.99890635458418 9.992423639920384 9.783435117744968 9.99887059753955 9.998896987139673 9.998919236091117 9.998896783973581 9.998913190604432 9.998835237874506 9.998857553703873 9.998923053478196 9.86435560824881 9.972549198656276 8.63174152408542 4.991084216536168 9.765278978117646 9.998978810518482 9.998844411972618 9.998795589793442 9.998856375346705 9.998856121021774 9.998875713888728 9.99887484118735 9.99946892915499 9.99962164551936 9.998881290753742 9.998850839388789 9.998965257278218 9.998857517721776 9.999174902522528 9.998893642435469 9.998893954196278 5.537863150095598 9.998772678987184 9.998852030159874 9.99888074977278 10.0 9.998993108116032 9.998995849409294 9.999015172509296 9.998906889001878 9.998882980867064 9.864378816704852 9.998856951076863 9.99886638011759 9.998943816423267 9.998882298613722 9.998577214436336 9.998562422605845 9.998972403391512 9.998911016967558 9.998718313483584 9.864382710301518 9.99901454596735 9.921997832585163 
0.0010 0.0010 0.0010 0.0010 0.0010642374517984316 0.0010 0.0010 0.918558933262994 10.0 0.0010 10.0 10.0 10.0 10.0 10.0 10.0 10.0 10.0 10.0 10.0 10.0 8.992459605492119 10.0 10.0 10.0 10.0 10.0 10.0 10.0 10.0 10.0 10.0 10.0 10.0 0.0010 10.0 10.0 10.0 10.0 10.0 10.0 0.0010 9.576275739883187 10.0 10.0 10.0 10.0 10.0 10.0 10.0 10.0 10.0 10.0 10.0 10.0 10.0 10.0 10.0 10.0 10.0 10.0 10.0 10.0 10.0 10.0 10.0 10.0 10.0 10.0 10.0 10.0 10.0 10.0 10.0 10.0 8.954566564384123 10.0 10.0 10.0 10.0 10.0 10.0 10.0 10.0 10.0 10.0 10.0 10.0 10.0 10.0 10.0 10.0 10.0 10.0 10.0 10.0 10.0 10.0 
0.001000000000000334 0.0010 0.0010 0.0010 0.0010 0.0010 0.0010 0.8096673221767432 10.0 0.0010 10.0 10.0 10.0 10.0 10.0 10.0 10.0 10.0 10.0 10.0 10.0 10.0 10.0 10.0 10.0 10.0 6.481744829194719 10.0 10.0 10.0 10.0 10.0 10.0 10.0 3.9120040673226093 10.0 10.0 10.0 10.0 10.0 10.0 3.168295391806902 6.163221870128095 10.0 10.0 10.0 10.0 10.0 10.0 10.0 10.0 10.0 10.0 10.0 10.0 10.0 9.05999238602712 10.0 10.0 10.0 10.0 10.0 10.0 10.0 10.0 10.0 10.0 10.0 10.0 10.0 10.0 10.0 10.0 10.0 10.0 10.0 10.0 10.0 10.0 10.0 10.0 10.0 10.0 10.0 10.0 10.0 10.0 10.0 10.0 10.0 10.0 10.0 10.0 10.0 10.0 10.0 10.0 10.0 
10.0 6.451425630482861 0.0010 0.0010 0.0010 0.0010 0.0010 9.533503105457132 0.0010 0.0010 10.0 10.0 10.0 10.0 0.0010 10.0 10.0 10.0 10.0 10.0 0.0010 9.676222579412608 10.0 10.0 10.0 10.0 0.0010 0.0010 10.0 0.0010 10.0 10.0 10.0 10.0 0.0010 10.0 3.5403518281573105 3.5062462369077796 10.0 10.0 10.0 0.0010 0.0010 10.0 0.0010 10.0 10.0 10.0 0.0010 10.0 10.0 10.0 10.0 10.0 0.0010 0.0010 4.264098574031675 2.356011300365232 0.0010 10.0 10.0 10.0 10.0 10.0 10.0 10.0 10.0 10.0 10.0 10.0 10.0 10.0 10.0 10.0 10.0 10.0 10.0 10.0 10.0 10.0 10.0 10.0 10.0 10.0 10.0 10.0 10.0 10.0 10.0 10.0 10.0 10.0 10.0 10.0 10.0 10.0 10.0 10.0 
4.556619129235911 0.0010 0.0010 0.0014000274444231975 0.0010 0.0010973269298456788 0.0010843502147278004 7.426347347531737 10.0 0.0013851787171916628 10.0 10.0 10.0 10.0 10.0 10.0 10.0 10.0 10.0 10.0 10.0 7.6263106640427845 10.0 10.0 10.0 10.0 8.614868232121662 10.0 10.0 10.0 10.0 10.0 10.0 10.0 8.629233743521088 10.0 10.0 9.912607550500788 10.0 10.0 10.0 2.718551055251246 3.376786952156327 10.0 8.189267271385983 8.5962787978243 10.0 10.0 10.0 10.0 10.0 10.0 10.0 10.0 10.0 7.763903277211044 7.457874072195789 9.274177536934477 10.0 10.0 10.0 10.0 10.0 10.0 10.0 10.0 10.0 10.0 10.0 10.0 10.0 10.0 10.0 10.0 10.0 2.4136301671182094 10.0 10.0 10.0 10.0 10.0 10.0 10.0 10.0 10.0 10.0 10.0 10.0 10.0 10.0 10.0 10.0 10.0 10.0 10.0 10.0 10.0 10.0 
0.0010 0.0010 0.0010 0.0010 0.0010 0.0010 0.0010 3.0727092322749816 10.0 0.0010 10.0 10.0 10.0 10.0 10.0 10.0 10.0 10.0 10.0 10.0 9.547698942120714 10.0 10.0 10.0 10.0 10.0 10.0 10.0 10.0 10.0 10.0 10.0 10.0 10.0 4.817231323994159 10.0 10.0 10.0 10.0 10.0 10.0 6.932071136351631 10.0 10.0 10.0 10.0 10.0 10.0 10.0 10.0 10.0 10.0 10.0 10.0 10.0 10.0 9.892124177444868 10.0 10.0 10.0 10.0 10.0 10.0 10.0 10.0 10.0 10.0 10.0 10.0 10.0 10.0 10.0 10.0 10.0 10.0 0.0010 10.0 10.0 10.0 10.0 10.0 10.0 10.0 10.0 10.0 10.0 10.0 10.0 10.0 10.0 10.0 10.0 10.0 10.0 10.0 10.0 10.0 10.0 
9.50005 1.8237457072565588 0.0010 0.0012226791590943453 0.0010622560134251715 0.0010 0.0010 5.011326319378315 0.0010 0.0010 10.0 10.0 10.0 0.0010 0.0010 10.0 6.063699536848681 10.0 0.0010 7.345393112175266 0.0010 10.0 10.0 10.0 10.0 10.0 0.0010 0.0010 7.641483318479041 0.0010 10.0 6.08617722015297 10.0 10.0 3.8704516599179586 10.0 10.0 3.892788506164239 5.880550318208838 10.0 10.0 2.211658810214212 0.17953990672350864 10.0 0.0010 0.0010 10.0 10.0 5.000500000000001 10.0 10.0 9.672867392217338 10.0 10.0 0.0010 0.0010 0.0010 6.407567462327081 0.0010 10.0 10.0 10.0 10.0 10.0 10.0 10.0 10.0 10.0 10.0 10.0 10.0 10.0 10.0 10.0 10.0 9.978183558992756 10.0 10.0 10.0 10.0 10.0 10.0 10.0 10.0 10.0 0.0010 10.0 10.0 10.0 10.0 10.0 10.0 10.0 10.0 5.776720322555719 0.0010 10.0 10.0 
0.0010 0.0010 0.0010 0.0010 0.0010 0.0010 0.0010 2.1907497506271483 10.0 0.0010 10.0 10.0 10.0 10.0 10.0 10.0 10.0 10.0 10.0 10.0 10.0 10.0 10.0 10.0 10.0 10.0 10.0 10.0 10.0 10.0 10.0 10.0 10.0 10.0 0.0010 10.0 10.0 10.0 10.0 10.0 10.0 0.0010 10.0 10.0 10.0 10.0 10.0 10.0 10.0 10.0 10.0 10.0 10.0 10.0 10.0 10.0 9.875394047281683 10.0 10.0 10.0 10.0 10.0 10.0 10.0 10.0 10.0 10.0 10.0 10.0 10.0 10.0 10.0 10.0 10.0 10.0 6.238384931092905 10.0 10.0 10.0 10.0 10.0 10.0 10.0 10.0 10.0 10.0 10.0 10.0 10.0 10.0 10.0 10.0 10.0 10.0 10.0 10.0 10.0 10.0 
5.581672382520201 0.0010 0.0010 0.0010 0.0010 0.0010301209147048757 0.0010973149169977393 8.498320571717871 10.0 0.0010 10.0 10.0 10.0 10.0 10.0 10.0 10.0 9.932459950481498 10.0 10.0 8.407742610864922 9.993905757337032 10.0 10.0 10.0 10.0 0.17162296357567985 10.0 10.0 10.0 10.0 10.0 10.0 10.0 5.506724922071707 10.0 10.0 7.028555669643373 10.0 10.0 10.0 9.551546415347428 5.075427215884912 10.0 6.561309123154745 10.0 10.0 10.0 10.0 10.0 10.0 10.0 10.0 10.0 10.0 1.8832713398302827 2.6153472871679977 10.0 9.942948290685855 10.0 10.0 10.0 10.0 10.0 10.0 10.0 10.0 10.0 10.0 10.0 10.0 10.0 10.0 10.0 10.0 7.805909549643552 10.0 10.0 10.0 10.0 10.0 10.0 10.0 10.0 10.0 10.0 10.0 10.0 10.0 10.0 10.0 10.0 10.0 10.0 10.0 10.0 10.0 10.0 
1.3293842650009369 0.0010 0.0010 0.0010 0.0010 0.0010 0.0010 5.600808224430509 8.39142842503177 0.0010022707296825412 10.0 10.0 10.0 10.0 10.0 10.0 10.0 10.0 10.0 10.0 6.426944050131828 8.395092477920457 10.0 10.0 10.0 10.0 10.0 10.0 10.0 10.0 10.0 10.0 10.0 10.0 7.7269601316085375 10.0 10.0 7.470313527919166 10.0 10.0 10.0 1.4785891917594283 8.663709619832883 10.0 10.0 10.0 10.0 10.0 10.0 10.0 10.0 10.0 10.0 10.0 10.0 10.0 10.0 10.0 10.0 10.0 10.0 10.0 10.0 10.0 10.0 10.0 10.0 10.0 10.0 10.0 10.0 10.0 10.0 10.0 10.0 5.854554552340094 10.0 10.0 10.0 10.0 10.0 10.0 10.0 10.0 10.0 10.0 10.0 10.0 10.0 10.0 10.0 10.0 10.0 10.0 10.0 10.0 10.0 10.0 
10.0 6.7852986024333575 0.002412370292585754 0.0030801228820680265 0.0010 0.0010 0.0010 10.0 0.0010 0.0012945697907112857 9.950005 9.950005 9.950005 4.64335233803025 4.935052406137756 10.0 10.0 9.950005 4.6410858617927255 10.0 0.0010 6.7649326465445245 9.950005 9.950005 9.950005 10.0 4.602193251695277 0.0010 10.0 5.0005 9.950005 10.0 10.0 9.950005 0.0010 10.0 9.950005 0.0010 9.950005 9.950005 9.950005 0.3385152924859698 0.0010 10.0 5.0005 4.602193251695277 10.0 9.950005 9.950005 9.950005 9.950005 9.950005 10.0 9.950005 4.594901930290486 0.0010 4.860684769195594 9.950005 4.521406902800906 10.0 9.950005 9.950005 9.950005 9.950005 10.0 10.0 10.0 9.950005 9.950005 9.950005 9.950005 9.950005 9.950005 10.0 10.0 10.0 9.950005 9.950005 10.0 10.0 9.950005 10.0 10.0 10.0 10.0 4.710469106893432 9.950005 9.950005 10.0 10.0 10.0 10.0 10.0 10.0 9.950005 4.637892549769686 9.950005 10.0 
6.35361340142526 10.0 0.0010 0.0010 0.0010 0.0010 0.0010 10.0 0.0010 0.0010 10.0 7.866077853586006 10.0 10.0 10.0 10.0 10.0 10.0 10.0 8.951951702473265 0.0010 9.593968890135734 10.0 10.0 10.0 10.0 10.0 4.709083157249109 10.0 10.0 10.0 10.0 10.0 10.0 0.0010 10.0 10.0 7.530284665917999 10.0 10.0 10.0 6.037892086412984 7.459036271500014 10.0 7.756149874827756 10.0 10.0 10.0 10.0 10.0 9.293189960090057 10.0 10.0 10.0 10.0 0.0010 10.0 10.0 10.0 10.0 10.0 10.0 10.0 10.0 10.0 10.0 10.0 10.0 10.0 10.0 10.0 10.0 10.0 10.0 10.0 0.9273337425907808 10.0 10.0 10.0 10.0 10.0 10.0 10.0 10.0 10.0 10.0 10.0 10.0 10.0 10.0 10.0 10.0 10.0 10.0 10.0 10.0 10.0 10.0 
0.0010 0.0010 0.0010580115142171768 0.0010 0.0010 0.0010 0.0010 1.9988593249702573 10.0 0.0010 10.0 10.0 10.0 10.0 10.0 10.0 10.0 10.0 10.0 10.0 10.0 10.0 10.0 10.0 10.0 10.0 6.948427533759992 10.0 10.0 10.0 10.0 10.0 10.0 10.0 3.365152707133798 10.0 10.0 10.0 10.0 10.0 10.0 3.564252156802963 6.240290080466051 10.0 10.0 10.0 10.0 10.0 10.0 10.0 10.0 10.0 10.0 10.0 10.0 10.0 8.568609267737767 10.0 10.0 10.0 10.0 10.0 10.0 10.0 10.0 10.0 10.0 10.0 10.0 10.0 10.0 10.0 10.0 10.0 10.0 7.121361827919605 10.0 10.0 10.0 10.0 10.0 10.0 10.0 10.0 10.0 10.0 10.0 10.0 10.0 10.0 10.0 10.0 10.0 10.0 10.0 10.0 10.0 10.0 
6.073356619936231 0.0010840614473679455 0.0010000000405678599 0.0010 0.0010000000022515779 0.0010407014059501118 0.0011523402731215843 8.489456513312376 10.0 0.0010 9.999940848058623 9.999999967397475 9.999950248967616 9.999608035893317 10.0 9.99997163618668 9.99973974205352 9.929487223143822 9.999581241389397 9.999695061429517 8.335002623694278 10.0 9.999989782542052 9.999999036159744 9.999983256397671 9.999999986989575 0.0010 9.632623404830357 9.999635373449808 9.99960473714387 9.999978400799064 10.0 9.999961615219416 9.999944250396963 5.64653705365726 9.999943170029246 9.999759415661616 6.868917424587497 9.99960282150864 9.999944555405309 9.999940292004792 10.0 5.229993916442697 9.999940292004792 5.978713420762617 10.0 9.999999987917583 9.999961729245475 9.817066576717885 9.999999965920106 9.999889925886793 9.999852350494947 9.999999985115208 9.999940292004792 9.999581241389397 1.4941292594301094 2.581988163596528 10.0 9.82751799036436 9.999940292004792 9.999947622952135 9.999999758497662 9.999946306080181 9.999940292004792 9.999966169812678 9.999940452228783 9.999949578655153 9.999978323285443 9.999970481320712 9.999946233958816 9.99999412191336 9.999966176065048 9.999945635518507 9.99999998571913 9.999967103572178 8.052451244155376 9.999992045658677 9.999945913089803 9.99999998580529 9.999940292004792 9.999999955737417 9.999947095301339 9.999997982192024 9.999971387132916 9.999971294657314 10.0 9.999940292004792 9.999989420789625 9.999999984410605 9.99994488478099 9.999987259139154 9.99999998562824 9.999999985922337 9.999940292004792 10.0 10.0 9.999967018389569 9.999999986393696 
0.0010 10.0 0.0017275218986603843 0.0010 0.0010 0.0016638922423267387 0.0010 5.9054193060242515 0.0010 0.008666700306515441 9.756517313253598 10.0 10.0 0.0010 10.0 10.0 10.0 9.733004304496248 0.0010 10.0 0.0010 10.0 10.0 10.0 10.0 10.0 10.0 0.0010 10.0 0.0010 10.0 6.45511110905669 9.594378725456792 9.887243448123447 0.0010 9.738678824702399 10.0 0.0010 10.0 10.0 9.717667834638283 10.0 0.9613454742351191 10.0 0.0010 0.0010 10.0 9.608786691948378 10.0 10.0 10.0 10.0 10.0 9.607041846614955 0.0010 0.0010 10.0 10.0 0.0010 10.0 10.0 10.0 10.0 10.0 10.0 10.0 9.959621836639823 10.0 9.879204994922425 10.0 10.0 10.0 10.0 9.929401333528487 10.0 10.0 10.0 9.785365423082826 9.641542520514065 10.0 10.0 10.0 10.0 9.58905015470398 9.919717076731512 0.0010 9.96453910645757 10.0 10.0 10.0 10.0 10.0 10.0 10.0 10.0 0.0010 9.984367328926002 9.894934244169404 
0.0010 0.0010 0.0010 0.0010526593172814562 0.0010 0.0010535153449211868 0.0010 4.078704751792582 10.0 0.0010 10.0 10.0 10.0 10.0 10.0 10.0 10.0 10.0 10.0 10.0 10.0 10.0 10.0 10.0 10.0 10.0 5.482486129062961 10.0 10.0 10.0 10.0 10.0 10.0 10.0 0.48931578505906703 10.0 10.0 10.0 10.0 10.0 10.0 0.0010 6.798300717078263 10.0 10.0 10.0 10.0 10.0 10.0 10.0 10.0 10.0 10.0 10.0 10.0 10.0 10.0 10.0 10.0 10.0 10.0 10.0 10.0 10.0 10.0 10.0 10.0 10.0 10.0 10.0 10.0 10.0 10.0 10.0 10.0 8.515819084983677 10.0 10.0 10.0 10.0 10.0 10.0 10.0 10.0 10.0 10.0 10.0 10.0 10.0 10.0 10.0 10.0 10.0 10.0 10.0 10.0 10.0 10.0 
9.240075851385068 10.0 0.0010 0.0010 0.0010 0.001197455245335328 0.0010 10.0 0.0010 0.0010 10.0 10.0 10.0 10.0 10.0 10.0 10.0 10.0 10.0 10.0 0.0010 10.0 10.0 10.0 10.0 10.0 10.0 0.0010 10.0 10.0 10.0 10.0 10.0 10.0 0.0010 10.0 10.0 7.564420895821399 10.0 10.0 10.0 6.761012292963563 8.794334196751013 10.0 10.0 10.0 10.0 10.0 10.0 10.0 10.0 10.0 10.0 10.0 10.0 0.0010 10.0 10.0 10.0 10.0 10.0 10.0 10.0 10.0 10.0 10.0 10.0 10.0 10.0 10.0 10.0 10.0 10.0 10.0 10.0 0.0010 10.0 10.0 10.0 10.0 10.0 10.0 10.0 10.0 10.0 10.0 10.0 10.0 10.0 10.0 10.0 10.0 10.0 10.0 10.0 10.0 10.0 10.0 
0.0010 0.0010 0.0010 0.0010 0.0010 0.00146216550512472 0.0010 2.697999391357058 10.0 0.0010 10.0 10.0 10.0 10.0 10.0 10.0 10.0 10.0 10.0 9.655196933442392 9.591784289679348 9.592605788309498 10.0 10.0 10.0 10.0 10.0 10.0 10.0 10.0 10.0 10.0 10.0 10.0 0.0010 10.0 10.0 10.0 10.0 10.0 10.0 0.0010 3.87196003839005 10.0 10.0 10.0 10.0 10.0 10.0 10.0 10.0 10.0 10.0 10.0 10.0 10.0 8.955606145412467 10.0 10.0 10.0 10.0 10.0 10.0 10.0 10.0 10.0 10.0 10.0 10.0 10.0 10.0 10.0 10.0 10.0 10.0 1.7798476723453547 10.0 10.0 10.0 10.0 10.0 10.0 10.0 10.0 10.0 10.0 10.0 10.0 10.0 10.0 10.0 10.0 10.0 10.0 10.0 10.0 10.0 10.0 
8.751182348050033 2.769540494772405 0.0010 0.0010 0.0010 0.0010 0.0010 5.407833400981882 0.0010 0.001000105622401524 10.0 10.0 10.0 0.0010 0.0010 10.0 10.0 10.0 0.0010 10.0 0.0010 10.0 10.0 10.0 10.0 10.0 0.0010 0.0010 10.0 0.0010 10.0 10.0 10.0 10.0 0.0010 10.0 10.0 3.6557103327632543 10.0 10.0 10.0 0.6620772393951764 0.0010 10.0 0.0010 0.0010 10.0 10.0 0.0010 10.0 10.0 10.0 10.0 10.0 0.0010 0.0010 0.0010 10.0 0.0010 10.0 10.0 10.0 10.0 10.0 10.0 10.0 10.0 10.0 10.0 10.0 10.0 10.0 10.0 10.0 10.0 10.0 10.0 10.0 10.0 10.0 10.0 10.0 10.0 10.0 10.0 0.0010 10.0 10.0 10.0 10.0 10.0 10.0 10.0 10.0 10.0 0.0010 10.0 10.0 
5.575021973232055 0.0010 0.0010 0.0010 0.0010 0.0010 0.0016361479250441586 9.042973497640222 10.0 0.0010014460662860637 10.0 10.0 10.0 10.0 10.0 10.0 10.0 10.0 10.0 10.0 7.9328054996783415 10.0 10.0 10.0 10.0 10.0 0.41550534730236266 10.0 10.0 10.0 10.0 10.0 10.0 10.0 6.669525346929902 10.0 10.0 7.332250625278126 10.0 10.0 10.0 4.362995545958137 5.203783073058877 10.0 7.139993694407225 10.0 10.0 10.0 10.0 10.0 10.0 10.0 10.0 10.0 10.0 1.9331989162810315 4.359034938680668 10.0 7.087210760773135 10.0 10.0 10.0 10.0 10.0 10.0 10.0 10.0 10.0 10.0 10.0 10.0 10.0 10.0 10.0 10.0 7.395429770822774 10.0 10.0 10.0 10.0 10.0 10.0 10.0 10.0 10.0 10.0 10.0 10.0 10.0 10.0 10.0 10.0 10.0 10.0 10.0 10.0 10.0 10.0 
10.0 7.938190893977909 0.0017802608950599143 0.004054119158864299 0.0010 0.0010 0.0010 10.0 0.0010 0.0012553833666430457 10.0 10.0 10.0 6.255624775010955 6.7866641245691826 10.0 10.0 10.0 6.251498659872303 10.0 0.0010 8.47776721128844 10.0 10.0 10.0 10.0 5.869846752982047 0.0010 10.0 6.876340580118361 10.0 9.863805559771343 10.0 10.0 0.23210699908841992 10.0 10.0 0.0010 9.766615720133139 10.0 10.0 0.0010 0.0010 10.0 6.905811329094167 6.155141569464453 10.0 10.0 7.498802881896216 10.0 9.827208757552054 9.48552170165522 10.0 10.0 6.1674209114367 0.0010 6.355662817567669 10.0 4.815459433232856 10.0 10.0 10.0 10.0 10.0 10.0 10.0 10.0 10.0 10.0 10.0 10.0 10.0 10.0 10.0 10.0 10.0 10.0 10.0 10.0 10.0 10.0 10.0 10.0 10.0 10.0 6.377810709052007 10.0 10.0 10.0 10.0 10.0 10.0 10.0 10.0 10.0 6.245685242170163 10.0 10.0 
9.196768587050506 3.6528011112898624 0.0010 0.0010 0.0010 0.0010 0.0010 6.097069951233251 0.0010 0.0010 10.0 10.0 10.0 0.0010 0.0010 10.0 10.0 10.0 0.0010 10.0 0.0010 10.0 10.0 10.0 10.0 10.0 0.0010 0.0010 10.0 0.0010 10.0 10.0 10.0 10.0 0.0010 10.0 10.0 3.295902615631231 10.0 10.0 10.0 0.0010 0.0010 10.0 0.0010 0.0010 10.0 10.0 0.0010 10.0 10.0 10.0 10.0 10.0 0.0010 0.0010 0.0010 10.0 0.0010 10.0 10.0 10.0 10.0 10.0 10.0 10.0 10.0 10.0 10.0 10.0 10.0 10.0 10.0 10.0 10.0 10.0 10.0 10.0 10.0 10.0 10.0 10.0 10.0 10.0 10.0 0.0010 10.0 10.0 10.0 10.0 10.0 10.0 10.0 10.0 10.0 0.0010 10.0 10.0 
0.19856372449101808 0.0010 0.0010 0.0010 0.0010 0.003477434266785798 0.0010 0.0010 10.0 0.0010 9.997612819167003 9.997716591872877 9.997598101645265 9.95012615167648 9.999376377090432 10.0 9.997111346713805 9.996976612207428 10.0 10.0 8.780896827903959 7.076628004532442 9.998232678506602 9.997645205854635 9.997651957117476 10.0 10.0 9.995153662914166 10.0 10.0 9.997602081329951 10.0 9.997473850555327 10.0 5.455698769583238 10.0 10.0 7.033865489768089 9.998103492148266 9.997578001860981 10.0 9.307053215278769 5.409357415387975 10.0 9.613951097758335 9.824667296680643 10.0 9.99760262587933 9.984649587213736 9.997976160411069 9.999809694627098 9.997296023821862 10.0 10.0 9.987822987020953 9.627245506897651 10.0 10.0 9.759366950771978 10.0 9.99761508911793 9.997661300436208 9.997598070731204 9.997651489738725 10.0 10.0 10.0 9.997600778617196 10.0 9.99760362110289 10.0 9.997652393206929 9.997597608051663 10.0 10.0 5.0005 9.997775806965542 9.997586897331514 10.0 10.0 10.0 10.0 10.0 10.0 10.0 10.0 9.997583310066853 9.997662540360691 10.0 10.0 10.0 10.0 10.0 10.0 10.0 10.0 10.0 10.0 
0.2527637272680564 0.0010 0.0010 0.0010 0.0010062817291775549 0.0011858442832069398 0.0020168072621915153 0.0010 9.745648518355495 0.0010 9.998183243907992 9.996526212014473 9.99970794798942 9.745648518355495 9.97203305268289 9.994349411185926 10.0 9.981267600487628 9.74876206272824 10.0 9.115425575162297 6.488300444726871 10.0 9.999933822791451 9.99786395266682 9.9999746981734 9.811103357869829 9.745648518355495 9.951853394780978 9.745164230573003 9.999959539185966 9.973697038916917 9.998930710321751 9.999831304113329 9.739174381824334 9.996912785412219 9.98364428031111 9.699296642395488 10.0 10.0 10.0 0.7134000698157452 8.518011679849023 9.99888138144746 9.776734348764505 9.748787882205896 10.0 9.990062024996934 9.984790145651285 9.980920350672442 10.0 10.0 9.99243868015712 9.98919890849234 9.745648518355495 10.0 9.063139068858623 9.9913487400373 10.0 9.976092142836295 10.0 10.0 9.999955076136295 10.0 10.0 10.0 9.991453314957145 9.999991516371464 10.0 10.0 9.97946154062988 10.0 10.0 9.999965660319228 9.996921082993097 0.92783718756802 10.0 10.0 9.999979011397029 9.980997179034034 9.995585343539885 9.999493244773504 9.970491187424017 9.99946697544141 9.99835560322396 9.748804511160229 9.99931909145441 9.997406742020292 10.0 10.0 9.999975158402318 9.999975288694225 9.999945793050275 10.0 10.0 9.748762103602763 10.0 9.999985563071505 
10.0 1.43974290953242 0.001616966226262121 0.00221577467037773 0.0015225366733644268 0.0014276095074954645 0.0027723869205130086 2.0327877837129535 0.0010 0.0010 7.761962479506458 7.535970148527708 7.767512887333606 0.0010 0.0010 7.33991564072808 8.03292263547974 5.211185816581779 0.0010 6.616064659222164 2.0716177427454663 4.50055 7.3953239478617405 7.585126420710645 7.760580837633629 7.80143014128077 0.0010 0.11949707780203767 5.045886176924911 0.0010 7.770448778821772 1.1570938277803529 7.776143282821064 7.785140080283686 4.300132057117527 7.762269858921058 7.511137866163004 4.627165020400919 3.132956978077287 7.750750684267131 7.228024216404412 4.5093687246150145 0.0010 7.470125685848496 0.0010 0.0010 7.807143369300401 7.032214673024192 0.8066269904940131 7.06900245967582 2.410429241441915 2.7007472906582106 7.439129571075108 7.763296430527712 0.0010 0.0010 0.0010 3.0833112974455568 0.0010 6.98454111449638 7.760485934083641 7.739476339822301 7.75591160299488 7.614410254772599 7.779194560218251 7.523189699850573 7.432205260141915 7.769029105580886 7.7627604940852 7.769613470247728 7.704225538303644 7.733956901846216 7.75755958286585 7.828855739639369 7.7539258854643185 5.313988438016478 7.676159749154771 7.7708587827728985 7.80156400351475 7.757737500019166 7.556695037673669 7.777163635420273 7.902697182154616 7.735892226094196 7.5796708362371294 0.0010 7.754886109672047 7.314813852227709 7.760513365758774 7.756769174300357 7.786533991748065 7.804449055099891 8.028798262803436 7.763209694554238 1.8175275334940273 0.0010 7.0070666212435615 8.00062184073748 
3.3507512807274216 0.0010 0.001177874692325304 0.0010 0.0016547915961175486 0.0011394530821231394 0.003296613624366467 5.126302453875509 6.983986153857473 0.0010 10.0 10.0 10.0 10.0 10.0 10.0 10.0 10.0 10.0 10.0 9.342548872243334 10.0 10.0 10.0 10.0 10.0 10.0 10.0 10.0 10.0 10.0 10.0 10.0 10.0 1.2251949291053146 10.0 10.0 10.0 10.0 10.0 10.0 0.001000000000000334 6.0586410175941445 10.0 7.551054905498264 10.0 10.0 10.0 10.0 10.0 10.0 10.0 10.0 10.0 10.0 6.424419219088529 9.03852597834311 10.0 10.0 10.0 10.0 10.0 10.0 10.0 10.0 10.0 10.0 10.0 10.0 10.0 10.0 10.0 10.0 10.0 10.0 4.7895530692840795 10.0 10.0 10.0 10.0 10.0 10.0 10.0 10.0 10.0 10.0 10.0 10.0 10.0 10.0 10.0 10.0 10.0 10.0 10.0 10.0 10.0 10.0
[truncated: 541,617 more chars]
