# Supplementary material for: A Pareto approach to resolve the conflict between information gain and experimental costs: Multiple-criteria design of carbon labeling experiments
Source: PLoS Comput Biol. 2018 Oct 31;14(10):e1006533. doi: 10.1371/journal.pcbi.1006533 (PMC6209137; doi:10.1371/journal.pcbi.1006533)
Supplement: S2 File — ZIP archive containing Matlab scripts to produce the substrate clusters and replicate evaluations (S4 and S5 Text). (ZIP) [file pcbi.1006533.s008.zip › Cluster/Cluster_3D_LCMSMS/objectives_SMPSO_LCMSMS_1_iter_330.txt]

2.0 -8.115750102108922 1447.841648161663 
0.0 -6290.0446638437115 17358.280147829464 
0.0 -6291.312819877762 17361.947864997797 
0.0 -5.454431616226149 1507.3089766223345 
3.0 -340.8736074865237 2094.765224795345 
1.0 -3119.611949940457 4712.9722978275995 
2.0 -2576.7698851035325 3102.502538542515 
3.0 -154.05565932697817 1783.7773700484533 
0.0 -4484.00176565406 13361.054662141787 
0.0 -3181.0885097614932 9357.738360969237 
0.0 -3177.3774199853824 6738.515995239821 
0.0 -938.5931673745152 2753.9373071858276 
0.0 -1278.6243827111691 3077.3011844998596 
0.0 -1415.0923760686392 3182.307774649214 
0.0 -3002.5118155320934 6318.716567975488 
0.0 -1485.0225195107373 3217.7859424902736 
2.0 -1440.4443200613991 2486.0867086107246 
0.0 -1376.8879467790523 3161.020607939198 
0.0 -1611.9272113881034 3380.766775634355 
0.0 -1559.862077796868 3355.402108415559 
0.0 -609.2095825592486 2432.0997651951807 
0.0 -2979.86315608644 6261.066588073625 
0.0 -766.1200447321222 2586.2423486034522 
0.0 -1198.0406433639862 2996.4154625259666 
0.0 -885.5026676120714 2747.0571349504776 
0.0 -1240.2148527115094 3038.5706500484657 
0.0 -719.2595079508986 2554.596654022223 
0.0 -1064.990651647558 2905.6395834176624 
0.0 -2023.652054556621 3928.4740711595023 
0.0 -1024.7717062181355 2875.7642461428354 
0.0 -1347.5245348274702 3121.398533227477 
0.0 -1652.9773467949703 3419.4490292898577 
0.0 -3074.208326905133 6509.355141506962 
0.0 -753.282483050912 2566.3757152329576 
0.0 -1230.7547093945764 3027.979777195517 
0.0 -691.0325624572702 2554.237501163207 
0.0 -439.5258363313491 2203.696919268957 
0.0 -1072.692249264316 2924.0636907005087 
0.0 -3019.2304319153277 6362.348962798204 
0.0 -2045.5211752910366 3981.9340785476497 
0.0 -972.2887222813861 2786.497295273739 
0.0 -806.4094781343396 2612.2066232391603 
0.0 -186.59635240055803 1831.9654916231798 
0.0 -1750.4862587320604 3575.862346554052 
0.0 -3030.5336945559666 6391.102543835587 
0.0 -1110.2443072149142 2934.6205183466404 
0.0 -1155.5840237541179 2973.00414253166 
0.0 -2854.963938125994 5894.823387324804 
0.0 -1173.2952860346575 2976.8736124858883 
0.0 -1309.921229954912 3090.44719196309 
0.0 -1537.9155466311847 3326.1580588928473 
0.0 -1122.1210179491438 2972.8661999294104 
0.0 -1782.0309134983643 3595.5472246020704 
0.0 -5671.867671038137 16286.644944634538 
0.0 -1997.2974556409492 3887.4703390426025 
0.0 -831.8282192609319 2683.2949696663777 
0.0 -3042.0624509119566 6439.391581933346 
0.0 -2963.117668316675 6237.06674604338 
0.0 -5910.883812526639 16707.270665890712 
0.0 -117.65129509784703 1711.934650420776 
0.0 -626.3007361211291 2454.883260973717 
3.0 -213.93124976777082 1886.3182286662106 
0.0 -2313.9838202954343 4469.624934519254 
0.0 -570.8990135914261 2407.687063549005 
0.0 -1498.467431787192 3285.9546394873473 
0.0 -1348.431135680973 3157.3744332433384 
0.0 -996.6502304055588 2838.5995306076506 
0.0 -5620.8509201728875 16241.748962696329 
0.0 -6196.366050458055 17176.224685162182 
0.0 -2179.8347064257687 4200.602550067426 
0.0 -817.2286626919221 2657.54473700641 
0.0 -1975.6907954537126 3870.048882545702 
0.0 -2010.2991597485584 3905.440070096411 
0.0 -6097.240863198644 17020.628432919864 
0.0 -3054.7516416399226 6471.633998259752 
0.0 -5727.521560012362 16390.672724381708 
0.0 -2865.5486666190077 5956.956825168616 
0.0 -6077.409719964419 16994.71025515017 
0.0 -5989.335427511074 16835.71322114659 
0.0 -5929.075636494005 16734.7909647264 
2.0 -1306.9672725617584 2413.410738486849 
0.0 -855.0093401129029 2684.383927489733 
0.0 -538.4466704302993 2356.9025179794758 
2.0 -1622.9286589993756 2618.625071451988 
0.0 -3088.0724300061165 6538.316410709293 
0.0 -2150.8801998794224 4131.163142807952 
0.0 -669.1113847056154 2533.9895243384262 
0.0 -5656.703066998354 16258.754021288261 
0.0 -2293.9285099807944 4427.535830969458 
0.0 -5743.28148285887 16417.769433511872 
0.0 -1700.6115922735182 3474.629818345286 
0.0 -1883.8459213250542 3743.7217268512027 
0.0 -3105.501173976393 6569.910703077566 
0.0 -510.5996202175442 2356.3930989757305 
2.0 -1506.972958982355 2614.8625546554977 
0.0 -6211.947115676101 17202.382463860795 
0.0 -977.4635618435703 2830.255452824695 
0.0 -2946.164038212124 6162.532213448217 
0.0 -2168.6562083665367 4173.910312774165 
3.0 -458.8043896395224 2262.7654444464706 
0.0 -203.2914681303684 1902.5868715909016 
0.0 -6134.178334943407 17077.640292403586 
0.0 -2127.1944641304017 4130.4720963370155 
3.0 -416.45683496443877 2165.4115936381136 
0.0 -642.2134489330426 2517.2838079527705 
0.0 -2275.593765564934 4381.065892931133 
3.0 -277.2882391072429 1990.5774663540433 
0.0 -2087.961377052892 4034.591891810381 
3.0 -81.08854700651034 1632.1185017312134 
0.0 -404.0907034909147 2197.160143378735 
0.0 -2096.749960331428 4060.793033809501 
0.0 -2413.665968881848 4666.076883667409 
0.0 -2290.3278666406636 4402.681060072759 
0.0 -5786.5412344271635 16500.002171040913 
0.0 -544.607478679794 2395.863908542077 
0.0 -374.09156875078537 2191.399407964889 
0.0 -1012.8922987919229 2852.8104558852106 
0.0 -664.7377637126359 2520.7925746326537 
0.0 -5592.255715067196 16153.298418929968 
3.0 -65.79973585558815 1581.1661348766627 
0.0 -1707.8580172158688 3515.054908269101 
0.0 -59.14044796113536 1611.8716879824576 
0.0 -1972.9018694083406 3841.4638316029864 
0.0 -1819.7861154820912 3661.2820965146157 
3.0 -386.1244832453705 2163.8775946767814 
0.0 -5801.445385512693 16520.249573687834 
0.0 -101.20132358695756 1678.2250855218106 
2.0 -2870.639931002975 3230.5158501721276 
0.0 -352.0591701889413 2159.251999146499 
0.0 -2923.442032195893 6097.894724032048 
0.0 -1669.7440769494829 3456.869945327712 
0.0 -6057.127033999942 16945.15709090137 
0.0 -5694.100209303693 16337.937302455208 
0.0 -2951.263697190532 6212.263028116586 
0.0 -1661.9077073366886 3447.1137199772993 
0.0 -6179.903520738135 17173.404436501325 
0.0 -292.76483542912655 2031.317980673911 
0.0 -5578.451293988062 16128.332497948715 
0.0 -5616.109476371318 16190.854148562456 
0.0 -3111.654872677407 6612.561539690065 
0.0 -1929.1445158663378 3816.1651519526154 
0.0 -565.3342663486105 2407.4090539990925 
3.0 -147.2733012670234 1746.8503473341411 
0.0 -2351.317612272813 4537.555648439849 
0.0 -1839.5368968724931 3686.556388895647 
3.0 -89.29593042617822 1654.4207231013909 
0.0 -2264.891365222202 4341.621308491076 
0.0 -5972.991224380952 16817.877681453283 
0.0 -1742.4829590510963 3560.8030404829883 
3.0 -132.79323146451225 1699.3104828145167 
0.0 -2590.610316677865 5110.25648929601 
0.0 -5934.262744612349 16752.016924819356 
0.0 -3092.012339219883 6566.113881618394 
0.0 -1820.3104099030718 3683.8409676911474 
0.0 -5639.405367061513 16242.778081161274 
3.0 -255.1886566921399 1936.9471936379632 
3.0 -264.300991902503 1965.0813742201678 
0.0 -1955.0010656898933 3839.191971423071 
0.0 -6149.555696804368 17100.466607563798 
0.0 -3173.071641250125 6723.0831346409 
0.0 -5958.329098674179 16788.339660404752 
0.0 -2453.9269309302845 4755.519756206383 
0.0 -1802.5821209575502 3639.030227662859 
0.0 -6064.73082055 16965.67327403386 
0.0 -3993.138533329473 12205.404520749209 
0.0 -6169.050188609305 17132.908705278132 
0.0 -5762.83709503186 16457.124699669002 
0.0 -3390.1784169941616 10268.277176459744 
0.0 -2581.7419581747276 5077.481718727102 
0.0 -5945.507729779254 16769.49639296359 
2.0 -1805.2638825431916 2712.2788756788045 
3.0 -134.59877191729734 1738.3691911836572 
0.0 -1851.290368426549 3716.8987271213177 
0.0 -1866.1860354585538 3723.154573558358 
0.0 -2930.9457403697 6145.26338585378 
0.0 -3134.9835397589654 6638.441297220126 
0.0 -2359.771231146919 4568.038515950287 
0.0 -5883.7817281026755 16661.073622880467 
0.0 -1788.8039563224597 3630.2925228887593 
0.0 -2447.0226570170503 4731.065854729089 
0.0 -6043.085416425788 16939.745058809047 
0.0 -2056.032138586869 4021.931987702949 
0.0 -861.1441137471143 2712.500246022781 
0.0 -6105.804971064107 17030.33415275032 
3.0 -48.15107732539929 1523.1406606716992 
0.0 -6159.775751852724 17117.003884973026 
0.0 -2880.49681448313 6005.4127818432435 
0.0 -2888.3255799118606 6028.8112175103815 
0.0 -5569.092510517475 16106.420966980577 
0.0 -5895.404145790631 16679.821545332008 
0.0 -1117.6964657422027 2944.186566726327 
0.0 -6177.0112982764285 17145.76907429995 
0.0 -3150.9351276456073 6693.896163015388 
0.0 -5999.878858560482 16853.785529170935 
0.0 -2420.8679562338907 4703.8415084135695 
0.0 -6238.235001636539 17246.236728130196 
0.0 -3420.7472764593554 10396.75268302534 
0.0 -3419.0761007369974 10370.210955146435 
0.0 -5557.71819165034 16092.789693762958 
0.0 -2187.564806347403 4235.622485894392 
0.0 -5970.65456534571 16805.35945759066 
0.0 -5900.145912456283 16688.030956356146 
0.0 -2053.0033506947807 3996.7285472188246 
0.0 -2265.7387571814215 4374.092680387739 
0.0 -1620.131229297086 3394.2497706268196 
0.0 -3425.529869800762 10420.964361391549 
0.0 -2929.3640837150447 6133.781539038091 
0.0 -808.4786483893049 2634.2284792590976 
0.0 -3975.1087576169884 12160.414798053871 
0.0 -872.179886875742 2738.3225661139663 
0.0 -3182.0015824932916 9395.155186467735 
0.0 -5817.092899570082 16540.627587492854 
0.0 -448.2490561792571 2279.7962407420578 
0.0 -5540.867864800082 16055.78442116306 
2.0 -2390.863433664148 2993.8505252438886 
0.0 -2503.0101521004035 4887.713127595158 
0.0 -3410.139524075195 10356.669128806467 
0.0 -5822.404906911261 16566.97162261696 
0.0 -331.6693716302281 2119.7047417149656 
0.0 -3544.7547629422065 10841.558171102033 
3.0 -491.6211178599601 2327.6120611699575 
0.0 -1917.0244901963301 3807.9829111761464 
0.0 -3052.9025577331217 6455.847405215283 
0.0 -1912.679670551475 3793.3624685943582 
0.0 -5686.301969472666 16308.351996549718 
3.0 -230.90174935138825 1910.9160960674997 
0.0 -3197.6585504122354 9474.264413691064 
0.0 -2911.631444303946 6097.659915867533 
0.0 -2379.728952459513 4615.076862416287 
0.0 -2218.8892390074175 4271.2697784747925 
0.0 -2947.800709746198 6195.914957530039 
0.0 -2845.076398083313 5879.761189000033 
0.0 -2109.506759499345 4068.5676519214294 
0.0 -181.43240630223525 1806.6395826075673 
0.0 -5614.345759291191 16178.95050313546 
0.0 -5534.912492660601 16031.806483614966 
0.0 -245.6426642507886 2024.770235434633 
0.0 -5705.942159460556 16344.117023524332 
0.0 -1939.2960176131942 3830.1455433295955 
0.0 -3276.0543140009913 9831.8338378027 
3.0 -25.68654448779744 1488.4781781937602 
0.0 -2829.446185370255 5835.90274351727 
0.0 -2397.807613757507 4624.565893470299 
0.0 -480.1555595848141 2339.3279402323396 
0.0 -5011.487824424941 14620.3478660956 
0.0 -1730.4123176569262 3549.1630652988392 
0.0 -3248.391880470236 9705.539327068982 
2.0 -13.597407705024768 1465.1065392748005 
0.0 -3200.47932202792 9501.633245527235 
0.0 -6071.360057301162 16981.754878692827 
0.0 -5828.714625405759 16576.31060028799 
0.0 -27.826552846052426 1549.9719717406747 
0.0 -3919.350774412077 12012.595462025709 
0.0 -2835.8171504889797 5849.742294647518 
0.0 -3827.9774230628054 11743.868016380176 
0.0 -3162.2114084579152 6702.686274145702 
0.0 -4568.625179106643 13543.84839669227 
0.0 -5278.551956041204 15358.692901802558 
0.0 -4897.368769448725 14329.616929742057 
0.0 -1843.0697113337926 3704.1356591054623 
0.0 -236.58576690492387 2005.735778915424 
0.0 -4891.780054045426 14314.39670986508 
0.0 -5342.352274467976 15529.509438436602 
0.0 -3654.886625846969 11215.074858058539 
0.0 -5647.927547959244 16248.07708579493 
0.0 -2760.528286081911 5621.665455803338 
0.0 -3230.7910021768953 9596.92209335935 
0.0 -2548.758672639491 5007.247726459054 
0.0 -3253.5176233267684 9723.06192831855 
0.0 -3987.666689032327 12183.675919870793 
0.0 -3915.849804230235 11994.10291421919 
0.0 -330.02179002585575 2083.511227067723 
0.0 -1549.0624294308304 3334.6751210320867 
0.0 -4300.438378258093 12956.445263924363 
0.0 -4383.675161725026 13143.300093202603 
0.0 -6218.011585596508 17216.4771021465 
3.0 -67.69122660274252 1619.779391916468 
0.0 -3393.423707443995 10307.020297291872 
0.0 -4194.0551041001945 12726.398607476314 
0.0 -3617.0548394638818 11084.389692430896 
0.0 -5746.785266586458 16443.530150632098 
0.0 -2756.670221148519 5600.782872521239 
0.0 -2788.3343601368574 5702.931400161526 
0.0 -4136.2445553548605 12572.525300445695 
0.0 -3707.1483386388254 11375.668756393225 
0.0 -3535.3298673283034 10807.584649107046 
0.0 -5766.087875416909 16466.992846404948 
0.0 -4086.551266995863 12453.423056145964 
0.0 -3130.7767668114666 6629.443604175484 
0.0 -2241.883499473453 4315.246564444147 
0.0 -3247.648236621705 9676.640291787055 
0.0 -5373.103159169783 15624.695335422433 
0.0 -5385.456912873974 15648.583488009397 
0.0 -3292.264944459215 9894.422810118225 
0.0 -2636.177372683442 5222.791780988935 
0.0 -2786.5288329937935 5677.819954188008 
0.0 -3433.6006863114176 10452.592132512671 
0.0 -2250.2061523623843 4335.66304006071 
0.0 -3846.7863952312814 11803.605772578678 
0.0 -1685.6695109850427 3467.914580627004 
0.0 -5081.749282560481 14811.079624487415 
0.0 -5005.042235380621 14604.238929146879 
0.0 -4115.523960168222 12525.08024527637 
0.0 -3215.3156415882936 9554.070187159863 
0.0 -3650.099747767075 11197.221588087805 
0.0 -3539.985785740634 10821.120698578556 
0.0 -3231.561921656639 9624.247003418168 
0.0 -5500.961569473146 15969.022319634933 
0.0 -3271.4633164904544 9810.87164956079 
0.0 -2494.4093758755375 4876.5539480571015 
0.0 -5403.760186390033 15701.063925676623 
0.0 -4646.779560101959 13728.834032966744 
2.0 -16.247560352854528 1546.2453543987012 
0.0 -4106.162991631868 12515.80315878702 
0.0 -2653.0542303296825 5292.090070020373 
0.0 -636.2618209268728 2482.467720290461 
0.0 -5111.905272915809 14891.22105583289 
0.0 -4001.1870343135042 12221.910225679498 
0.0 -2659.392052088753 5309.108820197901 
0.0 -2605.3971287698805 5160.593504495392 
0.0 -4435.041099863243 13246.402088133204 
0.0 -4279.190404404546 12911.676497405342 
0.0 -3908.7144052736653 11980.33228028574 
0.0 -5092.167286514888 14835.961146640602 
0.0 -5603.824291480417 16159.845906067429 
0.0 -3549.677924024564 10861.297410123732 
0.0 -973.2564305035114 2803.2473224079654 
0.0 -4284.982358841086 12926.555489079581 
0.0 -359.35315974048854 2165.6901477473716 
0.0 -3832.8187516938524 11764.407473803925 
0.0 -5720.4395598806595 16370.558689235899 
0.0 -2075.8997936588567 4024.2036270477442 
0.0 -4345.512331189074 13052.62180034679 
0.0 -5348.290932200856 15546.778577291996 
0.0 -3463.2472695586184 10551.68091096619 
0.0 -5467.010223932129 15874.238125614189 
0.0 -1897.9731773999185 3792.0571518981974 
0.0 -3701.4634929511058 11357.00336218068 
0.0 -4885.11049614895 14300.611395288417 
0.0 -3618.898552690244 11107.32415825012 
0.0 -4577.01665537652 13562.708861697132 
0.0 -3185.3507101200707 9412.738860718375 
0.0 -2803.8051170974236 5756.2029336028145 
0.0 -3776.6538121466283 11588.798116463819 
0.0 -4532.308958951648 13471.768095776584 
0.0 -4141.46101549825 12588.735890839367 
0.0 -4271.17722884692 12904.524112101613 
0.0 -5367.833206996951 15608.546010720043 
0.0 -3903.058006784213 11969.517837701324 
0.0 -3696.5432242618595 11346.226878012514 
0.0 -2819.27590136408 5786.3736627754415 
0.0 -4859.090778900571 14233.356744555886 
0.0 -4902.834064420442 14346.632318933638 
0.0 -4059.032425313888 12382.492432558627 
0.0 -4833.739157975099 14171.310553232766 
0.0 -5879.13665679744 16650.55929452565 
0.0 -4828.3882455730945 14157.335394804795 
0.0 -5779.115931054362 16474.459952217007 
0.0 -3969.711794207452 12139.419656429718 
0.0 -4071.4546387389973 12412.596192414996 
0.0 -4808.786035926808 14110.143618717859 
0.0 -503.4900345208225 2349.926828192797 
0.0 -5546.29913250387 16068.392572931503 
0.0 -3886.537947747411 11913.531703346867 
0.0 -3954.1257882890127 12105.083089602478 
0.0 -2730.4955302271155 5511.819198166153 
0.0 -5380.62152638847 15634.498478278185 
0.0 -4593.630781473246 13610.253913152552 
0.0 -3982.3753759930673 12173.435897186833 
0.0 -2437.2167838709292 4727.531745504265 
0.0 -2734.6779022520936 5527.348156593763 
0.0 -2333.5144450089565 4513.223271089629 
0.0 -4946.973382884879 14462.353279821886 
0.0 -4351.858274477139 13066.341617856098 
0.0 -3763.70100834284 11555.774497604936 
0.0 -2456.021408624635 4781.303929931839 
0.0 -5837.411589273752 16590.077144144834 
0.0 -2767.7865268846963 5632.219971827274 
0.0 -2207.9479628261606 4262.053744668671 
0.0 -3758.9070054471604 11536.91351959091 
0.0 -471.16527046994884 2301.797976574277 
0.0 -4813.639738084061 14124.850678124632 
0.0 -4878.57059686087 14291.601484656267 
0.0 -540.6750994440794 2382.8031646262143 
0.0 -3950.656647358776 12083.73081717033 
0.0 -5286.214614670194 15370.179578970941 
0.0 -2702.3792532926914 5435.274732144573 
0.0 -2121.447893749853 4113.094489118803 
0.0 -4378.509816005261 13124.336738611226 
0.0 -4772.948745152832 14024.400409905209 
3.0 -35.98314452141476 1497.4126858156253 
0.0 -2534.4818974913887 4964.168264384719 
0.0 -4098.414986707947 12484.313028590966 
0.0 -4864.340030579163 14245.926724166 
0.0 -150.6239825410531 1776.1486329288678 
0.0 -2559.944974381374 5032.8260711536195 
0.0 -4448.949829881283 13283.591015028169 
0.0 -5176.613354795232 15070.053170372954 
3.0 -93.72606118537495 1677.990972690983 
0.0 -4526.745005519146 13458.409185947023 
0.0 -3281.1207169490385 9848.071972824617 
0.0 -2557.9849737891886 5016.387857075394 
0.0 -4766.691622826435 14011.45425497001 
0.0 -3645.3136162952715 11181.468320328644 
0.0 -3222.1965930922984 9588.537754859322 
0.0 -3577.594879393617 10966.891496814971 
0.0 -5518.670652331673 16003.086998134995 
0.0 -3240.651784141249 9666.778975807643 
0.0 -2370.164395871335 4588.668920327389 
0.0 -2525.2787348708835 4944.407112037064 
0.0 -5510.724861200328 15995.175805836143 
0.0 -3345.186624265048 10107.644195977171 
0.0 -4307.264681122898 12970.939369407904 
0.0 -4257.734988542967 12863.799987484263 
0.0 -2841.0694313126246 5867.399935872125 
0.0 -3324.403810164347 10023.182027270881 
0.0 -4641.487433408474 13710.573443145608 
0.0 -4852.770064255567 14219.510317168564 
0.0 -4874.360098493017 14273.215760446346 
0.0 -2622.5861496321277 5191.986163251513 
0.0 -3268.4076962673917 9793.456583899117 
0.0 -4735.18108288341 13939.345434009205 
0.0 -3790.2247718141275 11626.603913595975 
0.0 -5554.187626066898 16077.360900049162 
0.0 -2680.833750828045 5375.135034337662 
0.0 -3808.590466204776 11692.059608585676 
0.0 -3571.1737290488677 10955.07179963837 
0.0 -2745.9042720157368 5578.037172873999 
0.0 -2599.5866471827926 5150.117873976222 
0.0 -5097.010156758753 14854.820719769554 
0.0 -5435.308205833991 15790.158096003388 
0.0 -1022.5341134517863 2858.2501395458485 
0.0 -3959.668325747871 12116.13711483851 
0.0 -3188.42129511097 9434.972384144998 
0.0 -6003.549487485406 16867.319968566775 
0.0 -3880.3582083339816 11903.178235739255 
0.0 -3374.3801237889725 10217.059756174194 
3.0 -310.6549375324313 2053.6720111919567 
0.0 -5190.971927263355 15109.981533565355 
0.0 -2235.8547034251687 4298.715498658991 
0.0 -3457.2158532972435 10535.553289123656 
0.0 -5184.466116607751 15085.170088437377 
0.0 -4869.8700247018405 14260.215962637654 
0.0 -3600.8248448099157 11027.3316764695 
0.0 -4428.611560379885 13232.277585562137 
0.0 -2070.1798924251675 4023.062366521136 
0.0 -2120.1812379548464 4093.9254541752334 
0.0 -4187.851165570341 12705.222787478966 
0.0 -3146.848557328392 6659.549758660664 
0.0 -4540.128001814712 13480.472051707433 
0.0 -2114.9181107945237 4077.06349529292 
0.0 -5053.644733110933 14738.178809533683 
0.0 -2544.19154309344 4972.9413745954835 
0.0 -2698.1095585138323 5418.191351665304 
0.0 -3292.9636122312745 9923.546653311874 
0.0 -5299.48992829052 15412.162153180638 
0.0 -4391.25793435386 13151.055270646322 
0.0 -5105.60355055016 14875.237641173337 
0.0 -3524.325545155517 10769.116706224971 
0.0 -3431.0812737945203 10437.08221013619 
0.0 -5295.137163346112 15394.031678883295 
0.0 -3631.951103184841 11139.826887497607 
0.0 -5389.817529545708 15669.510142998277 
0.0 -1786.4987188493828 3609.369356122284 
0.0 -3217.843615644652 9575.928246667365 
0.0 -5410.049432186645 15721.538233443043 
0.0 -4907.43035075469 14359.79804215298 
0.0 -5479.9684251378985 15909.039843086806 
0.0 -3466.4126410516733 10568.629642265107 
0.0 -6012.077413831476 16875.793528469978 
0.0 -4669.974652516199 13780.357820027053 
0.0 -5197.732488315585 15122.046299622763 
0.0 -5263.3336905081105 15305.392442835251 
0.0 -3362.6860939554404 10178.198642407586 
0.0 -5138.200954755205 14964.085071171467 
0.0 -4954.553268274607 14476.217479777357 
0.0 -3403.873301003344 10343.473054803555 
0.0 -2491.1764114440853 4859.974067102696 
0.0 -5331.385825175163 15496.567095753091 
3.0 -364.21972137065865 2116.3288218485413 
0.0 -4702.495187652092 13859.057111538681 
0.0 -6229.771106639873 17225.602295422905 
0.0 -4080.2677289621915 12438.490684206057 
0.0 -5205.838911226532 15150.047209215916 
0.0 -4043.870699607722 12346.480633541745 
0.0 -5952.670251144285 16777.367326988606 
0.0 -4730.88558442863 13921.490420527802 
0.0 -222.09338711669523 1910.1593133233484 
0.0 -5164.013762022894 15035.50588012676 
0.0 -5087.238034758351 14822.612940898667 
0.0 -2663.675583982904 5322.2229647949935 
0.0 -2567.0840288146132 5047.417551948593 
3.0 -262.6327097414505 1942.747023818254 
0.0 -6116.217718941281 17042.008365933863 
0.0 -4103.400862489552 12498.33938120442 
0.0 -4039.5789200900745 12331.939396995724 
0.0 -3340.551486800674 10090.023147414335 
0.0 -2667.9952331500685 5338.582503597402 
0.0 -3401.436061430883 10327.177999923986 
0.0 -6244.813688661985 17254.656315201413 
0.0 -5855.391088205624 16611.219800717205 
0.0 -5505.822268840785 15982.073157818942 
0.0 -2778.844342388808 5668.744084309244 
0.0 -3927.5348183127576 12025.45112388603 
0.0 -3899.441088414617 11947.952713020844 
0.0 -4993.178796552451 14584.201134442912 
0.0 -2372.2869401380394 4608.660917610312 
0.0 -4405.61624191003 13186.417851479353 
0.0 -3843.603258792888 11781.551532640335 
0.0 -3814.930609294695 11707.899289918838 
0.0 -5420.154998745107 15754.337492816276 
0.0 -4508.876712138225 13409.372644873269 
0.0 -4848.546479847842 14206.61760555541 
0.0 -6282.785550128321 17339.09680567321 
0.0 -2795.2201688381256 5714.416158974621 
0.0 -3936.3578752573803 12051.657016964089 
0.0 -4144.298694012345 12608.073443367006 
0.0 -4749.139367428766 13965.810604210224 
0.0 -4587.556527572008 13597.220675012408 
0.0 -5274.560386841779 15339.41116071785 
0.0 -4203.172386109188 12753.58489377029 
0.0 -3823.439046463243 11727.253394948095 
0.0 -4018.2965742263673 12273.486830404092 
0.0 -4250.677782556567 12853.061629933529 
0.0 -4200.438541703657 12732.22916632586 
0.0 -5316.428625024293 15459.701493272036 
0.0 -4129.572182189144 12560.243645249227 
0.0 -2742.1836230049303 5556.351844803793 
0.0 -4322.486337442803 13003.733635314113 
0.0 -2636.687565015811 5251.614886064062 
0.0 -5236.043900553443 15230.295229595235 
0.0 -5870.760174159991 16638.426209523193 
0.0 -6022.870555520931 16897.975480230834 
0.0 -4999.695577968916 14592.26150831713 
0.0 -5059.511367365269 14750.815456926679 
0.0 -5076.246787791549 14792.47336848144 
0.0 -2402.1036351254224 4648.187102838686 
0.0 -3470.923023526826 10583.931153775697 
0.0 -2752.5990955859947 5583.095515039346 
0.0 -4989.382609986104 14567.63084812616 
3.0 -344.75592168489817 2105.55836346748 
0.0 -4267.185966508824 12886.133662560354 
0.0 -4717.905193183942 13889.67760575228 
0.0 -5310.843272406577 15449.210555104166 
0.0 -3610.7205460521136 11069.177769035636 
0.0 -3288.050700355116 9877.76346111062 
0.0 -2342.789490158976 4532.956098099813 
0.0 -4118.768394062181 12541.827618566642 
0.0 -2153.5766962357657 4164.095311995219 
0.0 -5028.180125022165 14671.59879178373 
0.0 -4317.096434365019 12992.0130998858 
0.0 -157.4013438604149 1793.016664743361 
0.0 -3519.0843284211237 10752.922023451252 
0.0 -6014.589369013651 16891.01072097883 
0.0 -5455.407666349708 15844.256751081115 
0.0 -3637.6219739258445 11154.439868306355 
0.0 -2226.379042511985 4278.263501741594 
0.0 -2823.6850081678494 5818.873601024321 
0.0 -4964.055343860696 14499.117538346025 
0.0 -5860.531731291087 16622.26430653632 
0.0 -2325.9897676536325 4496.966885816435 
0.0 -6260.523523214963 17288.275782725003 
0.0 -5687.396017249481 16311.049713538365 
0.0 -6028.205651869679 16906.648002452283 
0.0 -2694.162465195293 5403.771669683919 
0.0 -4218.747155585701 12782.071327278149 
0.0 -4628.715805278451 13681.524576707641 
0.0 -4660.992313776449 13759.792455892957 
0.0 -3941.945433387232 12081.42710783391 
0.0 -4514.053344598454 13420.957916650534 
0.0 -5450.491726983136 15830.946834876626 
0.0 -3357.8501541255177 10161.63026003925 
0.0 -5322.554656381438 15487.286415888435 
0.0 -3595.8392827478806 11012.046174286597 
0.0 -4356.557582695213 13079.6184271821 
0.0 -4011.760355564231 12261.636671394443 
0.0 -5220.281149362155 15187.353274266794 
0.0 -3212.164498449885 9532.405705618788 
0.0 -3795.8578117311154 11641.849306538727 
0.0 -1945.384173772045 3836.724425283793 
0.0 -3440.049227368215 10472.404572129884 
0.0 -3964.721189086041 12131.20624989481 
0.0 -5032.875264694932 14683.368110040523 
0.0 -4921.114107189383 14396.771603260468 
0.0 -5214.5420935402335 15174.023303266375 
3.0 -318.54029788017135 2055.999187243819 
0.0 -5143.947415640638 14975.982410999186 
0.0 -4418.926382511729 13211.188721375223 
0.0 -3929.320875390343 12038.131596587915 
0.0 -3805.3564619279005 11678.907072622878 
0.0 -5201.244550501255 15135.582355787477 
0.0 -1711.7855339230414 3529.6468826909427 
0.0 -2908.1033418430843 6073.628774189692 
0.0 -4052.9706796959877 12361.94781540811 
0.0 -6251.789444982118 17262.80097237523 
0.0 -4495.625767888018 13380.226193011014 
0.0 -6266.690184935904 17297.080582116232 
0.0 -4802.860562277366 14096.702304165845 
0.0 -3445.0880390634948 10497.185551969009 
0.0 -3601.5217238892633 11050.311126068285 
0.0 -3781.6277950022754 11606.484364617258 
0.0 -4545.332443536724 13491.27652453083 
3.0 -168.99498807218657 1792.8822877537139 
0.0 -4073.589932429938 12434.898299393422 
0.0 -3353.96560887498 10151.158650042758 
0.0 -5023.978618503712 14656.261975000389 
0.0 -5495.161894750328 15951.31520060344 
0.0 -2571.791335685018 5054.038989999164 
0.0 -1551.3755430589906 3351.227060861323 
0.0 -3661.7919573660856 11227.516169875636 
0.0 -2198.8558842124003 4250.294881688235 
0.0 -3673.4121606404233 11274.162945004087 
0.0 -2739.770829232978 5543.356296134813 
0.0 -4148.146167997674 12622.238486233175 
0.0 -2154.9166534856795 4170.599549183182 
0.0 -3305.0725273943704 9939.981545171417 
0.0 -2484.212214190391 4850.862371873506 
0.0 -3583.4280060669566 10977.787198348353 
0.0 -4559.544407930953 13523.741675591382 
0.0 -4777.893419401471 14037.314307922103 
0.0 -3501.0487758181607 10692.606707150455 
0.0 -3552.7533254589025 10878.179486276762 
0.0 -3450.0031635824175 10508.235416867743 
0.0 -6256.8969588535565 17272.541089155722 
0.0 -5847.656833042149 16603.984943075517 
0.0 -3334.9974976738445 10064.495607553912 
0.0 -4688.0855854329475 13824.954842096527 
0.0 -3556.764299687521 10891.21426965085 
0.0 -5169.309714613434 15049.35881083824 
0.0 -1718.6785877007449 3536.1594545067987 
0.0 -3712.0741651454846 11388.715137674906 
0.0 -5134.403165856105 14948.563901058522 
0.0 -5349.998629147385 15566.565756165068 
0.0 -3285.6609196064937 9861.41911626186 
0.0 -4976.792975355685 14530.724067429552 
0.0 -2402.6274798411487 4662.383126814429 
0.0 -4021.6375215129406 12286.942490291427 
0.0 -3300.9103006744294 9924.817110052712 
0.0 -3893.752990545641 11924.50989553746 
0.0 -4956.870619041861 14488.872664219421 
0.0 -2363.9060737162663 4576.233908455057 
0.0 -4754.859046953469 13978.950526836788 
0.0 -5399.694449314865 15690.059024670145 
0.0 -5125.147073435626 14926.69809592544 
0.0 -5521.317608617341 16022.079005485384 
0.0 -3718.8101972229297 11412.66294287763 
0.0 -3691.953782966888 11325.239801526426 
0.0 -3737.4761849875495 11475.038373981735 
0.0 -4913.215646204559 14372.139074605026 
3.0 -41.79804084365847 1520.734747976449 
0.0 -5364.725251554052 15590.004678437293 
0.0 -3640.6239241817293 11167.347321494392 
0.0 -4601.031665968419 13618.188254924518 
0.0 -5290.743446612531 15382.266630163325 
0.0 -4400.83360396981 13171.808065142422 
0.0 -4464.3004735926 13312.642943768846 
0.0 -2707.2474017701807 5449.435177350132 
0.0 -636.6413191230916 2500.440330582442 
0.0 -4262.57682551619 12876.42519759081 
0.0 -4231.0000473259215 12812.573217427493 
0.0 -4009.6368214532317 12246.348712722713 
0.0 -2648.1846624716113 5280.084037432096 
0.0 -3724.2922007784214 11441.036303674864 
0.0 -2468.7713950451343 4808.208346555181 
0.0 -5211.674378667348 15160.4952102019 
3.0 -467.685712474338 2267.7206433183287 
0.0 -4712.341811500659 13876.489817368705 
0.0 -4311.34434787295 12982.336621514645 
0.0 -4622.63587452051 13672.472301947537 
0.0 -4478.402706737349 13342.02566765281 
0.0 -2545.421595425426 4988.798722797024 
0.0 -4839.160977785406 14185.682775778252 
0.0 -4214.859770141422 12762.505063138935 
0.0 -4002.8681730862413 12238.020059098182 
0.0 -3383.7839679045737 10259.343088328345 
0.0 -4679.079356864312 13802.905330355376 
0.0 -4443.035774507467 13270.577144437271 
0.0 -4124.476415469339 12552.088575114154 
0.0 -3366.6276231565876 10209.879611443414 
0.0 -4938.98048308764 14437.865114406717 
0.0 -4423.667408325195 13222.60852956628 
0.0 -5572.961565872002 16122.841508399522 
0.0 -4676.408462725952 13792.361513335667 
0.0 -3306.7020665145114 9958.142587061904 
0.0 -3452.9946375291984 10524.927165398492 
0.0 -4236.546372760002 12826.297445192648 
0.0 -5394.963607592924 15676.47283119831 
0.0 -4927.0827246054805 14405.36905364404 
0.0 -4035.242281032986 12317.247562154618 
0.0 -1895.188036429845 3781.328886975058 
0.0 -3375.8209337593967 10239.409662345824 
0.0 -5016.192765847079 14637.52989170302 
0.0 -2675.371955742467 5361.993927354285 
0.0 -3497.392976672459 10677.276664312898 
0.0 -5129.179790650439 14939.59584557652 
0.0 -5115.401973826398 14907.775406065817 
0.0 -3513.015346052275 10730.436968538166 
0.0 -2895.7102282336905 6035.563159687148 
0.0 -5484.675274317121 15924.272020817401 
0.0 -4583.853382763643 13584.612899849208 
0.0 -3122.0276269695955 6612.836778292709 
0.0 -5155.679085481608 15012.865248305214 
0.0 -4519.554867924941 13450.121483095883 
3.0 -172.81337073829485 1804.6090383168744 
0.0 -4339.780395835529 13040.471016192703 
0.0 -5224.227873826543 15198.535315557865 
0.0 -5049.208750676128 14724.534551877481 
0.0 -4394.147723662857 13169.057989178224 
0.0 -4981.984825659696 14544.147296078447 
0.0 -4026.8403003127128 12298.979577504508 
0.0 -4684.639532949027 13817.316840331685 
0.0 -5428.516974625355 15774.857240559611 
0.0 -3505.484602113386 10722.057028323838 
0.0 -4243.558871944241 12849.409127721125 
0.0 -3264.133524458825 9776.057557071748 
0.0 -4944.000627200815 14447.937991029175 
0.0 -4842.898111672749 14193.974373921781 
0.0 -3147.3547601982646 6659.663485150028 
0.0 -4917.3602622629005 14381.316592529301 
0.0 -5258.423375320131 15291.531122823344 
0.0 -1685.9491370714109 3473.837710635437 
0.0 -2873.3763410946576 5987.649675152357 
0.0 -3584.381954409867 10997.669562606481 
0.0 -459.7224840215592 2284.506520348779 
0.0 -3838.216551644351 11774.70688713981 
0.0 -5150.80456484904 14999.769476988677 
0.0 -2232.0062807300765 4287.508323297888 
0.0 -5711.928758202954 16354.593261742248 
0.0 -6272.335057066427 17306.817147973306 
0.0 -4440.692335508311 13258.703350883885 
0.0 -2614.7310242471317 5168.797751826871 
0.0 -5782.415690067796 16481.16765927677 
0.0 -4789.1992273542 14070.186477087507 
0.0 -2509.2493720093944 4904.2449381194965 
0.0 -4552.318989947745 13516.560247667818 
0.0 -5529.568244161338 16022.308553227223 
0.0 -3852.148856458276 11817.917178581809 
0.0 -2470.8920634031733 4826.229144886211 
0.0 -1865.828386174537 3718.0197599631188 
0.0 -4453.203551655503 13298.862769905849 
0.0 -3940.6349867536583 12059.948262554684 
0.0 -5068.399411404515 14770.33578613344 
0.0 -5159.762606818787 15022.236130593563 
0.0 -3321.1104280090676 10006.65121793328 
0.0 -3867.8365527431556 11869.901707518338 
0.0 -2318.5827976143496 4482.456228611862 
0.0 -6038.464093150528 16922.46267258074 
0.0 -2822.276787460678 5804.6136242886705 
0.0 -3529.6003054987127 10788.859734273068 
0.0 -5119.2542146441465 14917.905668434532 
0.0 -3876.5871021745265 11885.910124455293 
0.0 -3591.5198746757424 11001.791265680737 
0.0 -5045.047143066224 14714.919260106048 
0.0 -4665.067066903489 13769.448971115575 
0.0 -5240.4775928008185 15241.951508179398 
0.0 -2191.2650878864647 4238.353381604395 
0.0 -4967.965404920007 14510.155348885679 
0.0 -2335.409887086065 4528.126287351665 
0.0 -4762.26800330335 13997.574046702875 
0.0 -3311.002299345606 9970.564004812324 
0.0 -3677.200861546801 11288.787363658375 
0.0 -4562.170816085997 13539.554818233135 
0.0 -5322.069917771635 15471.042702383305 
0.0 -4517.524035236747 13436.628691574248 
0.0 -4223.448232211065 12790.012319214062 
0.0 -2510.4530139782805 4913.089493267311 
0.0 -2615.819302909324 5178.573896349329 
0.0 -2528.31351677483 4958.952303594387 
0.0 -5472.677954584515 15891.005764315067 
0.0 -4548.473232574275 13507.615458696242 
0.0 -4972.871869354161 14520.049137966953 
0.0 -5417.742543561549 15739.25106893017 
3.0 -298.58039727182836 2013.3252589652434 
0.0 -3315.277475009729 9979.55569546577 
0.0 -6126.091761609943 17066.954473991464 
0.0 -4693.516076466122 13842.400381765307 
0.0 -4473.583475244553 13331.39733184764 
0.0 -1724.0488035398253 3546.030080631929 
0.0 -5306.786279156275 15434.314231262908 
0.0 -3625.9348314699773 11118.020177806722 
0.0 -873.838378542804 2746.214597364173 
0.0 -6152.7552542634685 17104.97061146903 
0.0 -2625.2039328618857 5222.46937075528 
0.0 -4707.697741193997 13869.52366306821 
0.0 -5242.992750323119 15255.98334498595 
0.0 -4469.461016974245 13321.953303094106 
0.0 -3723.3380772178016 11428.829790757338 
0.0 -2771.094754675716 5649.733242362859 
0.0 -3731.4769335999194 11454.313501670294 
0.0 -313.26597676852674 2068.84610883407 
0.0 -4985.079367674439 14554.716869401627 
0.0 -4822.566685070302 14144.049918001976 
0.0 -5101.5300114639485 14865.29469436706 
0.0 -2810.439620929254 5778.851516562541 
0.0 -3609.012221316733 11054.957534037345 
0.0 -4725.235398000134 13913.229711653805 
0.0 -4721.650637389902 13902.740081989294 
0.0 -3567.574120615529 10922.514410106643 
0.0 -2672.549466662363 5350.784927860135 
0.0 -5864.472161049037 16637.570669398363 
0.0 -5064.651394918585 14760.38533538145 
0.0 -5071.03998655247 14788.121943801903 
0.0 -2798.2387517546467 5741.476772741441 
0.0 -3771.692161712782 11575.648913904573 
0.0 -3783.959434285016 11618.649283180193 
0.0 -4458.516634178286 13303.333471686181 
0.0 -3316.087373207373 10000.495819230895 
0.0 -4066.05966808493 12398.512601589153 
0.0 -4819.528268794346 14137.567366395759 
0.0 -3493.5264896434537 10666.340116859448 
0.0 -6036.82504171649 16911.9226496587 
0.0 -4294.568167767553 12943.997766014985 
0.0 -3800.694267848962 11663.526176826594 
0.0 -4291.39082307813 12937.57747036396 
0.0 -5427.4364421560085 15765.274040490149 
0.0 -4228.804025586208 12799.700960915125 
0.0 -3569.052028894653 10935.29939362557 
0.0 -3364.6397580173943 10196.02967718955 
0.0 -2725.4560260168487 5495.5184272401275 
0.0 -3350.2100585176013 10132.776508421406 
0.0 -4799.360837107416 14085.616281033055 
0.0 -2245.9874878595665 4331.463401657557 
0.0 -5267.71213327923 15319.618643249176 
0.0 -5186.736799786561 15097.121257011564 
0.0 -2598.837800026656 5124.122293859813 
0.0 -4794.424267697452 14076.544621780506 
0.0 -5146.951813134352 14990.518196880976 
0.0 -3206.657097628936 9512.659999512744 
0.0 -3714.1059486816953 11405.426521871002 
0.0 -4655.3494503823495 13744.892024644016 
0.0 -3817.4575568174523 11720.179648964579 
0.0 -4241.296427067115 12832.068132046961 
0.0 -5336.520592893361 15516.651114820841 
0.0 -2711.830550119309 5457.625253958631 
0.0 -4934.107155505199 14427.345045894845 
0.0 -3684.824883969053 11304.387134774868 
0.0 -4335.872579057945 13031.95855232435 
0.0 -3504.013414749341 10708.418835453986 
0.0 -3741.276990410196 11487.031135649968 
0.0 -5303.818747253002 15424.328333283738 
0.0 -3480.788766600258 10620.955190240704 
0.0 -5356.231772706214 15573.987270971575 
0.0 -3396.182686713089 10311.95887058743 
0.0 -4605.175285551412 13627.470067646836 
0.0 -3767.8162989936363 11569.268016743987 
0.0 -3380.09560936603 10247.976045015756 
0.0 -4491.049179405788 13369.721740756484 
0.0 -3256.491473453487 9744.361659039345 
0.0 -4361.541861627051 13090.899415788204 
0.0 -5840.38866350853 16601.6295119903 
0.0 -3261.7509116662127 9765.572606567539 
0.0 -4326.795851579639 13017.65791679297 
0.0 -4931.450013026765 14416.146074657934 
0.0 -3193.250831810239 9456.48502386706 
0.0 -3755.070040709029 11522.840733239876 
0.0 -5446.121943815573 15818.646238799234 
0.0 -491.2005243967476 2349.0296821283837 
0.0 -4632.900295911101 13695.692640547444 
0.0 -3474.152626862923 10599.043241667008 
0.0 -3337.910459231731 10075.014572593387 
0.0 -4156.7458073142925 12624.564125458603 
0.0 -5439.412809745275 15800.303685977238 
0.0 -3331.7545580479264 10043.038126492089 
0.0 -4030.2824594867648 12309.973529214401 
0.0 -1500.0277305209881 3307.9114339438484 
0.0 -2807.8873620833524 5773.042478263113 
0.0 -273.1856127405444 2028.226143654521 
0.0 -3236.0506939181473 9641.35893155305 
0.0 -4695.490057836361 13848.979204464184 
0.0 -2432.4307591707848 4710.805916120497 
0.0 -4578.643201108169 13574.595606523437 
0.0 -5173.6475179106465 15058.581226468843 
0.0 -2714.3505676360824 5472.245973161453 
0.0 -5039.078387135595 14692.693679862938 
0.0 -6276.531561836604 17316.59352317276 
0.0 -3662.9138530392775 11242.818629476451 
0.0 -4785.6078085904755 14054.561286531161 
0.0 -4741.406735534759 13948.191103393528 
0.0 -3483.7610457312167 10631.617588372976 
0.0 -3688.567098535449 11319.6446959898 
0.0 -6226.7047669909725 17223.986545498035 
0.0 -2717.612239827678 5482.1384765919365 
0.0 -3477.575730816941 10606.686874921987 
0.0 -3489.0965325260995 10656.49259411566 
0.0 -2774.446334562924 5657.598959831475 
0.0 -1888.8565854346984 3761.988162691811 
0.0 -4373.506830999304 13114.80195698051 
0.0 -4209.529790241697 12759.555999081764 
0.0 -4049.387104460282 12358.423785302377 
0.0 -3328.1838891412017 10042.185399783559 
0.0 -5020.29871250734 14643.369976753624 
0.0 -3487.0318056406304 10644.122742097241 
0.0 -6278.657753621436 17329.94332617132 
0.0 -6117.209408840933 17052.612391393614 
0.0 -4370.471818926588 13106.165320286918 
0.0 -3872.9042683209113 11878.650885482599 
0.0 -3866.2442757261506 11851.79746171664 
0.0 -4365.727019288873 13096.316260444706 
0.0 -5486.667588051734 15937.287430685343 
0.0 -3349.0880553314037 10121.916871401387 
0.0 -3515.2773368538797 10742.504496270376 
0.0 -3895.4974478399295 11937.913270670757 
0.0 -5231.275984750059 15215.1265344771 
0.0 -4653.335405553383 13738.21288281085 
0.0 -2478.2568982455023 4844.72140252331 
0.0 -4175.553299009632 12683.994167233532 
0.0 -2520.374754695883 4925.450820236576 
0.0 -2870.7025869784684 5959.930587324465 
0.0 -6288.917245573794 17354.45830384843 
0.0 -5255.009570833721 15281.884227952529 
0.0 -3440.9166803491735 10482.864369741383 
0.0 -2685.8354613372053 5388.793828692967 
0.0 -5359.504488114303 15583.000115344412 
0.0 -3859.878742822608 11833.873901231647 
0.0 -2645.297557186421 5265.614304249937 
0.0 -5716.272422266316 16362.399860715353 
0.0 -2518.409959979501 4924.134259250649 
0.0 -4758.08155140341 13990.072749036572 
0.0 -3159.918756091994 6695.6320093266895 
0.0 -5041.342131822699 14701.071159809399 
0.0 -4330.544871270361 13023.110412257158 
0.0 -4744.76800189613 13954.088032445605 
0.0 -5413.577567471959 15728.07334291377 
0.0 -3752.2722081250977 11513.98526083703 
0.0 -2474.7033226273634 4837.232305673478 
0.0 -5270.913354372021 15327.672654861446 
0.0 -2623.981378154378 5211.2852237020015 
0.0 -4162.825530043085 12645.738564771947 
0.0 -5248.385441484449 15264.22749190673 
0.0 -3236.597619596932 9650.9102545258 
0.0 -3629.331058914291 11123.435507400689 
0.0 -3668.9531204860123 11261.623172675363 
0.0 -4499.524962349677 13396.714786142804 
0.0 -6123.231471647259 17062.567503393802 
0.0 -4783.211106142564 14046.32684429137 
0.0 -4181.433746247698 12687.908522289585 
0.0 -4636.86495114356 13700.494481691838 
0.0 -4158.10615074274 12636.59117885989 
0.0 -2461.289038760254 4791.76352325729 
0.0 -4172.892692423384 12671.84772995317 
0.0 -5473.260836924499 15901.45680413709 
0.0 -4503.365883728316 13397.478478167885 
0.0 -2899.9189394930218 6044.66819166039 
0.0 -2422.7490271597258 4710.354036993596 
0.0 -4618.435940855517 13661.606348030193 
0.0 -2686.0441468391646 5399.477935523226 
0.0 -2577.6635163350356 5070.981157868494 
0.0 -5807.265163016654 16539.66225459863 
0.0 -3733.734678436866 11459.359735182756 
0.0 -5600.052303009272 16158.2563808136 
0.0 -1502.8596579480509 3314.306456993136 
0.0 -302.168991009611 2059.840258463112 
0.0 -2639.9110342358604 5263.516349103762 
0.0 -2874.2531992502663 5995.471469959582 
0.0 -3747.8189352475447 11504.017494418453 
0.0 -5461.2578336260885 15863.596825994997 
0.0 -4168.662151890032 12664.8958353699 
0.0 -5490.07186020337 15948.465955597305 
0.0 -3856.8588237080103 11822.214638266458 
0.0 -2463.25090896166 4799.552574520962 
0.0 -1889.9363952170454 3766.9192870398297 
0.0 -5443.204296970439 15809.73217600946 
0.0 -3679.822736927626 11301.03502348166 
0.0 -2204.489851816664 4252.936606686402 
0.0 -4607.439704475861 13642.214733249755 
0.0 -2797.330898507845 5730.641826107056 
0.0 -2595.1510857861786 5120.0805483786335 
0.0 -5746.415240000688 16439.881200476644 
0.0 -4413.597224612556 13199.54303796573 
0.0 -3259.501600024035 9747.94840329087 
0.0 -472.28442588859656 2335.37015774846 
0.0 -5228.9751492606 15210.372183201862 
0.0 -5250.392063271815 15274.322512943249 
0.0 -3563.347161964348 10907.635468953615 
0.0 -2900.2270873317175 6060.456661254313 
0.0 -5460.025987686803 15856.313036504964 
0.0 -5804.445737086655 16536.70252586008 
0.0 -3667.1027282273085 11253.19903577562 
0.0 -3862.9646297097984 11844.275786305809 
0.0 -2292.526480751452 4425.626425530816 
0.0 -4166.703036332772 12651.920814199397 
0.0 -3798.2151450610045 11655.261349743196 
0.0 -4063.401447431496 12391.17448510723 
0.0 -3193.041426799564 9446.215738749992 
0.0 -3208.012046549994 9523.631155079782 
0.0 -4185.541427644306 12695.400274521166 
0.0 -3745.033833270662 11496.564235001955 
0.0 -4090.399492710219 12471.276507090324 
0.0 -4411.508265975853 13195.38897865633 
0.0 -4092.3458639354244 12472.171425560087 
0.0 -2323.1580136524854 4490.103416919009 
0.0 -2721.933444140932 5491.89992195141 
0.0 -4483.336469423651 13352.625061419365 
0.0 -2906.529186611657 6062.089173219339 
0.0 -3527.89499784253 10782.802733055354 
0.0 -3560.0665786498816 10907.220207597282 
0.0 -5331.519985234771 15516.071515242524 
0.0 -4614.059009679686 13657.99304198274 
0.0 -4608.620772208759 13653.500224919531 
3.0 -338.73828662956555 2061.2518625920543 
