# Supplementary material for: A Pareto approach to resolve the conflict between information gain and experimental costs: Multiple-criteria design of carbon labeling experiments
Source: PLoS Comput Biol. 2018 Oct 31;14(10):e1006533. doi: 10.1371/journal.pcbi.1006533 (PMC6209137; doi:10.1371/journal.pcbi.1006533)
Supplement: S2 File — ZIP archive containing Matlab scripts to produce the substrate clusters and replicate evaluations (S4 and S5 Text). (ZIP) [file pcbi.1006533.s008.zip › Cluster/Cluster_3D_LCMSMS/objectives_SMPSO_LCMSMS_2_iter_340.txt]

0.0 -6333.177014859303 17360.59352317276 
1.0 -7.8767101046643315 1499.9863091992377 
0.0 -6.457526125300589 1548.340130370952 
3.0 -54.24427893512849 1585.8718446294135 
2.0 -1348.0967073557958 2654.0195465592938 
3.0 -47.99472064135442 1578.7434545710237 
1.0 -9.468416921882396 1538.523766292513 
2.0 -2905.087521524005 5877.404799524626 
0.0 -5366.25065587471 15500.468096917952 
0.0 -3185.4506204827017 6767.155293907831 
0.0 -3186.3044379895186 9317.902940011172 
0.0 -870.1830509872359 2593.0539492628864 
0.0 -387.37433110050483 2149.993426639229 
0.0 -1268.3467157810335 3028.4621490267477 
0.0 -346.5038506952605 2065.311108035936 
0.0 -783.0196184110526 2590.34581721121 
0.0 -1102.559842729449 2804.040389906067 
0.0 -1246.4983827767267 2997.661378190747 
0.0 -1332.7201713884317 3057.1864415214163 
0.0 -1202.849789641407 2936.607478401205 
0.0 -1383.0175058446748 3103.217506225667 
0.0 -1047.887157092323 2799.056151945551 
0.0 -1119.9478679203858 2880.425417498505 
0.0 -155.15820069302498 1821.4317964970583 
0.0 -220.98550051327757 1866.9386929731832 
0.0 -1427.3119426610076 3163.8629826202355 
0.0 -90.50842479209408 1649.6631640844685 
0.0 -1027.5968881129193 2756.468732670154 
0.0 -985.467728588848 2733.0872298942127 
0.0 -131.0621110580655 1738.330692401184 
0.0 -250.72577506296253 1912.8684981617116 
0.0 -187.6108265936036 1839.1599918904242 
0.0 -681.2027199448755 2427.1422214494855 
0.0 -112.46527981551264 1714.0945446533428 
0.0 -271.08656030457166 2005.9065388502315 
0.0 -957.5484324528121 2713.231772823952 
0.0 -1777.3361860678772 3609.9686879558344 
0.0 -1153.6763045674468 2910.1265319738463 
0.0 -625.2561279079847 2420.024915228551 
0.0 -439.9854869015465 2225.197502075541 
0.0 -587.7690636075891 2359.892014338436 
0.0 -1745.7532336970196 3573.9576151426068 
0.0 -730.4082542920869 2497.9268406008196 
0.0 -307.13678139109834 2044.8676970135627 
0.0 -1178.6418451923848 2918.846641615715 
2.0 -919.6927278137831 2258.2394222133466 
0.0 -550.6974913817675 2344.031856326083 
0.0 -265.5122682591317 1959.0016094250402 
0.0 -743.5310699254009 2539.6438284458814 
0.0 -1436.384707650844 3198.4517529943146 
0.0 -1362.4315555072 3080.95497695678 
0.0 -58.18116353640338 1626.1216098048521 
0.0 -1731.8499318402073 3555.6232057005723 
0.0 -491.30998520509183 2295.9962079569787 
0.0 -511.9431903160803 2314.9015441893744 
0.0 -1700.0740960832788 3520.2465361047193 
0.0 -592.927026014047 2409.326535274443 
0.0 -1570.805408030119 3362.825605479632 
0.0 -1795.3799912037068 3638.002177452922 
0.0 -313.3052750329401 2060.2006698542004 
0.0 -3155.0398249368623 6664.748934841893 
0.0 -1702.506201193491 3549.3661452576866 
0.0 -704.4851782426091 2469.5426459624364 
0.0 -3095.8092393679995 6546.730273571461 
3.0 -27.591782235558235 1576.885743427821 
0.0 -3000.1790306904845 6334.762199727392 
0.0 -1634.5735321634495 3452.6504236341184 
0.0 -1472.8572456236393 3276.2360064299523 
0.0 -473.42254475926995 2263.580162506644 
0.0 -1448.1197350038385 3246.3013872529596 
0.0 -2987.7497430061844 6280.023000295144 
0.0 -885.9340065936816 2694.3766104567085 
0.0 -913.5555192416876 2708.073678370573 
0.0 -3082.700289381652 6511.654098696595 
0.0 -430.7161660254704 2192.8337392278304 
2.0 -414.9662215896208 1829.423468940737 
0.0 -2123.996933502463 4081.5855130194304 
0.0 -1594.242636489824 3416.0236918794058 
0.0 -1517.5036225043984 3311.936382593193 
0.0 -5775.735735916531 16418.733451754022 
0.0 -1545.6978813864293 3346.9934453697792 
0.0 -1846.7532779337982 3700.763007194642 
0.0 -1450.687997853264 3270.9876614789523 
0.0 -614.7976764659037 2416.2988242325605 
0.0 -1890.7999556582624 3746.2908318114055 
0.0 -2280.9692182503463 4381.095345479469 
0.0 -1668.0698238474406 3502.4294561156426 
0.0 -3316.7876878035077 9899.060973696474 
0.0 -1941.1108532838982 3814.7191243822413 
0.0 -1969.7657743151235 3877.46518134892 
0.0 -2350.851917810717 4532.5948582882675 
0.0 -3057.5951618049776 6461.075169486076 
0.0 -2044.3742448748635 3957.879517790738 
0.0 -3130.660994321254 6660.201362465101 
0.0 -5830.763530599687 16519.354910522892 
0.0 -1824.042825415619 3691.5681439435143 
0.0 -1990.4232256887506 3896.462394959974 
0.0 -1656.9760616153708 3457.8867960395282 
0.0 -532.3957187651055 2319.929861735002 
0.0 -2008.9479626952389 3915.710737644032 
0.0 -5816.903602467709 16494.16817904863 
0.0 -420.2142016381625 2174.5983013620134 
0.0 -767.8929298132009 2580.646065029298 
0.0 -1849.0266826003383 3721.0678912873605 
0.0 -1492.0161748618264 3277.0256194580734 
0.0 -3345.7393317122132 10016.31504997783 
0.0 -688.610710226905 2458.1438448348595 
0.0 -1924.7202400339631 3814.3102519631193 
0.0 -3067.1368170948676 6502.584183004921 
0.0 -3052.92244427908 6449.655747432762 
0.0 -5643.319702444638 16191.810514944596 
0.0 -2269.5238328901787 4352.517413072172 
0.0 -2018.5507901541453 3946.395785806322 
0.0 -475.29590513910773 2278.119283502122 
0.0 -5721.594328894096 16341.832445754677 
0.0 -2055.0159330783035 3987.4600273432834 
0.0 -5611.475683013829 16134.177264117261 
0.0 -2034.017065197293 3951.7384162209296 
0.0 -6125.738581758277 17026.5783188076 
0.0 -5736.730867076572 16356.889431328505 
0.0 -1615.7471483408265 3451.523204488464 
0.0 -5673.729983669666 16248.804125331613 
0.0 -2406.285152512733 4670.056841861632 
0.0 -2547.5328863047084 4984.260235137997 
0.0 -3339.5445276736114 9981.221976893548 
0.0 -3041.6053165081885 6421.864535750694 
0.0 -1873.9040856515362 3732.517806615675 
0.0 -1870.6202716795738 3722.9461319681936 
0.0 -3920.8034735597116 11931.947876568342 
0.0 -2191.2032113510895 4225.803497517152 
0.0 -5636.392028453864 16167.124037367605 
0.0 -3162.143139360247 6697.349590139203 
0.0 -6229.558463437806 17199.77704959702 
0.0 -3029.071302886272 6399.634950319422 
0.0 -6168.694396353675 17100.160535277264 
0.0 -3102.357593315551 6575.666915759075 
0.0 -5714.517652241152 16304.55192637954 
0.0 -5756.234852897486 16408.25039989263 
0.0 -1985.0872439843815 3888.4262464380026 
0.0 -5648.3221083553835 16215.887942652023 
0.0 -1950.7535695075987 3838.0616958527894 
0.0 -2336.0057779668623 4509.025976241535 
0.0 -5684.621800388366 16265.816845775076 
0.0 -2568.6622294635786 5049.13009887034 
0.0 -538.037397114096 2336.077028282001 
0.0 -6179.891146305523 17116.330772799916 
0.0 -872.1206269203615 2650.5052770099305 
0.0 -3921.348830836968 11963.594368803735 
0.0 -3219.7816994915534 9489.498531748954 
0.0 -3325.2932771433075 9923.795600863496 
0.0 -1576.4633627822943 3402.4551061178877 
0.0 -1529.8363043017946 3324.302919745212 
0.0 -5987.0237353287785 16797.977222017704 
0.0 -2377.838293145792 4582.647333829744 
0.0 -2133.807647433933 4113.5250617540405 
0.0 -6095.700615304171 16958.718248487632 
0.0 -763.8336824060323 2550.791666002577 
0.0 -2789.3496968091363 5682.067338125676 
0.0 -3017.950037702345 6390.478214061064 
0.0 -1496.611644596427 3309.983099977421 
0.0 -2825.9930855963516 5807.567667401743 
0.0 -2930.397261597405 6147.738359898486 
0.0 -5127.901681092211 14847.999963435044 
0.0 -5655.398893043226 16232.285664480387 
0.0 -2720.7143600054264 5488.678689025623 
0.0 -3642.7868904973866 11096.185139912339 
0.0 -6080.642949497899 16953.487870919038 
0.0 -3282.3084824092457 9755.423959771353 
0.0 -5835.637982641251 16534.862350386542 
2.0 -15.143626026288745 1601.3159444408443 
0.0 -5246.311982379702 15161.996617807854 
0.0 -2811.0411088514597 5757.259120475209 
0.0 -3646.2598572937254 11118.532502053711 
0.0 -1955.9220550839875 3872.6966931385473 
0.0 -5810.257336063221 16488.401153213857 
0.0 -5621.926482683435 16152.332245497277 
0.0 -2174.2550322903107 4190.650238370489 
0.0 -4568.151003295039 13480.878042135419 
0.0 -3458.4165682372186 10456.84874355009 
0.0 -5465.035472845116 15774.491799874473 
0.0 -2488.003461783711 4831.724085223177 
0.0 -4122.937313310224 12498.752687950564 
0.0 -2400.858137958838 4640.842712095717 
0.0 -4907.286916136729 14283.276908367727 
0.0 -3910.751672663246 11916.611111052878 
0.0 -4118.366046072856 12472.563888023915 
0.0 -5498.2758439252875 15867.219609861893 
0.0 -3887.280212749083 11843.207604971207 
0.0 -1608.7925595472886 3420.2156286851573 
0.0 -5800.449734705903 16471.37862321734 
0.0 -5122.470052803514 14827.524386147024 
0.0 -3932.655176347367 11971.381841093176 
0.0 -3961.208690467243 12054.700917060043 
0.0 -4877.601424896925 14200.314342475605 
0.0 -5667.067575820483 16234.902307175871 
0.0 -5844.082290327542 16550.909436736303 
0.0 -3878.0936720153186 11827.392255206367 
0.0 -2888.505786032688 5996.320008837661 
0.0 -5920.754349584799 16675.16025380211 
0.0 -2370.3696166138056 4561.920830620104 
0.0 -2729.698872928247 5502.033982161889 
0.0 -5700.44748043448 16300.209114619553 
0.0 -6219.007760104997 17179.707047796237 
0.0 -5442.242605767625 15710.782395557462 
0.0 -2895.676792268051 6036.049975259524 
0.0 -5861.17960740682 16563.601917568252 
0.0 -1912.915808192402 3805.6890909371946 
0.0 -2562.223846082458 5021.697318478327 
0.0 -2135.5065448717605 4120.712833324325 
0.0 -6135.482785332214 17027.130221109703 
0.0 -6107.9811883493885 16980.680636139958 
0.0 -2508.404264933386 4887.127947551433 
0.0 -5578.192312168968 16069.759226365542 
0.0 -4407.097609155434 13128.435291528407 
0.0 -4163.630144345056 12587.178328590226 
0.0 -6013.974855055906 16839.470243440595 
0.0 -5980.8720346526015 16772.734180339663 
0.0 -2480.580054204933 4814.418887219848 
0.0 -5239.067337977769 15143.05197150953 
0.0 -2329.039119768963 4485.789361294879 
0.0 -6204.05303141787 17150.99121400149 
0.0 -3227.536326289596 9505.164438811154 
0.0 -2211.464325209941 4263.520462237902 
0.0 -4047.7886223534692 12293.512381948914 
0.0 -5492.263315640645 15853.535269690918 
0.0 -2832.9543286357166 5825.074956383501 
0.0 -6053.163317433052 16900.782070045407 
0.0 -4028.331038925624 12236.464384439278 
0.0 -1807.6809803564747 3662.6745212738474 
0.0 -3593.2894371739994 10931.9712576373 
0.0 -2465.470904311303 4777.811649123116 
0.0 -3512.3113302116567 10656.013340721898 
0.0 -6111.844106924401 17010.3670630953 
0.0 -3311.203831506025 9869.409228370569 
0.0 -3864.7394848398053 11807.406327567463 
0.0 -4055.277943985383 12306.019114644452 
0.0 -3234.577471480291 9542.23340307003 
0.0 -2691.8651811906025 5388.99703954809 
0.0 -2804.533338010223 5743.463596458998 
0.0 -4881.493812119081 14220.34779576 
0.0 -4727.281093530803 13840.737350053343 
0.0 -2971.3454899309786 6261.864197882368 
0.0 -4335.100846528108 12970.45759009608 
0.0 -5006.224379810973 14527.461862682176 
0.0 -4328.555241032129 12959.101037702081 
0.0 -5040.651575755496 14620.118176846425 
0.0 -4032.6561613508316 12256.023308597427 
0.0 -4504.336884942747 13343.509885514053 
0.0 -6026.483992705337 16864.930596590333 
0.0 -3530.8626867512357 10713.333366424647 
0.0 -2204.5760869131095 4236.682813187506 
0.0 -2554.74549814591 5005.1528602626995 
0.0 -2908.2570710119367 6073.342347000254 
0.0 -5331.182602540684 15398.943532065257 
0.0 -4289.353513911432 12877.303126899345 
0.0 -5011.2614440893385 14543.312524514504 
0.0 -5447.763330887298 15727.56410921958 
0.0 -4631.777958291482 13627.20265417922 
0.0 -6021.77603169319 16852.766154427984 
0.0 -2172.1345608249144 4168.745548659752 
0.0 -3389.181977056081 10181.490805313932 
0.0 -4596.543433628384 13545.369108056495 
0.0 -4691.797055109225 13766.192496335583 
0.0 -5945.048998353483 16721.74798202333 
0.0 -4461.418905634794 13250.361654792634 
0.0 -5135.610524263719 14860.831359434733 
0.0 -4589.971869456065 13532.584169287127 
0.0 -3962.683475989303 12081.814917589614 
0.0 -5910.6987584570215 16664.948321487 
0.0 -6037.568866232571 16870.575283476985 
0.0 -2816.6128461890517 5777.96045027696 
0.0 -4901.206083149019 14263.51017862918 
0.0 -2063.062211174244 4003.0103569357148 
0.0 -5556.201814236767 16028.37478288138 
0.0 -5472.284528659797 15794.795264069217 
0.0 -4142.625224002999 12535.298204500428 
0.0 -4341.275312875297 12984.886301973247 
0.0 -2357.4486067711396 4544.076319775287 
0.0 -3792.9904916390433 11583.670174625939 
0.0 -3516.338091041718 10677.791582337999 
0.0 -4524.55656681562 13387.401095304345 
0.0 -2859.4188940256263 5924.8700492607695 
0.0 -5117.02252807817 14812.583237195382 
0.0 -2082.031388823641 4038.5335924106503 
0.0 -4063.435246539076 12339.043934095549 
0.0 -6009.415715487948 16824.417563031086 
0.0 -3438.6695124900307 10381.271231036817 
0.0 -2633.1061752279525 5222.791780988935 
0.0 -5324.979663927259 15382.963373073802 
0.0 -5950.391978731782 16738.729713314013 
0.0 -4243.638685329438 12787.18296955163 
0.0 -2428.6709977119945 4696.804602708876 
0.0 -3304.11590777506 9843.297951225744 
0.0 -3007.6398593501567 6340.288880795271 
0.0 -4995.166774342519 14499.773873526861 
0.0 -5850.03956848334 16561.091558341483 
0.0 -6293.230938211224 17289.40831503278 
0.0 -3193.3699422683417 9341.06017592941 
0.0 -4356.072933638326 13025.924472305875 
0.0 -2161.309296829839 4154.3293906805175 
0.0 -2590.767748205 5090.051392666715 
0.0 -3653.8434919812644 11132.965762964257 
0.0 -5000.863328445487 14511.834950316499 
0.0 -4363.973607934876 13032.457615032188 
0.0 -2882.4419458634015 5986.9550243148915 
0.0 -4451.327565236979 13222.722924216736 
0.0 -5092.403266447333 14749.201575152656 
0.0 -6000.333624304079 16817.779281401796 
0.0 -5886.319986764898 16629.13477870815 
0.0 -5718.151900048074 16326.733611303562 
0.0 -3447.2774404611814 10412.567791361318 
0.0 -6302.195799210845 17297.42818542885 
0.0 -2514.2354048915263 4901.370100021658 
0.0 -2667.230848290615 5318.939284132647 
0.0 -2149.3614230237476 4134.694293771812 
0.0 -5780.814226223101 16441.18937460604 
0.0 -2016.5869748611462 3917.103707286796 
0.0 -2917.4754249692623 6080.678826398701 
0.0 -3231.2657996889657 9519.798520162438 
0.0 -2448.410406568027 4743.329840746761 
0.0 -2289.437905906897 4394.242997373901 
0.0 -5298.304365097457 15308.727445803166 
0.0 -2605.1445231906864 5131.550802772031 
0.0 -3488.130129288979 10565.647275598621 
0.0 -3245.267383495647 9594.200525629642 
0.0 -5162.832738458829 14934.122852264207 
0.0 -3841.0878807070885 11719.561751576332 
0.0 -3789.3491391880248 11561.025990923446 
0.0 -3474.906123045844 10512.303159818171 
0.0 -3299.873566354216 9827.482513158113 
0.0 -4422.356239030249 13170.51313547294 
0.0 -4379.280010832381 13071.671561946905 
0.0 -4469.152606940037 13264.353134854322 
0.0 -4542.5523779690675 13418.556513150308 
0.0 -4575.812989906585 13491.711915294354 
0.0 -1576.214100990916 3392.5329501400283 
0.0 -3551.8104900662065 10805.335942988148 
0.0 -4933.858660194715 14337.639721455684 
0.0 -4299.486181711969 12901.92477657025 
0.0 -2502.4829093845506 4871.381588872961 
0.0 -3036.1460099488672 6417.273729366547 
0.0 -5087.086774665324 14733.567427517606 
0.0 -4488.607339733947 13308.914290262797 
0.0 -2109.8970608358036 4074.496264806499 
0.0 -4561.487583967577 13463.818838112513 
0.0 -2075.3551228136857 4013.1321498336097 
0.0 -3577.9987046032284 10890.6799148446 
0.0 -4060.1302430554806 12320.769256065392 
0.0 -3870.864725184946 11822.062638148029 
0.0 -5382.959106616541 15546.298051163301 
0.0 -5503.94012707977 15887.374883029202 
0.0 -5035.63178886442 14602.644987936776 
0.0 -4414.440040517045 13142.844128419845 
0.0 -5968.069543103074 16758.860243607294 
0.0 -4070.9624553421922 12349.546381196398 
0.0 -5166.678376222492 14952.331796431317 
0.0 -5992.841510422518 16810.797602493774 
0.0 -2418.8925101963764 4670.38923572523 
0.0 -2819.4991503011834 5792.399183962139 
0.0 -3991.028767367277 12137.223827785912 
0.0 -4399.057722696863 13121.967918123053 
0.0 -4833.6247604254695 14107.205900277057 
0.0 -873.6339940090602 2673.590928915383 
0.0 -2259.5439617014613 4329.641673369297 
0.0 -3287.304762646102 9772.136511725148 
0.0 -4457.718339902179 13236.395206921943 
0.0 -4648.773950226553 13659.445984047126 
0.0 -2491.151143451662 4851.633747866986 
0.0 -3443.5049525286818 10399.57789469755 
0.0 -5097.342534232175 14763.051356408405 
0.0 -3127.62915971753 6615.99488871604 
0.0 -3585.9327342193155 10920.618795627373 
0.0 -6098.358283401161 16977.025714553296 
0.0 -2836.2471237234035 5840.833776046798 
0.0 -3967.695615525047 12094.863007072301 
0.0 -4626.43399018374 13612.180309199459 
0.0 -3426.275560780631 10336.912724894375 
0.0 -4915.570139901808 14290.933389376007 
0.0 -4586.2205158967845 13514.822452633283 
0.0 -2254.0604344913318 4317.023724344292 
0.0 -4157.634123954743 12567.540793683262 
0.0 -5347.049356995681 15454.413287377565 
0.0 -5691.441816855743 16274.677712950674 
0.0 -2620.969113610254 5183.0907656924455 
0.0 -3954.991744743195 12038.596129915046 
0.0 -3485.8500331610276 10546.038718781518 
0.0 -2733.2755724961075 5518.461597205679 
0.0 -2393.173680102517 4616.101965055573 
0.0 -5171.887017304242 14964.61920363438 
0.0 -4238.191095157974 12773.157183197332 
0.0 -4739.801524507874 13876.98066763034 
0.0 -5149.504647616088 14899.71699426439 
0.0 -2538.729591879292 4970.681991152427 
0.0 -4304.1654022657185 12919.549050732741 
0.0 -4138.542447791622 12519.512912769189 
0.0 -4008.6720801790248 12194.240553315416 
0.0 -4147.1150069072855 12554.214802534414 
0.0 -4391.904091115559 13091.446836609835 
0.0 -5419.297794898788 15646.519198299125 
0.0 -3689.777817973909 11259.4612343625 
0.0 -4281.681424893136 12865.04707489633 
0.0 -4082.4397607027654 12387.724832467093 
0.0 -3251.5089288210374 9627.140925429041 
0.0 -4352.119529756414 13006.681283443442 
0.0 -3128.9848348152054 6642.225005771428 
0.0 -2522.139744726603 4932.972298294746 
0.0 -5187.564945981329 14999.778776867186 
0.0 -5251.388875605289 15176.975303813784 
0.0 -4962.44563878069 14420.246908026818 
0.0 -2877.2772891789527 5969.121694051072 
0.0 -5560.4469479644295 16042.818555360804 
0.0 -6211.678211690047 17160.930601951368 
0.0 -4830.49769576378 14085.304309521676 
0.0 -881.5063914153624 2683.5567456936283 
0.0 -5894.083844155088 16635.581578329187 
0.0 -4609.022454944162 13592.363932354363 
0.0 -5584.372571977488 16085.47495125017 
0.0 -4484.177883706898 13293.218562160058 
0.0 -5315.898247603103 15356.996600636106 
0.0 -4021.859120906513 12224.326981497408 
0.0 -2968.912347825362 6233.989377877746 
0.0 -5343.563682242652 15433.508707477928 
0.0 -4381.43681763616 13087.67555296713 
0.0 -2519.7592288547144 4913.613438641438 
0.0 -2790.085142554093 5711.494725038911 
0.0 -3985.8687907607764 12127.03665615632 
2.0 -2843.3215609009853 5672.901925220467 
0.0 -3241.4777520297625 9572.800320281893 
0.0 -2929.455575091727 6126.111104741093 
0.0 -4001.32099289797 12182.595819967266 
0.0 -699.4887347020217 2461.2233868621784 
0.0 -3784.9544797620656 11549.633897769707 
0.0 -2469.9099875362813 4797.035176392419 
0.0 -5109.633059982512 14803.672587568015 
0.0 -5870.032384321585 16592.24599466637 
0.0 -2927.6021655317236 6103.4001532162 
0.0 -4854.174519005697 14141.402389011755 
0.0 -6276.800485695249 17253.93753514172 
0.0 -4938.386925886779 14357.459024042158 
0.0 -4819.835922406218 14063.099942879437 
0.0 -3602.2383394197736 10980.819753986661 
0.0 -4192.0543348670635 12654.045760144325 
0.0 -2435.181549801658 4706.402192894042 
0.0 -5627.743078777214 16157.4158207348 
0.0 -6068.7369234280595 16941.22567108227 
0.0 -5230.22858437411 15118.68033892377 
0.0 -2662.1544182394255 5301.5213035625075 
0.0 -6314.13466077296 17316.59352317276 
0.0 -4107.8843868569775 12452.074163530815 
0.0 -2422.638859462051 4682.214819290319 
0.0 -6318.025132505832 17333.194579537645 
0.0 -5594.389322987562 16107.184122401657 
0.0 -5534.913764861274 15967.454776463155 
0.0 -5018.854844411761 14552.89599032191 
0.0 -5862.056908368726 16591.867159405014 
0.0 -5436.612130261767 15694.547853925827 
0.0 -4605.450760375601 13572.275083860675 
0.0 -5190.650760713735 15017.654365864602 
0.0 -4101.8148639198425 12437.550960926568 
0.0 -4090.625212120252 12415.792982401723 
0.0 -3492.935950610053 10582.715696890209 
0.0 -3980.067978379051 12113.300910434697 
0.0 -3291.430345168409 9785.522474459161 
0.0 -5289.005727352223 15284.463362817483 
0.0 -4755.644464921472 13909.152061165518 
0.0 -3196.451007718724 9361.247684037686 
0.0 -4759.022219313474 13923.887500320041 
0.0 -4440.486668816982 13200.481126661716 
0.0 -3271.0861554672356 9709.002058497266 
0.0 -4320.1795689819855 12950.345971204448 
0.0 -5486.774772615185 15837.074767568321 
0.0 -5516.523275561481 15917.762430648861 
0.0 -4556.378242640626 13456.829847115834 
0.0 -2364.5844970830703 4554.341314325028 
0.0 -6064.370872658894 16921.181785721255 
0.0 -4310.392347499257 12926.689223658157 
0.0 -3685.7867371030775 11242.052035325754 
0.0 -2937.883040214073 6171.234484803445 
0.0 -2954.1728779387645 6206.363194512442 
0.0 -4663.105731866032 13695.285641754152 
0.0 -2874.7096443015485 5954.685319802331 
0.0 -4533.561009143576 13413.85433073818 
0.0 -6248.016001936121 17217.188598526252 
0.0 -5283.750799774848 15269.555851303123 
0.0 -3715.9474809303356 11342.545498212588 
0.0 -4294.188837463757 12890.814591542729 
0.0 -2740.9501345200647 5547.737395235709 
0.0 -5901.004300030609 16643.939149864316 
0.0 -3428.6184662184296 10357.18008677121 
0.0 -3277.0131446879354 9732.898457894797 
0.0 -3994.649308343433 12158.138167550405 
0.0 -3743.879787960677 11414.162429597816 
0.0 -6257.811279674152 17225.556590666372 
0.0 -5138.922832944836 14876.818515601273 
0.0 -5058.359136803542 14660.854341028096 
0.0 -3581.9486613086106 10907.640588808761 
0.0 -4685.02285644349 13757.188189119148 
0.0 -4097.542938187134 12427.322007870422 
0.0 -2575.3115397410643 5059.098857300752 
0.0 -3384.913047242243 10165.476746200016 
0.0 -3825.816614969821 11669.450106399381 
0.0 -6141.781883777566 17046.26922477341 
0.0 -5060.42015632488 14683.005889435668 
0.0 -3356.1111249606292 10067.054984432143 
0.0 -2150.2248378439394 4138.632729703017 
0.0 -2778.5083383309093 5664.727095672851 
0.0 -4697.019222293888 13783.853197653076 
0.0 -2292.3955041713293 4406.991934232769 
0.0 -5073.555711553178 14693.884671941114 
0.0 -3973.4474948932875 12107.559322537003 
0.0 -5144.808680522023 14887.634792397856 
0.0 -4443.34973223413 13217.116923163703 
0.0 -3462.758220228135 10475.91136832238 
0.0 -5216.936782884136 15086.468898297377 
0.0 -3407.263302440699 10279.752941569057 
0.0 -3724.6998719292765 11363.549401724551 
0.0 -3434.1459796941735 10367.154031581971 
0.0 -3630.2472760086207 11050.07254342651 
0.0 -4602.350908592029 13558.310044470452 
0.0 -2594.7147892706344 5111.595249848964 
0.0 -3682.841872768669 11226.646034847907 
0.0 -4578.890857562 13507.780609679461 
0.0 -2773.8805198166087 5639.743570064499 
0.0 -4887.621123740895 14233.127037956843 
0.0 -2454.728038447495 4757.6611723785245 
0.0 -6308.481778087093 17306.165898410803 
0.0 -3333.576936900993 9972.300283790502 
0.0 -3405.9474365835567 10256.245706065829 
0.0 -2747.9506001173704 5558.659132530301 
0.0 -4531.725910721657 13395.587061697983 
0.0 -3765.3017667553354 11489.800389169308 
0.0 -4347.23027228814 12996.239539629707 
0.0 -4180.471543951007 12638.739263116455 
0.0 -5077.278632132884 14712.534806231231 
0.0 -4824.164969044959 14079.299850106807 
0.0 -3377.3881360247324 10161.33556200344 
0.0 -2091.171865366069 4042.0649920652936 
0.0 -1615.1715479587663 3426.338333061228 
0.0 -5320.222852632932 15370.641102801372 
0.0 -5047.090987838969 14631.432029674936 
0.0 -4721.400361753097 13830.358879902078 
0.0 -4430.650745187029 13176.613533373116 
0.0 -3892.7774552684014 11874.174981262673 
0.0 -5023.092387179861 14564.501870616994 
2.0 -1804.170227429104 3510.589807477332 
0.0 -5423.865562348038 15658.751634870541 
0.0 -4086.2676248649823 12404.92055639556 
0.0 -3249.426198432129 9607.305983047543 
0.0 -4815.284647023469 14050.437215458358 
0.0 -5876.552965790362 16606.697771479452 
0.0 -3548.1718819497123 10786.77596609595 
0.0 -4373.914949656542 13052.585946663612 
0.0 -4434.450963912868 13188.868279551742 
0.0 -1810.0248803454563 3682.00201727498 
0.0 -2738.9968449555345 5531.084966066685 
0.0 -2186.210885563902 4197.344099446973 
0.0 -5528.405232395371 15959.393281532066 
0.0 -6057.624355574053 16918.855375833842 
0.0 -4395.830524703056 13103.571935463131 
0.0 -3366.3022250626354 10101.28922704966 
0.0 -5310.978819380869 15342.269751200469 
0.0 -2759.2986919326604 5606.968385158104 
0.0 -4044.029328954158 12275.23937126766 
0.0 -5177.934556117794 14976.40162419001 
0.0 -4988.622848926435 14486.955212592782 
0.0 -6196.221752377269 17140.57147016226 
0.0 -2316.9721450611805 4451.472417322649 
0.0 -4513.137563924084 13352.920984875069 
0.0 -4317.633217626893 12936.007900410577 
0.0 -2495.427238342009 4865.999160165899 
0.0 -2644.885296658084 5256.089830738672 
0.0 -3178.5873206539422 6757.1522861525455 
0.0 -4928.4534256194365 14328.612391250439 
0.0 -4674.023790318226 13714.695740165389 
0.0 -2918.932867562663 6101.333588247938 
0.0 -5696.119851730723 16289.497959430268 
0.0 -3071.5424882863285 6505.79908388593 
0.0 -4790.396327943515 14001.174537897165 
0.0 -2801.8188363743498 5722.43757744682 
0.0 -4495.031400140341 13319.582838074795 
0.0 -4749.414396892579 13897.402390930558 
0.0 -4860.043992052739 14156.482652587569 
0.0 -2263.1598571931186 4347.244365037725 
0.0 -5743.691691247028 16362.126559091033 
0.0 -3240.2112972261602 9555.52679601003 
0.0 -3219.4270937475153 9456.53438795464 
0.0 -3350.2332537179295 10035.007199506941 
0.0 -4038.6309598349426 12268.120444761445 
0.0 -5212.673975449021 15073.935186164177 
0.0 -3524.455173264436 10696.47825188979 
0.0 -5103.835381850307 14773.393423545489 
0.0 -2652.6018826822924 5280.227996438597 
0.0 -5452.05409716672 15743.129386387614 
0.0 -1955.3370361306852 3849.579056402507 
0.0 -3399.4549794775367 10229.632876739895 
0.0 -5292.369725865631 15298.536275884975 
0.0 -6163.30980690055 17085.709607948153 
0.0 -5182.802416025305 14985.552789458232 
0.0 -4419.151585431967 13151.474180554485 
0.0 -4702.46396959541 13789.022906248152 
0.0 -4167.198100019472 12602.97051776786 
0.0 -3469.995523923416 10499.477408780993 
0.0 -5428.278484909604 15672.610610879581 
0.0 -5521.572267717121 15932.152274338263 
0.0 -4708.024527237541 13803.77125938766 
0.0 -4497.627759694464 13334.330615734732 
0.0 -2710.9352571787963 5448.813430525877 
0.0 -5199.747437862445 15040.627939260508 
0.0 -5268.128067397788 15225.017984890042 
0.0 -3370.147718706147 10115.32855499035 
0.0 -2458.059404351205 4768.250568996666 
0.0 -2959.1274271159873 6221.925918301354 
0.0 -6186.685760791461 17124.84807140607 
0.0 -4636.3285114986775 13644.28234245971 
0.0 -3391.164697939791 10206.60685636987 
0.0 -5880.037938547862 16615.731752772088 
0.0 -3899.1174706237034 11886.22750883256 
0.0 -1539.238061606368 3326.0138978739537 
0.0 -5590.03378723524 16091.640320504011 
0.0 -4871.041348042548 14184.050072680011 
0.0 -4810.623183966653 14037.618839410243 
0.0 -3261.734549852193 9664.902962512395 
0.0 -3352.805244263949 10046.397933597293 
0.0 -4667.541799529893 13708.729232834075 
0.0 -4657.762413194829 13683.129287248652 
0.0 -4112.195298948673 12462.472841315306 
0.0 -1895.1314113665599 3770.999571345304 
0.0 -2219.4901258531218 4271.285843288501 
0.0 -3774.205305478951 11513.324474055315 
0.0 -4196.2309744862 12671.417762062916 
0.0 -2583.5832444321413 5084.078842923739 
0.0 -3596.0709751672052 10953.855692208022 
0.0 -5234.82691502307 15131.648587556056 
0.0 -6235.759256272359 17210.268887428112 
0.0 -4774.089411107909 13953.953228945795 
0.0 -3329.3898347600493 9957.611249251704 
0.0 -4797.519152597368 14012.2658030011 
0.0 -4205.902862849623 12689.665236566982 
0.0 -3565.829886140144 10856.801753185575 
0.0 -4781.079217928693 13980.57760237434 
0.0 -4640.792217864048 13651.566430734936 
0.0 -4173.650390319992 12627.961715987929 
0.0 -6044.821479637262 16892.119884782158 
0.0 -4516.83224803397 13376.850180688692 
0.0 -4551.665744010419 13438.166867427277 
0.0 -4249.6230594066465 12800.133528543345 
0.0 -3421.4670805290298 10322.500623466458 
0.0 -1897.1278809888115 3777.184599320524 
0.0 -5539.349893155894 15982.806083025242 
0.0 -4969.187087334582 14434.014298601338 
0.0 -5406.129334839653 15609.391910522514 
0.0 -4678.863302587971 13728.470483177338 
0.0 -4651.433657891961 13677.777063766112 
0.0 -5027.15794723523 14580.744698860844 
0.0 -3667.912953096485 11182.702315273442 
0.0 -3268.114263986653 9690.57521402674 
0.0 -2598.622362863399 5119.565482867379 
0.0 -4479.204746179658 13280.936149895735 
0.0 -3845.3809254786397 11734.8733812228 
0.0 -3657.388323847944 11146.051248325926 
0.0 -5255.594928362993 15190.418722215105 
0.0 -5974.563897282639 16769.956282784005 
0.0 -4226.743406840095 12741.656977709583 
0.0 -2947.939483619028 6179.097516601049 
0.0 -2100.4217120188923 4059.1981639615974 
0.0 -3830.1685597420237 11684.080214005746 
0.0 -2616.809057399781 5171.187809812278 
0.0 -2856.2844427901623 5905.984164005357 
0.0 -3770.574834283164 11501.511055424768 
0.0 -4955.573334981012 14392.129407172197 
0.0 -3638.3478589632546 11072.80766726673 
0.0 -4922.766529237225 14317.309787800968 
0.0 -4847.944445240925 14135.660068799516 
0.0 -2890.7436775157266 6028.414513929466 
0.0 -5196.769445989093 15027.45292821173 
0.0 -2577.691556046739 5076.274056515385 
0.0 -5081.2360432764335 14723.57578981863 
0.0 -2439.8739131090597 4719.787144803841 
0.0 -3015.6034618361123 6351.669965584864 
0.0 -1906.6005227586663 3788.5278671009696 
0.0 -5602.3465025653595 16125.159708287025 
0.0 -2625.8236405827915 5201.065684220294 
0.0 -3539.9545829793383 10751.299228976544 
0.0 -2609.0450396888587 5147.915041958164 
0.0 -4958.358933244938 14409.497178748992 
0.0 -5908.58970351294 16649.23300649444 
0.0 -2656.7805961103772 5294.134272271379 
0.0 -2905.3309286855765 6053.86205325349 
0.0 -3615.0263811150185 11011.281149158052 
0.0 -3746.131823774182 11437.219096758836 
0.0 -4370.434579857489 13045.312056461325 
0.0 -3798.6811747960655 11593.78549403533 
0.0 -4976.9347802108 14454.009131101795 
0.0 -2439.9606182327116 4740.023130870848 
0.0 -3122.48087094517 6592.074510914723 
0.0 -5570.808493383031 16060.031451693043 
0.0 -5106.908738291511 14786.764593729476 
0.0 -3509.0137998198634 10637.725566030716 
0.0 -3888.046590994771 11865.31314438621 
0.0 -5483.453059410399 15825.29661671428 
0.0 -5272.118226699696 15234.351078246245 
0.0 -3759.586936447787 11480.067256365588 
0.0 -1817.2372757566393 3687.2371314362745 
0.0 -2225.2461379112647 4275.65354980545 
0.0 -3015.958707651915 6365.0123262702955 
0.0 -4744.005024674836 13890.336847882647 
0.0 -2322.5719669777595 4473.890098663474 
0.0 -5370.540296921452 15508.903047816664 
0.0 -1493.053931684827 3306.703659574448 
0.0 -2677.899434212985 5351.742064517246 
0.0 -4920.20425789602 14303.499643318131 
0.0 -3703.0306417783804 11305.303626836303 
0.0 -5525.317953069771 15943.005766516795 
0.0 -4184.10194215599 12650.738134095589 
0.0 -3201.1081004118346 9386.582263323167 
0.0 -1658.741657259017 3487.4236399316624 
0.0 -5550.074035337733 16012.585205637568 
0.0 -3749.78270036813 11444.55896573693 
0.0 -2243.8394196614418 4316.444246662068 
0.0 -4681.132177992174 13743.102329537884 
0.0 -4777.439111973225 13968.133694095457 
0.0 -4273.780537087163 12842.444523485583 
0.0 -5413.53116463946 15632.711376148043 
0.0 -2476.1068097553284 4802.32802484027 
0.0 -3710.824315205001 11327.0650830187 
0.0 -4235.837600011803 12754.459345732512 
0.0 -2207.697860166011 4241.774643471095 
0.0 -6324.232763531861 17342.16669817302 
0.0 -3326.486265079246 9943.587434238647 
0.0 -3562.6815452283627 10844.151943849649 
0.0 -2685.748708728368 5371.120468194246 
0.0 -2398.7091918240667 4625.510611802015 
0.0 -2233.86877659974 4279.944420125281 
0.0 -5755.020521827383 16399.874447444545 
0.0 -5262.93537531572 15210.16825747624 
0.0 -5302.795254498343 15326.940727746349 
0.0 -4787.477344418221 13989.36981048305 
0.0 -3935.3384075808176 11991.144926601122 
0.0 -3608.229378724363 10992.138710101437 
0.0 -4763.42567691637 13940.207905389532 
0.0 -3625.5782860876875 11044.233972875574 
0.0 -3307.6996062102926 9863.447032838769 
0.0 -3819.7434959417387 11660.50459579114 
0.0 -3394.7120001005396 10214.571621515406 
0.0 -5067.2142783594945 14688.245813958607 
0.0 -5334.69841334316 15415.753622114013 
0.0 -3810.0024405157733 11625.7368735848 
0.0 -5543.025727101236 15993.398216269577 
0.0 -2649.066059265692 5265.816524208391 
0.0 -2236.144038368261 4292.3368474403815 
0.0 -4898.085714506118 14250.061059641006 
0.0 -2241.7878067728643 4303.570569338099 
0.0 -3728.893447566246 11381.186077958282 
0.0 -2386.5935026010234 4603.551481583749 
0.0 -5402.32064114124 15598.685952234711 
0.0 -2672.9932793350085 5329.169794143864 
0.0 -5388.309943623785 15560.243820704867 
0.0 -3669.4919665382067 11199.751111651993 
0.0 -5378.444829401296 15531.526215940046 
0.0 -5566.890681034199 16053.214904769364 
0.0 -4982.846772272173 14460.388084232987 
0.0 -4891.981293132674 14243.211243357355 
0.0 -5031.06521687271 14590.729348523877 
0.0 -4078.8895780855773 12371.541442538497 
0.0 -2298.8273248380265 4420.246267046546 
0.0 -3862.806207683164 11784.029965462323 
0.0 -3949.4523539795564 12031.7638865281 
0.0 -3634.7035126302194 11070.640986514483 
0.0 -3721.2722743149957 11350.955794169493 
0.0 -2950.891413311165 6192.4525584347975 
0.0 -3402.675845660306 10242.194192938125 
0.0 -6159.305587112555 17076.168113623404 
0.0 -2382.443002025799 4599.707661608651 
0.0 -5510.797156364074 15908.856956949128 
0.0 -5430.494226842791 15689.453027234775 
0.0 -4253.759735250074 12808.121156319292 
0.0 -2612.4444766018887 5158.596513710483 
0.0 -5933.594328912002 16709.887587093242 
0.0 -4268.005068426568 12834.759594217798 
0.0 -3939.5949808521723 11997.916206301374 
0.0 -5459.738428254863 15762.47767997677 
0.0 -3555.77377196795 10821.52418384138 
0.0 -3206.2272540977906 9403.71242445213 
0.0 -2763.400214487564 5623.814236713733 
0.0 -4198.530388615235 12684.401562318986 
0.0 -3835.1340217790826 11706.180483422848 
0.0 -4545.883110364741 13436.802961590009 
0.0 -5375.223383803705 15522.465614636845 
0.0 -3601.0416981196327 10959.070182975014 
0.0 -4275.4963039471595 12860.125448082299 
0.0 -5276.833433924398 15247.911301108856 
0.0 -4219.510210457692 12729.91994847819 
0.0 -5352.2186328586595 15464.342756612417 
0.0 -2767.6735912439794 5628.477328791247 
0.0 -2076.647252491887 4022.459019826268 
0.0 -6076.285328811838 16942.345501684405 
0.0 -2303.2012582833663 4422.997149748556 
0.0 -2852.921600560171 5877.819028447455 
0.0 -3849.150831944557 11745.407755022059 
0.0 -3497.1913816205174 10593.576937357377 
0.0 -5408.414526612316 15629.658915089247 
0.0 -4071.9439680831715 12370.917821254092 
0.0 -4261.469812831939 12813.20469002681 
0.0 -4470.848497278116 13280.573898412795 
0.0 -3465.768962379381 10487.817091528133 
0.0 -3265.809161204449 9676.075516287907 
0.0 -6150.476535863316 17075.016540002365 
0.0 -2162.296109145489 4163.816892508868 
0.0 -4716.8992093355555 13818.071286799544 
0.0 -3709.6273251500797 11314.263310274704 
0.0 -5155.6162945996775 14912.693630442223 
0.0 -5205.085387082332 15053.809369778033 
0.0 -3996.837613973879 12172.564751385136 
0.0 -4013.858194368736 12221.22371357215 
0.0 -3696.702078625055 11266.617697485775 
0.0 -4173.600293026924 12609.608705982553 
0.0 -3168.2130534520793 6705.132502609001 
0.0 -4985.731861193447 14475.137896064967 
0.0 -4863.356849252935 14166.294165202358 
0.0 -4843.932236500239 14121.296539649213 
0.0 -2187.9376973084145 4204.854358361034 
0.0 -5749.152150175204 16382.00782049376 
0.0 -4619.032180560409 13606.429269080192 
0.0 -3188.1253115236104 9326.61610049112 
0.0 -6328.782250176482 17350.3189063895 
0.0 -3112.4374748835685 6585.9221922275865 
0.0 -5478.001471790912 15814.332669565365 
0.0 -3799.436291784099 11612.530604628304 
0.0 -3376.246052290592 10138.305246337692 
0.0 -5359.589977441795 15478.686071062666 
0.0 -2335.812910563742 4499.804331417037 
0.0 -4804.733789725579 14030.083500807998 
0.0 -2529.061598942442 4942.092178672516 
0.0 -3904.8505523479557 11908.727998953076 
0.0 -5936.550780012269 16716.75593390628 
0.0 -4767.281464544902 13947.096071225906 
0.0 -5927.766764793806 16696.094589103035 
0.0 -2796.3406074470017 5715.9435896775285 
0.0 -2096.503988453014 4051.0137662701795 
0.0 -5794.664082555584 16464.74877768688 
0.0 -763.958928349554 2556.106108774447 
0.0 -4943.318300868283 14365.074921950381 
0.0 -6263.360018415596 17228.59352317276 
0.0 -4010.0444427208886 12212.76606337872 
0.0 -2625.853420352889 5216.253018879359 
0.0 -5338.596047982135 15424.138997266266 
0.0 -3561.1019510460214 10824.575376353218 
0.0 -4838.899786000569 14117.317257219956 
0.0 -3171.2726665175655 6715.524401911021 
0.0 -6040.3584626694055 16886.532860163054 
0.0 -3413.3100041554703 10287.147237504369 
0.0 -4151.997758194522 12563.800722714235 
0.0 -3806.875513218772 11613.988124499634 
0.0 -3500.4741084043653 10605.713699706837 
0.0 -6191.184255273753 17134.9822139191 
0.0 -3212.861270794332 9434.887665734268 
0.0 -3816.0119292926915 11634.742152391045 
0.0 -5157.104203427146 14921.94090862331 
0.0 -4211.5228887973135 12698.259039659208 
0.0 -3753.8173588057807 11462.209657190371 
0.0 -4973.867059413917 14437.887762995515 
0.0 -6110.511113378512 17006.328010736244 
0.0 -5784.788329789001 16450.844438584692 
0.0 -5224.59057953049 15106.294756186127 
0.0 -4734.603528665349 13855.02572247502 
0.0 -4212.045769686444 12713.774815087107 
0.0 -2716.108106488178 5470.113928170391 
0.0 -4617.4742086542265 13593.741566515 
0.0 -5208.527663612192 15059.830070817814 
0.0 -5961.543402627619 16749.390286456422 
0.0 -3362.8078310160304 10085.277075322754 
0.0 -2681.9619606198876 5369.74888155298 
0.0 -2108.1088920168577 4067.84343567564 
0.0 -5398.235489214795 15585.894169039051 
0.0 -3521.9671113214245 10687.916263898116 
0.0 -3173.198825440773 6732.433680316752 
0.0 -10.357600954644912 1607.535809685965 
0.0 -5222.1354413366735 15099.607300279855 
0.0 -5279.213057190064 15258.926826047646 
0.0 -3663.357072333965 11168.924223369557 
0.0 -2864.4714197730414 5941.526613499789 
0.0 -2867.1122050847434 5944.493324989912 
0.0 -3274.6935712391146 9724.595284404157 
0.0 -5507.88409507893 15896.570528690669 
0.0 -5787.455508376731 16463.904460004353 
0.0 -3419.073480379596 10308.665860609044 
0.0 -2535.328476150816 4962.7365475353645 
0.0 -5957.7215983687165 16745.66061379854 
0.0 -5457.049463590805 15751.879827525796 
0.0 -3854.3481372261876 11754.334086049887 
0.0 -6283.897879582414 17263.14058574982 
0.0 -5923.637202473821 16694.374620309038 
0.0 -3575.859386483615 10869.408596651996 
0.0 -5364.87547889517 15492.719864586372 
0.0 -2694.612642755113 5406.873134571548 
0.0 -1667.7845971394786 3500.6555720684187 
0.0 -3452.885871675638 10431.074597696648 
0.0 -3371.5413546282903 10135.27644381054 
0.0 -3177.4360022725723 6739.108747222839 
0.0 -2980.116725586934 6263.654413464021 
0.0 -5259.317210324793 15203.116740974263 
0.0 -3676.7719920541044 11215.449623037628 
0.0 -3217.7002567582113 9446.908779943824 
0.0 -6289.949341160873 17272.59352317276 
0.0 -3252.92589730446 9650.394917094689 
0.0 -4262.672470062685 12827.620304401356 
0.0 -5601.00405652167 16115.00897431566 
0.0 -3701.1918077962764 11291.000017611253 
0.0 -3660.9732870386924 11161.120046952406 
0.0 -3571.4222646741655 10868.660785583066 
0.0 -4948.0237985540325 14389.596908185693 
2.0 -2890.91855642723 5861.766691424623 
0.0 -6242.162708128667 17214.681391122016 
0.0 -3777.3576000119133 11539.901168122235 
0.0 -2702.4749143436966 5421.660092947194 
0.0 -1541.7179218838282 3341.3585343244254 
0.0 -6217.213688093613 17169.6318484743 
0.0 -4867.255146997544 14179.442711362624 
0.0 -3200.131603677328 9374.67295214927 
0.0 -3901.7140015434866 11898.647095286624 
0.0 -5548.3579578696 16003.759896506619 
0.0 -3123.791084111822 6602.394441875503 
0.0 -3532.104618911737 10734.681852077587 
0.0 -2853.9995329705202 5892.593107822821 
0.0 -2964.0778390269443 6228.570373301455 
0.0 -3255.5035010345077 9655.121793034628 
0.0 -2775.8588899851843 5657.147278117505 
0.0 -4714.2608874233665 13806.726781291889 
0.0 -2317.5767034003616 4470.022508203799 
0.0 -5053.203455581506 14651.254083850159 
0.0 -2533.242879491104 4945.804398089248 
0.0 -4946.18650950131 14377.92104258612 
0.0 -3534.7850323383686 10740.16649099761 
0.0 -3294.473068499769 9813.448307229677 
0.0 -3942.8080945786837 12015.058473140089 
0.0 -3613.34936392812 10996.89436601569 
0.0 -3856.7818263803224 11764.886976702264 
0.0 -6268.963067760404 17249.42725362711 
0.0 -3415.0215432330483 10300.016424318135 
0.0 -4802.28933203728 14017.819579746158 
0.0 -5306.134366919394 15333.08093682014 
0.0 -6146.3931768626 17066.899112904088 
0.0 -2060.748367919696 3993.494346030347 
0.0 -3698.2667967641373 11279.355818389557 
0.0 -4232.2900134962465 12743.83802288394 
0.0 -3737.320368074603 11409.413441544584 
0.0 -3294.1062433222587 9805.690313924488 
0.0 -3110.6235649464893 6581.008714866848 
0.0 -2983.418644659043 6269.799017396858 
0.0 -2558.740393389182 5013.454207645669 
0.0 -3210.1105408032377 9426.331895789406 
0.0 -3542.4252232973345 10766.41408574571 
0.0 -3502.1904373368798 10620.695915576214 
0.0 -5051.413966480364 14641.846861198925 
0.0 -3816.748150880475 11648.35908735581 
0.0 -3359.795141399529 10078.464471920437 
0.0 -4736.03742256634 13858.07301220776 
0.0 -3732.325313679293 11387.765256156257 
0.0 -2638.372200323356 5240.6840480789915 
0.0 -6266.279382541492 17244.320561551987 
0.0 -2674.4272295149303 5344.173928286462 
0.0 -4217.961792241982 12721.354596699635 
2.0 -2756.805971189963 5435.941005478508 
0.0 -2309.753830833248 4434.869058094819 
0.0 -3543.8850652836986 10776.648251884448 
0.0 -2310.808896775332 4438.72451036562 
0.0 -5394.967115917271 15578.076079459106 
0.0 -2757.3897129491415 5590.501752336117 
0.0 -3833.7827422525806 11695.398651604235 
0.0 -5391.441650411683 15568.27332485268 
0.0 -2699.4480357168227 5408.438089081763 
0.0 -3775.026080250972 11536.98847426536 
0.0 -2714.866187048493 5464.113154227562 
0.0 -3858.946674490675 11778.847696896919 
0.0 -3734.148616015519 11402.9941900287 
0.0 -3506.442900839355 10625.912295471744 
0.0 -3477.6762079933 10534.332257045013 
0.0 -2703.365189017792 5445.691582500971 
0.0 -1658.3650065991387 3479.953887215234 
0.0 -3675.065608068968 11207.99697780375 
0.0 -5475.10024331395 15805.469494652361 
0.0 -4130.345518730994 12506.20562485441 
0.0 -4130.509520975014 12513.628694499379 
0.0 -5748.577462337649 16375.071849641425 
0.0 -2753.0895729954595 5578.668238908427 
0.0 -2839.3548079397146 5866.126643125548 
0.0 -3944.2357218251605 12022.50284233669 
0.0 -4513.744451047765 13368.164014080623 
0.0 -2938.606792487952 6177.326758080152 
0.0 -3620.231517848435 11024.8433808333 
0.0 -1910.6528324791861 3788.845579095628 
0.0 -2751.4551166708625 5570.448918166371 
0.0 -5356.695754395605 15472.51587803314 
0.0 -3620.3865463755455 11030.910734317029 
0.0 -3206.45848919747 9415.683252860083 
0.0 -3755.295191791616 11470.169255397233 
0.0 -3478.288349896599 10537.95435737325 
0.0 -6143.573200896685 17056.51182409684 
0.0 -2639.745919314691 5241.036194324822 
0.0 -3454.249425656615 10434.92160744375 
