# Supplementary material for: A Pareto approach to resolve the conflict between information gain and experimental costs: Multiple-criteria design of carbon labeling experiments
Source: PLoS Comput Biol. 2018 Oct 31;14(10):e1006533. doi: 10.1371/journal.pcbi.1006533 (PMC6209137; doi:10.1371/journal.pcbi.1006533)
Supplement: S2 File — ZIP archive containing Matlab scripts to produce the substrate clusters and replicate evaluations (S4 and S5 Text). (ZIP) [file pcbi.1006533.s008.zip › Cluster/Cluster_3D_LCMSMS/variables_SMPSO_LCMSMS_1_iter_330.txt]

10.0 0.0010 0.0011152207071125052 0.0015597441040011183 0.0011283643347761822 0.0010331655368584877 0.0015957652937707025 0.0010 0.06523410073854109 0.0021257633610522876 0.0010 0.0010 6.002258316040148 5.28655531355848 0.0010 0.0010 9.934162411266199 1.4473853186789958 0.0010 0.0010 0.0010 0.0010 0.0010 0.0010 0.0010 0.17661407970997914 6.99178441779912 0.0010 9.832687028522665 9.915571346491014 0.0010 6.1362697905688455 9.935765899261458 0.0010 0.0010 0.0010 0.50095 0.0010 0.0010 0.0010 9.97450744172162 3.264386358977581 0.0010 0.0010 0.5009500000000005 6.464767864048646 9.758793619883946 0.0010 
0.0010 0.0010 0.0010 0.0010 0.0010 0.0010 0.0010 0.0010 10.0 0.0010 10.0 10.0 10.0 10.0 10.0 10.0 10.0 10.0 10.0 10.0 10.0 10.0 10.0 10.0 10.0 10.0 10.0 10.0 10.0 10.0 10.0 10.0 0.0010 10.0 10.0 10.0 10.0 10.0 10.0 10.0 9.541492926225967 10.0 10.0 10.0 10.0 10.0 9.932739950297277 10.0 
0.0010 0.0010 0.0010344501409157185 0.0026679851859383224 0.0010403657583891832 0.0010 0.0010 0.0010 10.0 0.0010 9.92315987927216 9.99573990618459 10.0 9.997206756887735 9.995674002145423 9.995670790665079 10.0 10.0 9.99559793763113 10.0 9.999434697983332 9.995654754761054 10.0 9.993802339181874 10.0 10.0 10.0 9.996934790701514 10.0 10.0 10.0 10.0 0.0010 9.995569438688689 10.0 10.0 10.0 10.0 10.0 9.9954219137163 9.951580642340717 9.994846179614147 9.995679907379897 9.996082990097987 10.0 10.0 10.0 9.995660389921275 
10.0 0.0010 0.0010214438141348983 0.0010 0.001276581349478538 0.0010 0.001011809022206057 0.0010 0.19057086585362004 0.001730121694193642 0.0010 0.0010 6.9576268719070145 2.303015960029787 0.0010 0.0010 9.923896533421816 0.0010 0.0010 0.0010 0.0010 0.0010 0.0010 0.0010 0.0010 0.0010 0.0010 0.0010 10.0 9.862803188050064 0.0010 0.0010 9.81042913414638 0.0010 0.0010 0.0010 0.0010 0.0010 0.0010 0.0010 9.542030573719359 0.0010 0.0010 0.0010 0.1882712798882885 0.7218223692529424 8.078808395493894 0.0010 
10.0 1.7649780388708176 0.003315200413020029 0.00162610814150232 0.0030021980455064556 0.0016495967252136772 0.015310250709031324 0.0010 0.0010 0.0010 3.841406249905647 0.0010 8.413099948391654 8.011766223062844 0.0010 0.0010 9.221697223922293 0.23756506800369515 0.0010 0.0010 0.0010 0.0010 0.0010 0.0010 0.0010 0.842119730220326 8.387191966573697 0.0010 10.0 8.776584101070506 6.1460304835913755 9.999881053676848 10.0 0.0010 0.0010 0.0010 0.0010 0.0010 0.0010 0.0010 9.896090090835068 7.293037480819646 0.0010 0.0010 0.0010 0.0010 7.063858788597603 0.0010 
9.057141873103681 0.0010 0.0010 0.0010 0.0010 0.0010 0.0010921405788215926 6.85413918478247 0.9690019538188182 0.0010 10.0 9.977558745994004 10.0 10.0 10.0 9.974247228030237 10.0 3.9123599622280225 3.676907451199668 1.2808747040220343 10.0 10.0 6.922911248658473 10.0 1.2640299322536657 0.0010 9.999314379051121 10.0 10.0 10.0 10.0 10.0 9.031998046181183 10.0 6.928892545784739 0.9438581268963189 0.9670341661371928 10.0 10.0 10.0 10.0 10.0 9.981633367065848 10.0 2.4325492203247148 4.580413531862738 10.0 9.747384049243285 
6.737070612860014 0.9395932423355358 0.0012450759402265028 0.0010770543612159966 0.0011843386412499616 0.001042882230599906 0.0010 1.9789905652952973 0.0010 0.0011817099459285967 9.425029625249573 8.59712385173655 9.153665084742439 9.487298086255015 5.213410052738926 6.870453156644306 9.732519952053966 9.038528949121627 7.655075418223522 0.03000044270848523 0.9438224053019515 6.652023306481854 0.23507055496815576 0.6033072539998887 0.0328140477420682 0.35939295255335113 9.737051591282231 6.277068125327486 9.915159741227786 9.984684577759504 8.392939103409395 9.703839969948712 9.912429464066264 4.560067991209124 0.6204989390722218 5.788457383399109 0.05370451995033232 0.9301505138667818 0.08073895115964014 6.167092113147704 9.969224504641218 9.730386229652572 7.290318604256838 0.8720280577140187 0.0010 0.7183827709425463 10.0 8.671138039657535 
10.0 1.0807823710871711 0.0010 0.0010 0.0015021266007639528 0.0010649834857155652 0.006499561224003446 0.0010 0.0010 0.0020634528202733886 0.0010 0.0010 8.32654491727019 4.827606269446388 0.0010 0.0010 9.555195070700865 0.001000000000000334 0.001000000000000334 0.0010 0.0010 1.2877986676960154 0.0010 0.0010 0.0010 0.92782008314836 7.714327811549937 0.0010 10.0 9.577466906870045 2.717407940670652 7.066234971090138 10.0 0.0010 0.0010 0.0010 0.0010 0.0010 0.0010 0.0010 10.0 3.5109463791680717 0.0010 0.0010 0.0010 0.0010 9.409922162032126 0.0010 
0.0010 0.0010 0.0011364625486814713 0.001077869068707455 0.0010000155092075907 0.0010000671443909032 0.0010000197601621114 5.636771650055844 10.0 0.0010 0.0010 10.0 10.0 10.0 10.0 10.0 10.0 10.0 10.0 10.0 10.0 10.0 10.0 10.0 10.0 0.0010 10.0 9.999881994155883 10.0 10.0 10.0 10.0 0.0010 10.0 10.0 5.543091483762391 10.0 10.0 10.0 9.99989122753003 10.0 10.0 10.0 10.0 10.0 10.0 10.0 10.0 
3.316207449642005 0.0010 0.0010 0.0010 0.0010 0.0010 0.0010 3.716978975553267 4.180924561712471 0.0010 2.9357681766493897 10.0 10.0 10.0 10.0 10.0 10.0 10.0 10.0 10.0 10.0 10.0 10.0 10.0 10.0 0.872216315948982 10.0 10.0 10.0 9.867118178758115 10.0 10.0 5.820075438505048 10.0 10.0 10.0 10.0 10.0 10.0 10.0 10.0 10.0 10.0 10.0 10.0 10.0 10.0 10.0 
0.0010 10.0 0.0012617921425867626 0.0010 0.001064186979599162 0.0010947533248454194 0.0010 4.89540935370713 0.0010 0.0010 10.0 10.0 10.0 10.0 10.0 10.0 10.0 10.0 10.0 10.0 10.0 10.0 10.0 10.0 10.0 0.0010 10.0 10.0 10.0 10.0 10.0 9.63933125169811 10.0 10.0 10.0 10.0 9.923633789690617 10.0 10.0 10.0 10.0 10.0 10.0 10.0 0.0010 0.0010 9.952184751708238 10.0 
10.0 0.841365938879387 0.0011102943751987485 0.0010 0.0010113717941966282 0.0010164168222677242 0.0010 1.3323891981146292 0.0010 0.0010445593193419663 10.0 7.518066936866611 6.75876607600066 9.608241724693556 6.791127243041751 9.22798116212296 9.982507543203232 8.817439171575428 10.0 0.0010 8.19699925826524 7.681082734365353 2.20845840120275 7.690317417364728 0.0010 0.0010 9.757053830997142 8.352710761174139 9.930639828317162 9.993875624748581 9.597024322741479 9.666007973648668 10.0 8.265894948057865 6.894966133576611 0.3315602514971416 0.0010 1.455723539818559 0.0010 7.877541242119691 9.992047018295938 9.439518073216885 9.057199211367992 8.2841813866279 0.0010 0.1093754566541838 6.991256391694857 6.546900001115346 
10.0 1.1167632339395963 0.0010034534811556488 0.0010 0.001005626778404746 0.0010 0.0010 1.8969498381849168 0.0010 0.0010 9.76211289342168 9.334235668241382 6.543255099235013 10.0 9.304211533260059 8.691095957900183 10.0 8.259875034698235 9.791198673396881 0.0010 9.446503366613545 9.336956355242947 2.810268225519571 9.446624987909924 0.0010 0.0010 9.895489056105705 9.303375909830688 9.857234237499094 10.0 10.0 10.0 10.0 9.303410165825877 9.364813017985886 0.0010 0.0010 2.474541892396723 0.0010 9.446543566749279 9.991926430584433 10.0 10.0 9.50889694292303 0.0010 0.14889368199890018 7.88953095594398 9.355164034540454 
9.856054837942624 1.1167669825539828 0.0010079185997182321 0.0010 0.0010 0.0010 0.0010 2.1290499449928584 0.0010 0.0010 8.787671764910144 10.0 6.477394894061134 10.0 10.0 8.307486595387822 10.0 7.927214820782912 10.0 0.0010 9.574581654410263 10.0 5.02779836551466 9.911217081159576 0.0010 0.0010 9.572855750533863 9.568897425997996 9.913246379782072 10.0 10.0 10.0 10.0 9.721389607056102 10.0 0.0010 0.0010 5.421862065421335 0.0010 9.916658920999835 9.991844742329846 10.0 10.0 9.681240913709775 0.0010 0.0010 8.534411874804924 10.0 
1.587753602592596 10.0 0.0010022874044998192 0.0010 0.0010484055420485574 0.0010019369736553238 0.0010 6.827731798997912 0.0010 0.0010 10.0 9.997532299885604 9.99815467531778 10.0 9.998845875877885 9.99729201930931 9.99834579078809 9.997336709847836 9.998271434088172 9.99372186393829 9.992704937100699 10.0 9.993522502571563 10.0 9.993721760796852 1.5330293733602345 9.99533282738574 9.999108892713714 9.998946577601311 9.989910118533004 9.997809839882304 9.998381979961472 10.0 9.9990620883854 9.993552608632266 6.930674497601786 7.7146760268226595 9.993545145955597 9.993545364683193 9.999136658663563 9.977050751295726 9.99635461248278 9.997307051526125 9.993535773793877 0.0010 0.0010 9.994825292364137 9.997578018519151 
10.0 1.0199192000947066 0.001121745096360622 0.001030622937904459 0.0010 0.0010 0.011213546129813415 2.414818107513737 0.0010 0.0010 3.7020787031002533 9.729719349428741 6.711611707127707 10.0 9.729717115615017 9.729716153450056 7.269489565748158 9.465968959934571 9.729717761074692 0.0010 9.729719168850629 9.729715419197646 9.013092295365444 9.729718633064898 0.0010 0.0010 9.970770827364323 9.729717519021673 10.0 10.0 9.927141655930214 6.99978887588437 10.0 9.729718449895561 9.72972029552134 0.0010 0.0010 9.4332749022713 1.1964253858487233 9.729718219401256 9.395601492344092 9.94275682609184 9.729716149889732 9.729720314196179 0.0010 0.0010 9.425458629966965 9.729717481378128 
9.530271885777063 0.5887609774005638 0.0010160941489463073 0.0019540308993045586 0.0010309413536448429 0.0010451497555013032 0.0013014105605662415 1.0666228559807074 0.043443658098668764 0.0015751619534440436 7.144200231238164 7.474832708817336 9.301651464169757 9.351800712774757 4.658629201706174 8.083641792623027 9.966235893157593 9.31035179527531 8.662568112682807 0.19608240014519573 0.3594564952839274 6.502156206063766 0.3593971208920239 0.35945955265479945 0.07832180948634511 0.18627402239551324 9.253474966437096 4.292295810534489 9.96603339037081 9.989960252879447 9.341046052383565 9.339845568300632 9.907628956459197 4.747346164279159 0.3561294670927433 4.181146723475967 0.23466758247290098 0.35941442127377776 0.35911899938609615 4.4005425724845955 9.994796293914941 9.344156126939463 8.067126690016572 0.35916793438014416 0.4291661061844092 0.4945564740362002 9.967448629320643 6.975898451619441 
10.0 0.9097170662646761 0.0010 0.0010119770476236761 0.0010 0.0013909963187243007 0.001001175768865636 1.975306206892471 0.0010 0.0010231885129250834 10.0 10.0 5.544892074401755 10.0 10.0 10.0 9.428882120601202 10.0 10.0 0.0010 10.0 10.0 8.824808313313058 9.265706932001427 0.0010 0.0010 10.0 10.0 9.040074288643998 10.0 10.0 9.34710392185982 10.0 10.0 9.295848213596887 1.6192125254129417 0.0010 8.662487355354486 6.767968699300202 10.0 10.0 10.0 10.0 10.0 0.0010 0.0010 10.0 10.0 
10.0 1.3117369436569506 0.0010 0.0010 0.0010 0.0010 0.010517065336130036 2.661659563255783 0.0010 0.0010 3.9369526970463165 10.0 7.267627374933011 10.0 10.0 10.0 7.61242866293707 9.796300910880522 10.0 0.12875515425816708 10.0 10.0 9.396994770937297 10.0 0.17695356318124755 0.0010 10.0 10.0 10.0 10.0 10.0 7.314951677814419 10.0 10.0 10.0 0.5955030034446667 0.0010 9.77951794049238 2.999684253449657 10.0 9.436832334045507 10.0 10.0 10.0 0.0010 0.0010 9.678463057270983 10.0 
9.97120485095717 1.1291823328135147 0.0033482461925200984 0.0010 0.001000152285919313 0.0019453235679643497 0.0010876914818055362 2.508329989275814 0.0010 0.0010 5.405815048593845 9.978170306703895 5.0005 9.976397476690815 9.950005 9.948527175229753 9.163546107074158 10.0 9.948810865200112 1.9568126804416295 9.909673841749731 9.950005 9.355169937072322 9.973942653106349 2.154202529408998 0.017201929576201834 9.966713068608708 9.950005 8.643076630626995 10.0 9.953388038249521 9.988567981959413 10.0 9.950005 9.950005 1.2060338098354166 4.00018491360641 9.098107009988611 7.114215914590105 9.950005 9.968592405999322 9.974774716213663 9.924335972286807 9.950005 0.0010 0.05099500000000005 9.998996362230049 9.950005 
9.538207212822108 0.7609583568145551 0.0010 0.0010 0.0010 0.0010 0.001560688952049913 1.1544191497654357 0.0010 0.0010 5.000500000000001 5.606284060381291 7.671296767387741 8.357958771991482 5.000500000000001 6.820266169428218 9.931044371350714 8.162430671666687 5.000500000000001 0.0010 1.696813688558631 5.724248401720172 0.693681864026587 2.069953085715545 0.0010 0.07566406143328092 8.735335171972283 3.9423387601092994 9.938664381596253 9.997993139522004 8.366495263774757 8.573717022349491 10.0 4.703476420310297 1.9475042349207516 3.6214500466442607 0.0010 1.3565798832506388 0.6786771522500306 4.126595329064629 8.758125549850451 8.187418907412408 6.7696072631380915 2.4565077745260773 1.0700918582899552 1.3368588378925164 9.99620735437526 4.722213035262939 
1.293121523085305 6.793321072049214 0.0011101688062548974 0.0011079148095236029 0.0010293793262518985 0.0010180949499190984 0.0010434555532141106 4.711997769227326 0.0010 0.001015732333735038 10.0 10.0 10.0 10.0 10.0 10.0 10.0 10.0 10.0 10.0 10.0 10.0 10.0 10.0 10.0 0.5828191091313555 10.0 10.0 10.0 10.0 10.0 10.0 10.0 10.0 10.0 5.7782816124099785 9.296719385975775 10.0 10.0 10.0 9.999641497579177 10.0 10.0 10.0 0.0010 0.0010 10.0 10.0 
10.0 0.8304071685543148 0.0010 0.0010 0.0010 0.0010 0.0010 1.3915352472756233 0.0010 0.0010 10.0 8.953220250658026 9.97395222278757 10.0 4.764877393575966 6.637021208622285 9.945006614022798 10.0 5.163653892065138 0.0010 0.03139864407421733 5.066155332537553 0.03139864407421733 0.031055748599361443 0.29659743788443216 0.0010 9.94539948896555 6.51009838634279 10.0 9.84247934759315 9.04725595116665 9.898780790962993 10.0 4.4006936041377 0.02765453982264976 4.858966241580624 0.0010 0.03139864407421733 1.5672755975786963 6.288420694982385 10.0 10.0 7.359412738730857 0.03139864407421733 0.0010 0.0010 9.94881345151911 5.65162033020564 
9.953826190395088 0.9384539036294199 0.0010712923702939664 0.0015936137375645366 0.0010288756277325474 0.0010 0.012845162418897809 1.8715637904095637 0.022072420916963098 0.0010223043903035503 7.586592768211955 8.962870013089578 7.1929493952681005 8.196000300744764 8.730125925922266 8.491377425708109 7.2397077127258385 6.949082239834365 6.3307063164146635 1.376901549142489 8.153980339605749 8.97390855504896 8.036230654991142 8.203527684447028 1.3779978462754265 0.28000991836886424 9.994350984720993 8.766559683353323 9.716814422530408 9.980054568797776 8.3509133162051 7.144136876990262 9.978927819604088 9.076021884685572 7.681959882910593 2.578333713630111 1.284777556479736 8.061573363204422 1.5084090070959921 9.122091684402534 9.312852808194338 9.999860664325793 8.493469590485194 7.715203849773137 0.0010 0.0010 6.904848671083898 7.576473842469225 
10.0 1.0164326272790833 0.0010 0.0010 0.0025588873757199475 0.0010000315644569397 0.001978340172314093 1.535202936212654 0.0010 0.0010 7.0562413338576775 6.439991184366496 9.117256732652642 10.0 6.495332046228888 9.85167667108215 10.0 9.471907738594926 6.495332046228888 0.04677423941092407 1.7545983462592263 7.405085406967089 1.1726380130409169 1.9182546797603726 0.04676384753295593 0.006831515177744579 10.0 6.495332046228888 10.0 10.0 10.0 10.0 10.0 6.495315692004298 2.4489099629556335 4.657150471186313 0.030123987700829913 2.324343213855273 0.34613914018231884 6.495320602576447 9.96180362026715 10.0 9.785635550282628 0.5554862485567672 0.0010 3.18153285993954 8.208552455666322 6.495332046228888 
10.0 1.084468571135072 0.0011458757617987985 0.0010206906258892132 0.0010784152441385545 0.0010370846852163322 0.006509363982056922 2.1589198187720595 0.0010 0.001279691732419344 5.60127145192638 9.303950057691818 8.197138949913274 9.981841022467103 7.083752383886466 7.083752383886466 8.425484277971295 9.644650939947743 7.083752383886466 0.04537248009048405 7.083752383886466 7.083752383886466 6.686840572503384 7.083752383886466 0.07129352062495908 0.006989608093773011 9.881651054541052 7.083752383886466 9.731348350145788 9.834563469179827 9.109605000302638 8.418804545936458 10.0 7.083752383886466 7.083752383886466 0.4042395543046758 0.0010 6.965177424062745 3.318991839403787 7.083752383886466 9.650353671920636 9.77349982617698 7.588544789003135 7.083752383886466 0.0010 0.0010 9.77675660499333 7.083752383886466 
8.78213583836304 0.6722858740087161 0.0010 0.001000000012956922 0.0010 0.001000003994178154 0.0010 1.054138321650823 0.0010 0.0010 10.0 7.57566303519697 9.236608413474016 10.0 5.87874772702305 8.774366140349008 10.0 10.0 9.42403373884494 0.0010 1.333074894722925 7.192477856841021 0.0010 0.26201734471985905 0.0010 0.0010 9.882453821182594 4.825506478124782 10.0 10.0 10.0 9.999998362479712 10.0 5.317963971505724 0.0010 4.901480685591819 0.0010081844870837406 0.0010 0.6875507304997669 5.0853806008233295 10.0 10.0 8.777924593525515 0.0010 0.0010 0.0010 10.0 5.9612587754494895 
8.153737334589037 0.786606974333528 0.0010084627473710866 0.0010 0.0010 0.0010 0.0013202871458159857 1.4576403184364153 0.0010 0.0014481476025421816 5.1714149710903685 9.692609444936888 8.483652498700518 10.0 5.9937177654123905 9.999985991340141 10.0 10.0 5.860806933034013 0.0010 6.071984407250565 8.974916352561685 0.4715608560777289 7.020505137032367 0.0010 0.0010 9.999994085258253 5.901010160792276 10.0 9.997220879953366 9.99999536458024 9.998322195839869 10.0 6.2176076608688495 1.3968709864336466 5.58332862445878 0.0010 6.122136279671661 4.82192281742571 4.69145367474359 9.99695243834522 9.999879676345637 9.999985247859891 7.001079041347543 0.0010 0.0010 10.0 6.548869212283843 
10.0 1.8890936113452583 0.001125088510812634 0.0012910321251911937 0.0010 0.0011029649157913409 0.0010 4.396467905978851 0.0010 0.001654696882324952 6.178923551204144 10.0 8.072022508699312 10.0 10.0 10.0 9.660449237407349 10.0 10.0 7.939855987956674 10.0 10.0 10.0 10.0 7.880591786780522 0.0010 9.739381171625906 10.0 9.702921791408064 10.0 10.0 9.556896480824328 10.0 10.0 10.0 0.0010 7.338051410324552 10.0 3.353457937296527 10.0 10.0 9.938766737135033 10.0 10.0 0.0010 0.0010 10.0 10.0 
9.14951376397712 0.8720663056023583 0.0010 0.0010 0.0010 0.0010 0.0010 1.279604778478165 0.01994339213975338 0.0010053237094019747 8.344784605946787 7.740987534680615 7.00948815406568 10.0 7.1595990937453555 8.741107742481292 10.0 9.054204596757899 9.213313479051816 1.6160833396802632 9.025807653413825 7.867216251449348 3.880508058924262 8.506454990106965 1.6160833396802632 0.0010 10.0 8.955915183764136 9.925882477908722 10.0 9.999215953328214 9.97904794355434 9.981056607860246 8.70690246355251 7.787479655223607 0.7685258381631502 1.6160833396802632 3.2573813982671043 1.263460068916359 8.425628623013996 9.994267309845371 10.0 8.746905362573166 9.059038618948488 0.0010 1.716952879535507 7.430484745597139 7.0248236477430765 
10.0 1.1981487415497416 0.0010059264512443445 0.0010 0.0010 0.0010 0.0010 2.2362158710922246 0.0010 0.0010 10.0 9.063503947968943 6.343758334464422 10.0 8.855045748173968 8.22602662457383 10.0 8.04559727933986 9.349531291983162 0.0010 8.845930471194787 8.866918906362702 1.9986075120394504 8.845930471194787 0.0010 0.001107428209716967 9.735487014314982 8.845930471194787 9.849888217234735 10.0 10.0 10.0 10.0 8.845930471194787 8.881854664944768 0.0010 0.0010 1.6522324732149218 0.0010 8.845930471194787 9.988156995295759 10.0 10.0 8.885068296689274 0.0010 0.0010 7.818778836919129 8.878198861275512 
10.0 1.408963057255826 0.0010 0.0010 0.0010 0.0010 0.010762913103144898 2.8317264667185795 0.0010 0.0010 4.089871606792004 10.0 6.843940720004509 10.0 10.0 10.0 7.4399630406328585 9.734193377448218 10.0 0.0010 10.0 10.0 9.314838275321284 10.0 0.0010 0.0010 10.0 10.0 10.0 10.0 10.0 7.146282705776596 10.0 10.0 10.0 0.0010 0.0010 9.716574625853864 1.7820702081176236 10.0 9.425650544006464 10.0 10.0 10.0 0.0010 0.05766943525879431 9.658798974856731 10.0 
0.5100884557151826 6.976481136518533 0.001158752447263476 0.0010 0.0010 0.0010257706862527047 0.0010645751248895608 4.36397253791624 0.001000000000000334 0.0010298807977619639 10.0 9.989731857703305 9.998253385539444 9.993437912372125 9.988727715832031 9.989736423721533 9.999630730327704 9.987925220155889 9.989592374517057 9.861341601844465 9.988400345139361 9.989726992980728 9.991939251460504 9.991024066435486 9.864144447934976 0.8158785266653494 9.993526843875477 9.98884695474289 9.999567866039023 9.977942605600598 9.994601824850076 9.993294680033792 10.0 9.989242188808321 9.993447849519871 4.967231175386133 8.948881931385863 9.995095521094544 9.932435954682296 9.987390532500873 10.0 9.993240609647119 9.98973797295838 9.992165996324626 0.001000000000000334 0.001000000000000334 9.999734434182644 9.98972525885572 
10.0 0.8266116727227313 0.0010191844765512154 0.001005938873865956 0.0010006204700080711 0.0010023793349706437 0.0010020150721163374 1.3676348600304267 0.0010 0.0010125103766059486 8.104368944698955 8.87113391940241 9.938589083912591 9.951305166003184 4.710084479993142 6.5699653742980715 9.944919804982938 9.947000595749284 5.151846975685331 0.0010 0.009597069807690595 5.005608485054591 0.009851577618889884 0.00925652983750691 0.27352284766975643 0.0030822056261206737 9.918313075281906 6.447879596818114 9.998483368519993 9.842772106156746 8.995116485681637 9.862071581639277 10.0 4.347624770992775 0.005874486155601488 4.817764552113152 0.0010 0.00984836990782334 1.5373500792172337 6.226783485920881 10.0 9.94464830440466 7.286205346562197 0.009597326801809025 0.0010 0.0010 9.944136587141653 5.595381093117403 
9.57184513823356 0.9955940304560071 0.001003435585962101 0.0010 0.0010 0.0010 0.0010 1.6568573887238363 0.0010 0.0010 9.319860794604779 9.294605815669044 6.613959682734269 10.0 9.269136473644938 8.58536830756915 10.0 8.316248366449923 10.0 0.0010 9.277006988539828 9.311327230032452 4.267776741790148 9.27515593082158 0.0010 0.0010 9.727314147955608 9.270699743180824 9.942358208650576 10.0 10.0 10.0 10.0 9.274013359500504 9.34220360708914 0.0010 0.0010 4.2720723984766975 0.0010 9.274013359500504 9.992881291028302 10.0 10.0 9.344736519134846 0.0010 0.24944572462228232 8.098795857647072 9.33138107272513 
10.0 0.7767387415446891 0.0010179150607776627 0.0010 0.001043099287009505 0.0010 0.0018484518570536805 1.1423265444473598 0.0010 0.0011852165596679923 9.686238133184403 7.6815195793188265 8.723234164323229 10.0 5.722445041465625 8.880251051487578 9.992072207625206 9.929743615489864 8.824692402321187 0.0010 1.312333941540424 7.533799357759276 0.0010 2.4017958551274257 0.0010 0.054673692772365834 9.875621897479643 4.612787564466071 9.967596036951814 9.995335847641131 10.0 10.0 10.0 5.243158708759024 0.0010 5.153263905658829 0.0010 0.8853920317339457 0.4658779934232249 4.4554302738956055 10.0 10.0 8.896530953696448 2.3347995999939375 0.24245109776803764 0.008927334027381273 9.99035645872933 5.78690375096034 
10.0 0.6666007563611336 0.0014558643037298703 0.0010381944062684602 0.0012712571554972351 0.001069018897534923 0.002264968961304001 1.1983725864234165 0.0010 0.001321182651618842 5.9536167345590885 7.729880299409826 8.943757956657606 10.0 0.0010 0.0010 10.0 9.955635994344 0.0010 0.0010 0.0010 0.0010 0.0010 0.0010 0.0010 0.012226111671550589 9.951708251197383 0.0010 10.0 9.434952939118682 8.209461129673 9.933385793798058 10.0 0.0010 0.0010 0.0010 0.0010 0.0010 0.0010 0.0010 9.859699692074503 9.9610668143433 1.7582669862818587 0.0010 0.0010 0.0010 9.80059159696494 0.0010 
10.0 1.0400529005008528 0.00100917807672671 0.001007549499872454 0.0010332021838400955 0.0012487803437618004 0.0010660487068339752 1.6269939605549286 0.0010 0.0011135686898794393 8.538338660867339 9.68589177448624 7.303951395185378 9.987906331837548 7.266830946244967 10.0 9.95876214824544 10.0 7.850053785303378 0.0010 6.725228845110359 10.0 0.5616612327101544 6.951877365008862 0.0010 0.0821587717532426 9.825200164774065 7.008981818363194 9.834068280662688 9.994756409112469 9.788261678634544 9.872390280460213 10.0 7.455311844142884 1.1915468402288913 5.159694241965997 0.09736709468036264 6.027424518802197 3.8204938244876003 5.365203693214813 9.980814948416157 9.775940058417023 10.0 7.15943637013015 0.0010 0.0010 9.913612573599291 8.167511780784316 
1.3250443189230845 9.520134784820563 0.0010 0.0010 0.0010 0.0010 0.0010 6.419693968244417 0.0010 0.0010 10.0 10.0 10.0 10.0 10.0 9.99913531699497 9.994335230999527 10.0 10.0 10.0 10.0 10.0 10.0 10.0 10.0 5.000502234246384 10.0 10.0 9.995451321952917 10.0 9.999615609975356 10.0 10.0 10.0 10.0 0.0010 10.0 10.0 10.0 10.0 10.0 10.0 10.0 10.0 0.0010 0.0010 9.967258476661701 10.0 
9.793686687784227 2.1689291105561628 0.0010712787248435866 0.0012426436920041726 0.0010015524897993334 0.0010862826345405285 0.0014916539859454335 4.497992534037077 0.0010 0.0014729438738998886 5.942814196006469 9.977894945953347 7.255990381688203 9.653411934965051 9.9985989124588 9.60481072636277 9.660006913486173 9.999783908521582 9.978920615476552 7.033020411888688 9.977133286469666 9.972336128361286 9.690316142626465 9.840145230835091 6.990205784492679 0.0029251538218219835 9.811753751357827 9.97880074865038 9.803238790851907 9.999980478403295 9.74336543570087 9.935931737357773 10.0 9.970670949583594 9.766841046120822 0.5873945183590843 6.598254765087059 9.683585194407636 2.339503660736377 9.968506717687854 9.789029181143587 9.955826046412954 9.91705580369585 9.977938538704674 0.0010 0.0010 9.999979365973408 9.978623799767 
10.0 0.8903110895996231 0.00110700724985538 0.0010 0.001010942214496449 0.0010170366773987823 0.001330079530536469 1.393726783691351 0.0010 0.00104555231631099 10.0 7.57402480003666 6.792381499932649 9.465764778064417 6.847240093703535 9.283534640946678 9.974241651694191 8.875575625829525 10.0 0.0010 8.230606249265175 7.696368573731339 2.471178273802841 7.719457723104466 0.0010 0.0010 9.603325703645876 8.481177382163263 9.929471783067484 9.994272075302922 9.455358132182552 9.519172835324486 10.0 8.321693381270336 6.951056794724607 0.0010 0.0010 1.7541864158054516 0.0010 7.93342247163698 9.990651262312182 9.309734482812573 9.112829020740113 8.318223736476135 0.0010 0.15084769088818994 6.995164977938884 6.6028775654247065 
9.991261224224546 0.7640881315409848 0.0010031435723023624 0.0010 0.0010 0.0010 0.0010 1.3438116971089706 0.0010 0.0010 5.483034690982434 5.8329804041721305 6.699549104204274 10.0 5.6553166754989705 6.559099482822768 9.358380062056733 6.402688684515944 6.885875517803799 0.0010 6.11925286243906 5.889914281196795 3.652889821766877 5.900599238656626 0.0010 0.0010 9.813601555209383 6.214123950066123 9.945063167713075 10.0 10.0 10.0 10.0 6.16075678869413 5.6687697688372145 0.0010 0.0010 3.6566582856313574 0.0010 5.976046773477837 9.993823135537767 9.835823574941365 6.48612306328927 6.157825166162897 0.0010 0.06486925990826325 7.481887462681095 5.623705802405624 
10.0 0.607326492607447 0.0010556374852465993 0.0010011883311611131 0.0010050324520844995 0.0010028708887789128 0.003725824080961028 0.553126360915303 0.0010 0.0032483593018987583 3.477678249659989 0.12885327332000607 8.62804053785365 1.213595030302085 0.5846846170177873 4.251870593138767 9.870250080666631 4.025842304713488 0.0010 0.0010 0.8904488443018996 0.05832819051062543 0.7393445453152614 0.8564988797858879 0.0010 0.0010 4.83147643725068 0.0010 9.928334620777008 9.972092609541813 4.414971758097159 4.637510132757139 10.0 0.47900840412372947 1.0673023409386713 0.5438641777058022 0.0010 0.8651137525866597 0.09854187660551794 0.4795502519657564 10.0 3.911455049454216 4.249199173652169 0.9181323026163488 0.0010 0.6849235165867658 9.987111108680269 0.5353971565824338 
9.197186137640143 1.2906335259023594 0.0010 0.0010 0.0010 0.0014415947446845719 0.0010 3.0445584607039793 0.001000000000000334 0.0010 10.0 10.0 6.895627005211377 10.0 10.0 10.0 9.612317129606275 10.0 10.0 1.5520328341891956 10.0 10.0 8.805017214450983 8.25319873975439 1.5520328341891956 0.0010 10.0 10.0 9.336951495983133 10.0 10.0 9.481115309344208 10.0 10.0 9.173976034514805 3.822139403303618 1.5520328341891956 8.536726759502326 6.990749905298096 10.0 9.977656993566477 10.0 10.0 9.651404027570766 0.001000000000000334 1.501587248393301 10.0 10.0 
1.2583051437392314 10.0 0.0010018611619208864 0.0010 0.001039372949078381 0.0010015756145330603 0.0010 5.828977871640234 0.0010 0.0010 10.0 9.997992373548309 9.998498903119746 10.0 9.999061288434154 9.997796633457583 9.99865416631006 9.99783363891838 9.998593596914706 9.994892781583689 9.994062280761979 10.0 9.994727462379402 10.0 9.994892696496427 1.248071295287062 9.99620327722028 9.999275196724325 9.999143150240556 9.991794216092275 9.998219084145326 9.998703230939523 10.0 9.999237031325805 9.994752419984872 7.58628667330746 8.139800552391364 9.994746233505248 9.994746414496877 9.999297886766783 9.981336734541987 9.997034947793857 9.99780886452139 9.994738464082808 0.0010 0.0010 9.995789564633474 9.998029622791812 
10.0 1.0043476768038235 0.0023286964042888193 0.0010082333663854522 0.0010165241196865653 0.0010434896914143586 0.0013334661065128308 1.6535380904127228 0.0010 0.0016035605708440994 9.54350184232465 7.617732025850673 6.488845061371956 9.451560543616484 6.861482554304219 9.313623983406236 9.892833748885737 8.701594846627838 9.999440575490079 0.0010 8.080111357688663 7.793285636614639 5.0005 7.432829409087791 0.0010 0.0021491511543433135 9.62000551544807 8.425824697339934 9.796485628289279 9.99451299265467 9.478226111903567 9.490653393724783 10.0 8.285742985081768 6.626626125154519 0.0010 0.0010 5.0005 5.0005 7.866019824934252 9.93904327334339 9.338126407844722 9.150123020284699 8.098153298789267 0.0010 0.0010 7.117667106152643 6.644954008668526 
9.804934691425183 1.0481752635919133 0.0010035305477896841 0.0010527197596905953 0.0010055161793784983 0.001002344513853636 0.0010054876564818205 1.584481567085085 0.0010 0.0010348010813945483 9.729864443678867 9.143990989882855 6.832024418150821 9.920346631593672 8.460250571999751 8.630837530227375 9.99514824321744 8.433892485184636 9.997295263076431 0.0010 8.460248271440602 8.928155768200366 3.8125083769778723 8.457827663699117 0.0010 0.001377404923462245 9.746974834175832 8.460182039500209 9.931628745121195 9.997766373393947 9.99687580270656 9.999966919523384 10.0 8.476686748058981 8.522421028115513 0.5144854179061245 0.0010 3.816720508713331 0.0010 8.464968793218983 9.975781400523028 9.998319949612851 9.939240376011913 8.522642147691318 0.0010 0.09305972370070847 8.218433581846472 8.627357148628926 
4.045421446985428 10.0 0.0010 0.001028731632628217 0.0010000498070529338 0.0010000056376954008 0.0010 7.543281733201055 0.004097567768598945 0.0010027133163787998 5.918442634724664 10.0 10.0 10.0 10.0 10.0 10.0 10.0 10.0 10.0 9.997844558869204 9.999991832334477 9.998121606210978 9.999333980929519 10.0 0.552243547962161 10.0 10.0 9.999483402546051 9.999768947686007 10.0 10.0 9.996705105171866 9.999303035140612 9.99864848361496 5.955578553014572 10.0 9.99815172784515 10.0 9.998267008475333 9.999552761884097 10.0 9.999998137241404 9.99915780533679 0.004097567768598945 5.513435479621611 9.997014501407394 10.0 
9.961189875737645 1.042484901335916 0.001301962223555036 0.0013768464514850405 0.0010045699496856874 0.0010126187772234025 0.0010776471098242143 1.9548846963867954 0.011835571806432257 0.001125977412415946 9.558289998399298 7.895331944683637 6.764062712998925 9.865991634406244 7.594935326795428 7.676602959848408 9.434703434735487 7.425475335988764 8.474476391382533 0.08028599311872378 7.843055621431989 7.797541673950815 2.517826022284747 7.70795416293649 0.08034049127451423 0.633021043477672 9.73936965799075 7.915213321039083 9.842730960408886 9.998664790216854 9.7181440720205 9.859357922278363 9.961189875737645 7.8859752993770655 7.564248729601852 0.9108800831849684 0.10828747917322604 2.2809621237243483 1.1517890679449094 7.798370181973684 9.979128334746234 9.737706454423018 8.855584610566654 7.87358523093839 0.011835571806432257 0.011835571806432257 6.939104216253778 7.5655741752252545 
9.62821272094416 1.0234574616115308 0.001005201519632869 0.0010 0.0010 0.0010 0.0010 1.9587575209587673 0.0010 0.0010 9.176611042461525 9.226922786779404 6.822989863294888 10.0 9.209808789371367 8.656021228378703 10.0 8.284834873408995 9.650897414058736 0.0010 9.209808789371367 9.240820736363435 3.212447104940621 9.209808789371367 0.0010 0.0010940930977882495 9.769230346675288 9.209808789371367 9.870543300273452 10.0 10.0 10.0 10.0 9.209808789371367 9.262889411313601 0.10620314275233156 0.0010 2.9090677552763995 0.0010 9.209808789371367 9.991565988921197 10.0 10.0 9.267637787098423 0.0010 0.7149796087968143 8.092110390027688 9.257487694191894 
10.0 1.0950791907236526 0.0010 0.0010 0.001010271750844122 0.0010 0.0010 2.580568410234583 0.0010 0.0010 5.9880946377443305 9.237284226888418 9.691622768245955 10.0 9.228272439071608 9.228664586129515 9.279187833847534 9.228272439071608 9.228272439071608 1.090922263432684 9.230934580032574 9.23434938156069 9.228272439071608 9.2289366373194 1.052504183876532 0.0014372885601982614 10.0 9.228389008007731 9.31192448798006 10.0 9.228984899533653 10.0 10.0 9.234502731600086 9.228272465437566 3.3925737215713747 0.656333630617759 9.22827245259645 9.142848671358959 9.2325207916071 10.0 9.496037736942625 9.228785335807231 9.228272460433422 0.0010 0.6469729323757285 10.0 9.228786085896791 
9.555264983429584 0.9059305449916022 0.001001179538208489 0.0010034657868304721 0.0010065209012988297 0.0010 0.0011793097749904498 1.6778164907506996 0.0010 0.001001341665523398 9.222188144421082 9.638175750185608 10.0 9.9950522217235 8.370717693395278 9.767416006960314 10.0 5.517578687867217 5.051037720941562 0.4927903238086445 6.627038270732686 9.709511720661268 5.536174049617601 6.290840818020088 0.47688651864847864 0.0010 10.0 8.341218632890286 10.0 9.94576709767173 10.0 9.9107763055703 10.0 9.431433991491076 5.0005 0.0010 0.47186606897084127 5.576972896635899 5.5463181661226155 9.52030328098228 9.97779075749968 10.0 9.76974863260187 5.391930121745094 0.0010 5.3209484976753085 8.207778732465494 5.499355455000846 
10.0 1.3216927981927307 0.0010114521725489943 0.0010695261114729523 0.0010300043409409054 0.0010 0.0010601868633755617 3.3630297025195275 0.0010 0.0010 8.453872778977999 10.0 7.85870948049683 10.0 10.0 9.984065847427962 10.0 8.942738083319055 10.0 0.0010 10.0 9.999521313555661 10.0 10.0 0.0010 0.0010 9.994600752348989 10.0 10.0 10.0 10.0 9.69759332444683 10.0 10.0 10.0 1.5955191579962769 0.0010 10.0 10.0 10.0 10.0 10.0 9.985239567499733 10.0 0.0010 2.232633063717366 10.0 10.0 
0.7100079877715872 0.0010 0.0010 0.0010 0.0010 0.0010 0.0010 0.0010 10.0 0.0010 1.3508866713326295 10.0 10.0 10.0 10.0 10.0 10.0 10.0 10.0 10.0 10.0 10.0 10.0 10.0 10.0 0.8024066161148243 10.0 10.0 10.0 9.964024843748776 10.0 10.0 0.0010 10.0 10.0 10.0 10.0 10.0 10.0 10.0 10.0 10.0 10.0 10.0 10.0 8.693602565863406 10.0 10.0 
10.0 1.9050299675420714 0.0010 0.0010 0.0010 0.0010151947766501462 0.0010 4.198301236538698 0.0010 0.0010001303786434292 4.2690545580006996 10.0 8.534489409235144 10.0 10.0 10.0 9.472157487726829 10.0 10.0 5.943968167137978 10.0 10.0 10.0 10.0 6.467292558140679 1.9403691423429257 10.0 10.0 10.0 10.0 10.0 10.0 10.0 10.0 10.0 5.458355895629504 6.467296946228901 10.0 1.1912141781697985 10.0 10.0 10.0 10.0 10.0 0.0010 0.0010 10.0 10.0 
10.0 0.9878063124575229 0.0010165056383941108 0.0010228032533330796 0.0010271116982813512 0.001039154472376524 0.0010367760944056394 1.4891245694980824 0.0010 0.0011509066126799612 8.722935421720166 8.051510331051453 9.335649148045256 9.976888808131939 5.162677206187204 8.676025300319349 9.99998794502995 9.934370715094554 9.269880448719915 0.5849985845656178 0.7525901387027814 7.053742079405318 0.7525260113357053 0.7525900535268724 0.5849453489188026 0.029565317267310154 9.876800234717617 4.786879906699415 9.999972683271237 9.992005320561118 9.965861364691392 9.964625280501018 10.0 5.253668057157377 0.7525899847044073 4.798542577067471 0.6245790723333782 0.752543757981103 0.7522407156807613 4.8979185564998895 9.999031331630063 9.96911966016662 8.659076596918666 0.752590038403171 0.0010 0.4027918529916569 9.966366739164027 5.676170316731772 
1.032558874871178 10.0 0.0010051338013668412 0.0011899405740900064 0.0010002569199096588 0.001020250037826118 0.0010063071460415256 6.94481737061392 0.0010 0.0010116477832251161 10.0 9.980935800674464 9.999666591176267 9.984752295981117 9.97937216750939 9.983348667114488 9.983298984920518 9.983605684305486 9.985788875170593 9.975871054794263 9.983281009536256 9.981120600902141 9.980126259737359 9.982685316074697 9.975851500468 5.001522821650387 9.985110607466723 9.982574829381734 9.993006420257084 10.0 9.984293648263863 9.986930739676897 10.0 9.982267145622052 9.98130121912024 1.7714537809572741 9.974623295748822 9.979950112465449 9.977369733386933 9.981490805596865 9.994789069974976 9.984547703880358 9.984005003214993 9.983919431515348 0.0010 0.0010 9.953098129449437 9.978916749506714 
2.18495512295106 10.0 0.0010 0.0017998239907498414 0.0010 0.0010 0.0010 8.114401867834058 0.0010 0.0010 10.0 10.0 10.0 10.0 10.0 10.0 10.0 10.0 10.0 10.0 10.0 10.0 10.0 10.0 10.0 10.0 10.0 10.0 10.0 10.0 10.0 10.0 10.0 10.0 10.0 0.0010 10.0 10.0 10.0 10.0 10.0 10.0 10.0 10.0 0.0010 0.0010 9.932873370518235 10.0 
0.38156163827467093 0.0010 0.0010 0.0010 0.001058985365019946 0.0010 0.0010 0.0010 10.0 0.0010 0.0010 10.0 9.896047698220201 10.0 10.0 10.0 9.984067431601488 10.0 10.0 9.987153623857806 10.0 10.0 10.0 10.0 9.987016772992064 0.3160618471824442 9.999342044780299 10.0 9.958981541668779 9.99827203634219 9.999633289358155 10.0 0.0010 10.0 10.0 5.0150308198146 10.0 10.0 10.0 10.0 10.0 9.997263762088519 10.0 10.0 10.0 10.0 10.0 10.0 
8.533349890419192 0.2941664573851299 0.0013683531965192064 0.0010042160229424611 0.0010217754220792218 0.0010117236602232283 0.00643177684593436 0.33696690362009074 0.0010 0.0018525656798354549 3.3205865354160577 0.0010 5.6229703995660305 5.314094693926729 1.84080201411633 0.0010 9.885901337100936 3.231053898933003 0.0010 0.0010 0.0010 0.0010 0.16073543325802242 0.0010 0.0010 0.034193589636220566 7.770133282412086 0.0010 9.701835496464389 9.995309042436672 0.0010 7.160116512575161 10.0 0.0010 4.070901036042306 0.11323085062757832 0.0010 0.0010 0.0010 0.0010 9.98682936553159 3.7340778347840717 0.0010 0.0010 3.892213126602555 3.9093826527437976 9.92496578325556 0.0010 
8.935639128540709 0.6457125520389746 0.0011592385581315867 0.0010000000119276206 0.0010000005136580898 0.0010000294616817685 0.0011017823378269025 0.960480756590217 0.01870506755252932 0.0010095448866317097 6.485250912902712 6.8593997293378255 8.519553932009636 8.890387979703764 5.192045751183491 7.816034693367744 9.971414130121968 8.002497701025003 8.334551476472 0.018363070992283625 1.882461201323304 6.557104844791089 0.8198963430669801 1.0289765693801578 0.018364521456289418 0.002507392162439709 9.218376710657601 4.667020489451226 9.984077348626947 9.999999992939053 8.794171787014779 9.118602446083669 9.98229493244747 5.060853972615305 0.8197353773005007 5.304484935484554 0.8156608261473788 0.8209695124038361 1.3274372850362859 4.875459662102301 9.991291337080753 8.792395351876777 7.818870366986465 0.8088011634712249 1.287952016996412 0.913952961923048 9.999936853970182 5.572663476335936 
9.804624803717147 0.9544030184269399 0.0010 0.0010 0.0010131945180552307 0.0010066820200776425 0.0011508547695983286 0.0010 0.0010 0.0010676222368125967 3.6993862595166753 2.441947929356711 7.415593174163148 8.23290080770504 0.04102629957925252 3.819463206276639 9.947143360726951 6.208090257933352 5.524226028335713 0.0010 0.0010 2.0066556420628383 0.0010 0.5267538248062268 0.0010 0.0010 6.313798976551649 0.0010 9.97365561854411 9.999644745052983 6.124671041940605 6.566652327767529 10.0 0.34600517497184935 0.0010 0.20293413268484706 0.0010 0.0010 0.0010 0.0010 9.816955690950362 6.218468900937036 3.8235464604718343 0.0010 0.0010 0.6860481652200683 9.382027904169018 0.5811832199398914 
10.0 3.7921460837530816 0.0010 0.0013660210065437745 0.0010826994530692149 0.0010 0.0011321255955730445 6.394348910819851 0.0010 0.0013481833409494394 4.520211985723063 9.971526830754572 9.282708382237047 9.995690115795433 10.0 9.977448550368186 9.806724884402804 9.974699988657159 10.0 9.132825804422172 10.0 9.972841328200511 9.830568048856914 10.0 9.131291821736559 0.06458949043657708 9.994916730160423 10.0 10.0 9.960743363017421 9.977712281911558 9.802077212514419 10.0 10.0 9.975624404864824 3.9460844240133985 8.902688714898787 9.830568048856914 4.781386100721683 9.830568048856914 10.0 9.976995335715417 9.977688362851866 10.0 0.0010 0.0010 9.974855241493948 9.977744928791678 
10.0 0.6216164344654831 0.0010 0.0010 0.0010 0.0010 0.0010 0.9271012015206321 0.0010 0.0011480203370186565 10.0 7.866171219068354 9.337220368895203 10.0 4.728481514195944 8.550822639035573 10.0 9.995291836436524 9.218832783481172 0.0010 0.0010 6.7341338808333315 0.0010 0.0010 0.0010 0.0012138383240389411 9.894366760852208 4.31206290434853 10.0 10.0 9.996299283984595 9.996787073192836 10.0 4.810679935184541 0.0010 4.367491018250106 0.0010 0.0010 0.0010 4.496036897432232 10.0 10.0 8.532636578552289 0.0010 0.0010 0.50095 9.972106496684441 5.28055868161634 
10.0 1.0237690681478249 0.0010 0.0010 0.0010 0.0015762829838193674 0.0010 2.3059914084445343 0.0010 0.0010 10.0 10.0 6.148267753004636 10.0 10.0 10.0 9.490796302265467 10.0 10.0 0.0010 10.0 10.0 9.011359189474751 9.38182690129325 0.0010 0.0010 10.0 10.0 9.147953186641525 10.0 10.0 9.359135896220344 10.0 10.0 9.406976159204547 2.4734087014607797 0.0010 8.87751808602229 7.145963961264629 10.0 10.0 10.0 10.0 10.0 0.0010 1.0876152285332108 10.0 10.0 
10.0 1.2406566901344513 0.0010 0.0021645481934188305 0.0010 0.0012764384512476868 0.0010 2.266739482269437 0.0010 0.0010 10.0 9.737602374153342 7.697378734850158 9.996247690279596 8.77108204752013 9.83151785717726 9.946853573160768 6.312541430850018 5.414473667003388 0.0010 7.5591660419177895 9.799251195397817 6.747154674020479 7.315902388865071 0.0010 0.5796737933415683 9.991655192765574 8.799501962149073 9.624343882349546 9.959145328910749 9.899782319476566 9.84698383218848 10.0 9.588353182191257 6.359599608585562 0.0010 0.0010 6.799366296899134 0.9999581407998741 9.65265666763233 9.919563006116503 9.999921348249575 9.838001166029184 6.665474201561247 0.0010 0.0010 7.91042900218746 6.6347006365299235 
10.0 0.6600412941248047 0.0011411051039469753 0.0010303952647823925 0.0010877085797497113 0.0030248307329939113 0.024106700365611397 1.5162197645483024 0.0010 0.0010368009663476378 5.211248285598282 8.228779556659285 6.717572414195972 6.482810902290411 8.707018112699409 7.218061277959419 4.664097970188801 7.600135588518274 7.254219672522189 2.8095819011932748 8.749642655597464 8.190888049239671 9.271259102066766 9.049517153890925 2.811390728663884 0.002155279346055819 9.997479940462538 8.749929673072907 9.838896084252863 9.99968677666632 6.878138374478546 4.570920492842038 10.0 8.593481945608245 8.976670864262408 5.132293693892641 2.6575825904005304 9.270389499801977 2.0685097669732984 8.621361214789689 8.737227211957977 9.999834200339748 7.215898471694309 8.74606913522313 0.010327682279176964 0.042102029433672916 5.973686174388547 8.514072072036656 
0.6819699118732896 0.05433620695855165 0.0010000012571111667 0.0010688663674278988 0.001000303198479403 0.001000072345927427 0.0010 0.0010 9.67817397674158 0.0011048895259795054 0.0010352848350152746 9.999380085230534 9.983184322878616 9.990984899480663 9.999628892270465 9.9999556468573 9.99963743363032 10.0 9.999560512907054 9.89435033528723 9.999411359066594 9.999783294625042 9.999955596874093 9.999464243912403 9.89866716553162 0.8216900665643494 9.999992778546957 9.999586148167554 9.999551435188653 9.943139985953238 9.999996719849332 9.999955647949609 0.32283036038688595 9.99948752595353 9.99928852399916 9.638583638369797 9.963789138910094 9.999323702262009 9.949909479953503 9.999511947583775 9.999996975333612 10.0 9.999955646797464 9.99929000568122 9.678238700697568 8.816250176228355 9.999986091550038 9.99959014570884 
0.06640646856754126 0.0010 0.0010 0.0010 0.0010 0.0010046476165081137 0.0010 0.0010 10.0 0.0010 0.7639892357893463 9.999922955044337 9.99993522675105 10.0 9.999922949809106 9.999922960806751 10.0 9.981327154531291 9.999922974311785 9.998216136025373 9.999922800326985 9.999922951352648 10.0 10.0 9.99820776612733 0.0010 9.999955269580287 9.999922949809106 10.0 10.0 9.999413782597546 10.0 0.0010 9.999922949809106 10.0 10.0 10.0 10.0 9.979567673235604 9.999922949809106 10.0 10.0 9.999922960806751 10.0 10.0 10.0 10.0 9.999922949809106 
10.0 3.199113768530232 0.0012137659577698353 0.0013628683646865372 0.0010 0.0010120871956772384 0.001054353114141471 5.207534251043475 0.0010 0.0010 0.25394175581822687 10.0 6.843472418192447 9.902404747203988 10.0 9.830053701157727 9.718325652436215 10.0 10.0 7.747310467811826 10.0 10.0 10.0 10.0 7.871847452420705 0.0010 9.874806336726026 10.0 10.0 10.0 9.859572804389677 9.615507856361509 10.0 10.0 10.0 0.0010 7.16877260669929 10.0 3.88821859490252 10.0 10.0 9.878890520759766 10.0 10.0 0.0010 0.0010 10.0 10.0 
10.0 0.8488825140951386 0.0014211448073039056 0.0010 0.001310832719883118 0.0010451406083884815 0.0010 1.1986229865466616 0.0010 0.0010 9.601431315448501 10.0 9.884813926175454 10.0 6.461073962680849 9.478687064509634 10.0 10.0 10.0 0.0010 1.000356022608651 8.470356206853715 0.001000000000000334 0.5518390442277159 0.0010 0.06805092410953195 10.0 7.900082042070702 10.0 9.978644756688748 10.0 10.0 9.858874429061208 5.69675006484745 0.4058994679807517 5.540387617278582 0.0010 0.9583984611080059 0.0010 7.807446713414071 9.95624325157199 10.0 10.0 0.8992191096708009 0.0010 0.0010 10.0 10.0 
10.0 1.8114850961665656 0.001118380989424486 0.0013002437541387748 0.0010056654221391999 0.0011060523033613126 0.0010 4.259200795831618 0.0010 0.0016202276538689992 6.17391445187883 10.0 8.129297302083486 10.0 9.997052246636866 10.0 9.656490141737894 10.0 10.0 7.809563800408208 9.372615632257531 10.0 8.695565201955995 9.252886574674042 7.749084018556825 0.0010 9.85137890362452 10.0 9.698067616219147 9.998376371806836 10.0 9.669636271971822 10.0 9.941730612751208 9.086841814762145 1.544569884667478 7.196553309625987 9.036664070090996 3.129199092545104 10.0 9.999768805135322 10.0 10.0 9.38020279246182 0.0010 0.0010 10.0 10.0 
10.0 1.9177124652865154 0.0010 0.0010 0.0010 0.0010136326781162177 0.0010 4.177136474376136 0.0010 0.0010 4.460186356875808 10.0 8.133421984985567 10.0 10.0 10.0 9.470072785985932 10.0 10.0 8.019746096238466 10.0 10.0 10.0 10.0 8.015253804684132 1.778334228160423 10.0 10.0 10.0 10.0 10.0 10.0 10.0 10.0 10.0 4.973807315883373 7.846634063825478 10.0 1.9633038034693235 10.0 10.0 10.0 10.0 10.0 0.0010 0.0010 10.0 10.0 
0.1417101491155739 0.0010 0.0010127808500973985 0.0010240347306968223 0.0010073079316742727 0.0010051125464660092 0.0010005138311120721 0.0010 10.0 0.0010043371883717755 0.041471327600006075 9.990851369247792 9.924947735773621 9.988943445935332 9.989534234061002 9.987710920486368 9.928601813122203 9.912711969019583 9.998657672700125 9.992493249370074 9.998586694308354 9.987726268163568 9.930836474489293 9.998715387922704 9.992493251649435 0.05014376794206765 9.985172363735446 10.0 9.951699491709224 9.9979907505559 9.982646768866228 9.966473898412461 0.0010 9.989321330480111 9.998705342745097 1.4802295513631627 10.0 9.996916935460975 9.95537779938419 10.0 9.999463760183335 9.977592567526488 9.987709495080297 9.99869183559397 10.0 10.0 9.9999782845242 9.989221038987456 
0.5930713637979963 8.815959656455886 0.0022160757091457 0.0012037100953639478 0.0011170910280732319 0.0010452235558901066 0.0013546217529951466 5.365423212201013 0.0010 0.0010077136568121718 5.355955137063647 9.997075501307478 9.304567048808973 9.996847456151569 9.998605217047194 9.996852963518997 9.998099484350524 9.980403534230549 9.993244700278177 9.965908591217802 9.996742799010024 9.996752215940019 9.996807006759916 9.99674177259258 9.966894816007873 0.04906080479049946 9.998673421958935 9.996728840213278 9.951432444355504 9.99530958095105 9.993600019932915 9.989711640026119 10.0 9.996731972913617 9.998552391706227 0.50095 4.701107494224927 9.996743457607835 9.99697320425253 9.99753904243221 9.995545925774826 9.999350192786828 9.996821411800731 9.996741694947179 0.0010 2.534951914647828 9.998948713434713 9.996700881590485 
0.6466986710895973 0.0010 0.0010 0.0010 0.0010 0.0010 0.0010 0.0010 10.0 0.0010 0.0010 10.0 9.99209737930268 10.0 10.0 10.0 10.0 10.0 10.0 10.0 10.0 10.0 10.0 10.0 10.0 4.159627743621144 9.999945264694238 10.0 10.0 10.0 10.0 10.0 0.0010 10.0 10.0 9.476988434389408 9.990907749978728 10.0 9.99724441096565 10.0 10.0 10.0 10.0 10.0 10.0 10.0 10.0 10.0 
3.2729631391536396 9.724966899947887 0.0010117917722659649 0.0010050196428753064 0.0010001386615037019 0.0010202766101646372 0.0011421977473589637 6.663369752937001 0.0010 0.0010176913466558152 5.000500000000001 9.989331051257272 9.900949989103148 9.994915673884236 9.989263862685108 9.989263862685108 9.986789560302498 9.989110584699183 9.989281765146245 9.621530874388155 9.987963664772812 9.989263862685108 9.989322921767009 9.98547937887952 9.621530874388155 0.0011898392507609498 9.996755271515127 9.989490092370794 9.791683499676031 9.99989607983744 9.989263862685108 9.449480757518465 10.0 9.989263862685108 9.986426918186728 4.698607236482345 6.839591446241508 9.98738168642379 8.712385526231952 9.989263862685108 9.995920132934874 9.99273446743678 9.989263862685108 9.986577940933657 0.0010 6.425806498875619 9.998062612406722 9.989263862685108 
0.19178946861992216 0.0012646979388658954 0.0010 0.0010 0.0010 0.0010011493121384097 0.0010112030480179913 0.0010 9.997809611869535 0.0010001522529712566 5.0005 9.997809611869535 9.998370353358888 9.998114709468346 9.997809611869535 9.995989610211359 10.0 9.99238316708811 9.996341422327234 9.997809611869535 9.997067685112528 9.997126450335251 9.994622664090326 9.997067685112528 9.997809611869535 0.0010 9.999550378057522 9.997809611869535 9.999998902000765 9.999994622768794 9.994344927281537 9.999595204709623 0.0031903881304653297 9.997067685112528 9.997080476689284 5.0005 9.997809611869535 9.99423280922904 9.997809611869535 9.997067685112528 9.999979778415488 10.0 9.996122162813284 9.9971509330303 9.997809611869535 9.981044229076755 9.998360998242267 9.996898322355655 
0.30512439865075647 0.0010 0.0010221144475098954 0.001005020230756726 0.0010 0.0010 0.001002958084884474 0.0010 10.0 0.0010 0.46596075341762894 10.0 10.0 10.0 10.0 10.0 10.0 10.0 10.0 10.0 10.0 10.0 10.0 10.0 10.0 0.0010 10.0 10.0 10.0 10.0 10.0 10.0 0.0010 10.0 10.0 10.0 10.0 10.0 10.0 10.0 10.0 10.0 10.0 10.0 10.0 10.0 9.999999947230089 10.0 
0.37304830204262074 0.0010 0.0010 0.0010805000383177247 0.001003523911149997 0.0010115750810246805 0.001007673796836152 0.0010 10.0 0.0010 0.0010 10.0 9.927200499981033 9.996349411494519 10.0 10.0 10.0 10.0 10.0 10.0 10.0 10.0 10.0 9.995052039872341 10.0 1.7900773245887955 9.996540281790349 10.0 9.991828477046484 9.997486810603114 9.993569139580414 9.9947408680969 0.0010 10.0 10.0 8.54682460238724 10.0 10.0 10.0 10.0 9.99539601075038 9.996113386507153 10.0 9.994817332408061 10.0 10.0 9.988835404238536 10.0 
10.0 0.622151823343263 0.0010 0.0010 0.0010 0.0010 0.0010 0.9837351622680708 0.0010 0.001127537990540752 10.0 7.87686135910146 9.347575100902803 9.561615530596566 4.688664782477371 8.572329545685463 10.0 9.552348633287618 9.251490160963732 0.0010 0.0010 6.726630261480099 0.0010 0.0010 0.0010 0.0010 9.576117226892634 4.265831897620389 10.0 10.0 9.57611771308419 9.57611771308419 10.0 4.772196490253583 0.0010 4.4067590346410785 0.0010 0.0010 0.0010 4.452494537046123 10.0 9.576117707981677 8.553851099475333 0.0010 0.0010 0.39303537169226566 9.972823078211658 5.249629332403765 
10.0 0.8955780523311816 0.0010 0.0010206302611127137 0.0010273248557094087 0.0010440003463836893 0.0010271896816385659 1.4708789744691266 0.0010 0.0011723687378421446 8.034521028740823 9.001716974133537 10.0 9.605765006904047 5.686560709033494 9.71839551648254 9.988454024198244 10.0 10.0 0.4333254731641816 0.6256495592782869 7.856701832174432 0.6255759682352817 0.6256494615324373 0.4332643812005976 0.003922114743025729 10.0 5.255304655825795 10.0 9.988945181078432 10.0 10.0 10.0 5.790979647969168 0.6256493825534113 5.210407417949099 0.47874710062671433 0.625596333863939 0.6252485697193366 5.382729972430607 9.912567715618678 10.0 9.698945587104312 0.6256494441768368 0.0010 0.4323325238147681 9.91144607894182 6.27583320381892 
10.0 0.6237576132363635 0.0024348878198259555 0.0010 0.0010165657871112328 0.001208976207477989 0.0010 0.9729549701729003 0.0010 0.0010 10.0 5.491051182683195 10.0 9.924719581807462 5.000500000000001 5.140070450314555 10.0 9.86356289994515 5.000500000000001 0.0010 0.46181829085141757 5.000500000000001 0.3829285949300307 1.6702999634090676 0.13188437404154757 0.011614997743228613 9.87520275821844 5.000500000000001 9.858053640642723 9.958252753601283 8.495249282944492 9.908583730661343 10.0 5.000500000000001 0.46026858212605803 3.511520226184544 0.0010 0.3444612989727337 0.0010 5.000500000000001 9.993474776272704 9.892367674946906 6.111604417128101 1.3858830954025887 0.0010 0.4831472690561247 9.822696054797856 5.000500000000001 
10.0 0.6758516111969286 0.0013281768528335665 0.002215828591042365 0.0010439823172156161 0.001998859908066768 0.0018540875651601272 1.1471734846128907 0.0010 0.001184917025068255 5.1511277876905766 8.72891623373572 8.315313372185155 9.111696874655877 6.674046484508125 9.121669491114652 9.98886953311977 8.260447059778286 9.53588892386341 0.0010 3.245361947779508 9.106395159636438 3.245361947779508 3.245361947779508 0.0010 0.8886031307015166 9.116881133302472 6.54299028038169 9.984137726524873 10.0 9.1161558175606 9.09475843436096 10.0 7.162400434681944 3.245361947779508 7.827265969849231 0.0010 3.245361947779508 3.245361947779508 5.022460995281941 9.972325796900213 9.114744133692176 9.106073921276721 3.245361947779508 0.0010 0.0010 9.749066692349885 7.249585909601728 
0.5929236809920235 10.0 0.0010 0.0010 0.0010614723546778643 0.001001340414464977 0.0010 6.384326276794408 0.0010 0.0010 10.0 9.997104946320766 10.0 10.0 9.998803417576907 9.997031803420697 10.0 9.99887532152107 9.997879199154108 10.0 9.99095138794645 10.0 10.0 10.0 10.0 1.9128505913439358 9.994105061941198 9.999121430941383 9.998698684563427 9.987559248678483 9.997221512624733 10.0 10.0 9.999059777787574 9.992050121619496 6.363316178073678 7.184852805226848 9.996280695388304 10.0 9.999101918143635 9.975436673183014 9.995375345561577 9.996580127341716 9.991989737848739 0.0010 0.0010 9.996565516360132 9.997156690236352 
10.0 2.252604604148292 0.001101190198686906 0.0038225573728785625 0.0010060919145090353 0.0010 0.003333036222796646 5.310224102157633 0.0010 0.0010 0.18596460309833507 10.0 9.973687152811495 10.0 10.0 10.0 10.0 9.750982714854107 10.0 7.894996401885464 10.0 10.0 10.0 10.0 8.077326587932722 0.0010 9.502122816183391 10.0 9.995976030552113 9.90588022734177 10.0 10.0 10.0 10.0 10.0 0.0010 8.056995318979775 10.0 9.918309584351544 10.0 9.995437033335973 10.0 10.0 10.0 0.16278049161358643 0.0010 9.84805177336353 10.0 
9.572287353926779 0.7354342372185684 0.0010 0.0010 0.0010 0.0010 0.0010 1.0593046097048953 0.0010 0.0010 10.0 7.3898507875797055 9.167754650338692 10.0 5.488045198288758 8.67239766358473 10.0 9.993197830801925 9.44428650517932 0.0010 1.939456129059752 6.938466290017617 0.0010 2.0386657556567354 0.0010 0.0010 9.87264975709736 4.362980352600477 10.0 10.0 10.0 10.0 10.0 4.8880058580057 0.0010 4.99664850118957 0.0010 1.9379777511228191 1.7978268150393424 4.632602256687221 9.968614501993324 10.0 8.675898512588061 2.082007589183033 0.06133604989125874 0.009682944353900179 10.0 5.591299678337563 
0.7352853600782798 0.0011858783701018459 0.0011190472488862655 0.0010 0.0010030315260573257 0.0010000062812388702 0.0010329527597702634 0.0010 10.0 0.0010 0.6018441925540232 9.993249046385682 9.999473480073828 9.981961738755235 9.996171088032764 9.996252723950823 10.0 9.999996668222817 9.998470543906723 9.991910093187164 9.996809177705435 9.996721603170528 9.921638502479931 9.997094182735822 9.991910303767947 1.7901535565464135 9.99887196211831 9.996310914487085 9.999990790142707 9.996977836350348 9.998649206325757 9.999038009112907 0.0010 9.996693581660127 9.996827128524952 10.0 9.992520602393542 9.99687879277978 9.996927448411757 9.99643101054716 10.0 10.0 9.99530668252152 9.99681505770213 10.0 10.0 10.0 9.930221778468594 
10.0 4.078726044545759 0.0010103476224019828 0.0010234630624301711 0.0010 0.0010 0.0010190773369449795 6.355967843020849 0.0010 0.0016655896954506028 2.3830214896966715 9.47805046486509 7.513904542519877 9.876148397974076 10.0 10.0 10.0 10.0 10.0 7.818689615809073 10.0 10.0 10.0 10.0 7.73192199849423 0.0010 9.931487368327442 10.0 10.0 10.0 9.801670721413934 10.0 10.0 10.0 10.0 0.0010 8.066992944464102 10.0 0.6798379614448606 10.0 10.0 9.872069833259294 10.0 10.0 0.0010 0.0010 10.0 10.0 
0.6289634852866692 0.0010 0.0010 0.0010 0.0010 0.0010 0.0010 0.0010 10.0 0.0010 5.500450000000001 10.0 10.0 10.0 10.0 10.0 10.0 10.0 10.0 10.0 10.0 10.0 10.0 10.0 10.0 0.0010 10.0 10.0 10.0 10.0 10.0 10.0 0.0010 10.0 10.0 9.000916628588824 10.0 10.0 10.0 10.0 10.0 10.0 10.0 10.0 10.0 10.0 10.0 10.0 
10.0 1.2105265232812514 0.0010 0.0010002854872271625 0.0010 0.0010 0.0010 2.9708011982149354 0.0010 0.0010 8.273335367597987 10.0 10.0 10.0 10.0 10.0 10.0 8.880382761482014 10.0 0.06795823890559188 10.0 10.0 10.0 10.0 0.06791965730682711 0.002737688017109635 10.0 10.0 9.568490417070313 10.0 10.0 8.746331404183753 10.0 10.0 10.0 0.377721362856017 0.06692621981507166 10.0 6.60079044824262 10.0 10.0 10.0 10.0 10.0 1.6088149331890236 1.1479168701878286 10.0 10.0 
10.0 1.8001301957774967 0.0010 0.0010 0.0010 0.0012046185835350367 0.0010 3.461349951292453 0.0010 0.0010 5.86274435338599 10.0 8.123709480840876 10.0 9.96599928186779 10.0 10.0 9.73462719305536 10.0 5.71020218066008 10.0 10.0 10.0 10.0 5.9318599986570195 0.03822656738717177 10.0 9.976913014145879 9.705975419508576 10.0 10.0 10.0 10.0 10.0 10.0 5.500450000000001 0.0010 10.0 4.4535042821816715 10.0 10.0 10.0 10.0 10.0 0.0010 0.0010 9.980886177148768 10.0 
0.5124539749036519 10.0 0.0010 0.0010 0.0010 0.0010 0.0010 5.624325195960987 0.0010 0.0010 10.0 10.0 10.0 10.0 9.999939820542536 9.998805312356469 9.991582035665717 10.0 10.0 10.0 10.0 10.0 10.0 10.0 10.0 5.004224149200127 10.0 10.0 9.994700429974442 10.0 9.999505220779302 10.0 10.0 10.0 10.0 1.1280252781774873 10.0 10.0 10.0 10.0 10.0 10.0 10.0 10.0 0.0010 0.0010 9.953039928518761 10.0 
10.0 0.8060200514595548 0.0010 0.0010 0.0010 0.0010 0.0010 1.2175745147704808 0.0010 0.0010 10.0 0.0010 2.602550272130748 10.0 3.6958083754650355 3.9580863345614867 10.0 10.0 4.715689069713482 0.0010 0.0010 4.381716908171317 0.0010 0.0010 0.0010 0.0010 10.0 0.0010 10.0 10.0 10.0 10.0 10.0 0.9079581218148327 0.0010 5.787366849141917 0.0010 0.0010 0.0010 0.0010 10.0 10.0 5.023933399336036 0.0010 0.0010 0.0010 10.0 4.175540301473065 
9.075745519879707 0.49902379349003145 0.005606912131811534 0.0010172963822702873 0.001381041034885675 0.0010158801127604462 0.0032750263368453427 0.9674350822542461 0.0010 0.02076476293259582 6.19460596013256 8.836837942150577 8.071740594211196 9.990294695365824 4.946251795297437 10.0 9.982092824467445 10.0 4.973113173970799 0.0010 5.090527282454766 8.091658403903258 2.4873100298394126 6.284960795593694 0.0010 0.020247185158300724 9.987942579377735 4.83290058627584 10.0 9.99648502813196 10.0 9.985368307938137 10.0 5.152418012890692 3.011105710225622 4.516519422813261 0.0010 5.3407994437740705 4.237325485502189 4.30914369311946 7.51289749446337 8.631822367670626 10.0 6.177453733534032 1.082260540418265 0.0010 9.984724495455328 5.639773393807118 
0.032745316684276826 0.0010 0.0010 0.0010 0.0010 0.0010 0.0010 0.0010 10.0 0.0010 0.0010 10.0 10.0 10.0 10.0 10.0 10.0 10.0 10.0 10.0 10.0 10.0 10.0 10.0 10.0 0.0010 10.0 10.0 10.0 10.0 10.0 10.0 0.0010 10.0 10.0 4.982253223162794 10.0 10.0 10.0 10.0 10.0 10.0 10.0 10.0 10.0 9.706253281687015 10.0 10.0 
6.689737506514573 0.7450455591957945 0.0012676093917853915 0.001036437674458184 0.0011992787788091034 0.0010473744275273256 0.0010000890744263457 1.2948958414318754 0.0010 0.001224615056341299 9.615827135724382 8.768236158174565 9.352869645448289 9.461045054130942 5.213724325224245 6.954409167507662 9.717625735239011 9.231921840528857 7.778636415688566 1.0169069945125453 0.7286228313777472 6.724953742730897 0.0010 0.3709196666004534 1.0169069945125453 0.378374488185901 9.72088405445093 6.331072135889902 9.910868123527674 9.981811249764025 8.553744878134317 9.688879711053023 10.0 4.52740384228039 0.38897912778658184 5.628708527871756 1.0169069945125453 0.7142608306968625 0.0010 6.215544919389049 9.967278135776516 9.713501069368808 7.395467953929799 0.6532045563109102 0.0010 0.5075277644461185 9.763999414251202 8.845986323347898 
2.3643849601199842 10.0 0.0010 0.001712641493639338 0.0010 0.0010 0.0010 6.44406779484361 0.0010 0.0010 8.537699445015242 10.0 10.0 10.0 10.0 9.9992138516665 9.996402558668967 10.0 10.0 10.0 10.0 10.0 10.0 10.0 10.0 7.3622618109630835 10.0 10.0 9.997092709992197 10.0 9.99921558054638 10.0 10.0 10.0 10.0 1.722504640793467 10.0 10.0 10.0 10.0 10.0 10.0 10.0 10.0 0.0010 0.0010 9.97932720932809 10.0 
4.235296806546552 0.964299460568045 0.0010 0.002362407448267291 0.0010 0.0010 0.0010545139941044608 2.2479522621830803 0.0010 0.0010656706030247529 0.0010 10.0 9.758491724228042 10.0 9.954812356753786 10.0 9.950929015633232 10.0 10.0 10.0 10.0 9.994536561820327 9.985891032776236 10.0 9.6029509951579 0.0010 10.0 9.960038007690333 10.0 10.0 10.0 10.0 10.0 10.0 10.0 0.0010 10.0 9.98617180699789 10.0 9.952184368365089 10.0 10.0 10.0 10.0 0.0010 0.0010 10.0 10.0 
10.0 2.3753771642052848 0.003590442885745578 0.0012123099731462823 0.002937931206431878 0.0016487782347281838 0.014867675050787149 0.0010 0.0010 0.0010 0.0010 1.8617766617176965 9.194019232173433 8.74470916807098 1.8617746178860917 1.8619288207803026 9.086945016712827 1.8617900459138101 1.8617865666079827 0.0010 1.7645957414157518 1.8617764462694328 0.0010 0.18661167633998632 0.0010 1.2251760146128816 8.440627029849361 1.8617689462678277 9.926731897902828 8.811842216147134 6.009724003167645 10.0 10.0 1.8617713874976185 0.0010 0.0010 0.0010 0.0010 0.0010 1.8323069420832767 9.949639807158851 7.2400831585695995 1.8619288207803026 0.947141180603984 0.0010 0.0010 6.803131708238191 1.8617772841449818 
10.0 0.7903592586755701 0.0010762508066128372 0.001091463262969594 0.0010 0.0010 0.0011713333497405123 0.6855144007292089 0.0010 0.002139344710955793 0.9372666483197936 0.0010 5.8003082117202345 5.349093094981248 0.0010 0.0010 9.931472478222247 2.434026185297051 0.0010 0.0010 0.0010 0.0010 0.0010 0.0010 0.0010 0.0010 6.973837223542153 0.0010 9.942186381937024 9.974668384123278 0.0010 6.202266933151696 10.0 0.0010 0.0010 0.0010 0.0010 0.0010 0.0010 0.0010 10.0 4.170023104667301 0.0010 0.0010 1.531900627902384 5.38672374457566 10.0 0.0010 
0.13334239938826997 0.0010 0.001001748232849539 0.0010 0.0010 0.0010 0.001018649075821048 0.0010 10.0 0.0010 0.0010 10.0 10.0 10.0 10.0 10.0 9.993855337560067 10.0 10.0 10.0 10.0 10.0 10.0 10.0 10.0 0.7621044358882126 10.0 10.0 9.999148485004323 9.95942025329482 10.0 10.0 0.0010 10.0 10.0 10.0 10.0 10.0 10.0 10.0 10.0 10.0 10.0 10.0 10.0 9.688635686269565 9.99070173054951 10.0 
10.0 2.9695560202861513 0.0010 0.002519733275442777 0.0010099274703952515 0.0010 0.0011260111609934782 4.392929048798198 0.0010 0.0033599197683944282 3.5754441068022156 10.0 10.0 9.984342446227094 10.0 9.999104065701085 9.997910298982138 9.992042266951637 10.0 7.567354122176379 10.0 9.992763610521548 9.949771979682367 10.0 7.664602860092204 0.0010 10.0 10.0 10.0 9.937130845337464 9.998730205436921 10.0 10.0 10.0 9.933896868374632 0.0010 9.131257195242807 9.93314127973939 7.186286374848276 9.936770962887145 9.996335130657936 10.0 9.999078200595491 10.0 0.0010 0.0010 10.0 10.0 
10.0 2.0517717931792077 0.0010 0.002040037463947376 0.0010047979262564578 0.0010126118679984104 0.0010967023953659687 0.0010 0.0010 0.0014855727150872358 0.0010 0.0010 9.077885326939093 9.840907874236459 0.0010 0.0010 8.502252957831159 0.0010 0.0010 0.0010 0.0010 0.0010 0.0010 0.0010 0.0010 2.3392797778349115 9.890571111536914 0.0010 9.940965974571562 10.0 9.848689896968194 9.852293704007355 10.0 0.0010 0.0010 1.6020568242945172 0.0010 0.0010 0.0010 0.0010 10.0 9.80805610692842 0.0010 0.0010 0.0010 0.0010 1.0566487900369914 0.0010 
9.172349471586354 0.704873688586972 0.0010017354611493716 0.001152902445050499 0.0010055161329278503 0.001148796801323908 0.0011114885713608426 0.9051991033551312 0.0010 0.001024150276139564 9.007648857650162 7.489243351788538 8.433762094519299 9.9999980508536 7.248440454201291 9.852746735014042 9.997127610468981 9.541028678028022 9.84544720794341 0.06832142126773455 2.0280326553452572 8.93868297395479 1.1568401939476183 1.2344144108542148 0.07058456008679048 0.15735769957046944 9.705196024786611 4.637510038203212 9.995796350096713 9.999325042458576 9.999988995043347 9.895864589996915 9.888749403654248 6.9841814148653905 1.1580072474459708 4.374443520231235 0.07313259661905214 0.5899724690699903 1.1469436133972355 4.787196826340454 9.999998971550893 9.86575166991189 9.854888446401356 1.2277345939486324 0.0010 0.0010 9.998724872848337 5.325791869343709 
9.875219761785713 3.68917509490441 0.0010481553135092486 0.0011719815649095175 0.001000292294858958 0.001006764068069392 0.0010017117956926576 5.8588219152453265 0.0011452910222281834 0.0013145545319948695 2.966142458500948 9.999958101673805 8.257541762214704 9.999949369234642 9.996049955735758 9.999993006738052 9.751000718203246 9.999879789708073 9.999951387749082 8.620546646056777 9.999935679188848 9.99996748169831 9.999873542530478 9.99993817103504 8.613810920109385 0.0010 9.976828884313548 9.999948122903719 9.999876117395514 9.99979438682276 10.0 9.846778089116928 9.999854708977772 9.99994651582349 9.997850149260293 1.1614479471249943 7.323257566649603 9.999944488070781 4.740246400092253 9.999042144770238 10.0 9.999926085535229 9.999992932368908 9.99993824890513 0.0011452910222281834 0.0023089042008216237 10.0 9.999973949533 
6.595666516726492 0.8567655676279022 0.0010 0.0013654961283819642 0.0010 0.0010 0.0010 0.0010 0.001000000000000334 0.0010 0.9939020319083327 2.6182317248882305 10.0 10.0 1.5811691662230523 1.445738633708503 9.440892798296654 5.135476277080107 0.7044462084776626 0.001000000000000334 0.001000000000000334 0.6913977280215571 0.19887149514037628 0.001000000000000334 0.001000000000000334 0.8167863737386284 9.997068162215225 0.001000000000000334 10.0 10.0 10.0 10.0 10.0 0.001000000000000334 1.6720028874714181 0.3706514424810047 0.001000000000000334 0.001000000000000334 0.001000000000000334 0.3443065978230919 9.99857539347167 10.0 1.246373855907529 0.001000000000000334 0.001000000000000334 0.001000000000000334 5.890181709895197 0.001000000000000334 
10.0 1.8299898904336176 0.0010 0.003639011896303955 0.0010 0.0010 0.0010245458076848732 5.118733143049296 0.0010 0.00521773357541385 0.0010 10.0 9.467984692021043 9.97386036869191 10.0 10.0 9.985202311126416 9.994724208414251 10.0 6.770705350601235 10.0 10.0 10.0 10.0 6.9472751514404685 0.0010 10.0 10.0 9.981850054771922 9.9887167349619 10.0 10.0 10.0 10.0 10.0 0.0010 8.026191634828113 10.0 9.005446816870112 10.0 10.0 9.976377953221764 10.0 10.0 0.0010 0.0010 10.0 10.0 
10.0 0.5322885389019548 0.0010 0.0010 0.0010 0.0010 0.0037957554980192505 0.0010 0.0010 0.005358388345910157 2.19185159361286 0.0010 10.0 4.9760425104724595 0.0010 2.3940542765594954 10.0 2.039513805377149 0.0010 0.0010 0.0010 0.0010 0.0010 0.0010 0.0010 0.0010 4.9857222753521695 0.0010 10.0 9.943381031440621 4.8905185142722045 4.973700816425336 10.0 0.0010 0.0010 0.0010 0.0010 0.0010 0.0010 0.0010 10.0 4.981313985125481 2.4067460694339586 0.0010 0.0010 0.0010 10.0 0.0010 
10.0 0.5945343938873199 0.006439668061943901 0.001056126770235713 0.0010780146997177013 0.001094435614893128 0.001724206740478085 0.893546203666699 0.0010 0.003396375537659206 5.413346105433452 4.49289058769173 8.238233689241492 5.29125436137247 5.289360317966629 4.634622493243581 9.806762030618764 5.218530413576059 4.9647122832518775 0.6600223478682343 0.8835713015607918 4.769506798476628 0.8836591273295156 0.8835713015607918 0.6600223478682343 0.20955209929742366 5.550394284188302 4.519169645753946 9.878786664111864 10.0 4.283965907382948 4.8421286747298655 10.0 4.993113244789916 3.952143595017807 0.0010 0.6600223478682343 0.8836591273295156 0.8836591273295156 0.8835713015607918 9.959978467701767 4.730016282772137 4.579057823572672 0.8835713015607918 7.2860728465917814 3.410576523898846 9.982782021476064 5.150821598881212 
9.5922118625777 2.2400109724499835 0.01117787285701056 0.0010 0.0010144922235581348 0.002476020892641594 0.0010 4.386635643512883 0.0010 0.0010 2.019280498791863 10.0 10.0 9.813624888475026 10.0 10.0 9.759875021815848 10.0 10.0 10.0 10.0 10.0 10.0 10.0 10.0 0.0010 9.990710561773476 10.0 10.0 10.0 9.813332895452845 10.0 10.0 10.0 10.0 3.668346860576075 7.677054930471785 10.0 3.0244192094147566 10.0 9.99071989879246 9.988231697324222 10.0 10.0 0.0010 0.0010 9.041526173292777 10.0 
9.993535148673283 5.08809175281799 0.0010 0.0025147958825171447 0.0012933247797935839 0.0010002179143390388 0.0010049821712638672 6.939453443945486 0.0010 0.0010039423996402045 2.682455458410479 9.982565546733493 9.96929410441027 10.0 9.998559169681846 9.986890934473474 10.0 9.998123046959337 9.999418922481473 9.925627398944695 9.997771197684584 9.999458071335699 9.997146454426199 9.993464783838427 9.922826158227666 0.0010 10.0 9.999252490593815 9.9972368648009 9.861665414388417 9.995624145681987 10.0 10.0 9.997950307787788 9.99782081171622 0.051713316814079646 9.444324459506253 9.995618573630853 9.681392668894649 9.999219101167908 10.0 9.969486386693077 10.0 9.998715237210746 0.0010 0.0010 10.0 9.999052628477836 
7.772327524903606 2.4971214455778474 0.0010757079298870866 0.002226110712773689 0.0010081454644956416 0.0010000000015827483 0.0011013385159360616 5.112593461934556 0.0010 0.0028827778992674786 1.6528639179295819 9.98770207700268 9.6982992036547 9.987523858318117 9.99274799795591 9.999285435575798 9.993334531562674 9.993658699381042 9.991374009790217 8.101526307752758 9.987663080479704 9.994233394434678 9.999823116876216 9.98800922582724 8.179013586692943 0.014376055267557277 9.998382435085794 9.99091385332596 9.991400334514667 9.94990495760241 9.998987888362043 10.0 10.0 9.990216319599092 9.98717087092369 0.0010 9.34764042491215 9.986567735909457 7.797888784783737 9.989552493385997 9.995816977505388 9.985179125802674 9.999264860973318 9.988015807172818 0.0010 0.0010 9.999269837602254 9.99198222729956 
0.46902968769280795 0.0010 0.0010 0.0010235676782302289 0.0010 0.0010 0.0010 0.0010 9.243723109791256 0.0010 0.0010 10.0 10.0 10.0 10.0 10.0 10.0 10.0 10.0 9.304418278246315 10.0 10.0 10.0 10.0 9.304499745353176 0.0010 10.0 10.0 10.0 10.0 10.0 10.0 0.8304732306955813 10.0 10.0 0.0010 9.134361536471292 10.0 10.0 10.0 10.0 10.0 10.0 10.0 9.515727609400054 9.187364128673677 10.0 10.0 
9.751269841627945 0.6192452679365389 0.0020395393069926352 0.0010133829723402432 0.0010 0.0011519829885637805 0.0013435454032602176 0.8313185419184232 0.0010 0.0010312179152165376 10.0 6.02016613029292 10.0 9.67652907130735 7.268100673368724 7.877339364759716 9.999993038413388 9.531592950942596 9.5733102619541 0.0010 0.038506240495672195 5.74307883019898 0.03818959381817688 1.8749616086416485 0.0010 0.0010934443041857055 9.989155125860709 4.32693893238522 9.99611158514182 9.99993283826181 9.911895010479368 10.0 10.0 4.813675362022311 0.038498881199889645 4.077989653190562 0.0010 0.4876166698092135 0.03785506668946059 5.318272314882728 10.0 10.0 7.690805680651975 1.685569263516633 0.0010 0.04237035263183994 9.98747743188488 7.12067099715714 
10.0 0.39636852460753164 0.001073390092392445 0.0010 0.0010532826489037484 0.001190735610051008 0.0014277900565438431 0.6325289884598286 0.0010 0.00245689280399872 8.313797076811348 6.287056358012578 8.078199548822559 6.836328234943829 6.324007751303046 6.3571081044132 8.44210650155705 6.1790671045354415 6.3073269175437146 0.0010 3.8676170885676155 6.379021599923992 2.4183874599124455 3.866817533547881 0.0010 0.15208026644591777 6.981293451566598 6.361267565573714 8.707049700713773 9.955622031353906 6.185168334802087 6.558026007045643 10.0 6.283550607404246 5.8140010148460615 1.6857315217591688 0.0010 1.9934512646635558 1.190609770631649 4.090666249561526 9.980986445571059 6.335037840138624 6.335333040393516 3.866870721359283 2.9512671661120202 0.5854004951546945 9.913738500777457 6.2922587342997165 
9.16654004307934 0.8778317388300405 0.0010 0.0010 0.0010 0.0010 0.0010 1.2684054861738643 0.0010 0.0010 9.409731416379252 7.682981632888766 7.045220603107369 10.0 7.085496826153766 9.135762622741844 10.0 8.940816839017225 9.863758396898241 0.0010 8.814485900727195 7.810067734755693 3.824411905207961 8.290368745368427 0.0010 0.0010 10.0 8.814485900727195 9.928584480283975 9.992635415605475 10.0 10.0 10.0 8.583778253198943 7.589201383216647 0.5267751555310558 0.0010 3.2239620074583035 0.0010 8.280807674724429 9.991217488445727 10.0 8.980741147666642 8.814485900727195 0.0010 1.6362520884154748 7.439776256567562 6.964214489047518 
8.744391551499213 0.6180811334106959 0.0010 0.001700165302388744 0.0010000020217201958 0.0010029921558494506 0.0010 1.0239961924118717 0.003362669334919577 0.0010197428684856063 1.6483281048411165 5.000336794081327 9.50729182311286 9.470432907952878 5.000385421886091 5.000406367218031 8.895003957897844 4.68976811343816 5.00037137089937 4.562634579548949 5.000340725079316 5.000422351130424 5.000142610685317 5.000352388578217 4.551547951885669 1.2919751885941198 9.361855663287397 5.000376640142201 9.991356869891318 9.999985029971025 8.651303772302049 9.549205916251923 9.99763733066508 5.000356375984411 5.000316198628089 0.012564747431358825 2.2121135236143976 5.000323117977174 3.6475574875531906 5.000361393606052 10.0 8.91793910610733 5.000406444722548 5.0003157920962 0.003362669334919577 0.003362669334919577 5.973834137013987 5.000377459603066 
0.8287136086116371 0.0010 0.0010 0.001472239883011343 0.0010 0.0010 0.0010 0.0010 10.0 0.0018920715808085683 0.0010 10.0 10.0 10.0 10.0 10.0 10.0 10.0 10.0 10.0 10.0 10.0 10.0 10.0 10.0 2.353054192767676 9.97457147475604 10.0 10.0 10.0 9.974684933437386 10.0 0.0010 10.0 10.0 10.0 10.0 10.0 10.0 10.0 10.0 9.973103363899952 10.0 10.0 10.0 10.0 10.0 10.0 
10.0 0.4809220191184663 0.0010 0.0010 0.0010 0.0010 0.0030060866275246796 0.0010 0.0010 0.004099744594388742 1.9023440870891952 0.9868610517434604 10.0 3.550331425745072 0.35847016932593956 3.5054827583486095 10.0 3.2538591203878813 0.5598411855957037 0.0010 0.0010 1.0699474906334707 0.0010 0.0010 0.0010 0.0010 3.7990763087957236 0.0010 10.0 9.95964133368254 3.449013888986178 3.7002655980046653 10.0 0.06528923656445329 0.0010 0.0010 0.0010 0.0010 0.0010 0.0010 10.0 3.2736082232615393 3.5144903480453977 0.0010 0.0010 0.0010 10.0 0.117246197604981 
10.0 1.2097802136368547 0.0010 0.0010 0.0010 0.0010 0.0010 3.0562792779123535 0.0010 0.0010 5.726339261904107 10.0 9.367744542094115 10.0 10.0 10.0 8.926669058929523 10.0 10.0 4.559987794187646 9.764370403561413 10.0 9.247581411279544 8.946197830210318 4.560031326659899 0.0010 10.0 10.0 8.899916742535712 10.0 10.0 10.0 10.0 10.0 8.750231450264275 0.5495507178615066 3.0561851619203706 9.13424328610785 7.257365986588479 10.0 10.0 10.0 10.0 9.327211775373595 0.0010 0.36011965736711105 9.982888216643923 10.0 
8.843214914053652 0.2243915349240415 0.0016079690676613814 0.0010008988464022884 0.001028973096587524 0.001009007493015524 0.010038319898486968 0.20690492727676618 0.0010 0.0017703068619859522 2.691441413117395 0.06737682906963016 5.497473295299104 4.806142964967411 0.3388333722142529 0.8646053797050985 9.809563628716175 1.4458421741243237 0.43356885036962556 0.0010 0.0010 0.0010 0.0010 0.0010 0.0010 0.04880605285659011 7.4937196831356205 0.0010 9.50389603982256 10.0 1.4603878815357616 6.984568548268847 10.0 0.0010 5.191945990329282 0.0010 0.0010 0.0010 0.0010 0.0010 9.978588580800155 2.1521607101693663 0.8567766786834996 0.0010 5.657954723010653 4.869715419199123 9.884160555873512 0.0010 
10.0 1.6580585318602346 0.0010 0.0030856986419586395 0.0010094218476692253 0.0010 0.0011560578287970918 4.02461699384033 0.0010 0.004259602596977772 0.001000000000000334 9.982113084043977 9.477971188081728 9.97898959094393 9.989845534716089 10.0 9.988618714839783 9.989396030026048 9.987720593533494 6.718620426315256 9.983084999403948 9.994643743310963 10.0 9.98472851988175 6.852775723799058 0.013596276674630705 10.0 9.988517281596605 9.98606167834452 9.93022484305715 10.0 10.0 10.0 9.985452046555602 9.979269008950913 0.0010 8.876043068750956 9.980360865711221 8.444700585426027 9.986211013209711 9.999906297441767 9.976533718258402 10.0 9.979313667266299 0.0010 0.0010 9.99956898741616 9.988641191723191 
10.0 1.548144829239847 0.0010 0.0010 0.0010 0.0010 0.0010 3.702792086362356 0.0010 0.0010024533560720028 8.802567625783194 10.0 8.808060486812552 10.0 10.0 10.0 8.937911330833794 9.478474933630924 10.0 0.0010 9.571170116434796 10.0 9.32011893409572 8.814111539024328 0.0010 0.0010 10.0 10.0 8.986636450343061 10.0 10.0 10.0 10.0 10.0 8.637013623750878 0.4996902871122124 0.0010 9.062474233572127 8.629279407198442 10.0 10.0 10.0 10.0 9.158351897971784 0.033776569572273485 1.2596836188642269 9.984538973332313 10.0 
10.0 1.8763473407688294 0.0031563609305605327 0.0016530806491888788 0.002766631877380742 0.00159950276897379 0.013741710089906302 0.0010 0.0010 0.0010128762917592908 3.0764908502046557 1.045267484196093 9.99666806498395 9.274614375915968 0.35634639232076637 0.4068926151718628 9.184245517714503 3.0028629671575127 0.0010 0.0010 0.5588335118712537 1.1088371914028512 0.5068922064041503 0.5406176385997048 0.0010 1.1212002524817621 9.015613196329655 1.2514005072892749 9.9925056052553 8.892367294823476 7.793395411442402 10.0 10.0 0.808345913927595 0.3775057805305888 0.0010 0.0010 0.4119767455514678 0.0010 0.0010 9.91100128144848 8.42269588232084 0.28734420008655004 0.4957556566578454 1.0358605954082423 0.0010 7.0115351212362835 0.0010 
0.5503610595347057 0.0010 0.0010 0.0010 0.0010 0.0010 0.0010 0.0010 10.0 0.0010 6.248769152539326 10.0 10.0 10.0 10.0 10.0 10.0 10.0 10.0 10.0 10.0 10.0 10.0 10.0 10.0 0.0010 10.0 10.0 10.0 10.0 10.0 10.0 0.0010 10.0 10.0 7.956822200078124 10.0 10.0 10.0 10.0 10.0 10.0 10.0 10.0 10.0 10.0 10.0 10.0 
8.624757526377069 0.25734056884483913 0.001362065777331043 0.0010039626464010405 0.001005623711283062 0.0010045452300179699 0.0064807466862435905 0.29644530932723523 0.0010 0.001844697388600641 3.3111382169825383 0.0010 5.65649109768038 5.3462127670256 1.9121912806642496 0.0010 9.88424845861154 3.3486432775909787 0.0010 0.0010 0.0010 0.0010 0.20271941888021394 0.0010 0.0010 0.034630538487535265 7.791686256400548 0.0010 9.696624586165262 9.995287352924473 0.0010 7.171014260382868 10.0 0.0010 4.181242319891752 0.0010 0.0010 0.0010 0.0010 0.0010 9.994222487303707 3.72871311903751 0.0010 0.0010 3.999528551024501 3.9601403945121936 9.942547507045548 0.0010 
9.321357153949249 1.4205692110929338 0.0010 0.0010 0.0010 0.0010 0.0010 2.944674058917173 0.0010 0.0010 8.305418705969815 9.482274374977019 10.0 10.0 7.534113500795379 9.372119534803904 10.0 9.441038612777518 9.239297396891498 0.018567673901778606 0.0010 8.195188569691634 0.392075801494566 0.0010 0.018573684493106837 0.0010 10.0 6.790009636139374 10.0 9.95772471789254 9.477652276837244 10.0 10.0 6.313430101187916 0.5786780023400269 5.000500000000001 0.0010 0.0010 0.0010 5.884388131061835 10.0 9.597552693459392 9.393653402901947 0.0010 0.0010 0.0010 10.0 8.917485707350533 
10.0 0.6479595998053803 0.001022559342118274 0.0010004184666983214 0.0010867820591880769 0.0012604602325869967 0.0016988474959862387 1.3654033976572608 0.0010 0.003375863030873447 10.0 3.9854254599313874 0.46795901896994785 4.892533745768018 3.9850644651264977 4.104400841927182 0.46795901896994785 3.74442095244417 4.211763624262437 0.0010 0.9744249608691069 4.132851634719709 0.9744249608691069 0.9744249608691069 0.0010 0.22629193457897057 5.131884331360687 4.07423993297909 8.289691134735722 9.984602844202234 3.831145750115085 0.46795901896994785 10.0 3.9504646616326937 3.147482576142107 0.0010 0.0010 0.9744249608691069 0.0010 1.0129035408314846 9.968941154509466 4.069541582126211 4.049983690128567 0.9744249608691069 0.0010 0.0010 9.859566921602461 3.966332891981421 
2.593302926762421 9.719444342043694 0.0010 0.0026320808220486186 0.0010 0.0010 0.0010 6.7789618578911535 0.0010 0.0010 7.190023836396302 10.0 10.0 10.0 10.0 10.0 10.0 10.0 10.0 10.0 10.0 10.0 10.0 10.0 10.0 5.036572739537299 10.0 10.0 10.0 10.0 10.0 10.0 10.0 10.0 10.0 0.0010 10.0 10.0 10.0 10.0 9.99949497960009 10.0 10.0 10.0 0.0010 0.0010 9.95402538839443 10.0 
10.0 1.360656188767703 0.0010 0.0010 0.0010 0.001801266430677061 0.0010 2.873350363142329 0.0010 0.0010 5.443549201872414 9.999037015379294 5.379918632673904 9.999636572393234 10.0 9.998733736945912 9.262820464259867 10.0 9.99897681456615 0.0010 9.965442549990314 10.0 9.490320044280036 10.0 0.0010 0.0010 10.0 10.0 8.795802240139777 10.0 9.982554074966357 9.993191608872493 10.0 10.0 10.0 1.1697320325410452 0.0010 9.27005760607 6.721423755343407 10.0 10.0 9.999678425139264 9.978005686410208 10.0 0.0010 0.0010 10.0 10.0 
0.19483306299403613 0.0010 0.0010 0.0010 0.0010 0.0010 0.0010 0.0010 10.0 0.0010 0.0010 10.0 10.0 10.0 10.0 10.0 10.0 10.0 10.0 10.0 10.0 10.0 10.0 10.0 10.0 0.0010 10.0 10.0 10.0 10.0 10.0 10.0 0.0010 10.0 10.0 0.4232738671628864 10.0 10.0 10.0 10.0 10.0 10.0 10.0 10.0 10.0 9.55052986820405 10.0 10.0 
0.6716226610686162 0.004118320295876153 0.0010006334816138154 0.0010 0.0010 0.001001493591380168 0.0010 0.0010 9.983884126434104 0.0010 5.1260317096295775 10.0 9.995039502593938 10.0 9.99193647147646 9.99233562241316 10.0 9.987064338139998 9.98822314755833 9.985448858966867 9.990812171209969 9.991907277137717 9.980618038609254 9.98935454742831 9.984791988080113 0.0055699154962446824 9.998671650512755 9.991993722953438 10.0 10.0 10.0 10.0 0.016235334897802448 9.989209698407203 9.985117461764073 5.122976868631978 9.985395791166786 9.984909413676307 9.991004080604004 9.98900236587317 10.0 10.0 9.99192628675485 9.989506453193744 9.98463089718275 9.962256565638295 9.999265879725298 9.99126053068567 
1.9393403124301547 10.0 0.0011334236040409277 0.0010 0.0010411333662086982 0.001000214210582354 0.0010093005889789516 6.200840866905363 0.0010 0.001000879121772908 7.679260961057723 9.999999970470887 9.896616309965928 9.327459512209597 9.999999526215776 9.999999974368913 9.99741862716825 9.523111675503376 9.999999920119594 9.821387793719788 9.99999298380428 9.99999995533704 9.999807524421726 9.999999950087066 9.92288759234687 3.917839771807489 9.999875295897205 9.999999727659793 10.0 9.99149873833934 9.99999998980016 9.99954168490123 10.0 9.999999964661642 9.999992566179506 2.588148650510491 6.305136371461509 9.999973257358887 9.484838537637671 9.999988127225185 9.95056753951251 9.999631949293386 9.999999973919083 9.999999808331603 0.0010 0.0010 9.999998029881539 9.99999995726203 
9.977715560115037 1.436208284697215 0.0010 0.0010 0.0010 0.0010 0.010829814189722016 2.830932225522068 0.0010 0.0010 4.08527541409011 10.0 6.9029106028791105 10.0 10.0 10.0 7.432781640453978 9.732378204873655 10.0 0.0010 10.0 10.0 9.310569396544103 10.0 0.0010 0.005976372639484459 9.999984968543787 10.0 10.0 10.0 10.0 7.139695593145611 10.0 10.0 10.0 0.008531038594573603 0.0010 9.715059078526616 4.468348355751355 10.0 9.421723977596129 9.999988656347552 10.0 10.0 0.0010 0.03209189213091834 9.656458298270925 10.0 
0.008670909183588779 0.002163787601015389 0.001004431809911807 0.001000275482165468 0.0010008999240707097 0.0010012048300214334 0.0010559165945965032 0.0404872639890593 9.998509048243603 0.0010187680223200293 0.02655653249722066 9.999996295859269 9.998479222074568 9.999990617145599 9.999988490937403 9.99999868724428 9.988018478070204 9.978495106868737 9.999923074237827 9.998903482954843 9.999568777896753 9.999996169611466 9.99951398125857 9.999993785419857 9.998903502926513 0.0010275500328382297 9.99994454858567 9.999645684263495 9.983524804544823 9.99993674568629 9.999997656511127 9.9999792164317 0.0024909517563973527 9.999757238005245 9.999954808895406 0.15469145139528007 9.999426363790072 9.991878570738924 9.999226089975833 9.99966803024358 9.999979672625097 9.999696765051768 9.999998395242073 9.999992031290654 9.998509048243603 9.998509048243603 9.999736169804944 9.999645402349001 
9.995789232141007 0.7629358986319056 0.0010836043817638455 0.0011002944409870207 0.0010000478757275849 0.0010000054094035091 0.0011888396932996444 0.7201975010179944 0.0028031570236315972 0.0022491349830405915 3.361509626146451 5.0005 5.30043446669753 4.969911127204353 2.650684759428076 5.0005 9.906609071090918 1.714500024765118 0.0010 0.005437333035404279 0.01928634141574115 5.0005 0.01928634141574115 0.01928634141574115 0.005352147499982474 0.006582925919930217 6.682246717554597 0.44969824962485294 9.91811003142259 9.977667584062221 5.0005 5.83586009598841 9.998196842976368 1.4768371706629173 0.01928634141574115 0.4624303083436969 0.00532525647047466 0.01928634141574115 0.01928634141574115 0.7291257645095746 10.0 4.979771492455668 5.0005 0.01928634141574115 1.6812198505756917 5.9238834539154785 9.990386207983565 1.484562083616317 
0.8407519677775295 0.0010 0.0011095125910238 0.0012146595673990172 0.0010104679122422396 0.0010032135421373732 0.0010049678625748998 0.0010 9.987211785428826 0.0014074838700338095 0.034069585672231395 9.996464280658076 9.98874201561409 9.99714843074619 9.990694634342134 9.994763030900161 9.943603997238137 9.993994943564271 9.988668842931508 9.961447133558067 9.996762192556433 9.996867634809218 9.964869710568536 9.996804497694836 9.961457169800209 2.0565174649577873 9.992087198522977 9.996695628146563 9.999691418826417 9.999542816241755 9.999599743809997 9.999869118832057 0.013788214571174573 9.996750789604237 9.99695024412204 9.092001020544103 9.942056238403314 9.9749715875439 9.961001594460843 9.996712981526494 9.903827540223496 10.0 9.999313480229205 9.996966250397177 9.987211785428826 9.9897039929768 9.992115864694847 9.987062448916413 
0.7822563030585641 0.0010 0.0010 0.0010 0.0010 0.0010 0.0010 0.0010 10.0 0.0010 0.0010 10.0 10.0 10.0 10.0 9.998485356423243 10.0 10.0 9.994302087956243 9.739144575698749 10.0 10.0 10.0 10.0 9.749304828472022 2.0023952153612243 9.999274971866198 10.0 10.0 10.0 9.999012370989421 10.0 0.0010 10.0 10.0 6.730030488483099 10.0 10.0 9.736652163917723 10.0 10.0 10.0 10.0 10.0 10.0 10.0 10.0 9.992049539605357 
0.0010 10.0 0.003566002507910976 0.0010709990739083478 0.0010131633302464967 0.0010575394100235179 0.0010730767589824362 6.112053114752671 0.0010 0.001017058196600168 10.0 9.999993484465078 10.0 9.99203277453409 9.999712515336551 9.999994178828418 9.999999682496796 9.786753351095996 9.995834994339923 8.842335776080837 9.999714308471447 9.999786001634767 9.477442438796091 9.741670713326677 8.842453582649433 0.001002266927864084 10.0 9.999716311485368 9.998958744475308 9.999999518604934 9.999997820753585 9.401871751145062 10.0 9.999603349375615 9.686429026929458 0.0010 0.0010 9.889904909243288 9.693352185737512 9.999588835544783 9.895907341545238 9.999934560394726 9.999994821789658 9.999614784211062 0.0010 0.1816753842427561 9.99459046354319 9.999766051998948 
10.0 2.2402205298539997 0.0010 0.0010 0.0010 0.0010 0.0061974482609981705 4.003548830780573 0.0010 0.0010570891689946627 10.0 10.0 8.036984584641477 10.0 10.0 10.0 8.564573835589945 9.586700282633206 10.0 0.0010 10.0 10.0 9.224462844185652 10.0 0.0010 0.0010 9.999842640871188 10.0 10.0 9.975743017783271 10.0 8.468313933653567 10.0 10.0 10.0 0.0010 0.0010 9.43753826460325 0.6910622132214188 10.0 9.629491256457216 10.0 10.0 10.0 0.0010 0.7186386628126895 9.813987893691834 10.0 
10.0 0.8665650579209938 0.0010 0.0010 0.0010 0.0010 0.0010 0.8485335984196896 0.0010 0.0010 5.647047746097946 7.792143705002231 10.0 8.361091202127177 5.315886887281489 7.659891339429642 9.980989690663971 7.057193591516979 6.1296797266647065 0.0010 0.0010 5.686353016719501 0.0010 0.0010 0.0010 0.0010 8.36078952955506 7.460314209217405 10.0 9.80898964089421 8.36106166731362 8.36106166731362 10.0 4.868260931784033 0.0010 4.353560579567731 0.0010 0.0010 1.283177086033303 7.188557880260193 10.0 8.36106166731362 7.8438661996193755 0.0010 0.0010 0.0010 9.93709647900302 6.651269978313796 
10.0 1.0222771642415318 0.0014169679408228078 0.0010106053141260218 0.001340952365111919 0.0011189809645715525 0.0042469704776141445 0.0010 0.0010 0.0021866658060069252 0.8598108429537263 0.6200118860090678 6.8074810482410495 4.570289442630407 0.19662548810925706 1.0723738471674231 9.742994407717003 1.265692582948443 0.19662548810925706 0.17764805036023912 0.19574780200058584 1.081204373221067 0.19537828873373275 0.19419178122203462 0.17764805162600172 0.3060927936442255 6.440991324476539 0.19662548810925706 9.964675174224391 9.769318746270525 3.2210465828715185 6.001649590231557 10.0 0.19662548810925706 0.1938652821710658 0.060803968108669615 0.17760969903444668 0.19490199924201512 0.19410409842140375 0.19662548810925706 9.97952025908203 3.7284283097388835 1.0855379269778291 0.19489926513068223 1.1471712158707228 0.0010 9.423738280026331 0.19662548810925706 
7.4107024314926635 3.1197880331617016 0.00103075695058336 0.0027171477710375334 0.001011530247400779 0.0010 0.0010 4.940140874318958 0.0010 0.0036896411497532615 1.4192374638579521 9.986122296545044 10.0 9.982603131225313 10.0 10.0 10.0 9.991394840763116 9.991252639268017 8.486992794631767 10.0 9.995456071629343 10.0 10.0 8.398201113987701 0.16216383325797867 10.0 10.0 10.0 9.935429232656883 10.0 10.0 10.0 10.0 10.0 0.0010 7.564450263827657 10.0 9.176922889086487 10.0 10.0 9.990169831814066 10.0 10.0 2.112785110552564 0.0010 9.999003011920589 10.0 
10.0 1.3414576175664967 0.006566836206324358 0.002790087145805582 0.0013210342016813739 0.0010161473376970318 0.0011700738973632393 3.3926171402783996 0.0010 0.004285959718657912 5.0005 9.81637966256069 9.41029346451966 9.94565987802496 9.79388619969644 9.95011735222909 9.9936695726053 9.91148622077612 9.986889438959214 7.026290861451427 9.867237946211246 9.833884177495129 9.808851333288093 9.832628819710711 7.141505930919403 0.0010 9.745810001515382 9.88592895014175 9.973105305613798 9.935898343616927 9.96186316530673 9.710611463133068 10.0 9.872056167940976 9.789332342497978 0.0010 8.908791604791594 9.790015616276497 7.961043342463486 9.847849284470577 9.99162895973223 9.931817029877815 9.938427946502271 9.872086205454766 0.0010 0.0010 9.800872557063286 9.792227615922842 
10.0 0.6478990847612156 0.0035108205059168037 0.001775990703279657 0.0010735994954386284 0.0013062786677759959 0.001435269522944124 0.0010 0.0010 0.0025202877791548643 5.235456481635545 0.0010 4.780424108823689 4.230464481515649 0.0010 1.3658398825203413 9.913587626892909 4.2793732359008105 3.6075258239028183 0.4651672219415296 0.0010 0.0010 0.0010 0.0010 0.5675962560771122 0.4857401279714441 5.932765247798603 0.0010 9.764228534772638 9.923081087361531 4.224914901539697 4.531511259832071 10.0 0.0010 0.0010 0.0010 0.0010 0.0010 0.0010 0.0010 9.978909516401696 4.2279263384827495 1.4253684489585565 0.0010 0.0010 0.0010 9.35544646287953 0.0010 
10.0 3.86559484277591 0.0010 0.0010 0.001000000029989507 0.0010 0.0010 5.501590873036134 0.0010 0.0010 0.3057622667837273 9.999593793465998 9.97056098942551 10.0 10.0 10.0 10.0 10.0 9.999891765869483 10.0 9.99958700333749 10.0 9.986525558020743 10.0 10.0 0.0010 10.0 9.998632267756973 9.575120627571847 9.999413012576472 10.0 9.993845671805916 10.0 10.0 9.990854532527996 0.0010 8.166828059872532 9.993290911367438 1.3718758875444574 10.0 10.0 10.0 10.0 10.0 0.0010 0.0010 10.0 10.0 
0.32292559076081384 0.0010 0.0010 0.0010 0.0010 0.0010 0.0010 0.0010 10.0 0.0010 6.16702330925197 10.0 10.0 10.0 10.0 10.0 9.993090878325933 10.0 10.0 10.0 10.0 10.0 10.0 10.0 10.0 0.0010 10.0 10.0 10.0 10.0 10.0 10.0 0.0010 10.0 10.0 5.4185187827843375 10.0 10.0 10.0 10.0 10.0 10.0 10.0 10.0 10.0 10.0 10.0 10.0 
10.0 1.2815855149510418 0.0010 0.0010 0.0010 0.0015134728668917542 0.004604487288751504 3.1707989545397646 0.0010 0.0010 9.479637892866702 10.0 7.734461595799588 10.0 10.0 10.0 9.634550956934786 10.0 10.0 0.7817994284258916 10.0 10.0 10.0 10.0 0.8479726080272281 0.0010 10.0 10.0 9.232806856083878 10.0 10.0 10.0 10.0 10.0 10.0 2.4069241778335613 0.0010 10.0 9.895913257461682 10.0 9.896500044213361 10.0 10.0 10.0 0.0010 0.0010 9.94818745546534 10.0 
10.0 0.8269003756301262 0.0010 0.0010 0.0010 0.0010 0.0010 0.0010 0.0010 0.0010 0.0010 0.0010 9.514523537914018 8.89256197660395 0.0010 0.0010 4.091046610651312 0.0010 0.0010 0.0010 0.0010 0.0010 0.0010 0.0010 0.0010 0.0010 8.931977338922668 0.0010 9.9977373872712 10.0 9.415033039444424 9.941172767820614 10.0 0.0010 0.0010 0.0010 0.0010 0.0010 0.0010 0.0010 10.0 6.692659704462959 0.0010 0.0010 0.0010 0.0010 0.0010 0.0010 
9.899629375624299 8.669306695273939 0.0013045987627181713 0.0010 0.0019745260750601845 0.001128984915598556 0.0010360938395731537 10.0 0.0010 0.0010 0.0010 9.948322937297482 9.89545489599894 9.923594143489176 10.0 9.992576446931835 10.0 9.92309055999569 9.99132297561962 10.0 10.0 9.992747950028491 9.973502455732271 10.0 10.0 0.0010 9.963000059659324 9.992955965180082 9.92210770412561 9.625392875782381 9.9509574911561 9.880663109331255 10.0 10.0 10.0 0.0010 9.953830363348246 10.0 9.886879174198103 10.0 10.0 9.896040205394934 9.992012618330035 10.0 0.0010 0.0010 10.0 9.990904875774978 
0.3771465120196895 0.0010 0.0010 0.0010 0.0010 0.0010005926987856203 0.001023737204225639 0.0010 10.0 0.001000325594346569 6.492939312523992 9.997154828659058 10.0 9.996513253793568 9.995344720158181 9.993876480608 10.0 9.983726361531323 9.994773112657926 10.0 10.0 9.995707077487685 10.0 9.993765386761945 10.0 0.0010 10.0 10.0 10.0 10.0 9.999058642438976 10.0 0.0010 9.993767054388902 10.0 7.226405837745766 10.0 9.99502695253665 10.0 10.0 9.998666370457546 10.0 9.993554831874393 9.993943740321894 10.0 10.0 9.996534114617008 10.0 
0.6959309378460778 10.0 0.0010 0.0010481955836026014 0.0010000780442662525 0.0010001145958533578 0.0010 6.9431041139936305 0.005853678132466708 0.001004251582324606 7.351069058476045 10.0 10.0 10.0 10.0 10.0 10.0 10.0 10.0 10.0 9.99662257026677 9.999987201823332 9.997056684618698 9.99895639339001 10.0 0.8647611682076227 10.0 10.0 9.999190526906002 9.999637956730036 10.0 10.0 9.994837123778789 9.998932747315806 9.99788226569561 9.305069062153922 10.0 9.997103883171892 10.0 9.997284520083047 9.999299208273934 10.0 9.999997081183903 9.998680338211953 0.005853678132466708 8.638611682076228 9.995321926648275 10.0 
10.0 1.939688148029972 0.0010184468991639578 0.0012162842419863702 0.0010 0.0011116087528767647 0.0010395307198744154 2.9911488533516404 0.0010 0.001983483829239842 6.549284252986273 10.0 7.605649044092627 10.0 10.0 10.0 9.594530778185588 10.0 10.0 6.899316753094347 10.0 10.0 10.0 10.0 6.804530464887112 0.0010 9.753630630170905 10.0 9.54400792724831 10.0 10.0 9.387988127486157 10.0 10.0 10.0 0.0010 6.765093104408591 10.0 1.8474275670455191 10.0 10.0 10.0 10.0 10.0 0.0010 0.0010 10.0 10.0 
0.7540217678216252 0.0010 0.0010 0.001363670766377411 0.0010 0.0010 0.0010 0.0010 10.0 0.0016380478201039501 0.0010 9.998466272843396 10.0 9.99518174475557 9.999416401139314 9.999552758982874 9.898802787333752 10.0 10.0 10.0 9.999121276004972 9.999507788352195 9.979065444078534 9.99974796173048 10.0 2.927482660525081 9.999660330371814 9.999035098931607 10.0 10.0 9.999364807449902 9.999740470291028 0.0010 9.999686341342672 9.999129915440674 8.613272922475847 9.961212154857146 9.999582007555285 9.993301435999392 9.999064289250702 9.82802010617696 10.0 9.999328534204247 9.999662906813924 10.0 10.0 9.999962405039557 9.981438037581315 
8.649348180501981 0.9797542280054445 0.004460703051503097 0.0018060587479438713 0.003810829996231428 0.001914273355846764 0.02091596624728477 0.0010 0.0010 0.0010 0.0010 0.0010 9.021245771994556 8.813675669792028 0.0010 0.0010 9.303225583572685 4.969631312704325 0.0010 0.0010 0.0010 0.0010 0.0010 0.0010 0.0010 1.7525155920716842 8.384370437869102 0.0010 10.0 8.278428960368897 5.794828675792589 10.0 10.0 0.0010 0.0010 0.0010 0.0010 0.0010 0.0010 0.0010 9.872999550231263 7.278513614899985 4.99934310781522 0.0010 1.488543377833568 0.0010 6.849718660707704 0.0010 
10.0 1.248685265595656 0.0010001576044548859 0.0010 0.0010184617855951907 0.0010 0.0010078068310298233 0.0010 0.0010 0.0010 3.9622216144677322 0.9992516926905983 6.769269556659202 8.893156085607462 1.415146999311344 2.75733670203857 9.971799400186935 6.016657616327269 5.1191569186744506 0.0010 1.4131308785658172 1.4131022606295192 1.107206292679936 1.4131647548187747 0.0010 0.0010 6.161272825617132 1.413093617276985 9.964915882538078 9.999531464579293 5.980723773763174 6.698084873357797 9.90834453948479 1.4130816522281382 1.1072567445664205 0.0010 0.0010 1.4131691382017033 0.0010 1.4018438210481952 9.754343523845176 6.115296463223214 2.7629792506076645 1.4131202152858586 3.390167578932453 0.3644857504179351 9.172821511184006 1.4131022771421238 
10.0 1.8621494971482102 0.0010 0.0010006251090383094 0.0010 0.0010 0.0010 4.521513756223317 0.0010 0.0010 8.869205848703515 10.0 10.0 10.0 10.0 10.0 10.0 8.115329232441265 10.0 0.0010 9.643848351719303 10.0 9.640643281330503 9.640643281330503 0.0010 0.0010 10.0 10.0 9.377096127836186 10.0 10.0 7.815997428717823 10.0 10.0 10.0 0.0010 0.0010 9.640643281330503 4.391184522945751 9.643169122002407 10.0 10.0 10.0 9.640855888943575 0.0010 0.0010 10.0 10.0 
0.11864985836578967 0.0010 0.0010 0.0010 0.0010 0.0010 0.0010 0.0010 10.0 0.0010 0.8618006297177329 10.0 10.0 10.0 10.0 10.0 10.0 10.0 10.0 10.0 10.0 10.0 10.0 10.0 10.0 0.5147507469610424 10.0 10.0 10.0 10.0 10.0 10.0 0.0010 10.0 10.0 10.0 10.0 10.0 10.0 10.0 9.99860618578011 10.0 10.0 10.0 10.0 10.0 10.0 10.0 
0.0010 10.0 0.0012797172696365543 0.0010 0.0010701852040618976 0.001110788232006438 0.0010 5.558117767225036 0.0010 0.0010 10.0 10.0 10.0 10.0 10.0 10.0 9.995451382141537 10.0 10.0 10.0 10.0 10.0 10.0 10.0 10.0 1.624161756346083 10.0 10.0 9.933458494808553 10.0 10.0 10.0 10.0 10.0 10.0 8.70507337654716 10.0 10.0 10.0 10.0 9.994505252188642 10.0 10.0 10.0 0.0010 0.0010 10.0 10.0 
0.3384398379599791 0.0010 0.0010 0.0010141714167620657 0.0010 0.0010 0.0010 0.0010 10.0 0.001136390096637556 0.0010 9.997836905349129 9.845402223332202 9.999514431858783 9.996926264135205 9.998847727861154 10.0 9.994714599676602 9.999033475029671 10.0 9.993502759812918 9.997747117128677 9.991751591085201 9.993104924455672 10.0 0.7238243218831895 9.991971810078443 9.995870126485157 9.993946085534661 10.0 9.989632601637227 9.968884618863184 0.0010 9.996319840778785 9.993455432772759 10.0 9.992451861784517 9.992749952153188 9.99381279969439 9.9960716802534 10.0 9.99304323930289 9.998863811796635 9.993150860486152 10.0 10.0 10.0 9.994747996614054 
9.464599531027478 5.244607248690856 0.0010 0.001321647487656691 0.0013453938030142652 0.0010258814165329494 0.0010705580957483874 7.406041304685295 0.0010 0.0010 1.4137987537252343 9.827822156644388 9.679326278206698 9.688977966531118 10.0 10.0 10.0 9.686919334062932 10.0 10.0 10.0 10.0 10.0 10.0 10.0 0.0010 10.0 10.0 9.981258629465666 9.864853710837266 9.815779362271712 9.700181611750288 10.0 10.0 10.0 0.0010 10.0 10.0 10.0 10.0 10.0 9.658587826379339 10.0 10.0 0.0010 0.33277684118501827 10.0 10.0 
10.0 1.3551914563337042 0.0010 0.0010 0.0010 0.0010 0.006331106112469374 3.5970649470552227 0.0010 0.0010508088411318665 8.442107853631146 10.0 7.57519843758592 10.0 10.0 10.0 8.688516898270862 10.0 10.0 0.0010 9.880668171207382 10.0 9.78465595387956 9.784655840948005 0.0010 0.0010 10.0 10.0 9.564016680987933 10.0 10.0 8.543234745787046 10.0 10.0 9.784655919823267 3.3152901706968896 0.0010 9.784655954060819 9.991401354500393 10.0 9.85240216703511 10.0 10.0 9.784655840948316 0.0010 0.0010 10.0 10.0 
0.209113419777602 0.00287615616463522 0.0010000000442201837 0.0010027176823816557 0.001000010665319652 0.001000002544842715 0.0010 0.0010 9.979205412953988 0.0010036895974047243 0.001001241180513684 9.999978193857745 9.999408491190266 9.99569481974852 9.99998694590234 9.999998439832398 9.999987246353493 10.0 9.99998454058761 10.0 9.999979293947227 9.999992377164626 9.999998438074188 9.999981154226298 10.0 0.5240609855337691 9.99999974597793 9.999985442334374 9.99998422126949 9.96503493956398 9.999999884617312 9.999998439870822 0.022652090520512536 9.999981973196139 9.999974973096869 10.0 9.987882228054193 9.999976210528596 9.998238014224595 9.999982832252206 9.999999893604237 10.0 9.999998439830293 9.999975025216566 9.982615141735005 9.459746568794651 9.999999510755908 9.999985582952016 
1.8839885643374215 0.0023834377099366966 0.001050827239125043 0.0010037908561907258 0.001002298057732402 0.0010086121154452622 0.0010002395151011642 5.46718962808182 9.97047758804163 0.0010001028312513534 0.49781521492946307 9.998977630977873 9.994982295978348 9.996880795599472 9.999999361762336 9.99999930038415 9.99568193651963 9.996553595741258 9.998867324334189 9.979494172641152 9.999736916315474 9.998251077040441 9.996907493981709 9.999274172676351 9.979416146947301 0.039556606223104036 9.964963189035696 9.999999282214205 9.999402765218935 9.999993959707329 9.991767238866542 9.992754714326384 0.08984838391177474 9.999999344321699 9.998512940625387 1.3005862170074831 9.989746580872986 9.998936357221016 9.106188051778103 9.99999910503812 9.998775196880935 9.999589676739363 9.99999929310273 9.999484614117803 9.978221205875466 9.957741894032278 9.991527776055618 9.999999366801582 
0.0961245003945686 0.0010 0.0010 0.0010 0.0010 0.0010 0.0010 0.0010 10.0 0.0010 0.001000000000000334 10.0 10.0 10.0 10.0 10.0 10.0 10.0 10.0 10.0 10.0 10.0 10.0 10.0 10.0 0.6007154776941535 10.0 10.0 10.0 9.952681093522594 10.0 10.0 0.0010 10.0 10.0 10.0 10.0 10.0 10.0 10.0 10.0 10.0 10.0 10.0 10.0 10.0 10.0 10.0 
0.5562209166627426 0.01330616217235324 0.001013452402095143 0.001060345663709815 0.0010002676294895941 0.001006123899500337 0.0010936399842050649 0.0010 9.963896271710725 0.001026917778928119 0.6243804800246259 9.999767484278149 9.974471427116164 9.999688786227722 9.999416650669088 9.999800201597571 9.98816613548154 9.998210999247245 10.0 9.973079951704177 9.999502293296196 9.99988556082383 9.994003324517612 9.999677762361618 9.977081169850834 0.05164637832355674 9.999479192977825 10.0 9.999878733582763 9.999990728698418 9.999865321289436 9.97484827158475 0.03710372816050582 9.999585385712017 9.999232972099374 5.000500000000001 9.97535660302034 9.99734447430225 9.963427663025664 9.999298044917673 9.993012795359098 9.999872634247966 9.999797979641599 9.999667585854532 9.96389627130059 9.988135270502505 9.997171186409242 9.999660365242502 
2.0171096579517664 0.0010 0.0010 0.0011120505788525376 0.0010 0.0010 0.0010 2.9498969972140894 3.7725986670148357 0.0010 5.2076385210490646 10.0 10.0 10.0 10.0 10.0 10.0 10.0 10.0 10.0 10.0 10.0 10.0 10.0 10.0 1.3856242080567744 10.0 10.0 10.0 9.923962811442287 10.0 10.0 6.2284480122802295 10.0 10.0 10.0 10.0 10.0 10.0 10.0 10.0 10.0 10.0 10.0 10.0 10.0 10.0 10.0 
10.0 8.214465067746241 0.0010 0.001768075628033015 0.001756212329855403 0.0010817789402681258 0.0010 10.0 0.0010 0.0010236764360482095 0.4677284359761673 10.0 10.0 10.0 10.0 10.0 10.0 10.0 10.0 10.0 10.0 10.0 10.0 10.0 10.0 0.0010 10.0 10.0 9.985427037021793 9.68138013115663 10.0 10.0 10.0 10.0 10.0 0.0010 9.805982571209762 10.0 10.0 10.0 10.0 10.0 10.0 10.0 0.0010 0.0010 10.0 10.0 
0.30765754546615043 0.0010 0.0010 0.001979362679864483 0.0010 0.0010 0.0010 0.0010 9.724093481825427 0.0010 0.30649864285130435 10.0 10.0 10.0 10.0 10.0 10.0 10.0 10.0 9.571224349877317 10.0 10.0 10.0 10.0 9.568732315690792 0.0010 10.0 10.0 10.0 10.0 10.0 10.0 0.280950791822307 10.0 10.0 1.5887155981187222 9.697305749520764 10.0 10.0 10.0 9.967101808895844 10.0 10.0 10.0 9.693448369940743 9.693342454533852 10.0 10.0 
10.0 0.8180319330384975 0.0013598702175841122 0.0010 0.0010986684840199067 0.0010 0.0010 1.490139821150977 0.0010 0.0010 10.0 6.175395496898293 8.948815904196747 9.983382964622644 4.878817854961393 7.583082189121968 10.0 9.514917306782671 5.173841984098402 0.0010 4.955626941502703 5.61186892749358 4.038406425979882 4.9702757258464 0.0010 0.0010 10.0 4.955973577762829 10.0 10.0 9.155503055904518 10.0 10.0 4.95533312634715 4.808345436727259 3.0684623069777563 0.0010 3.7521852935798625 3.252931029977602 4.958420979559608 9.998194841668045 9.461644817660316 7.587908140982354 4.95374719171926 0.0010 0.0010 9.986276956142147 4.949100232281402 
10.0 0.7002627743135175 0.001095558045611804 0.0010080640742682323 0.0010 0.0010 0.0010 0.0010 0.0010 0.0012378445888548014 4.4915380177186615 1.7939844163808014 7.358790362454151 6.9023716410810705 0.0010 4.290718672486803 9.96972681080551 5.319511758389712 4.7511797478245015 0.0010 0.0010 1.3646854596298876 0.0010 0.0010 0.0010 0.0010 5.048657735977752 0.0010 9.976538499437027 9.944789748612324 5.007702881492359 5.357016881315294 10.0 0.0010 0.0010 0.0010 0.0010 0.0010 0.0010 0.0010 9.824850999226358 4.946993871184596 4.161482290727739 0.0010 0.0010 0.0010 9.677906113106005 0.0010 
10.0 1.768756013452562 0.0013258810287509635 0.001227195728964966 0.0010624433718774806 0.0011277337769769662 0.0011623691975189633 3.5916685285129075 0.0010 0.0021487358030168277 8.807984184381878 9.623912905397978 7.275384451080699 10.0 9.83507872030809 9.09543946465808 9.531266389573426 9.956267424111383 9.837864938287229 5.904660747629999 9.827709701606299 9.836373873884236 9.782283147613247 9.822781337698885 5.796099610122294 0.3574329422640563 9.697563244599266 9.09543946465808 9.484731624037106 9.95566898460843 9.702600349467609 9.277857148163081 10.0 9.833060043774735 9.828782622166162 0.0010 4.862614655233678 10.0 0.15703254670208633 9.09543946465808 9.999346862854239 9.992840015876997 9.134417822516093 9.827563718736911 0.0010 0.0010 9.957127694017563 9.862747691213341 
10.0 1.7058167729771458 0.0010 0.0010 0.0010 0.0010 0.0010 3.565026293507697 0.001000000000000334 0.0010 10.0 10.0 10.0 10.0 10.0 10.0 9.76461850064666 10.0 10.0 1.5595909824142753 10.0 10.0 10.0 10.0 1.5665595905028202 0.0010 10.0 10.0 9.695936815996994 10.0 10.0 8.941657701251916 10.0 10.0 10.0 0.001000000000000334 0.42568701820332233 10.0 10.0 10.0 10.0 10.0 10.0 10.0 0.001000000000000334 2.17312108740369 10.0 10.0 
2.426101053609402 10.0 0.0011502069625204834 0.0010392345467575646 0.0010065816619191283 0.0010146924838722573 0.001000298798389067 6.889427500476422 0.0010 0.0010474749017520299 5.047245390603721 9.99993524067344 9.999790724763466 9.411430389498205 9.999931890993535 9.999938825201847 9.999969492281522 9.566653357104851 9.999930978154167 9.998585123383767 9.999931873285112 9.999938889461262 9.999931880770259 9.999932957197913 9.998593723949515 2.8303914378317505 9.999973434995697 9.999931884705205 9.999937613117618 10.0 9.999940069923435 9.999968378473413 10.0 9.999931889322738 9.99993187979657 4.526543739882222 6.984015347403339 9.999931880846633 9.99991373152823 9.999931885539162 9.956907023255782 9.991149019760098 9.999938929188291 9.999931882376629 0.0010 4.9753462276088 9.99999575988023 9.999931882176037 
0.001000000000000334 6.286763202757376 0.0010 0.0010 0.0010 0.0010 0.0010 3.3675661622350552 0.0010 0.0010 5.153399102240697 10.0 10.0 10.0 10.0 10.0 10.0 10.0 10.0 10.0 10.0 10.0 10.0 10.0 10.0 0.0010 10.0 10.0 10.0 10.0 10.0 10.0 10.0 10.0 10.0 0.9954909530512124 2.3028658897837606 10.0 10.0 10.0 10.0 10.0 10.0 10.0 0.0010 0.0010 10.0 10.0 
10.0 4.09730578366823 0.0030169712886380278 0.0010 0.0011297998913515955 0.0010 0.0019105834956890447 7.225236520480731 0.0010 0.0010 1.1001084957047376 10.0 9.658639651759387 10.0 10.0 10.0 9.992392686352307 10.0 10.0 6.965047472247172 10.0 10.0 10.0 10.0 6.971222717162068 0.0010 9.950379089315161 10.0 9.980222980639482 9.988854550230752 10.0 10.0 10.0 10.0 10.0 5.502346643698376 7.4511018509672535 10.0 10.0 10.0 10.0 10.0 10.0 10.0 0.0010 0.0010 9.924666170508942 10.0 
0.4105428206988293 0.0010 0.0010 0.0010 0.0010 0.0010 0.0010 0.0010 10.0 0.0010 0.0010 10.0 10.0 10.0 10.0 10.0 10.0 10.0 10.0 9.875734732121465 10.0 10.0 10.0 10.0 9.87895944045558 0.0010 10.0 10.0 10.0 10.0 10.0 10.0 0.009228110043746574 10.0 10.0 4.061522778632088 10.0 10.0 10.0 10.0 10.0 10.0 10.0 10.0 10.0 9.559122428052055 10.0 10.0 
10.0 1.5810926607799494 0.0010 0.0010 0.0010 0.0010 0.0010 3.7925878520359992 0.0010 0.0010 4.15919277726529 10.0 10.0 10.0 9.945858147600266 10.0 8.816569759266093 9.41060156024124 9.61412140163882 0.24686424689039876 8.024266623156715 10.0 7.827802144518333 7.836171211140605 0.18183202913021645 0.0010 10.0 9.54658386303143 8.9422987060825 10.0 9.553886846901028 10.0 10.0 9.938899291184683 8.467796016764147 1.8717827983660866 0.0010 7.887649138631181 8.640000053984346 10.0 10.0 9.76225600505407 10.0 7.907136855785361 0.0010 0.0010 10.0 10.0 
9.690487071555172 5.051099146213262 0.001107717195628045 0.0014591581068154659 0.0013254342867326419 0.0010407620411761191 0.0010749154752580916 7.579570571813234 0.0010 0.0010511558871195343 1.904791754668591 10.0 9.973504113947076 10.0 10.0 10.0 9.990200127334237 10.0 10.0 9.79700377232106 9.959238227954124 10.0 9.949914686675688 10.0 9.7970056202625 0.047807855542925985 9.985573074676871 10.0 9.960690852908664 9.852588708633853 10.0 9.987139703677537 10.0 10.0 9.929664024440163 0.0010 9.79700716243444 9.959595078089036 9.958874715683628 10.0 9.999968937702777 9.990299874103965 10.0 10.0 0.0010 0.0010 9.998112084030577 10.0 
0.2059908067271849 0.0010 0.0010 0.0010 0.0010 0.0010 0.0010 0.0010 9.185201352680263 0.0010 0.0010 9.999807157622309 10.0 10.0 10.0 10.0 10.0 10.0 10.0 9.782050710234751 10.0 10.0 10.0 10.0 9.782066933124998 0.972563300487932 10.0 10.0 10.0 10.0 10.0 10.0 0.21888803739518836 10.0 10.0 9.966303441864413 9.185201352680263 10.0 10.0 10.0 10.0 10.0 10.0 10.0 9.223726818957283 9.768044810341465 9.99683841085334 10.0 
10.0 1.8019720122433016 0.0010178461920857947 0.0010100321507838775 0.0010029217285840396 0.0010 0.0028436252416067145 5.222338429425193 0.0010 0.0010 6.681346215970818 9.998507385362286 8.649014546205265 10.0 9.838413446118949 9.999454360043995 10.0 10.0 9.999966863525618 4.647468882683567 9.999947699004247 9.999943717602747 9.999947699004247 9.999816497246293 4.702762952850699 0.0010 10.0 9.999947699004247 10.0 10.0 9.999987339867646 10.0 10.0 9.998551101825914 9.999947699004247 5.279824762614824 0.0010 9.999948221336645 7.793747626148244 9.999947699004247 9.87085170237726 10.0 9.99995558224475 9.999947699004247 0.0010 0.9704195639185411 9.984843102568485 9.999947699004247 
9.696137769873024 1.038157697814388 0.0012986097196365444 0.0010887586074263599 0.001245876653967909 0.001064998725706306 0.0011405388454393851 1.510535024705253 0.0010 0.0011043459599099723 9.790555384659555 8.09045485568326 9.184762441305029 9.69713694122953 4.939674360285559 6.919418809104101 9.775955156578597 9.336558517617917 7.752110386868896 0.4984984599108283 1.2947264837178052 6.283288689987447 0.6371779839713714 0.9980300624279268 0.50095 0.33769481934359113 9.897927446293787 5.934926112368186 9.9346879531906 9.943890415948376 8.813334520764307 9.93367199485422 9.451468459804497 4.426822810005496 0.9017682786798629 5.819832596022909 0.5191522101499659 1.282813941073028 0.542707752277058 5.84584681954963 9.970695378784605 10.0 7.2847089360433825 1.232170894291814 0.03125977313738586 0.2225572309227819 10.0 8.00623989403557 
0.16709261476936002 0.0010 0.0010 0.0010 0.0010 0.0010 0.0010 0.0010 10.0 0.0010 0.0010 10.0 10.0 10.0 10.0 10.0 10.0 10.0 10.0 10.0 10.0 10.0 10.0 10.0 10.0 0.7705068703143794 10.0 10.0 10.0 9.941005272703372 10.0 10.0 0.0010 10.0 10.0 9.962609432176553 10.0 10.0 10.0 10.0 10.0 10.0 10.0 10.0 10.0 10.0 10.0 10.0 
10.0 0.5501866482314711 0.0010 0.0010 0.0010 0.0010 0.0010 0.0010 0.0010 0.001370107289536516 0.21125689919376933 0.0010 5.7460872800628255 2.029664651942004 0.0010 0.0010 10.0 0.0010 0.0010 0.0010 0.0010 0.0010 0.0010 0.0010 0.0010 0.0010 4.848447639338724 0.0010 9.998947390570235 10.0 0.0010 4.252138075020569 10.0 0.0010 0.0010 0.0010 0.0010 0.0010 0.0010 0.0010 10.0 4.403798882023691 0.0010 0.0010 0.0010 0.0010 10.0 0.0010 
0.10723425830548639 0.0010 0.0010 0.0010044750567346518 0.0010 0.0010 0.0010 0.0010 10.0 0.0010 0.4101285824650081 10.0 10.0 10.0 10.0 10.0 10.0 10.0 10.0 10.0 10.0 10.0 10.0 10.0 10.0 0.0010 10.0 10.0 10.0 10.0 10.0 10.0 0.0010 10.0 10.0 10.0 10.0 10.0 10.0 10.0 10.0 10.0 10.0 10.0 10.0 10.0 10.0 10.0 
1.9487600346415475 6.847335206012124 0.001009444240080284 0.0010 0.0010013329827591785 0.0010198442039147937 0.0010028162254739506 5.0005 0.0010 0.0010 6.487643811843407 9.997647750444358 10.0 9.999872397364848 9.93397181500915 9.999797583693956 9.998775886566843 10.0 9.999877588802395 9.36260420751982 9.999245906019867 9.998434094309673 9.999805261656407 9.999804815074967 9.187540894096266 0.029611150097722846 9.999708098342587 9.999909892139256 9.989102443455177 9.997411203832797 9.999757813392598 10.0 10.0 9.998517745563294 9.999900249760984 2.017983653087562 0.0010 9.999810504125065 10.0 9.998894666901961 10.0 9.999676014604175 9.999755830605444 9.999803906337405 0.0010 0.6656130364397681 9.995833718950863 9.999898010428023 
2.7689748983234566 10.0 0.0010 0.0010 0.0010 0.0010326073115221705 0.0010 7.794973478582846 0.0010 0.0010 6.114016305880446 9.999043668552796 10.0 10.0 9.894155214573658 9.999667297881153 10.0 10.0 10.0 9.08482390991418 10.0 10.0 10.0 10.0 8.795344689806294 0.0010 10.0 10.0 10.0 9.995725614575733 10.0 10.0 10.0 9.99907274038102 10.0 0.001000000000000334 4.125114651546068 10.0 10.0 10.0 10.0 10.0 10.0 10.0 0.0010 0.0010 9.995931100139178 10.0 
0.873040435228285 0.0037814403372706837 0.001002727562311055 0.001088967775323288 0.0010071025598604375 0.0010 0.0010194334731396034 0.0010 9.997218559662729 0.0010036964567221645 0.25764864169144974 9.999847730491913 9.999560328049334 9.99059236231122 9.999994937179595 9.999859493544042 9.999310637957802 9.989830806666804 9.999806827627435 9.999977105328702 9.99999492045752 9.999847594915382 9.999993917177054 9.999994904930109 9.999977105328702 5.499842396247781 9.992104242367713 9.99994730235544 9.99999376088395 9.995460486677684 9.991127760512834 9.993241502367216 0.00648808086075514 9.999430530561861 9.9999862353737 10.0 9.955667300553062 9.999945316942553 9.998233346579712 9.999943132048953 9.999358438472827 9.989608345861516 9.999776796535418 9.999994916969191 9.997218559662729 9.994577011887024 9.999868434383158 9.999432964311044 
0.3639624581160566 0.0010 0.0010 0.0010 0.0010 0.0010 0.0010 0.0010 9.577354141687401 0.0010 0.001000000000000334 10.0 10.0 10.0 10.0 10.0 10.0 10.0 10.0 9.647739268563521 10.0 10.0 10.0 10.0 9.647859300978057 0.0010 10.0 10.0 10.0 10.0 10.0 10.0 0.49489089360903404 10.0 10.0 0.001000000000000334 9.450142959532023 10.0 10.0 10.0 10.0 10.0 10.0 10.0 9.848274379132594 9.479853244468227 10.0 10.0 
10.0 0.9022065973745794 0.0011516978590348813 0.0010 0.001082305093858006 0.001039678189462645 0.022609791539895494 1.7311799298154318 0.0010 0.0010 5.149258234690837 8.338798844690013 6.47562811668556 6.701937616456139 8.79050825735484 7.3911644708173885 4.988352766702312 7.74900595904902 7.79014177027599 2.1518899993835525 8.8277920412212 8.303231435205277 8.828607423441444 8.620699311503053 2.11019779349028 0.0010 10.0 8.82739810713944 10.0 10.0 7.0726327696897116 4.7629879636303665 10.0 8.680750033585293 8.827792041370355 5.099593273700631 2.2750451541989323 8.827792041333417 0.0010 8.706474305626184 8.819847869455304 10.0 7.389185074335305 8.827792041268328 0.0010 0.0010 6.2252675044561 8.606261358682067 
0.08726792496189038 0.0010 0.0010 0.0010 0.0010 0.0010 0.0010 0.0010 10.0 0.0010 0.0010 10.0 10.0 9.99470812474512 10.0 10.0 10.0 10.0 10.0 10.0 10.0 10.0 10.0 10.0 10.0 0.0010 10.0 10.0 10.0 9.954644801546738 10.0 10.0 0.0010 10.0 10.0 10.0 10.0 10.0 10.0 10.0 10.0 10.0 10.0 10.0 10.0 10.0 10.0 10.0 
0.0010 10.0 0.0010 0.0010 0.0010 0.0010 0.0010 6.440193276586454 0.0010 0.0010 6.440193276586454 10.0 10.0 10.0 10.0 10.0 10.0 10.0 10.0 10.0 10.0 10.0 10.0 10.0 10.0 0.0010 10.0 10.0 10.0 10.0 10.0 9.352215746302772 10.0 10.0 10.0 5.50358093095769 6.440193276586454 10.0 10.0 10.0 10.0 10.0 10.0 10.0 0.0010 7.558997421513274 10.0 10.0 
0.28657403477890175 0.0010 0.0010 0.0010 0.0010 0.0010002429285530258 0.001000298222332156 0.0010 10.0 0.0010001280360839384 1.6050512733661066 9.998800139707956 10.0 10.0 9.999999250959279 9.999999178925359 9.997565095985054 9.995767644791956 9.998670682966953 10.0 9.999691242927245 9.997947450316273 10.0 9.999148163367943 10.0 0.045464994168979 9.95650063643244 9.999999157600968 10.0 10.0 9.98974931762812 10.0 0.0010 9.99999923049081 10.0 8.2869131092356 10.0 10.0 10.0 9.999998949665727 10.0 10.0 9.999999170379828 9.999395139091908 10.0 10.0 10.0 9.999999256873377 
9.480229890862054 4.435493817538198 0.00534657178990231 0.0014147668213873926 0.0010366525967172493 0.0010184814778278297 0.0011543423711552821 7.154431838631694 0.0010 0.0016515221554467142 4.696326970532736 9.995901024699057 9.928878919642731 9.99544936862457 9.64488394419685 9.99993250368754 9.997693448709308 9.988864900843014 9.997398852486228 9.797662897936036 9.995735100165218 9.998004914452768 9.988949483623305 9.995854125321783 9.329725827894329 0.0010 9.999197448641084 9.996856962739692 9.98001486892847 9.982092037534338 9.998962545801538 9.970995619074898 10.0 9.996615806927453 9.806279733968426 5.520442694278096 10.0 9.99535473202503 9.242409002920798 9.915200993998543 9.998552525418543 9.994366606688665 9.999873823103227 9.995855633230283 0.0010 0.10489454955378807 9.999747393879533 9.998989659197376 
0.001000000000000334 0.0010 0.0010 0.0010 0.0010 0.0010 0.0010 0.001000000000000334 10.0 0.0010 0.001000000000000334 10.0 10.0 10.0 10.0 10.0 10.0 10.0 10.0 10.0 10.0 10.0 10.0 10.0 10.0 0.0010 10.0 10.0 10.0 10.0 10.0 10.0 0.0010 10.0 10.0 4.965624353316664 10.0 10.0 10.0 10.0 10.0 10.0 10.0 10.0 10.0 9.044194955192747 10.0 10.0 
5.279335763088749 0.0010742714828617618 0.0010006279727927479 0.0010 0.0010000478915068904 0.0018676463390619401 0.0010222889124519028 6.6130155193330635 9.99967316002604 0.0010000011306847381 0.045859898740710635 9.99999829998607 9.99999513940374 9.999999652066279 9.999998624988498 9.99999813308092 10.0 9.999981934091988 9.999998161687984 10.0 9.999983155275608 9.999998357405975 9.99999807179684 9.999998086089969 10.0 0.0010 9.999999385701821 9.99999808202873 9.999907337868791 9.999999105604589 9.999999505430205 9.999998405937003 0.0013292233526063697 9.999998081954695 9.999997966539524 0.0010 10.0 9.99999807236979 9.999998173447098 9.999998080692203 9.999999412411798 9.999999641126161 9.999998047912829 9.99999807236979 9.999676249161256 9.999679258192904 9.999997884769202 9.99999808205811 
2.435915398406541 0.0010 0.0010 0.001095554012076625 0.0010 0.0010 0.0010 3.0346003167619338 4.429664382090731 0.0010 4.67049590829359 10.0 10.0 10.0 10.0 10.0 10.0 10.0 10.0 10.0 10.0 10.0 10.0 10.0 10.0 1.1387576997812239 10.0 10.0 10.0 9.87426373755709 10.0 10.0 5.571371597091542 10.0 10.0 10.0 10.0 10.0 10.0 10.0 10.0 10.0 10.0 10.0 10.0 10.0 10.0 10.0 
0.8718623249838593 0.0010 0.0010 0.0013547594246872488 0.0010 0.0010 0.0010086893369199374 0.0010 10.0 0.00165173486504234 0.0010 9.9982348719151 9.999686810244436 9.99500442951494 9.998990685165069 9.999020520797286 9.901693862754625 9.999944712648116 9.999595419046843 9.993615162188808 9.999136912104428 9.999131365576078 9.979664088484194 9.999210334581818 9.993632652954819 2.83393601126703 9.999688985439143 9.999019241995633 9.999987906171082 9.999202816845393 9.999299631790457 9.999743422758922 0.0010 9.999116666597901 9.999142222881424 8.547902270844917 9.959620986822001 9.999155430410445 9.992696948627048 9.999049742751039 9.832381321787798 9.999998504056341 9.998775186750606 9.999140699152065 10.0 10.0 9.997863406656856 9.981942170841666 
10.0 2.8030612646749726 0.0010 0.0045759929256562045 0.0010 0.0010 0.0010 5.22642728795625 0.01168904106026325 0.006455264596812769 0.0010 10.0 10.0 10.0 10.0 10.0 9.997077087246177 10.0 10.0 6.4172674295515435 10.0 10.0 10.0 10.0 6.6717767866708275 0.0010 10.0 10.0 9.98961563340986 9.993458485596475 10.0 10.0 9.989069562189108 10.0 10.0 0.0010 8.188574012421542 10.0 9.455531064176487 10.0 10.0 10.0 10.0 10.0 2.458501440446124 3.9825671877252633 10.0 10.0 
0.29063071987113565 0.0010 0.0010 0.0010094756043182388 0.0010 0.0010 0.0010 0.0010 10.0 0.0010 0.48387447881083734 10.0 10.0 10.0 10.0 10.0 10.0 10.0 10.0 9.552050108242854 10.0 10.0 10.0 10.0 9.553168926156966 0.0010 10.0 10.0 10.0 10.0 10.0 10.0 0.0010 10.0 10.0 1.597130229791837 9.396010014668212 10.0 10.0 10.0 10.0 10.0 10.0 10.0 10.0 10.0 10.0 10.0 
0.4116645577935595 0.0010 0.0010 0.0010 0.0010631870944418519 0.0010 0.0010 0.0010 10.0 0.0010 0.0010 9.999667841661836 9.889314675262833 10.0 10.0 9.999618207415887 9.982959377144192 10.0 10.0 10.0 9.999098497122226 10.0 10.0 10.0 10.0 0.16306564212098004 9.999178986626486 10.0 9.956311569696064 9.99863330862906 9.99859438632937 10.0 0.0010 10.0 10.0 10.0 10.0 10.0 10.0 10.0 10.0 9.997059085657437 9.999620182485295 9.99945394601516 10.0 10.0 10.0 10.0 
10.0 2.1301680876780082 0.0010 0.0010 0.0010 0.0010167475096428365 0.0010 4.6787262961551965 0.0010 0.00100013874840475 4.83442667371235 10.0 8.215959557767722 10.0 10.0 10.0 9.360980220755735 10.0 10.0 5.16344572732348 10.0 10.0 10.0 10.0 5.7504246648799615 2.093309967288731 10.0 10.0 10.0 10.0 10.0 10.0 10.0 10.0 10.0 5.8770048839902795 5.750429586713162 10.0 0.4069249096336366 10.0 10.0 10.0 10.0 10.0 0.0010 0.0010 10.0 10.0 
10.0 3.993127147935895 0.0010 0.0010 0.0010 0.0010 0.0010 5.3292709844717985 0.0010 0.001033925248135041 1.1211270649291771 10.0 9.9851198230979 10.0 10.0 10.0 10.0 10.0 10.0 10.0 10.0 10.0 9.999031050261815 10.0 10.0 0.0010 10.0 10.0 9.535358421200606 10.0 10.0 10.0 10.0 10.0 10.0 2.960052004793826 8.157146666740484 9.999196706077079 4.865513880812263 10.0 10.0 10.0 10.0 10.0 0.0010 0.0010 10.0 10.0 
10.0 1.1292276221540067 0.001031145977319813 0.001000318723275892 0.0010000247315109382 0.001006501146397839 0.0010012478201664628 2.686062191280024 0.0010 0.001006456176866146 8.361339222835888 9.975991011128041 10.0 9.980531655386688 9.975993403890183 9.975993358744837 9.569832204717143 8.161863123835317 9.97657018211123 0.06754299648910944 9.97582712355086 9.975992252421833 9.616204375909154 9.692462701500595 0.06750872418457377 0.006030510758303173 9.981809547327352 9.975453852344634 9.280729863048746 10.0 9.975990106994093 7.993845217523367 10.0 9.976591380412902 9.522954128609618 0.34265659079466815 0.06659536611292616 9.70959004098291 9.620019889012706 9.977467216859438 9.994326819228858 9.976257731052279 9.97599127327537 9.893396648225774 1.436294615294047 1.0278137687041586 9.98779069276577 9.975991643171811 
5.447279981730624 0.0010 0.0010322486601902704 0.0016722675055058829 0.0010 0.001002131368569807 0.0010 6.5160411960930755 10.0 0.0010086320766174764 5.8642697640378625 10.0 10.0 10.0 9.997894129476872 10.0 10.0 10.0 10.0 10.0 9.99774366635279 10.0 9.998572378579459 9.99782390803336 10.0 0.0010 10.0 9.999753925288896 10.0 10.0 10.0 9.999996023845416 0.0010 10.0 9.998600104279632 10.0 10.0 9.996939426169229 10.0 10.0 9.99192876022941 9.999974289118564 10.0 9.997144394813915 10.0 9.69078055291888 9.967584494900825 9.999862999257795 
2.193441648432622 8.585839874892963 0.001049944754318303 0.0010551762377924879 0.0010311329482186095 0.0010218507567712793 0.0010014858299526776 5.392082874154701 0.0010 0.0010 10.0 9.996835341955236 9.901991618454106 9.998929792691378 9.997650437033961 9.996686081441819 9.99829948669337 9.987205656847966 9.98855200832639 9.958354102704648 9.981918748133845 9.99836624629791 9.98243044916159 9.986450993288955 9.952747450921683 0.9552002287139096 9.996945393931485 9.997813551606434 9.998741438786908 9.991477788621134 9.997637255478441 9.929673158109907 10.0 9.997784448794862 9.98244948044431 10.0 8.768246567036037 9.982444762978808 9.982444900992967 9.997830853771639 9.992689332819914 9.996042503598815 9.996695408171242 9.982434387341886 0.0010 0.0010 9.981137984292324 9.996863746157917 
10.0 0.8386968411707212 0.0013115928602536163 0.0021668331757994405 0.001192697972338147 0.0019338393058907846 0.0018094159823346014 1.3758339276568023 0.0010 0.0012025068637944423 5.000500000000001 8.815579967953395 8.003791890186223 9.162303158829278 6.445980756241955 9.17790115922528 9.99846830330358 8.385447294217764 9.162303158829278 0.0010 2.051847509955221 9.162303158829278 0.0010 0.5325513162840712 0.0010 0.8386968411707212 9.162303158829278 6.321588547093331 10.0 9.982456656552737 9.162303158829278 9.162303158829278 10.0 6.909502701757585 0.0010 7.752611156349401 0.0010 0.0010 1.3460450591801387 4.878375704866771 9.973862304000143 9.162303158829278 9.162303158829278 0.0010 0.0010 0.0010 9.76314366060149 6.992254936977836 
2.0543451657177236 0.0010 0.0010 0.0016671830218360347 0.0010 0.0010 0.0010080067537561832 5.3875823304050074 10.0 0.0010 1.7176488547196769 10.0 10.0 10.0 10.0 10.0 10.0 10.0 10.0 10.0 10.0 10.0 10.0 10.0 10.0 0.01643128175246633 10.0 10.0 10.0 10.0 10.0 10.0 0.0010 10.0 10.0 2.2454242356406526 10.0 10.0 10.0 10.0 10.0 10.0 10.0 10.0 10.0 10.0 10.0 10.0 
10.0 1.0740124567274687 0.005938836030753434 0.003269566929322711 0.0010680780465568299 0.0062673908244658075 0.0024028167562488165 1.553691452853996 0.0010 0.0014104210518223132 3.6094484996002008 9.221365554919231 7.001706063146157 8.472103813764566 6.581694574016696 6.405085747931491 9.979438307933966 9.61827676004603 9.223652144630599 0.0010 1.3835726544961737 9.023304704263676 0.0010 0.0010 0.0010 1.2397965175609191 8.651126123322685 6.434538809709103 9.995114360919482 9.97459657210767 9.168242058149552 8.469531937394608 10.0 7.130040219073917 0.0010 8.399678025619288 0.0010 0.0010 0.5456204813596601 4.6833630592794275 9.957805390497665 8.688753287583392 9.143337833560341 0.0010 0.5630570948892002 1.2833968962178015 9.882822487069433 7.227935967572506 
7.853684621069909 0.0010 0.0016930793297766256 0.0013606932917927114 0.0010 0.0010000116001011347 0.0012198148575415903 8.514237330694948 10.0 0.0010 7.632422812897694 10.0 10.0 10.0 10.0 10.0 10.0 10.0 10.0 10.0 10.0 10.0 10.0 10.0 10.0 0.3095674542698384 10.0 10.0 10.0 10.0 10.0 10.0 0.0010 10.0 10.0 6.9925031919676846 10.0 10.0 10.0 10.0 9.999998824327022 10.0 10.0 10.0 10.0 10.0 10.0 10.0 
0.5175434507502441 0.0010 0.0010 0.001019010341386988 0.001000179167787343 0.001004200400958723 0.0010004219982338938 0.0010 9.960879503516997 0.0010361754163613084 0.0010 10.0 9.99813265565102 9.999162669099645 10.0 10.0 10.0 10.0 10.0 10.0 10.0 10.0 10.0 10.0 10.0 0.8945797434437536 9.989212472414097 10.0 9.999968808413186 9.996386597441003 9.999742823457709 10.0 0.04012049648300331 10.0 10.0 9.643263296478766 10.0 10.0 9.988971560977747 10.0 9.999747806400267 9.999901245027452 10.0 10.0 9.960879503516997 9.89883437425722 10.0 10.0 
10.0 0.6829179305167679 0.00150457815756936 0.0010461723511776555 0.0010 0.001002971379277013 0.007347535830103559 1.0406393031903591 0.0010 0.0019919052858949596 10.0 3.105743682573695 9.56277202789753 9.999945777079192 3.2799524040533825 5.965213130720597 9.961892270029916 10.0 6.880365884147249 0.0010 0.5130136077188799 0.7193129272862551 0.0010 0.4645834316205659 0.0010 0.14718288679418262 9.260790517325297 1.259003698097614 9.997696564480448 9.994114130491434 8.808576323145521 8.868735048077841 10.0 0.0010 0.572187893951737 4.41608163204202 0.3395072773684502 0.5161458852791097 0.0010 0.0010 9.999991932804328 8.808407770146026 5.818545446093773 0.0010 0.0010 0.0010 9.601630225985843 0.7454466049352542 
0.9065021219912722 0.0010 0.0010047212292307506 0.0010 0.0010126946689388897 0.001000250432328397 0.0010 0.0010 9.997030768682931 0.0010030229497923772 0.0010 9.981677196594624 10.0 10.0 9.983406409263965 9.981703422555132 9.99959881636761 10.0 9.981463513902186 9.997030768682931 9.981235551408675 9.981706131724213 9.997030768682931 9.997030768682931 9.997030768682931 3.8299375054247364 10.0 9.981611702542168 10.0 10.0 9.984658152556234 10.0 0.003969231317069406 9.981729889294845 9.997030768682931 9.326033845741879 9.955434374334986 9.997030768682931 9.997030768682931 9.981687251793602 10.0 10.0 9.98170456661026 9.997030768682931 9.997030768682931 9.997030768682931 10.0 9.981564804219554 
7.656290437971785 0.7669433457870998 0.0010 0.001101250987200182 0.0010059254625592149 0.0010359778888506014 0.0014820627362957307 1.6406924505195775 0.02636300934569255 0.0015681285260897642 5.0005 10.0 7.891086623166425 10.0 6.159760190017437 8.890224609678471 10.0 9.347613824418739 5.000500000000001 0.5656403573840404 6.180157239541822 7.0340844457044485 0.9142012956098391 4.979352780061903 0.02636300934569255 0.0010 9.483449444993818 6.20434531309398 10.0 9.996166713615485 10.0 9.489878010371626 9.26238940013722 4.860506920808619 1.426323648608852 5.000500000000001 0.5471481181860703 5.007974640083577 5.0178825499085145 4.6877429681490135 9.924389823095852 10.0 8.363947068935252 4.996076456043788 0.7524320207673773 5.0005 10.0 6.796860045549507 
10.0 5.958800055713977 0.0020888672862477155 0.0013843748404066343 0.0010 0.0014929235424302654 0.0010 8.270152953122858 0.0010 0.0010 7.281787578996188 10.0 10.0 10.0 10.0 10.0 10.0 10.0 10.0 10.0 10.0 10.0 10.0 10.0 10.0 0.0010 10.0 10.0 10.0 10.0 10.0 10.0 10.0 10.0 10.0 5.994536097904943 10.0 10.0 10.0 10.0 10.0 10.0 10.0 10.0 0.0010 0.7755611018671669 10.0 10.0 
5.3002392232900775 0.0010 0.0010 0.0010 0.0010 0.001720077836920222 0.001018489633131461 6.793518117601422 10.0 0.0010 0.0010 10.0 10.0 10.0 10.0 10.0 10.0 10.0 10.0 10.0 10.0 10.0 10.0 10.0 10.0 0.0010 10.0 10.0 10.0 10.0 10.0 10.0 0.0010 10.0 10.0 0.22410720963063277 10.0 10.0 10.0 10.0 10.0 10.0 10.0 10.0 10.0 10.0 10.0 10.0 
0.4876458029948039 0.0016947672222866284 0.0010057350026783528 0.0011426737509638565 0.0010004477063248185 0.0010003381700443169 0.0010007599003930819 0.0010 9.695122332369177 0.0011384966817813678 4.684514242483965 9.999901698059162 9.999480761875407 10.0 9.999874988055984 9.999931097728663 9.99869518383506 9.992868989556838 9.999874988055984 9.695985597466876 9.999112334747087 9.999882863166814 9.999874988055984 9.998581974862711 9.695756958886525 0.0010 9.999916403042809 9.999874988055984 9.998740054009994 9.998412596052255 9.999931097728663 9.998689774849547 0.3058776676308229 9.999874988055984 9.999874988055984 7.099205224519695 9.695122332369177 9.999823221973577 9.999694820942763 9.999874988055984 9.999814342354078 9.999904107748034 9.999931097728663 9.998629710824886 9.695122332369177 9.89337884980384 9.999208360496533 9.999874988055984 
10.0 0.8194345586819666 0.001628221388147123 0.0010487370435126938 0.001373152568325604 0.0010937801511913346 0.0025108703047524803 0.7154508783502198 0.0010 0.0011397619404676115 5.4288760632300885 8.60647744908522 9.380480285373597 10.0 0.0010 0.0010 10.0 9.974173471802345 0.0010 0.0010 0.0010 0.0010 0.0010 0.0010 0.0010 0.01424903751797495 10.0 0.0010 10.0 9.225773146042616 8.928240356027695 10.0 10.0 0.0010 0.0010 0.0010 0.0010 0.0010 0.0010 0.0010 9.807255351623564 9.999707169931197 0.18905467140114585 0.0010 0.0010 0.0010 9.725266501379652 0.0010 
4.320146054960775 0.0010 0.0010 0.0014007487279786286 0.0010039379307296855 0.0010 0.0010 6.360226678636528 9.947036078748857 0.0010 0.8191425010037258 9.999195472396151 10.0 10.0 10.0 9.999908078571952 10.0 10.0 10.0 9.998829539709462 10.0 9.999676330564432 9.998829539709462 9.998829539709462 9.998829539709462 0.0010 9.999652959135364 9.999017655733121 9.999936501267255 9.998249510047112 10.0 10.0 0.0010 9.999222743393064 9.998829539709462 10.0 10.0 9.998829539709462 10.0 9.999223869857722 9.972603297775596 9.999749565397773 9.999927632623725 9.998829539709462 9.947036078748857 9.950845520183384 10.0 9.999528800190143 
10.0 2.562327618471734 0.0010630084902759017 0.0014541976439463166 0.001781200357797324 0.0011105774695956173 0.0015432894386472075 0.0010 0.0010 0.0014900999075892305 3.6056866060671 0.0010 9.258277448440312 9.293378697596598 0.0010 0.0010 9.240631099349647 0.0010 0.0010 0.0010 0.0010 0.0010 0.0010 0.0010 0.0010 0.2512427243604566 9.466809694333351 0.0010 6.774758203208517 9.809135393369003 4.969087802004994 9.852427878519036 10.0 0.0010 0.0010 0.0010 0.0010 0.0010 0.0010 0.0010 9.879893146451968 9.85820848592766 0.0010 0.0010 0.0010 0.0010 9.998553766316832 0.0010 
10.0 1.6220181283107098 0.0010272451300741598 0.0010085937780350412 0.001016915423904241 0.001337632164042429 0.003108375943941996 4.131778901764469 0.0010 0.0010122567502215598 7.18397112418473 9.999007760130638 8.064985721410189 9.999486133615756 9.89485813190114 9.999633160470303 9.593831961220658 9.999908018953185 9.999977423659152 2.9599367721028025 9.999932303428944 9.999942315657005 9.981671651494725 9.999846648948704 2.996247504529895 0.17646729801156763 9.9999989031157 9.999941941932324 9.438132338646245 9.9830495862388 9.99999035805149 9.99995772796471 10.0 9.999028730068966 9.981669705936582 3.8516797757168466 0.0010 9.999935260692757 7.961058836207105 9.99993976746499 9.915844639582279 9.999999982668445 9.99995813744954 9.999936312261294 0.0010 0.7131504975358702 9.969344273418963 9.99995262890178 
0.9438173594098566 10.0 0.0012397004858430566 0.0010617560829182541 0.0010011678740096486 0.0010004418666262685 0.0010075040488065836 5.517700127693316 0.0010 0.0010232523660696578 9.50005 9.993507914053803 9.993814139168245 9.89520526729004 9.99350252934087 9.99237549389234 9.991188603497742 9.902630531355088 9.99415966156854 9.970149252639862 9.993560677906846 9.99355207352395 9.993472636444261 9.993560878869397 9.970154998263828 5.49594683915353 9.991595030281756 9.993526092933552 9.988918594703076 9.999419540240547 9.952310325728503 9.98031908404566 10.0 9.993560886928517 9.993513054603712 0.690210542223622 9.34869785083962 9.993472421328187 9.683556771821168 9.993550329276944 9.990433858465547 9.960813297753475 9.993529013195229 9.993560639855657 0.0010 0.0010 9.874388486927824 9.993514067424048 
10.0 2.046888263543499 0.0010 0.0010 0.0010 0.0010293001726827033 0.0010 3.712208747931667 0.001000000000000334 0.0010 10.0 10.0 10.0 10.0 10.0 10.0 9.750086006838266 8.938774395003849 10.0 1.840548851717016 10.0 10.0 10.0 10.0 1.6511813667219668 0.008319606470532061 10.0 10.0 9.566911825239906 9.999824856305203 9.98667149008308 8.786088695145331 9.490564135891168 10.0 10.0 1.9481542916187573 0.001000000000000334 10.0 10.0 10.0 9.99424781334171 10.0 10.0 10.0 0.001000000000000334 1.3086726608606254 9.984384428818451 10.0 
0.6934579616686167 0.0010 0.0010 0.0010217736890441814 0.0010 0.0010058862139957193 0.0010 0.0010 9.96763928445982 0.0010509395833351548 0.025759669212713776 10.0 10.0 10.0 9.9864419539655 10.0 9.998638510141168 10.0 9.978143566003185 10.0 10.0 10.0 10.0 10.0 10.0 0.9757017391887557 9.984702270397882 10.0 10.0 10.0 10.0 10.0 0.03336071554017994 10.0 10.0 9.47148602879562 10.0 10.0 10.0 10.0 10.0 10.0 10.0 10.0 9.96763928445982 9.96763928445982 10.0 10.0 
10.0 1.1173431565471885 0.0010 0.0016153365917107975 0.0010 0.0010 0.0010 0.0010 0.0010 0.0010 1.6734398758488958 2.4141571765127967 10.0 9.92987086100531 1.4835547550126598 1.3620269065236443 9.42399775546668 4.672992823605226 0.6968321984556509 0.0010 0.0010 0.6851232158027839 0.2431574914191822 0.0010 0.0010 0.7336514955445317 9.831494683747342 0.0010 10.0 10.0 9.201402992875028 10.0 10.0 0.0010 1.5650638985462937 0.3412087485773512 0.0010 0.0010 0.0010 0.3736628862931972 10.0 9.437019785934254 1.1831280123024306 0.0010 0.001000000000000334 0.007713798627880131 6.302188211104356 0.0010 
7.556521938793546 0.0010 0.0010 0.0010 0.0010 0.0010 0.0010 8.501114178700114 10.0 0.0010 5.382120535098613 10.0 10.0 10.0 10.0 10.0 9.969993072361653 10.0 10.0 10.0 10.0 10.0 10.0 10.0 10.0 0.0010 10.0 10.0 10.0 10.0 10.0 10.0 0.0010 10.0 10.0 10.0 9.914721545974926 10.0 9.215860437548477 10.0 9.990361346228934 10.0 10.0 10.0 10.0 10.0 10.0 10.0 
2.896105925585161 10.0 0.004552148598572986 0.002628012802400092 0.0013087124008647026 0.0010 0.0020338702376932753 8.144785810806257 0.012106144164299906 0.0010155691073630321 4.120913707789705 9.995936768951168 9.903941149340474 10.0 9.994579817662592 9.995083959185445 10.0 10.0 9.986863920173528 10.0 9.994582184907118 9.995686001381982 10.0 9.994582183698045 10.0 7.126729538309087 10.0 9.994580767573314 10.0 9.983280127772039 9.982584454831088 10.0 9.9888938558357 9.994581806841426 10.0 1.5676145343722137 10.0 10.0 10.0 9.994581140874345 10.0 9.999987484779469 9.99673581084552 9.994582183492088 0.0010 3.9622487045281787 10.0 9.994860548889768 
9.149023349472268 5.000500000000001 0.0026458487075869137 0.0010415750864084538 0.0010 0.0010 0.0010 5.777366167366902 0.0010 0.0010042852243355826 0.4284992281968705 10.0 9.974920466164594 9.994825019391094 9.989080934099292 10.0 10.0 10.0 9.989413651349931 8.822116683190124 9.98846590715125 9.989269732495416 9.984191888349427 9.98802618489173 9.329100037310242 0.008437453020405505 9.996283579453346 10.0 10.0 10.0 10.0 10.0 10.0 9.988974911764402 9.988397785517272 0.4665509712519556 5.0005 9.982432191325833 9.974543608844419 10.0 10.0 10.0 10.0 9.98847340568509 0.0010 0.0010 10.0 9.991687528168946 
8.470059282842096 2.7209423434231472 0.0010867330958377079 0.002313641357274805 0.0010094756705555433 0.001000921553343149 0.0011265246384758692 4.6206418102284665 0.0010 0.0032457293539904916 1.9139457548488967 9.866126163250101 9.542002960613047 9.960118783601338 9.84901626053881 9.963114750604488 9.990939801977882 9.934984393122354 9.990086230752448 7.822847807891344 9.898569022972985 9.879176526950982 9.856596219477161 9.873650582489319 7.905864135846652 0.015468884511359597 9.978527967828388 9.914448862832055 9.986343630418714 9.94591721777426 9.971713578675086 9.973529910980872 10.0 9.90581102016878 9.843041181621501 0.0010 9.157877500954879 9.842395010342452 7.497544448022536 9.885889963240338 9.995038114121785 9.949788717085372 9.954646976738967 9.903281829650698 0.0010 0.0010 9.856003461358842 9.848195848868464 
2.129753011954053 9.893911872534105 0.0010000007574784194 0.0010 0.0010 0.0010 0.0010000053223684154 6.297491020045931 0.0032001685183579154 0.0010000087264788642 10.0 9.999939542783752 9.999976599896112 9.450451753097822 9.999936415811995 9.99994288435702 9.999999268198408 9.61020569224733 9.999936412309708 9.999939813121028 9.999936412998819 9.999942950106112 9.999936412377362 9.999937414285991 9.999939812665842 2.756819716417074 9.999975199930383 9.999936415144838 10.0 10.0 9.999944644230665 9.99997047849123 9.997799831481641 9.999936415662921 9.999936412377355 4.988159905157987 7.185281632110327 9.999936412382747 9.999936894191368 9.99993641568595 9.959769191594528 9.999953823529513 9.999942981602665 9.999936412578519 0.0032001685183579154 0.0032001685183579154 10.0 9.999936415494673 
4.213745322775537 10.0 0.00102187816760772 0.0010 0.0010011362828189444 0.0011463349616412722 0.0010081100220741602 8.26482912127323 0.0010 0.001032272195172986 0.0010 10.0 10.0 9.868064647011543 10.0 10.0 9.999444917121734 10.0 10.0 10.0 10.0 10.0 10.0 10.0 10.0 0.0016778417016664107 9.86773780738371 9.487422276007841 9.79427457523043 9.999237925391714 9.868670391587786 9.890154806556886 10.0 9.697109230496615 10.0 10.0 10.0 10.0 10.0 9.968414103226273 10.0 9.865214829883168 10.0 10.0 0.0010 7.706600831479896 10.0 10.0 
9.55086550603397 2.6460328243999243 0.0011573378779562466 0.0013010487227834923 0.0010012189306441083 0.0010101559557280139 0.0010055929508531942 4.431478128485117 0.0014747094236877063 0.0014680224904289965 0.6589324824511458 9.999854968939763 7.482780281349758 9.999834574077079 9.987094018560388 9.999977150912024 9.64164343068668 10.0 9.999841169170239 7.998992542837432 9.999789844584168 9.999893752937945 9.999586825451724 9.999797986194377 7.979799919367361 0.0010 9.968895124186938 9.999830501939485 10.0 10.0 10.0 9.777889941967054 9.999525290576312 9.999825251125511 9.992975791690293 0.0010 6.1262644078644 9.999818625848157 2.3785480618057573 9.996870399167662 10.0 9.999758499235291 9.999976907925685 9.999798240619354 0.0014747094236877063 0.0010 10.0 9.999914885297201 
10.0 0.6024955611749134 0.0010533678382745489 0.0010 0.0010 0.0010 0.0019970551901886215 0.6105055693962561 0.0010 0.0024313504886649025 0.0010 0.0010 8.49014006370447 3.3406703281712296 0.0010 0.0010 9.911355005281964 4.99886403647694 0.0010 0.0010 0.0010 0.0010 0.0010 0.0010 0.0010 0.0010 6.689742744730286 0.0010 10.0 9.978442142420347 0.0010 6.2628233364342005 10.0 0.0010 0.0010 0.0010 0.0010 0.0010 0.0010 0.0010 10.0 4.130289062691814 0.0010 0.0010 0.0010 1.7644782956965115 10.0 0.0010 
0.7642198462294134 0.0010 0.0010 0.0010 0.0010027566394993411 0.0010 0.0011268775903716445 0.001000000000000334 10.0 0.0022047409727673573 0.8520506285938119 10.0 10.0 9.999825147273919 10.0 10.0 10.0 10.0 10.0 10.0 10.0 10.0 10.0 10.0 10.0 0.0010 9.99979503796053 10.0 10.0 9.999646851077523 10.0 10.0 0.0010 10.0 10.0 0.0010 10.0 10.0 10.0 10.0 10.0 10.0 10.0 10.0 10.0 9.479473792268102 10.0 10.0 
0.8397809494197056 0.0010 0.0010331248111242898 0.001002877630350283 0.0010 0.0010 0.0010016917858214384 0.0010 9.583687253170444 0.0010 0.24938497206044768 9.99949328455508 10.0 9.997735248453688 9.999408929699372 10.0 10.0 10.0 10.0 9.797814166713795 9.999390017464307 9.999503922102098 10.0 9.999415060524681 9.797857600971975 0.0010 10.0 9.999504466450192 10.0 9.99999821495206 10.0 10.0 0.46977324514780017 9.999449145918486 9.99941229134977 0.0010 9.997318378736296 10.0 10.0 10.0 9.997623742794586 9.999670271170253 10.0 9.999414902093314 9.811238326740794 9.314886220045082 9.998495442932597 9.999402202889309 
10.0 0.4500956045250539 0.0010532599471173745 0.001065118457992482 0.0010 0.0010827057754358189 0.0015308975171516182 0.4550825347728118 0.0010 0.002920716069204658 4.664135602920423 5.0005 8.44013715667976 5.865224698720704 5.0005 5.0005 9.827331390884336 5.910903896422407 5.0005 0.0010 1.284578586658089 5.0005 1.284578586658089 1.284578586658089 0.0010 0.22826002478246207 6.081696245201339 5.0005 9.9847595213592 9.995894432283697 5.0005 5.457273638580181 10.0 5.000293763100593 4.901135170707711 0.5393278094317528 0.0010 1.284578586658089 1.284578586658089 1.284578586658089 9.964161674698298 5.0005 5.0005 1.284578586658089 7.008669694891906 3.879660661872481 9.98760971869457 5.000280844976834 
0.6604786253017709 0.0010 0.0010 0.0010 0.0010 0.0010 0.0010 0.0010 10.0 0.0010 0.0010 10.0 9.968848436077678 10.0 10.0 9.998866184415903 10.0 10.0 9.99634533299793 9.832187916713005 10.0 10.0 10.0 10.0 9.83870332705032 1.3379109411201024 9.99926285773536 10.0 10.0 10.0 9.99890862749111 10.0 0.0010 10.0 10.0 7.755794594592812 9.90843241552409 10.0 9.830589621292082 10.0 10.0 9.998893112107389 10.0 10.0 10.0 10.0 10.0 9.994680793435174 
10.0 1.4914376802170404 0.0010 0.0010 0.0010715663697359282 0.0010111711538073067 0.0010 4.018982804872065 0.0010 0.0010631722183860658 3.7064950089942497 9.567633511007607 7.343746616456734 9.812237014289725 10.0 10.0 9.252921288738026 10.0 9.50005 8.828856357524572 10.0 10.0 10.0 10.0 8.823003324745596 2.4436711087491703 9.902006160544246 10.0 10.0 9.99330657844867 9.50005 10.0 10.0 10.0 10.0 5.000500000000001 9.201479750999631 10.0 4.7290458272679095 10.0 10.0 9.899448124744595 10.0 10.0 0.001000000000000334 0.001000000000000334 9.9196187890811 9.594670600010044 
6.674263889924762 0.0010 0.00454162648543225 0.0016307994893596208 0.0014524483819381756 0.001056284727198183 0.0019339520080313137 7.50372227450857 10.0 0.002551583840033434 0.30375171561444825 10.0 10.0 10.0 9.99505897295512 10.0 9.997655553564014 10.0 9.992786672481623 10.0 10.0 10.0 10.0 10.0 10.0 0.0010 10.0 10.0 10.0 9.966404730353016 9.997920299173323 9.988312269691313 0.0010 10.0 10.0 9.533035699033444 9.318912231891185 10.0 10.0 10.0 10.0 9.996543801077442 10.0 10.0 10.0 10.0 10.0 10.0 
10.0 0.2742067362527267 0.0010 0.0010 0.0010 0.0010 0.004105881213749541 0.0010 0.0010 0.006956579169158165 0.0010 0.9695786121339225 9.671921865317723 2.713909659997635 0.2856069049841803 2.5705857145361612 9.659304942461919 2.189889910360833 3.2458528239663895 0.0010 1.5856890583053616 1.0817246705304921 0.0010 1.1055444154547578 0.0010 0.0010 2.857871262282822 1.819821712544025 10.0 10.0 2.7318922709214277 2.7918015233235844 10.0 1.670762126948629 0.3853550132369774 0.0010 0.0010 0.0010 0.0010 1.3029975468842825 10.0 2.600257441131543 2.4103286066652494 1.6688320678324675 0.0010 0.0010 10.0 0.05646166970299693 
4.76783585603778 10.0 0.0010 0.0010 0.0010 0.0010 0.0010 10.0 0.0010 0.0010 4.764978099379999 10.0 10.0 10.0 10.0 10.0 10.0 10.0 10.0 10.0 9.99866574897142 10.0 9.999000721260437 9.999612454930405 10.0 0.0010 10.0 9.999599196172195 10.0 10.0 10.0 10.0 10.0 9.999121745496808 9.999572027956527 0.0010 10.0 9.998975909970893 10.0 9.998643499148312 10.0 10.0 10.0 9.999469451336191 0.0010 9.741598692110355 10.0 10.0 
10.0 5.000500000000001 0.002665299858261521 0.0010 0.0010 0.0010 0.0010 7.051028265237865 0.0010 0.0010 0.04553659227346656 10.0 9.999718942533502 10.0 10.0 10.0 10.0 10.0 10.0 9.369975961365348 10.0 10.0 10.0 10.0 10.0 0.025472393052688627 10.0 10.0 10.0 10.0 9.999663515739693 10.0 10.0 10.0 10.0 0.0010 2.9600110327955536 10.0 10.0 10.0 10.0 10.0 10.0 10.0 0.7886221034348289 0.0010 9.999845306356795 10.0 
9.99723223657961 1.0221089651463369 0.0010000017035145005 0.0013370206533454083 0.0012028183502826332 0.0010273106707097198 0.0026090425604711888 1.1580342494250913 0.0028866213726453363 0.0018621434416168938 5.0005 5.345006803369824 2.827260972342757 6.6311837060930765 1.3252767976537771 5.320538440337078 9.295880823291998 5.503871309484997 1.4804415688288552 0.5009500000000002 2.2463557222829706 5.307575381603613 0.5009500000000002 5.247206361972706 0.5009500000000002 0.3197216784049985 7.649220551205013 0.6200410779393544 8.904123182170645 9.871058102157964 7.000313775676605 6.850816882666339 9.997210417445638 2.505124025668437 0.5009500000000002 1.7121213022361739 0.5009500000000002 0.5793319663866896 0.5009500000000002 0.5009500000000002 9.926016825469274 6.774412228090491 5.261486325372483 5.249848640914695 0.222064697209172 2.4667030867802286 9.574857086201137 2.7124871988821653 
0.0010 0.0010 0.0010 0.0010 0.0010 0.0010 0.0010 3.2574346846804154 10.0 0.0010 0.0010 10.0 10.0 10.0 10.0 10.0 10.0 10.0 10.0 10.0 10.0 10.0 10.0 10.0 10.0 1.0839438477976642 10.0 10.0 10.0 10.0 10.0 10.0 0.0010 10.0 10.0 10.0 10.0 10.0 10.0 10.0 10.0 10.0 10.0 10.0 10.0 10.0 10.0 10.0 
10.0 1.3844642189976097 0.0010 0.0010 0.0010 0.0010 0.0010 3.300318740087365 0.0010 0.0010 10.0 10.0 5.339540182101047 10.0 10.0 10.0 9.727124142789572 10.0 10.0 0.0010 10.0 10.0 7.268337982774847 9.930265753824637 0.0010 0.0010 10.0 10.0 8.587982295440614 10.0 10.0 9.75237822762017 10.0 10.0 8.399401000467432 2.48810738453919 0.0010 8.972467810125512 5.820518731259789 10.0 10.0 10.0 10.0 10.0 0.0010 0.0010 10.0 10.0 
6.896648690372442 0.0010 0.0010 0.0010 0.0010 0.0020867189105350553 0.0010 7.63501139977871 10.0 0.0010 0.0010 10.0 10.0 10.0 10.0 10.0 10.0 10.0 10.0 10.0 10.0 10.0 10.0 10.0 10.0 0.0010 10.0 10.0 10.0 10.0 10.0 10.0 0.0010 10.0 10.0 0.0010 10.0 10.0 10.0 10.0 10.0 10.0 10.0 10.0 10.0 10.0 10.0 10.0 
10.0 0.0010 0.001021788919001898 0.003145028158608483 0.001240818198352684 0.0010 0.0010 0.0010 0.08879050596098381 0.0016564982558887706 0.0010 0.0010 10.0 7.372346575845539 0.0010 0.0010 8.088607853387547 0.0010 0.0010 0.0010 0.0010 0.0010 0.0010 0.0010 0.0010 0.0010 6.243242681529014 0.0010 10.0 9.975426018126425 4.619620517534925 7.530454604137769 9.952551041827245 0.0010 0.0010 0.0010 0.0010 0.0010 0.0010 0.0010 9.943247347122425 5.1859778993838965 0.0010 0.0010 0.08879050596098381 1.4495244933265408 1.240347129973017 0.0010 
7.071545610914065 0.0010 0.0010 0.0010 0.0010 0.0010 0.0010 9.025894332409663 9.877924100679 0.0010 6.412413196625373 10.0 10.0 10.0 10.0 10.0 9.99276628401065 10.0 10.0 9.995659161950737 10.0 10.0 9.974105233646634 9.995527070826286 9.995659161950737 0.011886234428732857 10.0 10.0 10.0 10.0 10.0 10.0 0.2432021563990654 10.0 9.995659161950737 7.7104470446092375 9.995659161950737 9.998484444824772 9.061230199354656 9.996927449144856 9.989751013623676 10.0 10.0 10.0 9.947025038948059 10.0 10.0 10.0 
0.20560127291264402 0.0010 0.0010 0.0010 0.0010 0.0010 0.0010 0.0010 10.0 0.0010 5.387014109076007 10.0 10.0 10.0 10.0 10.0 9.990767859182741 10.0 10.0 10.0 10.0 10.0 10.0 10.0 10.0 0.0010 10.0 10.0 10.0 10.0 10.0 10.0 0.0010 10.0 10.0 5.972914261453195 10.0 10.0 10.0 10.0 10.0 10.0 10.0 10.0 10.0 10.0 10.0 10.0 
0.446003531880117 0.006762131851660011 0.001018637944602058 0.0010673689199685234 0.0010125634156891617 0.0010159453872738756 0.0010028218139804062 0.0010 9.534927876913294 0.0010527552059318049 1.0441149222636954 9.998962384441594 9.998952471820205 9.999939676156945 9.997762517306004 9.999515480815147 9.99943025710076 9.999899534702898 9.99892975614164 9.764041779170746 9.996750538992977 9.998698934290251 9.995456570220963 9.996832809178182 9.764107133825863 0.047137793745374426 9.9999376818493 9.997365062137312 9.999801465095931 9.997525549171735 9.999914469784159 9.999846331945045 0.5223795786826476 9.997659763685157 9.995542693930686 4.50055 9.990443150765316 9.996701834548185 9.944445235408965 9.997577542378577 9.999445338151446 9.99957123173066 9.99956110993377 9.996848808973349 9.779098491300564 9.239378096582207 9.994371131228252 9.997876074285728 
10.0 0.4543210427092016 0.0010 0.0010077697867339637 0.0010 0.0010 0.0025623054408266924 0.15187549463427663 0.0010 0.004242980697366497 0.0010 0.7357869388269895 9.24627805451914 0.7357869388269895 0.7346182055756687 2.2587226172479338 9.83098656003851 1.9198849273697265 0.7267276001350274 0.5724194367381124 0.7354172663764755 0.7357869388269895 0.7346319209965735 0.7357859911372202 0.07086140505123151 0.0010 2.558185493946874 0.7357869388269895 10.0 9.992211942228485 2.5206078850663522 2.4666990195328156 10.0 0.7357869388269895 0.7346313780512084 0.5251862831394174 0.7136532634107109 0.7347105894587838 0.735520361426266 0.7357869388269895 9.99999043260239 1.726503662371817 2.2543794517892746 0.7344302535180685 0.0010 0.0010 10.0 0.734406923158164 
2.1487477342878134 0.0010 0.0010 0.0020290506796388492 0.0010 0.0010 0.0010 5.792091705438269 10.0 0.0010 1.8607229669708705 10.0 10.0 10.0 10.0 10.0 10.0 10.0 10.0 10.0 10.0 10.0 10.0 9.559472620288124 10.0 0.0010 10.0 10.0 10.0 10.0 10.0 10.0 0.0010 10.0 10.0 10.0 10.0 10.0 10.0 10.0 9.979120127366675 10.0 10.0 10.0 10.0 10.0 10.0 10.0 
4.328577571505115 10.0 0.0010 0.0010 0.0010 0.0010 0.0010 8.15315444545185 0.0010 0.004033454046757524 3.3351477614924376 10.0 10.0 10.0 10.0 10.0 10.0 10.0 10.0 10.0 9.90084453904582 9.944486990797376 10.0 10.0 10.0 0.0010 10.0 10.0 10.0 10.0 10.0 10.0 10.0 9.933986097634035 10.0 10.0 10.0 10.0 9.928270389768405 9.905624661202657 10.0 10.0 10.0 10.0 0.0010 0.0010 10.0 10.0 
2.563316887707623 0.0010 0.0010096999355543024 0.0010223733961335039 0.0010 0.0010 0.0010 5.90305649418462 10.0 0.0010 0.12955691500580535 10.0 10.0 10.0 10.0 10.0 10.0 10.0 10.0 10.0 10.0 10.0 10.0 10.0 10.0 0.0010 10.0 10.0 10.0 10.0 10.0 10.0 0.001000000000000334 10.0 10.0 5.000500000000001 10.0 10.0 10.0 10.0 10.0 10.0 10.0 10.0 10.0 10.0 10.0 10.0 
0.0010 10.0 0.0010 0.0010 0.0010 0.0010 0.0010 5.97683850741223 0.0010 0.0010 10.0 10.0 10.0 10.0 10.0 10.0 10.0 10.0 10.0 10.0 10.0 10.0 10.0 10.0 10.0 5.670905264780018 10.0 10.0 10.0 10.0 10.0 10.0 10.0 10.0 10.0 0.06416106495056706 10.0 10.0 10.0 10.0 10.0 10.0 10.0 10.0 0.0010 0.0010 10.0 10.0 
0.0010 0.0010 0.0010 0.0010 0.0010 0.0010475800451033347 0.0010 5.181435226425762 10.0 0.0010 0.0010 10.0 10.0 10.0 10.0 10.0 10.0 10.0 10.0 10.0 10.0 10.0 10.0 10.0 10.0 0.0010 10.0 10.0 10.0 10.0 10.0 10.0 0.0010 10.0 10.0 0.0010 10.0 10.0 10.0 10.0 9.999654525432554 10.0 10.0 10.0 10.0 10.0 10.0 10.0 
0.0010 0.0010 0.0010 0.0010 0.0010000171349702222 0.0010 0.0010 2.132616035416794 10.0 0.0010 0.0010 9.984272521473875 10.0 10.0 9.984291585063879 9.984301860666022 10.0 10.0 10.0 10.0 10.0 9.98426932289287 9.985060014623793 9.99999986157652 10.0 0.0010 10.0 9.984246304009229 10.0 10.0 10.0 10.0 0.0010 9.98425381846363 9.98592280711975 6.352985829876823 10.0 9.984301860666022 9.984301860666022 10.0 9.999999115172407 10.0 9.984298843869045 9.984301860666022 10.0 10.0 10.0 9.9859642332784 
0.0010 0.0010 0.0010005825952967978 0.0010 0.0010045496221589496 0.0010 0.0010123190325033564 3.6719324268070856 10.0 0.0011588750823340061 0.0010 10.0 10.0 10.0 10.0 10.0 10.0 10.0 10.0 10.0 10.0 10.0 10.0 10.0 10.0 0.5668244887240254 10.0 10.0 10.0 10.0 10.0 10.0 0.0010 10.0 10.0 1.0391444415812248 10.0 10.0 10.0 10.0 10.0 10.0 10.0 10.0 10.0 10.0 10.0 10.0 
9.950005 1.5010188551056978 0.0012532051892508466 0.001008601949333613 0.0010 0.0010 0.001079373421755373 4.04175305067165 0.0010 0.0010380984956776034 8.57979985562849 10.0 8.736096867095695 10.0 10.0 9.974260779839005 8.797153825086385 9.596898498662199 9.993808214031693 0.0010 9.565094582620612 10.0 9.198721161808766 8.491209879670432 0.0010 0.00906517660288473 10.0 10.0 8.863828456421503 9.983821895282315 10.0 9.987540369628883 9.950005 10.0 8.066873420024564 0.0010 0.0010 8.921969043782724 8.468880705928077 9.951515039233495 9.998051630209092 10.0 9.976885687865039 8.945690520714273 0.0010 1.2581544615380649 9.981058703087774 10.0 
10.0 0.3829444582244408 0.0010068841810800253 0.0010525356311213954 0.0010 0.0010771355919333616 0.0015748955084879499 0.4670499267097319 0.0010 0.0030877759367176935 4.68448940190188 4.767219348060508 8.38483361371439 5.53394711363349 5.031844113218673 4.953080656908961 9.847451248095714 5.575672373657573 4.8208570479813115 1.5585134550103534 1.7870307278927466 5.031399422577082 1.7871205055670591 1.7870307278927466 1.5585134550103534 0.1925274546588192 5.757698937997351 5.031399417407249 9.996161569842952 10.0 4.652459381394946 5.0859705807761335 10.0 5.0311761229315515 4.9238012676808385 2.6916980890762536 1.5585134550103534 1.7871205055670591 1.7871205055670591 1.7870307278927466 9.965821179950659 4.994107420283167 4.895096078103652 1.7870307278927466 7.126588661311125 3.7387835038115034 9.986725066266207 4.781525118135085 
0.0010 0.0010 0.0010 0.001004137530056096 0.0010 0.0010 0.001000634548188209 3.760688131831946 10.0 0.0010016110106612288 0.36031594406994505 10.0 10.0 9.999838062327008 10.0 10.0 10.0 10.0 10.0 10.0 9.999547957169735 10.0 10.0 10.0 10.0 0.0010681067624787118 10.0 10.0 10.0 10.0 10.0 10.0 0.0010 10.0 10.0 8.192476294209767 10.0 10.0 10.0 10.0 10.0 10.0 10.0 10.0 10.0 9.990060587840599 9.999944310028212 10.0 
0.001000000000000334 0.001000000000000334 0.0010 0.0010 0.0010 0.0010 0.0010 1.9615315281931194 10.0 0.0010 6.039706568105156 10.0 10.0 10.0 10.0 10.0 10.0 10.0 10.0 10.0 10.0 10.0 10.0 10.0 10.0 0.0010 10.0 10.0 10.0 10.0 10.0 10.0 0.001000000000000334 10.0 10.0 10.0 10.0 10.0 10.0 10.0 10.0 10.0 10.0 10.0 10.0 10.0 10.0 10.0 
3.97197293406979 0.0010 0.0010 0.0010 0.0010 0.0010 0.0010 5.345440852469715 9.984791874299313 0.0010010029595384075 1.1992882514379448 10.0 9.992544813201983 10.0 10.0 10.0 10.0 10.0 10.0 10.0 10.0 10.0 10.0 10.0 10.0 0.0010 9.999982853011183 10.0 9.999385550204604 10.0 10.0 9.89131602697799 0.015404948750463027 10.0 10.0 5.721156608081141 9.99479562472894 10.0 10.0 10.0 10.0 10.0 10.0 10.0 9.986585484262571 9.791612744089157 10.0 10.0 
0.7568968068841816 0.0010 0.0010 0.0010 0.0010 0.0010 0.0010 0.0010 10.0 0.0010 0.0010 10.0 10.0 10.0 10.0 10.0 10.0 10.0 10.0 10.0 10.0 10.0 10.0 10.0 10.0 3.6275094254879066 10.0 10.0 10.0 10.0 10.0 10.0 0.0010 10.0 10.0 10.0 9.960610726845479 10.0 10.0 10.0 10.0 10.0 10.0 10.0 10.0 10.0 10.0 10.0 
6.110319893985756 9.925461079227418 0.0010075144038480097 0.0010 0.0010 0.0010 0.0010 9.34115947337946 0.001000000000000334 0.0010 5.020882302065253 10.0 9.959181177387515 9.793771915817018 10.0 10.0 9.989166184065521 10.0 9.982783751409439 9.50005 10.0 10.0 9.985527300935932 10.0 9.50005 0.0010 10.0 10.0 9.986052273548434 9.99999981709066 10.0 9.95271243251565 10.0 10.0 10.0 2.340482398619513 9.475645605025475 10.0 10.0 9.980874846101711 10.0 9.999956223384444 10.0 10.0 0.001000000000000334 5.50045 9.995037144060309 10.0 
2.761038904190406 0.0010 0.0010 0.0010 0.0010 0.0010 0.0010 3.4583741870136087 3.922861822719473 0.0010 2.462295343402948 10.0 10.0 10.0 10.0 10.0 10.0 10.0 10.0 10.0 10.0 10.0 10.0 10.0 10.0 0.9654520061341401 10.0 10.0 10.0 9.849349290007744 10.0 10.0 6.078149089346542 10.0 10.0 8.701352165664348 10.0 10.0 10.0 10.0 10.0 10.0 10.0 10.0 10.0 10.0 10.0 10.0 
8.330856019303676 5.8154568354424985 0.0011662147426973705 0.0010734781226125949 0.0011225938128256571 0.0014391104749464994 0.0019706732291996524 7.773081200249152 0.001000000000000334 0.004352460224458778 8.041628510687113 10.0 10.0 10.0 10.0 10.0 10.0 10.0 10.0 10.0 10.0 10.0 10.0 10.0 10.0 0.0010 10.0 10.0 10.0 9.898915001054295 10.0 10.0 10.0 10.0 10.0 1.2014417150348295 10.0 10.0 10.0 10.0 9.954524045663469 10.0 10.0 10.0 0.001000000000000334 0.001000000000000334 9.801972154930427 10.0 
6.823948996824868 0.0010 0.0010 0.002563690930928648 0.0010 0.0010 0.0012829278136469106 7.929013127133899 10.0 0.0010 0.0010 10.0 10.0 10.0 10.0 10.0 10.0 10.0 10.0 10.0 10.0 10.0 10.0 10.0 10.0 0.0010 10.0 10.0 10.0 10.0 10.0 9.990848279258342 0.0010 10.0 10.0 8.093588171329802 10.0 10.0 10.0 10.0 9.889924853987859 10.0 10.0 10.0 10.0 10.0 10.0 10.0 
1.9552950361006245 0.0010 0.0010 0.0010 0.0010008608904472944 0.0010116191295001878 0.0010014175234692648 5.453189809380195 10.0 0.0010 0.0010 9.999790652079625 10.0 10.0 9.999953243167589 10.0 10.0 9.99982403840572 9.999824065285637 9.99964807037483 9.999943003095696 9.999928855650454 9.999951005363574 9.999940615149699 9.99964807037483 0.0010 10.0 9.999824042378757 10.0 10.0 10.0 10.0 0.0010 9.999952067496457 9.999949114544606 0.9275838571590773 9.99964807037483 9.999949681557752 9.999922296914718 9.999951581700582 10.0 10.0 10.0 9.999939182313385 10.0 10.0 9.999996386816143 9.999953400037356 
2.330496296366594 0.0010 0.0010 0.0016503422214026453 0.0010 0.0010 0.0011215861275242487 5.486299055390544 10.0 0.0015409094230370215 0.0010 10.0 10.0 10.0 10.0 10.0 10.0 10.0 10.0 10.0 10.0 10.0 10.0 10.0 10.0 0.0010 10.0 10.0 10.0 10.0 10.0 10.0 0.0010 10.0 10.0 5.764602477477986 10.0 10.0 10.0 10.0 10.0 10.0 10.0 10.0 10.0 10.0 10.0 10.0 
10.0 0.5713119037618367 0.0010 0.0010005900726291837 0.0010 0.001000033550778484 0.0012088308235676754 0.7953000439902473 0.0010 0.00237045952450115 4.303450817745641 2.487121665974411 8.119379663079672 6.65800814536054 3.1881015345795864 4.47172072727744 9.818224031079291 5.621458056562134 4.367995487215272 0.0010 0.0010 3.8705407547406 1.696018566654276 0.0010 0.0010 0.10757916161353123 6.787545940099109 0.2867956497170532 9.831902306352776 9.996713634966762 5.000372327817037 6.1310421729577 10.0 0.7975289885195309 4.714729403571571 1.702279215949412 0.0010 0.0010 0.0010 0.0010 9.971977453780076 4.819683741834628 4.6880941741758315 0.0010 7.090961181136528 4.483002744274703 10.0 0.9087816452042885 
9.53896018159432 1.259410590094462 0.0010034667734658113 0.0010 0.0010 0.0010 0.0010 2.590046357722705 0.0010 0.0010 9.803613855839352 10.0 5.9954699084442655 10.0 9.095186210336555 8.248476949087891 10.0 7.915184354366321 10.0 0.0010 10.0 9.740023419142112 3.9816374585927137 10.0 0.0010 0.0010 9.667653586229074 10.0 9.928745135895015 10.0 10.0 10.0 10.0 10.0 10.0 0.0010 0.0010 3.9869568457710227 0.0010 10.0 9.991226447603138 10.0 10.0 10.0 0.0010 0.2395028351912436 7.645805992410665 10.0 
0.0010 0.0010 0.0010 0.0010 0.0010 0.0010 0.0010 6.547165523083837 10.0 0.0010 0.0010 10.0 10.0 10.0 10.0 10.0 10.0 10.0 10.0 10.0 10.0 10.0 10.0 10.0 10.0 0.550369287726072 10.0 10.0 10.0 10.0 10.0 10.0 0.0010 10.0 10.0 0.0010 10.0 10.0 10.0 10.0 10.0 10.0 10.0 10.0 10.0 10.0 10.0 10.0 
0.0010 0.0010 0.0010 0.0010 0.0010224629905052122 0.0010005545835503247 0.0010 6.084450521856139 10.0 0.0010 0.0010 10.0 10.0 10.0 10.0 10.0 10.0 10.0 10.0 10.0 10.0 10.0 10.0 10.0 10.0 0.6652344276906387 10.0 10.0 10.0 9.986329202354574 10.0 10.0 0.0010 10.0 10.0 0.0010 10.0 10.0 10.0 10.0 10.0 10.0 9.785950143692844 10.0 10.0 10.0 10.0 10.0 
0.0010 0.0010 0.0010 0.0010 0.0010 0.0010 0.0010 0.0010 10.0 0.0010 0.0010 10.0 10.0 10.0 10.0 10.0 10.0 10.0 10.0 9.28936522655634 10.0 10.0 10.0 10.0 9.289725350613896 0.0010 10.0 10.0 10.0 10.0 10.0 10.0 0.0010 10.0 10.0 0.0010 8.667177371406542 10.0 10.0 10.0 10.0 10.0 10.0 10.0 10.0 10.0 10.0 10.0 
10.0 0.4359869987474967 0.0010 0.0017230396380585261 0.0010 0.0010 0.0010 0.0010 0.0010 0.0010 1.2740822217596461 0.8417698472484625 9.54340592300071 9.45773579042754 0.0010 0.0010 8.85453658488718 3.4233071451705794 0.0010 0.0010 0.0010 0.0010 0.0010 0.0010 0.0010 1.3332507788289547 9.340435661796825 0.0010 10.0 10.0 8.589116299676 9.541912530383556 10.0 0.0010 0.0010 0.0010 0.0010 0.0010 0.0010 0.0010 10.0 8.870063953997263 0.0010 0.0010 0.0010 0.0010 5.788743490554899 0.0010 
5.0005 0.0010 0.0010 0.0010 0.0010 0.0010 0.0010 6.972610423910291 9.616461223031463 0.0010 0.0010 10.0 10.0 10.0 10.0 10.0 10.0 10.0 10.0 9.94584171364525 10.0 10.0 9.967003859707031 10.0 9.945841223613849 0.04681833118838603 10.0 10.0 10.0 10.0 10.0 10.0 0.001000000000000334 10.0 9.95904395132054 0.0010 9.93314513247365 9.962368471707165 9.654142154351149 10.0 9.990655150119345 10.0 10.0 9.981504994936643 9.686747128758206 10.0 10.0 10.0 
0.8319286845189477 0.0010 0.0010728032005260465 0.0010106018993747226 0.0010001353110476688 0.0010 0.0010071090665572523 5.222664835138083 9.169093402822604 0.0010016536619469707 0.32809364164611354 10.0 10.0 10.0 10.0 10.0 9.997787793922534 10.0 10.0 10.0 10.0 10.0 10.0 10.0 10.0 0.0010 10.0 10.0 10.0 9.999904858053792 10.0 10.0 0.8319065971773973 10.0 10.0 3.186523057901238 10.0 10.0 10.0 10.0 9.999217880047192 10.0 10.0 10.0 9.960284726274823 9.105965676202956 10.0 10.0 
3.925813295433125 0.0010 0.0010 0.001107297668824037 0.0010 0.0010 0.0010 6.014424575173644 10.0 0.0010 0.001000000000000334 10.0 10.0 9.99909287596482 9.99994643280514 10.0 10.0 10.0 10.0 10.0 10.0 9.99997212182775 9.999869168750353 9.97646544858186 10.0 0.0010 10.0 9.999992008492667 10.0 10.0 10.0 10.0 0.001000000000000334 9.999929745169261 10.0 6.379780258496856 10.0 10.0 10.0 10.0 9.996528248696839 10.0 10.0 9.975272004777828 10.0 10.0 10.0 10.0 
0.5906805538554948 0.002880831682040553 0.0010018443989398694 0.0010515282518172215 0.0010040962220468075 0.001000717063910376 0.001011210722806472 0.020401927186860826 9.99811916831796 0.0010024995729087474 0.19331553831115802 9.99991225034161 9.999747301405883 9.994575124952346 9.999997080551754 9.9999189777054 9.999602471922518 9.9941359891795 9.99988860818692 9.999984518444437 9.999997070909059 9.999912242680669 9.999996492372757 9.999997061955261 9.999984518444437 3.578302234094033 9.995446943152887 9.999969797989154 9.999995781060992 9.99738223604702 9.994883870662093 9.996102695581286 0.004711083145733543 9.999671618501313 9.999992062702034 9.951115686796529 9.970021882348911 9.999968467308069 9.998984136058784 9.999967207400887 9.999630046984644 9.994004909615963 9.9998712909187 9.999997068897533 9.99811916831796 9.996332933078758 9.999924107353614 9.999673021909732 
6.544991962934862 10.0 0.0010000017980044528 0.0010 0.0010000088927662233 0.0010000338805009872 0.001000508342019578 10.0 0.0010 0.0015204567206813294 5.0005 9.999735167756475 9.999678591532732 9.964881366676362 9.999817938480723 10.0 10.0 9.999668639667407 9.99966152268364 9.85211563966472 9.853920834470674 9.99977329015244 9.856206428233317 9.852430107464317 9.852114339723693 0.006350744109797191 9.999655834546799 9.999842694132212 10.0 9.999999845087183 10.0 9.999535489160502 10.0 9.99982886487888 9.856207990374696 0.4779062993456209 9.853082140553688 9.854675167742275 9.85619946170714 9.999831305858244 9.948515299410634 9.99298592029281 9.999715039463641 9.852540912389877 0.0010 9.242499464244295 10.0 9.999814594941462 
5.620976957022227 10.0 0.0010 0.0010 0.0011048272899686917 0.0010 0.0010 10.0 0.0010 0.0010 0.1360338917311701 10.0 10.0 10.0 10.0 10.0 10.0 10.0 10.0 10.0 10.0 10.0 10.0 10.0 10.0 0.04129997049900014 10.0 10.0 10.0 9.991805873794842 10.0 10.0 10.0 10.0 10.0 10.0 10.0 10.0 10.0 10.0 10.0 10.0 10.0 10.0 0.0010 0.0010 10.0 10.0 
1.232412815150389 0.0010 0.0010389372034599429 0.001130405341986374 0.0010264579423955196 0.0010144404833382845 0.0010152346994867431 5.545669386246125 10.0 0.0010001194472208088 0.0010 9.996005114259024 9.997788493781155 9.998008715765904 9.992310353827602 9.997835895927503 9.999202917375044 9.996204664515085 9.997998909595163 10.0 9.99410086822538 9.99700679762217 9.992312193304764 10.0 10.0 0.1898281337912523 9.999277071636119 9.992983988832572 9.999824755561663 9.998126048138264 9.99870301771668 9.99870382396012 0.0010 9.997998409132025 9.999325424499212 0.17752153922346792 9.99904610591158 9.992333982523833 9.992334025714625 9.992181183241813 9.999857222320587 9.998009312027985 9.998019340480013 10.0 10.0 10.0 9.997572937161273 9.996186024391898 
3.619511046734979 0.0010 0.0010 0.0017303564096118203 0.0010 0.0010 0.0010 5.454650304499406 10.0 0.0010 0.0010 10.0 10.0 10.0 10.0 9.995416566271379 10.0 10.0 10.0 10.0 10.0 9.999714376451813 10.0 9.979718461413947 10.0 0.0010 10.0 10.0 10.0 10.0 10.0 10.0 0.0010 10.0 10.0 10.0 10.0 10.0 10.0 10.0 10.0 10.0 10.0 10.0 10.0 9.99791804165819 10.0 10.0 
4.576959443182448 0.0010 0.0010 0.0010 0.0010 0.0010231798401320446 0.0010 5.8999200402390874 10.0 0.0010 0.0010 10.0 10.0 9.999999951304948 10.0 10.0 9.998546556474476 10.0 10.0 10.0 10.0 9.998526747424046 10.0 10.0 10.0 0.1239382642802804 9.995109704839766 10.0 10.0 10.0 10.0 10.0 0.0010 10.0 10.0 0.0010 10.0 10.0 10.0 10.0 9.997320887072494 10.0 10.0 10.0 10.0 10.0 10.0 10.0 
0.5711533380567857 0.0010 0.0010 0.001095450622350386 0.0010 0.001008743889675386 0.0010 0.0010 10.0 0.0010299839838381413 5.0005 9.99999856796469 10.0 9.998339923235084 9.999193440414746 9.999996322678122 9.999997717828736 10.0 10.0 9.646413408512208 9.999979710896987 9.9999999999514 9.99999975074362 9.999999750773318 9.715153499281017 0.409517354520257 10.0 9.99761376358174 10.0 10.0 9.999985973303007 9.999988961884549 0.0010 9.999999999824851 9.99999975074355 5.0005 9.030307829170097 9.999999750743624 9.942318984035644 9.999999999710747 9.999966442152099 9.999909030141303 9.999981073834201 9.999999750743457 10.0 10.0 10.0 9.999999999829502 
1.638641967987502 0.0010 0.0010 0.0010 0.0010 0.0010 0.0010 5.251636651765066 9.991818525006362 0.0010 0.0010 10.0 10.0 10.0 10.0 10.0 10.0 10.0 10.0 10.0 10.0 10.0 10.0 10.0 10.0 0.0010 10.0 10.0 10.0 10.0 10.0 10.0 0.009181474993638972 10.0 10.0 5.076010330142134 9.575297744590115 10.0 10.0 10.0 10.0 10.0 10.0 10.0 9.991818525006362 9.967319578141531 10.0 10.0 
0.0010 10.0 0.0010 0.0010 0.0010 0.0010 0.0010 4.794405812450084 0.0010 0.0010 5.1203691692466595 10.0 9.339326501224438 10.0 10.0 10.0 10.0 10.0 10.0 10.0 10.0 10.0 10.0 10.0 10.0 0.0010 10.0 10.0 9.965686492081835 10.0 10.0 10.0 10.0 10.0 10.0 0.0010 0.0010 10.0 10.0 10.0 10.0 10.0 10.0 10.0 0.0010 0.0010 10.0 10.0 
10.0 3.4884953708156745 0.0010 0.0010 0.0010 0.0010078238872131824 0.0010 5.600336753690939 0.0010 0.0010 4.189980272274591 10.0 8.014919926259447 10.0 10.0 10.0 9.696638254002067 10.0 10.0 9.365607698745933 10.0 10.0 10.0 10.0 9.363652422402652 0.0010 9.976892088996884 10.0 10.0 10.0 10.0 9.816234544255195 10.0 10.0 10.0 0.0010 7.161468921882147 10.0 2.4161748759009454 10.0 9.999772246646486 10.0 10.0 10.0 0.0010 0.0010 10.0 10.0 
3.6017574727681625 0.0010 0.0010 0.001150200069244097 0.0010 0.0010 0.0010 4.041536983684519 5.059588314831399 0.0010 2.8951231149508496 10.0 10.0 10.0 10.0 10.0 10.0 10.0 10.0 10.0 10.0 10.0 10.0 10.0 10.0 0.635670142578012 10.0 10.0 10.0 9.911077650857766 10.0 10.0 4.94143091793757 10.0 10.0 10.0 10.0 10.0 10.0 10.0 10.0 10.0 10.0 10.0 10.0 10.0 10.0 10.0 
0.0010 0.0010 0.0010 0.001062813029289649 0.0010 0.0010 0.0010033803907833032 1.81934647137874 10.0 0.001065815476305228 3.02581689373805 9.961851448566895 9.999998956171044 10.0 9.962124771403932 10.0 10.0 10.0 10.0 10.0 10.0 10.0 10.0 10.0 10.0 0.0010 10.0 10.0 10.0 10.0 9.9993375306326 10.0 0.0010 10.0 9.9999164513717 10.0 10.0 10.0 10.0 10.0 9.995584867527356 10.0 10.0 10.0 10.0 10.0 10.0 10.0 
0.0010 0.0010 0.0010 0.0010 0.0010 0.0010609843807474046 0.0010 1.7681749388387076 10.0 0.0010 0.05201757559440523 10.0 10.0 10.0 10.0 10.0 10.0 10.0 10.0 10.0 10.0 10.0 10.0 10.0 10.0 0.0010 10.0 10.0 10.0 10.0 10.0 10.0 0.0010 10.0 10.0 9.358025343212592 10.0 10.0 10.0 10.0 10.0 9.999992720208184 10.0 10.0 10.0 10.0 10.0 10.0 
6.3921454724278215 0.002579534350710541 0.003734374855266735 0.0020653688712488497 0.0010000677899199115 0.0010000618747530105 0.0010318419660148993 7.892377581567175 10.0 0.0010209889000339196 6.722869229690082 10.0 9.975319789547548 9.973616055936047 10.0 10.0 9.995190526828008 10.0 10.0 10.0 10.0 10.0 10.0 10.0 10.0 0.16160957954693805 9.980352399451364 10.0 9.998067024983852 10.0 10.0 9.983751856080442 0.0010 10.0 10.0 9.819962161995413 10.0 10.0 10.0 10.0 9.999967324613538 10.0 10.0 10.0 10.0 9.945530184361003 9.999623530859784 10.0 
10.0 10.0 0.0010 0.0010 0.0010 0.0010 0.0010 10.0 0.0010 0.0010 0.0010 10.0 10.0 10.0 10.0 10.0 10.0 10.0 10.0 10.0 10.0 10.0 10.0 10.0 10.0 0.0010 10.0 10.0 10.0 10.0 10.0 10.0 10.0 10.0 10.0 0.0010 10.0 10.0 10.0 10.0 10.0 10.0 10.0 10.0 0.0010 10.0 10.0 10.0 
5.799642530073503 10.0 0.0010 0.0010 0.0010 0.0010 0.001000351659898135 10.0 0.0010 0.0014252583093895344 0.0010 10.0 10.0 9.9733523074349 10.0 10.0 10.0 10.0 10.0 10.0 10.0 10.0 10.0 10.0 10.0 0.0010 10.0 10.0 10.0 10.0 10.0 10.0 10.0 10.0 10.0 0.0010 10.0 10.0 10.0 10.0 9.95790993012695 9.994537663773913 10.0 10.0 0.0010 9.449615806301628 10.0 10.0 
5.226285057271076 0.0010 0.0010044202490566265 0.0012280612487719942 0.0010 0.0013571001989998441 0.0010185594489388404 6.627175991102907 10.0 0.0011451826593659531 1.1804961614389122 10.0 10.0 10.0 10.0 10.0 10.0 10.0 10.0 10.0 10.0 10.0 10.0 10.0 10.0 0.0010 9.998220720789758 10.0 10.0 10.0 10.0 10.0 0.0010 10.0 10.0 9.219793519335028 10.0 9.705787772597088 10.0 10.0 10.0 10.0 10.0 10.0 10.0 10.0 10.0 10.0 
9.878851790777315 3.0644434573558588 0.0010025567959901448 0.001248706918167472 0.0010509999387589772 0.0010094522682783378 0.0010154289035618335 5.915499623986499 0.0010 0.0012261980715874239 4.2898718350251865 9.995222636765726 8.607568615145603 9.998888832449508 9.999841255427832 9.999824056099442 9.84455496482652 9.997606397282548 9.99977806906902 8.438238480462605 9.990811880672661 9.996210122169002 9.992134081557351 9.997478270263372 8.437086111916283 0.0011843878659595452 9.998307844614168 9.997372216590975 9.995419933488083 9.975076726618807 9.999869312002003 9.867927581823176 10.0 9.994026427504354 9.996489593555026 3.3699373947023283 8.265353384825037 9.992970966855873 5.16932137156295 9.990651310569646 9.999438041294919 9.999330722972553 9.999851343368912 9.996472614047065 0.0010 0.0010 9.9993363513769 9.99989383720567 
2.7228322316456026 0.0010 0.0010 0.002270841908268446 0.0010 0.0010 0.0010 5.3721718611561275 9.950005 0.002052495459420342 0.0010 10.0 10.0 10.0 10.0 10.0 10.0 10.0 10.0 9.950005 10.0 10.0 10.0 10.0 9.950005 0.0010 10.0 10.0 10.0 10.0 10.0 10.0 0.0010 10.0 10.0 5.066149572958339 9.950005 9.95000566367389 9.950005468120521 10.0 10.0 10.0 10.0 10.0 9.950079619039556 9.950005 10.0 10.0 
10.0 1.328740684525021 0.0010 0.0010 0.0010000271814134287 0.0010 0.015139650507490285 3.1424837871848443 0.0010 0.0010 5.0005 10.0 5.693421489617919 10.0 10.0 10.0 6.781259307229798 10.0 10.0 0.0010 10.0 10.0 9.520212027184163 10.0 0.0010 0.0010 10.0 10.0 10.0 10.0 10.0 5.88399216269538 10.0 10.0 10.0 0.0010 0.0010 10.0 2.3457212078214598 10.0 9.168252371572633 10.0 10.0 10.0 0.0010 0.0010 9.510674385069978 10.0 
0.0010 0.0010 0.0010188519038657107 0.001064449026570244 0.0010 0.0010 0.0010 2.95359744573996 10.0 0.0010 0.0010 10.0 10.0 10.0 10.0 10.0 9.981016624469701 10.0 10.0 10.0 10.0 10.0 10.0 10.0 10.0 0.1048532557621058 10.0 10.0 9.931236568844584 9.988129228077003 10.0 10.0 0.0010 10.0 10.0 10.0 10.0 10.0 10.0 10.0 10.0 10.0 10.0 10.0 10.0 10.0 10.0 10.0 
0.0010 0.0010 0.0010027215761357186 0.0010056824560306012 0.0010269542136798794 0.0010000445588391332 0.0010014872227048918 3.2826236162902696 10.0 0.0010190490039224682 0.0010 9.997171428685395 9.998868290565532 9.999878675681627 9.997928921606576 10.0 9.999989520981241 10.0 10.0 10.0 10.0 9.997454001146584 10.0 10.0 10.0 1.1039472490215854 9.999764378998753 9.997848167540202 10.0 10.0 9.999820224047642 10.0 0.0010 9.995832298813212 10.0 9.854754477412524 10.0 10.0 10.0 9.99611592348901 9.99854144440134 9.99896619717042 10.0 10.0 10.0 9.997174516984778 10.0 10.0 
1.0199514059613541 0.0010 0.0010 0.0010087262984364764 0.0010 0.0010 0.0010035850536146177 6.023463172762211 10.0 0.0010 0.7777183164474764 10.0 10.0 10.0 10.0 10.0 10.0 10.0 10.0 10.0 10.0 10.0 10.0 10.0 10.0 0.0010 10.0 10.0 10.0 9.99995490994453 10.0 9.948721037832165 0.0010 10.0 10.0 1.1970120509467979 10.0 10.0 10.0 10.0 9.999941745438798 10.0 10.0 10.0 10.0 9.609988415936627 10.0 10.0 
7.348858088087339 0.0010 0.0010 0.0010 0.0010 0.0010 0.0010 8.3162461213439 10.0 0.0010020790155376076 10.0 10.0 10.0 10.0 10.0 10.0 10.0 10.0 10.0 10.0 10.0 10.0 10.0 10.0 10.0 0.04866925291410054 10.0 10.0 10.0 10.0 10.0 10.0 0.0010 10.0 10.0 4.859465643458406 10.0 10.0 10.0 10.0 9.999657255469552 10.0 10.0 10.0 10.0 10.0 10.0 10.0 
3.5571370084811567 0.0010 0.0010 0.0013425634527750425 0.0010 0.0010 0.0010 6.196761849027878 10.0 0.0010 0.0010 10.0 10.0 10.0 10.0 10.0 10.0 10.0 10.0 10.0 10.0 10.0 10.0 10.0 10.0 0.0010 10.0 10.0 10.0 10.0 10.0 10.0 0.0010 10.0 10.0 5.010596182305332 10.0 10.0 10.0 10.0 9.975053876708413 10.0 10.0 10.0 10.0 10.0 10.0 10.0 
4.384482388905543 0.0010 0.0010 0.0010 0.0010 0.0010 0.0010 6.204979840465369 10.0 0.0010 0.0010 10.0 10.0 10.0 10.0 10.0 10.0 10.0 10.0 10.0 10.0 10.0 10.0 10.0 10.0 0.0010 10.0 10.0 10.0 10.0 10.0 10.0 0.0010 10.0 10.0 0.0010 10.0 10.0 10.0 10.0 10.0 10.0 10.0 10.0 10.0 10.0 10.0 10.0 
7.003342518216105 0.0010 0.0010 0.0021037775796722853 0.0010001858155083304 0.0010 0.0010 8.362849759515889 10.0 0.0010 0.3730182562608304 9.999294191404681 10.0 9.99992819920316 9.998712041997036 10.0 10.0 9.996480368949392 9.999558740702652 9.999994667887277 9.998875991400567 10.0 9.999998232259914 10.0 9.999994688903408 0.0010 9.999844368838572 10.0 10.0 10.0 9.999104625397292 9.999837783038377 0.001000000000000334 10.0 9.999998252057473 10.0 10.0 9.999998111225487 9.999987220595521 10.0 10.0 9.999837702354872 10.0 10.0 10.0 10.0 10.0 10.0 
0.0010 0.0010 0.0010 0.0010 0.0010069766424870743 0.0011098688392413914 0.0010 1.363878052251625 10.0 0.0010 0.0010 10.0 10.0 10.0 10.0 10.0 10.0 9.917039570066393 10.0 10.0 10.0 10.0 10.0 10.0 10.0 0.0010 10.0 10.0 10.0 10.0 10.0 10.0 0.0010 10.0 10.0 8.040976667142356 10.0 10.0 10.0 10.0 10.0 10.0 10.0 10.0 10.0 10.0 10.0 10.0 
7.001348233506135 0.0010 0.0010 0.0010000936747751427 0.0010000014341253988 0.0010 0.0010972240670497977 7.188706002730051 10.0 0.0010013955672531442 8.367815065925205 9.999148495538575 9.999039639311187 10.0 9.997584562666074 9.999671922296283 10.0 10.0 9.9975416808435 9.827698301129912 9.997541206196331 9.998843512478496 9.980735712467567 9.997994727377094 9.827698224123166 1.161553759255785 10.0 9.997523449884916 10.0 10.0 10.0 10.0 0.0010 9.997663686757885 9.994460790542126 10.0 9.832324071581997 9.987251709057137 10.0 9.997011532662603 9.994965100951983 10.0 9.999636323501143 9.99800112459076 10.0 9.881002821218708 10.0 9.99780762993288 
10.0 5.415132408382901 0.0010302067995273485 0.0010 0.0010 0.0010 0.0010 8.5974095495442 0.0010 0.0010 10.0 10.0 10.0 10.0 10.0 10.0 10.0 10.0 10.0 10.0 10.0 10.0 10.0 10.0 10.0 0.0010 10.0 10.0 10.0 9.95197063569666 10.0 10.0 10.0 10.0 10.0 6.348177666014079 10.0 10.0 10.0 10.0 9.999397684715447 10.0 10.0 10.0 0.0010 0.0010 10.0 10.0 
0.0010 0.0010 0.0010 0.0012310445649025886 0.0010 0.0010 0.0010 1.704833079602135 10.0 0.0010886605113913307 1.3298296650329822 10.0 10.0 10.0 10.0 10.0 10.0 10.0 10.0 10.0 10.0 10.0 10.0 10.0 10.0 0.12331725326428683 10.0 10.0 9.999690346205117 10.0 10.0 9.930082481184758 0.0010 10.0 10.0 10.0 10.0 10.0 10.0 10.0 10.0 10.0 10.0 10.0 10.0 10.0 10.0 10.0 
0.0010 0.0010 0.0010 0.0010116300128210143 0.0010 0.0010 0.0010223193676774296 4.885789757910953 10.0 0.0010 0.0010 10.0 9.938582238704253 10.0 10.0 10.0 10.0 10.0 10.0 10.0 10.0 10.0 10.0 10.0 10.0 0.4664753928323072 10.0 10.0 10.0 10.0 10.0 10.0 0.0010 10.0 10.0 10.0 10.0 10.0 10.0 10.0 10.0 10.0 10.0 10.0 10.0 10.0 10.0 10.0 
8.622269987579255 0.10697370377013504 0.0010108951710295377 0.0021961712753981013 0.0011270870448278527 0.0010 0.0010290270082476901 0.0010 0.05099500000000049 0.001344235645331997 0.0010 0.017162670477428144 10.0 8.569550133693294 0.0010 1.1352409540959014 8.899579589335003 1.8841147887913268 2.066308585530134 0.0010 0.0010 0.0010 0.0010 0.0010 0.0010 1.6495247528125427 7.966208249482842 0.0010 10.0 9.98719966342766 7.04114621288681 8.698989510080452 9.950005 0.0010 0.0010 0.0010 0.0010 0.0010 0.0010 0.0010 9.966274323236291 7.366310402140552 1.0614069834564797 0.0010 0.05099500000000049 0.7893242558078093 4.997174415948343 0.0010 
1.601618531180258 0.0010 0.0018648965395251505 0.001211615583557181 0.0015197294286123666 0.0011444713978225188 0.0011472065936906817 5.0801425577845185 10.0 0.0016513796394854543 1.5454222704689238 9.983402010114478 10.0 9.998001599075304 9.98429424812839 9.976917498061123 10.0 9.666138177609474 10.0 10.0 10.0 9.971480790990968 10.0 10.0 10.0 0.014752755464533697 9.985612422389112 10.0 10.0 9.975596876446932 10.0 9.807029653466639 0.0010 10.0 10.0 0.0010 10.0 10.0 9.452842293544016 9.983541835670257 9.920175065985092 10.0 9.988922473158643 10.0 10.0 10.0 9.920209841648441 9.988293725855524 
9.09703841630601 9.205151913544674 0.0010368999938347755 0.0012673365972260691 0.0010081807130660214 0.0010 0.0016736146176459547 10.0 0.0010 0.0022174681010353014 7.1894020193840795 9.998517468171691 9.99985394809933 9.999631581811437 9.999017019665656 9.998466325713359 9.999949221920952 9.993916877049697 9.996214571397728 9.997919153723508 9.999063107852947 9.998591581339289 9.999225546654007 10.0 9.998248305140157 0.033635139182392554 9.999094336697476 9.998767823845757 9.999692157211992 9.961326996165054 9.998856419259157 9.99999579318751 10.0 9.998735057619868 9.999157637050605 8.04039724146508 9.998934522650092 9.999115151402512 9.999583303492896 9.998711743549777 9.974534493782516 9.972707204627502 9.998640595233946 10.0 0.0010 0.07514842471817573 9.999602979656158 9.998671578131688 
9.979143902237732 0.8417742556773513 0.0013025733305873756 0.002053644272099121 0.0011620428402231804 0.0018880212054564346 0.001986668521004462 1.0045115006682366 0.0010 0.0013165330039937753 4.826245106649557 8.171833790866188 7.608840509045203 8.732753108587595 5.874942586219202 8.524670844981536 9.982525270031976 7.765376558531514 8.50797977828319 0.0010 1.6565355665040813 8.50391504379433 0.0010 0.16690175907739135 0.0010 0.8345509132651034 8.789422126391212 5.752121321006124 9.97847317930231 9.996523735486157 8.733013906166233 8.735445384837801 10.0 6.337499369512548 0.0010 7.224239227608727 0.0010 0.0010 0.9757797419441507 4.380943221577288 9.969930801354877 8.733013536329937 8.513711326537013 0.0010 0.0010 1.7202135757315888 9.756285507511924 6.38866317490629 
0.0010 0.0010 0.0011381214944455645 0.0020930178737193425 0.0010 0.0010000990898321376 0.0010 2.832941933268943 10.0 0.0010618886365897351 0.0010 10.0 10.0 10.0 10.0 10.0 10.0 10.0 10.0 10.0 10.0 10.0 10.0 10.0 10.0 0.0010 10.0 10.0 10.0 10.0 10.0 10.0 0.0010 10.0 10.0 10.0 10.0 10.0 10.0 10.0 9.998688293666916 10.0 10.0 10.0 10.0 10.0 10.0 10.0 
2.044793128025216 0.0010 0.0010015408284941405 0.0012278242747904974 0.0010323661210632018 0.0010 0.0010 5.18772905730643 10.0 0.0010005168329428168 0.0010 10.0 10.0 10.0 10.0 10.0 10.0 10.0 10.0 10.0 10.0 10.0 10.0 10.0 10.0 0.010212180358646681 10.0 10.0 10.0 9.99996897967922 10.0 10.0 0.0010 10.0 10.0 0.6711593732432727 10.0 10.0 10.0 10.0 10.0 10.0 10.0 10.0 10.0 10.0 10.0 10.0 
9.095514253504087 10.0 0.0010007781665550602 0.0010 0.0010001184324766892 0.0010 0.001001704256374665 10.0 0.0010 0.0010005714812760308 10.0 9.990918212322192 9.996046715082468 9.99597886969813 9.990872760295375 9.990872760295375 9.99856135900806 9.990909370607287 9.990955294693123 9.990872760295375 9.990872760295375 9.990945233913461 9.990872760295375 9.990872760295375 9.990872760295375 0.005672656018078004 9.997898734884066 9.990872760295375 9.999124554572681 9.994160632091077 9.990872760295375 9.997070442866798 10.0 9.990872760295375 9.990872760295375 1.2718030178945128 9.990872760295375 9.990872760295375 9.990872760295375 9.990872760295375 9.999984529604564 9.995347135270105 9.990872760295375 9.990872760295375 0.0010 0.0010 9.999321710613868 9.990872760295375 
10.0 8.61332283809389 0.008181900355243582 0.0012278217204545448 0.0016783553170961482 0.0011032836789966985 0.002884085502689568 10.0 0.0010 0.001372327925765323 2.193375745494337 10.0 10.0 10.0 10.0 10.0 10.0 10.0 10.0 10.0 10.0 10.0 10.0 10.0 10.0 0.0010 10.0 10.0 10.0 9.984766269448976 10.0 10.0 10.0 10.0 10.0 4.019634216526298 10.0 10.0 10.0 10.0 10.0 10.0 10.0 10.0 0.0010 5.994347126173213 10.0 10.0 
0.0010 0.0010 0.0010 0.0010017086642183572 0.0010 0.0010 0.0010 5.8434942086775425 10.0 0.0010 0.0010 10.0 10.0 10.0 10.0 10.0 9.99861848385187 10.0 9.999735446060573 10.0 10.0 10.0 9.999735446060573 10.0 10.0 0.0010 10.0 10.0 10.0 10.0 10.0 9.999735446060573 0.0010 10.0 9.999735446060573 0.0010 10.0 10.0 9.999735446060573 10.0 10.0 10.0 10.0 10.0 10.0 10.0 9.999821839819703 10.0 
0.0010 0.0010 0.0010 0.0010 0.0010 0.0010 0.001044553357815212 6.661374838691031 10.0 0.0010 0.0010 10.0 10.0 10.0 10.0 10.0 10.0 10.0 10.0 10.0 10.0 10.0 10.0 10.0 10.0 0.0010 9.997220161874113 10.0 9.999989475676987 10.0 9.996131058725277 10.0 0.0010 10.0 10.0 0.0010 10.0 10.0 10.0 10.0 10.0 10.0 10.0 10.0 10.0 10.0 10.0 10.0 
2.3620336051561157 0.001000000000000334 0.0010192238665707165 0.0018007283435504393 0.0010 0.0010 0.0010 5.4208173077496 10.0 0.0010 1.5603327937093816 10.0 10.0 10.0 10.0 10.0 10.0 9.94141323755093 9.94141323755093 10.0 10.0 10.0 9.956546890563459 10.0 10.0 0.0010 10.0 10.0 10.0 10.0 10.0 10.0 0.001000000000000334 10.0 9.958567203456964 2.1937751178954676 10.0 10.0 10.0 10.0 10.0 10.0 10.0 10.0 10.0 10.0 10.0 10.0 
0.0010 0.0010 0.0010 0.0010 0.0010 0.0010 0.0010 2.894202184574621 10.0 0.0010 0.0010 10.0 10.0 10.0 10.0 10.0 10.0 10.0 10.0 10.0 10.0 10.0 10.0 10.0 10.0 0.013707395641868774 10.0 10.0 10.0 10.0 10.0 10.0 0.0010 10.0 10.0 6.84389962909026 10.0 10.0 10.0 10.0 10.0 10.0 10.0 10.0 10.0 10.0 10.0 10.0 
0.8099978060364731 0.0010 0.0010 0.0010 0.0010 0.0010 0.0010 0.0010 9.982269735828993 0.0010 0.50095 10.0 10.0 10.0 10.0 10.0 9.997102823088788 10.0 10.0 10.0 10.0 10.0 10.0 10.0 10.0 0.6746647032517041 10.0 10.0 10.0 9.987500873180057 10.0 10.0 0.01873026417100673 10.0 10.0 10.0 10.0 10.0 10.0 10.0 10.0 10.0 10.0 10.0 9.978397175728157 9.351466778933135 10.0 10.0 
4.229706851444542 0.0010 0.0010 0.001443904598271167 0.001014899587084864 0.001090109969501278 0.0010 6.447072702473618 10.0 0.00136225509246236 1.6355515527901645 10.0 10.0 10.0 10.0 10.0 10.0 10.0 10.0 10.0 10.0 10.0 10.0 10.0 10.0 0.07382253642872237 10.0 10.0 10.0 9.99677869006659 10.0 10.0 0.0010 10.0 10.0 6.305171132068652 10.0 10.0 10.0 10.0 9.99644142207109 10.0 10.0 10.0 10.0 10.0 10.0 10.0 
10.0 1.032512485046958 0.001457649486881415 0.002785724602113909 0.001391154450312966 0.002436896590791096 0.002056170863365539 1.7412357628435322 0.0010 0.0013417464513470788 5.500450000000001 10.0 7.245767490011584 10.0 8.084312252320503 10.0 10.0 9.183222117602405 10.0 0.0010 1.3146390867910283 8.731413200033009 0.0010 1.154829257201496 0.0010 0.2947350845716723 8.39116170198844 6.871946292721323 10.0 9.973299731173736 10.0 8.415770444804345 10.0 6.839696417814804 0.0010 5.000500000000001 0.0010 0.0010 0.0010 5.316966345145513 9.943004943813957 9.763506446567671 9.921813277724386 0.39366030811542385 0.0010 1.45979906046374 10.0 8.54381409403347 
0.0010 0.005686652518271329 0.0010 0.0010 0.0010 0.0010 0.0010 6.618862310418829 10.0 0.0010 0.10038284491362304 10.0 10.0 10.0 10.0 10.0 10.0 10.0 10.0 10.0 10.0 10.0 10.0 10.0 10.0 0.0010 10.0 10.0 10.0 10.0 10.0 10.0 0.0010 10.0 10.0 0.8459337865868406 10.0 10.0 10.0 10.0 10.0 10.0 10.0 10.0 10.0 10.0 10.0 10.0 
9.943739551348068 0.4426806696083093 0.0017411945230242417 0.0010233149880253642 0.0011372193225235013 0.0010 0.0020814948213464376 0.6515647450239089 0.0010 0.0015395494868976137 4.856237446533095 5.146683795670789 7.279262473958701 7.031480757949441 5.0005 5.0005 9.81401710994846 5.313361400078217 5.0005 0.0010 1.2703411131122149 5.0005 5.538983217189475 3.714291509636456 0.0010 0.0010 8.1340851610313 5.0005 9.84845835641984 9.992896267720026 5.0005 7.614439754519372 9.974834231329291 5.0005 5.515509080609965 0.04671152153344539 0.3110026102174004 0.0010 1.112753865241098 5.0005 10.0 6.583391746553111 5.0005 0.9107369923173594 5.690658814563575 3.002313621618587 9.998573068092485 5.0005 
2.8730559302971956 0.0011404146948557994 0.0010460367945710866 0.0011958908282135164 0.001001001430802552 0.0010002268254294358 0.001000180545609425 5.4337449175727155 9.998843259935745 0.0011937632755016296 5.0005 9.99971309273397 9.999998510927643 9.999938366743232 9.999070241256609 9.999473144435324 9.999245686952616 9.999952497788726 9.999641587497262 9.998845618042054 9.99901222997797 9.999305825258453 9.998661705611044 9.99901222997797 9.998837447876312 0.6427890702805864 9.999981082754317 9.999263376560826 9.999990714545522 9.999961342290806 9.99982159587992 9.999962744264623 0.0021023918054968137 9.99901222997797 9.998661705611044 9.996721554974982 9.99896073656263 9.99901222997797 9.99880427318011 9.999398871606006 9.984617753542816 9.999981746599135 9.999537867225822 9.99901222997797 9.998661705611044 9.620598401988133 9.999354195089689 9.999534173679896 
0.6496566039610476 0.0010 0.0010 0.0010931665666616334 0.0010009047939519905 0.0010 0.0010 0.0010 10.0 0.0011882312661755158 0.1825868698240578 10.0 10.0 10.0 10.0 10.0 10.0 10.0 10.0 10.0 10.0 10.0 10.0 10.0 10.0 0.9044078330482627 9.993766425712172 10.0 10.0 10.0 9.993777787196793 10.0 0.001000000000000334 10.0 10.0 10.0 10.0 10.0 10.0 10.0 10.0 9.993744639322204 10.0 10.0 10.0 9.833377495921665 10.0 10.0 
10.0 2.006238601849049 0.0011161325844380185 0.0010 0.0010 0.0011264753113595057 0.0010 4.814977736847327 0.0010 0.0010 5.000500000000001 10.0 7.332311094319776 10.0 10.0 10.0 9.455985208898957 10.0 10.0 9.187022987463173 10.0 10.0 10.0 10.0 9.067167377473217 0.163882750211999 10.0 10.0 9.663948418420734 10.0 10.0 10.0 10.0 10.0 10.0 2.8076714609706066 7.638774022876389 10.0 3.3280321447188763 10.0 10.0 10.0 10.0 10.0 0.0010 0.0010 10.0 10.0 
0.0010 0.0010 0.0010293152962385379 0.0010 0.0010 0.0010 0.0010 6.306931441176531 10.0 0.0010 0.0010 10.0 10.0 9.998525616003732 10.0 10.0 10.0 10.0 10.0 10.0 10.0 10.0 10.0 10.0 10.0 0.0010 9.998517361745524 10.0 10.0 10.0 10.0 10.0 0.0010 10.0 10.0 0.0010 10.0 10.0 10.0 10.0 10.0 10.0 10.0 10.0 10.0 10.0 10.0 10.0 
0.0010 0.0010 0.0010000856237566353 0.0010452601605743543 0.0010 0.0010000209021203584 0.0010 1.9026942132740785 10.0 0.0010 0.08346750954823447 10.0 10.0 10.0 10.0 10.0 10.0 10.0 10.0 10.0 10.0 10.0 10.0 10.0 10.0 1.0364309384315087 10.0 10.0 10.0 9.91599937723404 10.0 10.0 0.0010 10.0 10.0 9.957812112651581 10.0 10.0 10.0 10.0 10.0 10.0 10.0 10.0 10.0 9.935299807772562 10.0 10.0 
5.000500000000001 0.0011161396243160359 0.001000223326013008 0.0012000971853392338 0.0010000035161779393 0.0011845763232458065 0.001000129512461214 6.488945474045097 9.999108569713579 0.0010 1.6235343905106052 9.999989022977134 9.999981441241506 9.999994870690927 9.999989743589342 9.999986462647149 9.999753958770512 9.99996860575765 9.999991507078192 9.999855675554276 9.999976116692256 9.999991926404377 9.999978491551866 9.99997663121493 9.999855472245464 0.0010 9.998913613944113 9.99998998965432 9.999997984776584 9.999977492765934 9.999991688221941 9.999992548977962 1.0554391413509563 9.99998965576704 9.999980687783939 6.694167089463262 9.999849976036051 9.999978951483453 9.999973376925267 9.999991565012193 10.0 9.999990750348296 9.999987560302054 9.999972411114914 9.999155862162212 9.99836800760541 9.999995303117236 9.999989507993181 
0.0010 0.0010 0.0010 0.0010038276425980027 0.0010 0.0010 0.0010 1.4880630514876083 10.0 0.0010 1.6008075286494305 9.999164387394037 10.0 9.998843922377349 9.99918445126433 9.999689204931402 9.99899871415822 10.0 9.999618888860278 10.0 9.999720429024245 9.999158459777055 10.0 9.999773827512369 10.0 0.0010 9.998913257420508 9.999045106006795 9.999436022147988 10.0 9.999439372646629 9.999768992698474 0.0010 9.99906158798275 10.0 9.832686199655608 10.0 10.0 10.0 9.99977229322319 9.999613420211817 9.999592016644506 9.9997042680915 9.999721197971503 10.0 10.0 9.99984058225257 9.999361039867157 
9.961603108079762 1.9692294238447667 0.0010 0.0010 0.0010 0.0010 0.0010 3.419546504567035 0.0010 0.0010 10.0 10.0 7.611263372737843 10.0 9.95243468694938 10.0 10.0 9.924815221591714 9.902004161796183 5.87916430726618 10.0 10.0 10.0 10.0 6.087917807814054 0.2532608601813188 10.0 10.0 9.62029907189126 10.0 9.935616570661141 10.0 10.0 10.0 10.0 5.418592697240617 0.0010 10.0 5.177783183992511 10.0 10.0 10.0 10.0 10.0 0.0010 0.0010 10.0 9.898543189238337 
3.634613427562998 0.0010 0.0010 0.001741711792883431 0.0010 0.0010 0.0010 5.500450000000001 10.0 0.0010 0.0010 10.0 10.0 10.0 10.0 9.995672523179724 10.0 10.0 10.0 10.0 10.0 10.0 10.0 10.0 10.0 0.0010 10.0 10.0 10.0 10.0 10.0 10.0 0.0010 10.0 10.0 10.0 10.0 10.0 10.0 10.0 10.0 10.0 10.0 10.0 10.0 10.0 10.0 10.0 
0.0010 0.0010 0.0010 0.0010 0.0012136532895256208 0.0010 0.0010 3.7741423212583194 10.0 0.0010 0.0010 10.0 10.0 10.0 10.0 10.0 10.0 10.0 10.0 10.0 10.0 10.0 10.0 10.0 10.0 0.0027186155316504717 10.0 10.0 9.97907624171233 10.0 10.0 10.0 0.0010 10.0 10.0 6.727055769376959 10.0 10.0 10.0 10.0 10.0 10.0 10.0 10.0 10.0 10.0 10.0 10.0 
3.9390248055314876 0.0028761481361078236 0.001097274238722445 0.0010890586798367212 0.0012147657857231242 0.0010080260741281738 0.0010 5.905718869628807 9.974880556514142 0.001012751035275953 5.320986094162949 9.995595345076458 9.997417237690044 9.999969949237988 9.999083658943286 9.99911478032071 9.99471082160256 9.98690551054666 9.997424922021619 9.974880556514142 9.995523656246135 9.998890831077693 9.973869724619133 9.996941939339491 9.974880556514142 0.04187331721679935 9.99959654295354 9.997081703984104 9.99778274704559 9.999726141895742 9.997887956423028 9.999982686815612 0.026119443485859224 9.99810542859784 9.996760945097124 4.208396321114645 9.974880556514142 9.97520489999512 9.974880556514142 9.99672608457947 9.999852995068704 9.987091792579998 9.999134858662812 9.99640529109727 9.948496186093568 9.61386813396049 9.999771746568454 9.999014760671496 
0.0010 0.0010 0.0010 0.0010 0.0010 0.0010 0.0010 5.141121500297454 10.0 0.0010 0.0010 10.0 10.0 10.0 10.0 10.0 10.0 10.0 10.0 10.0 10.0 10.0 10.0 10.0 10.0 0.0010 10.0 10.0 10.0 10.0 10.0 10.0 0.0010 10.0 10.0 0.0010 10.0 10.0 10.0 10.0 10.0 10.0 10.0 10.0 10.0 10.0 10.0 10.0 
7.675455251448627 0.0010 0.0010 0.0010 0.0010 0.0010 0.0010894479486806034 8.935453166460924 10.0 0.00100114888000234 9.50005 10.0 10.0 10.0 10.0 10.0 10.0 10.0 10.0 9.899885401412282 10.0 10.0 10.0 10.0 9.896921340143388 0.0011295751043931771 10.0 10.0 10.0 9.999632681583746 9.998838612915758 10.0 0.0010 10.0 10.0 10.0 10.0 10.0 9.367490566320074 10.0 10.0 10.0 10.0 10.0 10.0 10.0 10.0 10.0 
4.98930126905025 10.0 0.007836118649129373 0.0010 0.0013882459639671257 0.0014588253469747935 0.0024782335047148817 7.9953738998759 0.0010 0.0010 5.629878932270796 10.0 10.0 10.0 9.990966219111172 10.0 10.0 9.984771887185884 9.95546830405327 10.0 9.983644330331217 10.0 10.0 10.0 10.0 0.034671454299434135 10.0 9.991376426827182 10.0 10.0 10.0 10.0 10.0 9.997716703220105 9.984126120241301 9.24537652595969 10.0 10.0 10.0 9.999801412285 9.978124670259447 10.0 10.0 9.977194585761156 0.0010 0.0010 9.988849992257125 9.976505838040545 
3.0245156911964575 0.0010 0.0010 0.001834803419457237 0.0010 0.0010 0.0010 5.706585128107628 10.0 0.0018079703305108866 0.8715318120011037 10.0 10.0 10.0 10.0 10.0 10.0 10.0 10.0 10.0 10.0 10.0 10.0 10.0 10.0 0.0010 10.0 10.0 10.0 10.0 10.0 10.0 0.0010 10.0 10.0 8.77888473027051 10.0 10.0 10.0 10.0 10.0 10.0 10.0 10.0 10.0 10.0 10.0 10.0 
0.0010 0.0010 0.0013673373315016978 0.0017322963133596203 0.0010141208771823442 0.001067353103512263 0.0010063356458968292 5.435411298957987 10.0 0.0010692296446195605 0.0010 10.0 10.0 10.0 10.0 10.0 10.0 10.0 10.0 10.0 10.0 10.0 10.0 10.0 10.0 0.09408106235410509 10.0 10.0 9.997139979432406 10.0 10.0 10.0 0.0010 10.0 10.0 10.0 10.0 10.0 10.0 10.0 10.0 10.0 10.0 10.0 10.0 10.0 10.0 10.0 
1.411189187551668 0.0027368987839239828 0.0010 0.0013475065830123535 0.0010018774268815245 0.0010009242804281991 0.0010 5.189664544150497 9.984765881347698 0.0010 0.28048090140538573 10.0 10.0 9.998687484574704 10.0 10.0 10.0 10.0 10.0 10.0 10.0 10.0 10.0 10.0 10.0 0.0010 10.0 10.0 10.0 10.0 10.0 10.0 0.01529068557177099 10.0 10.0 1.3300423175809621 9.99314831046303 10.0 10.0 10.0 10.0 10.0 10.0 10.0 9.982401384532913 9.589872542351921 10.0 10.0 
0.0010 0.0010 0.0010 0.0010 0.0010 0.0010 0.0013121750097788625 6.679252537749983 10.0 0.0018542350495806418 0.0010 10.0 10.0 10.0 10.0 10.0 9.898035480320624 10.0 10.0 10.0 10.0 10.0 10.0 10.0 10.0 0.0010 10.0 10.0 9.984263376227496 9.985225136673963 10.0 10.0 0.0010 10.0 10.0 0.001000000000000334 10.0 10.0 10.0 10.0 9.9948683857944 10.0 10.0 10.0 10.0 10.0 9.789017152640563 10.0 
0.0010 0.0010 0.0011917282697082282 0.0010 0.0010 0.0010000322561224697 0.0010 1.8232070516834256 10.0 0.0010 10.0 9.999663250416756 9.999979192429608 10.0 9.99967927923542 9.9996763979669 10.0 9.999620811130402 9.999664854053712 10.0 9.999673239523759 9.999658694125015 9.999999046909233 9.999673192325254 10.0 1.0663862276976865 9.99984518509651 9.999681277192188 9.999370086970252 10.0 9.999683256076985 9.9997318351693 0.0010 9.999686793941338 9.999676540458124 0.0010 9.999598946985568 9.999674089434471 9.999694923412255 9.99967720864985 10.0 10.0 9.999699428398367 9.999673860653013 10.0 10.0 9.999985179995026 9.999683599793803 
2.634143102774155 0.0010 0.0010007996911100322 0.0012968827417821275 0.001000919459675173 0.0010 0.0010 5.104297275815152 10.0 0.0010982428805946202 4.319310537028382 9.998434893753325 10.0 9.998753368092363 10.0 9.991037166770855 10.0 10.0 10.0 10.0 10.0 10.0 10.0 10.0 10.0 0.019958157850589638 9.99909031934153 9.991050683777718 10.0 9.999048312993004 9.99727169772308 10.0 0.0010 10.0 10.0 6.1648904607721935 10.0 10.0 10.0 9.991024981759836 10.0 9.999995765622035 9.991760964130851 10.0 10.0 10.0 9.999765397515937 10.0 
3.2474212963372193 0.0010 0.0010 0.001259278413370274 0.0010 0.0010 0.0010 6.161686966040392 10.0 0.0010 0.0010 10.0 10.0 10.0 10.0 10.0 10.0 10.0 10.0 10.0 10.0 10.0 10.0 10.0 10.0 0.0010 10.0 10.0 10.0 10.0 10.0 10.0 0.0010 10.0 10.0 5.172573797260792 10.0 10.0 10.0 10.0 9.981107332953162 10.0 10.0 10.0 10.0 10.0 10.0 10.0 
5.0005 10.0 0.0010 0.0010640259129764344 0.0010008390102164164 0.0010 0.0010 8.454959089713705 0.0010 0.0010 10.0 10.0 10.0 10.0 10.0 10.0 10.0 10.0 10.0 10.0 10.0 10.0 10.0 10.0 10.0 0.0010 10.0 10.0 10.0 10.0 10.0 10.0 10.0 10.0 10.0 10.0 10.0 10.0 10.0 10.0 10.0 10.0 10.0 10.0 0.0010 0.0010 10.0 10.0 
0.0010 0.0010 0.0010 0.0010 0.0010 0.0010 0.0010 3.9153963370552436 10.0 0.0010 0.0010 10.0 10.0 9.999309565204035 10.0 10.0 10.0 10.0 10.0 10.0 10.0 10.0 10.0 10.0 10.0 0.012268193745512287 10.0 10.0 10.0 10.0 10.0 10.0 0.0010 10.0 10.0 9.599903435271926 10.0 10.0 10.0 10.0 10.0 10.0 10.0 10.0 10.0 10.0 10.0 10.0 
0.0010 0.0010 0.0010 0.0010 0.0010 0.0010 0.0010 3.641234110936702 10.0 0.0010 0.0010 10.0 10.0 9.999933207120579 10.0 10.0 9.937076133017253 10.0 9.992658403508129 10.0 10.0 10.0 10.0 10.0 9.965561337710987 0.0010 10.0 9.99387558799231 10.0 10.0 10.0 10.0 0.0010 10.0 10.0 0.0010 10.0 9.998942067472441 10.0 10.0 10.0 10.0 10.0 10.0 10.0 10.0 10.0 10.0 
1.65563775148419 0.0010 0.00491690444889989 0.0011127855673837598 0.0013527053902538015 0.001061178686598124 0.0019477272056929765 5.375961863887415 10.0 0.0010 0.0010 10.0 10.0 10.0 10.0 10.0 10.0 9.944396225689182 10.0 9.918683183785925 10.0 10.0 10.0 10.0 9.882660873088794 0.0010 10.0 10.0 10.0 10.0 10.0 10.0 0.0010 10.0 10.0 0.0010 10.0 10.0 10.0 10.0 9.989725776520746 10.0 10.0 10.0 10.0 10.0 9.998885497565551 10.0 
0.0010 0.0010 0.0010 0.0010 0.0010 0.0010 0.0010 4.030735291862969 10.0 0.0010 0.0010 10.0 10.0 10.0 10.0 10.0 10.0 10.0 10.0 10.0 10.0 10.0 10.0 10.0 10.0 0.0010 10.0 10.0 10.0 10.0 10.0 10.0 0.0010 10.0 10.0 10.0 10.0 10.0 10.0 10.0 10.0 10.0 10.0 10.0 10.0 10.0 10.0 10.0 
0.4382054519576552 0.0010 0.001000002455411771 0.0010319357746055656 0.0010001496075904156 0.0010032522186064102 0.0010000942926314347 0.0010 10.0 0.0010 0.0010 9.998823458251621 9.963144914469629 9.999520685028303 9.998352663141832 9.999273036937174 9.998300659004153 9.99254158997022 9.99767532817313 9.911615959538421 9.998668948946719 9.999202814797686 9.998877588485465 9.99866894734799 9.915022461738035 0.7185471849994592 9.999564275742152 9.998736036049863 9.99432402244513 9.999940621730731 9.998292141218593 9.997873999970544 0.0010 9.99880313516158 9.999295871030517 10.0 9.888650523015686 9.998664259360117 9.908977996286966 9.998668955206574 9.998439700047031 9.999309221577706 9.999301806381332 9.9986689475245 10.0 10.0 9.996309554562334 9.997165372358303 
0.001000000000000334 0.0010 0.0010 0.0010 0.0010061987377005639 0.0010015764095498985 0.0010 3.9761469571158523 10.0 0.001012784515102307 0.0010 10.0 10.0 10.0 10.0 10.0 10.0 10.0 10.0 10.0 10.0 10.0 10.0 10.0 10.0 0.0010 9.991812330920814 10.0 10.0 9.990284657276794 10.0 10.0 0.001000000000000334 10.0 10.0 0.0010 10.0 10.0 10.0 10.0 10.0 10.0 10.0 10.0 10.0 10.0 10.0 10.0 
0.5124050796186363 0.0010 0.0010 0.0010 0.0010 0.0010 0.0010 0.0010 9.597672381936013 0.0010 0.0010 10.0 10.0 10.0 10.0 10.0 10.0 10.0 10.0 9.800072583219132 10.0 10.0 10.0 10.0 9.800112508010391 0.0010 10.0 10.0 10.0 10.0 10.0 10.0 0.45256940933184286 10.0 10.0 0.0010 10.0 10.0 10.0 10.0 10.0 10.0 10.0 10.0 9.808990556072697 9.344125493518234 10.0 10.0 
1.8140886265527314 0.0010 0.0010 0.0010 0.0010 0.0010562157953023493 0.0010 5.828617169344645 10.0 0.0010001600290378261 0.04435936294579346 10.0 10.0 10.0 10.0 10.0 10.0 10.0 10.0 10.0 10.0 10.0 10.0 10.0 10.0 0.0010 10.0 10.0 10.0 10.0 10.0 10.0 0.001000000000000334 10.0 10.0 0.44542228983278365 10.0 10.0 10.0 10.0 10.0 10.0 10.0 10.0 10.0 10.0 10.0 10.0 
1.8809353312622512 0.0010 0.0010 0.0010 0.0010 0.0010099939024501398 0.0010 4.911445180370666 10.0 0.0010 0.0010 10.0 10.0 10.0 10.0 10.0 10.0 10.0 10.0 10.0 10.0 10.0 10.0 10.0 10.0 0.0010 10.0 10.0 10.0 10.0 10.0 10.0 0.0010 10.0 10.0 0.9086764580970548 10.0 10.0 10.0 10.0 10.0 10.0 10.0 10.0 10.0 10.0 9.986903101914287 10.0 
0.0010 0.0010 0.0010 0.001074465082159158 0.0010 0.0010 0.0010 4.062006849357692 10.0 0.0010 0.0010 10.0 10.0 10.0 10.0 10.0 9.970566546585943 10.0 10.0 10.0 10.0 10.0 10.0 10.0 10.0 0.0010 10.0 10.0 10.0 10.0 10.0 10.0 0.0010 10.0 10.0 0.0010 10.0 10.0 10.0 10.0 10.0 10.0 10.0 10.0 10.0 10.0 10.0 10.0 
9.981424486738288 0.7439283178404112 0.0011155518111904963 0.0010 0.001146237587255139 0.0010 0.0013966715497402183 1.2759897637473747 0.0010 0.0015398361546905574 5.044209826659962 4.058111362078446 7.687965494029408 7.720441994472942 5.0005 3.9202358094514125 9.926532723205863 6.015337648455088 4.07981468746526 0.0010 1.3282134885936072 4.159335194196068 3.554303423020966 2.5273926180205413 0.0010 0.021866857866040867 8.583649758291855 1.806370586453423 9.934286673745712 9.992125747238092 5.38107398666505 8.303386780618501 10.0 1.142511087448673 4.929105971261085 1.5190894092510556 0.40085507420079547 1.2217089323583266 0.5291922290760755 3.232662679373898 9.996329212000692 7.3615387215661325 4.0144880020156455 0.5646366961141585 5.0005 2.2984667847255773 10.0 0.9722198381731286 
0.7749281409434952 0.0010 0.0010201097933386935 0.001073153386256621 0.0010012888070681395 0.0010183425577746123 0.0010078806599335324 0.0010 9.226071859056503 0.0010550652969407274 0.35739555879511187 9.941297778516878 9.986066212164848 9.990677804275437 10.0 9.985883175355694 9.996578625001098 9.97677063465412 9.985753164271854 9.243027088311502 10.0 9.938016410993091 10.0 10.0 9.243018355690321 0.0666243931912342 9.992843480954685 10.0 9.994574433675522 9.999445690479336 9.990813722650195 9.977891663254384 0.7749281409434952 10.0 10.0 0.0010 9.242785631041393 10.0 10.0 10.0 9.999921810182835 9.987996078284983 9.985882292245421 10.0 9.591786517769775 9.48770514533954 9.999567443437233 10.0 
2.570900951285806 0.0010 0.0010013745752680005 0.0015400825494010523 0.0010 0.0010 0.0010 5.27540657777617 10.0 0.0010 0.0010 10.0 10.0 10.0 10.0 10.0 10.0 10.0 10.0 10.0 10.0 10.0 10.0 10.0 10.0 0.0010 10.0 10.0 9.999672499687994 10.0 10.0 10.0 0.0010 10.0 10.0 2.0155225950529987 10.0 10.0 10.0 10.0 10.0 10.0 10.0 10.0 10.0 10.0 10.0 10.0 
2.3433328589642075 0.0024226663857502538 0.0010003212401801854 0.0010033355296101684 0.0010005943572825896 0.0010109013874407644 0.0010079598202742525 5.133165304064416 9.977025126956294 0.0010004802460728737 0.17502295856696332 9.996658449088835 9.97316769196072 9.999666318522369 9.99439719583425 9.993534461048348 9.999750934293537 9.993415336285269 9.997503083187436 9.97757386511795 9.973458321504904 9.9958650762996 9.989549929830915 9.990069350683019 9.97757657690035 0.003265135178310795 9.999882398134412 9.99546726377835 9.99778953277992 9.999327469970192 9.987062713528294 9.999926592315738 0.02336980252666429 9.993803583256936 9.989904568627733 9.451441155074646 9.977596661510441 9.990306746804253 9.989409590254049 9.995369460142047 9.972803999758362 9.999981532960769 9.981305601478608 9.990327921366331 9.977058488008518 9.958090437829002 9.999995448583329 9.997754094344325 
7.136002830883374 10.0 0.0010 0.0010 0.0010 0.0010 0.0010 10.0 0.0010 0.0010 2.5964765239463157 10.0 10.0 10.0 10.0 10.0 10.0 10.0 10.0 10.0 9.999213229099261 10.0 9.999410752986376 9.999771475399344 10.0 0.0010 10.0 9.999763657076617 10.0 10.0 10.0 10.0 10.0 9.999482117628727 9.999747636731827 0.0010 10.0 9.999396122455686 10.0 9.999200108994428 10.0 10.0 10.0 9.99968715013804 0.0010 5.724392359573579 10.0 10.0 
0.0010 0.0010 0.0010 0.001011294447282537 0.0010 0.0010 0.0010 1.7897467824237534 10.0 0.0010 0.13559858889427545 10.0 9.999967106598042 10.0 10.0 10.0 10.0 10.0 10.0 10.0 10.0 10.0 10.0 10.0 10.0 0.0010 10.0 10.0 10.0 10.0 10.0 10.0 0.0010 10.0 10.0 10.0 10.0 10.0 10.0 10.0 10.0 10.0 10.0 10.0 10.0 10.0 10.0 10.0 
0.0010 0.0010 0.0010 0.0013914104904775668 0.0010 0.0010 0.0010 5.036666820052613 10.0 0.0010 0.0010 10.0 10.0 9.446291697365043 10.0 10.0 10.0 10.0 10.0 10.0 10.0 10.0 10.0 10.0 10.0 0.0010 10.0 10.0 10.0 10.0 10.0 10.0 0.0010 10.0 10.0 0.0010 10.0 10.0 10.0 10.0 10.0 10.0 10.0 10.0 10.0 10.0 10.0 10.0 
2.0090447191866234 0.0010 0.0010 0.0014762372940619517 0.001018401873522622 0.0010 0.0010 5.39347501557116 10.0 0.0010 0.001000000000000334 10.0 10.0 10.0 10.0 10.0 9.925217839638709 10.0 10.0 10.0 10.0 10.0 10.0 10.0 10.0 0.0010 10.0 10.0 10.0 10.0 10.0 10.0 0.001000000000000334 10.0 10.0 0.2957880269737325 10.0 10.0 10.0 10.0 10.0 10.0 10.0 10.0 10.0 10.0 10.0 10.0 
10.0 5.670541375736887 0.0010 0.0026444005017592703 0.0013291386049494032 0.0010 0.0010 7.153584653439832 0.0010 0.0010 3.018286214545403 10.0 9.972094519842562 10.0 10.0 10.0 10.0 10.0 10.0 9.922849427102047 10.0 10.0 10.0 10.0 9.919690330086878 0.0010 10.0 10.0 10.0 9.844265872249954 10.0 10.0 10.0 10.0 10.0 0.0010 9.387463461780833 10.0 7.523210861480318 10.0 10.0 9.972855178429018 10.0 10.0 0.0010 0.0010 10.0 10.0 
7.065597558630406 10.0 0.0010 0.0010498881790743538 0.0010 0.0010 0.0010 10.0 0.0010 0.0010 10.0 10.0 10.0 10.0 10.0 10.0 10.0 10.0 10.0 10.0 10.0 10.0 10.0 10.0 10.0 0.0010 10.0 10.0 10.0 10.0 10.0 10.0 10.0 10.0 10.0 1.5502448330615368 10.0 10.0 10.0 10.0 10.0 10.0 10.0 10.0 0.0010 0.0010 10.0 10.0 
10.0 3.917418357100105 0.0010 0.0010 0.0011022432626476054 0.0010 0.0011194059991397548 6.655995479043636 0.0010 0.0010 5.220978468645947 9.973846681100184 9.093976988802995 9.9950186704963 10.0 9.982026386824494 9.737046336829723 9.985513875900628 10.0 9.42368703364252 10.0 9.971719803672464 9.862251401756625 10.0 9.377352638276001 0.0010 9.995549070123905 10.0 10.0 9.971186854774317 9.971861038896813 9.731539211359856 10.0 10.0 10.0 5.1286195242470285 8.602318802573782 9.80872443727061 4.377437852111378 9.825652506744474 10.0 9.975784495509803 9.980300384311608 10.0 0.0010 0.12754304780962045 9.970544065664248 9.996333160861015 
0.0010 0.0010 0.0010 0.0020886274705857887 0.0010 0.0010 0.0010361069117660493 3.5244069276385 10.0 0.002004791316076794 0.2856476338839068 10.0 10.0 10.0 10.0 10.0 9.999267942583057 10.0 10.0 10.0 10.0 10.0 10.0 10.0 10.0 0.0010 9.996798041295031 10.0 10.0 10.0 9.99014749906056 9.999161682129511 0.0010 10.0 10.0 10.0 10.0 10.0 10.0 10.0 10.0 10.0 10.0 10.0 10.0 10.0 10.0 10.0 
0.0010 0.0010 0.0010 0.0010 0.0010 0.0010 0.0010368176769046471 6.273212708132704 10.0 0.0010 0.0010 10.0 10.0 10.0 10.0 10.0 10.0 10.0 10.0 10.0 10.0 10.0 10.0 10.0 10.0 0.128571503946958 9.997524693072478 10.0 9.999990932513992 10.0 9.996554736880661 10.0 0.0010 10.0 10.0 0.9241935739719285 10.0 10.0 10.0 10.0 10.0 10.0 10.0 10.0 10.0 10.0 10.0 10.0 
3.394794925051659 0.0010 0.0010261688768082129 0.0010 0.0010032450462079344 0.0010126086057219157 0.0010 5.098787218377579 10.0 0.0010 0.27370797174537465 9.999794857589892 10.0 10.0 10.0 10.0 9.998937479526278 10.0 10.0 10.0 10.0 9.998145578822946 10.0 10.0 10.0 0.0010 10.0 10.0 10.0 10.0 10.0 10.0 0.0010 10.0 10.0 5.0005 10.0 10.0 10.0 10.0 9.999045634152028 10.0 10.0 10.0 9.994404923026721 10.0 10.0 10.0 
10.0 5.500450000000001 0.0022240774295440423 0.0010 0.0010858652630050599 0.0012554781841804708 0.0010 7.461104076537717 0.0010 0.0010 7.4554271711791404 10.0 10.0 9.8423505722354 10.0 10.0 10.0 9.798957657657883 9.892747863764217 9.720504690473597 10.0 10.0 10.0 10.0 9.92505174149941 0.0010 10.0 10.0 10.0 10.0 9.923869466641262 10.0 10.0 10.0 10.0 7.3280302369737 7.825572578664849 10.0 8.78862898166741 10.0 9.94601297483893 10.0 10.0 10.0 0.0010 0.0010 10.0 10.0 
0.4316238342933812 0.0010 0.0010 0.0010166101195376353 0.0010 0.0010 0.0010 0.0010 9.531187527068814 0.0010 0.0010 10.0 10.0 10.0 10.0 10.0 10.0 10.0 10.0 9.644565954759752 10.0 10.0 10.0 10.0 9.644642564322034 0.0010 10.0 10.0 10.0 10.0 10.0 10.0 0.5152839645827443 10.0 10.0 2.2714684843106783 9.518451839147101 10.0 10.0 10.0 10.0 10.0 10.0 10.0 9.704099888807004 9.468956732011055 10.0 10.0 
6.184008883541559 10.0 0.0010 0.0010 0.0011100745834059008 0.0010 0.0010 10.0 0.0010 0.0010 0.0010 10.0 10.0 10.0 10.0 10.0 10.0 10.0 10.0 10.0 10.0 10.0 10.0 10.0 10.0 0.04331687080886132 10.0 10.0 10.0 9.991395705705068 10.0 10.0 10.0 10.0 10.0 10.0 10.0 10.0 10.0 10.0 10.0 10.0 10.0 10.0 0.0010 0.0010 10.0 10.0 
9.717918475756777 2.474855345706986 0.001002606099479136 0.001172601272086969 0.0010002724450313763 0.0010044626088486497 0.0010091339811867752 5.8364386186504 0.0010 0.0012404080371962774 4.493394599117019 9.99492378139664 8.525084867895508 9.999829187372537 9.999849479562904 9.99981454235168 9.834928872093267 9.999925268938988 9.999806640104987 8.360008615190448 9.990239272918881 9.995974997405174 9.992534318843399 9.997320385127752 8.358783757710114 0.0010 9.999506656538234 9.997221073258451 9.999732556139833 9.999426297715502 9.999861726351176 9.860162553089578 10.0 9.993654067470883 9.997010065782426 3.06108818027206 8.176373395916006 9.992534547931086 4.865893204473251 9.990067594487348 9.999422654161402 9.999289340811767 9.999842505708365 9.996251775472565 0.0010 0.0010 9.999677381963336 9.999901065195445 
3.224124692260936 0.0010 0.0010 0.0016704606217520688 0.0010 0.0010 0.0010 5.461911187531852 10.0 0.0010 0.0010 10.0 10.0 10.0 10.0 10.0 10.0 10.0 10.0 10.0 10.0 10.0 10.0 10.0 10.0 0.0010 10.0 10.0 10.0 10.0 10.0 10.0 0.0010 10.0 10.0 4.195230185206335 10.0 10.0 10.0 10.0 10.0 10.0 10.0 10.0 10.0 10.0 10.0 10.0 
10.0 0.6019369453840461 0.0010247402936180072 0.0016840775009065944 0.0010744411929625426 0.0010354670257386623 0.001370820126431244 0.7857495511875223 0.0010 0.0014109041732766393 8.269418196674433 7.915487806970866 9.428290394583067 9.535773984818404 4.090167847448163 6.686117404315484 9.97312738730726 9.452064256733381 6.928480331845606 0.0010 1.5575702757809413 5.565039107933256 1.3242407948724542 1.5323838982424465 0.0010 0.13530265622328788 9.428225499202695 4.008939814835459 9.97587494910431 9.881338851097272 8.884138905130225 9.517799948221997 10.0 4.153052052571034 1.5503466093927178 4.958482830869423 0.0010 1.2175363804930885 0.23364250316979462 3.939188572453541 9.996097563618049 9.525044201742885 6.841859599456769 1.5567263814444856 0.0010 0.0010 9.783306548878121 5.732831784154939 
0.0010 0.0010 0.0010 0.0010 0.0010 0.0011342308513543943 0.0010 4.110563736595337 10.0 0.001610644768383417 0.0010 10.0 10.0 10.0 10.0 10.0 10.0 10.0 10.0 10.0 10.0 10.0 10.0 10.0 10.0 0.0010 10.0 10.0 10.0 10.0 10.0 9.999555138637191 0.0010 10.0 10.0 9.059663447603025 10.0 10.0 10.0 10.0 10.0 10.0 10.0 10.0 10.0 10.0 10.0 10.0 
0.0010 0.0010 0.0010 0.0010 0.0010 0.0013799683047233534 0.0010 3.813033434356381 10.0 0.001689952419557053 0.0010 10.0 10.0 10.0 10.0 10.0 9.972756472668674 10.0 10.0 10.0 9.975597146576538 10.0 10.0 10.0 10.0 0.18819154405735883 9.999169804920367 10.0 10.0 10.0 10.0 10.0 0.0010 10.0 10.0 10.0 10.0 10.0 9.415171363708813 9.98724296221637 9.996838534755696 9.994193089998493 10.0 10.0 10.0 10.0 10.0 10.0 
10.0 0.6105026381715809 0.0021453919733737145 0.0010042661973038284 0.0010 0.0011715411118139124 0.0010 0.8763366141410696 0.0010 0.0010079118803834645 10.0 5.602137872853795 10.0 9.656561115942225 7.078272183570074 7.661875865672491 10.0 9.806675003340219 9.959496909179993 0.0010 0.0010 5.34700854443925 0.0010 1.0381537905645883 0.0010 0.0010 9.993480566042225 3.8694391101816095 9.99733105578153 10.0 9.901230574212201 10.0 10.0 4.392503539566678 0.0010 3.6039652125654835 0.0010 0.0010 0.0010 4.935598358092975 10.0 10.0 7.428465022192617 0.7883965386163965 0.0010 0.3326429123833534 9.848434156528423 7.2956788017071 
2.1047854209059236 0.0010 0.0010 0.0014663381432859033 0.0010 0.0010 0.0010 5.506735606047875 10.0 0.0010 0.0010 10.0 10.0 10.0 10.0 10.0 10.0 10.0 10.0 10.0 10.0 10.0 10.0 10.0 10.0 0.0010 10.0 10.0 10.0 10.0 10.0 10.0 0.0010 10.0 10.0 1.6471674669773342 10.0 10.0 10.0 10.0 10.0 10.0 10.0 10.0 10.0 10.0 10.0 10.0 
0.0010 0.0010 0.0010 0.0010 0.0010 0.0010 0.0010198890096021727 2.1288098362817935 9.950773615635478 0.001033836298669304 0.0010 10.0 10.0 10.0 10.0 10.0 10.0 10.0 10.0 10.0 10.0 10.0 10.0 10.0 10.0 0.0010 10.0 10.0 10.0 10.0 10.0 10.0 0.05022638436452166 10.0 10.0 10.0 10.0 10.0 10.0 10.0 10.0 10.0 10.0 10.0 9.942724800105095 9.920401005831124 10.0 10.0 
8.21281346099861 10.0 0.0013752892872221211 0.0011156690660674834 0.0010 0.0011678563567312696 0.0010 10.0 0.0010 0.0010124713685438884 10.0 10.0 10.0 10.0 10.0 10.0 10.0 10.0 10.0 10.0 10.0 10.0 10.0 10.0 10.0 0.031298570111008554 10.0 10.0 10.0 10.0 10.0 10.0 10.0 10.0 10.0 7.76112116002499 10.0 10.0 10.0 10.0 9.98564767695273 10.0 10.0 10.0 0.0010 0.001000000000000334 10.0 10.0 
7.0844194556054365 1.5915891526041 0.0010 0.0010 0.0010 0.0010171813424959257 0.0010734924989871811 3.674951393890322 0.0010 0.0010006625289379412 4.495048137135936 10.0 7.616583516919607 10.0 10.0 10.0 9.30753499809624 10.0 10.0 7.446472348012952 10.0 10.0 10.0 10.0 7.440829216886028 1.6701823504815367 9.99934982047431 10.0 9.99924806906899 10.0 9.999225429460612 9.977388523660936 10.0 10.0 10.0 4.516397521960268 7.22436165596411 10.0 5.0005 10.0 9.9958329227448 9.999203573608847 10.0 10.0 0.0010 0.0010 10.0 10.0 
0.001000000000000334 0.001000000000000334 0.0010 0.0010708118444942418 0.0010 0.0010 0.001068750577816754 6.132930468971954 10.0 0.0011259154987909364 0.0010 10.0 10.0 10.0 10.0 10.0 10.0 10.0 10.0 10.0 10.0 10.0 10.0 10.0 10.0 0.40797185916418416 10.0 10.0 10.0 10.0 10.0 10.0 0.001000000000000334 10.0 10.0 0.0010 10.0 9.994627400107111 10.0 10.0 10.0 10.0 10.0 10.0 10.0 10.0 10.0 10.0 
0.0010 0.0010 0.0010 0.0010 0.0010046147406935666 0.0010 0.0010 4.272583109664849 10.0 0.0010 0.0010 10.0 10.0 10.0 10.0 10.0 10.0 10.0 10.0 10.0 10.0 10.0 10.0 10.0 10.0 0.0010 10.0 10.0 10.0 10.0 10.0 10.0 0.0010 10.0 10.0 6.25775268720284 10.0 10.0 10.0 10.0 10.0 10.0 10.0 10.0 10.0 10.0 10.0 10.0 
10.0 0.3182056287646171 0.0010 0.0016670905406168627 0.0013969606413714755 0.0010 0.003292958123149183 0.001000000000000334 0.0010 0.0025253270202284187 0.0010 0.18024303504393213 4.910208782734877 5.0005 0.001000000000000334 1.1996863264868596 9.8129610228024 0.5139519974026561 0.001000000000000334 0.001000000000000334 0.001000000000000334 0.10975889635680058 0.001000000000000334 0.001000000000000334 0.001000000000000334 0.24556417120644666 5.6139979514461 0.001000000000000334 9.758442086230254 9.743576686749742 5.0005 5.0005 10.0 0.001000000000000334 0.001000000000000334 1.6199823001303715 0.001000000000000334 0.001000000000000334 0.001000000000000334 0.001000000000000334 9.947881076741057 5.0005 1.1533999679571556 0.001000000000000334 0.4638384019698747 5.200691224263119 9.265495725262642 0.001000000000000334 
10.0 7.387255011322154 0.0010 0.0010 0.0010 0.0010 0.0010 9.05652825988136 0.0010 0.0010 2.258508640085541 10.0 10.0 10.0 10.0 10.0 10.0 10.0 10.0 10.0 10.0 10.0 10.0 10.0 10.0 0.0010 10.0 10.0 10.0 9.999806221070681 10.0 10.0 10.0 10.0 10.0 0.0010 5.184168810549219 10.0 9.250730728494647 10.0 10.0 10.0 10.0 10.0 0.8359329810571721 0.0010 10.0 10.0 
1.2947492039484252 0.0010 0.0010 0.0010 0.0010 0.0010 0.0010 5.811173635748258 10.0 0.0010 0.12657398984257906 10.0 10.0 10.0 10.0 10.0 10.0 10.0 10.0 10.0 10.0 10.0 10.0 10.0 10.0 0.0010 10.0 10.0 10.0 10.0 10.0 10.0 0.0010 10.0 10.0 10.0 10.0 10.0 10.0 10.0 10.0 10.0 10.0 10.0 10.0 10.0 10.0 10.0 
0.0010 0.0010 0.0010 0.0010 0.0010 0.0010 0.0010 3.8178333351128098 10.0 0.0010 0.0010 10.0 10.0 10.0 10.0 10.0 10.0 10.0 10.0 10.0 10.0 10.0 10.0 10.0 10.0 0.0010 10.0 10.0 10.0 10.0 10.0 10.0 0.0010 10.0 10.0 0.0010 10.0 10.0 10.0 10.0 10.0 10.0 10.0 10.0 10.0 10.0 10.0 10.0 
10.0 0.39938747113535505 0.0010 0.002243630030095602 0.0010011276691973584 0.0010062392156234832 0.0010 0.4150827136489822 0.0010 0.0010 2.1037388042072576 0.0010 10.0 9.935305780060764 0.0010 0.0010 8.200661308955745 2.3751274908989535 0.0010 0.0010 0.0010 0.0010 0.0010 0.0010 0.0010 2.1272833882646185 10.0 0.0010 9.998915408908795 10.0 9.429909274658769 10.0 10.0 0.0010 0.0010 0.13876222069283312 0.0010 0.0010 0.0010 0.0010 9.99950856977129 9.590930840630012 0.0010 0.0010 0.0010 0.0010 5.0005 0.0010 
10.0 7.338399063969001 0.0010 0.0010 0.0010 0.0012193654956798989 0.0010 8.94511849384139 0.0010 0.0010 6.6253377043071655 10.0 10.0 10.0 10.0 10.0 10.0 10.0 10.0 10.0 10.0 10.0 10.0 10.0 10.0 0.0010 10.0 10.0 10.0 10.0 10.0 10.0 10.0 10.0 10.0 7.709960302939546 10.0 10.0 10.0 10.0 10.0 10.0 10.0 10.0 0.0010 0.0010 10.0 10.0 
0.0010 0.0010 0.0010 0.0010 0.0010 0.0010 0.0011445329212837903 5.837147609170513 10.0 0.0010 0.0010 10.0 10.0 10.0 10.0 10.0 10.0 10.0 10.0 10.0 10.0 10.0 10.0 10.0 10.0 0.0010 10.0 10.0 10.0 10.0 10.0 10.0 0.0010 10.0 10.0 7.817926967247927 10.0 10.0 10.0 10.0 10.0 10.0 10.0 10.0 10.0 10.0 10.0 10.0 
0.00427060747139295 0.0021040192590416383 0.0010000770497791821 0.0010038973777614498 0.0010000825844602465 0.0010855524779856407 0.001000025443375246 2.548869777985974 9.996955388323578 0.001154384850831518 0.008489094979554641 9.99995654241695 9.999920862099556 9.99992360436597 9.999997861654272 9.999997887196418 9.99390830999657 9.999931243144122 9.999995123411644 9.998311247870458 9.994620084180713 9.999998033898777 9.999974541989772 9.999998150471018 9.99830809987093 0.01937453976280712 9.999835500544473 9.999997905403003 9.999995382911129 9.99996596699602 9.999957358357271 9.986599847132085 0.00406042249615419 9.999998025131442 9.999998066915422 8.758319153391955 9.998743255185518 9.99999808308007 9.870835902455262 9.997231373983457 9.999884801834957 9.999919193040341 9.99999759120013 9.999998063138717 9.996835583290128 9.996835169220866 9.999999530359453 9.9999772275147 
10.0 0.6114722725468662 0.003195251899588453 0.0016957679046529501 0.0010631741295055112 0.0012726339515621993 0.0014585861326236777 0.0010 0.0010 0.0024186510366128564 5.0005 1.1177292347662338 5.137102327881772 4.953943716170692 0.0010 2.3694277688754184 9.924394759668173 4.890911925290758 3.6354187787712418 0.50095 0.0010 0.0010 0.0010 0.0010 0.50095 0.42511627589884693 6.365755099120413 0.0010 9.793715209397035 9.932730513644897 4.949279958951979 5.133585686234493 10.0 0.0010 0.0010 0.0010 0.0010 0.0010 0.0010 0.0010 9.96907984033443 4.95181071098055 2.335450090999772 0.0010 0.0010 0.0010 9.438874054492794 0.0010 
0.0010 0.0010 0.0010 0.0010 0.0010 0.0010 0.0010 5.40777272040766 10.0 0.0010 0.0010 10.0 10.0 10.0 10.0 10.0 9.969004353180598 10.0 10.0 10.0 10.0 10.0 10.0 10.0 10.0 0.0010 10.0 10.0 10.0 10.0 10.0 10.0 0.0010 10.0 10.0 4.388722958913379 10.0 10.0 10.0 10.0 10.0 10.0 10.0 10.0 10.0 10.0 10.0 10.0 
6.489967445982481 0.0010 0.0010 0.0010 0.0010 0.0010 0.0010821345277321566 7.745025762291828 9.856518470380191 0.0010008879271635677 9.973423132613249 9.999995694557793 10.0 9.999999864209522 9.999998312590234 9.999990340081943 9.97865991172435 10.0 9.999998752039968 9.864849075320432 9.999949878336876 9.999999835627362 9.98847001199953 9.999999974210988 9.864849060390792 0.0010 9.999997614906752 9.999998642022078 9.999999881794787 10.0 9.999967191840001 10.0 0.14970984343780006 9.999998105296985 9.99999999989525 9.848747171973585 9.859236108464344 9.991637701106047 9.572499131946868 9.999998958495015 9.994415516559549 9.999996710909086 9.999955790360024 9.999999968890732 9.856518470380191 9.526751237802989 10.0 9.999999960277508 
9.776371922062548 7.704112846851604 0.0010541694625359724 0.0010166975678664277 0.0010080871371157443 0.001000490563033014 0.0010 8.742956218611937 0.0012095052272118457 0.0010 0.50095 10.0 10.0 10.0 10.0 10.0 10.0 10.0 10.0 9.688792898848131 10.0 10.0 10.0 10.0 9.688346644383955 0.0010 10.0 10.0 10.0 10.0 10.0 10.0 9.960918435063178 10.0 10.0 0.0010 9.625972501291418 10.0 8.396729124034309 10.0 9.999973619325957 10.0 10.0 10.0 0.0012095052272118457 5.000500000000001 9.999964972290163 10.0 
0.0010 0.0010 0.0010 0.0010 0.0010 0.0010 0.0010 4.328175859294376 10.0 0.0013251029580691222 0.0010 10.0 10.0 10.0 10.0 10.0 10.0 10.0 10.0 10.0 10.0 10.0 10.0 10.0 10.0 0.0010 10.0 10.0 10.0 10.0 10.0 10.0 0.0010 10.0 10.0 10.0 10.0 10.0 10.0 10.0 9.874204436876276 10.0 10.0 10.0 10.0 10.0 10.0 10.0 
3.520050599465003 0.0010 0.0010 0.0010 0.0010 0.0011336299476815519 0.0010 5.446994427465678 9.288261311202184 0.0010 0.0010 10.0 10.0 10.0 10.0 10.0 10.0 10.0 10.0 10.0 10.0 10.0 10.0 10.0 10.0 0.0010 10.0 10.0 10.0 10.0 10.0 10.0 0.6704003582247573 10.0 10.0 8.151268220789799 10.0 10.0 10.0 10.0 10.0 9.995020231613301 10.0 10.0 9.289026475491244 9.2058499871927 10.0 10.0 
6.587962433408364 0.0013902664500702764 0.0010000600484260907 0.0010000250398214039 0.0010007041950475242 0.0010103276095211504 0.0011493134942955501 7.8161765577754005 9.209969837399012 0.0010001101950882227 8.141286452105895 9.999287846318179 9.999439378926668 9.999385342796685 9.99856400442187 9.998620629913963 9.999963017328694 9.986990265865636 9.862315424799853 9.999170241028544 9.999275394277918 9.998652243234286 9.999275394358028 9.999284282586427 9.999170119578826 0.0118818212179295 9.99876545811403 9.999275394277918 9.9994178996709 9.999996089192713 9.999290583707124 9.999630314684003 0.7909364688174154 9.999276534974895 9.998414013377563 6.983430463843561 9.99914252931325 9.998693332903626 9.99928865708241 9.998705080690401 9.999998263171198 9.999294509175645 9.99929000061513 9.999281430682998 9.998193185647889 9.99930380630799 9.99998909666611 9.997449697524283 
4.565665264324546 0.0010 0.0010 0.001128277052632061 0.0010 0.001008653720379521 0.0010 5.386583975305974 9.993337579215934 0.0010 0.04441750556413204 10.0 10.0 9.999296035296187 9.99995743264832 10.0 10.0 10.0 10.0 9.99878813079946 9.999960655238269 9.999978294725771 9.999890490506013 9.979984398328936 9.998779567266324 0.0010 10.0 9.999959404110866 10.0 10.0 10.0 10.0 0.007662939776828637 9.999945494597476 9.999895851934458 10.0 9.997667864396984 9.999948364116634 9.999931492707203 10.0 9.997308841286841 10.0 10.0 9.979067621586676 10.0 10.0 10.0 10.0 
0.8554849111943332 0.0010981172108122188 0.001015604590744329 0.0010645154244498037 0.0010003224679770886 0.0010166075696138898 0.0010001716622691753 0.0010 9.519451663821203 0.0010286893897368604 0.56842128080808 9.999993257212877 9.99999696408288 9.999988869684934 9.999905579508034 9.999985215679727 9.999991392917458 9.999990405390715 9.999860132330666 9.761461767701519 9.99998925739834 9.999992103421443 9.999308696220488 9.999988119380921 9.761506271131744 0.0491824487114377 9.999973337308054 9.999854229429522 9.999996346637506 9.999910467867368 9.999989588801848 10.0 0.5402510898134683 9.999995151817835 9.999383457005393 0.0010 9.999878875795261 9.999988153870287 9.999988153844663 9.999991455134754 9.999964775648381 9.99982659434953 9.999984405797528 9.999988119130979 9.774566141907568 9.216163550753286 9.999726089759466 9.999994745669682 
7.125932280636066 0.0010 0.0010 0.0019147598254571916 0.0010 0.0010 0.0010 7.665071419307086 10.0 0.0010 0.0010 10.0 10.0 10.0 10.0 10.0 10.0 9.993854910020776 10.0 10.0 10.0 10.0 10.0 10.0 10.0 0.0010 10.0 10.0 10.0 10.0 10.0 10.0 0.0010 10.0 10.0 7.615498156270654 10.0 10.0 10.0 10.0 9.953824744613831 10.0 10.0 10.0 10.0 10.0 10.0 10.0 
10.0 4.199128853174232 0.003134644109578099 0.0010 0.0011184197478120023 0.0013742021864651254 0.0018343393483020412 7.2170544347357914 0.001000000000000334 0.0010 0.18573390506129495 10.0 9.690022961468676 10.0 10.0 10.0 9.99210596924741 10.0 10.0 7.097135072775545 10.0 10.0 10.0 10.0 7.102784800962633 0.0010 9.955002997512688 10.0 9.980993770165565 9.979824506475179 10.0 10.0 10.0 10.0 10.0 5.0005 10.0 10.0 10.0 10.0 9.993862889783541 10.0 10.0 10.0 0.001000000000000334 0.001000000000000334 9.931049789902726 10.0 
10.0 6.266885894821281 0.0010 0.0010 0.0010 0.0010 0.0010 8.707285395468396 0.0010 0.0010 8.030133465183614 10.0 9.992086444733966 10.0 10.0 10.0 9.996273126371172 9.99633075598959 10.0 10.0 10.0 10.0 10.0 10.0 10.0 0.0010 9.995202731746971 10.0 9.993505392703101 9.917561435162922 10.0 9.999870886832671 10.0 10.0 10.0 6.997857717479464 10.0 10.0 10.0 10.0 9.999001935239354 10.0 10.0 10.0 0.0010 1.46366664239594 10.0 10.0 
0.94632849348492 0.0010 0.0010 0.0010 0.0010 0.0010 0.0010 0.0010 10.0 0.0010 5.067387115575668 10.0 10.0 10.0 10.0 10.0 10.0 9.962330311053897 10.0 10.0 10.0 10.0 10.0 10.0 10.0 0.0010 10.0 10.0 10.0 10.0 10.0 10.0 0.0010 10.0 10.0 5.219774504695959 10.0 10.0 10.0 10.0 9.999126639658396 10.0 10.0 10.0 10.0 10.0 10.0 10.0 
6.136018411929444 0.0010 0.0010 0.0010 0.0010 0.0010 0.0010 6.805307250509295 10.0 0.0010 0.0010 10.0 10.0 10.0 10.0 10.0 10.0 10.0 10.0 10.0 10.0 10.0 10.0 10.0 10.0 0.0010 10.0 10.0 10.0 9.832724719251138 10.0 10.0 0.0010 10.0 10.0 10.0 10.0 10.0 10.0 10.0 10.0 10.0 10.0 10.0 10.0 10.0 10.0 10.0 
0.0010 0.0010 0.0010 0.0010 0.0010 0.0010 0.0010 6.510512286872118 10.0 0.0010 0.0010 10.0 10.0 10.0 10.0 10.0 10.0 10.0 10.0 10.0 10.0 10.0 10.0 10.0 10.0 0.0010 10.0 10.0 10.0 10.0 10.0 10.0 0.0010 10.0 10.0 0.20524890533706208 10.0 10.0 10.0 10.0 10.0 10.0 10.0 10.0 10.0 10.0 10.0 10.0 
0.6409723808098402 0.0010 0.0010 0.0010 0.0010 0.0010 0.0010 5.745299851846312 10.0 0.0010 0.0010 10.0 10.0 10.0 10.0 10.0 10.0 10.0 9.9623846819756 10.0 10.0 10.0 10.0 10.0 10.0 0.0010 10.0 10.0 9.981915763612125 10.0 10.0 9.926400977729887 0.0010 10.0 10.0 0.6201503367811851 10.0 10.0 10.0 10.0 10.0 10.0 10.0 10.0 10.0 10.0 10.0 10.0 
4.117500061885099 10.0 0.00100311074449371 0.0011785408004773921 0.0010022211283384715 0.00100296329646761 0.0010336293334021684 8.311165536319049 0.0010 0.0038591320022103854 3.9069354267192917 10.0 10.0 10.0 10.0 10.0 10.0 10.0 10.0 10.0 10.0 10.0 10.0 10.0 10.0 0.50095 10.0 10.0 10.0 9.99961204672459 10.0 10.0 10.0 10.0 10.0 5.361954096356129 10.0 10.0 10.0 10.0 9.938260199402274 10.0 10.0 10.0 0.0010 0.0010 9.50005 10.0 
5.970050929783422 0.0010 0.0010 0.0010 0.002110415335448905 0.0010 0.0010 7.649559759201823 10.0 0.0010 0.7598139515271346 10.0 10.0 10.0 10.0 10.0 10.0 10.0 10.0 10.0 10.0 10.0 10.0 10.0 10.0 0.0010 10.0 10.0 10.0 10.0 10.0 10.0 0.0010 10.0 10.0 7.6736628846885555 10.0 10.0 10.0 10.0 10.0 10.0 10.0 10.0 10.0 10.0 10.0 10.0 
0.0010 0.0010 0.0010 0.0010 0.0010 0.0010 0.0010 4.833687885597461 10.0 0.0010 0.0010 10.0 10.0 10.0 10.0 10.0 10.0 10.0 10.0 10.0 10.0 10.0 10.0 10.0 10.0 0.0010 10.0 10.0 10.0 10.0 10.0 10.0 0.0010 10.0 10.0 0.0010 10.0 10.0 10.0 10.0 10.0 10.0 10.0 10.0 10.0 10.0 10.0 10.0 
0.0010 0.0010 0.0011136119295999532 0.0010625948177231262 0.001095927741252704 0.0010005987429542015 0.0010044451249276185 3.943824824400111 10.0 0.0010409369221918278 0.5126599892345902 10.0 10.0 9.999592649058691 10.0 10.0 10.0 10.0 10.0 10.0 10.0 10.0 10.0 10.0 10.0 0.0010 10.0 10.0 9.998147354132673 9.979613485992862 10.0 10.0 0.0010 10.0 10.0 10.0 10.0 10.0 10.0 10.0 9.997114536036305 10.0 10.0 10.0 10.0 10.0 10.0 10.0 
0.0010 0.0010 0.0010014412873791143 0.0010844548002590425 0.0010 0.0010 0.0010001635605359316 3.832612401194314 10.0 0.0010 1.1621515260595041 9.994990875920838 10.0 9.997818811656842 9.998641645607858 9.996281426625458 9.999308858875779 10.0 9.995618587335917 10.0 9.997384766096621 9.997680108349838 10.0 9.997525095397176 10.0 0.4952461127363922 9.998115276603386 9.99806052494466 9.999805295160192 9.966722099558186 10.0 9.998650996946061 0.0010 9.998155052486863 9.998538595241586 8.158291404463384 10.0 10.0 10.0 9.996958866915648 10.0 9.997901256174849 9.996234275101342 9.997525109096124 10.0 10.0 10.0 9.998399153423598 
9.298785467297764 9.09033546517513 0.0010 0.001493302807359011 0.0012825366479920887 0.0010271967381865084 0.0011052546849715452 10.0 0.0010 0.0010 1.529909746932872 10.0 9.990836824185548 10.0 10.0 10.0 10.0 9.88142990433537 10.0 10.0 10.0 10.0 10.0 10.0 10.0 0.7258829683160897 10.0 10.0 9.97110823987188 9.829171195698912 10.0 10.0 10.0 10.0 10.0 0.44626568384967713 8.962798131262367 10.0 10.0 10.0 10.0 10.0 10.0 10.0 0.0010 0.0010 9.992142028202576 10.0 
6.526119010644788 0.0010346186557076576 0.002799041428231314 0.0020298054489954758 0.0010 0.0010000202293767126 0.0010001209101288318 8.363659136940516 10.0 0.0010003008611435846 8.475276858802093 10.0 9.999975946966874 10.0 10.0 9.99974940073807 9.998141377385757 9.999772570191938 10.0 10.0 10.0 10.0 10.0 9.999721209879409 10.0 0.6064499340587849 9.999793156204966 10.0 9.999999999248605 9.999998216537367 9.999727108878373 9.999792075024054 0.0010 10.0 10.0 8.687267266563316 10.0 10.0 10.0 10.0 9.99999999946237 9.999721209879409 9.999749228353785 10.0 10.0 9.99442004229083 9.999999595620704 10.0 
0.0010 0.0010 0.0010 0.0010 0.0010 0.0010 0.0010 4.461906793435923 10.0 0.0010 0.0010 10.0 10.0 10.0 10.0 10.0 9.985978239669128 10.0 10.0 10.0 10.0 10.0 10.0 10.0 10.0 0.011112023957543555 10.0 10.0 9.947172908338427 10.0 9.992029387363607 9.521434048063183 0.0010 10.0 10.0 10.0 10.0 10.0 10.0 10.0 10.0 10.0 10.0 10.0 10.0 10.0 10.0 10.0 
2.9162327511750172 0.0010000245773873564 0.0010000605185666795 0.0018442587532021561 0.0010024994769942403 0.0012005956243269708 0.0010007917702565985 5.623594818451121 10.0 0.0016879474649526436 0.0010 10.0 9.999999886841355 9.99995900909027 10.0 10.0 9.999949967803772 10.0 10.0 10.0 10.0 10.0 10.0 10.0 10.0 0.9487903674856804 9.999960151278136 10.0 9.999999711559965 9.999705119079914 10.0 9.999799812125906 0.0010 10.0 10.0 0.38971581617306184 10.0 10.0 10.0 10.0 9.99999905807147 9.998055097741261 10.0 10.0 10.0 10.0 9.99999999935524 10.0 
0.8297631262058277 0.0010 0.0010 0.0010 0.0010 0.0010 0.0010 0.0010 9.50005 0.00114010884878749 0.001000000000000334 10.0 10.0 10.0 10.0 10.0 10.0 10.0 10.0 9.676926883092179 10.0 10.0 10.0 10.0 9.676886859032454 0.6951944319328006 10.0 10.0 10.0 10.0 10.0 10.0 0.50095 10.0 10.0 10.0 9.587799930599758 10.0 10.0 10.0 10.0 10.0 10.0 10.0 9.50005 9.756661267803116 9.981721910081449 10.0 
8.726988322955073 10.0 0.0029705032316504343 0.001152799599400227 0.0010193078031622096 0.0010 0.0010 10.0 0.0010 0.0011911815212184839 10.0 10.0 10.0 10.0 10.0 10.0 10.0 10.0 10.0 10.0 10.0 10.0 10.0 10.0 10.0 0.0010 10.0 10.0 10.0 10.0 10.0 10.0 10.0 10.0 10.0 6.078980828883872 10.0 10.0 10.0 10.0 10.0 10.0 10.0 10.0 0.0010 0.0010 10.0 10.0 
2.6330883750764986 0.0010 0.0010 0.002064837949532769 0.0010 0.0010 0.0011384719485051649 5.978820185950099 10.0 0.0018223272906705116 0.0010 10.0 10.0 10.0 10.0 10.0 10.0 10.0 10.0 10.0 10.0 10.0 10.0 10.0 10.0 0.0010 10.0 10.0 10.0 10.0 10.0 10.0 0.0010 10.0 10.0 5.5611371638975005 10.0 10.0 10.0 10.0 10.0 10.0 10.0 10.0 10.0 10.0 10.0 10.0 
3.9927916817982427 0.004108885034355276 0.0010894051431681484 0.001223868037658339 0.0010 0.0010000012715061116 0.004006875010976977 6.450936196018417 10.0 0.0010 0.0010 10.0 10.0 10.0 10.0 10.0 9.92312992662882 10.0 10.0 10.0 10.0 10.0 10.0 10.0 10.0 0.007872898444129453 10.0 10.0 9.799643620761024 9.995868670531518 10.0 10.0 0.0010 10.0 10.0 5.985659469221912 10.0 10.0 10.0 10.0 10.0 10.0 10.0 10.0 10.0 10.0 10.0 10.0 
6.604912817858691 10.0 0.0010 0.001307551074674866 0.0010 0.0010 0.0010 10.0 0.0010 0.0010 10.0 9.959378093186467 10.0 10.0 9.931563058586692 9.978260851206688 10.0 10.0 9.931036378645748 10.0 9.931792346511715 9.952698716237782 10.0 9.941162411567586 10.0 0.0010 10.0 9.930672272247135 10.0 9.984817469340731 10.0 9.966847903976559 10.0 9.932823926424437 10.0 0.0010 10.0 10.0 10.0 9.92214615064242 10.0 10.0 9.978406654680612 9.938595952934385 0.0010 0.0010 10.0 9.935367400445699 
10.0 10.0 0.001969434247144815 0.0010 0.0010 0.0010 0.0010 10.0 0.0010 0.0010 0.0010 10.0 10.0 10.0 10.0 10.0 10.0 10.0 10.0 9.268808693178922 10.0 10.0 10.0 10.0 9.589999075938296 0.0010 10.0 10.0 10.0 10.0 10.0 10.0 10.0 10.0 10.0 0.0010 4.541122370303494 10.0 10.0 10.0 10.0 10.0 10.0 10.0 0.0010 0.0010 10.0 10.0 
0.0010 0.0010 0.0010 0.0013647693758724393 0.0010412622938658007 0.0010 0.0010 2.819559102061853 10.0 0.0010 0.0010 10.0 10.0 10.0 10.0 10.0 10.0 10.0 10.0 10.0 10.0 10.0 10.0 10.0 10.0 0.0010 10.0 10.0 10.0 10.0 10.0 10.0 0.0010 10.0 10.0 1.1089105876764451 10.0 10.0 10.0 10.0 10.0 10.0 10.0 10.0 10.0 10.0 9.931789825283138 10.0 
0.0010 0.0010 0.0010 0.0012199516092435347 0.0010592067417909414 0.0010 0.0010006484373759274 1.57986139185881 10.0 0.0010 0.0010 10.0 10.0 10.0 10.0 10.0 10.0 10.0 10.0 10.0 10.0 10.0 10.0 10.0 10.0 0.0010 10.0 10.0 9.999999363584983 9.998080936826407 10.0 10.0 0.0010 10.0 10.0 7.562692706269512 10.0 10.0 10.0 10.0 10.0 10.0 10.0 10.0 10.0 10.0 10.0 10.0 
9.641786779156718 0.9607284415196673 0.0012736975912989155 0.0010310736206597148 0.0010 0.0011060183230792132 0.0010154527400994444 1.388750298488987 0.0010 0.001011191526440978 8.976670565065104 7.625789016562849 7.0777251364735125 9.926403460615855 6.8852652388948075 9.085885036631725 10.0 8.84158921215101 9.842514387471459 0.0010 8.361908631565028 7.770883269716145 3.4141160850059413 7.842529010169963 0.0010 0.06867012281266527 9.93001416792807 8.594063562849966 10.0 10.0 9.926710844249513 10.0 10.0 8.410591579415973 7.16049688386455 1.5517313524122782 0.0010 2.8136108690037784 0.0010 7.953061031141523 9.989922732522206 9.933013345531585 8.927098593208623 8.376692114540841 0.0010 1.1562509854979854 7.41303189414894 6.806182611142469 
1.7529622585960811 0.0010 0.0010 0.0010 0.0010 0.0010 0.0010 6.004729374153104 10.0 0.0010 0.0010 10.0 10.0 10.0 10.0 10.0 10.0 10.0 10.0 10.0 10.0 10.0 10.0 10.0 10.0 0.0010 10.0 10.0 10.0 10.0 10.0 10.0 0.0010 10.0 10.0 0.1619873662477893 10.0 10.0 10.0 10.0 10.0 10.0 10.0 10.0 10.0 10.0 10.0 10.0 
7.416540042081207 0.0010 0.0010 0.0010 0.0010053876715298991 0.0010000586327158015 0.001010141594851382 8.616048151120115 10.0 0.0010 0.23456522878084018 10.0 10.0 10.0 10.0 10.0 10.0 9.998880690931841 9.999104360643189 10.0 10.0 10.0 10.0 10.0 9.99903584251109 0.0010 10.0 9.999538021180198 10.0 10.0 10.0 10.0 0.0010 10.0 10.0 1.0017084773670555 10.0 10.0 10.0 10.0 9.991019205188712 9.99997303560363 10.0 10.0 10.0 10.0 10.0 10.0 
0.2279219062300612 0.0010 0.0010 0.0010 0.0010 0.0010 0.0010 0.0010 9.38186597132227 0.0010 0.0010 10.0 10.0 10.0 10.0 10.0 10.0 10.0 10.0 9.541748078200516 10.0 10.0 10.0 10.0 9.541980079854806 0.0010 10.0 10.0 10.0 10.0 10.0 10.0 0.7386409418847196 10.0 10.0 0.0010 9.140996083123001 10.0 10.0 10.0 10.0 10.0 10.0 10.0 9.836062150086107 9.21326207817516 10.0 10.0 
2.5677624961253143 0.005664796998662666 0.001449141718308329 0.0011029111848226652 0.0012648772929509534 0.0010031433483336757 0.0010769448327658318 5.000500000000001 9.72483533085817 0.0013372239076414037 0.50095 9.99516797856054 9.998090383647416 9.998732634881533 9.9952603504822 9.994265514336673 9.997050539980346 9.991420630461823 9.995735911938327 9.854007214374782 9.99526256625915 9.99024265343715 9.995262387475996 9.995262557960446 9.854196582241215 0.005423204284047665 9.998721288516581 9.9952625478162 9.948438920574874 9.987862262130461 9.995296018730462 9.948753627290417 0.27616466914182825 9.995262499360331 9.995262523367208 0.0010 9.854425452242026 9.995262552829349 9.993187320119993 9.995262555309791 9.980174249952755 9.996739896010665 9.994335196738842 9.995176957460163 9.725688985022966 9.902090724050808 9.994030352639639 9.989307693982 
5.689919177486181 0.0010 0.0010 0.0011630103353211384 0.0010 0.0010 0.0010 6.974293041089715 10.0 0.0010 0.048936961513904365 10.0 10.0 10.0 10.0 10.0 10.0 10.0 10.0 10.0 10.0 10.0 10.0 10.0 10.0 0.0010 10.0 10.0 10.0 10.0 10.0 10.0 0.0010 10.0 10.0 6.618769498139552 10.0 10.0 10.0 10.0 10.0 10.0 10.0 10.0 10.0 10.0 10.0 10.0 
10.0 1.5784298270695698 0.003733678617148131 0.0018060969438607115 0.002942968636198407 0.0016551760425202611 0.017089416461894397 0.0010 0.0010 0.0010 2.520453605310752 0.7566784463566238 7.560325005578964 7.41210429441379 0.0010 0.24555298525459257 8.966457619990688 3.939271375300936 0.0010 0.0010 0.0010 0.5891359997849408 0.0010 0.0010 0.0010 1.4127252567042274 10.0 0.8257314811770953 9.990476969536422 8.597293885505984 6.894592396133584 10.0 10.0 0.13391664429159889 0.0010 0.0010 0.0010 0.0010 0.0010 0.0010 9.95144274428434 8.169461364084954 0.07892172824656773 0.0010 0.42838797570997 0.0010 6.505374616265597 0.0010 
0.0010 0.0010138813266948599 0.0010 0.001000000189057337 0.0010000000145873982 0.0010000000004510964 0.0014008220472488883 2.5308547923580162 9.999982805847381 0.0010 5.0769497995875215 10.0 10.0 10.0 10.0 10.0 10.0 9.999999135690214 10.0 10.0 10.0 10.0 10.0 10.0 10.0 0.0010000077250192055 10.0 10.0 10.0 9.999999996562032 10.0 10.0 0.0010171941526185974 10.0 10.0 8.823991108334386 10.0 10.0 10.0 10.0 10.0 10.0 10.0 10.0 9.999982805847381 10.0 9.999999984937714 10.0 
10.0 3.308193025222063 0.0010 0.0010 0.0010 0.0010082734847500976 0.0010 5.633714300719873 0.0010 0.0010 4.370187549787275 10.0 7.964755883230524 10.0 10.0 10.0 9.681698760456529 10.0 10.0 9.710207642533671 10.0 10.0 10.0 10.0 9.708143646815593 0.0010 9.97612236060307 10.0 10.0 10.0 10.0 9.806508770784665 10.0 10.0 10.0 0.0010 7.1710677515801855 10.0 2.2606953749403464 10.0 9.999774003734888 10.0 10.0 10.0 0.0010 0.0010 10.0 10.0 
5.016181747927901 0.0010 0.0010 0.0010000386762038093 0.0010 0.0012350888965444082 0.0010 6.556745516573918 10.0 0.0010 0.7793379993953787 10.0 10.0 10.0 10.0 10.0 10.0 10.0 10.0 10.0 10.0 10.0 10.0 10.0 10.0 0.0010 9.998571128660858 10.0 10.0 10.0 9.999990042245827 10.0 0.0010 10.0 10.0 7.44899412047074 10.0 9.79865532582721 10.0 10.0 10.0 10.0 10.0 10.0 10.0 10.0 10.0 10.0 
0.0010 0.0010 0.0010 0.0010 0.0010 0.0010 0.0010 2.5418463891852716 10.0 0.0010 0.0010 10.0 10.0 10.0 10.0 10.0 10.0 10.0 10.0 10.0 10.0 10.0 10.0 10.0 10.0 0.0010 10.0 10.0 10.0 10.0 10.0 10.0 0.0010 10.0 10.0 10.0 10.0 10.0 10.0 10.0 10.0 10.0 10.0 10.0 10.0 10.0 10.0 10.0 
0.0010 0.0010 0.0010 0.0010 0.0010 0.0010 0.0010 3.848903366756561 10.0 0.0010 0.0010 10.0 10.0 10.0 10.0 10.0 10.0 10.0 10.0 10.0 10.0 10.0 10.0 10.0 10.0 0.1162834590367601 10.0 10.0 10.0 10.0 10.0 10.0 0.0010 10.0 10.0 7.233350165038948 10.0 10.0 10.0 10.0 10.0 10.0 10.0 10.0 10.0 10.0 10.0 10.0 
4.103567753372642 0.0010 0.0010 0.0010 0.0010 0.0010223005976876616 0.0010 5.807922449415282 10.0 0.0010 1.5678400563855837 10.0 10.0 10.0 10.0 10.0 9.99759616491867 10.0 9.998514048008547 10.0 10.0 9.999809660726669 10.0 10.0 10.0 0.0010 9.996492791345059 10.0 10.0 10.0 10.0 10.0 0.0010 10.0 10.0 0.0010 10.0 10.0 10.0 10.0 9.997635622447902 10.0 10.0 10.0 10.0 10.0 10.0 10.0 
0.0010 0.0010 0.0010 0.0010 0.0010 0.0010 0.0010 5.876407090929122 10.0 0.0010 0.0010 10.0 10.0 10.0 10.0 10.0 10.0 10.0 10.0 10.0 10.0 10.0 10.0 10.0 10.0 0.01903664716251296 10.0 10.0 10.0 10.0 10.0 10.0 0.0010 10.0 10.0 0.0010 10.0 10.0 10.0 10.0 10.0 10.0 10.0 10.0 10.0 10.0 10.0 10.0 
10.0 2.302338310783881 0.009753480025938017 0.0010 0.0010152183664845623 0.0022692537242936456 0.0010 4.264336118605669 0.0010 0.0010 2.115092998454608 10.0 10.0 9.820452069380043 10.0 10.0 9.795047798692405 9.831125261372456 9.99838463945746 10.0 10.0 10.0 10.0 10.0 10.0 0.0010 9.991463510051666 10.0 10.0 9.99903660348746 9.83067820402273 10.0 10.0 10.0 10.0 3.7270312996332517 10.0 10.0 3.449775569440471 10.0 9.99191541184603 9.989772499877365 10.0 10.0 0.0010 0.0010 9.15484643918523 10.0 
9.613429102458248 2.4751586250035382 0.012360862774597846 0.0010 0.001016140903951032 0.0010 0.0010 4.433720917933523 0.0010 0.0010 1.3759006633089532 10.0 10.0 9.855109441110782 10.0 10.0 10.0 10.0 10.0 9.330460067834906 10.0 10.0 10.0 10.0 9.330456166860156 0.0010 10.0 10.0 10.0 10.0 9.848170669835252 10.0 10.0 10.0 10.0 3.763181729670062 8.521786654062021 10.0 3.57128752640845 10.0 10.0 10.0 10.0 10.0 0.0010 0.0010 8.97895818056888 10.0 
1.081442482124733 0.0010 0.0010038950058389336 0.0010 0.0010 0.0010045181770104246 0.0010 5.510771582295551 10.0 0.0010 0.0010 10.0 10.0 10.0 10.0 10.0 9.998491816619149 10.0 10.0 10.0 10.0 10.0 9.693661889563609 10.0 10.0 0.0010 10.0 10.0 9.99019871531821 10.0 9.992178683504042 10.0 0.0010 10.0 10.0 6.502414860547099 10.0 10.0 10.0 10.0 10.0 10.0 10.0 10.0 10.0 10.0 10.0 10.0 
0.0010 10.0 0.0010 0.0010 0.0010 0.0010 0.0010 5.402671783635818 0.0010 0.0010 5.406237819164575 10.0 10.0 10.0 10.0 10.0 10.0 10.0 10.0 10.0 10.0 10.0 10.0 10.0 10.0 0.0010 10.0 10.0 10.0 10.0 10.0 9.601588331087841 10.0 10.0 10.0 3.0194402395305833 0.0010 10.0 10.0 10.0 10.0 10.0 10.0 10.0 0.0010 5.694628315696916 10.0 10.0 
0.002473305390866043 0.0014052034137432574 0.0010021148564129318 0.0010053594538586665 0.0010078705773411659 0.0010029433868477212 0.0010003542704479468 5.304752542792421 9.982543880217612 0.0010017868699166753 0.2781583915613839 9.99997626529751 9.999804444272462 9.999994475109624 9.99998253974972 9.999974330938903 9.995610461803018 9.999908526238837 9.999983992374135 9.985114359974586 9.999979452634589 9.999957639870365 9.999987476627219 9.999981997114162 9.985175514722098 0.005814347081613889 9.999995472592902 9.999981737325466 9.999623433829145 9.996810416905653 9.999965613247884 9.97961111900054 0.01967871547792055 9.9999832554791 9.999998427349285 0.8792566637323262 9.9812080768218 9.999980752231307 9.999054919219585 9.999981506100728 9.999922379384078 9.999979200090246 9.999975187915355 9.999980523790997 9.987998668965158 9.982517130069008 9.999954558141159 9.999953470999472 
10.0 2.1266341011950223 0.0011029762018138895 0.003562451078223056 0.0010058053477842756 0.0010 0.003135009436189413 4.94111976603183 0.001000000000000334 0.005148261737416027 0.0010 10.0 10.0 10.0 10.0 10.0 9.944772682945857 10.0 10.0 7.614736229413946 10.0 10.0 10.0 10.0 7.779825179948832 0.0010 9.50005 10.0 9.873126800912551 9.914454824559753 10.0 10.0 10.0 10.0 10.0 0.001000000000000334 10.0 10.0 9.738817554201656 10.0 9.995331705186144 10.0 10.0 10.0 0.6141937943215527 0.001000000000000334 9.861545386507041 10.0 
0.0010 0.0010 0.0010 0.0010 0.0010 0.0010 0.0010 3.089560528137495 10.0 0.0010 6.784963970035537 10.0 10.0 10.0 10.0 10.0 10.0 10.0 10.0 10.0 10.0 10.0 10.0 10.0 10.0 0.0010 10.0 10.0 9.998646509039196 10.0 10.0 10.0 0.0010 10.0 10.0 6.2494739059520565 10.0 10.0 10.0 10.0 10.0 10.0 10.0 10.0 10.0 10.0 10.0 10.0 
10.0 7.359533589712488 0.0010 0.0010 0.0014373385922642045 0.0010234110861588968 0.0010 8.989517620617136 0.0010 0.0010 1.6742710019195048 10.0 10.0 10.0 10.0 10.0 10.0 10.0 10.0 10.0 10.0 10.0 10.0 10.0 10.0 0.0010 10.0 10.0 9.992843628883142 9.798892771934472 10.0 10.0 10.0 10.0 10.0 1.1756732878014695 10.0 10.0 10.0 10.0 10.0 10.0 10.0 10.0 0.0010 0.0010 9.9983570060888 10.0 
7.970785578314341 10.0 0.0028145139722744834 0.0015622159086233897 0.0010830855910188301 0.00117485139341352 0.0010000179630315375 10.0 0.0010 0.00100000699187819 0.0010 9.999991746464598 9.999999335402636 9.99999667338607 9.999991461278881 9.999995316552782 9.999996187484872 9.99914497099033 9.999995499782692 9.999832326189525 9.999991332548165 9.99999183041261 9.999995679065917 9.99999144771616 9.999832372808832 0.0017251601092082608 9.999998122802795 9.99999214952277 9.999994707847158 9.999697609918195 9.999995254384126 9.999473410386623 10.0 9.999991757175335 9.999991419590438 4.187461647088705 8.568335238259856 9.999995689519395 9.999995672506357 9.999995676140855 9.999999999780147 9.999994418699112 9.999995450458652 9.999991446921074 0.0010 5.0005 9.995987252919141 9.999991357449167 
6.06961228476745 0.003376123053790662 0.0010 0.0010 0.0010 0.0010000099672013668 0.0011912720200299603 8.114693095343428 9.997986924041825 0.0010086071894327689 5.000500000000001 9.99653869645152 9.997823836320332 9.997917195400792 9.99664482091759 9.999981629456514 9.999934549063195 9.999158915034116 10.0 9.786612597281247 9.99779793081424 10.0 9.99779794909719 9.997797979186679 9.780306827918581 0.0010 9.999996071877314 10.0 10.0 10.0 9.997413518415106 9.999999063616874 0.0030130759581738537 9.999532805904275 9.99778586090784 5.000500000000001 9.998033209154913 9.997797956314738 8.65327475178173 10.0 9.999360645206941 9.999962501058583 9.999981900719396 9.997797909454421 9.997986924041825 9.997986924041825 9.999988628822553 10.0 
0.0010 0.0010 0.0010 0.0010461679097058098 0.001000444633745122 0.0010003212046369525 0.0010 2.1110806200411156 10.0 0.001001610873579491 6.740471967090831 10.0 10.0 9.886338318766313 10.0 10.0 10.0 10.0 10.0 10.0 10.0 10.0 10.0 10.0 10.0 0.0010 10.0 10.0 9.999845841025577 10.0 10.0 10.0 0.0010 10.0 10.0 8.067472349754782 10.0 10.0 10.0 10.0 10.0 10.0 10.0 10.0 10.0 10.0 10.0 10.0 
0.0010 0.0010 0.0010 0.0010 0.0010 0.0010 0.0010 6.068206112594007 10.0 0.0010 0.0010 10.0 10.0 10.0 10.0 10.0 10.0 10.0 10.0 10.0 10.0 10.0 10.0 10.0 10.0 0.0010 10.0 10.0 10.0 10.0 10.0 10.0 0.0010 10.0 10.0 0.0010 10.0 10.0 10.0 10.0 10.0 10.0 10.0 10.0 10.0 10.0 10.0 10.0 
0.0010 0.0010 0.0010 0.0010 0.0010 0.0010 0.0010 2.7882626274162203 10.0 0.0010 0.0010 10.0 10.0 10.0 10.0 10.0 10.0 10.0 10.0 10.0 10.0 10.0 10.0 10.0 10.0 0.0010 10.0 10.0 10.0 10.0 10.0 10.0 0.0010 10.0 10.0 1.0790352468396547 10.0 10.0 10.0 10.0 10.0 10.0 10.0 10.0 10.0 10.0 10.0 10.0 
4.5576701991478625 0.0010 0.0010 0.001067551495688605 0.0010 0.0010 0.0010 6.273558188903225 10.0 0.0010 0.06885878193503892 10.0 10.0 10.0 10.0 10.0 10.0 10.0 10.0 10.0 10.0 10.0 10.0 9.977924119094679 10.0 0.0010 10.0 10.0 10.0 10.0 10.0 10.0 0.0010 10.0 10.0 7.383089010598022 10.0 10.0 10.0 10.0 9.999572997951422 10.0 10.0 9.976030577449617 10.0 10.0 10.0 10.0 
5.2204974550016265 0.0010 0.0010 0.0016606237078208293 0.0010035374161270073 0.0010 0.0010 6.735006265545518 10.0 0.0018392322995791162 1.016541261230155 9.999648688229296 10.0 9.999964907429355 10.0 9.999940746438977 10.0 10.0 9.999874319957408 9.999949503941046 9.999653741623474 9.999749215359639 9.998598540339188 9.999278053793205 9.999949503950653 0.0010 9.999944967642302 9.999954230294529 10.0 9.999163027882426 9.99993262719549 10.0 0.0010 9.999744293511473 9.998957783112408 9.2889449744227 9.999949511143978 9.999027685666876 9.999906677053069 9.999745089938182 10.0 9.929030086751863 9.999939173647169 9.999569331417522 10.0 10.0 10.0 9.999643658791834 
0.0010 0.0010 0.0010 0.0010 0.0010 0.0010 0.0010 2.1075729434884396 10.0 0.0010 0.0010 10.0 10.0 10.0 10.0 10.0 10.0 10.0 9.999910395725395 10.0 10.0 10.0 10.0 10.0 10.0 0.0010 10.0 10.0 10.0 10.0 10.0 10.0 0.0010 10.0 10.0 10.0 10.0 10.0 10.0 10.0 10.0 10.0 10.0 10.0 10.0 10.0 10.0 10.0 
3.6718488018907864 0.0010 0.0010 0.0011173665739489555 0.0010 0.0010 0.0011384259635281906 6.191872491756819 9.969447235627866 0.0018368574812428673 0.7959949816938883 10.0 10.0 10.0 10.0 10.0 10.0 10.0 10.0 10.0 10.0 10.0 10.0 10.0 10.0 0.0010 10.0 10.0 10.0 10.0 10.0 10.0 0.05450849776052191 10.0 10.0 5.312259477407225 10.0 10.0 10.0 10.0 10.0 10.0 10.0 10.0 9.785451523684706 10.0 10.0 10.0 
0.0010 0.0010 0.0010 0.0017314515437398459 0.0010008400924696058 0.0010 0.0010 1.8029854033332702 10.0 0.0015257625707650057 10.0 10.0 10.0 9.999510261649196 10.0 10.0 10.0 10.0 10.0 10.0 10.0 10.0 10.0 10.0 10.0 0.0010 10.0 10.0 10.0 10.0 9.99075415383165 9.996584468600991 0.0010 10.0 10.0 10.0 10.0 10.0 10.0 10.0 9.929818628154381 9.993784040617065 10.0 10.0 10.0 10.0 9.971824337624286 10.0 
10.0 1.589500420375919 0.0010 0.0010 0.0010 0.001003940669678016 0.00970694498178197 3.3337154748767768 0.0010 0.0010827142846053064 3.992475760439854 9.997877988561582 7.504299943774061 10.0 10.0 9.996315829381349 7.43628146088321 10.0 10.0 4.32748215438976 10.0 9.995494912237586 9.865783305210929 10.0 4.326061686994742 0.50095 9.922437970918237 10.0 9.909229990125652 10.0 9.905482916490588 7.318219517371132 10.0 10.0 9.84779726099701 0.5838969626200128 4.114375295284771 9.579540288009378 1.97837508934502 10.0 9.48834356672254 9.90536238148657 9.996296292002667 10.0 0.0010 0.5529975795087173 9.614307766986874 9.996959867863284 
7.361133378615881 0.0010 0.0010 0.001354861353819625 0.0010 0.0011101885523244095 0.0010 7.913208682217364 10.0 0.0014029553654751707 2.784757237001718 10.0 10.0 10.0 10.0 10.0 10.0 10.0 10.0 10.0 10.0 10.0 10.0 10.0 10.0 0.0447406162335676 10.0 10.0 10.0 10.0 10.0 10.0 0.9821733516241477 10.0 10.0 6.626022354600187 10.0 10.0 10.0 10.0 10.0 10.0 10.0 10.0 10.0 9.900712878414344 10.0 10.0 
0.0010 0.0010 0.0010000044771529182 0.0010590360059983428 0.0010000012536418757 0.0010 0.0010000044458006513 1.7164492271581961 10.0 0.0010 7.972415464158317 10.0 10.0 9.85930586651047 10.0 10.0 10.0 10.0 10.0 10.0 10.0 10.0 10.0 10.0 10.0 0.0010 10.0 10.0 10.0 10.0 10.0 9.995092582455808 0.0010 10.0 10.0 8.918310210860756 10.0 10.0 10.0 10.0 10.0 10.0 10.0 10.0 10.0 10.0 10.0 10.0 
0.0010 0.0010 0.0010 0.0011003719557832264 0.0010 0.0010 0.0010519682865523957 3.5830054405776277 9.794087841845865 0.0010 0.16911068338790342 10.0 10.0 10.0 10.0 10.0 10.0 10.0 10.0 10.0 9.998450853902382 10.0 10.0 9.99486778824714 10.0 0.0010 10.0 9.999119735298144 10.0 10.0 10.0 10.0 0.20691215815413422 10.0 9.998349506094971 5.5025608182944135 9.998104010232309 9.999878130970052 10.0 9.99911963216793 10.0 10.0 10.0 9.998361041491602 9.794087841845865 9.794087841845865 10.0 10.0 
0.0010 0.0010 0.0010 0.0010 0.0010 0.0010 0.0010 1.4446024421128085 10.0 0.0010 0.0010 10.0 10.0 10.0 10.0 10.0 10.0 10.0 10.0 10.0 10.0 10.0 10.0 10.0 10.0 0.0010 10.0 10.0 10.0 10.0 10.0 10.0 0.0010 10.0 10.0 9.61779479968429 10.0 10.0 10.0 10.0 10.0 10.0 10.0 10.0 10.0 10.0 10.0 10.0 
5.1477439018825635 0.0010 0.001070529399246592 0.0010 0.0010160233838000883 0.001015138358868488 0.0010811815777688387 6.1766054788955875 10.0 0.0010 0.0010 10.0 10.0 9.984136341118363 9.969770653375392 9.997211846664774 10.0 10.0 10.0 9.847289591517535 10.0 10.0 10.0 10.0 9.90187065531752 0.0010 9.991974936221744 9.998613072523028 10.0 10.0 9.989711534132155 10.0 0.0010 10.0 10.0 10.0 10.0 10.0 10.0 10.0 9.9733669509665 10.0 9.98389663491403 10.0 10.0 10.0 10.0 10.0 
0.27455817437433083 0.0010 0.0010022296699309112 0.0010007375897452342 0.0010000015668549438 0.0010 0.0010 0.0010 10.0 0.0010 0.0010 10.0 9.999952473644049 9.997194418187458 10.0 10.0 10.0 10.0 10.0 10.0 10.0 10.0 10.0 10.0 10.0 0.5207082951297874 9.9999055785249 10.0 10.0 9.976674260786503 9.99999314106191 10.0 0.0010 10.0 10.0 9.908905754783746 10.0 10.0 10.0 10.0 10.0 10.0 10.0 10.0 10.0 9.513809037982542 10.0 10.0 
0.0010 0.0010 0.0010 0.0010 0.0010 0.0010 0.0010 4.765310901821181 10.0 0.0010 0.0010 10.0 10.0 10.0 9.999452757625864 10.0 10.0 10.0 10.0 10.0 10.0 10.0 10.0 10.0 10.0 0.004194065430423155 10.0 10.0 10.0 10.0 10.0 10.0 0.0010 10.0 10.0 8.196206093137542 10.0 10.0 10.0 10.0 10.0 10.0 10.0 10.0 10.0 10.0 10.0 10.0 
0.0010 0.0010 0.0010 0.0010 0.0010032822156055001 0.0010 0.0010097077673566156 2.4884557755407988 10.0 0.0010304499645228372 1.8098949461153637 10.0 10.0 10.0 10.0 10.0 10.0 10.0 10.0 10.0 10.0 10.0 10.0 10.0 10.0 0.0010 10.0 10.0 10.0 10.0 10.0 10.0 0.0010 10.0 10.0 10.0 10.0 10.0 10.0 10.0 10.0 10.0 10.0 10.0 10.0 10.0 10.0 10.0 
0.0010 0.0010 0.0010 0.0010 0.0010 0.0010 0.0010 2.2207011099648337 10.0 0.0010 0.0010 10.0 10.0 10.0 10.0 10.0 10.0 10.0 10.0 10.0 10.0 10.0 10.0 10.0 10.0 0.0010 10.0 10.0 10.0 10.0 10.0 9.986337551587376 0.0010 10.0 10.0 8.634534895386315 10.0 10.0 10.0 10.0 10.0 10.0 10.0 10.0 10.0 10.0 10.0 10.0 
6.01157469728455 0.0010 0.0010 0.0010 0.0010 0.0010 0.0010 6.812877252191855 10.0 0.0010 7.099988290494606 10.0 10.0 10.0 10.0 10.0 10.0 10.0 10.0 10.0 10.0 10.0 10.0 10.0 10.0 0.0566366264156767 10.0 10.0 9.963337421227457 10.0 10.0 9.989061931142299 0.0010 10.0 10.0 10.0 9.952440358753044 10.0 10.0 10.0 10.0 10.0 10.0 10.0 10.0 9.659553588234338 10.0 10.0 
0.0010 0.0010 0.0010 0.0010 0.0010 0.0010 0.0010 2.691311554374202 10.0 0.0010 0.0010 10.0 10.0 10.0 10.0 10.0 10.0 10.0 9.999955798251339 10.0 10.0 10.0 10.0 10.0 10.0 0.0010 10.0 10.0 10.0 10.0 10.0 10.0 0.0010 10.0 10.0 5.529731862923556 10.0 10.0 10.0 10.0 10.0 10.0 10.0 10.0 10.0 10.0 10.0 10.0 
0.0010 0.0010 0.0010 0.0010 0.0010 0.0010 0.0010 3.4649561546569254 10.0 0.0010 0.0010 10.0 10.0 10.0 10.0 10.0 10.0 10.0 10.0 10.0 10.0 10.0 10.0 10.0 10.0 0.0010 10.0 10.0 10.0 10.0 10.0 10.0 0.0010 10.0 10.0 5.780173609973654 10.0 10.0 10.0 10.0 10.0 10.0 10.0 10.0 10.0 10.0 10.0 10.0 
5.269902765778655 0.0010 0.0032164161228907967 0.00193917299057585 0.0010 0.0010 0.0010 7.37349655318594 10.0 0.0010 7.8345828429766 10.0 10.0 10.0 10.0 10.0 9.99914918988108 10.0 10.0 10.0 10.0 10.0 10.0 10.0 10.0 0.26144428025771727 10.0 10.0 10.0 10.0 10.0 10.0 0.0010 10.0 10.0 9.533571380066235 10.0 10.0 10.0 10.0 10.0 10.0 10.0 10.0 10.0 10.0 10.0 10.0 
9.85056406597248 5.645934647494562 0.006138656928932922 0.0010 0.0010 0.0010 0.0010 8.000476612668235 0.0010 0.0010 5.884683605645913 10.0 10.0 10.0 10.0 10.0 10.0 10.0 10.0 10.0 10.0 10.0 10.0 10.0 10.0 0.0010 10.0 10.0 9.988936899165965 10.0 10.0 10.0 10.0 10.0 10.0 7.267331663383847 10.0 10.0 10.0 10.0 10.0 10.0 10.0 10.0 0.0010 0.50095 10.0 10.0 
0.0010 0.0010 0.0010 0.001000593302451443 0.0010 0.0010 0.0010 1.9698489001477664 10.0 0.0010 0.0010 10.0 10.0 10.0 10.0 10.0 10.0 10.0 10.0 10.0 10.0 10.0 10.0 10.0 10.0 0.0010 10.0 10.0 10.0 10.0 10.0 10.0 0.0010 10.0 10.0 10.0 10.0 10.0 10.0 10.0 9.998549305610112 10.0 10.0 10.0 10.0 10.0 9.979907973848222 10.0 
10.0 1.9097518612950455 0.0010 0.0024971849939384554 0.0010 0.0010 0.0010 0.0010 0.0010 0.0010 4.314161126356232 1.1200567932759586 9.05674176818487 8.80646498618731 1.1151561030838577 1.1076254574532314 7.84733417423694 1.1333004160591607 1.1124208626387153 0.001000000000000334 0.001000000000000334 1.1112047890400776 0.001000000000000334 0.001000000000000334 0.001000000000000334 2.51161227148092 8.623260896653129 1.1210889119522562 10.0 10.0 7.376325604998015 9.43477518121066 10.0 1.1135430184774888 1.0254344360690055 0.0010 0.001000000000000334 0.001000000000000334 0.001000000000000334 0.001000000000000334 10.0 7.839987482401767 1.1118685593957238 0.001000000000000334 0.0010 0.0010 2.0916850769861703 1.1194424463899777 
0.0010 0.0010 0.0010 0.0010072072640819557 0.0012020425168607918 0.0010000303765768598 0.0010 4.591564855462897 10.0 0.0010 0.0010 10.0 10.0 10.0 10.0 10.0 10.0 10.0 10.0 10.0 10.0 10.0 10.0 10.0 10.0 0.0019381589506769163 10.0 10.0 10.0 9.935877378882948 10.0 10.0 0.0010 10.0 10.0 6.267064417872753 10.0 10.0 10.0 10.0 9.99982754765862 10.0 10.0 10.0 10.0 10.0 10.0 10.0 
0.0010 0.0010 0.0010 0.0010 0.0010 0.0010 0.0010 0.0010 10.0 0.0010 0.0010 10.0 10.0 10.0 10.0 10.0 10.0 10.0 10.0 10.0 10.0 10.0 10.0 10.0 10.0 0.0010 10.0 10.0 10.0 10.0 10.0 10.0 0.0010 10.0 10.0 0.0010 10.0 10.0 10.0 10.0 10.0 10.0 10.0 10.0 10.0 9.32017551139666 10.0 10.0 
1.6208718962252835 0.0010 0.0010 0.001647414713686287 0.0010 0.0010 0.0011402245124539937 5.343117246514932 10.0 0.0015812954585506444 0.0010 10.0 10.0 10.0 10.0 10.0 10.0 10.0 10.0 10.0 10.0 10.0 10.0 10.0 10.0 0.0010 10.0 10.0 10.0 10.0 10.0 10.0 0.0010 10.0 10.0 5.31848214290479 10.0 10.0 10.0 10.0 10.0 10.0 10.0 10.0 10.0 10.0 10.0 10.0 
0.001000000000000334 0.0010 0.0010 0.0010 0.0010 0.0010 0.0010 2.4738086877230097 10.0 0.0010 7.355065626771908 10.0 10.0 9.96861102113059 10.0 10.0 10.0 10.0 10.0 10.0 10.0 10.0 10.0 10.0 10.0 0.003502356830580902 10.0 10.0 10.0 10.0 10.0 10.0 0.0010 10.0 10.0 6.7462048570591655 10.0 10.0 10.0 10.0 10.0 10.0 10.0 10.0 10.0 10.0 10.0 10.0 
1.3496058195094713 0.0010 0.0010 0.001000981621150447 0.0010 0.0010 0.0010 5.784565541625528 9.651362127215895 0.0010 0.8507895023413959 10.0 10.0 10.0 10.0 10.0 10.0 10.0 10.0 10.0 10.0 10.0 10.0 10.0 10.0 0.0010 10.0 10.0 10.0 9.992905296567933 10.0 10.0 0.34962923142450464 10.0 10.0 6.532988030596592 10.0 10.0 10.0 10.0 10.0 10.0 10.0 10.0 10.0 10.0 10.0 10.0 
0.34420317234656794 0.0010 0.0010 0.0012222055848518268 0.0010 0.001001458693109452 0.0010006054068499631 0.0010 9.979996414282237 0.0010 0.42197635310255954 9.999909235626257 10.0 9.999972330403713 9.99983740949685 9.99993296949988 9.998250456045003 9.999276093988342 9.999789742643502 10.0 9.999871937063189 10.0 10.0 10.0 10.0 0.7653996482274963 9.999955598755687 10.0 9.999980690999031 9.986333204895015 9.99978834167881 10.0 0.02100374737122293 10.0 10.0 10.0 10.0 10.0 10.0 10.0 10.0 9.999918271023503 10.0 10.0 9.975626301654609 9.268031855738467 10.0 10.0 
0.0010 0.0010 0.0010 0.0013565414707471502 0.0010 0.0010 0.0010 4.4168981878505615 10.0 0.0010 0.0010 10.0 10.0 10.0 10.0 10.0 10.0 10.0 10.0 10.0 10.0 10.0 10.0 10.0 10.0 0.0010 10.0 10.0 10.0 10.0 10.0 10.0 0.0010 10.0 10.0 1.6193416269888905 10.0 10.0 10.0 10.0 10.0 10.0 10.0 10.0 10.0 10.0 10.0 10.0 
10.0 0.68571408986101 0.0010 0.001018304446469375 0.001026065858419938 0.001030046370299987 0.002534312857650081 0.6830133230380235 0.0010 0.003472567210136762 3.297058875968255 0.5015491844868656 9.810266320807669 1.4927282034251412 0.9186354402526948 4.274539342465552 9.82036865779347 4.016035017040056 0.30169986284022077 0.0068133837316122214 1.2115316554688382 0.43984903786171614 0.7206051203076544 0.9746913904202494 0.0068133837316122214 0.06539117209238102 4.42490553518467 0.3018274927987994 9.829509834779367 9.974902188621172 4.422676047271551 4.278809375900519 10.0 0.8373672124973783 1.1291328328761745 0.12382147058281745 0.0010 0.8860301911152186 0.0010 0.8384849776836516 9.986708790452548 3.9502640483012437 4.272065292308532 1.2264958879760233 2.43152409896235 0.7951876504249071 9.994393204022115 0.8877015694106634 
0.0010 0.0010 0.0010 0.0010 0.0010 0.0010 0.0010 2.550101407909046 10.0 0.0010 0.0010 10.0 10.0 10.0 10.0 10.0 10.0 10.0 10.0 10.0 10.0 10.0 10.0 10.0 10.0 0.0010 10.0 10.0 10.0 10.0 10.0 10.0 0.0010 10.0 10.0 0.0010 10.0 10.0 10.0 10.0 10.0 10.0 10.0 10.0 10.0 10.0 10.0 10.0 
0.0010 0.0010 0.0011367189282263824 0.0010009029493726269 0.0011133428534463446 0.0010003143889454865 0.0010026530468997443 2.931312094691986 10.0 0.0010026270080285985 0.0010 9.999201639561504 9.998509188546876 9.999709829450193 9.998380139327452 9.999707365491753 9.999935355737376 9.999396276400553 9.999231091247145 10.0 9.999086587930043 9.999253220927546 9.99753421034803 9.999228552063245 10.0 0.035362467429407615 9.99937982869484 9.999502125352812 9.999941879314266 9.975568083456603 9.999768372236497 9.999838604964257 0.0010 9.99945722996919 9.998991263849751 9.269271148870374 10.0 9.997302130517994 9.995296945241687 9.999333161831471 9.999841420738115 9.999773664872203 9.999636108795537 9.999449271377737 10.0 10.0 9.99903581066125 9.99889744002432 
8.900297389070086 9.466262410015768 0.0010 0.001159028083397416 0.0010 0.0010 0.0010 10.0 0.0010 0.0010 6.445348169643614 10.0 10.0 10.0 9.994603053780011 9.997852204069227 10.0 10.0 10.0 10.0 9.994442696919817 9.997848519593198 9.996783510361713 9.99704804038336 10.0 0.0010 10.0 9.996567762562162 10.0 9.926132845441865 10.0 10.0 9.761154074727454 9.997845560511744 9.996859465149251 8.583887599311165 10.0 9.996584083096892 10.0 9.997845579678653 10.0 9.94688667013917 10.0 9.996585759291426 0.0010 0.0010 10.0 10.0 
10.0 7.73336376022961 0.0010 0.003493838769126998 0.0013926755628072905 0.0010786998757307286 0.0010 10.0 0.0010 0.0010 0.0010 10.0 10.0 10.0 9.993476591891794 9.945031506948741 9.983334711391036 9.996778874950959 9.998581547623214 10.0 9.98989652974996 10.0 9.878077835091062 9.970457306472582 10.0 0.009149961881655639 10.0 9.998388729489704 9.978955117598488 9.489684062060833 10.0 10.0 10.0 10.0 9.986341022885323 0.0010 10.0 9.978336914851964 10.0 9.998075400077395 10.0 9.882703764041064 10.0 9.994181154870912 0.0010 0.0010 10.0 10.0 
10.0 1.2328084052279376 0.0017399737153525495 0.0010276720369071183 0.001584950387885483 0.0011872520935896523 0.005186753892772294 0.0010 0.0010 0.0011806894496797196 3.181849152957083 2.0366071310002196 7.780434372851338 7.262821652450984 0.670182006152614 3.939360274445968 9.70969055439354 4.561066545696795 4.290262092051275 0.33014292858245664 0.6701805109158983 1.7094435907615808 0.6701806857666757 0.6701801461581018 0.33014298638034534 0.3556827418796793 5.757364321355148 0.6701788445522538 9.98145497662869 9.601046261148513 4.994120952782888 6.4635929393274765 10.0 0.6701820059884396 0.6701812516106305 0.0010 0.3296258684646176 0.6701806454166883 0.33056661320658076 0.6701786701567105 9.851848156452562 5.319948143718281 3.8408698169756637 0.6701812485581886 0.0010 0.3347316508203608 8.789301350631282 0.6701786143467823 
0.127972808175984 0.0010 0.0010 0.0010 0.0010 0.0010 0.0010 0.0010 10.0 0.0010 0.0010 10.0 10.0 10.0 10.0 10.0 10.0 10.0 10.0 9.886759921546881 10.0 10.0 10.0 10.0 9.886913950214979 0.0035360850675789264 10.0 10.0 10.0 10.0 10.0 10.0 0.0010 10.0 10.0 0.0010 10.0 10.0 10.0 10.0 10.0 10.0 10.0 10.0 10.0 10.0 10.0 10.0 
1.5100411142399452 0.0010 0.0010 0.0010 0.0010 0.0010 0.0010 5.364259812339601 10.0 0.0010 0.2649876984152355 10.0 10.0 10.0 10.0 10.0 10.0 10.0 10.0 10.0 9.992253790443964 10.0 10.0 10.0 9.62200720293423 0.0010 10.0 10.0 9.995241449775936 9.980112693173036 10.0 10.0 0.03287946528660019 10.0 10.0 6.471716977674465 10.0 10.0 9.992649434994915 10.0 10.0 10.0 10.0 10.0 10.0 10.0 10.0 10.0 
1.8583090151750874 0.0010 0.0011682021258501837 0.001000027843201396 0.0010 0.0010 0.0010128816362470036 5.265918500631727 9.98446171024804 0.0010001640538307738 0.16248484505131078 9.99584400028707 9.975829445831948 9.999739056756475 9.997795854386064 9.995863331195457 9.99629004356934 9.958912111700245 9.999656566846575 9.98446171024804 9.97850886009948 9.99655998897002 9.991769751531463 9.993444508061383 9.98446171024804 0.0010 9.999879016334043 9.99542289025246 9.999865802346587 10.0 9.990564571288017 9.996119253894015 0.016538289751960755 9.995815548653978 9.991743969488159 8.10947598660577 9.98446171024804 9.991716678076923 9.984491446070798 9.996222727986455 9.962967109177235 9.999863380648696 9.985680018169658 9.993291684205774 10.0 10.0 9.999431870788067 9.997672920425924 
6.056501730158379 0.0010 0.0010 0.0010 0.0010 0.0010 0.0010441069350500846 7.303250205714165 10.0 0.0010 7.674207020426222 10.0 10.0 10.0 10.0 10.0 10.0 10.0 10.0 10.0 10.0 10.0 10.0 10.0 10.0 0.04609640020750408 10.0 10.0 9.861889089155245 10.0 10.0 10.0 0.0010 10.0 10.0 10.0 10.0 10.0 10.0 10.0 10.0 10.0 10.0 10.0 10.0 10.0 10.0 10.0 
7.420013161722163 8.379930733748463 0.0010011407478512503 0.0010 0.001038726839461969 0.0010010376031416828 0.001000613753711147 8.530820538055067 0.0010 0.0010001305450716546 5.000500000000001 10.0 10.0 10.0 10.0 10.0 10.0 10.0 10.0 9.911608009016089 10.0 10.0 10.0 9.999292243329363 9.911608009016089 0.016276745502784115 10.0 10.0 10.0 9.996972469475116 10.0 10.0 10.0 10.0 10.0 6.823373901870106 7.5393881969678365 9.999487783895923 10.0 10.0 10.0 10.0 10.0 9.999292200717154 0.0010 0.0010 10.0 10.0 
5.366627052129704 0.0010 0.0010 0.0016054695029230498 0.0010 0.0010 0.0010 7.073172085227567 9.903023709404174 0.0010 8.507337695093593 10.0 10.0 10.0 10.0 10.0 10.0 10.0 10.0 10.0 10.0 10.0 10.0 10.0 10.0 0.13238110407929352 10.0 10.0 10.0 10.0 10.0 10.0 0.0648280429410466 10.0 10.0 8.433355288437568 9.781426347844388 10.0 10.0 10.0 10.0 10.0 10.0 10.0 10.0 10.0 10.0 10.0 
0.0010 0.0010 0.0010 0.001013063956123408 0.001001899408555705 0.0010 0.0010 0.0010 10.0 0.0010 0.0010 10.0 10.0 9.999852110221296 10.0 10.0 9.933420220281944 10.0 10.0 10.0 10.0 10.0 10.0 10.0 10.0 0.5970099728871889 9.999907251795438 10.0 10.0 10.0 9.999713745981328 9.998922867811727 0.0010 10.0 10.0 5.987080177750677 10.0 10.0 10.0 10.0 10.0 9.999810233287638 10.0 10.0 10.0 10.0 10.0 10.0 
0.41394702251158083 0.0010 0.0010 0.001023393248212883 0.0010 0.0010 0.0010 0.0010 9.620693247196533 0.0010 0.0010 10.0 10.0 10.0 10.0 10.0 10.0 10.0 10.0 9.587052977488419 10.0 10.0 10.0 10.0 9.587052977488419 0.0010 10.0 10.0 10.0 10.0 10.0 10.0 0.41394702251158083 10.0 10.0 0.0010 9.587052977488419 10.0 10.0 10.0 10.0 10.0 10.0 10.0 9.749222027830902 9.587052977488419 10.0 10.0 
0.0010 0.0010 0.0010 0.0010 0.0010 0.0010 0.0010 1.3824213505712506 10.0 0.0010 6.7080114338446215 10.0 10.0 10.0 10.0 10.0 10.0 10.0 10.0 10.0 10.0 10.0 10.0 10.0 10.0 0.0010 10.0 10.0 10.0 10.0 10.0 10.0 0.0010 10.0 10.0 7.79318448575886 10.0 10.0 10.0 10.0 10.0 10.0 10.0 10.0 10.0 10.0 10.0 10.0 
5.331801397724295 9.262367576130885 0.0010 0.0014099764672158726 0.0012177181034246014 0.0010 0.0010270276676171445 8.510440917767392 0.0010 0.0013355809823442162 6.175143698679333 9.999809260757214 9.943853042416675 9.999737260417646 9.999810169781442 9.99981281637326 9.999929784120175 9.999741308267629 9.999823769237548 10.0 9.9999864037179 9.999809236342337 10.0 9.999781922708383 10.0 0.0010002278112147202 9.999806839129652 9.998087111594657 9.99678421596839 9.94173910884424 9.999834458317892 9.974837031310386 10.0 9.999808897788315 9.999807421998456 5.2339067856487915 10.0 9.999989211117633 10.0 9.999809237483117 10.0 9.999811598075192 9.999812394031792 9.999986446526195 0.0010 0.0010 9.995824899737778 9.999809284709773 
2.311291388872471 0.0010 0.0010 0.0010 0.0010 0.0010 0.0010 5.368361558404402 9.909967194492015 0.0010 0.28167865349140275 10.0 10.0 10.0 10.0 10.0 10.0 10.0 10.0 9.909967194492015 10.0 10.0 10.0 10.0 9.909160715660876 0.0010 10.0 10.0 10.0 10.0 9.99672165498621 10.0 0.09103280550798504 10.0 10.0 9.078252437799343 10.0 10.0 9.89309027372301 10.0 10.0 10.0 10.0 10.0 9.909967194492015 9.819773705118028 10.0 10.0 
2.701571427478484 0.0010 0.0010 0.0010 0.0010 0.001010787870385566 0.0010 4.908133424786795 10.0 0.0010 0.0010 10.0 10.0 10.0 10.0 10.0 9.997566292843201 9.999600144432888 9.998286578106791 10.0 10.0 9.999794751558202 10.0 10.0 10.0 0.05436846327704401 9.997692441986167 10.0 10.0 10.0 10.0 10.0 0.0010 10.0 10.0 0.9746105204649103 10.0 10.0 10.0 10.0 9.99928292779868 10.0 10.0 10.0 10.0 10.0 10.0 10.0 
0.0010 0.0010 0.0010 0.0010553920741445434 0.0010 0.0010 0.001004333881562227 3.328900153557151 10.0 0.0010855863391562447 2.514243578176776 9.950683066143904 10.0 10.0 9.9501960212934 10.0 10.0 10.0 10.0 10.0 10.0 10.0 10.0 10.0 10.0 0.0010 10.0 10.0 10.0 10.0 9.999500586905 10.0 0.0010 10.0 10.0 9.251063436925245 10.0 10.0 10.0 10.0 10.0 10.0 10.0 10.0 10.0 10.0 10.0 10.0 
10.0 4.561382080555723 0.0010 0.0010 0.0010758087700867198 0.0010 0.0011760421661439018 7.004230116064505 0.0010 0.0010 6.1346657973853755 9.989212835952715 8.749857322958194 10.0 10.0 9.975856430146102 9.652002259771596 10.0 10.0 9.429872427637795 10.0 9.959170325010858 9.789110511206633 10.0 9.359404547967387 0.0010 9.998043534706676 10.0 10.0 9.994281509969111 9.98282579247204 9.65907711777953 10.0 10.0 10.0 4.8670167767551735 8.295119789589458 9.707202767410525 4.308756387585912 9.732261045765988 10.0 9.976932721150046 9.969728558885702 10.0 0.0010 0.0010 9.95926999573478 10.0 
0.0010 0.0010 0.001515289480676353 0.0010094454003482004 0.0010372363835451706 0.0010955765811772775 0.0012004504915953452 5.982418490622669 10.0 0.0010019223928427112 0.0010 10.0 9.927600086928514 9.99993106571591 10.0 10.0 9.996729735189412 10.0 10.0 10.0 10.0 10.0 10.0 10.0 10.0 0.0010 9.989042739073692 10.0 9.967060397790148 10.0 10.0 9.879306815996529 0.0010 10.0 10.0 0.0010 10.0 10.0 10.0 10.0 9.998232612211858 10.0 10.0 10.0 10.0 10.0 9.983167999917697 10.0 
2.586425056740181 0.0010 0.0010 0.0016695853094999377 0.0010 0.0010 0.0010 5.6589931775136915 10.0 0.0010 0.21144026668235322 10.0 10.0 10.0 10.0 10.0 10.0 10.0 10.0 10.0 10.0 10.0 10.0 10.0 10.0 0.1160999840559145 10.0 10.0 10.0 10.0 10.0 10.0 0.0010 10.0 10.0 0.6623500959725828 10.0 10.0 10.0 10.0 10.0 10.0 10.0 10.0 10.0 10.0 10.0 10.0 
2.9187901755244905 0.0010 0.0010054273543657558 0.003564608199163903 0.0010 0.0010 0.0014187979593842056 5.486110945983199 10.0 0.0010 0.0010 10.0 10.0 10.0 10.0 10.0 10.0 10.0 10.0 10.0 10.0 10.0 10.0 10.0 10.0 0.0010 10.0 10.0 10.0 9.998967597798467 10.0 9.985052491911254 0.0010 10.0 10.0 10.0 10.0 10.0 10.0 10.0 9.819482164154458 10.0 10.0 10.0 10.0 10.0 10.0 10.0 
0.0010 0.0010 0.0010 0.0010148312058841011 0.0010 0.0010 0.0010 1.5825645042858572 10.0 0.0010 0.0010 10.0 10.0 10.0 10.0 10.0 10.0 10.0 9.997676131194197 10.0 10.0 10.0 10.0 10.0 10.0 0.0010 10.0 10.0 10.0 10.0 10.0 10.0 0.0010 10.0 10.0 0.0010 10.0 10.0 10.0 10.0 10.0 10.0 10.0 10.0 10.0 10.0 10.0 10.0 
0.0010 0.0010 0.0010 0.0010 0.0010 0.0010 0.0010 5.473678964703111 10.0 0.0010 0.0010 10.0 10.0 10.0 10.0 10.0 10.0 10.0 10.0 10.0 10.0 10.0 10.0 10.0 10.0 0.030422996756947738 10.0 10.0 10.0 10.0 10.0 10.0 0.0010 10.0 10.0 0.0010 10.0 10.0 10.0 10.0 10.0 10.0 10.0 10.0 10.0 10.0 10.0 10.0 
0.0010 0.0010 0.0010 0.0010 0.0010 0.0010 0.0010 3.8876695271440096 10.0 0.0010 0.0010 10.0 10.0 10.0 10.0 10.0 10.0 10.0 10.0 10.0 10.0 10.0 10.0 10.0 10.0 0.0010 10.0 10.0 10.0 10.0 10.0 10.0 0.0010 10.0 10.0 0.0010 10.0 10.0 10.0 10.0 10.0 10.0 10.0 10.0 10.0 10.0 10.0 10.0 
0.0010 0.0010 0.0010 0.0010 0.0010 0.0010 0.0010 0.0010 10.0 0.0010 10.0 10.0 10.0 10.0 10.0 10.0 10.0 10.0 10.0 10.0 10.0 10.0 10.0 10.0 10.0 5.344992472505867 10.0 10.0 10.0 10.0 10.0 10.0 0.0010 10.0 10.0 10.0 10.0 10.0 10.0 10.0 9.798887213234837 10.0 10.0 10.0 10.0 10.0 9.970502700724788 10.0 
5.549722775248392 10.0 0.0010 0.0010 0.0010 0.0010 0.0010 8.590375749711184 0.001000000000000334 0.0010 10.0 10.0 10.0 10.0 10.0 10.0 10.0 10.0 10.0 10.0 10.0 10.0 10.0 10.0 10.0 0.0010 10.0 10.0 10.0 10.0 10.0 10.0 10.0 10.0 10.0 10.0 10.0 10.0 10.0 10.0 10.0 10.0 10.0 10.0 0.001000000000000334 0.001000000000000334 10.0 10.0 
2.065169091872438 0.0010 0.0010 0.0010 0.001000571729253836 0.0010 0.0010460251746105978 5.653057120211314 10.0 0.0010 0.0010 9.99738390116859 10.0 10.0 10.0 10.0 9.988876285688832 10.0 10.0 9.91959709541421 9.99984877062383 9.995181938151617 9.999429342371785 9.999899216782623 9.919601402531702 0.0010 9.994673161443007 10.0 9.996445340883644 9.999900962673106 10.0 9.989941153183466 0.0010 10.0 9.999672803989794 0.018666146590955668 9.874843303152797 9.999733608759314 8.843101997892752 10.0 10.0 10.0 10.0 9.999703412523946 10.0 10.0 10.0 10.0 
1.5727231456491593 0.0021468879781048446 0.0010022694585254822 0.0010048767691931536 0.0010000624634312406 0.0010042179640896817 0.0010105797973028042 4.97340434074366 9.983150340184439 0.0010309970596934976 0.46803163970965345 9.991612580670228 9.999999527098376 9.999436820972827 9.994440863721001 9.995694269292764 9.999995262271238 9.999784987015289 9.999998402652032 9.984475976572531 9.983913598292288 9.991173305336307 9.983150340184439 9.983150340184439 9.984476249978592 0.04030266839712281 9.999999791987834 9.988210245616438 9.999971829402288 9.999989739086418 9.99990657935775 9.995124494599757 0.017849659815561494 9.989247631130134 9.984738137430426 8.712958318762555 9.983150340184439 9.983150340184439 9.98537029237978 9.990335472426283 9.997867834654725 9.999999817420203 9.995237927900108 9.983150340184439 9.983576218566085 9.893566063623869 9.998856563807195 9.994933755376218 
0.0010 0.0010 0.0010012964503900506 0.0010028097077255528 0.001009101658305496 0.001001870923705277 0.0010000048189312573 4.330497211911567 10.0 0.0010001619073395811 0.0010 10.0 10.0 10.0 10.0 10.0 9.995203268322582 10.0 10.0 10.0 10.0 10.0 10.0 10.0 10.0 0.012805203367350596 9.984053022398012 10.0 10.0 9.99774070854664 9.976595864058645 9.936194173502294 0.0010 10.0 10.0 1.9189263316681826 10.0 10.0 10.0 10.0 10.0 10.0 10.0 10.0 10.0 10.0 10.0 10.0 
0.0010 0.0010 0.00103651841720895 0.0011888286038285564 0.0010 0.0010 0.0010 5.094916986237733 10.0 0.0010 0.0010 10.0 10.0 10.0 10.0 10.0 10.0 10.0 10.0 10.0 10.0 10.0 10.0 10.0 10.0 0.0010 10.0 10.0 10.0 10.0 10.0 10.0 0.0010 10.0 10.0 2.833700529893555 10.0 10.0 10.0 10.0 9.999021202290091 10.0 10.0 10.0 10.0 10.0 10.0 10.0 
0.0010 0.0010 0.0010 0.0010483260262779957 0.0010 0.0010 0.0010 2.1816463767138012 10.0 0.0010 0.05481206437390623 10.0 10.0 10.0 10.0 10.0 10.0 10.0 10.0 10.0 10.0 10.0 10.0 10.0 10.0 1.155562744017064 10.0 10.0 10.0 9.900144950389299 10.0 10.0 0.0010 10.0 10.0 10.0 10.0 10.0 10.0 10.0 10.0 10.0 10.0 10.0 10.0 10.0 10.0 10.0 
0.0010 0.0010 0.0025462064442543625 0.0010 0.0010 0.0010 0.0010 7.077937343300319 10.0 0.0010 0.0010 10.0 10.0 10.0 10.0 10.0 10.0 10.0 10.0 10.0 10.0 10.0 10.0 10.0 10.0 0.8676747292728204 10.0 10.0 10.0 9.996839986763709 10.0 10.0 0.0010 10.0 10.0 0.0010 10.0 10.0 10.0 10.0 9.937726370301261 10.0 10.0 10.0 10.0 10.0 10.0 10.0 
2.6874576257156217 0.0010 0.0010 0.0012136726396931928 0.0010 0.0010 0.0010 5.815371427330525 10.0 0.0010 0.0010 10.0 10.0 10.0 10.0 10.0 10.0 10.0 10.0 10.0 10.0 10.0 10.0 10.0 10.0 0.0010 10.0 10.0 10.0 10.0 10.0 10.0 0.0010 10.0 10.0 9.682588441497785 10.0 10.0 10.0 10.0 9.985030712476028 10.0 10.0 10.0 10.0 10.0 10.0 10.0 
1.929053914330475 0.001015843521860094 0.001042657834793348 0.0010117251664065875 0.0010023884042573885 0.0010000894869799347 0.0010015252453545473 5.294063398441856 9.999470897414572 0.0010089835309368984 0.09436549254413329 9.999470897414572 9.999909593589594 9.999902185745357 9.999470897414572 9.999470897414572 9.999983598859101 9.999909150149348 9.999929652575364 9.999470897414572 9.999470897414572 9.999470897414572 9.999470897414572 9.999470897414572 9.999470897414572 0.006012712662484598 9.990348239100216 9.999470897414572 9.999629463872477 9.999735965077432 9.997021856430512 9.999901137029374 0.0015291025854284913 9.999470897414572 9.999470897414572 5.0005 9.999470897414572 9.999470897414572 9.998225699609208 9.999470897414572 9.999956433347203 9.999477683077592 9.999470897414572 9.999470897414572 9.999709730166469 9.999828711317349 9.996674427183496 9.999470897414572 
0.0010 0.0010 0.0010 0.0017646037451827306 0.0010290857360616614 0.0010 0.0010 6.815529179750882 10.0 0.0010 0.0010 10.0 10.0 10.0 10.0 10.0 10.0 10.0 10.0 10.0 10.0 10.0 10.0 10.0 10.0 0.0010 10.0 10.0 10.0 10.0 10.0 10.0 0.0010 10.0 10.0 0.0010 10.0 10.0 10.0 10.0 10.0 10.0 10.0 10.0 10.0 10.0 10.0 10.0 
1.1701837925945209 0.0010 0.0010 0.0016419769310161226 0.0010 0.0010 0.0010 5.22472371168058 10.0 0.0010 0.0010 10.0 10.0 10.0 10.0 10.0 10.0 10.0 10.0 10.0 10.0 10.0 10.0 10.0 10.0 0.0010 10.0 10.0 10.0 10.0 10.0 10.0 0.0010 10.0 10.0 1.0542327352712335 10.0 10.0 10.0 10.0 10.0 10.0 10.0 10.0 10.0 10.0 10.0 10.0 
0.0010 0.0010 0.002100725219916565 0.0010 0.001004033553760681 0.0010 0.001301765539095586 2.0782651170685544 10.0 0.0010 10.0 10.0 10.0 9.966900165450653 10.0 10.0 9.99913799697629 10.0 10.0 10.0 10.0 10.0 10.0 10.0 10.0 0.0010 10.0 10.0 10.0 9.996868775568986 10.0 10.0 0.0010 10.0 10.0 10.0 10.0 10.0 9.999491292111639 10.0 10.0 10.0 10.0 10.0 10.0 10.0 10.0 10.0 
1.6028072493536643 0.0010 0.0010 0.0010 0.0010 0.0010095538344987935 0.0010 4.967143342514106 10.0 0.0010 0.0010 10.0 10.0 10.0 10.0 10.0 10.0 10.0 10.0 10.0 10.0 10.0 10.0 10.0 10.0 0.0010 10.0 10.0 10.0 10.0 10.0 10.0 0.0010 10.0 10.0 0.7520016091016379 10.0 10.0 10.0 10.0 10.0 10.0 10.0 10.0 10.0 10.0 9.987139650134331 10.0 
7.111602033475472 10.0 0.0010 0.0010 0.0010 0.0010 0.0010319615690545733 10.0 0.0010 0.0011035447259241157 8.204915303094062 9.999958480913344 10.0 10.0 9.999951543383213 9.999855380126098 10.0 10.0 9.999973045369812 10.0 9.999951374940968 10.0 10.0 10.0 10.0 0.0010 9.99981318763486 9.999958041369295 10.0 9.893562687475326 9.999971589061865 10.0 9.68131809208069 9.999956257473272 10.0 10.0 10.0 10.0 10.0 9.999956413585608 9.998510459695613 10.0 10.0 9.996155402544886 0.0010 1.9689322253274049 9.998285423826108 9.999935587324126 
0.0010 0.0010 0.0010 0.0010 0.0010 0.0010 0.0010 6.428625193239913 10.0 0.0011247931538241446 0.0010 10.0 10.0 10.0 10.0 10.0 10.0 10.0 10.0 10.0 10.0 10.0 10.0 10.0 10.0 0.08917571091684778 10.0 10.0 10.0 10.0 10.0 10.0 0.0010 10.0 10.0 0.7617017414774745 10.0 10.0 10.0 10.0 10.0 10.0 10.0 10.0 10.0 10.0 10.0 10.0 
10.0 10.0 0.007322861547464339 0.0026511451029253923 0.0012770415546523907 0.0016166698634530888 0.0010 10.0 0.0010 0.0029981852478165685 0.0010 10.0 10.0 9.998128142539588 10.0 10.0 10.0 9.330427190075088 10.0 10.0 10.0 10.0 10.0 10.0 10.0 0.41516287072594 10.0 10.0 10.0 9.998852802881606 10.0 10.0 10.0 10.0 10.0 6.030174956700035 10.0 10.0 10.0 10.0 10.0 9.629476959648136 10.0 10.0 0.0010 10.0 10.0 10.0 
0.0010 0.0010 0.0010 0.0010 0.0010 0.0010 0.0010 2.3184432296332345 10.0 0.0010 0.0010 10.0 10.0 10.0 10.0 10.0 10.0 10.0 10.0 10.0 10.0 10.0 10.0 10.0 10.0 0.2620622105619825 10.0 10.0 10.0 9.999400253496859 10.0 10.0 0.0010 10.0 10.0 7.490734266844552 10.0 10.0 10.0 10.0 9.999747051168866 10.0 10.0 10.0 10.0 10.0 10.0 10.0 
0.3924871946059031 0.0010 0.0010 0.0010273610126809794 0.0010 0.0010 0.0010 0.0010 9.573892305771231 0.0010 0.0010 10.0 10.0 10.0 10.0 10.0 10.0 10.0 10.0 9.614720546964689 10.0 10.0 10.0 10.0 9.614790174066169 0.0010 10.0 10.0 10.0 10.0 10.0 10.0 0.4684347417744649 10.0 10.0 1.0005509860506647 9.500101022611567 10.0 10.0 10.0 10.0 10.0 10.0 10.0 9.731044779447512 9.517335042540758 10.0 10.0 
0.2599950096655349 0.0010 0.0010 0.0010 0.001093460115247527 0.0010 0.0010 0.0010 10.0 0.0010 0.0010 10.0 9.842299069376281 10.0 10.0 9.999446623566453 9.974823667778674 10.0 10.0 10.0 10.0 10.0 10.0 10.0 10.0 0.47807795806960224 10.0 10.0 9.934966528926847 9.997702993591504 9.998250278723713 10.0 0.0010 10.0 10.0 10.0 10.0 10.0 10.0 10.0 10.0 9.996281924275968 10.0 10.0 10.0 10.0 10.0 10.0 
0.0010 0.0010 0.0010 0.0010 0.0010 0.0010 0.0010 3.2315893571313388 10.0 0.0010 0.0010 10.0 10.0 10.0 10.0 10.0 10.0 10.0 10.0 10.0 10.0 10.0 10.0 10.0 10.0 0.0298228349836257 10.0 10.0 10.0 10.0 10.0 10.0 0.0010 10.0 10.0 0.0010 10.0 10.0 10.0 10.0 10.0 10.0 10.0 10.0 10.0 10.0 10.0 10.0 
0.0010 0.0010 0.0010 0.0010 0.0010 0.0010000537533764043 0.0010 2.9794779190757614 10.0 0.0010 1.5894144472039047 10.0 10.0 10.0 10.0 10.0 10.0 10.0 10.0 10.0 10.0 10.0 10.0 10.0 10.0 0.0010 10.0 10.0 10.0 10.0 10.0 10.0 0.0010 10.0 10.0 0.0010 10.0 10.0 10.0 10.0 10.0 10.0 10.0 10.0 10.0 10.0 10.0 10.0 
0.0010 0.0010 0.0010 0.0010 0.0010 0.0010 0.0010 2.9648446695822948 10.0 0.0010 0.0010 10.0 10.0 10.0 10.0 10.0 10.0 10.0 10.0 10.0 10.0 10.0 10.0 10.0 10.0 0.0010 10.0 10.0 10.0 10.0 10.0 10.0 0.0010 10.0 10.0 7.3331561029702765 10.0 10.0 10.0 10.0 10.0 10.0 10.0 10.0 10.0 10.0 10.0 10.0 
9.358674068023367 3.9782217157040694 0.0011249990244815169 0.0011305971881872612 0.0010062413363768944 0.0014880617254893474 0.0010 7.419274181936823 0.0010 0.0011024012776931903 0.0010 10.0 9.963656248876337 10.0 10.0 10.0 9.727870589173921 10.0 10.0 10.0 9.867282827881478 10.0 9.84851814521292 9.949357078775591 10.0 0.0010 9.988280004956044 10.0 9.94803147249472 9.954303868567411 10.0 9.769179759222027 9.950005 10.0 9.807748786232294 0.0010 10.0 9.868007976167105 10.0 10.0 9.87445865823802 9.991249008200144 10.0 9.949348814503008 0.0010 0.0010 9.795661685518782 10.0 
5.000500000000001 0.0010 0.0010 0.0015027640630212258 0.0010 0.0010 0.0010 6.309102466569909 10.0 0.0010 0.10502233154980911 10.0 10.0 10.0 10.0 10.0 10.0 9.960940872527566 9.960005832927338 10.0 10.0 10.0 9.980349430928655 10.0 10.0 0.0010 10.0 10.0 10.0 10.0 10.0 10.0 0.0010 10.0 9.980387150317917 6.248389621779209 10.0 10.0 10.0 10.0 9.963341310397928 10.0 10.0 10.0 10.0 10.0 10.0 9.998500171236243 
6.519714422681709 9.890191864298606 0.0010 0.0010 0.0010 0.0010 0.0010 9.908381447174373 0.0010 0.0010 5.000500000000001 10.0 9.970702774806286 9.999997841788225 10.0 10.0 10.0 10.0 10.0 10.0 10.0 10.0 9.984929883236422 10.0 10.0 0.0010 10.0 10.0 10.0 10.0 10.0 10.0 10.0 10.0 10.0 0.0010 9.978003331332564 10.0 10.0 10.0 10.0 10.0 10.0 10.0 0.0010 5.0005 10.0 10.0 
0.0010 0.0010 0.0011818646175844145 0.0024353743460454793 0.0010003265905961362 0.0010004409564018054 0.0010 3.3465271082706654 10.0 0.0010 0.0010 10.0 10.0 10.0 10.0 10.0 10.0 10.0 10.0 10.0 10.0 10.0 10.0 10.0 10.0 0.0010 10.0 10.0 10.0 10.0 10.0 10.0 0.0010 10.0 10.0 10.0 10.0 10.0 10.0 10.0 10.0 10.0 10.0 10.0 10.0 10.0 10.0 10.0 
10.0 1.4118003034853042 0.0010095472980540439 0.0047252780168871794 0.0010 0.00751620646252398 0.001005542936675877 0.0010 0.0010 0.0010 0.0010 0.0010 8.35806592882969 9.888251851180307 0.0010 2.708167399222042 10.0 9.889729822189993 0.0010 0.0010 0.0010 0.0010 0.0010 0.0010 0.0010 0.12507732947798414 9.242335660165821 0.0010 9.994544164088321 10.0 9.598190992781582 3.6616582132204374 10.0 0.0010 0.0010 0.0010 0.0010 0.0010 0.0010 0.0010 9.999365344014896 9.915387032005693 2.734713822671101 0.0010 9.755978762570319 0.0010 9.998220201258146 0.0010 
0.0010 0.0010 0.0010 0.0010 0.0010 0.0010 0.0010 6.727305713218103 10.0 0.0010 0.0010 10.0 10.0 10.0 10.0 10.0 10.0 10.0 10.0 10.0 10.0 10.0 10.0 10.0 10.0 0.0010 10.0 10.0 10.0 10.0 10.0 10.0 0.0010 10.0 10.0 1.1600238518391475 10.0 10.0 10.0 10.0 10.0 10.0 10.0 10.0 10.0 10.0 10.0 10.0 
0.0010 0.0010 0.0010 0.0010 0.0010 0.0010 0.0010 4.477612232776809 10.0 0.0010 0.0010 10.0 10.0 10.0 10.0 10.0 10.0 10.0 10.0 10.0 10.0 10.0 10.0 10.0 10.0 0.0010 10.0 10.0 10.0 10.0 10.0 10.0 0.0010 10.0 10.0 0.0010 10.0 10.0 10.0 10.0 10.0 10.0 10.0 10.0 10.0 10.0 10.0 10.0 
0.0010 0.0010 0.0010017394989236376 0.001007512739457317 0.0010054085396602 0.0010563824105521182 0.0010005958517556091 1.9748006498630237 9.768561867003326 0.0010159134949492335 0.0010 9.996839214704417 10.0 10.0 9.98972597603509 9.994285345286873 10.0 9.937871139416496 9.995165014023753 10.0 9.983619451293421 9.992167988392012 10.0 9.985577663028398 10.0 0.3946815280868323 9.999197867530972 9.989591475237916 10.0 9.999727481578851 10.0 10.0 0.22534944207435448 9.989788046113494 9.985668249020932 8.622667594684904 10.0 10.0 10.0 9.989573768443636 9.999991922118115 10.0 9.99322328493858 9.985622980822606 9.771860069579198 9.776159381709009 10.0 9.9931154950278 
3.7274814860156784 0.0010 0.0010000640046462159 0.0018931333804849556 0.0010022605370384801 0.0012122082209821499 0.0010179367786086696 6.338333614189075 10.0 0.0017277731413962447 1.9077363706174766 10.0 10.0 9.999955475081778 10.0 10.0 9.999955695850364 10.0 10.0 10.0 10.0 10.0 10.0 10.0 10.0 1.0053060916518712 9.999958140395757 10.0 9.999928270849697 9.999690381769224 10.0 9.999789473073823 0.5336743875868184 10.0 10.0 1.045116552459846 10.0 10.0 10.0 10.0 10.0 9.997953783356747 10.0 10.0 10.0 10.0 9.999896548828648 10.0 
6.390695178286514 0.0010 0.0010818102744488826 0.0011613603652000015 0.0018497982921790268 0.0010 0.0010 7.880836477862962 10.0 0.0010 4.01862685208178 10.0 10.0 10.0 9.999582409802905 10.0 10.0 10.0 10.0 10.0 10.0 10.0 10.0 10.0 10.0 0.0010 10.0 9.999939473159088 10.0 10.0 10.0 10.0 0.0010 10.0 10.0 8.196539425930904 10.0 10.0 10.0 10.0 9.998837999717326 10.0 10.0 10.0 10.0 10.0 9.994722478771012 10.0 
10.0 4.058586981786133 0.0010 0.001379243900384432 0.0010857109575178724 0.0010 0.0011363503671793416 6.7446111600873415 0.0010 0.0014053894774374105 4.546745525918119 9.970516431871179 9.25892576358671 9.995545738489042 10.0 9.976655968644296 9.799893160994586 9.973800631634537 10.0 9.129367403479625 9.998548859060314 9.971112910410826 9.824413995029284 10.0 9.127768200777641 0.07007630869834024 9.994754353630707 10.0 10.0 9.959320809283811 9.976918261560554 9.794843731477135 10.0 9.999046058714836 9.974765657562656 4.2445500690393 8.86266283356929 9.824413933660031 4.983430621841513 9.82300334944951 10.0 9.97617467425061 9.976904456557111 10.0 0.0010 0.0010 9.973938579119352 9.97696306582614 
1.6535821084683753 0.0010 0.0010 0.0010 0.0010 0.0010 0.0010 4.989705463985798 10.0 0.0010361749589623507 0.30073687708691355 9.98491973011942 10.0 10.0 9.973975672546075 10.0 10.0 9.99106663308119 10.0 10.0 9.97498875861851 9.986056768962776 10.0 10.0 10.0 0.0010 10.0 10.0 10.0 10.0 9.995912881980354 10.0 0.0010 10.0 10.0 4.847599637557473 10.0 10.0 10.0 9.975737031798252 10.0 10.0 10.0 10.0 10.0 10.0 10.0 9.985389545135774 
7.088527173249351 1.7981945570501394 0.013262262710930818 0.0010 0.0010 0.0027780281553882245 0.0010 3.554000020220357 0.0010 0.0010 1.5758939327219217 10.0 10.0 9.775092982738437 10.0 10.0 9.713683471595868 10.0 9.998708214470991 10.0 10.0 10.0 10.0 10.0 10.0 0.0010 10.0 10.0 10.0 10.0 9.80184362148482 10.0 10.0 10.0 10.0 2.7471790843810195 10.0 10.0 4.997271693652068 10.0 10.0 9.98905291830485 10.0 10.0 0.0010 0.4101852462109008 8.819002738032093 10.0 
0.0010 0.0010 0.001016340472095174 0.0010 0.0010 0.001000051160690761 0.0010 3.1375579266145004 10.0 0.0010 0.0010 10.0 10.0 10.0 10.0 10.0 10.0 10.0 10.0 10.0 10.0 10.0 10.0 10.0 10.0 0.0010 10.0 10.0 10.0 10.0 10.0 10.0 0.0010 10.0 10.0 5.447689974128103 10.0 10.0 10.0 10.0 10.0 10.0 10.0 10.0 10.0 9.304405104374855 10.0 10.0 
0.0010 0.0010 0.0011946791424662208 0.0010 0.0010 0.0010 0.0010 6.4576147519947265 10.0 0.0010 0.0010 10.0 10.0 10.0 10.0 10.0 10.0 10.0 10.0 10.0 10.0 10.0 10.0 10.0 10.0 0.0010 10.0 10.0 10.0 10.0 10.0 10.0 0.0010 10.0 10.0 1.6924438233870502 10.0 10.0 10.0 10.0 10.0 10.0 10.0 10.0 10.0 10.0 10.0 10.0 
10.0 0.5913248446576203 0.0010 0.0010 0.0010007185558127544 0.0010 0.0025753740736361667 0.4119744253939205 0.0010 0.0032283657372975754 2.9529215218913345 0.2421865797669671 9.510721774987992 1.426510786730021 0.7386319439584161 4.73008728136521 9.88492026925687 4.497991373986503 0.0010 0.0010 1.0728342427850217 0.16620777548440646 0.9152440542637335 1.0459477765228078 0.0010 0.0010 4.933915059355168 0.0010 10.0 9.96997910609272 4.907351795527529 4.884046209318336 10.0 0.6242505734787027 1.2700925027142054 0.0010 0.0010 1.0536912842640849 0.22775065184607968 0.6242505734787027 10.0 4.36610107948932 4.727127005296395 1.104970084804953 0.0010 0.8473560703658256 10.0 0.6849005468636706 
4.397929816000582 0.0010 0.0010 0.0010 0.0010 0.0010068068144309071 0.0010 6.129708283260568 9.656865192000165 0.0010 0.6640997898874481 10.0 10.0 10.0 10.0 10.0 10.0 10.0 10.0 10.0 10.0 10.0 10.0 10.0 10.0 0.0010 10.0 10.0 10.0 10.0 10.0 10.0 0.32804994243279495 10.0 10.0 7.5452952629865 9.856195701354167 10.0 10.0 10.0 10.0 10.0 10.0 10.0 9.668709440230629 9.706456609636732 10.0 10.0 
0.24586586740257543 0.0010 0.0010 0.0010 0.0010238894211958807 0.0010 0.001000772079808236 0.01575457194241189 10.0 0.0010 0.0010 10.0 9.9586789712283 9.997661340926527 10.0 10.0 9.993560666505283 9.99827295782079 10.0 9.967900432724319 10.0 10.0 10.0 10.0 9.968153737893191 0.432687778949974 9.999733708250218 10.0 9.9833986746447 9.979122374570956 9.999851546886594 10.0 0.0010 10.0 10.0 7.533898311804566 10.0 10.0 10.0 10.0 10.0 9.996706096319496 10.0 10.0 10.0 9.708002472334382 10.0 10.0 
0.0010 0.0010 0.0010 0.0010 0.0010 0.0010003807588512186 0.0010 1.5599779259677846 10.0 0.0010 6.387828367257309 10.0 10.0 10.0 10.0 10.0 10.0 10.0 10.0 10.0 10.0 10.0 10.0 10.0 10.0 0.0010 10.0 10.0 10.0 10.0 10.0 10.0 0.0010 10.0 10.0 9.909746482031986 10.0 10.0 10.0 10.0 10.0 10.0 10.0 10.0 10.0 10.0 10.0 10.0 
3.635627414985129 0.0010 0.0010 0.0010020135164731981 0.0010 0.00101094979324201 0.0010 6.310555324608924 10.0 0.0010 0.09788589079226903 10.0 10.0 10.0 10.0 10.0 10.0 10.0 10.0 10.0 10.0 10.0 10.0 10.0 10.0 0.0010 10.0 10.0 10.0 9.999066796292325 10.0 10.0 0.0010 10.0 10.0 9.355291817242145 10.0 10.0 10.0 10.0 9.967755474168655 10.0 10.0 10.0 10.0 10.0 10.0 10.0 
9.519303752312204 3.154902797882309 0.0010 0.0013611163211873212 0.001001456797065689 0.0010 0.0010 5.316708078799183 0.0015687259259566197 0.0015610968752163155 0.0010 10.0 6.9416006544335 10.0 10.0 10.0 9.56456036922191 10.0 10.0 9.853748695747754 10.0 10.0 10.0 10.0 9.830717164104342 0.0010 9.964613898467611 10.0 10.0 10.0 10.0 9.730161354159806 9.999431274074043 10.0 10.0 0.0010 7.578358814774866 10.0 3.016988012693466 10.0 10.0 9.999710669855759 10.0 10.0 0.0015687259259566197 0.0010 10.0 10.0 
5.0005 10.0 0.002093553938782363 0.0010 0.0010709933151184631 0.0010378773264715215 0.0013233723027285596 9.50005 0.0010 0.0010 7.4224551406699275 9.999877875559251 9.974188678639267 9.99751529665966 9.999846286294423 9.999836047332904 10.0 9.998719402799164 9.996779508978324 10.0 9.999792503858714 9.999508837010394 9.99781608721783 9.994883636682596 10.0 0.0010 9.998932401804026 9.999480133534764 10.0 10.0 9.995734882542372 9.991131694491557 10.0 9.999793316625361 9.994977691889135 9.655009045495769 10.0 9.994989123691383 9.990475422614011 9.99955490023405 9.999346145258226 10.0 9.999837202567855 9.999068513238864 0.0010 3.6102909470186093 9.99983947069751 9.999806065791235 
0.0010 0.0010 0.0010 0.0010 0.0010 0.0010 0.0010 3.4572470315485955 10.0 0.0010 0.0010 10.0 10.0 10.0 10.0 10.0 10.0 10.0 10.0 10.0 10.0 10.0 10.0 10.0 10.0 0.0010 10.0 10.0 10.0 9.940352167969056 10.0 10.0 0.0010 10.0 10.0 10.0 10.0 10.0 10.0 10.0 10.0 10.0 10.0 10.0 10.0 10.0 10.0 10.0 
0.4406852790391029 0.0010 0.0010 0.0014179221308945793 0.0010366577611888546 0.0010 0.0010 0.0010 9.94260248041849 0.0010 0.8929162516494797 10.0 10.0 10.0 10.0 10.0 10.0 10.0 10.0 10.0 9.72269566685146 10.0 10.0 10.0 10.0 0.0010 10.0 10.0 10.0 10.0 10.0 10.0 0.10268176517253408 10.0 10.0 4.930933653033846 10.0 10.0 10.0 10.0 9.99026235262366 10.0 10.0 10.0 10.0 9.881873659245983 10.0 10.0 
10.0 4.53378674406368 0.0010 0.0010 0.0010 0.0010 0.0010 6.60622434840881 0.0010 0.0010 0.514558978505407 9.956904488594054 5.688202290620911 10.0 9.94991868123835 10.0 9.880865183148973 10.0 10.0 8.788594564081922 10.0 9.946053042765843 10.0 10.0 8.788623644090839 0.0010 10.0 10.0 10.0 10.0 10.0 10.0 10.0 10.0 10.0 0.0010 9.525611371438083 10.0 0.7964488837615766 9.941734185430455 10.0 10.0 10.0 10.0 0.0010 0.0010 9.951582608485479 9.949808048216664 
0.0010 0.0010 0.0010 0.0010 0.0010 0.0010 0.0010 0.0010 10.0 0.0010 3.564149898236563 10.0 10.0 10.0 10.0 10.0 10.0 10.0 10.0 10.0 10.0 10.0 10.0 10.0 10.0 0.0010 10.0 10.0 10.0 10.0 10.0 10.0 0.0010 10.0 10.0 10.0 10.0 10.0 10.0 10.0 10.0 10.0 10.0 10.0 10.0 10.0 10.0 10.0 
0.6354910219858106 0.0010 0.0010 0.0010 0.0010 0.0010 0.0010 0.0010 9.66786410776092 0.0010 0.0010 10.0 10.0 10.0 10.0 10.0 10.0 10.0 10.0 9.714584663322464 10.0 10.0 10.0 10.0 9.716424085782863 0.0010 9.999983708835918 10.0 9.999994201449804 10.0 10.0 10.0 0.40679260694153885 10.0 10.0 0.1032104381833659 10.0 10.0 10.0 10.0 10.0 10.0 10.0 10.0 9.841683791025988 9.351930545956177 10.0 10.0 
0.23448164913864344 0.0010 0.0010 0.0010314293204287314 0.0010000109616191467 0.0010 0.001020069733855545 0.0010 10.0 0.0010 0.0010 10.0 10.0 9.998896610672526 9.999358974311383 10.0 10.0 10.0 10.0 9.753201488169895 10.0 10.0 10.0 10.0 9.801719599812639 0.05739604674763894 10.0 9.998315714663095 10.0 10.0 10.0 10.0 0.0010 10.0 10.0 4.744533581503676 9.319887211640975 10.0 9.959286816877317 10.0 10.0 10.0 10.0 10.0 10.0 10.0 10.0 10.0 
8.166313303201454 10.0 0.0049456336214027535 0.0018335360743436493 0.0011732338436443313 0.0013346466643817912 0.0010 10.0 0.0010 0.0010 1.2906884005786816 9.92459820828568 9.916412740678116 10.0 9.949699041541843 10.0 10.0 10.0 10.0 10.0 10.0 10.0 10.0 10.0 10.0 0.0010 10.0 10.0 10.0 10.0 10.0 10.0 10.0 10.0 10.0 2.43553223770734 9.503821667292717 10.0 10.0 10.0 10.0 10.0 10.0 10.0 0.0010 7.181964698831576 10.0 10.0 
0.1988550042901887 0.004106604206762815 0.0010023652982463422 0.0010129536775927237 0.0010002382541622703 0.0010013537334890856 0.001000586798888876 6.661334666243958 9.980453925314185 0.0010 0.009584717988682292 9.999851133089829 9.999509406239655 9.999995430001954 9.999743247266842 9.999784704596353 9.999939438620341 9.999783537755425 9.999709500559584 9.99140154171743 9.999996566683146 9.99985463322189 9.999996815417948 9.99999655844977 9.992151843953026 0.001238938592593037 9.9999833814979 9.99999653609945 9.999999965195382 9.99964304641449 9.999995123529077 9.99999267955991 0.024401841040595493 9.999834155089388 9.99999655930137 0.0010 9.999993844299317 9.999998048523711 10.0 9.999815035881989 9.999947276223464 9.999914807601575 9.999818289987854 9.999996559355111 9.980453925314185 9.980453925314185 9.999932767391753 9.999851158930337 
0.0010 0.0010 0.0010 0.001187322897273784 0.0010 0.0010 0.0010 4.8935113238917465 10.0 0.0010 0.0010 10.0 10.0 10.0 10.0 10.0 10.0 10.0 10.0 10.0 10.0 10.0 10.0 10.0 10.0 0.0010 10.0 10.0 10.0 10.0 10.0 10.0 0.0010 10.0 10.0 0.3512970048877704 10.0 10.0 10.0 10.0 10.0 10.0 10.0 10.0 10.0 10.0 10.0 10.0 
0.0010 0.0010 0.0010 0.001119442993649797 0.0010 0.001001514633154871 0.0010 4.803221091496937 10.0 0.0010 0.7066146295901032 10.0 10.0 10.0 10.0 10.0 10.0 10.0 10.0 10.0 10.0 10.0 10.0 10.0 10.0 0.0010 10.0 10.0 10.0 10.0 10.0 10.0 0.0010 10.0 10.0 7.751253683631694 10.0 10.0 10.0 10.0 9.998546777336196 10.0 10.0 10.0 10.0 10.0 10.0 10.0 
2.1829257420673613 0.0010 0.001025031526448479 0.0010301777390638632 0.0010096371143777248 0.0010010934915721111 0.0010516539719084826 5.500450000000001 10.0 0.0010 5.383316600989067 9.996099992631422 9.998154509562966 9.993828847982943 9.99836225546308 9.993750697231343 10.0 10.0 9.998073721305193 9.851648028814958 9.998159213282548 9.998172958107038 9.997846606464316 9.998252673850228 9.851572924261916 0.0010 9.99985091457973 9.998160645436208 9.998655870123484 10.0 9.998460150397355 9.999391614006141 0.0010 9.998362590451576 9.99838525284608 5.0005 9.820496867722952 9.997743206237805 9.9953342029791 9.998166076350664 9.998298478385758 9.999396434912663 9.9934917692097 9.99822878723542 10.0 8.9712227766636 9.997290032041045 9.998360801168676 
0.0010 0.0010 0.0010 0.0010011138190967445 0.0010 0.0010 0.0010 5.44803703692217 10.0 0.0010 0.0010 10.0 10.0 10.0 10.0 10.0 9.999093875321341 10.0 10.0 10.0 10.0 10.0 10.0 10.0 10.0 0.0010 10.0 10.0 10.0 9.9999606141041 10.0 10.0 0.0010 10.0 10.0 1.50390163744808 10.0 10.0 10.0 10.0 10.0 10.0 10.0 10.0 10.0 10.0 10.0 10.0 
0.0010 0.0010 0.0010 0.0010 0.0010 0.0010 0.0010 1.5356575409630038 10.0 0.0010 0.0010 10.0 10.0 10.0 10.0 10.0 10.0 10.0 10.0 10.0 10.0 10.0 10.0 10.0 10.0 0.0010 10.0 10.0 10.0 10.0 10.0 10.0 0.0010 10.0 10.0 8.927032066681793 10.0 10.0 10.0 10.0 9.88650739011129 10.0 10.0 10.0 10.0 10.0 9.983137876316048 10.0 
5.585069500382899 0.0012391282930272608 0.0010409993463779536 0.0017279754613314315 0.001000223139832755 0.0010044287278913972 0.0010553140628013012 7.532552969218943 9.99881373925483 0.001001879932885508 0.09879534918583027 9.998901520679706 9.999821144748525 9.999997591935191 9.999350469059967 9.999350469059967 9.999976712922612 9.99991031594948 9.998811972882043 9.999713214732784 9.999634949200317 9.998521336187643 9.999604356641342 10.0 9.9997204572479 0.006510389217936969 9.999930643568478 9.999350461384655 9.99997331784009 9.999983809346816 9.99990066261408 9.994230122831 0.00218626074516981 9.999350469059967 9.999634462568412 6.787212536076833 9.999181024852788 9.999584860365278 9.999285935949633 9.999350462672501 9.951845006275867 9.999989391897618 9.999469325452228 10.0 9.99881373925483 9.920626494790799 9.991039440621032 9.999350465512865 
0.0010 0.0010 0.0010 0.0011079156118417033 0.0010 0.0010 0.0010 1.9815432194595148 10.0 0.0010 5.584614984099889 10.0 10.0 10.0 10.0 10.0 10.0 10.0 10.0 10.0 10.0 10.0 10.0 10.0 10.0 0.023704891808583702 10.0 10.0 10.0 10.0 10.0 10.0 0.0010 10.0 10.0 4.351389331662789 9.905430310473834 10.0 10.0 10.0 10.0 10.0 10.0 10.0 10.0 10.0 10.0 10.0 
4.182202211848936 0.0010 0.0010 0.0010 0.0010 0.0010202357558160141 0.0010 5.726836718309163 10.0 0.0010 0.0010 10.0 10.0 10.0 10.0 10.0 9.997540944610476 10.0 9.996935901638977 10.0 10.0 9.998820884843123 10.0 10.0 10.0 0.09340050963621611 9.996135295322901 10.0 10.0 10.0 10.0 10.0 0.0010 10.0 10.0 0.0010 10.0 10.0 10.0 10.0 9.99781896311221 10.0 10.0 10.0 10.0 10.0 10.0 10.0 
0.0010 0.0010 0.0019598709208203564 0.0010 0.0010 0.0010 0.0010 6.238161739408866 10.0 0.0010 0.0010 10.0 10.0 10.0 10.0 10.0 10.0 9.817135640323647 10.0 10.0 10.0 10.0 10.0 10.0 10.0 0.0010 10.0 10.0 10.0 9.968507095604062 10.0 10.0 0.0010 10.0 10.0 0.0010 10.0 10.0 10.0 10.0 9.925013863559824 10.0 10.0 10.0 10.0 10.0 10.0 10.0 
1.5623160675695562 0.0010 0.0010 0.0010 0.0010 0.0010 0.0010 5.951196742319186 10.0 0.0010 0.0010 10.0 10.0 10.0 10.0 10.0 9.998719140227609 10.0 10.0 10.0 10.0 10.0 10.0 10.0 10.0 0.0010 10.0 10.0 10.0 10.0 10.0 10.0 0.0010 10.0 10.0 5.121775298596076 10.0 10.0 10.0 10.0 10.0 10.0 10.0 10.0 10.0 10.0 10.0 10.0 
0.0010 0.0010 0.0010 0.001000380958608225 0.0010 0.0010 0.0010 2.451024150631115 10.0 0.0010 10.0 10.0 10.0 10.0 10.0 10.0 10.0 10.0 10.0 10.0 10.0 10.0 10.0 10.0 10.0 0.0010 10.0 10.0 10.0 10.0 10.0 10.0 0.0010 10.0 10.0 8.947543435719654 10.0 10.0 10.0 10.0 10.0 10.0 10.0 10.0 10.0 10.0 10.0 10.0 
7.314155862839708 0.0010 0.0010 0.0010 0.0010 0.0010 0.0010 8.398739776418092 10.0 0.0010 1.789321002150401 10.0 10.0 10.0 10.0 10.0 10.0 10.0 10.0 10.0 10.0 10.0 10.0 10.0 10.0 0.0010 10.0 10.0 10.0 10.0 10.0 10.0 0.0010 10.0 10.0 10.0 10.0 10.0 10.0 10.0 10.0 10.0 10.0 10.0 10.0 10.0 10.0 10.0 
3.0719452427666014 0.0010 0.0017531549890345405 0.0010 0.0010 0.0010 0.0010 5.286660328396595 10.0 0.0010 0.0010 10.0 10.0 10.0 10.0 10.0 10.0 10.0 10.0 10.0 10.0 10.0 10.0 10.0 10.0 0.6021713429489338 10.0 10.0 10.0 9.998688646162638 10.0 10.0 0.0010 10.0 10.0 0.0010 10.0 10.0 10.0 10.0 9.978546664714845 10.0 10.0 10.0 10.0 10.0 9.978244473905004 10.0 
9.78386929118841 1.6358772062754308 0.0010 0.0010370888174351769 0.0010 0.0018000318927903058 0.0010 4.304369926792559 0.0010 0.0010 10.0 10.0 9.191611622779918 10.0 10.0 10.0 9.288469273167822 10.0 10.0 0.10060651242583862 10.0 10.0 10.0 10.0 0.10060651242583862 0.0010 10.0 10.0 10.0 10.0 10.0 9.256896053706178 10.0 10.0 10.0 3.3154911026308933 0.10061050317164444 10.0 5.9185039480543615 10.0 10.0 10.0 10.0 10.0 0.0010 0.03687519012805751 10.0 10.0 
5.321471737132366 0.0010 0.0010 0.0013781575105573437 0.0010036616778024278 0.0010 0.0010 6.247884039527934 10.0 0.0010 0.9191606041483001 10.0 10.0 10.0 10.0 10.0 10.0 9.99298504495734 10.0 10.0 10.0 10.0 10.0 10.0 10.0 0.0010 10.0 10.0 9.999977276879305 9.999099205298505 10.0 10.0 0.0010 10.0 10.0 5.664246101623355 10.0 10.0 10.0 10.0 9.980781647497652 10.0 10.0 10.0 10.0 10.0 10.0 10.0 
2.2269470408140117 0.0010 0.0010002993735138922 0.0010353951021461075 0.0010 0.001002541030217627 0.0010 5.221749397509226 10.0 0.0010 0.0010 10.0 10.0 10.0 10.0 10.0 10.0 10.0 10.0 10.0 10.0 10.0 10.0 10.0 10.0 0.0010 10.0 10.0 10.0 10.0 10.0 10.0 0.0010 10.0 10.0 5.390042532387461 10.0 10.0 10.0 10.0 9.971857979275745 10.0 9.945023882450931 10.0 10.0 10.0 9.963193046635402 10.0 
0.0010 0.0010 0.0010 0.0010 0.0010039722711235328 0.0010007380535335922 0.0010 3.0337577083688902 9.83720670831737 0.0010059848606780084 0.0010 9.996337286381031 10.0 9.9956800233493 9.996127360493862 9.99787878813467 10.0 10.0 9.99761964780562 9.993768738466482 9.99376234324704 9.996916931812486 10.0 9.99414173549734 9.993734819394588 0.0010 9.996193599405869 9.99628512807942 9.999318619166834 9.995375763345255 9.999087746181518 9.995826408958404 0.16381007729636088 9.996954089730067 10.0 0.0010 9.993430481503827 10.0 10.0 9.994081789796939 10.0 9.999903282080032 9.997570004581275 9.994058671699348 9.837206437462273 10.0 10.0 9.997093540547372 
0.0010 0.0010 0.0010 0.0010 0.0010 0.0010 0.0010 3.7076238362003235 10.0 0.0010 10.0 10.0 10.0 10.0 10.0 10.0 10.0 10.0 10.0 10.0 10.0 10.0 10.0 10.0 10.0 0.0010 10.0 10.0 9.999151482046653 10.0 10.0 10.0 0.0010 10.0 10.0 10.0 10.0 10.0 10.0 10.0 10.0 10.0 10.0 10.0 10.0 10.0 10.0 10.0 
0.001000000000000334 0.0010 0.0010 0.001001898050922342 0.0010 0.0010 0.0010 2.387841727464378 10.0 0.0010 0.001000000000000334 10.0 10.0 10.0 10.0 10.0 10.0 10.0 10.0 10.0 10.0 10.0 10.0 10.0 10.0 0.0010 10.0 10.0 10.0 10.0 10.0 10.0 0.001000000000000334 10.0 10.0 5.863145590240748 10.0 10.0 10.0 10.0 9.99979888997436 10.0 10.0 10.0 10.0 10.0 10.0 10.0 
10.0 1.608606193348907 0.0037307990306340673 0.0017727539301146868 0.003218020409046815 0.0017198922932537399 0.016707354356997033 0.0010 0.0010 0.0010 0.8136257253297585 0.0010 10.0 9.06393130582162 0.0010 0.0010 9.450323748272645 1.4141526836604212 0.0010 0.0010 0.0010 0.0010 0.0010 0.0010 0.0010 1.383036018268512 8.725643079144865 0.0010 10.0 8.641927103325228 6.683349523736996 10.0 10.0 0.0010 0.0010 0.019188499122128694 0.0010 0.0010 0.0010 0.0010 9.889925410332784 7.8318129667327465 0.0010 0.0010 2.1010716369211573 0.0010 6.329280341750195 0.0010 
0.0010 0.0010 0.0010 0.0010 0.0010 0.0010 0.0010 2.684051854115565 10.0 0.0010 0.0010 10.0 10.0 10.0 10.0 10.0 10.0 10.0 10.0 10.0 10.0 10.0 10.0 10.0 10.0 0.0010 10.0 10.0 10.0 10.0 10.0 10.0 0.0010 10.0 10.0 7.126654207373222 10.0 10.0 10.0 10.0 10.0 10.0 10.0 10.0 10.0 10.0 10.0 10.0 
0.0010 0.0010 0.0010 0.0010 0.0010 0.0010 0.0010201656159193873 5.925780574226542 10.0 0.0010 0.0010 10.0 10.0 10.0 10.0 10.0 10.0 10.0 10.0 10.0 10.0 10.0 10.0 10.0 10.0 0.0010 10.0 10.0 10.0 10.0 10.0 10.0 0.0010 10.0 10.0 0.0010 10.0 10.0 10.0 10.0 10.0 10.0 10.0 10.0 10.0 10.0 10.0 10.0 
2.606264325963682 0.0010 0.0010 0.0010 0.0010 0.0010 0.0010 4.864156337698893 10.0 0.0010080938855245116 0.0010 10.0 10.0 9.999942322413009 10.0 10.0 10.0 10.0 10.0 10.0 10.0 10.0 10.0 10.0 10.0 0.016227677722470357 9.99930379607505 10.0 10.0 10.0 10.0 10.0 0.0010 10.0 10.0 5.514174133088459 10.0 10.0 10.0 10.0 10.0 10.0 10.0 10.0 10.0 10.0 10.0 10.0 
2.6260848832625547 0.0010 0.0010 0.0012296465843731142 0.0010 0.0010 0.0010 6.0703509686955615 10.0 0.0012079300487470737 1.2137628960900884 10.0 10.0 10.0 10.0 10.0 10.0 10.0 10.0 10.0 10.0 10.0 10.0 10.0 10.0 0.0010 10.0 10.0 10.0 10.0 10.0 10.0 0.0010 10.0 10.0 7.997197062574672 10.0 10.0 10.0 10.0 10.0 10.0 10.0 10.0 10.0 10.0 10.0 10.0 
0.0010 0.0010 0.0010814886084707519 0.0010 0.0012990697478446026 0.0010 0.0010 2.4690515358871474 10.0 0.0010 0.4530932351975314 10.0 10.0 10.0 10.0 10.0 10.0 10.0 10.0 10.0 10.0 10.0 10.0 10.0 10.0 0.0010 10.0 10.0 10.0 9.927377192018099 10.0 9.972175228774121 0.0010 10.0 10.0 10.0 10.0 10.0 10.0 10.0 10.0 10.0 10.0 10.0 10.0 10.0 10.0 10.0 
10.0 1.7687432595796393 0.0010 0.0010 0.0010 0.0010 0.008832566484106456 2.9091203863522317 0.0010 0.0010 5.09117351754255 10.0 7.44469526615553 10.0 10.0 10.0 7.95378837675905 9.784835630756929 10.0 1.1512451293773118 10.0 10.0 8.842393485172266 10.0 0.8908427865302855 0.0010 10.0 10.0 10.0 9.987610446694003 10.0 7.7062330781027395 9.988047885693463 10.0 10.0 0.0010 0.6854409434450535 9.162986723383579 2.8311014919082993 10.0 9.535364833322095 10.0 10.0 10.0 0.0010 0.5669394276245896 9.719644261767963 10.0 
2.194810621357057 7.214832023046823 0.0010 0.0010 0.0010 0.0010 0.0010 6.000295546210208 0.0010 0.0010 10.0 10.0 10.0 10.0 10.0 10.0 10.0 10.0 9.983972821315277 10.0 9.977751736738908 10.0 10.0 9.977882235607877 10.0 0.0010 10.0 10.0 10.0 10.0 10.0 10.0 10.0 10.0 9.978065630508567 8.12705617901413 8.290796305410904 10.0 10.0 10.0 10.0 10.0 10.0 9.977730861889412 0.0010 0.0010 10.0 10.0 
1.6611768914640082 0.0010 0.001047604357048921 0.0010 0.0010013208012403477 0.001008074672049541 0.0010 5.4120020225136845 10.0 0.0010 0.45981853763669234 10.0 10.0 9.997237181055477 10.0 10.0 9.996315322819967 9.998556658003828 10.0 10.0 10.0 10.0 9.999616022955001 10.0 10.0 0.03733291519837679 9.969239915439205 10.0 10.0 10.0 9.992538155280165 9.993304723519959 0.004035091488225895 10.0 10.0 1.9930767701766694 10.0 10.0 9.181280955986917 10.0 9.998858230691285 9.999742349024661 10.0 10.0 10.0 10.0 9.992395919535912 10.0 
0.0010 0.0010 0.0010 0.0010 0.0010 0.0010009455183934534 0.0010 0.0010 10.0 0.0010 0.08550198791870646 10.0 10.0 10.0 10.0 10.0 10.0 10.0 10.0 9.967977999625901 10.0 10.0 10.0 10.0 9.969270795502426 0.4691119185028969 10.0 10.0 10.0 10.0 10.0 10.0 0.0010 10.0 10.0 7.838599516107736 10.0 10.0 10.0 10.0 9.998111677721473 10.0 10.0 10.0 10.0 10.0 9.99994574522039 10.0 
0.0010 0.0010 0.0010 0.0010049536830744605 0.0010078759306989301 0.0010030982919507286 0.0010 5.538327993136419 10.0 0.0010 0.0010 10.0 10.0 10.0 10.0 10.0 9.995352327175484 10.0 10.0 10.0 10.0 10.0 10.0 10.0 10.0 0.006109568482797076 10.0 10.0 10.0 9.99661428285373 10.0 9.980016407458859 0.0010 10.0 10.0 0.4921828869830238 10.0 10.0 10.0 10.0 10.0 10.0 10.0 10.0 10.0 10.0 10.0 10.0 
0.0010 0.0010 0.0010 0.0010 0.0010 0.0010 0.0010 0.0010 10.0 0.0010 5.565240668970845 10.0 10.0 10.0 10.0 10.0 10.0 10.0 10.0 10.0 10.0 10.0 10.0 10.0 10.0 0.0010 10.0 10.0 10.0 10.0 10.0 10.0 0.0010 10.0 10.0 10.0 10.0 10.0 10.0 10.0 10.0 10.0 10.0 10.0 10.0 10.0 10.0 10.0 
0.0010 0.0014429422261936985 0.0010241511846925204 0.001015232409943173 0.0010050355578812733 0.0010000629449702998 0.0011001328038207573 4.084838374348684 9.997465082196744 0.0010063188954808817 0.053859861858087846 9.999440070042908 9.999948815453816 9.999220362078715 9.99931858698231 9.999092867108999 9.974698227027902 9.999948564395426 9.999960172060929 9.997457598242537 9.99946373791403 9.999379791729481 9.997776111264768 9.999461710418261 9.997457943666504 0.013878538881366479 9.999233369913085 9.999446148336192 9.999660490808239 9.995605842982572 9.99960876351094 9.99334817400027 0.003532313054117814 9.999417661087744 9.999472744934879 0.2429393243808926 9.99970044297082 9.99778868563409 9.99765592815365 9.999419992212719 9.996202693761589 9.999704284745762 9.999424881237669 9.999489786214783 9.997585574140713 9.996105590028334 9.998795570188914 9.999433614649558 
5.126925988381905 0.0010196297566668832 0.0025752526692283785 0.0018141696231186552 0.0010 0.0010000207761068987 0.0010 6.690710928311335 9.99992625930817 0.001000831848238679 5.95913236676227 9.999999967298733 10.0 9.843908751184454 9.999999967509284 9.999999997237124 9.999996798864432 9.999999998276248 9.999999997276445 9.99998654168602 9.999650767430209 9.999999997243867 9.999995094684442 9.999999997237124 9.99998654168602 0.0010 9.940916443325737 9.999999997248636 10.0 10.0 9.99999999671471 10.0 0.0010737406918306003 9.999999997971662 9.999995094618837 7.664311280750983 10.0 9.999999997237135 10.0 9.985188932354449 10.0 10.0 9.999999997237746 9.999999997237126 9.99992625930817 9.970711030420462 10.0 9.999999997851987 
4.0653143366894575 0.0010 0.0010 0.001028423538509561 0.0010 0.0010 0.0010 5.9674998725548205 10.0 0.0010 4.635648751860378 10.0 10.0 10.0 10.0 10.0 10.0 10.0 10.0 10.0 10.0 10.0 10.0 10.0 10.0 0.0010 10.0 10.0 9.993322874050646 10.0 10.0 10.0 0.0010 10.0 10.0 7.384858371614221 10.0 10.0 10.0 10.0 10.0 10.0 10.0 10.0 10.0 7.793742559556101 10.0 10.0 
3.0291862451018727 0.0010 0.0010 0.0018953779881218454 0.0010 0.0010 0.0010 5.625603803284001 10.0 0.0018132097138459167 0.0010 10.0 10.0 9.994687060956299 10.0 10.0 10.0 10.0 10.0 10.0 10.0 9.99585132425488 10.0 9.796930985651327 10.0 0.0010 10.0 10.0 10.0 10.0 10.0 10.0 0.0010 10.0 10.0 8.460890458775005 10.0 10.0 10.0 10.0 10.0 10.0 10.0 10.0 10.0 10.0 10.0 10.0 
0.0010 0.0010 0.001028895469860833 0.0010 0.0010 0.0010 0.0010 5.293420971359705 10.0 0.0010 0.0010 10.0 10.0 10.0 10.0 10.0 10.0 10.0 10.0 10.0 10.0 10.0 10.0 10.0 10.0 0.0010 10.0 10.0 10.0 10.0 10.0 10.0 0.0010 10.0 10.0 0.24944149111983815 9.911736240430974 10.0 10.0 10.0 10.0 10.0 10.0 10.0 10.0 10.0 10.0 10.0 
9.99963691324045 0.7802564968956944 0.001105410331791465 0.0010089269053318143 0.0010000129384023808 0.0010494952112156879 0.001333926829840081 0.014614716441403885 0.0010 0.002426687752147585 4.941977832705492 1.896532343023936 6.601911982013395 7.501847050362812 0.8797559007152698 4.636140879040683 10.0 5.765011648143055 5.141394127124067 0.8797559007152698 0.8797559007152698 1.4254725642182429 0.8797559007152698 0.8797559007152698 0.8797559007152698 0.0010 5.46780981739172 0.8797559007152698 9.964626772837661 9.9394188404558 5.422871006356821 5.806165148824995 10.0 0.8797559007152698 0.8797559007152698 1.8567643619473158 0.8797559007152698 0.8797559007152698 0.049011038106890226 0.8797559007152698 9.785103221608312 5.3562564187428094 4.494332797637878 0.8797559007152698 0.0010 0.0010 9.63809797019276 0.8797559007152698 
1.2635976535661406 0.0010 0.0010 0.001461815989149534 0.0010068337384524072 0.001000001137352633 0.0010 5.9642508070975175 9.966984902678034 0.0018764937818506132 0.13570943241703035 9.995240724112167 9.996921077042737 9.962497623271641 9.99278166105415 10.0 9.999771588510189 9.998745299180964 9.982955304758471 9.363528719524892 9.965368942816001 10.0 9.996708593625494 9.984224209247065 9.967508835885733 0.0018906725807132595 9.997698259477414 9.993644159814663 9.951708212194562 9.99999782074251 9.99612592142074 10.0 0.034007888093146456 9.999383260434902 9.985886522861897 9.591169468769898 9.967502225536803 9.987215909679525 9.963217845616754 9.997066599351214 9.975483747474144 9.993020297333224 10.0 9.981914583624395 9.963749407852571 9.96605313645734 10.0 9.990258122846791 
5.709413706154907 0.007853750182596908 0.0015310207091742691 0.0012822325995656561 0.0010003723977784007 0.0010028085883098002 0.0011645578612076415 7.479912487700482 10.0 0.001035467286419486 5.0079423307207165 9.999475343473298 9.996502935598475 9.999483663304524 9.999465139204773 9.999469953383187 9.999705784307874 10.0 9.99984992269339 9.994771508664934 9.999463409690033 9.999468838302061 9.999713569033032 9.99947775912743 9.994767178244638 0.23465870772957667 9.996388433891548 9.999477932664165 10.0 10.0 9.99948104154407 9.999215929033213 0.0010 9.999468163635136 9.999714984588808 7.008501495319807 9.997057285547235 9.99945284012143 9.92694831479988 9.999463844244914 10.0 9.999481041599003 9.99947281746527 9.999478770458722 10.0 10.0 9.998433077585952 9.999353117035572 
0.0010 0.0010 0.0010 0.0010 0.0010 0.0010 0.0010 3.17063052388509 10.0 0.0010 0.0010 10.0 10.0 10.0 10.0 10.0 10.0 10.0 10.0 10.0 10.0 10.0 10.0 10.0 10.0 0.09529067357382022 10.0 10.0 10.0 10.0 10.0 10.0 0.0010 10.0 10.0 5.95893115014993 10.0 10.0 10.0 10.0 10.0 10.0 10.0 10.0 10.0 10.0 10.0 10.0 
0.0010 0.0010 0.0010 0.0010 0.0010 0.0010 0.0010 1.4286346403075125 10.0 0.0010 0.0010 10.0 10.0 10.0 10.0 10.0 10.0 10.0 10.0 10.0 10.0 10.0 10.0 10.0 10.0 6.229611454645962 10.0 10.0 10.0 10.0 10.0 10.0 0.0010 10.0 10.0 10.0 10.0 10.0 10.0 10.0 10.0 10.0 10.0 10.0 10.0 10.0 10.0 10.0 
10.0 7.8236385148627 0.0010 0.0020475162063634516 0.001613847739555281 0.0010632092843529818 0.0012244770044536235 10.0 0.0010 0.0010 0.0010 10.0 9.973964359357778 10.0 10.0 10.0 10.0 9.992553430294958 10.0 10.0 10.0 10.0 10.0 10.0 10.0 0.0010 9.985387290418373 10.0 9.938860593269148 9.625454272084943 10.0 10.0 10.0 10.0 10.0 0.0010 10.0 10.0 10.0 10.0 10.0 10.0 10.0 10.0 0.0010 0.0010 9.99435275106369 10.0 
10.0 1.364285993656344 0.0010 0.0010 0.0010 0.0010 0.0010 2.4640560712248125 0.0010 0.0010 8.784395762997335 10.0 10.0 10.0 9.969096337552296 10.0 10.0 8.837837220047735 9.977211602988149 0.0010 7.932672290240057 9.999756312130046 7.932672290240057 7.932672290240057 0.0010 0.04817304004848971 10.0 9.915968156447889 9.57050360545597 9.99743574034655 9.964636390502914 8.743116141547839 10.0 9.881940912340966 7.932672290240057 0.7375301765665054 0.0010 7.932672290240057 6.1132832279972416 9.851307797028781 10.0 9.972387222418764 10.0 7.932672290240057 1.097351075041618 0.6348883871376758 9.99978389620139 10.0 
3.517251775295187 0.0010 0.0010000566530158376 0.0010194048188401246 0.001002337332885491 0.0010006453904060865 0.0010007412373324552 6.051901942677188 9.998863941986706 0.0010211003187879267 0.24724188681712533 10.0 10.0 9.999963192615509 10.0 10.0 9.9999555739254 9.999492629341757 9.999950532435028 9.999746604043317 9.97977863053986 10.0 9.99930641368847 9.999615557160473 9.999746765255136 0.7969369719020695 9.99996277622456 9.999457848253353 9.99999973377331 9.999724583807593 9.998672689614258 9.999812932714493 0.0021360580132938622 9.997723135350581 9.999466672889424 0.3305227030283042 9.998859640064245 9.999413961080803 9.999370038346356 9.999507129428249 10.0 9.998182326731209 10.0 9.99930536541225 9.99893487204343 9.999232285864515 9.999999999853198 10.0 
10.0 2.724364782561506 0.0010 0.001926197766037612 0.0010 0.0010 0.0010 5.623534742716686 0.0010 0.0013905153701745873 10.0 10.0 10.0 9.985354287972873 10.0 10.0 10.0 10.0 10.0 6.442466170483622 9.989984823704713 10.0 9.97665479202787 10.0 6.442119038953742 0.0010 10.0 10.0 10.0 9.90624904849313 9.459055500005705 10.0 10.0 10.0 10.0 1.1283842442720307 5.834590888059806 9.981950815572478 9.034143972115324 10.0 10.0 9.97690504653046 10.0 9.99808416172599 1.2139250797300885 0.3048828091276409 10.0 10.0 
3.51906290860671 0.0010 0.0010001402372196092 0.0010204880227770194 0.0012177272075278658 0.0010012147073712168 0.0010 5.9335291572891435 10.0 0.0010072642570560103 4.3866563453949645 9.999436451807195 10.0 9.99999961253594 9.999425014102679 9.999389448567912 10.0 9.996363785043338 9.999198192388718 10.0 9.998804582741812 9.999447310195256 9.998975214228999 9.999421083864432 10.0 0.002682911410254625 9.999893224938095 9.999421692191438 10.0 9.999997792718963 9.999436635251323 10.0 0.0010 9.999424940493752 9.999336926267338 0.0010 10.0 9.99902261231577 10.0 9.999423425104547 10.0 9.988360981965908 9.999440670189227 9.999420600702686 10.0 9.607527559982781 10.0 9.99932282264474 
6.926749194049828 10.0 0.0010 0.0010 0.0010 0.0010 0.0010 10.0 0.0010 0.0010 10.0 10.0 10.0 10.0 10.0 10.0 10.0 10.0 10.0 10.0 10.0 10.0 10.0 10.0 10.0 0.0010 10.0 10.0 10.0 10.0 10.0 10.0 10.0 10.0 10.0 0.852410893159016 10.0 10.0 10.0 10.0 10.0 10.0 10.0 10.0 0.0010 0.0010 10.0 10.0 
1.2361172050817908 0.0010 0.0010 0.0014078664198769256 0.0010 0.0010 0.0010 5.457342014496951 10.0 0.0010 0.0010 9.965896418743752 9.998169028784494 9.997831169116681 9.96589698112487 9.965911129139577 9.995585986829687 9.97547667662159 9.965909158212227 10.0 9.965912004336635 9.965896252595357 9.965919840583373 9.966336438564719 10.0 0.0010 9.987263573432935 9.965893075340958 9.99998419193959 10.0 9.994611443516483 9.998155650820397 0.049779801432858366 9.965893537323211 9.965919840583373 4.963344989578548 10.0 9.96622592797731 9.965919840583373 9.965913458066442 9.970834938559966 9.99566071794056 9.965911551353075 9.966334988846706 10.0 10.0 9.984385726110677 9.965901930822739 
10.0 2.596132441877125 0.0010 0.0010 0.0010 0.0012987034605076602 0.0010 5.159539709384195 0.0010 0.0010 8.543998321683944 10.0 7.8571067669303964 10.0 10.0 10.0 10.0 10.0 10.0 8.018914982270335 10.0 10.0 10.0 10.0 8.026746906566967 0.0010 10.0 10.0 9.559435219482273 10.0 10.0 10.0 10.0 10.0 10.0 7.207920686151531 0.0010 10.0 6.704417720434263 10.0 10.0 10.0 10.0 10.0 0.0010 0.0010 10.0 10.0 
6.249778012811268 0.0010 0.0010 0.0015408162066003778 0.0010 0.0010343799434429659 0.0010 7.665545568023813 10.0 0.001607081171569655 0.0010 10.0 10.0 10.0 10.0 10.0 10.0 10.0 10.0 10.0 10.0 10.0 10.0 10.0 10.0 0.04509861336874747 10.0 10.0 10.0 10.0 10.0 10.0 0.0010 10.0 10.0 9.478397252390259 10.0 10.0 10.0 10.0 10.0 10.0 10.0 10.0 10.0 10.0 10.0 10.0 
9.50005 5.42734855106972 0.0010117046672452282 0.0010753475495642207 0.001000156569010862 0.0010000420401262652 0.0010123945963878738 7.816387225537258 0.0010 0.0010 10.0 9.997934435824316 10.0 9.99966239086516 10.0 9.998829086859908 10.0 10.0 9.999485564809332 10.0 9.995274882117062 9.99861037130563 9.995894715007516 9.99548883641086 10.0 0.0010 9.999810645157867 9.996223259544594 9.998287107572981 9.969564846979779 9.99927270768989 10.0 10.0 10.0 9.998097215837422 5.000500000000001 10.0 9.993518992594266 5.403250128151638 9.995938378325198 10.0 9.99802841325371 9.998741974140012 10.0 0.0010 0.0010 9.999459516004084 9.99973152895786 
4.173871292798307 0.0010 0.002668517350483396 0.0021387389788884875 0.001213497345382988 0.0010265736205160403 0.001441625973211449 6.069629372059316 10.0 0.0017312679779059382 1.2033046514748185 9.999812624386749 10.0 9.999970221614745 9.992502682469599 10.0 9.99859816557426 10.0 9.993968810259787 10.0 10.0 9.999367819855346 10.0 10.0 10.0 0.0010 9.999951445069483 9.999571682428826 10.0 9.98410551878233 9.998400543553077 9.993848616158116 0.0010 10.0 10.0 8.427646783636906 10.0 10.0 10.0 9.999995559544942 9.999274619604824 9.997765776411157 9.999538947302387 10.0 10.0 10.0 10.0 9.999821279356604 
0.0010 0.0010 0.0010 0.0010 0.0010 0.0010 0.0010 5.22483886683414 10.0 0.0011739720535238923 0.0010 10.0 10.0 10.0 10.0 10.0 10.0 10.0 10.0 10.0 10.0 10.0 10.0 10.0 10.0 0.11344287132264036 10.0 10.0 10.0 10.0 10.0 10.0 0.0010 10.0 10.0 1.1507438929731464 10.0 10.0 10.0 10.0 10.0 10.0 10.0 10.0 10.0 10.0 10.0 10.0 
0.0010 0.0010 0.0010 0.0010 0.0010 0.0010 0.0010 4.278847084575416 10.0 0.001022724845747168 0.0010 9.994441523361733 10.0 10.0 9.998053228794454 10.0 10.0 10.0 10.0 10.0 9.984052769296223 9.993835534018107 10.0 10.0 10.0 0.0010 10.0 9.98947447573439 10.0 10.0 10.0 10.0 0.0010 9.99089813181299 10.0 10.0 10.0 10.0 10.0 9.99239790669448 10.0 10.0 9.99942845067299 10.0 10.0 10.0 9.999611377661719 9.998751884999276 
4.595768003916394 0.0010 0.0010115062999188195 0.0014169906878990829 0.0010 0.0010021988396685588 0.0010000401846067318 6.606429264962644 10.0 0.0010037234336425574 0.0010 9.993455613669619 9.998144771337238 9.999588250052035 9.992722993217173 9.992635104713925 9.99910246306025 9.993273297696135 9.992110992543639 9.985247537947767 9.991927279906157 9.992089463707545 9.99162025329138 9.991797292376415 9.985247087051725 0.0037934867103555526 9.999502430697826 9.991926878663099 10.0 10.0 9.998963472198826 10.0 0.0010 9.991933964353503 9.992647662549754 8.882624464348433 9.982119339090987 9.991757511147084 9.990400141726694 9.991210249059403 9.970823884293415 9.998070388212327 9.992494040836828 9.99188835847908 10.0 10.0 9.997008599638637 9.991927588306492 
4.422365114887314 0.0010 0.0020804502361774016 0.002183549780109468 0.0010 0.0010 0.0010 6.162036361252369 10.0 0.0019822894524032164 5.85562786931937 10.0 10.0 10.0 10.0 10.0 10.0 10.0 10.0 10.0 10.0 10.0 10.0 10.0 10.0 0.0010 10.0 10.0 10.0 10.0 10.0 10.0 0.0010 10.0 10.0 7.959412067634136 10.0 10.0 10.0 10.0 9.988422362816419 10.0 10.0 10.0 10.0 10.0 10.0 10.0 
5.000500000000001 0.0010040402213496776 0.0010 0.0012263252603962383 0.0010000000152637209 0.0010995813031803002 0.0010000004134503543 6.682549285882951 9.999959529348555 0.001329291357160278 1.3303730071174003 9.999746050122143 9.999989509548191 9.999996079399208 9.99998287250832 9.999991721515647 9.999868896441066 9.99999194465957 9.999993512589166 9.999959529348555 9.999971489233012 9.999745146962658 9.99996619721154 9.999530423872013 9.999959529348555 0.0010 9.999206422088461 9.99998099172553 9.999965848098867 10.0 9.99999510192696 9.999995315670654 0.6255624359333798 9.999982582720547 9.99996669829416 5.000500000000001 9.999960704675553 9.999966048670037 9.999965725025701 9.999981888149529 10.0 9.999995081873575 9.999991571035373 9.999527266935935 9.999001760769287 9.999962902925052 10.0 9.99953745616002 
0.0010 0.0010 0.0010922668173864972 0.0010 0.0010 0.0010 0.0010 0.0010 10.0 0.0010 0.0010 10.0 10.0 10.0 10.0 10.0 10.0 10.0 10.0 10.0 10.0 10.0 10.0 10.0 10.0 0.0010 10.0 10.0 9.989474735078145 10.0 10.0 10.0 0.0010 10.0 10.0 10.0 10.0 10.0 10.0 10.0 10.0 10.0 10.0 10.0 10.0 10.0 10.0 10.0 
0.4313215844045972 0.0010 0.0010 0.0010 0.0010 0.0010 0.0010 0.0010 9.547600782494314 0.0010 0.0010 10.0 10.0 10.0 10.0 10.0 10.0 10.0 10.0 9.526193881594606 10.0 10.0 10.0 10.0 9.525609309390202 0.0010 10.0 10.0 10.0 10.0 10.0 9.999625409261188 0.50099664758446 10.0 10.0 4.776573940527059 9.525631036075165 10.0 10.0 10.0 10.0 10.0 10.0 10.0 9.72955137280098 10.0 10.0 10.0 
5.890255629667946 0.0010 0.0010 0.0018679858781086786 0.0010 0.0010 0.0010 7.609166225910869 10.0 0.0010 0.0010 10.0 10.0 10.0 10.0 10.0 10.0 10.0 10.0 10.0 10.0 10.0 10.0 10.0 10.0 0.0010 10.0 10.0 10.0 10.0 10.0 10.0 0.0010 10.0 10.0 10.0 10.0 10.0 10.0 10.0 9.971036764749424 10.0 10.0 10.0 10.0 10.0 10.0 10.0 
0.0010 0.0010 0.0010 0.0010 0.0010 0.0010 0.0010 4.654450803666287 10.0 0.0010 0.0010 10.0 10.0 10.0 10.0 10.0 10.0 10.0 10.0 10.0 10.0 10.0 10.0 10.0 10.0 0.0010 9.965784729514983 10.0 10.0 10.0 9.991862261284602 10.0 0.0010 10.0 10.0 5.795405122263658 10.0 10.0 10.0 10.0 10.0 10.0 10.0 10.0 10.0 10.0 10.0 10.0 
4.199311569826947 0.0010 0.0010 0.0022938265707009094 0.0010 0.0010 0.0010 6.309108668072874 10.0 0.0010 0.0010 10.0 10.0 10.0 10.0 10.0 10.0 10.0 10.0 10.0 10.0 10.0 10.0 10.0 10.0 0.0010 10.0 10.0 10.0 10.0 10.0 10.0 0.0010 10.0 10.0 3.4843019335875187 10.0 10.0 10.0 10.0 10.0 10.0 10.0 10.0 10.0 10.0 10.0 10.0 
0.0010 0.0010 0.0010116812462147389 0.0011501478179772877 0.001004547406444705 0.0012088430501826573 0.0010443070204157654 2.649856317118524 10.0 0.0010557172966027038 9.557214894818124 10.0 10.0 10.0 10.0 10.0 10.0 10.0 10.0 10.0 10.0 10.0 10.0 10.0 10.0 0.0010 10.0 10.0 9.997802215885883 9.987385748936099 10.0 10.0 0.0010 10.0 10.0 8.864521997198398 10.0 10.0 10.0 10.0 10.0 10.0 10.0 10.0 10.0 10.0 10.0 10.0 
10.0 1.3898168952634131 0.0010277483233046753 0.0010688180655455278 0.0010364013617399162 0.0010 0.0010584991898439343 2.9597341324680597 0.0010 0.001000043872584695 8.021520005121834 9.987121135757986 8.090150441377027 9.999798717253727 9.992722571054736 9.985738346974207 9.948520692980562 9.006952111398624 9.990075794829016 0.0010 9.987119945851212 9.98712123812972 9.479546378625963 9.981649636258036 0.0010 0.0010 9.994073867785321 9.983988639999975 9.915547678643764 9.999666311176435 10.0 9.74025852470826 10.0 9.987119991191944 9.56578911580914 2.071636410755727 0.0010 9.987117324849768 9.680419024020212 9.987213854849543 10.0 9.987091265391605 9.987121590747241 9.987120149089456 0.0010 2.142656596037741 10.0 9.992679330379763 
3.2731350371278563 0.0010 0.0010000553931250949 0.0017729842481618192 0.0010022794329770056 0.0011836608234937732 0.0010167736265050099 5.866528921089043 10.0 0.0016298691626877534 1.7905976805057804 10.0 10.0 9.999961379954053 10.0 10.0 9.999962286255458 10.0 10.0 10.0 10.0 10.0 10.0 10.0 10.0 0.8703218296071793 9.99996379320988 10.0 9.99993269977057 9.999732203847698 10.0 9.99981788565413 0.50095 10.0 10.0 1.702197309991788 10.0 10.0 10.0 10.0 10.0 9.9982298757453 10.0 10.0 10.0 10.0 9.999902904311215 10.0 
0.0010 0.0010 0.0011628060188501668 0.001087688665348968 0.0010 0.0010 0.0010035270715557942 2.7441973826287747 10.0 0.0010 0.8993025717024992 10.0 10.0 10.0 10.0 10.0 10.0 10.0 10.0 10.0 10.0 10.0 10.0 10.0 10.0 0.0010 10.0 10.0 10.0 10.0 10.0 10.0 0.0010 10.0 10.0 10.0 10.0 10.0 10.0 10.0 10.0 10.0 10.0 10.0 10.0 10.0 10.0 10.0 
0.0010 0.0010 0.0010 0.0010 0.002558167811731216 0.0010 0.0010 1.9147705483272086 10.0 0.0010 5.954665674246226 10.0 10.0 10.0 10.0 10.0 10.0 9.984767580325531 10.0 10.0 10.0 10.0 10.0 10.0 10.0 0.0010 10.0 10.0 9.995141254152788 9.822718756351778 10.0 9.977136879956333 0.0010 10.0 10.0 10.0 10.0 10.0 10.0 10.0 9.977702271899862 10.0 10.0 10.0 10.0 10.0 10.0 10.0 
6.581949154592547 0.0010 0.0010 0.0017502428746961327 0.0010 0.0010 0.0010 7.495967400208028 10.0 0.0010 0.0010 9.995707293699102 9.998244969238831 10.0 9.99564481295162 9.995643641711089 9.995828146799644 9.99562968158343 9.995628831698667 9.94563646860485 10.0 9.995690910290904 9.99567678097692 9.99568019645197 9.945403527439499 0.0010 10.0 9.995663161121938 9.99602419990455 10.0 9.9956336570787 10.0 0.0010 9.995697292439228 9.995672285442462 9.952452385613862 9.943137437288485 9.995676206231694 9.995151992509168 9.995682195473456 9.953827794634643 9.997058874907095 9.995645289459965 9.995676174774792 10.0 10.0 10.0 9.995646531706994 
0.0010 0.0010 0.0010 0.0010 0.0010 0.0010 0.0010 3.4047153491223763 10.0 0.0010 0.0010 10.0 10.0 10.0 10.0 10.0 9.999981516720528 9.99717400386491 10.0 10.0 10.0 10.0 10.0 10.0 10.0 0.337332251082338 10.0 10.0 9.998163992428445 10.0 10.0 10.0 0.0010 10.0 10.0 10.0 10.0 10.0 10.0 10.0 9.979732190751852 10.0 10.0 10.0 10.0 10.0 10.0 10.0 
10.0 4.527645516981987 0.0033051711725984798 0.0010 0.0010808581098267897 0.0014021328825634663 0.0015690048159734335 7.694099015107304 0.0010 0.0010 0.0010 10.0 9.675985697600515 10.0 10.0 10.0 10.0 10.0 10.0 7.318048139590269 10.0 10.0 10.0 10.0 7.316009729299699 0.0010 10.0 10.0 9.978951761027018 10.0 10.0 10.0 10.0 10.0 10.0 5.192611070832475 10.0 10.0 10.0 10.0 9.99572919106824 10.0 10.0 10.0 0.0010 0.0010 10.0 10.0 
2.1238210570646174 0.0010 0.0010 0.0010 0.0010 0.0010098970143563896 0.0010 4.978975924303203 10.0 0.0010 0.0010 9.99891402431078 9.976305746106659 10.0 10.0 9.997211434540597 10.0 9.994656384196213 10.0 10.0 9.984494744552851 10.0 10.0 10.0 10.0 0.0010 10.0 10.0 10.0 10.0 9.989363472635818 10.0 0.0010 10.0 10.0 9.159687293315091 10.0 10.0 10.0 10.0 9.97520721862863 10.0 9.985648190338898 10.0 10.0 10.0 10.0 10.0 
6.240335124558508 0.0010 0.0010 0.0017851036083184242 0.001000226444272639 0.0010 0.0010599361753524709 7.7315499515241655 10.0 0.0010 0.0010 10.0 10.0 10.0 10.0 10.0 10.0 10.0 10.0 10.0 10.0 10.0 10.0 10.0 10.0 0.0018485545243922125 10.0 10.0 10.0 10.0 10.0 9.993622412949097 0.0010 10.0 10.0 7.803977262745736 10.0 10.0 10.0 10.0 9.946772756628555 10.0 10.0 10.0 10.0 9.913877306258303 9.990133956901072 10.0 
2.4855430411368005 0.0010 0.0010114790659220899 0.001375807416669824 0.0010378431688389208 0.0010002246145874708 0.001008257140114403 5.358205043738721 10.0 0.0010009056834461376 0.09271133340051779 9.999948909969492 10.0 10.0 9.99993849188886 9.999904769927305 10.0 9.999896143026533 9.999963599101768 9.999676773902916 9.999938131444537 9.999939445972947 9.999678871170751 9.999936467886153 9.999676773902918 0.0010 9.999981860186784 9.99993813144572 9.999992419720519 9.999999841932828 10.0 10.0 0.0010 9.999938435875466 9.999943503141546 0.6998752353480615 9.999676773879886 9.99967886894298 10.0 9.999938544031053 9.999999400677401 9.998092054808984 9.999995425909985 9.999940107851122 10.0 10.0 9.999886326906728 9.999939758261483 
0.0010 0.0010 0.0010 0.001105648887147565 0.0010 0.0010 0.0010 3.4332245039297975 10.0 0.0010 4.322556289808366 10.0 10.0 10.0 10.0 10.0 10.0 10.0 10.0 10.0 10.0 10.0 10.0 10.0 10.0 0.0010 10.0 10.0 10.0 10.0 10.0 10.0 0.0010 10.0 10.0 0.0010 10.0 10.0 10.0 10.0 10.0 10.0 10.0 10.0 10.0 10.0 10.0 10.0 
10.0 4.426630021094453 0.0030653314541585664 0.00101530726729631 0.0011616050496705528 0.0013632414459334554 0.001832577083458474 6.814781993004146 0.0010 0.0010079904877504445 0.03236560196062244 9.976582135396 9.688841398453349 9.99971234888274 9.977056783308448 9.972991380434843 9.984761990985282 9.991291027346588 9.977086288959486 7.17630054571695 9.977219805572345 9.977055622184315 9.977149778960163 9.977268208603338 7.181750887839583 0.0010078619690429046 9.954469199028583 9.977077619300575 9.981532268818004 9.980282619473558 9.992734161508617 9.998021282203712 10.0 9.977066144499457 9.977058442394174 4.828494667689188 9.984536603673146 9.97715449778142 9.989310336273379 9.976346548401176 9.99264460958746 9.998132105832475 9.972995548944759 9.97726390885902 0.0010 0.0010 9.930040456427482 9.977063411134305 
0.0010 0.0010 0.0010 0.0013908603966435761 0.0010 0.0010 0.0010 4.307251221098619 10.0 0.0010 0.0010 10.0 10.0 10.0 10.0 10.0 10.0 10.0 10.0 10.0 10.0 10.0 10.0 10.0 10.0 0.0010 10.0 10.0 10.0 10.0 10.0 10.0 0.0010 10.0 10.0 1.51921162584918 10.0 10.0 10.0 10.0 10.0 10.0 10.0 10.0 10.0 10.0 10.0 10.0 
0.0010 0.0010 0.0010 0.0010 0.0010 0.0010 0.0010 1.7534853675604736 10.0 0.0010 6.207796153866127 10.0 10.0 10.0 10.0 10.0 10.0 10.0 10.0 10.0 10.0 10.0 10.0 10.0 10.0 0.0010 10.0 10.0 10.0 10.0 10.0 10.0 0.0010 10.0 10.0 10.0 10.0 10.0 10.0 10.0 10.0 10.0 10.0 10.0 10.0 10.0 10.0 10.0 
0.0010 0.0010 0.0010 0.0010 0.0010 0.0010 0.0010 2.7514872800095187 10.0 0.0010 0.0010 10.0 10.0 10.0 10.0 10.0 10.0 10.0 10.0 10.0 10.0 10.0 10.0 10.0 10.0 0.14844620872917602 10.0 10.0 10.0 10.0 10.0 10.0 0.0010 10.0 10.0 6.159873915806462 10.0 10.0 10.0 10.0 10.0 10.0 10.0 10.0 10.0 10.0 10.0 10.0 
0.8822075441893906 0.0010 0.006277934760377943 0.0010 0.0010056812513078177 0.0010 0.0010 0.0010 10.0 0.0010 0.0010 10.0 10.0 10.0 10.0 10.0 10.0 10.0 10.0 9.334638545815285 10.0 10.0 10.0 10.0 9.34176103367071 0.0010 10.0 10.0 10.0 10.0 10.0 10.0 0.0010 10.0 10.0 0.0010 10.0 10.0 10.0 10.0 9.995387370683627 10.0 10.0 10.0 10.0 10.0 9.51523204098631 10.0 
3.197799953996417 0.0010 0.0010290558738014445 0.002501045203317856 0.0010 0.0010 0.0011220056259182445 5.9139409297781835 10.0 0.001954272791967769 0.0010 10.0 10.0 10.0 10.0 10.0 10.0 10.0 10.0 10.0 10.0 10.0 10.0 10.0 10.0 0.0010 10.0 10.0 10.0 10.0 10.0 10.0 0.0010 10.0 10.0 0.0010 10.0 10.0 10.0 10.0 10.0 10.0 10.0 10.0 10.0 10.0 10.0 10.0 
3.503894580655186 0.006463101337245992 0.0018543278743925803 0.0010 0.0010 0.0010 0.0010013638237053152 5.682314762082186 10.0 0.0010 0.0010 10.0 9.999173561513265 9.999996818652608 10.0 10.0 9.999584497726397 10.0 10.0 9.996681167176572 10.0 10.0 10.0 9.999887198542154 9.996678419764043 0.684142362652006 10.0 10.0 10.0 9.998532892292893 9.99998733391898 9.999622825648514 0.0010 10.0 10.0 1.3470393472369286 9.997392581256044 10.0 10.0 10.0 9.975690441218104 10.0 10.0 9.99988645483347 10.0 9.991199926644414 9.975309986815068 10.0 
3.2796543854863276 0.0010 0.0012944373422167617 0.001063002706100493 0.001045057515865706 0.0011611963618972487 0.0010708350754726594 5.565427395141633 10.0 0.0010037195527736664 0.08487294438162785 9.99900597522506 9.994665464517933 9.999557879038951 9.997082488357862 9.999280763118824 9.999972436248738 9.9995157925247 9.999219785570979 9.99144824463897 9.99738789995538 9.999014649380863 9.857492730935022 9.997320259587203 9.991448220131064 0.17068360740973443 9.999573245838015 9.997880350433212 9.999966806291107 9.997606646301556 9.999342239290376 9.999320507159688 0.0010 9.998125581735302 9.999300841440588 2.8455279926180546 9.98621652011142 9.998764489307941 9.998677273656101 9.997931400721596 9.986094270390467 9.999314693236343 9.999306020515863 9.997419314267184 10.0 10.0 9.999867263067573 9.998242994141393 
0.0010 0.0010 0.0010 0.0010 0.0010 0.0010 0.0010 3.597775400183443 10.0 0.0010 0.2780423685163971 10.0 9.99909687779583 10.0 10.0 10.0 9.934505901902345 10.0 10.0 10.0 10.0 10.0 10.0 10.0 10.0 0.0010 10.0 10.0 10.0 10.0 10.0 10.0 0.0010 10.0 10.0 1.436281200680102 10.0 10.0 10.0 10.0 10.0 10.0 10.0 10.0 10.0 10.0 10.0 10.0 
10.0 0.5004780120905714 0.0010 0.0010 0.0010 0.0010030239662264116 0.0019175381520922968 0.0010 0.0010 0.002375566870166242 0.0010 0.49281166873445326 6.290189143898772 3.8552837611580864 0.0010 1.0182817643560123 9.88234040453562 1.2438696679284766 0.0010 0.0010 0.0010 1.0285394291647747 0.0010 0.0010 0.0010 0.0010 6.086312584312466 0.0010 9.958879962791107 9.980151108441413 1.2929876047373208 5.355470664423097 10.0 0.0010 0.0010 0.0010 0.0010 0.0010 0.0010 0.0010 9.996146476173104 2.7385325450857145 1.0335733469175317 0.0010 1.7090972524398245 0.0010 10.0 0.0010 
0.0010 0.0010 0.0010 0.0010 0.0010 0.0010 0.0010 1.8442493857139786 10.0 0.0010 0.5075582867569404 10.0 10.0 10.0 10.0 10.0 10.0 10.0 10.0 10.0 10.0 10.0 10.0 10.0 10.0 0.0010 10.0 10.0 10.0 10.0 10.0 10.0 0.0010 10.0 10.0 9.470443487281248 10.0 10.0 10.0 10.0 10.0 10.0 10.0 10.0 10.0 10.0 10.0 10.0 
3.9474448637501505 0.0010 0.0010039908044757002 0.0014508029180288174 0.0010 0.001021026523643316 0.0010 5.5852742967975635 10.0 0.0010 1.0387797041373323 10.0 10.0 10.0 10.0 10.0 9.995819450377638 10.0 10.0 10.0 10.0 10.0 10.0 10.0 10.0 0.0010 10.0 10.0 10.0 10.0 10.0 10.0 0.0010 10.0 10.0 4.162519588960852 10.0 10.0 10.0 10.0 9.993470419965979 10.0 10.0 10.0 10.0 10.0 10.0 10.0 
0.001000000000000334 0.0010 0.0010 0.0010635489390736596 0.0010 0.0010 0.0010 5.0241379425520645 10.0 0.0010 0.001000000000000334 9.983678822957247 10.0 10.0 10.0 10.0 9.999516369200824 10.0 10.0 10.0 9.99938641895763 9.995841594150056 10.0 10.0 10.0 0.07381727642621101 10.0 9.997931970943 10.0 9.999056893851465 10.0 10.0 0.001000000000000334 9.997751780734893 10.0 0.0010 10.0 10.0 10.0 9.997437797544263 10.0 9.999501867573654 10.0 10.0 10.0 10.0 10.0 9.997867942363666 
0.0010 0.0010 0.0010 0.001006853294111936 0.001002884626375437 0.0010599064351677569 0.0010 2.1237247590350816 10.0 0.0010 0.0010 10.0 10.0 10.0 10.0 10.0 10.0 10.0 9.994648566846184 10.0 10.0 10.0 10.0 10.0 10.0 0.5193993182806951 10.0 10.0 10.0 10.0 10.0 10.0 0.0010 10.0 10.0 10.0 10.0 10.0 10.0 10.0 10.0 10.0 10.0 10.0 10.0 10.0 10.0 10.0 
0.0010 0.0010 0.0010 0.0010 0.0010 0.0010 0.0010 6.018761114465437 10.0 0.0010 0.0010 10.0 10.0 10.0 10.0 10.0 10.0 10.0 10.0 10.0 10.0 10.0 10.0 10.0 10.0 0.020868886725919605 10.0 10.0 10.0 10.0 10.0 10.0 0.0010 10.0 10.0 1.0436817613070746 10.0 10.0 10.0 10.0 10.0 10.0 10.0 10.0 10.0 10.0 10.0 10.0 
0.0010 0.0010 0.0010 0.0011825638774814044 0.0010 0.0010 0.0010 5.6910557208805 10.0 0.0010 0.0010 10.0 10.0 10.0 10.0 10.0 9.953746609843002 10.0 10.0 10.0 10.0 10.0 10.0 10.0 10.0 0.0010 10.0 10.0 10.0 10.0 10.0 10.0 0.0010 10.0 10.0 0.0010 10.0 10.0 10.0 10.0 10.0 10.0 10.0 10.0 10.0 10.0 10.0 10.0 
7.7217156357444825 10.0 0.0010 0.0012009909299970406 0.0010 0.0010 0.0010 10.0 0.0010 0.0010 5.500450000000001 9.942753399312387 10.0 10.0 9.900287399284386 10.0 10.0 10.0 10.0 10.0 10.0 10.0 10.0 9.930325877169462 10.0 0.0010 10.0 10.0 10.0 9.977883972194666 10.0 9.878234474408469 10.0 9.98212227989007 10.0 0.22806411955115435 10.0 10.0 10.0 9.966683281887798 10.0 10.0 10.0 9.982955861905447 0.0010 3.946732318170489 10.0 10.0 
9.964112712624246 0.681972919016109 0.001006950903246184 0.001012404089031747 0.0010 0.0010 0.0010 1.153581635616002 0.03904165897625848 0.0010 9.06644677828475 4.353179665080409 5.000500000000001 5.000500000000001 5.0005 9.967079915127705 9.969481844084534 0.50095 1.201672989150107 0.03904165897625848 5.0005 4.267833542014713 5.0005 5.0005 0.03904165897625848 0.007140413775546671 10.0 0.50095 8.154119390132424 9.999235864486707 10.0 10.0 9.960246566574863 5.0005 5.0005 1.3632431153899236 0.059200043566696406 5.0005 4.075867592357935 5.0005 9.993367840770608 9.325328304328014 9.975306451799094 5.0005 0.038134716934320814 1.2645245262038118 9.992791294256435 5.0005 
0.0010 0.0010 0.0010 0.0010 0.0010 0.0010 0.0010 6.75248754484824 10.0 0.0010 0.0010 10.0 10.0 10.0 10.0 10.0 10.0 10.0 10.0 10.0 10.0 10.0 10.0 10.0 10.0 0.040970769950450764 10.0 10.0 10.0 10.0 10.0 10.0 0.0010 10.0 10.0 0.0010 10.0 10.0 10.0 10.0 10.0 10.0 10.0 10.0 10.0 10.0 10.0 10.0 
0.03618492842951887 0.0010 0.0010 0.0010 0.0010 0.0010056846592689113 0.0010 6.859925617435183 10.0 0.0010 0.0010 10.0 9.999955101994692 9.9980440003336 10.0 10.0 10.0 9.999950366105313 9.999863291329488 10.0 10.0 10.0 10.0 10.0 10.0 0.0010 9.998034666168065 10.0 10.0 10.0 10.0 10.0 0.009926238033829375 10.0 10.0 0.0010 9.999640181922919 10.0 10.0 10.0 10.0 10.0 10.0 10.0 10.0 10.0 9.76084188258421 10.0 
2.082424397371083 0.0010 0.0010 0.0010 0.0010 0.0010215948606825257 0.0010047168266823525 5.050937651130689 10.0 0.0010 0.0010 9.997764627129989 10.0 10.0 10.0 10.0 10.0 10.0 10.0 10.0 10.0 9.995870323953683 10.0 10.0 10.0 0.0010 9.995291456025162 10.0 10.0 10.0 10.0 10.0 0.0010 10.0 10.0 1.2542669981367087 10.0 10.0 10.0 10.0 10.0 10.0 10.0 10.0 10.0 10.0 10.0 10.0 
10.0 10.0 0.0010 0.0012331410765083275 0.0010 0.0010 0.0010 10.0 0.0010 0.0010 3.3385235045343458 10.0 10.0 10.0 10.0 10.0 10.0 10.0 10.0 10.0 10.0 10.0 10.0 10.0 10.0 1.7692634409112418 10.0 10.0 10.0 9.639108453469072 10.0 10.0 10.0 10.0 10.0 10.0 10.0 10.0 10.0 10.0 10.0 10.0 10.0 10.0 0.0010 10.0 10.0 10.0 
3.256369531581299 0.0010 0.0010 0.0010339586975978187 0.0010 0.0010 0.0010 5.747101976176047 10.0 0.0010 0.8126289031288318 10.0 10.0 10.0 8.989732054346808 10.0 10.0 10.0 10.0 10.0 10.0 10.0 9.878826340349255 10.0 10.0 0.0010000009648767356 9.930227443137735 10.0 10.0 9.999997009597513 10.0 9.990957013884982 0.3360172583245644 10.0 10.0 5.8909963003051375 10.0 10.0 9.997326672246782 10.0 10.0 10.0 10.0 10.0 8.917222891754966 9.826588245115191 10.0 10.0 
10.0 5.558594959624843 0.002270888290877666 0.0010 0.0010903526254347918 0.0012427035699091526 0.0010 7.730596748829679 0.0010 0.0010 7.466019462032318 10.0 10.0 9.899034185756378 10.0 10.0 10.0 9.893170665252999 9.990572776230017 10.0 10.0 10.0 10.0 10.0 10.0 0.0010 10.0 10.0 10.0 10.0 10.0 10.0 10.0 10.0 10.0 7.5990267966056635 7.376325747524617 10.0 8.908312722396406 10.0 9.947961359488543 10.0 10.0 10.0 0.0010 0.0010 10.0 10.0 
0.0010 0.0010 0.0010 0.0010 0.0010 0.0010 0.0010 2.4330904085903624 10.0 0.0010 1.8515018488929857 10.0 10.0 10.0 10.0 10.0 10.0 10.0 10.0 10.0 10.0 10.0 10.0 10.0 10.0 1.906312370878842 10.0 10.0 10.0 10.0 10.0 10.0 0.0010 10.0 10.0 10.0 10.0 10.0 10.0 10.0 10.0 10.0 10.0 10.0 10.0 10.0 10.0 10.0 
10.0 2.3286166854421593 0.0012088779286396891 0.002034803316234059 0.0010180760285601982 0.001000933567084347 0.005362221652175923 0.0010 0.0010 0.0016699012533560032 5.7669027766604195 0.0010 9.700061508454734 9.882711289902323 0.0010 0.0010 9.014901592886433 1.1262270142809268 0.0010 0.0010 0.0010 0.0010 0.0010 0.0010 0.0010 1.2804323236460267 9.211945446651654 0.0010 9.997796004832841 10.0 7.851500448533262 9.223080493876335 10.0 0.0010 0.0010 1.8008815335133077 0.0010 0.0010 0.0010 0.0010 10.0 8.243970457847563 0.0010 0.0010 0.0010 0.0010 3.5848613905917985 0.0010 
0.0010 0.0010 0.0010 0.0010 0.0010 0.0010 0.0010 4.503247037326661 10.0 0.0010 0.6407804677968045 10.0 10.0 10.0 10.0 10.0 10.0 10.0 10.0 10.0 10.0 10.0 10.0 10.0 10.0 0.0010 10.0 10.0 10.0 10.0 10.0 10.0 0.0010 10.0 10.0 0.45254255282639516 10.0 10.0 10.0 10.0 10.0 10.0 10.0 10.0 10.0 10.0 10.0 10.0 
0.0010 0.0010 0.0010 0.0014037650641029265 0.0010189852276995142 0.0010 0.0010 6.4822999005019115 10.0 0.0010 0.0010 10.0 10.0 10.0 10.0 10.0 9.94461556341803 10.0 10.0 10.0 10.0 10.0 10.0 10.0 10.0 0.0010 10.0 10.0 10.0 10.0 10.0 10.0 0.0010 10.0 10.0 0.01424570230714206 10.0 10.0 10.0 10.0 10.0 10.0 10.0 10.0 10.0 10.0 10.0 10.0 
0.0010 0.0010 0.0010 0.0010 0.0010 0.0010 0.0010 5.00096451389447 10.0 0.0010 0.0010 10.0 10.0 10.0 10.0 10.0 10.0 10.0 10.0 10.0 10.0 10.0 10.0 10.0 10.0 0.0010 10.0 10.0 10.0 10.0 10.0 10.0 0.0010 10.0 10.0 9.796417398223236 10.0 10.0 10.0 10.0 10.0 10.0 10.0 10.0 10.0 10.0 10.0 10.0 
0.0010 0.0010 0.0010 0.0011384389245300867 0.0010 0.0010 0.0010 5.624730195708403 10.0 0.0010 0.0010 10.0 10.0 10.0 10.0 10.0 10.0 10.0 10.0 10.0 10.0 10.0 10.0 10.0 10.0 0.0010 10.0 10.0 10.0 10.0 10.0 10.0 0.0010 10.0 10.0 0.0010 10.0 10.0 10.0 10.0 10.0 10.0 10.0 10.0 10.0 10.0 10.0 10.0 
10.0 6.837031094719866 0.0011696714986008216 0.0010 0.0014964381886785694 0.0010684155229380783 0.0010441257913721598 9.961932038756675 0.0010 0.0010 0.9872472861724786 10.0 10.0 10.0 10.0 10.0 9.990350114350512 10.0 10.0 10.0 10.0 10.0 10.0 10.0 10.0 0.0010 9.994354730362916 10.0 9.960296822198732 9.802578261248533 9.997883728452067 9.974476823590297 10.0 10.0 10.0 0.0010 10.0 10.0 10.0 10.0 10.0 9.988709286883594 9.995537536819072 10.0 0.0010 0.0010 10.0 10.0 
0.0010 0.0010 0.0010 0.0010 0.0010 0.0010607274377988406 0.0010 3.5822356857516393 9.123604882506626 0.0010 0.0010 10.0 10.0 10.0 10.0 10.0 10.0 10.0 10.0 10.0 10.0 10.0 10.0 10.0 10.0 0.0010 10.0 10.0 10.0 10.0 10.0 10.0 0.0010 10.0 10.0 0.0010 10.0 10.0 10.0 10.0 10.0 10.0 10.0 10.0 10.0 10.0 10.0 10.0 
0.952280929480537 0.0010 0.0010 0.0010 0.0010 0.0010 0.0010 5.500450000000001 10.0 0.0010 0.35663396869436514 10.0 10.0 10.0 10.0 10.0 10.0 10.0 10.0 10.0 10.0 10.0 10.0 10.0 10.0 0.0017231001340011487 10.0 10.0 10.0 10.0 10.0 10.0 0.0010 10.0 10.0 0.16877147335792353 10.0 10.0 10.0 10.0 10.0 10.0 10.0 10.0 10.0 10.0 10.0 10.0 
1.7608460777974413 0.004154824759453099 0.0010 0.0012885084192130122 0.0010 0.0010 0.00102294736056015 5.734990799524081 10.0 0.0012231368028872327 0.48854712426138036 9.993517981534506 10.0 10.0 10.0 9.997182106144567 10.0 9.996308286715783 10.0 10.0 9.983954446886358 10.0 10.0 9.989207006743303 9.999364898557698 0.006863648766020712 9.996285880694892 10.0 10.0 10.0 9.993913928083375 9.995980655167859 0.0010 10.0 9.989281834543135 8.958170024655889 9.999365105882166 9.989223582477821 9.983165983656068 10.0 10.0 9.995078651949514 9.991307672167414 9.989256820909562 10.0 10.0 10.0 10.0 
5.375178090290008 0.0010 0.0010326500074098928 0.0011214099828377076 0.0010006199021676758 0.0010 0.0010 7.1955353338640515 10.0 0.0011428991113631199 0.0010 10.0 10.0 10.0 10.0 10.0 9.98730966946835 10.0 10.0 10.0 10.0 10.0 10.0 10.0 10.0 0.0010 10.0 10.0 10.0 10.0 10.0 9.960182695847124 0.0010 10.0 10.0 0.0010 10.0 10.0 10.0 10.0 10.0 9.999146489754379 10.0 10.0 10.0 10.0 10.0 10.0 
0.0010 0.0010 0.0010 0.0010 0.0010 0.0010 0.0010 4.735830020735633 10.0 0.0010 1.0902426563024652 9.999242431379985 10.0 10.0 10.0 10.0 10.0 10.0 10.0 10.0 10.0 9.998410684539591 10.0 10.0 10.0 0.0010 10.0 9.997512240938008 10.0 10.0 10.0 10.0 0.0010 10.0 10.0 10.0 10.0 10.0 10.0 10.0 10.0 10.0 10.0 9.998460964420529 10.0 10.0 10.0 10.0 
0.0010 0.0010 0.0010 0.0010 0.0010 0.0010 0.0010 5.846862373527883 10.0 0.0010 0.0010 10.0 10.0 10.0 10.0 10.0 10.0 10.0 10.0 10.0 10.0 10.0 10.0 10.0 10.0 0.0010 10.0 10.0 10.0 10.0 10.0 10.0 0.0010 10.0 10.0 5.821228873029005 10.0 10.0 10.0 10.0 10.0 10.0 10.0 10.0 10.0 10.0 10.0 10.0 
1.2517258063710264 0.0010 0.0010 0.0023305587297900807 0.0010 0.0010 0.0010 5.695336219000332 10.0 0.0010 1.1584107542758746 10.0 10.0 10.0 10.0 10.0 10.0 10.0 10.0 10.0 10.0 10.0 10.0 10.0 10.0 0.0010 10.0 10.0 10.0 10.0 10.0 10.0 0.0010 10.0 10.0 10.0 10.0 10.0 10.0 10.0 9.971162431710258 10.0 10.0 10.0 10.0 10.0 10.0 10.0 
5.4229494144323 0.0010 0.0010 0.0013775672005716527 0.001225442209997144 0.0010064304308168288 0.0010086596833318445 7.799432846683048 10.0 0.0010 8.17964948519484 10.0 10.0 10.0 10.0 10.0 10.0 9.99999999598611 10.0 10.0 10.0 10.0 10.0 10.0 10.0 0.11250189022973094 9.982862121979657 10.0 10.0 10.0 10.0 10.0 0.001000000000000334 9.999980840896503 10.0 7.151574142114371 10.0 10.0 9.755869373382446 9.999979775540695 10.0 9.980733952299214 10.0 10.0 10.0 10.0 9.905091216631368 9.999983778193455 
0.0010 0.0010 0.0010 0.0010 0.001384247740834294 0.0010 0.0010 3.561372891174698 10.0 0.0010 0.0010 10.0 10.0 10.0 10.0 10.0 10.0 10.0 10.0 10.0 10.0 10.0 10.0 10.0 10.0 0.0010 10.0 10.0 10.0 9.905523018597714 10.0 9.963238906490622 0.0010 10.0 10.0 10.0 10.0 10.0 10.0 10.0 9.998627914342126 10.0 10.0 10.0 10.0 10.0 10.0 10.0 
0.0010 0.0010 0.0010319811808683966 0.0010 0.0010 0.0010019217771782727 0.0010 5.898445144307453 10.0 0.0010 0.0010 10.0 10.0 10.0 10.0 10.0 10.0 10.0 10.0 10.0 9.991530967752533 9.999567628231413 9.990797524614228 9.99092200896169 10.0 0.0010 9.997352601560078 9.998071030883073 10.0 10.0 10.0 10.0 0.0010 9.997886755755275 9.995064076721215 0.0010 10.0 9.993672754721098 10.0 9.994935644485105 10.0 10.0 10.0 9.994534054040589 10.0 10.0 9.99993176506147 9.999605526153486 
0.825288239889117 0.0010 0.0010 0.0010 0.0010 0.0010 0.0010 0.0010 9.997301200002878 0.0010 2.434264186739723 10.0 10.0 10.0 10.0 10.0 10.0 10.0 10.0 9.238419319864196 9.997301200002878 10.0 9.997301200002878 9.997301200002878 9.169902864596638 0.0010 10.0 10.0 10.0 10.0 10.0 10.0 0.0036987999971224996 10.0 9.997301200002878 5.0005 9.134402686266409 9.997301200002878 9.997301200002878 10.0 10.0 10.0 10.0 9.997301200002878 9.997301200002878 9.997301200002878 10.0 10.0 
0.0010 0.0010 0.0010 0.0010 0.0010 0.0010 0.0010 4.668629958449018 10.0 0.0010 0.0010 10.0 10.0 10.0 10.0 10.0 10.0 10.0 10.0 10.0 10.0 10.0 9.985235651839934 10.0 10.0 0.7491784291463811 10.0 10.0 10.0 10.0 10.0 10.0 0.0010 10.0 10.0 0.0010 9.992740600047215 9.986879402078644 10.0 10.0 10.0 10.0 10.0 10.0 10.0 10.0 10.0 10.0 
5.957095458265402 0.0010 0.0010 0.0010 0.0010 0.0010 0.0010051415247568413 8.177836894820727 10.0 0.0010 0.0010 10.0 10.0 10.0 10.0 10.0 10.0 10.0 10.0 10.0 10.0 10.0 10.0 10.0 10.0 0.0010 10.0 10.0 10.0 10.0 10.0 10.0 0.0010 9.999974342075907 10.0 10.0 10.0 10.0 10.0 10.0 10.0 9.999973714720289 10.0 10.0 10.0 10.0 10.0 9.999956686377113 
5.076608219051968 0.0010 0.0010 0.0010 0.0010 0.0012751275905372574 0.0010 6.446244581049107 10.0 0.0010 0.6601404496371502 10.0 10.0 10.0 10.0 10.0 10.0 10.0 10.0 10.0 10.0 10.0 10.0 10.0 10.0 0.0010 9.998495675525628 10.0 10.0 10.0 10.0 10.0 0.0010 10.0 10.0 5.459585672272926 10.0 9.76235078319087 10.0 10.0 10.0 10.0 10.0 10.0 10.0 10.0 10.0 10.0 
0.0010 0.0010 0.0025016104366181874 0.0010 0.0011382840884536444 0.0010043374964243139 0.001005581069708734 6.875441361326532 10.0 0.0010 0.0010 9.999774696521447 9.874345922969628 10.0 9.999808313495679 9.999808188309034 9.995655812678528 9.998648377193142 9.999807853588864 10.0 9.99974259249105 10.0 9.99975221623276 10.0 10.0 0.04457688883178688 9.999890523179852 9.999790342404964 9.995860961881096 9.997372438365339 9.999808517707631 9.998882352365243 0.0010 9.99976598981954 9.999783918164725 1.3812037781663786 9.559307661919409 9.99975830756733 9.749052849674369 9.999741423769098 9.999991156431005 9.994683883611499 9.999808386921542 9.99978379457806 10.0 10.0 9.999594068839764 9.999808696216228 
0.0010 0.0010 0.0010 0.0010 0.0010552103576718717 0.0010065530501709456 0.001004912518428845 1.7924429335732666 10.0 0.0010 10.0 10.0 10.0 10.0 10.0 10.0 10.0 10.0 10.0 10.0 10.0 10.0 10.0 10.0 10.0 0.07206747670856682 10.0 10.0 9.99957424819497 9.99581717943719 10.0 10.0 0.0010 10.0 10.0 10.0 10.0 10.0 10.0 10.0 9.994923799863932 10.0 10.0 10.0 10.0 10.0 10.0 10.0 
0.0010 0.0010 0.0010012356700674103 0.0011540127219401679 0.0010238229366137863 0.0010 0.0010 3.5419216427772975 10.0 0.0010 0.0010 10.0 10.0 10.0 10.0 10.0 9.990341873649779 10.0 10.0 10.0 10.0 10.0 10.0 10.0 10.0 0.0010 10.0 10.0 10.0 10.0 10.0 10.0 0.0010 10.0 10.0 1.273439359151543 10.0 10.0 10.0 10.0 10.0 10.0 10.0 10.0 10.0 10.0 10.0 10.0 
1.715670622313338 0.0010 0.0010009747986306616 0.0010 0.0010 0.00100490479299127 0.0010087990843503595 5.530885740805261 10.0 0.0010223547234281362 0.35690788548085983 10.0 10.0 10.0 10.0 10.0 10.0 10.0 10.0 10.0 10.0 10.0 10.0 10.0 10.0 0.028543775268465535 10.0 10.0 10.0 10.0 10.0 10.0 0.0010 10.0 10.0 5.4087339513918105 10.0 10.0 10.0 10.0 9.9972148936536 10.0 10.0 10.0 10.0 10.0 9.998683869629192 10.0 
9.912075240235684 1.9533647392503275 0.001000019332143297 0.0010932921142493071 0.0010664173039867642 0.001958602951952712 0.0010038139437862112 3.6986466426353224 0.0010 0.0010160071921404763 10.0 10.0 9.965076491267292 9.999880830642558 10.0 10.0 9.416760709346669 7.3585781765600755 10.0 0.43377032825739903 10.0 10.0 9.75678894783936 10.0 0.5385831277275424 0.042772159457149676 9.929586778411007 10.0 9.932870678754432 10.0 10.0 9.329011401182537 10.0 10.0 10.0 5.83808416267788 0.0010 9.793163376674546 5.084022234844368 10.0 9.711373875162636 9.996844629977023 10.0 10.0 0.09917802464820813 0.47543420085396004 9.521741981513884 10.0 
5.491874774146136 0.0010 0.0010 0.002037115112334522 0.002203313521291203 0.0010 0.0010 7.237287674759813 9.891435160654659 0.0010 3.3927242928527894 10.0 10.0 10.0 10.0 10.0 10.0 10.0 10.0 10.0 10.0 10.0 10.0 10.0 10.0 0.0010 10.0 10.0 10.0 10.0 10.0 10.0 0.028456012119147722 10.0 10.0 10.0 10.0 10.0 10.0 10.0 9.935391766843038 10.0 10.0 10.0 10.0 10.0 10.0 10.0 
0.0010 0.0010 0.0010162532410311498 0.001000842346149996 0.0010025308696573565 0.00100019899313172 0.0010054772151168764 3.2757125840725614 10.0 0.001000958819511065 7.282055046579081 10.0 10.0 9.999963546374811 10.0 10.0 9.997507032465101 10.0 9.998628978453679 10.0 10.0 10.0 10.0 10.0 10.0 0.0017074935843845018 10.0 10.0 10.0 9.999762580137837 9.999527854356655 9.999630046285576 0.0010 10.0 10.0 9.176107566565403 10.0 10.0 10.0 10.0 10.0 9.999545454817419 9.998910487630543 10.0 10.0 10.0 10.0 10.0 
7.776421469431979 8.212389486010727 0.005951485310074519 0.001488359644803981 0.0012174937377087258 0.001402963678908604 0.0010 10.0 0.0010 0.0010 1.7806782121891573 9.90553591806297 10.0 10.0 9.936860310596655 10.0 10.0 10.0 10.0 10.0 10.0 10.0 10.0 10.0 10.0 0.0010 10.0 10.0 10.0 10.0 10.0 10.0 10.0 10.0 10.0 2.9526449918249167 10.0 10.0 10.0 10.0 10.0 10.0 10.0 10.0 0.0010 8.321712052576771 10.0 10.0 
4.891776969406866 0.0010 0.0010 0.0010684692381986466 0.0010 0.0010672833354026577 0.0010000253006138267 6.057571149649599 9.999628694886983 0.0012169790356693145 1.815255304946414 9.999636803271784 10.0 10.0 10.0 9.999636799779282 10.0 9.999650904528636 9.999628694886983 9.999628694886983 9.999941343980483 10.0 9.999631745791575 10.0 9.999628694886983 0.01382287671174667 9.999984551372386 10.0 9.999906931351118 10.0 10.0 10.0 0.4336299845694884 10.0 9.999631755687457 6.4971855897658735 9.999628694886983 9.999637486819848 9.999654619602593 10.0 10.0 10.0 9.999676550867791 10.0 9.999628694886983 9.972502131903084 9.999999392142998 9.99963642552467 
0.0010 0.0010 0.0010 0.0010 0.0010 0.0010 0.0010 2.6915480852092286 10.0 0.0010 0.0010 10.0 10.0 10.0 10.0 10.0 10.0 10.0 10.0 10.0 10.0 10.0 10.0 10.0 10.0 0.0010 10.0 10.0 10.0 10.0 10.0 10.0 0.0010 10.0 10.0 1.1248299165172904 10.0 10.0 10.0 10.0 10.0 10.0 10.0 10.0 10.0 10.0 10.0 10.0 
0.0010 0.0010 0.0010 0.0010 0.0010001302054224292 0.0010 0.0010 2.7421582663676562 10.0 0.0021618535552044645 0.037645700938104376 10.0 10.0 10.0 10.0 10.0 9.999997733570025 10.0 10.0 10.0 10.0 10.0 10.0 10.0 10.0 0.0010 10.0 10.0 10.0 9.999901218627938 10.0 10.0 0.0010 10.0 10.0 0.0010 10.0 10.0 10.0 10.0 10.0 10.0 10.0 10.0 10.0 10.0 10.0 10.0 
4.710688023777472 0.0010 0.0010597989968322656 0.0010565963690176761 0.0010000600921392865 0.0010 0.0010 6.008557211110361 10.0 0.001043098620563469 0.0010 9.999785561380724 10.0 9.98565876715636 10.0 10.0 10.0 10.0 10.0 10.0 9.9977800659374 10.0 10.0 9.998870225510778 10.0 0.02205014312204398 9.993839030547445 10.0 10.0 9.99948425517979 10.0 10.0 0.0010 10.0 10.0 1.454603646982929 10.0 9.998946905564516 10.0 10.0 10.0 9.994001721255268 9.99935045206689 9.99888904934689 10.0 10.0 10.0 10.0 
2.512310125553352 8.376331741638523 0.0010 0.0010 0.0010022909385920945 0.0010457270253411176 0.0012841326604720238 6.1204015553047375 0.0010 0.0010 9.574121464621701 9.999866371568872 9.757459442784697 10.0 9.98576191305901 9.999590012297356 9.958798573483053 10.0 10.0 9.276571012293331 10.0 10.0 10.0 10.0 9.266209266727504 4.226318040435388 10.0 9.99999518645673 9.937615755427402 10.0 9.999605469118837 10.0 9.950200092839594 9.99987081096866 10.0 0.32470101296371906 8.829441466122605 10.0 9.74751028897923 10.0 9.989243817913085 10.0 10.0 10.0 0.0010 0.0010 9.968623466082922 9.999995325700032 
0.0010 0.0010 0.0010 0.0010324940364626874 0.0010010657280631215 0.0010 0.0010000492040605031 1.4139431869785306 10.0 0.0010 0.5722277184924738 9.999979617594075 9.999797519390123 9.999976904441674 9.999981180906431 9.999972019231894 9.999999456976859 9.999993250578258 9.999975522458934 9.999694949306612 9.999992141802188 10.0 9.999992396475344 10.0 9.999694947882176 0.0011036742623309938 9.999995169987193 10.0 9.999999199489768 10.0 10.0 9.999962856041304 0.0010 9.999992438548546 9.999976057470535 7.311626323800889 9.999587549268144 9.999992145420999 10.0 9.999992595647637 10.0 9.999711719006607 9.99997238940859 9.999992148542017 10.0 10.0 10.0 10.0 
0.0010 0.0010 0.0010 0.0010 0.0010 0.0010 0.0010 5.188159696475344 10.0 0.0010 0.0010 10.0 10.0 10.0 10.0 10.0 10.0 10.0 10.0 10.0 10.0 10.0 10.0 10.0 10.0 0.0010 10.0 10.0 10.0 10.0 10.0 10.0 0.0010 10.0 10.0 10.0 10.0 10.0 10.0 10.0 10.0 10.0 10.0 10.0 10.0 10.0 10.0 10.0 
0.0010 10.0 0.0010188638749584135 0.0010 0.0010 0.0010353341441502598 0.0010 6.039194805263515 0.0010 0.0010 7.708628129885857 10.0 10.0 10.0 10.0 10.0 9.998484612534366 10.0 10.0 10.0 10.0 10.0 7.76394120079107 10.0 10.0 0.0010 10.0 10.0 9.999067428846221 9.985121081099939 10.0 10.0 10.0 10.0 10.0 1.4304563455969939 0.0010 10.0 10.0 10.0 9.99914787822776 10.0 10.0 10.0 0.0010 0.0010 10.0 10.0 
0.0010 0.0010 0.0010 0.001325382227527545 0.0010072908939864156 0.0010 0.0010 2.639301256133833 10.0 0.0016483970446136992 0.0010 10.0 10.0 10.0 10.0 10.0 10.0 10.0 10.0 10.0 10.0 10.0 10.0 10.0 10.0 0.8893370368862786 10.0 10.0 10.0 10.0 10.0 10.0 0.0010 10.0 10.0 8.48484176639224 10.0 10.0 10.0 10.0 9.830586172288935 10.0 10.0 10.0 10.0 10.0 10.0 10.0 
0.0010 0.0010 0.0010 0.0017171162904077498 0.0010 0.0010 0.0010 5.377882480591795 10.0 0.001422889509080892 0.001000000000000334 10.0 10.0 9.186930695675963 10.0 10.0 9.999766371689121 10.0 10.0 10.0 10.0 10.0 10.0 10.0 10.0 0.0010 9.985710807996359 10.0 10.0 10.0 9.985676480377595 9.99971377532984 0.0010 10.0 10.0 0.001000000000000334 9.915995501769011 10.0 10.0 10.0 10.0 9.985570134784174 10.0 10.0 10.0 10.0 10.0 10.0 
10.0 0.8327371131521543 0.0010973260798900553 0.0010793586041363632 0.0010 0.0010 0.0014065391425738634 0.0010 0.0010 0.002454348013776221 0.2912382091682968 1.587663479272762 6.373342606830796 5.0003740529641805 1.2603441611855937 4.8003339707930754 9.912856878948293 4.376604189582896 4.790394338646336 0.0010 0.0010 3.557862450681868 0.0010 0.0010 0.0010 0.0010 6.1932962313722975 0.0010 9.927438536539704 9.96769170502326 5.000482299460885 5.156936405615343 10.0 0.9011413086991187 0.0010 0.0010 0.0010 0.0010 0.0010 0.0010 10.0 4.817989354144269 4.803245162990652 0.0010 0.053680430146060054 4.995702778589677 10.0 0.0010 
0.0010 0.0010 0.0010 0.0010 0.0010 0.0010 0.0010 6.336666485686564 10.0 0.0010 0.0010 10.0 9.98027236441426 10.0 10.0 10.0 10.0 10.0 10.0 10.0 9.999884775074223 10.0 10.0 10.0 10.0 0.1346856383314772 10.0 9.99979927698846 10.0 10.0 10.0 10.0 0.0010 10.0 10.0 0.0010 9.997651322507334 10.0 10.0 10.0 10.0 10.0 10.0 9.999880139517472 10.0 10.0 10.0 10.0 
0.0010 0.0010 0.0010 0.0011823920927503733 0.0010427993845064972 0.0010 0.0010007796108248597 2.3625240319839427 10.0 0.0010 0.0010 10.0 10.0 10.0 10.0 10.0 10.0 10.0 10.0 10.0 10.0 10.0 10.0 10.0 10.0 0.0010 10.0 10.0 10.0 9.998604147253335 10.0 10.0 0.0010 10.0 10.0 7.3114575501936505 10.0 10.0 10.0 10.0 10.0 10.0 10.0 10.0 10.0 10.0 9.998840899675324 10.0 
0.0010 0.0010 0.001136434646798872 0.0010 0.0010 0.0010 0.0010 3.0884561311190906 10.0 0.0010 0.0010 10.0 10.0 9.976543413043823 10.0 10.0 10.0 10.0 10.0 10.0 10.0 10.0 10.0 10.0 10.0 0.0010 9.988778964705185 10.0 10.0 9.87448324270031 9.992684210272776 9.941760232801549 0.0010 10.0 10.0 10.0 10.0 10.0 10.0 10.0 10.0 9.995170359671482 10.0 10.0 10.0 10.0 10.0 10.0 
0.0010 0.0010 0.0010 0.0016137460935784428 0.0010 0.0010 0.0010 6.019028543146277 10.0 0.0010 0.0010 10.0 10.0 9.256165609150823 10.0 10.0 10.0 10.0 10.0 10.0 10.0 10.0 10.0 10.0 10.0 0.0010 10.0 10.0 10.0 10.0 10.0 10.0 0.0010 10.0 10.0 0.0010 10.0 10.0 10.0 10.0 10.0 10.0 10.0 10.0 10.0 10.0 10.0 10.0 
0.0010 0.0010 0.0010 0.0010 0.0010 0.0010 0.0010 3.382539031057669 10.0 0.0010 0.0010 9.99967984008019 10.0 10.0 10.0 10.0 10.0 10.0 10.0 10.0 10.0 9.998907681288134 10.0 10.0 10.0 0.0010 10.0 9.995408400031328 10.0 10.0 10.0 10.0 0.0010 10.0 10.0 10.0 10.0 10.0 10.0 10.0 10.0 10.0 10.0 9.997160957694668 10.0 10.0 10.0 10.0 
1.7324852987393948 0.0010 0.0010 0.0010 0.0010 0.0010 0.0010 5.290890110862576 9.706712599368108 0.0010 0.0010 10.0 10.0 10.0 10.0 10.0 10.0 10.0 10.0 10.0 10.0 10.0 10.0 10.0 10.0 0.0010 10.0 10.0 10.0 10.0 10.0 10.0 0.0010 10.0 10.0 5.195471666792582 9.535562432886122 10.0 10.0 10.0 10.0 10.0 10.0 10.0 9.706712599368108 9.591935036424134 10.0 10.0 
0.0010 0.0010452034908441377 0.0010325828780559812 0.0010062058194362311 0.0010346060176159523 0.0010046951339006671 0.0016243100634497887 4.619748850949045 9.99637301335514 0.0018058740007086327 0.38524052295590305 10.0 9.993507594616126 10.0 10.0 10.0 9.991866942330553 9.996854241031448 10.0 10.0 10.0 10.0 10.0 10.0 10.0 0.03193277033706806 10.0 10.0 10.0 9.976331421586899 10.0 9.964359608533995 0.004642584283133466 10.0 10.0 1.7615848294185126 10.0 10.0 10.0 10.0 9.974488479334 10.0 10.0 10.0 9.995825647142299 9.99607856648036 10.0 10.0 
0.0010 0.0010 0.0010 0.0010 0.0010 0.0010 0.0010 1.6784585805574896 10.0 0.0010 7.79492665322321 10.0 10.0 10.0 10.0 10.0 10.0 10.0 10.0 10.0 10.0 10.0 10.0 10.0 10.0 4.269837668227896 10.0 10.0 10.0 10.0 10.0 10.0 0.0010 10.0 10.0 10.0 10.0 10.0 10.0 10.0 10.0 10.0 10.0 10.0 10.0 10.0 10.0 10.0 
4.8343917635413005 0.0010 0.0010000211458444845 0.0010010942589779126 0.001243309633064989 0.0010 0.0010001759161710807 5.874358784383826 9.999711867240523 0.001000574893375015 4.280559967370122 10.0 10.0 9.999969134545657 10.0 10.0 9.99982056510007 10.0 9.999679682725569 10.0 10.0 9.99986864655384 10.0 10.0 10.0 0.003786649349489783 9.99718104565588 10.0 10.0 9.999999595063827 9.999405672678769 9.990267186596112 0.001288132759477974 9.999999964762273 10.0 0.0010 9.993218237303878 10.0 10.0 9.999999949834544 10.0 9.988737746965741 9.999999959794444 10.0 9.999711867240523 8.734131077107522 9.999998833380529 10.0 
0.04047936912408448 0.0010 0.0010005927990302077 0.0010001854034352058 0.0010038291607138423 0.001001775759964451 0.001000015867884551 6.706257462892927 9.939625802373508 0.0010 0.08183237646720243 9.969589400531062 9.978963108221363 9.975891569432305 9.969587305834413 9.969591402392634 9.999473491260789 9.927938877974002 9.96958429218525 9.96657352634924 9.969588713076762 9.969591088392447 9.969589641371329 9.969588713069648 9.966488286324342 0.03175083280989801 9.969640594441245 9.969589011565695 9.999789270131968 9.999373606613503 9.969634996999854 9.968324703863313 0.06137419762649213 9.969589310108057 9.969591502425166 0.5431424671676455 9.969642485853678 9.969588692211502 9.930118279385317 9.969588713104613 9.99919404037982 9.9631503262257 9.969591530677302 9.969588713070435 9.939625802373508 9.969499725986777 9.995471889076155 9.969582023251876 
6.628868651568089 0.0010 0.004055712129496647 0.002189931692526662 0.0010 0.0010 0.0010 8.251614172103267 10.0 0.0010 7.151648235072123 10.0 10.0 10.0 10.0 10.0 10.0 10.0 10.0 10.0 10.0 10.0 10.0 10.0 10.0 0.1371060939093262 10.0 10.0 10.0 10.0 10.0 10.0 0.0010 10.0 10.0 10.0 10.0 10.0 9.421833590685203 10.0 10.0 10.0 10.0 10.0 10.0 10.0 10.0 10.0 
0.0010 0.0010 0.0010 0.0010595743711478485 0.0010 0.0010 0.0010 3.469818548972248 10.0 0.0010 0.0010 10.0 10.0 9.995740488419758 10.0 10.0 10.0 10.0 10.0 10.0 10.0 10.0 10.0 10.0 10.0 0.0010 10.0 10.0 10.0 10.0 10.0 10.0 0.0010 10.0 10.0 1.4705734004439828 10.0 10.0 10.0 10.0 10.0 10.0 10.0 10.0 10.0 10.0 10.0 10.0 
0.0010 0.0010 0.0010 0.0010 0.0010 0.0010 0.0010 3.989494450068112 10.0 0.0010 0.07788729787514725 9.999155580725885 10.0 10.0 10.0 10.0 10.0 10.0 10.0 10.0 10.0 9.998225385439001 10.0 10.0 10.0 0.0010 10.0 9.997220547559838 10.0 10.0 10.0 10.0 0.0010 10.0 10.0 10.0 10.0 10.0 10.0 10.0 10.0 10.0 10.0 9.99828145848129 10.0 10.0 10.0 10.0 
0.0010 5.755127859554445 0.0010 0.0010 0.0010 0.0010 0.0010 2.809782843905592 0.0010 0.0010 0.0010 10.0 10.0 10.0 10.0 10.0 10.0 10.0 10.0 10.0 10.0 10.0 10.0 10.0 10.0 0.0010 10.0 10.0 10.0 10.0 10.0 10.0 10.0 10.0 10.0 0.0010 10.0 10.0 10.0 10.0 10.0 10.0 10.0 10.0 0.0010 0.0010 10.0 10.0 
0.0010 0.0010 0.0010073431681920438 0.0010087938406099285 0.0010010536966241538 0.0011329038057072518 0.0010829012097472986 3.6590209478756544 10.0 0.0011683135206408339 0.0010 10.0 10.0 10.0 10.0 10.0 9.989113423856002 10.0 10.0 10.0 10.0 10.0 10.0 10.0 10.0 0.032707357465735325 10.0 10.0 9.995416786734019 9.99992745734972 10.0 10.0 0.0010 10.0 10.0 10.0 10.0 10.0 10.0 10.0 9.999509099606273 10.0 10.0 10.0 10.0 10.0 10.0 10.0 
0.0010 0.0010 0.0010 0.0010 0.0010 0.0010 0.0010 2.240628150469427 10.0 0.0010 0.0010 10.0 10.0 10.0 10.0 10.0 10.0 10.0 10.0 10.0 10.0 10.0 10.0 10.0 10.0 0.0010 10.0 10.0 10.0 10.0 10.0 9.985059258990216 0.0010 10.0 10.0 8.755198046468209 10.0 10.0 10.0 10.0 10.0 10.0 10.0 10.0 10.0 10.0 10.0 10.0 
10.0 1.2427808094061454 0.0010624591634409524 0.0010000916358013049 0.0010 0.0010066323423404836 0.0011076411313298735 2.8832761988610107 0.0010 0.001124896196920723 8.704444305658418 10.0 10.0 10.0 10.0 10.0 9.552257616112781 8.43699001315217 10.0 1.5907907656970641 10.0 10.0 9.998815056565041 10.0 1.5907907656970641 0.006326753811096307 10.0 10.0 9.223473125212445 9.999618483353368 10.0 8.256554662476661 10.0 10.0 9.89867310478503 0.40915819869907644 1.5907907656970641 10.0 10.0 10.0 9.993907932097114 10.0 10.0 10.0 1.1313954744865469 0.6955695409495641 9.987008968494692 10.0 
3.4119974917221354 10.0 0.0010 0.0022658539530484353 0.0010 0.0010 0.0010 6.992204861825766 0.0010 0.0010 10.0 10.0 10.0 10.0 10.0 9.998523330592281 9.99322746727105 10.0 10.0 10.0 10.0 10.0 10.0 10.0 10.0 6.449378329452885 10.0 9.030864746545657 10.0 10.0 9.998526833791109 10.0 10.0 10.0 10.0 2.4681768667899098 9.753355573432817 10.0 10.0 10.0 10.0 10.0 10.0 10.0 0.0010 0.0010 9.961043529059015 10.0 
4.317915215970944 0.0025674957807492156 0.001009711656652849 0.0010204803578257931 0.0010025342885515984 0.00100026410857319 0.0010 5.573461852722522 9.97060564043407 0.0010 0.0010 9.985541138081132 9.997853100024136 9.991986743179215 9.97494907206978 9.987322609542467 9.999199803355694 9.989668934471126 9.974952158322804 9.99024952492073 9.974952057693192 9.987396097254393 9.97495212581924 9.982510579135882 9.990141577377457 0.0010 9.946158624511344 9.974952057693192 9.999496789712548 9.99718976668732 9.9878689840403 9.999026304026446 0.030912714076200495 9.975922094068716 9.974884178620412 5.645321332147701 9.97061656274218 9.974897529278586 9.986230603216194 9.974951097928162 10.0 9.991207160022096 9.987373128913172 9.98008535130002 9.041772258248255 9.990056839535592 9.998932519285004 9.985399966525923 
10.0 0.6474356391630971 0.001054502942482443 0.0010328023220264894 0.0010987557461458986 0.00128597532082394 0.0017984926805151222 0.9412232395650126 0.0010 0.003762292470372885 10.0 5.0005 2.8168353719371293 5.0005 4.975778183361029 5.0005 4.954207092028363 4.639982336504322 4.920485419857688 0.0010 5.0005 5.0005 5.0005 5.0005 0.0010 0.2549613212773863 5.0005 5.0005 8.060864800796075 9.982452327981918 4.9358051178147475 4.9045103149261875 10.0 5.0005 5.0005 0.8525629537835382 0.0010 5.0005 0.0010 5.0005 9.967303464374142 5.0005 5.0005 5.0005 0.0010 0.0010 9.843293029875161 4.9191301730583445 
2.730915222956645 0.002276101225631066 0.0010358679577402252 0.0010215268896113282 0.001000167221723977 0.0010002968270998985 0.0010012459322829206 5.453322347304051 9.95774851315679 0.0010038118798338922 0.031782550148580946 9.994860589084777 9.996777342309253 9.987984355512848 9.995014295794734 9.994516506741494 9.99982652760018 9.994606905451379 9.994464829865318 9.986431856974427 9.98655297044906 9.994751027376672 9.995426904449022 9.984803272000342 9.986431856974427 0.026589545559196723 9.99427226463819 9.994751027376672 9.999820769008247 9.999995906422372 9.99447955952611 9.997159294594166 0.04325172193167234 9.994751027376672 9.99593797865689 5.0005 9.986431856974427 9.98655297044906 9.960468578231222 9.994751027376672 9.999993122044271 9.99264362709733 9.994519412957432 9.98655297044906 9.980054656128278 9.957901248618342 9.999992016412172 9.994751027376672 
0.0010 0.0010 0.001673113739009689 0.0014380474672641133 0.001001905301639444 0.0010002177975714861 0.0010128481856654715 2.71319415861052 10.0 0.0010304653167311228 6.882030901758737 9.998273243443064 9.99993048097736 9.995394718128702 10.0 9.99999717896195 10.0 10.0 10.0 10.0 10.0 9.999399148981174 10.0 10.0 10.0 0.04884863386578573 9.999311799782214 10.0 10.0 9.998894250573468 10.0 9.97981485821723 0.0010 10.0 10.0 10.0 10.0 10.0 10.0 9.999930785277282 9.993322399856284 10.0 9.999998503647308 10.0 10.0 10.0 9.974263662061128 9.998921968931025 
8.253393142811209 2.26790687831631 0.0010772866367851233 0.0022435095757250933 0.0010088962658645296 0.0010128313265063901 0.001185046865359213 4.990647298844583 0.005315998470604377 0.0029148735780858796 1.9503739170703032 9.987547507274623 9.622769381680053 10.0 9.98857001213108 9.999316956124295 9.977635888697767 9.995461374716063 9.991304805337467 7.79790007254981 9.987521683516693 9.99422581317222 9.999404595504952 9.988938561210075 7.878127100071692 0.0010 9.998433103172628 9.990829682718344 10.0 9.948425708092206 9.999008510304668 10.0 10.0 9.990079626834422 9.986352060377286 0.0010 8.966188046975766 9.98669422880264 7.681107535674581 9.989443183508314 9.99923180694646 9.985032544073388 9.99930528738231 9.987880702816941 0.04689992340381366 0.2834899111202098 9.998104086801947 9.991901107736647 
0.6617611733662226 0.0010 0.0010213088714711455 0.001004277713653307 0.0010021635542839336 0.0010 0.0010 0.0010 10.0 0.0010 0.0010 9.999828082690527 9.907242507656791 9.999701742196391 9.999872022760798 9.999873254128541 10.0 9.999959612874507 9.999906607281298 10.0 9.9998814961618 9.999880464341944 9.99875114299747 9.999884183482877 10.0 0.02743883323152015 9.999932071945578 9.999874003178158 9.996357700051393 9.99960255660526 9.999909294133735 9.981244690025932 0.0010 9.9998798793624 9.999881883456476 10.0 10.0 9.999882664946169 10.0 9.999875812869767 10.0 10.0 9.99985902688515 9.999879880328775 10.0 10.0 9.999970651988683 9.998880233840522 
0.0010 0.0010 0.0010 0.0010 0.0010 0.0010 0.0010 0.0010 10.0 0.0010 0.0010 10.0 10.0 10.0 10.0 10.0 10.0 10.0 10.0 10.0 10.0 10.0 10.0 10.0 10.0 7.7780965455784665 10.0 10.0 10.0 10.0 10.0 10.0 0.0010 10.0 10.0 10.0 10.0 10.0 10.0 10.0 10.0 10.0 10.0 10.0 10.0 10.0 10.0 10.0 
0.0010 0.0010 0.0010 0.0010 0.0010 0.0010 0.0010 5.81498797925655 10.0 0.0010 0.0010 10.0 10.0 10.0 10.0 10.0 10.0 10.0 10.0 10.0 10.0 10.0 10.0 10.0 10.0 0.0010 10.0 10.0 10.0 10.0 10.0 10.0 0.0010 10.0 10.0 0.2752461404395099 10.0 10.0 10.0 10.0 10.0 10.0 10.0 10.0 10.0 10.0 10.0 10.0 
10.0 8.609322183071933 0.0010 0.004618070112328593 0.0010 0.0010 0.0010 10.0 0.006162846796822663 0.0010000204034848667 0.0010 10.0 9.974667451488736 10.0 9.99756718781148 10.0 10.0 10.0 10.0 10.0 10.0 10.0 9.995900409705511 10.0 10.0 0.0010 10.0 10.0 10.0 10.0 9.99964391369726 10.0 9.994837153203177 10.0 10.0 4.730822724704975 10.0 10.0 10.0 10.0 10.0 10.0 10.0 10.0 0.24066171660075497 9.411793104848359 10.0 10.0 
0.5653721573229442 0.0010 0.0010 0.0010146331338463429 0.0010 0.0010012189191392436 0.0010 0.0010 10.0 0.0010496732965825978 0.036365172387584105 9.99897345887603 9.914541258034463 9.99972605115111 9.998524877990297 9.999443288950228 9.999998690473124 9.997552435945115 9.999483660025637 9.996254792962937 9.996981169431873 9.998939581600043 9.995726878091592 9.996797646562534 9.996242038277417 0.35715126634517347 9.99627643013731 9.998017424233176 9.99665056019476 10.0 9.99520069716785 9.98278707226421 0.0010 9.998282485330748 9.996715384974664 10.0 9.996470141799039 9.996633721633208 9.997141799878696 9.998165928248538 9.99999893357387 9.996987746263668 9.999448208523493 9.996818174464641 10.0 9.996342186096248 9.999970304651857 9.997404815603252 
0.0010 0.0010 0.0010433600364329375 0.00102572994944859 0.0010 0.0010 0.0010 4.166385605230712 10.0 0.0010177706211674565 0.5483101899603938 10.0 10.0 10.0 10.0 10.0 9.975545652000797 9.998741422109646 10.0 10.0 10.0 10.0 10.0 10.0 10.0 0.0010 10.0 10.0 10.0 10.0 10.0 10.0 0.0010 10.0 10.0 3.8207010530524377 10.0 10.0 10.0 10.0 10.0 9.99808240394696 10.0 10.0 10.0 9.963559835710154 10.0 10.0 
10.0 6.837227403464372 0.002562847247341668 0.0010 0.0010 0.0010 0.0010 8.578442598904319 0.0010 0.0010 3.313163020019968 10.0 10.0 10.0 10.0 10.0 10.0 10.0 10.0 9.486304697954344 10.0 10.0 10.0 10.0 9.377007321261242 0.0010 10.0 10.0 10.0 10.0 10.0 10.0 10.0 10.0 10.0 0.0010 5.536195293614639 10.0 10.0 10.0 10.0 10.0 10.0 10.0 0.0010 0.0010 10.0 10.0 
0.0010 0.0010 0.0010 0.00127698757713513 0.0010 0.0010 0.0010 5.275297688446642 10.0 0.0010 0.0010 10.0 10.0 10.0 10.0 10.0 10.0 10.0 10.0 10.0 10.0 10.0 10.0 10.0 10.0 0.0010 10.0 10.0 10.0 10.0 10.0 10.0 0.0010 10.0 10.0 3.6876979372897276 10.0 10.0 10.0 10.0 10.0 10.0 10.0 10.0 10.0 10.0 10.0 10.0 
0.92101555094017 0.0010 0.0012190026228770749 0.0010220892302434765 0.001016791708757076 0.0010074983284841322 0.001048748588702685 0.0010 10.0 0.0010653548005785018 0.0010 9.999545251178969 9.996636708040143 10.0 9.984459716671799 9.999525539100624 9.999758263431263 9.99379270192518 9.98042424929468 9.998814434152747 9.999670213226095 9.999876338797797 9.999581602586076 9.999435770053038 9.998814519627093 0.8783975936753616 9.98794981573167 9.999786204034216 9.99996759217161 10.0 9.999279832741076 10.0 0.0010 9.999969210094642 9.999879347000663 9.55434568974038 9.775673319848188 9.99954662181937 9.977067585777059 9.999987182491939 9.996630328159684 10.0 9.99821082907649 9.999773736296486 10.0 10.0 10.0 9.999728923791029 
2.9717885817777328 0.0010 0.0010 0.0010 0.0010858484697391598 0.0010 0.0010186165994291933 5.0005 10.0 0.001177180549549187 0.0010 10.0 10.0 10.0 10.0 10.0 10.0 10.0 10.0 10.0 10.0 10.0 10.0 10.0 10.0 0.0010 10.0 10.0 10.0 9.983266041121466 10.0 10.0 0.0010 10.0 10.0 9.50005 10.0 10.0 10.0 10.0 10.0 10.0 10.0 10.0 10.0 9.92789259566679 9.961987578235242 10.0 
10.0 5.63082050612611 0.014690027717579327 0.0016791718058035044 0.002316253688459653 0.0014764262609425582 0.004991314996522491 7.9669001541570665 0.0010 0.0010891621841048547 5.0005 9.99442762087128 9.570854627927504 9.969438318312523 9.994432816548668 9.994428307172612 9.989561904965313 9.892975607206463 9.954721187021509 9.197301122653576 9.99444194025909 9.994432302678637 9.994429289049211 9.994441935599138 9.205912077540429 0.2027665820599635 9.98858029082863 9.994436477645039 9.987491435316093 9.935559239430356 9.943097658426838 9.907204336894138 10.0 9.994440483138009 9.994435096988385 0.0010 9.164886260885666 9.994429258137652 9.963211878257697 9.994437916402413 9.974254994619537 9.998077431906333 9.994425438639881 9.994441934805353 0.0010 5.934317809082615 9.998981664497267 9.994412835092833 
9.50005 1.9033168799829796 0.0021285211036504437 0.0010 0.0010 0.0010 0.010646875788752928 3.637554917907748 0.0010 0.0010 5.467837015935839 9.9781939967739 6.922171754199953 10.0 9.983089237392152 9.976302340083905 7.629558590625442 9.983107799704374 9.918931529641048 0.0010 9.9752052174052 9.97644523369471 9.124474200552934 9.975915820122493 0.0010 0.0010 10.0 9.97625331794826 10.0 10.0 9.975205263506862 7.235327610442285 10.0 9.97576862375045 9.976929791008669 0.0010 0.0010 9.509067450781313 1.8986468258523903 9.971265218835681 9.457341215540014 9.996112751823155 9.976163388010796 9.975699667950465 0.0010 0.0010 9.663691301975511 9.97575108684259 
0.0739731622349753 0.0010 0.0010 0.0010 0.0010 0.0010 0.0010 5.6486521337295255 10.0 0.0010 0.0010 10.0 10.0 10.0 10.0 10.0 9.998206310770419 10.0 10.0 10.0 10.0 10.0 10.0 10.0 10.0 0.0010 10.0 10.0 10.0 10.0 10.0 10.0 0.0010 10.0 10.0 4.138716661387366 10.0 10.0 10.0 10.0 10.0 10.0 10.0 10.0 10.0 10.0 10.0 10.0 
1.9400356892129684 0.0010 0.0010 0.0010 0.0010 0.0010 0.0010 5.86163135436778 10.0 0.0010 0.0010 10.0 10.0 10.0 10.0 10.0 10.0 10.0 10.0 10.0 10.0 10.0 10.0 10.0 10.0 0.0010 10.0 10.0 10.0 10.0 10.0 10.0 0.0010 10.0 10.0 0.001000000000000334 10.0 10.0 10.0 10.0 10.0 10.0 10.0 10.0 10.0 10.0 10.0 10.0 
0.0010 0.0010 0.0010 0.0010 0.0010 0.0010 0.0010 3.0177734626609256 10.0 0.0010 0.0010 10.0 10.0 10.0 10.0 10.0 10.0 10.0 10.0 10.0 10.0 10.0 10.0 10.0 10.0 0.0010 10.0 10.0 10.0 9.999997617809399 10.0 10.0 0.0010 10.0 10.0 10.0 10.0 10.0 10.0 10.0 10.0 10.0 10.0 10.0 10.0 10.0 10.0 10.0 
0.0010 0.0010 0.0010 0.0010 0.0010 0.0010 0.0010 2.6688418153570166 10.0 0.0010 5.315493698232672 10.0 10.0 10.0 10.0 10.0 10.0 10.0 10.0 10.0 10.0 10.0 10.0 10.0 10.0 0.16806168622400688 10.0 10.0 10.0 10.0 10.0 10.0 0.0010 10.0 10.0 10.0 10.0 10.0 10.0 10.0 10.0 10.0 10.0 10.0 10.0 10.0 10.0 10.0 
6.180179215457065 0.0010 0.0010 0.002137929654740754 0.0010 0.0010 0.0010 7.3070546366813085 10.0 0.0011809743668128668 0.0010 10.0 10.0 10.0 10.0 10.0 10.0 10.0 10.0 10.0 10.0 10.0 10.0 10.0 10.0 0.0010 10.0 10.0 10.0 10.0 10.0 10.0 0.0010 10.0 10.0 7.569940151616491 10.0 10.0 10.0 10.0 10.0 9.981108148963694 10.0 10.0 10.0 10.0 10.0 10.0 
2.6814660487802224 0.0013335699845339452 0.0010114841536783751 0.001021393409526783 0.0010068941668160366 0.0010017292027533881 0.001035489101062338 5.329425425951576 9.998024117823482 0.0010003519308159374 4.476441554556752 9.99838343921942 9.999784717179383 9.996041299267503 9.99988400759072 9.996674523969112 9.99988325620476 9.999883682673891 9.99988396959073 9.998005395998552 9.999883682673891 9.999883871992386 9.999919165924869 9.999807153407632 9.998005395998552 0.002419066406592789 9.999892976880261 9.999883725082183 9.996200535663174 9.999998448156463 9.999887287233571 9.999692748871622 0.0030009527273554965 9.9998839608674 9.999900011255042 6.247137825692317 9.998005395998552 9.999905917091514 9.999883682673891 9.999883963059066 9.998925812600636 9.999883332607915 9.99650683253654 9.99982153866618 9.996496096625647 8.644043229593501 9.998063311098814 9.999884115232932 
9.39073456511964 4.147421535047789 0.0010 0.0012391526725186851 0.0010 0.0010061424046502738 0.0010 5.811228735307468 0.0010 0.0012878395541468487 3.361061496944771 10.0 8.368825689755267 10.0 10.0 10.0 9.76659027812289 10.0 10.0 8.706246610434185 10.0 10.0 10.0 10.0 8.704769606213869 0.0010 9.978302120241644 10.0 10.0 9.999995712123448 10.0 9.856807460631439 10.0 10.0 10.0 1.165728438472141 7.487677343305213 10.0 3.7011750203142415 10.0 9.999711862728079 10.0 10.0 10.0 0.0010 0.0010 10.0 10.0 
0.24277993414174776 0.0010 0.0010 0.0010 0.001070235895043089 0.0010 0.0010 0.0010 10.0 0.0010 0.0010 10.0 9.882172867935388 10.0 10.0 9.999585576779038 9.981125967196519 10.0 10.0 10.0 10.0 10.0 10.0 10.0 10.0 0.376361552611645 10.0 10.0 9.95112733619832 9.998342225809159 9.998717859220106 10.0 0.0010 10.0 10.0 10.0 10.0 10.0 10.0 10.0 10.0 9.997268700407092 10.0 10.0 10.0 10.0 10.0 10.0 
4.975861102587003 10.0 0.0010 0.005599610908800612 0.0010 0.0010 0.0010 8.855130018548774 0.0010 0.0010 10.0 10.0 10.0 10.0 10.0 10.0 10.0 10.0 10.0 10.0 10.0 10.0 10.0 10.0 10.0 10.0 10.0 10.0 10.0 10.0 10.0 10.0 10.0 10.0 10.0 0.0010 10.0 10.0 10.0 10.0 10.0 10.0 10.0 10.0 0.0010 0.0010 9.7237304884794 10.0 
4.420733286036401 0.0010 0.0010 0.001044831305981679 0.0010 0.0010 0.0010 6.443660712194544 10.0 0.0010 0.0010 10.0 10.0 10.0 10.0 10.0 10.0 10.0 10.0 10.0 10.0 10.0 10.0 9.9773004888107 10.0 0.0010 10.0 10.0 10.0 10.0 10.0 10.0 0.0010 10.0 10.0 7.452219758840217 10.0 10.0 10.0 10.0 10.0 10.0 10.0 9.975357734545739 10.0 10.0 10.0 10.0 
0.0010 0.0010 0.0012239802253173981 0.0010393393404802126 0.0010025152004812835 0.0010519295216688362 0.0010988549918235235 2.8062269101176502 10.0 0.0010802806702744925 0.0010 10.0 10.0 10.0 10.0 10.0 10.0 10.0 10.0 10.0 10.0 10.0 10.0 10.0 10.0 2.3113179873130316 10.0 10.0 10.0 9.998906239764839 10.0 10.0 0.0010 10.0 10.0 10.0 10.0 10.0 10.0 10.0 10.0 10.0 10.0 10.0 10.0 10.0 10.0 10.0 
2.7095081270825574 0.0010 0.0010 0.0012314147110968118 0.0010 0.0010138694002068856 0.0010027523307224657 4.8576381232503225 9.76631836044322 0.0010 0.274365996382878 9.997945297410602 10.0 10.0 10.0 10.0 9.995438989997165 9.998516975011903 9.99807658454346 10.0 10.0 9.996719513479654 10.0 9.903407835447048 10.0 0.0010 9.996429883771855 10.0 10.0 10.0 10.0 10.0 0.24527041879843636 10.0 10.0 0.0010 10.0 10.0 10.0 10.0 9.995898097340323 10.0 10.0 10.0 9.721036997683187 9.729006068059016 10.0 10.0 
4.015894121627418 0.0014281312118051355 0.0010 0.0013974898155948248 0.0010128071318983353 0.0010815675656494822 0.0010077887488117866 6.21752919028655 9.999465332926045 0.0013483810724465779 1.6508055168009796 9.999825446427913 9.99813191571598 9.999478790377559 9.999733230377075 9.999988418392027 9.999893726386968 9.999390206429748 9.999593877691387 9.999991501433511 9.999175875654851 9.999867225166252 9.941302062510946 9.99993512264356 9.999991502954222 0.06909430824508131 9.99980014443668 9.999948607181137 9.99998876700735 9.996871779205158 9.999995349679244 9.99975003832569 0.0015343997683632232 9.999955865022276 9.999837794887075 6.921533332886067 9.999552033262146 9.999890676756014 9.999587920686267 9.999909611844531 9.996425395942815 9.999994385971874 9.999990616134122 9.999875831661145 9.999506610183921 9.875843214563849 10.0 9.99989257140272 
0.0010 0.001000000000000334 0.0010232206102894696 0.001074980983172556 0.0010 0.0010 0.0010 3.1045403217794396 10.0 0.0010 0.0010 10.0 10.0 10.0 10.0 10.0 9.976468042512357 10.0 10.0 10.0 10.0 10.0 10.0 10.0 10.0 0.13426030888637455 10.0 9.998293635208075 9.910639069007841 9.984723272860288 10.0 10.0 0.001000000000000334 10.0 10.0 10.0 10.0 10.0 10.0 10.0 10.0 10.0 10.0 10.0 10.0 10.0 10.0 10.0 
0.0010 0.0010 0.0010 0.00102514105128938 0.0010 0.0010 0.0010 4.78901735283272 10.0 0.001095602589914334 0.0010 10.0 10.0 10.0 10.0 10.0 10.0 10.0 10.0 10.0 10.0 10.0 10.0 10.0 10.0 0.0010 10.0 10.0 10.0 10.0 10.0 10.0 0.0010 10.0 10.0 8.3418514107965 10.0 10.0 10.0 10.0 10.0 10.0 10.0 10.0 10.0 10.0 10.0 10.0 
0.0010 0.0010 0.0010026200877667859 0.0010 0.0010275096829920544 0.0010 0.0010 2.3175416801215007 10.0 0.0010 0.9754882888606664 10.0 10.0 10.0 10.0 10.0 9.994879049057367 10.0 10.0 10.0 10.0 10.0 10.0 10.0 10.0 0.0010 10.0 10.0 9.98620526100456 10.0 10.0 10.0 0.0010 10.0 10.0 10.0 10.0 10.0 10.0 10.0 10.0 10.0 10.0 10.0 10.0 10.0 10.0 10.0 
9.30760953960011 2.2301598026491036 0.0010 0.001157334017024705 0.0010 0.0010 0.0010 5.51104339292443 0.009878272135226185 0.0012224597220124535 4.657723526427061 10.0 8.628216962694786 10.0 10.0 10.0 9.847834436952871 10.0 10.0 8.091779760815626 9.994799612047862 9.99631191916552 10.0 10.0 8.090628384098496 0.0010 10.0 10.0 10.0 10.0 10.0 9.868610848504428 9.991121727864776 9.995217937682684 10.0 3.207561327025764 7.9200755805939 10.0 5.04310141781112 9.993717177653522 10.0 10.0 10.0 10.0 0.009647502062746671 0.07608185590175198 10.0 10.0 
0.0010 0.0010 0.0010 0.0010 0.0010 0.0010 0.0010 3.3440343888331108 9.936837160137529 0.0010 0.011060691731268835 10.0 10.0 10.0 10.0 10.0 10.0 10.0 10.0 10.0 10.0 10.0 10.0 10.0 10.0 0.0010 10.0 10.0 10.0 10.0 10.0 10.0 0.0010 10.0 10.0 0.8100692925784037 9.944595259590463 10.0 10.0 10.0 10.0 10.0 10.0 10.0 9.946088747766389 10.0 9.99970963332992 10.0 
10.0 4.187711780655591 0.0010 0.002444267746799079 0.0010 0.0010 0.0010 5.992843227626329 0.001000000000000334 0.008690451060695973 10.0 10.0 10.0 9.964349006656924 10.0 9.999189152293441 10.0 10.0 9.97174452087833 8.659657086219152 10.0 10.0 10.0 10.0 8.930644349138538 0.0010 9.997789316496291 10.0 10.0 9.825974508312102 9.998158469545723 10.0 10.0 10.0 10.0 0.00834901755398132 10.0 10.0 10.0 10.0 10.0 9.93947517654301 9.999220414946404 10.0 0.001000000000000334 0.001000000000000334 10.0 10.0 
0.0010 0.0010 0.0010 0.0010 0.0010 0.0010 0.0010023266114135036 4.267858081713043 10.0 0.0010 0.0010 10.0 10.0 10.0 10.0 10.0 10.0 10.0 10.0 10.0 10.0 10.0 10.0 10.0 10.0 0.0010 10.0 10.0 10.0 9.990159161578683 10.0 10.0 0.0010 10.0 10.0 0.0010 10.0 10.0 9.602740888094848 10.0 10.0 10.0 10.0 10.0 10.0 10.0 10.0 10.0 
6.143276905460088 0.0010 0.0010 0.001424806139988973 0.0010 0.0011346869855712613 0.0010 7.575729282116037 10.0 0.0014989669192442376 1.9603777731418388 10.0 10.0 10.0 10.0 10.0 10.0 10.0 10.0 10.0 9.90116738179468 10.0 10.0 10.0 10.0 0.05503851820361855 10.0 10.0 10.0 10.0 10.0 10.0 1.1720447139388357 10.0 10.0 5.9560658273341325 10.0 10.0 10.0 10.0 10.0 10.0 10.0 10.0 10.0 9.967177866812627 10.0 10.0 
3.4489518102166175 0.0010 0.0010 0.0010 0.0010 0.0010 0.0010 5.982535046982495 9.838923581053058 0.0012841144402574714 4.910088380236798 10.0 10.0 10.0 10.0 10.0 10.0 10.0 10.0 10.0 10.0 10.0 10.0 10.0 10.0 0.0010 10.0 10.0 10.0 9.999235486151834 10.0 10.0 0.1620764189469428 10.0 10.0 9.388983938886174 9.838923581053058 10.0 10.0 10.0 9.961663738079677 10.0 10.0 10.0 10.0 10.0 10.0 10.0 
0.0010 0.0010 0.0010 0.0010988058089764362 0.0010 0.0010 0.0010 5.2492349633060185 10.0 0.0010 6.24523448565985 10.0 10.0 10.0 10.0 10.0 9.964578946191093 10.0 10.0 10.0 10.0 10.0 10.0 10.0 10.0 0.0010 10.0 10.0 10.0 10.0 10.0 10.0 0.0010 10.0 10.0 0.0010 10.0 10.0 10.0 10.0 10.0 10.0 10.0 10.0 10.0 10.0 10.0 10.0 
0.0010 0.0010 0.0010 0.0010 0.0010000097289603418 0.0010443455616853795 0.0010000186984870179 1.997333878378306 10.0 0.0010 0.0010 10.0 9.995771202337384 10.0 10.0 10.0 9.999443020944053 10.0 10.0 9.990634116179478 10.0 10.0 9.998963661876203 9.99939102835562 9.99061584257414 0.0010 10.0 10.0 10.0 9.999998885870525 10.0 9.999364279331592 0.0010 10.0 9.99935169928984 8.894124196168638 9.990422030015955 9.998807732386444 9.996713181579127 10.0 10.0 9.999955403604625 10.0 10.0 10.0 10.0 10.0 10.0 
0.0010 0.0010 0.0010 0.0010 0.0010 0.0010 0.0010 5.456876986901133 10.0 0.0010 0.0010 10.0 10.0 10.0 10.0 10.0 10.0 10.0 10.0 10.0 10.0 10.0 10.0 10.0 10.0 0.0010 10.0 10.0 10.0 10.0 10.0 10.0 0.0010 10.0 10.0 4.539576504694612 10.0 10.0 9.930227184126172 10.0 10.0 10.0 10.0 10.0 10.0 10.0 10.0 10.0 
1.1477957611499754 0.0010 0.0010 0.0016316052187860084 0.0010 0.0010 0.0010 5.112298791419826 10.0 0.0010 0.0010 10.0 10.0 10.0 10.0 10.0 10.0 10.0 10.0 10.0 10.0 10.0 10.0 10.0 10.0 0.0010 10.0 10.0 10.0 10.0 10.0 10.0 0.0010 10.0 10.0 1.0045254408794866 10.0 10.0 10.0 10.0 10.0 10.0 10.0 10.0 10.0 10.0 10.0 10.0 
10.0 5.984078333904307 0.00490646959342592 0.0015267929647660603 0.0014414374567543057 0.0010 0.0010076185861514584 9.307474671164627 0.0010 0.0010058226183762595 5.000500000000001 9.9736459944606 9.949627436690994 9.999999468580203 9.998210623465527 9.980388576072237 9.999998366457486 9.997248922331877 9.999501879261178 10.0 9.99702439422572 9.999583153422302 9.996219258096758 9.990543518470636 10.0 0.009792799635675462 10.0 9.99925004686769 9.989262289517553 9.791341186383058 9.993414458044947 10.0 10.0 9.997303365554982 9.997237096778383 1.840485629708373 9.73091535774816 9.99378646230446 9.520977902308452 9.999228155455977 10.0 9.954095935826464 10.0 9.998441622754958 0.0010 0.0010 9.99999321866534 9.998968076543427 
10.0 10.0 0.0012010520156461642 0.0014443163483668592 0.0010 0.0010 0.0010 10.0 0.0010 0.0014457626523073747 0.0010 10.0 10.0 10.0 10.0 10.0 9.93915880332438 10.0 10.0 10.0 10.0 10.0 10.0 10.0 10.0 0.0010 10.0 10.0 10.0 10.0 10.0 9.807800373456267 10.0 10.0 10.0 0.0010 10.0 10.0 10.0 10.0 10.0 9.997618036742871 10.0 10.0 0.0010 0.0010 10.0 10.0 
10.0 6.590130321957131 0.0033845024475853353 0.0013837895034729372 0.0011030489681923949 0.0012123325676421763 0.0013102296463150362 8.908328955915023 0.0010 0.001559288564995951 3.3486565219921625 10.0 10.0 10.0 10.0 10.0 10.0 10.0 10.0 9.991948181500936 10.0 10.0 10.0 10.0 9.991923287894787 0.002856467048624702 10.0 10.0 10.0 9.999089212180627 10.0 10.0 10.0 10.0 10.0 2.5191498276503643 9.782144312986697 10.0 10.0 10.0 10.0 10.0 10.0 10.0 0.0010 3.8260221009646456 10.0 10.0 
0.0010 0.0010 0.0010 0.0010 0.0010 0.0010 0.0010 1.500198665329746 10.0 0.0010 0.0010 10.0 10.0 10.0 10.0 10.0 10.0 10.0 10.0 10.0 10.0 10.0 10.0 10.0 10.0 5.88788100996296 10.0 10.0 10.0 10.0 10.0 10.0 0.0010 10.0 10.0 10.0 10.0 10.0 10.0 10.0 9.998615814305701 10.0 10.0 10.0 10.0 10.0 9.999918926078093 10.0 
0.0010 0.0010 0.0010002456759879881 0.0012459358528445121 0.0011344441876799125 0.0010106428697699765 0.0010000848523551418 5.354855403031038 10.0 0.0010000739048850991 0.0010 10.0 10.0 9.999780526044772 10.0 10.0 10.0 10.0 10.0 10.0 10.0 10.0 10.0 10.0 10.0 0.0010 10.0 10.0 9.98683986079538 9.948606029279642 10.0 10.0 0.0010 10.0 10.0 10.0 10.0 10.0 10.0 10.0 9.999845464768404 10.0 10.0 10.0 10.0 10.0 10.0 10.0 
0.0010 0.0010 0.0010 0.0010 0.0010 0.0010 0.001000643807552129 3.414393954411885 10.0 0.0010 0.0010 10.0 10.0 9.999908707618651 10.0 10.0 10.0 10.0 10.0 10.0 9.999622937692374 10.0 10.0 10.0 10.0 0.0010 10.0 10.0 10.0 10.0 10.0 10.0 0.0010 10.0 10.0 8.870643787547227 10.0 10.0 10.0 10.0 10.0 10.0 10.0 10.0 10.0 10.0 10.0 10.0 
0.0010 0.0010 0.0010 0.0010 0.0010 0.0010 0.0010 1.6911975293468062 10.0 0.0010 0.0010 10.0 9.975768318502675 10.0 10.0 10.0 9.99997464305623 9.999949619183052 10.0 10.0 10.0 10.0 10.0 10.0 10.0 6.2882624894957235 10.0 10.0 10.0 10.0 10.0 10.0 0.0010 10.0 10.0 10.0 10.0 10.0 10.0 10.0 10.0 10.0 10.0 10.0 10.0 10.0 9.998444709952123 10.0 
10.0 1.4217674226352681 0.0018042012705075544 0.001156234752670187 0.0013371503811826836 0.0012923112385502331 0.006248989742312292 0.0010 0.0010 0.00203111630130537 3.959849509098695 0.6152418329039431 5.34015955680673 7.06080347836749 0.0010 3.1485037123484725 9.753439035554806 6.193647279767039 3.6562007832674235 0.0010 0.0010 0.3994882704479863 0.0010 0.0010 0.0010 0.31057080256409947 7.09960958976855 0.0010 9.862777359497944 9.86646005673017 6.460319761435155 6.91400089177641 10.0 0.0010 0.0010 0.0010 0.0010 0.0010 0.0010 0.0010 9.87519948898237 5.656646404967303 3.056875777911939 0.0010 0.0010 0.0010 10.0 0.0010 
2.7615672897237937 0.0010 0.0010 0.0010 0.0010 0.0010 0.0010 3.8702889669230625 4.641738044828464 0.001000041690635838 2.976023520150739 10.0 10.0 10.0 10.0 10.0 10.0 10.0 10.0 10.0 10.0 10.0 10.0 10.0 10.0 1.0132686957702992 10.0 10.0 9.994723218272641 9.950317698630863 10.0 9.992747525325102 5.359232331765084 10.0 10.0 10.0 10.0 10.0 10.0 10.0 10.0 10.0 10.0 10.0 10.0 10.0 10.0 10.0 
0.14215139500498775 0.0010 0.0010209451235470009 0.0014543594233105929 0.0011032458962089852 0.0010010340689105902 0.0011018797260487043 0.0010 10.0 0.0011715922709431546 1.5947921293683354 10.0 10.0 10.0 10.0 10.0 9.998461030653344 10.0 10.0 10.0 10.0 10.0 10.0 10.0 10.0 0.27229785293850567 10.0 10.0 9.999675352925838 9.97829846543632 10.0 10.0 0.0010 10.0 10.0 10.0 10.0 10.0 10.0 10.0 9.951701073616189 10.0 10.0 10.0 10.0 9.911459741449788 9.989122920754301 10.0 
0.0010 0.0010 0.0010522940437687422 0.0010403351392192707 0.0010150672950358542 0.001006476037226243 0.0010 4.594202968409924 10.0 0.0010 0.0010 10.0 10.0 10.0 10.0 10.0 10.0 10.0 10.0 10.0 10.0 10.0 10.0 10.0 10.0 0.0010 10.0 10.0 10.0 10.0 10.0 10.0 0.0010 10.0 10.0 2.810067666495936 10.0 10.0 10.0 10.0 9.971124567703104 10.0 10.0 10.0 10.0 10.0 10.0 10.0 
0.0010 0.0010 0.0010 0.0010694123690942413 0.001003124817443372 0.0010033369786400259 0.0010 5.6485372039797275 10.0 0.0010 0.5351577585067383 10.0 10.0 10.0 10.0 10.0 10.0 10.0 10.0 10.0 10.0 10.0 10.0 10.0 10.0 0.014592571760166097 10.0 10.0 9.997516978180272 10.0 10.0 10.0 0.0010 10.0 10.0 0.9432406410402449 10.0 10.0 10.0 10.0 9.993945360917722 10.0 10.0 10.0 10.0 10.0 9.997580390109023 10.0 
10.0 1.458830148592571 0.0010 0.0010 0.0010 0.0010 0.0010 3.210995295582404 0.0010 0.0010 10.0 10.0 5.169200495781804 10.0 10.0 10.0 9.737206526757738 9.774400194739586 10.0 0.061868070674955256 10.0 10.0 7.285490196526936 9.960261478852296 0.061917151146752225 0.0010 10.0 10.0 8.591618361988 10.0 10.0 9.768962307516935 10.0 10.0 8.421500471699188 2.326628206345778 0.061997250431221396 8.996274074659615 5.726624531522435 10.0 9.988210967786204 10.0 10.0 10.0 0.0010 0.0010 10.0 10.0 
0.0010 0.0010 0.0010 0.0010698378817115444 0.0010 0.0010 0.0010 2.0885266284679505 10.0 0.0010025982138057166 6.132516407940688 10.0 10.0 9.80865801849909 10.0 10.0 10.0 10.0 10.0 10.0 10.0 10.0 10.0 10.0 10.0 0.0010 10.0 10.0 10.0 10.0 10.0 10.0 0.0010 10.0 10.0 10.0 10.0 10.0 10.0 10.0 10.0 10.0 9.999911410348968 10.0 10.0 10.0 10.0 10.0 
3.791086379599142 0.0010 0.0010 0.0017954544556422845 0.0010 0.0010 0.0010 6.162173577839379 10.0 0.001701003986619064 1.8683459806248415 10.0 10.0 10.0 10.0 10.0 10.0 10.0 10.0 10.0 10.0 10.0 10.0 10.0 10.0 0.0010 10.0 10.0 10.0 10.0 10.0 10.0 0.0010 10.0 10.0 8.645061464404959 10.0 10.0 10.0 10.0 10.0 10.0 10.0 10.0 10.0 9.50857832570372 10.0 10.0 
9.730311944217489 1.0010872889761728 0.0017805235923969778 0.0010484542807665705 0.0012030457123303607 0.0010177779404032155 0.0019035640548270504 1.5507603657109281 0.0010 0.0011873243490398441 9.902661654296175 7.629575332011237 9.028346085090503 9.999412607580078 6.175263654886274 8.81732252511045 9.999997097614777 9.635285579890802 8.803187178295962 0.0010 1.9567889184090363 7.375015912146902 1.3938211283403508 1.444530838015658 0.0010 0.04607461261930325 9.860252467784113 4.902140891619297 9.985789820381553 9.990936608972797 9.996681435493498 9.999511120441124 10.0 5.553221336927412 1.2456494741810182 5.398956401472733 0.5794785525785242 1.1326167792923583 2.23026016585822 5.2392122851618375 9.999976104346725 9.998826599506824 8.830299843734453 1.514271659571227 0.0651134766195809 0.39732426387394537 9.994357700401089 5.692553194170552 
0.11277069926059079 0.0010 0.0010002511962857762 0.0010087658508254633 0.0010000285810481651 0.0010030141546845863 0.0010000084176249808 0.0010 9.99879140615836 0.001000085465944255 0.43722223757480727 9.999915132478026 9.999986111415422 9.999999796001548 9.999689726150871 9.999934491305252 9.999521723718313 10.0 9.999730627561023 9.99974948148256 9.999742703396056 9.999992664810994 9.999559165513837 9.99985513627388 9.999747960046037 0.006944207622485196 9.999983180907336 9.999596495820676 9.999992489675579 9.999998735186303 9.999980837879702 9.999996021388192 0.0022085937575096297 9.999793094761863 9.999567419768377 9.097204151002828 9.999544132273094 9.999319250583365 10.0 9.99960581371379 9.998845314525767 9.999963637182645 9.999935591589757 9.99984857029999 9.998791405890397 10.0 9.999932616371886 9.999843100861067 
10.0 10.0 0.004311791973950629 0.002190469884531042 0.0010 0.0010 0.002183311003469306 10.0 0.0010 0.0010 10.0 10.0 9.953428405101302 9.999984973636426 10.0 10.0 9.964555231432989 10.0 10.0 9.854680219106156 10.0 9.999450570176162 9.824199621040464 9.999496952622106 9.854676859895601 0.0010 10.0 10.0 10.0 10.0 10.0 9.97415013806798 10.0 10.0 10.0 1.962226079503663 10.0 10.0 9.878671423774243 10.0 10.0 10.0 10.0 10.0 0.0010 0.0010 10.0 10.0 
0.0010 0.0010 0.0010 0.0010 0.0010 0.0010 0.0010 4.603175268638212 10.0 0.0010 0.0010 10.0 10.0 10.0 10.0 10.0 10.0 10.0 10.0 10.0 10.0 10.0 10.0 10.0 10.0 0.0010 10.0 10.0 10.0 10.0 10.0 10.0 0.0010 10.0 10.0 10.0 10.0 10.0 10.0 10.0 10.0 10.0 10.0 10.0 10.0 10.0 10.0 10.0 
0.0010 0.0010 0.0010 0.0010 0.0010 0.0010 0.0010 2.236593138075644 10.0 0.0010 0.0010 10.0 10.0 10.0 10.0 10.0 10.0 10.0 10.0 10.0 10.0 10.0 10.0 10.0 10.0 0.0010 10.0 10.0 10.0 10.0 10.0 10.0 0.0010 10.0 10.0 0.0010 10.0 10.0 10.0 10.0 10.0 10.0 10.0 10.0 10.0 10.0 10.0 10.0 
0.0010 0.0010 0.0010 0.0010 0.0010 0.0010 0.0010 5.669892847317213 10.0 0.0010 0.0010 10.0 10.0 10.0 10.0 10.0 10.0 10.0 10.0 10.0 10.0 10.0 10.0 10.0 10.0 0.0010 10.0 10.0 10.0 10.0 10.0 10.0 0.0010 10.0 10.0 0.9054983462956321 10.0 10.0 10.0 10.0 10.0 10.0 10.0 10.0 10.0 10.0 10.0 10.0 
3.4649075959981124 0.0010 0.0010 0.0010252661511121908 0.0010 0.0010 0.0010 5.446034649417067 10.0 0.0010 0.0010 10.0 10.0 10.0 10.0 10.0 10.0 10.0 10.0 10.0 10.0 10.0 10.0 10.0 10.0 0.0010 9.95115056352502 10.0 10.0 10.0 10.0 10.0 0.001000000000000334 10.0 10.0 6.04791095736334 10.0 10.0 10.0 10.0 10.0 10.0 10.0 10.0 9.139428371470455 10.0 10.0 10.0 
5.0005 8.739118110111603 0.0010 0.0010918564327671613 0.0010 0.0010 0.001000500171423928 7.584336609756942 0.0010 0.0010019403959569905 6.3754006633089535 9.9967366573949 9.98135508377212 10.0 9.99686581912558 9.994961932069906 10.0 10.0 9.99936579123445 10.0 9.989677145448077 9.996720017561218 9.95092825528879 9.972415691182357 10.0 5.000500000000001 10.0 9.99668190714473 9.971995832305222 10.0 10.0 9.996526751879548 10.0 9.996691958251517 9.930061899169566 0.0010 10.0 9.9794015216371 8.57078752640845 9.995931460977669 10.0 10.0 9.996368941292745 9.9797242947308 0.0010 0.0010 10.0 9.996720078322538 
3.061002688109733 0.0010 0.0010 0.001276287851092659 0.0010 0.0010 0.0010 6.084525580972163 10.0 0.0010 0.0010 10.0 10.0 10.0 10.0 10.0 10.0 10.0 10.0 10.0 9.997898564496992 10.0 10.0 10.0 10.0 0.0010 9.99994123340508 10.0 9.999000463931928 9.994719042533163 10.0 10.0 0.0010 10.0 10.0 5.546759666507266 10.0 10.0 10.0 10.0 9.980865831943895 10.0 10.0 10.0 10.0 10.0 10.0 10.0 
10.0 0.7118943063322454 0.0011060096608068364 0.0010788315066874016 0.0010082365606313328 0.0010 0.0012273229158005705 0.9713321045489905 0.0010 0.0022442413283279695 2.9590846687179386 0.0010 5.599300894128957 5.0005 4.1862221699948 3.1915289699841383 9.93089941421961 4.791080208235603 4.787183865721123 0.0010 0.0010 1.5006996850672332 0.0010 0.0010 0.0010 0.01169908291701377 6.748158404473841 0.0010 9.964151564561357 9.968292172427361 5.0005 5.905859908640195 10.0 0.0010 0.0010 0.7589482662024913 0.0010 0.0010 0.0010 0.0010 9.999848054252691 3.831555867218594 3.324971109922866 0.0010 1.2125956853157187 5.366509833556419 9.996249021025516 0.0010 
0.0010 0.0010 0.0010072602711367314 0.0010 0.0010 0.0010 0.0010018268740731788 3.3579244406690774 10.0 0.0010033416109317917 0.0010 10.0 10.0 10.0 9.983018242346349 10.0 10.0 10.0 10.0 9.947120907594867 10.0 10.0 9.97402501457871 10.0 9.947120907594867 0.21510742594148768 9.998025830915513 10.0 9.999433589061757 10.0 9.997108655612397 10.0 0.0010 10.0 10.0 9.37394751313084 9.947120907594867 9.974110281475989 10.0 10.0 9.976353883737257 10.0 10.0 10.0 9.947120907594867 9.947120907594867 10.0 10.0 
0.0010 0.0010 0.0010 0.0010 0.0010 0.0010 0.0010 4.080567697829956 10.0 0.001000328197061384 0.0010 10.0 10.0 10.0 10.0 10.0 10.0 10.0 10.0 10.0 10.0 10.0 10.0 10.0 10.0 1.294417721897683 10.0 10.0 10.0 10.0 10.0 9.99652349715448 0.0010 10.0 10.0 10.0 10.0 10.0 10.0 10.0 10.0 10.0 10.0 10.0 10.0 10.0 10.0 10.0 
0.0010 0.0010 0.001026270202894179 0.0014160721760377458 0.0010 0.0010007873627928742 0.0010 2.869408171310934 10.0 0.0010009751535604555 0.0010 10.0 10.0 9.999210145805659 10.0 9.99867928514028 9.997313336323243 9.753191686290474 10.0 10.0 10.0 10.0 10.0 10.0 10.0 0.0010 9.999995165411994 10.0 9.9926611456511 9.996926090168895 9.999822773099343 9.994306536097394 0.0010 10.0 10.0 10.0 10.0 10.0 10.0 10.0 10.0 9.999608375797898 10.0 10.0 10.0 10.0 10.0 10.0 
5.130620192221971 10.0 0.0010 0.0010 0.0010 0.0010 0.0010 9.593845344709873 0.0010 0.0010 10.0 10.0 9.50005 10.0 10.0 10.0 10.0 10.0 10.0 10.0 10.0 10.0 10.0 10.0 10.0 0.0010 10.0 10.0 10.0 10.0 10.0 9.651961662909379 10.0 10.0 10.0 6.846345296343171 9.149197805402753 10.0 10.0 10.0 10.0 10.0 10.0 10.0 0.001000000000000334 0.0010 10.0 10.0 
4.01174708793295 0.0010 0.0010054174440566645 0.0013908857591908726 0.0010 0.0010181670798591403 0.0010 5.861456286966574 10.0 0.0010 0.0010 10.0 10.0 10.0 10.0 10.0 9.994098826826518 10.0 10.0 10.0 10.0 10.0 10.0 10.0 10.0 0.0010 9.997817389655758 10.0 10.0 10.0 10.0 9.975580599518763 0.0010 10.0 10.0 0.2075645202795675 10.0 10.0 10.0 10.0 9.99355206080212 10.0 10.0 10.0 10.0 10.0 10.0 10.0 
0.0010 0.0010 0.0026551762856277064 0.0010 0.0010 0.0010 0.0010482309227698985 4.517710289527688 10.0 0.0010 0.0010 10.0 10.0 9.979677961385113 10.0 10.0 10.0 10.0 10.0 10.0 10.0 10.0 10.0 10.0 10.0 0.44602438563718294 10.0 10.0 9.999020513574289 10.0 10.0 10.0 0.0010 10.0 10.0 10.0 10.0 10.0 10.0 10.0 9.984469554050772 10.0 10.0 10.0 10.0 10.0 10.0 10.0 
0.0010 0.0010 0.0010 0.0010245891053319407 0.0010 0.0010 0.0010 4.538228039785484 10.0 0.0010921689969752746 0.0010 10.0 10.0 10.0 10.0 10.0 10.0 10.0 10.0 10.0 10.0 10.0 10.0 10.0 10.0 0.0010 10.0 10.0 10.0 10.0 10.0 10.0 0.0010 10.0 10.0 10.0 10.0 10.0 10.0 10.0 10.0 10.0 10.0 10.0 10.0 10.0 10.0 10.0 
4.246325115204928 0.0010 0.0010009644335721032 0.0015757319735904634 0.0010 0.0010 0.0010 6.092132739475605 10.0 0.0010 0.8214526660359902 10.0 10.0 10.0 10.0 10.0 10.0 10.0 10.0 10.0 10.0 10.0 10.0 10.0 10.0 0.0010 10.0 10.0 9.999770218260778 10.0 10.0 10.0 0.0010 10.0 10.0 4.409531602537344 10.0 10.0 10.0 10.0 10.0 10.0 10.0 10.0 10.0 10.0 9.995175607975172 10.0 
8.91025513768945 10.0 0.0015501013429724316 0.0010 0.0010 0.0012408862313110505 0.0010 10.0 0.0010 0.0010 9.605995979000408 10.0 10.0 10.0 10.0 10.0 10.0 10.0 10.0 10.0 10.0 10.0 10.0 10.0 10.0 0.0010 10.0 10.0 10.0 10.0 10.0 10.0 10.0 10.0 10.0 5.319778131487458 10.0 10.0 10.0 10.0 9.985233332754541 10.0 10.0 10.0 0.0010 0.0010 10.0 10.0 
0.4355281555642523 0.0010 0.001414196368270982 0.0012202680220035336 0.0012472516944576199 0.0010 0.0011316227439386443 0.0010 10.0 0.0011986861092252211 0.0010 9.999594395589977 9.987885577607072 9.950242681139652 9.99931137100735 9.999471346761808 9.995014621126614 9.999999803629391 9.99825093902923 9.399060889012192 9.999296388178648 9.999460161704922 9.96818499325296 9.993318068155649 9.399099958845154 0.7115732419004288 9.991807224843768 9.999298786511178 9.999045983690444 9.914592463720458 9.997856924466737 9.951794255547812 0.0010 9.999308722450435 9.98514814655767 7.613080065507048 9.410946571789545 9.979756726767686 9.998419926241557 9.999313483459964 9.97866577527973 9.999463447573914 9.99972975353012 9.999472296527307 10.0 10.0 9.993027599432635 9.999356835758103 
0.0010 0.0010 0.0010 0.0010 0.0010 0.0010 0.0010 3.03340178806739 10.0 0.0010 0.0010 10.0 10.0 10.0 10.0 10.0 9.999609425530993 10.0 10.0 10.0 10.0 10.0 10.0 10.0 10.0 1.5554879997915696 10.0 10.0 10.0 10.0 10.0 10.0 0.0010 10.0 10.0 10.0 10.0 10.0 10.0 10.0 10.0 10.0 10.0 10.0 10.0 10.0 10.0 10.0 
0.0010 0.0010117062011407998 0.0013363960716471436 0.0010 0.0012704961667062199 0.00100000051539532 0.001000020663041463 2.996900913576149 9.999992924830773 0.0010118755212616597 0.013140950948539698 9.999767269222758 9.99998829379886 9.999999990223591 9.999764945755583 9.99999997631633 9.999997963985257 9.999999744224631 9.999999925710448 9.999989161341977 9.999999954751937 9.99998829379886 9.999988303559142 9.99998829379886 9.999989160987653 4.89470921777951 9.999672981299508 9.99998829379886 9.999999993177612 9.999994760362018 9.999672024799015 9.999989189452865 0.0010070750755917944 9.99998829379886 9.999988303449834 5.993505136467882 9.999988306424374 9.999988304227415 9.999988544695755 9.99998829379886 9.999995971887259 9.99965408865663 9.999998336497553 9.99998829379886 9.999991380099294 9.999741369511115 9.99998829379886 9.999989412115895 
5.500449999999999 10.0 0.0010 0.0011003982714735436 0.0010 0.0010 0.0010 10.0 0.0010 0.0010 5.228970366967733 10.0 10.0 10.0 10.0 10.0 10.0 10.0 10.0 10.0 10.0 10.0 10.0 10.0 10.0 0.06938671608602408 10.0 10.0 10.0 10.0 10.0 10.0 10.0 10.0 10.0 10.0 10.0 10.0 10.0 10.0 10.0 10.0 10.0 10.0 0.0010 0.0010 10.0 10.0 
3.3237793481146465 0.0010 0.0010011795495388372 0.0017060166014215457 0.0010 0.0010 0.0010 5.077231655454322 10.0 0.0010 0.0010 10.0 10.0 10.0 10.0 10.0 10.0 10.0 10.0 10.0 10.0 10.0 10.0 10.0 10.0 0.0010 10.0 10.0 10.0 10.0 10.0 10.0 0.0010 10.0 10.0 1.5965809128586996 10.0 10.0 10.0 10.0 10.0 10.0 10.0 10.0 10.0 10.0 10.0 10.0 
3.365946787108112 0.0010 0.0010 0.0010 0.0010 0.0010 0.0010 5.0005 10.0 0.0010 1.0603185910306228 10.0 10.0 10.0 10.0 10.0 10.0 10.0 10.0 10.0 10.0 10.0 10.0 10.0 10.0 0.0010 10.0 10.0 10.0 10.0 10.0 9.993972644184671 0.0010 10.0 10.0 10.0 10.0 10.0 10.0 10.0 10.0 10.0 10.0 10.0 10.0 9.827472423222853 10.0 10.0 
0.0449752093063813 0.001045203490844239 0.0010044499446675945 0.001000812208285263 0.0010002546820350178 0.0010083007215942548 0.001057733165105561 5.639142950833518 9.99637301335514 0.001059070034578209 0.3852405229559029 9.99567130466373 9.941897163670026 9.99789955388699 9.995805246077932 9.995814946194047 9.999263245566162 9.996018448160852 9.995933503746963 9.995902876725024 9.996028922955816 9.995858100225044 9.991656056703139 9.996038269357088 9.995902889992248 0.09159509692015064 9.998365770313548 9.995812717653015 9.999991264919148 10.0 9.997726878384606 9.998877983687517 0.0046425842831333275 9.995833165332451 9.995752954720516 1.761584829418513 9.9959312114709 9.99602460160618 9.996033260976237 9.995819134941748 9.999977437292241 9.99801909913884 9.995764395152671 9.996022023926121 9.995825647142299 9.99607856648036 9.996609365309581 9.992281269013661 
6.248160756674643 0.0010 0.0010805820929663092 0.002404852627923341 0.002774389604503074 0.001010959673011476 0.0010 7.372761363089346 10.0 0.0010 3.0539442902937286 10.0 10.0 10.0 10.0 10.0 10.0 10.0 10.0 10.0 10.0 10.0 10.0 10.0 10.0 0.07487588734305937 10.0 10.0 10.0 10.0 10.0 10.0 0.001000000000000334 10.0 10.0 9.88623257112765 10.0 10.0 10.0 10.0 9.890321394557958 10.0 10.0 10.0 10.0 10.0 10.0 10.0 
1.6758335439204533 0.0010 0.0010 0.0012168624068024997 0.0010 0.0010 0.0010 5.3967779557232625 10.0 0.0010 0.0010 10.0 10.0 10.0 10.0 10.0 9.975244771026523 10.0 10.0 10.0 10.0 10.0 10.0 10.0 10.0 0.4033580680458354 10.0 10.0 10.0 10.0 10.0 10.0 0.0010 10.0 10.0 8.206247982798185 10.0 10.0 10.0 10.0 9.941189526865758 10.0 10.0 10.0 10.0 10.0 10.0 10.0 
0.0010 0.0010 0.0010 0.0010 0.0010 0.0010 0.0010 4.011029271254101 10.0 0.0010 0.0010 10.0 9.898065972805542 10.0 10.0 10.0 9.972185089669168 10.0 10.0 10.0 10.0 10.0 10.0 10.0 10.0 0.9143829488779711 10.0 10.0 10.0 10.0 10.0 10.0 0.0010 10.0 10.0 0.0010 10.0 10.0 10.0 10.0 10.0 10.0 10.0 10.0 10.0 10.0 10.0 10.0 
4.735212662849576 0.0010 0.0010 0.0011118929219720395 0.0010 0.0012354513886782977 0.0010 6.443419901565917 10.0 0.0010 0.5685364722548085 10.0 10.0 10.0 10.0 10.0 10.0 10.0 10.0 10.0 10.0 10.0 10.0 10.0 10.0 0.0010 9.998571039060952 10.0 10.0 10.0 9.999990341440526 10.0 0.0010 10.0 10.0 7.80040901868793 10.0 9.804199002816658 10.0 10.0 10.0 10.0 10.0 10.0 10.0 10.0 10.0 10.0 
0.21839647756972608 0.0010 0.0010 0.0010 0.0010 0.0010 0.0010 0.0010 10.0 0.0010 0.0010 10.0 10.0 10.0 10.0 10.0 10.0 10.0 10.0 9.803993463665822 10.0 10.0 10.0 10.0 9.804233376940582 0.004950176815432834 10.0 10.0 10.0 10.0 10.0 10.0 0.0010 10.0 10.0 0.0010 10.0 10.0 10.0 10.0 10.0 10.0 10.0 10.0 10.0 10.0 10.0 10.0
[truncated: 86,042 more chars]
