# Supplementary material for: A Pareto approach to resolve the conflict between information gain and experimental costs: Multiple-criteria design of carbon labeling experiments
Source: PLoS Comput Biol. 2018 Oct 31;14(10):e1006533. doi: 10.1371/journal.pcbi.1006533 (PMC6209137; doi:10.1371/journal.pcbi.1006533)
Supplement: S2 File — ZIP archive containing Matlab scripts to produce the substrate clusters and replicate evaluations (S4 and S5 Text). (ZIP) [file pcbi.1006533.s008.zip › Cluster/Cluster_3D_LCMSMS/variables_SMPSO_LCMSMS_2_iter_340.txt]

0.0010 0.0010 0.0010 0.0010 0.0010 0.0010 0.0010 0.0010 10.0 0.0010 10.0 10.0 10.0 10.0 10.0 10.0 10.0 10.0 10.0 10.0 10.0 10.0 10.0 10.0 10.0 0.0010 10.0 10.0 10.0 10.0 10.0 10.0 10.0 10.0 10.0 10.0 10.0 10.0 10.0 10.0 10.0 10.0 10.0 10.0 10.0 10.0 10.0 10.0 
10.0 0.0010 0.009527109427685603 0.0014066800615351578 0.001303995166941654 0.0010 0.0010 0.0010 0.09644141713723231 0.0010 8.56849232816151 1.3704591287247476 0.9099601107401449 5.323809799748583 0.9164909758212305 4.961000924565798 0.908160828392341 7.101684581495366 9.362102350538889 0.0010 0.9132096448233664 0.882378365837126 0.0010 5.490932165392088 0.9888992876565439 8.966258292477324 3.623202272237034 0.9620688726081212 0.9054306860913526 5.015765636719403 1.1037772074280676 3.956938301261201 0.0010 0.15827424541834656 0.930779652849596 0.0010 0.0010 3.965965196115132 1.2973710233633495 0.8661508063289043 6.328412653554059 0.9295961228361049 5.440714456224045 10.0 0.0010 0.0010 0.8833685840878651 5.052328133499304 
9.991069979424402 0.08248898000537608 0.0010 0.003591297294361058 0.0012687361976973675 0.0010040411126316622 0.0028857303720245765 0.0010 0.09427165568851958 0.0010293932854488859 5.169137993642307 1.3899488493547778 1.8856375516607478 5.367698035641236 1.8914088808819876 6.012706983551682 1.8840475248171038 7.3572680208657655 9.354800500976657 0.23523663117492788 1.8885091667955058 1.8612635478564745 0.20392668776726475 6.417106691435449 1.9553961476173036 9.077551839060643 4.283331207329388 1.9316860944368428 1.8816348964984648 5.095479231937647 2.0569138312657964 3.5241993567932615 0.20714070453876965 0.322882087374352 1.9040357929744594 0.0357062217788961 1.0823889800053763 4.5862309999256885 2.2279927975415603 1.7177432797708847 6.673927174242388 1.243703580561029 5.47100674767846 10.0 0.20010857850478647 0.18894774872948938 1.1317250672900472 5.127789531330979 
10.0 0.4174000150985003 0.00964416202159945 0.0014721371915092892 0.0010051024310556822 0.002156507918781609 0.03518165985278056 0.06110071109089921 0.0010 0.012762797856696931 0.20625514656330357 0.0010 0.5169019961267335 4.494283517924405 0.5124826098222046 4.279145520676634 0.5144764351060518 7.534923668273267 9.321538233208384 5.6356778840350366 0.5868706452813752 0.0010 2.8947238724253532 5.653178703687487 0.5021626181504812 10.0 0.5559518855117789 0.47205193507570176 0.44786166403660665 2.596885241979522 0.13276724912482862 0.0010 0.0010 0.0010 0.0010 2.026408173192736 0.0010 4.505495436793425 0.0010 0.16437521858248783 1.1753777662937104 0.48309973861222133 4.409838696412138 9.991369130592847 0.0010 0.0010 0.0010 5.45786672818521 
8.498780968738666 0.6347476622562486 0.05899229895268672 0.007847158093335511 0.00133736288206103 0.0015836178102531543 0.004604539320912168 1.2224708412984795 0.001000000000000334 0.001379105969425936 1.4743143855488043 4.221898430137981 4.216069449028438 8.165125183985818 4.1929900286013515 7.817171677800147 4.216071547337653 9.18076758233263 7.813064414473802 3.5981896169616596 4.214294066834056 4.216153238443185 9.618360239688117 7.254282028220314 4.2160735595125685 10.0 4.2110416108389765 4.2161449529544806 4.211129572650626 7.799212226881853 4.210917607907844 0.6504555408486903 4.211786269660284 4.201968357425501 4.216067494059106 3.968099134902487 4.201041745284548 4.51723002489751 4.204751970726536 4.2162685453440885 4.455817507352715 4.2161522261132385 8.417503893392741 9.99986215983022 4.207492646813519 4.208904506513279 4.222367035687648 7.7479901270004605 
10.0 0.41664892536693765 0.008912927125204969 0.0014266765611121745 0.0010046686327247582 0.0011975447604397262 0.032259244027760176 0.0466076712006091 0.0010 0.011772260147552904 0.1852696938359668 0.0010 1.3908921074351643 4.961344230410486 1.347672334797061 4.780098597833358 1.3493711689455878 7.775653848212234 9.38841551954029 6.954391982118432 1.4156243378511504 0.614097957531015 3.529722255146702 6.021233550178108 1.3379841804306953 10.0 1.3875750525786512 1.3104210306235653 1.2885591102566405 2.570466888273775 0.999713370566587 0.0010 0.0010 0.0010 0.7363472049728061 1.7174222275034696 0.0010 5.001766715475327 0.0010 1.0285762504936389 1.9549814749296974 1.3205627785278944 4.5846157973649335 9.992144713857757 0.0010 0.0010 0.0010 5.596703072238215 
9.98771001727279 0.035425805233222744 0.0010 0.004027383381292731 0.001314513996158026 0.0010 0.00320681660079035 0.0010 0.11199259857635152 0.0010025839537618469 5.592119992738985 1.6632682550177462 0.28124459624689035 4.578948811305756 0.47480595689026783 5.320653130619784 0.2793838330718834 8.832579064900917 10.0 0.3233692629652554 0.28460516573470174 0.25272039309410976 0.2802788064077817 5.769430343674586 0.38634703050144714 8.918645729405657 3.0871972612922063 0.33513389566533713 0.27656040279569116 4.262191441877492 0.48168435304426604 4.129730391268185 0.2847021120734709 0.4153635076396247 0.30277553458186257 0.048764600605172084 1.4892666588674728 3.4416722703359484 2.8299342113306416 0.05815381143229659 8.03288471479743 0.0010 4.699848057620194 10.0 0.2750241156162857 0.25966397125843643 0.0010 4.298190714688666 
9.381209458618168 0.3687380877290285 0.04152471542530436 0.001963507235989811 0.0033578156530906997 0.0038886328646165016 2.6667037860201406 8.784597250079447 0.034509002497857016 0.0017510419547804817 0.4915767531064734 5.205670647857991 9.316006208397924 9.84311009026209 9.753779763409256 9.797427700327193 8.726838792115377 9.008685588090506 9.263357930709928 0.007119336980194803 8.662979551169013 7.93433339745544 6.651095756911031 8.578575385892147 7.9386718794455104 9.521208299525169 7.785231129331887 8.354689811726036 9.84552235760628 9.759449079821097 9.949608622457408 0.034509002497857016 6.325564824158371 5.0005 8.62369114938066 2.27073506934346 0.21636868950833665 9.85954349432445 5.0005 5.44261549304908 5.829752668997482 5.421365484932117 9.814821839448603 9.943578206459625 5.0005 5.0005 5.893360107757848 9.916214069846367 
0.0010 0.0010 0.0010 0.0010 0.0010 0.0010 0.0010 2.0651267750733444 10.0 0.0010 9.520428427957542 10.0 9.995218554378022 10.0 10.0 10.0 9.996093566870028 10.0 10.0 9.049062089456182 9.995936561335437 9.995998002180364 10.0 10.0 9.997069049970737 0.0010 9.996141176725711 9.995964861354267 9.9961500756562 10.0 9.996611619493851 10.0 10.0 10.0 9.99589009225145 8.537267364010077 10.0 10.0 10.0 9.995122558126601 10.0 9.995144775402522 10.0 10.0 10.0 10.0 10.0 10.0 
0.005767439052625889 10.0 0.0010017975761477164 0.0010058769260002604 0.0010 0.0010 0.0010 5.0005 0.0010 0.0010 7.56306293535369 9.999213251976334 9.999688750661129 9.99969991433131 9.999801078350302 9.826314553820014 9.999800338098987 9.999762545069427 9.999922127228258 5.0005 9.999799515415853 9.99968867737086 9.998973117488427 9.99990057515018 9.99969466087274 10.0 9.999764061301363 9.999797332474332 9.999739189356394 9.957484760818307 9.999819071160045 0.0010 9.999297995373723 9.841453654898833 9.999799594977272 10.0 5.0005 9.99990548872411 9.999623239408603 9.999781831333856 9.999766722384905 9.999731397584357 9.831792890552105 9.99999755122738 9.998090233234816 9.99920699560688 9.99924753259115 9.873320306158446 
6.901933105993221 0.0010 0.0010 0.0010 0.0010 0.0010 0.0010 7.1845360563877545 8.385329053501401 0.0010 5.139647419581556 10.0 10.0 10.0 10.0 10.0 10.0 10.0 10.0 8.230988328977183 10.0 10.0 10.0 10.0 10.0 1.2997217645710286 10.0 10.0 10.0 10.0 10.0 9.683465174381865 10.0 10.0 10.0 7.38477152354718 10.0 10.0 10.0 10.0 10.0 10.0 10.0 10.0 10.0 10.0 10.0 10.0 
10.0 0.8961513749929964 0.007483870894803484 0.003256736580814633 0.0016709948920363236 0.0022477408416693005 0.0012771493377143018 1.7385969816096773 0.0010 0.001779474160575934 0.675439578869953 0.2406344542600687 5.213124102678563 9.838999579632816 7.147254988858257 9.304701927128848 7.318753486926145 1.0027434510114699 5.383991935191149 0.0010 7.058815631727416 5.3328130207796995 0.0010 9.711158256048417 5.3489231067078835 10.0 6.955258309268689 7.268851817419499 6.270126907166574 9.372547911691719 7.737362751557205 0.0010 0.0010 0.0010 7.22621400963173 0.6217301188494285 0.0010 8.603861625098352 0.0010 6.721373044370351 0.7350451492473131 6.238811383004487 9.573222739399592 9.561270208696627 0.0010 0.0010 0.16562532999273882 9.663913235699303 
10.0 0.5117989078301536 0.0010 0.0011221353316071187 0.0013219658984678206 0.0016674545829910281 0.002236361026380595 0.8664008985535103 0.0010 0.001970052097052213 2.5467936233012067 0.7761538733223319 4.787559329698574 6.293423891772718 5.000500000000001 6.696402421783084 4.02658894746142 5.275088711985866 10.0 4.600149441884006 4.870767343285012 4.680731802132657 5.485280459002297 6.97675163610933 4.7119273122282666 10.0 4.181649044615891 4.45227365639951 4.949545409184795 6.004396101689135 3.8045618068501628 1.4683127244614351 0.13066443481826484 1.16710799410723 4.837824388252604 3.0227954582848144 0.9602618797163882 6.176277174271729 1.047462999100034 3.7355470728233544 5.074354701008968 4.351704505187605 6.970759470199391 9.98598906262598 1.2060232357558465 1.0903524123766295 0.5461745711817747 6.8351615691422305 
9.65566165977085 0.8328217265427029 0.003302495286073346 0.0034200092938086644 0.0010733107795320236 0.001456018249631804 0.0013146873401324356 1.978957982648652 0.0010 0.0010952477569040886 3.345953593832257 6.755194130398812 9.724795608181777 9.732122659410933 7.73558578796181 9.731741733281089 9.72480952651099 4.377650397957623 4.40652846842205 0.5425951249877969 9.724803028741343 9.724790275669582 1.6453284206053738 8.684382820409878 9.738179155049872 8.531232425253327 9.720006321639785 9.72481120391456 9.724807052898843 9.986338882651765 9.724811119724606 0.07185465921822187 4.795074486308387 3.046162815060792 9.72479264307645 3.1431314899985003 4.475837309358887 9.382949744956674 1.5581071237051716 9.733238728022554 1.7102122247785991 9.724801688931406 9.86720935581995 9.787291482256745 5.28819507312338 3.947508476439372 9.78210694240375 9.731855463247484 
10.0 0.792523960162048 0.012082713021141764 0.003782540573434903 0.0010432813039384268 0.001177126135659385 0.0010318608513298728 0.9715704465449123 0.0010 0.001005456355574632 1.1858962723119415 0.0010 0.0010 8.997506733417437 0.0010 8.494539562564102 0.0010 9.01060446196356 8.670144410015919 1.5537109584461208 0.0010 0.0010 8.857092618150329 8.850654288914974 0.0010 10.0 0.0010 0.0010 0.0010 8.660944699989992 0.0010 0.0010 0.0010 0.0010 0.0010 0.0010 0.18268699860686355 6.275154363579384 0.0010 0.0010 5.456593169174339 0.0010 8.393320068261755 9.996428128171765 0.6798366674290461 0.0010 0.0010 8.6405410878791 
9.924264851373811 0.6276279274245927 0.032583777423139886 0.0031468239797142095 0.0010571080833714224 0.0010116360189510233 0.0010409683932696514 1.1739094237250007 0.03226388198638751 0.0010 0.4581082691027052 1.0655081414981042 7.7102178922450975 9.588402135455839 7.685920890232728 10.0 7.592184499157056 4.219022395166319 7.917022914165407 0.2119470845138567 7.426709312497255 7.711510419244988 3.3767686345552894 10.0 7.390267899643625 9.93376227955225 7.9033203820497215 7.64900219472384 7.351069060169802 10.0 7.251008488666773 0.0010 0.5713720126528172 2.2628847377876427 7.734842672529791 0.5079200342916113 0.7758677202195663 9.379401130409883 0.12293761995902619 6.286214542331523 5.944766899411846 6.926821758831392 9.824975433174881 9.983901501002693 0.9944851374838777 0.8210393617320388 5.028207417749888 10.0 
9.908859674324257 0.8713669357119777 0.006827545709285426 0.001006534486870991 0.0010075264903840206 0.0013535410268093132 0.0015887645902287174 1.7467622670382543 0.00793686936306105 0.0012891152069178036 1.8944763392094917 1.7752098781983898 10.0 9.959190822745182 9.236188092100154 9.52189397506724 9.659278756461699 0.4217773928082589 2.581997835314122 0.09365997066964238 9.821068200044609 9.637359012377056 0.4217773928082589 9.939337628120155 9.629150936143713 9.924685296138788 9.541706099606833 9.75914390017682 9.538466830136386 9.555968882934746 9.543956552031428 0.00793686936306105 0.4217773928082589 0.4217773928082589 9.76719230952326 0.5391316292908719 0.10075129595140941 10.0 0.4217773928082589 9.675866600003948 0.4217773928082589 10.0 9.95533710590997 9.820988415445076 0.391814745223273 0.4217773928082589 8.134353618524347 9.970693580559272 
10.0 1.561383820062506 0.007283531338178822 0.001397384553725945 0.0010 0.0010 0.0010 2.277036480704906 0.0010 0.0010 0.0010 0.6767498672012707 8.514984336547384 9.381549521535035 8.412244258120841 9.435204768098213 8.455847524328037 0.22298188476917535 5.2836314162913 0.0010 8.515442502176066 8.510617995053934 0.0010 9.401461993255072 7.824976828748381 9.79713689160326 8.495112395561135 8.270551305874786 8.511672320489122 9.482156923791564 8.40806900519203 0.0010 0.0010 3.612179345865827 8.462671197592927 0.0010 0.0010 8.53995326622084 0.0010 8.149982398833032 0.5673502175462364 8.46511183665728 9.519364658425662 8.880416163155754 0.0010 0.0010 8.472311696435073 9.44851536254696 
9.50005 1.0551609450781807 0.0010 0.0010 0.0010 0.0014906040011635126 0.0010 2.231552889145702 0.0010 0.0010 4.666001482829087 4.176261293973687 10.0 10.0 9.29211983938262 10.0 10.0 0.5009500000000005 0.0010 0.0010 10.0 10.0 0.50095 8.46667325872657 10.0 10.0 10.0 10.0 10.0 10.0 10.0 0.0010 0.0010 0.0010 10.0 5.0005 0.0010 10.0 0.48003529483537244 10.0 0.0010 10.0 10.0 9.660649804467498 0.0010 0.0010 10.0 10.0 
9.11295872887726 0.7084418790155753 0.001112852474044568 0.004254474486416384 0.0010 0.001417204719811856 0.0010281979604790186 1.8114853728116485 0.03424846359544775 0.001373111233553265 2.5834598473232058 5.4459316712162105 10.0 9.889211647027922 10.0 10.0 10.0 0.9985777341141162 1.102165460905396 0.0010 10.0 10.0 0.9113838571234796 9.646097211831911 10.0 9.953246314937953 10.0 10.0 10.0 9.922980547094488 10.0 0.05862101990722801 1.2099475487896596 1.9436595507781753 10.0 2.5816381261151946 2.001631388566392 10.0 1.9986324434043068 10.0 0.9698841418166975 10.0 10.0 9.69133885793442 1.0707244784327266 1.4938655956070095 10.0 9.644150882601515 
10.0 1.3361124822036616 0.0010 0.0010 0.0010 0.001513092644712189 0.0010 2.5207939725960586 0.0010 0.0011567051295055704 2.3311098484745174 0.001000000000000334 10.0 10.0 9.29854502502526 10.0 10.0 0.001000000000000334 0.001000000000000334 0.0010 10.0 10.0 0.0010 10.0 9.89670203693715 10.0 10.0 10.0 10.0 9.992136064127838 10.0 0.0010 0.0010 0.001000000000000334 10.0 0.0010 0.0010 10.0 0.001000000000000334 10.0 0.001000000000000334 10.0 10.0 9.734920159695701 0.0010 0.001000000000000334 10.0 10.0 
10.0 0.7892245751639289 0.014622124019425364 0.0010 0.0010 0.0010 0.0010 1.5455416097795796 0.0010 0.0013007236850657033 0.999719230239674 6.695905033729997 8.660890557506281 10.0 9.180764523956809 8.799020257225017 9.400320907539022 1.6602999197802304 7.933097504893579 0.7847115356237601 8.339590823275127 9.497170694227858 0.0010 10.0 9.17636618581924 10.0 10.0 8.87170724295977 10.0 8.949033074381784 10.0 0.0010 3.609112242355197 1.121196090848908 8.823104402312945 1.4945404810234864 2.1150532722521973 8.974856068605071 1.352832366548741 8.192224779450232 3.8985763256269035 8.73225963019744 10.0 10.0 3.7079764286096513 2.622633632840662 6.4747401133315226 10.0 
9.450054999999999 0.8964139073285606 0.0010 0.0010 0.0010 0.0018535258238813065 0.0010 1.5764826364334774 0.05254931964990626 0.0012001858195870162 0.16893244268387608 3.3154400322562756 10.0 10.0 9.9357015967697 10.0 10.0 0.0010 0.0010 0.0010 10.0 10.0 0.0010 10.0 10.0 9.948450680350094 10.0 10.0 10.0 9.993615907815178 10.0 0.05254931964990626 0.0010 0.0010 10.0 0.0010 0.0010 10.0 0.0010 10.0 0.0010 10.0 10.0 9.504468655254705 0.4383489099906823 0.0010 10.0 10.0 
10.0 0.4818253266348571 0.00331234507663708 0.001283525462041856 0.0010158538858595352 0.0011871585931153305 0.00113697187818398 0.49834695845121413 0.0010 0.002960134139163955 4.577168721755019 0.0010 0.5452031694503905 5.786175790478489 0.38729185435862057 5.86356364160948 0.4094131657903599 5.000500000000001 9.229089065577249 5.6981723615853515 1.3239940581550078 0.6627601715244564 5.426904905547328 6.54182701452504 1.2273376612012745 10.0 3.3992572001410633 0.27971717835902954 0.5438774854104897 4.1736312087115754 0.23488907921727797 3.058457662526255 4.624157646341228 1.0633658626874256 0.46706768969512513 4.283111521596177 1.5818711825876612 6.279418257911992 0.0010 2.884993906485364 5.000500000000001 0.28084871300863945 6.129683741640111 9.942309291932167 1.4990247654741093 1.5845489955322898 0.0010 6.20321017669339 
10.0 0.42688430692344986 0.0010 0.0010 0.0010 0.0010687197813654856 0.0010 0.7639555832773597 0.0010 0.0026708022307725416 3.449301418262653 0.0010 0.0010 5.397606515847513 0.0010 5.998025251215312 0.0010 10.0 10.0 4.3808594761380775 0.0010 0.0010 6.315217280975237 6.037626928001093 1.232013263162807 10.0 4.102022478828885 0.0010 0.0010 3.428651377544715 0.0010 2.2570393520063843 0.0010 0.0010 0.0010 3.235466211598076 0.0010 6.364073863295735 0.0010 3.2779736983707677 4.2917006853981885 0.0010 6.09841659857417 9.96803301714719 0.0010 0.27763846035715645 0.0010 5.994525185633055 
10.0 1.259907688269589 0.016326259522988294 0.0025956465374104643 0.0010 0.0010 0.0010 2.798702094212553 0.0010 0.0010 1.4561490016878071 1.3628441285875468 9.91226280966166 10.0 9.806290578044209 10.0 9.85187554429475 1.1916077965368688 4.990761674872918 0.0010 9.912761378782932 9.907841165401578 1.1915979203348686 9.997349490883197 8.942865565157357 10.0 9.174688007264567 9.595020216465574 9.911841720306878 10.0 9.803199167809499 0.0010 1.0233428783952006 4.904334415572024 9.858825282186077 0.18532431847360886 0.8063455594836721 8.724817649825987 1.1909291921666822 9.110812923990787 1.1911733860502647 9.861280981694637 10.0 8.655594024276576 1.1909291921666822 1.1909291921666822 9.849743686077513 10.0 
9.362245810828421 0.21067664395525743 0.0010 0.0010 0.0013159527823525267 0.0010 0.0010002982987826594 0.3079376582872362 0.0010 0.0018562366277562294 4.862975011142998 0.6053094409200153 0.6053094409200153 4.560001729663504 0.6053094409200153 5.0005 0.6053094409200153 9.395690559079984 10.0 5.000500000000001 0.6053094409200153 0.3179314882681803 7.7779956611702 4.877629914636868 0.8558756033975037 8.87841905823503 4.836908516632265 0.6053094409200153 0.6053094409200153 5.0005 0.8365631895007573 4.666956059880205 0.6053094409200153 0.25914646518798357 0.6053094409200153 5.5658717594903635 0.5626317888652776 4.99515494124148 0.3828780027993597 0.48357971674905276 6.2140144432445705 0.6053094409200153 5.0005 9.980069076098076 0.5730197097369603 0.5685944678996746 0.6053094409200153 5.0005 
10.0 1.0342109077855781 0.015758039982829895 0.00972124480711065 0.0010 0.0021692300838738582 0.0022365037817067652 1.8423940089848152 0.0010 0.0010174307061054638 0.0010 0.9006200298215497 8.669461040088386 8.951143578377014 1.7673512854892532 9.027121394238028 8.659874657351196 0.0010 0.0010 4.41622552402054 8.684230094966612 8.6754948736122 0.0010 5.381567384684605 8.693093411719683 10.0 8.653135608977443 8.63774348709032 8.639049594067343 9.929501749473692 8.63610380583186 0.0010 0.0010 0.0010 8.670885460758985 0.0010 0.0010 7.666773283964988 0.0010 8.539838274061518 0.0010 8.576863436224805 9.472263091274238 9.398835449611914 0.0010 0.0010 8.51323152088069 9.018732232792344 
10.0 1.2206815947844682 0.0010 0.0010 0.0010 0.0026874606091989743 0.0013605602343918592 1.5446679090156277 0.0010 0.0017059793714655578 1.4431540147317277 0.0010 6.822864521154365 10.0 9.57937143507489 10.0 9.624157862895872 0.0010 0.0010 0.0010 9.623849751296724 6.697434868796735 0.0010 10.0 6.9206677574083315 10.0 8.473542064376318 9.738545998680173 7.853955440616495 10.0 10.0 0.0010 0.0010 0.0010 9.695220868439145 0.0010 0.0010 10.0 0.0010 9.35484354755128 0.0010 8.30839466311433 9.789604400020822 9.45011178528581 0.0010 0.0010 0.03388131376245607 10.0 
10.0 0.2672429742121305 0.0034483837774311656 0.0010488391284201976 0.0010 0.0011241036607431989 0.0010 0.4131848353877565 0.0010 0.002592677791884007 3.9281683719052065 0.4471260475371226 1.0137914248647295 6.604362216841009 1.0992185664338106 6.466564244097407 1.3400311525441024 9.028824494271817 9.678607015168565 4.755612995141729 1.8785860412575994 1.3559321262935624 5.747377021887781 7.245788047203817 1.9094910297288266 10.0 3.889473427914962 1.097268024426711 1.620249441093855 4.868573434298733 1.6081926296887294 2.7572469951738086 3.609509338359463 0.5748027732681713 1.1027941137164268 3.425260990998584 1.1698596455916501 6.643821687304422 0.22151732047771633 3.1716010346468657 4.750749103132049 1.0652934695676457 6.9010878210877316 10.0 1.3461664363408152 1.027323125446699 0.4222140838417463 6.984997465343227 
10.0 0.4119829450151005 0.0010 0.0010012533026135 0.0010 0.0011131333109482163 0.0010 0.7462757183986528 0.0010 0.0023453074317459116 4.186119391310505 0.11861939048548942 0.11945331770540538 6.238777780961435 0.11945331770540538 6.660684421026489 0.11945331770540538 9.993736287729746 9.97657141114018 4.907778218139475 0.9055933882527037 0.11945331770540538 7.03211173755238 6.68996337111324 2.4684319587091665 10.0 4.691768943512413 0.11918105422253529 0.11857943013031265 4.451937087757904 0.11797451237526063 3.262498542633091 0.28091327747866657 0.9143757107602252 0.11945331770540538 4.020465664125499 0.5510103324378037 6.676356388076693 0.4621321993224052 4.053395337994448 4.951950433067451 0.11918098035235669 6.795454024006425 9.975213901072518 1.4504971614644542 1.7290974698651462 0.11861603886199182 6.661293410282419 
10.0 0.3346513730344559 0.0010 0.0010 0.0010 0.0011601998408503071 0.0010 0.48795978768776216 0.0010 0.003299406020975323 2.4515174303199236 0.001000000000000334 0.001000000000000334 7.637896249351392 0.001000000000000334 8.366168030730941 0.001000000000000334 10.0 10.0 5.443767582524444 0.001000000000000334 0.001000000000000334 8.890568624420133 8.41670772627428 1.1297349462602302 10.0 4.967535617707422 0.001000000000000334 0.001000000000000334 4.5535512044851805 0.001000000000000334 2.62532043148068 0.001000000000000334 0.001000000000000334 0.001000000000000334 3.9369468206044314 0.001000000000000334 8.393220108791656 0.001000000000000334 3.8656105975072927 5.416646437226678 0.001000000000000334 8.598799825345216 10.0 0.001000000000000334 0.001000000000000334 0.001000000000000334 8.36721923412084 
10.0 0.7628649314584357 0.0020831365200810574 0.0010467041352217232 0.007063821082555323 0.0027715737774852544 0.005314272492617719 1.1423296914795804 0.0010 0.002178018497367472 0.0010 4.50055 7.375182853752607 7.53801220686022 6.648914648345038 7.622489860750296 7.507682350910253 1.9853280021347839 4.1751331107630625 0.1702476040312666 7.505803634822486 7.510153459104956 0.0010 7.030652630525197 7.5426091533220365 10.0 7.441318903869183 6.60070849866397 7.506460239004776 7.415122982156511 7.506040492332865 0.0010 0.0010 0.0010 7.307395828187372 0.0010 0.0010 7.548380162549864 0.0010 6.978863555095595 0.0010 6.597646312742447 7.642496577822048 9.304943004941146 1.8946812397141186 0.0010 6.1254673947227065 7.514000925154388 
10.0 0.3035196401294691 0.02153862759531057 0.0041022528946704365 0.0010 0.0010 0.0013968135260590449 0.3375764773062464 0.0010 0.0010094056916797845 3.1242428459155565 0.0010 0.0010 7.379460357157941 0.0010 7.504640368515834 0.0010 10.0 9.83280415129224 3.2854560988839827 0.0010 0.0010 10.0 7.127899569627822 0.0010 10.0 1.5958073026160968 0.0010 0.0010 7.361688961710626 0.0010 1.1152272612564764 0.2276218672669481 0.0010 0.0010 1.8166593896469152 0.3793879830574758 5.410576270335858 0.0010 0.8523474910553874 5.764061289400415 0.0010 7.635520004315151 9.992986359601126 0.7737635698945828 0.0010 0.25677085073283346 7.358995085524357 
10.0 0.8280668348726089 0.01452227535781327 0.003432613058452044 0.0010471711230704524 0.0011548286037967785 0.0011507372581983262 0.7150775311150595 0.0010 0.0010054238116817158 1.0573799389224612 0.337858400906895 1.311513367212755 8.899285772338729 1.887320441100636 8.481589419041253 1.072591875038814 7.776404560182818 7.729886811423988 1.7929912936963635 1.1944816140996268 1.1608289628663009 7.645683668818917 8.954479883178914 0.46307307728977065 10.0 1.2899268689078713 1.8536092133891122 1.16325971005499 8.678528900055712 0.8671919016472982 0.0010 0.24379370319711846 0.3396262905467893 1.3370117688217809 0.13494967004051733 0.3565841895244959 6.234393742356945 0.34030420052035204 1.7682293509102722 4.880044668826099 2.055303898306967 8.425421829527822 9.641379528837986 0.8045458054679191 0.30580450391620584 2.5785617649461727 8.601517374767361 
10.0 0.7096032711695204 0.0018407279056779095 0.0063447096120663755 0.0038468232070651993 0.001331473237837306 0.0011109456160300997 1.4530126965980985 0.0010 0.0016988967650781997 7.181901907381907 4.588515098043548 9.998320069176259 9.994940867456606 2.058549784983038 9.99574104109187 9.995830794441455 0.0010 0.0010 2.5450213014235743 9.99818743161816 9.998344157233596 0.0010 4.937430406895807 9.72620915730576 10.0 9.998456739311443 9.998395689165227 9.995632845543126 9.944957031585412 9.995533141422944 0.0010 0.8182719112868044 0.0010 9.995764417644256 0.0010 0.0010 8.973640110981782 0.0010 9.995412233826363 0.0010 9.963686669601108 9.479873523168063 9.89020745351534 8.542326508528024 1.2613661620936938 5.346262787163722 8.981461472838081 
10.0 1.6273265721217631 0.0010 0.003093632902273277 0.0011290148395433175 0.0010153166900668113 0.0013106075692064527 4.084930816887757 0.0010 0.0010 1.7886938228271174 5.73567162196725 10.0 10.0 8.559382345845751 9.92301848632564 10.0 0.19034868453132336 8.047598817022136 0.3690978282881945 10.0 10.0 0.4176036498617517 8.895053984624031 10.0 10.0 10.0 8.619951514692005 10.0 9.657886181223876 10.0 0.0010 0.0010 6.400103814526944 10.0 4.392622789961712 5.038757000171063 10.0 5.594287851578255 9.153809528630902 7.345357917327741 8.659712857926422 9.961362839902264 10.0 0.35038087946859164 4.69103937655617 7.322785923861553 9.961750564824786 
10.0 0.8183350788176831 0.002877823126272622 0.0012658535833051684 0.0016991322171215596 0.0011016725397087076 0.0011470859205206904 1.745551361262148 0.0010 0.004381552594243409 9.393691584537738 9.890239471039008 10.0 9.999905690169703 8.561613801307558 8.45707757007005 9.998718629667986 0.08163142387883848 0.0010 0.0010 9.999832203005218 9.999794636879521 0.08264754232178362 9.975960453582646 9.99746061149734 10.0 9.994801755628423 9.999713909650184 9.400244929042643 9.997026043201236 9.998654341523702 0.0010 1.2242592052847092 0.0010 9.999840541306739 0.0010 6.5244293256143795 8.994206498985779 0.0010 9.999746077304176 0.0010 9.936638047655011 10.0 9.999337256060478 3.641068371465836 0.0010 9.97814909697741 10.0 
10.0 0.7733803502233315 0.013469540940453136 0.0010 0.0010 0.0010 0.0010000980803252216 1.2204747178737034 0.0010 0.00112783952691938 1.0388119976560681 3.5043314005179633 4.586880011140002 9.666413077494814 4.883381416825562 8.61987011005629 5.003174650916774 5.013855448925747 8.338566543879905 1.1434430865326735 4.4053507586585 5.057615671904349 2.916591664163909 9.56957774064793 4.876831686782027 10.0 5.995331959584482 4.704730302373359 5.387746064109575 8.784543815427467 5.36989444875484 0.0010 1.81803154584553 0.4588950801763483 4.677904443150993 0.6628513005787422 1.1674812981396165 7.6941434171210155 0.5974111814277485 4.321763583462682 4.611707216542883 4.630783468151089 9.65573143627872 10.0 2.230067658593166 1.2791230902763653 3.3835100826217 9.756452017234933 
10.0 0.5006523066077396 0.02212553795275088 0.0026361029460437784 0.0011038973375415311 0.0010 0.002126917617909583 0.796033208497219 0.0010 0.0013665502853174851 1.1355612195898726 5.0005 5.0005 7.859917212893678 5.0005 7.9530590292101735 5.0005 6.543552714635896 9.374174381866064 1.9424018199383477 5.0005 5.0005 5.176097036868219 7.849041183592854 5.0005 10.0 5.0005 5.0005 5.0005 8.193029367753656 5.0005 0.7526115520726191 0.626680081035266 1.3116468764443234 5.0005 1.5127136044128449 1.0941968238553557 5.620467475585383 2.180682023626761 5.0005 6.0461002974320115 5.0005 8.12019385028237 9.997538333366137 0.1855844722815574 0.9775940616673244 5.0005 7.8125797589863755 
10.0 0.7709226643157435 0.002107929032416081 0.001044567232233755 0.00751955284363638 0.0029004727967555212 0.005611334514730403 0.9686324451309001 0.0010 0.002266529022138192 0.50095 3.834337424402952 7.201920582440421 7.376961982859095 6.397060341069793 7.467658724586744 7.344378217790248 0.4826844580575491 3.4012418176439914 0.726482317622361 7.342358304831345 7.346341484094161 0.0010 6.830520744567215 7.381613266032894 10.0 7.2726482118037 6.368881249850808 7.343064256787211 7.243165115433004 7.331659697294148 0.0010 0.0010 0.0010 7.12903895212048 0.05133641000199079 0.0010 7.387904126645578 0.0010 6.7758154926753935 0.0010 6.362231514098934 7.489301237273145 9.252881156119171 0.5067175375434161 0.0010 5.85535850259038 7.351148764102659 
10.0 1.4404315311539704 0.0010 0.0010 0.005756655724434565 0.0037756774262835695 0.0010 3.2818864622551276 0.001000000000000334 0.00393747310231893 6.350060543569668 7.336468833814891 10.0 10.0 10.0 10.0 9.960064335003304 4.244222635857298 9.656101445065215 0.06093900788728608 10.0 10.0 1.540128458928291 10.0 9.960987215712834 10.0 9.835249357070527 10.0 9.959361480353328 10.0 9.958034020727961 0.001000000000000334 2.856723211046887 9.709615787668156 10.0 1.2936635959883063 5.188484818819795 9.983098870262094 6.500491751822536 10.0 7.109215135007477 10.0 10.0 10.0 0.6531575975736768 5.749181202656585 10.0 10.0 
9.985183914442977 0.7385761363969428 0.0027045412262425173 0.0010536516062727463 0.0010007096222616897 0.001095346192165918 0.00110371019662218 1.4932383379356837 0.0236782868146458 0.0010579945188413243 1.0354490784420816 2.827142546842293 5.34986615507397 9.831520141231422 5.181821682204256 8.505491101741532 5.48871160979682 3.697959855218835 6.508995214759447 0.7529895621231724 5.320667838686338 5.291093121371875 2.3045782826371046 9.667086075116522 5.195179500073425 9.961197023495211 6.224585833309629 5.305016461657174 5.275226409496652 8.691079020640482 5.814747994302632 0.0236782868146458 1.1471554342062071 0.0010 5.311591207984609 0.16345486353495597 1.1241621041795087 7.750032435289256 0.0010 5.298541548625142 3.6588633458262603 5.350526563696698 9.751702974766038 9.864977797800291 1.5122423585646607 0.5095079586181979 5.050647380055439 9.843799686969628 
10.0 0.6391564547562674 0.044065289363282606 0.006171683946339579 0.0012421167285358373 0.0014187649089513737 0.0038323549016144303 0.8914636361822952 0.0010 0.0012788105205280282 1.2959721402985949 0.29607214029859463 0.29607214029859463 8.540900691249211 0.29607214029859463 8.29270105290537 0.29607214029859463 9.406111057424493 8.257163689498157 2.590008003270115 0.29607214029859463 0.29607214029859463 9.563750378218135 7.860733277527484 0.29607214029859463 10.0 0.29607214029859463 0.29607214029859463 0.29607214029859463 8.292155741422748 0.29607214029859463 0.9129331126606446 0.5406532735617198 0.29607214029859463 0.29607214029859463 0.28381637028551027 1.2910174123466742 5.7171599318326685 0.29607214029859463 1.7544569212042727 5.600514470716489 0.29607214029859463 8.746156069582073 9.999871636099702 1.2959721402985949 0.29607214029859463 0.2347878584842027 8.243486592354639 
9.132694958925786 0.7010051919003173 0.0010082549216069933 0.0041096561350307155 0.0011144528514616075 0.0015762630547505995 0.0010252029454197163 1.7289050698630717 0.05004506713561836 0.0013564280390106558 2.424739085138192 5.4833272572853975 9.959487502489983 9.977397308583887 9.909885324475939 9.979939360872601 9.952870439771702 1.1557699026049835 1.1557866004487303 0.03717240908696637 9.952873255132515 9.952872802087699 1.1537282430411282 9.98529596705075 9.9573315118493 9.944449520663662 9.966203590793912 9.952870449621676 9.952868920636599 9.971778051066261 9.952882294899464 0.05004506713561836 1.0840930092929821 1.1442560358544145 9.952871987955863 2.4821509610385033 0.8961164996617814 9.980931969543583 1.1170879040285802 9.963463970771718 1.1461018205755455 9.952870496283962 9.980334248402022 9.620269297679435 1.2833822829854418 1.1174862167539583 9.952915790345514 9.979854716135346 
8.353092715674263 0.41465916474187703 0.028177964746554856 0.005177827583501064 0.0010 0.0010 0.0011974024022228028 0.8178214572459042 0.0010 0.001083784429163848 3.316301843135748 5.0005 3.329430743803697 7.929854848109418 3.672352507751703 8.06496523432911 3.8579341781323153 5.216702047060452 9.026795917147322 1.4941958637278645 3.9011642798400765 4.079572378439932 5.000500000000001 7.615947338230582 3.7230603684571824 10.0 4.181967002354625 4.6878253475104765 4.331683423868442 8.0909264931639 4.641193310437868 0.8877730116911922 2.596427300194441 1.6750544560179996 3.4574327988256353 1.9950633853788817 2.2407565236024167 5.213803961735782 2.8654221627665546 2.0882656851270744 5.000500000000001 4.891694845849995 8.276932156249575 10.0 3.7707384302651894 1.2565802149150063 1.7604921969786105 7.895168330194954 
10.0 0.7037226016256115 0.018355747844192274 0.0027402891826884645 0.0010223415509963076 0.0010154294537326137 0.0010090971621995982 1.36213019197679 0.0010 0.0010797955653125643 0.9226288871881771 1.53118689116367 3.7246687112783805 8.509411198463008 3.9604238270935115 8.602767656324783 4.087642977095406 6.483558190825579 9.06303656453613 1.291136547057918 4.108386003682802 4.20094830232855 5.055549230218695 7.9457135466041695 4.034556581522468 10.0 4.359211557960519 3.136109058631419 4.412102399156978 8.443941844957642 4.636907003388238 1.374800253762852 0.32494082250955936 1.9553032111285416 3.8073924299080586 0.6921884678283377 1.2886239893869966 6.694777418187611 1.6188700457804184 2.9312350899395083 5.856503379435965 3.0452779395642047 8.747215916960734 9.997558820449031 0.8790898092584185 0.2843577848167138 1.4164190840215136 8.486416016874431 
10.0 0.4859457332020589 0.007208030436979877 0.0014109396752550094 0.0014563722281247403 0.001314675572310541 0.0011867208856453408 0.8674665159387227 0.0010 0.0026378192749533158 3.746902562594563 0.0010 0.0010 6.14999022459644 0.0010 6.549314679204215 0.0010 9.768848090625717 9.755312899469684 4.809818549445158 0.26172247366426227 0.0010 6.789699762100186 6.718319672373797 1.5092346915805468 10.0 3.424734421380748 0.0010 0.0010 4.724398146273158 0.0010 3.181976287603389 0.1568306001385395 0.35620739030218473 0.0010 4.1526990971816495 0.6731799515066497 6.3140595185092 0.013154449532112089 2.7763664521614846 4.9830979514413265 0.0010 6.750251119997506 9.974137867742648 1.1473823818659405 0.9790347887342854 0.0010 6.486796329825408 
9.470871547142446 0.3912100686109685 0.00510762500056218 0.001529103616154234 0.0010 0.002743203164493448 0.001652537083060775 1.0978787921997002 0.11989173133375242 0.0010 1.7181113675141766 0.638432440248236 6.1523265325929515 9.839823094622286 8.769262399214705 9.721514670236616 8.932404220545958 3.8885777887897044 4.502125804512185 1.0715167467263553 8.931958116241518 6.027856849552594 4.782479720906358 9.80874121937183 6.253147507547127 9.61004902620247 7.790043891884952 9.046064895084804 7.175217817379203 9.73627466484675 9.304820722626975 0.1713976201893339 0.6327851715154145 0.6273022295756219 9.002928030372273 0.38661271226815597 0.10055582766394977 9.40208330590092 1.7597703620561767 8.665163332915117 1.6425692524547015 7.626698102357606 9.67068148073411 9.424307959203174 0.6307423060903643 1.7591242092156927 0.6340801709553219 9.834956070103752 
10.0 1.4658351892400066 0.00201169218817577 0.0014140088218008518 0.0010 0.0010145370395604652 0.0010 2.8270523642370122 0.0010 0.0010 0.0010 0.0010 9.184257145506542 10.0 9.084403742683865 10.0 9.13416524536247 0.0010 5.449832179829221 0.0010 9.18243789283664 9.184025576336849 0.0010 10.0 8.35877949294806 10.0 9.173849598445273 8.927814694584308 9.176914200292778 10.0 9.090892269864229 0.0010 1.7499401703547743 4.830078527251093 9.135428810141791 6.213464152581991 1.4666955402535509 10.0 0.9098113748848964 9.173416933688557 0.0010 9.142518445421937 10.0 8.820798922646382 1.9797901388272852 1.5602906547327904 9.134294981673293 10.0 
10.0 1.3215425922225434 0.0010137770826171499 0.0010239176057779214 0.0010 0.0016285455057273202 0.0010 2.436061883401477 0.0010 0.0011762764593866207 2.163304649215945 0.0010 10.0 10.0 9.130423225087808 10.0 10.0 0.0010 0.0010 0.0010 10.0 10.0 0.0010 10.0 9.890767506362568 10.0 10.0 10.0 10.0 9.991562684335586 10.0 0.0010 0.0010 0.0010 10.0 0.0010 0.0010 10.0 0.0010 10.0 0.0010 10.0 10.0 9.676456050198611 0.0010 0.0010 10.0 10.0 
10.0 0.3026882359280727 0.0010 0.0010 0.003423037454211245 0.0015286726324032582 0.0010 0.2660128732571689 0.0010 0.0032799951114643932 4.212677032233269 0.0010 0.0010 4.492516473882584 0.0010 5.021724913111478 0.0010 10.0 10.0 6.423261956865135 0.0010 0.0010 6.494750318740676 5.564435517104593 0.0010 10.0 2.158471213434259 0.0010 0.0010 2.698928636038908 0.0010 2.1725597672758075 0.0010 0.0010 0.0010 3.92637091788625 0.2798139041455056 5.516728926455141 0.0010 1.6449048312962966 2.9111030135477223 0.0010 4.995286318616202 9.973154405332238 0.8979147703307877 0.0010 0.0010 5.059962231166196 
10.0 1.4900455009091687 0.0010 0.0010 0.00892930437780724 0.005562197010375621 0.0010 3.293588685846836 0.0010 0.005220299345150905 5.426372858021037 7.4031690796370055 10.0 10.0 10.0 10.0 10.0 1.886868482796156 10.0 0.0010 10.0 10.0 0.0010 10.0 10.0 10.0 10.0 10.0 10.0 10.0 10.0 0.0010 0.0010 9.305056534566813 10.0 0.5890857284565201 3.7747849339462443 10.0 5.82211402538674 10.0 7.053471505953763 10.0 10.0 10.0 0.0010 5.229219111620608 10.0 10.0 
9.99810508345923 0.7203629292424858 0.0076817664100891705 0.005200893948727421 0.0025681455446822433 0.003262943671721184 0.0017818991991383304 1.0965903305603275 0.0028949165407712203 0.0035123975431818498 0.6343561428356636 2.193790910022647 3.3761402712991777 9.771203152000087 5.782716103177876 9.13578281536645 6.055682499433013 1.3694281572949605 3.439338686927024 0.08542796373976796 5.767054990279336 3.078811601611057 0.7422925674943591 9.494688065457524 3.4190557566256357 9.99810508345923 4.964528162754037 6.055764292047453 3.823158185177715 9.229478698012706 6.490918723771536 0.0028949165407712203 0.7125646498900061 1.30129378166599 5.986949323634429 0.9451964897439695 0.06735048504955363 7.983691580626052 1.250311672825154 5.182851921940415 1.358244633982967 4.218560934996766 9.250603385589105 9.201733540055782 0.7242044102423062 1.1942441944330202 2.1188552491507067 9.352820754004325 
10.0 0.5729067735054119 0.015401050506773858 0.0010 0.0010 0.0010 0.0010 0.9356267002323926 0.0010 0.0013582288811199454 0.42314706440986316 3.0869096491394794 4.998698303589589 9.658430689464343 5.000249098244441 8.323824610544165 4.998692795742191 5.000500000000001 8.934862105000729 0.0010 4.998720068534873 4.998698215771705 4.817007635530933 10.0 4.9923395264337715 10.0 4.998692472119177 5.0005 5.0005 8.458624149531477 5.0005 0.0010 2.1641525619186552 0.0010 4.998748410110415 0.11972587339980212 1.747841730272557 7.019610876877768 2.0181512055754713 5.0005 5.000500000000001 5.0005 9.569775349216615 10.0 2.3709194516478265 0.8815798527150531 5.0005 9.694324565234165 
10.0 1.2885425090896487 0.0010 0.0010691875342536533 0.005999390599183136 0.003851130847595995 0.0010 3.157775087600262 0.0010 0.004150267131198434 5.6989291129317134 7.406735405870688 10.0 10.0 10.0 10.0 10.0 3.982656167201367 9.52092082215032 0.0010 10.0 10.0 1.9034069671042104 10.0 10.0 10.0 9.989456197860628 10.0 10.0 10.0 10.0 0.0010 2.631199216638972 8.626481278870594 10.0 2.0416603435278438 5.092457945676053 10.0 6.425327249817766 10.0 7.189415585956615 10.0 10.0 9.998181814586735 1.3484099269083822 5.651482501727445 10.0 10.0 
10.0 0.8771026743381864 0.012675928633322365 0.0036995118937053722 0.0010428425349396629 0.001164232863167017 0.0012683016455088466 1.1859428939182441 0.0010 0.0010106123768202021 1.3771608858845739 0.0010 4.532853360714156 9.024085967413532 4.511860415115348 8.574319398411818 4.51268858586235 8.475057914264864 8.723179859967995 1.5213888597753182 4.544791497591935 4.54091227153079 8.623821296001733 8.934753982492573 4.507174434647026 10.0 4.531137576572839 4.4984109925080675 4.483273467424847 8.753220984362306 4.460038356630041 0.0010 0.0010 0.0010 4.527916693022065 0.09259431619711134 0.3000462682351741 6.495217962096543 0.0010 4.356958515923258 5.531009714007831 4.498791654718318 8.503468718764113 9.995171742660286 0.5202611483462936 0.0010 0.0010 8.732537094920975 
9.50005 1.3099583951798435 0.0034873872294962603 0.004510008675356884 0.0011417914087791662 0.001163867470501009 0.0013221184455929405 3.1521377014566427 0.0010 0.0010 1.4865456330715783 4.301958997138183 9.63755631655125 9.763826183023562 7.809765566082257 9.976279434489916 9.999212256794342 0.0010 7.838557605991049 0.2553240567439581 9.963100980997098 9.999247419583842 0.0010 7.879300738726336 9.998637489786912 10.0 9.626227051205788 7.511029499449269 9.999253335496997 9.523767867770928 9.99918184771107 0.0010 0.0010 5.065274801949095 9.451751374956633 2.5315725243881797 4.614222881647376 9.774517646227485 4.229284725069361 8.38587793662882 6.3008174685189395 7.502648683505315 9.918974290227933 9.998009745799228 0.30929710024999235 3.4895281771390145 6.233307541094572 9.74269522671507 
10.0 1.2457147406192774 0.0010 0.0010 0.0010 0.0010 0.0010 2.9497769720048987 0.0010 0.0010 1.3169130607151418 10.0 10.0 10.0 10.0 10.0 10.0 9.314731042744764 10.0 2.4248965663391058 10.0 10.0 10.0 10.0 10.0 9.740185509615493 10.0 10.0 10.0 10.0 10.0 0.0010 10.0 10.0 10.0 1.956297432129582 10.0 10.0 10.0 10.0 10.0 9.995749228645886 10.0 10.0 7.6787754501721555 10.0 9.194833064538177 10.0 
9.657524007033093 0.6157837915836518 0.04981892416732088 0.006863189818050398 0.0012745362297568264 0.0014674737348472687 0.004212591181834506 0.8972944459621953 0.0010 0.0013150308824391012 1.312256525838122 0.08634501866466149 0.08962819693922963 8.471518756465182 0.09400618874468325 8.134160618187643 0.09391790486174667 9.32754253968181 8.024409785359234 2.1226873500864722 0.09048663081575103 0.10353717863080458 9.115243283591276 8.123236834332815 0.08634501866466149 10.0 0.10664580232163967 0.08634501866466149 0.09155913437670815 8.186187906050929 0.08831138664139804 0.5954569517318911 0.4838212803508335 0.15778721338342017 0.08634501866466149 0.3123912832673613 1.3633446948057086 6.044642043702611 0.08634501866466149 1.549953723981429 5.114708583085142 0.08634501866466149 8.579012854528587 9.999854787285079 0.9849952107237652 0.1988452480441043 0.12502979336691045 8.16007525894464 
0.0010 10.0 0.0010 0.0010 0.0010 0.0010 0.0010 5.636485359511181 0.0010 0.0017522769070898413 1.3920357273858963 10.0 10.0 10.0 10.0 10.0 10.0 10.0 10.0 0.0010 10.0 10.0 10.0 10.0 10.0 10.0 10.0 10.0 10.0 10.0 10.0 0.0010 10.0 10.0 10.0 0.0010 5.468820244056541 10.0 10.0 10.0 10.0 10.0 10.0 10.0 10.0 10.0 10.0 10.0 
9.42910804566409 1.2969728579914974 0.0010 0.00605441317428168 0.0012199472038077494 0.0010 0.0010 3.5846775524519874 0.0010 0.0020049067881214785 5.5314044202813335 10.0 10.0 10.0 10.0 10.0 10.0 0.0010 4.561085801027035 0.0010 10.0 10.0 0.06387617607304752 10.0 10.0 10.0 10.0 10.0 10.0 10.0 10.0 0.0010 5.642721039124447 0.0010 10.0 5.064995077580976 4.161764291784992 10.0 0.8029157356134291 10.0 0.0010 10.0 10.0 10.0 5.569339048326407 3.197683037900962 10.0 10.0 
10.0 0.9683486578236604 0.006106515944182839 0.003746094366345251 0.001825247001410006 0.002477332003268826 0.0013639461705539351 1.303135441442474 0.0010 0.0018937703689699693 0.4408262019622258 1.7751015719074266 4.4782516405942445 9.819964714203353 6.718366758984455 9.339542303583794 6.900534301459626 0.0010 4.737249302007784 0.0010 6.693512915153564 4.950975388329817 0.0010 9.62405374025429 4.590076570339227 10.0 6.2827539226478075 6.891633991587302 5.471395867334204 9.405612366005789 7.208615685716143 0.0010 0.0010 0.0010 6.84577582190551 0.3306930163703543 0.0010 8.462112058172314 0.0010 6.308063970548963 0.0010 5.6855969254880225 9.4729808118304 9.478949450653856 0.0010 0.0010 1.5244138873576922 9.550461756468483 
0.6241552097072347 10.0 0.0010 0.0010 0.0010 0.0010038494616635488 0.0012324683360504026 5.905433012871368 0.0010 0.0010416467931255412 1.99156719318437 9.87436158207679 9.572254504647951 10.0 10.0 9.991504684621702 10.0 9.938752169293648 9.88182359641365 4.797317333023923 10.0 10.0 9.932029833885426 10.0 10.0 10.0 10.0 10.0 10.0 10.0 10.0 0.0010 10.0 10.0 10.0 4.493842866496846 7.96055733899262 10.0 10.0 10.0 10.0 10.0 10.0 10.0 10.0 10.0 10.0 10.0 
10.0 0.22649406333806774 0.017377184704795594 0.003709488094466787 0.001066753294734003 0.0010 0.0010193831221603404 0.01959143018608911 0.0010 0.0010 3.2390517885691557 0.3578403249680031 0.01959143018608911 7.355555781668554 0.01959143018608911 7.3848035753834465 0.01959143018608911 9.886634903714432 10.0 2.6341001568612468 0.11900668364501321 0.1254160903839212 9.801229445665156 7.062834464103372 0.01959143018608911 9.557362412893273 2.239634998113204 0.01959143018608911 0.01959143018608911 7.372901200152532 0.01959143018608911 1.6880887155902755 0.11145961667850293 0.01959143018608911 0.01959143018608911 2.1082454341045187 0.5333285452378319 5.530902961058489 0.0010 1.4309323744493267 6.130026180130642 0.01959143018608911 7.578682574753138 9.99275883557183 0.5877447878629205 0.0010 0.8576623243527326 7.368371561295708 
1.5342086973394884 10.0 0.001001283784656258 0.00225487571256421 0.0010 0.0013147043631305782 0.0010 7.264122703209246 0.0010 0.0010 4.679919119826858 9.928786828691567 9.999937556034512 9.99999465218115 9.976404749352835 9.99873077525861 9.99994124528991 10.0 10.0 6.663431571724521 9.99994330723974 9.99994108144174 10.0 9.980415895077202 9.906847258165204 10.0 9.9999422101596 9.97720880315377 9.999939634719613 9.764085965958595 9.999935490569131 0.0010 9.853383119116227 10.0 9.999944608823041 7.022434550303481 0.06535292674950792 9.999978006741932 10.0 9.98589592164201 10.0 9.977729208268027 9.999359817004526 9.788769813993303 7.064309039952649 10.0 9.955146978356602 9.999368224452217 
10.0 1.6658190420673549 0.029432112722267922 0.00100140535262178 0.001001563982590324 0.001000992869022357 0.0010006435940592827 3.24321657017214 0.0010 0.0016327799674338346 0.0010 8.596130778324596 9.89720667739261 10.0 9.897197861897363 7.700942845732868 9.897230370082358 5.0005 5.688347909899729 1.550558534091623 10.0 9.900336195158783 5.0005 9.979125811147375 10.0 10.0 10.0 9.900336195158783 9.897467295737464 9.944758009811595 9.900336195158783 1.6128727806876224 2.0475794329176784 0.1158452111535464 9.897129818624549 0.0010 0.04114877590355803 7.841054831223263 0.0010 9.746321574811457 4.107320281513494 9.900336195158783 10.0 9.999768733078792 4.791772486145862 0.5402325700394242 8.138899864910549 10.0 
8.385702493833316 1.232661367344249 0.0010067622188579485 0.0013705441305142873 0.001084652106093949 0.0018933624998262485 0.0010139565156244259 2.481048293884843 0.0011405510121437756 0.006113328018423845 2.618319091352908 3.5023509985173815 9.944048983706121 9.9231232670305 9.885684922260271 9.926935972476432 9.69863994114222 1.615297506166685 1.615297506166685 0.5716723309783647 9.888427434643445 9.943804980144312 1.615297506166685 9.915679445975117 9.385602493833314 9.970269170251486 9.944107397453102 9.954045199752464 9.670233297278827 9.89768518862834 9.509034527297013 0.0011405510121437756 2.4669984415807837 1.615297506166685 9.737701309223555 3.2093002043759045 1.415482711957952 9.93952080349518 1.615297506166685 9.845237290223638 1.615297506166685 9.922193495512385 9.930326631683771 8.872107607133175 3.364801696663585 1.615297506166685 9.950809319386629 9.920664518544964 
10.0 0.6029298844851301 0.01495131966556988 0.0010 0.0010 0.0010 0.0010 0.8553247144682691 0.0010 0.0010728921445130365 0.5559890392889069 3.476576424732011 5.0005 9.631455331767743 5.0005 8.45761476772872 5.0005 5.000500000000001 5.42351834727373 1.2715735187039237 5.0005 5.0005 3.7711151521741284 9.523452224152406 5.0005 10.0 5.519118118531914 5.0005 5.0005 8.642296235814136 5.0005 0.09222499836261269 1.6132791185568038 0.0010 5.0005 0.18023680216193194 0.7268072327508912 7.423182511045125 1.169892460579891 4.50055 5.000500000000001 5.0005 9.61905757104738 10.0 2.2098727167790524 1.9345093153815192 5.0005 9.732476246730267 
10.0 1.2584590967923752 0.0010 0.004787391003410499 0.0012866489483947907 0.0010 0.002055090883000042 2.4708259933788064 0.0010 0.0010334131064938634 5.000500000000001 8.30873517033702 10.0 10.0 10.0 10.0 10.0 0.0010 3.526164508186959 0.8712839961413826 10.0 10.0 0.2399161389288591 7.251123065178974 10.0 10.0 10.0 10.0 10.0 10.0 10.0 0.0010 5.444645009040723 0.023304433105702405 10.0 4.912443142626226 5.494694345008142 9.937076743602475 0.0010 10.0 1.2584705836375458 10.0 10.0 9.919713842229612 5.488957509542514 4.917305324626129 8.393096998291329 10.0 
1.9543962610552854 10.0 0.0010 0.0011093163539656326 0.0010 0.0010 0.0027400060852752163 7.11961317404864 0.001000000000000334 0.0010 3.9215281377930773 10.0 10.0 10.0 10.0 10.0 10.0 10.0 10.0 8.515196923876815 10.0 10.0 10.0 10.0 10.0 10.0 10.0 10.0 10.0 10.0 9.894722967042478 0.001000000000000334 10.0 10.0 10.0 9.893083378979409 0.8714636892863457 10.0 10.0 10.0 10.0 10.0 10.0 9.77041562334258 10.0 10.0 10.0 10.0 
9.603837766092116 0.5489321061407835 0.0010 0.0010 0.0010 0.0010 0.0010 1.1541526060306366 0.0010 0.0010 3.7814992213894842 5.0005 9.925504276462103 10.0 8.939748070250488 10.0 9.978558630792845 4.312137371507039 3.315390434353625 0.0010 9.961735398888354 9.968743058679348 0.6134680521179385 7.863824968536668 9.961527162235 10.0 9.92024542065239 9.689462885352778 9.96859509569119 9.94147061123889 10.0 0.0010 5.0005 5.0005 9.90435437423235 5.000500000000001 0.0010 10.0 2.7495191766802103 9.77931683119772 0.8955746732403904 9.687214640138702 10.0 9.509560439535552 1.4025870057915188 1.2034315742715629 9.526596945199955 10.0 
10.0 1.1762462344140536 0.017407924246797553 0.001511664810271228 0.0010 0.0010 0.0013268264713993108 1.8947775579317923 0.0010 0.00128869082966288 0.0010 0.0010 6.217565500618567 8.982938210017132 6.767794601904942 8.983453598896071 5.983917947149931 0.7412894934710739 5.5377628281588915 0.0010 6.104637866203287 6.071686949355328 0.2347160803995587 9.523498520563956 5.359385193908514 10.0 6.196086368093642 6.727839541455947 6.0746857135034045 9.192970461589026 5.783179442549166 0.0010 0.0010 2.5671179439437126 6.230027961722996 0.0010 0.0010 7.448407903707016 0.0010 6.657316201239554 0.48842599353689753 6.9325914563463344 9.135542857949009 8.651348926343582 0.0010 0.0010 7.437129179877305 8.980337171802024 
0.27331616187718755 10.0 0.0010189767603284796 0.0010715389286620176 0.0010616088355295814 0.0010088593310573853 0.0010612442892625647 6.20930614087419 0.0010 0.0010136496655630868 1.4799546711971625 9.99032820114761 9.9998526975152 9.99997227168035 9.999832564256314 9.999929359231594 9.99992944785794 9.996132717626047 9.997260421409603 0.004766236267490791 9.999903648086208 9.999933699035795 9.992135696550106 9.999802917916142 9.997202819265384 10.0 9.999845426742773 9.999661629936757 9.999924306953472 9.995446603647567 9.999991293354336 0.0010 9.985213898622582 9.993707045078503 9.999820045479263 0.03166520203625378 0.0010 9.999973073234292 9.07132868666716 9.999665402745027 9.999893428622327 9.999661649328127 9.999939716946036 9.998605495530995 1.8571199413689126 9.985346878344876 9.998548059222582 9.999998707650107 
10.0 0.5794433967559014 0.0010 0.0010 0.0010 0.0010 0.0010001253528788103 0.7453283746660508 0.0010 0.0011734419580399632 0.0010 5.0005 5.0005 9.655199202044377 5.0005 8.205640827235522 5.0005 4.543252929884265 9.071539587362095 1.5574047746961635 5.0005 5.0005 1.7780166936109367 10.0 5.0005 10.0 5.0005 5.0005 5.0005 8.365453187587505 5.0005 0.0010 0.20809853126790934 0.0010 5.0005 0.05967449394707547 0.9280250841566693 6.875649610754559 0.0010 5.0005 4.049832095378311 5.0005 9.547932212167195 10.0 0.7332836128390339 0.0010 5.0005 9.68428452939059 
9.561982698707702 0.3619931845739499 0.0010 0.0010 0.0015141412624179902 0.00114472241038965 0.0010225838263149504 0.6695123075491338 0.0010 0.0029593634323358854 3.853382596808332 0.0010 0.0010 5.281302421091971 0.0010 5.742872939188701 0.0010 10.0 9.971590028373376 5.495035614376461 0.0010 0.0010 6.226995693568229 6.129987684121947 0.7959078742799939 10.0 2.8312692843053617 0.0010 0.0010 3.7434319582851217 0.0010 2.5539028971517994 0.08767000034997974 0.0010 0.0010 3.6956690914272494 0.6339104183350739 5.953521099771373 0.0010 2.2505060542483952 4.451419743610685 0.0010 5.7969554734620825 9.970864264430746 0.9152134919281689 0.11351542238189616 0.0010 5.759194744884328 
10.0 2.146332406154621 0.0010 0.0010 0.0010 0.0010 0.0010 4.805339669208884 0.0010 0.0010 1.2745744331609843 9.447213125385902 10.0 10.0 10.0 10.0 10.0 9.000704727174142 10.0 1.9574713976844782 10.0 10.0 10.0 10.0 10.0 8.03165933554454 10.0 10.0 10.0 9.979071771685103 10.0 0.0010 8.602818522050494 9.454742693551761 10.0 1.146432406154621 9.100256211481861 10.0 9.855488020937054 10.0 9.681940579096235 10.0 10.0 10.0 9.10812612663972 10.0 9.541599507933679 10.0 
10.0 1.3030373619295506 0.002123816917453469 0.002387823947134128 0.0010001293821616805 0.0012225145675750745 0.0011686932835159379 2.350454046079013 0.0010 0.0010 0.0010 8.411105912184931 10.0 9.868848780433524 8.891335330828873 9.868530462765653 9.864649533438193 7.9326766210130355 7.860535464691189 0.0010 9.864641356742156 9.864005638394856 7.932273509303231 9.35584398123939 9.870640611559503 10.0 9.861900802169563 9.864731078186914 9.864252451306655 9.993085292068352 9.864982856990766 0.0010 7.9326819461140765 7.933888752371963 9.864676513571517 0.0010 6.107002617789351 9.69779351752351 7.861142815371913 9.869322054284185 7.933292662226509 9.864480187454442 9.934776952796147 9.898212049160358 7.931276592460536 7.933776746996452 9.892852801963917 9.868712845841198 
10.0 1.3360395472265079 0.0010058768257537175 0.0044176275015257145 0.0012600061725556596 0.0010 0.0010 2.7015681005754764 0.0010 0.0010 5.239869465688448 7.7729970223123885 9.993314462241015 9.999984178678499 9.999666252565804 9.999911541802975 9.993452301907649 0.0010 4.999803367285895 0.3338074093272308 9.993285303354641 9.993325447040885 0.20829835629455395 7.529663397514285 9.950578270108256 10.0 9.993451936727057 9.993512078113143 9.99879768422337 9.999921723761554 9.991347015215686 0.0010 5.190483936403213 1.012896272033803 9.99352970986062 5.134033158563951 5.2987703983334695 9.943135806606458 0.6930363974732336 9.993190521330199 1.3764944680020337 9.993486964880873 9.99997933096102 9.85527214860319 5.067427414917369 4.721218068981859 8.54472313928407 9.99998871808479 
0.5796236880988286 0.0010 0.0010 0.0010 0.0010 0.0010028430519143734 0.0010 0.0010 10.0 0.0015713886304273017 0.0010 10.0 9.99889596304398 10.0 9.980760232637984 10.0 10.0 10.0 9.977090436243387 0.0010 10.0 9.97477903009067 10.0 10.0 10.0 0.0010 9.974853575759786 9.997145919095622 9.984559140291344 10.0 9.999252882088676 10.0 10.0 10.0 9.999181201677992 0.6940383392931804 10.0 10.0 10.0 9.996318840716906 10.0 9.996255592728316 10.0 10.0 9.848861557514255 10.0 9.978281423390428 10.0 
10.0 1.4338625690051672 0.004967370241593721 0.003765545126962292 0.001095195375137323 0.001111563299252235 0.0012249969282368837 3.2589259088428397 0.0010 0.0010 1.4937323973429373 4.84268591634259 9.047976061632061 9.760097899728308 7.607762494287122 9.758825726474177 9.425658820773 0.26798369057863214 8.029314210969932 0.38549678205805915 9.2973801643353 9.35775707518574 0.0010 8.259671632012404 9.376394971309963 10.0 9.06089663566012 7.372348369105828 9.355442191563885 9.428797975218417 9.757264861192176 0.0010 0.0010 5.398767371378561 8.9015390329046 3.285553063744119 4.176985440978024 9.451175283525126 4.785562635160794 8.046250407628852 6.417544512144348 7.365807264992786 9.880614917080644 9.998506091993601 0.8360741365819098 4.202236357490113 6.236549562731112 9.75798609487939 
10.0 1.7471739843255945 0.0010 0.0010 0.0010 0.0074081693872026936 0.0010 4.03636863851737 0.0010 0.006737952893368492 5.8233450925102925 7.07043463293114 10.0 10.0 10.0 10.0 10.0 0.6647299429145175 10.0 0.3660364028943155 10.0 10.0 0.5439803413130448 10.0 10.0 10.0 10.0 10.0 10.0 10.0 10.0 0.0010 0.21801106182552576 9.654394046526964 10.0 1.7643247934998607 2.3375274840041538 10.0 4.834552478974973 10.0 6.344598572500143 10.0 10.0 10.0 0.7329823597599523 4.079652634026646 10.0 10.0 
10.0 1.6143041522641195 0.006935648011371925 0.009840536426815073 0.001632094716157798 0.0012048844293901558 0.0010 2.541226048092592 0.0010 0.0010 3.443047491556794 8.735929863677622 10.0 9.866804465701085 10.0 10.0 10.0 0.0010 0.944339515310384 0.4287598234920031 10.0 10.0 0.41499320253724964 5.786478386487394 10.0 10.0 10.0 10.0 10.0 10.0 9.738716546038912 0.0010 3.3244388194204886 0.0010 10.0 5.53706424620802 5.6540630992313865 9.484856467546189 0.0010 10.0 0.0010 10.0 9.98587046675479 9.87602841260207 1.8703244383461755 1.7380098246824387 7.655869694688102 9.911972418146267 
10.0 0.6173793565425223 0.04359395068072565 0.004418302724456196 0.0010641628456216927 0.0010 0.0010070439220892997 1.2550294178545283 0.0010 0.0010198383776353983 0.49314446849011606 0.04152658319779423 4.264666265883702 8.988842888427858 5.3501086901786294 9.302770629289693 5.384877128471718 4.5005500000000005 8.463672434303595 0.015616012871277896 5.3876396566786 4.282896823722949 5.34483503618142 7.65703645781455 4.345045561156703 9.50005 4.9842167914967535 5.329169861345572 4.753890011975528 8.912630031154405 5.841104042791851 0.7010123715224432 0.9675067735937368 2.983334117464359 5.373102880099846 0.5061200781963251 1.0624114466277979 8.05994507277173 3.8779610308568424 5.18263423841997 4.762337557306424 4.782996345334795 9.931410836513212 9.957387937683949 0.22009173359812007 0.001000000000000334 0.3650210269836993 9.48728767492113 
10.0 1.5797379009626042 0.0025898316754125947 0.0010 0.003503848314714113 0.0010780060005168145 0.0030842582790709993 3.645470049405842 0.0010 0.012902601340078642 0.0010 9.50021304031498 10.0 9.985357027425701 10.0 10.0 10.0 10.0 10.0 0.0010 10.0 10.0 5.6929765732179645 9.985350696343726 10.0 10.0 10.0 10.0 10.0 10.0 10.0 0.0010 0.001000000000000334 10.0 10.0 5.634182026547429 0.0010 9.655540798671112 10.0 10.0 10.0 10.0 9.986040765560997 9.970740031135653 0.001000000000000334 10.0 10.0 9.985332420473922 
10.0 3.423512276583862 0.0010 0.0010 0.0010 0.0010 0.0010 5.878225511440354 0.0010 0.0010 0.0010 9.203705184686106 9.957218976071061 10.0 10.0 10.0 9.952266699767371 9.299049775731344 10.0 0.0010 10.0 9.983999899541473 9.680365528559307 10.0 9.957640360034649 10.0 10.0 9.876862994617088 10.0 10.0 10.0 0.0010 9.436418442939758 10.0 9.957129838983567 0.0010 8.222497539640749 10.0 5.000500000000001 9.916867317335537 10.0 9.915860218740862 10.0 10.0 9.855981100705518 9.987312189671604 10.0 10.0 
9.598706615929972 1.4300739551424166 0.0010 0.0010 0.0010 0.0010 0.0010 3.016734978068807 0.0010 0.0013508353542820157 5.0005 4.805202059356854 10.0 10.0 10.0 10.0 9.97272845052482 0.0010 7.515861861132782 0.0010 10.0 10.0 0.3513103668199591 10.0 9.647954599784697 10.0 10.0 10.0 9.969602268969568 10.0 9.951693380769942 0.0010 4.8567210340563705 7.468280941754882 9.976158549994942 4.958466305072671 5.63592258306071 10.0 4.607065967898704 9.967887114289493 4.613296853711528 9.97712795152936 10.0 9.220034667129928 3.9045876859185285 4.8475384927821015 10.0 10.0 
6.596825279256031 0.0017179963321646806 0.0010003483151003454 0.0010038322803296732 0.0029148670158843726 0.0010164519628025738 0.0013454751118706092 7.67340345015637 10.0 0.0010004127289054354 8.038715705073116 9.997526900300754 9.999477670879774 10.0 9.99920720489307 9.999272585546679 9.999495946582687 10.0 10.0 8.190740871888844 9.99954608631656 9.999489041264805 10.0 10.0 9.999524068542254 0.13988725435249805 9.999427253718684 9.999212443842728 9.99946550401396 10.0 9.99947354433154 10.0 10.0 10.0 9.999444624626722 8.26181216009283 10.0 9.999315126341765 10.0 9.999358751678306 10.0 9.999208404706073 9.99920854076662 9.999914961514209 10.0 10.0 9.999263327185268 10.0 
10.0 1.4099819588597624 0.0010 0.0010 0.0010 0.00212542703554573 0.00861578601757336 3.7556331584160016 0.0010 0.0010 0.0010 9.231313403228523 9.994583926425875 10.0 10.0 10.0 9.99374489449976 9.910128809210832 10.0 0.0010 9.994505745261895 9.994533622618286 10.0 10.0 9.98923515669294 10.0 9.990423333238851 10.0 10.0 10.0 10.0 0.0010 8.752903071075902 10.0 9.99415995483008 0.0010 10.0 10.0 9.990960553551448 10.0 10.0 10.0 10.0 9.959460646232774 7.31255588321096 9.771864073548336 10.0 10.0 
9.682731883960061 2.214505233891896 0.0011467583712766452 0.0010633245458081815 0.0029904585182451643 0.0010521323169795577 0.002460231483685136 3.6823811728462235 0.0010 0.008403585698786208 1.4853213599808948 9.643434294455272 10.0 10.0 10.0 10.0 10.0 9.607501103084887 9.10975656291276 0.0010 10.0 10.0 5.1373062769652655 10.0 10.0 10.0 10.0 10.0 10.0 10.0 10.0 0.0010 0.0010 10.0 10.0 5.806040629578254 0.02124452325313886 10.0 9.646533584227688 10.0 9.609315677499277 10.0 10.0 9.978791726781713 0.0010 9.161134174701624 10.0 10.0 
10.0 3.8079294196293785 0.0010 0.0010 0.0010 0.0010012842191753015 0.011083817351310175 6.715560766312719 0.0010 0.0010609403292743118 0.0010 9.874900321254746 10.0 10.0 10.0 10.0 10.0 9.400619850578037 10.0 0.0010 10.0 10.0 9.283167546921268 9.9332010780657 10.0 10.0 10.0 10.0 10.0 9.924433322858976 10.0 0.0010 9.400233854416141 9.395166845770902 10.0 0.0010 9.140672953493615 10.0 9.401027797706737 9.992962537755087 9.386846427065745 10.0 9.994878824111058 10.0 9.279712618806276 9.952341105270232 10.0 10.0 
0.9068663092946574 10.0 0.001129799998991833 0.0024409934700870034 0.0010 0.0012315163972669895 0.0010 6.25775605303356 0.001000000000000334 0.0010154739783603513 7.1529533447092 10.0 10.0 10.0 10.0 10.0 10.0 10.0 10.0 0.0010 10.0 10.0 10.0 10.0 9.94965028713326 10.0 10.0 10.0 10.0 9.863001422413253 10.0 0.001000000000000334 10.0 10.0 10.0 7.33607330478024 0.15826507152401081 10.0 10.0 10.0 10.0 10.0 10.0 9.847889537601878 8.104303301918051 10.0 10.0 10.0 
10.0 2.190958149573429 0.0010 0.0010768554982791112 0.0010 0.0010 0.0010037267219049236 4.123150820960759 0.0010 0.0010 0.241885433098175 10.0 10.0 9.995778949092353 10.0 10.0 10.0 10.0 10.0 0.0010 10.0 10.0 8.121923969663136 9.983686318392106 10.0 10.0 10.0 10.0 10.0 9.998020291956754 10.0 0.0010 8.567858111466256 6.630445633937301 10.0 0.0010 7.452213743656401 10.0 6.822497669037699 10.0 10.0 10.0 9.996873102909696 10.0 8.739065595718893 7.593402182234451 10.0 9.99570376599493 
0.0010 10.0 0.0010 0.0010 0.0010 0.0011135926501956435 0.0010 5.426730199660448 0.0010 0.0020944375874349897 0.8026024898789516 9.513929614343041 9.797843545798107 9.936082454231427 10.0 9.968631831931184 9.895334138390384 9.448758320675209 10.0 0.0010 9.76507063762306 9.781172924898797 9.457978969626222 10.0 9.185145952370373 10.0 9.904694941622255 9.827063122143517 9.866032068129744 9.971180433502587 9.838313013430676 0.0010 9.508782577789395 10.0 9.912158142845147 10.0 0.0010 9.968844520773 9.47650598657765 9.942793600925116 9.378289940618938 9.938027293953175 10.0 10.0 9.62602146839761 9.51413215143508 10.0 10.0 
0.5386179153100521 0.0010 0.0010 0.0010 0.0010 0.0010 0.0010 0.0010 10.0 0.0010 0.019717336622904647 10.0 10.0 10.0 10.0 10.0 10.0 10.0 10.0 6.215673115253632 10.0 10.0 10.0 9.952877954318794 10.0 0.0010 10.0 10.0 10.0 10.0 10.0 10.0 10.0 10.0 10.0 4.279683522085114 10.0 10.0 10.0 10.0 10.0 10.0 10.0 10.0 10.0 10.0 10.0 10.0 
10.0 1.8423547027093201 0.0010 0.01002529825778507 0.0013797582936244846 0.0010163300986234152 0.0010 3.9792595299732536 0.0010 0.0028483472562825744 5.477411558654257 10.0 10.0 10.0 10.0 10.0 10.0 0.001000000000000334 10.0 0.0010 10.0 10.0 0.001000000000000334 10.0 10.0 10.0 10.0 10.0 10.0 10.0 10.0 0.0010 6.682133597486748 0.001000000000000334 10.0 0.001000000000000334 3.9571803644002053 10.0 0.001000000000000334 10.0 0.001000000000000334 10.0 10.0 10.0 6.547111090290182 5.220451278680256 10.0 10.0 
10.0 2.2101743854358373 0.0011045568859209128 0.0010648002167375646 0.002972001195626262 0.0010 0.0025395041116134166 4.006044363823892 0.0010 0.00851918861949861 1.504357082767299 9.461029917366119 9.999410640279113 10.0 9.959434571676706 9.99973864930057 9.99930973949968 9.659989981237153 9.065267879404704 0.2313347432207466 9.999311984045328 9.99944669134073 5.528034826460069 10.0 9.994360112134919 10.0 10.0 9.999308248689896 10.0 10.0 10.0 0.0010 0.0010 9.705225281478842 9.999306446310497 6.033007354711776 0.0010 9.999939428055312 9.70747107563745 9.999851631212257 9.836756876493105 9.999840992157576 9.999992365333664 9.981065573135925 0.0010 9.471879487657743 10.0 9.999812392174704 
10.0 1.3963026233224083 0.0010 0.0010 0.0010 0.009883662457680267 0.0010 3.045220771448796 0.0010 0.00901039377621771 4.720202723688056 7.027176908604791 9.76813064949397 10.0 7.226190454277481 10.0 9.76813064949397 4.759542777817061 10.0 0.0010 9.76813064949397 9.76813064949397 4.758612281017576 10.0 9.76813064949397 10.0 9.76813064949397 9.76813064949397 9.76813064949397 10.0 9.76813064949397 0.0010 0.0010 6.743321168456056 9.76813064949397 0.22452171644345953 1.0397954871444863 9.76813064949397 4.600247189338866 9.76813064949397 6.766697192197497 9.76813064949397 10.0 10.0 0.0010 3.5448412026542853 9.223096215089313 10.0 
10.0 0.560204811785215 0.029377835380722923 0.0013523036192357144 0.0010052895829250875 0.0010 0.0013788374752341508 0.9615475963244016 0.0010 0.0010 1.8849741564384783 4.3178671094105825 5.0005 8.155980556644094 5.0005 8.806889233509837 5.0005 6.70350795637833 8.447941995135269 0.3234052184522389 5.0005 5.0005 4.990782346941241 7.692432678484213 5.0005 10.0 5.0005 5.0005 5.0005 8.806741198604032 5.0005 0.0010 0.0010 0.8460080733969004 5.0005 0.0010 0.3854572155145837 6.683268854544537 0.0010 5.0005 6.04319363639296 5.0005 9.555415803889641 9.973685714642055 3.8827257008448726 0.0010 5.0005 8.589077643571295 
9.063866175220822 1.369519379514153 0.0010 0.0010 0.0010 0.0010 0.0010 3.741309001818681 0.0010 0.0010 0.0010 9.997883040939216 9.9999999825928 9.999999986821935 9.999999393634551 9.999995224637754 9.999999994826746 10.0 10.0 2.250627353183967 9.999999988589652 9.999999995113798 10.0 9.999999900357018 9.999999989706259 10.0 9.999999975529414 9.999999883758777 9.999999976744236 9.999997129802773 9.99999999431767 0.0010 9.996662635835701 9.99862785980395 9.999999969109046 0.0010 10.0 9.999997082346646 10.0 9.999999922086129 9.999999397087503 9.999999883298624 9.999999994964234 10.0 9.202614210925601 9.996699543882027 10.0 9.999993299871715 
0.5621946877411907 0.0016166809636923983 0.0010000052373660754 0.0010 0.0010000000196181164 0.0010000031160271492 0.0010000005073888224 0.0010 9.999383319036307 0.0010000001618944428 0.0010 9.99998837574354 10.0 10.0 10.0 10.0 9.999995355491924 9.970063919691608 10.0 7.333631666929696 10.0 10.0 9.998766297944789 9.941256023050244 10.0 0.0016166809636923983 9.999995277809521 10.0 10.0 10.0 9.999999201746844 9.999383319036307 9.994163688342915 10.0 10.0 4.77613366427282 9.999383319036307 10.0 9.98722968695417 10.0 9.990091625890612 9.999995387619233 10.0 9.999999998272733 9.999383319036307 9.999994321010531 9.999996703269783 10.0 
10.0 0.4129574155489406 0.01864220772441416 0.0010 0.0010040433025352469 0.0010041263077095412 0.001017757732127729 0.8452942721255106 0.006977924244379756 0.0011448504463740892 0.5769253252390645 3.0537663319166013 4.4286942095306365 9.4265039104917 4.7045074550230614 8.47593654889377 4.820348198942078 4.710325990498576 8.230789013840905 1.169628210707111 4.259582689991197 4.888627050044043 3.077486726756195 9.543425992037484 4.695221444230539 9.94945591291937 5.7855229778794035 4.515149373554267 5.150513235925879 8.759978525234596 5.098230536948638 0.04001396938340124 1.4231271846466367 0.10885254881514594 4.513374667007112 0.30607666432215286 0.7287426953654914 7.51162085924333 0.24279656630521362 3.925498929578688 4.166816309040163 4.445874553439098 9.627147698806244 9.994340781513644 1.98156883007423 0.9020068026392636 2.936933035489219 9.715451257744132 
9.631061903734544 0.8021124443212777 0.05975470741788923 0.003565400257995799 0.0011893153892451817 0.0010270076428609252 0.0013421402052774152 1.1809740621410614 0.0010 0.0010479381988748987 0.08880545909094528 1.0389186471242562 7.218250947781269 9.089128288877017 7.194730491033981 9.804251839870036 7.135156213909147 1.4205106835747006 7.897747100388707 0.6972091213347918 7.349019202861753 7.270641973032508 3.323215300586366 9.789099446660721 6.964576402718193 9.751384240612811 7.231753318984035 6.9422802931401435 6.95686678640946 9.914398409274051 6.936954295458983 0.0010 0.49637701568009707 1.932868459207271 7.233163594461112 0.5971061045346331 0.895134603952485 8.76211260360133 0.3983066569034541 5.82722168381824 5.5000457675218035 6.385380424087502 9.592946163944328 9.862231844738078 0.8765367728437945 0.6860160953091405 4.033703484004317 9.724546167097728 
10.0 1.7178931981258398 0.0012087349805871036 0.001089436292412236 0.0034644609144579737 0.001071755166511322 0.0028071928101853954 3.235858674522043 0.0010 0.010169447592392264 0.7783018242200823 9.61084247412111 9.9998570615532 10.0 9.999526163856844 10.0 9.999853859790585 9.514509264187362 8.896746330836773 0.4145848652912307 9.999950674448653 9.999888263970313 4.9876657056111755 9.999312858421295 9.999597400129574 10.0 9.999563168723249 10.0 9.999756105687378 10.0 9.999769236671735 0.0010 4.998744121749639 10.0 9.99994732160472 5.000500000000001 0.0010 9.999983390124774 9.562204691727525 10.0 9.51616411588344 9.999927525346274 10.0 9.973583532201104 4.99849387833162 8.96117652178419 10.0 10.0 
10.0 1.6919076935035238 0.0010 0.0010 0.0010 0.001587206781823214 0.0010 2.787940207658213 0.0010 0.0010412666056260433 2.7646279841346635 0.0010 10.0 10.0 10.0 10.0 10.0 4.102707692391628 3.718722781291837 0.0010 10.0 10.0 5.0005 10.0 10.0 10.0 10.0 10.0 10.0 10.0 10.0 0.0010 0.1589093928690284 0.0010 10.0 0.0010 0.0010 10.0 0.0010 10.0 1.3741479257091367 10.0 10.0 9.585715296255412 0.0010 0.0010 5.6424141683242945 10.0 
6.410323909593656 0.0010 0.0010 0.0010 0.001067134294878983 0.0010 0.0010 7.3198058184719414 10.0 0.0035730443623678025 9.385456863656628 10.0 10.0 10.0 10.0 10.0 10.0 10.0 10.0 9.50005 10.0 10.0 9.993804337089319 10.0 10.0 0.0010 10.0 10.0 10.0 10.0 10.0 10.0 10.0 10.0 10.0 7.54470275707774 10.0 10.0 10.0 10.0 10.0 10.0 10.0 10.0 10.0 10.0 10.0 10.0 
10.0 0.8087697331526184 0.0018248939962572637 0.001048291857937616 0.0010000152199719783 0.0010413889201699293 0.0010 1.3674630357329456 0.0010 0.0010122214615760456 0.8091879833612319 3.265918331907719 5.0005 9.830541643641197 4.9529152808874395 8.479239339180431 5.2097581509982955 4.125601855622434 8.24832153019231 0.7506477018977467 5.0005 5.000369950071055 2.6622793935933955 9.658151889989234 4.901989153444323 10.0 6.022051039959971 5.0005 5.0005 8.666747363371844 5.580780589626969 0.0010 1.3537221089840186 0.06251741017896872 5.0005 0.135466526494187 0.6719154588020262 7.588196930368952 0.00419534340878247 4.999793498794712 4.125601868233121 5.0005 9.744654244896543 9.892425996003578 1.7855980684751538 0.7182688497202339 4.995887923470501 9.842154234172376 
10.0 1.587460881448444 0.0010 0.0010 0.006081397993893427 0.0010056657578474714 0.003629255183809928 4.149068665875045 0.0010 0.019405706978507076 0.0010 10.0 10.0 10.0 9.231791292868222 10.0 10.0 9.133504612156255 7.574695624700622 0.24330438527548193 10.0 10.0 0.40616680387287785 10.0 10.0 10.0 10.0 10.0 10.0 10.0 10.0 0.0010 0.0010 10.0 10.0 6.940756066239507 0.8126544701118119 10.0 10.0 10.0 10.0 10.0 10.0 9.998024381951367 0.0010 10.0 10.0 10.0 
0.6205390738049473 10.0 0.0010 0.0022883756896609248 0.0016435744427431868 0.0010004530899639427 0.0014407649311600893 5.987122388494708 0.0010 0.0010060953693945191 2.243455070989964 9.864549956233244 10.0 9.992863487024113 9.971917249080123 10.0 10.0 9.566326838105743 9.841059071225754 0.0010 9.891019095526296 9.990473977914403 8.733796562207118 9.93834823499021 10.0 10.0 10.0 10.0 10.0 9.962498441964925 10.0 0.0010 7.729045243252664 9.864864643453023 10.0 0.0010 8.518236929340265 9.995115424948825 9.824818804002405 10.0 9.840205375767649 10.0 9.982186619476467 9.985961844179606 9.983843396205742 9.904787162193806 9.991240957877745 9.982082999135747 
0.9416357402323052 10.0 0.0011624404508247088 0.0025062743605456547 0.0010 0.001234332164892567 0.0010 6.222952425488663 0.0010 0.0010269083822515759 7.122043628611719 10.0 10.0 10.0 10.0 10.0 10.0 10.0 10.0 0.0010 10.0 10.0 10.0 10.0 9.937313160216961 10.0 10.0 10.0 10.0 9.849605479148206 10.0 0.0010 10.0 10.0 10.0 6.901048411968697 0.0010 10.0 10.0 10.0 10.0 10.0 10.0 9.845687290321194 7.818069604364911 10.0 10.0 10.0 
0.7975270501676055 0.0010 0.0010 0.0010 0.0010 0.0010 0.0010 0.0010 9.933485935230756 0.0010 7.586548150612257 10.0 10.0 10.0 10.0 10.0 10.0 10.0 10.0 0.6684865939742048 10.0 10.0 10.0 10.0 10.0 0.371090417215741 10.0 10.0 10.0 10.0 10.0 9.911925835574134 10.0 10.0 10.0 7.63424228161474 8.970629735833489 10.0 10.0 10.0 10.0 10.0 10.0 10.0 10.0 10.0 10.0 10.0 
10.0 3.25229403539712 0.0010 0.0013344315556541887 0.0010 0.0010 0.0010 5.457880669308529 0.0010 0.0010 0.0010 10.0 10.0 10.0 10.0 10.0 10.0 10.0 10.0 0.0010 10.0 10.0 10.0 10.0 10.0 10.0 10.0 10.0 10.0 10.0 10.0 0.0010 9.822561947273382 10.0 10.0 0.0010 8.991210030834086 10.0 9.969988609600323 10.0 10.0 10.0 10.0 10.0 10.0 10.0 10.0 10.0 
10.0 1.6490601678733157 0.0010 0.0010000187249225097 0.0010 0.0023882874755523508 0.010357560021361885 4.153209575509358 0.0010 0.0010 4.326820489943894 9.052149147163572 9.9939459163473 10.0 10.0 10.0 9.992934846801552 9.889180939087932 10.0 0.3501513313181944 9.993960493877267 9.994037308669697 10.0 9.999975734916585 9.98748088163211 10.0 9.98841892427028 10.0 10.0 10.0 10.0 0.0010 8.462218038383522 10.0 9.993453437716033 0.0010 10.0 10.0 9.989441926239495 10.0 10.0 10.0 10.0 9.950020644749323 7.967299205781643 9.718742071278957 10.0 10.0 
10.0 0.5767431941035062 0.029817038111309518 0.0013612762246079718 0.0010054243164470042 0.0010000000785162003 0.0013885192164139887 0.8598397753984823 0.0010 0.0010000000606502568 1.9423444313605833 4.08769551281965 4.787709304796641 8.107897394503418 4.787709304796641 8.77651043997246 4.787709304796641 6.619483895703466 8.40826550110905 0.027127337656809747 4.787709304796641 4.787709304796641 5.000471161583817 7.633678065899797 4.787709304796641 10.0 4.787709304796641 4.787722242093693 4.787709304796641 8.776358837735199 4.787709304796641 0.0010 0.0010 0.5274375139543401 4.787781219482159 0.010692448819884515 0.057604258649647466 6.598819287643513 0.0010 4.787722060964551 5.90852639749345 4.787709304796641 9.544095756654409 9.972908829628585 3.641474723204192 0.0010 4.787709304796641 8.553153027248067 
0.6867191935097876 0.0010 0.0024018680209245574 0.0010 0.0010 0.0010 0.0010002779486366908 0.0010 10.0 0.00105717278740967 2.3623380174302366 9.964840251236735 9.999999980542158 9.999999999964311 9.999975756874257 10.0 9.999999999863867 9.93570817877485 10.0 10.0 9.999999999829718 9.99999997865181 9.93570817877485 10.0 10.0 0.0010 9.999999998754575 9.99993758512009 9.999942194857118 10.0 9.999949603714768 10.0 9.93570817877485 9.99503903540743 9.999681453137264 2.3556022886131185 10.0 9.999973735521005 9.94343379835741 9.9999422464143 9.956411009081647 9.999999999745755 9.999999999698728 10.0 10.0 9.93570817877485 9.999950699701365 9.999999244160774 
10.0 2.135681204659903 0.0011107160425685677 0.0011172986995422653 0.0010 0.0010003441730780111 0.0010034509186832377 3.9586189016628066 0.0010 0.0010106114777791574 0.3615593423355632 10.0 10.0 9.99629412779225 10.0 9.996903096619183 10.0 10.0 10.0 0.0010 10.0 10.0 10.0 9.984715632042446 10.0 10.0 10.0 10.0 10.0 9.998508603062486 10.0 0.0010 9.997712296277633 10.0 10.0 0.0010 8.425852227160195 9.981711339149165 10.0 10.0 10.0 10.0 9.997595898737481 9.9996077570362 10.0 9.942711320858333 10.0 9.996452671173957 
0.8281230892549312 0.0010 0.0010 0.0010 0.0010 0.0010530259066202886 0.0010 0.0010 10.0 0.001018350004778722 6.070324370527664 10.0 10.0 10.0 10.0 10.0 9.999999822968118 10.0 10.0 0.4507903238332558 10.0 9.999682159178647 10.0 10.0 10.0 0.0010 10.0 10.0 10.0 10.0 10.0 10.0 10.0 9.999276188604988 10.0 2.1824168933974586 10.0 10.0 10.0 9.99902751406603 10.0 9.997307894861152 10.0 10.0 10.0 10.0 9.995901239610529 10.0 
10.0 1.9703803419225556 0.0011483622204919812 0.0010 0.0010 0.0010749971745133192 0.008777341526653394 4.008780024720165 0.0010 0.001068437886720128 0.0010 9.849570412122791 9.98470733807752 10.0 10.0 10.0 9.985008986973972 9.806648481350358 10.0 0.0010 10.0 9.98624200452741 7.913195908363113 10.0 9.98856475285186 10.0 9.985546691459854 10.0 9.98547685660768 10.0 9.983531543215058 0.0010 9.710589172353203 9.980412160654856 9.985912166763578 0.0010 7.9266222698238415 10.0 9.853067880611809 10.0 9.93454260955016 10.0 10.0 10.0 10.0 8.766066651193814 9.847439935496089 10.0 
0.17200268445968028 0.0010 0.0010 0.0010 0.0010 0.0010 0.0010053206211837066 0.0010 10.0 0.0010 1.0164428913386714 9.999957673707177 10.0 10.0 10.0 10.0 10.0 10.0 9.967248971955799 5.218846656691335 10.0 10.0 10.0 10.0 10.0 0.0010 10.0 10.0 10.0 10.0 10.0 10.0 10.0 10.0 10.0 5.897332800203596 9.853945249186543 10.0 10.0 9.710043194214423 10.0 10.0 10.0 10.0 10.0 10.0 10.0 10.0 
0.6419763057047104 0.0010 0.001028570550792938 0.0010005002886190036 0.0011334940580189441 0.0010000256211014917 0.0010 0.0010 9.97784679169082 0.0016173620262903972 1.0182191077387461 10.0 10.0 10.0 9.99999996472408 10.0 10.0 9.97784679169082 9.822029835121482 5.0005 10.0 10.0 9.97784679169082 9.99996249023221 10.0 0.02315320830918131 10.0 10.0 10.0 10.0 10.0 9.97784679169082 9.97784679169082 10.0 10.0 0.0010 9.98093158149772 9.999979402211173 10.0 9.994813430168932 10.0 10.0 9.999997827430256 10.0 9.919605964349293 10.0 9.99467658831033 9.99997869759203 
10.0 1.333979280042941 0.0010 0.003332144439714319 0.0010 0.0010 0.0010 3.0105061550417185 0.0010 0.00389994256344614 4.643464552854959 10.0 10.0 10.0 9.998830877745986 10.0 10.0 0.7633387720089351 4.28476788731139 0.0010 10.0 10.0 0.0010 9.843564843826513 10.0 10.0 10.0 10.0 10.0 10.0 10.0 0.0010 4.142914423799659 2.6040886408523987 10.0 5.6574682811737445 4.6527166846050365 10.0 2.6040886408523987 10.0 4.971770858564187 10.0 10.0 10.0 7.987057956025994 4.998267606346363 10.0 10.0 
0.8038795239015737 0.0010 0.0010 0.0011822069259591562 0.0010060088692929892 0.001003222683455478 0.0011166566980799068 0.0010 10.0 0.0010391023726763738 8.640175255880397 10.0 10.0 10.0 10.0 10.0 10.0 10.0 10.0 10.0 10.0 10.0 10.0 10.0 10.0 0.0010 10.0 10.0 10.0 10.0 10.0 10.0 10.0 10.0 10.0 8.640175255880397 10.0 10.0 10.0 10.0 10.0 10.0 10.0 9.998055850433968 10.0 10.0 10.0 10.0 
8.865101049897904 4.456324260928912 0.0010 0.0010 0.0010 0.0010 0.009907307222547039 5.853314656936204 0.0010 0.0010 0.3598559246075812 10.0 10.0 10.0 10.0 10.0 10.0 10.0 10.0 0.0010 10.0 10.0 10.0 10.0 10.0 10.0 10.0 10.0 10.0 10.0 10.0 0.0010 10.0 10.0 10.0 2.9028450225247724 5.831641379959974 10.0 10.0 10.0 10.0 10.0 10.0 10.0 10.0 10.0 10.0 10.0 
10.0 6.938769475818397 0.0010 0.0010 0.0010 0.0010376910852599674 0.0010 8.960427548834435 0.0010 0.002624304696230526 0.0010 10.0 10.0 10.0 10.0 10.0 10.0 10.0 10.0 0.0010 10.0 10.0 10.0 10.0 10.0 10.0 10.0 10.0 10.0 10.0 10.0 0.0010 9.846129210670004 10.0 10.0 0.0010 9.714987470880803 10.0 10.0 10.0 10.0 10.0 10.0 10.0 9.466620924111272 10.0 10.0 10.0 
6.514850528503703 0.0010 0.0010 0.0010 0.0010 0.0010 0.0010 7.397951350110896 10.0 0.0010 9.304107343538437 10.0 10.0 10.0 10.0 10.0 10.0 10.0 10.0 10.0 10.0 10.0 10.0 10.0 10.0 0.0010 10.0 10.0 10.0 10.0 10.0 10.0 10.0 10.0 10.0 9.832399344387808 10.0 10.0 10.0 10.0 10.0 10.0 10.0 10.0 10.0 10.0 10.0 10.0 
1.1345724351221378 10.0 0.0010 0.0010017205039440605 0.0010 0.0010 0.0010 5.667143641076676 0.0010 0.0010 6.481137327285283 10.0 10.0 10.0 10.0 9.913092578099327 10.0 10.0 10.0 0.0010 10.0 10.0 10.0 10.0 10.0 10.0 10.0 10.0 10.0 9.978746615842056 10.0 0.0010 10.0 9.920887527781455 10.0 10.0 0.0010 10.0 10.0 10.0 10.0 10.0 9.91610145036785 10.0 10.0 10.0 10.0 9.936785619679842 
7.337766157336128 1.0138041086271605 0.0015080321050617742 0.0016280586886205442 0.0010 0.0011002060462504076 0.0010725558975186512 2.548357415394076 0.0010 0.0010 1.3142884145836322 9.2813169461548 9.938922243500306 9.94066887675296 9.498442376506377 9.940541333220152 9.938885837745875 9.064422087534265 9.031933730606744 0.0010 9.938882962507034 9.938889815168183 9.064399162137434 9.70858462575797 9.941883013079286 10.0 9.937796095215575 9.938900305412911 9.938956382198622 9.996901222603098 9.938986666227636 0.0010 9.06506742321733 9.06506742321733 9.938888166918426 2.3964212622996683 8.245813157947369 9.863257461084975 9.032089781634404 9.941033102804964 9.064701844845889 9.938992885524216 9.970528896110414 9.954034016630832 9.06506742321733 9.06506742321733 9.951667644210472 9.94060805601365 
7.999414056806717 1.0357945357296532 0.0010 0.0011068878381479215 0.0010 0.0010 0.0010 2.634944470641179 0.0010 0.0010 0.0010 10.0 10.0 10.0 10.0 10.0 10.0 10.0 10.0 0.3124648925169664 10.0 10.0 10.0 10.0 10.0 10.0 10.0 10.0 10.0 10.0 10.0 0.0010 9.943531619263322 10.0 10.0 1.4625936649131899 9.677658090819975 10.0 9.990401240749607 10.0 10.0 10.0 10.0 10.0 10.0 9.999991346197147 10.0 10.0 
2.44700325766616 0.0010 0.0010 0.0010 0.0010 0.0010 0.0010 5.0005 9.46528190269357 0.0010 0.50095 9.999911983402944 10.0 10.0 10.0 10.0 10.0 10.0 10.0 8.556065453629211 10.0 10.0 9.999936501817318 10.0 10.0 0.5336043461703799 10.0 10.0 10.0 10.0 10.0 9.983100530675202 9.999897547978021 9.999901811227751 10.0 0.50095 9.981517784321891 10.0 9.999902895682881 9.99975210825856 9.999928252333868 9.999353021612263 10.0 10.0 9.987862871115457 9.999890167271632 9.999902472078379 10.0 
9.897663281731697 2.708379671188001 0.0011080170459886046 0.0010012314671193506 0.0010061789072494448 0.0010008880541280552 0.0011631598186751177 5.0005 0.0010 0.0010001130895103912 0.0010 9.996525102670228 10.0 9.999596111321393 9.999599324136684 9.755801165598081 10.0 9.99934883517949 9.999820350253382 0.0010 10.0 10.0 8.499426292778333 9.999358503072271 10.0 9.522594611001079 10.0 10.0 10.0 9.879506992517848 10.0 0.0010 9.99974281634967 9.676357122972824 10.0 7.9534864003421415 5.0005 9.999971433183438 9.999720695917858 10.0 9.836431117218785 10.0 9.764330452986417 9.999672172012207 7.260093421541084 9.999224522201835 10.0 9.772023279258066 
0.7927666829670441 0.0010 0.0010 0.0010 0.0010 0.0010 0.0010010013837067095 0.0010 10.0 0.0010 1.2621029749621955 10.0 10.0 10.0 10.0 10.0 10.0 10.0 10.0 5.852321503921033 10.0 10.0 10.0 9.735434457543604 10.0 0.0010 10.0 10.0 10.0 9.999519715707324 10.0 10.0 10.0 10.0 10.0 0.0010 10.0 10.0 10.0 10.0 10.0 10.0 9.999451474871751 10.0 10.0 10.0 10.0 10.0 
0.0010 10.0 0.0010 0.0010 0.0010 0.0010 0.0010 4.693339695867097 0.0010 0.0010 0.0010 10.0 9.946098022180001 10.0 9.951237754850876 10.0 9.946959215604753 10.0 10.0 0.0010 9.945375437207764 9.944150456355787 10.0 10.0 9.945887883937083 10.0 9.947590840755778 9.989985097435444 9.946145389370814 10.0 9.946674543564548 0.0010 10.0 10.0 9.946045895260575 0.0010 10.0 10.0 10.0 10.0 10.0 9.974958109746941 10.0 10.0 10.0 10.0 10.0 10.0 
0.06910876696200763 0.0010 0.0010 0.0010 0.0010 0.0010 0.0010 0.0010 10.0 0.0010 8.19639319269033 10.0 10.0 10.0 10.0 10.0 10.0 10.0 10.0 5.238687730048709 10.0 10.0 10.0 10.0 10.0 0.0010 10.0 10.0 10.0 10.0 10.0 10.0 10.0 10.0 10.0 2.7730917256678165 10.0 10.0 10.0 10.0 10.0 10.0 10.0 10.0 10.0 10.0 10.0 10.0 
1.234889883878182 10.0 0.0010 0.0029286673820960473 0.0010 0.0012836901685250642 0.0010 6.803671024761884 0.0010 0.0010345133255680377 5.241553506023171 10.0 10.0 10.0 10.0 10.0 10.0 10.0 10.0 5.8848532454986255 10.0 10.0 10.0 9.999047979272465 9.920934034843368 10.0 10.0 10.0 10.0 9.808390513609055 10.0 0.0010 10.0 10.0 10.0 7.10903065671812 0.0010 10.0 10.0 10.0 10.0 10.0 9.999997778003813 9.808446455820555 7.224248694022666 10.0 10.0 10.0 
0.12057819970338302 0.0010 0.0019378157182362754 0.001000107364404112 0.0011367324787648755 0.0010096246639897004 0.0010023864746217977 0.0010 10.0 0.001052261269611023 6.034100893664826 9.974882335206068 9.999990404280704 9.9999059045931 9.996147852275055 9.999820519720263 9.999989002123256 9.971746033509133 9.968421829841954 1.6476587183238887 9.99998444021647 9.999988761482571 9.944217820375677 9.999958258362385 9.999642362892635 0.0010 9.999999952367554 9.99999499443045 9.999995796011827 9.986386323945881 9.99999420564356 10.0 9.974882335206068 9.974882335206068 9.9999947604452 5.0005 10.0 9.999998663230656 9.967441647112087 9.999998749264282 9.974882335206068 9.999999953723496 9.999997450679952 9.99802179362339 9.7252142206153 9.986529556670842 9.999999940721723 9.999999939989866 
0.0010 10.0 0.0010 0.0011056233132566515 0.0011960234872651638 0.0010 0.0011256070396804972 5.957918195465868 0.0010 0.0010 0.0010 10.0 10.0 10.0 10.0 10.0 10.0 10.0 10.0 0.0010 10.0 10.0 10.0 9.928818812512041 10.0 10.0 10.0 10.0 10.0 10.0 10.0 0.0010 10.0 9.388595967121491 10.0 0.0010 0.0010 10.0 10.0 10.0 7.944639426777657 10.0 10.0 10.0 0.0010 9.326944200487706 10.0 10.0 
0.7007193057044812 0.0010 0.0010 0.0010 0.0010 0.0010 0.0010 0.0010 10.0 0.0010 0.5995704276430933 10.0 10.0 10.0 10.0 10.0 10.0 10.0 10.0 10.0 10.0 10.0 10.0 10.0 10.0 0.0010 10.0 10.0 10.0 10.0 10.0 10.0 10.0 10.0 10.0 0.0010 10.0 10.0 10.0 10.0 10.0 10.0 10.0 10.0 10.0 10.0 10.0 10.0 
0.6668896048466783 0.001154001362279061 0.0010 0.0010 0.0010 0.0010 0.0010045699859014567 0.0010 9.999261718409247 0.0010 10.0 10.0 10.0 9.997181352113857 9.999481508596679 9.99979951611175 10.0 9.999307482924063 9.999291267475293 10.0 10.0 9.99202893714387 9.999273168357398 9.999445198058744 10.0 0.0010 10.0 10.0 10.0 10.0 10.0 9.999261718409983 9.999319317377758 9.86548836449477 10.0 4.08822727067336 9.997789351602593 9.999799172241316 9.99927529283731 9.964181752183539 9.999275378295003 9.901667925681062 9.9999579491561 10.0 9.981705714766244 9.999275303250133 9.858852584243234 9.99993382740385 
10.0 1.5891721220574477 0.0010 0.0010 0.001000234267884188 0.001000105636863933 0.010913723555050233 3.9385474866181034 0.0010 0.0010007524808694358 0.0010 9.797321550842572 10.0 10.0 10.0 10.0 10.0 9.461502789806712 10.0 0.0010 10.0 10.0 9.225439601040135 10.0 10.0 10.0 10.0 10.0 10.0 10.0 10.0 0.0010 9.884017785231928 9.873799472796028 10.0 4.154432432315177 5.590021566553353 10.0 9.831711274578446 10.0 9.672568155382363 10.0 10.0 10.0 10.0 9.76741221172415 9.781234038489103 10.0 
0.760239624888359 0.006402435786817668 0.0017809256507279147 0.0010636299425652528 0.0010250757867214695 0.001000883889325023 0.001006835831971647 0.0010 9.96269479629001 0.001001741986592029 6.706585477277752 9.96269479629001 9.993506369534842 9.995210729583537 9.962682226668019 9.999961999455723 9.999990575947383 9.96269479629001 9.96269479629001 3.0841317282772054 9.99998150327945 9.999989941464998 9.96269479629001 9.96269479629001 10.0 0.03830520370998851 9.992762231703487 9.962662427203954 9.999950826602069 9.990001021499657 9.999948187765476 9.96269479629001 9.96269479629001 9.96269479629001 9.988622063365515 0.022153861129713303 9.976077344097034 9.99597259443777 9.96269479629001 9.978739927374125 9.960778656731259 9.96269479629001 9.998631742492782 10.0 9.965803205310998 9.96269479629001 9.962669241935824 9.99471964268876 
7.012905973494433 0.9892776020646235 0.0010 0.0011013602614679153 0.0010 0.0010 0.0010 2.627565451646306 0.0010 0.0010 0.8319941314147254 10.0 10.0 10.0 10.0 10.0 10.0 10.0 9.964413523785558 0.0010 10.0 10.0 10.0 10.0 10.0 10.0 10.0 10.0 10.0 10.0 10.0 0.0010 10.0 10.0 10.0 2.5344174926303014 9.135756270295317 10.0 10.0 10.0 10.0 10.0 10.0 10.0 10.0 10.0 10.0 10.0 
10.0 3.770283681501151 0.0024686296455324313 0.0010 0.0010 0.0010 0.001486045865360435 6.235162542453289 0.001000000000000334 0.0010 0.0010 9.82891370996884 10.0 10.0 9.943226171996228 10.0 9.989352046505246 9.965802352992357 9.950599089504658 0.0010 9.991551237793757 9.919659286283741 10.0 9.925917009431686 10.0 9.765654303889944 9.983575113235679 9.956082860652852 10.0 10.0 9.983141212917092 0.001000000000000334 10.0 9.828632722160435 9.99341671669164 8.152908009168994 4.927824241204989 10.0 9.874233418907938 9.975461213561479 9.86491005404193 9.928692787677647 10.0 9.99897129162729 10.0 10.0 9.731801246861181 10.0 
0.7221726562189242 0.0010 0.0010 0.0010 0.0010 0.0010 0.0010 0.0010 10.0 0.0010 2.3256292029613297 10.0 10.0 10.0 10.0 10.0 10.0 10.0 10.0 5.508513991161069 10.0 10.0 10.0 9.654805097974451 10.0 0.0010 10.0 10.0 10.0 9.999752487982038 10.0 10.0 10.0 10.0 10.0 0.0010 10.0 10.0 10.0 10.0 10.0 10.0 10.0 9.9999859754961 10.0 10.0 10.0 10.0 
10.0 8.044505259573832 0.0010 0.0010 0.0010 0.0010 0.0010 8.743493733072382 0.0010 0.0029492184759142177 0.0010 10.0 10.0 10.0 10.0 10.0 10.0 10.0 10.0 0.0010 10.0 10.0 10.0 10.0 10.0 10.0 10.0 10.0 10.0 10.0 10.0 0.0010 10.0 10.0 10.0 0.0010 9.351243984405974 10.0 10.0 10.0 10.0 10.0 10.0 10.0 9.862863867751132 10.0 10.0 10.0 
10.0 0.6805225089844773 0.03816165978355417 0.0010 0.0010 0.0010 0.0010 1.0414298333157292 0.0010 0.0010885483930360366 0.0010 0.012978491322201968 5.174651637032286 8.651968439383545 6.059145724710759 8.696337734231543 6.098039603705988 5.8209278104775635 7.653092647693195 1.4125975296119453 5.71216587986695 4.160240084580023 3.3220232962569214 5.795484989641642 5.841585808698515 10.0 4.720704476065517 3.418698649113652 6.728740790116902 8.57154800284866 7.121347870596356 0.0010 0.31738561039748947 0.4195292821850984 4.914355151751893 0.03235214664779851 2.4966182836461464 8.72509019810156 2.2262945606123727 2.62847421467625 8.035008620759632 1.4069099913559446 8.781570179112192 9.999723604139971 0.0010 0.0010 0.0010 8.812536328564798 
0.1340819637894004 0.0010 0.0010 0.0010 0.0010 0.0010 0.0010 0.0010 10.0 0.0010 9.654776199239407 10.0 10.0 10.0 10.0 10.0 10.0 9.73915280153278 10.0 0.0010 10.0 10.0 10.0 10.0 10.0 0.0010 10.0 10.0 10.0 10.0 10.0 10.0 10.0 10.0 10.0 9.27398604849962 10.0 10.0 10.0 10.0 10.0 10.0 10.0 10.0 10.0 10.0 10.0 10.0 
10.0 0.7953087636471123 0.0010 0.0010 0.0011073742171628569 0.002095378486421604 0.0010030773959671334 1.167223349048345 0.0010 0.0013101635741182595 1.2951374878980166 2.429302093671196 10.0 10.0 10.0 10.0 10.0 0.0010 0.0010 0.0010 10.0 10.0 0.0010 10.0 10.0 10.0 10.0 10.0 10.0 10.0 10.0 0.0010 1.0969875663468542 0.0010 10.0 0.21909937790628842 0.3474408693407067 10.0 0.0010 10.0 0.0010 10.0 10.0 9.339223443575985 2.252300615425601 0.0010 10.0 10.0 
2.512555145879497 0.0010452971870599636 0.0010004006371320164 0.001007785573606951 0.0010076919115458748 0.00106484399218037 0.0010010645920721212 4.971596529592199 9.606965486135344 0.001035708281287886 6.722356215619349 9.998460070098167 9.992287401114831 9.999987183400545 9.9972126759775 9.999689541975023 9.999947604110442 9.99773545105409 9.998409136891325 1.5362547935299635 9.999934088672006 9.99153787725372 9.998269246030468 9.99621139199077 9.99993403978319 0.14606156981989923 9.999507673674053 9.999755570323355 9.99530119214818 9.99946906092647 9.999970098692378 9.606964731219716 9.998096331026979 9.998240738024675 9.999895330392308 5.51549028178143 9.998335284412777 9.99930661128571 9.99815973116259 9.999385776560569 9.998273889462018 9.999896029483414 9.999832452661606 9.999926017280009 9.998212083291525 9.998187441419367 9.989438091924077 9.999453031150487 
7.045025505747006 0.0010 0.0010 0.0010 0.001053412680805426 0.0010000873566082496 0.0010 9.500921789867068 9.811821005770046 0.002348644251905693 7.085566755338231 9.992484382550836 10.0 10.0 10.0 10.0 9.999800997791821 10.0 10.0 10.0 9.999555557027044 9.99940235952693 9.996778467560974 10.0 9.999426411993777 0.192289797115119 10.0 9.998951510270961 10.0 9.999382178859905 10.0 9.877858863101189 10.0 10.0 10.0 8.541215295873634 9.692887014785269 10.0 10.0 10.0 10.0 9.999777154815005 10.0 10.0 9.98740699565004 10.0 9.994157792849343 10.0 
6.692553048488509 0.0010 0.0010 0.0010 0.0010 0.0010 0.0014104337169282524 7.434900219113307 10.0 0.0010907810921505538 9.671549979092715 10.0 10.0 10.0 10.0 10.0 10.0 10.0 10.0 10.0 10.0 10.0 10.0 10.0 10.0 0.0010 10.0 10.0 10.0 10.0 10.0 10.0 10.0 10.0 10.0 10.0 10.0 10.0 10.0 10.0 10.0 10.0 10.0 10.0 10.0 10.0 10.0 10.0 
10.0 1.453609064190987 0.0010 0.0010 0.0010 0.0010 0.0010 2.881068920694051 0.0010 0.0010691867440092164 3.2496470657894942 4.6828198967507735 9.27520414613435 10.0 9.564595326203701 10.0 9.652692876779568 1.9836180242649908 10.0 0.0010 9.53131986470259 9.586158111687986 1.020529322188974 10.0 9.530274399045961 10.0 9.25599427748298 7.566333560185189 9.584991441649803 9.433067518213983 10.0 0.0010 0.9263266155204376 7.283008600674334 9.117174824974924 6.5970326787220035 6.021076691008955 10.0 6.649652840094817 8.22566382217652 8.335264613618099 7.552854195567543 10.0 10.0 4.229209080835146 6.047157398623002 6.393691884866899 10.0 
10.0 1.7949623860603252 0.012881974290214936 0.0024481820998010985 0.0013317919596918433 0.0017151330058307367 0.00363485937753668 3.195205005570007 0.0010 0.0010 0.0010 1.1106398211467972 9.881429897103637 9.956829123255698 9.987184241038722 9.793914090456898 9.85894996238858 0.7121576456764607 0.0010 0.0010 9.880888876371552 9.878808595813457 0.7046314401358194 9.734713975509129 9.7422994829651 10.0 9.874646231375158 9.783652141734835 9.879608479007999 9.744999970991165 9.837793759498402 0.0010 0.0010 0.74451471118434 9.860324110037036 0.0010 0.6668803379593267 9.666397792930496 0.742325402284024 9.873390840293457 0.7549743345812985 9.861788788775737 9.997311868152241 9.593031588237192 0.6668803379593267 0.7485648171250401 9.86192686502432 9.763956591905128 
0.32668528952913056 0.0010 0.0010317719055469745 0.001162143336545761 0.0010 0.0010 0.0010945981686525123 0.0010 10.0 0.0010103925580680333 4.608474182858852 10.0 10.0 9.987708510869991 10.0 10.0 10.0 10.0 10.0 0.0010 10.0 9.998913475695733 9.99945560465064 9.952802426263386 10.0 0.0010 9.996400056724239 9.995545294160857 10.0 10.0 9.995528256059865 10.0 10.0 10.0 10.0 3.6635776708031056 10.0 9.997217185810156 10.0 10.0 10.0 10.0 10.0 9.992836307868615 10.0 10.0 10.0 10.0 
10.0 5.000500000000001 0.0010 0.0010 0.0021066464592169308 0.0010 0.0010 6.5401760524687464 0.0010 0.0010 0.0010 10.0 9.935163389477875 10.0 10.0 10.0 10.0 9.998811064014731 10.0 0.0010 10.0 10.0 9.998532844135388 10.0 10.0 10.0 10.0 10.0 10.0 10.0 9.831099157580521 0.0010 10.0 10.0 10.0 0.0010 6.579028398900195 10.0 6.720502185471369 10.0 10.0 10.0 10.0 10.0 0.0010 8.826160505243205 10.0 10.0 
10.0 2.178005646227288 0.0011984312309178402 0.0010 0.0010 0.0011319977571187933 0.014763775608395325 5.000500000000001 0.0010 0.0011528311412247996 0.24888892870404355 9.781630166624275 10.0 10.0 10.0 10.0 10.0 9.668776541412374 10.0 0.27706908174604283 10.0 10.0 6.319223923598742 10.0 10.0 10.0 10.0 10.0 10.0 10.0 10.0 0.0010 9.487772427973756 10.0 10.0 0.24398212752521967 6.648980235968617 10.0 9.786622465823672 10.0 9.907298689664582 10.0 10.0 10.0 10.0 7.864276735049582 9.76674896921165 10.0 
0.18668661816235016 0.0010 0.0010 0.0010 0.0010 0.0010 0.0010 0.0010 10.0 0.0010 0.6466534321099964 10.0 10.0 10.0 10.0 10.0 10.0 9.99312630736469 10.0 0.7091746870589839 10.0 10.0 10.0 10.0 10.0 0.0010 10.0 10.0 10.0 10.0 10.0 10.0 10.0 10.0 10.0 0.0010 10.0 10.0 10.0 10.0 10.0 10.0 10.0 10.0 10.0 10.0 10.0 10.0 
10.0 0.8248455015348151 0.013349573448489718 0.003202176602642803 0.0010 0.0010 0.0010 1.5105600979254148 0.0010 0.0012598274010419289 1.2194308944584982 3.64397622054427 5.136745896963317 9.69248574810572 5.387629382249638 8.773895746178283 5.506701976548729 5.0005 8.112642301736365 1.0983071213279993 4.977566431835428 5.555315253391806 3.1418048983776394 9.445567524730418 5.395311869487475 10.0 6.373673291427644 5.244302389090074 5.845482334578676 8.912209308383252 5.832982013273005 0.30053039808035376 1.886942464299881 0.9992202050963575 5.218723483455227 1.22415772074969 1.488249364758151 7.908221872812419 1.177637209762557 4.668425814906669 4.6448972357312135 5.163497323843309 9.693509998574704 10.0 2.6511450883765773 1.103663739104063 3.4914716292514476 9.781339017326793 
6.416526608011043 10.0 0.0010040558590109167 0.0010 0.001009964605368644 0.0010 0.0010 10.0 0.0010 0.0010039832957893869 0.0010 10.0 9.99614148715629 9.999321480628376 9.983782180096057 10.0 9.996960415120025 9.935880737414863 9.935880737414863 8.864620341538838 9.99672584620386 9.996835990674281 10.0 9.968638692019661 10.0 9.68951174643917 9.996629267462268 10.0 9.997645649914986 10.0 9.99872892589467 0.0010 10.0 10.0 9.995813992139322 10.0 9.497759955931842 9.998847660236514 10.0 10.0 9.935880737414863 10.0 9.999455684978733 10.0 10.0 10.0 10.0 10.0 
0.9399079015127837 9.377558799698264 0.004963779318376929 0.0010 0.0010 0.0010 0.0010 5.695235259156592 0.0010 0.0010 2.3070141224040737 10.0 10.0 9.976969186464325 10.0 10.0 10.0 9.744295936248264 10.0 0.0010 10.0 10.0 9.93137936983839 10.0 10.0 10.0 10.0 10.0 10.0 10.0 9.812627005504206 0.0010 7.942553477683721 10.0 10.0 8.180672156140062 0.0010 9.979915672409684 10.0 10.0 9.97880747790174 10.0 10.0 10.0 3.308396195309319 10.0 10.0 9.979169634860984 
10.0 1.4757167349564702 0.01664134076461264 0.0010410471739333588 0.001234652490229721 0.001018156953474749 0.0010047908917953448 2.6622632085841125 0.0010 0.0023401470929918797 4.898979384132553 9.51452760281395 9.864685967178833 9.807294240986769 8.95923021462448 9.22199087584068 9.918406960255266 0.0010 3.705767165061878 0.10103069377339535 9.900056373014975 9.908744474204866 0.0010 9.792474574214506 9.911318760792863 10.0 9.866432245396432 9.626400680614406 9.609156087426841 9.936515543868964 9.965584286844855 0.0010 4.936414505814562 0.0010 9.843864404011583 4.082426632377584 3.3960347722333317 9.645204571767273 1.0233832207829088 9.722346420486668 0.0010 9.625516486277839 9.918506321954856 9.979318252975304 5.738618270943223 1.9143487524515326 9.51452760281395 10.0 
4.148871425413418 7.765087794216985 0.0010 0.0010 0.0025690475518879686 0.0010000000317577928 0.0010 7.236467248084493 0.0010 0.0016705536279728941 8.301805039708926 10.0 10.0 10.0 10.0 10.0 10.0 10.0 10.0 8.52497351658892 10.0 10.0 10.0 10.0 10.0 10.0 10.0 10.0 10.0 10.0 10.0 0.0010 9.965358987482546 10.0 10.0 5.055299808311612 7.276197986995983 10.0 10.0 10.0 10.0 10.0 10.0 9.999913558080706 9.49600990336429 10.0 10.0 10.0 
2.429418126907894 10.0 0.001894651788470504 0.0010444542667186738 0.0010003368876079681 0.001000052018479107 0.0021867072084171307 7.802593599117802 0.0010 0.0040226780941386864 1.5179143440208143 9.999618402718035 9.999914805485371 9.995152067538655 9.99988551799786 9.999954301289684 9.99991257845423 9.943062011834433 9.999824696367645 3.449500564441886 9.999476257825437 9.999872337392322 9.999515006661737 9.999880930712985 9.937643913359025 10.0 9.999914170711477 9.999909862981232 9.999278210353298 9.963783720778135 9.881935569785123 0.0010 9.75106945580704 9.999607459308173 9.996798949696034 6.97334318408696 0.0010 9.99583686788207 9.99955552611846 9.999885297688296 9.996149336375588 9.999910665258223 9.999999684597368 9.839403320902019 10.0 9.99957735005315 9.999772573146046 9.995247359306688 
0.0010 0.0010 0.004425454257629897 0.0010 0.0010 0.0010 0.0010 3.034774231481693 10.0 0.0010 10.0 10.0 10.0 10.0 10.0 10.0 10.0 10.0 10.0 10.0 10.0 10.0 10.0 10.0 10.0 0.0010 10.0 10.0 10.0 10.0 10.0 10.0 10.0 10.0 10.0 10.0 10.0 10.0 10.0 10.0 10.0 10.0 10.0 10.0 10.0 10.0 10.0 10.0 
0.7898639587077552 0.0010 0.0010 0.0010 0.0010 0.0010 0.0010 0.0010 10.0 0.0010 10.0 10.0 10.0 10.0 10.0 10.0 10.0 10.0 10.0 0.0010 10.0 10.0 10.0 10.0 10.0 0.0010 10.0 10.0 10.0 10.0 10.0 10.0 10.0 10.0 10.0 10.0 10.0 10.0 10.0 10.0 10.0 10.0 9.607566329913611 10.0 9.949867119953991 10.0 10.0 10.0 
7.422361513017893 10.0 0.0010 0.001057351030676606 0.0010093532939382808 0.0010 0.0010 10.0 0.0010 0.0010 0.0010 10.0 10.0 9.991052662559964 9.995179429987065 10.0 10.0 9.592844818966949 10.0 2.795205486429356 10.0 10.0 9.542140005479428 10.0 10.0 10.0 10.0 10.0 10.0 10.0 10.0 0.0010 9.765293168471878 10.0 10.0 0.0010 10.0 10.0 9.771777358608034 10.0 9.885723683338222 10.0 10.0 10.0 9.242739932777676 9.830458245786327 10.0 10.0 
4.184542915526863 0.0010 0.0010 0.0010 0.0010 0.0010180831885001687 0.0010 5.644950439893201 10.0 0.0010 5.037101997267876 10.0 10.0 10.0 10.0 10.0 10.0 10.0 10.0 10.0 10.0 10.0 10.0 10.0 10.0 0.0010 10.0 10.0 10.0 10.0 10.0 10.0 10.0 10.0 10.0 0.0010 10.0 10.0 10.0 10.0 10.0 10.0 10.0 9.999816395214188 10.0 10.0 10.0 10.0 
0.2155907410577214 0.0010 0.0010 0.0010 0.0010 0.0010 0.0010 0.0010 10.0 0.0010 4.65926531461644 10.0 10.0 10.0 10.0 10.0 10.0 10.0 10.0 1.1590419201433253 10.0 10.0 10.0 10.0 10.0 0.0010 10.0 10.0 10.0 10.0 10.0 10.0 10.0 10.0 10.0 3.74483358817879 10.0 10.0 10.0 10.0 10.0 10.0 10.0 9.978538901884743 9.979148376121474 9.788669446895021 10.0 10.0 
6.725661505916185 0.0010 0.0010 0.0010 0.002622265579244062 0.0010502270890376548 0.0014494330328725597 8.481988465759876 10.0 0.0010 8.03333564232721 10.0 10.0 10.0 10.0 10.0 10.0 10.0 10.0 8.215867464279036 10.0 10.0 10.0 10.0 10.0 0.2889509342166603 10.0 10.0 10.0 10.0 10.0 10.0 10.0 10.0 10.0 8.729108400581643 10.0 10.0 10.0 10.0 10.0 10.0 10.0 10.0 10.0 10.0 10.0 10.0 
0.49678992183904 0.0010 0.0010 0.0010 0.0010 0.0010 0.0010 0.0010 9.279993328386988 0.0010 7.792935558512943 10.0 10.0 10.0 10.0 10.0 10.0 10.0 10.0 1.368242107409686 10.0 10.0 10.0 10.0 10.0 0.7160791529546935 10.0 10.0 10.0 10.0 10.0 10.0 10.0 10.0 10.0 5.079377529939919 10.0 10.0 10.0 10.0 10.0 10.0 10.0 10.0 10.0 10.0 10.0 10.0 
10.0 0.2441800127705891 0.010663270935498171 0.0023715474928915543 0.0010 0.0010 0.0010 0.0010 0.06602517801827755 0.0010 1.7878270964616219 0.06669550491653187 0.08004464474713568 6.508797452634406 0.0010 6.271963376891504 0.1565178567239034 9.849402810009934 10.0 3.7888275943227705 0.15771499487398533 0.14343810608321306 10.0 6.197559461444108 0.15720497504365127 9.559542734189193 0.40183567860356995 0.13912970234739763 0.15829073017343198 6.273882870142543 0.15672701114631415 2.5030707617143673 0.0010 0.0010 0.1512204120965297 0.6704363724303541 0.11084920354022731 4.173178178925406 0.0010 0.17422606461401102 4.928381227195804 0.17333201870344173 6.310889649398655 9.989211782421917 0.5930874200228269 0.0010 0.07085779362049038 6.320265414202259 
0.0010 0.0010 0.0010 0.0010 0.0010 0.0010028890278090219 0.001004132670821427 2.4848719242324084 10.0 0.0010160424810127752 0.2247573294949543 10.0 10.0 10.0 10.0 10.0 10.0 10.0 10.0 8.521746941991005 10.0 10.0 10.0 10.0 10.0 0.0010 10.0 10.0 10.0 10.0 10.0 10.0 10.0 10.0 10.0 10.0 10.0 10.0 10.0 10.0 10.0 10.0 10.0 9.99970540562078 10.0 10.0 10.0 10.0 
5.783159914450678 9.826698231824029 0.0010 0.0010027652937079638 0.001010011161229045 0.0010 0.0010 9.656406705105976 0.0010 0.0010 3.9162587798064568 9.996286883156067 9.999961788741453 9.999980211013026 9.868845067943624 10.0 9.99865714859097 9.996127663804508 9.996127663804508 10.0 9.999956629645501 9.99598319240717 9.985953350814325 9.9148340202496 9.999977022762227 10.0 9.995336877258662 9.999953316203849 10.0 10.0 9.999402358329538 0.0010 9.996127663804508 9.996127663804508 9.999954050170599 7.519365463453381 10.0 9.997348156853505 10.0 9.970441881354908 9.996127663804508 9.99827615034559 9.999975263379211 9.999705934373752 10.0 9.999491806089901 9.988977511392644 10.0 
3.2085589215249 0.0010 0.0012976412162459946 0.0010 0.0010 0.0010 0.0010 5.650998108355046 8.69662557563378 0.0010 7.415967931850499 10.0 10.0 10.0 10.0 10.0 10.0 10.0 10.0 10.0 10.0 10.0 10.0 10.0 10.0 1.3043744243662232 10.0 10.0 10.0 10.0 10.0 8.69662557563378 10.0 10.0 10.0 1.3773913377567535 10.0 10.0 10.0 10.0 10.0 10.0 10.0 10.0 10.0 10.0 10.0 10.0 
10.0 1.7403082635000158 0.0010 0.001238195124926508 0.002350357636809854 0.001773451993515633 0.0018592281040675312 4.672486136355115 0.0010 0.005812248038742868 2.2616778754185622 8.436336194725019 9.760774400122862 10.0 9.008500203173572 10.0 10.0 7.8595126644210165 7.410515975197276 0.4662174226878375 9.827911114664207 9.79188371998692 5.389531937150089 10.0 10.0 10.0 9.818104559096223 9.817276710650901 10.0 9.910929411587855 10.0 0.0010 0.18652064378036393 8.169003434738043 10.0 7.787583714829027 2.356047022072607 10.0 7.737435608621437 10.0 7.760728218240697 10.0 9.965827150886582 9.985555714694504 0.18550807787786194 8.638480346776063 8.602035571230537 9.95500928472874 
0.5378059326619953 0.0010 0.0010 0.0010 0.0010 0.0010 0.0010 0.0010 9.463194067338005 0.0010 6.709485950033393 10.0 10.0 10.0 10.0 10.0 10.0 10.0 10.0 1.8848696787336188 10.0 10.0 10.0 10.0 10.0 0.5378059326619953 10.0 10.0 10.0 10.0 10.0 10.0 10.0 10.0 10.0 5.598692092867172 10.0 10.0 10.0 10.0 10.0 10.0 10.0 10.0 10.0 10.0 10.0 10.0 
0.8575466292211388 0.0010 0.0010 0.0010 0.0010038657314640383 0.0010260637313611008 0.0010 0.0010 10.0 0.0010 5.406628717611463 10.0 10.0 10.0 10.0 10.0 10.0 10.0 10.0 10.0 10.0 10.0 10.0 10.0 10.0 0.0010 10.0 10.0 10.0 10.0 10.0 10.0 10.0 10.0 10.0 5.406414451966314 10.0 10.0 10.0 10.0 10.0 10.0 10.0 9.999285104941686 10.0 10.0 10.0 10.0 
10.0 2.4963942730199618 0.0010 0.0010 0.0010 0.0010 0.0010 5.144228115121447 0.0010 0.0010308111343774857 0.6798571037380401 10.0 9.91760736212043 10.0 9.917375271440049 9.842228186265285 9.918231133369753 9.891811228155884 10.0 0.0010 9.912903845866934 10.0 7.9736489520466876 10.0 9.927209783581658 10.0 10.0 10.0 9.9244688131543 9.922846879811996 10.0 0.0010 10.0 9.499207701554436 9.915583856546133 8.499381737528326 0.8052861737782671 10.0 9.912996412801116 10.0 9.882266305158637 10.0 9.848621221286862 10.0 10.0 9.891761495259694 9.901578686972838 9.853583025165467 
0.0010 0.0010 0.0010010833621763781 0.0010 0.0010 0.0010 0.001025140226979384 5.255254212755162 9.720704183335476 0.0010 0.0010 9.998871144808966 9.995619074495798 9.997507310943657 9.999799103415265 9.996838162496212 9.995616955589016 10.0 10.0 9.751808047883518 9.99972837213027 10.0 10.0 10.0 9.995608416012457 0.2781965822705395 9.997113469888195 9.99561105023506 9.995608093239133 9.996804123550039 9.995606842936832 9.720765992072614 9.998987717418597 9.999256903731629 9.995618693341683 0.0010 10.0 9.996623704380793 9.999316982203965 9.929275773395045 10.0 9.996561130907388 9.997030557756734 10.0 10.0 9.998961185525276 9.924930570258995 10.0 
5.28813342994431 0.0010 0.0010 0.0010 0.0010431229563557557 0.001000959702046646 0.0010009446070824912 6.765557315005596 10.0 0.0011832810419339453 7.0711152661994685 9.995480062336028 10.0 10.0 9.999895308021836 9.999943890281905 9.999666814778065 9.993364862807896 9.997454365942346 8.601455609555263 9.999514931068614 9.99961613735062 9.98765880260565 9.999940786665686 9.999585839543547 0.0010 9.999578569796228 9.999443155905677 9.99957280708274 10.0 10.0 10.0 9.993321815879135 9.9954219451661 9.999570755988321 5.19964878948644 10.0 9.999819654382081 9.994738548441354 9.99869900002505 9.995644244479106 9.996803251498571 9.999933776201765 9.999966764687422 10.0 10.0 9.995536338597217 9.999939909567336 
0.0010 0.0010 0.0010 0.0010 0.0010 0.0010 0.0010 1.7231861973758962 10.0 0.0010 10.0 10.0 10.0 10.0 10.0 10.0 10.0 10.0 10.0 10.0 10.0 10.0 10.0 10.0 10.0 0.0010 10.0 10.0 10.0 10.0 10.0 10.0 10.0 10.0 10.0 10.0 10.0 10.0 10.0 10.0 10.0 10.0 10.0 10.0 10.0 10.0 10.0 10.0 
10.0 5.7924502457376965 0.0010 0.0010 0.0010 0.0010372030689179898 0.0010 7.860656162180289 0.0010 0.0014428633012752129 0.0010 10.0 10.0 10.0 10.0 10.0 10.0 10.0 10.0 0.0010 10.0 10.0 10.0 10.0 10.0 10.0 10.0 10.0 10.0 10.0 10.0 0.0010 10.0 10.0 10.0 0.0010 10.0 10.0 10.0 10.0 10.0 10.0 10.0 9.992350763516885 10.0 10.0 10.0 10.0 
1.5355868944192874 0.0010 0.0013351812545420807 0.0010 0.0011598884872457398 0.0010 0.0010 5.411562017296189 10.0 0.0010 7.157245747552457 10.0 10.0 10.0 10.0 10.0 10.0 10.0 10.0 0.0010 10.0 10.0 10.0 10.0 10.0 0.0010 10.0 10.0 10.0 10.0 10.0 10.0 10.0 10.0 10.0 7.281152056684789 10.0 10.0 10.0 10.0 10.0 10.0 10.0 10.0 8.913152561384493 10.0 10.0 10.0 
10.0 4.956108276673356 0.0010 0.0010 0.0010 0.0010 0.0010 6.397506864108789 0.0010 0.0010 0.0010 9.957426475205628 10.0 10.0 10.0 10.0 10.0 9.80460787702573 10.0 1.2981818448076046 10.0 10.0 10.0 10.0 10.0 10.0 10.0 10.0 10.0 10.0 10.0 0.0010 9.932139765766658 9.950096618277401 10.0 0.0010 9.724723265532488 10.0 9.878413903319245 10.0 10.0 10.0 10.0 10.0 10.0 9.962968959835962 10.0 10.0 
0.0010 0.0010 0.0010 0.0010 0.0010 0.0010 0.0010 3.751995545104247 10.0 0.001007804330966057 1.5620446235679624 10.0 10.0 10.0 10.0 10.0 10.0 10.0 9.999280189352346 0.0010 10.0 9.997401311366579 10.0 9.999999793369978 10.0 0.0010 10.0 10.0 10.0 10.0 10.0 10.0 10.0 10.0 10.0 0.5430281029740076 10.0 10.0 10.0 10.0 10.0 10.0 10.0 10.0 10.0 10.0 9.983681253036767 10.0 
2.4819845213479064 0.0010 0.011253396565171613 0.0010 0.0010 0.0010 0.0010 5.528419210915939 10.0 0.0010 1.8469001369073137 10.0 10.0 9.652389045027105 10.0 10.0 10.0 9.972306986819575 9.951353185810584 9.503018319168799 10.0 10.0 10.0 10.0 10.0 0.0010 10.0 10.0 10.0 10.0 10.0 10.0 10.0 10.0 9.99906902816402 0.9298305903577306 10.0 10.0 10.0 10.0 10.0 10.0 10.0 10.0 9.997391740478959 10.0 10.0 10.0 
1.2836266664641929 0.0011574226217805335 0.0010000005237849284 0.0010000698835533881 0.0010000013012029642 0.0010036264073492339 0.0010000412221509358 5.736628256916124 9.999700679689937 0.001082210877720146 1.1576713555369418 9.99999962098157 9.995110754392202 9.986291295289895 9.995110644282388 9.99756664912285 9.999995338126332 9.99999405258907 9.999746748219815 1.592752084276607 9.995132334450982 9.986719907639868 9.999884686734523 9.97880926881098 9.999995791014161 0.0012993202390129046 9.999994676006384 9.994693137054982 9.999995700302357 9.994765772812418 9.999987477631004 9.999700678938973 9.99999999430211 9.999971758619088 9.995119732677242 0.5557399982060631 9.998567112236067 9.999993846147186 9.999995081164027 9.99776442744505 9.999993297743535 9.994695560545392 9.989206426752261 9.999998714927406 9.999998280756675 9.99999380585829 9.99516962794224 9.964290556774815 
0.0010 0.0010 0.0010 0.0010 0.0010000307732164913 0.0010223964422867446 0.0010874396831577367 1.6064397692857542 10.0 0.0010 10.0 10.0 10.0 10.0 10.0 10.0 10.0 10.0 10.0 10.0 10.0 10.0 10.0 10.0 10.0 0.0010 10.0 10.0 10.0 10.0 10.0 10.0 10.0 10.0 10.0 10.0 10.0 10.0 10.0 10.0 10.0 10.0 10.0 10.0 10.0 10.0 10.0 10.0 
2.5372036364089006 0.0010 0.001216352187203123 0.0010 0.0010 0.0010 0.0010 5.6355981815803995 9.887142633464034 0.0010 5.511553935993187 10.0 10.0 10.0 10.0 10.0 10.0 9.990180581887563 10.0 9.112020494957687 10.0 10.0 10.0 10.0 10.0 0.12596774193571195 10.0 10.0 10.0 10.0 10.0 9.8873837465835 10.0 10.0 10.0 1.3082796926699034 10.0 10.0 10.0 10.0 10.0 10.0 10.0 10.0 10.0 10.0 10.0 10.0 
10.0 1.425819495830991 0.0019343248346451773 0.0011225111801769676 0.0012205400232065443 0.0010 0.0010 3.163207226396876 0.0010 0.002336213685156045 5.397778939748909 10.0 10.0 10.0 9.301404126598014 9.215032537302344 10.0 0.0010 4.003121657461417 0.0010 10.0 10.0 0.0010 10.0 10.0 10.0 10.0 10.0 9.701588538695953 10.0 10.0 0.0010 5.432912224489033 0.0010 10.0 4.583583942127087 3.899174003226424 9.50005 1.5333733612731881 10.0 0.0010 10.0 10.0 10.0 6.232799667446476 2.4195725307777805 10.0 10.0 
0.5790764504956959 0.0010 0.0010 0.0010007431390710877 0.0010 0.0010 0.001000032457758985 0.0010 10.0 0.0010 6.858785823226969 9.954699443482578 10.0 10.0 10.0 10.0 10.0 10.0 10.0 5.013745807668236 10.0 10.0 10.0 10.0 10.0 0.0010 10.0 10.0 10.0 10.0 10.0 10.0 9.99133204746806 9.999352710973758 10.0 0.0010 9.981485972221439 10.0 9.999424748663204 10.0 9.995678611942239 10.0 10.0 9.962268333525971 10.0 9.9989774262323 10.0 10.0 
0.001000000000000334 0.0010 0.0010 0.0010 0.0010 0.0010 0.0010 3.0445758874236812 10.0 0.0010 8.934205769883203 10.0 10.0 10.0 10.0 10.0 10.0 10.0 10.0 10.0 10.0 10.0 10.0 10.0 10.0 0.001000000000000334 10.0 10.0 10.0 10.0 10.0 10.0 10.0 10.0 10.0 7.937607679915859 10.0 10.0 10.0 10.0 10.0 10.0 10.0 10.0 10.0 10.0 10.0 10.0 
2.522951597351118 0.0010 0.007764787003412024 0.0010 0.0010 0.0010 0.0010 5.2636731402505355 10.0 0.0010 0.0010 10.0 10.0 10.0 9.999884290212957 10.0 10.0 10.0 10.0 8.27279170238798 10.0 10.0 10.0 10.0 10.0 0.0010 10.0 9.999702026038893 9.99972408717535 9.999994931569267 9.999759401825225 10.0 10.0 10.0 9.99847921626859 0.457574825880247 10.0 9.99987462676401 10.0 9.999724284007234 9.982360957200752 10.0 10.0 10.0 10.0 10.0 9.999764759124584 10.0 
2.525722595286383 0.0010 0.007131006645911612 0.0010 0.0010 0.0010 0.0010 5.0005 10.0 0.0010 0.0010 10.0 10.0 10.0 10.0 10.0 10.0 10.0 10.0 8.780861278360266 10.0 10.0 10.0 10.0 10.0 0.0010 10.0 10.0 10.0 10.0 10.0 10.0 10.0 9.996613958835447 9.998302144784894 0.0010 10.0 10.0 10.0 10.0 10.0 10.0 10.0 10.0 10.0 10.0 10.0 10.0 
0.0010 0.0010 0.0010009425015891434 0.0010 0.0010 0.0010 0.0010 4.04633562221808 9.987744477211422 0.0010 0.0010 9.987568902012645 10.0 9.999999485440878 10.0 9.999999867585826 10.0 9.992668285030007 9.992190901963266 9.276433015924392 10.0 10.0 9.993789914664887 10.0 10.0 0.013255522788579086 10.0 10.0 10.0 10.0 10.0 10.0 9.987765220865297 9.98757303393004 10.0 10.0 9.987491763012509 10.0 9.987568902024476 10.0 9.989280050614049 9.999999955540002 10.0 9.999484947131767 9.987568902518511 9.987568902115415 9.994043675985676 10.0 
0.7564980520712205 0.0011653286877757463 0.0011843547519326007 0.0010002093951921541 0.0010012289375817157 0.0010036963918763821 0.0010 0.0010 9.99978908351862 0.0010020518938851815 6.123720948810809 9.989395835656495 9.99949747133026 9.999991284194184 9.999997592250088 9.99999503871465 9.999325208360787 9.991412071556095 9.99999690075601 0.3354604404996051 9.999543853317231 9.979574932621539 9.967927728127727 9.999998574788954 9.999518430130697 0.0012109164813798312 9.998238041952385 9.999418623327305 9.997806291163103 9.999357519163125 9.999975084272435 9.99978908351862 9.997894169436314 9.999996897134837 9.999546191210046 4.521338607252238 9.99999723571118 9.999999381649339 9.999528010356439 9.990717655392618 9.999997184110615 9.999514551935372 9.999983523457768 9.999999941558844 9.964703355143564 9.998754754911953 9.993820783312206 9.999995072242715 
0.5140652292728329 0.0010 0.0010 0.0010 0.0010 0.0010 0.0010 0.0010 10.0 0.0010 7.923667369970724 10.0 10.0 10.0 10.0 10.0 10.0 10.0 10.0 2.239627773084221 10.0 10.0 10.0 10.0 10.0 0.0010 10.0 10.0 10.0 10.0 10.0 10.0 10.0 10.0 10.0 0.0010 10.0 10.0 10.0 10.0 10.0 10.0 10.0 10.0 10.0 10.0 10.0 10.0 
2.544086015466643 0.0010 0.0010 0.0010 0.0010006521348771623 0.0010 0.0010 5.82571824472083 10.0 0.0010 4.308776488468284 10.0 10.0 10.0 10.0 10.0 10.0 10.0 10.0 10.0 10.0 10.0 10.0 9.982105421291255 10.0 0.0010 10.0 10.0 10.0 10.0 10.0 10.0 10.0 10.0 10.0 2.416985971424289 10.0 10.0 10.0 10.0 10.0 10.0 10.0 10.0 10.0 10.0 10.0 10.0 
3.4352176113602066 10.0 0.0010 0.0010 0.001269712157591024 0.0010222172643338187 0.0010 8.32835109684292 0.0010 0.0010 0.0010 10.0 10.0 10.0 10.0 10.0 10.0 10.0 10.0 0.0010 10.0 10.0 10.0 10.0 10.0 10.0 10.0 10.0 10.0 10.0 10.0 0.0010 10.0 10.0 10.0 4.133951493537318 10.0 10.0 10.0 10.0 10.0 10.0 10.0 10.0 10.0 10.0 10.0 10.0 
0.4280596140525927 0.0010 0.0010 0.0010 0.0010 0.0010 0.0010 0.0010 10.0 0.0010 0.0010 10.0 10.0 10.0 10.0 10.0 10.0 10.0 10.0 10.0 10.0 10.0 10.0 10.0 10.0 0.0010 10.0 10.0 10.0 10.0 10.0 10.0 10.0 10.0 10.0 2.006308245450822 10.0 10.0 10.0 10.0 10.0 10.0 10.0 10.0 10.0 10.0 10.0 10.0 
10.0 3.963383523483194 0.0021460076021191446 0.0010 0.0010 0.0010 0.0010 6.706332969435929 0.0010 0.0010 0.0010 9.990720754143673 9.992482198527162 10.0 9.991808988908216 10.0 10.0 9.130555152666552 9.972293356678351 1.6975769468166666 10.0 10.0 10.0 10.0 10.0 10.0 10.0 9.991445878517647 10.0 10.0 10.0 0.0010 9.987996827113228 9.990085305929714 9.9925934867605 0.0010 9.780113822101024 10.0 9.989667791894 9.991205923894494 10.0 9.991194036106707 10.0 10.0 9.988569093654558 9.987892192244818 9.990611459147775 10.0 
7.263615650540723 9.937051324677189 0.0010 0.0011892289958232625 0.001057997792983559 0.0010 0.0010052484105794871 10.0 0.0023260748784412755 0.0010 0.5825707728579881 10.0 10.0 10.0 10.0 10.0 10.0 10.0 10.0 0.0010 10.0 10.0 10.0 10.0 10.0 9.908054605424153 10.0 10.0 10.0 10.0 10.0 0.0432160372868875 10.0 10.0 10.0 0.052276706816184994 9.991415953139734 10.0 10.0 10.0 10.0 10.0 10.0 10.0 10.0 10.0 10.0 10.0 
0.7371094322620884 0.0010 0.0010 0.0010 0.0010 0.0010 0.0010 0.0010 10.0 0.0010 10.0 10.0 10.0 10.0 10.0 10.0 10.0 9.674484545424798 10.0 0.0010 10.0 10.0 10.0 10.0 10.0 0.0010 10.0 9.996639973238176 10.0 10.0 10.0 10.0 10.0 10.0 10.0 10.0 10.0 10.0 10.0 10.0 10.0 10.0 10.0 10.0 10.0 10.0 10.0 10.0 
0.08856500951232871 0.0010 0.0010 0.0010 0.0010 0.0010 0.0010 0.0010 10.0 0.0010 7.657211611739919 10.0 10.0 10.0 10.0 10.0 10.0 10.0 10.0 7.154418200657529 10.0 10.0 10.0 10.0 10.0 0.0010 10.0 10.0 10.0 10.0 10.0 10.0 10.0 10.0 10.0 3.2880882689120425 10.0 10.0 10.0 10.0 10.0 10.0 10.0 10.0 10.0 10.0 9.991677513060583 10.0 
0.0010 0.0010 0.0010 0.0010 0.0010 0.0010 0.0010 1.8048286090959178 10.0 0.0010 10.0 10.0 10.0 10.0 10.0 10.0 10.0 10.0 10.0 10.0 10.0 10.0 10.0 10.0 10.0 0.0010 10.0 10.0 10.0 10.0 10.0 10.0 10.0 10.0 10.0 10.0 10.0 10.0 10.0 10.0 10.0 10.0 10.0 10.0 10.0 10.0 10.0 10.0 
3.1271269009100204 9.93828337744541 0.0010875332613325096 0.0026351480918169676 0.0026833148434026693 0.0010009042784612807 0.0010423243302937087 7.859228206740562 0.0010 0.0015134084194683313 4.113507545762901 9.989298502947367 9.993306361344686 9.999554514923123 9.998641366729519 9.9996107807209 9.995752671176085 9.984544288794325 9.991520993298412 4.899521230437748 9.995849341331269 9.993550358218034 9.989970334667207 9.99966083363782 9.986167104644714 10.0 9.995266953827546 9.995644567666911 9.994416268475444 9.927327673569822 9.996795931674713 0.0010 9.994180656625892 9.99662912972817 9.995426245254029 6.082630995160318 0.6895747299939625 9.999142966936121 9.996131261898173 9.996081772823254 9.996640684561644 9.995312665994824 9.9999541300799 9.996810317355193 8.09554689385689 9.990243481238545 9.99269571300502 9.999964935120808 
0.5040617516855516 0.0010 0.0010 0.0010 0.0010 0.0010 0.0010 0.0010 10.0 0.0010 0.048531175265789095 10.0 10.0 10.0 10.0 10.0 10.0 10.0 10.0 10.0 10.0 10.0 10.0 10.0 10.0 0.0010 10.0 10.0 10.0 10.0 10.0 10.0 10.0 10.0 10.0 0.0010 10.0 10.0 10.0 10.0 10.0 10.0 10.0 10.0 10.0 10.0 10.0 10.0 
7.130343171928427 1.0717682188945283 0.0010 0.0010901710373797285 0.0010043902421445214 0.0010003957101734024 0.0010 2.414556142661173 0.0010 0.0010 0.982400692553191 10.0 10.0 10.0 10.0 10.0 10.0 10.0 9.975258543735563 2.477242114901859 10.0 10.0 10.0 10.0 10.0 10.0 10.0 10.0 10.0 10.0 10.0 0.0010 10.0 10.0 10.0 2.791675664551213 9.150063263269365 10.0 10.0 10.0 10.0 10.0 10.0 10.0 10.0 10.0 10.0 10.0 
10.0 7.463132709943613 0.0010 0.0010 0.0010 0.0010 0.0010 8.94809489370936 0.0010 0.0010 0.0010 10.0 10.0 10.0 10.0 10.0 10.0 10.0 10.0 0.0010 10.0 10.0 10.0 10.0 10.0 10.0 10.0 10.0 10.0 10.0 10.0 0.0010 10.0 10.0 10.0 0.0010 10.0 10.0 9.905989348206194 10.0 10.0 10.0 10.0 10.0 10.0 10.0 10.0 10.0 
10.0 2.225254824633744 0.0010 0.0010 0.0010 0.0033648083082288265 0.017585413233380684 4.85800850189509 0.0010 0.0010 0.0010 10.0 10.0 10.0 10.0 10.0 10.0 10.0 10.0 0.0010 10.0 10.0 10.0 10.0 10.0 10.0 10.0 10.0 10.0 10.0 10.0 0.0010 10.0 9.962286417004316 10.0 0.0010 4.059854713848352 10.0 9.962079431803646 10.0 9.982637057915658 10.0 10.0 9.988553763746653 8.025647237212441 9.970595038679095 10.0 10.0 
0.15757796323259843 0.0010 0.0010 0.0010 0.0010 0.0010 0.0010009347152147889 0.0010 10.0 0.0010 0.3143535162177664 10.0 10.0 10.0 10.0 10.0 10.0 10.0 10.0 6.149781444113573 10.0 10.0 10.0 9.925592378226558 10.0 0.0010 10.0 10.0 10.0 10.0 10.0 10.0 10.0 10.0 10.0 0.0010 10.0 10.0 10.0 10.0 10.0 10.0 10.0 10.0 10.0 10.0 10.0 10.0 
0.20217724269217552 0.0010 0.0010 0.0010 0.0010 0.0010 0.0010 0.0010 10.0 0.0010 1.1105837729739187 10.0 10.0 10.0 10.0 10.0 10.0 10.0 10.0 10.0 10.0 10.0 10.0 10.0 10.0 0.0010 10.0 10.0 10.0 10.0 10.0 10.0 10.0 10.0 10.0 1.0035534792948653 10.0 10.0 10.0 10.0 10.0 10.0 10.0 10.0 10.0 10.0 10.0 10.0 
10.0 6.69222685765248 0.0033233461494276547 0.0011406348955785922 0.0017061640801298336 0.0011735655872134236 0.0010 8.517412734187833 0.0010 0.001026301921948494 0.0010 10.0 10.0 10.0 10.0 10.0 10.0 10.0 10.0 0.0010 10.0 10.0 10.0 10.0 10.0 10.0 10.0 10.0 10.0 10.0 10.0 0.0010 10.0 10.0 10.0 0.0010 10.0 10.0 6.662629354313132 10.0 10.0 10.0 10.0 10.0 1.285753106560823 10.0 10.0 10.0 
0.8877344504199174 0.0010 0.0010 0.0010 0.0010 0.0010 0.0010 0.0010 10.0 0.0010 5.332909255930997 10.0 10.0 10.0 10.0 10.0 10.0 10.0 10.0 0.0010 10.0 10.0 10.0 10.0 10.0 0.0010 10.0 10.0 10.0 10.0 10.0 10.0 10.0 10.0 10.0 5.635100076429282 9.68676245575466 10.0 10.0 10.0 10.0 10.0 10.0 10.0 10.0 10.0 10.0 10.0 
0.0010 0.0010 0.0010 0.0010176500414449388 0.0010 0.0010812452975736799 0.001466772154990366 6.123455854076108 10.0 0.0010835631712049246 0.8621955302496138 10.0 10.0 10.0 10.0 10.0 10.0 9.99995174806647 9.999374143167405 0.0010 10.0 10.0 9.99992394106902 10.0 10.0 0.0010 10.0 10.0 10.0 10.0 10.0 10.0 10.0 10.0 10.0 0.0010 10.0 10.0 10.0 10.0 10.0 10.0 10.0 9.997529394031638 10.0 10.0 10.0 10.0 
0.8629916344561961 0.0010 0.0010 0.0010 0.0010 0.0010 0.0010 5.987169586819255 9.83555524897628 0.0010 0.0010 10.0 10.0 10.0 10.0 10.0 10.0 9.877080903400255 10.0 0.0010 10.0 10.0 10.0 10.0 10.0 0.050995000000000346 10.0 10.0 10.0 10.0 10.0 10.0 10.0 9.925007286805233 10.0 0.0010 9.914628463521321 10.0 9.94464971906857 10.0 10.0 10.0 10.0 10.0 10.0 9.901238839649482 10.0 10.0 
0.3239276847915167 0.0010 0.0010040220264758285 0.0010051082863478129 0.001000060250490752 0.0010 0.0010000133388923175 0.0010 10.0 0.0010 6.951361468587964 10.0 10.0 10.0 10.0 10.0 10.0 9.859176231422358 9.995047869421855 0.0010 10.0 10.0 10.0 10.0 10.0 0.0010 10.0 10.0 10.0 10.0 10.0 10.0 10.0 10.0 10.0 9.995377300956582 10.0 10.0 10.0 10.0 10.0 10.0 10.0 9.99999573781209 10.0 10.0 10.0 10.0 
0.37073228073950926 0.0010 0.0010 0.0010 0.0010 0.0010 0.0010 0.0010 10.0 0.0010 0.7052921714419931 10.0 10.0 10.0 10.0 10.0 10.0 10.0 10.0 9.195029068766981 10.0 10.0 10.0 10.0 10.0 0.0010 10.0 10.0 10.0 10.0 10.0 10.0 10.0 10.0 10.0 7.1531031396978495 10.0 10.0 10.0 10.0 10.0 10.0 10.0 9.99687219814807 10.0 10.0 10.0 10.0 
10.0 5.797899505448086 0.0010 0.0010 0.0022338667909559693 0.0011899085878831163 0.0010 8.44682587219203 0.0010 0.0010 0.0010 10.0 10.0 10.0 10.0 10.0 10.0 10.0 10.0 0.0010 10.0 10.0 10.0 10.0 10.0 10.0 10.0 10.0 10.0 10.0 10.0 0.0010 10.0 10.0 10.0 0.0010 10.0 10.0 6.895460363435722 10.0 10.0 10.0 10.0 10.0 0.0010 10.0 10.0 10.0 
0.0010 0.0010 0.0010 0.0010 0.0010 0.0010 0.0010 2.5781541607309912 10.0 0.0010 10.0 9.999990263103879 9.999990954845677 9.999792997311724 9.999993709751589 9.999997987521027 9.999991722845632 10.0 10.0 10.0 9.999991762578693 9.99999143374737 10.0 10.0 9.999990952628117 0.0010 9.99999358110141 9.99999120381357 9.999991292081633 10.0 9.999993520123256 10.0 9.998275623026265 9.999989226905287 9.999990949506557 8.806475755903966 10.0 10.0 9.99998911970222 9.999993253318854 10.0 9.99999080866302 10.0 10.0 10.0 10.0 9.999990125707892 9.999934060452542 
10.0 3.7489864630304206 0.0010 0.0010 0.0010 0.0010 0.0010 6.379479889336213 0.0010 0.0010 1.5048170616409897 9.473630474681551 9.943476261039082 10.0 10.0 10.0 10.0 9.347876831953261 10.0 0.0010 10.0 9.946872819102879 10.0 10.0 10.0 8.95916441222612 10.0 10.0 10.0 9.983002549438208 10.0 0.0010 8.819586986543444 9.701685822069354 10.0 3.575336262214269 6.596637511707115 10.0 9.019747727154911 10.0 9.686762595855136 10.0 10.0 10.0 9.293831069227204 10.0 9.552788722982855 10.0 
0.08622830706223489 0.0010 0.0010 0.0010 0.0010 0.0010 0.0010 0.0010 10.0 0.0010 6.580575097450975 10.0 10.0 10.0 10.0 10.0 10.0 10.0 10.0 4.521899415946864 10.0 10.0 10.0 10.0 10.0 0.0010 10.0 10.0 10.0 10.0 10.0 10.0 10.0 10.0 10.0 0.1912416558143124 10.0 10.0 10.0 10.0 10.0 10.0 10.0 9.981133573811768 10.0 9.708776868856523 10.0 10.0 
7.444339454093935 0.0010 0.0016145548094038688 0.0018706048098843559 0.0010622565543516556 0.0010 0.0010 8.962890814254573 10.0 0.0010 8.267427907813778 10.0 10.0 10.0 10.0 10.0 10.0 10.0 10.0 9.12584187776974 10.0 10.0 10.0 10.0 10.0 0.0010 10.0 10.0 10.0 10.0 10.0 10.0 10.0 9.781030443557452 10.0 9.277573576728665 10.0 9.963897456544839 10.0 10.0 10.0 10.0 10.0 9.988037551003998 10.0 10.0 10.0 9.996396409981504 
10.0 2.5085487612975825 0.0010 0.0010 0.0010 0.0036348643425650564 0.02013857494994603 5.570607715202103 0.0010 0.0010 0.0010 10.0 10.0 10.0 10.0 10.0 10.0 10.0 10.0 0.0010 10.0 10.0 10.0 10.0 10.0 10.0 10.0 10.0 10.0 10.0 10.0 0.0010 10.0 10.0 10.0 0.0010 4.745416844937587 10.0 10.0 10.0 10.0 10.0 10.0 9.988332673472286 9.354600665496365 10.0 10.0 10.0 
2.1280093623117944 0.0010 0.001001360079977198 0.001006540632362884 0.0010017797838930578 0.0010001419613464668 0.0010 5.0005 10.0 0.0010042896631633877 0.0010 9.996066625902746 10.0 10.0 9.99659092075952 10.0 10.0 9.99659092075952 9.996500077850529 7.940209211746463 10.0 10.0 9.99659092075952 9.99704424542728 10.0 0.0010 10.0 10.0 10.0 10.0 10.0 10.0 9.99659092075952 9.99659092075952 10.0 5.0005 9.99659092075952 9.99942238779481 9.995670674617891 9.939197396479502 9.99659092075952 10.0 9.999720148330285 9.99995427032796 9.997811507273845 9.99659092075952 9.929105428873605 9.99936818597088 
0.0010 0.0010 0.0010 0.0010 0.0010 0.0010 0.0010 1.6105054036572606 10.0 0.0010 10.0 10.0 10.0 10.0 10.0 10.0 10.0 10.0 10.0 7.939221244363599 10.0 10.0 10.0 10.0 10.0 0.0010 10.0 10.0 10.0 10.0 10.0 10.0 10.0 10.0 10.0 9.70684709046435 10.0 10.0 10.0 10.0 10.0 10.0 10.0 10.0 10.0 10.0 10.0 10.0 
4.094063368458398 8.993683750835942 0.0013973024186148693 0.0010 0.0012451492370869318 0.0010136451765703702 0.001098605811953251 6.7801351936899135 0.0010 0.0011606426126730552 0.0010 9.995966313183189 10.0 9.981641279126503 10.0 10.0 9.99941025406706 9.99503997941682 10.0 0.0010 9.999547241201647 9.999535969765114 9.997500415420523 9.953587924597048 9.998593697320995 9.674561773077498 9.999225449160429 9.999417297312682 9.999331908953026 9.998213522999919 10.0 0.0010 9.99589503481648 10.0 9.999495242628717 9.957895584591945 10.0 10.0 9.995741541002955 9.999028986921473 9.997369875686449 9.999419631448076 9.99285359160653 9.999458824432706 9.970642950591868 10.0 9.99625018058688 9.99184796988029 
0.26540253600492647 0.0010 0.0010 0.0010 0.0010 0.0010 0.0010 0.0010 10.0 0.0010 2.6698993076360376 10.0 10.0 10.0 10.0 10.0 10.0 10.0 10.0 9.565136034439554 10.0 10.0 10.0 10.0 10.0 0.0010 10.0 10.0 10.0 10.0 10.0 10.0 10.0 10.0 10.0 1.6458937943830225 10.0 10.0 10.0 10.0 10.0 10.0 10.0 10.0 9.91989695857432 10.0 10.0 10.0 
1.8262663410840634 0.0010 0.001289955139700595 0.0010 0.0010 0.0010 0.0010 5.725435919818141 10.0 0.0010 6.130896198530571 10.0 10.0 10.0 10.0 10.0 10.0 10.0 10.0 10.0 10.0 10.0 10.0 10.0 10.0 0.0010 10.0 10.0 10.0 10.0 10.0 10.0 10.0 10.0 10.0 1.6140696081669248 10.0 10.0 10.0 10.0 10.0 9.999985944687456 10.0 10.0 10.0 10.0 9.829840823043776 10.0 
10.0 1.5520146262987278 0.0010 0.0010 0.006562798700479163 0.0042531107600367836 0.0010 3.6225708615522225 0.0010 0.0044419161167049736 7.01367852339075 7.708996076096696 10.0 10.0 10.0 10.0 10.0 3.7143919769304463 9.78613920583298 0.00219106967019278 10.0 10.0 0.7894135112448906 10.0 10.0 10.0 10.0 10.0 10.0 10.0 10.0 0.0010 2.481175772763747 9.680792325846905 10.0 1.9418514031760532 5.000500000000001 10.0 6.80981228885369 10.0 6.938419851601109 10.0 10.0 10.0 0.32316838159998507 5.871317733148356 10.0 10.0 
4.189601237498793 0.0010 0.0010019025513905398 0.0010000297767513843 0.001052475112238164 0.0010 0.0010152844283210216 6.548705109976746 10.0 0.0010 6.76857519276747 9.998722396447075 9.999198675091169 9.999908743508376 9.99928677697478 9.99971677785704 9.999175441454431 9.998741955471816 9.999870662519696 9.801973695628426 9.999189360971874 9.999207215642107 9.998896432829996 9.99947700822764 9.999213464767555 0.0010 9.999076408520864 9.999229264372676 9.999509112467099 9.999640464871158 9.99963922158903 10.0 10.0 9.998533518259837 9.999201753222149 7.264832051778761 9.997410581403829 9.999482381378563 9.998912223910121 9.999975862443938 9.999459996424035 9.999633378217414 9.999684689436927 9.99822943632965 9.969971218214502 9.998821545107015 9.999482739428128 9.999910234954632 
10.0 5.826338827810748 0.0024299543158809566 0.0011386572588695943 0.0019114348848431166 0.0012240225373421102 0.0010 7.862840761177683 0.0010 0.0010 0.0010 10.0 10.0 10.0 10.0 10.0 10.0 10.0 10.0 0.0010 10.0 10.0 10.0 10.0 10.0 10.0 10.0 10.0 10.0 10.0 10.0 0.0010 10.0 10.0 10.0 0.0010 9.993565345456899 10.0 6.645960439105015 10.0 10.0 10.0 10.0 10.0 0.04290853303045372 10.0 10.0 10.0 
5.000201516188536 0.0010 0.0010 0.002414499681377165 0.0010 0.0011881604088464937 0.0013012661441860838 6.282986792573708 10.0 0.0012996701119464176 5.6280233948612794 10.0 10.0 10.0 10.0 10.0 10.0 10.0 10.0 10.0 10.0 10.0 10.0 10.0 10.0 0.0010 10.0 10.0 10.0 10.0 10.0 10.0 10.0 10.0 10.0 5.318402685814352 10.0 10.0 10.0 10.0 10.0 10.0 10.0 9.992861863735747 10.0 10.0 10.0 10.0 
0.18643152467770524 0.0010 0.0010 0.0010 0.0010052098907894203 0.0010 0.0010 0.0010 10.0 0.0010 2.281126529759443 10.0 10.0 10.0 10.0 10.0 10.0 10.0 9.580919002315024 0.0010 10.0 10.0 10.0 10.0 10.0 0.0010 10.0 10.0 10.0 10.0 10.0 10.0 10.0 9.996234792996471 10.0 9.787939833222634 10.0 10.0 10.0 10.0 10.0 10.0 10.0 10.0 10.0 10.0 10.0 10.0 
6.445699518281256 0.0010 0.0011962492139982813 0.0010324814044831495 0.001000455643646694 0.0010796638380922052 0.0010 8.074414173926048 9.927301325641004 0.0010056209875756786 8.906324925406004 10.0 10.0 9.999983510684226 10.0 9.999983721687636 10.0 10.0 9.99990944918744 9.213877426786146 10.0 10.0 9.999650978231848 9.997180691271 10.0 0.0010 10.0 9.999898898549498 10.0 10.0 10.0 10.0 10.0 10.0 10.0 7.32243080248581 9.999793348275576 10.0 10.0 10.0 10.0 9.999934944068274 9.997097747031518 9.99998962476351 9.999740074537193 10.0 10.0 9.999983746789875 
2.620168225059592 0.0071462656020142125 0.0010208335691207905 0.0011755274862638076 0.001019931076040362 0.001007952314689392 0.0010 5.0884408617186345 9.37345793418621 0.0012169735713891837 6.854305978901742 10.0 10.0 9.999990400999812 9.999984165816329 9.99932551996596 10.0 10.0 9.999141293733667 0.4387471115090493 10.0 9.998619116383408 10.0 9.999394306693558 10.0 0.6276639593186211 9.999636062524855 9.999998929990525 10.0 9.999818900142873 10.0 9.372922250377458 9.997579009007834 9.995400955253395 9.999998681063394 9.601156079261614 9.87059642683657 9.99998317296895 9.999838164100808 10.0 10.0 9.999999146540931 9.999998594388558 10.0 9.537844071386628 9.994808847656751 9.999990395083788 9.999993376900788 
1.7030034056238965 0.0010 0.0010 0.0010 0.0010 0.0010 0.0010 5.746566725756509 10.0 0.001034162294208964 7.702624259249137 10.0 10.0 10.0 10.0 10.0 10.0 10.0 10.0 10.0 10.0 10.0 10.0 10.0 10.0 0.0010 10.0 10.0 10.0 10.0 10.0 10.0 10.0 10.0 10.0 1.2207077842766993 10.0 10.0 10.0 10.0 10.0 10.0 10.0 10.0 10.0 10.0 10.0 10.0 
7.085266614909601 0.004311181411623186 0.0011702507969811842 0.0010350405461591447 0.0010004713419617152 0.001084345739882809 0.0010291725921036173 9.107745118111849 9.873324961664794 0.0010071989336668562 8.91575611606154 9.999803100440685 9.999934184272073 9.999982429109924 9.999931757707428 9.999982420358172 9.999933405663931 9.999825963207154 9.99991564122889 9.411744434872368 9.999934305922036 9.99993373585438 9.999643533736075 9.995224854787999 9.999923347463474 0.00431118141162319 9.999933940161737 9.999889903762842 9.99993427955437 9.999974905633586 9.999932792260946 9.996688818588376 9.999803100440685 9.999719667262685 9.99993327554492 7.314936691552381 9.999803100440685 9.999983370498743 9.999803100440685 9.999933470487784 9.999681973149931 9.999932612559384 9.996941762275682 9.99997908862723 9.999803100440685 9.999801265577407 9.999929068866034 9.999982373503405 
9.168005702986209 10.0 0.0010 0.0010 0.0010 0.0010 0.0010 10.0 0.0010 0.0010 0.0010 10.0 10.0 10.0 10.0 10.0 10.0 10.0 10.0 10.0 10.0 10.0 10.0 10.0 10.0 10.0 10.0 10.0 10.0 10.0 10.0 0.0010 10.0 10.0 10.0 10.0 9.565556279492661 10.0 10.0 10.0 10.0 10.0 10.0 10.0 10.0 10.0 10.0 10.0 
5.592178957844915 10.0 0.0010 0.0010 0.001038149698722138 0.0010611080744348138 0.0010 9.431694316387249 0.001000000000000334 0.0010 2.6064075042944235 9.944085491238159 10.0 10.0 10.0 10.0 10.0 10.0 9.902036372624433 6.708253011551468 10.0 10.0 10.0 10.0 10.0 10.0 10.0 10.0 10.0 10.0 10.0 0.001000000000000334 9.950005 10.0 10.0 5.000500000000001 7.990497313366051 10.0 9.964713415864558 10.0 10.0 10.0 10.0 10.0 10.0 10.0 10.0 10.0 
0.0010 0.0010 0.0015930686001787298 0.0011126008339531754 0.0010005281808406674 0.0010 0.0011159158881154435 4.089232341053137 10.0 0.0010 10.0 10.0 9.999851461899222 9.990823632070846 10.0 9.999851461896528 9.999851461899153 10.0 10.0 10.0 9.999851461899414 9.999718758086594 10.0 9.990235938276113 9.999851461898011 0.0010 9.999591761276852 9.99905203105702 9.999851461898672 10.0 9.95173613599212 10.0 10.0 10.0 9.999851627834037 8.421245820725186 10.0 9.999811686803588 10.0 9.999195606888179 10.0 9.999047381986454 9.99985053434496 10.0 10.0 10.0 9.9999231875763 9.999851461904571 
0.0010 0.0010 0.0010 0.0010 0.0010 0.0010 0.0010 4.7240561103728 10.0 0.0010 0.0010 10.0 10.0 10.0 10.0 10.0 10.0 10.0 10.0 9.602698989434376 10.0 10.0 10.0 10.0 10.0 0.0010 10.0 10.0 10.0 10.0 10.0 10.0 10.0 10.0 10.0 7.65688758447183 10.0 10.0 10.0 10.0 10.0 10.0 10.0 10.0 10.0 10.0 10.0 10.0 
1.4183061930429968 10.0 0.003892605926978411 0.0015249363391973043 0.0010 0.0010 0.0010 6.168741271657736 0.0010 0.0010 1.6333956331008797 10.0 9.848531219283695 9.975206738416059 10.0 10.0 10.0 10.0 10.0 0.0010 10.0 10.0 10.0 10.0 10.0 10.0 10.0 10.0 10.0 9.975405764585167 9.613605097038725 0.0010 10.0 10.0 10.0 4.138616101306338 0.0010 10.0 10.0 10.0 10.0 10.0 10.0 10.0 2.6732203513121853 7.418805045189756 10.0 10.0 
0.0010 0.0010 0.0010 0.0010 0.0010 0.0010 0.0010 6.6097512345891865 10.0 0.0010 0.20097711239127847 10.0 10.0 10.0 10.0 10.0 10.0 10.0 10.0 8.77575855134033 10.0 10.0 10.0 10.0 10.0 0.0010 10.0 10.0 10.0 10.0 10.0 10.0 10.0 10.0 10.0 0.7361387150398846 10.0 10.0 10.0 10.0 10.0 10.0 10.0 10.0 10.0 10.0 10.0 10.0 
0.0010 0.0010 0.0010 0.0010 0.0010 0.00105503379286717 0.0015751243959106188 3.390178042656601 10.0 0.0010 1.3299336165573434 10.0 10.0 10.0 10.0 10.0 10.0 10.0 10.0 7.233008444301948 10.0 10.0 9.980370139417444 9.979833144466939 10.0 0.0010 10.0 10.0 10.0 10.0 10.0 10.0 10.0 10.0 10.0 1.6030206700273943 10.0 10.0 10.0 10.0 9.989600385137487 10.0 10.0 10.0 10.0 10.0 10.0 10.0 
0.0010 0.0010 0.0010 0.0010 0.0010 0.0010 0.0010 6.611115426982509 10.0 0.0010 0.0010 10.0 10.0 9.99875215362619 10.0 9.998958405370484 10.0 10.0 10.0 6.319480901593584 10.0 10.0 10.0 10.0 10.0 0.0010 10.0 10.0 10.0 10.0 10.0 10.0 10.0 10.0 10.0 0.0010 10.0 10.0 10.0 10.0 10.0 10.0 10.0 10.0 10.0 10.0 10.0 9.998934594984968 
0.0010 0.0010 0.0010 0.0010 0.0010 0.0010200390481898166 0.0010 3.385740494394181 10.0 0.0014113944240185833 9.829329444230531 10.0 10.0 10.0 10.0 10.0 10.0 10.0 10.0 7.712389630779839 10.0 10.0 10.0 10.0 10.0 0.0010 10.0 10.0 10.0 10.0 10.0 10.0 10.0 10.0 10.0 10.0 10.0 10.0 10.0 10.0 10.0 10.0 10.0 9.99065926877105 10.0 10.0 10.0 10.0 
1.9557670957066886 0.0010 0.0010681650002075977 0.0010 0.0010005139917780635 0.0010 0.0010 5.232554845057158 10.0 0.0012997816967970752 1.1013843828828338 9.926366764073338 9.996108833555654 9.995379889183042 9.996599670299268 9.998055316039887 9.99607331614967 10.0 10.0 0.6056131616037277 9.996312681237093 9.99401034170633 10.0 10.0 9.996287388459432 0.0010 9.997099340689777 9.926366764073338 9.996108508992736 10.0 9.996027618461708 10.0 10.0 10.0 9.996088356606792 0.4376937846379336 10.0 9.995535790594849 10.0 10.0 10.0 9.926366764073338 9.995813896777042 9.999971088364289 9.947990548498764 10.0 9.948587855743426 9.989123931993625 
0.0010 0.0010 0.0010 0.0010 0.0010576356934597789 0.0010 0.0010 5.741155714384913 10.0 0.0010487000418621453 1.9824215334109494 10.0 10.0 10.0 10.0 10.0 10.0 10.0 10.0 7.799583227827522 10.0 10.0 10.0 10.0 10.0 0.0010 10.0 10.0 10.0 10.0 10.0 10.0 10.0 10.0 10.0 4.155212162677455 10.0 10.0 10.0 10.0 10.0 10.0 10.0 10.0 10.0 10.0 10.0 10.0 
0.28748541433274666 0.0010 0.0012045738484108737 0.0010001759702170775 0.001001222228135613 0.0010081078569068099 0.0010 0.0010 10.0 0.0010003829889464874 6.725718164512431 10.0 10.0 10.0 10.0 10.0 10.0 10.0 10.0 0.0010 10.0 10.0 10.0 10.0 10.0 0.0010 10.0 10.0 10.0 10.0 10.0 10.0 10.0 10.0 10.0 4.493516592748757 10.0 9.819828941051707 10.0 10.0 10.0 10.0 10.0 10.0 10.0 10.0 10.0 10.0 
4.830944831316244 0.0010 0.002592381824311105 0.0010 0.0010 0.0010 0.0010 6.427674512928996 10.0 0.0010 5.983069438948538 10.0 10.0 10.0 10.0 10.0 10.0 10.0 10.0 10.0 10.0 10.0 10.0 10.0 10.0 0.0010 10.0 10.0 10.0 10.0 10.0 10.0 10.0 10.0 10.0 10.0 10.0 10.0 10.0 10.0 10.0 10.0 10.0 10.0 10.0 10.0 10.0 10.0 
10.0 2.490979576327398 0.0010 0.0010 0.0010 0.0010 0.0010108538419635823 5.3707935520139785 0.0010 0.0011692146032276699 0.05137877595077403 10.0 10.0 10.0 10.0 10.0 10.0 10.0 10.0 0.0010 10.0 10.0 10.0 10.0 10.0 10.0 10.0 10.0 10.0 10.0 10.0 0.0010 10.0 10.0 10.0 1.4263964016213324 9.277446833680134 10.0 10.0 10.0 10.0 10.0 10.0 10.0 10.0 10.0 10.0 9.29251279074098 
9.704023954487853 7.114121343665923 0.0011267421504096643 0.0010 0.0010 0.001044045270736387 0.0010 8.583322998134326 0.0010 0.0028681600132537868 0.0010 9.998588822285042 9.999949000377699 9.99999168213913 9.999920586394474 9.999992221267595 9.999934478810935 9.99858897024948 9.998615291368635 0.0010 9.999951434713715 9.999954062561022 10.0 10.0 9.999683375514582 10.0 9.999749118317418 9.999867013694214 9.999952910756393 9.999992326033006 9.999924208228807 0.0010 9.819406570705544 10.0 9.999934782760585 0.35585167857499644 9.666617171533474 9.999629273710704 9.99858918837082 9.999722738949588 10.0 9.999941224101956 10.0 9.99962518230673 9.377469547208038 9.998589012194008 10.0 9.999991465693238 
2.876759008718081 10.0 0.0012780645666673899 0.0019724023767892923 0.0018815829794140706 0.0010220002504296272 0.001005603699857142 7.544957492847573 0.0010 0.0010854376220994705 5.012895551249411 9.993643014261025 9.997848072659377 9.9994188319454 9.997466964008375 9.999060163764003 9.998893006581836 9.951978232315767 9.967579071971484 0.036327830752994866 9.998536634972695 9.998705104526474 10.0 9.999702949413578 9.961945004004717 10.0 9.997763974051066 9.995260783728897 9.998693170447279 9.941115711359517 9.999730420973616 0.0010 10.0 9.994257641295558 9.997406858594292 7.431874313516379 2.50568771905409 9.999696400122165 9.994070701235989 9.995306538674216 9.995147745860747 9.995260785142568 9.999877892227458 9.984276071360352 8.142292453550114 10.0 9.99333048320338 9.999825651430061 
0.0010 0.0010 0.0010 0.0010005592878338581 0.0010 0.0010 0.0010006779608568185 2.216568210419685 10.0 0.0010 10.0 10.0 10.0 9.999881956119188 9.999998528816077 9.999972350730737 10.0 10.0 10.0 10.0 10.0 10.0 9.99898378846811 9.999338207184547 10.0 0.0010 10.0 10.0 10.0 10.0 9.999995132134833 10.0 10.0 10.0 10.0 9.204971731737432 10.0 9.999999173341049 10.0 10.0 10.0 10.0 9.999926271710757 9.999774884921365 10.0 10.0 10.0 9.99997943700359 
0.0010 0.0010 0.0010 0.0010 0.0010 0.0010 0.0010 6.822670535530172 10.0 0.0010 0.0010 10.0 10.0 10.0 10.0 10.0 10.0 10.0 10.0 6.539123882406273 10.0 10.0 10.0 10.0 10.0 0.0010 10.0 10.0 10.0 10.0 10.0 10.0 9.7750987956845 10.0 10.0 0.0010 10.0 10.0 10.0 10.0 10.0 10.0 10.0 10.0 10.0 10.0 10.0 10.0 
0.002155567116400192 0.0010 0.004256544489671966 0.0010 0.0010 0.0010 0.0010 3.494932341572836 9.9985837425072 0.0010 8.091091078976499 9.99993020024367 10.0 10.0 10.0 10.0 10.0 10.0 10.0 9.701569230746573 10.0 10.0 10.0 10.0 10.0 0.0024162574927988345 10.0 10.0 10.0 10.0 10.0 9.9985837425072 9.999910672410406 9.999905551873697 10.0 7.473015745106911 9.998472744782374 10.0 9.99991067255042 10.0 10.0 10.0 10.0 10.0 9.999910549780585 9.999910672024487 9.99992552054766 10.0 
0.0010 0.0010 0.0010 0.0010 0.0010 0.0010 0.0013458128486479467 1.7833175185318038 10.0 0.0010 10.0 10.0 10.0 10.0 10.0 10.0 10.0 10.0 10.0 10.0 10.0 10.0 10.0 10.0 10.0 0.0010 10.0 10.0 10.0 10.0 10.0 10.0 10.0 10.0 10.0 10.0 10.0 10.0 10.0 10.0 10.0 10.0 10.0 10.0 10.0 10.0 10.0 10.0 
0.0032003096540775882 0.0015311078499686032 0.0010 0.0010000196681780751 0.0010 0.0010000354541567036 0.0010 5.000500000000001 9.997799690345923 0.0011896821551240794 0.599504172453809 9.998516938668102 9.998516938668102 9.996223396991153 9.998516938668102 9.999097642843006 9.998516938668102 9.999814226280948 9.999943816941519 0.0010 9.998516938668102 9.996288620484458 9.999194556799715 9.999445315979404 9.998516938668102 0.0032003096540775882 9.998771936558798 9.998516938668102 9.998516938668102 9.99897098405592 9.998516938668102 9.998219300093599 9.998758257430437 9.998516938668102 9.998516938668102 0.0823053098613018 9.998516938668102 9.996538038682385 9.998277542378862 9.998624718202237 9.998952127694793 9.998516938668102 9.996781571248347 10.0 9.997891848262723 9.998516938668102 9.998516938668102 9.989813400065987 
0.3058228110215715 0.0010 0.0010 0.0010015972846262498 0.0010167859380867123 0.0010010268349717002 0.0010 0.0010 10.0 0.0010 5.442012560375185 9.975390228944919 9.99592585510328 9.999410600876224 9.997147954672949 9.999156057646559 9.995857382290842 9.99953249307059 10.0 1.1981548592896845 9.995680409173596 9.995421205254596 9.9845479816301 9.999346555103447 9.995706401786403 0.0010 9.997017059427638 9.995694716552585 9.99579962089192 9.999276908973902 9.995772362416076 10.0 9.971145318543188 9.977724503588632 9.99599163237572 8.920467425616756 10.0 9.99793783753286 9.988694124357156 9.98958816408096 9.99760716474994 9.98077957297372 9.999103485608966 9.99996716774732 9.969361720976432 9.968471364874377 9.974396373514507 9.99924091357714 
10.0 2.279433494165543 0.0010 0.0010 0.0011136717577793218 0.0010 0.0010 5.216276836017446 0.0010 0.0010 0.0010 10.0 10.0 10.0 10.0 10.0 10.0 10.0 9.52767372934301 0.0010 10.0 10.0 10.0 10.0 10.0 10.0 10.0 10.0 10.0 10.0 10.0 0.0010 10.0 10.0 10.0 0.0010 5.064132043978418 10.0 10.0 10.0 10.0 10.0 10.0 10.0 10.0 10.0 10.0 10.0 
5.93924053424764 0.0010 0.0011603595772511834 0.0010 0.0010 0.0010 0.0010 7.279010933485872 10.0 0.0010 9.094041733581783 10.0 10.0 9.999999818920543 10.0 9.999999751865046 9.999999238515773 10.0 10.0 10.0 10.0 10.0 10.0 9.999999808547141 9.999999221526927 0.0010 10.0 10.0 9.999999233006703 10.0 9.999999231439192 10.0 10.0 10.0 9.999999249965894 9.6522170708589 10.0 9.99999944918084 10.0 9.999998646173708 10.0 9.99999778717101 10.0 10.0 10.0 10.0 10.0 10.0 
0.0010 0.0010 0.0010 0.0010 0.0010 0.0010 0.0010 5.3680245116978265 10.0 0.0010 1.0150341846956081 10.0 10.0 10.0 10.0 10.0 10.0 10.0 10.0 10.0 10.0 10.0 10.0 10.0 10.0 0.0010 10.0 10.0 10.0 10.0 10.0 10.0 10.0 10.0 10.0 10.0 10.0 10.0 10.0 10.0 10.0 10.0 10.0 10.0 10.0 10.0 10.0 10.0 
0.0010 0.0010 0.0010 0.0010 0.0010204742732294974 0.0010586746006066511 0.001246651220915824 4.762209881085095 10.0 0.0010 0.42067358586278975 10.0 10.0 10.0 10.0 10.0 10.0 10.0 10.0 4.594294580205824 10.0 10.0 10.0 9.984252415204146 10.0 0.0010 10.0 10.0 10.0 10.0 10.0 10.0 10.0 10.0 10.0 1.5563127191120143 10.0 10.0 10.0 10.0 10.0 10.0 10.0 9.998194393364903 10.0 10.0 10.0 10.0 
0.3892481693742884 0.0010 0.0010 0.0010 0.0010 0.0010 0.0010 0.0010 10.0 0.0010 5.376352205970909 10.0 10.0 10.0 10.0 10.0 10.0 9.94698567523937 9.933722586510376 5.2828301694683875 10.0 10.0 10.0 10.0 10.0 0.0010 10.0 10.0 10.0 10.0 10.0 10.0 10.0 10.0 10.0 0.0010 10.0 10.0 10.0 10.0 10.0 10.0 10.0 10.0 10.0 10.0 10.0 10.0 
0.0010 0.0010 0.0010 0.0010 0.0010 0.0010 0.0010 5.874964418791558 10.0 0.0010 1.691322609840478 10.0 10.0 10.0 10.0 10.0 10.0 10.0 10.0 3.969477029643543 10.0 10.0 10.0 10.0 10.0 0.0010 10.0 10.0 10.0 10.0 10.0 10.0 10.0 10.0 10.0 0.0010 10.0 10.0 10.0 10.0 10.0 10.0 10.0 10.0 10.0 10.0 10.0 10.0 
0.0010 0.001000000000000334 0.0010268177157184836 0.0010 0.0010 0.0010 0.0010700660873762292 2.941045124309743 10.0 0.0010 0.0010 10.0 10.0 9.979609622777838 10.0 9.98800748682597 10.0 10.0 10.0 10.0 10.0 10.0 10.0 10.0 10.0 0.001000000000000334 10.0 9.999878914218483 10.0 10.0 9.999975267105665 10.0 9.979601539607096 9.978569235824306 10.0 9.524824873480076 10.0 9.998643934020006 9.978580588415676 10.0 10.0 10.0 10.0 10.0 10.0 9.971344239442622 10.0 9.982789688183853 
0.0010 0.0010 0.0010 0.0010 0.0010 0.0010 0.0010 5.3145122077195905 10.0 0.0010 2.195840160115976 10.0 10.0 10.0 10.0 10.0 10.0 10.0 10.0 9.316226482540802 10.0 10.0 10.0 10.0 10.0 0.0010 10.0 10.0 10.0 10.0 10.0 10.0 10.0 10.0 10.0 0.0010 10.0 10.0 10.0 10.0 10.0 10.0 10.0 10.0 10.0 10.0 10.0 10.0 
1.9942031122227308 0.0010 0.0010 0.0010 0.0010 0.0010 0.0027752483686433655 5.908409641503912 10.0 0.0010 5.767716134079805 10.0 10.0 10.0 10.0 10.0 10.0 10.0 10.0 1.7089632297098771 10.0 10.0 9.886957401861046 10.0 10.0 0.001000000000000334 10.0 10.0 10.0 10.0 10.0 10.0 9.945314576656076 10.0 10.0 9.39442753193789 10.0 10.0 10.0 10.0 10.0 10.0 10.0 9.99319845539474 9.86893166324356 9.946395950753319 10.0 10.0 
0.4556265942122991 0.0010 0.0010 0.0010 0.0010 0.0010158846599128005 0.0010184413949251923 0.001000000000000334 10.0 0.0010 3.675582451848854 10.0 10.0 9.998530441800591 10.0 9.999917562062627 9.99824455461506 10.0 10.0 9.02553266383228 9.999863313878567 9.991929452182376 10.0 10.0 10.0 0.0010 10.0 10.0 9.999611890770819 10.0 9.999446931110075 10.0 10.0 10.0 10.0 5.495329220472984 10.0 10.0 10.0 10.0 10.0 10.0 10.0 10.0 10.0 10.0 10.0 10.0 
0.27468989351778605 0.0010 0.0010 0.0010046169916346258 0.0013831652842520158 0.0010 0.001036808925648049 0.0010 10.0 0.0011566360173616596 0.0010 10.0 9.999790982270676 9.999913615208577 10.0 9.99991412582776 9.99949554125978 10.0 10.0 0.0010 9.9998525733575 9.999848247342804 10.0 9.909272641165298 10.0 0.0010 9.998251207333162 9.974856678220798 9.999457016271995 10.0 9.999400744997423 10.0 10.0 10.0 9.999860730730434 8.115799013539402 10.0 10.0 10.0 9.999898504152927 10.0 9.999873282224321 9.999167889068529 10.0 10.0 10.0 9.999827410813102 9.999825328964254 
5.774500989045097 10.0 0.0010 0.0010 0.0010 0.0010 0.0010 10.0 0.0010 0.0010 4.549773212301945 10.0 10.0 10.0 9.893829509928343 10.0 9.998947788205664 10.0 10.0 10.0 10.0 9.996781795147855 10.0 9.931022606553185 10.0 10.0 9.996249300000578 10.0 9.999213651454713 10.0 9.999550927019273 0.0010 10.0 10.0 10.0 7.197513624565497 10.0 9.997870684599107 10.0 9.976085800845006 10.0 9.998641482199705 10.0 10.0 10.0 10.0 9.991108503812274 10.0 
0.0010 0.0010 0.0010 0.0010 0.0010 0.0010 0.0010 3.9787669510834647 10.0 0.0010 6.710126470469951 10.0 10.0 10.0 10.0 10.0 10.0 10.0 10.0 8.841109744598304 10.0 10.0 10.0 10.0 10.0 0.0010 10.0 10.0 10.0 10.0 10.0 10.0 10.0 10.0 10.0 8.898567100194997 10.0 10.0 10.0 10.0 10.0 10.0 10.0 10.0 10.0 10.0 10.0 10.0 
10.0 1.632035242693198 0.0010 0.0013040742569605931 0.0010 0.0010 0.0010 4.722726021125334 0.0010 0.0010 0.08615497179896715 10.0 10.0 10.0 10.0 9.999995399013974 10.0 10.0 9.763348321875275 1.7033576827428973 10.0 10.0 10.0 9.99981025000758 10.0 10.0 10.0 10.0 10.0 9.99999438188571 10.0 0.0010 10.0 7.7464389976635974 10.0 5.0005 7.7464389971722944 9.999925577083735 7.7464389971722944 10.0 10.0 10.0 9.999953605266684 10.0 10.0 7.7464389971722944 10.0 9.999747706653396 
0.0010 0.0010850682655699445 0.0010001104105369415 0.0010 0.0010011236258344175 0.001000056380256208 0.001000016107503731 1.3308100766924977 9.987652956360396 0.0010 0.0010 9.999804609430356 9.999940380433308 9.999940715428123 9.999849433208777 9.999940698012074 9.999940381069658 9.999742895379562 9.999917080162737 9.338136480026913 9.999940380772577 9.999940380189503 9.989686529217328 9.999892812472172 9.99994099233278 0.037357964835438025 9.9999401614658 9.99994038114635 9.999940380956565 9.999952338264336 9.9999403811425 9.985922176937795 9.999714992216742 9.999741492148953 9.999940380297742 6.313347056915294 9.911357206273916 9.999924751145656 9.999566997171401 9.999940766455088 9.996185195042644 9.99994038071132 9.999946891629337 9.999988931069534 9.999861073193594 9.99978588096455 9.999943000723398 9.99994070321184 
0.0010 0.0010 0.0010 0.0010 0.0010 0.0010176495735067718 0.0010 1.6974530731266595 10.0 0.0010 10.0 10.0 10.0 10.0 10.0 10.0 10.0 10.0 10.0 10.0 10.0 10.0 10.0 10.0 10.0 0.0010 10.0 10.0 10.0 10.0 10.0 10.0 10.0 10.0 10.0 10.0 10.0 10.0 10.0 10.0 10.0 10.0 10.0 10.0 10.0 10.0 10.0 10.0 
0.9265589943512058 0.0010 0.007704170675324229 0.0010 0.0010 0.0010 0.0010 6.26233920023797 10.0 0.0010 1.3370103150907093 10.0 10.0 10.0 10.0 10.0 10.0 10.0 10.0 8.346476447169845 10.0 10.0 10.0 10.0 10.0 0.001000000000000334 10.0 10.0 10.0 10.0 10.0 10.0 10.0 10.0 10.0 0.0010 10.0 10.0 10.0 10.0 9.959697400548132 10.0 10.0 10.0 10.0 10.0 10.0 10.0 
0.0010 0.0010 0.0014262394491810445 0.0010433700540491001 0.0010 0.0010 0.0010227719593985025 6.582617627764534 10.0 0.0010 0.0010 10.0 10.0 10.0 10.0 10.0 10.0 10.0 10.0 10.0 10.0 10.0 10.0 10.0 10.0 0.0010 10.0 10.0 10.0 10.0 10.0 10.0 10.0 10.0 10.0 0.0010 9.786626812615348 10.0 9.962542057566798 10.0 10.0 10.0 10.0 9.999765702866 9.854423537650863 10.0 10.0 10.0 
9.454585701905366 3.6596461138044463 0.0010 0.0010 0.0010 0.0010 0.0010009066100773855 6.329055430490209 0.017778697107937697 0.0010 0.0010 9.812650354872387 10.0 10.0 10.0 10.0 10.0 10.0 10.0 1.9025440960421975 10.0 10.0 10.0 10.0 10.0 9.983027403101602 10.0 10.0 10.0 9.980715000875346 10.0 0.018552212705201493 10.0 10.0 10.0 0.5464142980946356 5.591889531596441 10.0 10.0 10.0 10.0 10.0 10.0 10.0 10.0 10.0 9.448124620789603 10.0 
2.8288904225513845 0.0010 0.0010 0.0020347325206153777 0.0010 0.0010 0.0010 5.997054657810542 10.0 0.0010074875992343328 0.5897185365292268 9.996892222204355 9.997502734545163 9.999968461566407 9.92623526863409 9.999842441357126 9.997376533566277 10.0 10.0 4.439549641341521 9.99733611817794 9.996986065879117 10.0 9.932781737691919 9.997341116697132 0.0010 9.997317306700527 9.997675968525968 9.99803940962336 9.999062883686866 9.998053998307014 10.0 9.995335231836407 9.997446926048882 9.99761015109628 0.0010 10.0 9.998024637156732 9.996517885030084 9.985954565613948 9.997127884959708 9.997859095165534 9.999312715327607 9.982091377671486 10.0 9.995960512711722 9.995180598663184 9.999350311027484 
5.022769508567832 0.0017803482940757466 0.0010636220761781577 0.0010045632682092974 0.0010361867718663997 0.0013111344919152588 0.0011172733081162524 6.180172046449569 10.0 0.0010000611957455276 6.853415596149851 9.999336533590386 9.998610925738756 9.999928287720747 9.999995836555224 9.999997848952534 9.99998953594192 9.924336616083192 9.910383638872675 10.0 9.999980501735465 9.819335712177796 9.880437653325957 9.997798252362065 9.999977731531887 0.0010 9.999998055066891 9.999962608635187 9.99999650719236 9.95780530547733 9.999860184391416 9.895440508282107 9.943996423749132 9.91309798673547 9.999996464427737 8.064508002146248 9.772394533324633 9.99972917214044 9.943996423749132 9.999996419808902 9.943996701850375 9.999988557066251 9.994261428914811 9.999929871969064 9.937439190039859 9.943996423749132 9.970723562487855 9.999952160602943 
0.0010 0.0010 0.0010 0.0010 0.0010 0.0010 0.0015332828863693505 5.667487662717127 10.0 0.0010 0.0010 10.0 10.0 9.96541903614133 10.0 10.0 10.0 10.0 10.0 9.823184389921131 10.0 10.0 10.0 10.0 10.0 0.0010 10.0 10.0 10.0 9.995605959499956 10.0 10.0 10.0 10.0 10.0 4.810780253579576 10.0 10.0 10.0 10.0 10.0 10.0 10.0 10.0 10.0 10.0 10.0 10.0 
3.7496128885893265 10.0 0.0010 0.0010 0.0010 0.0010 0.0010 8.261172482066387 0.0010 0.0010 0.6376305141724498 10.0 10.0 10.0 10.0 10.0 10.0 10.0 10.0 0.0010 10.0 10.0 8.484952233976344 9.881841273153173 10.0 10.0 10.0 10.0 10.0 10.0 10.0 0.0010 10.0 10.0 10.0 10.0 4.038125321815496 10.0 10.0 10.0 10.0 10.0 10.0 10.0 7.4682342093191165 10.0 10.0 10.0 
0.0010 0.0010 0.00114722954301276 0.0010 0.0010 0.0010001132916486325 0.0010 3.0631689757562386 10.0 0.0010 7.420000546610314 10.0 10.0 10.0 10.0 10.0 10.0 10.0 10.0 10.0 10.0 10.0 10.0 10.0 10.0 0.0010 10.0 10.0 10.0 10.0 10.0 10.0 10.0 10.0 10.0 8.737939530100805 9.99170373968537 10.0 10.0 10.0 10.0 10.0 10.0 10.0 10.0 10.0 10.0 10.0 
10.0 2.2515084080699688 0.0010 0.0010 0.0010 0.0010 0.0010036427843310805 4.131732932941766 0.0010 0.0010 0.0010 10.0 10.0 10.0 10.0 10.0 10.0 10.0 10.0 0.0010 10.0 10.0 10.0 10.0 10.0 10.0 10.0 10.0 10.0 10.0 10.0 0.0010 10.0 10.0 10.0 3.083559806873171 6.714909949126056 9.832958487265776 10.0 10.0 10.0 10.0 10.0 10.0 10.0 10.0 10.0 10.0 
1.6264242838472915 0.0010 0.0010 0.0010 0.0010 0.0010 0.0010 5.161864769888341 9.507891228776293 0.0010 0.0010 10.0 10.0 10.0 10.0 10.0 10.0 10.0 10.0 0.25729201078481445 10.0 10.0 10.0 10.0 10.0 2.2225525883960016 10.0 10.0 10.0 10.0 10.0 9.488828156370936 10.0 10.0 10.0 1.6438693371905515 10.0 10.0 10.0 10.0 10.0 10.0 10.0 10.0 10.0 10.0 10.0 10.0 
0.32724134941995275 0.0010 0.0010 0.0010 0.0010 0.0010 0.0010 0.0010 10.0 0.0010 0.0010 10.0 10.0 10.0 10.0 10.0 10.0 10.0 10.0 10.0 10.0 10.0 10.0 10.0 10.0 0.0010 10.0 10.0 10.0 10.0 10.0 10.0 10.0 10.0 10.0 4.427176370492383 10.0 10.0 10.0 10.0 10.0 10.0 10.0 10.0 10.0 10.0 10.0 10.0 
5.302106149228782 0.003027497978506067 0.00100205587284474 0.001004260537589804 0.0010000939846545917 0.0010362259241449038 0.0010000113932419805 7.1043677774783935 9.994280758081809 0.0010004263179445186 9.25750010233635 9.999981117846108 9.999999972197907 9.99999996184928 9.99999958253534 9.999999985874236 9.999999972540364 9.988995478052411 9.997689936744738 9.784098773259421 9.999999971232477 9.99999997054029 9.995722525949745 9.833516310485576 9.999999978339886 0.006719241918190628 9.999999911317351 9.999990485653042 9.999999974986473 9.999985562478203 9.999999938034563 9.994280758081809 9.998147900608087 9.993209267588476 9.999157428630266 0.4689176938165288 9.996045715964625 9.999997172241155 9.996090254801109 9.99998947226721 9.995754732886029 9.999988773745688 9.999576289369953 9.998924976989514 9.998117116168686 9.99711073009667 9.99999577165946 9.999999945045555 
10.0 10.0 0.0010 0.0010 0.0010 0.0010 0.0010 10.0 0.0010 0.0010 0.0010 10.0 10.0 10.0 10.0 10.0 10.0 10.0 10.0 0.0010 10.0 10.0 10.0 10.0 10.0 10.0 10.0 10.0 10.0 10.0 10.0 0.0010 10.0 10.0 10.0 0.0010 10.0 10.0 10.0 10.0 10.0 10.0 10.0 10.0 10.0 10.0 10.0 10.0 
0.0010 0.0010 0.001004613575499919 0.0010 0.0010198966971734574 0.0010 0.0010 2.2187178262345393 10.0 0.0010 5.924188086632126 10.0 10.0 10.0 10.0 9.999146596140708 9.998115824815248 10.0 10.0 10.0 9.998284827880603 10.0 10.0 10.0 9.999319137494552 0.0010 10.0 10.0 9.998087393172824 10.0 10.0 10.0 10.0 10.0 9.998615742258163 10.0 10.0 10.0 10.0 9.999998461774915 10.0 10.0 10.0 10.0 10.0 10.0 10.0 10.0 
0.40121503635227507 0.0010 0.0010 0.0010 0.0010067956268945486 0.0010 0.0010 0.0010 9.950005 0.0010 7.917632121952734 9.960174880667699 9.997865932790626 10.0 10.0 10.0 9.99763601232472 10.0 10.0 6.667974880018616 9.997254780540255 9.997085903302882 9.971868359613254 10.0 9.997288463026209 0.0010 9.99964339633497 9.997047388146683 9.997636118026625 10.0 9.99745822696111 9.950005 9.952005781674236 9.96414795051175 9.997771185982426 4.631264372392541 9.950005 10.0 9.984214982038855 9.98675790433678 10.0 9.971963621141128 10.0 9.999944148161735 9.950005 9.948103839306794 9.959870117586119 10.0 
0.0010 0.0010 0.0010 0.0010 0.0010 0.0010 0.0010 7.037225455533392 10.0 0.0010 0.0010 10.0 10.0 9.99803887782347 10.0 9.998364140887034 10.0 10.0 10.0 4.218472647842383 10.0 10.0 10.0 10.0 10.0 0.0010 10.0 10.0 10.0 10.0 10.0 10.0 10.0 10.0 10.0 0.0010 10.0 10.0 10.0 10.0 10.0 10.0 10.0 10.0 10.0 10.0 10.0 9.998325793234514 
10.0 5.353336975248938 0.0010 0.0010 0.0010 0.0010 0.0010085059714006648 7.155127677045267 0.0010 0.0010 0.0010 10.0 10.0 10.0 10.0 10.0 10.0 10.0 10.0 0.0010 10.0 10.0 10.0 10.0 10.0 10.0 10.0 10.0 10.0 10.0 10.0 0.0010 10.0 10.0 10.0 0.0010 1.8865008223351811 9.61353386097371 10.0 10.0 10.0 10.0 10.0 10.0 10.0 10.0 10.0 10.0 
6.889934168601669 0.005340801742527801 0.0010003346235203097 0.0010143998954305182 0.0010118798494707353 0.0010072838699134144 0.0010 7.451675349671677 9.994176551571249 0.0023649717560144164 5.885104307347216 9.9941746964391 10.0 10.0 10.0 10.0 10.0 9.99410337168479 9.999529932513779 9.910048955927223 10.0 10.0 9.993188234756396 10.0 10.0 0.00195965634722763 10.0 10.0 10.0 10.0 10.0 9.994176213821573 9.987708387109805 9.998914783491076 10.0 10.0 9.987718102930236 10.0 9.9941541038455 10.0 9.994145926518982 10.0 10.0 10.0 10.0 9.997929068206435 9.999920294357986 10.0 
1.688228875973668 10.0 0.001067633301175393 0.0010 0.0017554843207600915 0.0010 0.0010 5.698208468459482 0.0010 0.0013680414152659707 7.043243838175742 10.0 10.0 10.0 10.0 10.0 10.0 9.135941072442908 10.0 7.744322033107618 10.0 10.0 9.231431564590038 10.0 10.0 9.567883002639682 10.0 10.0 10.0 9.986684061472223 10.0 0.0010 10.0 10.0 10.0 5.6047140379049205 7.65077065557573 10.0 10.0 10.0 10.0 10.0 10.0 9.95594721012919 10.0 10.0 10.0 10.0 
0.0010 0.0010 0.0036806129813226037 0.0010 0.0010 0.0010 0.0010 3.5085177638258713 10.0 0.0010 1.0231594072881167 10.0 10.0 10.0 9.999995207066384 10.0 10.0 9.999995201913068 9.999999023916631 6.916561154416133 10.0 10.0 9.999994991221833 9.999997621033474 10.0 0.0010 10.0 10.0 10.0 10.0 10.0 10.0 10.0 10.0 10.0 10.0 10.0 10.0 10.0 10.0 9.999995014809688 10.0 9.999998572684797 10.0 10.0 10.0 10.0 9.999998297271713 
0.5385920716582344 0.0010 0.0010 0.0010 0.0010 0.0010 0.0010 0.0010 10.0 0.0010 10.0 10.0 10.0 10.0 10.0 10.0 10.0 10.0 10.0 0.0010 10.0 10.0 10.0 10.0 10.0 0.0010 10.0 10.0 10.0 10.0 10.0 10.0 10.0 9.990975801330173 10.0 10.0 10.0 10.0 9.935360802272765 10.0 10.0 10.0 10.0 9.999669540194857 10.0 10.0 10.0 10.0 
0.0010 0.0010 0.0010 0.0010 0.0010 0.0010 0.0010 0.0010 10.0 0.0010 7.07937422242014 10.0 10.0 10.0 10.0 10.0 10.0 10.0 10.0 0.0010 10.0 10.0 10.0 10.0 10.0 0.0010 10.0 10.0 10.0 10.0 10.0 10.0 10.0 10.0 10.0 6.742169382129402 10.0 10.0 10.0 10.0 10.0 10.0 10.0 10.0 10.0 10.0 10.0 10.0 
7.718484155337397 0.0010 0.0010 0.0010 0.0010 0.0010 0.0010 9.56093910577981 10.0 0.0010 0.0010 10.0 10.0 10.0 10.0 10.0 10.0 10.0 10.0 10.0 10.0 10.0 9.999104458485709 10.0 10.0 0.0010 10.0 10.0 10.0 10.0 10.0 10.0 10.0 10.0 10.0 10.0 10.0 10.0 10.0 10.0 10.0 10.0 10.0 10.0 10.0 10.0 10.0 9.99999883796004 
0.0010 0.0010 0.0010 0.0010 0.0010 0.0010 0.0017261501336680233 6.527025078120369 10.0 0.0010 0.8722390463629255 10.0 10.0 10.0 10.0 10.0 10.0 10.0 10.0 10.0 10.0 10.0 10.0 10.0 10.0 0.0010 10.0 10.0 10.0 10.0 10.0 10.0 10.0 10.0 10.0 3.928572121494052 10.0 10.0 10.0 10.0 10.0 10.0 10.0 10.0 10.0 10.0 10.0 10.0 
9.840542197869741 2.1324606634508187 0.0010 0.0010 0.0010 0.0010 0.0010 5.229425867443569 0.0010 0.0010 0.3875542316389371 9.38994458213026 10.0 10.0 10.0 10.0 10.0 8.955647810409069 10.0 1.5041937585120388 10.0 10.0 10.0 10.0 10.0 8.469733801854185 10.0 10.0 10.0 9.976900685214359 10.0 0.0010 8.486251701404424 9.42668554704131 10.0 0.8843733221248893 9.589989797496244 10.0 9.840594930009404 10.0 9.649034623096085 10.0 10.0 10.0 9.043469193488018 10.0 9.494051055255058 10.0 
10.0 8.415297412532283 0.0010 0.0010 0.0010 0.0010 0.0010 10.0 0.0010 0.0010 0.0010 10.0 10.0 10.0 10.0 10.0 10.0 10.0 10.0 0.0010 10.0 10.0 10.0 10.0 10.0 1.138907012387155 10.0 10.0 10.0 10.0 10.0 0.0010 10.0 10.0 10.0 0.0010 10.0 10.0 10.0 10.0 10.0 10.0 10.0 10.0 10.0 10.0 10.0 10.0 
3.8856172513471163 0.0010896206851825703 0.0010567736385355216 0.0010 0.0010551737054597255 0.0010 0.0010206945182013511 6.191499883348618 9.99954996197325 0.0010012699287170381 6.838498958490453 9.993138850441557 9.9988301555794 9.999794260730905 9.99901737262554 9.999687878210748 9.998808984560842 9.993815123674011 9.996596712693428 9.39324853455642 9.998792083819648 9.998828567850403 9.994241054878422 10.0 9.998925223786173 0.0020863572677482112 9.998805136581282 9.998814706985103 9.999157770323961 9.999220151314258 9.999277795590032 9.997325774271737 9.994603491991576 9.99342137111887 9.998813074530286 6.632445740922886 10.0 9.999105368078016 9.993636929495253 9.999526935584086 9.99432302331736 9.999222876123172 9.999529427002273 9.998306555707655 9.962502564125682 9.993696242275728 9.99906260589728 9.999763576924927 
0.0010 0.0010 0.0010 0.0010 0.0010 0.0010 0.0010 3.5700830752943595 10.0 0.0010 7.998589849923366 10.0 10.0 10.0 10.0 10.0 10.0 10.0 10.0 10.0 10.0 10.0 10.0 10.0 10.0 0.0010 10.0 10.0 10.0 10.0 10.0 10.0 10.0 10.0 10.0 10.0 10.0 10.0 10.0 10.0 10.0 10.0 10.0 10.0 10.0 10.0 10.0 10.0 
0.0010 0.0010 0.0010 0.0010 0.0010 0.0010 0.0010 6.43670350159668 10.0 0.0010 0.0010 10.0 10.0 9.999067896362993 10.0 9.999244004135939 10.0 10.0 10.0 7.305968246803284 10.0 10.0 10.0 10.0 10.0 0.0010 10.0 10.0 10.0 10.0 10.0 10.0 10.0 10.0 10.0 0.0010 10.0 10.0 10.0 10.0 10.0 10.0 10.0 10.0 10.0 10.0 10.0 9.99920791683468 
3.3994923780519577 10.0 0.0010 0.0010 0.0010 0.0010 0.0010 7.243512264635424 0.0010 0.0010 0.0010 10.0 10.0 10.0 10.0 10.0 10.0 10.0 10.0 4.186952076670287 10.0 10.0 7.255575624402407 10.0 10.0 10.0 10.0 10.0 10.0 10.0 10.0 0.0010 10.0 10.0 10.0 10.0 6.068785620862755 10.0 10.0 10.0 10.0 10.0 10.0 10.0 8.527240905418221 10.0 10.0 10.0 
0.0010 0.0010 0.0010 0.0010 0.0010 0.0010 0.0010 5.898975055754143 10.0 0.0010706684634958776 1.1992020892190345 10.0 10.0 10.0 10.0 10.0 10.0 10.0 10.0 0.0010 10.0 10.0 10.0 10.0 10.0 0.0010 10.0 10.0 10.0 10.0 10.0 10.0 10.0 10.0 10.0 0.0010 10.0 10.0 10.0 10.0 10.0 10.0 10.0 10.0 10.0 10.0 10.0 10.0 
0.0010 0.0010 0.0010 0.0010 0.0010 0.0010 0.0010 3.097846818893669 10.0 0.0010 0.623759322687313 10.0 10.0 10.0 10.0 10.0 10.0 10.0 10.0 6.724670414265523 10.0 10.0 10.0 10.0 10.0 0.0010 10.0 10.0 10.0 10.0 10.0 10.0 10.0 10.0 10.0 10.0 10.0 10.0 10.0 10.0 10.0 10.0 10.0 10.0 10.0 10.0 10.0 10.0 
0.34380314133566625 0.0010 0.0010 0.0010 0.0010 0.0010 0.0010038022874835847 0.0010 10.0 0.0010 8.312843684719727 9.999066237081346 10.0 9.999987664777946 9.915028058332274 10.0 9.999958069619979 10.0 9.999455362736791 0.04098794180214416 9.999994040672473 9.999158164873258 10.0 9.999859059627942 9.999776788068157 0.0010 9.999750426283693 9.998868877072038 9.99996640712461 10.0 10.0 10.0 9.999762397647004 10.0 9.999963427962111 10.0 10.0 10.0 9.999269911634213 9.998910149375952 9.999278940821101 9.998584386313834 10.0 9.999886647824702 10.0 10.0 9.915918318175402 10.0 
0.422586587911263 0.0010 0.0010 0.0010 0.0010 0.0010 0.0010 0.0010 9.02761756344795 0.0010 10.0 10.0 10.0 10.0 10.0 10.0 10.0 10.0 10.0 0.0010 10.0 10.0 10.0 10.0 10.0 0.9655587819453373 10.0 10.0 10.0 10.0 10.0 10.0 10.0 10.0 10.0 3.7446584739944293 10.0 10.0 10.0 10.0 10.0 10.0 10.0 10.0 10.0 10.0 10.0 10.0 
0.7093945341947677 0.0010 0.0010581110434495862 0.0010 0.0010 0.0010 0.0010 0.0010 10.0 0.0010 5.559501475943713 10.0 10.0 10.0 10.0 10.0 10.0 10.0 10.0 5.7226249407108725 10.0 10.0 10.0 10.0 10.0 0.0010 10.0 10.0 10.0 10.0 10.0 10.0 10.0 9.977942114950402 10.0 6.328251310860346 10.0 10.0 10.0 10.0 10.0 10.0 10.0 10.0 10.0 10.0 10.0 10.0 
5.286676816106784 0.0010 0.0010 0.0010 0.0010 0.0010302733834215993 0.0010 6.9556934961414525 10.0 0.0010217725821347271 9.37623320250648 10.0 10.0 10.0 10.0 10.0 10.0 10.0 10.0 9.115421338069956 10.0 10.0 10.0 9.839668847635114 10.0 0.0010 10.0 10.0 10.0 10.0 10.0 10.0 10.0 10.0 10.0 0.4583897924851721 10.0 10.0 10.0 10.0 10.0 10.0 9.999593052683364 10.0 10.0 10.0 10.0 10.0 
0.0010 0.0010 0.0010 0.0010 0.001002535407207856 0.0010005836225763386 0.001004310610560149 0.0010 10.0 0.0010 0.07464330538018106 10.0 10.0 10.0 10.0 10.0 10.0 10.0 10.0 10.0 10.0 10.0 10.0 10.0 10.0 0.0010 10.0 10.0 10.0 10.0 10.0 10.0 10.0 10.0 10.0 5.642562449529752 10.0 10.0 10.0 10.0 10.0 10.0 10.0 10.0 10.0 10.0 10.0 10.0 
10.0 6.395410969177672 0.0010 0.0011345031438722648 0.0010 0.0010 0.0010 9.172035005972425 0.0010 0.0010 0.0010 10.0 10.0 10.0 10.0 10.0 10.0 10.0 10.0 0.06969102952264361 10.0 10.0 10.0 10.0 10.0 10.0 10.0 10.0 10.0 10.0 10.0 0.0010 10.0 10.0 10.0 0.0010 10.0 10.0 6.744665606240888 10.0 10.0 10.0 10.0 10.0 1.5369169948376147 10.0 10.0 10.0 
9.007039539991123 10.0 0.0010 0.0010 0.0010 0.0010 0.0010 10.0 0.0010 0.0010 1.8857356898838047 10.0 10.0 10.0 10.0 10.0 10.0 10.0 10.0 10.0 10.0 10.0 10.0 10.0 10.0 10.0 10.0 10.0 10.0 10.0 10.0 0.0010 10.0 10.0 10.0 0.0010 0.0010 10.0 10.0 10.0 10.0 10.0 10.0 10.0 10.0 10.0 10.0 10.0 
10.0 1.9887254661502498 0.0010 0.0010 0.0010 0.0010 0.0010 5.123607332599766 0.0010 0.0010 0.0010 10.0 10.0 10.0 9.983689207429215 10.0 10.0 9.819367340054551 9.989342855993119 0.0010 10.0 10.0 10.0 10.0 10.0 10.0 10.0 10.0 10.0 10.0 9.983221183375058 0.0010 10.0 10.0 10.0 0.0010 10.0 9.994158928049304 10.0 10.0 10.0 10.0 10.0 10.0 10.0 10.0 10.0 10.0 
0.607734600947332 0.0010 0.0010 0.0010 0.0010 0.0010 0.0010 0.0010 10.0 0.0010 8.7220596623467 10.0 10.0 9.998848711006845 9.837037432265518 10.0 10.0 10.0 10.0 0.0010 10.0 10.0 10.0 10.0 10.0 0.0010 10.0 10.0 10.0 10.0 10.0 10.0 10.0 10.0 10.0 5.094392230350755 10.0 10.0 10.0 10.0 10.0 9.99851627154771 10.0 10.0 10.0 10.0 9.837372209872038 10.0 
10.0 1.5030692628706124 0.0010 0.0010 0.0010 0.0010 0.0010 4.210979859900385 0.0010 0.0010 0.0010 10.0 10.0 10.0 10.0 10.0 10.0 10.0 10.0 1.870628913991555 10.0 10.0 10.0 10.0 10.0 10.0 10.0 10.0 10.0 10.0 10.0 0.0010 10.0 10.0 10.0 0.0010 10.0 10.0 10.0 10.0 10.0 10.0 10.0 10.0 9.319857345228817 10.0 10.0 10.0 
2.7206357650271693 10.0 0.0018733223185051495 0.0010805638649360252 0.001034293131703972 0.0010611489331935787 0.0010 6.71780597635108 0.0010 0.0012541925779588584 0.0010 10.0 10.0 10.0 10.0 10.0 10.0 10.0 9.682605318841741 2.12120472198771 10.0 10.0 10.0 10.0 10.0 10.0 10.0 10.0 10.0 10.0 10.0 0.0010 10.0 10.0 10.0 0.001000000000000334 10.0 10.0 10.0 10.0 10.0 10.0 10.0 9.98523018317505 10.0 10.0 10.0 10.0 
7.33884040746191 0.0010 0.0010 0.001002227398072328 0.0010 0.0010 0.0014696422852118758 8.918322493398327 10.0 0.0010 6.149057739830527 9.99744679645678 10.0 9.997891857941454 10.0 10.0 10.0 10.0 10.0 9.902666917291828 10.0 9.99617230135546 10.0 10.0 10.0 0.0010 9.99928391799057 9.996572629526106 10.0 10.0 9.99997553611989 10.0 10.0 10.0 10.0 6.354314950186062 10.0 10.0 10.0 9.9994133759855 10.0 9.99868228270862 10.0 9.993977966306353 10.0 10.0 10.0 10.0 
10.0 5.356377368031991 0.0010101261182729106 0.0010867305978973232 0.001029616034712048 0.0010665173829427417 0.0015858799648022278 7.173865806368422 0.0010 0.0013427880647207467 0.0010 10.0 10.0 10.0 10.0 10.0 10.0 9.785572017168327 9.778694874376074 0.3015444055943304 10.0 10.0 10.0 10.0 10.0 10.0 10.0 10.0 10.0 10.0 10.0 0.1725781324238822 10.0 10.0 10.0 0.2619776010640895 10.0 10.0 10.0 10.0 10.0 10.0 10.0 9.994567441425716 10.0 10.0 10.0 10.0 
10.0 3.51908747185215 0.0010 0.0015174169153528163 0.0010 0.0010 0.0010 5.765613987465601 0.0010 0.0010 0.0010 10.0 10.0 10.0 10.0 10.0 10.0 10.0 9.616706283039676 0.0010 10.0 10.0 10.0 9.996728503916485 10.0 10.0 10.0 10.0 10.0 10.0 10.0 0.0010 10.0 10.0 10.0 0.0010 4.243522199817043 10.0 10.0 10.0 10.0 10.0 10.0 10.0 9.142682332762814 10.0 10.0 10.0 
0.0010 0.0010 0.0010 0.0010 0.0010 0.0010 0.0010 2.330607146217731 10.0 0.0010 10.0 10.0 10.0 10.0 10.0 10.0 10.0 10.0 10.0 10.0 10.0 10.0 10.0 10.0 10.0 0.0010 10.0 10.0 10.0 10.0 10.0 10.0 10.0 10.0 10.0 7.281009001344994 10.0 10.0 10.0 10.0 10.0 10.0 10.0 10.0 10.0 10.0 10.0 10.0 
9.964381067857945 9.106576718393443 0.0010 0.0010 0.0010 0.0010 0.0010 9.958544964852866 0.0010 0.0010 0.0010 10.0 10.0 10.0 10.0 10.0 10.0 10.0 10.0 0.0010 10.0 10.0 10.0 10.0 10.0 1.968526758338605 10.0 10.0 10.0 10.0 10.0 0.0010 10.0 10.0 10.0 0.0010 10.0 10.0 10.0 10.0 10.0 10.0 10.0 10.0 10.0 10.0 10.0 10.0 
5.0005 0.0023708127634066564 0.0010021459880623813 0.0010222404370071893 0.0010020742698359675 0.0010646594776585058 0.001038737160616993 6.727336111410257 9.99203489578543 0.0010895553376426774 5.850270648374171 9.99879320290905 9.999843709650444 9.998383838748795 9.999841197193042 9.993459126978182 9.999834444256248 9.998987122048007 9.994903817471515 9.880745536904058 9.999821872394685 9.998922623681949 9.998891318582954 9.999925174045066 9.999823472465229 0.008964983168102753 9.999859092968736 9.999839607545631 9.9998160591031 9.99951819641821 9.999807790280567 9.992035014421914 9.997836436457673 9.99893023856612 9.999845768900373 5.0005 9.997969945517585 9.992665717133823 9.998784780732155 9.999735091179868 9.999190043170366 9.999784039069674 9.997023978909207 9.99972328117282 9.99813298125738 9.99882805361178 9.999026372823142 9.993682733545597 
6.869462871756102 0.007016796096373477 0.0011574916280580776 0.0010327166004343142 0.001000435315652656 0.0010789267660312536 0.0010326408932504476 8.873421924814968 9.769816938000506 0.0010130812874923573 8.676026559629701 9.999642210935436 9.999880405279672 9.999968071679055 9.999875995933623 9.999968055776119 9.999878990459449 9.999683755202255 9.999846710445123 9.061013951691613 9.999880626331597 9.999879590453338 9.99935225994633 9.999611531000628 9.999860713556519 0.007016796096373484 9.999879961703217 9.999799942519722 9.999880578418528 9.999969447383858 9.99987787583593 9.993983203903626 9.999642210935436 9.999490603289315 9.999878754018297 7.217644095370787 9.999642210935436 9.999948138894439 9.999642210935436 9.99987910825182 9.99942210876658 9.999877549297596 9.994460016197591 9.99996200163917 9.999642210935436 9.999674984712502 9.999871110000662 9.999967970635637 
0.0010 0.0010 0.0010 0.0011141188460714398 0.0010130399252908252 0.0010 0.0010 2.8181086197655585 10.0 0.0010 0.0010 10.0 10.0 9.987268320149335 10.0 10.0 10.0 10.0 10.0 10.0 10.0 10.0 10.0 10.0 10.0 0.0010 10.0 10.0 10.0 10.0 10.0 10.0 10.0 10.0 10.0 7.90378234334785 10.0 10.0 10.0 10.0 10.0 10.0 10.0 10.0 9.942601918019069 10.0 10.0 9.982929801242769 
2.830501826166592 0.0010 0.0010 0.0010361120829480654 0.0010 0.0010 0.0010 5.5947219165619915 10.0 0.0010 0.0010 10.0 10.0 10.0 10.0 10.0 10.0 10.0 10.0 0.0010 10.0 10.0 10.0 10.0 10.0 0.0010 10.0 10.0 10.0 10.0 10.0 10.0 10.0 10.0 10.0 10.0 10.0 10.0 10.0 10.0 10.0 10.0 10.0 10.0 10.0 10.0 10.0 10.0 
3.4247376874627378 0.001000000000000334 0.0010 0.0010 0.0010 0.0010 0.0010 5.364085637463148 10.0 0.0010 5.884185488391844 10.0 10.0 10.0 10.0 10.0 10.0 10.0 10.0 10.0 10.0 10.0 10.0 10.0 10.0 0.001000000000000334 10.0 10.0 10.0 10.0 10.0 10.0 10.0 10.0 10.0 10.0 10.0 10.0 10.0 10.0 10.0 10.0 10.0 10.0 10.0 10.0 10.0 10.0 
5.068153511849858 0.0010 0.0010 0.0010 0.0010626877508634763 0.001000480692693628 0.001275744243873392 6.632693668190779 10.0 0.0010333240570923224 0.5822700354223675 10.0 9.990036910985312 9.99005483476173 9.990036910953714 9.990506864150971 9.990036910986246 10.0 9.994118306818084 10.0 9.990036910976361 9.990036917178719 9.977187555093558 9.9905845348599 9.990040287152732 0.0010 9.990042665705092 9.992825653374751 9.990061944027014 9.990095733891003 9.990068898516993 10.0 9.958179451635393 10.0 9.990036911008772 0.3536223658641875 9.958921193601443 9.991321886684602 9.992940112890977 10.0 9.99011701321606 9.994561702256437 9.990742454227297 9.999943228901412 9.949097487908105 9.995623154783715 9.994911917883785 9.990456548398342 
6.68457901664531 0.0010 0.0010 0.0010 0.0010 0.0010 0.0013110397693632046 7.85637492140871 10.0 0.0010 5.659205889419337 10.0 10.0 10.0 10.0 10.0 10.0 10.0 10.0 9.482237963478198 10.0 10.0 10.0 10.0 10.0 0.7046029744324516 10.0 10.0 10.0 10.0 10.0 10.0 10.0 10.0 10.0 6.252165862793244 9.019821395292498 10.0 10.0 10.0 10.0 10.0 10.0 10.0 10.0 10.0 10.0 10.0 
0.0010 0.0010 0.0010 0.0010112398851669022 0.0010009792415005075 0.0010085227758051016 0.0010367960157580674 6.018784303801143 9.827555748262016 0.0010 0.6997970294703824 9.996742945235754 9.999418532054921 9.999921745364926 9.999390590410604 9.999902428285571 9.999414408484517 9.999986869495876 10.0 0.16382585743317085 9.999414491426315 9.999412232354008 10.0 10.0 9.999403501889349 0.17333672597299332 10.0 9.999442191097934 9.999395814341776 10.0 9.999391464288488 9.829677489894175 10.0 9.987706303147075 9.999413416959737 10.0 10.0 10.0 9.999983747710383 9.996675765251835 10.0 9.999447366257932 9.999915318662879 10.0 10.0 9.913164121851855 9.99944840579972 10.0 
0.07214375752959246 0.0010 0.0010 0.0010000361453583932 0.0010001669026746924 0.001000082681096481 0.0010 6.140187385838298 10.0 0.0010003722365174036 1.9735036936310812 9.999936630183656 10.0 9.999990932313125 10.0 9.999858499729157 10.0 10.0 10.0 0.0010 10.0 9.999359425224077 9.648809322430306 10.0 10.0 0.0010 9.99906622602756 10.0 9.994595002900795 9.999896377588787 10.0 10.0 10.0 10.0 10.0 1.9681444203454688 10.0 10.0 10.0 10.0 9.8080176323758 10.0 10.0 10.0 10.0 10.0 9.997953658644885 9.999661431479218 
0.0010 0.0010 0.0010 0.0010 0.0010 0.0010 0.0010 5.954208038164963 10.0 0.0010 0.5875257931361961 10.0 10.0 10.0 10.0 10.0 10.0 10.0 10.0 9.444792235052958 10.0 10.0 10.0 10.0 10.0 0.0010 10.0 10.0 10.0 10.0 10.0 10.0 10.0 10.0 10.0 5.386501962087058 10.0 10.0 10.0 10.0 10.0 10.0 10.0 10.0 10.0 10.0 10.0 10.0 
0.0010 0.0010 0.0010604757822157392 0.0010 0.0010014289867110884 0.0010 0.001017575320395827 5.477476161464189 9.891839594520073 0.0010 0.0010 10.0 10.0 10.0 10.0 10.0 10.0 10.0 10.0 8.712048415281156 10.0 10.0 10.0 10.0 10.0 0.10047423077942554 10.0 10.0 10.0 10.0 10.0 9.899739953061548 10.0 10.0 10.0 0.0010 9.961399348732701 10.0 10.0 10.0 10.0 10.0 10.0 10.0 10.0 10.0 10.0 10.0 
0.0010 0.0010 0.0010 0.0010 0.001000297659046071 0.0010 0.0010 5.378947853353889 10.0 0.0010 0.45342245846120377 10.0 9.999432432938189 10.0 9.999917588692911 10.0 10.0 10.0 10.0 8.942400585794132 9.999680768595896 10.0 10.0 9.999819097843591 10.0 0.0010 10.0 10.0 9.999684415622927 9.999902134374837 10.0 10.0 10.0 10.0 10.0 0.16904987090712087 10.0 10.0 9.999520752649671 10.0 10.0 10.0 9.999950738831343 10.0 10.0 10.0 9.999485840802317 10.0 
10.0 1.2267028746201463 0.002092479483183287 0.0023491247239364127 0.0010 0.0012163097885516882 0.0011443135305803113 2.3103791375446825 0.0010 0.0010 0.0010 8.45541194038747 10.0 9.872505908795617 8.92225024735865 9.872196467359132 9.868423757053664 7.9903235646549 7.920194051608129 0.0010 9.868415808363338 9.867797816908748 7.989931693643214 9.373806156914227 9.874247775030286 10.0 9.865751673666125 9.868503027941614 9.86803774748653 9.99327810746554 9.868747785938433 0.0010 7.990328741266449 7.991501895947111 9.868449984850784 0.0010 6.247881532407788 9.70621411708586 7.920784466423464 9.872965985489376 7.990922427669029 9.868259133252462 9.93659568583256 9.901053508940112 7.988962575648842 7.991393013821516 9.895840582467612 9.87237376471515 
4.2521063710100915 0.0010 0.001012993113672269 0.0010 0.0010000021354494176 0.0010 0.0010 6.475092773978873 9.785158972184265 0.0010000234355845821 6.53351249312275 9.999937679187203 9.999999708695142 9.999611058735836 9.999999737325437 10.0 9.999999732648185 9.999999614282423 10.0 8.143938578058009 9.99999967293276 9.99996009339847 9.99997250067518 9.9983790175408 9.998069738555081 0.20046830142673397 9.999869351323795 9.99983490981134 9.99999975639521 10.0 9.999835091936777 7.803216944963682 9.999937807792433 9.999937660623647 9.99999787709238 0.0035097555475252853 10.0 9.999897704227985 9.999937664722435 9.99999975638599 9.999999590061382 9.999999756427286 9.999706783647536 10.0 10.0 9.9999376700189 9.999953405369858 10.0 
0.0010 0.0010 0.0010 0.0010 0.0010 0.0010107644389370654 0.0010148732249433078 3.8113357073096656 10.0 0.0010456844602735893 0.5385060013960992 10.0 10.0 10.0 10.0 10.0 10.0 10.0 10.0 10.0 10.0 10.0 10.0 10.0 10.0 0.0010 10.0 10.0 10.0 10.0 10.0 10.0 10.0 10.0 10.0 9.987434776540082 10.0 10.0 10.0 10.0 10.0 10.0 10.0 9.998024159659815 10.0 10.0 10.0 10.0 
0.0010 0.0010 0.0012341844981027365 0.0010289019706491178 0.0010 0.0010 0.0020711359507192234 6.750409286996568 10.0 0.0010 1.6610610816097704 10.0 10.0 10.0 10.0 10.0 10.0 10.0 10.0 5.516429450553651 10.0 10.0 10.0 9.999050006122298 10.0 0.0010 10.0 10.0 10.0 10.0 10.0 10.0 10.0 10.0 10.0 0.0010 10.0 10.0 10.0 10.0 10.0 10.0 10.0 10.0 10.0 10.0 10.0 10.0 
10.0 6.17297433725995 0.0010 0.0010 0.0022680660295479344 0.0012058279573994254 0.0010 8.881411480523383 0.0010 0.0010 0.0010 10.0 10.0 10.0 10.0 10.0 10.0 10.0 10.0 0.0010 10.0 10.0 10.0 10.0 10.0 10.0 10.0 10.0 10.0 10.0 10.0 0.0010 10.0 10.0 10.0 0.0010 10.0 10.0 7.102056529698538 10.0 10.0 10.0 10.0 10.0 0.0010 10.0 10.0 10.0 
1.1161247820223519 10.0 0.0010 0.002729135719668986 0.0010 0.001246638869663367 0.0010 6.635710749171988 0.0010 0.0010309440962158827 5.000500000000001 10.0 10.0 10.0 10.0 10.0 10.0 10.0 10.0 5.0005 10.0 10.0 10.0 9.99914643526689 9.929547057857874 10.0 10.0 10.0 10.0 9.828661880666832 10.0 0.0010 10.0 10.0 10.0 6.051490193828473 0.0010 10.0 10.0 10.0 10.0 10.0 9.999998007798016 9.83045165957757 7.518378196051357 10.0 10.0 10.0 
0.0010 0.0010 0.0010 0.0010 0.0010 0.0010 0.0010 3.122130371234042 10.0 0.001438356792775711 1.8702215732177057 10.0 10.0 9.998923544336197 10.0 10.0 10.0 10.0 10.0 10.0 10.0 10.0 10.0 10.0 10.0 0.0010 10.0 10.0 10.0 10.0 10.0 10.0 10.0 10.0 10.0 6.475492750717083 10.0 10.0 10.0 10.0 10.0 10.0 9.998552101902607 10.0 10.0 10.0 10.0 10.0 
0.0010 0.0016573403671293586 0.0010697550579846222 0.001013443170030048 0.001076952152535286 0.0010005349111424518 0.0011400234324027048 5.580620034478974 9.69797609862601 0.0010 0.0010 9.99931783567277 9.99961754235428 9.998789806753512 9.999728196328686 9.992782566069442 9.999973565925195 9.84619557971656 9.999985921292035 6.131041783241114 9.999971735919319 9.999622862663369 9.999601857091443 9.999990392619456 9.999339100571781 0.16576819819499805 9.99950794228896 9.999965286869076 9.999538122321498 9.988851616697271 9.99996247638822 9.897949278301505 9.999423403569637 9.907737663508344 9.9999719130026 0.0010 9.87116772693699 9.999974861711287 9.931539412997608 9.999960871186389 9.999091869276123 9.999969948059 9.99232066793756 9.999998826797214 10.0 9.87836780880378 9.999706647700034 9.990355925873782 
10.0 2.441072606545889 0.0010 0.0010 0.0010 0.0010 0.0010 4.906770876410556 0.0010 0.0010 0.0010 7.2640201058060825 10.0 10.0 10.0 10.0 10.0 10.0 10.0 0.0010 10.0 10.0 8.792700651458151 10.0 9.989274875852754 10.0 10.0 10.0 9.989274875852754 10.0 9.981632848636286 0.0010 7.2636090871374215 7.2631726294180865 10.0 0.0010 6.452762314407822 10.0 7.263354544109447 9.989274875852754 10.0 9.989274875852754 10.0 10.0 7.265216481678631 7.263503350142164 7.952404753345558 10.0 
0.0010 0.0010 0.0010214860128178512 0.0010013644034307283 0.0010000031578426879 0.0010000189303381775 0.0010 5.446820887796353 10.0 0.0010 1.426704743437742 9.995061003126162 9.994975143811198 9.997906445492294 9.994627860921131 9.997308390838457 9.994775610568533 9.966930513818285 9.984042051373478 10.0 9.994977816251804 9.994947374655652 9.966175480942352 9.986165089967038 9.992640765041779 0.0010 9.99490882571381 9.994133046473088 9.992012049735742 9.998064446598017 9.994516307393855 10.0 9.966178951753005 9.977692236186813 9.994799301318869 0.0010 10.0 10.0 9.966179617170143 9.993740802626176 9.968094939523029 9.994797613000365 9.997618312561396 9.996181327493357 9.966006902406694 9.966176892024558 9.994783360139506 9.997564024904412 
10.0 1.9906394284917135 0.0010 0.0010 0.002335553975098297 0.0010 0.002247626113489304 4.999904689105268 0.0010 0.008030645363284235 0.9874415442429587 10.0 10.0 10.0 10.0 10.0 10.0 10.0 9.415434628211766 0.0010 10.0 10.0 6.4426640613811506 10.0 10.0 10.0 10.0 10.0 10.0 10.0 10.0 0.0010 0.0010 10.0 10.0 6.086961686960317 1.179855080694919 10.0 10.0 10.0 10.0 10.0 10.0 10.0 0.0010 10.0 10.0 10.0 
4.354079014496413 0.0010 0.0010364563848634127 0.0010005869970582941 0.0010059503483753418 0.001000040708361419 0.001291044218957039 6.353275700622311 10.0 0.0010056194156074156 6.749697209103731 9.975763152522152 9.984853796584018 9.998254964114857 9.985043658437693 9.994643542633705 9.984414784917444 9.976028596721205 9.997533712348478 8.697283062319348 9.984678117963862 9.985001993957592 9.976164279810746 9.989932002616138 9.985133428407204 0.0010 9.982542908749693 9.98542565424461 9.990720169921342 9.993205587021482 9.993179102679631 10.0 9.977129293359017 9.972285228405086 9.984911726777016 5.7139557709683615 9.938771366904673 9.990211215259908 9.979312157719686 9.99953986579074 9.989701335243232 9.993056036815535 9.994036288604917 9.9991479422177 9.420396342696595 9.97761075383746 9.990161518991066 9.99830205148705 
1.6871368109707485 0.0010 0.0012700185794172435 0.0010 0.0010 0.0010 0.0010 5.711056587444068 10.0 0.0010 6.506436288550864 10.0 10.0 10.0 10.0 10.0 10.0 10.0 10.0 10.0 10.0 10.0 10.0 10.0 10.0 0.0010 10.0 10.0 10.0 10.0 10.0 10.0 10.0 10.0 10.0 1.4716410676364173 10.0 10.0 10.0 10.0 10.0 9.999987873339586 10.0 10.0 10.0 10.0 9.819644736213592 10.0 
2.5649882833058975 0.0028722049675837446 0.0022013683748822593 0.001223185380083525 0.0010334883100199547 0.0010192454458417526 0.0011561381846434864 5.822404836799123 9.992568233566736 0.0011808161892402557 8.568042037270404 9.997969887470362 9.999243144080308 9.999799362464055 9.999076099845027 9.999810047921812 9.99919410716004 9.99790879444677 9.979461360875652 4.794452055722626 9.9989549202789 9.99920677667537 9.997916595328524 9.999816768305326 9.999084323213731 0.008431766433263162 9.999242869631793 9.999383968587722 9.999203244814648 9.999762159936605 9.999155598332715 9.992568233566736 9.997699895329372 9.998405013721175 9.999247748678762 4.808387862549015 9.99625540956543 9.999423346082558 9.997925010261053 9.999167603682247 9.998008960984391 9.999396655354051 9.999674767616021 9.999421266045486 9.997897242668136 9.997959016137305 9.999355187889163 9.999798167911521 
0.0010 0.0010 0.0010 0.0010 0.0010 0.0010003560996480845 0.0010 1.9974516987888193 10.0 0.0010015276351121782 6.082727821798063 9.985807960580498 10.0 10.0 10.0 10.0 9.999997463061941 10.0 10.0 9.9456492654984 9.999997297472428 9.999175050208272 10.0 10.0 9.999997741513328 0.0010 10.0 9.99396043945524 9.999999154948224 9.998175679761603 10.0 10.0 10.0 10.0 10.0 10.0 10.0 10.0 10.0 9.995031641822347 10.0 9.999073855052272 9.999995472068083 10.0 10.0 10.0 9.99839277535696 10.0 
0.0010 0.0010 0.0010 0.0010 0.0010 0.0010 0.0010 1.5523063919034823 10.0 0.0010 7.444499946332481 10.0 9.813780929284434 10.0 10.0 10.0 10.0 10.0 10.0 9.078169377852934 10.0 10.0 10.0 10.0 10.0 0.0010 10.0 10.0 10.0 10.0 10.0 10.0 10.0 10.0 10.0 8.350996752688502 10.0 10.0 10.0 10.0 10.0 10.0 10.0 10.0 10.0 10.0 10.0 10.0 
0.0010 0.0010 0.0010 0.0010 0.0010 0.0010 0.0010 3.3749066924251543 10.0 0.0010 4.704499022841535 10.0 10.0 10.0 10.0 10.0 10.0 10.0 10.0 9.963250517207724 10.0 10.0 10.0 10.0 10.0 0.0010 10.0 10.0 10.0 10.0 10.0 10.0 10.0 10.0 10.0 7.571594476869989 10.0 10.0 10.0 10.0 10.0 10.0 10.0 10.0 10.0 10.0 10.0 10.0 
0.0010 0.0010 0.0010 0.0010 0.0010 0.0010 0.0010 6.088089137396263 10.0 0.0010672253295581008 0.0010 10.0 10.0 10.0 10.0 10.0 10.0 10.0 10.0 0.0010 10.0 10.0 10.0 10.0 10.0 0.0010 10.0 10.0 10.0 10.0 10.0 10.0 10.0 10.0 10.0 0.0010 10.0 10.0 10.0 10.0 10.0 10.0 10.0 10.0 10.0 10.0 10.0 10.0 
0.359772921574149 0.0010 0.0010 0.0010 0.0010 0.0010 0.0010289797341099655 0.0010 10.0 0.0010234726206434497 0.0010 10.0 10.0 10.0 10.0 10.0 10.0 10.0 9.985174473074988 4.811197896530981 10.0 10.0 10.0 10.0 10.0 0.0010 10.0 10.0 10.0 10.0 10.0 10.0 10.0 10.0 10.0 5.64304340081522 9.337288689096404 10.0 10.0 10.0 9.971477062190521 10.0 10.0 9.999934112305864 10.0 10.0 10.0 10.0 
1.5552135386194395 0.0010 0.0010 0.0010 0.0010199975240436437 0.0010 0.0010 5.6936467583783825 10.0 0.0010 0.0010 10.0 10.0 9.999971340125603 10.0 10.0 10.0 10.0 10.0 4.618396675232587 10.0 10.0 10.0 10.0 10.0 0.0010 9.999906209982726 10.0 10.0 10.0 10.0 10.0 10.0 10.0 10.0 0.0010 9.83345411613946 10.0 10.0 9.999977455973658 10.0 9.999978256474236 9.998454703476849 10.0 10.0 10.0 10.0 9.999400313838706 
0.0010 0.0010 0.0010 0.0010 0.0010 0.0010 0.0010 2.8383323632404585 10.0 0.001018280764999005 10.0 10.0 10.0 10.0 10.0 10.0 10.0 10.0 10.0 10.0 10.0 10.0 10.0 10.0 9.999994663752581 0.0010 9.999989782584397 10.0 10.0 9.99976403127744 10.0 10.0 10.0 10.0 10.0 5.000500000000001 10.0 10.0 10.0 10.0 10.0 10.0 10.0 10.0 10.0 10.0 10.0 10.0 
0.3598497917426362 0.0010 0.0010 0.0010 0.0010 0.0010 0.0010 0.0010 10.0 0.0010 7.306799829642281 10.0 10.0 10.0 10.0 10.0 10.0 9.839985456923053 10.0 4.44067234338829 10.0 10.0 10.0 10.0 10.0 0.0010 10.0 10.0 10.0 10.0 10.0 10.0 10.0 10.0 10.0 10.0 10.0 10.0 10.0 10.0 10.0 10.0 10.0 10.0 10.0 10.0 10.0 10.0 
9.788994900093343 4.790630177161007 0.001105029590364156 0.0011390018791123618 0.0010 0.0010 0.0010 6.654318505415848 0.0010 0.0010 0.0010 10.0 10.0 10.0 10.0 10.0 10.0 10.0 10.0 0.0010 10.0 10.0 10.0 10.0 10.0 9.788994900093343 10.0 10.0 10.0 10.0 10.0 0.0010 10.0 10.0 10.0 0.12771530945374804 10.0 10.0 10.0 10.0 10.0 10.0 10.0 10.0 10.0 10.0 10.0 10.0 
5.598146898731432 10.0 0.0010 0.0010 0.0010 0.0010 0.0010 10.0 0.0010 0.0010 5.000500000000001 10.0 10.0 10.0 9.836349950178093 10.0 9.998520983347621 10.0 10.0 10.0 10.0 9.995979343450854 10.0 9.921143887270052 10.0 10.0 9.99462887005818 10.0 9.999175401319985 10.0 9.999234611895448 0.0010 10.0 10.0 10.0 5.00709017790279 10.0 9.996978738908789 10.0 9.96582595751947 10.0 9.997867107239102 10.0 10.0 10.0 10.0 9.976424239278684 10.0 
2.3626882507725804 0.0010 0.009466985260967578 0.0010 0.0010 0.0010 0.0010 5.029179105714785 10.0 0.0010 0.0010 10.0 10.0 10.0 10.0 10.0 10.0 10.0 10.0 9.048317435140595 10.0 10.0 10.0 10.0 10.0 0.0010 10.0 9.999654141628683 10.0 9.999994887127835 10.0 10.0 10.0 10.0 9.998077473531948 0.0010 10.0 10.0 10.0 9.999658983832571 10.0 10.0 10.0 10.0 10.0 10.0 10.0 10.0 
0.0010 0.0010 0.0010 0.0010 0.0010 0.0010 0.0025247432059458935 6.244461001461133 10.0 0.0010 0.23035448916537568 10.0 10.0 10.0 10.0 10.0 10.0 10.0 10.0 0.0010 10.0 10.0 10.0 10.0 10.0 0.0010 10.0 10.0 10.0 10.0 10.0 10.0 10.0 10.0 10.0 9.855955857526405 10.0 10.0 10.0 10.0 10.0 10.0 10.0 10.0 10.0 10.0 10.0 10.0 
0.0010 0.001000000000000334 0.0010 0.0010 0.0010 0.0010 0.0010 4.155788606470965 9.671749278449568 0.0010 10.0 10.0 10.0 10.0 10.0 10.0 10.0 10.0 10.0 8.657004778679157 10.0 10.0 9.95344971200669 10.0 10.0 0.32925072155043367 10.0 10.0 10.0 10.0 10.0 9.671749278449568 10.0 10.0 10.0 10.0 9.671749278449568 10.0 10.0 10.0 10.0 10.0 10.0 10.0 10.0 10.0 10.0 10.0 
10.0 1.2738256600314084 0.010333970379270318 0.001971801879612922 0.0010 0.0010 0.0010 1.359673687472502 0.0010 0.0010 0.0010 0.0010 7.358114921254877 9.356341383481286 7.283153830246922 9.33671019913165 7.3205023063149675 0.9686027101730215 6.329781308077866 0.0010 7.356746925564842 7.3579379800201785 0.49491082805925135 9.245423976773264 6.738457295311962 10.0 7.3503007633630695 7.1655925037557076 7.352599279391304 9.401818365636254 7.288014722701837 0.0010 0.0010 2.591598433170192 7.321455669345464 0.27857504046685755 0.0010 8.256269474692601 0.0010 7.3499896357348735 0.0010 7.326793648724711 9.477327504696875 9.114016933626667 0.0010 0.0010 7.320634472605962 9.331722868306661 
10.0 2.984990883007387 0.0010 0.0010 0.0010 0.0010 0.0010 5.863153308397161 0.0010 0.0010 1.9334673845048398 9.524388785621483 9.948955829608142 10.0 10.0 10.0 10.0 9.209431587966312 10.0 0.9851534432470697 10.0 9.95199624247253 10.0 10.0 10.0 7.632950853972266 10.0 10.0 10.0 9.977918756159498 10.0 0.0010 8.911661159247899 9.529852551509684 10.0 0.6663909657276976 8.37147376790436 10.0 9.820649925461586 10.0 9.694716728254624 10.0 10.0 10.0 9.339901374985477 10.0 9.59313047850458 10.0 
6.603914362758503 0.0010 0.0011720877783296274 0.001035076306953426 0.0010 0.0010842335586324994 0.0010230763217637146 8.698188067868045 10.0 0.0010 9.577949856198384 10.0 10.0 10.0 10.0 10.0 10.0 10.0 10.0 10.0 10.0 10.0 10.0 10.0 10.0 0.0010 10.0 10.0 10.0 10.0 10.0 10.0 10.0 10.0 10.0 7.979168853366881 10.0 10.0 10.0 10.0 10.0 10.0 10.0 10.0 10.0 10.0 10.0 10.0 
0.0010 0.0010 0.0010 0.0010 0.0010 0.0010 0.0010 5.8668055203110825 10.0 0.0010 0.0010 10.0 10.0 10.0 10.0 10.0 10.0 10.0 10.0 0.0010 10.0 10.0 10.0 10.0 10.0 0.0010 10.0 10.0 10.0 10.0 10.0 10.0 10.0 10.0 10.0 0.0010 10.0 10.0 10.0 10.0 10.0 10.0 10.0 10.0 10.0 10.0 10.0 10.0 
0.0010 0.0010 0.0010 0.0010 0.0010430240061819179 0.0010 0.0010293718944301793 5.000500000000001 10.0 0.0010425336878020586 1.7732906603876177 10.0 10.0 10.0 10.0 10.0 10.0 10.0 10.0 6.7517944776686605 10.0 10.0 10.0 10.0 10.0 0.0010 10.0 10.0 10.0 10.0 10.0 10.0 10.0 10.0 10.0 0.0010 10.0 10.0 10.0 10.0 10.0 10.0 10.0 10.0 10.0 10.0 10.0 10.0 
10.0 6.364848707791664 0.0010 0.0010071830791986674 0.0010 0.0010 0.0010721957833447877 7.454507672309115 0.0010 0.0010 0.0010 10.0 10.0 10.0 10.0 10.0 10.0 10.0 10.0 0.0010 10.0 10.0 10.0 10.0 10.0 10.0 10.0 10.0 10.0 10.0 10.0 0.0010 10.0 10.0 10.0 0.0010 10.0 10.0 10.0 10.0 10.0 10.0 10.0 9.99852407352627 10.0 10.0 10.0 10.0 
5.500450000000001 0.0010 0.0010 0.0010 0.0010 0.0010 0.0010 6.888572035368659 10.0 0.0031089696503677246 10.0 9.92646897909028 10.0 10.0 10.0 10.0 10.0 10.0 10.0 9.941494369863719 10.0 10.0 10.0 10.0 10.0 0.0010 10.0 10.0 10.0 10.0 10.0 10.0 10.0 10.0 10.0 9.478237781872492 10.0 10.0 10.0 10.0 10.0 10.0 10.0 10.0 10.0 10.0 10.0 10.0 
0.0010 0.0010 0.0010 0.0012516013476267759 0.0010000771490273795 0.0010 0.0010 3.1694458238046703 10.0 0.0010004624432716819 10.0 10.0 10.0 10.0 9.999067473174664 10.0 10.0 10.0 9.998991323224564 10.0 10.0 10.0 10.0 9.999464061019918 10.0 0.06917613194175619 10.0 10.0 10.0 9.998213129470708 10.0 10.0 10.0 10.0 10.0 10.0 10.0 9.999968646852803 10.0 10.0 10.0 10.0 10.0 10.0 10.0 10.0 10.0 10.0 
0.22147230311041335 10.0 0.0010 0.0010 0.0010 0.0010118710709393526 0.0010 5.593855826957256 0.0010 0.0017304322976070294 0.0010 9.874230300423635 9.965282785110004 10.0 10.0 10.0 10.0 9.829178760055722 10.0 0.0010 9.937526407552035 9.948655902430275 9.83688233449331 10.0 9.551014036802865 10.0 10.0 10.0 10.0 10.0 9.988550311237374 0.0010 9.870794569757427 10.0 10.0 9.50005 0.50095 10.0 9.849249419830658 10.0 9.783688610713217 10.0 10.0 10.0 9.949053437270145 9.874365497228808 10.0 10.0 
4.286512739038264 0.0010 0.0010 0.0010 0.0010 0.0010 0.0010 6.417009344791559 10.0 0.0010707362172531168 5.321388824648813 9.996846389742927 10.0 9.999955320305872 10.0 9.9831986844699 10.0 10.0 10.0 10.0 10.0 10.0 10.0 9.99989500479956 10.0 0.0010 9.973411819552565 10.0 10.0 9.971916902293225 10.0 10.0 9.999890133673844 9.64447180474841 10.0 10.0 9.007144952469558 10.0 10.0 9.966511700083442 10.0 9.993588867418074 9.993834804412725 10.0 10.0 10.0 9.9574664533646 9.974674555655374 
0.20305386763769048 0.001078553003533878 0.0010000055685116655 0.0010000008585316093 0.0010052245757470504 0.0010 0.0010000000438494582 0.0010 9.999921446996465 0.0010 0.0010 9.999998971088939 9.999998635916102 9.999999235947232 9.999998698054258 9.99999963938898 9.999998739828982 9.999999164190255 9.657411812538179 0.0010 9.99999875417374 9.999998785186595 9.99999911825812 9.999999515245076 9.999998704259195 0.001078553003533878 9.999998796546304 9.999998909149651 9.999998834440694 9.999998978211643 9.999998892412133 9.999921446996465 9.99999859512792 9.996777194011079 9.999998660860486 9.892519069917117 9.921828974512296 9.999999052520044 9.999998683213212 9.99999837687833 9.999999120180393 9.99999895398565 9.99999837005018 10.0 9.999921446996465 9.999998352341446 9.999998383019411 9.999999571011578 
3.727427786955782 8.161918363758154 0.0010 0.0010 0.0011986890359701361 0.0010 0.0010 6.473414686841045 0.016578829978202366 0.0010 0.2729357674953204 10.0 10.0 10.0 10.0 10.0 10.0 10.0 10.0 0.0010 10.0 10.0 10.0 10.0 10.0 8.778938726071257 10.0 10.0 10.0 10.0 10.0 0.6073714374438833 10.0 10.0 10.0 10.0 10.0 10.0 10.0 10.0 10.0 10.0 10.0 10.0 10.0 10.0 10.0 10.0 
2.5139613495668205 0.0010 0.00142593345361617 0.0010 0.0010 0.0010 0.0012041287157218245 4.895344756545469 10.0 0.0010 5.000500000000001 10.0 10.0 10.0 10.0 10.0 10.0 10.0 10.0 5.003266354602314 10.0 9.977915323779671 10.0 9.969922982363627 10.0 0.0010 10.0 9.988582952903139 10.0 10.0 10.0 10.0 10.0 10.0 10.0 0.0010 9.50005 10.0 10.0 10.0 10.0 9.980771245713612 10.0 10.0 9.735033719977748 10.0 9.922689301555247 10.0 
0.0010 0.0010 0.0010 0.0010 0.0010 0.0010 0.0010 5.036854588412201 10.0 0.0010 0.0010 10.0 10.0 10.0 10.0 10.0 10.0 10.0 10.0 0.0010 10.0 10.0 10.0 10.0 10.0 0.0010 10.0 10.0 10.0 10.0 10.0 10.0 10.0 10.0 10.0 1.3058734821668638 10.0 10.0 10.0 10.0 10.0 10.0 10.0 10.0 10.0 10.0 10.0 10.0 
5.409056013813671 0.0010 0.007144795559178886 0.0010 0.0010 0.0010044242234603482 0.0010 7.298143254249512 10.0 0.0010 5.108998456727729 10.0 10.0 10.0 10.0 10.0 10.0 9.995536432018133 10.0 10.0 10.0 10.0 10.0 10.0 10.0 0.0010 10.0 10.0 10.0 10.0 10.0 10.0 10.0 10.0 10.0 8.741632902483504 10.0 10.0 10.0 10.0 10.0 10.0 10.0 10.0 10.0 10.0 10.0 10.0 
0.0010 0.0010 0.0010 0.0010 0.0010 0.0010 0.0010 3.8160541208452194 10.0 0.0010 0.0010 10.0 10.0 10.0 10.0 10.0 10.0 10.0 10.0 10.0 10.0 10.0 10.0 10.0 10.0 0.0010 10.0 10.0 10.0 10.0 10.0 10.0 10.0 10.0 10.0 0.0010 10.0 10.0 10.0 10.0 10.0 10.0 10.0 10.0 10.0 10.0 10.0 10.0 
0.0010 0.0010 0.0010 0.0010 0.0010 0.0010 0.0010018298606243306 5.33866924195579 10.0 0.0010 0.0010 10.0 10.0 10.0 10.0 10.0 10.0 10.0 10.0 10.0 10.0 10.0 10.0 10.0 10.0 0.0010 10.0 10.0 10.0 10.0 10.0 10.0 10.0 10.0 10.0 0.0010 10.0 10.0 10.0 10.0 10.0 10.0 10.0 10.0 10.0 10.0 10.0 10.0 
10.0 2.981360381344771 0.0010725082691699236 0.0010823822961430972 0.0010 0.0010 0.0010 5.562179470809922 0.0010 0.0010073627662065222 0.9294053517415113 10.0 9.997270530703494 9.999217751178197 9.966473018264407 9.999404823513686 9.999750218613586 10.0 9.972896155903898 0.0010 9.999438921833287 9.999443775354464 10.0 9.992959223487691 9.999807709939699 10.0 10.0 10.0 9.999753312960268 10.0 9.972549239574102 0.0010 10.0 9.986605252606171 9.999577614844508 0.3382160408032311 6.522542439187524 9.989771284891585 10.0 9.999844495253889 10.0 10.0 10.0 10.0 9.932446220425769 9.965852530665241 10.0 9.999476281918234 
1.3238273391709636 0.0010 0.0072506312859191265 0.0010000857068510794 0.001036440748277132 0.0010000246782208933 0.0010000749637655263 5.519304709821601 9.990712364281563 0.0010178704664224366 0.0010 9.998806723241145 9.998806723241145 9.999551955767235 9.998806723241145 9.999709757865705 9.998806723241145 9.999405952186628 9.999623911194071 10.0 9.998806723241145 9.998806723241145 9.99896679225368 9.999442407456666 9.998806723241145 0.010141471323127649 9.998806723241145 9.998806723241145 9.998806723241145 9.999712813827273 9.998806723241145 9.990850646060515 9.998806723241145 9.998806723241145 9.998806723241145 1.0052812690146236 9.998806723241145 9.999193262560514 9.998806723241145 9.998806723241145 9.435041115938366 9.998806723241145 9.999891892347446 9.998392490867433 9.998806723241145 9.998806723241145 9.998806723241145 9.999656772179236 
0.0010 0.0010 0.0010 0.0010 0.0010 0.0010 0.0010 2.107472600819409 10.0 0.0010 8.02217636957201 10.0 10.0 10.0 10.0 10.0 10.0 10.0 10.0 5.684025978954843 10.0 10.0 10.0 10.0 10.0 0.0010 10.0 10.0 10.0 10.0 10.0 10.0 10.0 10.0 10.0 10.0 10.0 10.0 10.0 10.0 10.0 10.0 10.0 10.0 10.0 10.0 10.0 10.0 
0.6708758247912501 0.0010 0.0010 0.0010 0.0010 0.0010 0.0010 0.0010 9.375894715615223 0.0010 8.085363764349957 10.0 10.0 10.0 10.0 10.0 10.0 10.0 10.0 1.8469605081043652 10.0 10.0 10.0 10.0 10.0 0.6032458233600257 10.0 10.0 10.0 10.0 10.0 9.380987410142044 10.0 10.0 10.0 0.0010 10.0 10.0 10.0 10.0 10.0 10.0 10.0 10.0 10.0 10.0 10.0 10.0 
10.0 9.266688194421253 0.0010015926336848792 0.0010 0.0010 0.0010 0.0010 10.0 0.0010 0.0011565148336681388 0.0010 10.0 10.0 10.0 10.0 10.0 10.0 10.0 10.0 0.15730088088419547 10.0 10.0 10.0 10.0 10.0 10.0 10.0 10.0 10.0 10.0 10.0 0.0010 10.0 10.0 10.0 0.0010 10.0 10.0 10.0 10.0 10.0 10.0 10.0 10.0 10.0 10.0 10.0 10.0 
2.288973025702848 0.0010 0.0010 0.0010 0.0010 0.0010 0.0010 5.637016429947965 10.0 0.0010 6.346129035432899 10.0 10.0 10.0 10.0 10.0 10.0 10.0 10.0 10.0 10.0 10.0 10.0 10.0 10.0 0.0010 10.0 10.0 10.0 10.0 10.0 10.0 10.0 10.0 10.0 5.41805907450977 10.0 10.0 10.0 10.0 10.0 10.0 10.0 10.0 10.0 10.0 10.0 10.0 
5.0005 0.0010 0.0010 0.0010 0.0010301449578606204 0.0010 0.001165463455683332 6.587106805026792 10.0 0.0010 0.0010 10.0 10.0 10.0 10.0 10.0 10.0 10.0 10.0 9.650735663819937 10.0 10.0 10.0 10.0 10.0 0.001000000000000334 10.0 10.0 10.0 10.0 10.0 10.0 10.0 10.0 10.0 0.0010 10.0 10.0 10.0 10.0 10.0 10.0 10.0 10.0 10.0 10.0 10.0 10.0 
6.435698606421213 9.103872248340924 0.0010 0.0010 0.0010 0.0010 0.0010 8.254007911862903 0.0010 0.0010 0.0010 10.0 10.0 10.0 10.0 10.0 10.0 10.0 10.0 0.0010 10.0 10.0 10.0 10.0 10.0 10.0 10.0 10.0 10.0 10.0 10.0 0.0010 10.0 10.0 10.0 5.230949005873045 10.0 10.0 10.0 10.0 10.0 10.0 10.0 10.0 10.0 10.0 10.0 10.0 
10.0 4.501721200350939 0.0010 0.0010 0.0010 0.0010 0.006790736138334557 6.889488115426588 0.0010 0.0010 0.0010 10.0 10.0 10.0 10.0 10.0 10.0 9.50005 10.0 0.0010 10.0 10.0 9.50005 10.0 10.0 10.0 10.0 10.0 10.0 10.0 10.0 0.0010 9.486072702155752 9.486125644531375 10.0 0.0010 7.4846328083403115 10.0 9.48634174414611 10.0 10.0 10.0 10.0 10.0 9.485707817597795 9.485980108684195 10.0 10.0 
0.0010 0.0010 0.0010 0.0010 0.0010 0.0010 0.0010 2.70150843959054 9.839233014251956 0.0010 0.0010 10.0 10.0 10.0 10.0 10.0 10.0 10.0 10.0 7.181784220246493 10.0 10.0 10.0 10.0 10.0 0.16176698574804416 10.0 10.0 10.0 10.0 10.0 9.839233014251956 10.0 10.0 10.0 6.854789277789877 10.0 10.0 10.0 10.0 10.0 10.0 10.0 10.0 10.0 10.0 10.0 10.0 
0.43743770716808916 0.0010 0.0010 0.0010 0.0010 0.0010 0.0010 5.978364455978051 9.454309828055445 0.0010644167948853837 0.04723662410401275 10.0 9.98937928113091 10.0 10.0 10.0 10.0 10.0 10.0 0.0010 10.0 9.988259712619936 9.999531030814534 10.0 10.0 0.2004445575170588 9.999966516341953 10.0 9.993542469789583 10.0 9.99999646512804 9.454308777933264 10.0 10.0 10.0 4.931044399319757 10.0 10.0 10.0 9.999755361737185 10.0 9.999995566976077 10.0 10.0 10.0 10.0 9.985760539577596 10.0 
0.0010 0.0010 0.0010 0.0010 0.0010 0.0010 0.0010 4.5027937024751425 10.0 0.0012192530468409836 0.0010 10.0 10.0 9.99617955883894 10.0 10.0 10.0 10.0 10.0 0.0010 10.0 10.0 10.0 9.999903785308803 10.0 0.0010 10.0 10.0 10.0 10.0 10.0 10.0 10.0 10.0 10.0 0.0010 10.0 10.0 10.0 10.0 10.0 10.0 9.996821664963278 10.0 10.0 10.0 9.998831918063228 9.988759052235473 
0.0010 0.0010 0.0010001004239066765 0.0010 0.0010 0.0010002162793135445 0.0010 2.858633682167121 10.0 0.0010000004551801453 0.0010 9.99779663238173 9.997944674232354 10.0 10.0 10.0 9.998234932036254 9.99993480037655 9.999996160969078 9.683835321004922 9.998326312958682 9.999047105874105 10.0 10.0 10.0 0.0010 9.999250028223848 9.997820778361254 9.998157431046232 10.0 9.99799189136273 10.0 9.999988569264085 9.999995584932279 9.997971541958776 6.670329154176645 9.733097709649416 10.0 9.999958797951239 10.0 9.99996861974192 9.998559332855939 10.0 9.999748819950067 10.0 9.99996664771306 10.0 10.0 
10.0 6.7501904149014065 0.0013150858681366805 0.0010337352322345181 0.0010000337569625506 0.0010248013911024864 0.0011121668613891513 8.662569027495849 0.0010 0.0010061383803181725 0.0010 9.997661379243514 9.996814051736473 9.997225671014968 9.99721863585788 9.999998745603394 9.997539453209589 9.997803358707767 9.99189681739712 0.12268593229268676 10.0 9.979813232057808 9.991553897139756 9.983187002557074 9.996044484288483 10.0 10.0 9.976810000496268 9.996509098145589 9.996522050874708 9.999741522760734 0.0010 9.999391367889876 9.9968035965122 10.0 4.288146977750457 9.397490072686809 10.0 9.997559373274425 9.997128907928614 9.99741933658329 9.985275120411135 9.999467186302502 9.999478402149544 9.769873851502364 9.993714968394546 9.934311604336585 10.0 
0.0010 0.0010 0.0010 0.0016745597167109488 0.0011257911070247672 0.0010 0.0010 6.8719328752886 10.0 0.0010 0.0010 10.0 9.979164863914892 10.0 10.0 10.0 10.0 10.0 10.0 10.0 10.0 10.0 10.0 10.0 10.0 0.0010 10.0 10.0 10.0 10.0 10.0 10.0 10.0 10.0 10.0 10.0 10.0 10.0 10.0 10.0 10.0 10.0 10.0 10.0 10.0 10.0 10.0 10.0 
1.4348803402161683 0.0010 0.007256694747037865 0.0010 0.0010 0.0010 0.0010 5.475245343317733 10.0 0.0010 0.0010 10.0 10.0 10.0 10.0 10.0 10.0 10.0 10.0 10.0 10.0 10.0 10.0 10.0 10.0 0.0010 10.0 10.0 10.0 10.0 10.0 10.0 10.0 10.0 10.0 1.2896285508633918 10.0 10.0 10.0 10.0 9.383087064759904 10.0 10.0 10.0 10.0 10.0 10.0 10.0 
2.1434018930297425 0.002875024778167962 0.0010002440258578195 0.0010009804253279637 0.001000350503925559 0.0010000488330698903 0.0010 5.400018514841795 9.998092422320044 0.001371240946534518 5.000500000000001 9.99998314603723 9.999999078914948 9.999983714432709 9.999999041701056 9.999985234355167 9.999999067575212 9.999981660495793 9.996228750135495 7.459012211005462 9.999999066615043 9.999999055938279 9.999998414441025 9.99995619444361 9.999991245596247 0.0028990165424426797 9.99999915896441 9.925724613979574 9.999999049074324 9.999964538289959 9.999999043809554 9.99809241219819 9.999986284575249 9.999651418066698 9.999999116879906 10.0 9.998109264499575 10.0 9.999989159099268 9.999999048750913 9.999989906482856 9.999999106739592 9.997387774097344 9.99999533073836 9.9996394499435 9.999979751938543 9.999999038473616 9.999993172879377 
1.1070451250315294 0.006065380316660703 0.0010409341887814977 0.0010157750423573128 0.0010 0.0010139992521955748 0.001097930148356938 5.919861892800452 10.0 0.0010335420905069593 0.7597272024389818 9.989821805281544 9.999793884228247 9.999933418317037 9.999647116108237 9.999716301771887 9.999796245046372 9.990565587075448 9.99008156245698 5.0005 9.999814569433951 9.99841552200202 9.990570063919321 9.999442504968938 9.999669282520465 0.0010 9.999805450128214 9.99970022434794 9.999809593907033 9.999567444335215 9.999772894358292 10.0 9.990089957935627 9.990207543376005 9.999797093283426 5.0005 9.948701637773116 9.999570751344367 9.990467312047588 10.0 9.98931915182676 9.999783344899406 9.999984335397944 9.999506593481856 10.0 9.990509605560431 10.0 9.999689753323523 
0.0010 0.0010 0.0010 0.0010 0.0010 0.0010 0.0010 6.2943154177243485 10.0 0.0010000217584174116 0.0010 10.0 10.0 10.0 10.0 10.0 10.0 10.0 10.0 7.656555858237881 10.0 10.0 10.0 10.0 10.0 0.0010 10.0 10.0 10.0 10.0 10.0 10.0 10.0 10.0 10.0 0.024939290247937205 10.0 10.0 10.0 10.0 10.0 10.0 10.0 10.0 10.0 10.0 10.0 10.0 
0.0010 0.0010 0.0010 0.0010 0.0010 0.0010182194221886683 0.0010 1.8883915348076206 10.0 0.0010 10.0 10.0 10.0 10.0 10.0 10.0 10.0 10.0 10.0 10.0 10.0 10.0 10.0 10.0 10.0 0.0010 10.0 10.0 10.0 10.0 10.0 10.0 10.0 10.0 10.0 10.0 10.0 10.0 10.0 10.0 10.0 10.0 10.0 10.0 10.0 10.0 10.0 10.0 
3.547585876503858 0.0065418712480217744 0.001038538182170196 0.001001606037381984 0.0010198731439057104 0.0010000391722414686 0.0010075759832909536 5.961783870503485 9.766346644570191 0.0010001915746518507 5.570785302757053 9.995897888653207 10.0 9.996917062932768 9.995432677562894 9.999135983154558 9.995537662133097 9.990322950253182 9.999154536995603 7.862326763198095 9.995537327725295 10.0 9.954664795471869 9.998386444001033 10.0 0.24090311695962915 10.0 9.994803981536458 10.0 9.971477201981635 9.995961548175211 9.783288648476931 9.994905786194185 9.977158549884535 9.99532147009609 8.996301704732918 9.992970789654171 9.997564861435892 9.99590918726851 9.99449054442603 9.998926849976627 10.0 9.991987921193331 9.9999967711672 9.98693647403593 9.994829891914126 9.978709568921111 9.999060725061433 
0.0010 0.0010 0.0010 0.0010 0.0010 0.0010 0.0010030267357272718 6.838177736299658 10.0 0.0010 0.043599543391014794 9.99119468377182 9.999749492551723 9.999569062053697 9.988318152649821 9.999969180616855 9.999746463160177 9.985478563659573 9.98555541006627 5.000500000000001 9.999749143039386 9.999727581505034 10.0 9.992399223287455 9.999356212150284 0.0010 9.999844190296011 9.999749690279875 9.999732780068825 9.999834102446304 9.999746304238569 10.0 9.986483605299945 9.985340057515533 9.999745917682054 0.05151851813732178 9.987201290146086 9.99837695148104 10.0 9.999756682691366 9.985504282695297 9.99972685682689 9.999073420500618 9.999841105139984 10.0 10.0 9.99309943762758 9.998353591858397 
1.4980784454011542 0.0010 0.0010 0.0010 0.0010 0.0010 0.0010011730856462593 5.914949391468568 10.0 0.0010 4.328687092474933 10.0 10.0 10.0 10.0 10.0 10.0 10.0 10.0 8.463514232738918 10.0 10.0 10.0 10.0 10.0 0.0010 10.0 10.0 10.0 10.0 10.0 10.0 10.0 10.0 10.0 10.0 10.0 10.0 10.0 10.0 10.0 10.0 10.0 10.0 10.0 10.0 10.0 10.0 
7.189529724756824 0.0010 0.0010 0.0010 0.0010 0.001048732635333434 0.0012595284103522626 8.216656633945297 10.0 0.0010345397418055633 7.148738434449679 10.0 10.0 10.0 10.0 9.997090298651987 10.0 10.0 10.0 6.9814584169864675 10.0 10.0 10.0 10.0 10.0 0.0010 10.0 10.0 10.0 10.0 10.0 10.0 10.0 10.0 10.0 4.56215288597492 10.0 10.0 10.0 10.0 10.0 10.0 10.0 10.0 10.0 9.925330531911849 10.0 9.998498489102047 
0.0010 0.0010 0.0010 0.0010 0.0010 0.0010 0.0010 6.5313171111210035 10.0 0.0010 0.6931299920991898 10.0 10.0 10.0 10.0 10.0 10.0 10.0 10.0 10.0 10.0 10.0 10.0 10.0 10.0 0.0010 9.994733767432962 10.0 10.0 10.0 10.0 10.0 10.0 10.0 10.0 0.0010 10.0 10.0 10.0 10.0 10.0 10.0 10.0 10.0 10.0 10.0 10.0 10.0 
0.0010 10.0 0.0010 0.0010 0.0010 0.0010 0.0010 6.539446994308365 0.0010 0.0010 0.0010 10.0 10.0 10.0 10.0 10.0 10.0 10.0 10.0 0.0010 10.0 10.0 10.0 10.0 10.0 10.0 10.0 10.0 10.0 9.927572376991318 10.0 0.0010 10.0 10.0 10.0 3.959799591988907 0.0010 10.0 10.0 10.0 10.0 10.0 10.0 10.0 10.0 10.0 10.0 10.0 
10.0 6.064634309806779 0.0010 0.0010 0.0010 0.0010478950417235698 0.0010 9.358660422446427 0.0010 0.0015932934650303137 0.001000000000000334 10.0 10.0 10.0 10.0 10.0 10.0 10.0 10.0 0.0010 10.0 10.0 10.0 10.0 10.0 10.0 10.0 10.0 10.0 10.0 10.0 0.0010 10.0 10.0 10.0 0.001000000000000334 6.818298719847008 10.0 10.0 10.0 10.0 10.0 10.0 9.99483299045868 10.0 10.0 10.0 10.0 
0.0010 0.0010 0.0010 0.0010 0.0010 0.0010 0.0010 2.725310084292536 10.0 0.0010 0.6766369965723289 10.0 10.0 10.0 10.0 10.0 10.0 10.0 10.0 8.80926301977948 10.0 10.0 10.0 10.0 10.0 0.0010 10.0 10.0 10.0 10.0 10.0 10.0 10.0 10.0 10.0 10.0 10.0 10.0 10.0 10.0 10.0 10.0 10.0 10.0 10.0 10.0 10.0 10.0 
0.0010 0.0010 0.0010 0.0010 0.0010 0.0010 0.0010 2.5285371141529156 10.0 0.0010 10.0 10.0 10.0 10.0 10.0 10.0 10.0 10.0 10.0 10.0 10.0 10.0 10.0 10.0 10.0 0.0010 10.0 10.0 10.0 10.0 10.0 10.0 10.0 10.0 10.0 8.78575090742737 10.0 10.0 10.0 10.0 10.0 10.0 10.0 10.0 10.0 10.0 10.0 10.0 
0.0010 0.0010 0.0010 0.0010 0.0010 0.0010 0.0010 3.7179009118599247 10.0 0.0010 10.0 10.0 9.99869373201639 9.999283137923824 9.99998725595041 9.999191581559769 9.998314949635255 10.0 10.0 7.287657371906086 9.998552968632556 10.0 10.0 10.0 9.999482679369315 0.0010 10.0 10.0 9.99829327190209 10.0 10.0 10.0 10.0 10.0 9.998807250333764 9.398424399431637 10.0 10.0 10.0 10.0 10.0 10.0 10.0 10.0 10.0 10.0 10.0 9.99942414865027 
3.5072030470365956 9.965901261762653 0.0010 0.0010 0.0013246278628076306 0.0010 0.008646013537605773 6.850623448873927 0.0010 0.0010 0.0010 10.0 10.0 10.0 10.0 9.731653257986162 10.0 10.0 10.0 0.0010 10.0 10.0 10.0 10.0 10.0 10.0 10.0 10.0 10.0 10.0 10.0 0.0010 10.0 10.0 10.0 7.7061111678267125 10.0 10.0 10.0 10.0 10.0 10.0 10.0 10.0 10.0 10.0 10.0 10.0 
0.00391179544551831 0.0014387256190392566 0.0010096013692807045 0.0010001093694223175 0.0010 0.001000046071617503 0.0010 1.3581314199965036 9.995692784872356 0.0010017939781475295 5.000500000000001 9.996341409976372 9.998749932281681 9.99966330403251 9.998942404440392 9.999664328384377 9.998673193385612 9.99701842892385 9.998523144723208 9.731959210935878 9.99870925136389 9.998697837678808 9.996846423098768 10.0 9.998457128563658 0.005307215127643995 9.99876565298324 9.999307470667363 9.998704570806753 9.99973532274858 9.998604836060741 9.995692784872356 9.996341408353087 9.99760837625737 9.998754235196023 10.0 9.996341357761452 9.99915526021615 9.996341410060477 9.998903470114243 9.996490611269637 9.999001370903143 9.999710590613457 9.999563746298545 9.99634138907588 9.996341410019221 9.999179793282817 9.99966359119435 
0.04844063832581136 0.0019005308457131082 0.0011072192245476509 0.001000035703239973 0.00100037173728562 0.0010017427255686246 0.0010073199456796804 0.0010 9.46001670354826 0.0010085950120717923 2.1966398284139483 9.99322010247678 9.999883735611494 9.999866139290077 9.99941465985839 9.993823029577072 9.999913209292117 9.99807262721365 9.999533208695638 1.6207728794719936 9.999875470860895 9.99856743643804 9.996989194538855 9.999528906984937 9.99984018637419 0.20096657746624602 9.99996274491524 9.999888484140133 9.999212730440437 9.999975844160508 9.999927255571997 9.460015685985413 9.995478791010282 9.993233684343291 9.999889630583148 0.0010 9.999319893202102 9.999971145767555 9.993233684343291 9.99985811895913 9.98451940087724 9.999886036720044 9.999983498188213 9.999963590874339 9.993145109733277 9.993233684343291 9.986059872761322 9.999992017007049 
0.0010 0.0010022378220695316 0.0010 0.0010 0.0010 0.0010087269399623865 0.0010 4.271599817143309 9.999487809676305 0.001025265997386691 1.6675476124050004 10.0 10.0 10.0 10.0 10.0 10.0 10.0 10.0 10.0 10.0 10.0 9.999702502594655 10.0 10.0 0.0010188321768946436 10.0 10.0 10.0 10.0 10.0 9.999487809676305 10.0 10.0 10.0 10.0 9.999497501102509 10.0 10.0 9.999887112292845 10.0 9.999875642919292 9.999980517714425 9.998580832441977 10.0 9.999806345639191 9.999735057278736 10.0 
9.532706473203222 0.7625315402390934 0.052808583011456814 0.003453082771714651 0.001239704982200938 0.0010965108036276438 0.0020819036675009095 1.4559297936636253 0.0196303080400545 0.0010785932807607901 0.506747662260748 1.919132914890469 7.1462579431350255 9.11749283234373 7.113387423743648 9.712440384264239 7.072103790611917 2.3957657019724805 8.26385722254759 0.3339124135131142 7.25972154375341 7.192837174429501 4.18174073964868 9.76621432660787 6.924615375794328 9.680584916121864 7.149155203254902 6.901725539542601 6.911903857434595 9.816742677224028 6.889117365343962 0.035820981338026414 0.8360832712472697 2.0825906670188084 7.157296546420019 0.9517753001441248 1.068056313432074 8.60434063016422 0.8221677558090172 5.9220534275607015 6.064602808259909 6.433459921169239 9.502454162854482 9.857692853074049 1.2747525781838074 1.131649737077158 4.405736135512411 9.64482405841599 
0.47106648328800604 0.0010 0.0010 0.0010 0.0010255334186163726 0.0010 0.0010 0.0010 10.0 0.0011015065494387225 0.0010 10.0 10.0 10.0 10.0 10.0 10.0 10.0 10.0 10.0 10.0 10.0 10.0 10.0 10.0 0.0010 10.0 10.0 10.0 10.0 10.0 10.0 10.0 10.0 10.0 7.320854338638499 10.0 10.0 10.0 10.0 10.0 10.0 10.0 10.0 8.887033539364518 10.0 10.0 10.0 
0.06291077699077263 0.0010 0.0013754302542210901 0.0010000050687945493 0.0010002647671105542 0.0010000140675203242 0.0010030178552895015 5.000500000000001 10.0 0.0010000004668134891 2.1081539192326844 10.0 9.979141658449343 10.0 10.0 10.0 9.977822321902199 10.0 10.0 0.8271649048736043 9.975584381735995 9.999935828306004 10.0 10.0 9.99941322972057 0.0010 9.999981953115892 9.999958299404534 9.977487710386795 10.0 9.999903755474262 10.0 10.0 10.0 9.979951212707256 0.50095 10.0 9.999998644074239 10.0 9.999910323588619 10.0 9.999919573721778 10.0 9.997038015014011 10.0 10.0 10.0 10.0 
0.8917168353177785 0.0010 0.0010 0.0010 0.0010 0.0010 0.0010 0.0010 10.0 0.0010 10.0 10.0 10.0 10.0 10.0 10.0 10.0 9.895544848123645 10.0 0.0010 10.0 10.0 10.0 10.0 10.0 0.0010 10.0 10.0 10.0 10.0 10.0 10.0 10.0 10.0 10.0 5.461083486684227 10.0 10.0 10.0 10.0 10.0 10.0 10.0 10.0 10.0 10.0 10.0 10.0 
0.0010 0.0010 0.0010085886426065848 0.0010127359989190489 0.0010 0.0010005964583179804 0.0010009791718425902 5.806165088523407 10.0 0.001000285645134845 0.21689395873027548 9.984538575112941 9.998808164855722 9.99927769957164 9.992017810969143 10.0 9.9998669775042 9.984101828224672 9.992072957765489 7.179384358858146 10.0 9.99986693117979 9.984522539161901 9.992279081221362 9.999864871266475 0.0390620571989732 9.998766362029025 9.990910204658721 9.999866913231239 9.998391193504197 9.999867083872484 10.0 9.984512116224725 9.984524796252163 9.998117861775295 0.0010 9.988856167926267 9.999317546503887 9.983175783387802 9.994159806810519 9.986283513218966 9.99087907828194 9.999854073950758 9.99999227402699 10.0 9.98451245476444 9.986166048601357 9.999199285439811 
0.0010 0.0010 0.0010 0.0010 0.0010 0.0010 0.0010 2.254916973743721 10.0 0.0010 5.956783567814831 10.0 10.0 10.0 10.0 10.0 10.0 10.0 10.0 10.0 10.0 10.0 10.0 10.0 10.0 0.0010 10.0 10.0 10.0 10.0 10.0 10.0 10.0 10.0 10.0 10.0 10.0 10.0 10.0 10.0 10.0 10.0 10.0 10.0 10.0 10.0 10.0 10.0 
1.9082644780820828 0.0010 0.0010 0.0010 0.0010 0.0010374251762221554 0.0010 5.677475469505857 10.0 0.0010000256068998501 5.956987467441436 10.0 10.0 10.0 10.0 10.0 10.0 10.0 10.0 10.0 10.0 10.0 10.0 10.0 10.0 0.0010 10.0 10.0 10.0 10.0 10.0 10.0 10.0 10.0 10.0 4.021286057445526 10.0 10.0 10.0 10.0 10.0 10.0 10.0 10.0 10.0 10.0 10.0 10.0 
2.030689043811414 10.0 0.0010 0.0010 0.0010 0.0010 0.0010 7.365084130916972 0.0010 0.0010 7.089684345077065 10.0 10.0 10.0 10.0 10.0 10.0 10.0 10.0 0.5526165646079597 10.0 10.0 10.0 10.0 10.0 10.0 10.0 10.0 10.0 10.0 10.0 0.0010 10.0 10.0 10.0 7.724040314785206 0.464989074680606 10.0 10.0 10.0 10.0 10.0 10.0 9.837952830934254 10.0 10.0 10.0 10.0 
0.0010 0.0010 0.0010 0.0010 0.0010 0.0010 0.0010 2.173798058182695 10.0 0.0010 10.0 10.0 10.0 10.0 10.0 10.0 10.0 10.0 10.0 10.0 10.0 10.0 10.0 10.0 10.0 0.0010 10.0 10.0 10.0 10.0 10.0 10.0 10.0 10.0 10.0 10.0 10.0 10.0 10.0 10.0 10.0 10.0 10.0 10.0 10.0 10.0 10.0 10.0 
0.0010 0.0010 0.0010 0.0010 0.001012302786227554 0.0010 0.0010 6.4519080294654465 10.0 0.0010 3.757684551977624 10.0 10.0 10.0 10.0 10.0 10.0 10.0 10.0 10.0 10.0 10.0 10.0 10.0 10.0 0.0010 10.0 10.0 10.0 10.0 10.0 10.0 10.0 10.0 10.0 7.472414461753439 10.0 10.0 10.0 10.0 10.0 10.0 10.0 10.0 10.0 10.0 9.999056527137173 10.0 
10.0 6.401056117085136 0.0010128767373605958 0.0010073041073716598 0.001000004247568607 0.0010387025835339424 0.001028618424474116 8.437505822843894 0.0010 0.0026697339985292242 0.0010 9.996067295334393 9.99607890154347 9.995885411641336 9.996067295334393 9.995912598570898 9.996077799358886 9.998242203880071 9.999709322636335 0.0010 9.996079063902796 9.996078878521097 9.996067295334393 9.99559692238136 9.996069194959988 10.0 9.99607863017327 9.996077831465886 9.9960742155764 9.995990833498647 9.996067295334393 0.0010 9.838755530961391 9.99466341837893 9.996078825859378 0.0010 9.624193994582917 9.99513601105645 9.996067295334393 9.99606935607658 9.996067295334393 9.996067295334393 9.995945295316492 10.0 9.451166958869592 9.993130184854651 9.996067295334393 9.99589164170762 
5.615946055332563 10.0 0.001241406645709004 0.0010 0.0010 0.0010 0.0010 9.48608894356345 0.0010 0.0010 5.1523735776334645 10.0 9.999930792284237 9.999841707599922 10.0 10.0 9.999924111886237 10.0 10.0 1.9248070515196387 9.999930262129196 10.0 10.0 10.0 9.999939527059066 10.0 10.0 10.0 9.999923559862797 10.0 10.0 0.0010 10.0 10.0 9.999935999287198 10.0 0.09997328179458531 9.999975614557783 10.0 10.0 10.0 10.0 10.0 10.0 10.0 10.0 10.0 10.0 
2.4082142459153073 0.0010 0.0010 0.0010 0.0010375915174766547 0.0010 0.0010 5.140086960444705 10.0 0.0010 5.36447054836009 10.0 10.0 10.0 10.0 10.0 10.0 10.0 10.0 8.983541726921906 10.0 10.0 10.0 10.0 10.0 0.0010 10.0 10.0 10.0 10.0 10.0 10.0 10.0 10.0 10.0 6.713119125077805 10.0 10.0 10.0 10.0 10.0 10.0 10.0 9.998953200076787 10.0 10.0 10.0 10.0 
9.623458370163632 0.18809829283864277 0.03739445553858409 0.0018654764494141804 0.003144752637078486 0.0037741501160639826 2.3950179177906192 7.820775005118071 0.13204352935301578 0.0016871406567745488 1.2225342495767597 4.684809716837845 9.384123989959322 9.85908889049043 9.778867972208158 9.818062177679876 8.85659740299256 8.100047943386864 8.328932299789594 0.10744541034692434 8.799246961989791 8.14486425191517 5.968322954200762 8.692995972480285 8.148760237108625 9.469056851970445 8.010958547039014 8.522377741704267 9.861265122446165 9.783965112204816 9.95059295359061 0.13204352935301578 5.690564613884748 4.50055 8.763962567931063 1.6663899883692463 0.6515481387375026 9.87385771911805 4.50055 5.90709725118807 5.245285485176528 5.8880169008538354 9.833694311686346 9.822386612583507 4.355611874066565 4.50055 5.302410072816754 9.924743482092534 
7.30524330156896 0.0010 0.0010 0.0010 0.0035179327350444217 0.0011683729694357149 0.0014305120226613698 8.795197229096194 10.0 0.0010 10.0 10.0 10.0 10.0 10.0 10.0 10.0 10.0 10.0 10.0 10.0 10.0 10.0 10.0 10.0 0.0010 10.0 10.0 10.0 10.0 10.0 10.0 10.0 10.0 10.0 10.0 10.0 10.0 10.0 10.0 10.0 10.0 10.0 10.0 8.479937249514837 10.0 10.0 10.0 
2.5822313719244714 10.0 0.0010916989110238901 0.0018149685848625869 0.002617733697186565 0.0010 0.0010 7.537387425182785 0.0010 0.0010 6.068505552649927 10.0 10.0 10.0 10.0 9.999609289831033 10.0 10.0 9.960476355087094 0.0010 10.0 10.0 10.0 10.0 9.96477215473769 10.0 10.0 10.0 10.0 9.915922595187928 10.0 0.0010 10.0 10.0 10.0 8.277789812639899 1.8678145783634212 10.0 10.0 10.0 10.0 10.0 10.0 9.978747022679734 8.39721482650372 10.0 10.0 10.0 
1.9028032167986328 0.0010 0.0010 0.0010 0.0010 0.0010 0.0010 5.72204473725366 10.0 0.0010 5.472330264959089 10.0 10.0 10.0 10.0 10.0 10.0 10.0 10.0 5.0389608665856285 10.0 10.0 10.0 10.0 10.0 0.0010 10.0 10.0 10.0 10.0 10.0 10.0 10.0 10.0 10.0 2.609480243112853 10.0 10.0 10.0 10.0 10.0 10.0 9.996079914296741 10.0 10.0 10.0 10.0 9.988165229309942 
9.94422569824016 0.7002995167125939 0.008081029736495167 0.0012249182803183373 0.006306129206440326 0.0024456126514412506 0.0017832175209370445 1.1145392463948804 0.01416127734592626 0.0010029377903914133 0.0010 4.548949116051611 7.789994992716964 8.110812450009592 7.153272796884582 8.273271132572463 7.894766370640669 0.1568044902167549 3.319646861565439 0.7233741127265324 7.919541432606704 7.911139065808457 0.38226802692297834 7.764913187999847 7.906121483752116 9.957188737383277 7.849348013542384 7.081379733455753 7.873674464950124 8.104067230839574 7.870974828804171 0.014161276757245489 0.0731592480282569 0.24335412184630667 7.732677891671944 0.061450117759066614 0.12040387153493703 8.102923271735428 0.06153991509558143 7.279370161739674 0.6425085741050887 7.012739092482342 8.266513834097125 9.378943025067555 2.2840010074626735 0.09562760269466986 6.322016806880477 8.167976719807807 
3.1608502325656125 0.0013815009356712468 0.0011134922149223783 0.0010009840858306732 0.001014656263403658 0.001000011981331878 0.0011149585216296903 5.70534458589928 9.884905103689665 0.001000018376770699 5.942662620018245 9.995627792754004 9.996167180844315 9.996587638557 9.99702122967645 9.99939709172873 9.996362674445814 9.98969931475882 9.999468931066785 8.803685435161297 9.996418158543044 9.996463831931477 9.955665960629517 9.999004959486976 9.996364951314304 0.03258056872695227 9.99644574207527 9.995788193301129 9.997279901178661 9.973025054792872 9.996594005576192 9.730581460180577 9.994932248344535 9.981757553980339 9.996220677914065 8.977099582173977 9.99535825972297 9.998299272365704 9.995676634692215 9.995448812331698 9.997909147914921 9.99572547209144 9.992500787661914 9.99999103049216 9.987339549387242 9.994885418382776 9.982860135766478 9.999331166203696 
10.0 5.000500000000001 0.0010001933907819523 0.0010 0.0010 0.0010 0.0010 8.367731976992664 0.001000000000000334 0.0010809205653231069 1.0967293389792374 10.0 10.0 10.0 9.999953160562082 9.999999975254788 10.0 10.0 10.0 0.001000000000000334 9.99993536844125 10.0 10.0 9.999997347981616 10.0 10.0 10.0 10.0 10.0 9.999989447849508 10.0 0.001000000000000334 10.0 10.0 10.0 1.3092129728053452 10.0 9.999999508708006 10.0 10.0 10.0 10.0 9.999999999871845 9.988965150113811 9.658909002598309 10.0 9.999999946068053 9.999999999909232 
0.0010 0.0010 0.0013946757675348362 0.001067563528014603 0.0010000700873199113 0.0010000132698429602 0.0010768035678901165 3.0551477432404024 10.0 0.0010 8.655432951526478 9.991203922514424 10.0 9.993989342434427 10.0 10.0 10.0 10.0 9.988298398689517 10.0 10.0 9.999911646852865 10.0 9.99621493599656 10.0 0.0010 9.999827093375481 9.999422210046482 10.0 10.0 9.967965197267043 10.0 9.991201691302699 10.0 10.0 4.373205866388949 10.0 9.999973517689355 10.0 9.99956723582696 10.0 9.999418170687404 10.0 9.999142004870976 9.984595142789612 10.0 10.0 10.0 
0.5009500000000005 0.0010 0.0010 0.0010 0.0010 0.0010 0.0010 0.0010 9.92082477511956 0.0010 8.383159007827954 10.0 10.0 10.0 10.0 10.0 10.0 10.0 10.0 0.0010 10.0 10.0 10.0 10.0 10.0 0.08017522488044104 10.0 10.0 10.0 10.0 10.0 9.92082477511956 10.0 10.0 10.0 8.46548571552132 10.0 10.0 10.0 10.0 10.0 10.0 10.0 10.0 10.0 10.0 10.0 10.0 
2.8617660584044344 10.0 0.0010 0.0010776396273883444 0.0010 0.0010 0.0022518515916897484 7.196497359010549 0.0010 0.0010 4.73288257685731 10.0 10.0 10.0 10.0 10.0 10.0 10.0 10.0 8.343947885319045 10.0 10.0 10.0 10.0 10.0 10.0 10.0 10.0 10.0 10.0 9.921904390078007 0.0010 10.0 10.0 10.0 8.120237069009285 1.7129002985140502 10.0 10.0 10.0 10.0 10.0 10.0 9.832561754489083 10.0 10.0 10.0 10.0 
0.001000000000000334 0.0010 0.0010 0.0010 0.0010 0.0010 0.0010 4.148610604905053 10.0 0.0010 0.35176826264405114 10.0 10.0 9.990527214236243 10.0 10.0 10.0 10.0 10.0 9.78575588541529 10.0 10.0 10.0 10.0 10.0 0.0010 10.0 10.0 10.0 10.0 10.0 10.0 10.0 10.0 10.0 8.003350030178508 10.0 10.0 10.0 10.0 10.0 10.0 10.0 10.0 10.0 10.0 10.0 10.0 
0.0010 0.0010 0.0010 0.0010 0.0010 0.0010 0.001077866253908979 0.0010 10.0 0.0010 0.9145159590490516 10.0 10.0 10.0 10.0 10.0 10.0 10.0 10.0 5.848648874701105 10.0 10.0 10.0 10.0 10.0 0.0010 10.0 10.0 10.0 10.0 10.0 10.0 10.0 10.0 10.0 0.0010 10.0 10.0 10.0 10.0 10.0 10.0 10.0 10.0 9.909345668174911 10.0 10.0 10.0 
0.0010 0.0010 0.0010 0.0010 0.0010 0.0010 0.0010 3.8174158543499055 10.0 0.0010 9.490089010179723 10.0 10.0 10.0 10.0 10.0 10.0 10.0 10.0 8.363867317207486 10.0 10.0 10.0 10.0 10.0 0.0010 10.0 10.0 10.0 10.0 10.0 10.0 10.0 10.0 10.0 7.440615459646976 10.0 10.0 10.0 10.0 10.0 10.0 10.0 10.0 10.0 10.0 10.0 10.0 
0.0010 0.0010 0.0010 0.0010 0.001197663525904496 0.0010 0.0010 4.25663367559633 9.95334971329444 0.0010 0.0010 10.0 10.0 10.0 10.0 10.0 10.0 10.0 10.0 6.944693874221188 10.0 10.0 10.0 10.0 10.0 0.05708412470216828 10.0 10.0 10.0 10.0 10.0 9.973958740988289 10.0 10.0 10.0 8.533616395243676 10.0 10.0 10.0 10.0 10.0 10.0 10.0 10.0 10.0 10.0 10.0 10.0 
4.503242494576897 0.0010 0.007947097507696971 0.001209072307026658 0.0010143745750099127 0.0010014343508211426 0.0011485747664896912 5.547371489711532 10.0 0.0010183785247661237 5.000500000000001 9.997589830496429 9.997831689091052 9.951448327175985 9.998052441945916 9.999381379921092 9.998011139429428 9.998119591144599 9.999546351820959 9.8716684124209 9.997565715438176 9.997972970178584 9.997381706468772 10.0 9.997834328170077 0.0010 9.998443740824497 9.99788775092451 9.997912738736815 9.999452855971553 9.998428617896609 10.0 9.581356468012205 9.996244667443744 9.997830623308896 0.0010 10.0 9.999071665213974 9.996219772293994 9.997927087177963 9.997957068018122 9.99779787626007 9.999890352746103 9.999969611420092 10.0 9.994162614074979 9.997694493281717 9.98440802937705 
1.2872653242315213 0.0010 0.0010 0.0010 0.0010 0.0010 0.0010 5.454529348105457 10.0 0.0010231398323858104 8.436430260412827 10.0 10.0 10.0 10.0 10.0 10.0 10.0 10.0 10.0 10.0 10.0 10.0 10.0 10.0 0.0010 10.0 10.0 10.0 10.0 10.0 10.0 10.0 10.0 10.0 1.4741452869394447 10.0 10.0 10.0 10.0 10.0 10.0 10.0 9.999401737865332 10.0 10.0 10.0 10.0 
10.0 5.027368115608906 0.0010 0.0010 0.0010 0.0010392467566916817 0.0010 7.074981450293339 0.0010 0.0013631407657345585 0.0010 10.0 10.0 10.0 10.0 10.0 10.0 10.0 10.0 0.0010 10.0 10.0 10.0 10.0 10.0 10.0 10.0 10.0 10.0 10.0 10.0 0.0010 10.0 10.0 10.0 0.10116186779333436 10.0 10.0 10.0 10.0 10.0 10.0 10.0 9.990176712955689 10.0 10.0 10.0 10.0 
0.8258095135227306 0.0010 0.0010 0.0010 0.0010 0.0010 0.0010 0.0010 10.0 0.0010 0.0010 10.0 10.0 10.0 10.0 10.0 10.0 10.0 10.0 10.0 10.0 10.0 10.0 10.0 10.0 0.0010 10.0 10.0 10.0 10.0 10.0 10.0 10.0 10.0 10.0 2.897078520805689 10.0 10.0 10.0 10.0 10.0 10.0 10.0 10.0 10.0 10.0 10.0 10.0 
0.2648000759359137 0.0010 0.0010 0.0010 0.0010 0.0010 0.0010 0.0010 10.0 0.0010 8.357043250990305 10.0 10.0 10.0 10.0 10.0 10.0 10.0 10.0 5.239438073946373 10.0 10.0 10.0 10.0 10.0 0.0010 10.0 10.0 10.0 10.0 10.0 10.0 9.965652024561964 9.683261797904242 10.0 8.5475782103035 10.0 10.0 9.747989175876583 10.0 10.0 10.0 10.0 10.0 9.613312439819524 10.0 10.0 10.0 
0.0010 0.0010 0.0010 0.0010 0.0010 0.0010 0.0010 2.621712610973276 10.0 0.0010 10.0 10.0 10.0 10.0 10.0 10.0 10.0 10.0 10.0 10.0 10.0 10.0 10.0 10.0 10.0 0.0010 10.0 10.0 10.0 10.0 10.0 10.0 10.0 10.0 10.0 10.0 10.0 10.0 10.0 10.0 10.0 10.0 10.0 10.0 10.0 10.0 10.0 10.0 
9.182019646648717 10.0 0.0010 0.0010 0.0010 0.0010 0.0010 10.0 0.0010 0.0010 0.0010 10.0 10.0 10.0 10.0 10.0 10.0 10.0 10.0 0.0010 10.0 10.0 10.0 10.0 10.0 10.0 10.0 10.0 10.0 10.0 10.0 0.0010 10.0 10.0 10.0 1.4329701338081828 10.0 10.0 10.0 10.0 10.0 10.0 10.0 10.0 10.0 10.0 10.0 10.0 
0.0010 0.0010 0.0010 0.0010 0.0010 0.0010 0.0010 0.0010 10.0 0.0010 0.0010 10.0 10.0 10.0 10.0 10.0 10.0 10.0 10.0 10.0 10.0 10.0 10.0 10.0 10.0 0.0010 10.0 10.0 10.0 10.0 10.0 10.0 10.0 10.0 10.0 10.0 10.0 10.0 10.0 10.0 10.0 10.0 10.0 10.0 10.0 10.0 10.0 10.0 
1.516273465387413 0.007631762145191089 0.0011255896484969816 0.0010808832677809109 0.0010239994147625143 0.0010066857680707726 0.0010031811640020785 5.594995364128297 9.977759835509273 0.0010031701853001039 2.0563906088764172 9.999713016196722 9.999791962134864 9.999811529313497 9.999736780663959 9.999817904581631 9.99980184517299 9.9997164649454 9.999729992484138 9.173692490375032 9.999801839176431 9.999802081489399 9.999688946254768 9.999435609984936 9.999802964064175 0.0046312643279241665 9.999796916976004 9.999726828648743 9.999801884757986 9.9998023687187 9.999801628723448 9.996368735672077 9.999713016196722 9.999700430665445 9.999786708787328 5.585092909720515 9.98958034551391 9.999810657577918 9.999713016196722 9.999761942006307 9.988608709494676 9.999733039965305 9.999362170576227 9.999944385766554 9.999576795683273 9.999715736873462 9.99973201798468 9.9998097095129 
10.0 5.0518159663163225 0.0010 0.0010 0.0010 0.0010 0.0010 6.745035158752449 0.001000000000000334 0.0010 0.0010 10.0 10.0 10.0 10.0 10.0 10.0 10.0 10.0 0.5538112916061886 10.0 10.0 10.0 10.0 10.0 10.0 10.0 10.0 10.0 10.0 10.0 0.4172377963399043 10.0 10.0 10.0 0.0010 10.0 10.0 10.0 10.0 10.0 10.0 10.0 10.0 10.0 10.0 10.0 10.0 
0.0010 0.0010 0.0010 0.0010 0.0010 0.0010 0.0010 0.0010 10.0 0.0010 3.7729673556558607 10.0 10.0 10.0 10.0 10.0 10.0 10.0 10.0 10.0 10.0 10.0 10.0 10.0 10.0 0.0010 10.0 10.0 10.0 10.0 10.0 10.0 10.0 10.0 10.0 10.0 10.0 10.0 10.0 10.0 10.0 10.0 10.0 10.0 10.0 10.0 10.0 10.0 
0.8511878012709087 0.0010 0.0022498660538644785 0.0010661442825050783 0.0010167282043604818 0.0010027029723071257 0.0010322845047048195 0.0010 9.51335445425155 0.0010 7.906459241044394 10.0 10.0 10.0 10.0 10.0 10.0 10.0 10.0 7.956269772535373 10.0 10.0 10.0 10.0 10.0 0.5451618560189555 10.0 10.0 10.0 10.0 10.0 9.533174748166026 10.0 10.0 10.0 5.635634375675847 10.0 10.0 10.0 10.0 10.0 10.0 10.0 9.995791142456868 10.0 10.0 10.0 10.0 
0.0010 0.0010 0.0010 0.0010 0.0010 0.0010 0.0010 1.47618125807741 10.0 0.0010 10.0 10.0 10.0 10.0 10.0 10.0 10.0 10.0 10.0 10.0 10.0 10.0 10.0 10.0 10.0 0.0010 10.0 10.0 10.0 10.0 10.0 10.0 10.0 10.0 10.0 8.794873594458165 10.0 10.0 10.0 10.0 10.0 10.0 10.0 10.0 10.0 10.0 10.0 10.0 
0.0010 0.0010 0.0010 0.0010 0.0010 0.0010 0.0010 3.417971190737603 10.0 0.0010 0.38512486082486586 10.0 10.0 10.0 10.0 10.0 10.0 10.0 10.0 10.0 10.0 10.0 10.0 10.0 10.0 0.0010 10.0 10.0 10.0 10.0 10.0 10.0 10.0 10.0 10.0 6.823280022744838 10.0 10.0 10.0 10.0 10.0 10.0 10.0 10.0 10.0 10.0 10.0 10.0 
0.50095 0.0010 0.0010001236504938024 0.0010 0.0010840712033958386 0.0010003594842576784 0.0010015080315730353 0.0010 10.0 0.001007397203073252 6.609908671255945 10.0 10.0 9.997168670323354 10.0 10.0 9.987982368891641 10.0 10.0 5.015881801603283 9.986584322584259 10.0 10.0 9.99990635008537 9.98213583777269 0.0010 9.992786163005238 9.984249898078582 10.0 10.0 9.983464290486562 10.0 10.0 10.0 9.98693809333578 5.255907929224749 8.712071956568476 10.0 10.0 9.979186654444176 10.0 9.980439460492367 9.999793329992732 10.0 10.0 10.0 9.975979630983703 10.0 
0.0010 0.0010 0.0010 0.0010 0.0010 0.0010147610873860373 0.001018767371405624 1.7688657028425379 10.0 0.0010840832996636435 0.1102597052042178 10.0 10.0 10.0 10.0 10.0 10.0 10.0 10.0 10.0 10.0 10.0 10.0 10.0 10.0 0.0010 10.0 10.0 10.0 10.0 10.0 10.0 10.0 10.0 10.0 9.91582507528402 10.0 10.0 10.0 10.0 10.0 10.0 10.0 9.998759352028916 10.0 10.0 10.0 10.0 
0.0010 0.0010 0.0010 0.0010 0.001007562584409788 0.0010048553401161722 0.0010010563832832965 5.257784102694584 9.990630657678627 0.0010 1.2751205155607666 10.0 10.0 10.0 10.0 10.0 10.0 9.990858997837465 9.999495033357624 5.242365794234558 10.0 10.0 9.98687243649171 9.999842907394092 10.0 0.010369342321371603 10.0 10.0 10.0 9.999940324090563 10.0 9.98999053420228 9.989178201856173 9.999133020306719 10.0 10.0 9.919451360691742 10.0 9.988323701481157 9.999768156059266 9.995479560877316 10.0 10.0 9.999837027684602 9.991630701912465 9.993840859643203 10.0 10.0 
0.0010 0.0010 0.0010 0.0010 0.0010 0.0010 0.0010 2.7058655272730237 10.0 0.0010 5.697935495857321 10.0 10.0 10.0 10.0 10.0 10.0 10.0 10.0 7.8719539047035365 10.0 10.0 10.0 10.0 10.0 0.0010 10.0 10.0 10.0 10.0 10.0 10.0 10.0 10.0 10.0 6.350050677791956 10.0 10.0 10.0 10.0 10.0 10.0 10.0 10.0 10.0 10.0 10.0 10.0 
1.6134784013309986 0.0010 0.0018171219346672135 0.0030463686695621564 0.0010 0.0010 0.0010 5.278889193146474 9.989848616546439 0.0010 0.001000000000000334 10.0 10.0 10.0 9.857693336939299 10.0 10.0 10.0 10.0 0.8327032062098674 10.0 9.998409494455375 10.0 9.873378083433876 9.997723817294483 0.009231662461140537 9.994857587563699 9.999653170955208 10.0 10.0 9.999446807302379 9.98961643936832 10.0 10.0 10.0 0.0010 9.868160963544238 9.99617078560416 9.97684405801964 9.991405343672712 10.0 10.0 10.0 9.965107001866585 9.909992834810135 10.0 10.0 10.0 
1.654591871392661 0.0010 0.0010 0.0010 0.0010 0.0010 0.0010 5.387164589423887 10.0 0.0010 4.925560097300484 10.0 10.0 10.0 10.0 10.0 10.0 10.0 10.0 0.0010 10.0 10.0 10.0 10.0 10.0 0.0010 10.0 10.0 10.0 10.0 10.0 10.0 10.0 10.0 10.0 3.596422163841542 10.0 10.0 10.0 10.0 10.0 10.0 10.0 10.0 10.0 10.0 10.0 10.0 
5.140877073258883 0.0010 0.0010 0.0010045114810418201 0.0010000108131392367 0.0010 0.0010 6.448692699166759 10.0 0.0019625058622459077 4.9193997481934995 10.0 10.0 9.999973588609155 9.999888073652333 10.0 9.999995227675601 9.999832848613986 9.999864126213925 9.022538996200623 9.999995990730056 10.0 9.999877567469822 9.999906546263478 10.0 0.0010 10.0 9.999996959449748 10.0 10.0 10.0 10.0 9.999928544011876 10.0 10.0 9.812102855864394 10.0 10.0 9.999877237677694 10.0 9.999878850821434 10.0 9.999998872648094 10.0 9.99984802998967 9.999943767863732 10.0 10.0 
2.4837741556440847 0.0014366372270192551 0.007412938333491796 0.001000001234499503 0.0010 0.0010 0.0010 4.870126886070616 10.0 0.0010 0.0010 9.999966682724562 10.0 10.0 10.0 10.0 9.999999987076691 10.0 10.0 7.301564154131763 9.999999984159558 10.0 9.999996032263564 10.0 9.99999998413203 0.0010 9.999999979490077 9.99999993654523 10.0 10.0 9.999999996099909 10.0 9.999999876014428 9.996277030624555 9.998133204662802 0.0010 10.0 10.0 9.999999921828561 9.99999995470237 9.999999968362863 9.999999935510068 10.0 10.0 9.999999836991616 9.999999906046536 10.0 10.0 
6.835040285148905 0.001000000000000334 0.0010 0.0010127968343644853 0.0010 0.0010 0.0010 7.9977395567385035 10.0 0.0028214291012599604 5.0005 10.0 10.0 10.0 10.0 10.0 10.0 10.0 9.99977157432522 9.818170165849436 10.0 10.0 10.0 10.0 10.0 0.001000000000000334 10.0 10.0 10.0 10.0 10.0 10.0 10.0 10.0 10.0 10.0 10.0 10.0 10.0 10.0 10.0 10.0 10.0 10.0 10.0 10.0 10.0 10.0 
0.0010 0.0010 0.0010 0.0010 0.0010 0.0010 0.0010025454329984599 2.355965936835707 10.0 0.0010 6.365487266059045 10.0 10.0 10.0 10.0 10.0 10.0 10.0 10.0 10.0 10.0 10.0 10.0 10.0 10.0 0.0010 10.0 10.0 10.0 10.0 10.0 10.0 10.0 10.0 10.0 10.0 9.743108181142317 10.0 10.0 10.0 10.0 10.0 10.0 10.0 9.743108181142317 10.0 10.0 10.0 
0.0010 0.0010 0.0010 0.0010 0.0010 0.0010 0.0011014378786690906 4.5005500000000005 10.0 0.0010006145002589562 1.4413418737672732 10.0 9.993434384050069 9.99235039589036 9.992664946596213 9.992192638031778 10.0 10.0 10.0 7.204828745241126 9.993432177463408 9.993435524609602 10.0 10.0 10.0 0.0010 10.0 9.993431151272187 10.0 9.992673928568802 10.0 10.0 10.0 10.0 9.993431121892144 0.0010 10.0 9.995048327641669 10.0 9.99314052723994 10.0 9.993445449381014 9.992093108476874 10.0 10.0 10.0 9.993449847505776 9.991997483422745 
8.04981808671386 0.0010 0.002016522281302894 0.0010 0.0010 0.0010 0.0010 8.677343131229298 10.0 0.002710670153761998 7.981186145781866 10.0 10.0 10.0 10.0 10.0 10.0 10.0 10.0 10.0 10.0 10.0 10.0 10.0 10.0 0.0010 10.0 10.0 10.0 10.0 10.0 10.0 10.0 10.0 10.0 4.162453721315564 10.0 10.0 10.0 10.0 10.0 10.0 10.0 10.0 10.0 10.0 10.0 10.0 
0.0010 0.0010 0.0010129304548707248 0.001200827289142307 0.0010 0.0010 0.0015583776551617511 4.581328469529809 10.0 0.0010 0.0010 10.0 9.984238415588349 9.994915396698802 9.98092410690642 9.997703542294145 9.986278917588185 10.0 10.0 10.0 9.980968925025492 9.9848143447699 10.0 9.99109297760515 9.985797154644972 0.0010 9.98414737861666 9.974045466890521 9.98623836872494 9.997835862426012 9.985851050677057 10.0 10.0 10.0 9.982757781176367 10.0 10.0 9.987531655010976 10.0 9.984184943848074 10.0 9.990425912858752 9.99777879980872 9.999075570229166 10.0 10.0 9.994353854517142 9.995871614314725 
0.0010 0.0010 0.0010 0.0010000330793179376 0.0010 0.0010 0.0010 5.950331551826926 10.0 0.0010 0.0010 10.0 9.997505683692125 9.993648244836054 9.997505683692125 9.998482352601469 10.0 10.0 10.0 0.0010 9.997505683692125 9.993757942270346 10.0 9.999067093606628 10.0 0.0010 10.0 9.997505683692125 10.0 9.998269328991878 10.0 10.0 10.0 10.0 9.997505683692125 0.0010 10.0 10.0 10.0 9.997686954853247 10.0 9.997505683692125 9.994587021353523 10.0 10.0 10.0 9.997505683692125 9.982867463542672 
7.091991595559568 0.009676889218361944 0.0010001884691692741 0.0010159884607900834 0.0010001821957460316 0.0010007419599176526 0.0013461489705850903 7.775122675143572 9.96584291295672 0.001058416487076721 5.970852741621604 9.992695213787096 9.999954427444223 9.999818462618244 9.999766145397842 9.999913967903469 9.999932773993345 10.0 10.0 9.386257379757081 9.999969334996504 9.999943562476684 10.0 10.0 9.999592910460665 0.7638300107634212 9.99984823548472 9.995240408279699 9.999904168472513 9.999811275862248 9.99963093184882 9.967050249803478 9.998095991495013 9.997864184371966 9.999931668800123 6.618577468027026 8.956888565587802 9.999887257599974 9.998279465217989 9.999925855638612 9.996913866948075 9.999930334698192 9.999808950541864 10.0 9.991647094381895 10.0 9.99892969760483 9.99956751896158 
0.08467048813685163 0.0015569061411345201 0.0014525238958229048 0.0010001577991772686 0.0010012706350680264 0.0010004319830310012 0.0010019480130400965 6.569437262965987 9.999112049140777 0.001000638389464025 0.4847696745859702 9.999783576682995 9.999712825734314 9.999988966628951 9.99990782595232 9.999965875084438 9.999903514068736 9.999766144217636 9.999900584029193 9.832283301006521 9.999905202344678 9.999714939807838 9.999570946693103 9.995455187671622 9.999737046760067 0.0018879324418320184 9.999898862940421 9.999909257491876 9.999832943195607 9.999953462744218 9.999957232639167 9.999112124239792 9.999628166051599 9.999795325351876 9.999906243430619 2.88912707538124 9.999117522812806 9.999937687096281 9.999738593566125 9.999984916465657 9.999904402519276 9.99987372781908 9.999963332248317 9.99998122978436 9.996200954695203 9.99959194042135 9.999887569466319 9.999989296510115 
0.0010 0.0010 0.0010 0.0010 0.0010 0.0010 0.0010 1.6135606721905882 10.0 0.0010 5.927761072555022 10.0 10.0 9.99995246266124 10.0 9.999870534872743 10.0 10.0 10.0 9.818683202275423 10.0 10.0 10.0 9.99970746283014 10.0 0.0010 10.0 10.0 10.0 9.999766869641523 10.0 10.0 10.0 10.0 10.0 8.715835940161282 10.0 10.0 10.0 10.0 10.0 10.0 9.999768767758095 10.0 10.0 10.0 10.0 9.99981500731213 
0.0010 0.0010 0.0010 0.0010 0.0010 0.0011102150798798852 0.0010363822314353786 1.543956093621987 10.0 0.0010 10.0 10.0 10.0 10.0 10.0 10.0 10.0 10.0 10.0 10.0 10.0 10.0 10.0 10.0 10.0 0.0010 10.0 10.0 10.0 10.0 10.0 10.0 10.0 10.0 10.0 10.0 10.0 10.0 10.0 10.0 10.0 10.0 10.0 10.0 10.0 10.0 10.0 10.0 
0.0010 0.0010 0.0010 0.0010 0.001018910534488953 0.0010 0.0010 5.5640632577312985 10.0 0.0010 0.0010 10.0 10.0 10.0 10.0 10.0 10.0 10.0 10.0 10.0 10.0 10.0 10.0 10.0 10.0 0.0010 10.0 10.0 10.0 10.0 10.0 10.0 10.0 10.0 10.0 10.0 10.0 10.0 10.0 10.0 10.0 10.0 10.0 9.992911171591345 10.0 10.0 10.0 10.0 
10.0 3.7424686846288253 0.0010 0.0010 0.0010 0.0010 0.008944087899893581 6.777837625564836 0.0010 0.0010 0.0010 10.0 10.0 10.0 10.0 10.0 10.0 10.0 10.0 0.5512598091926942 10.0 10.0 10.0 10.0 10.0 10.0 10.0 10.0 10.0 10.0 10.0 0.0010 10.0 10.0 10.0 1.2758652237386743 10.0 10.0 10.0 10.0 10.0 10.0 10.0 10.0 10.0 10.0 10.0 10.0 
0.24079846398120175 0.0010 0.0010 0.0010 0.0010 0.0010 0.0010032775245651041 0.0010 10.0 0.0010 1.8581624534744625 10.0 10.0 10.0 10.0 10.0 10.0 10.0 9.981462483458303 4.337291047628614 10.0 10.0 10.0 10.0 10.0 0.0010 10.0 10.0 10.0 10.0 10.0 10.0 10.0 10.0 10.0 4.715932429816795 9.91731306365352 10.0 10.0 10.0 9.963854732996133 10.0 10.0 10.0 10.0 10.0 10.0 10.0 
0.0010 0.0010 0.0014981284027202944 0.0010 0.0011516164110107392 0.0010382016597641575 0.0010 6.6147516112036815 10.0 0.0010264951426236812 1.2979481815920924 9.999883344769232 9.999999221035232 9.999986087030448 9.999997378343267 10.0 9.999999253860922 9.97164648481771 9.97151566030762 0.5150501800430458 9.999999292206054 9.999109954329302 9.656583604512377 9.999963599615581 9.999999202089212 0.0010 9.998702880114884 9.999999075559536 9.992495127752482 10.0 9.99999694373944 10.0 9.961991658651218 9.96183396060546 9.99999938094115 1.2905076849913053 10.0 9.99999549464396 10.0 9.999999871907777 9.701677462123508 9.999999048665169 10.0 9.999998017399143 10.0 9.958763708405948 9.997137225819973 10.0 
3.731053322503333 0.0016581622538876712 0.0010 0.0010017348439058972 0.001031342121694636 0.0010028003282456538 0.0010 5.780269362734158 9.841817187735801 0.0010172718302086411 4.942984491776451 9.992295125930664 9.994458353440876 9.9960280823133 9.99474856130243 9.99891851682775 9.994878704833557 9.985077117918078 9.99883581918892 9.580317597292147 9.994832172393604 9.994996805409757 9.938016741675689 9.998245903937836 9.994740883964367 0.056646050341758104 9.994853857778304 9.993869938421872 9.995172743453928 9.962921034599521 9.995431315618216 9.629688429582194 9.991069040435082 9.96756486407315 9.994542590064567 7.339362935925338 9.99182000092724 9.996972927812923 9.992381223081619 9.99350646005425 10.0 9.993828018465193 9.989686067407565 9.999504229320955 9.9776848511049 9.990986489937816 9.96979820523804 9.998792911943044 
2.363422495622924 10.0 0.0010 0.0033168526175314877 0.0010 0.001262977873654181 0.0010058989740335399 6.317204171408607 0.0010 0.0011185028825410012 5.000500000000001 9.50005 9.990622464109915 9.999526636107628 9.999772937670103 9.999530934346337 9.990846375528566 10.0 9.999726502302444 6.212893863604572 9.990693671283601 9.990716395745341 10.0 9.998399931850468 9.832050646262212 10.0 9.990663772869027 9.990232688570568 9.990369421899583 9.766143673808886 9.986506943538714 0.0010 9.50005 9.998799336545476 9.990860866882551 5.000500000000001 5.0005 9.999489844868771 10.0 9.990059788257904 10.0 9.990201401365326 9.999578486717184 9.617842506319697 8.324908261535164 10.0 9.989761110272303 9.99959310654047 
2.1348136031494915 10.0 0.0010 0.002029912511948422 0.0010 0.0010 0.0010 7.597928231087517 0.0010 0.0010 5.952007622313106 10.0 10.0 10.0 9.943994375975368 9.934454645415052 10.0 10.0 10.0 0.0010 10.0 10.0 10.0 10.0 9.980305005959133 10.0 10.0 10.0 9.976409012008542 9.902308433058804 10.0 0.0010 10.0 10.0 10.0 7.846740721513337 1.6500333052230536 9.959418185499166 10.0 10.0 10.0 9.806474670065052 10.0 9.969703635473936 8.812160396812212 10.0 10.0 10.0 
0.0010 0.0010 0.0010 0.0010 0.001002128310721579 0.0010 0.0010002042545930046 5.0005 10.0 0.0010008704098565888 0.0010 10.0 10.0 10.0 10.0 10.0 10.0 10.0 10.0 9.92936444226181 10.0 10.0 10.0 9.999588605777994 10.0 0.0010 10.0 10.0 10.0 10.0 10.0 10.0 10.0 10.0 10.0 5.000500000000001 10.0 10.0 10.0 10.0 10.0 10.0 10.0 10.0 10.0 10.0 10.0 10.0 
3.9030606610489973 10.0 0.001698236304331708 0.0010 0.0014249364916754318 0.0010271307693881832 0.0011871912824239345 8.636654105947805 0.0010 0.0012824855776326363 0.0010 9.994259844375934 10.0 9.975223330268362 10.0 10.0 10.0 10.0 10.0 0.0010 10.0 10.0 10.0 9.918899630783299 9.999311899162675 10.0 9.999743403449276 10.0 10.0 9.99848274039766 10.0 0.0010 10.0 10.0 10.0 10.0 10.0 10.0 10.0 9.999869029969854 10.0 10.0 9.988320221013906 9.999834015512052 10.0 10.0 9.995063634648075 9.987041993007821 
0.0010 0.0010 0.0010 0.0010 0.0010 0.0010 0.0010 5.547807286547273 10.0 0.0010 8.583591802862179 10.0 9.999894743890861 10.0 10.0 10.0 10.0 10.0 10.0 0.0010 10.0 10.0 10.0 10.0 10.0 0.0010 10.0 10.0 10.0 10.0 10.0 10.0 10.0 10.0 10.0 1.2902064750194473 10.0 10.0 10.0 10.0 10.0 10.0 10.0 10.0 10.0 10.0 10.0 10.0 
0.0010 0.0010 0.0010 0.0010 0.0010 0.0013024705064936133 0.0010 0.0010 10.0 0.0010 0.0010 10.0 10.0 10.0 10.0 10.0 10.0 10.0 10.0 0.0010 10.0 10.0 10.0 10.0 10.0 0.0010 10.0 10.0 10.0 10.0 10.0 10.0 10.0 10.0 10.0 0.0010 10.0 10.0 10.0 10.0 10.0 10.0 10.0 10.0 10.0 7.243376017346564 10.0 10.0 
0.0010 0.0010 0.0010 0.0015695656084716717 0.0010 0.0010 0.0010 2.3775042522375047 10.0 0.0010 5.767879992673081 10.0 10.0 10.0 10.0 10.0 10.0 10.0 10.0 10.0 10.0 10.0 10.0 10.0 10.0 0.0010 10.0 10.0 10.0 10.0 10.0 10.0 10.0 10.0 10.0 10.0 10.0 10.0 10.0 10.0 10.0 10.0 10.0 10.0 10.0 10.0 10.0 10.0 
3.5245371734951565 0.0010 0.001008624515106779 0.001058036256325914 0.0010 0.0010 0.0010171364903176984 5.862996718393697 9.97735993903159 0.0010 5.000500000000001 9.998311328699533 9.999946493456394 9.999801667190688 9.999921461671757 9.999971962258305 9.999947620042686 9.994727231858493 9.995400585425548 5.744709826757746 9.999948882100226 9.999931103146048 10.0 9.995673017452276 9.999946063862016 0.023640075883153533 9.999944055538146 9.999934595156724 9.999948221424185 9.999941592954135 9.99961005260191 9.967386999922791 10.0 9.995379567308001 9.999948725161406 7.068590062925921 9.997579367676089 9.99946558774466 9.995379185123353 9.999945331033867 9.995381348346765 9.999941722452277 9.99996893301639 9.999831667169804 9.987090643993485 9.995413182360357 9.996913760036756 9.999871626272425 
0.0010 0.0010 0.0010 0.0010 0.0010099520287925085 0.0010027435234760108 0.00141846415689647 6.808967363414602 10.0 0.0010432828220149212 0.6051756047595548 10.0 10.0 10.0 10.0 10.0 10.0 10.0 10.0 9.733530829414564 10.0 10.0 9.877802730193281 10.0 10.0 0.0010 10.0 10.0 10.0 10.0 10.0 10.0 9.698153899742898 9.821361222338727 10.0 0.4007766836736101 9.516589137532158 10.0 9.820830665110858 10.0 10.0 10.0 10.0 9.999300188268856 9.85710463403796 9.820830667359989 10.0 10.0 
5.0005 6.522045224727714 0.0010869213864548157 0.0010 0.002017534640221763 0.0010 0.0010 6.5638938384077505 0.0010 0.0014440448546690955 7.250287309611505 10.0 9.999998659215416 9.99999952254885 10.0 9.999999562301136 9.999998669566999 10.0 10.0 8.194008609136198 9.99999867259879 9.99999861749476 10.0 9.999999574276934 10.0 10.0 9.999998654059944 9.999998610368074 9.999998666814957 9.987175861726048 9.999998609238183 0.0010 10.0 10.0 9.9999986706266 5.000500000000001 8.076323072983026 9.99999913184106 10.0 9.999998650747957 10.0 9.999998620747906 10.0 10.0 9.695289257148234 10.0 10.0 9.999999562460538 
0.3980337750054437 0.0010 0.0010 0.0010 0.0010 0.0010 0.0010 0.0010 9.506756275642253 0.0010076990537427923 2.4417920676672247 10.0 10.0 10.0 10.0 10.0 10.0 10.0 10.0 0.0010 10.0 9.998768621870683 10.0 10.0 10.0 0.18129131792462605 10.0 10.0 9.999339402606081 10.0 10.0 9.506755326494979 10.0 10.0 10.0 0.0010 10.0 10.0 10.0 10.0 10.0 10.0 10.0 10.0 10.0 10.0 9.987313984481107 10.0 
5.894392307770064 0.0010 0.0010 0.0010 0.0010 0.0010 0.0010 6.139353177862436 10.0 0.0010 6.633021346922956 10.0 10.0 9.979500879446604 10.0 10.0 10.0 10.0 10.0 10.0 10.0 10.0 10.0 10.0 10.0 0.0010 10.0 10.0 10.0 10.0 10.0 10.0 10.0 10.0 10.0 5.874549332107074 10.0 10.0 10.0 10.0 10.0 10.0 10.0 10.0 10.0 10.0 10.0 10.0 
7.399848139346075 0.0010 0.0010 0.0010 0.001157442307835552 0.0010043445361953506 0.0014596522241600125 7.271422448576819 10.0 0.0010644482707221031 9.48135943654257 10.0 10.0 10.0 10.0 10.0 10.0 10.0 10.0 9.832036183057784 10.0 10.0 10.0 10.0 10.0 0.023231049429696594 10.0 10.0 10.0 10.0 10.0 10.0 10.0 10.0 10.0 9.929173104053588 10.0 10.0 10.0 10.0 10.0 10.0 10.0 10.0 10.0 10.0 10.0 10.0 
1.8498960412492935 0.0010 0.001025013388118325 0.0010 0.0010 0.0010 0.0010 5.995508639459949 10.0 0.0010227289988569263 7.604840452219326 10.0 9.999507631978176 9.99969907694679 10.0 10.0 9.994286896220874 10.0 10.0 10.0 9.999731884750924 9.999826953361424 10.0 10.0 9.999566410061416 0.0010 9.9995447467799 10.0 9.999491903148591 10.0 9.999540287760025 10.0 10.0 10.0 9.999357084080142 3.2480302390020657 10.0 9.999450710945283 10.0 10.0 10.0 10.0 10.0 9.999632304167118 10.0 10.0 10.0 10.0 
3.4665511666917372 0.0010 0.0010 0.0010747237204590475 0.0010 0.0010 0.0010 5.7107983294632225 10.0 0.0010 1.7523146899752635 10.0 10.0 10.0 10.0 10.0 10.0 10.0 10.0 7.595280611357724 10.0 10.0 10.0 10.0 10.0 0.0010 10.0 10.0 10.0 10.0 10.0 10.0 10.0 10.0 10.0 10.0 10.0 10.0 10.0 10.0 10.0 10.0 10.0 10.0 10.0 10.0 10.0 10.0 
0.0010 0.0010 0.001000049374346742 0.0010 0.0010012208065529604 0.0010000131204696567 0.0010 0.0010 10.0 0.0010011459077522327 0.0010 9.972132871042096 9.997132198926888 10.0 9.999028486253973 10.0 9.999969509589496 9.879599277865742 9.96868467120813 0.0010 9.999856729761854 9.997303035679659 9.983139280426068 9.999076507887008 9.999969518920214 0.0010 10.0 9.999969531365776 9.999969486138175 10.0 10.0 10.0 9.92584043810711 10.0 9.999969531801131 0.0010 10.0 9.999986446046337 9.866674351939206 10.0 9.920254910831527 10.0 10.0 10.0 9.804049053386331 9.996068920874265 10.0 10.0 
0.0010 0.0010 0.0010 0.0010 0.0010 0.0010 0.0010 2.878246322358315 10.0 0.0010 1.6946745527836864 10.0 10.0 10.0 10.0 10.0 10.0 10.0 10.0 6.06811483253108 10.0 10.0 10.0 10.0 10.0 0.0010 10.0 10.0 10.0 10.0 10.0 10.0 10.0 10.0 10.0 7.738178772431123 10.0 9.998590922149802 9.966145013587376 10.0 10.0 10.0 10.0 10.0 10.0 10.0 10.0 10.0 
0.0010 0.0010 0.0010 0.0010 0.0010 0.0010 0.0010 3.334268656720178 10.0 0.0010008307851875702 10.0 10.0 10.0 10.0 10.0 10.0 10.0 10.0 10.0 9.895892209276473 10.0 10.0 9.97903989675909 10.0 10.0 0.0010 10.0 10.0 10.0 10.0 10.0 10.0 10.0 10.0 10.0 10.0 10.0 10.0 10.0 10.0 10.0 10.0 10.0 10.0 10.0 10.0 10.0 10.0 
4.159061168522777 0.0010 0.0010 0.0010 0.0010 0.0010 0.0010 6.710519248329074 10.0 0.00172280361460901 7.067787001840625 10.0 10.0 10.0 10.0 10.0 10.0 10.0 10.0 6.6965781302352845 10.0 10.0 10.0 10.0 10.0 0.0010 10.0 10.0 10.0 10.0 10.0 10.0 10.0 10.0 10.0 9.260688386659131 10.0 10.0 10.0 10.0 10.0 10.0 10.0 10.0 10.0 10.0 10.0 10.0 
0.0010 0.0010 0.0010 0.001009163701207769 0.0010 0.0010 0.0010 5.0005 10.0 0.0010 9.50005 10.0 10.0 10.0 10.0 10.0 10.0 10.0 9.997008591820032 9.50005 10.0 10.0 10.0 10.0 10.0 0.0010 10.0 10.0 10.0 10.0 10.0 10.0 10.0 10.0 10.0 10.0 10.0 10.0 10.0 10.0 10.0 10.0 10.0 10.0 10.0 10.0 10.0 10.0 
1.7076064708367502 0.0010 0.0010 0.0010409152118505717 0.0010 0.0010 0.0010 5.333702957875557 10.0 0.0010 1.5847056048453618 10.0 10.0 10.0 10.0 10.0 10.0 10.0 10.0 3.931989567804476 10.0 10.0 10.0 10.0 10.0 0.0010 10.0 10.0 10.0 10.0 10.0 10.0 10.0 10.0 10.0 10.0 10.0 10.0 10.0 10.0 10.0 10.0 10.0 10.0 10.0 10.0 10.0 10.0 
10.0 7.539686352317146 0.0010 0.0010 0.0010 0.0010398739261326668 0.0010 9.608172276140944 0.0010 0.002717091326591964 0.0010 10.0 10.0 10.0 10.0 10.0 10.0 10.0 10.0 0.0010 10.0 10.0 10.0 10.0 10.0 10.0 10.0 10.0 10.0 10.0 10.0 0.0010 9.884476646539072 10.0 10.0 0.0010 9.68957759885191 10.0 9.991630833652621 10.0 9.996648233164052 10.0 10.0 10.0 9.482987317404751 10.0 10.0 10.0 
5.953244060779405 0.0010 0.0010 0.0010 0.0010 0.0010 0.001385491442182452 7.3592891705194585 10.0 0.0010843668011615262 8.947206404118639 10.0 10.0 10.0 10.0 10.0 10.0 10.0 10.0 10.0 10.0 10.0 10.0 10.0 10.0 0.0010 10.0 10.0 10.0 10.0 10.0 10.0 10.0 10.0 10.0 10.0 10.0 10.0 10.0 10.0 10.0 10.0 10.0 10.0 10.0 10.0 10.0 10.0 
3.1292601872048342 0.0010 0.0010 0.0010 0.0010490014032276667 0.0010 0.0010011231365299447 5.396374947908557 9.968122545337936 0.0010 4.14130696429041 9.997123055739321 9.999738142111065 10.0 9.999682784258816 10.0 9.999772360250002 10.0 10.0 9.855568616791281 9.999684261064742 9.999927364954823 9.998520383694167 10.0 9.999564010616293 0.032877511914760404 9.999736545661063 9.998934906970012 9.99977149549064 9.999823483083423 9.999764941066259 9.968122463075586 9.999967416109849 9.98939313764166 9.999713625894328 8.145976806074367 9.968081843666631 10.0 9.924006280315197 9.999089170629766 9.999108920109617 9.999871669704003 10.0 9.99913010840437 9.992507990821155 9.9998689035783 9.999718758355447 10.0 
0.16233722337113665 0.0010 0.0010 0.0010 0.0010 0.0010 0.0010 0.0010 9.94902204060831 0.0010 1.4589695375559328 10.0 10.0 10.0 10.0 10.0 10.0 10.0 10.0 10.0 10.0 10.0 10.0 10.0 10.0 0.16233722337113665 10.0 10.0 10.0 10.0 10.0 9.838662776628865 10.0 10.0 10.0 2.4021571745235333 10.0 10.0 10.0 10.0 10.0 10.0 10.0 10.0 10.0 10.0 10.0 10.0 
0.0010 0.0010 0.0010271173166024206 0.0012384462279204304 0.0015187438195554321 0.0010056533975867355 0.0010011208969438379 3.2519119775224024 10.0 0.0010000430113899343 9.86574600138144 9.999761620095567 9.999975744716815 9.99999031010117 9.999965995296876 9.998158140135857 9.999960587786228 9.999966959954458 9.988394358678658 9.76213943683982 9.999985589006071 9.99996571560827 9.561672067597245 9.999595529836133 9.991484601458483 0.0010 9.999972320661005 9.999973586104996 9.999975363676267 9.975129343369598 9.999993432510324 10.0 9.99989976640846 9.998003576790643 9.999974369475659 4.672475462318149 10.0 9.999977720450163 9.999825018616958 9.999990362383237 9.847916283332104 9.999994581933374 10.0 10.0 9.527124333612377 9.999899144533773 9.999659218330013 10.0 
6.003720627117062 0.0010 0.0010 0.0010 0.0010 0.0010 0.0010 7.684876717260518 10.0 0.0010 10.0 10.0 10.0 10.0 10.0 10.0 10.0 10.0 10.0 9.20592874470102 10.0 10.0 10.0 10.0 10.0 0.0010 10.0 10.0 10.0 10.0 10.0 10.0 10.0 10.0 10.0 2.401437394476245 10.0 10.0 10.0 10.0 10.0 10.0 10.0 10.0 10.0 10.0 10.0 10.0 
10.0 2.117374159462397 0.0010 0.0010 0.0010 0.0010410072153911212 0.009847110406391628 5.0005 0.0010 0.0010 0.19119664455641774 10.0 10.0 10.0 10.0 10.0 10.0 9.711221200889344 10.0 0.05983455293155833 10.0 10.0 9.912852532407154 10.0 10.0 10.0 10.0 10.0 10.0 9.97684632073322 10.0 0.0010 10.0 10.0 10.0 0.0010 10.0 10.0 10.0 10.0 10.0 10.0 10.0 10.0 10.0 8.540262829798186 10.0 10.0 
6.1424409103716835 9.663876379987551 0.0010 0.0010 0.0010 0.0010 0.0010 10.0 0.0010 0.0010 4.041061944155517 10.0 10.0 10.0 10.0 10.0 10.0 10.0 10.0 8.872542238935518 10.0 10.0 10.0 10.0 10.0 10.0 10.0 10.0 10.0 10.0 10.0 0.0010 10.0 10.0 10.0 1.386765833151209 6.818388014734515 10.0 10.0 10.0 10.0 10.0 10.0 10.0 10.0 10.0 10.0 10.0 
0.06793036385544138 0.0010 0.0010 0.0012927391254016853 0.0010 0.0010 0.0010016641032584072 4.666737765151502 10.0 0.0010 0.0010 10.0 10.0 10.0 10.0 10.0 10.0 9.485526371522171 10.0 10.0 10.0 10.0 10.0 10.0 10.0 0.0010 10.0 10.0 10.0 10.0 10.0 10.0 10.0 10.0 10.0 0.0010 10.0 10.0 10.0 10.0 10.0 10.0 10.0 10.0 10.0 10.0 10.0 10.0 
10.0 2.9362576891835297 0.0010 0.0010 0.0010 0.0010017830890277574 0.006123386025525759 6.3016746467463545 0.0010 0.0010 0.0010 10.0 10.0 10.0 10.0 10.0 10.0 10.0 10.0 0.7487087451374794 10.0 10.0 10.0 9.950792171249299 10.0 10.0 10.0 10.0 10.0 9.946921338148668 10.0 0.0010 10.0 10.0 10.0 1.1891239305235306 10.0 10.0 10.0 10.0 10.0 10.0 9.986332647111329 10.0 9.41184289497319 10.0 9.699691051988035 10.0 
0.0010 0.0010 0.0010 0.0010 0.0010 0.0010 0.0010 3.209665287402085 10.0 0.001045095013897573 1.7283809927263218 10.0 10.0 10.0 10.0 10.0 10.0 10.0 10.0 10.0 10.0 10.0 10.0 10.0 10.0 0.0010 10.0 10.0 10.0 10.0 10.0 10.0 10.0 10.0 10.0 10.0 10.0 10.0 10.0 10.0 10.0 10.0 10.0 10.0 10.0 10.0 10.0 10.0 
2.555412705597526 0.0010 0.0010 0.0010 0.0010 0.0010 0.0010 4.942647856718256 9.997830323585127 0.0010 9.167776444378845 9.999771370531015 10.0 10.0 10.0 10.0 10.0 9.781813761864806 10.0 8.013656908891576 10.0 10.0 10.0 10.0 10.0 0.003203371909772823 10.0 10.0 10.0 10.0 10.0 9.998920089659121 9.999722304436991 9.999799720573144 10.0 3.838916322604577 10.0 10.0 9.999762519869181 10.0 10.0 10.0 10.0 10.0 9.999731570600204 9.999560089452002 10.0 10.0 
0.0010 0.0010 0.0010 0.0010 0.0010 0.0010 0.0010 2.9716843313447674 10.0 0.0010 10.0 10.0 10.0 10.0 10.0 10.0 10.0 10.0 10.0 10.0 10.0 10.0 10.0 10.0 10.0 0.0010 10.0 10.0 10.0 10.0 10.0 10.0 10.0 10.0 10.0 9.959064123070805 10.0 10.0 10.0 10.0 10.0 10.0 10.0 10.0 10.0 10.0 10.0 10.0 
0.0010 0.0010 0.0010 0.0010 0.0010 0.0010 0.0010 5.950843402714722 10.0 0.0014331014419380922 3.6278157288656505 10.0 10.0 9.999983678437879 9.998839492124306 10.0 10.0 10.0 10.0 0.0010 10.0 10.0 10.0 10.0 10.0 0.0010 10.0 10.0 10.0 10.0 10.0 10.0 10.0 10.0 10.0 0.0010 10.0 10.0 10.0 10.0 10.0 10.0 10.0 10.0 10.0 10.0 10.0 10.0 
5.369343978627509 0.003549689182668958 0.001004795927491161 0.0010004470098980865 0.0011791028490953357 0.0010042323034104936 0.0010041897351690614 6.431449462230461 9.962779290691183 0.001032599261587074 6.603650260251682 9.993430075698113 9.999709606147237 9.999890215638297 9.999572236339572 9.999766975626862 9.998959152917442 9.991216898293715 9.996548050597937 9.476419139769312 9.998684826828734 9.999078795382992 9.970692946984487 9.999784388491292 9.998844931370332 0.011942404388774419 9.998860525574838 9.998694653805664 9.998898043238487 9.999983022832403 9.999579475477361 9.986680264121818 9.989575995758319 9.993332384741743 9.998855398129932 4.958813121994591 9.990465015331143 9.999514976821816 9.992481216209807 9.99770059214535 9.994464372372825 9.995527932043236 9.999745556999653 9.999853192276431 9.996107470505752 9.991506469935086 9.994162425805126 9.999759889223078 
0.0010 0.001762248040718106 0.001001933150315818 0.0010030579595291479 0.0010 0.0010001307053619291 0.0014776971012964166 2.64118395503949 9.958251328641241 0.0010 9.50005 9.995406682682576 9.999683676407377 9.999730496394127 9.99806594497777 9.999964151555094 10.0 9.995406682682576 10.0 9.50005 9.999946111848653 9.999999331526578 9.995406682682576 9.998144589682477 10.0 0.005593317317424389 9.999673790968302 9.997806950777667 9.999999324979937 9.999574978143057 9.999999422016986 9.958251328641241 9.995406682682576 9.99572508852925 9.999499849776061 8.544095441920625 10.0 9.99985507090478 9.995406682682576 9.99857213792461 10.0 9.997799638738753 9.99987466910681 10.0 9.995406682682576 9.995406682682576 9.996740991940698 9.999598415079559 
5.332259604340491 0.0010 0.008622656995645267 0.0010498831486237922 0.0010 0.0010 0.0010 7.832869237584992 10.0 0.0010 4.878290268638859 10.0 10.0 10.0 10.0 10.0 10.0 9.952620649183483 10.0 10.0 10.0 10.0 10.0 10.0 10.0 0.0010 10.0 10.0 10.0 10.0 10.0 10.0 10.0 10.0 10.0 10.0 10.0 10.0 10.0 10.0 10.0 10.0 10.0 10.0 10.0 10.0 10.0 10.0 
3.487991087225214 0.0010 0.0010 0.0010 0.0010 0.0010 0.0010 6.0740708097135405 10.0 0.002264485250603833 9.076685140593181 10.0 10.0 10.0 10.0 10.0 10.0 10.0 10.0 10.0 10.0 10.0 10.0 10.0 10.0 0.0010 10.0 10.0 10.0 10.0 10.0 10.0 10.0 10.0 10.0 9.606200003809555 10.0 10.0 10.0 10.0 10.0 10.0 10.0 9.999620772453433 10.0 10.0 10.0 10.0 
5.602651488579527 0.0010 0.0010000487624796319 0.001000000534027635 0.0010000000002429554 0.001000000002995718 0.0010001795399796536 6.69087993024867 10.0 0.0010 9.56983156437633 10.0 10.0 10.0 10.0 10.0 10.0 10.0 9.999999502036184 9.081716866974936 10.0 9.999999933878632 10.0 9.999999991115994 10.0 0.0010 9.999999767650186 9.999999494824015 10.0 10.0 9.999999995275173 10.0 9.999779612583346 10.0 10.0 4.327281894235138 10.0 9.999999946486529 10.0 9.999999623039574 10.0 9.99999949646082 10.0 9.999995763497752 10.0 10.0 10.0 10.0 
4.035307195659857 0.0010 0.0010 0.0010 0.0010 0.0010 0.0010 6.122910002066388 10.0 0.0011115718025428516 0.0010 10.0 10.0 10.0 10.0 9.999999725961532 10.0 10.0 10.0 7.971310432376724 10.0 10.0 10.0 9.997554297624422 10.0 0.0010 10.0 10.0 10.0 10.0 10.0 10.0 10.0 10.0 10.0 6.878831259546512 10.0 10.0 10.0 10.0 10.0 10.0 10.0 10.0 10.0 10.0 10.0 9.999999725961532 
0.0010 0.0010 0.0010 0.0010 0.0010 0.0010 0.0010 5.339784043303467 10.0 0.0010 1.8579398945540042 10.0 10.0 10.0 10.0 10.0 10.0 10.0 10.0 10.0 10.0 10.0 10.0 10.0 10.0 0.0010 10.0 10.0 10.0 10.0 10.0 10.0 10.0 10.0 10.0 10.0 10.0 10.0 10.0 10.0 10.0 10.0 10.0 10.0 10.0 10.0 10.0 10.0 
9.99766797311907 8.431760348655125 0.0010 0.0010 0.0010 0.0010 0.0010 9.463248385484107 0.0036740614133079497 0.0010 0.12069114974731399 10.0 10.0 10.0 10.0 10.0 10.0 10.0 10.0 0.0010 10.0 10.0 10.0 10.0 10.0 9.997332735269826 10.0 10.0 10.0 10.0 10.0 0.003974817470581371 10.0 10.0 10.0 1.7089011087248425 10.0 10.0 10.0 10.0 10.0 10.0 10.0 10.0 10.0 10.0 10.0 10.0 
3.947427335117451 0.0010 0.0010 0.0010 0.0010 0.0010 0.0010 5.529422141364268 10.0 0.0010 5.407860787357725 10.0 10.0 10.0 10.0 10.0 10.0 10.0 10.0 9.246528901650356 10.0 10.0 10.0 10.0 10.0 0.0010 10.0 10.0 10.0 10.0 10.0 10.0 10.0 10.0 10.0 0.0010 10.0 10.0 10.0 10.0 10.0 10.0 10.0 10.0 10.0 10.0 10.0 10.0 
0.0010 0.0010 0.0010 0.0010 0.0010 0.0010 0.0014123529464266258 5.380677186876379 10.0 0.0010058270373786951 1.6548830243606094 10.0 10.0 9.977929692069225 10.0 10.0 10.0 10.0 10.0 7.4591438487577495 10.0 10.0 10.0 10.0 10.0 0.0010 10.0 10.0 10.0 9.997800990963656 10.0 10.0 10.0 10.0 10.0 5.304591328924494 10.0 10.0 10.0 10.0 10.0 10.0 10.0 10.0 10.0 10.0 10.0 10.0 
6.829293013435103 10.0 0.0010 0.0010 0.00674810897849693 0.0010000219778426923 0.0010 10.0 0.0010 0.0010 0.0010 10.0 10.0 10.0 10.0 10.0 10.0 10.0 10.0 10.0 10.0 10.0 10.0 10.0 10.0 8.087529581140227 10.0 10.0 10.0 10.0 10.0 0.0010 10.0 10.0 10.0 10.0 9.610308314578438 10.0 10.0 10.0 10.0 10.0 10.0 10.0 10.0 10.0 10.0 10.0 
0.0010 0.0010 0.0010 0.0010 0.0010 0.0010 0.0010 4.078618046485415 10.0 0.0010 10.0 10.0 10.0 10.0 10.0 10.0 10.0 10.0 10.0 10.0 10.0 10.0 10.0 10.0 10.0 0.0010 10.0 10.0 10.0 10.0 10.0 10.0 10.0 10.0 10.0 10.0 10.0 10.0 10.0 10.0 10.0 10.0 10.0 10.0 10.0 10.0 10.0 10.0 
10.0 5.522212131605139 0.0011463429474220521 0.0010058377186973136 0.0010 0.0010001670593208995 0.0014552350394830202 7.186717186312011 0.0010 0.0010038567831352997 0.0010 9.928288885711657 9.999996545281446 9.998474907519281 9.99999654796391 9.995205665925631 9.999996545202146 9.942788281767763 9.993249073345224 0.6011309041614746 9.999996546041327 9.999996019492542 9.927840392808694 9.996665035913837 9.99970992578123 10.0 9.999507998742907 9.999996544344295 9.997871366933728 9.995002778762249 9.99728096598679 0.0010 9.927840392808694 9.950108367612264 9.999996543289782 0.0010 9.927840392808694 9.999998171138033 9.927840392808694 9.995275692340243 9.993196271929952 9.997589651368505 9.995501058741665 9.998625003054661 9.927840392808694 9.927840392808694 9.991454750035592 9.998720764062451 
0.0010 0.0010 0.0010 0.0010 0.0010 0.0010 0.0010 0.0010 10.0 0.0010 0.0010 10.0 10.0 10.0 10.0 10.0 10.0 10.0 10.0 10.0 10.0 10.0 10.0 10.0 10.0 0.0010 10.0 10.0 10.0 10.0 10.0 10.0 10.0 10.0 10.0 7.630085281373825 10.0 10.0 10.0 10.0 10.0 10.0 10.0 10.0 10.0 10.0 10.0 10.0 
6.23143815591208 0.0010 0.007958937263888407 0.001044530181467738 0.0010 0.0010 0.0010 7.927807036811353 10.0 0.0010 3.9611342975643007 10.0 10.0 10.0 10.0 10.0 10.0 9.95679320904709 10.0 10.0 10.0 10.0 10.0 10.0 10.0 0.0010 10.0 10.0 10.0 10.0 10.0 10.0 10.0 10.0 10.0 10.0 10.0 10.0 10.0 10.0 10.0 10.0 10.0 10.0 10.0 10.0 10.0 10.0 
5.545637831717254 0.0010 0.0010 0.0010064538415249587 0.0010 0.001009418615976662 0.0010 7.256646604803793 10.0 0.0010 6.209157416846384 10.0 10.0 10.0 10.0 10.0 10.0 10.0 10.0 8.800500773954566 10.0 10.0 10.0 9.954439702652515 10.0 0.0010 10.0 10.0 10.0 10.0 10.0 10.0 10.0 10.0 10.0 0.0010 10.0 10.0 10.0 10.0 10.0 10.0 9.999889131941178 9.99972446067242 10.0 10.0 10.0 10.0 
6.934415581340794 9.925674617054511 0.0010 0.0010 0.0010 0.0010 0.0010 9.225519445568032 0.0010 0.0010 0.0010 10.0 10.0 10.0 10.0 10.0 10.0 10.0 10.0 6.290114649922708 10.0 10.0 10.0 10.0 10.0 7.905797724030361 10.0 10.0 10.0 10.0 10.0 0.0010 10.0 10.0 10.0 10.0 6.257220152459368 10.0 10.0 10.0 10.0 10.0 10.0 10.0 10.0 10.0 10.0 10.0 
0.0010 0.0010 0.0010281516816799845 0.0010 0.0010 0.0010 0.0010949193855536983 5.602160837835408 10.0 0.0010 0.001000000000000334 10.0 10.0 9.998699833906386 10.0 9.99209199045475 10.0 10.0 9.995459963406951 10.0 10.0 10.0 10.0 9.998396406660923 10.0 0.0010 9.98072632640837 10.0 10.0 9.99357219697943 10.0 10.0 10.0 9.979941047916773 10.0 0.001000000000000334 10.0 9.988271893830772 10.0 10.0 10.0 10.0 9.998814340785119 10.0 10.0 10.0 10.0 9.998834917901345 
3.448631868967704 0.0010 0.00100000419135073 0.001528695212853958 0.0010440918498570144 0.001026091881182004 0.0010010103980728972 5.486291311931097 9.971322221636461 0.0010000000202255034 4.640511771036133 9.997411686538516 9.999764283666755 9.999999945424175 9.999714481241497 9.9999999515389 9.999795067049355 9.99999998836341 9.999999991159077 9.870066301545148 9.999715822448739 9.999934512597841 9.998587281064268 9.98019050327918 9.9996076651465 0.029677832383570486 9.999762913732631 9.999041676437649 9.999794289080338 9.999841126848558 9.999788392568727 9.97132218923921 9.999970537393207 9.990457695502421 9.999742228344543 7.212675762304643 9.971285606869786 9.999999951765151 9.93163424884404 9.999180512166463 9.99917031741717 9.999884408567143 9.9999495374189 9.964739703584124 9.993259892996344 9.999881934374512 9.99974684688312 9.999999951547839 
0.0010 0.0010 0.0010 0.0010 0.0010 0.0010 0.0010024222846925074 6.557833591264391 10.0 0.0010 0.0010 10.0 10.0 10.0 10.0 10.0 10.0 10.0 10.0 10.0 10.0 10.0 10.0 10.0 10.0 0.0010 10.0 10.0 10.0 10.0 10.0 10.0 10.0 10.0 10.0 0.0010 10.0 10.0 10.0 10.0 10.0 10.0 10.0 10.0 10.0 10.0 10.0 10.0 
1.4322306456095737 0.0010 0.0018890014863931484 0.0033784832606834226 0.0011664365412448758 0.0010000879827048276 0.0010 5.042559583619254 10.0 0.0010 0.0010 10.0 10.0 10.0 9.84577346787484 10.0 10.0 10.0 10.0 0.0010 10.0 10.0 10.0 9.850556519701978 10.0 0.0010 10.0 10.0 10.0 10.0 10.0 10.0 10.0 10.0 10.0 0.0010 10.0 9.999457501442674 10.0 10.0 10.0 10.0 10.0 9.978949985755015 10.0 10.0 10.0 10.0 
0.0010 0.0010 0.0010 0.0010 0.0012505435396621355 0.001015069198173832 0.0010540457808499526 3.18032335156318 10.0 0.0010091194548362396 10.0 10.0 10.0 10.0 10.0 10.0 10.0 10.0 10.0 10.0 10.0 10.0 10.0 10.0 10.0 0.0010 10.0 10.0 10.0 10.0 10.0 10.0 10.0 10.0 10.0 1.695829233436602 10.0 10.0 10.0 10.0 10.0 10.0 10.0 10.0 10.0 10.0 10.0 10.0 
0.0010 0.0010 0.0010 0.0010 0.0010 0.0010 0.0010 4.325488986180981 10.0 0.0010 7.452655742326881 10.0 10.0 10.0 10.0 10.0 10.0 10.0 10.0 10.0 10.0 10.0 10.0 9.882549277836748 10.0 0.0010 10.0 10.0 10.0 10.0 10.0 10.0 10.0 10.0 10.0 7.771411521275022 10.0 10.0 10.0 10.0 10.0 10.0 10.0 10.0 10.0 10.0 10.0 9.982500581986804 
6.084464803846423 0.0010 0.0010 0.0015128165443214596 0.0011436747394462355 0.0010 0.0010 6.980501220875292 10.0 0.0010 10.0 10.0 10.0 10.0 10.0 10.0 10.0 10.0 10.0 5.457649850543931 10.0 10.0 10.0 10.0 10.0 0.0010 10.0 10.0 10.0 10.0 10.0 10.0 10.0 10.0 10.0 8.833545851775494 10.0 10.0 10.0 10.0 10.0 10.0 10.0 10.0 10.0 10.0 10.0 10.0 
10.0 2.1480781941227365 0.0010 0.0010267315912716127 0.0010065792574890909 0.0018005503409696932 0.006562516778062118 4.352840008851098 0.0010 0.0010 0.0010 9.390526686159973 9.995176685671721 10.0 9.994634832681653 10.0 9.994918507474729 9.82505190731056 10.0 0.0010 9.995304448573028 9.995102881694786 10.0 10.0 9.990263220713105 10.0 9.991770340858821 9.992940948448103 9.996596165706007 9.996845007811794 9.996053998749321 0.0010 9.004633910492077 9.968098138531024 9.994919011875538 0.0010 9.951713276671425 10.0 9.88407436309616 9.992448497276914 9.893708182836438 9.995080368228058 10.0 9.970545629041995 8.075499619276647 9.728433942425399 9.995779504981837 10.0 
10.0 1.462950039378955 0.0012696638860847298 0.0010 0.0010011334914777725 0.010409532925965614 0.0010278448431558225 2.8762318416079413 0.0010 0.009486937316033643 5.078395856394122 6.643465157673131 9.754356546787125 9.998264120848358 7.031984153516337 9.978265341926242 9.739549922034799 4.245860104313663 9.786833727936088 0.0010 9.746713187677814 9.738228716848225 4.244789026328446 9.997777379467099 9.738164229639107 10.0 9.734026810094488 9.744170361006605 9.733981341123252 9.979809899654246 9.734226161987841 0.0010 0.0010 6.3466934898807965 9.744534868882544 0.0010 0.31268280734253473 9.754723863232822 4.077454921305518 9.745286923215017 6.37903462079624 9.754421402367127 9.998182633640706 9.991721699523621 0.0010 2.9651236244774037 9.09814584748262 9.998641891623082 
0.0010 0.0010 0.0010 0.0010 0.0010 0.0010 0.0010 2.2419875709793047 10.0 0.0010 10.0 10.0 10.0 10.0 10.0 10.0 10.0 10.0 10.0 10.0 10.0 10.0 10.0 10.0 10.0 0.0010 10.0 10.0 10.0 10.0 10.0 10.0 10.0 10.0 10.0 6.9424681500421475 10.0 10.0 10.0 10.0 10.0 10.0 10.0 10.0 10.0 10.0 10.0 10.0 
0.0010 0.0010 0.0010 0.0010 0.0010 0.0010 0.0010 3.367989694421962 10.0 0.0010 10.0 10.0 10.0 10.0 10.0 10.0 10.0 10.0 10.0 10.0 10.0 10.0 10.0 10.0 10.0 0.0010 10.0 10.0 10.0 10.0 10.0 10.0 10.0 10.0 10.0 7.832184750561135 10.0 10.0 10.0 10.0 10.0 10.0 10.0 10.0 10.0 10.0 10.0 10.0 
0.0010 0.0010 0.0010 0.0010 0.0012682174503363666 0.0010 0.0010 4.7159952496568005 10.0 0.0010 0.0010 10.0 10.0 10.0 10.0 10.0 10.0 10.0 10.0 8.330765672163329 10.0 10.0 10.0 10.0 10.0 0.0010 10.0 10.0 10.0 10.0 10.0 10.0 10.0 10.0 10.0 5.552530097975826 10.0 10.0 10.0 10.0 10.0 10.0 10.0 10.0 10.0 10.0 10.0 10.0 
0.0010 0.0010 0.0010 0.0010 0.0010 0.0010 0.0010 6.073115515065073 10.0 0.0010 0.0010 10.0 10.0 10.0 10.0 10.0 10.0 10.0 10.0 6.275419686608764 10.0 10.0 10.0 10.0 10.0 0.0010 10.0 10.0 10.0 10.0 10.0 10.0 10.0 10.0 10.0 0.0010 10.0 10.0 10.0 10.0 10.0 10.0 10.0 10.0 10.0 10.0 10.0 10.0 
2.4812598142250626 0.009940432862632406 0.0010924299007272944 0.0010298554119097395 0.0010000264589912079 0.0010000000293797265 0.001000000108322753 5.376550055564252 9.717417818456667 0.0010000225502813332 1.741956861992298 9.999928469107001 9.999279303289294 9.99968904702751 9.99999578659886 9.99995887101468 9.99999578659886 9.98934272378425 9.995081635600794 0.7944829363298163 9.99999578659886 9.999996508469751 9.999992181203769 9.999767700247745 9.99999578659886 0.2835821815433329 9.999996355026948 9.99999578659886 9.99999578659886 9.999999778166453 9.99999578659886 9.999095938008987 9.999992892095875 9.999940507380707 9.999970196151988 9.3802631461585 9.999992230210736 9.999760942671525 9.999988565635494 9.999995888418246 9.999993440188494 9.99999325406081 9.999734980199468 9.99984157493535 9.999993372681827 9.999993070871522 9.99999578659886 9.99981204962743 
0.0010 0.0010 0.0010 0.0010 0.0010 0.0010 0.0010 3.4180570922434814 10.0 0.0010 0.0010 9.984486837085226 10.0 9.999999489699809 10.0 9.999999955614195 10.0 9.990850519488312 9.99025477796213 9.598106551318155 10.0 10.0 9.99225023681607 10.0 10.0 0.0010 10.0 10.0 10.0 10.0 10.0 10.0 9.98473182963114 9.984491993436482 10.0 10.0 10.0 10.0 9.984486837099992 10.0 9.98662223389828 10.0 10.0 9.999357249129341 10.0 9.984486837213476 9.992566913646616 10.0 
10.0 2.042613455981477 0.09766003158941272 0.012913282913898348 0.0010 0.0010 0.0010 5.460053682651301 0.0010 0.0013074454018833642 5.46307808344571 2.8405971593431634 3.4560956500307616 8.96147733728361 3.44301835885947 8.082703639142998 3.435937887662341 7.438784632138869 4.537374545375312 9.296288309619106 2.390058584250076 2.7110381675770863 9.193853624897297 7.813570637724049 2.46533539145056 10.0 0.7047116903808943 3.518337063018101 3.4241198117189264 7.842902902183808 3.1740903660162614 0.0010 5.000500000000001 0.7449205825436429 2.990232170657446 0.001000000000000334 3.1518696335744343 5.586100030272861 0.5707565787937782 1.92654938266175 0.001000000000000334 3.5595774720103313 8.882983464872126 10.0 10.0 1.6440783950053932 1.8662119401807669 7.9084553050650594 
0.0010 0.0010 0.0010 0.0010 0.0010 0.0010 0.0010 1.8598510475194656 10.0 0.0010 7.820770683999298 10.0 10.0 10.0 10.0 10.0 10.0 10.0 10.0 10.0 10.0 10.0 10.0 10.0 10.0 0.0010 10.0 10.0 10.0 10.0 10.0 10.0 10.0 10.0 10.0 10.0 10.0 10.0 10.0 10.0 10.0 10.0 10.0 10.0 10.0 10.0 10.0 10.0 
1.8532976529441103 0.0010 0.0010 0.0010 0.0010 0.0010 0.0010 5.0005 10.0 0.0010 1.9720279157237997 10.0 9.993880056851882 10.0 10.0 10.0 9.994373964049826 10.0 10.0 0.6501087252444128 9.993704445823816 10.0 9.96666942801034 10.0 10.0 0.0010 10.0 10.0 9.994316299078157 9.991097352183901 10.0 10.0 10.0 10.0 9.993674638479838 2.3639692746202643 9.551514190958697 10.0 10.0 10.0 10.0 10.0 10.0 9.981214350512573 9.88512102690093 10.0 10.0 10.0 
7.243072252378306 0.0010 0.0010 0.0010 0.0010 0.0010 0.001338120371429742 8.309607712573992 10.0 0.0010 5.629672162007887 10.0 10.0 10.0 10.0 10.0 10.0 10.0 10.0 9.880442531113776 10.0 10.0 10.0 10.0 10.0 0.4895312910574279 10.0 10.0 10.0 10.0 10.0 10.0 10.0 10.0 10.0 5.618716247049209 8.967114188633888 10.0 10.0 10.0 10.0 10.0 10.0 10.0 10.0 10.0 10.0 10.0 
0.012076406113155524 0.0010443748157023232 0.0010000575943002426 0.0010000579236040354 0.0010005861256131936 0.0010000294100680402 0.0010000084022814466 4.298633844747845 9.99722787349203 0.0010000222519208153 0.0010 9.999898076909647 9.99996890018544 9.99996907493137 9.999921458683016 9.999969065846502 9.999968900517384 9.999865884533184 9.999866314582526 9.648809692024003 9.999968900362415 9.999968900058262 9.994620104663417 9.999944086942868 9.999969219375282 0.009245414363589277 9.999968785963729 9.99996890055739 9.99996890045839 9.999975137841098 9.99996890055538 9.996833495042402 9.99985132919108 9.999865152555175 9.999968900114723 7.876737176116984 9.979837100158854 9.999960747359536 9.999774129393742 9.99996910154896 9.998010053857472 9.999968900330462 9.99997229667086 9.9999942260284 9.999927530538104 9.999888307435532 9.999970267027576 9.999969068558896 
0.4745975180773136 0.0010 0.0010 0.0010 0.0010 0.0010 0.0010 0.0010 10.0 0.0010 7.44649239183819 10.0 10.0 10.0 10.0 10.0 10.0 10.0 10.0 3.336790472255661 10.0 10.0 10.0 10.0 10.0 0.0010 10.0 10.0 10.0 10.0 10.0 10.0 10.0 10.0 10.0 1.573222408568322 10.0 10.0 10.0 10.0 10.0 10.0 10.0 10.0 10.0 10.0 10.0 10.0 
4.716618333873657 0.005323585226310104 0.0010053319001594584 0.00105078875661827 0.001019539620506496 0.0010503579256353663 0.0010217850820248302 5.98192585055836 9.888334044333185 0.0010107749869335534 4.399800599538798 9.99314650801119 9.996484379514468 9.997408548723936 9.996708088965354 9.999322025645945 9.996767980825597 9.990503984578297 9.999281110149504 9.357917625858168 9.996741892449277 9.996899146525985 9.96172197655008 9.993856449768858 9.996668125578863 0.049353677678614344 9.996725066489418 9.995228401836988 9.996974013225529 9.975524874881415 9.997085485842126 9.75735316826776 9.990942046787978 9.979972461833286 9.996522818432588 6.944602688258403 9.991986648704367 9.998067611143147 9.99526214036955 9.995854965702634 9.999999895012284 9.995270889277522 9.993630273400084 9.999504042630761 9.978549731934525 9.993744787050504 9.981321022527352 9.999245438130652 
0.0010 0.0010 0.0010 0.0010 0.0010 0.0010 0.0010 6.412832263426423 10.0 0.0010 0.9502653199151488 10.0 10.0 10.0 10.0 10.0 10.0 10.0 10.0 9.705484717889906 10.0 10.0 10.0 10.0 10.0 0.0010 10.0 10.0 10.0 10.0 10.0 10.0 10.0 10.0 10.0 0.0010 10.0 10.0 10.0 10.0 10.0 10.0 10.0 10.0 10.0 10.0 10.0 10.0 
0.0010 0.010996624013677465 0.0010 0.0010 0.0010 0.0010 0.0010 6.065562382924339 9.990003375986323 0.0010001917182998054 1.1832062670231522 9.999267623431972 10.0 10.0 10.0 10.0 10.0 10.0 10.0 9.853577952269443 10.0 10.0 9.990003375986323 9.99998981136868 10.0 0.010996624013677465 10.0 10.0 10.0 10.0 10.0 9.990003375986323 9.995767103380176 10.0 10.0 0.0010 9.990003375986323 10.0 10.0 10.0 10.0 10.0 10.0 10.0 10.0 9.995167900592449 10.0 10.0 
9.841514540270865 1.801596446157367 0.0010 0.00975106042165723 0.0013684858198893342 0.0010158240561548215 0.0010 3.9828760581775433 0.0010 0.00279102142490484 5.437513986194549 9.787617492780234 9.7876106548345 10.0 9.7876106548345 10.0 9.7876106548345 0.09846295641295803 9.7876106548345 0.0010 9.7876106548345 9.787626413971047 0.09846295641295803 9.7876106548345 9.7876106548345 9.902537043587042 9.7876106548345 9.787624297727133 9.7876106548345 10.0 9.7876106548345 0.0010 6.572559387949668 0.09846295641295803 9.7876106548345 0.1579896391978594 3.9320479021344044 10.0 0.09846295641295803 9.7876106548345 0.09846295641295803 9.7876106548345 10.0 10.0 6.441739199568002 5.156172161718306 9.7876106548345 10.0 
7.000131629253685 10.0 0.0010 0.0012141929519587284 0.0010647816399291965 0.0010 0.0010 10.0 0.0010 0.0010 1.2518840346735562 10.0 10.0 10.0 10.0 10.0 10.0 10.0 10.0 0.0010 10.0 10.0 10.0 10.0 10.0 10.0 10.0 10.0 10.0 10.0 10.0 0.0010 10.0 10.0 10.0 0.0010 9.082037653432717 10.0 10.0 10.0 10.0 10.0 10.0 10.0 10.0 10.0 10.0 10.0 
9.912193733491169 2.2147012735871408 0.001022996429874057 0.001012738441150592 0.0010 0.0010 0.0010140382506784705 5.265416385489226 0.0010 0.0010051351761678699 0.0010 10.0 9.998462328370755 9.998462482446724 9.97138479819394 9.998462123227494 9.99870777071509 10.0 9.974098751855642 1.427807649945561 9.998462308827342 9.998462168459929 10.0 9.992944959225804 9.998773963390578 10.0 10.0 9.998462074688769 9.998710165059366 9.999814695199529 9.981496612987014 0.0010 10.0 9.985006723002606 9.998462340831821 0.28178048870599737 10.0 9.99065688056028 10.0 9.998500281116216 10.0 9.998462706637754 9.999173266056589 9.999890648039276 10.0 10.0 9.9987607252141 9.998462504283086 
0.0010 0.0010 0.0010 0.0010 0.0010 0.0010 0.0010 1.4491094886080915 10.0 0.0010 6.701658825288075 10.0 9.861933605358537 10.0 10.0 10.0 10.0 10.0 10.0 6.766780034050679 10.0 10.0 10.0 10.0 10.0 0.0010 10.0 10.0 10.0 10.0 10.0 10.0 10.0 10.0 10.0 8.575582343486765 10.0 10.0 10.0 10.0 10.0 10.0 10.0 10.0 10.0 10.0 10.0 10.0 
0.2618161874109047 0.003597240917216504 0.0010 0.0010241855230576802 0.001022290045093235 0.0010037348395936004 0.0010699407730652287 0.0010 9.712802135903663 0.0010 9.350596705677102 9.985771877501499 9.999155034230721 10.0 9.987916375285607 10.0 9.999279857659223 9.99603122563504 9.98975504975718 0.5704917685516575 9.99920703394382 9.999325813252735 10.0 9.998032009978544 9.996793611623321 0.29043411546872966 9.999266098720444 9.998986639467066 9.999311257734751 10.0 9.999373551762252 9.712740950631066 9.986672618677007 9.999619303989517 9.999231955058418 9.479018095645035 9.7255225149582 10.0 9.98774590046394 9.999118542810814 9.987933553391986 9.9991812071369 10.0 9.998538613677141 9.956516145632966 9.98972540614094 9.999163752463605 10.0 
0.0010 0.0010 0.0010 0.00106750484900589 0.0010 0.0010 0.0010 6.182111846714965 10.0 0.0010 0.0010 10.0 10.0 9.996480979635447 10.0 9.99798028468335 10.0 10.0 10.0 1.3074495845425704 10.0 10.0 10.0 9.969142462913547 10.0 0.0010 10.0 10.0 10.0 9.999585506506428 10.0 10.0 10.0 10.0 10.0 0.0010 10.0 9.988777512830248 10.0 10.0 10.0 10.0 9.999448338866486 10.0 10.0 10.0 10.0 9.996938113212394 
5.878702468909052 0.0010 0.0010 0.0010 0.0010 0.0010505406938490296 0.0010 7.46911196620579 9.905639397238094 0.0010 10.0 10.0 10.0 10.0 10.0 10.0 10.0 10.0 10.0 10.0 10.0 10.0 10.0 9.893792023092105 10.0 0.08693470921795132 10.0 10.0 10.0 10.0 10.0 9.905704971887765 9.999517800007428 9.85287462975579 10.0 0.0010 9.906226347027346 10.0 9.996512694265801 10.0 10.0 10.0 10.0 9.998509802081543 9.799575286605215 9.994299485162875 10.0 10.0 
0.0010 0.0010 0.0010 0.0010 0.0010 0.0010 0.0010 2.3003026592097244 10.0 0.0010 10.0 10.0 10.0 10.0 10.0 10.0 10.0 10.0 10.0 10.0 10.0 10.0 10.0 10.0 10.0 0.0010 10.0 10.0 10.0 10.0 10.0 10.0 10.0 10.0 10.0 10.0 10.0 10.0 10.0 10.0 10.0 10.0 10.0 10.0 10.0 10.0 10.0 10.0 
6.5706759257983665 10.0 0.0010 0.0010 0.0011540662860837314 0.0010 0.0065493016081017465 10.0 0.0010 0.0010825456626041793 0.0010 10.0 10.0 10.0 10.0 10.0 10.0 10.0 10.0 7.069545154277986 10.0 10.0 10.0 10.0 10.0 10.0 10.0 10.0 10.0 10.0 10.0 0.0010 10.0 10.0 10.0 7.186125997529213 0.883601459611981 10.0 10.0 10.0 10.0 10.0 10.0 9.99911978180737 10.0 10.0 10.0 10.0 
1.8760713875301183 0.0010 0.0013976195623110054 0.0010 0.0010 0.0010 0.0010 5.500450000000001 10.0 0.0010 4.228368088637339 10.0 10.0 10.0 10.0 10.0 10.0 10.0 10.0 10.0 10.0 10.0 10.0 10.0 10.0 0.0010 10.0 10.0 10.0 10.0 10.0 10.0 10.0 10.0 10.0 0.9384816870974233 10.0 10.0 10.0 10.0 10.0 10.0 10.0 10.0 10.0 10.0 10.0 10.0 
0.001000000000000334 0.0010 0.0010 0.0010 0.0010 0.0010 0.0010 2.8032290096554604 9.950005 0.0010 7.548437795306549 10.0 10.0 10.0 10.0 10.0 10.0 10.0 10.0 10.0 10.0 10.0 9.987557331651018 10.0 10.0 0.0010 10.0 10.0 10.0 10.0 10.0 10.0 9.950005 10.0 10.0 9.950005 9.950005 10.0 10.0 10.0 10.0 10.0 10.0 10.0 9.950005 10.0 10.0 10.0 
0.0010 0.0010 0.0010 0.0010 0.0010518150056677447 0.0010 0.0010 3.61968189928284 10.0 0.0010 10.0 10.0 10.0 10.0 10.0 10.0 10.0 10.0 10.0 10.0 10.0 10.0 9.536594805751168 10.0 10.0 0.0010 10.0 10.0 10.0 10.0 10.0 10.0 10.0 10.0 10.0 9.532958400553511 10.0 10.0 10.0 10.0 9.841127587877443 10.0 10.0 10.0 10.0 10.0 10.0 10.0 
0.13203609089171664 0.0010 0.0010 0.0010 0.0010 0.0010 0.0010 0.0010 10.0 0.0010083201278162084 3.5030732682842145 10.0 10.0 10.0 10.0 10.0 10.0 10.0 10.0 10.0 10.0 10.0 10.0 10.0 10.0 0.001000000000000334 10.0 10.0 10.0 10.0 10.0 10.0 10.0 10.0 10.0 10.0 10.0 10.0 10.0 10.0 10.0 10.0 10.0 10.0 10.0 10.0 10.0 10.0 
10.0 3.3797944966943745 0.001176740467641052 0.0010 0.0010 0.0010 0.008318420570255546 6.144811735531036 0.0010 0.0010 0.0010 10.0 10.0 10.0 10.0 10.0 10.0 10.0 10.0 0.3180824616136855 10.0 10.0 10.0 10.0 10.0 10.0 10.0 10.0 10.0 10.0 10.0 0.0010 10.0 10.0 10.0 0.0010 10.0 10.0 10.0 10.0 10.0 10.0 10.0 10.0 10.0 10.0 10.0 10.0 
0.0010 0.0010 0.0010 0.0010 0.0010003512929769019 0.0010 0.0010 5.696042069828534 10.0 0.0010 0.2352166532296287 10.0 9.999330165417893 10.0 9.999902739346311 10.0 10.0 10.0 10.0 9.651355542033144 9.999623247632657 10.0 10.0 9.999786501845344 10.0 0.0010 10.0 10.0 9.99962755180214 9.9998845003797 10.0 10.0 10.0 10.0 10.0 0.0010 10.0 10.0 9.9994343990865 10.0 10.0 10.0 9.999941862668676 10.0 10.0 10.0 9.999393196620295 10.0 
0.0010 0.0010 0.0010 0.0010 0.0010 0.0010 0.0010 6.704091378368129 10.0 0.0010 0.0010 10.0 10.0 10.0 10.0 9.989836699162028 10.0 10.0 10.0 10.0 10.0 10.0 10.0 10.0 10.0 0.0010 10.0 10.0 10.0 10.0 10.0 10.0 10.0 10.0 10.0 0.17463369579639632 9.319729394634702 10.0 10.0 10.0 10.0 10.0 9.991539683876587 10.0 10.0 10.0 10.0 9.993983514420652 
10.0 5.882140792176779 0.0010 0.0010 0.0028598764356926195 0.0010259661804057987 0.0010 9.289115887848528 0.0010 0.0012994139455446624 0.0010 10.0 10.0 10.0 10.0 10.0 10.0 10.0 10.0 0.30693749161994555 10.0 10.0 10.0 10.0 10.0 10.0 10.0 10.0 10.0 10.0 10.0 0.0010 10.0 10.0 10.0 0.0010 7.862362966618273 10.0 7.253330463937715 10.0 10.0 10.0 10.0 10.0 0.0010 10.0 10.0 10.0 
10.0 10.0 0.0010000056399367065 0.0010001092713027577 0.0010 0.0010456164052735917 0.0010 10.0 0.0010 0.00302608646664769 0.0010 9.99999137378434 10.0 10.0 10.0 10.0 9.999555066276818 9.99946940446421 9.99499367087585 8.195673422395028 10.0 10.0 9.989243995367216 10.0 9.999603515094446 10.0 9.99999615447231 10.0 9.999588359582393 10.0 9.999999907276116 0.0010 9.7964292426476 9.997366286080165 10.0 0.0010 9.969563636451536 9.999998959421381 9.609553400806936 10.0 9.999397475408788 10.0 10.0 10.0 9.523423484486804 9.999447943212717 10.0 10.0 
0.0010 10.0 0.0010 0.0010 0.0010133736952344205 0.0010264099829352092 0.004254223923123911 6.065010383581543 0.001000000000000334 0.0011086931194516612 0.0010 9.982223745862731 9.942751430668366 9.994518292239459 9.942269722986238 9.996007278986195 9.94138773259123 9.900855888086584 9.934476980816635 10.0 9.94274872378766 9.959220863153874 9.900855888086584 9.910791383987227 9.943871460585319 10.0 9.958442539196609 9.956256476639796 9.94036593070336 9.987010844513213 9.900940424059742 0.001000000000000334 9.900855888086584 9.900855888086584 9.941923319021928 10.0 9.900855888086584 9.969651614693149 9.900855888086584 9.945887199250997 9.900855888086584 9.956120947288925 9.97220236885589 9.873762532269575 9.900855888086584 9.900855888086584 9.778738853041652 9.983400583786075 
0.0010 0.0010 0.0010 0.0010 0.0010 0.0010 0.0010 3.7235420599727833 10.0 0.0010 0.0010 10.0 10.0 10.0 10.0 10.0 10.0 10.0 10.0 6.585680253094272 10.0 10.0 10.0 10.0 10.0 0.0010 10.0 10.0 10.0 10.0 10.0 10.0 10.0 10.0 10.0 1.2032731686087745 10.0 10.0 10.0 10.0 10.0 10.0 10.0 10.0 10.0 10.0 10.0 10.0 
0.0010 0.0010 0.0010 0.0010 0.0010 0.0010 0.0010 4.898448227773272 10.0 0.0010 0.001000000000000334 10.0 10.0 10.0 10.0 10.0 10.0 10.0 10.0 8.13108619634267 10.0 10.0 10.0 10.0 10.0 0.0010 10.0 10.0 10.0 10.0 10.0 10.0 10.0 10.0 10.0 0.0010 10.0 10.0 10.0 10.0 10.0 10.0 10.0 10.0 10.0 10.0 10.0 10.0 
3.005803670693439 10.0 0.0010 0.0017637268813288727 0.0025702174523331966 0.0010 0.0010 8.024768631454279 0.0010 0.0010 6.103722312693758 10.0 10.0 9.997944831656033 10.0 9.996716691083064 10.0 10.0 10.0 4.438028025379631 10.0 10.0 10.0 10.0 10.0 10.0 10.0 10.0 10.0 9.922811585785746 10.0 0.0010 10.0 10.0 10.0 8.341160966846786 4.917788976477881 10.0 10.0 10.0 10.0 10.0 9.998348717394972 10.0 8.571428490200736 10.0 9.993709943819802 9.996388161421097 
0.7502847517785342 0.0010 0.0010442551026366414 0.0010 0.0010 0.0010 0.0010 0.0010 10.0 0.0010 5.691584211538438 10.0 10.0 10.0 10.0 10.0 10.0 10.0 10.0 5.458758413499993 10.0 10.0 10.0 10.0 10.0 0.0010 10.0 10.0 10.0 10.0 10.0 10.0 10.0 9.94530659893906 9.981854926866697 10.0 10.0 10.0 10.0 10.0 10.0 10.0 10.0 10.0 10.0 10.0 10.0 10.0 
0.7274521639233171 10.0 0.0010 0.0010 0.0010518870984971983 0.0010809784014136831 0.0010 6.836685615127192 0.001000000000000334 0.0010 0.0010 10.0 10.0 10.0 10.0 10.0 10.0 10.0 9.87356161423493 1.360963577775589 10.0 10.0 10.0 10.0 10.0 10.0 10.0 10.0 10.0 10.0 10.0 0.001000000000000334 10.0 10.0 10.0 3.88490360068874 10.0 10.0 10.0 10.0 10.0 10.0 10.0 9.993711053733602 10.0 10.0 10.0 10.0 
0.0010 0.0010 0.0010 0.0010 0.001003060578575474 0.0010004728890969637 0.0010 4.517538159330251 10.0 0.0010066270911688658 10.0 10.0 10.0 10.0 10.0 10.0 10.0 10.0 10.0 10.0 10.0 10.0 10.0 10.0 10.0 0.0010 10.0 10.0 10.0 10.0 10.0 10.0 10.0 10.0 10.0 10.0 10.0 10.0 10.0 10.0 10.0 10.0 10.0 10.0 10.0 10.0 10.0 10.0 
4.946852614124518 9.002572816959592 0.0010 0.0010 0.0012576173901507016 0.0010 0.0010 7.771162595006072 0.0010 0.0010 0.6238420054124774 10.0 10.0 10.0 10.0 10.0 10.0 10.0 10.0 0.0010 10.0 10.0 10.0 10.0 10.0 10.0 9.979888876515345 10.0 10.0 10.0 10.0 0.050874497242873934 10.0 10.0 10.0 10.0 9.610518664294364 10.0 10.0 10.0 10.0 10.0 10.0 10.0 10.0 10.0 10.0 10.0 
0.0010 0.0010 0.0010 0.0010 0.0010 0.0010 0.0010 5.727831921111209 10.0 0.0010 0.0010 10.0 10.0 10.0 10.0 10.0 10.0 10.0 10.0 5.424846675260349 10.0 10.0 10.0 10.0 10.0 0.27938084285359116 10.0 10.0 10.0 10.0 10.0 10.0 9.808393989817581 10.0 10.0 0.0010 10.0 10.0 10.0 10.0 10.0 10.0 10.0 10.0 10.0 10.0 10.0 10.0 
0.0010 0.0010 0.0010 0.0010 0.0011432450236322001 0.0010084288399561962 0.0010332259740871916 4.609806034746332 10.0 0.001005850609565255 7.035121134719878 10.0 10.0 10.0 10.0 10.0 10.0 10.0 10.0 10.0 10.0 10.0 10.0 10.0 10.0 0.0010 10.0 10.0 10.0 10.0 10.0 10.0 10.0 10.0 10.0 1.689055556852212 10.0 10.0 10.0 10.0 10.0 10.0 10.0 10.0 10.0 10.0 10.0 10.0 
0.0010 0.0010022884181115068 0.0010 0.0010 0.0010003369834507185 0.0010092802511914257 0.0010 4.138625759378048 9.99947622930829 0.0010268198645880253 1.5463745908154118 9.999587199286735 10.0 10.0 10.0 9.99999981032514 10.0 9.999980670653866 10.0 10.0 10.0 10.0 9.99969577632655 10.0 10.0 0.001019257963030915 10.0 10.0 10.0 9.999978186088914 10.0 9.99947622930829 9.9995044324678 9.99967548440177 10.0 10.0 9.999486139852811 10.0 9.999829089022398 9.999866276649172 10.0 9.999864019014185 9.999980056324492 9.998500835747356 10.0 9.999465563670068 9.999647455342753 9.999999078364556 
10.0 3.169390657411812 0.0010 0.0010 0.0010 0.0010 0.0010 5.62188486876748 0.0010 0.0010 0.7452322709073738 10.0 10.0 10.0 10.0 9.957780388571328 10.0 9.868386859661674 10.0 0.0010 10.0 10.0 9.8674474111541 10.0 10.0 10.0 10.0 10.0 10.0 10.0 10.0 0.0010 9.6182574169052 10.0 10.0 8.009747874841059 1.4819294454241811 10.0 10.0 10.0 10.0 10.0 9.914198863660221 10.0 8.849106823964865 10.0 10.0 9.96778774672915 
0.6759811704815384 0.001306708590624645 0.0010 0.0010 0.0010 0.0010 0.0010000035008611542 0.0010 10.0 0.0010000036861953841 0.0010 10.0 10.0 10.0 10.0 10.0 10.0 10.0 10.0 10.0 10.0 10.0 10.0 10.0 10.0 0.0021074151594237312 10.0 10.0 10.0 10.0 10.0 10.0 10.0 10.0 10.0 5.860093563319871 10.0 10.0 10.0 10.0 10.0 10.0 10.0 9.999999628360746 10.0 10.0 10.0 10.0 
7.302272630086384 0.0010 0.0010 0.0010 0.0010 0.0010 0.0010 8.572176322039551 10.0 0.0010 0.0010 10.0 10.0 10.0 10.0 10.0 10.0 10.0 10.0 10.0 10.0 10.0 10.0 10.0 10.0 0.001000000000000334 10.0 10.0 10.0 10.0 10.0 9.252485755122208 10.0 10.0 10.0 10.0 10.0 10.0 9.930521792089484 10.0 10.0 10.0 10.0 10.0 10.0 10.0 10.0 10.0 
7.51925315836733 0.0010 0.0010 0.0010 0.0010 0.0010 0.0010 8.961386216894681 10.0 0.0010 0.0010 10.0 10.0 10.0 10.0 10.0 10.0 10.0 10.0 10.0 10.0 10.0 9.999296451222175 10.0 10.0 0.0010 10.0 10.0 10.0 10.0 10.0 10.0 10.0 10.0 10.0 10.0 10.0 10.0 10.0 10.0 10.0 10.0 10.0 10.0 10.0 10.0 10.0 9.99999887288918 
6.268138929036865 0.0010 0.0018049963342398612 0.001102580242005052 0.001065545170807298 0.001006024724324494 0.0010948692682148892 7.42629848527422 10.0 0.0010 5.163320350464554 9.986672494731943 9.999372843191514 9.999067653327707 9.996588258203435 9.998193253764484 9.999345495844468 9.909327933812241 9.983820531412885 10.0 9.988692483738534 9.998446393813445 9.875422180928627 9.993223251013916 9.999294488607976 0.0010 9.999371920306325 9.999285419131146 9.99929832454786 9.99627690423483 9.999292599031593 10.0 9.776571080801356 9.987068141431699 10.0 10.0 10.0 9.999338954333034 9.982763059205631 9.998944757911772 9.984277253835225 9.999099847783969 9.998107777970423 9.99857735176946 9.998408553876953 9.990630702447714 9.997642931805137 9.998135817075012 
2.1633826204435858 0.0020971640694042487 0.0010000045105496554 0.0010000006537853553 0.001000000085912639 0.0010000002636661115 0.0010000997790391756 5.0005 9.995213500976485 0.0010000105518848826 0.4017591325017973 9.999977815831368 9.999782226870211 9.999989431541998 9.999969605126676 9.9999861859617 9.99984289833502 9.999228853565109 9.999995001189289 6.999389890417888 9.999753588772675 9.999836814647558 10.0 9.999990724276001 9.99972660791247 0.005786988192530707 9.999794845359826 9.99989489522796 9.999720531515516 9.99997008320893 9.999683955430223 9.995218671222986 9.999977024361211 9.999977077155734 9.999801417706234 5.0005 9.999787548543518 9.999869651862669 9.999977076304516 9.999946610162189 9.999986758692245 9.999916752165012 9.999991048614646 9.99999948965147 9.999977842446679 9.999977253943845 9.999977348838248 9.999976718267714 
0.0010 0.0010 0.0010 0.0010 0.0010 0.0010 0.0010 2.589374861715685 10.0 0.0010 0.436851414106158 10.0 10.0 10.0 10.0 10.0 10.0 10.0 10.0 7.057156560832379 10.0 10.0 10.0 10.0 10.0 0.0010 10.0 10.0 10.0 10.0 10.0 10.0 10.0 10.0 10.0 7.778126517938793 10.0 10.0 10.0 10.0 10.0 10.0 10.0 10.0 10.0 10.0 10.0 10.0 
4.865560018061731 0.0010 0.0010 0.0010 0.0010 0.0010 0.0010 6.299644735075999 10.0 0.0010 5.000500000000001 10.0 10.0 10.0 10.0 10.0 10.0 10.0 10.0 8.113444759413209 10.0 10.0 10.0 10.0 10.0 0.0010 10.0 10.0 10.0 10.0 10.0 10.0 10.0 10.0 10.0 6.444645363614836 10.0 10.0 10.0 10.0 10.0 10.0 10.0 10.0 10.0 10.0 10.0 10.0 
0.0010 0.0010 0.0010 0.0010 0.0010 0.0010 0.0010 3.082330500347171 10.0 0.0010 1.0888733088460496 10.0 10.0 10.0 10.0 10.0 10.0 10.0 10.0 10.0 10.0 10.0 10.0 10.0 10.0 0.0010 10.0 10.0 10.0 10.0 10.0 10.0 10.0 10.0 10.0 10.0 10.0 10.0 10.0 10.0 10.0 10.0 10.0 10.0 10.0 10.0 10.0 10.0 
9.747754547838026 10.0 0.001228883718867437 0.0010 0.0010 0.0010 0.0010 10.0 0.0010 0.0010 0.0010 10.0 10.0 10.0 10.0 10.0 9.918670691777022 10.0 10.0 8.343559791153623 9.918032794304883 9.91972891738079 10.0 10.0 9.955444882718021 9.747754547838026 10.0 9.993714704559855 9.911901252922547 10.0 9.9521683391526 0.0010 10.0 10.0 10.0 0.0010 10.0 9.960041263019773 10.0 10.0 10.0 10.0 10.0 10.0 10.0 10.0 10.0 10.0 
0.0010 0.0010 0.0010 0.0010 0.0010 0.0010 0.0010 1.7363028538933358 10.0 0.0010 7.876118711445398 10.0 10.0 10.0 10.0 10.0 10.0 9.988996031831707 10.0 7.346896943355526 10.0 10.0 10.0 10.0 10.0 0.0010 10.0 10.0 10.0 10.0 10.0 10.0 10.0 10.0 10.0 10.0 10.0 10.0 10.0 10.0 10.0 10.0 10.0 10.0 10.0 10.0 10.0 10.0 
10.0 1.4514085183159322 0.0010 0.0010 0.0010 0.0010 0.010069722285217634 3.833019721905604 0.0010 0.0010 0.0010 9.505161125753629 10.0 10.0 10.0 10.0 10.0 9.475948968642454 10.0 0.0010 10.0 10.0 9.153334152886146 9.928000777555479 10.0 10.0 10.0 10.0 10.0 9.90821198481264 10.0 0.0010 9.51049013369774 9.579185556481983 10.0 4.045326948517312 9.169769479027623 10.0 9.52925856306272 10.0 9.530389560175921 10.0 9.986799825798942 10.0 10.0 9.49654891343335 9.489535288890986 10.0 
5.844826488203353 0.002429850425550344 0.00100441799547481 0.0010002385589281172 0.001004666650717375 0.0010000093535021612 0.0010 6.763990881301 9.96168848009964 0.0010004852413822215 7.027944345472495 9.994830054582563 9.999715132533012 9.999890264541008 9.999985964622114 9.999993921636728 9.999832383824012 9.992080265984397 9.996993059618225 9.492202213767333 9.999679201424504 9.99970026968404 9.990244860664035 9.999981961910523 9.99973842895336 0.011357691230394124 9.999720078717859 9.999553315969704 9.999695882966954 9.999983792456103 9.999687329140572 9.987113396902998 9.992636454744874 9.994768648785696 9.999708751372063 0.10935406371604056 9.991139466589983 9.999879213898861 9.993932435919767 9.998668541242122 9.994712646979659 9.99627657767358 9.999984929752744 9.999999767907973 9.997141688792249 9.992238239948142 9.994644881879328 9.999989867222567 
0.0010 0.0010 0.0010 0.0010 0.0010 0.0010 0.0010 2.266354261629108 10.0 0.0010 0.39389049254710273 10.0 10.0 10.0 10.0 10.0 10.0 10.0 10.0 10.0 10.0 10.0 10.0 10.0 10.0 0.0010 10.0 10.0 10.0 10.0 10.0 10.0 10.0 10.0 10.0 4.537849883520328 10.0 10.0 10.0 10.0 10.0 10.0 10.0 10.0 10.0 10.0 10.0 10.0 
0.14948843518481336 0.0010 0.0010 0.0010 0.0010261234579069054 0.0010 0.0010 0.0010 10.0 0.001103648491837477 1.159116021934505 10.0 10.0 9.99907137185826 10.0 10.0 10.0 10.0 10.0 10.0 10.0 10.0 10.0 10.0 10.0 0.0010 10.0 10.0 10.0 10.0 9.999990446835561 10.0 10.0 10.0 10.0 7.8271189851082985 10.0 10.0 10.0 10.0 10.0 10.0 10.0 10.0 8.864109854312295 10.0 10.0 10.0 
0.0010 0.0010 0.0010 0.0010 0.0010 0.0010 0.0010 2.7530950209796883 10.0 0.0010 0.0010 10.0 10.0 10.0 10.0 10.0 10.0 10.0 10.0 9.778616046033779 10.0 10.0 10.0 10.0 10.0 0.0010 10.0 10.0 10.0 10.0 10.0 10.0 10.0 10.0 10.0 10.0 10.0 10.0 10.0 10.0 10.0 10.0 10.0 10.0 10.0 10.0 10.0 10.0 
0.04309473207011305 0.0010 0.0010 0.0010 0.0010 0.0010 0.0010 6.0775408741119366 10.0 0.0010 1.878867485253041 10.0 10.0 10.0 10.0 10.0 10.0 10.0 10.0 7.349709460541561 10.0 10.0 10.0 10.0 10.0 0.0010 10.0 10.0 10.0 10.0 10.0 10.0 10.0 10.0 10.0 0.001558156554132939 10.0 10.0 10.0 10.0 10.0 10.0 10.0 10.0 10.0 10.0 10.0 10.0 
0.0010 0.0010 0.0010 0.0010 0.0010 0.0010 0.0010 4.675293311318153 10.0 0.0010 1.7070854772777515 10.0 10.0 10.0 10.0 10.0 10.0 10.0 10.0 0.0010 10.0 10.0 10.0 10.0 9.991472398465184 0.0010 10.0 10.0 10.0 10.0 10.0 10.0 10.0 10.0 10.0 0.0010 10.0 10.0 10.0 10.0 10.0 10.0 10.0 9.974539403443291 10.0 10.0 10.0 10.0 
1.629592834624129 0.0010 0.0013742777161311016 0.0010 0.0010 0.0010 0.0011253004516909807 4.982961422831437 10.0 0.0010 4.947392732517924 9.992661040259385 9.99289035005356 10.0 9.992901707663043 9.99837557209008 9.999931106099234 9.930842928631183 9.999130804355268 10.0 10.0 9.992890386654672 9.999057500946071 10.0 10.0 0.0010 9.997116858066983 10.0 9.992890311359607 9.99972698391068 10.0 10.0 9.992685160097057 9.969972580833874 10.0 1.3491912863678595 10.0 9.992889344945068 9.992656508554331 10.0 9.992903181386925 9.987844509149378 9.978296882219567 10.0 10.0 9.992649358228249 9.979760945117455 9.999498945263952 
5.182076686619002 0.0010 0.0010 0.0010 0.0010 0.0010 0.0010 6.778923218180685 10.0 0.0010 8.948093291980538 10.0 10.0 10.0 10.0 10.0 10.0 10.0 10.0 8.934909786936027 10.0 10.0 10.0 10.0 10.0 0.0010 10.0 10.0 10.0 10.0 10.0 10.0 10.0 10.0 10.0 4.50055 10.0 10.0 10.0 10.0 10.0 10.0 10.0 10.0 10.0 10.0 10.0 10.0 
0.0010 0.0010 0.0010 0.0010 0.0010 0.0010 0.0010 1.84373538294638 10.0 0.0010 10.0 10.0 10.0 10.0 10.0 10.0 10.0 10.0 10.0 10.0 10.0 10.0 10.0 10.0 10.0 0.0010 10.0 10.0 10.0 10.0 10.0 10.0 10.0 10.0 10.0 8.154587176567361 10.0 10.0 10.0 10.0 10.0 10.0 10.0 10.0 10.0 10.0 10.0 10.0 
0.0010 0.0010 0.0010 0.0010 0.0010 0.0010353679609005975 0.0010 1.5147654254602365 10.0 0.0010 10.0 10.0 10.0 10.0 10.0 10.0 10.0 10.0 10.0 9.983404909503033 10.0 10.0 10.0 10.0 10.0 0.0010 10.0 10.0 10.0 10.0 10.0 10.0 10.0 10.0 10.0 7.936570669474385 10.0 10.0 10.0 10.0 10.0 10.0 10.0 10.0 10.0 10.0 10.0 10.0 
0.0010 0.013521660932180313 0.0010 0.0010000587555120428 0.0010103247545138337 0.0010052415556143007 0.0010 4.722304690048631 10.0 0.0010307152531607061 0.0010 9.999987682716686 9.999827927010202 9.999845616443768 9.999996932587514 9.999904126180713 9.999839601382746 9.999974314818047 9.999995815742224 10.0 9.999840555377318 9.99984276237083 9.999975805009774 9.99477036262937 9.999845620011865 0.0010 9.999779574628898 9.993686827711123 9.999996173979442 9.999770593653965 9.999851536965146 10.0 9.99992686858364 10.0 10.0 0.7827001510308456 10.0 9.999998786043998 9.999994018416768 9.99971591205634 9.999995734932668 9.999963287511028 9.999009195484387 9.999978862807069 9.99977447386278 9.999990068086984 9.999703656054916 9.999809492578715 
0.0010 0.0010 0.0010 0.0010 0.0010 0.0010 0.0010 5.681413671197794 10.0 0.0010 0.586872093722504 10.0 10.0 9.992150710688229 9.997211636975006 9.998180751250604 10.0 10.0 10.0 0.0010 9.997408299317016 10.0 10.0 9.999117306417023 10.0 0.0010 10.0 9.997408299317016 10.0 9.997964138247337 10.0 10.0 10.0 10.0 9.997408299317016 4.020480709050006 10.0 10.0 10.0 9.99763585405762 10.0 9.997408299317016 9.993213215281402 10.0 10.0 10.0 10.0 9.978556505834334 
8.076613155736569 10.0 0.0010 0.0010 0.0010040807806476072 0.001051259380088577 0.0031218287898961083 10.0 0.0010 0.0010523620414270953 0.0010 10.0 10.0 10.0 10.0 9.982023761569971 10.0 10.0 10.0 0.0010 10.0 10.0 10.0 9.979995274174023 10.0 10.0 10.0 10.0 10.0 9.990156276645255 10.0 0.0010 10.0 10.0 10.0 7.437882396291355 10.0 10.0 10.0 10.0 10.0 10.0 10.0 10.0 10.0 10.0 10.0 9.997412212165823 
0.0010 0.0010 0.0010 0.0010 0.0010 0.0010 0.0010 2.7200045617428352 10.0 0.0010 9.397871597411587 10.0 9.991154925304778 10.0 10.0 10.0 10.0 10.0 10.0 10.0 9.972282752492141 10.0 10.0 10.0 10.0 0.0010 10.0 10.0 10.0 10.0 10.0 10.0 10.0 10.0 10.0 8.030082398910773 10.0 10.0 10.0 9.925546601999269 10.0 9.971667207636417 10.0 10.0 10.0 10.0 10.0 10.0 
0.0010 0.0010 0.0010 0.0015379808511861168 0.0010 0.0010 0.0010 2.46769508989743 10.0 0.0010 10.0 10.0 10.0 10.0 10.0 10.0 10.0 10.0 10.0 10.0 10.0 10.0 10.0 10.0 10.0 0.0010 10.0 10.0 10.0 10.0 10.0 10.0 10.0 10.0 10.0 10.0 10.0 10.0 10.0 10.0 10.0 10.0 10.0 10.0 10.0 10.0 10.0 10.0 
6.087208811068553 0.0010 0.0010 0.0011156373784033619 0.00100045124452737 0.001109671309850727 0.0010 7.209136198407397 10.0 0.0010 3.1210668711983387 10.0 10.0 10.0 10.0 10.0 10.0 10.0 10.0 9.366315593800232 10.0 10.0 10.0 9.989042720516895 10.0 0.0010 10.0 10.0 10.0 9.996218912730093 10.0 10.0 10.0 10.0 10.0 9.751664646911134 9.99298313249535 10.0 10.0 10.0 10.0 10.0 10.0 10.0 10.0 10.0 10.0 10.0 
10.0 5.700255972952517 0.0013115116028714479 0.0010190282670629355 0.0010030736748520277 0.001005223054355 0.0010 7.172795657847163 0.0010 0.0010 0.0010 9.850090833951949 10.0 9.996887696618865 9.993941509916402 9.998583657449755 10.0 9.839115734206311 10.0 0.611563651962736 10.0 10.0 9.849540830931018 10.0 10.0 10.0 10.0 10.0 10.0 9.99938701348782 10.0 0.0010 9.922871217779399 9.989406842863776 10.0 0.0010 10.0 9.998586716097034 9.922871217779399 10.0 9.94654079627486 10.0 9.999768265776728 10.0 9.14312550263641 9.922871217779399 10.0 9.999752064393448 
1.7620576222363713 10.0 0.0037149490695786366 0.0014904831755773254 0.0010026401458136146 0.0010246035838538746 0.0011564957846889302 6.560816025577256 0.0010 0.0012704463064407536 1.4775152038989239 9.99231739262773 9.857863434577276 9.976742717672442 10.0 10.0 10.0 10.0 10.0 0.0010 10.0 10.0 10.0 10.0 9.999928618380926 10.0 10.0 10.0 10.0 9.976924456338832 9.63734479465583 0.0010 9.984254459289273 10.0 10.0 3.952190222192188 5.0005 10.0 10.0 10.0 10.0 10.0 10.0 10.0 4.769918806150577 7.580642565684755 10.0 10.0 
0.10026264671063234 0.0010 0.0010 0.0010 0.0010 0.0010 0.0010 0.0010 10.0 0.0010 1.3678783650265522 10.0 10.0 10.0 10.0 10.0 10.0 10.0 9.489384509890044 0.0010 10.0 10.0 10.0 10.0 10.0 0.0010 10.0 10.0 10.0 10.0 10.0 10.0 10.0 9.996786052102168 10.0 10.0 10.0 10.0 10.0 10.0 10.0 10.0 10.0 10.0 10.0 10.0 10.0 10.0 
0.0010 0.0010 0.0010 0.0010 0.0010 0.0010 0.0010 5.201483892254381 10.0 0.001039731219205937 4.964909698112123 10.0 10.0 10.0 10.0 10.0 10.0 10.0 10.0 10.0 10.0 10.0 10.0 10.0 10.0 0.0010 10.0 10.0 10.0 10.0 10.0 10.0 10.0 10.0 10.0 10.0 10.0 10.0 10.0 9.999738876268525 10.0 9.999722966323136 10.0 10.0 10.0 10.0 10.0 10.0 
5.797896958892116 0.0015074003717112283 0.0011578819929446047 0.0010048281704248126 0.0010027528635152907 0.0010303399745171574 0.0010026549207829574 7.248979067454252 9.992288537854535 0.0012226085837169372 9.67744401034847 9.991803967283802 9.991807774240646 9.99873647470375 9.991811309975523 9.99845759800999 9.991811208851333 9.999298571908735 9.998376741956589 8.899257374315958 9.991808411410688 9.99181917271795 9.999271496012602 9.839765184259495 9.991804978390322 0.00858505745693807 9.991821856825679 9.991805618959301 9.99180927896382 9.998500799590051 9.991806462890121 9.992803967412884 9.992133034558723 9.991861250234185 9.991805120973211 5.0005 9.992805519044717 9.996733163556991 9.991802583668527 9.99301530602194 9.995962084089989 9.991805621893265 9.9984225731839 9.99991642998053 9.992546352470583 9.991895777181174 9.991835260424624 9.99847901881387 
0.4796329825308221 0.0010 0.0010 0.0010 0.0010 0.0010 0.0010 0.0010 10.0 0.0010 4.746289203493025 10.0 10.0 10.0 10.0 10.0 10.0 10.0 10.0 4.895428392684313 10.0 10.0 10.0 10.0 10.0 0.0010 10.0 10.0 10.0 10.0 10.0 10.0 10.0 10.0 10.0 4.738357347799509 10.0 10.0 10.0 10.0 10.0 10.0 10.0 10.0 10.0 10.0 10.0 10.0 
2.7228742061617455 0.0010 0.0010000075701271686 0.0010 0.0010052277833116786 0.0010 0.0010 5.314280330158613 10.0 0.0010 5.000500000000001 10.0 10.0 10.0 10.0 10.0 10.0 10.0 10.0 9.769360586943002 10.0 10.0 10.0 9.96593900262712 10.0 0.0010 10.0 10.0 10.0 10.0 9.999296399666362 10.0 10.0 10.0 10.0 2.0482462839343043 10.0 10.0 10.0 9.999130607004476 10.0 9.999206506971145 10.0 10.0 10.0 10.0 9.9989172166369 10.0 
10.0 1.477360771166075 0.010433007450331565 0.010677054528025266 0.0016521154942621499 0.0017615733049998288 0.0010 3.072310575860201 0.0010 0.0010 1.5825479119675978 10.0 10.0 9.715144005250375 10.0 9.790992034317071 10.0 0.0010 0.779619113896258 0.0010 10.0 10.0 0.0010 5.896731371873415 10.0 10.0 10.0 10.0 10.0 9.974907864680944 10.0 0.0010 0.9473841748933198 0.0010 10.0 5.148789472612472 0.4992498134078023 10.0 0.0010 10.0 0.0010 10.0 9.98101340037066 10.0 3.5520861772202252 1.4391025535776314 10.0 9.982766641961517 
0.8944645500084323 0.0010 0.0010186817976279275 0.0010653510506985716 0.0010269309714656693 0.001000167882637963 0.0017333572949044052 0.0010 10.0 0.0010007017260721947 0.0010 9.994600910839422 9.998167198558615 9.99271000042172 9.996568960948728 9.965167988326167 9.998207953721945 9.994996737701127 9.999893291562158 9.048226835254692 9.998364989176977 9.998192685472578 9.99288530194104 9.999343551452535 9.996831431831929 0.0010 9.997642087971801 9.998251463856704 9.99778689538709 9.9358730737243 9.997817912696759 10.0 9.994502284128144 9.994780566812954 9.998153140082902 8.69356137599155 10.0 9.999942873002862 9.994765010004521 9.998345604881546 9.99474070112694 9.99808204932216 9.959286125980773 9.999986644717545 9.998384370015772 9.994688608926788 9.994684038933238 9.953539538880982 
0.0010 0.0010 0.0010 0.0010 0.001001643850299708 0.0010 0.0010 4.062283686685547 9.959178049118396 0.0010007396961973665 0.0010 10.0 10.0 10.0 10.0 10.0 10.0 10.0 10.0 10.0 10.0 10.0 10.0 10.0 10.0 0.04182195088160512 10.0 10.0 10.0 10.0 10.0 9.959178049118396 10.0 10.0 10.0 9.236278726197751 10.0 10.0 10.0 9.997082621408026 10.0 10.0 10.0 10.0 9.690449918379061 10.0 9.99629052642472 10.0 
0.0010 0.0010 0.0010 0.0010 0.0010 0.0010 0.0010 4.362229008285233 10.0 0.0010 0.0010 10.0 10.0 10.0 10.0 10.0 10.0 10.0 10.0 10.0 10.0 10.0 10.0 10.0 10.0 0.0010 10.0 10.0 10.0 10.0 10.0 10.0 10.0 10.0 10.0 10.0 10.0 10.0 10.0 10.0 10.0 10.0 10.0 10.0 10.0 10.0 10.0 10.0 
6.887447359209062 0.0010 0.0010113868322460275 0.0010073448001881745 0.0010 0.0010011836225576039 0.0010 8.463368432561623 10.0 0.0010 5.0615385363462275 9.984893407465247 9.998867089482834 9.998939483267852 9.994123120362827 10.0 9.998866593190042 9.979326142067057 9.985394749122747 10.0 9.999261787286372 9.999288176657698 9.976992924384927 9.996572181433933 9.998914631654067 0.0010 9.998859847503034 9.99892478005233 9.998869092519703 9.999644133353922 9.998892436844015 10.0 9.979591717600513 9.983308657416682 9.998867462726595 0.0010 10.0 9.997938793005709 9.981188655253108 9.99137117685958 9.982686395798597 9.995417858340158 9.999350574956505 9.999496616004203 9.985496917455313 9.979349629584092 9.986007631066412 9.999292625908957 
5.9704038418089445 0.0010 0.001248977256049058 0.0010369937968839923 0.0010008094538187064 0.0010891014531092117 0.0010 7.820989713975767 9.91724840325704 0.0010 8.7010602284968 9.998079014858297 9.998064395929365 9.999867716023417 9.998828651966203 9.999684586455968 9.998916596408067 9.998058568629604 9.998014380023518 9.065419145385427 9.998798508675407 9.998088007568631 9.997690952170352 9.99672982869317 9.998131030965148 0.0029209851417031775 9.998771340709348 9.998764263878309 9.998498199972028 9.999727020444373 9.999083405842605 9.998079014858297 9.998079014858297 9.998079014858297 9.998863991468488 7.119542498915147 9.997849247459909 9.999430889276947 9.998079014858297 9.998660708349838 9.998079014858297 9.998393043207281 9.99655975195271 9.999809367250233 9.997790014621158 9.998079014858297 9.998064395929365 9.999735343894407 
0.0010 0.0010 0.001011430603925415 0.0010 0.0010 0.0010 0.001020443241185456 4.988904814588761 10.0 0.0010 0.4581149479361948 10.0 10.0 10.0 10.0 10.0 10.0 10.0 10.0 10.0 10.0 10.0 10.0 9.99928879227994 10.0 0.0010 10.0 10.0 10.0 10.0 10.0 10.0 10.0 10.0 10.0 6.915276509388221 10.0 9.999615105835971 10.0 9.903256570241496 10.0 10.0 9.999959784973 10.0 10.0 10.0 9.900870626826912 9.999603643769397 
0.0010 0.0010 0.0010 0.0010 0.0010 0.0010 0.0010 5.060829204480639 10.0 0.0010 0.0010 10.0 10.0 10.0 10.0 10.0 10.0 10.0 10.0 8.72382010300013 10.0 10.0 10.0 10.0 10.0 0.0010 10.0 10.0 10.0 10.0 10.0 10.0 10.0 10.0 10.0 10.0 10.0 10.0 10.0 10.0 10.0 10.0 10.0 10.0 10.0 10.0 10.0 10.0 
1.2080998865845833 0.0010 0.0010 0.0010 0.0010 0.0010 0.0010 6.0097768810423595 10.0 0.0012411112150903997 2.617260824154031 10.0 10.0 10.0 10.0 10.0 10.0 10.0 10.0 6.64284225155954 10.0 10.0 10.0 10.0 10.0 0.0010 10.0 10.0 10.0 10.0 10.0 10.0 10.0 10.0 10.0 0.0010 10.0 10.0 10.0 10.0 10.0 10.0 10.0 10.0 10.0 10.0 10.0 10.0 
10.0 1.7292184300663351 0.003979659222984553 0.001194978627793903 0.0010 0.0010 0.014479233603035482 3.5377924287339275 0.0010 0.0010 0.0010 8.460077739905984 9.783805751846137 9.961438909586743 9.780980967508768 10.0 9.771768504367328 8.729358876281237 9.958384019377348 0.0010 9.75619831763856 9.784364478257482 8.610639076694252 9.897885280145088 9.757886344256605 10.0 9.802609054381024 9.778870436327477 9.748293987636705 9.870450653759695 9.738309953491267 0.0010 7.267100468765745 8.631795898923945 9.786391544849307 1.9822821934638573 7.445810253390669 9.94132821564849 8.449504293271278 9.648237950404992 8.96853263885777 9.709648180247864 9.978877208469676 10.0 7.636861068194741 8.503680445220578 8.755455430794221 10.0 
10.0 2.3864642225626262 0.0011170447959454603 0.0010 0.0010 0.001061678285801265 0.0076260068823487265 5.7819453979598485 0.0010 0.0010484825174348264 1.7496354980623456 9.845327394735024 9.987573225421707 10.0 9.985998198953208 10.0 9.986187718028786 9.77170866874951 9.997808172257658 0.0010 9.990290245943626 9.985984442580547 10.0 9.924665134860378 9.991558574216349 10.0 9.984724500458416 10.0 9.984039327544442 9.91756362067513 9.982925266181159 0.0010 9.711854245581858 9.936412746010939 9.988857682177818 0.5861227308342136 10.0 9.997355136180955 9.824270556568255 9.980507525210314 9.911995292052206 10.0 9.997984099643146 10.0 10.0 8.86271780925947 9.869126299436596 10.0 
3.4436870842323826 0.0010 0.0010 0.0010 0.0010 0.0010 0.0010558122418277897 5.309885426083703 10.0 0.0010 5.062509411331416 10.0 10.0 10.0 10.0 10.0 10.0 10.0 10.0 8.751591509790408 10.0 10.0 10.0 10.0 10.0 0.0010 10.0 10.0 10.0 10.0 10.0 10.0 10.0 10.0 10.0 0.6448203035179327 10.0 10.0 10.0 10.0 10.0 10.0 10.0 10.0 10.0 10.0 10.0 10.0 
0.8004890193812669 0.0010 0.0010 0.0010 0.0010 0.0010 0.003131639276577832 6.132497249676498 10.0 0.0012311995034475585 0.14896101395329925 9.993823521935898 10.0 10.0 10.0 10.0 10.0 9.948304619764441 10.0 7.312519111578845 10.0 10.0 10.0 10.0 10.0 0.0010 10.0 10.0 10.0 10.0 10.0 10.0 9.993005346756101 9.993611742828842 10.0 4.499970228124769 10.0 9.997642047448126 10.0 10.0 10.0 10.0 10.0 10.0 9.994330226755304 10.0 9.996199684551684 10.0 
10.0 7.873928493844472 0.0015174950276907438 0.0010293004891385907 0.0010357425387404083 0.0010 0.0010 9.831309687199639 0.0010 0.0010061768845485341 0.0010 9.8930248110535 9.920015163195862 9.994716146942874 9.986968836992132 9.993464338306065 10.0 9.719734734545598 9.978642569247743 0.0010 10.0 10.0 9.757140718329197 9.99911668255765 10.0 10.0 9.99934855795769 10.0 10.0 9.997199793311273 10.0 0.0010 10.0 9.98416787735122 10.0 0.0010 10.0 9.995694519656661 9.859083325641793 10.0 9.896397229523297 10.0 9.998955529592164 10.0 8.849149543078143 10.0 10.0 9.999228469305073 
3.4599627746203843 0.0010 0.0010 0.0010 0.0010 0.0010 0.0010 6.280453109080264 9.127138024248948 0.0010 0.0010 10.0 10.0 10.0 10.0 10.0 10.0 10.0 10.0 7.949435132125065 10.0 10.0 10.0 10.0 10.0 0.8706420943077964 10.0 10.0 10.0 10.0 10.0 9.915932202889342 10.0 10.0 10.0 0.439771773380337 10.0 10.0 10.0 10.0 10.0 10.0 10.0 10.0 10.0 10.0 10.0 10.0 
0.0010 0.0010 0.0010 0.0010 0.0010 0.0010 0.0010 2.5886975635852245 10.0 0.0010 9.779193772470524 10.0 10.0 10.0 10.0 10.0 10.0 10.0 10.0 10.0 10.0 10.0 10.0 10.0 10.0 0.0010 10.0 10.0 10.0 10.0 10.0 10.0 10.0 10.0 10.0 8.067871801482708 10.0 10.0 10.0 10.0 10.0 10.0 10.0 10.0 10.0 10.0 10.0 10.0 
0.04554193538360929 0.0010 0.001584046984280791 0.0012329310472556207 0.0010 0.001040807858369859 0.0010 0.001000000000000334 9.402468294081254 0.0010 6.394854192240504 10.0 9.983919476540343 9.990889360590792 9.988866845927575 9.991903720362648 9.98393662858337 10.0 10.0 1.47768966967962 9.98393366456725 9.98391214291071 10.0 9.937179674919646 9.986358185703175 0.5985317059187467 9.987311335874553 9.983940262825511 9.983817718438372 9.988809093168065 9.983816824254397 10.0 10.0 10.0 9.983940451734858 5.500450000000001 10.0 9.992012967201248 10.0 9.985808932505059 10.0 9.983848328093774 9.992543680726664 9.980548276314181 10.0 10.0 9.983820048799984 9.993167993458053 
0.0010 0.0010 0.001027344446189934 0.0010061992319872362 0.001034121310533812 0.001006729771543529 0.0010465907068756264 4.518923460739588 10.0 0.0010051612014986872 0.6410578964857019 9.978866362739556 9.999840400068205 9.999990711720121 9.999914429014526 9.999976405188704 9.999840195744394 9.97886772451349 9.998546876555976 10.0 9.999815038288897 9.9998384988471 9.978866785446053 10.0 9.997936448006007 0.0010 9.999832847203656 9.999846420589094 9.999825784365461 9.99997986795063 9.99966912715857 10.0 9.978867442837409 9.997110653337387 9.999845076276344 9.889543082704256 10.0 9.999957829020657 9.97886589964946 9.999826206796282 9.978865436293123 9.999837777922291 9.999993949999922 9.995528683863629 9.680366340678594 9.97886678546849 10.0 9.999995390930549 
6.125332071185203 0.0010 0.0010 0.0010001425819382188 0.0010 0.0010 0.0010 8.266089173093771 10.0 0.0010 9.641147523073437 9.999646935277012 10.0 9.99974917165548 9.999605686070682 9.999923287503393 9.999614999647504 9.999156842770116 9.999929603252394 9.403805223209613 9.999614964177416 10.0 9.995991274466077 10.0 10.0 0.022258746016993763 10.0 9.99954916119468 10.0 9.997477913624788 9.9996525674974 9.982161822742611 9.999216188854287 9.99800934061437 9.999595826604407 5.492687346707725 10.0 9.999791267515077 9.999647937162589 9.999553554007797 9.999915473498257 10.0 9.999291098378752 9.999996856552883 9.998852432146943 9.999552252533363 10.0 9.999917862893238 
0.0010 0.0010 0.0010 0.0010742747466898717 0.0010 0.0010 0.0010 4.344799638404082 10.0 0.0010 2.14247300075714 10.0 10.0 10.0 10.0 10.0 10.0 10.0 10.0 10.0 10.0 10.0 10.0 10.0 10.0 0.0010 10.0 10.0 10.0 10.0 10.0 10.0 10.0 10.0 10.0 0.0010 10.0 10.0 10.0 10.0 10.0 10.0 10.0 10.0 10.0 10.0 10.0 10.0 
1.0617827252619092 0.0010 0.001398134315576438 0.0023112411983235727 0.0010 0.0010 0.0010 5.50584780360093 9.98952767192984 0.0010 0.0010 10.0 10.0 9.999976056375878 9.907582246816292 10.0 10.0 10.0 10.0 0.19042804657175116 10.0 9.998945949682621 10.0 9.916981387783832 9.998499021426298 0.010224212598508586 9.99663937455103 9.99975135508781 10.0 10.0 9.999615580729857 9.989373391414217 10.0 10.0 10.0 0.0010 10.0 9.997496682608093 10.0 9.9943895238001 10.0 10.0 10.0 9.977440162043752 10.0 10.0 10.0 10.0 
4.266216368039658 0.0010 0.0010 0.0010300044096310257 0.0010 0.0010 0.0010 6.4463802152945675 10.0 0.0010 0.0010 10.0 10.0 10.0 10.0 10.0 10.0 10.0 10.0 0.0010 10.0 10.0 10.0 10.0 10.0 0.0010 10.0 10.0 10.0 10.0 10.0 10.0 10.0 10.0 10.0 8.838278465062931 10.0 10.0 10.0 10.0 10.0 10.0 10.0 10.0 10.0 10.0 10.0 10.0 
0.0010 0.0010 0.0010 0.0016183784579479478 0.0010 0.0010 0.0010 4.38003257310504 10.0 0.0010 0.0010 10.0 10.0 10.0 10.0 10.0 10.0 9.15214555939606 10.0 10.0 10.0 10.0 10.0 10.0 10.0 0.0010 10.0 10.0 10.0 10.0 10.0 10.0 10.0 10.0 10.0 0.0010 10.0 9.845653998371917 10.0 10.0 10.0 10.0 10.0 10.0 10.0 10.0 10.0 10.0 
0.0010 0.0010 0.0010 0.0010 0.0010 0.0010 0.0010 5.000500000000001 10.0 0.0010 1.7368681748283628 9.999999998957326 10.0 10.0 10.0 9.999867001979744 10.0 10.0 10.0 0.0010 10.0 10.0 10.0 10.0 10.0 0.0010 10.0 10.0 10.0 9.99999518758996 10.0 10.0 10.0 9.999999998758183 10.0 5.0005 10.0 9.99811037776436 10.0 10.0 10.0 10.0 9.999796616772455 10.0 10.0 10.0 10.0 9.996133271555408 
1.6882473914898597 0.0010 0.0024624240883063878 0.0010012322903793147 0.001000000008544008 0.00100177910394347 0.0034839137277119 4.87659466211111 10.0 0.001256707050117721 0.03132879460507543 10.0 10.0 9.999915840274483 10.0 10.0 10.0 10.0 10.0 10.0 10.0 10.0 10.0 9.994693770780325 10.0 0.0010 10.0 10.0 10.0 9.999903633279695 10.0 10.0 10.0 10.0 10.0 9.393509717661738 10.0 9.999874089834961 10.0 10.0 10.0 10.0 9.999998059205375 9.898753944553414 10.0 10.0 10.0 9.999993793798415 
0.25922228658293633 0.0010 0.0010 0.0010 0.0010 0.0010 0.0010 0.0010 9.479134806408984 0.0010 7.91091180733787 10.0 10.0 10.0 10.0 10.0 10.0 10.0 10.0 0.9925451289710931 10.0 10.0 10.0 10.0 10.0 0.5160931991880018 10.0 10.0 10.0 10.0 10.0 10.0 10.0 10.0 10.0 4.775258175724074 10.0 10.0 10.0 10.0 10.0 10.0 10.0 10.0 10.0 10.0 10.0 10.0 
0.009432059484591682 0.0010032417227216004 0.0010050067372228298 0.0010000298470747738 0.0010167469081174309 0.0010074599592567069 0.0010084623632244947 5.628865668732126 9.996181691848362 0.0010083402732461498 0.50095 9.99532065515596 9.998629152942948 9.999905800895974 9.998769109953258 9.999553754179571 9.998625252931765 9.993090514748852 9.99971562143956 5.000500000000001 9.998624358908378 9.998627987981694 9.987660595798 9.999904453500855 9.99861562618864 0.0053317432472348904 9.998626323287674 9.998637737431732 9.998630245993184 9.999563260863711 9.998614847254457 9.996181691848362 9.992019079208784 9.997336838986106 9.998628327725639 5.0005 9.995362602170273 9.999124339362565 9.995537229554401 9.998614265378231 9.99618483948088 9.998623311238987 9.999886803467575 9.9999737424752 9.986442865437635 9.991522942406972 9.998596404806019 9.999921885949195 
0.0010 0.0010 0.0010 0.0010 0.0010 0.0010 0.0010225595635027923 5.493586217673938 10.0 0.0010 0.0010 10.0 10.0 10.0 10.0 10.0 10.0 10.0 10.0 8.581174711552077 10.0 10.0 10.0 10.0 10.0 0.0010 10.0 10.0 10.0 10.0 10.0 10.0 10.0 10.0 10.0 0.0010 10.0 10.0 10.0 10.0 10.0 10.0 10.0 10.0 10.0 10.0 10.0 10.0 
0.522172538325518 0.0010 0.0010 0.0010 0.0010 0.0010 0.003469763443046857 6.209789432237219 10.0 0.0012764458124412308 2.4003642218173136 10.0 10.0 10.0 10.0 10.0 10.0 9.96340607415801 10.0 6.516672163880116 10.0 10.0 10.0 10.0 10.0 0.0010 10.0 10.0 10.0 10.0 10.0 10.0 10.0 10.0 10.0 0.0010 10.0 10.0 10.0 10.0 10.0 10.0 10.0 10.0 10.0 10.0 10.0 10.0 
5.406662860482334 0.0010 0.0010 0.0010 0.0010 0.0010 0.003940390961633645 7.295292078494223 10.0 0.0010 5.4244803183473085 10.0 10.0 10.0 10.0 10.0 10.0 10.0 10.0 10.0 10.0 10.0 10.0 10.0 10.0 0.001000000000000334 10.0 10.0 10.0 10.0 10.0 10.0 10.0 10.0 10.0 5.001798052459945 10.0 10.0 10.0 10.0 10.0 10.0 10.0 10.0 10.0 10.0 10.0 10.0 
10.0 1.643062831567049 0.001958999409753567 0.0010 0.0010 0.0010 0.005090741451987828 3.211513301463037 0.0010 0.0010 0.0010 9.612691652662923 10.0 10.0 10.0 9.979628762326715 10.0 10.0 10.0 0.0010 10.0 10.0 9.682730717658188 10.0 10.0 10.0 10.0 10.0 10.0 9.962835537944596 10.0 0.0010 10.0 9.941910756581995 10.0 0.0010 10.0 10.0 9.970080126424874 9.978947231659848 10.0 10.0 9.999934607681338 9.989474192965895 9.743022765707078 9.639718077855889 10.0 10.0 
0.0010 0.0010 0.0010 0.0010 0.0010 0.0010 0.0010 1.4516988400661468 10.0 0.0010 10.0 10.0 10.0 10.0 10.0 10.0 10.0 10.0 10.0 7.739916872312618 10.0 10.0 10.0 10.0 10.0 0.0010 10.0 10.0 10.0 10.0 10.0 10.0 10.0 10.0 10.0 9.971829840510846 10.0 10.0 10.0 10.0 10.0 10.0 10.0 10.0 10.0 10.0 10.0 10.0 
0.0010 0.0010 0.0010 0.0010 0.0010 0.0010 0.0010 3.719395383284268 10.0 0.0010 10.0 10.0 10.0 10.0 10.0 10.0 10.0 10.0 10.0 10.0 10.0 10.0 10.0 10.0 10.0 0.0010 10.0 10.0 10.0 10.0 10.0 10.0 10.0 10.0 10.0 10.0 10.0 10.0 10.0 10.0 10.0 10.0 10.0 10.0 10.0 10.0 10.0 10.0 
0.0010 0.0010 0.0010 0.0010 0.001000780215969499 0.0010 0.0010000774296792293 1.9370592162906526 10.0 0.0010 9.987772180700285 10.0 10.0 10.0 10.0 10.0 10.0 10.0 10.0 10.0 10.0 10.0 10.0 10.0 10.0 0.0010 10.0 10.0 10.0 10.0 10.0 10.0 10.0 10.0 10.0 10.0 10.0 10.0 10.0 10.0 10.0 10.0 10.0 10.0 10.0 10.0 10.0 10.0 
0.0010 0.0010 0.0010233859631298204 0.0010 0.0010 0.0010 0.001078865482073124 4.885584298435001 10.0 0.0010 0.13347334871125677 10.0 10.0 9.998919862537566 9.979691762828196 9.993430356445211 10.0 10.0 9.996221698885918 10.0 9.978087201440097 9.995959341360017 10.0 9.998513586893718 10.0 0.0010 9.983983027613094 10.0 9.979685291275675 9.994658215310158 9.98218407403867 10.0 10.0 9.983296576069666 10.0 0.0010 10.0 9.990252830957653 10.0 10.0 10.0 10.0 9.999013497894992 10.0 10.0 10.0 9.978053619841404 9.999030676533206 
0.007981069431292655 0.006560854315275008 0.0010009704745261062 0.0010000760441541915 0.0010000828727850005 0.0010000062119651589 0.0010907972965986082 5.000500000000001 9.992969724779005 0.0010006747239638288 5.0005 9.999933240915361 9.999960966099763 9.999455470757363 9.99995861788963 9.999445104035308 9.999959196902873 9.999933240915361 9.999969933644826 8.095682132284727 9.99996199897873 9.999961761033143 9.999866914206342 9.99993911905238 9.999958581528988 0.008030275220995446 9.999960949152173 9.999958034150925 9.999956584741584 9.999997531940265 9.999954738182378 9.992969724779005 9.999933240915361 9.999933240915361 9.99996044325235 0.9960297611105675 9.999862075205483 9.999968945793587 9.999933240915361 9.999945670741774 9.999933240915361 9.999958020227908 9.999996406682838 9.999999388933254 9.999933240915361 9.999933240915361 9.999933240915361 9.999540618367735 
0.0010 0.0010 0.0010 0.0010 0.0010 0.0010 0.0010 3.4683086795767144 10.0 0.0010 10.0 10.0 10.0 10.0 10.0 10.0 10.0 10.0 10.0 10.0 10.0 10.0 10.0 10.0 10.0 0.0010 10.0 10.0 10.0 9.99016451981958 10.0 10.0 10.0 10.0 10.0 10.0 10.0 10.0 10.0 10.0 10.0 10.0 10.0 10.0 10.0 10.0 10.0 10.0 
3.7032602668164634 0.0010 0.0010 0.0019014489848055067 0.0010 0.0010 0.0017110014741489508 5.991886786227357 9.772033656615507 0.0010 5.974856959338056 10.0 10.0 10.0 10.0 10.0 10.0 10.0 10.0 9.419376071418968 10.0 10.0 10.0 10.0 10.0 0.228976866945505 10.0 10.0 10.0 10.0 10.0 9.772033656615507 10.0 10.0 10.0 6.013068819580535 10.0 10.0 10.0 10.0 10.0 10.0 10.0 10.0 10.0 10.0 10.0 10.0 
6.811471684135961 0.0010 0.0010 0.0011089095576575717 0.0010 0.001045842752834709 0.0010 8.805589777248725 10.0 0.0015317665217828083 7.091098362213104 9.999661682113224 9.999982621317212 9.998029327258243 9.999903023478096 9.999990174723573 9.999984552950691 9.990829810257917 9.994651685771169 10.0 9.999985290951097 9.99998637907343 9.99229111314266 9.994529327672845 9.999985085916817 0.0010 9.999979932364543 9.99998675489983 9.999984577498513 9.988711065275766 9.999982217808906 10.0 9.992809110088464 9.99208368346703 9.999984394955884 8.386139921860366 10.0 9.99173878467702 9.919895111269886 9.999983864239068 9.994357208957194 9.999985893398565 9.999852108681342 9.988376993622362 10.0 9.991938515298584 9.994367895541659 9.998887230551063 
10.0 8.423323362126915 0.0010 0.0010 0.0010 0.0010 0.0010 9.674035679855205 0.0010 0.0010 0.0010 10.0 10.0 10.0 10.0 10.0 10.0 10.0 10.0 0.0010 10.0 10.0 10.0 10.0 10.0 10.0 10.0 10.0 10.0 10.0 10.0 0.0010 10.0 10.0 10.0 0.0010 10.0 10.0 10.0 10.0 10.0 10.0 10.0 10.0 10.0 10.0 10.0 10.0 
0.0010 0.0010 0.0028579060237105968 0.00117251769724211 0.0010 0.0010 0.0010193695306810612 5.866885566914547 10.0 0.0010 0.0010 10.0 10.0 10.0 10.0 10.0 10.0 10.0 10.0 10.0 10.0 10.0 10.0 10.0 10.0 0.0010 10.0 10.0 10.0 10.0 10.0 10.0 10.0 10.0 10.0 0.0010 10.0 10.0 10.0 10.0 10.0 10.0 10.0 10.0 10.0 10.0 10.0 10.0 
2.5118953699005964 0.0010 0.0010096965417575798 0.0010 0.001000001593649911 0.0010001245860398603 0.0010 5.974626036322717 9.842929902613658 0.0010000174895818082 5.000500000000001 9.999953491027718 9.999999782604094 9.999709739689473 9.9999998039704 10.0 9.999999800479845 9.999999712145474 10.0 8.953408972073554 9.99999975591523 9.999970218375834 9.99997947771734 9.998790288109502 9.998559478414812 0.1465975669169528 9.999902499094802 9.999876795974508 9.999999818201852 9.99999994501969 9.99987693189165 8.490214603427779 9.999953587003633 9.999953477174047 9.999998415709822 0.03912675710771746 10.0 9.99992365838936 9.999953480232906 9.999999818194969 9.999999694069718 9.999999818225788 9.9997811775778 9.999917431206871 10.0 9.999953484185566 9.999965227212796 10.0 
3.7545844517892744 0.0010 0.0010018965301335822 0.0010 0.0010529925614528376 0.0010 0.0010152360556616397 6.410818577106863 10.0 0.0010 6.8828577902129835 9.998726439848646 9.999201211150487 9.99990903231991 9.99928903420637 9.999717674207755 9.999178051044325 9.998745936972345 10.0 9.988678592083332 9.999191926508821 9.99920972467201 9.998899925435522 9.999616656011499 9.999215954020022 0.0010 9.999079331533428 9.999231703622035 9.999510666044042 9.99964160273971 9.999640363392363 10.0 10.0 9.998538159429282 9.999204279539697 7.5076887165606685 10.0 9.99948401955493 9.99891566653952 9.999975938835266 9.99946170544504 9.99963453851404 9.999685687342126 9.998235039867547 10.0 9.99882527471966 9.999484376471328 9.999910519045986 
0.0010 0.0010 0.0010 0.0010 0.0010 0.0010 0.0010 2.497893756421205 10.0 0.0010 10.0 10.0 10.0 10.0 10.0 10.0 10.0 10.0 10.0 10.0 10.0 10.0 10.0 10.0 10.0 0.0010 10.0 10.0 10.0 10.0 10.0 10.0 10.0 10.0 10.0 7.037384088313414 10.0 10.0 10.0 10.0 10.0 10.0 10.0 10.0 10.0 10.0 10.0 10.0 
0.3700899451114701 0.0010 0.0010 0.0010 0.0010 0.0010 0.0010 0.0010 10.0 0.0010 7.454867589631025 10.0 10.0 10.0 10.0 10.0 10.0 10.0 10.0 0.0010 10.0 10.0 10.0 10.0 10.0 0.3700899451114701 10.0 10.0 10.0 10.0 10.0 10.0 10.0 10.0 10.0 8.057819637831052 10.0 10.0 10.0 10.0 10.0 10.0 10.0 10.0 10.0 10.0 10.0 10.0 
0.8628774043612829 0.002281227443589997 0.0010204844890725957 0.001011261868140543 0.0010005938427503237 0.001010607040071315 0.0010758036401581133 5.736875590438832 9.999525691161129 0.0010263999765540654 0.6130954202903247 9.999260203577983 9.999968665787017 9.999997936595113 9.999749556562055 9.999988231115093 9.999993380894452 9.999759564291269 10.0 3.2251928863869823 9.999985769379327 9.99885957554551 9.9998892623127 9.999833074623824 9.999998999944207 0.004051615643169221 9.999984642328862 9.999992276092629 9.999983495595485 9.9999200183128 9.999992199239262 9.999525691161129 9.999474804215795 9.999746084076229 9.999993513877044 1.7870414741873533 9.997633065158354 9.999999668880607 9.999782599066533 9.999976873702662 9.999710129143217 9.999980570636408 9.999999382237712 9.99998472500877 9.999374724013816 9.999814008260794 9.999983862899992 9.999997268437422 
2.273238879359682 10.0 0.0010803468906032425 0.0017200192943349238 0.002397922872416901 0.0010166230342903968 0.0010 7.427931194604265 0.0010 0.0010 5.514848290952724 10.0 10.0 10.0 10.0 9.999186978358981 10.0 10.0 9.965791631617602 0.0010 10.0 10.0 10.0 10.0 9.969018894296964 10.0 10.0 10.0 10.0 9.927249100585165 10.0 0.0010 10.0 10.0 10.0 7.986145139829843 0.0010 10.0 10.0 10.0 10.0 10.0 10.0 9.981635636094845 8.568182094371513 10.0 10.0 10.0 
10.0 1.6631921339631588 0.0010 0.0011855926545935819 0.0010 0.0010 0.0010 5.00340187179842 0.0010 0.0010 0.0010 10.0 10.0 10.0 10.0 10.0 10.0 10.0 9.855029997331293 0.0010 10.0 10.0 10.0 10.0 10.0 10.0 10.0 10.0 10.0 10.0 10.0 0.0010 10.0 10.0 10.0 0.0010 8.327461493603069 10.0 10.0 10.0 10.0 10.0 10.0 10.0 10.0 10.0 10.0 10.0 
2.9095502607357475 0.0010 0.0010708216125837316 0.0010 0.0010056751685054975 0.0010 0.0011186628024258815 5.784204063447257 10.0 0.0010 5.411921699962394 10.0 9.995827376714335 9.996184408039786 10.0 10.0 9.996092410438603 10.0 10.0 8.559435581675018 9.996118363999827 9.996195954070334 10.0 9.999100868153072 9.996269418861177 0.0010 9.99615500216205 9.995538897787249 10.0 9.96913578947096 9.996388926914973 10.0 10.0 10.0 9.995921476339785 9.055844099714925 10.0 10.0 10.0 9.9950024398543 10.0 9.99533609455206 9.991406069482881 10.0 10.0 10.0 9.980933997398834 9.999643723460208 
10.0 9.09365317320518 0.0010053275379595088 0.0010001337051366405 0.001017254181313152 0.0010117123722183947 0.0010125630822544272 9.955297988341375 0.0010 0.0011328358887647127 0.0010 9.995163847679354 10.0 9.999999811400878 9.999817534012458 9.999999839445342 9.999999732887153 9.987840250777523 9.998636687246492 0.1813623476705877 9.99999975737932 9.999999831918004 9.996510728897592 9.999523588167468 9.99999600910679 10.0 9.999999622799562 9.999999560121257 9.999999844178728 9.999998490612773 9.999999823141355 0.0010 9.998244154147637 9.999900661610104 9.999999668754675 0.0010 9.991495609120376 9.999816869259663 9.991908331920287 9.999993201246456 9.994221676671694 9.999996556943522 9.999968936173511 9.999879752920464 9.98762376699727 9.992667064285554 9.999899518616004 9.99990590692443 
3.936895514193528 10.0 0.0013495402582565721 0.0010150720650917457 0.0013678382083228313 0.0010022585766101008 0.009110116522079308 7.300080454617085 0.0010 0.001002858044999023 0.0010 9.978905831747179 9.999801379168481 9.998001920141032 9.99644213300304 9.715985417440471 9.999790793467445 9.998612628921869 9.964735150402445 0.50095 9.99981000476489 9.999698582270184 9.956815921663607 9.994697297801192 9.999217314438546 10.0 9.999795188652055 9.99967950503246 9.99981814448398 9.998764265054797 9.983436918951336 0.0010 9.839170857390167 9.96680600852652 9.999849059742631 7.671038498795612 9.78817841530967 9.99826322503462 9.962757384241964 9.999775571768245 9.962791444762447 9.999791847748455 9.999394307557218 9.998495056920788 9.752749559562874 9.967513495650993 9.999694090181473 9.998457205085982 
3.0734866117751882 0.0010 0.009807966278291147 0.0010 0.0010 0.0010 0.0010 5.932665337150365 10.0 0.0012546384035120478 1.3008484368785682 10.0 10.0 10.0 10.0 10.0 10.0 10.0 10.0 7.952122568148378 10.0 10.0 10.0 10.0 10.0 0.0010 10.0 10.0 10.0 10.0 10.0 10.0 10.0 10.0 10.0 0.6880119182500959 10.0 10.0 10.0 10.0 10.0 10.0 10.0 10.0 10.0 10.0 10.0 10.0 
0.0010 0.0010 0.0010 0.0010 0.0010 0.0010062052823136254 0.0010 3.699732371535939 10.0 0.0010232567688321773 1.8704473395576962 10.0 10.0 10.0 10.0 10.0 10.0 10.0 10.0 8.755836034654005 10.0 10.0 10.0 10.0 10.0 0.0010 10.0 10.0 10.0 10.0 10.0 10.0 10.0 10.0 10.0 9.145877061424763 10.0 10.0 10.0 10.0 10.0 10.0 10.0 9.99943091721877 10.0 10.0 10.0 10.0 
4.073385727452554 0.0010 0.0010 0.001116183331536701 0.0010 0.0010 0.0010 6.045584552144967 10.0 0.0010 1.4560246613960497 10.0 10.0 10.0 10.0 10.0 10.0 10.0 10.0 9.726712466462123 10.0 10.0 10.0 10.0 10.0 0.6330560666289478 10.0 10.0 10.0 10.0 10.0 10.0 10.0 10.0 10.0 10.0 10.0 10.0 9.99934258859265 10.0 10.0 10.0 10.0 10.0 10.0 10.0 10.0 10.0 
0.0010 0.0010 0.0010 0.0010 0.0010640772480232127 0.0010 0.0010 3.842265763845691 10.0 0.0010 9.675004120168474 10.0 10.0 10.0 10.0 10.0 10.0 10.0 10.0 9.7111153421211 10.0 10.0 10.0 9.947118322160678 10.0 0.0010 10.0 10.0 10.0 10.0 10.0 10.0 10.0 10.0 10.0 0.2557149573894787 10.0 10.0 10.0 10.0 10.0 10.0 10.0 10.0 10.0 10.0 10.0 10.0 
0.0010 0.0010 0.0010352082532912557 0.001001955401920953 0.0010 0.0010 0.0010 4.20092935052154 10.0 0.0010 7.279557941738504 10.0 10.0 9.99946051045043 10.0 9.999876170310287 10.0 10.0 10.0 10.0 10.0 10.0 10.0 9.998234417207915 10.0 0.0010 10.0 10.0 10.0 10.0 10.0 10.0 10.0 10.0 10.0 5.5892116218347105 10.0 10.0 10.0 10.0 10.0 10.0 9.999582590833839 9.999267641466872 10.0 10.0 10.0 9.999906251762383 
3.149562336232853 10.0 0.0013436671085350696 0.002061677559457717 0.001962245384667975 0.0011327191223181967 0.0010061221401651442 8.277694347625445 0.0010 0.001190784726490591 4.977868444727575 9.991849379007666 9.997318231972919 10.0 9.996898723505032 9.99895216676925 9.998441599439246 9.944549041686837 9.964310717709813 0.0010 9.998028557155239 9.99825386348802 9.998524401327895 9.99966212609067 9.9580839393821 10.0 9.997254525039597 9.994485335316007 9.998188415675006 9.935704468531737 9.99762439441323 0.0010 9.980262347863317 9.992617404376954 9.996840205687121 7.750950069698109 1.7774927962070333 9.999398145545808 9.99219034712184 9.994337115933043 9.99402241718466 9.994380307859833 9.999841306042079 9.982835326447809 7.80557376821909 9.998721782612545 9.99199728621602 9.999641159161584 
0.0010 0.0010 0.0010 0.0010 0.0010 0.0010 0.0010 2.757723730422933 10.0 0.0010 10.0 10.0 10.0 10.0 10.0 10.0 10.0 10.0 10.0 10.0 10.0 10.0 10.0 10.0 10.0 0.0010 10.0 10.0 10.0 10.0 10.0 10.0 10.0 10.0 10.0 10.0 10.0 10.0 10.0 10.0 10.0 10.0 10.0 9.999699563154538 10.0 10.0 10.0 10.0 
9.84017160917944 7.74530077620922 0.0010129639656432734 0.001062077307508342 0.0012543012280055623 0.0010348118625109178 0.001019886520053705 9.546990716449697 0.0010 0.0024492702907803867 0.4567376509118168 9.938889456876705 9.999808024252543 9.999737982041593 9.9105176425736 9.965589985101428 9.999875992704919 9.886582302456203 9.883047042636786 0.0010 9.99990386040361 9.999975015875796 9.8861017697294 9.942765587296769 9.99681426566905 10.0 9.999925071341167 9.999906608808367 9.999859260475658 9.992678824042539 9.999875295450323 0.0010 9.761595461266882 9.854157242932525 9.999876255616549 0.9658938947219289 9.24993952145336 9.993671801707867 9.83871283777367 9.999869639281567 9.887352759755213 9.84870947063706 9.960436992792419 9.998121877827053 9.464200422823604 9.89849646010237 9.94741850005118 9.964096267242004 
0.0010 0.0010 0.0015852869416667983 0.0010 0.0010 0.0010 0.0012579206150606461 3.19506773117517 10.0 0.0010093564865312683 6.728122247616649 10.0 10.0 10.0 10.0 10.0 10.0 10.0 10.0 10.0 10.0 10.0 10.0 10.0 9.992227578416154 0.0010 10.0 10.0 10.0 9.93196802941586 10.0 10.0 10.0 10.0 10.0 8.06113192874208 10.0 10.0 10.0 9.995123905220574 10.0 10.0 9.988783521243422 10.0 10.0 10.0 9.972069926029326 10.0 
10.0 5.139667258547834 0.0010158633131495014 0.0010 0.0010 0.0010000146642878697 0.001897255823633931 7.178749432332559 0.0010 0.0010 1.39705215820634 10.0 10.0 10.0 10.0 10.0 10.0 9.954019166877217 9.997606384809924 0.0010 10.0 10.0 10.0 10.0 10.0 10.0 10.0 10.0 10.0 10.0 10.0 0.0010 8.88334423820464 10.0 10.0 0.0010 10.0 10.0 10.0 10.0 10.0 10.0 10.0 9.978777551558153 10.0 10.0 10.0 10.0 
1.6448588614043036 10.0 0.0010 0.0010024585628585013 0.00209849432825456 0.0010 0.0010 6.045060149460932 0.0010 0.0012999796402663843 5.000500000000001 10.0 9.992328879115716 9.988156171155673 10.0 10.0 9.995744060141588 9.519062888691286 10.0 8.207801974365358 9.99681567014528 9.995108872180165 9.619385263845125 9.986760192548402 9.995424552133871 10.0 9.99245418345982 9.977363804197655 9.976395751002272 9.985476283318654 9.998746191658414 0.0010 10.0 10.0 9.991024403970645 6.008224224814998 7.9393340891285025 9.9783351567323 10.0 9.983360206615783 10.0 9.977301135241213 9.99508191954161 9.895689705728461 10.0 9.597984506835122 9.969886286680428 10.0 
10.0 1.8630179438518302 0.0014607472550201652 0.0010590828873956733 0.0033987963449898617 0.0023786518245830545 0.0010000001247278502 3.5027800426095848 0.0010 0.0024515522150244254 3.692484495960218 8.777223605512425 10.0 10.0 10.0 10.0 10.0 7.1260071864934575 9.83160589233265 1.5676553936887803 10.0 10.0 6.995274969511723 10.0 10.0 9.979463435540524 10.0 10.0 10.0 10.0 10.0 0.48297511925757775 6.954387437919066 9.950106010093194 10.0 1.7969048170947577 7.457854175042809 10.0 7.692437834385341 10.0 8.723516657844959 10.0 9.87034244230708 9.999770558049129 3.813672936633205 7.540047262874697 9.69644742004742 10.0 
0.9081003669023919 0.0010 0.0010 0.0011790592393990918 0.001014822659884838 0.0010000786113295963 0.001122930976653437 0.0010 10.0 0.0010014866674855813 10.0 9.983002639897416 9.973184498320878 10.0 9.99612296630721 9.999725204014075 9.99989377914408 10.0 9.977903614536526 10.0 9.984852515182556 9.983422277868897 9.853770565118346 9.991506487930165 9.999958290859299 0.0010 9.999881444724618 9.99964981156024 9.984410376593091 9.994789140176989 10.0 10.0 10.0 9.981254291045591 9.999893186685151 9.327708618144653 10.0 10.0 9.97748870124615 9.999387762306316 9.991422595517845 9.999540607640256 9.997523515812713 9.998075303948651 10.0 9.982164936123956 9.974778653941287 10.0 
9.39832099113346 8.571897910062287 0.0010 0.0010 0.0010 0.0010957774502746008 0.0010 10.0 0.0010 0.004954916265168847 0.0010 10.0 10.0 10.0 10.0 10.0 10.0 10.0 10.0 0.0010 10.0 10.0 10.0 10.0 10.0 10.0 10.0 10.0 10.0 10.0 10.0 0.0010 10.0 10.0 10.0 0.4763563542094017 10.0 10.0 10.0 10.0 10.0 10.0 10.0 10.0 8.75730291823867 10.0 10.0 10.0 
4.829618852763332 0.0010 0.0010 0.0011580427411068677 0.0010033629194599848 0.0010 0.0010079350027271615 6.157965329557111 10.0 0.001009957198504871 7.189476490599365 10.0 10.0 10.0 10.0 9.99270131572201 10.0 10.0 10.0 7.779947821517341 10.0 10.0 10.0 10.0 10.0 0.0010 10.0 10.0 10.0 10.0 10.0 10.0 10.0 10.0 10.0 7.409122246181786 10.0 10.0 10.0 10.0 10.0 10.0 10.0 10.0 10.0 10.0 10.0 10.0 
10.0 8.65130213915192 0.0010 0.0010 0.0010 0.0010205681169226835 0.0010 10.0 0.0010 0.0010 0.0010 10.0 10.0 10.0 10.0 10.0 10.0 10.0 10.0 0.0010 10.0 10.0 10.0 10.0 10.0 10.0 10.0 10.0 10.0 10.0 10.0 0.0010 10.0 10.0 10.0 0.0010 10.0 10.0 10.0 10.0 10.0 10.0 10.0 10.0 10.0 10.0 10.0 10.0 
0.001000000000000334 0.0010 0.0010 0.0010 0.0010 0.0010 0.0010 3.6188350352163816 10.0 0.0010 0.0010 10.0 10.0 10.0 10.0 10.0 10.0 10.0 10.0 5.918665146203734 10.0 10.0 10.0 10.0 10.0 0.0010 10.0 10.0 10.0 10.0 10.0 10.0 10.0 10.0 10.0 5.297081596165838 10.0 10.0 10.0 10.0 10.0 10.0 10.0 10.0 10.0 10.0 10.0 10.0 
0.4609362991437349 0.0010 0.0010 0.0010 0.0010 0.0010 0.0010 0.0010 10.0 0.0010 0.0010 10.0 10.0 10.0 10.0 10.0 10.0 10.0 10.0 9.06164220303195 10.0 10.0 10.0 10.0 10.0 0.0010 10.0 10.0 10.0 10.0 10.0 10.0 10.0 10.0 10.0 7.19343304168799 10.0 10.0 10.0 10.0 10.0 10.0 10.0 10.0 10.0 10.0 10.0 10.0 
10.0 10.0 0.0010 0.0010 0.0010 0.0010 0.0010 10.0 0.0010 0.0010 0.1515620564660015 10.0 10.0 10.0 10.0 10.0 10.0 10.0 10.0 9.1625887209799 10.0 10.0 10.0 10.0 10.0 10.0 10.0 10.0 10.0 10.0 10.0 0.0010 10.0 10.0 10.0 9.284336159500018 8.909461394105422 10.0 9.926162115470461 10.0 10.0 10.0 10.0 10.0 8.931654174136066 10.0 10.0 10.0 
3.1649508486606117 10.0 0.0010 0.0010531160400800445 0.0010 0.0010 0.0023570104299904006 7.929870381362425 0.0010 0.0010 4.74264421268683 10.0 10.0 10.0 10.0 10.0 10.0 10.0 10.0 5.668113373434304 10.0 10.0 10.0 10.0 10.0 10.0 10.0 10.0 10.0 10.0 9.913181775914016 0.0010 10.0 10.0 10.0 8.522791064771436 0.9130387238294668 10.0 10.0 10.0 10.0 10.0 10.0 9.813868302446144 10.0 10.0 10.0 10.0 
3.831827687804066 0.0010 0.0010 0.0010 0.0010 0.0010 0.0010 5.867180487180945 9.481531955842904 0.0010 2.686525393956476 10.0 10.0 10.0 10.0 10.0 10.0 10.0 10.0 7.2253692323499275 10.0 10.0 10.0 10.0 10.0 0.0010 10.0 10.0 10.0 10.0 10.0 10.0 10.0 10.0 10.0 1.6210856262931421 10.0 10.0 10.0 10.0 10.0 10.0 10.0 10.0 10.0 10.0 10.0 10.0 
3.761124521116633 0.0010 0.0010 0.0010 0.0010 0.0010 0.0010 5.2328924687638745 10.0 0.0017505732252009456 6.429440209031119 10.0 10.0 10.0 10.0 10.0 10.0 10.0 10.0 9.64885048291552 10.0 10.0 10.0 10.0 10.0 0.0010 10.0 10.0 10.0 10.0 10.0 10.0 10.0 10.0 10.0 9.906710676706583 10.0 10.0 10.0 10.0 10.0 10.0 10.0 10.0 10.0 10.0 10.0 10.0 
0.0010 0.0010 0.0010 0.0010 0.0010 0.0010 0.0010 6.434228669353984 10.0 0.0010 0.9486692676208753 10.0 10.0 10.0 10.0 10.0 10.0 10.0 10.0 10.0 10.0 10.0 10.0 10.0 10.0 0.0010 10.0 10.0 10.0 10.0 10.0 10.0 10.0 10.0 10.0 0.0010 10.0 10.0 10.0 10.0 10.0 10.0 10.0 10.0 10.0 10.0 10.0 10.0 
3.052094717932976 0.0014809470917401014 0.0011577880293853662 0.0010228940619655777 0.0010208521080636984 0.00100006140372083 0.0011203855032494215 5.733587724744632 9.88009257428864 0.0010000211898947137 6.073841391045871 9.986947294750145 9.991593947548475 9.996384876040267 9.994186589254012 9.995426929743314 9.994311973399244 9.989313064262223 9.997515544255869 8.878226955717484 9.990755713760043 9.994727978821523 9.95402043269299 9.98559539244442 9.993514349358076 0.034589265412039785 9.996409133511104 9.991850543644583 9.9971510202242 9.968903505687004 9.996389767474087 9.72005209850174 9.978928038542128 9.981077387636153 9.992207587633613 9.08639544000138 9.97969030436219 9.994829183026802 9.995513387585783 9.989235906775642 9.983305382290524 9.991313220179046 9.990529675942218 9.999999233904111 9.970986541664903 9.978885708207741 9.973083772042603 9.99928451114009 
0.0010 0.0010 0.0010 0.0010 0.0010 0.0010 0.0010 3.604292273283299 9.94477604344647 0.0010 5.810592512895829 10.0 10.0 10.0 10.0 10.0 10.0 9.962188375452957 10.0 9.375371369116305 10.0 10.0 9.940437055245853 10.0 10.0 0.0010 10.0 10.0 10.0 10.0 10.0 9.998356989643106 9.923495044808849 10.0 10.0 7.129998411372583 9.970419002436824 10.0 10.0 10.0 10.0 10.0 10.0 10.0 9.938189221649893 10.0 10.0 10.0 
9.95775096339544 5.0005 0.0010000721291223995 0.001000099550730314 0.0010 0.0010492098978494234 0.0010 6.906522258553771 0.002180435880816037 0.0015833080854619492 1.3620259212932604 10.0 10.0 10.0 10.0 10.0 10.0 10.0 10.0 5.0005 10.0 10.0 10.0 10.0 10.0 9.998819564119184 10.0 10.0 10.0 10.0 10.0 0.002180435880816037 10.0 10.0 10.0 5.0005 10.0 10.0 10.0 10.0 10.0 10.0 10.0 9.989938899886736 10.0 10.0 10.0 10.0 
0.0010 10.0 0.0010 0.0010 0.0010 0.0010 0.0010 5.830534539046396 0.0010 0.0010 1.8574140504142145 10.0 10.0 10.0 10.0 10.0 10.0 10.0 10.0 0.0010 10.0 10.0 10.0 10.0 10.0 10.0 10.0 10.0 10.0 10.0 10.0 0.0010 10.0 10.0 10.0 0.0010 0.0010 10.0 10.0 10.0 10.0 10.0 10.0 10.0 0.0010 10.0 10.0 10.0 
0.8864268487490545 0.0010 0.0010 0.0010 0.001001838625510504 0.0010427985049519253 0.001000009904919285 0.0010 10.0 0.0010172867928841583 5.068457952985105 10.0 10.0 10.0 10.0 10.0 10.0 9.999842577507511 10.0 0.0010 10.0 10.0 9.999849552493727 10.0 10.0 0.0010 10.0 10.0 10.0 10.0 10.0 10.0 10.0 10.0 10.0 2.9737351478367473 10.0 10.0 10.0 10.0 10.0 10.0 10.0 9.999999507009793 10.0 10.0 10.0 10.0 
0.0010 0.0010 0.0010 0.0010 0.0010 0.0010 0.0010 3.118485309829363 10.0 0.0010 9.71282267876109 10.0 10.0 10.0 10.0 10.0 10.0 10.0 10.0 10.0 10.0 10.0 10.0 10.0 10.0 0.0010 10.0 10.0 10.0 10.0 10.0 10.0 10.0 10.0 10.0 8.497357599747868 10.0 10.0 10.0 10.0 10.0 10.0 10.0 10.0 10.0 10.0 10.0 10.0 
5.00534246325826 0.0010 0.004933373406554012 0.0010298404431507851 0.0010 0.001004654970547644 0.0010 6.464725665216714 10.0 0.0010 5.8337863416176505 10.0 10.0 10.0 10.0 10.0 10.0 10.0 10.0 10.0 10.0 10.0 10.0 9.999789528675857 10.0 0.0010 10.0 10.0 10.0 10.0 10.0 10.0 10.0 10.0 10.0 9.550807060622128 10.0 10.0 10.0 10.0 10.0 10.0 10.0 10.0 10.0 10.0 10.0 10.0 
2.9602834885851506 0.0029451969359795055 0.0010783508772657102 0.0010013291970510294 0.001054587382962271 0.0010011312581974254 0.0010057266211574891 5.000500000000001 9.980381097754067 0.0010414796517069175 5.247504166173646 9.9864594404017 9.988736773099474 9.99852328284173 9.989245254039082 9.997024837242124 9.989433276357229 9.987844751121578 9.9961336150941 8.69119849779788 9.988474831741017 9.98960182753077 9.977393428652494 9.998961784242198 9.989147805738869 0.020536733923018073 9.991237365111337 9.988801753225921 9.989986600901954 9.99767478504312 9.98997344275447 9.980442007562138 9.974264014764834 9.979275340415098 9.988897404213674 6.787928611612454 9.97298332880541 9.994236117252063 9.97932082420258 9.987372546798273 9.987858107916217 9.988502343156352 9.999056637379251 9.998388299073532 9.975293634784384 9.980478977536487 9.986970219325885 9.999255589404207 
0.0010 0.0010 0.0010007895685648779 0.0010035700191163802 0.0010002321174956677 0.0010000304374057033 0.0010001857519950598 1.6451267629392463 10.0 0.0010 7.779432417692327 10.0 10.0 10.0 10.0 10.0 10.0 10.0 10.0 10.0 10.0 10.0 9.99955129838735 10.0 10.0 0.0010 10.0 10.0 10.0 10.0 10.0 10.0 10.0 10.0 10.0 9.73390446369077 10.0 10.0 10.0 10.0 9.998855663733927 10.0 10.0 9.999993374967843 10.0 10.0 10.0 10.0 
0.0010 0.0010 0.0010 0.0010 0.0010 0.0010 0.0010 2.451932565104044 10.0 0.0010 10.0 10.0 10.0 10.0 10.0 10.0 10.0 10.0 10.0 9.77278304852371 10.0 10.0 10.0 10.0 10.0 0.0010 10.0 10.0 10.0 10.0 10.0 10.0 10.0 10.0 10.0 10.0 10.0 10.0 10.0 10.0 10.0 10.0 10.0 10.0 10.0 10.0 10.0 10.0 
3.1369640582584344 0.0010 0.0010 0.0010 0.0010 0.0010 0.0010 6.065445624786696 10.0 0.0010 10.0 10.0 10.0 10.0 10.0 10.0 10.0 10.0 10.0 8.79238468525457 10.0 10.0 10.0 10.0 10.0 0.0010 10.0 10.0 10.0 10.0 10.0 10.0 10.0 10.0 10.0 1.208615314745431 10.0 10.0 10.0 10.0 10.0 10.0 10.0 9.804014344539336 9.809332658378853 10.0 10.0 10.0 
10.0 1.2938267834833939 0.004351742444731228 0.0012190875671034696 0.0010 0.0010 0.0161643832704952 3.3285215584163432 0.0010 0.0010 0.0010 8.841201360655656 9.758448266116059 9.957620215555831 9.755497082769645 10.0 9.745131230029143 8.632575847902185 9.953221741996488 3.4113775118163785 9.727375600748367 9.758911517797213 8.43760093018481 9.886857427614903 9.72907466020603 10.0 9.778980176089298 9.75313990679133 9.718719080487446 9.855346880474277 9.707429668202504 0.0010 7.499069591653626 8.552779881472887 9.761480808271804 4.426492205321474 7.700122943782769 9.935102702280632 8.257079567677236 9.605811451655587 8.840301145613322 9.675272410252427 9.977301370926249 10.0 7.915060289401422 8.890255586107259 9.173509269939338 10.0 
10.0 2.90058114203333 0.0010 0.0010 0.0010 0.0010 0.0010 5.429003657758065 0.0010 0.0010350635830765958 0.0010 10.0 10.0 10.0 10.0 9.855018706070586 10.0 10.0 10.0 0.0010 10.0 10.0 8.00324003345268 10.0 10.0 10.0 10.0 10.0 10.0 9.952891639581523 10.0 0.0010 10.0 9.764907275045548 10.0 5.55280143794486 0.0010 10.0 10.0 10.0 10.0 10.0 9.85596929470431 10.0 10.0 10.0 10.0 9.869487207290295 
1.6105669009332466 10.0 0.0010 0.001049487952186328 0.0010 0.0010 0.001797641720848256 5.512360281046212 0.0010 0.0010 6.637314696046366 10.0 10.0 10.0 10.0 10.0 10.0 10.0 10.0 9.15665105445901 10.0 10.0 10.0 10.0 10.0 9.58871994962527 10.0 10.0 10.0 10.0 9.954746873620861 0.0010 10.0 10.0 10.0 8.239533787376015 4.817450714788242 10.0 10.0 10.0 10.0 10.0 10.0 9.893295954851224 10.0 10.0 10.0 10.0 
0.0010 0.0010 0.0022788136081301254 0.0010904526477240636 0.0011492391694997374 0.0010 0.0010 4.683685214478004 10.0 0.0010 6.607215587779387 10.0 10.0 10.0 10.0 10.0 10.0 10.0 10.0 10.0 10.0 10.0 10.0 10.0 10.0 0.0010 10.0 10.0 10.0 10.0 10.0 10.0 10.0 10.0 10.0 7.205362686428073 10.0 10.0 10.0 10.0 10.0 10.0 10.0 10.0 10.0 10.0 10.0 10.0 
9.50005 3.145106372956394 0.0010025883896533337 0.0010 0.0010001629453885604 0.001008409089442933 0.007343000677479135 6.2031215000730935 0.0010 0.0010 0.0010 9.606755179198528 9.994363927620967 9.99991497675916 9.99875239966862 9.991508064197166 9.994406963071697 9.813853864756611 9.997039296886598 0.4395619159219018 9.994144989905497 9.99925848171271 9.993888169957918 10.0 9.999965683027638 10.0 9.99933264470301 9.999879578576898 9.994683205315383 9.923936039804671 9.999938198493828 0.0010 9.99004055271093 9.850871581646718 9.994240507627854 1.1406990916238318 9.942422662647441 9.999770251293151 9.868542740904637 9.999740800206347 9.798352112584062 9.999392468624528 9.972717594099876 9.999985978426524 10.0 9.989113655560617 9.599261400860497 9.992144752682693 
0.0010 0.0010 0.0010 0.0010 0.0010 0.0010 0.0010 2.0610557520417023 10.0 0.0010005672433610854 9.041148924314303 10.0 10.0 10.0 10.0 10.0 10.0 10.0 10.0 10.0 10.0 10.0 10.0 10.0 10.0 0.0010 10.0 10.0 10.0 10.0 10.0 10.0 10.0 10.0 10.0 9.247288579893153 10.0 9.99980916513996 10.0 10.0 10.0 10.0 10.0 10.0 10.0 10.0 10.0 10.0 
10.0 1.1595152801264248 0.0010 0.0010 0.0010 0.0010 0.0010 2.615421496511519 0.0010 0.0013361742606977575 5.26737592334546 5.253846090821016 9.12016616352965 10.0 9.212641630118497 10.0 9.262695130423117 1.358746378968143 10.0 0.0010 9.26600987139013 9.308076650209362 2.8804836417390334 10.0 9.2129705661649 10.0 9.304416234637177 8.88952470463878 9.390547879698271 10.0 9.47888948599366 0.0010 5.338211111205487 8.412656196480546 9.152828750891917 5.019921184959083 6.134560756085506 10.0 4.89092846294363 8.755956048035287 4.667092069251123 8.854535411993362 10.0 9.091774626615484 2.953153323107904 5.3829266824849356 8.196681295736227 10.0 
9.420255960339802 10.0 0.0010 0.0010 0.0010 0.0010 0.0010 10.0 0.0010 0.0010 0.02608188922728427 10.0 10.0 10.0 10.0 10.0 10.0 10.0 10.0 7.745415176943312 10.0 10.0 10.0 10.0 10.0 10.0 10.0 10.0 10.0 10.0 10.0 0.0010 9.858670046768037 10.0 10.0 10.0 9.393391547258833 10.0 10.0 10.0 10.0 10.0 10.0 10.0 9.73034832780202 10.0 10.0 10.0 
0.0010 0.0010 0.0010 0.0010 0.0010 0.0010 0.0010 3.8718131777670663 10.0 0.0010 1.5599899224367482 10.0 10.0 10.0 10.0 10.0 10.0 10.0 10.0 10.0 10.0 10.0 10.0 10.0 10.0 0.0010 10.0 10.0 10.0 10.0 10.0 10.0 10.0 10.0 10.0 10.0 10.0 10.0 10.0 10.0 10.0 10.0 10.0 9.998088523048906 10.0 10.0 10.0 10.0 
3.4068836981826047 0.006587423688512979 0.0010025188749830723 0.0010000592761205626 0.0010000007063131987 0.0010000289887063642 0.0010000025172946885 6.407471656079058 9.98634441915299 0.0020424641101803006 8.39388917864632 9.994899623582482 9.999199113868077 9.999943931189067 9.994902134869129 9.99994296011641 9.999214685048182 9.998708163500185 9.999937926036598 9.204163790254679 9.995053964385214 9.999392782632695 9.998127417603344 9.998372670896233 9.999387242796159 0.014655580842503652 9.999392818669866 9.999400246428541 9.999212917267212 9.99898503210363 9.999392676915912 9.99146510862116 9.998363709341877 9.999390903570227 9.999192561192501 9.405873287357238 9.981069030549877 9.998552404508615 9.999390903570227 9.996876424018653 9.999444421292713 9.999404550814685 9.997705401509137 9.999400137134073 9.992759485132567 9.999406620980348 9.999392734608646 9.999943902396794 
0.0010 0.0010 0.0010 0.0010 0.0010 0.0010 0.0010005548125026967 1.4865421321767558 10.0 0.0010 5.505535177615041 10.0 10.0 10.0 10.0 10.0 10.0 10.0 10.0 10.0 10.0 10.0 10.0 10.0 10.0 0.0010 10.0 10.0 10.0 10.0 10.0 10.0 10.0 10.0 10.0 9.661732249023657 10.0 10.0 10.0 10.0 10.0 10.0 10.0 10.0 10.0 10.0 10.0 10.0 
0.5316357123477857 0.0010 0.0010 0.0010 0.0010 0.0010 0.0010 6.714157646114183 10.0 0.0010 8.587547164730903 10.0 10.0 10.0 10.0 10.0 10.0 10.0 10.0 10.0 10.0 10.0 10.0 10.0 10.0 0.0010 10.0 10.0 10.0 10.0 10.0 10.0 10.0 10.0 10.0 0.5939580498139492 10.0 10.0 10.0 10.0 10.0 10.0 10.0 10.0 10.0 10.0 10.0 10.0 
7.256577635031597 0.0010 0.0010004776812133414 0.001017207887760763 0.0010309547911629517 0.0010183000169833173 0.0010000033902449943 8.043175338328817 9.166761642212826 0.002594335876321756 5.000500000000001 9.987608157191783 9.999944864404943 9.99994085478929 9.999945236687411 9.999983283761892 9.99994486440234 9.98105034800438 9.999443486311309 9.243396414014626 9.999944864403554 9.999944864405942 9.980044265908615 9.999994629151114 9.9999448619002 0.8342383577871733 9.999952919047951 9.999944864402025 9.999945738892576 9.999985482951814 9.999945527606675 9.166761642212826 9.973732293272507 9.997186167103733 9.999944864405498 9.149850358319874 9.97390046712666 9.999973059242677 9.96942035409525 9.999944862824806 9.986826372703664 9.999944864403805 9.999921506779247 9.99999715264101 10.0 9.98715707114696 9.999853641675712 9.99999727108907 
9.725606287036369 1.5623539792363799 0.0027358594892080857 0.0044424206350521835 0.0011328978152249415 0.0011570390583262686 0.0012683421503647714 3.513734700738243 0.0010 0.0010 1.324656898308778 4.601491054365811 9.872340985896669 9.78914314082481 8.042478809021803 10.0 10.0 2.364351047836351 7.923458492568141 0.20813600822203504 10.0 10.0 1.436056006062489 7.9020640400164694 10.0 10.0 9.80437801252117 7.7497766414257026 10.0 9.569646604565616 10.0 0.0010 1.4898300575167651 5.426847813410719 9.71855751174811 3.0080356353205957 4.41805071453115 9.879747425008134 4.529686910045791 8.648229906807773 6.5650425846802785 7.7477843797321375 9.93502171992087 9.99825779511209 1.8443073398566927 3.7939544925495206 6.511331693940265 9.755934199530941 
0.0010 0.0010 0.0012641557131140406 0.001038435486538591 0.0010 0.0010 0.0010 1.4040495955606012 10.0 0.0012814887432688847 5.9771771081155896 10.0 10.0 10.0 10.0 10.0 10.0 10.0 9.992666976424863 9.480877981700385 10.0 10.0 10.0 9.992753770981746 10.0 0.0010 10.0 10.0 10.0 10.0 10.0 10.0 10.0 10.0 10.0 10.0 10.0 10.0 10.0 10.0 10.0 10.0 10.0 10.0 10.0 9.951241486414995 10.0 10.0 
3.172649673462654 0.0010 0.0010 0.0010 0.0010 0.0010 0.001436760323970073 6.184375967528068 10.0 0.0010 6.839022638585066 10.0 10.0 10.0 10.0 10.0 10.0 10.0 10.0 8.604554648421535 10.0 10.0 10.0 10.0 10.0 0.0010 10.0 10.0 10.0 10.0 10.0 10.0 10.0 10.0 10.0 5.721924571035171 10.0 10.0 10.0 10.0 9.92013491739188 10.0 10.0 10.0 9.921639451360274 10.0 10.0 10.0 
9.50005 2.3515439587710887 0.0010 0.0010 0.0010 0.0010 0.0056709530718120835 5.695639594776239 0.0010 0.0010 0.001000000000000334 10.0 10.0 10.0 10.0 10.0 10.0 10.0 10.0 0.0010 10.0 10.0 10.0 10.0 10.0 10.0 10.0 10.0 10.0 9.966056385210356 10.0 0.0010 10.0 10.0 10.0 0.0010 9.580075726783923 10.0 10.0 10.0 10.0 10.0 10.0 10.0 10.0 10.0 10.0 10.0 
0.0010 0.0010 0.0015731862534673685 0.0010000031013148523 0.0010003012502981207 0.0010 0.0010 4.766437776198662 10.0 0.0010 0.6658181460561565 10.0 9.968669982614758 10.0 10.0 10.0 9.966655523601403 10.0 10.0 0.0010 9.963238288007627 10.0 10.0 10.0 9.999623183942768 0.0010 10.0 10.0 9.966026296522362 10.0 10.0 10.0 10.0 10.0 9.970231578957362 0.0010 10.0 10.0 10.0 10.0 10.0 10.0 10.0 9.995957315483249 10.0 10.0 10.0 10.0 
0.0010 0.0010 0.0010 0.0010 0.0010 0.0010 0.0010 4.405685849828719 10.0 0.0010 0.0010 10.0 9.972092811975166 10.0 10.0 10.0 10.0 10.0 10.0 0.0010 10.0 10.0 10.0 10.0 10.0 0.0010 10.0 10.0 10.0 10.0 10.0 9.907769200440761 10.0 10.0 10.0 9.484503327560041 10.0 10.0 10.0 10.0 10.0 10.0 10.0 10.0 10.0 10.0 10.0 10.0 
0.0010 0.0010 0.0010 0.0010 0.0010 0.0010 0.0010 6.957536557359081 10.0 0.0010 0.0010 10.0 10.0 10.0 10.0 10.0 10.0 10.0 10.0 10.0 10.0 10.0 10.0 10.0 10.0 0.0010 10.0 10.0 10.0 10.0 10.0 10.0 10.0 10.0 10.0 0.0010 10.0 10.0 10.0 10.0 10.0 10.0 10.0 10.0 10.0 10.0 10.0 10.0 
0.0010 0.0010 0.0010 0.0010 0.0010 0.0010 0.0010 1.8370868397615048 10.0 0.0010 0.0010 9.999860286732202 9.997464748105115 10.0 10.0 10.0 9.997856746259913 10.0 10.0 9.497866704475111 9.997988011028317 9.998897739806074 10.0 10.0 10.0 0.0010 9.999172887111701 9.997313163313997 9.997783761138518 10.0 9.997742593926867 10.0 10.0 10.0 9.997509705486031 8.780950297222454 9.663920308769603 10.0 10.0 10.0 10.0 9.998294697930607 10.0 10.0 10.0 10.0 10.0 10.0 
10.0 5.402055976585807 0.0010 0.0010 0.0010 0.0010309772731022814 0.0010056904121573012 7.917776384524124 0.0010 0.0013615022485174845 0.07549961222876256 10.0 10.0 10.0 10.0 10.0 10.0 10.0 9.999989538110931 0.0010 10.0 10.0 10.0 9.99939988234092 10.0 10.0 10.0 10.0 10.0 10.0 10.0 0.0010 10.0 10.0 10.0 0.013894023952829293 10.0 10.0 10.0 10.0 10.0 10.0 10.0 9.99339097493511 10.0 10.0 10.0 10.0 
3.3664419293192633 0.0010 0.0010023868156737786 0.0010 0.0010000006692826855 0.0010 0.0010 6.419110682408153 10.0 0.002048832121553026 8.445083218312169 10.0 9.999461045550905 10.0 9.995345158297004 9.999978853911387 9.999481192471086 9.999697044227004 9.999941180443738 9.300918554698766 9.995534506102956 9.999424617760145 9.998225593153762 9.998530028373674 9.999692382797472 0.0010 9.999666059219166 9.999601621706097 9.999403825435788 9.999070878722796 9.999600270683706 10.0 10.0 9.999422837212963 9.999459262924386 9.504829351115447 9.982237294497454 9.998737378795157 9.999543561749865 9.997100259821652 9.999473549113997 9.999606962891551 9.997832866803225 9.999799008056064 10.0 10.0 9.99952409066913 9.999980514376908 
0.6046164454441838 0.0010 0.0010 0.001009690568685386 0.0010 0.001000653955977858 0.0010 6.155768813894442 10.0 0.0010 0.21664316117457222 10.0 10.0 10.0 10.0 10.0 10.0 10.0 10.0 5.707233932753494 10.0 10.0 10.0 9.992019893863503 10.0 0.0010 9.998736517652635 10.0 10.0 10.0 10.0 10.0 10.0 10.0 10.0 0.0010 10.0 10.0 10.0 10.0 10.0 10.0 10.0 10.0 10.0 10.0 10.0 10.0 
10.0 2.601763105137775 0.0010 0.0010 0.0010 0.0010 0.006009530382234565 5.36125604196825 0.0010 0.0010 0.0010 9.694568752745614 10.0 10.0 9.695899352496516 10.0 10.0 9.696014238661743 9.696062239060021 0.0010 10.0 10.0 9.696097755976893 9.69527007892109 10.0 10.0 10.0 10.0 10.0 9.957378714072586 10.0 0.0010 9.69567647680234 9.697532197940454 10.0 0.0010 9.255404611634086 10.0 9.696105289014842 10.0 9.69855264033775 10.0 10.0 10.0 10.0 9.696022655566845 9.694620577910145 10.0 
0.0010 0.0010 0.0010 0.0010 0.0010 0.0010 0.0010 0.0010 10.0 0.0010 5.812085227331835 10.0 10.0 10.0 10.0 10.0 10.0 10.0 10.0 10.0 10.0 10.0 10.0 10.0 10.0 0.0010 10.0 10.0 10.0 10.0 10.0 10.0 10.0 10.0 10.0 10.0 10.0 10.0 10.0 10.0 10.0 10.0 10.0 10.0 10.0 10.0 10.0 10.0 
6.5351282638153005 0.0010 0.0014268076762769552 0.0011746867473618012 0.0010004620420350637 0.0011126477432759987 0.0010 7.368687542165743 10.0 0.0010 2.82884977163257 10.0 9.997768205069258 10.0 9.99260894356532 10.0 9.997718545028686 10.0 9.986507725813317 9.102562445151637 9.999227728275228 9.998255028498955 10.0 9.988094121949377 9.993719674829741 0.0010 9.99318661643171 10.0 9.996194572592296 9.99626250392459 9.996399316603755 10.0 10.0 9.99932219776916 9.998769217915775 9.43746686619107 9.671252440184281 9.999739745664389 9.999847247439984 10.0 9.999466365414307 9.998866913669765 10.0 9.997667227846662 10.0 10.0 9.99969533156545 10.0 
4.775509192247508 0.0010 0.0047237499689304786 0.0016511610939939866 0.00133529995479474 0.0010044024561099247 0.0010009994657774128 5.77392549714694 9.974464480992143 0.0010100338781753703 5.033246431368333 9.994194837253536 9.996336301725693 9.998878906644508 9.956008292024576 9.999625252614889 9.996241179317172 9.994251487772031 9.997820260858317 8.743238892840452 9.996478054715396 9.996393683998738 9.99425128310966 9.959277322965912 9.996054905065122 0.006800544482131229 9.996340874028967 9.99605275250022 9.99603888752008 9.999762391866495 9.996010094542328 9.974446980721156 9.994197324620473 9.994195270246204 9.996352047366635 8.457760731334469 9.974446928038928 9.998072713186907 9.99419482679501 9.994814229964716 9.995041254219899 9.995461518230401 9.99936095206434 9.994318122378631 9.994200448824508 9.994195531229877 9.994195073793387 9.999542939226027 
9.250128552341227 10.0 0.0010 0.0010 0.0010 0.0010 0.0010 10.0 0.0010 0.0010 0.0010 10.0 10.0 10.0 10.0 10.0 10.0 10.0 10.0 8.25638657010245 10.0 10.0 10.0 10.0 10.0 10.0 10.0 10.0 10.0 10.0 10.0 0.0010 10.0 10.0 10.0 9.089652873410316 10.0 10.0 10.0 10.0 10.0 10.0 10.0 10.0 10.0 10.0 10.0 10.0 
9.679628031055653 5.000500000000001 0.0010 0.0010 0.002339596666967418 0.0010119231968847022 0.0010 6.6285563378392265 0.0010 0.0010 0.0010 10.0 10.0 10.0 10.0 9.999983863780395 10.0 9.99948258921102 10.0 0.0010 10.0 10.0 9.999504774147113 10.0 10.0 10.0 10.0 10.0 10.0 10.0 10.0 0.0010 9.998578368454048 10.0 10.0 0.0010 6.434232207289502 10.0 6.599141425241996 10.0 10.0 10.0 10.0 10.0 0.0010 9.168275657563703 10.0 9.999988616401636 
9.32404754667921 2.668008559087127 0.0010596213265922794 0.0010672496496857713 0.001000021413906383 0.0010 0.0010 4.989659669600744 0.0010 0.001006020555388635 1.55323245302906 9.99996499980824 9.996560957513145 9.998239729443783 9.971023812374776 9.998438719957669 9.998656944210532 9.999975646091146 9.973809710984614 1.0123530591856356 9.998402508312388 9.998407014351681 9.999884955804223 9.992853131807832 9.998723675851608 10.0 9.999966878899656 9.998407469043585 9.99865947241397 9.999639222024467 9.97645279393954 0.0010 9.999929689904974 9.984782150172897 9.998407175941193 1.602820787726552 7.157095970606157 9.99053437378843 9.999937471731192 9.99844512330943 9.999973204266189 9.998408487009236 9.999162526329512 9.999888970934084 9.94067300464635 9.967841872764115 9.998716232252447 9.998437666787204 
0.532133508337907 0.0010 0.0010 0.0010 0.0010 0.0010 0.0010 0.0010 8.716316424351753 0.001008826760092611 1.7029566101275087 10.0 10.0 10.0 10.0 9.994019762441033 10.0 10.0 10.0 6.859866286618604 10.0 10.0 10.0 10.0 10.0 0.9300997216315208 10.0 10.0 10.0 10.0 10.0 8.716315369608703 10.0 10.0 10.0 1.0510304139351136 10.0 10.0 10.0 10.0 10.0 10.0 10.0 10.0 10.0 10.0 9.150773497510862 10.0 
0.0010 0.0010 0.0010 0.0010 0.0010 0.0010 0.0010 2.45658735757861 10.0 0.0010 7.000233169127403 10.0 10.0 10.0 10.0 10.0 10.0 10.0 10.0 8.578443551946227 10.0 10.0 10.0 10.0 10.0 0.0010 10.0 10.0 10.0 10.0 10.0 10.0 10.0 10.0 10.0 9.434620679350097 10.0 10.0 10.0 10.0 10.0 10.0 10.0 10.0 10.0 10.0 10.0 10.0 
0.0010 0.0010 0.0010 0.0010 0.0010 0.0010 0.0011357826802220001 2.301632984621025 10.0 0.0010 10.0 10.0 10.0 10.0 10.0 10.0 10.0 10.0 10.0 6.724018550724783 10.0 10.0 10.0 10.0 10.0 0.0010 10.0 10.0 10.0 10.0 10.0 10.0 10.0 10.0 10.0 10.0 10.0 10.0 10.0 10.0 10.0 10.0 10.0 10.0 10.0 10.0 10.0 10.0 
0.0010 0.0010 0.0010 0.0010 0.0010 0.0010 0.0010 4.286590918264119 10.0 0.0010 0.0010 10.0 10.0 9.99837567576271 10.0 9.999898453578886 10.0 9.994160215533332 10.0 0.0010 10.0 9.999992973055555 10.0 10.0 10.0 0.0010 10.0 10.0 10.0 10.0 10.0 10.0 10.0 10.0 10.0 0.0010 10.0 9.99853540965698 10.0 10.0 10.0 10.0 9.998642042044608 10.0 10.0 10.0 10.0 9.994968824680397 
2.199728662071154 0.001000000000000334 0.0010 0.0010452000068051784 0.0010 0.0010501113351894938 0.0010 5.893245335764736 10.0 0.0010 5.817057275489355 10.0 10.0 10.0 10.0 10.0 10.0 10.0 10.0 10.0 10.0 10.0 10.0 10.0 10.0 0.001000000000000334 10.0 10.0 10.0 10.0 10.0 9.917509841426362 10.0 10.0 10.0 2.292752427299141 10.0 10.0 10.0 10.0 10.0 10.0 10.0 10.0 10.0 10.0 10.0 10.0 
4.143137828832266 0.0010108361860049467 0.0010603991621193896 0.0010000024850493503 0.0010004194561383025 0.001000025089917963 0.0010000000355216028 6.355796336009465 9.998861391427763 0.0010725885909758383 5.0005 9.996704110612628 9.999976881450106 9.999915992237929 9.999999920701303 9.982728747997896 9.999976477768875 9.999915765342053 9.999957388002214 10.0 9.999972366725585 9.999977171236857 9.999634555401345 9.999882797042357 9.999999962220182 0.0010 9.972641837462849 9.999974788942344 9.999999950757609 9.971121286221381 9.999976106773817 10.0 9.999130665505419 9.999999999909177 9.999976488500668 10.0 8.978836857545874 9.999999908690437 9.999936548791906 9.965549421536542 9.999939933409566 9.993408012154633 9.993657528015087 9.999999931010382 9.999997185743393 9.999784391892586 9.956146727547761 9.973899000818854 
0.0010 0.0010 0.001016306765758611 0.0010028772230312208 0.0010 0.0010 0.0010 4.419607864560518 10.0 0.0010 1.1690136858442222 10.0 10.0 9.999578464625436 9.993958218075283 10.0 9.994112701817137 10.0 10.0 0.0010 9.993806308415323 9.994176594220143 10.0 9.99925720744215 9.99395444088326 0.0010 9.995230921391618 9.993806308415323 9.99455075765566 9.998566589584438 9.994532219650932 10.0 9.993806308415323 9.993806306582156 9.993806308415323 4.984719455917331 10.0 9.994451391489426 9.993806308415323 9.993806308415323 9.993806308415323 9.993806308415323 9.999284069820725 9.998011378524522 9.801329329227007 9.993806308415323 9.993806308415323 9.993984575155292 
4.317489386184189 0.0010 0.0010 0.0019613210775964148 0.0010699089270184813 0.0010 0.0017438872093413522 5.919403760386087 10.0 0.0010 10.0 10.0 10.0 10.0 10.0 10.0 10.0 10.0 10.0 10.0 10.0 10.0 10.0 10.0 10.0 0.0010 10.0 10.0 10.0 10.0 10.0 10.0 10.0 10.0 10.0 10.0 10.0 10.0 10.0 10.0 10.0 10.0 10.0 10.0 10.0 10.0 10.0 10.0 
6.412220479264802 0.0010 0.0010 0.0010144118578626546 0.0010 0.001009529910367396 0.0010 8.338748191007042 10.0 0.002270096431226567 6.854176180767867 9.992300099591871 10.0 10.0 10.0 10.0 10.0 10.0 10.0 8.73907354239488 10.0 10.0 10.0 10.0 10.0 0.0010 9.999562276351188 9.999957752048132 10.0 10.0 9.999903193530056 10.0 10.0 10.0 10.0 9.067439660031273 10.0 10.0 10.0 10.0 10.0 10.0 10.0 10.0 10.0 10.0 9.999974581681517 10.0 
2.696764471356058 0.0010 0.0012720688751200403 0.0010 0.0010334641055185958 0.0010 0.0010047254020501876 6.301147779736078 10.0 0.0010 6.114533118178601 10.0 10.0 9.999971790745466 10.0 9.999970225580526 10.0 10.0 9.992297919141594 10.0 10.0 10.0 10.0 9.999986204795983 10.0 0.0010 10.0 10.0 10.0 10.0 9.999993783674176 10.0 10.0 10.0 10.0 10.0 10.0 9.999995545410927 10.0 10.0 10.0 10.0 9.999975432995939 9.999512626166224 10.0 10.0 10.0 9.999997477397665 
5.821000330381016 0.0010 0.0010 0.0010 0.0010562978237109695 0.0010012689829432763 0.0010012505892774111 7.109735469229012 10.0 0.0011917383309263327 7.683955221598696 9.994895297490514 10.0 10.0 9.999863782916261 9.999926748791626 9.999587397520369 9.99256264357502 9.997141221918955 8.845814064125452 9.9994123696665 9.99954277572366 9.985320430392505 9.99992467406892 9.99949617316641 0.0010 9.999489669760766 9.999338756603619 9.999486155820966 10.0 10.0 10.0 9.992411050335651 9.994828799226045 9.999481251534027 4.704940068764558 10.0 9.999781780407126 9.994066264672357 9.998504041364326 9.995132632289904 9.996401061626448 9.999914887936704 9.999956038403235 10.0 10.0 9.995001299142626 9.999922168239193 
0.0010 0.0010 0.004186352419581225 0.0010 0.0010 0.0010 0.0010 3.2910138609119266 10.0 0.0010 10.0 10.0 10.0 10.0 10.0 10.0 10.0 10.0 10.0 10.0 10.0 10.0 10.0 10.0 10.0 0.0010 10.0 10.0 10.0 10.0 10.0 10.0 10.0 10.0 10.0 10.0 10.0 10.0 10.0 10.0 10.0 10.0 10.0 10.0 10.0 10.0 10.0 10.0 
0.0010 0.0010 0.0010 0.0010 0.0010 0.001024031272824476 0.0010 2.1379589570643125 10.0 0.0010 10.0 10.0 10.0 10.0 10.0 10.0 10.0 10.0 10.0 10.0 10.0 10.0 10.0 10.0 10.0 0.0010 10.0 10.0 10.0 10.0 10.0 10.0 10.0 10.0 10.0 0.0010 10.0 10.0 10.0 10.0 10.0 10.0 10.0 10.0 10.0 10.0 10.0 10.0 
2.918288078861239 0.0010 0.0010534519793274977 0.0010 0.001001074768862202 0.0010 0.0011265094449678054 5.986790935000224 10.0 0.0010 5.202025527966882 10.0 9.995230832561905 9.995635164460943 10.0 10.0 9.99553043362238 10.0 10.0 9.108478110356433 9.995560309955552 9.995648859913505 10.0 9.99897223056158 9.9957330137072 0.0010 9.99560173386396 9.994897164362753 10.0 9.96870175984393 9.995874568744709 10.0 10.0 10.0 9.995334941585327 8.989532478482428 10.0 10.0 10.0 9.994283403309558 10.0 9.994664997423603 9.991291850316316 10.0 10.0 10.0 9.980151909911003 9.999620335390652 
0.0010 0.0010 0.0010 0.0018327205132118148 0.0010 0.0010 0.0010 1.430954815812267 10.0 0.0010 6.0000830582224625 10.0 10.0 10.0 10.0 10.0 10.0 10.0 10.0 10.0 10.0 10.0 10.0 10.0 10.0 0.0010 10.0 10.0 10.0 10.0 10.0 10.0 10.0 10.0 10.0 10.0 10.0 10.0 10.0 10.0 10.0 10.0 10.0 10.0 10.0 10.0 10.0 10.0 
10.0 10.0 0.0010000065568402153 0.0010 0.0010 0.0010 0.0010 10.0 0.0010 0.0024828684392051515 0.0010 10.0 10.0 10.0 10.0 10.0 9.999483396623093 10.0 10.0 9.471398369959312 10.0 10.0 10.0 10.0 9.999539648554194 10.0 10.0 10.0 9.999522053035971 10.0 9.999999665298294 0.0010 10.0 10.0 10.0 0.0010 10.0 9.99999868041971 9.955634895234205 10.0 10.0 10.0 10.0 10.0 10.0 10.0 10.0 10.0 
10.0 2.5935066959226236 0.0010002695005214587 0.0010000720424361198 0.001431903457195575 0.0010003051458640278 0.001524307845010584 5.666682748456338 0.0010 0.0030004863435683536 0.0010 9.999915989369391 9.999988955088591 9.999992083380315 9.984243152028563 9.999994034367216 9.999979385403574 9.82545553397182 9.98206045326571 1.6285483294933458 9.999989078837665 9.999988612304229 9.99982809477738 9.998527751978196 9.999980930401438 10.0 9.999972057352567 9.999986172789033 9.99998933177303 9.999970905093383 9.983777921959618 0.0010 9.822847080314414 9.999809285818309 9.99998116492049 1.860458336005002 9.306966823385629 9.994346068913115 9.999699719970872 9.999981231419627 9.99986807336845 9.999987928991324 9.998574026581995 9.999891877072395 9.999677032749362 9.999884383278498 9.99996924510185 9.999995965329163 
0.0010 0.0010 0.0010 0.0010 0.0010 0.0010 0.0010 3.9653194154045135 10.0 0.0010 1.4526764827020668 10.0 10.0 9.99959092182796 9.999679089088108 9.999832781250463 9.999647104138791 10.0 9.999682041288917 10.0 10.0 10.0 9.996346342308499 10.0 9.999677157323575 0.0010 9.999725040546712 10.0 9.99967605135588 9.99975893500322 9.999647595011425 10.0 10.0 10.0 9.999672144353957 10.0 9.716940376788783 9.998157580061424 10.0 9.999646375260905 9.995335537549973 9.999659673015032 10.0 10.0 10.0 10.0 9.999650762215566 9.999809058348076 
10.0 2.704153496144244 0.0010 0.0010 0.0010 0.0010015281077207397 0.005058794075525421 5.719119932190047 0.0010 0.001035595617750702 0.0010 9.7622875364677 10.0 10.0 10.0 10.0 10.0 9.762248297851253 10.0 0.5987634847165632 10.0 10.0 9.669803096472334 9.960610670911056 10.0 10.0 10.0 10.0 10.0 9.953808052525346 10.0 0.0010 9.762287725065061 9.762682106380419 10.0 0.0010 9.65664412748081 10.0 9.762389947814913 10.0 9.762803172795682 10.0 9.987686548565238 10.0 9.665785322172658 9.762291034802015 9.762291034802015 10.0 
3.1239210785018923 0.004191994621435992 0.0010006853477297754 0.0010006243815829066 0.0010168340094523184 0.001010659926094202 0.001869166050822877 6.2946064663504595 9.996808005378565 0.0011196695860164257 0.2662080126523618 9.950280286737003 9.98397654060455 9.998717213107843 9.999411803908757 9.998723193688473 9.999384865043764 9.923767650640345 9.936730831817155 8.851096073328796 9.999449785526235 9.983141972678249 9.950280286737003 9.99871909421756 9.98572388861669 0.0041919946214361795 9.995017792726404 9.999227321888183 9.99088101713444 9.999205268034059 9.999949198217848 9.996808005378565 9.953017991893104 9.950208393458205 9.999301056992708 1.3146869497563687 9.990719702667906 9.998786563630594 9.950280286737003 9.999806931599565 9.950280286737003 9.993893305123157 9.998952435409201 9.998406189012881 9.950280286737003 9.950280286737003 9.950280286737003 9.998772385287868 
10.0 4.2024669177217815 0.0028706329019182867 0.0010067806249108482 0.001002047125604352 0.0010 0.00912112858824888 7.069124031656608 0.0010 0.0010000448571237102 1.2693931640449216 9.234980678511292 9.99794082319945 10.0 9.99871975589885 9.960651034495736 9.99816301240904 9.99882025844608 9.999735766778388 0.0010 9.998227214524068 10.0 9.377112799992833 9.998630293084302 9.998090140859574 7.036967823957953 9.997411570209902 9.996861685156146 9.998783755624162 9.927503136018164 9.998605155588308 0.0010 9.99952347076344 10.0 9.997783718728892 0.0010 9.962166465479402 9.99962790531134 9.944465164052307 10.0 9.99994341235732 10.0 9.999482989049923 9.978835982476875 9.314683157549082 9.28818777170998 10.0 9.999628605311171 
0.0010 0.0010 0.0010 0.0010 0.0010 0.0010 0.0010 1.951271028164695 10.0 0.0010 10.0 10.0 10.0 10.0 10.0 10.0 10.0 10.0 10.0 10.0 10.0 10.0 10.0 10.0 10.0 0.0010 10.0 10.0 10.0 10.0 10.0 10.0 10.0 10.0 10.0 10.0 10.0 10.0 10.0 10.0 10.0 10.0 10.0 10.0 10.0 10.0 10.0 10.0 
9.298069758548108 10.0 0.001000188178798544 0.0010 0.0010006836695008335 0.0010000017441568292 0.0010 10.0 0.0010 0.0010428075600211343 0.0010 10.0 9.995169225453921 10.0 9.995419789294772 10.0 9.995164302811002 9.999143208253702 9.999143208253702 10.0 9.995136225540033 9.995087634704864 10.0 9.999991598741088 9.995124650582408 10.0 9.99536512473261 9.99135661713198 9.995141843578143 10.0 10.0 0.0010 10.0 10.0 9.99517827949374 0.0010 8.952660234517829 9.99542478636251 10.0 9.994039726743782 10.0 9.9925587407152 10.0 10.0 10.0 10.0 9.99140740443757 10.0 
0.0010 0.0010 0.0010 0.0010 0.0010 0.0010 0.0010 1.9977264331212994 10.0 0.0010 10.0 10.0 10.0 10.0 10.0 10.0 10.0 10.0 10.0 9.215107998199704 10.0 10.0 10.0 10.0 10.0 0.0010 10.0 10.0 10.0 10.0 10.0 10.0 10.0 10.0 10.0 10.0 10.0 10.0 10.0 10.0 10.0 10.0 10.0 10.0 10.0 10.0 10.0 10.0 
3.8771132180907673 0.00832800245656412 0.0010000980120097416 0.0010000022137852769 0.0010012059830881326 0.0010001599189010339 0.0010000090234401327 5.109245945654537 9.534098882563903 0.0010005155337955163 3.6669170229026085 9.998082564650318 9.999621158689054 9.996989672643547 9.999740169863674 9.999808586597362 9.999765624147125 9.998636561885041 9.999260354763003 8.018334763417373 9.999768365560898 9.999642547945564 9.998727133760145 9.999999999982728 9.999766880614759 0.4650883689100369 9.999760598508441 9.999675621170145 9.999763290282495 9.999980728053453 9.999998440091687 9.978179048214038 9.999908508756164 9.998133515168377 9.999747688709075 0.20211738790646783 9.980474480822346 9.999789119480212 9.999915238650052 9.999484937800142 9.998125026079698 9.999113693900695 9.999808056732046 9.999922968085185 9.987592657541189 9.998808440388322 9.998513158806883 9.99979687217042 
0.0010 0.0010 0.0010 0.0010 0.0010 0.0010 0.0010 2.0407606177717015 10.0 0.0010 10.0 10.0 10.0 10.0 10.0 10.0 10.0 10.0 10.0 10.0 10.0 10.0 10.0 10.0 10.0 0.0010 10.0 10.0 10.0 10.0 10.0 10.0 10.0 10.0 10.0 10.0 10.0 10.0 10.0 10.0 10.0 10.0 10.0 10.0 10.0 10.0 10.0 10.0 
0.0010 0.0010 0.0010 0.0010 0.0010 0.0010 0.0010 1.3682195384277733 10.0 0.0010 8.701595234984069 10.0 10.0 10.0 10.0 10.0 10.0 10.0 10.0 9.274556094631214 10.0 10.0 10.0 10.0 10.0 0.0010 10.0 10.0 10.0 10.0 10.0 10.0 10.0 10.0 10.0 10.0 10.0 10.0 10.0 10.0 10.0 10.0 10.0 10.0 10.0 10.0 10.0 10.0 
0.0010 0.0010 0.0010 0.0010001175938290675 0.0010 0.0010003800940348519 0.0010052135223518688 3.5959180242657527 10.0 0.0010213853897841157 1.3104999250321931 10.0 10.0 10.0 10.0 10.0 10.0 10.0 9.999512070735804 9.735553891130401 10.0 10.0 10.0 10.0 10.0 0.0010 10.0 10.0 10.0 10.0 10.0 10.0 10.0 10.0 10.0 10.0 10.0 10.0 10.0 10.0 10.0 10.0 10.0 10.0 10.0 10.0 10.0 10.0 
0.0010 0.0010 0.0010 0.0010 0.0010 0.0010 0.0010 4.031990662355244 10.0 0.0014078536161288558 7.208607514973818 10.0 10.0 10.0 10.0 10.0 10.0 10.0 10.0 9.14039703638744 10.0 10.0 10.0 10.0 10.0 0.0010 10.0 10.0 10.0 10.0 10.0 10.0 10.0 10.0 10.0 10.0 10.0 10.0 10.0 10.0 10.0 10.0 10.0 10.0 10.0 10.0 10.0 10.0 
0.0010 0.0010 0.0010 0.0010 0.0010 0.0010 0.0010 3.4515790109601108 10.0 0.0010 10.0 10.0 9.999018195088382 9.999479942852405 9.999987957994785 9.999432440248496 9.998754760758553 10.0 10.0 10.0 9.99892262864645 10.0 10.0 10.0 9.999570784703304 0.0010 10.0 10.0 9.998733309227118 10.0 10.0 10.0 10.0 10.0 9.99909799322641 10.0 10.0 10.0 10.0 10.0 10.0 10.0 10.0 10.0 10.0 10.0 10.0 9.999591591621822 
1.414103270513337 0.0010 0.0010 0.0010 0.0010 0.0010 0.0010 5.993624104583684 10.0 0.0010 4.598245545505739 10.0 10.0 10.0 10.0 10.0 10.0 10.0 10.0 9.714671016881251 10.0 10.0 10.0 10.0 10.0 0.0010 10.0 10.0 10.0 10.0 10.0 10.0 10.0 10.0 10.0 0.0010 10.0 10.0 10.0 10.0 10.0 10.0 10.0 10.0 10.0 10.0 10.0 10.0 
10.0 3.2616447162379645 0.0010 0.0010 0.0010 0.0010086709812484613 0.007650784047722645 6.063204657078738 0.0010 0.0010 0.0010 9.588799813649683 9.995087855602641 10.0 9.999045689833519 9.991205978253557 9.995213325518643 9.805779931425029 9.997521880695805 0.16946333485032428 9.99505006740399 9.999731353387306 9.99463289821655 10.0 10.0 10.0 9.999716661300344 10.0 9.995718246736898 9.92040591240076 10.0 0.0010 9.990691012090716 9.844515168990327 9.994961996001129 1.0721084832157426 9.940637066430476 10.0 9.863702335817901 10.0 9.79055449049255 9.999693489276961 9.971537399376631 10.0 9.971068313276485 9.98966899318972 9.58004274570552 9.99191057342231 
2.7917035248077444 0.0010 0.001247311924715807 0.0018101832980672613 0.0010 0.0010 0.0010 5.289659865622551 10.0 0.0010023992642618042 1.5641473921198077 9.997295831744188 9.998380667156834 9.999946460323917 9.942662704629068 9.999859320885692 9.997732818359076 10.0 10.0 1.9735986110451655 9.997803884793969 9.998006511599636 10.0 9.947276471530813 9.997476626395832 0.0010 9.997458639742392 9.998053058835957 9.998477294293165 9.99891753447041 9.998271700946724 10.0 9.996042947486284 9.997927139650539 9.997994645829944 0.0010 10.0 9.998379195776698 9.997231021901726 9.989009883526743 9.997691166442909 9.998195389652448 9.999448638341534 9.986016521969606 10.0 9.996769037555937 9.99684709101723 9.999478738950007 
1.9138180209376086 0.0010 0.0010 0.0010086548819166668 0.0010 0.0010 0.0011007191102434767 6.1851573887217235 10.0 0.0010 5.000500000000001 10.0 10.0 10.0 10.0 9.999960938519617 10.0 10.0 10.0 8.659631047979218 10.0 10.0 10.0 9.99924280397552 10.0 0.0010 10.0 10.0 10.0 10.0 9.996960952728223 10.0 10.0 10.0 10.0 0.6375829817950482 9.643580632446872 9.998889209629281 10.0 10.0 10.0 10.0 9.99999858864518 10.0 10.0 9.997160490529803 10.0 10.0 
4.112555095671089 0.0010 0.0010 0.0010 0.0010 0.0010 0.0010 6.093714685887841 10.0 0.0010 10.0 10.0 10.0 10.0 10.0 10.0 10.0 10.0 10.0 9.19097040980608 10.0 10.0 10.0 10.0 10.0 0.006834946214198168 10.0 10.0 10.0 10.0 10.0 9.994479731258227 10.0 10.0 10.0 6.316761070978858 10.0 10.0 10.0 10.0 10.0 10.0 10.0 10.0 10.0 10.0 10.0 10.0 
3.6403452593812826 0.0010 0.0010 0.0017207523968103453 0.001052385898407132 0.0010 0.0015692043858726342 5.850844571387457 10.0 0.0010 9.199733821211339 10.0 10.0 10.0 10.0 10.0 10.0 10.0 10.0 10.0 10.0 10.0 10.0 10.0 10.0 0.0010 10.0 10.0 10.0 10.0 10.0 10.0 10.0 10.0 10.0 9.921842719739715 10.0 10.0 10.0 10.0 10.0 10.0 10.0 10.0 10.0 10.0 10.0 10.0 
2.04061744798676 10.0 0.002255788763113403 0.0011951038397299552 0.0010 0.0010 0.0010 6.581174752758634 0.0010 0.0010234937948090204 5.504791200138137 9.957019340143269 9.89267054241207 9.980421223923807 9.966124079990234 9.990861544763009 9.966913282238469 9.96702774642901 9.989178902139813 0.0010 9.963279695871648 9.9672736054278 9.95311234562305 10.0 9.966076603945464 10.0 9.973548582869645 9.965496156879722 9.96973990700194 9.991171271284184 9.868370556532598 0.0010 9.952869292348144 9.941098465074042 9.96502668494335 5.490220576470426 0.4580497881526657 9.984986453128961 9.93960118208718 9.963970504225907 9.964845191843578 9.967766255439441 9.99773222775815 9.882525964968687 8.587302941607188 9.03452196101837 9.960950904998425 9.998423283834642 
5.6855547501839965 0.0010 0.0010177425242512057 0.0010067145212513025 0.0010022665632023967 0.0010369057563952902 0.0010 7.151028075987577 10.0 0.0010004580775762396 8.973564948954191 9.990162104044783 9.999146784851188 9.999642439032934 9.99900864643795 9.999662139624483 9.997592200647851 9.978261317438344 9.991677530355426 10.0 9.999159732304246 9.999182266372726 9.981168900729852 9.830423112896753 9.998146723038872 0.0010 9.997038885662075 9.99877572491061 9.999204084449834 9.996660462970333 9.997210380799542 10.0 9.988105017225259 9.982781458763752 9.998240718576847 0.6092443960277172 10.0 9.99804049866544 9.986095931161584 9.998219633914669 9.9860854767945 9.999025843670527 9.998663484045254 9.996518504440473 9.986973571135852 9.987018566794191 9.997009453134371 9.999876498987238 
0.12870608707021794 0.0010 0.0010 0.0010 0.0010 0.0010 0.0010005214326495066 0.0010 10.0 0.0010 0.0010 10.0 10.0 10.0 10.0 10.0 10.0 10.0 10.0 5.637830177931792 10.0 10.0 10.0 9.91136231677047 10.0 0.0010 10.0 10.0 10.0 10.0 10.0 10.0 10.0 10.0 10.0 2.228565717390457 10.0 10.0 10.0 10.0 10.0 10.0 10.0 10.0 10.0 10.0 10.0 10.0 
10.0 3.9769841381472295 0.0010 0.0010 0.0010 0.0010 0.0010 7.155150945526152 0.0010 0.0010 0.0010 9.020383408917606 10.0 10.0 10.0 10.0 10.0 10.0 10.0 0.0010 10.0 10.0 10.0 10.0 10.0 10.0 10.0 10.0 10.0 9.982745861743162 9.973620306164147 0.0010 10.0 10.0 10.0 0.25975172034000993 10.0 10.0 10.0 10.0 10.0 10.0 10.0 9.99998906716662 10.0 10.0 9.228921670696318 10.0 
0.0010 0.0010 0.0010 0.0010 0.0010 0.0010 0.0010 1.4947210329142633 10.0 0.0010 8.976542328373595 10.0 9.999689917721907 10.0 9.954410082875214 10.0 9.99968823092202 10.0 10.0 10.0 9.999689102753514 10.0 10.0 10.0 10.0 0.0010 10.0 9.997047720390656 10.0 10.0 10.0 10.0 10.0 10.0 9.999687910600336 0.0010 10.0 9.999761710025846 10.0 10.0 10.0 10.0 10.0 10.0 10.0 10.0 10.0 10.0 
0.0010 0.0010 0.0010 0.0010 0.0010 0.0010000117051971113 0.0010007046224325476 1.7777492846715885 10.0 0.0010001272338679625 5.425285860963556 9.998552455885488 9.998700548287001 10.0 10.0 9.999987245686581 10.0 9.999810672557455 9.999652276546412 9.913776112895462 10.0 10.0 9.999824980906112 10.0 10.0 0.0010 10.0 10.0 10.0 10.0 10.0 10.0 9.999807948135889 10.0 10.0 5.0429150902738344 9.994691875103292 10.0 9.999989454282092 10.0 9.999901504761759 10.0 10.0 9.999120513433041 10.0 9.9999778874555 10.0 10.0 
0.18296663491565154 0.0010 0.0010 0.0010 0.0010 0.0010 0.0010 6.818304149252343 10.0 0.0010 5.796924199218625 10.0 10.0 10.0 10.0 10.0 10.0 10.0 10.0 9.794973592552626 10.0 10.0 10.0 10.0 10.0 0.0010 10.0 10.0 10.0 10.0 10.0 10.0 10.0 10.0 10.0 0.0010 10.0 10.0 10.0 10.0 10.0 10.0 10.0 10.0 10.0 10.0 10.0 10.0 
10.0 8.915729855067433 0.0010037735273103014 0.0010000947041557424 0.0010122212408239834 0.0010082959439745788 0.001008898507030631 9.8972677760677 0.0010 0.0011333516524900786 0.3190023288632141 9.996574524105236 9.999999832731746 9.999999866414102 9.999870758239092 9.999999886278166 9.999999810802358 9.991387176191672 9.999034357343497 0.18206264302913422 9.999999828150306 9.999999880946508 9.997528528206077 9.999662554621915 9.999997173226237 10.0 9.999999732826652 9.99999968843123 9.999999889630852 9.999998930891913 9.999999874729953 0.0010 9.998756323779027 9.999929638018521 9.999999765376936 0.0010 9.99397628858102 9.999870287390673 9.994268622632676 9.999995184401806 9.995907178690638 9.999997561262303 9.9999779973041 9.999914828267379 9.99123383942275 9.994806037349061 9.999928828428898 9.999933353306336 
0.42261383490436244 0.0010 0.0010 0.0010 0.0010 0.0010 0.0010 0.0010 10.0 0.0010 7.686477755178524 10.0 10.0 10.0 10.0 10.0 10.0 10.0 10.0 7.48120843105828 10.0 10.0 10.0 10.0 10.0 0.0010 10.0 10.0 10.0 10.0 10.0 10.0 10.0 9.954336683312583 10.0 3.185004331428648 10.0 10.0 10.0 9.992858266851318 10.0 9.967151802970701 10.0 10.0 10.0 10.0 9.945839941671425 10.0 
0.0010 0.0010 0.003320306816341388 0.0010881580262840256 0.0010 0.0010 0.0010 6.965850725954824 10.0 0.0010 0.8869835717954595 10.0 10.0 10.0 10.0 10.0 10.0 10.0 10.0 10.0 10.0 10.0 10.0 10.0 10.0 0.0010 10.0 10.0 10.0 10.0 10.0 10.0 10.0 10.0 10.0 0.5177343584713487 8.82589787702864 10.0 10.0 10.0 10.0 10.0 10.0 10.0 10.0 10.0 10.0 10.0 
2.054979683082559 0.0010 0.0010 0.0010 0.0010 0.0010 0.0010 6.078353073155255 10.0 0.0010 5.152223549031403 10.0 10.0 10.0 10.0 10.0 10.0 10.0 10.0 9.943226267844485 10.0 10.0 10.0 10.0 10.0 0.0010 10.0 10.0 10.0 10.0 10.0 10.0 10.0 10.0 10.0 0.6900711388593841 10.0 10.0 10.0 10.0 10.0 10.0 10.0 10.0 10.0 10.0 10.0 10.0 
0.0010 0.0010166606854231023 0.0010000000605435864 0.0010000003318312006 0.00100000001081285 0.0010129710157381615 0.0010000052822532058 1.7299955880648255 9.999508897722437 0.001338683048849299 9.96214850367297 9.999999237607257 9.999999999999059 9.999999999998613 9.999999999999066 9.999999999998611 9.999999999996382 9.999998993073897 9.999998993080592 9.996214850367297 9.999999999998902 9.9999999999924 9.99999899307318 9.999999999999737 9.999999999998874 0.0010166606854231023 9.999999999998813 9.999999999999028 9.999999999998865 9.999999999999696 9.999999680429811 9.999983339314577 9.99999910343377 9.999998993073369 9.999999999999076 8.400380460469599 9.999983339314577 9.999999999999966 9.999998992988923 9.999999999999016 9.999998993075266 9.999999999998646 9.999999999999904 9.999999236553494 9.999999219311853 9.999998993051006 9.999999999993282 9.999999999998629 
4.272792174164028 0.0010 0.0012472002499200434 0.0013501690871372792 0.0010250404323042133 0.0010083358446633245 0.0010 6.860851347470697 10.0 0.0010692836020198234 4.899583033812071 9.961873269514518 10.0 9.997529796201032 10.0 10.0 10.0 10.0 10.0 7.953600876142362 10.0 10.0 10.0 10.0 10.0 0.0010 10.0 10.0 10.0 9.997094481010471 9.995746218868739 10.0 10.0 9.989432736030501 10.0 8.975889699798289 9.134739464788947 9.981759730355805 10.0 10.0 10.0 10.0 10.0 9.995143636391264 10.0 10.0 10.0 9.998298645768225 
7.63593413497405 0.0029535687255572846 0.0010059211581230345 0.0010 0.0010063742625609129 0.001000011671331137 0.0010 8.894230119162088 9.947667381037634 0.0010006627965136216 6.953130182377143 9.99293831498335 10.0 9.999863071728932 9.999987489653893 9.999992415398072 10.0 9.989180008575067 9.996251310031365 10.0 10.0 10.0 9.986672892412683 9.999979635902296 10.0 0.015147683788315856 9.999854328756031 10.0 10.0 9.999977861938444 10.0 9.98239555310581 9.989939752878582 9.99351486308774 10.0 0.0010 9.987889830495082 9.999834338328991 9.991709798983749 9.99876602137038 9.99277549809651 9.99614585308394 9.999979273291052 10.0 9.996033983525479 9.989395678202932 9.993329511382996 9.999985935925693 
5.0005 7.645962821727663 0.0010 0.0010 0.0013399917380333979 0.001027303275448186 0.0010 7.902771393202586 0.0010 0.0010 0.43232603692081584 10.0 10.0 10.0 10.0 10.0 10.0 10.0 10.0 0.4317483244273999 10.0 10.0 10.0 10.0 10.0 10.0 10.0 10.0 10.0 10.0 10.0 0.0010 10.0 10.0 10.0 5.000500000000001 10.0 10.0 10.0 10.0 10.0 10.0 10.0 10.0 10.0 10.0 10.0 10.0 
1.287277101738117 0.0010 0.0010 0.0010 0.0010 0.0010 0.0010 5.3293560750127 10.0 0.0010 5.228214346993466 10.0 10.0 10.0 10.0 10.0 10.0 10.0 10.0 5.66022692791036 10.0 10.0 10.0 10.0 10.0 0.0010 10.0 10.0 10.0 10.0 10.0 10.0 10.0 10.0 10.0 3.9335213514497864 10.0 10.0 10.0 10.0 10.0 10.0 10.0 10.0 10.0 10.0 10.0 10.0 
3.309911913570522 0.0010 0.0010 0.0010 0.0010 0.0010 0.0010 5.059137041053461 10.0 0.0010 7.621178336606795 10.0 10.0 10.0 10.0 10.0 10.0 10.0 10.0 9.480057866126607 10.0 10.0 10.0 10.0 10.0 0.0010 10.0 10.0 10.0 10.0 10.0 10.0 9.999687896989757 10.0 10.0 10.0 10.0 10.0 10.0 10.0 10.0 10.0 10.0 10.0 10.0 10.0 10.0 10.0 
0.0010 0.0010 0.0010 0.0010 0.0010 0.0010 0.0010 5.552619602550555 10.0 0.0010 4.580849586544269 10.0 10.0 10.0 10.0 9.984489214879158 10.0 10.0 10.0 9.784204908235592 10.0 10.0 10.0 10.0 10.0 0.0010 10.0 10.0 10.0 9.955154030185822 10.0 10.0 10.0 10.0 10.0 0.0010 10.0 10.0 10.0 10.0 10.0 10.0 10.0 9.983000350431626 10.0 10.0 10.0 10.0 
0.0010 0.0010 0.0010 0.0010 0.0010 0.0010 0.0010 2.052936400053282 10.0 0.0010 10.0 10.0 10.0 10.0 10.0 10.0 10.0 10.0 10.0 10.0 10.0 10.0 10.0 10.0 10.0 0.0010 10.0 10.0 10.0 10.0 10.0 10.0 10.0 10.0 10.0 10.0 10.0 10.0 10.0 10.0 10.0 10.0 10.0 10.0 10.0 10.0 10.0 10.0 
4.2495618313925885 0.0010 0.0010 0.0010 0.0010 0.0010000819774407816 0.0010 6.3066158845405 9.977664456410237 0.0010007168993111564 10.0 10.0 10.0 10.0 10.0 10.0 10.0 10.0 10.0 9.049190466448715 10.0 10.0 10.0 10.0 10.0 0.03053289314795779 10.0 10.0 10.0 10.0 10.0 9.970775992088624 10.0 10.0 10.0 6.3075421089935615 10.0 10.0 10.0 10.0 10.0 10.0 10.0 9.999953572448902 10.0 10.0 10.0 10.0 
0.0010 0.0010 0.0016351776175286571 0.0010 0.0010058334390563727 0.001024357395189249 0.0010 6.906937949508244 10.0 0.0010086373387928006 0.8542094962826843 10.0 10.0 10.0 10.0 10.0 10.0 10.0 10.0 0.005556178413166357 10.0 10.0 10.0 9.924507631250584 10.0 0.0010 10.0 10.0 10.0 10.0 10.0 10.0 10.0 10.0 10.0 9.718007058198172 10.0 10.0 10.0 10.0 10.0 10.0 10.0 9.996376581475166 10.0 10.0 10.0 10.0 
0.0010 0.0010 0.0010 0.0010 0.0010 0.0010 0.0010 2.4268873485806735 10.0 0.0010 9.083674140305892 10.0 10.0 10.0 10.0 10.0 10.0 10.0 10.0 10.0 10.0 10.0 10.0 10.0 10.0 0.0010 10.0 10.0 10.0 10.0 10.0 9.798164942596616 10.0 10.0 10.0 10.0 10.0 9.999999855354988 10.0 10.0 10.0 10.0 10.0 10.0 10.0 10.0 10.0 10.0 
1.2297599959906402 0.0010 0.0010004496343527871 0.0010005156950461066 0.001000207043747087 0.0010000045991724244 0.0010 5.398740035314959 10.0 0.0010329730635381196 8.55487462891669 9.999987449073256 10.0 10.0 10.0 10.0 10.0 9.999986245747056 9.999984283166725 9.767415044372505 10.0 10.0 10.0 10.0 10.0 0.0010 10.0 10.0 10.0 9.999993204551215 10.0 10.0 9.999987731642264 9.999987816743296 10.0 4.686950740447437 10.0 10.0 9.999984201287157 10.0 9.999987763333314 10.0 10.0 9.999382864378566 10.0 10.0 10.0 10.0 
0.0010 0.0010 0.0010040243450781887 0.001000154799996247 0.0014337533706638025 0.0010007169500775319 0.001000708489655874 2.122334369075494 10.0 0.0010156139988919083 10.0 10.0 10.0 9.999964350733272 9.9998389538134 9.99993082936616 9.998211936026898 9.995743153123803 9.997124657230604 10.0 9.995905239815583 9.994978094022686 9.971860491715924 9.999979437235579 9.995170633100473 0.0010 10.0 9.991315383348699 10.0 9.994810056360157 10.0 10.0 10.0 10.0 10.0 8.472306119670984 10.0 9.9999984336221 10.0 10.0 9.999996374984983 9.997971605780013 9.99997382834349 9.998616217074742 9.893589292463675 10.0 9.952391370281676 9.999999365145953 
6.483617700521491 10.0 0.001411119868296816 0.0011392550415228885 0.0010000568723029272 0.0010 0.0010 10.0 0.0010 0.0010075173233823622 0.0010 10.0 10.0 10.0 10.0 10.0 10.0 10.0 10.0 5.856364666578722 10.0 10.0 10.0 10.0 10.0 10.0 10.0 10.0 10.0 10.0 10.0 0.0010 10.0 10.0 10.0 5.500616855968911 6.01965112635067 10.0 10.0 10.0 10.0 10.0 10.0 10.0 10.0 10.0 10.0 10.0 
10.0 1.7825781687435462 0.0010 0.0010 0.0010000058276457922 0.002504739538280803 0.009659319025015751 4.922512005525968 0.0010 0.0010 0.21393990440889232 8.146671064391837 10.0 10.0 9.999968245282751 9.999969798801358 10.0 10.0 9.999777777019393 0.3272552362117903 9.99999424133693 10.0 9.999632340401785 10.0 9.999995643159322 10.0 9.999995242188332 9.99999573180724 9.999984428223483 10.0 10.0 0.0010 7.080723664367342 8.835995658790988 9.999995680062721 0.024518582948472402 7.940771349934455 9.997455835064876 9.034387234615693 9.999994417166882 9.999627754681145 9.999995524992624 9.999998295206243 9.95623078549825 7.4878895960671965 7.110450415357794 9.999996350967647 9.999998535791581 
0.2325028434453036 0.0010 0.0010 0.0010 0.0010200124973369627 0.001010378434651488 0.0010 0.0010 10.0 0.0010676577889526882 6.114894437921041 10.0 10.0 10.0 10.0 10.0 10.0 10.0 10.0 0.7572102707969176 10.0 10.0 10.0 10.0 10.0 0.0010 10.0 10.0 10.0 10.0 10.0 10.0 10.0 10.0 10.0 4.902177680804593 10.0 10.0 10.0 10.0 10.0 10.0 10.0 10.0 10.0 10.0 10.0 10.0 
10.0 3.1226362057882464 0.0010 0.0010 0.0010 0.0010 0.0010 6.2626986438176075 0.0010 0.0010 0.0010 9.753584796234374 10.0 10.0 10.0 10.0 10.0 10.0 10.0 1.3695753056303577 10.0 10.0 9.971602405746655 10.0 10.0 10.0 10.0 10.0 10.0 9.978868258611325 10.0 0.0010 10.0 10.0 10.0 0.0010 10.0 10.0 10.0 10.0 10.0 10.0 10.0 10.0 10.0 10.0 9.4383167156344 10.0 
3.5664592094103567 8.897468339910713 0.0010 0.0010 0.001003875851155241 0.0010000122904429774 0.0010064221114676997 7.1217821691520085 0.0010 0.0010 0.0010 10.0 9.983281707439499 9.999927149739753 9.982781864945508 9.99999999611741 9.983230046372988 9.99972575163741 10.0 1.8753614009739565 9.983112009162944 9.983221199486719 10.0 9.99950319636333 9.983133248630006 10.0 9.98307692818247 9.981345060302065 9.983152771400093 10.0 9.983040915717176 0.0010 9.990154073020825 9.999791370455569 9.983253114409925 0.3192565511120593 9.944701086247575 9.999996226302171 9.999429596637379 9.98169173197899 9.97628394206717 9.97626309028003 10.0 10.0 10.0 9.999493220242705 10.0 9.999916384082548 
2.721609954261121 0.0010 0.0010 0.0010 0.0010210131939748218 0.001001852583164591 0.0027729308067091763 5.935957161145034 10.0 0.0010 6.949079489405215 10.0 10.0 10.0 10.0 9.952122657857908 10.0 10.0 10.0 10.0 10.0 10.0 10.0 10.0 10.0 0.0010 10.0 10.0 10.0 9.972931958412259 10.0 10.0 10.0 10.0 10.0 8.454525387299608 10.0 10.0 10.0 10.0 10.0 10.0 10.0 9.99537320822737 10.0 10.0 10.0 9.943194406861926 
5.075636226773975 0.0010 0.0010145387695842346 0.0010001455008773461 0.0010000259738622906 0.001000423440515739 0.00101316173821409 6.129355246369677 9.977320272406276 0.00100007876450065 0.23043096574781297 9.998013662979686 9.999819865142763 9.998836626482946 9.999633518946816 9.998875382816129 9.9998282501585 9.999377129307831 9.999153866935535 8.639867929668087 9.99983763990526 9.999705296078773 9.99914650483106 9.999806492271954 9.999816664791219 0.016340051254091603 9.99980171606884 9.999731287181447 9.999832724643019 9.999695744436693 9.999829418887547 9.977320272406276 9.999490645318575 10.0 9.999836477599086 0.23908724104862245 9.99961840137765 9.999864719468192 9.99914778107534 9.999723237288395 9.99909847099319 9.999784345365443 9.999952244774061 9.999798637223837 9.999543731160573 10.0 9.99987366879302 9.999044440981463 
0.0010 0.0010 0.0010 0.0010 0.0010 0.0010 0.0010 1.8109052729288533 10.0 0.0010 0.0010 10.0 10.0 10.0 10.0 10.0 10.0 10.0 10.0 5.959680213882204 10.0 10.0 10.0 10.0 10.0 0.0010 10.0 10.0 10.0 10.0 10.0 10.0 10.0 10.0 10.0 6.672872361869958 10.0 10.0 10.0 10.0 10.0 10.0 10.0 10.0 10.0 10.0 10.0 10.0 
2.0108420190949685 0.0010 0.0010 0.0010 0.0010 0.0010 0.0010 5.0005 10.0 0.0010 5.000500000000001 10.0 9.997913206918925 10.0 10.0 9.999976724296232 10.0 9.999582057135363 10.0 5.000500000000001 10.0 10.0 10.0 10.0 10.0 0.0010 10.0 10.0 10.0 10.0 10.0 10.0 10.0 10.0 10.0 5.000500000000001 9.988409988563287 10.0 10.0 10.0 10.0 10.0 10.0 10.0 10.0 10.0 10.0 10.0 
0.46174728597418335 0.0010 0.0011097310402648337 0.0010 0.0010 0.0010 0.0010 6.280514141815551 10.0 0.0010005992837694045 0.07665449508089539 10.0 9.996459100564506 9.998072654577205 9.9941825859792 9.99807413706843 9.951446912870066 10.0 9.989434595181496 10.0 9.99766902893425 9.873454799764817 9.982935685928238 9.998903653880012 9.99857710009725 0.6514653746741382 9.997229033129875 9.998106257785066 9.99908433836996 9.998947449192835 9.999584486186524 10.0 10.0 9.979256005663572 9.999200920927239 0.0010 10.0 9.999741968388303 9.991624619507384 10.0 9.991260161007697 9.999074513464041 9.999293162494505 10.0 10.0 10.0 9.989816282825688 9.998111853165735 
0.0010 0.0010 0.0010048627364449688 0.0010 0.0010 0.0010 0.0025368606405482153 5.878749706370266 10.0 0.001286510911494196 4.50055 10.0 10.0 9.999667158468197 9.999095760543275 9.999784224967629 9.999367899037818 9.610333217749524 10.0 6.948487950205562 9.999102950256786 10.0 10.0 10.0 9.99939838565038 0.0010 10.0 10.0 10.0 10.0 9.999097034117277 10.0 10.0 10.0 10.0 0.31891357183463587 10.0 9.999402667518964 10.0 10.0 9.941650953091813 10.0 9.999919674734327 9.999995843813386 10.0 10.0 10.0 9.999745272644697 
5.049906188730189 0.0010 0.0010 0.0010000666760448878 0.0010000012285732187 0.0010 0.0010 7.207496204792865 10.0 0.002936627186373439 8.58891085019777 9.990585046814175 10.0 10.0 10.0 10.0 10.0 10.0 10.0 9.54473542641605 10.0 10.0 10.0 10.0 10.0 0.0010 10.0 10.0 10.0 9.998248079678456 10.0 10.0 10.0 10.0 10.0 7.724542524329351 9.992891538590342 10.0 10.0 10.0 10.0 10.0 9.995755658273495 9.998881472259198 10.0 10.0 10.0 10.0 
6.8546375638480335 0.0010 0.0010 0.0010 0.0010 0.0010 0.0010 8.840542765568708 10.0 0.0010 8.579397487231814 10.0 10.0 10.0 10.0 10.0 10.0 10.0 10.0 10.0 10.0 10.0 10.0 10.0 10.0 0.0010 10.0 10.0 10.0 10.0 10.0 10.0 10.0 10.0 10.0 7.294914164342897 10.0 10.0 10.0 10.0 10.0 10.0 10.0 10.0 10.0 10.0 10.0 10.0 
0.16306327447379235 0.001000001519652112 0.0010000000411768421 0.0010000000504837548 0.0010025299478718258 0.0010000000276662122 0.001000000178114524 0.001051515630940072 9.96521732874644 0.0010002524088247797 8.962412715331702 9.984974542840044 9.999205517040041 9.99998119264043 9.999999999910575 9.999999998815152 9.99909904573932 9.999999999998577 9.999999999989504 2.4974847343374753 9.998977993723514 9.998878292683512 9.989526928655115 9.99999399975874 9.99899053323588 0.006910593569099406 9.99986724151203 9.998900784476612 9.999098477567143 9.999999989109641 9.999053733875073 9.96521729763003 9.982132432578142 9.986652771757093 9.999170235210102 7.673266558517824 9.981387271015063 9.9999999992545 9.994123461642749 9.994770346092295 9.999999999988297 9.98873054508027 9.99999998292598 9.999979206642143 9.981387555464048 9.98030489634896 9.984681817304358 9.999999595093918 
10.0 2.636244811127198 0.0010 0.0010 0.0010064491068850331 0.0010837484805313075 0.009339732082531402 5.000500000000001 0.0010 0.0011128287140434769 0.0010 9.995191791702805 9.998621507972128 10.0 9.989367462345527 9.992054639704506 9.999166387672794 9.4261259465571 9.664980040593537 0.0010 9.998983815308554 9.999071691100436 9.56745893689716 9.997878685353466 9.999096547626754 10.0 9.998638661181234 9.99619381675693 9.996012449265168 9.999351663508687 9.999652621847945 0.0010 8.11742245388967 8.110405063680076 9.998409100763224 0.50095 8.11742245388967 9.996375820150025 8.108696783601413 9.7585204448177 9.016228721183374 9.996310050189212 9.999167553328428 10.0 8.11742245388967 8.11742245388967 9.995016996085962 9.999999586391231 
0.0010 0.0010 0.0010 0.0010 0.0010 0.0010 0.0010 4.794077506229646 10.0 0.0010 0.0010 10.0 10.0 10.0 10.0 10.0 10.0 10.0 10.0 10.0 10.0 10.0 10.0 10.0 10.0 0.0010 10.0 10.0 10.0 10.0 10.0 10.0 10.0 10.0 10.0 10.0 10.0 10.0 10.0 10.0 10.0 10.0 10.0 10.0 10.0 10.0 10.0 10.0 
3.5276640615462433 0.0010 0.0010 0.0010 0.0010 0.0010 0.0010 6.161430696242864 10.0 0.0015590223591654042 7.096952390773325 10.0 10.0 10.0 10.0 10.0 10.0 10.0 10.0 9.481802522102065 10.0 10.0 10.0 10.0 10.0 0.0010 10.0 10.0 10.0 10.0 10.0 10.0 10.0 10.0 10.0 10.0 10.0 10.0 10.0 10.0 10.0 10.0 10.0 10.0 10.0 10.0 10.0 10.0 
0.0010 0.0010 0.0010 0.0010 0.0010 0.0010095544428435578 0.0010 2.8599386623419933 10.0 0.0010 1.8059635373481593 10.0 10.0 10.0 10.0 10.0 10.0 10.0 10.0 9.20793023924058 10.0 10.0 10.0 10.0 10.0 0.0010 10.0 10.0 10.0 10.0 10.0 10.0 10.0 10.0 10.0 10.0 10.0 10.0 10.0 10.0 10.0 10.0 10.0 9.9985947215116 10.0 10.0 10.0 10.0 
0.0010 0.0010 0.0010 0.0010 0.0010 0.0010 0.0010 2.6195893395391403 9.704832815296681 0.0010 10.0 10.0 10.0 10.0 10.0 10.0 10.0 10.0 10.0 10.0 10.0 10.0 10.0 10.0 10.0 0.0010 10.0 10.0 10.0 10.0 10.0 9.704832815296681 10.0 10.0 10.0 7.388959482420724 10.0 10.0 10.0 10.0 10.0 10.0 10.0 10.0 10.0 10.0 10.0 10.0 
2.157101181477056 0.0010 0.0010 0.0010 0.0010 0.0010 0.0014241238266553581 5.353168705338394 10.0 0.0010 5.7379885851812364 10.0 10.0 10.0 10.0 10.0 10.0 10.0 10.0 3.485722294717303 10.0 10.0 10.0 10.0 10.0 1.4462512522525177 10.0 10.0 10.0 10.0 10.0 10.0 10.0 10.0 10.0 6.578762007977986 10.0 10.0 10.0 10.0 10.0 10.0 10.0 10.0 9.74765665249951 10.0 10.0 10.0 
2.3234146780602267 0.002165854529166433 0.009250929729765558 0.001000000001932362 0.0010000017592121688 0.0010000010335937913 0.00100562643781726 4.940545262551173 9.999992418580337 0.0010000011565766845 5.0005 9.999999497213626 9.999999998233934 9.999999997727862 9.999999872403434 9.999999900527536 9.999999698764178 9.999890725227147 9.999996595765136 9.062536638582092 9.999999458054372 9.999999522788006 9.999606026663631 9.999999911678092 9.999999596000864 0.0010075814196622364 9.999999411705868 9.999662332989532 9.999998866737032 9.999994993286386 9.999999999953436 9.999992418580337 9.999890717441879 9.999988397544904 9.998126049346693 2.5640179135174694 9.999992418580337 9.999897055779048 9.999890859957713 9.999666224759013 9.991847873959735 9.999996417444537 9.999999903972427 9.99999731665626 9.999852613608263 9.999771226909216 9.999975208740173 9.999999927741948 
3.676102502220938 0.0010 0.0010 0.0010911256512479565 0.0010 0.0010 0.0010 5.916983309585922 10.0 0.0010 1.3352644091667085 10.0 10.0 10.0 10.0 10.0 10.0 10.0 10.0 7.48622366129546 10.0 10.0 10.0 10.0 10.0 0.50095 10.0 10.0 10.0 10.0 10.0 10.0 10.0 10.0 10.0 10.0 10.0 10.0 9.999479994180172 10.0 10.0 10.0 10.0 10.0 10.0 10.0 10.0 10.0 
1.4785277850802157 0.0010 0.006275766447828547 0.0010 0.0010 0.0010 0.0010 5.155330043740708 10.0 0.0010 0.0010 10.0 10.0 10.0 10.0 10.0 10.0 10.0 10.0 10.0 10.0 10.0 10.0 10.0 10.0 0.0010 10.0 10.0 10.0 10.0 10.0 10.0 10.0 10.0 10.0 0.0010 10.0 10.0 10.0 10.0 9.469694316097401 10.0 10.0 10.0 10.0 10.0 10.0 10.0 
0.0010 10.0 0.0010 0.0010 0.0010 0.0010 0.0010 5.592328155805623 0.0010 0.0010 6.504131448763744 10.0 10.0 10.0 10.0 10.0 10.0 10.0 10.0 0.0010 10.0 10.0 10.0 10.0 10.0 10.0 10.0 10.0 10.0 10.0 10.0 0.0010 10.0 10.0 10.0 8.462026199786084 0.18639518081202394 10.0 10.0 10.0 10.0 10.0 10.0 9.841529585432617 10.0 10.0 10.0 10.0 
0.0010 0.0010 0.0025996594966239558 0.0010 0.0012143520701385865 0.0010 0.0010 3.532335246655531 10.0 0.0011194655958143796 0.0010 10.0 10.0 10.0 10.0 10.0 10.0 10.0 10.0 7.393388107870807 10.0 10.0 10.0 10.0 10.0 0.0010 10.0 10.0 10.0 10.0 10.0 10.0 10.0 10.0 10.0 7.028245336351418 10.0 10.0 10.0 10.0 10.0 10.0 10.0 10.0 10.0 10.0 10.0 10.0 
0.0010 0.0010 0.0010 0.0010 0.0010 0.0010 0.0010 4.082439440101774 10.0 0.0010 0.0010 10.0 10.0 10.0 10.0 10.0 10.0 10.0 10.0 10.0 10.0 10.0 10.0 10.0 10.0 0.0010 10.0 10.0 10.0 10.0 10.0 10.0 10.0 10.0 10.0 5.283885279744022 10.0 10.0 10.0 10.0 10.0 10.0 10.0 10.0 10.0 10.0 10.0 10.0 
0.0010 0.0010 0.0010 0.0010 0.0010 0.0010 0.0010 4.177824691951595 10.0 0.0010 0.0010 10.0 10.0 10.0 10.0 10.0 10.0 10.0 10.0 6.7876967891301145 10.0 10.0 10.0 10.0 10.0 0.0010 10.0 10.0 10.0 10.0 10.0 10.0 10.0 10.0 10.0 10.0 10.0 9.997699013652774 10.0 10.0 10.0 10.0 10.0 10.0 10.0 10.0 10.0 10.0 
10.0 2.3818791858573576 0.0010 0.0010534000098772086 0.00100614184865388 0.0010611125719045145 0.007650843950353725 5.23704124740407 0.0010 0.0010495926280293425 1.4805888660837103 9.84818137853033 9.98780218424364 9.994495130470161 9.986256210924635 9.997303143897332 9.986442236987447 9.772956989637706 9.997848305611022 0.0010 9.990469056906877 9.98624273905395 9.996435424476784 9.925100149842518 9.991713937829536 10.0 9.985006047009389 9.999999524293543 9.984333480395023 9.91805122353411 9.983239967352736 0.0010 9.709238566088796 9.929097988394805 9.98906292404276 0.8255625300498082 9.99999595111075 9.997403575100135 9.827513077078033 9.980862998650942 10.0 9.999992564938493 9.99795736276804 9.999981127897726 9.995050076086795 8.883711169609674 9.870219094709089 9.992862772590401 
0.6330075825736946 0.0010 0.001873503970564008 0.0010 0.0010144945516131851 0.001007469227847712 0.0010 0.0010 9.815039410887177 0.0010479532518319744 5.900018664538236 10.0 10.0 10.0 10.0 10.0 10.0 10.0 10.0 1.5073564875609669 10.0 10.0 9.971436211567205 10.0 10.0 0.18596058911282226 10.0 10.0 10.0 10.0 10.0 9.828416016061132 10.0 10.0 10.0 5.369972892071481 10.0 10.0 9.991958532539876 10.0 10.0 10.0 10.0 10.0 10.0 10.0 10.0 10.0 
0.0010 0.0010 0.0010 0.0011130879922183281 0.0010 0.0010 0.0010 5.214257356229477 10.0 0.0010 0.6926120102482719 10.0 10.0 10.0 10.0 10.0 10.0 10.0 9.614380597412431 8.089278208097632 10.0 10.0 10.0 10.0 10.0 0.0010 10.0 10.0 10.0 10.0 10.0 10.0 10.0 10.0 10.0 10.0 10.0 10.0 10.0 10.0 10.0 10.0 10.0 10.0 10.0 10.0 10.0 10.0 
8.079561979885376 0.0010 0.005211660442386165 0.0010 0.0010 0.0010 0.0010 9.19098952673478 10.0 0.0010 9.327915905217008 10.0 10.0 10.0 9.937391806022156 10.0 9.965302340156905 10.0 10.0 10.0 9.984973739528783 9.981526553521244 9.49099740464049 9.964880482181568 9.957440858314918 0.0010 9.980297650589922 9.981840091433924 9.973805365476833 10.0 10.0 10.0 10.0 10.0 9.97233889292633 10.0 10.0 9.997558789272524 10.0 9.947809681780116 10.0 9.960823141909705 10.0 9.996576295174638 10.0 10.0 9.894328611462754 10.0 
0.0010 0.0010 0.0010 0.0010 0.0010 0.0010 0.0010 0.0010 10.0 0.0010 7.664859821986058 10.0 10.0 10.0 10.0 10.0 10.0 10.0 10.0 10.0 10.0 10.0 10.0 10.0 10.0 0.0010 10.0 10.0 10.0 10.0 10.0 10.0 10.0 10.0 10.0 10.0 10.0 10.0 10.0 10.0 10.0 10.0 10.0 10.0 10.0 10.0 10.0 10.0 
0.34874744699373206 10.0 0.0013150609000004087 0.0010149687292380508 0.0010 0.0010 0.0010 5.269343216159745 0.0010 0.0011828488356035167 1.3893679843229085 10.0 9.998055595958421 9.999570958181305 9.9951701071643 10.0 9.999127229311826 9.902570817952203 10.0 1.1793708153093065 9.998249026982434 9.999066395819815 9.966876201862073 10.0 9.996086033294029 10.0 9.999931988934614 10.0 9.998183610039463 9.889665333345237 9.997558410297085 0.0010 9.85961588465872 9.951968885862735 9.99847299953987 5.758449735624482 2.868576079395153 9.999782419296498 9.945305420355362 9.992542596780357 9.97299125641905 9.991201975284326 10.0 9.999765941590876 10.0 9.915376521855471 9.971248725260642 10.0
[truncated: 81,268 more chars]
