# Supplementary material for: A Pareto approach to resolve the conflict between information gain and experimental costs: Multiple-criteria design of carbon labeling experiments
Source: PLoS Comput Biol. 2018 Oct 31;14(10):e1006533. doi: 10.1371/journal.pcbi.1006533 (PMC6209137; doi:10.1371/journal.pcbi.1006533)
Supplement: S2 File — ZIP archive containing Matlab scripts to produce the substrate clusters and replicate evaluations (S4 and S5 Text). (ZIP) [file pcbi.1006533.s008.zip › Cluster/Cluster_3D_LCMS/objectives_SMPSO_LCMS_1_iter_5630.txt]

0.0 -560.3550227740068 16580.077094459415 
3.0 -1072.1317351816178 28762.081303933664 
3.0 -11.952946973596955 1491.1989904739203 
0.0 -665.2694740137455 36742.47566894876 
1.0 -5.3957440917654615 1668.3097578755978 
3.0 -716.5895409825174 20483.351404748882 
2.0 -623.4129019904445 25408.336177307854 
2.0 -44.177860384441 1798.1051259106098 
1.0 -25.088653323725485 1813.4507554619656 
0.0 -556.3274012924205 16416.12967524339 
3.0 -940.395537176914 27360.305375438733 
3.0 -1042.835211830014 28133.735766632715 
3.0 -855.3533269174367 24681.73055275185 
3.0 -914.9608250670334 26069.355523148726 
0.0 -606.0506110903899 32790.36536356502 
0.0 -606.052298389452 35257.077490599775 
3.0 -673.9650814140496 18998.89253406441 
3.0 -699.1230975755552 19931.757437700042 
3.0 -832.3509646884918 24051.182301319037 
0.0 -335.6686752981532 6774.831678961753 
0.0 -335.7122222521479 8221.366145973281 
2.0 -657.3569235252912 26323.075139172914 
3.0 -630.8580187458225 17918.06519542644 
3.0 -813.2513858797071 23322.569372676706 
2.0 -789.1857496622979 29552.117105327638 
3.0 -1052.8411564560613 28681.607751381627 
2.0 -674.7672668996535 27586.15943693909 
3.0 -739.973653053011 21210.26349865591 
3.0 -824.8226780556462 23679.96185485656 
3.0 -799.1155163710336 23269.193717732145 
0.0 -585.9475632322568 30287.076659912917 
3.0 -729.2690732577514 20920.246063495597 
2.0 -762.3542824556134 29334.562082432898 
2.0 -759.4552650914469 28835.35437507515 
2.0 -720.4799813241881 28595.410309127525 
2.0 -646.9653369712465 26014.76475795993 
3.0 -798.5541953412406 22927.67577812705 
3.0 -701.016991796866 20231.775138991376 
3.0 -710.3502478023311 20237.29526414565 
3.0 -782.5220919598139 22652.723379797393 
3.0 -622.5976744423058 17777.710052746985 
3.0 -775.2205002517968 22571.721420640715 
3.0 -748.2018078405247 21605.646797382382 
2.0 -718.3980800107425 27762.47107737185 
3.0 -793.2318137019528 22773.583474853822 
3.0 -752.4160222604198 21781.097460255343 
0.0 -585.9472157505993 17351.868214953574 
3.0 -831.4179352244971 23854.03792694837 
3.0 -771.1836668306825 22450.023184323214 
3.0 -755.8301884224353 21837.66024907915 
3.0 -724.4509940639225 20750.25904710737 
3.0 -826.599930562991 23771.68931653112 
3.0 -724.0145354571828 20545.608548395423 
3.0 -713.839639356299 20441.309079313312 
3.0 -763.7416565012305 22055.48051392045 
3.0 -743.3312846486868 21382.07267705743 
3.0 -765.0564679823899 22287.143513877985 
3.0 -789.0338302880842 22745.929750900767 
3.0 -725.71046515562 20919.649625109414 
3.0 -769.1079104944127 22335.659532008267 
3.0 -746.0890010852124 21478.41358694029 
2.0 -659.8992693047502 27546.35360640509 
3.0 -761.2831309998786 21973.450549325906 
2.0 -717.9139862865751 27709.088055833177 
2.0 -15.235716574094027 1641.0877809035055 
3.0 -744.9455249618777 21430.69778585029 
3.0 -766.4290234328113 22323.130531327348 
3.0 -17.656650755119863 1531.9887510324104 
0.0 -115.00013047487309 2580.2401742474894 
0.0 -88.15899438502208 2366.933676163794 
0.0 -117.06601089437754 2610.079535636439 
0.0 -142.1498364585111 2820.649295934057 
0.0 -97.40336699637051 2447.173777005151 
0.0 -59.964486716825675 2150.684026273416 
0.0 -46.23558351062692 2049.1692579731043 
0.0 -53.778443813369236 2112.3679939172594 
0.0 -20.472091879702454 1836.7668499315214 
3.0 -762.595684154568 21983.098452679667 
0.0 -67.72452539468865 2209.9060748466163 
0.0 -65.6273348259793 2209.2393358739946 
0.0 -148.67018810567205 2882.6722531937285 
0.0 -175.39676412496462 3165.232468459116 
0.0 -179.3996841105217 3197.4399118153387 
2.0 -724.7538872674653 28690.756581867212 
0.0 -83.9829891008711 2334.642139392283 
0.0 -146.5679844425981 2873.836655211312 
1.0 -85.6175735231526 2238.7730082822727 
0.0 -7.6296590549978145 1675.800472015315 
0.0 -100.0323336586946 2457.3323544477234 
0.0 -163.09316370200543 3034.017337100306 
0.0 -140.0652009711398 2819.536602432206 
0.0 -123.04814502584908 2657.56912702156 
3.0 -28.46757703094341 1605.6212481066445 
3.0 -30.833812751484082 1725.6479717039647 
0.0 -202.8597971107355 3466.83099120359 
0.0 -91.66267156644749 2399.7856936526996 
0.0 -525.4959279637263 15120.645970814254 
0.0 -113.46901499298592 2576.470990938563 
0.0 -18.24566841401817 1802.574249276143 
0.0 -164.58634214171246 3046.128375643471 
2.0 -131.30992749707886 2130.1752810931903 
3.0 -717.0903509781411 20490.37592928774 
0.0 -41.553760091549975 2024.0829061078425 
0.0 -68.99128982280585 2225.657049686582 
3.0 -29.616459493414975 1660.4045168951761 
0.0 -109.37067388590432 2546.653867660393 
0.0 -343.18858782345734 8700.111997181464 
0.0 -343.89196504020566 8734.209931269257 
0.0 -136.71152218929993 2787.0317105574777 
0.0 -152.4390224495165 2922.5301014167107 
0.0 -395.3166735007631 11111.475985613699 
0.0 -370.41170659141653 10126.019042030157 
0.0 -80.50483364446093 2309.077882045336 
0.0 -92.97554672240474 2413.057568204218 
0.0 -526.4380312360288 15157.20568117468 
0.0 -64.29454845193102 2198.2561610473185 
0.0 -332.3550836430479 6616.846203791264 
0.0 -591.8110050448676 30735.709505579413 
0.0 -464.1329823865884 13152.473071996446 
0.0 -204.22018985851318 3480.305445520721 
0.0 -75.92169942820969 2285.312507079072 
0.0 -111.90695610011967 2573.9130049135683 
0.0 -100.60157917659035 2482.2916018588753 
0.0 -170.60668026097497 3110.880110229922 
0.0 -90.17427755986984 2395.969922305278 
0.0 -389.91417956580335 10911.757608634587 
0.0 -330.0452924151007 6511.46609159369 
0.0 -110.84298350834506 2560.4250623977578 
0.0 -536.9579534301093 15584.113374518207 
0.0 -74.3580219476931 2269.3212792436584 
0.0 -646.3621163872135 36281.85818853084 
1.0 -58.040016156678234 2077.7870507986963 
0.0 -647.301015890369 36314.493531425214 
0.0 -604.7576915131025 32226.41061388457 
2.0 -5.937394457082088 1570.782878126211 
0.0 -177.07349534274397 3176.1160390744744 
0.0 -51.407387497601476 2084.362034227572 
0.0 -464.9965096765459 13175.903056750121 
0.0 -393.16683911645606 11032.385221854092 
0.0 -315.58378169590844 5872.502422882171 
0.0 -244.66635501243235 4015.4070949303677 
0.0 -316.7243785495937 5892.189124667189 
0.0 -536.3091126802767 15556.917784159656 
0.0 -77.10848436112116 2289.949988202467 
0.0 -502.9645849856992 14311.987521006731 
0.0 -592.2538806050374 30772.056116206455 
0.0 -604.5466178540221 32176.516298868617 
0.0 -641.0798217089596 36151.21364816012 
0.0 -648.5141524538948 36331.976519383476 
0.0 -461.7516177042852 13088.415393671725 
0.0 -528.8863701867595 15254.611636482883 
0.0 -394.5612578613016 11082.816246032939 
0.0 -599.8973376413915 31497.445108845273 
0.0 -506.54480238227 14432.305088534284 
0.0 -518.1142027458616 14845.232288159397 
0.0 -517.4194874951237 14815.892234954448 
0.0 -281.73055284308424 4734.659734521985 
0.0 -505.7900043893362 14408.14580990412 
0.0 -13.628984044155414 1791.683731625819 
0.0 -151.37563092336913 2908.4171171602825 
0.0 -177.77933330226682 3187.0476914784203 
0.0 -226.8111672650706 3770.7207905117375 
0.0 -9.613250887540302 1694.802855772138 
0.0 -480.01591595522956 13599.055991357838 
0.0 -287.6817670758997 4890.735480780744 
0.0 -256.053197912824 4206.415738060421 
0.0 -119.58164784167447 2623.3663311220207 
0.0 -535.629226805825 15528.534657124133 
0.0 -81.64680261538241 2334.1997291271396 
0.0 -245.68536242069985 4033.1909037002274 
0.0 -272.33000109566933 4526.488893571541 
0.0 -324.05760415896265 6218.799651880039 
0.0 -448.7347512382014 12746.312712904544 
0.0 -645.561603151343 36259.35970507771 
0.0 -73.32237709995076 2262.2494496615063 
0.0 -500.7713504632056 14240.101817115637 
0.0 -620.656619032733 35634.19445625618 
0.0 -288.5363937772198 4912.567922449776 
0.0 -346.29181291749205 8880.316684794974 
0.0 -213.11213716957062 3605.8529817606013 
0.0 -554.2773489532103 16329.788180484165 
0.0 -385.12504396857616 10731.322200363258 
0.0 -193.63933615079833 3363.7395310317656 
0.0 -503.7305609969902 14337.50283597051 
0.0 -393.93142167772936 11058.448420439745 
0.0 -198.0292435686683 3407.291554871518 
0.0 -118.08500090403938 2621.554906369671 
0.0 -591.3547537242043 30698.68502929828 
0.0 -537.6633762057468 15613.79746723765 
0.0 -137.89815127738459 2800.6950730830386 
0.0 -603.532802636952 31986.89542153969 
0.0 -392.47863579970743 11006.427052027737 
0.0 -408.5954487982472 11558.978929498648 
3.0 -13.455806899639544 1513.0819701983435 
0.0 -650.005806282381 36368.95300300938 
0.0 -346.7882711219188 8912.144859925978 
0.0 -500.0599240688826 14216.350764168197 
0.0 -600.2437226440264 31541.43193627537 
0.0 -507.28196535649244 14457.425823484244 
0.0 -434.36410677099076 12345.051604870188 
0.0 -501.533467743758 14264.685480870012 
0.0 -241.06540177336035 3969.1799484131534 
0.0 -427.70416960867027 12151.600431582783 
0.0 -26.59178604819769 1914.505706713296 
0.0 -423.7727246494369 12033.103783157407 
0.0 -364.65662033547284 9861.046852922473 
0.0 -559.7025528357788 16554.094163505866 
0.0 -640.2157492458899 36128.42601180456 
0.0 -371.0808238830241 10155.667655435325 
0.0 -319.99162992723234 6039.088430150519 
0.0 -205.11212806389798 3495.270133775708 
0.0 -330.7641448036204 6539.593754000405 
0.0 -96.2769247912762 2442.136800662049 
0.0 -72.24637040324181 2241.7998875838625 
0.0 -104.4704353079553 2503.0537550434346 
0.0 -438.8859254459607 12472.709802102621 
0.0 -587.2555304420027 30382.680301250515 
0.0 -586.7800027887798 30347.66823867121 
0.0 -597.4964956323773 31243.31982545239 
0.0 -274.6944490368095 4582.064204871677 
0.0 -345.78056139896023 8848.489595779016 
0.0 -417.3490338923451 11840.847354797585 
0.0 -401.5818592773377 11324.941491056015 
0.0 -593.8077161085281 30904.45798156876 
0.0 -502.2296820608108 14287.639025184213 
0.0 -329.5053029342292 6479.341952395611 
1.0 -33.369049962644425 1858.2559868255553 
0.0 -603.7833477799804 32029.893652284078 
0.0 -280.8250477850553 4714.660257609625 
0.0 -253.32687808417887 4160.219017111474 
0.0 -458.10233305536315 12991.688220127762 
0.0 -446.43949816526145 12693.42244580066 
0.0 -320.6441882340086 6065.877663451793 
0.0 -388.9710427039002 10886.733738947003 
2.0 -70.05308078094708 1888.9708672297058 
0.0 -528.2190648541256 15227.998773796331 
0.0 -323.4301997931541 6189.035612755253 
0.0 -527.6048323190585 15203.026376032067 
0.0 -295.212577882773 5114.809278583329 
0.0 -209.63362789975483 3549.7615789183183 
0.0 -340.6390627861761 8545.214129639031 
0.0 -631.5249102436636 35913.30201288252 
0.0 -585.0164809491456 17335.145173577293 
0.0 -376.01388819814207 10366.436634878677 
0.0 -547.7047204272473 16048.51815001311 
0.0 -644.7216732495135 36238.71434318651 
0.0 -259.94956632922555 4281.3906897617835 
0.0 -566.9332112666428 16825.67993449722 
0.0 -290.0969598138855 4979.4159843087 
0.0 -359.5156853151839 9613.111768357892 
0.0 -445.78183363398205 12663.469641708358 
0.0 -407.83956926854114 11534.352985412128 
0.0 -521.2398174896547 14957.747966582825 
0.0 -597.8588553026195 31279.650419362337 
0.0 -546.0974889876718 15976.141565167685 
0.0 -457.31214590959513 12970.80775876801 
0.0 -180.35170342213908 3224.652407043706 
0.0 -182.49263156808308 3235.8405716611005 
0.0 -561.481767417479 16624.274581586844 
0.0 -267.82588534379687 4438.0801790552005 
0.0 -505.0718024482107 14382.73494945785 
0.0 -570.3001002478159 16940.1648761879 
0.0 -260.7980074179323 4300.227207971707 
0.0 -601.621337427183 31706.79165338516 
0.0 -480.65789408203904 13619.371430195673 
0.0 -409.28627967873575 11582.776684365954 
0.0 -286.9109183094989 4868.206788250365 
0.0 -510.5478063398435 14570.204574977937 
0.0 -463.282296060673 13129.510542488975 
0.0 -633.720865463751 35971.56808400244 
0.0 -533.9903405399932 15460.610721096664 
0.0 -493.02122050661274 13995.399360540174 
0.0 -554.951572130864 16358.333871666406 
0.0 -508.6110043308727 14503.031181717608 
0.0 -592.6708514354658 30806.677748114544 
0.0 -458.89802491967913 13012.553463674669 
0.0 -312.36374555453625 5723.365387093081 
0.0 -557.9029256304108 16481.844272731923 
0.0 -571.6990569862368 16982.953318914184 
0.0 -43.06936090413928 2025.6670039562755 
0.0 -619.8323589955464 35614.68577007736 
0.0 -579.2994694901419 17197.217773605178 
0.0 -569.5893838450098 16915.556448558742 
0.0 -557.2838270234133 16455.769767916856 
0.0 -462.5876175540473 13110.824794304344 
0.0 -145.58069772820357 2864.607716148821 
0.0 -410.0262100048486 11604.535672079654 
0.0 -593.3573737735861 30864.56881117565 
0.0 -21.449197433219297 1846.7147103571335 
0.0 -380.5460031877728 10560.158823205491 
0.0 -44.855431160492046 2029.3491866901825 
0.0 -538.2400359848837 15638.150986736839 
0.0 -278.57043512854824 4660.033563639687 
0.0 -477.2557556520608 13518.516819159971 
0.0 -637.4018615591281 36059.530988389764 
0.0 -94.90399720971007 2434.679588421345 
0.0 -578.46118581934 17178.761231497254 
0.0 -169.23496200054907 3095.020336209479 
0.0 -419.26429300888435 11899.304954393108 
0.0 -475.78097483237065 13476.230319763563 
0.0 -465.7913108350868 13197.814921923402 
3.0 -715.9675924406658 20441.627687413777 
0.0 -201.69500512115073 3452.4092135204573 
0.0 -476.5122263489742 13497.15340765794 
0.0 -225.48579643131785 3757.513984186118 
0.0 -210.62797112882743 3565.016734010947 
0.0 -543.2591124106389 15863.011082619027 
0.0 -102.25160976083153 2488.4153863730744 
0.0 -566.2684618247828 16802.385032400787 
0.0 -496.30110945852834 14095.079500210177 
1.0 -79.22891614544716 2186.182499947047 
0.0 -391.7999640377671 10981.175891300712 
0.0 -655.2830615012863 36498.226030292484 
0.0 -412.5664479071016 11686.442392676954 
0.0 -405.2481925162743 11449.033696442655 
0.0 -314.1198751861696 5792.520693363791 
0.0 -317.8700859427542 5941.529459968568 
0.0 -433.56203307418593 12323.509346315077 
0.0 -598.1892824246339 31313.67960893145 
0.0 -138.97993886997472 2808.4716671513506 
0.0 -475.0322393858803 13454.88666401182 
0.0 -375.3723700106652 10341.44152151315 
0.0 -441.01663377076494 12531.308150173621 
0.0 -357.9120486108502 9534.256209149096 
0.0 -306.79457739377705 5500.312056585835 
0.0 -297.2367161079723 5182.225414043039 
0.0 -234.04441709869323 3865.409385110447 
0.0 -589.0976675175258 30524.295080385782 
0.0 -601.3362572777319 31670.044728889454 
0.0 -396.1177280046641 11135.5338893042 
0.0 -511.24790029756616 14594.940254020865 
0.0 -292.5027866387316 5036.086618602025 
0.0 -521.8701434074687 14983.182079623835 
0.0 -286.1525069746782 4848.50478929624 
0.0 -282.4892297117236 4757.936731655332 
0.0 -515.5030559006743 14746.1810520887 
0.0 -374.7845325846172 10316.676596873855 
0.0 -173.51752434932405 3145.684416499351 
0.0 -355.4783552876346 9402.062413507134 
0.0 -386.8856050709736 10799.327428790572 
0.0 -614.8619642641038 35485.520871681205 
0.0 -344.30762094044223 8767.872891651126 
0.0 -576.387005549746 17120.1133953161 
0.0 -40.356518087371356 2009.294784312065 
0.0 -336.9546789133953 8303.34358221431 
0.0 -246.6969586434511 4045.9894839253952 
0.0 -291.9113384047075 5008.867883519108 
0.0 -376.61736066066715 10393.914920577632 
0.0 -504.39543313959456 14361.296889722153 
0.0 -507.9699684920805 14480.981284045656 
0.0 -481.5138667962189 13642.409908486121 
0.0 -291.1678859487457 4990.550451582814 
0.0 -374.1208240330283 10292.83028848246 
0.0 -307.3543005067495 5522.077750728419 
0.0 -605.9043319407352 32604.799102923575 
0.0 -416.64298747067033 11816.55543825953 
0.0 -377.7162966493378 10445.514824686526 
0.0 -538.8768179179114 15665.132156961014 
0.0 -360.0995530847289 9641.112071244084 
0.0 -575.500291569841 17098.594495599213 
0.0 -523.7014955920728 15051.260298886924 
0.0 -516.7564708216763 14791.667238519138 
0.0 -602.4027361993283 31813.167558091674 
0.0 -256.9672959084309 4224.707638589743 
0.0 -356.94624001031826 9477.177088776067 
0.0 -381.2427831885984 10580.498527339589 
0.0 -496.9574005174217 14116.05821456482 
0.0 -450.5754535153362 12797.071268910491 
0.0 -568.9291102701018 16893.740389836723 
0.0 -571.0133607542439 16961.417618635616 
0.0 -357.30171578402536 9509.027535217141 
0.0 -247.58334944640276 4060.158625460466 
0.0 -254.98031617361818 4192.5305385095935 
0.0 -493.8052894984276 14016.33311192871 
0.0 -454.45095670359905 12896.326523562167 
0.0 -548.8680482038545 16096.689082168372 
2.0 -71.15876455983096 1894.990469447099 
0.0 -643.8921448332803 36220.94689429463 
0.0 -420.05707330359286 11923.490826593566 
0.0 -390.54097641935016 10936.73743989278 
0.0 -567.6465141010576 16850.36693877139 
0.0 -295.9733899125184 5136.37609684305 
0.0 -541.1470251800393 15762.065301292356 
0.0 -275.68955490726677 4596.79450630304 
0.0 -616.3093393274281 35523.08627016482 
0.0 -402.17274569226873 11350.094508242006 
0.0 -271.42937277725383 4509.3019129848035 
0.0 -580.085973785631 17216.87784665915 
0.0 -539.3673819374199 15690.151512936356 
0.0 -431.6555370843157 12265.641453371978 
0.0 -577.7478258411013 17157.23327431974 
0.0 -354.9302504835918 9372.677117247253 
0.0 -369.6588986910769 10098.507673222393 
0.0 -426.9186214402569 12126.773649239769 
0.0 -650.882861902167 36391.37033287734 
0.0 -627.9037344092187 35818.39321533273 
0.0 -309.09667783579977 5585.088292212455 
0.0 -597.1430643640902 31208.514861050917 
1.0 -143.55753625283094 2459.125658619654 
0.0 -277.7889375661749 4642.728803636694 
0.0 -542.8076839164669 15833.499182274672 
0.0 -400.8360628118749 11299.58241293545 
0.0 -586.3635953716253 30317.250287772174 
0.0 -444.28175148732635 12625.05970185897 
0.0 -189.56917536745337 3312.323499257507 
0.0 -336.12136722125587 8248.37571676982 
0.0 -445.0604456839588 12645.659212184155 
0.0 -230.21941535086236 3825.879415387456 
0.0 -103.1162219394371 2490.062931023313 
0.0 -348.23741999121023 8995.4028146798 
0.0 -377.20975117073846 10416.5412141246 
0.0 -484.1598065323087 13720.76782837203 
0.0 -485.4808584143399 13760.380810748069 
0.0 -662.2628133601062 36670.15994819183 
0.0 -242.97423033090942 3993.5494336309353 
0.0 -634.6541684868915 35988.323436063074 
0.0 -185.81061901528028 3276.592965000051 
0.0 -658.4502895908367 36578.60057969127 
0.0 -611.3099912401622 35400.960713243614 
0.0 -467.2375905544815 13237.098338747845 
0.0 -296.6166638923281 5157.01405389752 
0.0 -589.5694040324029 30558.639094671 
0.0 -34.26208053209485 1955.0909228418534 
0.0 -596.8219608722029 31177.36778455096 
0.0 -229.2390743089485 3807.450467227339 
0.0 -469.8851804161391 13310.140103308395 
0.0 -242.19997207216645 3982.667888321245 
0.0 -360.6358390353457 9665.324265148838 
0.0 -413.2241024719131 11709.027183491424 
0.0 -234.98420079058215 3880.5649760272836 
0.0 -460.9316596312521 13066.51778491615 
0.0 -511.82621414505826 14618.16061090673 
0.0 -429.6574039956802 12207.541357200416 
0.0 -48.116471711076095 2066.38045581071 
0.0 -297.98872479452984 5202.02705362961 
0.0 -653.8092522434625 36461.72276275367 
0.0 -317.283638402522 5916.083470455993 
0.0 -606.8401064881159 35277.626050901665 
0.0 -261.6937000658926 4316.643362535248 
0.0 -492.3750027942158 13971.247403677784 
0.0 -250.201162482683 4102.4288660481125 
0.0 -652.9809883387597 36445.02398468733 
0.0 -351.23649063960045 9166.55917902032 
0.0 -466.5089700359261 13217.083200544777 
0.0 -373.4433440787142 10271.640300682348 
0.0 -364.0467480110589 9831.492446070964 
0.0 -328.9717129866175 6452.499172314558 
0.0 -159.0220152367947 2990.2853685693253 
0.0 -254.06907830967398 4183.126146488777 
0.0 -524.1887737263639 15079.400085839161 
0.0 -345.24232355252366 8820.291404025664 
0.0 -121.26903736654432 2652.5933112162547 
2.0 -78.21252094855583 1982.320884558619 
0.0 -488.0829067307566 13839.1715712957 
0.0 -562.1367205937556 16651.209704550154 
0.0 -516.1362477766522 14769.108998358066 
0.0 -358.95004691227825 9585.69860185271 
0.0 -52.42117835891359 2105.369736813085 
0.0 -532.2886074238041 15392.249845972596 
0.0 -55.66169760331244 2128.7929453441157 
0.0 -324.63874189361695 6246.682465224158 
0.0 -89.23834392518452 2377.9866089465954 
0.0 -321.22607442603254 6092.332197838984 
0.0 -514.8334506562728 14722.10939871219 
0.0 -326.0654140712113 6320.404333100861 
0.0 -610.6965177699017 35378.922382147946 
0.0 -548.3195809850625 16072.834872421203 
0.0 -331.585390958585 6585.118675286156 
0.0 -273.27844161742803 4545.861240830946 
0.0 -603.3042735075597 31949.32873900334 
0.0 -601.903347182741 31744.162078583864 
0.0 -361.18880050269837 9692.520607743736 
0.0 -520.5735533843899 14932.725462098804 
0.0 -603.9817834964078 32066.432075371 
0.0 -596.4658292235591 31143.321099920806 
0.0 -384.3448089068002 10706.178906062143 
0.0 -550.9474383318241 16186.899112152272 
0.0 -562.6968232037525 16671.0353622945 
0.0 -351.71407005100184 9195.725140680706 
0.0 -604.1632156593264 32103.881476313207 
0.0 -284.72570469980525 4809.849669171392 
0.0 -85.0147726569383 2344.269003938071 
0.0 -447.9850054321086 12724.060496652737 
0.0 -509.33535822338746 14528.047924111577 
0.0 -649.1514127202847 36352.43909289259 
0.0 -367.5802248573816 10001.265678569756 
1.0 -174.25600313404263 2632.189271398037 
0.0 -559.0490588502726 16527.8399301441 
0.0 -456.51201144334357 12951.167831977287 
0.0 -588.7532238600259 30495.32247957229 
0.0 -361.693293272488 9716.938691697622 
0.0 -584.2155907532785 17315.445563292888 
0.0 -652.2960230070248 36424.611717364096 
0.0 -405.9406755710755 11471.849639899016 
0.0 -518.8250700818812 14867.931738153993 
0.0 -172.47202726048377 3134.225227019845 
0.0 -553.6684630755731 16303.862202736633 
0.0 -232.92534871611656 3858.309608076873 
0.0 -214.39286705065632 3610.6206393143666 
0.0 -391.15982003864957 10959.275790280339 
0.0 -314.76634975202086 5816.19371852828 
0.0 -632.4313172920077 35932.503038951465 
0.0 -368.18006451133743 10027.374229000814 
0.0 -580.7737384880795 17236.81164704518 
0.0 -399.02479762207105 11237.73404722777 
0.0 -619.0892610245741 35594.10365818205 
0.0 -322.87966308698384 6163.806323502553 
0.0 -512.5301227044664 14639.88096923976 
0.0 -165.74366800738773 3054.588578319652 
0.0 -285.38771920740294 4828.413167376097 
0.0 -568.2462410585043 16870.92184270438 
0.0 -358.44712582465604 9561.553587913731 
0.0 -436.91270937529555 12424.089841022824 
0.0 -607.5241689698047 35295.614531118226 
0.0 -367.1127856845731 9976.430935927287 
0.0 -602.1391642042352 31776.26682342765 
0.0 -200.85611281563138 3441.9724202076213 
0.0 -350.7167166082337 9141.587734773528 
0.0 -319.4557421199078 6009.999742575568 
0.0 -540.0447474217402 15714.84822008247 
0.0 -219.18509682996176 3679.742977972538 
0.0 -615.3740834192164 35506.551970749744 
0.0 -94.04058380663483 2424.7659113397954 
0.0 -194.91601200347378 3371.0241413687063 
0.0 -604.336403100093 32141.058581307825 
1.0 -27.575533249888128 1822.4130497591732 
1.0 -23.370604612682623 1757.4296983984982 
0.0 -348.63772448369434 9021.268646929464 
0.0 -660.8532350526103 36636.297526825154 
0.0 -337.50492470721906 8339.808165687993 
0.0 -654.4801495047795 36482.70831987629 
0.0 -627.1265645504013 35799.157277583145 
1.0 -237.1213395783381 3015.8640870642303 
0.0 -602.6482386766423 31848.606098919754 
0.0 -494.46058251275946 14036.676869972216 
0.0 -656.080889678134 36520.534565239985 
0.0 -430.8556451842135 12244.35390166431 
0.0 -551.5170740945445 16211.512472168752 
0.0 -322.2273647078648 6142.9114033705755 
0.0 -636.5644880068425 36036.03208989535 
0.0 -410.7193790346071 11627.053328824253 
0.0 -171.58443561024976 3123.4681830531595 
0.0 -572.4480698828714 17005.988768447314 
0.0 -301.4082556441062 5312.914179034189 
0.0 -513.0860316596004 14662.375219707907 
0.0 -362.1558200803183 9746.740633420022 
0.0 -555.494814473831 16381.871452129306 
0.0 -474.27909107483623 13435.426142322276 
0.0 -407.1357765453536 11513.901504099633 
0.0 -279.3881332926971 4681.244604907065 
0.0 -402.8522485455461 11371.358475051877 
0.0 -523.0707838479382 15027.148364050348 
0.0 -232.08595806034032 3844.078262160586 
0.0 -218.3027028584926 3663.8502935714305 
0.0 -605.6685267071866 32487.6244785313 
0.0 -263.17639408488225 4346.746292500515 
0.0 -601.0584123024217 31635.13788566464 
3.0 -31.892011218941466 1758.7036532040095 
0.0 -483.3898382023696 13701.388503958919 
0.0 -625.0146411072404 35748.28029415918 
0.0 -574.2623720293925 17060.032885850367 
0.0 -397.6861559823913 11198.005061198255 
0.0 -424.4782460436354 12054.158826878194 
0.0 -252.3407533451548 4146.031042401177 
0.0 -248.4438273142411 4077.1762569793455 
0.0 -524.9074188377023 15098.353945911575 
0.0 -641.9375156142645 36170.68769818565 
0.0 -526.9233447332696 15176.936470286655 
0.0 -354.45800681852324 9347.493879545247 
0.0 -529.5606971464935 15282.66271612471 
0.0 -605.5650729849016 32447.737894467242 
0.0 -605.4521241421558 32410.567582697524 
0.0 -379.9102772146801 10533.001308444958 
0.0 -486.2376548414162 13783.069839519027 
0.0 -293.04640557556706 5061.5564838411465 
0.0 -294.4957942404229 5091.3573656879835 
0.0 -283.9252427299424 4790.400731017142 
0.0 -398.36008045428224 11217.259871631899 
0.0 -403.50737362646174 11390.776311451116 
0.0 -558.5275088165037 16506.715433044636 
0.0 -553.1402836940078 16281.294628827907 
0.0 -342.7803051290094 8666.00428217603 
0.0 -595.8259640559673 31083.374634119235 
0.0 -594.8385219480341 30993.7749945621 
0.0 -133.58051147524571 2756.612485371662 
0.0 -605.8331626911609 32563.17827550095 
0.0 -321.79536560226285 6114.550361760474 
0.0 -338.333893667598 8392.138348519824 
0.0 -540.5472475337557 15736.626064091543 
0.0 -522.4965024200694 15006.36142172037 
0.0 -240.0874380166464 3956.7525424347145 
0.0 -547.0973022696694 16019.643628490345 
0.0 -399.66575446651115 11260.004626758231 
0.0 -530.620286720903 15323.234643492788 
0.0 -594.4927508801842 30962.96836699657 
0.0 -353.9585435908824 9320.413735890792 
0.0 -206.01558306024896 3516.0817307864063 
0.0 -533.3588565758552 15435.323385233192 
0.0 -581.5818910660681 17253.356245219577 
0.0 -639.4154785588162 36110.84438441878 
2.0 -57.15299849014935 1854.0444374271055 
0.0 -249.284003977363 4088.403431924915 
0.0 -315.337862858048 5838.218425279414 
0.0 -344.82221993606333 8793.218902874454 
0.0 -310.8018661321113 5651.009206934241 
0.0 -347.67703505196414 8965.060082883714 
0.0 -484.8024150470309 13742.610756840184 
0.0 -563.3665522930448 16696.98980002137 
0.0 -564.5192824987165 16739.199957578487 
0.0 -544.3264664666276 15909.785137324998 
0.0 -413.9202316650842 11729.069675783072 
0.0 -473.65142039352946 13415.680173861196 
0.0 -519.398555653803 14888.890270330254 
0.0 -273.88657490463595 4561.6550094973945 
0.0 -542.2261161603012 15809.027306533151 
0.0 -263.9994710503604 4366.17343553687 
0.0 -108.31903801778981 2533.9876521168553 
0.0 -332.9377817164277 6643.5897156452775 
0.0 -565.5797600656542 16779.537324795023 
0.0 -455.19960095067404 12917.438445749956 
0.0 -482.81259028104034 13680.736114110783 
0.0 -459.6517717686817 13032.61660745091 
0.0 -604.9181695889898 32264.883444077444 
0.0 -365.23270153787763 9887.732287429539 
0.0 -520.0126845507755 14911.754824697839 
0.0 -587.6676443692318 30413.26987420588 
0.0 -618.3947693759802 35576.31805548278 
3.0 -24.30057347231679 1585.2925368652936 
0.0 -541.6590458668227 15788.472144549887 
0.0 -336.6110965594799 8279.644203212127 
0.0 -385.68889605727543 10758.616369499834 
0.0 -379.4840973122131 10511.085539426595 
0.0 -421.8821191840853 11979.40674005528 
0.0 -590.6406936246659 30641.576549696696 
0.0 -309.6540469983785 5607.250112405765 
0.0 -491.7237377051126 13951.129422010397 
0.0 -599.571207079593 31464.926354034364 
0.0 -347.22388870690105 8945.607609971947 
0.0 -531.687568823755 15366.445785113052 
0.0 -302.6513055596134 5353.120902404194 
0.0 -509.80038443121543 14550.010923165752 
0.0 -135.59351372348553 2772.2020703136786 
0.0 -436.1702516299126 12398.970919692738 
0.0 -318.44717635375076 5968.173655060408 
0.0 -381.8776631854695 10605.283077838527 
0.0 -134.99453269273968 2761.5917089181903 
0.0 -576.9872884030183 17139.180386799977 
0.0 -543.9990014147143 15885.024904069402 
0.0 -371.89609707111447 10209.973325035611 
0.0 -264.7157146548889 4378.861904093268 
0.0 -605.071109759125 32298.788675122967 
0.0 -181.15977739682324 3232.314875088621 
0.0 -349.16449162607125 9050.023283350878 
0.0 -659.2185557628413 36594.4262860503 
0.0 -383.8751869528825 10686.133024079158 
0.0 -621.5148680733298 35656.108839946035 
0.0 -552.5632051556329 16256.554132153558 
0.0 -612.1808960261843 35417.526331977555 
0.0 -447.1904399865237 12711.055605654248 
0.0 -310.2430671806865 5629.634325938186 
0.0 -632.9726336098855 35951.40537073168 
0.0 -313.03351004655156 5749.503160572613 
0.0 -426.30423094752837 12109.583256795382 
0.0 -613.9339946276133 35464.34938198217 
0.0 -406.5376233696238 11492.541615649674 
0.0 -560.8661902228692 16600.21722528616 
0.0 -605.3318128409385 32371.258323003614 
0.0 -349.50523435131106 9074.482727225753 
0.0 -186.87012536696622 3289.2431987210475 
0.0 -304.42417437676966 5415.508060863231 
0.0 -265.40832622901917 4401.582660977961 
0.0 -302.00873080220913 5335.726633718692 
0.0 -371.4979059517039 10185.420585132397 
0.0 -482.1242421443398 13660.390446068903 
0.0 -325.5024641221619 6290.246097556428 
0.0 -356.40404497761904 9449.550749547736 
0.0 -594.1507945747932 30932.9611298209 
0.0 -617.6810307459571 35558.005712628095 
0.0 -270.66299657797134 4493.243719907279 
0.0 -596.1460103581558 31113.16868584253 
0.0 -435.11600156786807 12367.917908088091 
0.0 -605.213542998666 32337.063292565395 
0.0 -125.87411758524657 2689.5880161579043 
0.0 -629.2889082198677 35853.38246687605 
0.0 -388.5161765449396 10863.98098220136 
0.0 -9.92217631000454 1712.5720415668784 
0.0 -339.4553801828627 8460.500631339948 
0.0 -664.1161059913717 36720.577582816855 
0.0 -605.7579865844011 32525.96495737325 
0.0 -442.1989834909425 12572.054317294354 
0.0 -467.957705072521 13256.827648246566 
0.0 -471.7901184443385 13363.276187282265 
0.0 -418.144867003279 11861.62861103187 
0.0 -168.328701000874 3082.5778728210703 
0.0 -602.8769769883074 31882.65634878849 
0.0 -153.8374203157287 2931.4849727997466 
0.0 -280.05548443298386 4695.746970644601 
0.0 -657.6396346075263 36558.90883024023 
0.0 -411.80198842585895 11665.444004442506 
0.0 -603.0833458907415 31915.15123465547 
0.0 -549.4800052862399 16123.282677752168 
0.0 -628.5855312381262 35839.19260190825 
0.0 -199.18333129141706 3421.4281998072784 
0.0 -595.4791283014558 31051.494795919945 
0.0 -590.963814969088 30667.29738879111 
0.0 -266.7264867128457 4426.844263601638 
0.0 -590.2295413950717 30609.12755460432 
0.0 -353.54042436988703 9294.291881435322 
0.0 -340.06348344612775 8515.900365389958 
0.0 -487.3077455774687 13820.371472747578 
0.0 -124.16474081950925 2671.7083875056665 
0.0 -185.07365276568598 3260.8637184856234 
0.0 -593.0450296280127 30838.089000614502 
0.0 -656.7812691396346 36533.84867438408 
0.0 -311.8718284399014 5695.828423103266 
0.0 -661.3854466429134 36649.00169837027 
0.0 -378.80516866069627 10487.031733854488 
0.0 -497.6444872768429 14139.726749026071 
0.0 -63.202066539343335 2183.1993439340463 
0.0 -625.7803959157939 35767.06835346125 
0.0 -160.4970562216587 2997.568132563969 
0.0 -563.8632729489647 16715.75624306178 
0.0 -498.1858983440414 14155.892475751158 
0.0 -432.9085926791618 12302.633566603286 
0.0 -386.24151454492426 10776.920831529344 
0.0 -600.791939414086 31603.46065706426 
0.0 -617.0129861986942 35540.85571874667 
0.0 -227.52250115829207 3788.3808899010883 
0.0 -11.42470643838338 1719.374189444156 
0.0 -311.3651528869935 5675.843365090176 
0.0 -212.21964514557982 3585.5073847627473 
0.0 -600.5107609579999 31572.981870666637 
0.0 -439.6492770187671 12497.252684662706 
0.0 -128.53831021630631 2705.570722185234 
0.0 -442.891363390174 12591.852016205512 
0.0 -303.2519509388151 5376.8717063839495 
0.0 -183.4178479755403 3250.6812585625594 
0.0 -651.5466099441892 36406.293756352265 
0.0 -283.13898745790914 4778.221957404572 
0.0 -231.0496168865635 3835.58251037175 
0.0 -441.67392793173013 12551.09585340142 
0.0 -161.9452111445583 3010.5427666192318 
0.0 -220.22434141396187 3685.7964383800772 
0.0 -352.1146183187171 9223.901335616252 
0.0 -337.87714739971665 8358.078526260793 
0.0 -552.0630160784619 16235.157972370584 
0.0 -469.0551161509822 13294.633803672605 
0.0 -588.3350310366767 30463.315255273446 
0.0 -574.9157033145597 17079.51510061674 
0.0 -328.37395691499523 6429.698171671256 
0.0 -49.573711834936894 2075.969290917031 
0.0 -341.57091100592964 8591.79691846756 
0.0 -609.8998357031621 35360.91461067501 
0.0 -62.377695953617696 2169.137726612351 
0.0 -440.1699947412491 12510.41569850346 
0.0 -353.0632560506265 9269.335535929216 
0.0 -443.5433758016697 12607.732326759085 
0.0 -262.41788237183994 4333.860301496428 
0.0 -223.9085614920737 3736.800734169132 
0.0 -598.5256272603201 31348.12255932128 
0.0 -490.95685415888283 13935.73904114717 
0.0 -313.575017703842 5765.011102649181 
0.0 -595.1771046702137 31024.062467965116 
0.0 -599.0635481855925 31405.21815539891 
0.0 -451.2668307846008 12822.634137532395 
0.0 -327.96741575481167 6406.301994097068 
0.0 -188.40318795636986 3304.3829298608243 
0.0 -206.90648512247367 3519.4222181211926 
0.0 -638.1384726938909 36075.29857141169 
0.0 -531.1910565508297 15346.278646057106 
0.0 -532.8570599137477 15414.643388485647 
0.0 -298.6768425163921 5221.868603941016 
0.0 -432.28062126556694 12285.572684868785 
0.0 -582.2275072791781 17272.184398255115 
0.0 -400.27244713414376 11280.092901212069 
0.0 -643.1872422104976 36200.66417181957 
0.0 -258.9689548363923 4267.122558451013 
0.0 -550.3840750111498 16162.507334819767 
0.0 -355.7865623785807 9434.311445543055 
0.0 -342.06887765213526 8622.791763651367 
0.0 -333.65504913405175 6688.40638895433 
0.0 -421.2612736499767 11957.189127210482 
0.0 -22.720199375878384 1870.1147066375993 
0.0 -638.6993597863908 36095.13555750856 
0.0 -335.0635052474089 6750.749541235107 
0.0 -438.16285183184266 12451.415245383887 
1.0 -37.10921801293066 1872.6468051347865 
0.0 -293.9008051876737 5074.045948745255 
0.0 -239.23797056497253 3945.928184511191 
0.0 -378.40391374213505 10466.342091012913 
0.0 -38.74030626370818 1991.762397659911 
0.0 -222.60575725320516 3718.77923944707 
0.0 -341.2192937809438 8571.496540280803 
0.0 -303.78629663207556 5395.656897821833 
0.0 -545.42230291281 15947.121717737044 
1.0 -50.17338704254036 1938.8763164972852 
0.0 -455.85584067030317 12932.729017905871 
0.0 -107.55847347951351 2523.5852260378 
0.0 -635.3401567006705 36005.83567247471 
0.0 -257.7712045662839 4238.792850073358 
0.0 -363.59088032890463 9809.231035412016 
0.0 -513.7675958015301 14683.860665284838 
0.0 -573.5663998535261 17039.60463498125 
0.0 -352.6121260738344 9245.77765428812 
0.0 -489.90313109965285 13894.688381319309 
0.0 -300.7659555185532 5291.9000654988 
0.0 -192.57938016197494 3351.6157756807215 
0.0 -326.48979285136113 6344.293256678796 
0.0 -250.85597229173962 4123.598934244643 
0.0 -488.75119935954467 13859.599970932142 
0.0 -268.688721614735 4454.944344005717 
0.0 -626.4418477395852 35781.49919806682 
0.0 -621.9636633518118 35672.816670728396 
0.0 -546.6442726373753 15999.928755634017 
0.0 -599.3275692883793 31433.90265344508 
0.0 -422.9287557180377 12009.781435724573 
0.0 -606.0407643838713 32743.948511348983 
0.0 -130.12728543570242 2726.0898674213486 
0.0 -430.27691071212433 12226.074586889985 
0.0 -155.82213906586142 2963.6951462362335 
0.0 -452.6616675079432 12850.56675818638 
2.0 -6.8271002272791055 1596.6394859491584 
0.0 -460.2573859914487 13050.450700631114 
0.0 -120.7227531159113 2647.4749133553805 
0.0 -499.31599036749793 14192.13059828049 
0.0 -305.0389870039513 5435.59779733028 
0.0 -495.5567714017482 14071.52287702239 
0.0 -195.63116585581454 3383.2570476660007 
0.0 -490.49332509507803 13912.871317563768 
0.0 -199.6840453925282 3433.362915481962 
0.0 -535.0004564963954 15502.391431198112 
0.0 -228.42447200199655 3797.6507881624366 
0.0 -236.11132227102513 3908.991986183017 
0.0 -425.53953613996373 12090.689895816819 
0.0 -428.7829143412939 12188.146581446672 
0.0 -530.0279568457318 15301.16204153922 
3.0 -105.24938460313548 1905.2846661739134 
0.0 -366.5412371553016 9949.95242953661 
0.0 -339.91096104158623 8488.631733453183 
0.0 -608.1274359843991 35320.76920089126 
0.0 -565.0670304083022 16759.213925784807 
0.0 -387.54247995888767 10823.829371241698 
0.0 -365.67987449036576 9909.898376281764 
0.0 -334.22273323645214 6716.066014726703 
0.0 -534.6124567522073 15486.316176843178 
0.0 -318.94973603724463 5988.021677873996 
0.0 -612.8190742588704 35432.80771881725 
0.0 -166.45153727715652 3070.3040008145517 
0.0 -598.7673057988619 31373.5615821555 
0.0 -207.97085677870442 3530.0250310531483 
0.0 -472.94059288304976 13396.54415203406 
0.0 -190.52046093253892 3322.4479956014284 
0.0 -208.6536299600381 3536.4344356564743 
0.0 -418.6664655091304 11878.255443101087 
0.0 -397.14112926651785 11173.075792831985 
0.0 -277.01166100785986 4623.4223691161515 
0.0 -623.1109284573429 35696.89018712067 
0.0 -125.011971077668 2673.283272006121 
0.0 -215.37908986217448 3616.9837327358036 
0.0 -470.6178146127756 13330.509460597817 
0.0 -167.4199205088395 3074.069724411993 
0.0 -411.2931148607041 11647.657293438275 
0.0 -468.5751113115576 13273.84924108066 
0.0 -451.9279878454331 12831.223685621144 
0.0 -663.5935265053008 36698.47566824561 
0.0 -215.92726518910584 3634.2523806480567 
0.0 -35.19337599139611 1966.1646953955303 
0.0 -383.1879095497102 10662.53932731805 
0.0 -498.8985358352036 14178.587466488412 
0.0 -545.08761647667 15932.2486532856 
0.0 -420.64120310615954 11942.506486162143 
0.0 -514.2466870085356 14700.989268253697 
0.0 -221.0785183916188 3696.917602188811 
0.0 -489.29053211735567 13875.877940095908 
0.0 -211.51974742616153 3578.329292830534 
0.0 -382.3853534396558 10624.89376105664 
0.0 -129.79785299527586 2712.821022224787 
0.0 -307.9210862029512 5552.418919848433 
0.0 -404.4604494570191 11430.21021113721 
0.0 -224.8254342713399 3745.4316904320685 
0.0 -126.7075134181152 2698.332239660995 
0.0 -486.81424793477703 13800.481066509587 
0.0 -331.0954512131628 6571.86403698125 
0.0 -305.5362958248547 5454.892889338789 
0.0 -606.0253282362977 32714.768479092047 
0.0 -221.80088289348433 3706.963258171073 
0.0 -387.9371351347798 10839.847946163434 
0.0 -269.9189439339294 4478.103078788068 
0.0 -589.8549569528982 30586.84701833398 
0.0 -662.8568682434832 36688.20947537583 
0.0 -453.7232243584772 12877.40228287722 
0.0 -428.37599031601826 12174.275831668921 
0.0 -325.14899267236615 6269.490872118115 
0.0 -588.0171360484685 30440.159646807453 
0.0 -327.48778745325546 6380.34560975898 
1.0 -243.86624371853304 3098.5166870756148 
0.0 -629.975485907087 35874.33167899434 
0.0 -425.0675920069351 12074.762794223794 
0.0 -308.25507111206605 5565.235516804388 
0.0 -289.56598370901736 4950.048176729644 
0.0 -471.10593051610545 13344.13043448183 
0.0 -289.26707148760596 4935.329381685151 
0.0 -251.69355804670496 4129.745434009753 
1.0 -132.69353186085345 2375.834174768618 
0.0 -396.6676920658523 11157.076467137247 
0.0 -472.431316488307 13381.275865659101 
0.0 -642.4650179815993 36189.86163079859 
0.0 -605.9600367926263 32648.297709047325 
0.0 -556.6771611591414 16430.65547183761 
0.0 -495.1264015207998 14057.814914901961 
0.0 -449.5349909700989 12770.22139406107 
0.0 -404.1559057356147 11412.210942251219 
0.0 -339.0861706680108 8434.847382486138 
0.0 -583.4580126521716 17300.475556187623 
0.0 -299.17148776469617 5241.355063546345 
2.0 -184.15565976006022 2277.9756751000837 
0.0 -635.9590538325523 36022.20029672402 
1.0 -158.4174168968628 2555.9586350722275 
0.0 -573.0108430890605 17024.534545870858 
0.0 -368.62026945302546 10052.838593044798 
0.0 -415.9080177230156 11799.174079682605 
0.0 -276.2793951151156 4618.198535664178 
0.0 -362.6786867562731 9769.245095732858 
0.0 -362.99605303762564 9789.234549699424 
0.0 -478.31621199123595 13549.587675608622 
0.0 -217.5484973232947 3649.1375797436194 
0.0 -144.35975356256694 2855.1514487806216 
0.0 -372.4520020389911 10235.882735589976 
0.0 -549.919460657881 16142.72140086196 
0.0 -327.13295111543175 6361.784458746639 
1.0 -47.74431258075304 1938.533376151895 
0.0 -150.08750964808274 2902.0401273501757 
0.0 -582.9687609004028 17285.895513515537 
0.0 -266.37223614280896 4405.414180516979 
0.0 -299.74115666199623 5257.425731868014 
0.0 -437.61291231039456 12437.034010579446 
0.0 -605.9911608769016 32673.189258857314 
0.0 -333.2767116016421 6669.342940180617 
0.0 -366.15171495110945 9932.606921371227 
0.0 -373.05784171206454 10240.91704507299 
0.0 -216.7582086873281 3645.3883627113187 
0.0 -613.4154096042095 35451.692915726846 
0.0 -609.3693838069313 35343.43780174625 
0.0 -300.20732131219467 5275.86399398518 
0.0 -237.9780906542324 3926.804567509562 
0.0 -630.3263212518384 35890.74549417041 
0.0 -415.46418269860925 11785.112228621212 
0.0 -258.4676295413502 4252.119644095805 
0.0 -414.39334122264364 11753.517813989336 
0.0 -127.60034505500931 2705.308533379477 
0.0 -191.3431966009153 3328.4019661827488 
0.0 -35.67244789120984 1983.028455184828 
0.0 -338.7004082512968 8414.523568144303 
2.0 -25.491463614711293 1698.186273242376 
0.0 -414.83866841491925 11766.556055024821 
0.0 -61.201051807965676 2162.5302381481238 
0.0 -342.39460194363375 8642.620817151317 
0.0 -149.65574929500355 2896.2720369447043 
0.0 -477.9259600979461 13541.776391157484 
0.0 -435.68349777175274 12382.539083924277 
0.0 -187.81972639869528 3291.567465407964 
0.0 -235.8462861159092 3893.2181133072763 
0.0 -624.3691119847028 35729.18488516118 
0.0 -157.30146340764767 2979.3370371532237 
0.0 -422.55381549243754 11996.942667738744 
0.0 -157.01300513983557 2971.374514595185 
0.0 -659.8901595021212 36612.890363909086 
0.0 -382.8823859540529 10645.118248541992 
0.0 -39.43453916244927 2004.3933131915842 
0.0 -192.02904469173455 3340.232720854875 
0.0 -623.8857867889618 35720.25476597843 
0.0 -269.38327074495106 4463.210032618894 
0.0 -350.0713969154351 9101.438828980914 
0.0 -608.7967557625077 35329.02069146559 
0.0 -196.8170278577985 3403.1453405291713 
0.0 -81.08901166936842 2332.515205982781 
0.0 -37.453309898925625 1986.5792556916329 
0.0 -334.6360698901799 6731.2101530909185 
0.0 -154.50635563900593 2935.117220282542 
3.0 -716.4568114253975 20445.958398523275 
0.0 -453.22637735718956 12864.58605003351 
1.0 -55.86662300615357 1998.587698224463 
0.0 -556.0819987469789 16405.841991575107 
0.0 -155.29932379474377 2951.6841557371786 
0.0 -350.2588447028366 9113.367540707823 
0.0 -449.8936196690812 12778.974920192995 
0.0 -144.0637175403878 2845.323075578393 
0.0 -160.98803905597433 3005.6744369914168 
0.0 -238.44648408290882 3933.395316909084 
0.0 -664.9311036282746 36735.273288897355 
1.0 -61.42735207043291 2103.8714772017356 
0.0 -133.13794778224346 2739.265946111985 
1.0 -223.2402261919164 2945.4796613180038 
0.0 -196.39930640143618 3397.9947055413995 
0.0 -31.846401218929426 1932.0356496247966 
0.0 -106.16715355696526 2514.534845346529 
0.0 -106.35518478274037 2521.8733873644524 
0.0 -369.2151744061987 10077.277781696099 
0.0 -479.0011490094221 13568.978407884888 
0.0 -305.96446727159855 5483.908262307987 
