# Supplementary material for: A Pareto approach to resolve the conflict between information gain and experimental costs: Multiple-criteria design of carbon labeling experiments
Source: PLoS Comput Biol. 2018 Oct 31;14(10):e1006533. doi: 10.1371/journal.pcbi.1006533 (PMC6209137; doi:10.1371/journal.pcbi.1006533)
Supplement: S2 File — ZIP archive containing Matlab scripts to produce the substrate clusters and replicate evaluations (S4 and S5 Text). (ZIP) [file pcbi.1006533.s008.zip › Cluster/Cluster_3D_LCMS/objectives_SMPSO_LCMS_2_iter_5560.txt]

0.0 -496.70283112552977 14107.910738958888 
3.0 -12.694116834886717 1514.0193507149877 
3.0 -1112.4004311905016 29748.177526475425 
0.0 -665.2694739957136 36742.475668249084 
0.0 -7.816112235551245 1712.7348022601877 
3.0 -114.92644895119433 1968.3756955094425 
2.0 -742.7574734729936 29029.384224143247 
1.0 -26.223752369129546 1813.5214017498706 
2.0 -108.4158510727174 2081.4213184526657 
1.0 -126.10373821439774 2463.187540302501 
0.0 -500.3254583032226 14226.020533249162 
3.0 -832.6883844254291 23764.46837357611 
0.0 -585.9472157505993 17351.868214953574 
3.0 -950.6885827410639 27797.133858472273 
3.0 -859.2931604995429 26101.15855980082 
3.0 -932.9881803611787 27493.769431202254 
3.0 -850.7448802708037 24749.81497614032 
3.0 -810.0323789814205 5164.889514050027 
2.0 -697.4034742191686 28026.709978159848 
0.0 -606.0506261099821 32792.25281051005 
0.0 -606.1434194206086 35259.537744419715 
2.0 -726.0480124329589 28686.7605026603 
0.0 -335.67707487876714 6776.492469871026 
0.0 -335.81659850902133 8228.293870142323 
2.0 -658.2432161914676 26680.508021723042 
0.0 -585.9611243793781 30288.05686841277 
3.0 -728.8706609156638 4191.413042552989 
3.0 -938.4245422897487 27644.976159404643 
3.0 -941.9526242725303 27684.47680060232 
3.0 -947.2472005451225 27772.91968627011 
0.0 -29.855539529850443 1938.5042039073742 
0.0 -75.0269155150075 2291.8736368143564 
3.0 -72.0250431160099 1823.4650885902884 
0.0 -149.47899384483682 2917.0994157607165 
0.0 -104.02862211185548 2517.187177652707 
0.0 -147.36262054453726 2908.588350315386 
2.0 -14.717489510423203 1636.1240447302082 
0.0 -92.489437656469 2426.284902674026 
0.0 -117.13013144741596 2636.540980061144 
3.0 -18.999975253739027 1562.8418566251446 
0.0 -44.763817508762806 2070.3116445783126 
0.0 -89.86771687051458 2405.2362683318674 
0.0 -194.39274635219226 3387.776053138642 
3.0 -122.16617025437257 1986.1277329962863 
0.0 -70.22537099344275 2254.576939152824 
0.0 -120.99001249407104 2666.9927805524203 
0.0 -91.13369484216524 2416.02976049253 
0.0 -123.5975383536326 2680.453263364958 
0.0 -55.270407003101084 2142.8320062167004 
0.0 -99.94897074452925 2490.187550965371 
0.0 -297.1591637592628 5186.866241348011 
0.0 -245.13369873631228 4057.11433881474 
0.0 -198.9336901688083 3445.908041551382 
0.0 -234.29800587688948 3905.812767816907 
0.0 -98.86131303025347 2476.8547074827434 
0.0 -173.83953768009113 3162.077262172352 
0.0 -110.15517513624593 2575.080377451217 
0.0 -351.3577766967698 9178.93761334204 
0.0 -233.3342855864424 3883.30809507894 
0.0 -606.0403586047929 32742.962293939916 
0.0 -222.7486458257456 3746.1873391695117 
0.0 -306.1046364274695 5480.774191070853 
0.0 -119.0453753167163 2639.432665240928 
0.0 -105.79934291458729 2527.193171746391 
0.0 -138.24504660593155 2809.8974326960424 
0.0 -9.662687452603858 1731.5678359885408 
0.0 -115.98338808070824 2621.4179842466656 
0.0 -67.77756394038589 2242.9829616290695 
0.0 -56.282980646845544 2162.831130869837 
0.0 -196.68381645776512 3422.254451436676 
0.0 -134.06282641722726 2774.2071014293933 
0.0 -368.58972611022307 10053.607181115576 
0.0 -352.0350749960509 9210.575715587582 
0.0 -143.56492087045433 2860.866607811413 
0.0 -163.1559224582627 3054.5618375794925 
0.0 -200.05616567377115 3462.269893823889 
0.0 -335.0953816890895 6741.664200209328 
0.0 -213.3241007240204 3620.915216659213 
0.0 -413.1196530600597 11709.901275589411 
0.0 -197.74344995789332 3432.753069704388 
0.0 -224.12087776655787 3758.7397179225923 
0.0 -604.5251425581677 32173.400487424045 
0.0 -150.54385395372475 2932.638833912551 
0.0 -204.58297964521475 3510.5979834242526 
0.0 -96.93756428007637 2472.5817050729324 
0.0 -40.097697725085744 2035.6011861738027 
0.0 -369.3959775839117 10079.700567986385 
0.0 -604.337015011351 32133.39097234391 
0.0 -191.17908257846767 3359.9322076637395 
0.0 -190.19677164995105 3342.6055665661306 
1.0 -68.93576472525297 2088.56853420404 
0.0 -246.04690478458127 4078.075011931206 
0.0 -388.7626092745804 10869.595539280697 
0.0 -413.9948156916281 11731.753747930341 
0.0 -259.84134243555155 4289.3300206858385 
0.0 -162.0413778433594 3044.3089485239916 
0.0 -111.29530246328244 2588.09634906458 
0.0 -235.50314662644666 3917.1489778076952 
0.0 -338.25235698581497 8383.299843705634 
0.0 -601.2603833106041 31663.071314909936 
0.0 -260.8885123144316 4306.500501069248 
0.0 -587.5311971052423 30403.17479642437 
0.0 -322.92277615773895 6159.14433240902 
0.0 -84.64001545702509 2380.107305251151 
0.0 -381.63194592114814 10597.298488051625 
0.0 -364.7122996391598 9863.300661886593 
0.0 -342.8928307880354 8675.011243394376 
0.0 -587.9888390658358 30437.275914429607 
0.0 -608.4323219268241 35319.08384974925 
0.0 -511.362895625754 14598.740034151166 
0.0 -592.9448830031623 30829.64931661139 
0.0 -604.726723659208 32215.851995375047 
0.0 -208.95333651600973 3570.307148195392 
0.0 -32.25027963563415 1965.1586459620657 
0.0 -601.5720925013896 31700.372738814975 
0.0 -591.0880849085922 30677.242388366747 
3.0 -30.343265933072043 1668.164187338355 
0.0 -653.4225469632719 36455.79972630417 
0.0 -364.1223725394598 9834.856827342146 
0.0 -519.0269228676416 14875.116337923035 
0.0 -251.50492816115255 4154.549184662007 
0.0 -609.2067494353379 35339.4638268792 
0.0 -401.8940936385795 11338.9503380788 
0.0 -641.5506206948166 36160.12293479175 
0.0 -243.90542173644283 4043.064648233988 
0.0 -497.96269600527984 14148.674268322093 
0.0 -600.9897556412003 31626.641304698565 
0.0 -512.0489857814507 14623.616837039623 
0.0 -402.65633902617486 11361.928334053218 
0.0 -350.6516881528242 9153.009018308243 
0.0 -540.580876183136 15737.820445422283 
0.0 -605.9175390888545 32613.64655297463 
0.0 -168.61091475718445 3107.7650557674597 
0.0 -569.5750504324689 16915.14812289368 
0.0 -311.00373110037197 5659.891100984907 
0.0 -560.4959655176028 16585.65256597465 
0.0 -119.7888288289475 2651.5780025721842 
0.0 -61.955527334913874 2208.80166767674 
0.0 -281.30152732597475 4737.436704503763 
0.0 -579.5494287624226 17204.36932706071 
0.0 -533.3441496949251 15437.573357045929 
0.0 -333.09896874735716 6634.321666206701 
0.0 -181.38051646964516 3250.7484144730997 
0.0 -135.15587055784388 2785.8996666647417 
0.0 -473.39877107918517 13408.60090361116 
0.0 -654.2318957630363 36475.53387232827 
0.0 -506.01008638681077 14416.480227895518 
0.0 -203.55094480263583 3498.9903990844464 
0.0 -53.244789997939975 2136.280471255467 
0.0 -602.714457660444 31858.498065163527 
0.0 -607.6384863104809 35298.426184778895 
0.0 -185.74883377805358 3294.3728889635586 
0.0 -294.9352188724327 5117.646022056106 
0.0 -186.89004948826675 3303.939493780572 
0.0 -561.1140970507904 16609.938263195272 
0.0 -605.8479320456779 32571.19258656431 
0.0 -17.983798218157204 1858.2596738817285 
0.0 -219.19363189049716 3694.5705991121067 
0.0 -60.72942896172863 2193.3773083373917 
0.0 -533.9799785201299 15462.539609844418 
0.0 -282.12365004195766 4755.671015764234 
0.0 -606.0092043391085 32692.98819974164 
0.0 -474.12170151709734 13428.99535838939 
0.0 -628.0634614051736 35825.9972485673 
0.0 -380.99682739951356 10570.984056959382 
0.0 -294.0392829765113 5101.6825833356415 
0.0 -207.99266757394378 3555.6895823363 
0.0 -308.71161818919745 5570.2791136011165 
0.0 -158.14498264358497 2998.6556266412676 
0.0 -338.7263914276208 8412.862050844133 
0.0 -590.6621663438743 30643.27972314276 
0.0 -518.3518162497442 14850.283971091247 
0.0 -604.1240454200563 32092.038678727342 
0.0 -534.6012886916251 15485.960913653083 
0.0 -87.74637214884024 2396.3354636805916 
0.0 -456.59584058125773 12951.459793882115 
0.0 -474.8624333358332 13450.029707762014 
0.0 -51.96342912015733 2120.48525815343 
0.0 -323.5956863244049 6184.832912325488 
0.0 -600.421680057145 31558.195423147936 
0.0 -415.3663480325084 11775.029887370147 
0.0 -38.90997705280141 2027.151597826496 
0.0 -278.38192525179176 4663.332109158484 
0.0 -626.5586021417865 35787.906520690165 
0.0 -539.9863391749886 15714.134165238745 
0.0 -451.4870877726327 12819.937105481691 
0.0 -14.400441119942164 1794.4099266040573 
0.0 -561.6758910013347 16636.651020549365 
0.0 -267.76738338949787 4435.11255616269 
0.0 -299.2887183377297 5249.275455289398 
0.0 -66.52700652612886 2233.9016882704777 
0.0 -603.7414918088434 32023.470003584516 
0.0 -535.2085178264842 15511.030867705857 
0.0 -377.56227571246205 10430.678978084527 
0.0 -160.899241352667 3033.773244037706 
0.0 -414.6485882760286 11754.090427631238 
0.0 -640.758757788424 36140.473940036325 
0.0 -628.9238212086391 35844.42778255695 
0.0 -306.7869633812065 5503.176734257388 
0.0 -559.8593308802227 16560.35603338091 
0.0 -609.9927713876748 35359.62100171108 
0.0 -465.9743593126466 13202.48483004503 
0.0 -333.4704812039236 6670.488928918007 
0.0 -382.2869983801703 10621.11974080303 
0.0 -320.27557138221437 6036.059769530086 
0.0 -455.8435263502095 12932.489447769129 
0.0 -346.3674921370599 8885.216703464539 
0.0 -493.74046514088576 14013.99584439844 
0.0 -346.87145568971823 8913.512070095168 
0.0 -635.8693801560215 36018.663238988 
0.0 -178.22604779170496 3203.4184065152067 
0.0 -298.54441326800935 5227.5650263959305 
0.0 -307.46056323692966 5524.500169926181 
0.0 -457.33538268444795 12972.542265533757 
0.0 -606.8987211682394 35279.15396837213 
0.0 -600.6971635886863 31590.96921911016 
0.0 -23.398397073999963 1908.471786439176 
0.0 -589.171677161204 30527.031760955873 
0.0 -485.79866905026836 13770.164426170559 
0.0 -313.35883089800376 5750.670673337246 
0.0 -129.47128633274016 2727.195366131814 
0.0 -268.6220303533133 4451.967109281765 
0.0 -652.6850111427852 36434.408960662506 
0.0 -570.2983371329186 16938.605281754077 
0.0 -498.6002299416941 14172.271467496697 
0.0 -252.47707194181314 4165.886622207216 
0.0 -627.3879404321916 35805.41993629034 
1.0 -214.41135409148242 2895.48949654968 
0.0 -280.56694608290195 4715.801722058588 
0.0 -430.5844551525055 12234.845281576132 
0.0 -463.1487915910255 13125.930767805401 
0.0 -562.3449766526612 16657.92760360258 
0.0 -655.073664148114 36492.3401900803 
0.0 -580.3297946641285 17222.923905587442 
0.0 -266.89470414916275 4419.844428615144 
0.0 -452.23129179482106 12839.000404231892 
0.0 -257.54253851608036 4249.623861716935 
0.0 -384.0112770301017 10690.878308060026 
0.0 -308.0362200406532 5549.928287263582 
0.0 -24.934630604862754 1909.3049972816652 
0.0 -379.2715830736282 10501.879424157409 
0.0 -231.42285298705414 3868.4239367805485 
0.0 -345.9135654301296 8857.319817963424 
0.0 -550.5629434838056 16170.578282742286 
0.0 -391.2280052889705 10960.019545526675 
0.0 -236.58047285122288 3925.647938352872 
0.0 -595.8170252264906 31084.270765305973 
2.0 -88.35343226209108 1975.1252739482495 
0.0 -576.6432251054189 17127.13096285404 
0.0 -437.00667374761684 12420.529584814585 
0.0 -522.349861459997 14999.707635550596 
0.0 -237.35644997623814 3943.537210682659 
0.0 -567.5920691362431 16851.329973064818 
0.0 -578.7634010549253 17183.381337462626 
0.0 -192.50402878788464 3377.2398787685715 
0.0 -355.0911697884819 9382.723045343777 
0.0 -431.27167509996264 12256.497234926379 
0.0 -661.4389671766513 36650.30272898927 
0.0 -532.7612826237946 15411.92807864605 
0.0 -410.9391913006593 11634.871525668847 
0.0 -592.5480597485365 30796.44118072213 
0.0 -605.7663922341127 32529.874488570455 
0.0 -594.3177632203717 30947.57127248499 
0.0 -432.6639515444112 12295.630548403582 
0.0 -588.7696538744455 30497.190242238445 
0.0 -463.9355087460526 13147.134750285519 
0.0 -322.42225479771264 6130.861311474255 
0.0 -291.49384992488126 5016.4819621071 
0.0 -586.4027938868483 30320.104304125856 
0.0 -297.8288485997851 5209.22431312003 
0.0 -102.56462021807613 2509.059658347259 
0.0 -429.89185969414024 12214.47865898704 
0.0 -437.73328789037294 12439.206778743026 
0.0 -385.76751203592596 10756.468148160475 
0.0 -588.3843872045178 30467.042115221586 
0.0 -387.5545621124872 10824.971170824507 
0.0 -107.42002306539327 2545.821789382967 
0.0 -171.02965085622643 3144.570584335148 
0.0 -399.0660741459116 11240.081800950904 
0.0 -355.53752847035344 9414.31145551411 
0.0 -108.93326836357916 2561.4139993791205 
0.0 -577.3539549446346 17146.403876005435 
0.0 -180.3826815383148 3234.6210713244045 
0.0 -610.7102782630398 35378.35972446779 
0.0 -389.48478228165976 10898.30466678991 
0.0 -448.132939814948 12727.290799808956 
0.0 -347.33274274009705 8941.141664958028 
0.0 -60.04853744815931 2181.1063693366373 
0.0 -410.2896552244557 11613.287767751599 
0.0 -216.7857598092295 3665.7869088799243 
0.0 -421.56812699732313 11966.394574354226 
0.0 -250.5407950725825 4137.318266781395 
0.0 -248.67417956455085 4114.192890114815 
0.0 -625.1713768192077 35749.1705047587 
0.0 -472.53445849479783 13390.398556829034 
0.0 -624.3875541000762 35729.26265861243 
0.0 -347.7930619279549 8968.767070215437 
0.0 -527.2967648026035 15190.889457397041 
0.0 -453.61214030794383 12876.073753158846 
0.0 -602.4560350913813 31820.769920661915 
0.0 -289.4622840520063 4956.964734922201 
0.0 -390.61426873616745 10937.919810331981 
0.0 -436.2826260477897 12400.10154659749 
0.0 -510.70110054670175 14575.55920122446 
0.0 -618.7529577468812 35585.718565326584 
0.0 -368.11838568696925 10023.55560908612 
0.0 -409.5891361707029 11593.305687948754 
0.0 -407.73324263575114 11530.03752574318 
0.0 -334.6375698479167 6713.658894184366 
0.0 -423.56776194828944 12026.475345502009 
0.0 -282.87698354919695 4775.355864508569 
0.0 -404.56267118160366 11427.646420803145 
0.0 -548.9633804092335 16100.83364714122 
0.0 -603.5190912793701 31984.5993619385 
0.0 -593.9418622644653 30914.788311472566 
0.0 -642.2858020057062 36181.984367953664 
0.0 -311.65102999998794 5682.801322314731 
0.0 -79.30911283645807 2326.5304154831765 
0.0 -568.3241298944027 16873.876964922652 
0.0 -391.7983284006839 10985.671004416205 
0.0 -205.65572533606237 3526.4974000615484 
0.0 -447.4087212792891 12708.177497724895 
2.0 -21.499270497829002 1700.0071105658933 
0.0 -221.7842342646014 3733.137500228793 
0.0 -403.92618394261166 11404.594262942926 
0.0 -454.43099614440575 12896.185511307902 
0.0 -292.13552279352325 5038.317349187536 
0.0 -446.7244035997498 12688.410371668842 
0.0 -365.2617884004897 9889.785068735022 
0.0 -644.9321037001574 36247.43507629083 
0.0 -611.4579882555399 35397.600225436865 
0.0 -337.7228606265375 8352.442240792949 
0.0 -544.2404688397852 15895.489523909308 
0.0 -575.8755221164097 17108.177071104164 
0.0 -314.02756768621794 5774.258229187142 
3.0 -22.48889096413657 1596.7925143329676 
0.0 -431.9925175258388 12275.135732063127 
0.0 -638.0303237016284 36072.626956285196 
0.0 -591.8141758543059 30737.398763577952 
0.0 -226.14111188032928 3793.4967088036237 
0.0 -544.788598542779 15919.432669847183 
0.0 -326.0429210118449 6299.089495600991 
0.0 -488.18114904049133 13842.252313288836 
0.0 -310.3588321968143 5634.33781887778 
0.0 -591.4330854588588 30709.275326435563 
0.0 -519.6298590235532 14899.900218426665 
0.0 -546.8335934172006 16008.170429087084 
0.0 -619.5270985170774 35605.312059479664 
0.0 -547.4013977196928 16032.886389334186 
0.0 -317.5656298047614 5921.688943398676 
0.0 -399.69728831633415 11260.798567382999 
0.0 -622.9596246822847 35694.12903894895 
0.0 -407.0722574769476 11509.872627215209 
0.0 -243.14311469561937 4030.4508914155904 
0.0 -403.3113100161212 11383.768138181667 
0.0 -388.175568991246 10847.104795402904 
0.0 -227.20341071822085 3804.4781227659323 
0.0 -559.2845263180171 16537.327915296133 
0.0 -502.40130928638007 14293.306124015191 
0.0 -397.43494138347813 11182.293629774402 
0.0 -596.1394168017399 31116.736762477925 
0.0 -506.73160118641584 14440.341399117051 
0.0 -320.8458529526644 6061.525281739594 
0.0 -348.2500526301769 8996.341554899936 
0.0 -651.2269175524702 36398.47370278951 
0.0 -301.46289545639496 5320.254972297642 
0.0 -625.8536022268041 35766.99505516337 
0.0 -605.2354090341574 32349.07199133089 
0.0 -360.1348179006866 9642.665194908977 
0.0 -288.74465017934097 4938.062972691484 
0.0 -631.0681236710856 35898.22365722057 
0.0 -536.8542967121288 15579.912168953468 
0.0 -378.1578311318242 10455.106026807525 
0.0 -635.1098264587615 35999.90300668514 
0.0 -376.9484970560525 10406.538928104555 
0.0 -589.5737619275162 30558.020050890682 
0.0 -379.8813916227939 10525.152492846742 
0.0 -440.31659919012725 12512.02614206428 
0.0 -582.3722546502447 17276.103314007025 
0.0 -249.76265750835518 4125.5750981052715 
0.0 -383.3885647638245 10665.199647682146 
0.0 -386.3585401087883 10780.578153612883 
0.0 -293.3851498274756 5079.12246393315 
0.0 -469.9672080390421 13312.6709107916 
0.0 -360.6804748710874 9668.934819987726 
0.0 -422.2515529920244 11987.849517146977 
0.0 -228.0312943353532 3816.3313458205876 
0.0 -400.3431325679493 11282.558550215972 
0.0 -318.1456190654772 5945.41389950562 
0.0 -386.9450031102495 10801.557521014021 
0.0 -302.094059554197 5340.639246532681 
0.0 -592.2056582355957 30768.077284359988 
0.0 -477.4089766699894 13522.929040355333 
0.0 -651.9559942779882 36416.30273057238 
0.0 -167.36320962137657 3099.894256374026 
0.0 -11.531545562449967 1774.531130242822 
0.0 -71.5281236380184 2274.0095982344706 
0.0 -450.7584700561241 12798.625867487428 
0.0 -531.0867964706993 15342.901458597256 
0.0 -411.60097352481057 11656.622313337819 
0.0 -526.7062735421435 15167.783734076544 
0.0 -618.0613917702125 35567.762853863744 
0.0 -378.6926605974012 10477.432158915915 
0.0 -605.9739905242267 32656.968450520766 
0.0 -597.9994650298208 31293.862618485044 
0.0 -242.14510823159677 4016.0373598577216 
0.0 -493.058919597833 13993.24182602328 
0.0 -419.094081586162 11890.246923550716 
0.0 -319.676461516377 6012.040169940232 
0.0 -655.8243418936408 36510.59971442551 
0.0 -352.52588184145975 9238.058590296723 
0.0 -595.4862800706933 31052.147674032996 
1.0 -31.004976188408182 1844.095141314637 
0.0 -553.528395351321 16304.139033841793 
0.0 -350.38820263009376 9119.877130797026 
0.0 -577.9492891286372 17170.199043854056 
0.0 -312.75502015866425 5728.54651556478 
0.0 -458.7362180813281 13008.280722921505 
0.0 -136.33148267751207 2791.1301288554087 
0.0 -526.1317547101847 15145.727595799834 
0.0 -341.6353178506873 8594.567713776569 
0.0 -649.0582171586822 36345.48494113968 
0.0 -480.6476138294937 13618.692230551756 
0.0 -596.4920287353124 31145.808591973895 
0.0 -427.2044518622567 12137.82499483124 
0.0 -405.21238483083295 11447.64018735595 
0.0 -290.76197825689434 4997.070609907616 
0.0 -535.7895547969831 15535.217218684802 
0.0 -396.2283823214183 11140.198449197082 
0.0 -645.7152139553268 36266.75708889319 
0.0 -575.2021428958915 17089.492566693778 
0.0 -483.89989778847956 13713.117307859391 
0.0 -522.9314899616138 15021.829168419896 
0.0 -444.1871975190487 12618.965555351742 
0.0 -539.4096149912165 15687.827309550374 
0.0 -465.2292365939201 13182.195923994625 
0.0 -283.59797922493266 4792.8058839745745 
1.0 -93.84427638569596 2266.909549616763 
0.0 -367.62940203409414 9999.955881232794 
0.0 -290.1082748984965 4978.930427515887 
0.0 -83.47931337798398 2368.797450049405 
0.0 -359.64395877873216 9619.050287900289 
0.0 -531.6868569299459 15366.735379056297 
0.0 -476.6898973959716 13502.574473088132 
0.0 -527.892144358673 15214.36654425517 
0.0 -636.493365147345 36042.46221684805 
0.0 -247.11170153917638 4087.028768239708 
0.0 -385.17449779963414 10733.521680829312 
0.0 -263.3335073806663 4350.903006297899 
0.0 -380.3917878485505 10548.872494761737 
0.0 -125.42567300500271 2701.5900418566293 
0.0 -634.368941711185 35983.72400400974 
0.0 -455.0885491389404 12912.764319362645 
0.0 -418.2932576722751 11870.702747796919 
0.0 -605.387764495988 32388.365245478144 
0.0 -327.92727718232754 6388.283964193908 
0.0 -151.83728266225862 2936.6262604416142 
0.0 -552.0440630544572 16238.60594139492 
0.0 -429.15548682928136 12195.572890172132 
0.0 -373.40732013679974 10257.319293201477 
0.0 -479.9905639268275 13598.433676516699 
0.0 -220.14506131046582 3710.116425832618 
0.0 -512.7032797569842 14646.012333765024 
0.0 -279.0796775666797 4685.2504429019755 
0.0 -622.2470693636772 35674.78331535242 
0.0 -568.9110940831517 16893.1402273372 
0.0 -344.5496542289487 8781.239470080109 
0.0 -504.27208799098213 14355.65191707171 
0.0 -427.909461506663 12156.334306155677 
0.0 -452.9768796590336 12858.160619462118 
0.0 -315.5491474691712 5838.991986399609 
0.0 -630.3136845226255 35879.48951922365 
0.0 -470.639402040343 13333.557216300218 
0.0 -590.2978546956894 30614.64683068405 
0.0 -288.0650851644182 4918.639188740676 
0.0 -644.2973633642249 36228.25197520553 
0.0 -362.0912129126954 9740.749719782283 
0.0 -395.56533066300966 11116.495229397922 
0.0 -343.3915006791415 8703.764803803526 
0.0 -312.2387673917757 5704.464798141129 
0.0 -497.2407010108262 14125.527719025198 
0.0 -174.74071387141106 3176.6568155914624 
0.0 -276.1968219472098 4613.052360418107 
0.0 -305.32699459076997 5449.805027241156 
0.0 -595.1651070515713 31022.978882708077 
0.0 -603.9421962551226 32058.277106748315 
0.0 -262.507831253729 4334.40777747036 
0.0 -230.5340758105077 3853.9351774957604 
0.0 -503.57117812801556 14336.011406835689 
0.0 -529.0192716628942 15259.095601894373 
0.0 -528.4378866838599 15235.975131021332 
0.0 -623.6718945886508 35712.535362707524 
0.0 -292.8907655616501 5055.689835081321 
0.0 -537.878493631557 15624.029084621383 
0.0 -349.93117046236574 9094.017698257096 
0.0 -256.7485265286979 4233.211579654301 
0.0 -422.88521362194166 12006.956658887202 
0.0 -46.40694956381303 2075.9576419852783 
0.0 -396.75402123532575 11160.30882406935 
0.0 -284.2518214188141 4813.091461237664 
0.0 -406.4048382680761 11489.226454976684 
0.0 -408.39886449591694 11551.774737716472 
0.0 -264.95089741152475 4379.739397639188 
0.0 -543.6653237385949 15871.65137357903 
3.0 -25.808257171324655 1600.4554677021856 
0.0 -325.4275103543988 6275.22943389176 
0.0 -339.1596056488231 8442.164095901458 
0.0 -264.10782799569364 4364.807717407338 
0.0 -458.0612567701076 12991.31130579026 
0.0 -359.17491150858353 9591.77002399813 
0.0 -334.2365734398504 6684.868232112798 
0.0 -363.56835144454624 9809.4038635666 
0.0 -602.9515988343862 31893.997589606064 
0.0 -515.6184488961893 14750.351808212663 
0.0 -342.4078644519121 8643.966888816683 
0.0 -596.8169574055784 31176.88588527008 
0.0 -462.4826804641349 13107.534542322397 
0.0 -277.59997904741675 4645.057973035862 
0.0 -132.55845550702787 2771.8244629042783 
0.0 -514.500465823787 14710.760396264832 
0.0 -321.85737943094506 6108.057948215284 
0.0 -467.9548312566934 13257.27650796337 
0.0 -587.1232395732076 30372.909889589337 
0.0 -649.8202988979475 36364.19376116577 
0.0 -439.5454426890594 12493.971400011274 
0.0 -574.5568586639735 17068.564514221882 
0.0 -443.45379292483943 12601.770394470948 
0.0 -371.8514623753844 10188.468089924781 
0.0 -253.42859756489526 4179.2912110469115 
0.0 -612.1002418041834 35417.69592188075 
0.0 -508.4097051350973 14496.092917256314 
0.0 -508.8701077685667 14517.546395140202 
0.0 -503.03579305185366 14314.35389448334 
0.0 -341.1933740024993 8567.101990665678 
0.0 -275.44446184836374 4595.891880232817 
0.0 -562.9676987040071 16681.319793809376 
0.0 -142.58501056862224 2847.671309854256 
0.0 -583.8373215351454 17307.297890448346 
0.0 -521.7098608609401 14975.474199503982 
0.0 -558.6686310919628 16515.21457488924 
0.0 -144.7888783026973 2873.513913566554 
0.0 -488.842929690365 13862.173966425888 
0.0 -184.85707565588598 3279.955637331769 
0.0 -483.2057520255696 13693.465323069926 
0.0 -491.8909914773575 13956.271127804783 
0.0 -384.60980463743664 10711.946839189231 
0.0 -616.0954622570874 35517.27341648355 
0.0 -415.98726685241604 11798.84120739644 
0.0 -589.9292376549912 30585.61773260563 
0.0 -440.9760191498642 12531.05244795088 
0.0 -58.55698612288334 2178.01961204162 
0.0 -405.83685500134396 11468.753080144294 
0.0 -65.35076520059843 2233.2032872019868 
0.0 -284.9659509649441 4829.740903445293 
0.0 -261.71601862434903 4321.732157219494 
0.0 -551.1491035355272 16195.62366419336 
0.0 -450.12493036693036 12781.020718018588 
0.0 -287.46446553397396 4897.863302091282 
0.0 -228.7893838470095 3836.463341053074 
0.0 -408.94197603395787 11572.006664256636 
0.0 -345.36457987550347 8831.672404779287 
0.0 -638.7701119855199 36091.072861271314 
0.0 -612.8455060861187 35433.49918915269 
0.0 -532.2229468013738 15388.171958628654 
0.0 -499.3089811836035 14191.90292189317 
0.0 -41.41654389217072 2041.689566304875 
0.0 -479.3457868472199 13578.994725038026 
0.0 -309.34925066873126 5595.930098166243 
0.0 -629.6479292090223 35862.43997457736 
0.0 -159.00210242189166 3009.9124555716244 
0.0 -212.22837034790373 3612.4437832966605 
0.0 -468.61062388214623 13276.897312392126 
0.0 -255.16477426505375 4208.255153523048 
0.0 -176.9113861475204 3200.3073639423487 
0.0 -382.8761551052021 10644.432140809145 
0.0 -648.3741940978406 36328.53893361675 
0.0 -152.6477997237034 2946.8152000193327 
0.0 -128.36692424746153 2722.4233882008457 
0.0 -637.2963505917135 36054.62821483485 
0.0 -620.2017001738112 35622.79948483863 
0.0 -650.4828297998799 36380.258965823894 
0.0 -481.3310226970567 13637.451556915838 
0.0 -605.6786536762976 32491.451981550323 
0.0 -469.29663018334327 13293.79904791459 
0.0 -525.5534724242779 15122.728181354092 
0.0 -428.5723773760565 12175.316222010295 
0.0 -602.2334161089885 31789.481305664984 
0.0 -549.51952095625 16126.346877271671 
0.0 -139.25000654116786 2817.679943293574 
0.0 -64.59885308818392 2215.7900091827064 
0.0 -501.20527474999994 14253.856223116472 
0.0 -78.25024417262561 2318.4959375255285 
0.0 -392.4566726861667 11004.690763390334 
0.0 -597.118422114139 31206.108909325845 
0.0 -329.81934929336643 6477.921424936163 
0.0 -321.35434456458455 6084.690973980485 
0.0 -605.1278251958122 32313.692359780533 
0.0 -420.89140191201875 11946.68479408883 
0.0 -478.69867040982905 13560.219182023779 
0.0 -536.3192123785524 15557.340299199977 
0.0 -425.38778468309476 12084.766189291406 
0.0 -471.32714798378913 13350.375177296472 
0.0 -326.5905985558234 6321.523660169608 
0.0 -471.99261691488584 13368.97650362347 
0.0 -362.63467303973465 9763.121128882316 
0.0 -543.1373501134035 15850.211831073071 
0.0 -478.0536108176055 13541.529166893995 
0.0 -274.69764165141237 4580.8652442937155 
0.0 -435.6193558852376 12380.42570639112 
0.0 -660.6941883303311 36632.32308040682 
0.0 -554.1780562564596 16326.39982252537 
0.0 -466.69706829941435 13222.228396693115 
0.0 -598.2953838461433 31324.297999709368 
0.0 -273.90516578797553 4566.567481364129 
0.0 -330.4419071641943 6501.819263228123 
0.0 -348.72387284194554 9022.108593305844 
0.0 -328.53283715975994 6414.33295695274 
0.0 -620.8428844441829 35642.50362335637 
0.0 -541.2137199237354 15764.88399639783 
0.0 -344.17124687819097 8752.268969214132 
0.0 -224.79017507780642 3776.0326347094388 
0.0 -187.73060672461304 3319.9201167187157 
1.0 -33.45214303761861 1894.7366345953374 
0.0 -279.821234326057 4698.622539541308 
0.0 -336.2172601742487 8257.755906995306 
0.0 -446.01022860624244 12669.022191261683 
1.0 -50.78739875251017 1999.3075215126887 
0.0 -367.08427748122165 9974.973355368513 
0.0 -583.2033135641738 17291.280877342037 
0.0 -361.6229173441836 9714.38465317749 
0.0 -155.28773289961305 2974.391029395881 
0.0 -340.78752453478376 8541.604143551293 
0.0 -331.27781089334394 6544.631690790888 
0.0 -481.9026084169021 13657.743197568107 
0.0 -485.1157650886161 13750.458614888414 
0.0 -8.393486745397915 1719.3870478105684 
0.0 -593.332379950956 30862.441036395994 
0.0 -572.6703390253758 17012.748063327897 
0.0 -496.0682600120376 14088.823714218512 
0.0 -354.6824373432509 9356.384798958294 
0.0 -660.0422182600981 36616.559581021975 
0.0 -501.7571241911911 14272.02189858398 
0.0 -285.57626720674415 4850.420748005312 
0.0 -550.0057183264028 16146.559980649961 
0.0 -332.62328403149473 6608.11126874065 
0.0 -599.0789681636758 31411.901718986774 
0.0 -548.4087763454809 16077.713916178463 
0.0 -581.0807019645521 17241.31377758922 
0.0 -164.85022591676207 3067.1801427701007 
0.0 -573.3388607545402 17032.844301920675 
0.0 -482.60405942792244 13674.687314518926 
0.0 -302.6693014683842 5364.247616966146 
0.0 -357.8709198196947 9524.514435322479 
0.0 -546.2969459522692 15984.81754641211 
0.0 -615.3237814967573 35501.14660745508 
0.0 -238.06928543039308 3963.4376770865883 
0.0 -505.40131602619283 14393.575714985833 
1.0 -232.29552595085408 3022.593143421764 
0.0 -395.0239312090819 11097.618556038811 
0.0 -621.5655460474112 35657.41562255765 
0.0 -375.92185967688533 10363.286799369069 
0.0 -374.38036497659874 10300.203412081833 
0.0 -372.757587943229 10231.826392611198 
0.0 -247.9674606649986 4098.290383756144 
0.0 -547.9375527270957 16056.226760483964 
0.0 -646.4414339178646 36280.99867945504 
0.0 -599.3599589158433 31441.686479160344 
0.0 -112.42612489260286 2598.0497809366725 
0.0 -537.4402318859339 15604.411884729212 
0.0 -276.9034365586404 4630.226902064887 
0.0 -545.3450563239985 15943.678185333834 
0.0 -555.2000442087646 16368.817901730572 
0.0 -420.2352679241016 11930.187425464244 
0.0 -491.1735924125101 13933.916515806097 
0.0 -633.6846683837996 35963.96162896361 
0.0 -516.235821895803 14772.723941541279 
0.0 -318.69486509439446 5968.22799200052 
0.0 -345.0514022110912 8805.337747596506 
0.0 -509.5920864485096 14538.50170595991 
0.0 -419.67515003147344 11908.824871317856 
0.0 -464.545220052229 13166.476027795215 
0.0 -36.23869050482898 2006.6598392083663 
0.0 -524.4885138571165 15081.513284176677 
0.0 -272.92832881924704 4559.103698661621 
0.0 -530.5383203771856 15321.034075611264 
0.0 -442.83736984578195 12581.824917165644 
3.0 -101.3046439063104 1917.273129829951 
2.0 -34.10653523099176 1790.7793440062555 
0.0 -339.5799764278637 8466.076071422935 
0.0 -484.5409193220623 13732.533432989829 
0.0 -363.1190277951481 9786.477695150257 
0.0 -416.6168619611158 11814.881626232065 
0.0 -353.3788661037211 9285.356193622127 
0.0 -376.3806662574288 10385.60675234884 
0.0 -581.704671017851 17256.388466324588 
0.0 -657.7577901395128 36561.24872057549 
0.0 -424.2393931986478 12047.92542659693 
0.0 -597.6805004063236 31261.667869392644 
0.0 -146.36345922662258 2885.183760765749 
0.0 -490.0330354523269 13899.75045907707 
0.0 -140.0428545530439 2831.495819212516 
0.0 -494.43560669766646 14036.068060686775 
0.0 -586.7729173596753 30347.14879964924 
0.0 -369.9055697712003 10106.032554304476 
0.0 -538.5272612297839 15650.37443957301 
0.0 -389.9956433465873 10914.969143530014 
0.0 -542.1646619847172 15805.76977428088 
0.0 -337.31400744135067 8329.56093311223 
0.0 -42.11274062398704 2050.761092552434 
0.0 -489.45715694705086 13881.426559635465 
0.0 -599.656959079931 31470.35114622048 
0.0 -448.7455831019825 12750.234447236264 
0.0 -361.1662973727901 9692.337357134003 
0.0 -255.90507164841912 4221.240067449954 
2.0 -16.01597442557526 1689.9416394882355 
0.0 -542.633299171626 15826.085948509603 
0.0 -460.43348391167814 13061.034964801333 
0.0 -434.99694955865795 12362.731210793983 
0.0 -614.756062699215 35482.79211292021 
0.0 -572.0214160091621 16997.17749580759 
0.0 -639.9920272937479 36122.82111613808 
0.0 -357.33309143251046 9499.8864535857 
0.0 -35.24705910226541 2000.3196863811395 
0.0 -486.5215166491038 13791.98875212007 
0.0 -221.02791482782123 3717.277795589078 
0.0 -555.6997902405449 16389.834482632104 
0.0 -371.3403934917477 10166.073883697942 
0.0 -515.0556428666509 14730.041811910882 
0.0 -202.41401123372037 3490.720866206427 
0.0 -557.1394268874573 16451.372520309626 
0.0 -565.11289923713 16762.81028821074 
0.0 -340.3162543969576 8517.170260537929 
0.0 -605.5889046575093 32456.463704449492 
0.0 -656.5331194900056 36527.89477906335 
0.0 -525.0222074300082 15102.127667316168 
0.0 -467.29523267794997 13238.620270457928 
0.0 -631.7030105843492 35918.040453487934 
0.0 -324.89957815222266 6255.115506208438 
0.0 -95.3645215753074 2448.627269238587 
0.0 -319.15231707404587 5989.738370632011 
0.0 -315.9640663237578 5863.31742958886 
0.0 -563.4958021193643 16701.207411649622 
0.0 -554.6446612287862 16346.819462685822 
0.0 -438.3463494264513 12462.64135924455 
0.0 -513.2658570882854 14666.00194462489 
0.0 -182.5154692834271 3255.9778359662178 
0.0 -564.5790703112434 16741.395455879236 
0.0 -300.82541318649254 5298.111890126839 
0.0 -600.1125599075128 31522.146757610415 
0.0 -662.2672158602994 36667.32673343234 
0.0 -211.51379725404595 3599.3048172114386 
0.0 -215.6567074225298 3655.0720901869845 
0.0 -449.3233356892614 12764.855906401024 
0.0 -564.0493489491295 16721.850945559316 
0.0 -314.8651788477384 5817.261516642755 
0.0 -339.94139935139617 8493.390735945433 
0.0 -573.9224346967839 17050.101966818434 
0.0 -127.17121800641081 2721.3533457146223 
0.0 -605.4920506039908 32422.20755654301 
0.0 -352.9725292685833 9262.772284950868 
0.0 -557.7207540282596 16474.2924168557 
0.0 -76.3243708882103 2309.9798174355747 
0.0 -570.8986734724934 16959.17499692323 
0.0 -353.75394290365455 9313.881736638505 
0.0 -584.674628363154 17324.310322997204 
0.0 -598.8366054130588 31380.919479203836 
0.0 -492.42291504616884 13973.821622196576 
0.0 -617.296086547277 35549.88123980654 
0.0 -375.38811077571705 10340.216717181738 
0.0 -632.3857570309168 35931.35843523591 
0.0 -659.3752159958227 36596.77315476574 
0.0 -342.0568927124628 8621.351797750207 
0.0 -633.0703646480001 35948.54986383742 
0.0 -504.87025524943056 14375.701103742207 
0.0 -373.88214723106324 10277.188033660277 
0.0 -295.97724115338673 5157.081642560335 
0.0 -598.5782502275392 31353.63287781007 
0.0 -552.6815708919955 16263.80899784848 
0.0 -215.28895699489254 3638.746288789914 
0.0 -571.4629839758827 16975.851211332858 
0.0 -556.212492504195 16411.817757860295 
0.0 -323.97430434959864 6213.090967513168 
0.0 -459.48034011306123 13027.955914331787 
0.0 -441.6206160851651 12550.135723085028 
0.0 -529.558161982815 15280.947877494797 
0.0 -597.4164142060557 31236.593811572555 
0.0 -424.719378626303 12065.677851885517 
0.0 -663.8192714868278 36718.14752723028 
0.0 -327.06077878846315 6345.162698130325 
0.0 -304.27370979465206 5418.545891531539 
0.0 -269.24424184019955 4474.292728003991 
0.0 -343.78693505098204 8727.4624716844 
0.0 -358.7246465246531 9567.960304218883 
0.0 -495.4851729063324 14069.111150035755 
0.0 -349.50739755060886 9067.356423085348 
0.0 -229.59845221837307 3845.8756465102438 
0.0 -507.74517223188735 14473.273083167696 
0.0 -417.2183254165255 11835.613216914058 
0.0 -201.06130477656293 3474.1330783640947 
0.0 -80.40229311530277 2333.7567412383705 
0.0 -426.55893173465347 12117.657190767857 
0.0 -517.6824624900393 14830.206888294022 
0.0 -487.43785461594103 13823.617403415385 
0.0 -295.6329003339478 5139.649248832036 
0.0 -475.57356327740916 13470.295177781707 
0.0 -370.85792914254364 10144.870176087206 
0.0 -510.0811953855795 14555.314679357092 
0.0 -444.795113447856 12640.599928046811 
0.0 -657.1382221367421 36543.88800622404 
0.0 -516.7399210622476 14791.064013936402 
0.0 -372.3992542407924 10212.472750938121 
0.0 -86.02922793895593 2391.7004610520844 
0.0 -254.1900118861642 4196.651988178546 
0.0 -374.825024927565 10324.138377770634 
0.0 -354.1729347935779 9334.389267544893 
0.0 -521.1710537717325 14957.356328938875 
0.0 -130.50450540091526 2749.1992754903495 
0.0 -365.7145650764468 9915.074876390978 
0.0 -316.98701042701833 5899.112565485856 
0.0 -170.00418549882738 3135.00301204835 
0.0 -303.2091694045533 5382.350962042137 
0.0 -329.42308711694653 6455.512850143079 
0.0 -210.22624533257647 3575.2583603745297 
0.0 -593.5967705914773 30886.557010424516 
0.0 -643.5008916448988 36212.06727849843 
0.0 -356.91857084058347 9479.505992833598 
0.0 -10.75893672885053 1746.6193633101047 
0.0 -159.8832506618853 3026.063636258103 
0.0 -169.58163181014638 3118.8710062274813 
3.0 -19.45084289320066 1577.463451056594 
2.0 -77.35457154048018 1936.0365041059033 
0.0 -658.7220563960337 36584.61621309994 
2.0 -46.94207324063432 1844.643686259062 
0.0 -324.38568600702604 6233.307371720732 
0.0 -551.5866402816941 16217.472441548542 
0.0 -545.785209806863 15964.383394429775 
0.0 -603.325205900518 31952.710539518663 
0.0 -366.6085744410459 9954.579312024982 
0.0 -530.0339666942746 15300.229363240769 
0.0 -613.536796662545 35451.3451198556 
0.0 -461.27150837948045 13076.430424793974 
0.0 -541.6261188357873 15782.59620635956 
0.0 -558.1810334746181 16492.60150981556 
2.0 -124.33859005414786 2105.134732257376 
0.0 -356.0811094729625 9435.912427679405 
0.0 -336.8862372632811 8303.549446003832 
0.0 -433.39315884187937 12315.566645689263 
0.0 -616.7543982403349 35535.255603845035 
0.0 -82.73244855683407 2359.390233988044 
0.0 -94.43787554371039 2446.0870363465383 
0.0 -258.4733103209114 4263.927795878559 
0.0 -327.527539780897 6365.089865003472 
0.0 -639.4301228767476 36107.45639899025 
0.0 -523.4655583558902 15045.763796468871 
0.0 -358.29813555280253 9546.367250447114 
0.0 -604.8859774855891 32252.848356258633 
0.0 -603.1511249101893 31924.933793546672 
0.0 -48.20657865624174 2096.4694652182097 
0.0 -309.7753113816 5615.750082597172 
0.0 -664.7616794953485 36730.28274318986 
0.0 -434.3642383164845 12345.03480692604 
0.0 -490.6731743067749 13918.46481629455 
0.0 -442.1320577677514 12567.679737215907 
0.0 -17.328607337058695 1821.3462808350607 
0.0 -398.4038700362355 11217.273643478477 
0.0 -156.70625697121346 2995.3329943121757 
2.0 -131.21003597174797 2143.116115654469 
1.0 -141.58053714464182 2479.4962051312655 
0.0 -613.9845003194774 35468.44736836877 
0.0 -106.41202976545821 2540.5307493592436 
0.0 -356.48111076496497 9455.309103670399 
0.0 -331.80294779762295 6570.708221579196 
0.0 -286.7915173858522 4879.720818668977 
0.0 -426.0533639526017 12101.761809307389 
0.0 -349.1383028665517 9046.181292926867 
0.0 -303.7157689724132 5402.751751092066 
3.0 -136.97111174223122 2022.6949213033727 
0.0 -271.342143749351 4506.903848487333 
0.0 -206.76430765298113 3552.206996516852 
0.0 -195.53850115103444 3406.1167244963763 
0.0 -520.2318723310516 14920.00038479325 
0.0 -461.7806964478442 13089.29299949148 
0.0 -314.4053373643632 5800.885369078245 
0.0 -647.5999217883995 36312.79333166609 
0.0 -601.8230779336725 31735.88283410605 
0.0 -438.9829395988284 12474.354916649063 
0.0 -328.96906119479365 6433.21043928146 
0.0 -330.8621098395248 6522.834294662742 
0.0 -417.7554496799737 11851.598642867382 
0.0 -392.85361624330096 11030.897290742721 
0.0 -113.4910792128887 2602.21475746436 
0.0 -370.3830304366207 10123.974902647982 
0.0 -517.2930686622984 14811.282775135853 
0.0 -81.65201470915228 2356.1916034337646 
0.0 -556.6983745348155 16431.668974354776 
0.0 -662.7749430351616 36682.4985316175 
0.0 -258.9937894334463 4274.132535051349 
0.0 -663.4684838448425 36698.07287086325 
0.0 -172.40896982059255 3148.916830217961 
0.0 -643.0319587400281 36196.85872007575 
0.0 -647.1391679707839 36298.29163435865 
0.0 -565.6812950995068 16781.452833109855 
0.0 -154.20845687437838 2963.413684584677 
0.0 -57.52935383772614 2168.1649927622975 
0.0 -270.04972356014105 4479.828089086337 
0.0 -604.9898701828022 32278.130322099798 
0.0 -394.40249989498886 11076.484334520459 
0.0 -316.47594561311297 5884.514686624947 
0.0 -523.9390960985837 15060.375336277304 
0.0 -270.7412299654214 4495.107919641236 
0.0 -585.1862580000179 17338.529884910768 
0.0 -286.2736984705763 4865.554699598124 
0.0 -366.04339826223276 9936.798557207956 
0.0 -566.1533262815232 16798.245960971555 
0.0 -475.99348130766833 13486.589903985152 
0.0 -218.21106682377894 3683.228256924129 
0.0 -393.3908481293171 11044.239870937197 
0.0 -553.0866727768155 16279.235854417462 
0.0 -520.653894884856 14937.121956409208 
0.0 -445.39216357377444 12652.951356989446 
0.0 -336.6226384051721 8280.536171282478 
0.0 -241.2941191919334 4007.191031783562 
0.0 -601.8232236403359 31761.980712410106 
0.0 -499.88661823564905 14210.698645504097 
0.0 -494.9351743907554 14051.676460227236 
0.0 -153.56715946526742 2960.655912342573 
0.0 -599.9154349262496 31499.502633309603 
0.0 -189.11432415630176 3332.359753254108 
3.0 -172.2265254207071 2740.5448941328923 
0.0 -398.0286425453888 11202.731081732403 
2.0 -62.99554888331526 1900.8147382936393 
0.0 -401.28165633824364 11315.546633175922 
1.0 -43.539831378917675 1928.2687152461333 
0.0 -132.08448044305084 2757.0596287640324 
0.0 -538.9124623749725 15666.793277578703 
0.0 -299.9366256525859 5270.371541935385 
0.0 -507.28705814783837 14458.803746401387 
0.0 -140.79654881288639 2844.173674152125 
0.0 -183.88681492940654 3273.9967638369 
0.0 -272.0664236054215 4522.969891748233 
0.0 -210.59106420890146 3589.8800169512647 
0.0 -43.293768883450326 2057.3740867339557 
0.0 -114.25669245137291 2608.9829931348604 
0.0 -304.74808278609174 5443.24082457716 
0.0 -393.83975009489086 11066.936812744232 
0.0 -165.93977431349086 3085.9817553418966 
0.0 -156.25182663328812 2988.6187044894505 
0.0 -240.7771784498764 3992.554329373851 
1.0 -164.33815322778284 2595.3794095105877 
1.0 -20.182317343874438 1754.8357320129348 
0.0 -272.4248249386838 4537.5176574731595 
0.0 -332.16164703113816 6586.730548599533 
0.0 -459.97686771716633 13042.279835368476 
0.0 -266.0297485210063 4404.775716085461 
0.0 -179.22507088641083 3213.1539988926443 
0.0 -400.9512542474072 11303.370604289054 
0.0 -217.69630623126102 3674.5844652885826 
0.0 -37.7613450331096 2018.0431529374653 
0.0 -567.0426849646984 16829.494827202332 
0.0 -239.37981696815612 3978.0609128747537 
1.0 -48.63668477902052 1955.6380200918268 
0.0 -81.13970274367028 2341.068950929151 
0.0 -412.48637182840673 11684.037804970962 
0.0 -594.8109535033993 30992.903288044337 
0.0 -49.96480337304534 2109.2612038957 
0.0 -145.51339792860574 2878.622660579933 
0.0 -183.02063046594031 3273.3294213839795 
0.0 -206.33884734453486 3538.4444588040587 
0.0 -594.581276357917 30979.517355484993 
0.0 -487.009526416791 13806.854310287252 
1.0 -238.69368843347178 3080.784952428372 
0.0 -433.8395180280138 12329.102404415537 
0.0 -37.18453366586146 2014.8265534775512 
0.0 -201.91973728173613 3475.7702939752385 
0.0 -566.6911155967334 16817.220607626143 
0.0 -192.40882804309712 3365.849650701589 
0.0 -96.25736582732048 2465.3081021726803 
0.0 -75.52229268822475 2302.4949726545206 
0.0 -265.69486051463974 4394.702196646617 
0.0 -166.60263110840597 3089.378629497661 
0.0 -239.97487558424257 3985.0954816377625 
0.0 -101.74491011772284 2505.1455559313317 
0.0 -175.63273793900834 3185.7664536502016 
3.0 -49.32623433553765 1775.4885262150158 
0.0 -179.59431501491088 3223.0043148620875 
0.0 -63.58385340848426 2210.642931556459 
1.0 -225.4797729524352 2976.1549175850623 
1.0 -16.085272699573796 1742.7116931298788 
0.0 -20.57594183753799 1881.9953139931636 
0.0 -52.68752209964637 2136.1628768856763 
0.0 -188.70117237378994 3324.235090708232 
2.0 -57.957818109052454 1879.9173782562636 
0.0 -300.302239428635 5282.432588164619 
0.0 -85.90720761386683 2382.7472114742804 
0.0 -500.53850653940344 14231.990222573017 
0.0 -412.1082249529036 11679.917663908094 
0.0 -176.21760978053877 3188.2069790819874 
0.0 -195.1267874314426 3401.936541100407 
0.0 -126.55802403054987 2705.5564184130017 
0.0 -513.8714299499821 14687.568119259153 
