# Supplementary material for: A Pareto approach to resolve the conflict between information gain and experimental costs: Multiple-criteria design of carbon labeling experiments
Source: PLoS Comput Biol. 2018 Oct 31;14(10):e1006533. doi: 10.1371/journal.pcbi.1006533 (PMC6209137; doi:10.1371/journal.pcbi.1006533)
Supplement: S2 File — ZIP archive containing Matlab scripts to produce the substrate clusters and replicate evaluations (S4 and S5 Text). (ZIP) [file pcbi.1006533.s008.zip › Cluster/Cluster_3D_LCMS/variables_SMPSO_LCMS_1_iter_5630.txt]

0.0010 0.0010006464856399191 0.0010 0.001000008352437212 0.0010 0.0010 0.0010 0.7709873823695768 10.0 0.0010 9.999999053531658 9.999986872865666 9.999987938190804 9.9999878212683 9.999986877580936 9.999987222630587 9.999987333064196 9.999988570268414 9.999986948492705 10.0 9.99998678887194 9.99998726917844 9.999987086988225 9.99998704751644 9.999986826491304 10.0 9.999987150948337 9.999987042125431 9.999987020228607 9.999986193657323 9.999987241810413 9.999987183171848 9.999986342140732 9.999999563496504 9.999987507227436 9.999999053531658 9.999998008478274 9.999987375778371 9.999999053531658 9.999987326828094 9.999987149703884 9.999987350999183 9.999986873037523 9.99998793303272 9.999998876605302 9.999997878776208 9.99998237499993 9.999987205381833 
0.0010 1.9884818855990516 0.0010 0.0010 0.0010 0.0010 0.0010 0.0010 3.198721120199335 10.0 10.0 10.0 10.0 10.0 10.0 10.0 10.0 10.0 10.0 10.0 10.0 10.0 10.0 10.0 10.0 10.0 10.0 10.0 10.0 10.0 10.0 10.0 10.0 10.0 10.0 10.0 10.0 10.0 10.0 10.0 10.0 10.0 10.0 10.0 10.0 10.0 10.0 10.0 
10.0 0.8692805882006187 0.0010 0.001486005614965747 0.0013552886916823694 0.0013619351893707885 0.0010 0.04394157202298121 0.0010 0.0010 0.0010 4.507645164082563 4.553280668918822 4.511612616346433 4.465163962626191 4.383136683265126 4.525405143274291 4.259177217483338 4.490954077739893 0.0010 4.41864105777349 4.466359504761677 4.503228347666236 4.4668443240742395 4.490143746897123 0.0010 4.4965672334630415 4.511510346963205 4.495172984541474 3.9095718498877963 4.3579709465208065 4.204390718596062 4.403135977398175 3.9917848473530704 4.474070096112304 0.0010 0.0010 4.541071678791848 0.0010 4.470131600905312 4.499298809125179 4.524301476738322 4.487703468327047 4.583794862965074 0.0010 0.0010 2.650817776864021 4.501110284824093 
0.0010 0.0010 0.0010 0.0010 0.0010 0.0010000015382778053 0.0010 0.0010 0.0010 10.0 10.0 10.0 10.0 10.0 10.0 10.0 10.0 10.0 10.0 10.0 10.0 10.0 10.0 10.0 10.0 10.0 10.0 10.0 10.0 10.0 10.0 10.0 10.0 10.0 10.0 10.0 10.0 10.0 10.0 10.0 10.0 10.0 10.0 10.0 10.0 10.0 10.0 10.0 
10.0 0.21427718725129097 0.0010 0.001678643630133871 0.0010 0.0014059483876984848 0.0010 0.0010 0.29417822416230377 0.0010 0.0010 4.8181398968821325 4.818685553965348 4.819402510627934 4.818062837103526 4.816821739192799 4.818263459964853 4.80363513899253 4.819530913002434 0.0010 4.817764410723066 4.808911058629309 4.816754978437234 4.816989666914572 4.818227098793538 0.0010 4.817990221603748 4.819236042800978 4.818002023153427 4.784677811327918 4.8136071891075405 4.672423514124289 4.81598878951512 4.203169626295492 4.81796618390567 0.0010 0.0010 4.819907855236827 0.0010 4.811210014317731 4.817343920664954 4.812927851480549 4.823232850927977 4.818595638811318 0.0010 0.0010 4.249113614253521 4.818548438379305 
0.0010 8.038907522632243 0.0010 0.0010 0.0010 0.0010024612979815655 8.038907522632243 0.0010 1.8637100141597358 8.038907522632243 10.0 9.981781096497588 9.981733845399319 9.981775565677077 9.981815618552893 9.981830276265974 9.981697973133777 9.98115623480422 9.98188423158088 10.0 9.981726523403843 9.981351569843415 9.98168157934921 9.98139679744086 9.98169012071047 10.0 9.981665716623466 9.981668957479044 9.981622947214555 9.98117720619723 9.981606487036268 9.981694844621051 9.981441724311765 9.979599662685859 9.981677019940332 10.0 10.0 9.981802591175096 10.0 9.981597790324797 9.981656178821842 9.98145852467367 9.981684922594866 9.981909154128891 10.0 10.0 10.0 9.981374130840507 
0.001000000000000334 1.935083080009818 0.0014184409583157395 0.00101395838393673 0.001841737886183885 0.0012891220255261998 5.1921666856343585 0.001000000000000334 2.850043017026278 8.382360013103993 10.0 10.0 10.0 10.0 10.0 10.0 10.0 10.0 10.0 10.0 10.0 10.0 9.891121018393607 10.0 10.0 4.382654675983817 10.0 10.0 10.0 10.0 10.0 10.0 10.0 10.0 10.0 10.0 10.0 9.877033942397645 10.0 10.0 10.0 9.892537613071331 10.0 10.0 10.0 10.0 10.0 10.0 
10.0 1.5106582574774918 0.0014596857800822617 0.0010075435935642365 0.0010108699106652617 0.0010927690821826578 0.0010 0.3854691289668475 0.0010 0.0010 0.0010 4.38263385953826 4.380268020719997 4.386274279186355 4.40192592428042 4.37927221406034 4.372105551149433 4.159466311088319 4.394383792873761 0.0010 4.379167120088436 4.341156117875532 4.316236469797081 4.362650084403998 4.3857418923831855 0.0010 4.385873825160236 4.389338176671736 4.387973156023561 3.9827754317221062 4.334500517916783 4.3641992177390385 4.349804367576845 3.607495692550083 4.373942449934441 0.0010 0.0010 4.512098724137768 0.0010 4.3578670606179655 4.397444860711446 4.465556544496699 4.375889282345673 4.46445535301714 0.0010 0.0010 2.1350290621402084 4.377430080485026 
10.0 1.0494580103098066 0.0014663541840099505 0.0010 0.0010 0.0012274858704608618 0.0010 0.2535976958842756 0.02668282818002278 0.0010 0.0010 5.793097340032293 5.7001749324592925 5.789475916928918 5.768209668314796 5.806982204822494 5.653443555300079 4.874438578661928 5.835614407641771 0.0010 5.7199030042736965 5.7219348181339145 5.7082176092005135 5.50477054736599 5.81037401463864 0.0010 5.811837055098531 5.763255284701756 5.822034857848129 5.079172711280763 5.661379814667899 5.433722531920914 5.703387814062794 5.121700160633738 5.717842254543666 0.0010 0.0010 5.673550062240279 0.0010 5.679537319206078 5.754376045101052 5.383051642824194 5.807851920383833 5.679371527623671 0.8120044417233678 0.0010 1.7349196644381006 5.680059941663435 
0.0010 0.0010 0.0010 0.0010 0.0010049229982042826 0.0010 0.0010 0.9500752729777506 10.0 0.0010 10.0 10.0 10.0 10.0 10.0 10.0 10.0 10.0 10.0 10.0 10.0 10.0 10.0 10.0 10.0 10.0 10.0 10.0 10.0 10.0 10.0 10.0 10.0 10.0 10.0 10.0 10.0 10.0 10.0 10.0 10.0 10.0 10.0 10.0 10.0 10.0 10.0 10.0 
2.0448611225485167 0.9794220149089149 0.0010 0.0010 0.0010 0.0010 0.0010 0.0010 2.1893511669855155 10.0 6.9984899196313 10.0 10.0 10.0 10.0 10.0 10.0 10.0 10.0 7.616271121846157 10.0 10.0 10.0 10.0 10.0 10.0 10.0 10.0 10.0 10.0 10.0 10.0 10.0 10.0 10.0 7.717736107120045 7.072276601258492 10.0 7.610752132143623 10.0 10.0 10.0 10.0 10.0 7.224062109901784 6.9984899196313 9.693854439171922 10.0 
0.0010 2.541256683805593 0.0010 0.0010624271468754793 0.0010 0.0010243782182715877 0.0010 0.0010 2.997627110837596 10.0 10.0 10.0 10.0 10.0 10.0 10.0 10.0 10.0 10.0 10.0 10.0 10.0 10.0 10.0 10.0 10.0 10.0 10.0 10.0 10.0 10.0 10.0 10.0 10.0 10.0 10.0 10.0 10.0 10.0 10.0 10.0 10.0 10.0 10.0 10.0 10.0 10.0 10.0 
0.0010 2.6997971772084934 0.001136128559077542 0.0010126183952663503 0.0017563750100204768 0.0012597622199000812 5.620739710958644 0.0010 2.6236231906520553 8.48169524952708 10.0 10.0 10.0 10.0 10.0 10.0 10.0 10.0 10.0 10.0 10.0 10.0 9.896517263254509 10.0 10.0 4.894771836972667 10.0 10.0 10.0 10.0 10.0 10.0 10.0 10.0 10.0 10.0 10.0 9.883899453225876 10.0 10.0 10.0 9.897763169500946 10.0 10.0 10.0 10.0 10.0 10.0 
0.001000000000000334 1.1178151640815628 0.0010 0.0010166810449354882 0.0011996046889015813 0.0010 2.2567253836504824 0.0010 1.6906096084766897 5.039057281192101 9.53361947086262 10.0 10.0 10.0 10.0 10.0 10.0 10.0 10.0 9.533593790642671 10.0 10.0 10.0 10.0 10.0 0.0010 10.0 10.0 10.0 10.0 10.0 10.0 10.0 10.0 10.0 9.53360568598152 9.533651110120974 10.0 9.533592911537669 10.0 10.0 10.0 10.0 10.0 9.53357197877352 9.533575795174036 9.759366286873927 10.0 
0.0010 0.0010 0.0010 0.0010 0.0010 0.0010 0.0010 1.5083398362567386 0.0010 10.0 10.0 10.0 10.0 10.0 10.0 10.0 10.0 10.0 10.0 10.0 10.0 10.0 10.0 10.0 10.0 10.0 10.0 10.0 10.0 10.0 10.0 10.0 10.0 10.0 10.0 10.0 10.0 10.0 10.0 10.0 10.0 10.0 10.0 10.0 10.0 10.0 10.0 10.0 
0.0010 0.0010 0.0010 0.0010 0.0010 0.0010 0.8590620906157531 0.0010 0.0010 10.0 10.0 10.0 10.0 10.0 10.0 10.0 10.0 10.0 10.0 10.0 10.0 10.0 10.0 10.0 10.0 0.0010 10.0 10.0 10.0 10.0 10.0 10.0 10.0 10.0 10.0 10.0 10.0 10.0 10.0 10.0 10.0 10.0 10.0 10.0 10.0 10.0 10.0 10.0 
0.0010 10.0 0.0010747552222523946 0.0010 0.0028489023522224113 0.0019382161187748307 10.0 0.0010 1.6723749018659897 7.230577583711252 10.0 10.0 10.0 10.0 10.0 10.0 10.0 10.0 10.0 10.0 10.0 10.0 10.0 10.0 10.0 10.0 10.0 10.0 10.0 10.0 10.0 10.0 10.0 10.0 10.0 10.0 10.0 10.0 10.0 10.0 10.0 10.0 10.0 10.0 10.0 10.0 10.0 10.0 
0.0010 10.0 0.0010 0.0010 0.0010 0.0015399790146916515 8.788073006107236 0.0010 2.0368878183558072 8.788073006107236 10.0 10.0 10.0 10.0 10.0 10.0 10.0 10.0 10.0 10.0 10.0 10.0 10.0 10.0 10.0 10.0 10.0 10.0 10.0 10.0 10.0 10.0 10.0 10.0 10.0 10.0 10.0 10.0 10.0 10.0 10.0 10.0 10.0 10.0 10.0 10.0 10.0 10.0 
0.002218982607639138 4.599477784102771 0.048092203343657706 0.016667072541907565 0.009624627241894114 0.007073633391471995 5.197287802051866 0.0010 2.791003957278952 9.998554744320186 9.99999975043193 9.999999956422148 9.999999956557783 9.999999956376158 9.999999956447342 9.999999956571997 9.999999956535245 9.999999956180561 9.999999956461876 9.999999750347747 9.999999956548216 9.999999956242485 9.99999995641355 9.999999956478755 9.999999956456822 3.453986167852561 9.999999956380977 9.999999956490955 9.999999956244011 9.999999954072404 9.999999956280751 9.999999956440568 9.999999956490994 9.999999956373154 9.999999956585935 9.999999764490854 10.0 9.999999956588256 9.999999759091189 9.999999956307164 9.999999956625265 9.999999955979684 9.999999956462371 9.999999956498137 10.0 10.0 9.999999904715521 9.999999956444995 
0.0010 10.0 0.0010 0.001259976923245759 0.0010 0.0010 0.0010 7.84526111545708 0.0010 0.0010 10.0 10.0 10.0 10.0 10.0 10.0 10.0 10.0 10.0 10.0 10.0 10.0 10.0 10.0 10.0 10.0 10.0 10.0 10.0 10.0 10.0 10.0 10.0 10.0 10.0 10.0 10.0 10.0 10.0 10.0 10.0 10.0 10.0 10.0 10.0 10.0 10.0 10.0 
7.594082582039525 0.0010 0.0010 0.0010 0.0010 0.0010 0.0011980816805800976 10.0 6.549593076156272 0.0010 10.0 10.0 10.0 10.0 10.0 10.0 10.0 10.0 10.0 10.0 10.0 10.0 10.0 10.0 10.0 10.0 10.0 10.0 10.0 10.0 10.0 10.0 10.0 10.0 10.0 10.0 10.0 10.0 10.0 10.0 10.0 10.0 10.0 10.0 10.0 10.0 10.0 10.0 
0.0010 1.7260976927957956 0.0010 0.0010 0.0016161597162204586 0.0012218169900880382 4.797354654816721 0.0010 3.647517244922023 10.0 10.0 10.0 10.0 10.0 10.0 10.0 10.0 10.0 10.0 10.0 10.0 10.0 10.0 10.0 10.0 3.841015733987183 10.0 10.0 10.0 10.0 10.0 10.0 10.0 10.0 10.0 10.0 10.0 10.0 10.0 10.0 10.0 10.0 10.0 10.0 10.0 10.0 10.0 10.0 
0.0010 8.332033677654643 0.0011615498219144332 0.0010 0.001866854457980468 0.0015886991232273234 10.0 0.0010 1.157634242685382 4.6189895826462015 10.0 9.825548436552403 9.824666657005185 9.825243526875754 9.826250238154348 9.824317375418552 9.822916590890427 9.822283006836983 9.826335046942374 10.0 9.826625992088344 9.824267556324681 9.823148663735143 9.834992123745018 9.826777147210445 10.0 9.825799445155392 9.8255304986359 9.826202900242114 9.771492090847472 9.82427260430476 9.823169305606484 9.823763886540956 9.607913148232802 9.824111012251944 10.0 10.0 9.820519814961862 10.0 9.82157619188426 9.824255768659608 9.826314527003312 9.824709666893755 9.825768621298254 10.0 10.0 9.439173605614183 9.824019375499097 
0.0010 5.000500000000001 0.0010010721347180438 0.0010002160081752426 0.0010 0.0014827275341615068 5.000500000000001 0.0268478085211055 2.1750544949459716 8.903451705046281 9.99354809236577 9.99354809236577 9.99354809236577 9.99354809236577 9.99354809236577 9.99354809236577 9.99354809236577 9.99354809236577 9.993501322483324 9.99354809236577 9.99354809236577 9.99354809236577 9.99354809236577 9.99354809236577 9.99354809236577 9.442534229197864 9.99354809236577 9.99354809236577 9.99354809236577 9.99354809236577 9.994316349434284 9.99354809236577 9.996990534044413 9.99354809236577 9.99354809236577 9.99354809236577 9.99354809236577 9.99354809236577 9.99354809236577 9.99354809236577 9.99354809236577 9.99354809236577 9.99354809236577 9.99354809236577 9.99354809236577 9.99354809236577 9.99354809236577 9.99354809236577 
0.12634099041558827 0.2662314319043017 0.0010008552880482059 0.0010000329179524158 0.001000093968322276 0.0010342402113930256 0.3149523907001949 0.0010 2.0961033754923686 5.375712009121425 9.735923500318924 9.999995882949927 9.999995938869699 9.999995855771623 9.999995825633654 9.999995156582964 9.99999595989227 9.999968615350536 9.999995888356695 9.999467711271874 9.999996152015012 9.999995322003123 9.999995167827487 9.999996200440684 9.999995895969477 4.928610213145997 9.999995889671276 9.99999589719334 9.999995856238895 9.999966167177288 9.999995270131956 9.999995168724258 9.999996252550723 9.99974727541123 9.999996142889417 9.999473448145624 9.736421865759116 9.999995167365745 9.999473448145624 9.999995263443969 9.999995816103008 9.999995327471282 9.999995929342774 9.999995760100923 9.736741879890817 9.736752102935537 10.0 9.999996023605416 
0.0010 0.984555525174408 0.001001916375738336 0.0010525383273443426 0.001217362861113707 0.0010000449939448713 0.6672421641533638 0.0010 2.507623483607294 7.088603354689391 10.0 9.998628638909596 9.998636416346978 9.998633785371045 9.998625585701443 9.998631898894889 9.998625816052256 9.998606174315194 9.99862543330211 10.0 9.998620973471152 9.998634238577873 9.998621336617664 9.998621052993242 9.998624665232393 1.9985024890258014 9.998629406290624 9.998630851128869 9.998626832221772 9.99861038698122 9.998629889721395 9.998631940589151 9.998612178700851 9.998540121124389 9.998624081267955 10.0 9.460487566741524 9.998636587767663 10.0 9.998633191630729 9.998628213673403 9.998631721316274 9.998625490688008 9.998640877598696 9.460487566741524 9.460487566741524 9.88557895906722 9.998626939363092 
0.3105883983092017 1.5078842229845781 0.0010 0.0010 0.0010 0.0010 0.0010297809879100685 0.0010 5.122471901959816 10.0 9.480639486653178 10.0 10.0 10.0 10.0 10.0 10.0 10.0 10.0 9.48218468924706 10.0 10.0 10.0 10.0 10.0 9.483779426756557 10.0 10.0 10.0 10.0 10.0 10.0 10.0 10.0 10.0 9.480639486653178 9.480639486653178 10.0 9.480639486653178 10.0 10.0 10.0 10.0 10.0 9.484521159936513 9.480639486653178 9.597460955459999 10.0 
0.0010 8.31793449805969 0.0010 0.0010 0.0010 0.002320254031570291 9.364971930954246 0.0010 2.33772492785675 9.854382874828383 10.0 10.0 10.0 10.0 10.0 10.0 10.0 10.0 10.0 10.0 10.0 10.0 10.0 10.0 10.0 10.0 10.0 10.0 10.0 10.0 10.0 10.0 10.0 10.0 10.0 10.0 10.0 10.0 10.0 10.0 10.0 10.0 10.0 10.0 10.0 10.0 10.0 10.0 
0.0010 5.193603976104078 0.0010 0.0010534643846400677 0.009174975513258986 0.006705714399593507 5.184269100440478 0.0010 2.599489048652239 10.0 10.0 10.0 9.74915112040921 10.0 10.0 10.0 10.0 10.0 10.0 10.0 10.0 10.0 10.0 10.0 10.0 3.6707108736432397 10.0 10.0 10.0 10.0 10.0 10.0 10.0 10.0 10.0 10.0 10.0 10.0 10.0 10.0 10.0 10.0 10.0 10.0 10.0 10.0 10.0 10.0 
0.34283084428148314 5.474048592475573 0.0010 0.0010 0.00804525411685379 0.003185948097888004 5.000591388963446 0.0010 2.407402048372751 10.0 10.0 10.0 10.0 10.0 10.0 10.0 10.0 10.0 10.0 10.0 10.0 10.0 10.0 10.0 10.0 6.362686513530372 10.0 10.0 10.0 10.0 10.0 10.0 10.0 10.0 10.0 10.0 10.0 10.0 10.0 10.0 10.0 10.0 10.0 10.0 10.0 10.0 9.928231644389445 10.0 
0.0010 0.0010 0.0010 0.0010 0.0010 0.0010 0.0010 2.722722075857361 0.0010 10.0 10.0 10.0 10.0 10.0 10.0 10.0 10.0 10.0 10.0 10.0 10.0 10.0 10.0 10.0 10.0 10.0 10.0 10.0 10.0 10.0 10.0 10.0 10.0 10.0 10.0 10.0 10.0 10.0 10.0 10.0 10.0 10.0 10.0 10.0 10.0 10.0 10.0 10.0 
0.0010 5.513546818723452 0.0010 0.0010 0.008571542228663515 0.0032961215866808015 5.052787669697674 0.0010 1.3919486188152215 5.945607055073298 10.0 10.0 10.0 10.0 10.0 10.0 10.0 10.0 10.0 10.0 10.0 10.0 10.0 10.0 10.0 10.0 10.0 10.0 10.0 10.0 10.0 10.0 10.0 10.0 10.0 10.0 10.0 10.0 10.0 10.0 10.0 10.0 10.0 10.0 10.0 10.0 10.0 10.0 
0.6097745322920081 0.0010 0.0010001373346477322 0.001008733752506712 0.0010294439015749754 0.0023179343040170175 0.5369370248760038 0.0010 2.6565348983160173 7.3444651016839835 10.0 10.0 10.0 10.0 10.0 10.0 10.0 10.0 10.0 10.0 10.0 10.0 10.0 10.0 10.0 1.6047112468263194 10.0 10.0 10.0 10.0 10.0 10.0 10.0 10.0 10.0 10.0 10.0 10.0 10.0 10.0 10.0 10.0 10.0 10.0 10.0 10.0 10.0 10.0 
0.0010 0.7069580562726321 0.0010 0.0010 0.0012491695377549663 0.0010 0.7495689947148946 0.0010 2.515832680445785 6.699307915987138 10.0 9.884935728627944 9.884789930759263 9.884922906904418 9.884927565562272 9.95044113595291 9.854691734652063 9.887124355571705 9.884939084001479 10.0 9.885011886669128 9.858898321672603 9.885665271627463 9.88516660861578 9.884937244332674 1.111216744712101 9.888468396423102 9.88019918449694 9.884153145959848 9.912580681833914 8.508958297609706 9.884351927294293 9.88492544311341 9.862554515840818 9.976538757479824 10.0 8.551226006392685 9.884853282793982 10.0 9.884748036751787 9.884871978209828 9.88632651554572 9.882992904285098 9.884805643366123 8.551226006392685 8.551226006392685 9.76818008306274 9.884835635292548 
1.005675540553323 0.0010 0.0010 0.0010 0.0013224682168414398 0.0010 1.0045658703624012 0.0010 2.6444825280867166 8.230131249739777 9.006455119045789 10.0 10.0 10.0 10.0 10.0 10.0 10.0 10.0 9.006492143471664 10.0 10.0 10.0 10.0 10.0 0.817332592779315 10.0 10.0 10.0 10.0 9.645553986914507 10.0 10.0 10.0 10.0 9.006423672172186 8.543809947548333 10.0 9.006455119045789 10.0 10.0 10.0 10.0 10.0 8.84159796488711 8.543809947548333 10.0 10.0 
0.0010 2.0713669454938564 0.0010 0.0010 0.0017399482852592223 0.0012649303697767397 5.001448559055376 0.0010 3.4278099483149456 10.0 10.0 9.970254611388002 10.0 9.987023936196074 9.94574992039286 9.986134641606654 9.982101917210306 9.996543559881667 9.942428163953585 10.0 9.976830877257342 9.967057660685558 9.99686835040971 9.963519627590323 9.946969488160342 4.747529573119469 9.96456573089544 9.974697406767872 9.951911464195522 9.983288228735573 9.917996511400114 9.974987727348022 9.909345663349677 10.0 9.976992343602545 10.0 10.0 9.975884879699239 10.0 9.973933206857783 9.95007796272044 9.995860150716487 9.95190010589445 10.0 10.0 10.0 10.0 9.979124792599885 
0.0010 5.6340689708354095 0.0010 0.0010 0.0010 0.0015995021067241497 5.671191161675273 0.0010 2.3055265071957023 9.264244297563675 10.0 10.0 10.0 10.0 10.0 10.0 10.0 10.0 10.0 10.0 10.0 10.0 10.0 10.0 10.0 10.0 10.0 10.0 10.0 10.0 10.0 10.0 10.0 10.0 10.0 10.0 10.0 10.0 10.0 10.0 10.0 10.0 10.0 10.0 10.0 10.0 10.0 10.0 
0.0010 10.0 0.0010 0.0010898147419017947 0.010409096792587518 0.002519665742454384 10.0 0.11808170310796073 1.941289428048985 10.0 0.6109070879296425 9.843493271117056 10.0 10.0 9.538512898571357 10.0 9.99037650592133 9.742431055498088 9.49774163756705 0.5283668821755227 9.924542811608497 9.805498717528907 10.0 9.759361489025508 9.554067582066427 0.6101658022681862 9.772867496770969 9.89869252452048 9.615323526012414 10.0 9.194925633472836 9.90320081090901 9.085403406597138 10.0 9.926976414706685 0.5287581213028495 10.0 9.914835657293247 0.5249728999010495 9.890333493806724 9.592514639393459 10.0 9.616622344729375 10.0 10.0 10.0 10.0 9.953753375401014 
0.0010 5.556839577879046 0.0010 0.0010 0.0010 0.0010 5.007404945366699 0.0010 1.1889491824233263 5.21090459619422 10.0 10.0 10.0 10.0 10.0 10.0 10.0 10.0 10.0 10.0 10.0 10.0 10.0 10.0 10.0 10.0 10.0 10.0 10.0 10.0 10.0 10.0 10.0 10.0 10.0 10.0 10.0 10.0 10.0 10.0 10.0 10.0 10.0 10.0 10.0 10.0 10.0 10.0 
0.0010 5.904163738163091 0.0010 0.0010 0.007386032140831816 0.002981515256399559 8.172344520771372 0.0010 2.6353780244228635 10.0 10.0 10.0 10.0 10.0 10.0 10.0 10.0 10.0 10.0 10.0 10.0 10.0 10.0 10.0 10.0 6.701622228469326 10.0 10.0 10.0 10.0 10.0 10.0 10.0 10.0 10.0 10.0 10.0 10.0 10.0 10.0 10.0 10.0 10.0 10.0 10.0 10.0 10.0 10.0 
0.0010 10.0 0.0021788338776388624 0.0010024800059681418 0.02235035318845416 0.007618615745710164 10.0 0.0010 1.3547390256510048 5.46085473616151 10.0 9.653313127382859 9.651385993006397 9.652589156114662 9.652883964200216 9.653038075466075 9.652069998471061 9.657317888066931 9.65362149229135 10.0 9.654524813564116 9.653613349025143 9.67240505424016 9.652924195160331 9.653394568164666 0.0010 9.65280666496177 9.652022024117649 9.653403544709104 9.285427626400756 9.653645237955066 9.652599300947685 9.653513162413583 9.699082089554809 9.652510144311695 10.0 10.0 9.669501359683515 10.0 9.653269016644261 9.653263089513521 9.670390570583622 9.65306025985818 9.652029598452485 10.0 10.0 10.0 9.651917037597604 
0.0010 5.503893994079281 0.001010099200883641 0.0010612005165931313 0.012339304010152442 0.009080819904363963 10.0 0.0010 2.7440730126482884 10.0 10.0 9.994752407648253 9.994691849740661 9.994728025378999 9.994730677659705 9.994744772204122 9.994688289963742 9.994838963004153 9.994758191570943 10.0 9.994831578311741 9.994744476261944 9.994757754034623 9.994763936704745 9.994733775813861 2.346810521471283 9.9947299321195 9.994704078679224 9.994749748961027 9.993531280966575 9.994748518687537 9.994708079584964 9.994783213483824 9.985059835420213 9.994744287804046 10.0 10.0 9.994600299865123 10.0 9.994743405647643 9.994750947440558 9.994800893836379 9.994698419434865 9.974371012087035 10.0 10.0 10.0 9.994715234775917 
0.0010 7.671709987033102 0.0010 0.0010 0.009512342554054492 0.003261497822885632 9.064019701989153 0.0010 2.490885991688319 10.0 10.0 10.0 10.0 10.0 10.0 10.0 10.0 10.0 10.0 10.0 10.0 10.0 10.0 10.0 10.0 7.484811434685282 10.0 10.0 10.0 10.0 10.0 10.0 10.0 10.0 10.0 10.0 10.0 10.0 10.0 10.0 10.0 10.0 10.0 10.0 10.0 10.0 10.0 10.0 
0.0010 1.3857847421880631 0.0010 0.001267453125749513 0.0010 0.004036046166874335 2.314707233259577 0.0010 3.647409105536748 10.0 7.565811432692419 10.0 10.0 10.0 10.0 10.0 10.0 10.0 10.0 3.081666657069043 10.0 10.0 10.0 10.0 10.0 10.0 10.0 10.0 10.0 10.0 10.0 10.0 10.0 10.0 10.0 2.5413991290826057 7.932158889964315 10.0 9.919502563037756 10.0 10.0 10.0 10.0 10.0 10.0 7.369475922250313 10.0 10.0 
0.0010 5.3094707774242025 0.0010 0.0010 0.0010 0.0010 5.343614965360301 0.0010 2.087921754571002 8.460490986897465 10.0 10.0 10.0 10.0 10.0 10.0 10.0 10.0 10.0 10.0 10.0 10.0 10.0 10.0 10.0 10.0 10.0 10.0 10.0 10.0 10.0 10.0 10.0 10.0 10.0 10.0 10.0 10.0 10.0 10.0 10.0 10.0 10.0 10.0 10.0 10.0 10.0 10.0 
0.0010 6.276884347909621 0.0010004959033095302 0.0010045871365470399 0.006537639756764416 0.002687603247463993 10.0 0.0010 2.3688668114120772 9.195407459859638 10.0 9.996751309905237 9.996758451642462 9.996744915585209 9.996755713930176 9.996759765653731 9.996765155749518 9.99544817032297 9.996743971300821 9.98986766887117 9.996776673797207 9.996773441592497 9.996414162370208 9.996777499897695 9.99675496144997 0.0010 9.996746684534202 9.996754044328586 9.99675044020854 9.995789477533851 9.996491800607279 9.99672503979465 9.996780390904629 9.996121176413922 9.996774728118044 9.98986766887117 10.0 9.996747770722646 9.98986766887117 9.996764632005366 9.996771726770062 9.995570606068929 9.996750520097217 9.996743223764424 10.0 10.0 9.990316594253288 9.996765021561611 
0.001000000000000334 0.001000000000000334 0.0010 0.0010 0.0010 0.0010 0.0010 0.0010 10.0 0.0010 10.0 10.0 10.0 10.0 10.0 10.0 10.0 10.0 10.0 10.0 10.0 10.0 10.0 10.0 10.0 10.0 10.0 10.0 10.0 10.0 10.0 10.0 10.0 10.0 10.0 10.0 10.0 10.0 10.0 10.0 10.0 10.0 10.0 10.0 10.0 10.0 10.0 10.0 
0.0010 5.000500000000001 0.0010 0.0010541399073539434 0.008883528179066553 0.00654293256175977 5.000603316638606 0.0010 2.631190765105527 10.0 10.0 9.998725618625203 9.998770062281288 9.998731401895485 9.99871038948456 9.998721493613974 9.998773463886087 9.998835348704063 9.998700862495479 10.0 9.998775477497299 9.998756210124192 9.998711945067024 9.998808491025999 9.998738337615576 3.0000926861144315 9.998735410845912 9.99874217371879 9.998736388500097 9.99886202356557 9.998726085894718 9.998743132640007 9.998790194634056 9.998944581505992 9.998777078193784 10.0 10.0 9.998733247792254 10.0 9.998733586894398 9.99872338421879 9.998722317471758 9.998733622388785 9.99870963853412 10.0 10.0 10.0 9.998804584997929 
0.27074250406362477 5.324551531673996 0.0010003008533471457 0.0010000708897542052 0.0067195454831626466 0.0010 5.071536479510785 0.09307415039832145 1.6744457204920442 8.290430505523233 9.730756750442012 9.999072736656004 9.999080143033273 9.999066538922433 9.99907035836046 9.999066173607291 9.999081512789454 9.999078027282854 9.999069451751973 10.0 9.999108882304995 9.999082073767322 9.999049020798315 9.999093748229592 9.99907709897401 4.003283237882092 9.99907070130163 9.99906915729548 9.999071349071205 9.999106836033175 9.999062796982658 9.999059527806121 9.99910601031875 9.998943735120397 9.999093734504473 10.0 9.718668450704879 9.999051155174897 10.0 9.999064135595997 9.999070155364988 9.999081382930786 9.999055188615316 9.99905819806144 9.820081459967648 9.717728409679877 10.0 9.999078704808134 
0.15822248457639718 7.272447727751856 0.0010000002300504256 0.0010445666106690145 0.007308327225744906 0.005433048700307261 7.741706359766997 0.0922127963167093 2.106130858602013 10.0 9.998234670437526 9.998257184924984 9.998257464732701 9.998257267879103 9.998257226828423 9.998257205463691 9.9982574119659 9.998256973715556 9.998257125727399 9.998234670437526 9.998257124981162 9.998257206481123 9.998257005026128 9.99825736291155 9.998257203445496 1.8769386825752576 9.998257243115063 9.998257363691412 9.998257190640926 9.998261526588955 9.99825714457878 9.998257277844104 9.998257290503288 9.998293992284767 9.998257365886438 9.998234670437526 9.998234670437526 9.99825755889977 9.998234670437526 9.998257205912514 9.998257184299394 9.99825727079635 9.99825722622939 9.998257293068166 9.998234670437526 9.998234670437526 9.998234670437526 9.998257459486066 
0.0010 9.318178030301578 0.0013599165784493644 0.0010481658870905275 0.008202853842016612 0.003642398571344608 9.95255842453669 0.004756242502674424 2.3484960696953205 10.0 10.0 10.0 10.0 10.0 10.0 10.0 10.0 10.0 10.0 10.0 10.0 10.0 10.0 10.0 10.0 2.819352665326008 10.0 10.0 10.0 10.0 10.0 10.0 10.0 10.0 10.0 10.0 10.0 10.0 10.0 10.0 10.0 10.0 10.0 10.0 10.0 10.0 10.0 10.0 
0.0010 5.094252581666589 0.0010 0.0010565166371779887 0.009172877550567539 0.0067427290150872616 5.0406535182439365 0.0010 2.6449792050003382 10.0 10.0 10.0 10.0 10.0 10.0 10.0 10.0 10.0 10.0 10.0 10.0 10.0 10.0 10.0 10.0 3.061092691009767 10.0 10.0 10.0 10.0 10.0 10.0 10.0 10.0 10.0 10.0 10.0 10.0 10.0 10.0 10.0 10.0 10.0 10.0 10.0 10.0 10.0 10.0 
0.012366708723644253 8.27976819120071 0.0010005044379041328 0.0010000760868376455 0.0061062528374382745 0.001003097481318718 8.284187299840422 0.13388227026246524 1.502332320414437 8.465209345112259 9.998090109992633 9.99893479379876 9.998934805934782 9.998934796905644 9.998934785976497 9.998934774381203 9.998934792641782 9.998934683710296 9.998934791941833 9.998762830222944 9.998934771603297 9.998934780487374 9.998934774064852 9.998934780740877 9.998934794412486 3.6644390251192247 9.998934791776506 9.998934797519606 9.998934790941645 9.998933505823445 9.998934752638887 9.998934729047528 9.998934758519288 9.998803263281943 9.998934782375676 9.998802403060882 9.987302597245156 9.998934826100514 9.998802403060882 9.998934784319756 9.99893479269121 9.998934803310728 9.99893478657708 9.99893481037588 9.9881906406921 9.986463711317368 9.998929026553121 9.9989347930141 
0.0010 10.0 0.0010 0.0010 0.0010 0.008235382191631063 10.0 0.0010 2.369436025971904 10.0 10.0 10.0 10.0 10.0 10.0 10.0 10.0 10.0 10.0 10.0 10.0 10.0 10.0 10.0 10.0 0.0010 10.0 10.0 10.0 10.0 10.0 10.0 10.0 10.0 10.0 10.0 10.0 10.0 10.0 10.0 10.0 10.0 10.0 10.0 10.0 10.0 10.0 10.0 
0.0010 6.740739920109972 0.0010036075468849578 0.0010 0.004012253985926556 0.0017373168403942722 9.315424240135421 0.0010 2.5383161935297167 10.0 10.0 10.0 10.0 10.0 10.0 10.0 10.0 10.0 10.0 10.0 10.0 10.0 10.0 10.0 10.0 10.0 10.0 10.0 10.0 10.0 10.0 10.0 10.0 10.0 10.0 10.0 10.0 10.0 10.0 10.0 10.0 10.0 10.0 10.0 10.0 10.0 10.0 10.0 
0.0010 7.9101106402864865 0.0010 0.0010 0.0038999721763046113 0.0017492352460526796 10.0 0.1595319623766246 2.051638274493287 10.0 10.0 10.0 10.0 10.0 10.0 10.0 10.0 10.0 10.0 10.0 10.0 10.0 10.0 10.0 10.0 10.0 10.0 10.0 10.0 10.0 10.0 10.0 10.0 10.0 10.0 10.0 10.0 10.0 10.0 10.0 10.0 10.0 10.0 10.0 10.0 10.0 10.0 10.0 
0.0010 5.470866597980933 0.0010 0.0010 0.0010 0.0010 10.0 0.0010 2.54136208099447 9.342876423913014 10.0 10.0 10.0 10.0 10.0 10.0 10.0 10.0 10.0 10.0 10.0 10.0 10.0 10.0 9.705203346635516 4.681328903806804 10.0 10.0 10.0 10.0 10.0 10.0 10.0 10.0 10.0 10.0 10.0 10.0 10.0 10.0 10.0 10.0 10.0 10.0 10.0 10.0 10.0 10.0 
0.02654084969367304 5.946244555293152 0.0010004738508152923 0.001004406253746203 0.006319283868974745 0.0026210481680013914 5.2861612170020065 0.0010 2.299605550572609 9.302659011105387 10.0 9.996886584680185 9.996893336994502 9.99688037045548 9.996890673283168 9.996894716320135 9.996899869219742 9.99563896513446 9.996879375569723 9.979222901975755 9.996910702353706 9.99690817649103 9.996562876167559 9.996911568149608 9.996889934852224 0.6258301515137683 9.996882053511593 9.996889035101622 9.996885609094466 9.995978587024739 9.99663747588288 9.99686149769249 9.996914420684336 9.996398186651053 9.996908975400418 9.979222901975755 10.0 9.996883404276169 9.979222901975755 9.996899855821246 9.996906087586611 9.995752425038045 9.996885796545648 9.996878746177032 10.0 10.0 9.990787584426009 9.996899730690188 
0.0010 7.365862499163952 0.0010 0.0010000006431442245 0.027794498496720773 0.003532776719574448 8.173304532471985 0.0010 1.9961259243170857 8.173304532471985 10.0 9.99998663590153 9.999986765473961 9.999986689545013 9.996517065356635 9.999986628089124 9.99998675922861 9.999986737632407 9.999986660085828 9.99997482478614 9.999986764306412 9.999986722062458 9.999986634410044 9.99998675861275 9.999986716732197 10.0 9.999986711319345 9.999986750168624 9.999986698301921 9.999986414370452 9.999986622377056 9.999986727972406 9.99998675087902 9.99998563970676 9.99998676085516 9.999974404360783 10.0 9.999986730479865 9.99997527977943 9.999986615286945 9.999986685038396 9.999986581788551 9.999986722567506 9.999986643373937 10.0 10.0 9.99998058133136 9.999986760983534 
0.0010 6.01079467558321 0.0010 0.0010 0.00621423767318566 0.002629051625104504 10.0 0.0010 2.6676133841344236 10.0 10.0 10.0 10.0 10.0 10.0 10.0 10.0 10.0 10.0 10.0 10.0 10.0 10.0 10.0 10.0 10.0 10.0 10.0 10.0 10.0 10.0 10.0 10.0 10.0 10.0 10.0 10.0 10.0 10.0 10.0 10.0 10.0 10.0 10.0 10.0 10.0 10.0 10.0 
0.0010 7.65434356202512 0.0014042314963389683 0.0010307758924168406 0.0032169037748215968 0.0017718881515428162 10.0 0.0010 2.4416240733360866 10.0 9.882915027271938 10.0 10.0 10.0 10.0 10.0 10.0 10.0 10.0 9.882915027271938 10.0 10.0 9.694371527127712 10.0 10.0 0.0010 10.0 10.0 10.0 10.0 10.0 10.0 10.0 10.0 10.0 9.882915027271938 9.882915027271938 9.656869921633623 9.882915027271938 10.0 10.0 9.698153051735193 10.0 10.0 9.882915027271938 9.882915027271938 10.0 10.0 
0.7961874815555547 0.5892449895819609 0.001861356660146033 0.0010250160909444327 0.0011783592668761394 0.0010 0.7142057082068353 0.0010 4.5659134585696926 9.365456169995026 8.589095837936403 10.0 10.0 10.0 10.0 10.0 10.0 10.0 10.0 8.582982690139284 10.0 10.0 10.0 10.0 10.0 6.404210176201624 10.0 10.0 10.0 10.0 10.0 10.0 10.0 10.0 10.0 8.599435373928944 8.447947938152337 10.0 8.595757604588503 10.0 10.0 10.0 10.0 9.326367633684553 8.54279273765644 6.407614170395201 10.0 10.0 
0.0010 6.915954273486541 0.0010007524049599975 0.0010 0.00847869542495466 0.0022352366622616438 9.282425899535106 0.0010 2.519495791286971 10.0 10.0 10.0 10.0 10.0 10.0 10.0 10.0 10.0 10.0 10.0 10.0 10.0 10.0 10.0 10.0 10.0 10.0 10.0 10.0 10.0 10.0 10.0 10.0 10.0 10.0 10.0 10.0 10.0 10.0 10.0 10.0 10.0 10.0 10.0 10.0 10.0 10.0 10.0 
0.0010 1.0460944160463812 0.0010 0.0010135000241914245 0.001246696267390357 0.0010 1.8066338053564766 0.0010 2.6582301128177583 7.354909370672685 10.0 9.98325330692626 9.981014771677218 9.983240086824056 9.98272098300751 9.982712262412747 9.980317868434424 9.99333878693253 9.983059115664613 10.0 9.982183167799922 9.99227945103582 9.983670259247475 9.980424967138129 9.981883651497892 0.23802260746436366 9.982866767311899 9.980756324190285 9.98264410867237 9.972400509208036 9.987765399956784 9.983780255620482 9.98243334326972 9.999470925580415 9.982574649808276 10.0 10.0 9.983241098129314 10.0 9.990394637460097 9.982938462107457 9.993165315937455 9.983186250672238 9.98276915298173 10.0 10.0 9.999023679594323 9.981017755999076 
10.0 1.2395162392218875 0.0010 0.0016452720398284718 0.0010 0.0011180436139403068 0.01593501383445495 0.1518681809154695 0.0010 0.0010 0.0010 4.288167026040076 4.269072139454463 4.269049446988573 4.26944075303765 4.269752034058896 4.2691952368817505 4.075600401904659 4.214978375164067 0.0010 4.2729470136893655 4.270962916089218 4.269096584576829 4.269689253943726 4.2693243950659 0.0010 4.269207240060362 4.269153667420433 4.2700833310289354 3.981784941350942 4.269507634340916 4.2690211457452385 4.268974764360186 4.173372458930019 4.269976322923035 0.0010 0.0010 4.269733391039212 0.0010 4.269120886958429 4.269344575646439 4.273016321948053 4.268809287877531 4.2692727666117145 0.0010 0.0010 0.0010 4.268796406133807 
0.0010 5.024661428214661 0.0010 0.0010 0.0010 0.0010 5.042654782526986 0.0010 1.4697131309034033 6.139846644324055 10.0 10.0 10.0 10.0 10.0 10.0 10.0 10.0 10.0 10.0 10.0 10.0 10.0 10.0 9.589240465952887 4.646712596139932 10.0 10.0 10.0 10.0 10.0 10.0 10.0 10.0 10.0 10.0 10.0 10.0 10.0 10.0 10.0 10.0 10.0 10.0 10.0 10.0 10.0 10.0 
0.0010 4.278767950127571 0.0010 0.001015201343982499 0.0025583433867157764 0.0015370036690650084 5.161358840752648 0.11948563583498917 1.502870158266969 6.629014902384249 10.0 9.94334652102181 10.0 9.978341746331756 9.892241490418897 9.976444704109804 9.968026498879922 9.926355842175973 9.885329363203454 10.0 9.95702865646379 9.936731650057073 9.998856100791821 9.929252027227571 9.89486412580892 2.0701115154156424 9.93150348659436 9.95261447856148 9.90510835696447 9.97117124928842 9.834376441455312 9.95324575531886 9.816273441290475 10.0 9.957370204435678 10.0 10.0 9.95512952280552 10.0 9.951045957468496 9.90125218862139 9.996543553897892 9.905229247492265 10.0 10.0 10.0 10.0 9.961827344609569 
10.0 0.7913404178471781 0.001945962721630978 0.0010216417426426525 0.0010 0.0010 0.0010 0.06824026386930537 0.0010 0.0010 0.001000000000000334 4.98949820447849 4.98713500154222 4.987471883897804 4.990711238389254 4.9900503828698195 4.9884990900605475 4.968848637590001 4.992152289577444 0.001000000000000334 4.989303077087072 4.9767634822549445 4.976251360620614 4.983278889454629 4.988422254265933 0.0010 4.987328176961041 4.987543896237456 4.987072529361891 4.938369388859933 4.983151423193622 4.984582976361674 4.985951516282543 4.903385221401936 4.987139120139021 0.001000000000000334 0.001000000000000334 4.976804421123567 0.001000000000000334 4.9823424428034535 4.98649105611992 4.969171670542647 4.986457740829909 4.9893603525618495 0.001000000000000334 0.001000000000000334 4.228837600089571 4.98178491386598 
10.0 1.558713921481436 0.001231468301472582 0.0010008675280063224 0.0010019703634566173 0.0011035593095940872 0.0010 2.03219854888114 0.0010 0.0010 0.0010 6.861646468183034 6.8752477936064125 6.8846904868748915 6.88303996113804 6.877800940865866 6.877897219922596 6.8569054797792806 6.880110548908415 1.0015790536552176 6.887985469414721 6.8665720319050765 6.865074250993737 6.8797706848253295 6.884077043644161 0.0010 6.880441861469851 6.879618218285933 6.882193330716872 6.738687543308874 6.86680181827406 6.869321365348027 6.882569489433299 6.049386571133936 6.880253934573799 0.9605892738389281 0.0010 6.864272621289452 0.6740554804625978 6.8667114759265795 6.880519951609711 6.895550425246661 6.874068752914575 6.872160360238877 0.0010 0.0010 3.2537643954581617 6.876055590085488 
10.0 1.5593510759561398 0.0011612142219770752 0.0010036582305396461 0.0010 0.001056696559141292 0.0010002304157750168 1.5539254660135065 0.0010 0.0010192999954771664 0.0010 6.018520090291461 6.195686983908377 6.178587728647376 6.1575949577173015 6.189067368904545 6.171666596734924 6.198286865549762 6.166949251670182 0.0010 6.154857269159058 6.208090814942419 6.158010651537792 6.158755457694528 6.154375979650822 0.0010 6.163192015385017 6.172112410483614 6.2494517089863955 6.089077139560588 6.178878219161906 6.180942220692668 6.094064607570874 6.108570269743334 6.176736710344985 0.0010 0.0010 6.219859951998386 0.0010 6.1961678180687105 6.187540032416874 6.19612652789413 6.1574148309701355 6.1995813482309465 0.14686110923082984 0.0010 5.543878774073644 6.173425485503825 
9.909492673380386 1.6102334754633814 0.0012299102632149647 0.0010016407071753574 0.0010615195849538956 0.0011018598716688794 0.0010 2.0442402712615224 0.0010 0.0010 0.0010 6.900617133238026 6.9125334170274 6.921189362637486 6.9202155825262555 6.915123706523015 6.915512024051761 6.898080129344963 6.9171337400376665 0.7693024079333914 6.92494801972475 6.903744600131047 6.903205645939796 6.917021420595626 6.921210781177391 0.0010 6.917618745550966 6.916873059890427 6.919356761457879 6.783296728758965 6.904533397074356 6.916676315935646 6.9199260206744775 6.111309150933335 6.917568343338328 0.7317734933374657 0.0010 6.9018722236726875 0.47613972057148124 6.904392493064342 6.917632893429387 6.934193811878336 6.91144121467308 6.909352996078669 0.0010 0.0010 3.3021893680843135 6.913509877812169 
9.988063342555181 1.696260238069286 0.0010 0.0010069170471330255 0.0010 0.0010786884513126946 0.001011006190523012 2.6242550534856735 0.0010 0.0010 0.417790594704467 7.320486654752126 7.322302752089069 7.319873059830164 7.321688696732493 7.3271846390688795 7.325215385668709 7.327326997038891 7.318956836246571 0.9482596353310228 7.320015179862998 7.312117443096816 7.31656392198347 7.320669422645971 7.321491898777687 0.0010 7.3205408269233665 7.321746112469909 7.321014604443809 7.30700132746779 7.314755943450428 7.330664747760601 7.3183602622223525 7.138592403751948 7.320346869974163 0.9451222855883488 0.0010 7.328702977024603 0.9454539148590524 7.31472836864627 7.319591079185841 7.3376366379512685 7.315943520679071 7.318663876696467 0.0010 0.0010 4.2152834027077954 7.321404018278987 
10.0 1.549014042156747 0.0013365171980327197 0.0010242566115317585 0.002077016861156848 0.0010553301866777882 0.0010 1.7240284660384746 0.0010 0.0010 0.0010 6.476327450845886 6.48999321385428 6.47232600099235 6.477595789502038 6.4884516925184545 6.4890048221577725 6.4727835395148805 6.476899130962028 0.0010 6.489341733681558 6.472660361804803 6.47846797130382 6.492724441859773 6.482135142733112 0.0010 6.47598430790436 6.485846196266967 6.464838483009972 6.281305625462571 6.468647592492669 6.4805250660792355 6.4925147305183035 6.544087672120038 6.494208702874484 0.7784008003585363 0.0010 6.490735713148996 0.8146927659369876 6.471294061244155 6.498380781946253 6.445730396190967 6.482790053277356 6.479450970393918 0.0010 0.0010 2.2111702660992174 6.490332898175653 
10.0 1.522187782309326 0.0013224229417818929 0.00100866139806458 0.0010406127945135953 0.0011819755129059413 0.0010503448982514213 1.101302014917685 0.0010 0.0010 0.0010 5.625679085119222 5.615605387620078 5.627065695989966 5.635391508441702 5.626978595393462 5.610574464308932 5.433708916520322 5.634078328590894 0.0010 5.617587849473978 5.591258879574731 5.578927430666932 5.604803279522789 5.62827592236715 0.0010 5.627253313054887 5.6262178979641035 5.630528359784533 5.258080361230251 5.585195144005718 5.608084895930077 5.598114918684646 4.584904288594082 5.613609183095574 0.0010 0.0010 5.652944413860978 0.4229495372411922 5.604356281190519 5.630980493867502 5.6484619996691245 5.62047338351107 5.622349456868059 0.42629876247039467 0.0010 3.589022287949431 5.616196334111901 
10.0 1.461288500580041 0.0010 0.0013831972239161999 0.0013044412438811851 0.001284650277841661 0.0010 0.842159359170144 0.0010 0.0010 0.0010 5.509916860678502 5.541392192721914 5.5115324068747285 5.470630093035517 5.411248683265702 5.4991510675001205 5.249227919785526 5.497350261572686 0.0010 5.442547750731899 5.477495889071984 5.5098322832520905 5.477210515128826 5.496032811363538 0.0010 5.500059681290724 5.509688476172382 5.500190658884364 4.548334930560918 5.393471224893886 5.221628798902964 5.428109613592997 4.505524266519214 5.481713789617398 0.0010 0.0010 5.529131660526563 0.0010 5.479967161709048 5.503231272267467 5.521245709126575 5.493586794638382 5.566832072887061 0.0010 0.0010 2.685304684801426 5.501380058830437 
10.0 1.4019432962957838 0.0013535530123940521 0.0010 0.001268949413945052 0.0010 0.0010 0.9197484847113829 0.0010 0.0010 0.0010 5.947530897798034 5.96405029250428 5.971387173051331 5.961970916892218 5.967052100118456 5.941806130966592 5.5205866764311535 5.95862130609969 0.0010 5.930699069680643 5.851841504060312 5.777162682375868 5.895497414512555 5.942325222260262 0.0010 5.9480446387014965 5.957375179695171 5.953113802727342 4.918155798803927 5.785438802896259 5.925452501410323 5.830110690188496 1.9517992751501927 5.9305516451828595 0.0010 0.0010 6.1997651337934965 0.0010 5.886156878575678 5.952344524054681 5.995274500664118 5.934332495242628 5.980381633617859 0.0010 0.0010 0.0010 5.939723048943139 
10.0 1.3500038708029556 0.0010 0.0015157009025083663 0.0010354394226823552 0.0013702784182252465 0.0010 0.3722582874600836 0.0010 0.0010 0.0010 5.16230378905489 5.201596459000028 5.167085434528579 5.105779199891151 5.021595831601344 5.143855189475894 4.791925736717214 5.146173578934566 0.0010 5.064308422702377 5.1142255108651185 5.17874749493472 5.114842995594544 5.144863829034529 0.0010 5.149079676627046 5.160670341523698 5.152441356863248 3.918218630882234 4.982168317267821 4.763205074788895 5.045208421342578 4.12520702599165 5.119268433815618 0.0010 0.0010 5.202372139021639 0.0010 5.119345053544403 5.1464534119065934 5.2076806308921535 5.141014343577951 5.239754810831137 0.0010 0.0010 2.3701269254683544 5.147961181552984 
0.0010 6.947936288667892 0.0010 0.0010 0.011726074315256 0.004337640695014843 8.842397147691146 0.0010 2.478667029381642 9.936886055024834 10.0 10.0 10.0 10.0 10.0 10.0 10.0 10.0 10.0 10.0 10.0 10.0 10.0 10.0 10.0 8.932227799299374 10.0 10.0 10.0 10.0 10.0 10.0 10.0 10.0 10.0 10.0 10.0 10.0 10.0 10.0 10.0 10.0 10.0 10.0 10.0 10.0 10.0 10.0 
10.0 1.4636334904760822 0.0011828630949524384 0.0010 0.0010 0.0010313452324249514 0.0010 1.1486097116604812 0.0010 0.0010 0.0010 6.115294480052774 6.074839005220418 6.117241000782368 6.090937749793856 6.140845412884081 6.082020841922725 5.754114783541946 6.106893124617709 0.0010 6.050971752594647 6.085067718347927 6.081403303259982 6.082901544315651 6.123473623048284 0.0010 6.125022705748561 6.10662656620468 6.134845989363754 5.666192933041096 6.049426388279097 5.966874427031703 6.088249818981286 5.400604554332595 6.081880936449281 0.0010 0.0010 6.084866972392043 0.0010 6.087706194729079 6.0832317909053115 5.876662577534768 6.116325081647634 6.037744579181299 0.0010 0.0010 0.0010 6.1130089909672 
10.0 1.5980913128847294 0.0011884118909744642 0.0010378528479993577 0.001000101015618213 0.0010389542126014713 0.0010 1.2155374028259271 0.00455602487294661 0.0010 0.0010 5.745460843815213 5.703482080627041 5.746295658732535 5.719747729370227 5.770100697531616 5.710621901361265 5.366385616966152 5.732722804687041 0.0010 5.679885231301505 5.713661073864004 5.7096558939570015 5.711876398170772 5.752756697038814 0.044732362434653505 5.754222074414721 5.735651666384264 5.764215367394535 5.271270594604837 5.677469613018657 5.5937870836523755 5.71722381175348 5.00902634257287 5.7107470157627676 0.0010 0.0010 5.713138027051277 0.0010 5.715886463773634 5.711880583596222 5.503125441980434 5.745264401610631 5.665762048729042 0.0010 0.0010 0.0010 5.742014642423214 
10.0 1.7394476344147671 0.0011816408366134004 0.0010076480375474264 0.001002821076551404 0.0010821960223830142 0.0018187681116081887 2.8306837859727465 0.0010 0.0015012659727528881 0.0010 7.396481526494499 7.393259008157272 7.3994838952407616 7.399276170816197 7.396104001917875 7.397886749689783 7.382555833284339 7.395427303643429 0.34586859635112166 7.400503837390292 7.381986060881738 7.385077638254147 7.3959285778618415 7.399537760440877 0.0010 7.396789138175328 7.397026582915213 7.39819175360326 7.307572575696553 7.383899681790949 7.389579844078581 7.398132123573301 6.855910143439662 7.396870619115133 0.34253443705164766 0.0010 7.388915069410064 0.4012886008378158 7.387217851796549 7.396653409892997 7.407136526235905 7.392662699948645 7.390024552653317 0.0010 0.0010 4.3479114683123825 7.395288384111462 
10.0 1.9799030784917804 0.003934276266434748 0.0010 0.0010361165224851076 0.00126019628863546 0.0010 3.5566421647321986 0.0010 0.0010 0.0010 7.8589826856579155 7.860059291065154 7.853286758551869 7.861289019985785 7.857124570734992 7.874704614959805 7.876844476319977 7.857944160069562 0.2351435843811922 7.88216105893238 7.851876696902803 7.839539198507156 7.8742289708357855 7.851966372101765 0.0010 7.859783568917187 7.858523373345385 7.857739590773404 7.810305470083875 7.8561451220862315 7.851744713234499 7.885436426779142 7.93657969739748 7.870786757078607 0.23598986127246135 0.0010 7.832862901564584 0.23611710496562388 7.853947051792335 7.860091896620419 7.91465541435535 7.834837648651261 7.84990979702668 0.0010 0.0010 5.90760516835224 7.865224855626486 
9.626077555098156 1.8230097631751878 0.0010 0.0011009600629391476 0.0010617654361825856 0.0011851671704833982 0.0010 3.3054526654124925 0.0010 0.0010 0.46990079057980405 8.23214340012051 8.189637577799685 8.227841827368085 8.245530873287658 8.237823681196732 8.184822972469949 8.120062855670502 8.254800465194842 0.0010 8.181930758345496 8.200734538690932 8.248387926917225 8.147374125717773 8.217084663332336 0.0010 8.221721109202466 8.215839971039689 8.219503109591708 8.101025923267754 8.226917084759256 8.214928933613455 8.161114472683941 8.126090048175424 8.180614113802536 0.0010 0.4703170535924256 8.225480513386605 0.0010 8.224512274972879 8.232564519230817 8.237821420920215 8.22247092425102 8.250982171063205 0.4347442562282816 0.46722672793783476 6.024662439996658 8.152867420751194 
0.6135946698843515 0.0010 0.0010000949607425736 0.0010000054577986547 0.0010004143357439637 0.0010000835981071854 0.5487464773833528 0.0010 1.6134946698843518 5.019820395111286 9.387405330115648 10.0 10.0 10.0 10.0 10.0 10.0 9.99954094260093 10.0 9.387405330115648 10.0 10.0 10.0 10.0 10.0 1.6134946698843518 10.0 10.0 10.0 9.93474110749567 10.0 10.0 10.0 10.0 10.0 9.387405330115648 9.387405330115648 10.0 9.387405330115648 10.0 10.0 9.999523568855118 10.0 10.0 9.387405330115648 9.387405330115648 9.387405330115648 10.0 
9.750832455127027 1.4738568759263073 0.0015590661976711767 0.001078786579926422 0.0010767472099449233 0.0010488238639805567 0.0010 1.410384445883594 0.0010 0.0010 0.0010 6.2818468952465745 6.2830519686233774 6.288212523262945 6.264291099145539 6.294631977880526 6.27090252334776 6.023618578997727 6.269749353062771 0.0010 6.251999272488606 6.2493185520515775 6.252822079158451 6.269030000184562 6.262447160189597 0.0010 6.281577531835579 6.284332955109095 6.282241903818227 5.826459312981553 6.232531884922656 6.1975639474825135 6.243899271371264 5.487581298006791 6.267953550372181 0.0010 0.0010 6.281118273205683 0.0010 6.256793096041028 6.2674725016677195 6.22066199818766 6.249287303796572 6.264809138213928 0.0010 0.0010 4.266002387543359 6.273669522710544 
10.0 1.8093278724491477 0.0010 0.0010076686193360945 0.0010 0.0010867114598978498 0.0010 2.7690053099862726 0.0010 0.0010 0.4943160220263222 7.330416577439622 7.333424829589065 7.329931839802073 7.330203188099189 7.332403205538366 7.333961068021797 7.328729621733384 7.3285491291247356 0.7684178612219787 7.329509335899441 7.321625903820068 7.32284386811516 7.329985737314402 7.3308395282457814 0.0010 7.330027083084016 7.331548487300886 7.330395901499221 7.286849514473595 7.320202980164989 7.326940738240127 7.32663308968138 7.143307641805953 7.330147276314074 0.7654559797190874 0.0010 7.334793162825482 0.7660235646048384 7.324465530390729 7.32917721636613 7.352657684311063 7.32503596545077 7.330372867687326 0.0010 0.0010 4.384993725333965 7.331306198195012 
7.4319238842803195 1.0990523510534513 0.005630470087131403 0.0010022881477215848 0.001034933338699733 0.0015018572075646498 0.0010 0.749932657998051 0.001000000000000334 0.0010 3.983186871319851 5.601805130060513 5.618868132485776 5.6118874025976115 5.618768202820561 5.581123428283176 5.535525742722441 5.252835830415474 5.603826281697783 3.9833997135271852 5.797395686940498 5.668813403535126 5.387066796675845 5.666121304879459 5.606757453414135 2.3396805763734454 5.604462977031025 5.600730371149273 5.595366593754779 5.087212912608889 5.564976262654492 5.457311497756885 5.703311171282838 6.047619003693143 5.6740254073154786 3.983394160403315 3.9036119906553273 5.368164553380874 3.983393837604077 5.648898749932643 5.593186674740885 5.893790627270147 5.513301155530636 5.571363007998169 3.9039309776330517 3.9036119906553273 3.0036982176785036 5.63290894062316 
10.0 1.2801983766882628 0.0010 0.0010 0.0026992703447907304 0.0010890292063348908 0.0010 0.14674217544314505 0.0010 0.0010 0.0010 4.534719141702281 4.562214776889667 4.523855967507819 4.548229673536112 4.558825675563573 4.556255655050178 4.581552874833425 4.527955403041224 1.663471965497023 4.551779803665833 4.553147399043477 4.450072034035104 4.545858887990738 4.526443979900013 0.0010 4.535190228431443 4.5467493911855925 4.510867780688899 4.3007519956221145 4.629301972803701 4.547348665164131 4.5554518072302566 4.661996238465054 4.556725399540961 0.0010 0.0010 4.4850457537362685 0.0010 4.545281261068126 4.566619451084515 4.406423264040377 4.530630901999973 4.545582689284977 0.0010 0.0010 0.8807513118009049 4.552029231725093 
10.0 1.4597680316841954 0.0010 0.0010 0.0010011265962159334 0.00104115995390655 0.0010520787159255748 1.6608504676026516 0.0010 0.0010 0.0010 6.867389212467945 6.830601953009546 6.865253638372377 6.847538787223855 6.84256200528128 6.836555892348054 6.527331145211698 6.866215519222042 0.03206015479403668 6.808251959084097 6.816987939887201 6.847654557305372 6.818239077670045 6.869738884665409 0.39132926980153426 6.868215979247427 6.853479428924167 6.874247960302622 6.5112782032945535 6.807052694835505 6.823620505491118 6.828011323946286 6.400168464422825 6.827192155277881 0.36735494903442323 0.0010 6.810934324241031 0.4224490280335287 6.832098503778905 6.831989169590074 6.62923352449006 6.864845913626391 6.827446035022062 0.0010 0.0010 1.717863934693336 6.837277778754165 
10.0 1.8956029266291798 0.0016203278847305058 0.0010154880213161315 0.0010826537773971588 0.0010932909729491629 0.0011115834955381784 3.309236436102998 0.0010 0.0010615923411950222 0.0010 7.571793034778072 7.5828531354880155 7.578645397024788 7.568455205514934 7.575708048931157 7.56938740261263 7.547141542825945 7.568269384261377 0.0010 7.563424249710318 7.580301304100308 7.5636511554252825 7.563360559158411 7.56812671271258 0.0010 7.5736388803754044 7.576150355897548 7.570749584760105 7.557842930967915 7.574466689906458 7.577366381236285 7.553073071357774 7.562032149897782 7.567217586884938 0.0010 0.0010 7.5828178809527 0.0010 7.577834063167494 7.5727667726381345 7.5777377018769325 7.5689916671432265 7.58766792764292 0.08305917206311175 0.0010 3.961171708905023 7.573120539570784 
10.0 1.7850936111577438 0.0018361914265891464 0.0010601729209286828 0.0010 0.0010 0.0010 2.728082123971145 0.0010 0.0010 0.0010 7.167635823614673 7.137564896929249 7.150773829402322 7.176386734674009 7.1386101968113325 7.132050766166201 6.921951088389566 7.15546090491059 0.0010 7.164161413401708 7.08719962998512 7.052279927513715 7.060065759710475 7.154935554368621 0.0010 7.122112875871322 7.158245970114129 6.946880923896656 6.637206864408453 7.097080932091843 7.056010605460079 7.109893546058473 6.717666064416706 7.1387461193168145 0.0010 0.0010 7.045739071066687 0.0010 7.100601438467812 7.141224323112445 7.0235833913042605 7.128065260362936 7.171506440818661 0.0010 0.0010 3.7676585065978085 7.078568178990491 
10.0 1.548291324583045 0.0010 0.0011333296162997785 0.0011030582966372396 0.0013769242643673187 0.0010 2.072227789001375 0.0010 0.0010 0.16461073762471123 7.23846435684938 7.229762217304823 7.23744575678172 7.244822214204231 7.247521695682602 7.223155694451677 7.123384838042207 7.257458537295188 0.16941188097766258 7.228413740153172 7.15935929855942 7.22013648418597 7.167688774035319 7.221709529475834 0.16461073762471123 7.217215077952986 7.21781193979408 7.20933832210569 7.127247097229946 7.206306884242288 7.222579522567847 7.175962865310388 6.7851585804168995 7.21929678704071 0.1692217986310114 0.0010 7.242422988288947 0.16941972154961427 7.204705228416419 7.215458520249022 7.179056954105064 7.220752203000424 7.262048472736736 0.8309596406534188 0.0010 4.32023961792795 7.163514311927144 
10.0 1.1311139244106871 0.0018840410602274506 0.001386071438017776 0.0013332594151288478 0.0011939564723572223 0.0012548108835173772 0.1460776721641618 0.0010 0.0010 0.0010 4.4755093586907755 4.481192582487791 4.475515470496015 4.467222530426658 4.455577090579619 4.472675489025766 4.422939463832192 4.472650504234368 0.0010 4.4626475588694445 4.471356953506016 4.475404246544155 4.468843835976855 4.47205755054236 0.3110707660162749 4.473642587606301 4.337455666614387 4.450605241847716 4.303289897001686 4.453147302542192 4.4189828832256515 4.460256076981384 3.3477459097739266 4.470736329685016 0.0010 0.0010 4.48081498080118 0.0010 4.471431977253156 4.47358008263368 4.472350538123415 4.472475037121984 4.48611763540964 0.0010 0.0010 1.872813743308392 4.4734905246047925 
10.0 1.2354879665917604 0.0017243539036673225 0.001558018435106898 0.0013353636628223417 0.0012432290553610597 0.0010 0.14020710072429932 0.005861181610136934 0.0010 0.0010 4.855301415536402 3.6674807741382933 4.903075024120719 5.475230140224514 4.932605320290948 3.5361671976880844 3.0826187360705957 5.474487056486659 0.0010 3.1941568808648517 4.439904075598282 5.712971144879532 3.3278934189312226 4.977052691414848 0.013631795352730514 5.0694293771615175 5.110017488353183 5.209180879418829 2.7848306075910267 5.087883539718237 4.939334299774282 3.385078779697732 2.740986023229963 3.403035890362645 0.0010 0.0010 4.882005595807694 0.0010 4.548859557510214 5.60344484732288 5.39356945729314 5.312025814172589 5.346881318302325 0.0010 0.0010 1.9969380269561077 3.8307919481534984 
10.0 2.129660441867194 0.0010 0.0010 0.001036852246717646 0.0010 0.0010 4.273299825940276 0.0010 0.0010 0.0010 8.685485928180574 8.668093104033682 8.679441583416867 8.681619824898998 8.683380177096975 8.673895645133168 8.724356399635298 8.688008172401878 0.0010 8.695166704397785 8.689892696581346 8.696489660131487 8.680699885580331 8.68563268819184 0.0010 8.681189488822547 8.673462154813013 8.686251233041364 8.409132397921345 8.69005988519901 8.680645549659976 8.686515871070554 6.180305535782053 8.678243605631222 0.0010 0.0010 8.658576724811162 0.0010 8.687584618447147 8.685155200525355 8.684164337652478 8.683714889446936 8.67458501137835 0.0010 0.0010 6.556688701241493 8.672987805435842 
10.0 1.5762029401444273 0.001141106717704574 0.0010 0.0010 0.0010 0.0010 1.628317210683054 0.0010 0.0010 0.0010 6.01640173771709 6.226310187420805 6.201840997499643 6.180362997586728 6.2192858421240205 6.198467541362626 6.246136828190879 6.1913745984539155 0.0010 6.1780538082594925 6.243738810060117 6.1941643778815125 6.185796749642055 6.1783658204006455 0.0010 6.188287515323313 6.198833947458651 6.289840234332554 6.150821450226504 6.213607928758391 6.214778383070266 6.11147373682836 6.344121945718231 6.198526828139294 0.0010 0.0010 6.252957535393234 0.0010 6.226955023170545 6.216506873632877 6.227719279505319 6.181428937751756 6.229061131319541 0.1683146797876045 0.0010 5.845376602133427 6.19736936706597 
0.0010 0.0010 0.0010 0.0010348684356977153 0.0010 0.0010 0.0010 2.6060227881055367 10.0 0.0010 10.0 10.0 10.0 10.0 10.0 10.0 10.0 10.0 10.0 10.0 10.0 10.0 10.0 10.0 10.0 10.0 10.0 10.0 10.0 10.0 10.0 10.0 10.0 10.0 10.0 10.0 10.0 10.0 10.0 10.0 10.0 10.0 10.0 10.0 10.0 10.0 10.0 10.0 
9.329825986970292 1.475938080127598 0.0019037017747765945 0.0010044468237227215 0.0010005686800408622 0.001001920582551384 0.0010006224672956044 1.890579541070465 0.0010 0.0032671666373990864 0.0010 6.7265551306594205 6.73651237056591 6.720122130696037 6.726057151508575 6.732106853050762 6.737863314555636 6.653152620702329 6.719777741795834 0.0010 6.740354681923993 6.70079335186339 6.71694837938175 6.7425087090184235 6.694791642009158 0.0010 6.718364809907651 6.726822090914385 6.719333179255777 6.451643868923789 6.709055247494508 6.714961896932753 6.735319956400424 6.292454683339807 6.737177185111283 0.0010 0.0010 6.72394995953137 0.0010 6.712451349124325 6.7316967926171225 6.8095103381261035 6.663483907559012 6.725465456602006 0.0010 0.0010 5.0005 6.7164265649334 
10.0 1.1910044866925338 0.0019222421363727588 0.0010 0.0011230013437339666 0.001056433021347656 0.0010 0.30186495750417075 0.0010 0.0010 0.0010 5.434151646829356 5.436038467510781 5.4448976457877745 5.404574036979534 5.452004079551813 5.415594099224136 5.023853433133407 5.415149227742612 0.0010 5.385447902015431 5.387969691456853 5.391917250179751 5.413862421821155 5.402346803336258 0.0010 5.433997324215262 5.438592924658895 5.434967960938492 4.721093725999316 5.3598466708514465 5.295861719608086 5.374753340993847 4.261869322904577 5.412448617193054 0.0010 0.0010 5.430955491106518 0.0010 5.399959178734553 5.411809590837651 5.326727715252637 5.385598006189892 5.408093417426743 0.0010 0.0010 3.9326420440018697 5.422770476753085 
10.0 1.825211224621761 0.0025177818660266083 0.0010240748040936816 0.0010640141458967175 0.0011418717387348155 0.0010 3.115073190333788 0.0010 0.0010 0.0010 7.8145588946643 7.814739196872507 7.807769621342979 7.817060450780085 7.787167822455214 7.788337114410767 7.5762595232985515 7.829181159376115 0.0010 7.881392800224145 7.768358371410245 7.744900819232739 7.833549714251598 7.819790929493123 0.0010 7.804922822510064 7.808185873033054 7.804486555446093 7.5084823602645185 7.772574903286925 7.747768054739338 7.835065493084768 7.7399509518925385 7.828948571972638 0.0010 0.4219288249356846 7.734060827794272 0.0010 7.721690569465001 7.807193215054355 7.813232316282857 7.775527003226786 7.80250306290881 0.4219288249356846 0.4219288249356846 6.234919785909345 7.772098046288893 
10.0 1.6887431631999994 0.001398529636825731 0.0010100570322592634 0.001022112682632081 0.00107796075871834 0.0010 1.1417338063259104 0.0010 0.0010 0.0010 5.090885171156355 5.084609487138669 5.0924685880773755 5.1061544215909365 5.088125667883918 5.077673804831691 4.912974417474579 5.101398692097998 0.0010 5.091153801983111 5.056732192564304 5.037923155759954 5.073629482962577 5.093885622589237 0.0010 5.092722408227726 5.093904133288207 5.0957506619473865 4.695118690703175 5.051446521299279 5.075825336856198 5.064065647428061 3.854144263268874 5.082274482689224 0.0010 0.0010 5.128181604537276 0.0010 5.070274290328287 5.103412951190168 5.158924697842261 5.084945510507778 5.093126464649217 0.0010 0.0010 2.755879048580831 5.0838527437922 
0.0010 10.0 0.0010 0.0010 0.009846059787474423 0.0018351115026369103 10.0 0.0010 2.3271023519259106 10.0 10.0 10.0 10.0 10.0 10.0 10.0 10.0 10.0 10.0 10.0 10.0 10.0 10.0 10.0 10.0 10.0 10.0 10.0 10.0 10.0 10.0 10.0 10.0 10.0 10.0 10.0 10.0 10.0 10.0 10.0 10.0 10.0 10.0 10.0 10.0 10.0 10.0 10.0 
10.0 1.5166099646457736 0.0011404398920601957 0.001237751406680483 0.0012717199891764618 0.0018434940947849154 0.0015443266391583304 0.7819545847581817 0.0010 0.0010 0.014196813224285343 5.219854558080688 5.148309055834377 5.292916161457882 5.315354147842319 5.280565530188485 5.142774298604709 4.839983612330133 5.327068074562868 0.015511985055579824 5.040062045615871 5.273203951359603 5.344455667704446 5.071209802933285 5.28982392876462 0.0010 5.290591269917004 5.262110430197813 5.308194221145349 4.5163788383168 5.370767077065432 5.258997793302838 5.0996501799953355 4.210608259123677 5.11313568616405 0.08146130951002695 0.0010 5.2128960184049 0.37953615202543256 5.219795555874638 5.326789172041735 5.312756111081477 5.279857112115016 5.286387516511443 0.6596010136831956 0.0010 4.121156730416512 5.162439398773307 
10.0 1.423822240475368 0.0010 0.0010 0.0010 0.0010527071426522905 0.0010 1.11905712181322 0.0010 0.0010 0.0010 6.320933096492153 6.275289062254495 6.321897688197009 6.296809537613811 6.353198530723601 6.280589260448279 5.882113460195901 6.319960847534532 0.0010 6.2450331337565 6.258908326501604 6.2852676266889365 6.257758349550957 6.3224806373628315 0.604123495652126 6.321735730371761 6.303543475385935 6.329273341445322 5.887791749093153 6.242579161500009 6.271507858417046 6.267341078431237 5.953482563136176 6.274310378930087 0.0010 0.0010 6.294365182158165 0.0010 6.278471634232834 6.276775208819073 6.026209647366681 6.317275532398378 6.273969109475571 0.0010 0.0010 0.6622899796766815 6.286280187093863 
10.0 1.105855570738742 0.0012801189188150475 0.0010 0.0010 0.0012371329386973422 0.0010 0.11082942272804797 0.0010 0.0010 0.0010 4.985277944218212 4.98521708420862 4.9851995112081395 4.985297550245391 4.985282735885748 4.985296324352036 4.985306774710714 4.985299802701827 0.0010 4.98534396104488 4.985244050194612 4.985227893300679 4.98534100194052 4.98530061830457 0.0010 4.985261026211911 4.985259440821214 4.985286440488438 4.984274930822553 4.985208223371852 4.985242877615696 4.985400052199936 4.98431525500211 4.985320945165715 0.0010 0.0010 4.985143932399251 0.0010 4.985240182616221 4.9853265047344015 4.985245110422608 4.9852749096888855 4.985138734550977 0.0010 0.0010 4.984274930822553 4.985284984106129 
9.631962560939511 1.552943772558947 0.0017470148522927631 0.0010926377957918914 0.0010724371817154598 0.0010851253388570003 0.0010040010439863179 1.9100452208607508 0.0010 0.003465217143864878 0.0010 6.586689704404547 6.615911685878644 6.593570285140136 6.579020799250987 6.599156818784989 6.593595700188011 6.456872342332051 6.574984693050318 0.0010 6.586137601802019 6.560306867205291 6.566415320815962 6.590121714183303 6.553164096879969 0.0010 6.581286517323555 6.594382330620435 6.576347925966749 6.26266608452943 6.564776058184012 6.581025638765336 6.560103417850672 5.953230603219004 6.5890426529415596 0.0010 0.0010 6.609299294314476 0.0010 6.571300291900763 6.5871803690245345 6.651728740542707 6.539663811258577 6.610475573813547 0.0010 0.0010 4.692674006249066 6.578222325381149 
5.385644024607425 0.0010 0.0010 0.0010 0.0010 0.0010 0.0010 7.842530181888886 5.778135807280151 0.0010 9.759004226272578 10.0 10.0 10.0 10.0 10.0 10.0 10.0 10.0 10.0 10.0 10.0 10.0 10.0 10.0 10.0 10.0 10.0 10.0 10.0 10.0 10.0 10.0 10.0 10.0 10.0 10.0 10.0 10.0 10.0 10.0 10.0 10.0 10.0 10.0 10.0 10.0 10.0 
7.077751422562728 0.0010 0.0010 0.0010 0.0010 0.0010 0.0010 10.0 7.61624675336947 0.0010 10.0 10.0 10.0 10.0 10.0 10.0 10.0 10.0 10.0 10.0 10.0 10.0 10.0 10.0 10.0 10.0 10.0 10.0 10.0 10.0 10.0 10.0 10.0 10.0 10.0 10.0 10.0 10.0 10.0 10.0 10.0 10.0 10.0 10.0 10.0 10.0 10.0 10.0 
10.0 1.715561643884683 0.0017720292303501197 0.001129311820471586 0.001093367054109333 0.0010053801330105112 0.0010 2.453249742047284 0.0010 0.0010 0.0010 7.325717522415491 7.299908114482389 7.311114950599007 7.333390791781275 7.3016785377440785 7.295033856483138 7.11323211878187 7.342576662701228 0.0010 7.322288244118468 7.253896727907392 7.227898930815226 7.272018746459393 7.3142016637889125 0.0010 7.286176215123092 7.3167786741130225 7.304967499202403 6.874712374795629 7.264915657476315 7.2305943052354085 7.274113092864347 6.937531072544683 7.299949854689258 0.0010 0.0010 7.222644541410674 0.0010 7.2673209983931955 7.302215838419544 7.200813501469304 7.291388588796104 7.330052536329194 0.5131175928081384 0.0010 4.368464972814021 7.246401024829642 
10.0 1.775358692630696 0.0010994618875148684 0.0010078252898072211 0.001199611435898132 0.0010565759825864902 0.0010 2.9475721645968025 0.0010 0.0010 0.0010 7.481986835610528 7.483521143444009 7.480541786146285 7.482661548321248 7.485039511578265 7.4849357547501985 7.287169795666128 7.480119871235394 0.6260888607213715 7.48449476160711 7.47966981392113 7.4242759522125805 7.4836754597414314 7.483774165206894 0.0010 7.481198941108859 7.482555801213561 7.481926921916588 7.283550265068015 7.436307741524896 7.475707614720879 7.4822788185161375 7.073472245675327 7.483859133007307 0.6238345570253719 0.0010 7.479384559820302 0.6242665488874681 7.480273701315416 7.484462021757804 7.315696294658658 7.478969970425041 7.480793182622055 0.0010 0.0010 3.6890191120112856 7.483216393797215 
3.332828693453801 0.0010 0.0010000000000789792 0.0010015897001978509 0.0010137653173236203 0.0010087334692697816 0.0010878054372370047 7.427157364858603 10.0 0.0010 10.0 9.999999628593397 9.999999579270845 9.999999628302078 9.999999616858561 9.999999616659657 9.999999563907378 9.999999850843517 9.999999624313388 9.999999995152292 9.999999605002378 9.999999827483219 9.999999637605743 9.99999956626385 9.99999959841065 10.0 9.999999620075101 9.99999957356978 9.999999615168464 9.999999389393215 9.999999728022198 9.999999640170682 9.999999610513388 9.99999998579097 9.999999613633882 9.999999995156758 10.0 9.999999628139747 9.999999995153022 9.999999785951337 9.999999621653657 9.999999846839774 9.999999627114144 9.999999617932238 10.0 10.0 9.999999976064371 9.999999579330188 
5.029130093839205 0.0010 0.0010 0.0010 0.0010 0.0010 0.0010 9.54818908671938 10.0 0.0010 10.0 10.0 10.0 10.0 10.0 10.0 10.0 10.0 10.0 10.0 10.0 10.0 10.0 10.0 10.0 10.0 10.0 10.0 10.0 10.0 10.0 10.0 10.0 10.0 10.0 10.0 10.0 10.0 10.0 10.0 10.0 10.0 10.0 10.0 10.0 10.0 10.0 10.0 
10.0 1.4774427474441354 0.0010 0.0013185077006338116 0.001253354334127753 0.0012536653086423577 0.0010 1.4008461382450155 0.0010 0.0010 0.0010 6.2684759644696335 6.295789001513194 6.27043164201363 6.236734006004069 6.189079716706614 6.2622993721742 6.022250582672067 6.257688187935726 0.0010 6.217690168925413 6.233143862786623 6.267097508470409 6.2455199750706285 6.257423491191484 0.0010 6.261026698733254 6.268805601756701 6.26051310599536 5.500340828892629 6.170048930152956 6.037291020717836 6.2061032671620895 4.319459923914179 6.24902971487995 0.0010 0.0010 6.284825002616471 0.758268545840477 6.2376978945535635 6.262676350723376 6.2402229160377924 6.255530604486892 6.313886630473549 0.7464926403352994 0.0010 3.3913780872752453 6.263723236956638 
9.771435215111373 1.5607072844364298 0.0015364854625539832 0.0010735127415855686 0.0010715772300485386 0.0010576973068931236 0.0028763589126801214 1.6968218834047557 0.0018706511335551312 0.003359988418608361 0.003371472372647663 6.165729633300286 6.167400873076595 6.171786392496309 6.148905028028778 6.178229831939415 6.1564291881030195 5.929233247847733 6.154193236958415 0.003371472372647663 6.137251273322672 6.1362230865635645 6.139923974704997 6.153985778605167 6.147547345483131 0.0066010434550895 6.165656982686581 6.168710867171614 6.1663712455527975 5.7467063659908595 6.120698371354708 6.088506234092222 6.130507771721638 5.426386915620809 6.153061513657508 0.04184062584895499 0.003371472372647663 6.166466209381717 0.003371472372647663 6.144021824785056 6.152451045100762 6.108662538262256 6.136052276827079 6.149996546464683 0.0033341722107111463 0.003371472372647663 4.311362233171735 6.159399381086999 
0.0010 0.0010 0.0010 0.0010 0.0010 0.0010 0.0010 2.552398583984037 10.0 0.0010 10.0 10.0 10.0 10.0 10.0 10.0 10.0 10.0 10.0 10.0 10.0 10.0 10.0 10.0 10.0 10.0 10.0 10.0 10.0 10.0 10.0 10.0 10.0 10.0 10.0 10.0 10.0 10.0 10.0 10.0 10.0 10.0 10.0 10.0 10.0 10.0 10.0 10.0 
10.0 1.5760080767165978 0.0012273043159425996 0.0013649144139833824 0.0012899655275239673 0.0013146465484170913 0.0010 1.2177206605735054 0.0010 0.0010 0.0010 5.672530701533321 5.697361354398506 5.675020665629886 5.634563390734778 5.580323701752839 5.657980623482492 5.4174324089548875 5.6604663216032005 0.2930213411177761 5.611250170930323 5.654746972297759 5.672822152076424 5.638566349196956 5.656517663101548 0.0010 5.663305602348004 5.666951279495297 5.662979482750435 4.857667735163588 5.572665631205423 5.41002334130806 5.598472428856199 4.6340919265826 5.64879150358964 0.27969843134180156 0.0010 5.692139817432447 0.8325179246760283 5.655328452006771 5.664581908705669 5.673483353309033 5.657365321158315 5.726685889918019 0.0010 0.0010 2.1401415463140365 5.661529767022244 
0.09545744758949426 10.0 0.0010002321771826902 0.0010000169997617043 0.0010000028269845052 0.0010099823108132295 0.0010003040930936238 8.04504151203758 0.0010 0.0010 9.976776133785723 9.998080797316879 9.998038492959184 9.99808207548225 9.998070919260497 9.998095532642875 9.99803924899773 9.997881001515932 9.99808842740313 9.981619853160645 9.998035600620236 9.99806601757388 9.998069433620827 9.998030750164391 9.998078496071797 9.970385138749318 9.998081880373627 9.99806270441125 9.998083332512397 9.98777807873614 9.998052364435424 9.997993656827692 9.99804342813876 9.98556070370156 9.998044931899917 9.992332004247121 0.0010 9.998059486817528 9.988823461292947 9.998074346329311 9.998058710988923 9.997958256205377 9.998086714118173 9.998042798027987 0.0010 0.0010 9.984958767168001 9.998045277280665 
0.0010 0.0010 0.0010 0.0010 0.0010004076277474354 0.0010 0.0010 2.486596497786258 0.0010 10.0 10.0 10.0 10.0 10.0 10.0 10.0 10.0 10.0 10.0 10.0 10.0 10.0 10.0 10.0 10.0 10.0 10.0 10.0 10.0 10.0 10.0 10.0 10.0 10.0 10.0 10.0 10.0 10.0 10.0 10.0 10.0 10.0 10.0 10.0 10.0 10.0 10.0 10.0 
0.001000000000000334 0.0010 0.0010 0.0010 0.0010 0.0010 0.0010 6.364807558910185 10.0 0.0010 10.0 10.0 10.0 10.0 10.0 10.0 10.0 10.0 10.0 10.0 10.0 10.0 10.0 10.0 10.0 10.0 10.0 10.0 10.0 10.0 10.0 10.0 10.0 10.0 10.0 10.0 10.0 10.0 10.0 10.0 10.0 10.0 10.0 10.0 10.0 10.0 10.0 10.0 
10.0 2.1114985784668363 0.0021318634681076116 0.0010 0.0010 0.0010034560962699285 0.0010 4.21019113929764 0.0010 0.0010 0.0010 8.774859182904986 8.774782802633968 8.77991836914991 8.776529109895645 8.777192801478733 8.777401678747061 8.687724720205225 8.779281514355935 0.0010 8.790785681452626 8.7302513915568 8.75104795404826 8.780140264440089 8.766025519531325 0.0010 8.77252023788527 8.77885167553577 8.770126129476317 8.619722948393033 8.758879591924071 8.773589744098627 8.77968206538435 8.496383171167055 8.77999144504456 0.11196656481261069 0.0010 8.747459453251947 0.10749540124604184 8.743171208955259 8.773755818024776 8.783760906348917 8.772976153066951 8.76445708144173 0.0010 0.0010 6.208433693033131 8.779154153778746 
10.0 1.5724648155927003 0.0011125369951208034 0.001248152319646407 0.0011957848966288155 0.001232483391564323 0.0010 1.3922086689870432 0.0010 0.0010 0.0010 5.954642926101845 5.971604756494322 6.005627287134538 5.972014663491419 5.949728999690025 5.945731153368463 5.695600393818458 5.994202479060773 0.0010 5.916044714486143 5.96808158076462 5.991506344567224 5.930977998103854 5.993866328835328 0.0010 5.997389993316424 5.997644947149945 5.998499913775968 5.341240063244896 5.908787632402492 5.8117438996163475 5.839550731032068 4.3850346381888885 5.9389751031801 0.0010 0.0010 5.963304255270195 0.0746027799187915 5.923307483136897 5.987113675575795 5.9148694674474 5.992679050363656 6.027153628805063 0.3344485323541848 0.0010 2.804057681451697 5.941739971880771 
10.0 1.5195829187345788 0.0011051431088343637 0.0010 0.0010 0.001139585317300382 0.0014305127533279546 1.867062645945915 0.0010 0.004853396976464595 0.0010 7.1039586849002685 7.038078895943736 7.10671973751741 7.0886283316665235 7.1278929741855865 7.038592761132489 6.779523716306168 7.11590599761277 0.0010 7.030542437226799 7.079766275153713 7.084569479666179 7.023986926267587 7.100196130116065 0.746055596549116 7.106199825012514 7.076260533966805 7.107912085561868 6.901408746991896 7.05838580071598 6.965429673353588 7.043839478398325 6.637717777743468 7.047403999139583 0.0010 0.21176026701352546 7.072966640087326 0.0010 7.093670957562195 7.068647117885147 6.907588832604794 7.113710940553234 7.044300884379877 0.0010 0.23985292593649277 0.0010 7.048120407014472 
10.0 1.6454313467542787 0.0010 0.0014625307472602496 0.0013732516070437595 0.0014239055684575346 0.0010 1.9203809626136745 0.0010 0.0010 0.0010 6.2679254043888655 6.378362432344189 6.330979550340006 6.231615271384644 6.309055178189064 6.257401353743904 5.9202706092173125 6.236337197993705 0.0010 6.205719379046152 6.241972875232424 6.205949405477 6.218030263897816 6.227705312139319 0.0010 6.274156448230888 6.307339257844413 6.244566900957758 5.767757496150984 6.230736418917381 6.2926448092495955 6.092112120761028 4.833236412251411 6.23528719709434 0.0010 0.0010 6.39862580133859 0.0010 6.251323875032284 6.249714467724166 6.260538010579938 6.292459900755285 6.399448841427552 0.8436805436753804 0.0010 4.035935002744987 6.267929573160894 
10.0 1.8918346272202486 0.0030865998646559677 0.0010 0.0010880405165430576 0.0011787569296322024 0.0010 3.436256896390744 0.0010 0.0010 0.0010 7.786537930713534 7.789432964590107 7.779850686886181 7.792574540370061 7.7514188293472275 7.753104084088498 7.488265092928279 7.816795209445749 0.0010 7.88056752256418 7.725381536733738 7.693378276273842 7.815218379565469 7.796346031625097 0.0010 7.7759134984574345 7.780408654253555 7.7751920688465646 7.408254441891832 7.731382514878993 7.697331970183367 7.817402227544442 7.699815102950573 7.80885045326718 0.0010 0.0010 7.678380899342976 0.0010 7.661452769536004 7.7790170643275385 7.786813836522913 7.735539409435955 7.772576387999709 0.0010 0.0010 6.198892942082735 7.730825044391257 
9.949608935174025 1.4640691989436503 0.0010 0.0010000013646875132 0.0010 0.0010589415943267992 0.0012513472298933328 1.4841058236189806 0.0010 0.005095663066259151 0.10686496229225817 6.649902437350293 6.613504406083113 6.650238350696883 6.6313424026092775 6.675275366943352 6.618614469898056 6.304467328391791 6.648774111021794 0.16463631475138354 6.591140328795042 6.59885171621011 6.620220904787364 6.600448854198753 6.6516885970124155 0.5010202179236728 6.65053896336508 6.636273047255804 6.656682231358872 6.297065569282826 6.586480813675077 6.605718740437714 6.608501833662606 6.274599139797459 6.613513495328618 0.4953073190945484 0.03286314546449237 6.627385587670327 0.549641638472423 6.615009978839975 6.6149868328945685 6.415648797831725 6.646366037080182 6.611627496190816 0.03286314546449237 0.03286314546449237 1.6118469336432542 6.62256955204918 
3.4623952325137597 0.0010 0.0010 0.0010 0.0010 0.0010 0.0010 8.128583671879989 10.0 0.0010 10.0 10.0 10.0 10.0 10.0 10.0 10.0 10.0 10.0 10.0 10.0 10.0 10.0 10.0 10.0 10.0 10.0 10.0 10.0 10.0 10.0 10.0 10.0 10.0 10.0 10.0 10.0 10.0 10.0 10.0 10.0 10.0 10.0 10.0 10.0 10.0 10.0 10.0 
0.6486975799500021 10.0 0.001000172063056877 0.0010 0.0010 0.0010027801193679985 0.0011118303448220885 8.34981609073765 0.0010 0.0010 10.0 10.0 10.0 10.0 10.0 10.0 10.0 10.0 10.0 10.0 10.0 10.0 10.0 10.0 10.0 10.0 10.0 10.0 10.0 10.0 10.0 10.0 10.0 9.895008879432353 10.0 10.0 0.0010 10.0 10.0 10.0 10.0 10.0 10.0 10.0 0.0010 4.5006673108103525 10.0 10.0 
10.0 1.4322191769879653 0.0012595692454906266 0.0010 0.0010 0.0010579640919636119 0.0010 1.7510573890077314 0.0010 0.0010 0.0010 7.306493704775533 7.326999642433191 7.341235849086331 7.338747446169064 7.330848876011794 7.33099403041944 7.299345988680457 7.334330939491632 0.523007608887992 7.3462035051376064 7.3139196944838165 7.31166157617279 7.3338185459209395 7.340310995937515 0.0010 7.3348304404239695 7.333588680870703 7.337471030077605 7.121115591287537 7.314266130203151 7.318064706710665 7.338038142983764 6.081896079747347 7.334547113829341 0.46120577952499797 0.0010 7.3104530050792444 0.023279425756908445 7.314129926231287 7.334948172445651 7.357608754835262 7.325222070456191 7.322344896356163 0.0010 0.0010 1.962002840835193 7.32821751081913 
0.0010 0.0010 0.0010 0.0010 0.0010 0.0010 0.0010 1.9590095837738124 10.0 0.0010 10.0 10.0 10.0 10.0 10.0 10.0 10.0 10.0 10.0 10.0 10.0 10.0 10.0 10.0 10.0 10.0 10.0 10.0 10.0 10.0 10.0 10.0 10.0 10.0 10.0 10.0 10.0 10.0 10.0 10.0 10.0 10.0 10.0 10.0 10.0 10.0 10.0 10.0 
10.0 1.5436594418043508 0.0014416661060395685 0.0010897241979867067 0.0010378468520412282 0.0010773050139758703 0.001467429799656252 1.3384449011803237 0.0010 0.0010 0.0010 5.918315240827852 5.929478903805741 6.031140211071252 5.92325769492072 5.915602798246563 5.945951038156248 5.894529330585146 5.913192693605658 0.0010 5.989250346143484 5.884372447436752 5.869223419365932 5.97020571748046 5.895485542215094 0.0010 5.90949008598318 5.916561589974613 5.910563804053485 5.7034750453403795 5.8967376262327384 5.890298554466288 5.973737982016252 5.710270407333385 5.953866963230344 0.08996750182554125 0.0010 5.863064777395591 0.12167640441776917 5.895136576185902 5.925501880504865 6.0204504023034096 5.8528570796598505 5.901898437645854 0.15666071078958188 0.0010 3.3434322469835966 5.93967498342546 
0.0010 0.0010 0.0010 0.0010 0.0010 0.0010 0.25721107730373177 0.0010 0.0010 10.0 10.0 10.0 10.0 10.0 10.0 10.0 10.0 10.0 10.0 10.0 10.0 10.0 10.0 10.0 10.0 8.865315698558872 10.0 10.0 10.0 10.0 10.0 10.0 10.0 10.0 10.0 10.0 10.0 10.0 10.0 10.0 10.0 10.0 10.0 10.0 10.0 10.0 10.0 10.0 
8.169928640957036 1.2084015576789353 0.006084260032002296 0.0010025829311883913 0.0010388217440927968 0.0015510436269919078 0.0010025634403482196 0.5874247573032882 0.0010327092616394442 0.0010 3.3836342348245427 5.16766661721519 5.186343600361427 5.178696840591039 5.1863022353337165 5.144933979322248 5.094882776616261 4.784547932060178 5.1699062216583584 3.38393927887462 5.382390290302461 5.241219930331047 4.931920818050973 5.238269227080534 5.173121803862994 1.579216264349407 5.170583350389449 5.166474368627534 5.160610746481241 4.601862894939562 5.127206028234935 5.008963735849102 5.279160559853231 5.656597331100777 5.246956349636593 3.3851174024813773 3.2962683725148016 4.911095563689152 3.3838614646706886 5.219358633407315 5.158180742336407 5.488240235173533 5.0705056038615695 5.134195836864174 3.2966185907261485 3.2962683725148016 2.308246246386946 5.201811510351025 
0.0010 0.0010 0.0010 0.0010 0.0029714153156982412 0.0021960328519128255 0.24193371930526097 0.0010 0.0010 10.0 10.0 10.0 10.0 10.0 10.0 10.0 10.0 10.0 10.0 10.0 10.0 10.0 10.0 10.0 10.0 10.0 10.0 10.0 10.0 10.0 10.0 10.0 10.0 10.0 10.0 10.0 10.0 10.0 10.0 10.0 10.0 10.0 10.0 10.0 10.0 10.0 10.0 10.0 
0.001000000000000334 0.0010 0.001122061574025169 0.0010 0.0010 0.0010 0.0010 1.761186966329848 0.0010 10.0 10.0 10.0 10.0 10.0 10.0 10.0 10.0 10.0 10.0 10.0 10.0 10.0 10.0 10.0 10.0 10.0 10.0 10.0 10.0 10.0 10.0 10.0 10.0 10.0 10.0 10.0 10.0 10.0 10.0 10.0 10.0 10.0 10.0 10.0 10.0 10.0 10.0 10.0 
9.50005 0.3396937568351155 0.0010283281305827562 0.0012636875302363504 0.001169096396887611 0.0012342073873589847 0.0010003205610316993 0.0010 0.16615610830509364 0.0010 0.3580485437651729 4.827293700004691 4.9149797385177285 4.833494426263352 4.855405164396162 4.757020363624505 4.884403813636329 3.7344332992265503 4.851364958260975 0.48099666454857987 4.821680062768257 4.022864069046781 4.866510629592985 4.972321116418257 4.903760177340712 0.7366595357618729 4.843008724092869 4.976568283525601 4.874725728034278 2.447110945063673 4.520743787622586 4.732583625366158 4.817647212092739 2.334447306342649 4.78834542363413 0.3997420895154667 0.4234748858109574 4.745306583189321 0.7521773840963469 4.213017936280033 4.836846352029119 4.023745656299231 4.815753833591966 4.833198917023826 5.010875688624664 3.611562460468163 2.042896488117512 4.923571848604353 
10.0 1.9482704858391289 0.0011498226390612718 0.0010066260065100148 0.0010 0.0010522962812969223 0.0010 3.5158073734978044 0.0010 0.0010557379364760447 0.0010 8.035796463133323 8.03446594235188 8.03295197243653 8.036712804425632 8.035073188190422 8.040794140275448 8.062683439189389 8.032667032666904 0.21984661632071578 8.042189919675046 8.027140625569876 8.033186350240038 8.039865717082431 8.038648897854262 0.0010 8.035604681145069 8.036257747631147 8.036603694483533 8.016836278611997 8.030553812591208 8.031905011536452 8.04382950714389 7.619950473690578 8.038977262914479 0.21608992352986434 0.0010 8.021230395070445 0.2524357615575683 8.03012084426774 8.034717555692817 8.04268616655662 8.0325860934595 8.02919379812225 0.0010 0.0010 4.8627471750100755 8.03662164581861 
10.0 1.4340047594104262 0.001000318823278709 0.001057639079888538 0.0010108019743415681 0.0013239861053549824 0.0010 0.8824696365430865 0.0010 0.0010 0.0084952799901723 5.714898614166268 5.714062386763976 5.7380386064562465 5.718871099042888 5.709447125915573 5.710674437075296 5.61899738673851 5.71923236104288 0.0084952799901723 5.713580086565138 5.698494118994984 5.657062970817903 5.699494661212696 5.70926116127576 0.0010 5.711505046890964 5.711590699574754 5.7147777315719 5.437814319308098 5.6732583463806545 5.704670149306243 5.683557265695752 4.4724327123643866 5.74441059827758 0.0084952799901723 0.0084952799901723 5.725260295968729 0.0084952799901723 5.713633616579345 5.714956529842386 5.717328301049212 5.711610265196656 5.724619184908975 0.7604099317853441 0.0084952799901723 3.6923086447842555 5.731168344809426 
0.0010 0.0010 0.0010166950665440638 0.0010 0.0010 0.0010 0.0010 6.306949782209085 10.0 0.0010025747553001863 10.0 10.0 10.0 10.0 10.0 10.0 10.0 10.0 10.0 10.0 10.0 10.0 10.0 10.0 10.0 10.0 10.0 10.0 10.0 10.0 10.0 10.0 10.0 10.0 10.0 10.0 10.0 10.0 10.0 10.0 10.0 10.0 10.0 10.0 10.0 10.0 10.0 10.0 
3.1153187413251833 0.0010 0.0010 0.0010 0.0010 0.0010 0.0010 8.198630239589951 10.0 0.0010 9.933302439526365 10.0 10.0 10.0 10.0 10.0 10.0 10.0 10.0 10.0 10.0 10.0 10.0 10.0 10.0 9.905276673785357 10.0 10.0 10.0 10.0 10.0 10.0 10.0 10.0 10.0 10.0 9.950005 10.0 10.0 10.0 10.0 10.0 10.0 10.0 9.950005 9.950005 10.0 10.0 
4.743360156343586 10.0 0.0010 0.0010 0.0010 0.0010 0.0010 10.0 0.0010 0.0010 10.0 10.0 10.0 10.0 10.0 10.0 10.0 10.0 10.0 10.0 10.0 10.0 10.0 10.0 10.0 10.0 10.0 10.0 10.0 10.0 10.0 10.0 10.0 10.0 10.0 10.0 4.686470619196888 10.0 10.0 10.0 10.0 10.0 10.0 10.0 4.6626615351467 4.686475767280809 10.0 10.0 
10.0 2.4271685168167734 0.0010 0.0010 0.0010 0.0011583972061770462 0.001000000000000334 5.461306121252953 0.001000000000000334 0.001000000000000334 0.001000000000000334 10.0 10.0 10.0 10.0 10.0 10.0 10.0 10.0 0.001000000000000334 10.0 10.0 10.0 10.0 10.0 0.001000000000000334 10.0 10.0 10.0 10.0 10.0 10.0 10.0 9.836594281088708 10.0 0.001000000000000334 0.001000000000000334 10.0 0.001000000000000334 10.0 10.0 10.0 10.0 10.0 0.001000000000000334 0.001000000000000334 10.0 10.0 
4.066638533955602 9.614348641908665 0.001745540590575135 0.0010 0.0010 0.0010 0.001000000000000334 10.0 0.0010 0.001000000000000334 10.0 10.0 10.0 10.0 10.0 10.0 10.0 10.0 10.0 10.0 10.0 10.0 10.0 10.0 10.0 10.0 10.0 10.0 10.0 10.0 10.0 10.0 10.0 10.0 10.0 10.0 0.001000000000000334 10.0 10.0 10.0 10.0 10.0 10.0 10.0 0.001000000000000334 0.001000000000000334 10.0 10.0 
0.0010 0.0010 0.0010 0.0010 0.0010 0.0010 0.0010 1.9951335325086479 10.0 0.0010 10.0 10.0 10.0 10.0 10.0 10.0 10.0 10.0 10.0 10.0 10.0 10.0 10.0 10.0 10.0 10.0 10.0 10.0 10.0 10.0 10.0 10.0 10.0 10.0 10.0 10.0 10.0 10.0 10.0 10.0 10.0 10.0 10.0 10.0 10.0 10.0 10.0 10.0 
10.0 1.50346332034157 0.0011989687441216904 0.0013186643083633197 0.001254353380356384 0.0012775238650913482 0.0013425724164387808 1.34425609504714 0.0010 0.0010 0.0010 6.189489468241858 6.211668220919321 6.191337893798874 6.156599820662486 6.109323131756259 6.176863334299016 5.9687963007421345 6.178287394552573 0.0010 6.136343837570295 6.173795700712402 6.188867329346573 6.160449346645581 6.175417811643393 0.0010 6.18114252752262 6.18427043334356 6.180133437432434 5.468041646132058 6.101311527205257 5.960457668096386 6.047771591337822 4.250326166105278 6.1686044414395385 0.0010 0.0010 6.205629705987146 0.6060846961515192 6.1743683733841666 6.182920137320506 6.18313629284025 6.176336644789244 6.233641441750644 0.3803562531165108 0.0010 3.2605439931422646 6.180147790098591 
0.0010 0.0010 0.0010 0.0010 0.0010 0.0010 0.0010 3.91971337401496 10.0 0.0010 10.0 10.0 10.0 10.0 10.0 10.0 10.0 10.0 10.0 10.0 10.0 10.0 10.0 10.0 10.0 10.0 10.0 10.0 10.0 10.0 10.0 10.0 10.0 10.0 10.0 10.0 10.0 10.0 10.0 10.0 10.0 10.0 10.0 10.0 10.0 10.0 10.0 10.0 
0.0010 0.0010 0.0010 0.0010 0.0010 0.0010 0.0010 2.4678492948681194 0.0010 10.0 10.0 10.0 10.0 10.0 10.0 10.0 10.0 10.0 10.0 10.0 10.0 10.0 10.0 10.0 10.0 10.0 10.0 10.0 10.0 10.0 10.0 10.0 10.0 10.0 10.0 10.0 10.0 10.0 10.0 10.0 10.0 10.0 10.0 10.0 10.0 10.0 10.0 10.0 
0.0010 0.0010 0.0010 0.0010 0.0010 0.0010 0.0010 1.7841732536418315 0.0010 10.0 10.0 10.0 10.0 10.0 10.0 10.0 10.0 10.0 10.0 10.0 10.0 10.0 10.0 10.0 10.0 10.0 10.0 10.0 10.0 10.0 10.0 10.0 10.0 10.0 10.0 10.0 10.0 10.0 10.0 10.0 10.0 10.0 10.0 10.0 10.0 10.0 10.0 10.0 
0.0010 0.0010 0.0010 0.0010 0.0010 0.0010 0.33300209956513127 0.0010 0.0010 10.0 10.0 10.0 10.0 10.0 10.0 10.0 10.0 10.0 10.0 10.0 10.0 10.0 10.0 10.0 10.0 8.821870828885354 10.0 10.0 10.0 10.0 10.0 10.0 10.0 10.0 10.0 10.0 10.0 10.0 10.0 10.0 10.0 10.0 10.0 10.0 10.0 10.0 10.0 10.0 
0.0010 0.001000000000000334 0.0010 0.0010 0.0010 0.0010 0.20606627371665232 0.0010 0.0010 10.0 10.0 10.0 10.0 10.0 10.0 10.0 10.0 10.0 10.0 10.0 10.0 10.0 10.0 10.0 10.0 0.0010 10.0 10.0 10.0 10.0 10.0 10.0 10.0 10.0 10.0 10.0 10.0 10.0 10.0 10.0 10.0 10.0 10.0 10.0 10.0 10.0 10.0 10.0 
0.0010 0.0010 0.0010 0.0010 0.0010 0.0010 0.0010 6.525156679701677 10.0 0.0010 10.0 10.0 10.0 10.0 10.0 10.0 10.0 10.0 10.0 10.0 10.0 10.0 10.0 10.0 10.0 10.0 10.0 10.0 10.0 10.0 10.0 10.0 10.0 10.0 10.0 10.0 10.0 10.0 10.0 10.0 10.0 10.0 10.0 10.0 10.0 10.0 10.0 10.0 
0.0010 0.0010 0.0010335336311434369 0.0010 0.001107026865085709 0.0010 0.0010 2.41218174609514 10.0 0.0010 10.0 10.0 10.0 10.0 10.0 10.0 10.0 10.0 10.0 10.0 10.0 10.0 10.0 10.0 10.0 10.0 10.0 10.0 10.0 10.0 10.0 10.0 10.0 10.0 10.0 10.0 10.0 10.0 10.0 10.0 10.0 10.0 10.0 10.0 10.0 10.0 10.0 10.0 
2.7876559185125593 0.0010 0.0010 0.0010 0.0010 0.0010 0.0010 7.032881859429687 8.885156862936437 0.0010 10.0 10.0 10.0 10.0 10.0 10.0 10.0 10.0 10.0 10.0 10.0 10.0 10.0 10.0 10.0 10.0 10.0 10.0 10.0 10.0 10.0 10.0 10.0 10.0 10.0 10.0 9.770412793541817 10.0 10.0 10.0 10.0 10.0 10.0 10.0 9.769025327347263 9.77117140522922 10.0 10.0 
0.0010 0.0010 0.0010 0.0010 0.0010 0.0010 0.0010 2.1051269517809925 0.0010 10.0 10.0 10.0 10.0 10.0 10.0 10.0 10.0 10.0 10.0 10.0 10.0 10.0 10.0 10.0 10.0 10.0 10.0 10.0 10.0 10.0 10.0 10.0 10.0 10.0 10.0 10.0 10.0 10.0 10.0 10.0 10.0 10.0 10.0 10.0 10.0 10.0 10.0 10.0 
0.0010 0.0010 0.0010 0.0010 0.0010 0.0010 0.0010 3.707180150010216 10.0 0.0010 10.0 10.0 10.0 10.0 10.0 10.0 10.0 10.0 10.0 10.0 10.0 10.0 10.0 10.0 10.0 10.0 10.0 10.0 10.0 10.0 10.0 10.0 10.0 10.0 10.0 10.0 10.0 10.0 10.0 10.0 10.0 10.0 10.0 10.0 10.0 10.0 10.0 10.0 
0.0010 0.0010 0.0010 0.0010 0.0010 0.0010 0.0010 3.0118371411915743 10.0 0.0010 10.0 10.0 10.0 10.0 10.0 10.0 10.0 10.0 10.0 10.0 10.0 10.0 10.0 10.0 10.0 8.144675708885153 10.0 10.0 10.0 10.0 10.0 10.0 10.0 10.0 10.0 10.0 10.0 10.0 10.0 10.0 10.0 10.0 10.0 10.0 10.0 10.0 10.0 10.0 
0.0010 0.0010 0.0010 0.0010 0.0010 0.0010 0.0010 3.0708932142571204 10.0 0.0010 10.0 10.0 10.0 10.0 10.0 10.0 10.0 10.0 10.0 10.0 10.0 10.0 10.0 10.0 10.0 10.0 10.0 10.0 10.0 10.0 10.0 10.0 10.0 10.0 10.0 10.0 10.0 10.0 10.0 10.0 10.0 10.0 10.0 10.0 10.0 10.0 10.0 10.0 
10.0 5.000500000000001 0.0010 0.0010 0.0010139335750867767 0.0010 0.0010 8.850348862403756 0.0010 0.001000000000000334 0.001000000000000334 10.0 10.0 10.0 10.0 10.0 10.0 10.0 10.0 10.0 10.0 10.0 10.0 10.0 10.0 0.001000000000000334 10.0 10.0 10.0 10.0 10.0 10.0 10.0 10.0 10.0 10.0 0.001000000000000334 10.0 10.0 10.0 10.0 10.0 10.0 10.0 0.001000000000000334 0.001000000000000334 10.0 10.0 
0.0010 0.0010 0.0010 0.0010 0.0010 0.0010 0.0010 3.74743473289946 10.0 0.0010 10.0 10.0 10.0 10.0 10.0 10.0 10.0 9.753347644285014 10.0 10.0 10.0 10.0 10.0 10.0 10.0 10.0 10.0 10.0 10.0 10.0 10.0 10.0 10.0 10.0 10.0 10.0 10.0 10.0 10.0 10.0 10.0 10.0 10.0 10.0 10.0 10.0 10.0 10.0 
10.0 1.538041875135221 0.0015140344476337229 0.0010268570434930082 0.0010182172729447845 0.0010 0.0010 0.2663819215310257 0.0010 0.0010 0.0010 4.555210467764906 4.553150959335164 4.55344454903942 4.556267615048552 4.555691685875382 4.554339749243678 4.537214570576116 4.557523477177113 0.0010 4.555040416136529 4.544112280907027 4.5436659718716195 4.549790395065149 4.554272787594178 0.0010 4.553319309838362 4.55350730709472 4.55309651543615 4.510652201035881 4.549679309455436 4.550926894151602 4.552119563414242 4.480163838533689 4.553154548652315 0.0010 0.0010 4.544147958733817 0.0010 4.548974290894619 4.552589767147576 4.537496090660087 4.552560733195576 4.555090331157076 0.11301132983512874 0.0010 3.892302131427047 4.548488409835092 
10.0 1.7645949418575317 0.0011687978452967268 0.0010044157073211175 0.001005703344752969 0.001077313040174901 0.0010 2.8917452084339117 0.0010 0.0010 0.0010 7.45616490355875 7.451768690039874 7.458459333244266 7.458382877492302 7.455502592674247 7.45650035505155 7.445976133665368 7.455389748725246 0.11456587642782945 7.460582365159842 7.442598417131136 7.4461897616439625 7.4551786374902695 7.4589545235394255 0.0010 7.4560817453183 7.455697115707618 7.457736947438739 7.350523990987549 7.4444954789971955 7.449194781213879 7.457601187547 6.747558246789587 7.45584331337529 0.11140824870312693 0.0010 7.446898820692601 0.16705159380130286 7.447366711058635 7.456220133334098 7.465687836926498 7.452326313985104 7.449228335574748 0.0010 0.0010 4.4263617352683395 7.45399318821424 
10.0 1.927519275353741 0.002762501913740236 0.0010086209173722422 0.0010266083958990568 0.001164129743829162 0.001000061588270201 3.4637676361040164 0.0010 0.0010002135072923694 0.0010 8.088690588220317 8.090739660341825 8.082827034156145 8.093332562270396 8.057186506134057 8.05872628708266 7.851490290119477 8.109963744433504 0.0010 8.1704748749445 8.034930135610962 7.968836902472199 8.113346455360904 8.08699173554956 0.0010 8.079231679375262 8.08295593137501 8.078511228253108 7.77846278345902 8.056233487995438 8.011778464838702 8.115394563401512 8.094394862157161 8.101141967560938 0.0010 0.10312144360869213 7.994526522213233 0.0010 7.97891822447276 8.069236635004858 8.124845908445478 8.044373085682654 8.076243560994794 0.10341029190429063 0.10312144360869213 6.757364948338355 8.039623986369394 
10.0 2.2803986954849025 0.002495533004628546 0.0010278096011114184 0.0010607862318080712 0.0010 0.0010 4.828794688754707 0.0010 0.0010 0.7157464275880878 9.4986040807492 9.499638800781524 9.500572671872089 9.497096741735096 9.501288290906825 9.49564119045715 9.489434832339551 9.49575766114486 1.3721389106467337 9.489367987554221 9.500861219585616 9.496669754036294 9.491576374538377 9.49506559680486 0.7157464275880878 9.497951843266742 9.49775407026136 9.496814683435632 9.48698004233513 9.499510183042169 9.500251705579428 9.486098982356143 9.371029428782663 9.493179989588858 1.3724340438193554 0.7540543610961885 9.503525392843128 1.372377487495985 9.504110816019377 9.496780499532022 9.496997630304831 9.496626618641155 9.50451294136329 0.7986292678065139 0.7540543610961885 6.533121385467137 9.493010880386835 
10.0 1.3093321731589609 0.0010 0.0011948212768915951 0.0012100419893775942 0.0010 0.0010 0.19387204852066864 0.0010 0.0010 1.2927427224464116 4.604809307698231 4.632386610621577 4.611872150089954 4.587040762716456 4.560709828436986 4.602184832164705 4.354750098578102 4.60059364734993 1.2927427224464116 4.5543915380266515 4.574585169633785 4.559983128871561 4.575148147206353 4.606203407561521 1.2927427224464116 4.600217118036884 4.613265097853778 4.598343191083056 3.9767339678767257 4.511318738750005 4.457730684493924 4.524670755692921 3.242181752105456 4.578866334558971 1.2927427224464116 1.2914294311058745 4.678200077478596 1.2927427224464116 4.5832874500915555 4.602301249213553 4.626426092529255 4.588405009246758 4.642475732499856 1.291339885662305 1.291339885662305 1.67735249908048 4.603031027954305 
0.0010 0.0010 0.0010 0.0010860924654858242 0.0010134793764387483 0.0010 0.0010 5.324367752128118 10.0 0.0010 10.0 10.0 10.0 10.0 10.0 10.0 10.0 10.0 10.0 10.0 10.0 10.0 10.0 10.0 10.0 9.696182917827658 10.0 10.0 10.0 10.0 10.0 10.0 10.0 10.0 10.0 10.0 10.0 10.0 10.0 10.0 10.0 10.0 10.0 10.0 9.911299951072719 10.0 10.0 10.0 
9.963057293577684 6.353997397845088 0.0010 0.0010000152812714653 0.0010 0.0010 0.0010 9.655327941254448 0.0010 0.0010 0.50095 9.999877305273182 9.999877362541968 9.999877374355234 9.999877338291203 9.999877317375622 9.999877346854484 9.999877013004085 9.999877375151192 10.0 9.999877330783207 9.999877136554948 9.999877310469286 9.999877314210348 9.999877341729457 0.50095 9.999877338266927 9.999877369802059 9.999877360117027 9.99987654697561 9.999877240581155 9.999873920975775 9.999877274887032 9.999862914213022 9.99987733987681 10.0 0.50095 9.99987739709668 10.0 9.999877187048245 9.999877329064292 9.999877227604582 9.999877460087424 9.999877361164405 0.50095 0.50095 9.99987579031481 9.999877353322315 
10.0 2.9295423472375193 0.0010 0.0010 0.0010 0.0010 0.0010 6.575248257634181 0.0010 0.0010 0.25059000268921916 10.0 10.0 10.0 10.0 10.0 10.0 10.0 10.0 0.18684731441939872 10.0 10.0 10.0 10.0 10.0 0.0010 10.0 10.0 10.0 10.0 10.0 10.0 10.0 10.0 10.0 0.2715787533222904 0.18586342863792615 10.0 0.9385384884542105 10.0 10.0 10.0 10.0 10.0 0.9830108641056541 0.048288073253436314 10.0 10.0 
10.0 1.6886650847760356 0.001249413719356912 0.0010009375280637517 0.0010 0.001084310462357393 0.0010116432880598284 2.293027328249388 0.0010 0.0010 0.0010 6.6081116508143065 6.622844403561445 6.633035313837734 6.631258359188784 6.625596149833077 6.625707907847722 6.602925284807071 6.628087830713545 0.17960953294126547 6.636610795166772 6.6133720097391135 6.611741700442103 6.627732695694531 6.63238720742409 0.0010 6.628448359947948 6.627568037482568 6.630344398756385 6.475246760218855 6.613640788416022 6.616416830381318 6.630753632508012 5.730165356755617 6.628249026146021 0.13530893592039472 0.0010 6.61224676456734 0.057957493516733294 6.613508322864182 6.628531798456381 6.644696759511862 6.62155601045697 6.6194988299056385 0.0010 0.0010 4.532836997293869 6.623717467954048 
0.0010 0.0010 0.0010 0.0010 0.0010 0.0010 0.0010 2.0330682055293146 10.0 0.0010 10.0 10.0 10.0 10.0 10.0 10.0 10.0 10.0 10.0 10.0 10.0 10.0 10.0 10.0 10.0 10.0 10.0 10.0 10.0 10.0 10.0 10.0 10.0 10.0 10.0 10.0 10.0 10.0 10.0 10.0 10.0 10.0 10.0 10.0 10.0 10.0 10.0 10.0 
9.960796632809066 1.4938125838522285 0.0010152006465531309 0.001007452287836629 0.0010002235951658376 0.0010878562940909483 0.00103935632751658 1.3452419649622325 0.0010 0.0012460257953393306 0.04980317725173122 6.4632846747759825 6.436136590595129 6.4648867333085684 6.4441077085627025 6.491909886331794 6.440708828986292 6.059923442877386 6.461105309845527 0.39220124425346015 6.40566680328741 6.3867235537050195 6.424249498573392 6.420308432202827 6.467044301527644 0.5508746500692646 6.464332632635766 6.457096494987704 6.470447287636008 6.0486441152921095 6.378248038686526 6.420680169793048 6.418898568398789 6.005693796680636 6.428801439705907 0.5106503612175564 0.028067471234260788 6.44526416249702 0.47505787934734656 6.4076824565104396 6.4261336991300615 6.1917032592422645 6.45992747482687 6.426942142058236 0.4115884761013606 0.028067471234209163 2.291874956285672 6.441750369069647 
10.0 2.4762425291046664 0.0010 0.0010 0.0010 0.0010790997045972439 0.0010 5.595260326792445 0.0010 0.0010 0.0010 10.0 10.0 10.0 10.0 10.0 10.0 10.0 10.0 0.0010 10.0 10.0 10.0 10.0 10.0 0.0010 10.0 10.0 10.0 10.0 10.0 10.0 10.0 10.0 10.0 0.0010 0.0010 10.0 0.0010 10.0 10.0 10.0 10.0 10.0 0.0010 0.0010 8.659669107971721 10.0 
10.0 3.897252177360878 0.0010 0.001008772265504483 0.00101589074176549 0.0010 0.0030676752949464793 7.785608198513918 0.0010 0.0010 0.0010 10.0 10.0 10.0 10.0 10.0 10.0 10.0 10.0 7.814196864724883 10.0 10.0 10.0 10.0 10.0 0.0010 10.0 10.0 10.0 10.0 10.0 10.0 10.0 10.0 10.0 7.519010344336738 0.0010 10.0 7.7515561687978085 10.0 10.0 10.0 10.0 10.0 0.0010 0.0010 10.0 10.0 
2.0421172107103973 10.0 0.0010 0.0010 0.0010 0.0010 0.0010 8.966633441958868 0.0010 0.0010 10.0 10.0 10.0 10.0 10.0 10.0 10.0 10.0 10.0 10.0 10.0 10.0 10.0 10.0 10.0 10.0 10.0 10.0 10.0 10.0 10.0 10.0 10.0 10.0 10.0 10.0 1.063432164498023 10.0 10.0 10.0 10.0 10.0 10.0 10.0 0.0010 0.0010 10.0 10.0 
0.10680038879665066 0.0010 0.001000420726514848 0.0010061052169441373 0.0010111076286736921 0.0010 0.0010 7.263422341242106 10.0 0.0010 10.0 10.0 10.0 10.0 10.0 10.0 10.0 10.0 10.0 10.0 10.0 10.0 10.0 10.0 10.0 10.0 10.0 10.0 10.0 10.0 10.0 10.0 10.0 10.0 10.0 10.0 10.0 10.0 10.0 10.0 10.0 10.0 10.0 10.0 10.0 10.0 10.0 10.0 
0.0010 0.0010 0.0010 0.0010002519299650357 0.001013137191763221 0.0010 0.24770077320303685 0.0010 0.0010 10.0 10.0 10.0 10.0 10.0 10.0 10.0 10.0 10.0 10.0 10.0 10.0 10.0 10.0 10.0 10.0 0.0010 10.0 10.0 10.0 10.0 10.0 10.0 10.0 10.0 10.0 10.0 10.0 10.0 10.0 10.0 10.0 10.0 10.0 10.0 10.0 10.0 10.0 10.0 
10.0 1.5208107322300626 0.001179685840067226 0.0010524510082185472 0.0010098327342479283 0.001295219044966091 0.0010 1.2445195312230322 0.0010 0.0010 0.0010 6.109127687333148 6.108366492984722 6.130191373246156 6.112743728889544 6.104165350490851 6.105282537413902 6.021831490001006 6.113072575554867 0.0010 6.107927468642069 6.094195135518987 6.043978398336099 6.091768026744589 6.103371188693638 0.0010 6.106038618230798 6.10611658546632 6.109017651298208 5.846233476640492 6.071171622107041 6.077750294208947 6.0800430291721055 4.966743835652719 6.13599161866901 0.0010 0.0010 6.118559635636436 0.0010 6.107976195512504 6.109180406348603 6.103774891282412 6.10613439550313 6.11797605022168 0.44689885009769104 0.0010 4.089248598386846 6.121716175825878 
0.0010 0.0010 0.0010 0.0010046731172215423 0.0010228880080353417 0.0010 0.0010 4.050149292247459 10.0 0.0010677507733663784 10.0 10.0 10.0 10.0 10.0 10.0 10.0 10.0 10.0 10.0 10.0 10.0 10.0 10.0 10.0 10.0 10.0 10.0 10.0 10.0 10.0 10.0 10.0 10.0 10.0 10.0 10.0 10.0 10.0 10.0 10.0 10.0 10.0 10.0 10.0 10.0 10.0 10.0 
0.0010 0.0010 0.0010 0.0010 0.0010 0.0010 0.620666129606997 0.0010 0.0010 10.0 10.0 10.0 10.0 10.0 10.0 10.0 10.0 10.0 10.0 10.0 10.0 10.0 10.0 10.0 10.0 0.07840888490803 10.0 10.0 10.0 10.0 10.0 10.0 10.0 10.0 10.0 10.0 10.0 10.0 10.0 10.0 10.0 10.0 10.0 10.0 10.0 10.0 10.0 10.0 
10.0 6.514601759184884 0.0011493518504500863 0.0010 0.0010 0.0010 0.0010 10.0 0.0010 0.0010 0.0010 10.0 10.0 10.0 10.0 10.0 10.0 10.0 10.0 8.999922904361037 10.0 10.0 10.0 10.0 10.0 0.0010 10.0 10.0 10.0 10.0 10.0 10.0 10.0 10.0 10.0 10.0 0.0010 10.0 10.0 10.0 10.0 10.0 10.0 10.0 0.0010 0.0010 10.0 10.0 
7.24386498574232 0.0010 0.0010 0.0010 0.0010 0.0010 0.0010 10.0 8.166921078086482 0.0010 10.0 10.0 10.0 10.0 10.0 10.0 10.0 10.0 10.0 10.0 10.0 10.0 10.0 10.0 10.0 10.0 10.0 10.0 10.0 10.0 10.0 10.0 10.0 10.0 10.0 10.0 10.0 10.0 10.0 10.0 10.0 10.0 10.0 10.0 10.0 10.0 10.0 10.0 
9.170615634877294 2.202163347183545 0.0010555601552044295 0.0010037047485331183 0.0010025519755293187 0.0010012103186205173 0.003302898851893687 4.507188874311799 0.0010 0.0012482965192866867 0.2120649768571632 8.563763141067852 8.633418377545697 8.631648660300518 8.62691199957897 8.638824045681615 8.622497776249247 8.64231192498572 8.631644450554926 0.1709563910079397 8.61607232465379 8.644588669756692 8.634269564153836 8.6173134640944 8.623785325832554 0.051100757569357114 8.627535623904523 8.631085622356991 8.665819822919213 8.586619118245906 8.637484472474402 8.637013637007305 8.5905693764457 8.499482675191631 8.622402201821153 0.22560092710788526 0.0010 8.634489851265826 0.6557329512482453 8.639256608365017 8.64087581667628 8.642971220536177 8.626470991945634 8.629690455405425 0.2664056032682204 0.0010 8.330536845267105 8.623301666495239 
0.0010 0.0010 0.001003307565576271 0.0010 0.0010 0.0010 0.0010 1.0467849515539043 10.0 0.0010 10.0 10.0 10.0 10.0 10.0 10.0 10.0 10.0 10.0 10.0 10.0 10.0 10.0 10.0 10.0 10.0 10.0 10.0 10.0 10.0 10.0 10.0 10.0 10.0 10.0 10.0 10.0 10.0 10.0 10.0 10.0 10.0 10.0 10.0 10.0 10.0 10.0 10.0 
3.8288858479593095 0.0010 0.0010 0.0010 0.0010 0.0010 0.0010 8.342218168164205 10.0 0.0010 10.0 10.0 10.0 10.0 10.0 10.0 10.0 10.0 10.0 10.0 10.0 10.0 10.0 10.0 10.0 10.0 10.0 10.0 10.0 10.0 10.0 10.0 10.0 10.0 10.0 10.0 10.0 10.0 10.0 10.0 10.0 10.0 10.0 10.0 10.0 10.0 10.0 10.0 
10.0 1.9625816816719668 0.0010214459455002089 0.0010138352242859813 0.0011101071289581544 0.0010414153674921395 0.001090479378479444 3.8254702144592563 0.0010 0.0010 0.0010 8.637155511596301 8.624837790852617 8.630573191758888 8.636548421653956 8.633753316850209 8.629390117920138 8.733834787055565 8.665410554400644 0.0010 8.558861210123888 8.64088547710793 8.65209809638424 8.632420235385709 8.635786554065307 0.0010 8.63091026106935 8.625210142108752 8.634009615713232 8.434414927499954 8.650131309149257 8.637479022440264 8.638415707131331 6.2629933909282425 8.632342890373788 0.0010 0.0010 8.613460549891348 0.0010 8.640315306179676 8.639472954099496 8.66968487179705 8.640309800521237 8.63506555228383 0.0010 0.0010 5.698148366080392 8.619303522773343 
0.0010 0.0010 0.0010 0.0010013238524581838 0.0010 0.0010 0.0010 3.87409634288276 10.0 0.0010 10.0 10.0 10.0 10.0 10.0 10.0 10.0 10.0 10.0 10.0 10.0 10.0 10.0 10.0 10.0 10.0 10.0 10.0 10.0 10.0 10.0 10.0 10.0 10.0 10.0 10.0 10.0 10.0 10.0 10.0 10.0 10.0 10.0 10.0 10.0 10.0 10.0 10.0 
3.209016678910087 0.0010 0.0010 0.0010 0.0010 0.0010 0.0010 7.879537084753176 9.986048182697818 0.0010 9.950851424739856 10.0 10.0 10.0 10.0 10.0 10.0 10.0 10.0 9.951183219143543 10.0 10.0 10.0 10.0 10.0 9.950005 10.0 10.0 10.0 10.0 10.0 10.0 10.0 10.0 10.0 9.951183738088451 9.986048182697818 10.0 9.951190451400256 10.0 10.0 10.0 10.0 10.0 9.986048182697818 9.986048182697818 10.0 10.0 
10.0 2.1141071594213807 0.0010 0.0010932179089969275 0.0010724263322743266 0.0012151324573702652 0.0010 4.1986826324899775 0.0010 0.0010 0.05724026006404337 8.46127343523887 8.447966263680769 8.451974875082845 8.457990081269982 8.461328338698657 8.4444620387865 8.376012557285419 8.468584266187484 0.052680739786691966 8.443915660474905 8.405820516575725 8.454025028324194 8.406956517482936 8.44547494705432 0.29741183202522503 8.442720517982881 8.441268749731293 8.437460708980176 8.405634859412078 8.437384740111899 8.438764650587059 8.414700245450135 8.293628058804396 8.434888093346734 0.05724026006404337 0.0010 8.456807252323282 0.3341970972687047 8.433771246285547 8.439368742170835 8.406296180113687 8.44633186760426 8.469892638742852 1.0715102210236025 0.0010 6.533695469628232 8.400848652928577 
10.0 1.587743378813674 0.0010621823239051207 0.001128879796027136 0.0011041208003935384 0.0013487049117037212 0.003959258277288394 2.0213763474019126 0.0010 0.0010 0.11386342530038007 7.043221034247571 7.035522214107798 7.043003692066504 7.0470253912424425 7.052895438062963 7.028249302885289 6.911239197363223 7.059104908473213 0.11821859349115371 7.030781448927782 6.968021472309292 7.023584885506005 6.977649597488656 7.025901228619284 0.0010 7.023937111264801 7.024834827023522 7.0168753551669205 6.893447322316753 7.00778221908862 7.019802095038154 6.982415939737363 6.545763590659957 7.024355941095446 0.018841561751735902 0.0010 7.04689788709294 0.03134270392034866 7.010065124575146 7.020802985239476 6.98267394197067 7.023691700444634 7.062778860758579 0.7183156011854219 0.0010 4.179719701776751 6.974494502337907 
0.0010 0.0010 0.0010 0.0010 0.0010 0.0010 0.0010 2.5057510692800813 0.0010 10.0 10.0 10.0 10.0 10.0 10.0 10.0 10.0 10.0 10.0 10.0 10.0 10.0 10.0 10.0 10.0 10.0 10.0 10.0 10.0 10.0 10.0 10.0 10.0 10.0 10.0 10.0 10.0 10.0 10.0 10.0 10.0 10.0 10.0 10.0 10.0 10.0 10.0 10.0 
0.0010 0.0010 0.0010 0.0010 0.0010 0.0010 0.0010 1.9198275279487076 10.0 0.0010 10.0 10.0 10.0 10.0 10.0 10.0 10.0 10.0 10.0 10.0 10.0 10.0 10.0 10.0 10.0 10.0 10.0 10.0 10.0 10.0 10.0 10.0 10.0 10.0 10.0 10.0 10.0 10.0 10.0 10.0 10.0 10.0 10.0 10.0 10.0 10.0 10.0 10.0 
10.0 1.605518607937676 0.0012272292094133307 0.0010 0.0010 0.0011659632207584657 0.0010 2.372939953713268 0.0010 0.0010 0.0010 7.671457502164475 7.559910691039129 7.651437318978211 7.626859994702036 7.683594327051391 7.548970727234493 7.084282442507059 7.675302483541701 0.0010 7.5568152768745085 7.6137433216821835 7.61250134575159 7.542507695611485 7.6470114603663735 1.089892622634289 7.654345305861756 7.61130302996335 7.655908795767056 7.346786533591425 7.579688196860933 7.41558048193143 7.569024037143536 7.732742243515926 7.573757891499339 0.0010 0.32000738484027985 7.593842673821475 0.0010 7.616799413261303 7.59660257375865 7.327087794776631 7.660294302708776 7.563704012161936 0.0010 0.36027586857657734 0.0010 7.562499475543407 
0.0010 0.0010 0.0010 0.0010 0.0010 0.0010 0.0010 1.872070644642101 0.001000000000000334 10.0 10.0 10.0 10.0 10.0 10.0 10.0 10.0 10.0 10.0 10.0 10.0 10.0 10.0 10.0 10.0 10.0 10.0 10.0 10.0 10.0 10.0 10.0 10.0 10.0 10.0 10.0 10.0 10.0 10.0 10.0 10.0 10.0 10.0 10.0 10.0 10.0 10.0 10.0 
3.2100762821636857 0.0010 0.0010 0.0010 0.0010 0.0010 0.0010 8.149309940701059 10.0 0.0010 10.0 10.0 10.0 10.0 10.0 10.0 10.0 10.0 10.0 10.0 10.0 10.0 10.0 10.0 10.0 10.0 10.0 10.0 10.0 10.0 10.0 10.0 10.0 10.0 10.0 10.0 10.0 10.0 10.0 10.0 10.0 10.0 10.0 10.0 10.0 10.0 10.0 10.0 
2.2403535328205346 0.0010 0.0010 0.0010 0.0010 0.0010 0.0010 7.523797972864108 10.0 0.0010 9.989103575573136 10.0 10.0 10.0 10.0 10.0 10.0 10.0 10.0 9.989124662860787 10.0 10.0 10.0 10.0 10.0 9.989155324258366 10.0 10.0 10.0 10.0 10.0 10.0 10.0 10.0 10.0 9.989612323617289 9.721389518188982 10.0 9.989103236965498 10.0 10.0 10.0 10.0 10.0 9.717398778311457 9.721389518188982 10.0 10.0 
10.0 0.9494003928834213 0.0010532169766034332 0.0014937757560772693 0.0013605521354909886 0.0013675899311351982 0.0010 0.050217045809254124 0.0010 0.0010 0.0010 4.40458614487346 4.4138591387632236 4.390713253036959 4.4216193499960506 4.391317709846292 4.400371676375298 4.417805417446451 4.413873244350554 0.0010 4.424526153586695 4.3964784686858644 4.3923694708273855 4.419588079319721 4.422479221746047 0.0010 4.407649966490269 4.400454211276764 4.416282424919522 4.299119218550776 4.416473614194749 4.392745818932954 4.459173302632638 3.756123634604151 4.409767765607065 0.0010 0.0010 4.400594127540413 0.0010 4.394569171196417 4.414533768478511 4.384660642559937 4.411979007461306 4.444247499394423 0.0010 0.0010 3.1238358259865935 4.403758711927202 
0.0010 0.0010 0.0010 0.0010 0.001113849240596927 0.0010 0.18501344842299172 0.0010 0.0010 10.0 10.0 10.0 10.0 10.0 10.0 10.0 10.0 10.0 10.0 10.0 10.0 10.0 10.0 10.0 10.0 0.0010 10.0 10.0 10.0 10.0 10.0 10.0 10.0 10.0 10.0 10.0 10.0 10.0 10.0 10.0 10.0 10.0 10.0 10.0 10.0 10.0 10.0 10.0 
7.345778770905614 0.0010 0.0010 0.0010 0.0010 0.0010 0.0010 10.0 8.339850761584 0.0010 10.0 10.0 10.0 10.0 10.0 10.0 10.0 10.0 10.0 10.0 10.0 10.0 10.0 10.0 10.0 10.0 10.0 10.0 10.0 10.0 10.0 10.0 10.0 10.0 10.0 10.0 10.0 10.0 10.0 10.0 10.0 10.0 10.0 10.0 10.0 10.0 10.0 10.0 
0.0010 0.0010 0.0010 0.0010 0.0010 0.0010 0.0010 4.093406869171514 10.0 0.0010 10.0 10.0 10.0 10.0 10.0 10.0 10.0 10.0 10.0 10.0 10.0 10.0 10.0 10.0 10.0 10.0 10.0 10.0 10.0 10.0 10.0 10.0 10.0 10.0 10.0 10.0 10.0 10.0 10.0 10.0 10.0 10.0 10.0 10.0 10.0 10.0 10.0 10.0 
0.0010 0.0010 0.0011786217580085484 0.0010 0.0010 0.0011396603786017314 0.0010 2.083757391172465 0.0010 10.0 10.0 10.0 10.0 10.0 10.0 10.0 10.0 10.0 10.0 10.0 10.0 10.0 10.0 10.0 10.0 10.0 10.0 10.0 10.0 10.0 10.0 10.0 10.0 10.0 10.0 10.0 10.0 10.0 10.0 10.0 10.0 10.0 10.0 10.0 10.0 10.0 10.0 10.0 
0.0010 0.0010 0.0010 0.0010 0.0010 0.0010 0.0010 3.6636219076399117 10.0 0.0010 10.0 10.0 10.0 10.0 10.0 10.0 10.0 10.0 10.0 10.0 10.0 10.0 10.0 10.0 10.0 10.0 10.0 10.0 10.0 10.0 10.0 10.0 10.0 10.0 10.0 10.0 10.0 10.0 10.0 10.0 10.0 10.0 10.0 10.0 10.0 10.0 10.0 10.0 
1.1347785588431876 0.0010 0.0010 0.0010 0.0010 0.0010 0.0010 6.726904082130842 10.0 0.0010 10.0 10.0 10.0 10.0 10.0 10.0 10.0 10.0 10.0 10.0 10.0 10.0 10.0 10.0 10.0 10.0 10.0 10.0 10.0 10.0 10.0 10.0 10.0 10.0 10.0 10.0 10.0 10.0 10.0 10.0 10.0 10.0 10.0 10.0 10.0 10.0 10.0 10.0 
0.0010 0.0010 0.0010 0.0010097613816954397 0.0010 0.0010 0.0010 4.005104039091944 10.0 0.0010 10.0 10.0 10.0 10.0 10.0 10.0 10.0 10.0 10.0 10.0 10.0 10.0 10.0 10.0 10.0 10.0 10.0 10.0 10.0 10.0 10.0 10.0 10.0 10.0 10.0 10.0 10.0 10.0 10.0 10.0 10.0 10.0 10.0 10.0 10.0 10.0 10.0 10.0 
9.355744792229983 2.226739859578746 0.0010407521413286157 0.0010000891431129833 0.0010 0.0010005772558836748 0.0029617348385457265 4.807937645885359 0.0010 0.0012481349972042872 0.0010 10.0 10.0 10.0 10.0 10.0 10.0 10.0 10.0 0.0010 10.0 10.0 10.0 10.0 10.0 0.0010 10.0 10.0 10.0 10.0 10.0 10.0 10.0 9.999742738264114 10.0 0.0010 0.0010 10.0 0.0010 10.0 10.0 10.0 10.0 10.0 0.0010 0.0010 9.429412016121839 10.0 
1.135579799195407 0.0010 0.0010 0.0010184650241927518 0.0010 0.0010 0.0010 7.342424995890922 10.0 0.0010 10.0 10.0 10.0 10.0 10.0 10.0 10.0 10.0 10.0 10.0 10.0 10.0 10.0 10.0 10.0 10.0 10.0 10.0 10.0 10.0 10.0 10.0 10.0 10.0 10.0 10.0 10.0 10.0 10.0 10.0 10.0 10.0 10.0 10.0 10.0 10.0 10.0 10.0 
9.959815443922142 1.441848323218867 0.0010 0.0010767955444932317 0.0010 0.0010 0.0010 0.47544032917291634 0.0010 0.0010 0.09684735151033319 5.0005 4.883069576780998 5.0005 5.0005 5.0005 5.0005 5.0005 4.999107348744942 4.996639034912287 5.0005 5.0005 5.0005 5.0005 5.0005 0.0010 5.0005 5.0005 5.0005 5.0005 4.998924350551966 5.0005 5.0005 5.0005 5.0005 4.9966387723685655 0.09507340262747022 5.0005 4.99663889294725 5.0005 5.0005 5.0005 5.0005 5.0005 0.09323879764246978 0.09507340262747022 5.0005 5.0005 
1.4137739936399778 0.0010 0.0010 0.0010 0.0010 0.0010 0.0010 7.259080678907798 10.0 0.0010 9.98200151312948 10.0 10.0 10.0 10.0 10.0 10.0 10.0 10.0 10.0 10.0 10.0 10.0 10.0 10.0 10.0 10.0 10.0 10.0 10.0 10.0 10.0 10.0 10.0 10.0 10.0 9.984050297514633 10.0 10.0 10.0 10.0 10.0 10.0 10.0 9.984158790273748 9.983978784844275 10.0 10.0 
5.714759909690413 0.0010 0.0010 0.0010 0.0010 0.0011487473807046643 0.0010 10.0 10.0 0.0010 10.0 10.0 10.0 10.0 10.0 10.0 10.0 10.0 10.0 10.0 10.0 10.0 10.0 10.0 10.0 10.0 10.0 10.0 10.0 10.0 10.0 10.0 10.0 10.0 10.0 10.0 10.0 10.0 10.0 10.0 10.0 10.0 10.0 10.0 10.0 10.0 10.0 10.0 
0.0010 0.0010 0.0010 0.0010 0.0010 0.0010 0.0010 0.7989787831095052 10.0 0.0010 10.0 10.0 10.0 10.0 10.0 10.0 10.0 10.0 10.0 10.0 10.0 10.0 10.0 10.0 10.0 10.0 10.0 10.0 10.0 10.0 10.0 10.0 10.0 10.0 10.0 10.0 10.0 10.0 10.0 10.0 10.0 10.0 10.0 10.0 10.0 10.0 10.0 10.0 
0.0010 0.0010 0.0025574415787063937 0.0010 0.0010670439157556087 0.0010938781368143907 0.321951853892242 0.0010 0.0010 10.0 10.0 10.0 10.0 10.0 10.0 10.0 10.0 10.0 10.0 10.0 10.0 10.0 10.0 10.0 10.0 0.0010 10.0 10.0 10.0 10.0 10.0 10.0 10.0 10.0 10.0 10.0 10.0 10.0 10.0 10.0 10.0 10.0 10.0 10.0 10.0 10.0 10.0 10.0 
5.0399729006702305 0.0016229782898252616 0.0010 0.0010 0.0010 0.001000348253960233 0.0010 9.32035629720378 10.0 0.0010 9.998320214552049 9.999059336241155 9.99904438148548 9.999064511718185 9.999063541183318 9.999055691788854 9.999052997096738 9.999019498824167 9.999065298895765 9.998320214552049 9.99905487321335 9.999048075776425 9.999034437798027 9.999048303232437 9.999060405697005 9.998320214552049 9.999057273014486 9.999054217267647 9.999061990808617 9.998793263294983 9.999038341278512 9.99905143812646 9.999055121434543 9.99841415048879 9.999076315914532 9.998320214552049 9.998320214552049 9.999051102626327 9.998320214552049 9.999057548615271 9.999052608141957 9.999043873635008 9.999059018813211 9.999050538998134 9.998320214552049 9.998320214552049 9.998320214552049 9.999067828170537 
3.1575677734861083 10.0 0.0010 0.0010 0.001003482140227045 0.0013800046568383751 0.0010 10.0 0.0010 0.0010 9.449032431883655 9.999990487955449 9.999990517463525 9.999990562118214 9.999990575270227 9.999990580998569 9.999990545183751 9.999990518172936 9.999990553669255 9.975132742582732 9.999990601762027 9.999990516608465 9.999990496431206 9.99999055895483 9.999990568772988 9.4480679074857 9.999990553805565 9.999990547050617 9.999990560485099 9.999990098240426 9.999990544700358 9.999990589256722 9.99999058940487 9.999853547619388 9.999990559323898 9.974150096385918 0.0010 9.999990484069059 9.976022186069523 9.999990516835645 9.999990552741568 9.999990617590738 9.999990533934813 9.999990496711792 0.0010 0.0010 9.948503464411816 9.99999053718944 
10.0 2.148624200531024 0.0010 0.0010 0.00103701454506578 0.0010 0.0010 4.300149885335925 0.0010 0.0010 0.0010 8.779652692141793 8.761868155501764 8.773155785086738 8.775755753876103 8.777584991597177 8.768550605883958 8.819728532788107 8.782576714481777 0.0010 8.790419446005375 8.783032534505836 8.792469203559444 8.77602173669358 8.780539688727746 0.0010 8.775212543986154 8.767921485235444 8.780826761636165 8.483600771588858 8.783373093906583 8.773939350534695 8.781473607487763 6.098385832536455 8.77219446456261 0.0010 0.0010 8.750338834799226 0.0010 8.780386401848746 8.779458327384138 8.775401368107648 8.777980876161669 8.767987497739673 0.0010 0.0010 6.6501415256154175 8.767321217358756 
0.42511864262135823 10.0 0.0010 0.0010015009261444504 0.0010 0.0010 0.0010 8.447011980504598 0.0010 0.0010 9.98202661506006 10.0 10.0 10.0 10.0 10.0 10.0 10.0 10.0 9.98281364234007 10.0 10.0 10.0 10.0 10.0 9.981711218784897 10.0 10.0 10.0 10.0 10.0 10.0 10.0 10.0 10.0 9.981358149666978 0.14758996082992137 10.0 9.98202661506006 10.0 10.0 10.0 10.0 10.0 0.0010 0.14758996082992137 9.983138407977318 10.0 
9.940783910229912 1.4972577912324938 0.0010 0.0010 0.0010001801533702623 0.0010626245416860652 0.0010418980519200788 1.5993576649759018 0.0010 0.0034225872451956185 0.10328394779549954 6.734573026818193 6.698303837191794 6.734688827246613 6.71614005597297 6.759410611285159 6.703217112629829 6.397087389934227 6.733804131319588 0.15997222118714305 6.677303050376954 6.6843788350527245 6.705936532641379 6.685763418449952 6.736340949063379 0.5076443547364952 6.735050050505706 6.720781063219429 6.74124817033681 6.379922065228096 6.672495155617396 6.691051173235432 6.693887584412833 6.283025867813866 6.69866266976207 0.48444390999098985 0.03066949365443017 6.711504528679923 0.5377595867119233 6.700366134399275 6.700244738594954 6.503490696856815 6.731084290108804 6.696595689345685 0.03066949365443017 0.03066949365443017 1.7574095218839738 6.707132590491271 
10.0 1.5008445095188414 0.0010399021439547883 0.0010090555001662645 0.0010819476772662793 0.0010376688712943763 0.0010 1.2800945958986025 0.0010 0.0010 0.0010 5.95014198962348 5.954582026920869 5.957038143494816 5.954057983422487 5.9551952109197135 5.9462969247817234 5.839089378231618 5.953814503966823 0.0010 5.942037411367474 5.924718281534462 5.908849248276903 5.933228931474337 5.948357870480326 0.0010 5.9514805656012335 5.953953137893444 5.951414641186164 5.686812742885253 5.911270901769273 5.945080307128654 5.916539489554692 4.955878304422461 5.942896606001492 0.0010 0.0010 6.010293090140763 0.0010 5.933875040085066 5.952016053225233 5.968211731229579 5.948106361824418 5.961887639276862 0.6296464255040879 0.0010 3.86651449974181 5.946108510809339 
10.0 1.5230451811904226 0.0011267911822644976 0.0010041813180319192 0.001008908133014538 0.0011222242185438902 0.0010 1.7451836270875287 0.0010 0.0010 0.0010 6.9122387296708965 6.884631288473109 6.911742995346813 6.898149968908097 6.931178521979012 6.8881182912096826 6.658828131523277 6.911541088633973 0.0010 6.868812967462475 6.873566481201331 6.889611741483412 6.874282655311507 6.913463689786697 0.5396345065544921 6.913137538897859 6.901594212719983 6.917138643950458 6.615447370745715 6.864662684109218 6.814409703775826 6.880842518923222 6.419686190452903 6.884151532268035 0.1608997291723302 0.0010 6.893259114980728 0.18653075486406046 6.886030165677425 6.885888856396134 6.7449368079196255 6.9085175363298585 6.868421596857973 0.0010 0.0010 1.5541998336329241 6.8903366580238306 
0.6619322502595892 0.0010 0.0010 0.0010 0.0010 0.0010930313998502024 0.0010 7.135309764736185 10.0 0.0010 10.0 10.0 10.0 10.0 10.0 10.0 10.0 10.0 10.0 10.0 10.0 10.0 10.0 10.0 10.0 10.0 10.0 10.0 10.0 10.0 10.0 10.0 10.0 10.0 10.0 10.0 10.0 10.0 10.0 10.0 10.0 10.0 10.0 10.0 10.0 10.0 10.0 10.0 
0.0010 0.0010 0.0010 0.0010 0.0010 0.0010 0.0010 2.67165841074683 0.0010 10.0 10.0 10.0 10.0 10.0 10.0 10.0 10.0 10.0 10.0 10.0 10.0 10.0 10.0 10.0 10.0 10.0 10.0 10.0 10.0 10.0 10.0 10.0 10.0 10.0 10.0 10.0 10.0 10.0 10.0 10.0 10.0 10.0 10.0 10.0 10.0 10.0 10.0 10.0 
0.0010 0.0010 0.0010 0.0010 0.0010 0.0010 0.0010 2.690311388867228 0.0010 10.0 10.0 10.0 10.0 10.0 10.0 10.0 10.0 10.0 10.0 10.0 10.0 10.0 10.0 10.0 10.0 10.0 10.0 10.0 10.0 10.0 10.0 10.0 10.0 10.0 10.0 10.0 10.0 10.0 10.0 10.0 10.0 10.0 10.0 10.0 10.0 10.0 10.0 10.0 
0.0010 0.0010 0.0010 0.0010 0.0010 0.0010 0.0010 2.229774444618556 0.0010 10.0 10.0 10.0 10.0 10.0 10.0 10.0 10.0 10.0 10.0 10.0 10.0 10.0 10.0 10.0 10.0 10.0 10.0 10.0 10.0 10.0 10.0 10.0 10.0 10.0 10.0 10.0 10.0 10.0 10.0 10.0 10.0 10.0 10.0 10.0 10.0 10.0 10.0 10.0 
10.0 3.999850057770781 0.008143514679908294 0.0010 0.0010 0.0010 0.0010 8.11335012626628 0.0010 0.0010 0.2673800238406199 10.0 10.0 10.0 10.0 10.0 10.0 10.0 10.0 8.42271311807808 10.0 10.0 10.0 10.0 10.0 0.0010 10.0 9.689859680777465 10.0 10.0 10.0 10.0 10.0 10.0 10.0 9.410647900584378 0.0010 10.0 9.426956939991559 10.0 10.0 10.0 10.0 10.0 0.0010 0.0010 9.95265319886423 10.0 
7.147582124433926 0.0010 0.0010 0.0010 0.0010 0.0010 0.0010 10.0 8.000234856551753 0.0010 10.0 10.0 10.0 10.0 10.0 10.0 10.0 10.0 10.0 10.0 10.0 10.0 10.0 10.0 10.0 10.0 10.0 10.0 10.0 10.0 10.0 10.0 10.0 10.0 10.0 10.0 10.0 10.0 10.0 10.0 10.0 10.0 10.0 10.0 10.0 10.0 10.0 10.0 
1.5809437940905857 0.0010 0.0011176348944984212 0.0010133426230405024 0.0010 0.0010 0.0010 7.644903515065735 10.0 0.0010027446336176049 10.0 10.0 10.0 10.0 10.0 10.0 10.0 10.0 10.0 10.0 10.0 10.0 10.0 10.0 10.0 10.0 10.0 10.0 10.0 10.0 10.0 10.0 10.0 10.0 10.0 10.0 10.0 10.0 10.0 10.0 10.0 10.0 10.0 10.0 10.0 10.0 10.0 10.0 
2.7478490167067546 0.0010 0.0010 0.0010 0.0010 0.0010552685797585695 0.0010 7.575413734970976 10.0 0.0010 10.0 10.0 10.0 10.0 10.0 10.0 10.0 10.0 10.0 10.0 10.0 10.0 10.0 10.0 10.0 10.0 10.0 10.0 10.0 10.0 10.0 10.0 10.0 10.0 10.0 10.0 10.0 10.0 10.0 10.0 10.0 10.0 10.0 10.0 10.0 10.0 10.0 10.0 
0.0010 0.001003385504074436 0.001000000228544468 0.0010 0.001000000197885587 0.0010 0.001264099998572344 2.399856345138799 0.0010 10.0 9.999987571423276 9.999994877943006 9.999994837982946 9.999994847425091 9.999994889540497 9.999994883738204 9.999994857965914 9.999994703458048 9.99999491266856 9.999987571423276 9.999994872531692 9.999994742896869 9.999994706599225 9.999994783641615 9.999994855630469 9.983674149163306 9.999994843731763 9.999994838770498 9.999994838076551 9.99999439376007 9.999994822302266 9.999994816845717 9.999994834680857 9.999994390983863 9.999994845367917 9.999987571423276 9.999987571423276 9.999994680395046 10.0 9.999994812060894 9.99999483044858 9.99999461247225 9.99999483559373 9.999994875285951 9.999987571423276 9.999987571423276 9.999988750276392 9.999994759694577 
0.0010 0.0010 0.0010 0.0010001231089420692 0.0010 0.0010 0.0010004997455076766 3.9623151902039018 9.996933733681148 0.0010 10.0 9.99999833363603 9.999998341492763 9.999998340339474 9.999998327877487 9.99999834063834 9.999998330943704 9.999998328604963 9.999998327689953 10.0 9.999998311200176 9.999998347248615 9.999998332710387 9.999998337377496 9.999998325970166 10.0 9.999998334576867 9.999998335629114 9.999998330842699 9.999998353864417 9.999998341088478 9.999998345160364 9.999998304498048 9.999998279885693 9.999998322487388 10.0 10.0 9.999998356699189 10.0 9.999998353625408 9.999998330374646 9.999998332860608 9.999998333100134 9.999998351493288 10.0 10.0 10.0 9.999998334160322 
0.7025303563742171 10.0 0.0010001061969836691 0.0010 0.0010 0.0010060684224298 0.0010 8.67393528843228 0.0010 0.0010292648916938479 9.996698496666298 10.0 10.0 10.0 10.0 10.0 10.0 10.0 10.0 9.993535141380969 10.0 10.0 10.0 10.0 10.0 10.0 10.0 10.0 10.0 9.993531946656676 10.0 10.0 10.0 9.993531900888973 10.0 10.0 0.1286240979932627 10.0 9.997762113885152 10.0 10.0 10.0 10.0 10.0 0.0010 0.0010 9.994121902235554 10.0 
10.0 1.3375185825119122 0.0010898626101522898 0.0010037380118995153 0.0010738695161414784 0.001749188723842744 0.0010 0.3905457611463614 0.0010 0.0010 0.0010 5.00034408835223 5.00049821282964 5.000430978311768 5.000217121855841 5.00042636705301 5.000405468229784 5.00048026529709 5.000199911313481 5.000494733780109 5.000378161838177 5.000327524909776 5.000481971149834 5.000309188422253 5.000223440031664 0.0010 5.000314612954363 5.000367108657964 5.0002490458067745 5.0004115858683145 5.000073321957722 5.000368609015731 5.000028492224696 5.000498195296719 5.000378996127854 5.000494733780109 0.0010 5.000373259789373 5.000494733780109 5.000363143711515 5.00023954745665 5.000476761145612 5.000248983666185 5.00049821564003 0.0010 0.0010 5.000496063910055 5.0003900434233115 
0.0010 0.0010 0.0010 0.0010 0.0010 0.0010 0.0010 1.8520244403762294 0.0010 10.0 10.0 10.0 10.0 10.0 10.0 10.0 10.0 10.0 10.0 10.0 10.0 10.0 10.0 10.0 10.0 10.0 10.0 10.0 10.0 10.0 10.0 10.0 10.0 10.0 10.0 10.0 10.0 10.0 10.0 10.0 10.0 10.0 10.0 10.0 10.0 10.0 10.0 10.0 
10.0 5.000500000000001 0.0017148796850721348 0.0010 0.0010 0.0010 0.0010 8.549623128065956 0.0010 0.0010 0.0010 10.0 10.0 10.0 10.0 10.0 10.0 10.0 10.0 10.0 10.0 10.0 10.0 10.0 10.0 0.0010 10.0 10.0 10.0 10.0 10.0 10.0 10.0 10.0 10.0 10.0 0.0010 10.0 10.0 10.0 10.0 10.0 10.0 10.0 0.0010 0.0010 10.0 10.0 
10.0 2.6557569730549804 0.0018650220291293964 0.0010 0.0010 0.0010 0.0010 6.474862130184211 0.0010 0.0010 0.0010 10.0 10.0 10.0 10.0 10.0 10.0 10.0 10.0 1.579252187826679 10.0 10.0 10.0 10.0 10.0 0.0010 10.0 10.0 10.0 10.0 10.0 10.0 10.0 10.0 10.0 1.5789748539490234 0.0010 10.0 1.579027999396304 10.0 10.0 10.0 10.0 10.0 0.0010 0.0010 9.483053940971166 10.0 
0.0010 0.0010 0.0010 0.0010486700865248015 0.0010 0.0010 0.0010 6.773452979900325 10.0 0.0010 10.0 10.0 10.0 10.0 10.0 10.0 10.0 10.0 10.0 10.0 10.0 10.0 10.0 10.0 10.0 10.0 10.0 10.0 10.0 10.0 10.0 10.0 10.0 10.0 10.0 10.0 10.0 10.0 10.0 10.0 10.0 10.0 10.0 10.0 10.0 10.0 10.0 10.0 
0.0010 0.0010 0.0015920489988829238 0.0010052900805410543 0.0010159241197018394 0.0010797837105422708 0.0010 7.535029210365518 9.931118376732796 0.0010 10.0 10.0 10.0 10.0 10.0 10.0 10.0 10.0 10.0 9.88797350901044 10.0 10.0 10.0 10.0 10.0 10.0 10.0 10.0 10.0 10.0 10.0 10.0 10.0 10.0 10.0 10.0 10.0 10.0 10.0 10.0 10.0 10.0 10.0 10.0 10.0 10.0 10.0 10.0 
3.0064103470122605 10.0 0.0010 0.0010 0.0010 0.0010 0.0010 10.0 0.0010 0.0010 9.604912456721364 10.0 10.0 10.0 10.0 10.0 10.0 10.0 10.0 9.993098283332325 10.0 10.0 10.0 10.0 10.0 10.0 10.0 10.0 10.0 9.998118711375765 10.0 10.0 10.0 9.992782542434055 10.0 10.0 0.0010 10.0 9.975885357829862 10.0 10.0 10.0 10.0 10.0 0.0010 0.0010 9.993356713797148 10.0 
3.8680231248910153 0.0010 0.0010 0.0010 0.0010 0.0010 0.0010 7.4724002864107035 10.0 0.0010 10.0 10.0 10.0 10.0 10.0 10.0 10.0 10.0 10.0 10.0 10.0 10.0 10.0 10.0 10.0 10.0 10.0 10.0 10.0 10.0 10.0 10.0 10.0 10.0 10.0 10.0 10.0 10.0 10.0 10.0 10.0 10.0 10.0 10.0 10.0 10.0 9.992869405184335 10.0 
9.876828118273705 1.159985542822595 0.0020750861022821323 0.001527513078596914 0.0011502183681726579 0.0010 0.0031915862922497346 0.4220151249316668 0.0010 0.0010 0.0010 5.7769815999827365 5.7717693288609 5.776810709512772 5.7818320842282205 5.773049617987523 5.770905775793821 5.686409628489261 5.739151610465543 0.0010 5.775272909102911 5.798845615971944 5.788224259012566 5.770881934012953 5.776815152785064 0.0010 5.777615313065571 5.774825132655035 5.778321641698111 5.469727278721313 5.800696798228258 5.780264295287996 5.773057076907917 5.731183654973106 5.773935715902757 0.0010 0.0010 5.777883371152566 0.7650801111975725 5.793177313695949 5.788087780955681 5.828679602511457 5.778888447369998 5.782948539414368 0.0010 0.0010 1.7095464553998068 5.772622867081498 
0.0010 0.0010 0.0010 0.0010052882234382425 0.0010 0.0010 0.0010 2.4502084756009253 10.0 0.001096025249625537 10.0 10.0 10.0 10.0 10.0 10.0 10.0 10.0 10.0 10.0 10.0 10.0 10.0 10.0 10.0 10.0 10.0 10.0 10.0 10.0 10.0 10.0 10.0 10.0 10.0 10.0 10.0 10.0 10.0 10.0 10.0 10.0 10.0 10.0 10.0 10.0 10.0 10.0 
2.2233833541676233 10.0 0.0010 0.0010500246850729685 0.0010 0.0010 0.0010 9.228236817832943 0.0010 0.0010 10.0 10.0 10.0 10.0 10.0 10.0 10.0 10.0 10.0 10.0 10.0 10.0 10.0 10.0 10.0 10.0 10.0 10.0 10.0 10.0 10.0 10.0 10.0 10.0 10.0 10.0 0.0010 10.0 10.0 10.0 10.0 10.0 10.0 10.0 0.0010 0.0010 10.0 10.0 
0.0010 0.0010 0.0010007170428706262 0.0010 0.0010 0.0010 0.0010 2.4859051230582536 10.0 0.0010 10.0 10.0 10.0 10.0 10.0 10.0 10.0 10.0 10.0 10.0 10.0 10.0 10.0 10.0 10.0 10.0 10.0 10.0 10.0 10.0 10.0 10.0 10.0 10.0 10.0 10.0 10.0 10.0 10.0 10.0 10.0 10.0 10.0 10.0 10.0 10.0 10.0 10.0 
8.348936810105325 6.579219019900718 0.0013381712108709416 0.001470077832720238 0.0012778478143455228 0.0010 0.0010 9.583728637516899 0.001000000000000334 0.0010 0.001000000000000334 10.0 10.0 10.0 10.0 10.0 10.0 10.0 10.0 10.0 10.0 10.0 10.0 10.0 10.0 9.319104624009995 10.0 10.0 10.0 10.0 10.0 10.0 10.0 10.0 10.0 10.0 0.6634627825231731 10.0 10.0 10.0 10.0 10.0 10.0 10.0 0.0010 0.22220154381669666 10.0 10.0 
9.97976180966358 2.175089069102219 0.0010 0.0010 0.0010045231357340854 0.0010 0.0010 4.496770270907075 0.0010 0.0010 0.2146085868193129 8.867895900969733 8.846875664165607 8.86065211906725 8.863383277728866 8.867466159272187 8.853792813022764 8.907172071547457 8.871324579004288 0.1919741467679153 8.874775424743989 8.866553245454025 8.88195890959918 8.85381060725437 8.8658530541367 0.0010 8.861053109151143 8.851897235067122 8.865888632019908 8.55226649057329 8.871525155352717 8.861587704813475 8.861681169128477 6.06911438992574 8.855773548053863 0.21147882660404782 0.2146085868193129 8.839702752418418 0.0010 8.870563444324786 8.864965654046369 8.858277370699618 8.865155926518511 8.857937212412835 0.2146085868193129 0.2146085868193129 6.789296273039382 8.84637342441518 
5.0413359538255245 0.0010 0.0010 0.0010 0.0010 0.0010 0.0010 7.21662558171304 5.0642357987017625 0.001000000000000334 10.0 10.0 10.0 10.0 10.0 10.0 10.0 10.0 10.0 10.0 10.0 9.996264632230657 10.0 10.0 10.0 10.0 10.0 10.0 10.0 10.0 10.0 10.0 10.0 10.0 10.0 10.0 10.0 10.0 10.0 10.0 10.0 10.0 10.0 10.0 10.0 10.0 10.0 10.0 
0.0010 0.0010 0.0010 0.0010 0.0010 0.0010 0.47726366424632827 0.0010 0.0010 10.0 10.0 10.0 10.0 10.0 10.0 10.0 10.0 10.0 10.0 10.0 10.0 10.0 10.0 10.0 10.0 10.0 10.0 10.0 10.0 10.0 10.0 10.0 10.0 10.0 10.0 10.0 10.0 10.0 10.0 10.0 10.0 10.0 10.0 10.0 10.0 10.0 10.0 10.0 
0.012261566940280903 0.0010 0.00103503922814876 0.0010 0.001000132620121642 0.0010 0.0010 0.001000000000000334 10.0 0.0010 10.0 10.0 10.0 9.983964178066897 10.0 10.0 10.0 10.0 10.0 10.0 10.0 10.0 10.0 10.0 10.0 10.0 10.0 10.0 10.0 10.0 10.0 10.0 10.0 10.0 10.0 10.0 10.0 10.0 10.0 10.0 10.0 10.0 10.0 10.0 10.0 10.0 10.0 10.0 
4.566875159661701 0.0010 0.0010 0.0010 0.0010 0.0010 0.0010 8.948218885147263 10.0 0.0010 10.0 10.0 10.0 10.0 10.0 10.0 10.0 10.0 10.0 10.0 10.0 10.0 10.0 10.0 10.0 10.0 10.0 10.0 10.0 10.0 10.0 10.0 10.0 10.0 10.0 10.0 10.0 10.0 10.0 10.0 10.0 10.0 10.0 10.0 10.0 10.0 10.0 10.0 
0.0010 0.0010 0.0016049185849062325 0.001000000001070109 0.0010000025025136347 0.0010572142814463197 0.0010 1.374251333934966 10.0 0.0010 10.0 10.0 10.0 10.0 10.0 10.0 10.0 10.0 10.0 10.0 10.0 10.0 10.0 10.0 10.0 10.0 10.0 10.0 10.0 10.0 10.0 10.0 10.0 10.0 10.0 10.0 10.0 10.0 10.0 10.0 10.0 10.0 10.0 10.0 10.0 10.0 10.0 10.0 
0.0010 0.0010 0.0010 0.0010 0.0010020324203215405 0.001066627339063327 0.2596163932029181 0.0010 0.0010 10.0 10.0 10.0 10.0 10.0 10.0 10.0 10.0 10.0 10.0 10.0 10.0 10.0 10.0 10.0 10.0 0.0010 10.0 10.0 10.0 10.0 10.0 10.0 10.0 10.0 10.0 10.0 10.0 10.0 10.0 10.0 10.0 10.0 10.0 10.0 10.0 10.0 10.0 10.0 
10.0 3.3228427707772457 0.0010 0.0010 0.0010 0.0010 0.0010 6.866024494128529 0.0010 0.0010 0.06558747088659356 10.0 10.0 10.0 10.0 10.0 10.0 10.0 10.0 1.0918598526816181 10.0 10.0 10.0 10.0 10.0 0.06537020338400179 10.0 10.0 10.0 10.0 10.0 10.0 10.0 10.0 10.0 1.1106912799617046 0.0010 10.0 1.1110765612575175 10.0 10.0 10.0 10.0 10.0 0.0010 0.0010 10.0 10.0 
0.0010 0.0010 0.0010 0.0010 0.0010 0.0010 0.0010 0.5134157774512538 10.0 0.0010 10.0 10.0 10.0 10.0 10.0 10.0 10.0 10.0 10.0 10.0 10.0 10.0 10.0 10.0 10.0 10.0 10.0 10.0 10.0 10.0 10.0 10.0 10.0 10.0 10.0 10.0 10.0 10.0 10.0 10.0 10.0 10.0 10.0 10.0 10.0 10.0 10.0 10.0 
9.22729483397052 6.797478464419109 0.0010 0.0010 0.0010 0.0010 0.0010 10.0 0.0010 0.0010 0.0010 10.0 10.0 10.0 10.0 10.0 10.0 10.0 10.0 7.488022269166255 10.0 10.0 10.0 10.0 10.0 1.9854155171567043 10.0 10.0 10.0 10.0 10.0 10.0 10.0 10.0 10.0 7.488022269166255 0.0010 10.0 7.488022269166255 10.0 10.0 10.0 10.0 10.0 0.0010 0.0010 9.754408792155218 10.0 
6.615555661062058 0.0010 0.0010 0.0010176207201481142 0.0010 0.0010213977259297645 0.0010847940370055428 10.0 10.0 0.0010 10.0 10.0 10.0 10.0 10.0 10.0 10.0 10.0 10.0 10.0 10.0 10.0 10.0 10.0 10.0 10.0 10.0 10.0 10.0 10.0 10.0 10.0 10.0 10.0 10.0 10.0 10.0 10.0 10.0 10.0 10.0 10.0 10.0 10.0 10.0 10.0 10.0 10.0 
0.3594373040103207 0.0010 0.0010 0.0010 0.0010 0.0010 0.0010 7.080152974789606 10.0 0.0010 9.994733948655405 9.9997975240277 9.999780944701705 9.99979321493972 9.999830526409761 9.999903684746652 9.99971787273823 10.0 9.999784095613597 10.0 9.99991494027134 10.0 9.999714546115733 9.999895308177557 9.999786926311621 10.0 10.0 9.999815062074557 9.999682978103861 9.999543652020114 9.999967335605533 9.999961505475676 9.998226969397987 10.0 9.999882435578977 10.0 9.99676220945447 9.999897533177942 10.0 9.99978654713277 9.999857442147276 10.0 9.999753175314364 10.0 9.99683929008191 9.99641125660851 10.0 9.999874238808683 
2.2445759941979633 0.0010 0.0010 0.0010 0.0010 0.0010 0.0010 7.629406800699433 10.0 0.0010 10.0 10.0 10.0 10.0 10.0 10.0 10.0 10.0 10.0 10.0 10.0 10.0 10.0 10.0 10.0 10.0 10.0 10.0 10.0 10.0 10.0 10.0 10.0 10.0 10.0 10.0 10.0 10.0 10.0 10.0 10.0 10.0 10.0 10.0 10.0 10.0 10.0 10.0 
0.0010 0.0010 0.0010 0.0010 0.0010 0.0010 0.0010 2.8502871472881046 10.0 0.0010 10.0 10.0 10.0 10.0 10.0 10.0 10.0 10.0 10.0 10.0 10.0 10.0 10.0 10.0 10.0 10.0 10.0 10.0 10.0 10.0 10.0 10.0 10.0 10.0 10.0 10.0 10.0 10.0 10.0 10.0 10.0 10.0 10.0 10.0 10.0 10.0 10.0 10.0 
0.0010 0.0010 0.0010036796964898954 0.0010 0.0010 0.0010 0.0010 2.2117953277734594 0.0010 10.0 10.0 10.0 10.0 10.0 10.0 10.0 10.0 10.0 10.0 10.0 10.0 10.0 10.0 10.0 10.0 10.0 10.0 10.0 10.0 10.0 10.0 10.0 10.0 10.0 10.0 10.0 10.0 10.0 10.0 10.0 10.0 10.0 10.0 10.0 10.0 10.0 10.0 10.0 
0.0010 0.0010 0.0010 0.0010 0.0010 0.0010 0.0010 1.4614314607932224 10.0 0.0010 10.0 10.0 10.0 10.0 10.0 10.0 10.0 10.0 10.0 10.0 10.0 10.0 10.0 10.0 10.0 10.0 10.0 10.0 10.0 10.0 10.0 10.0 10.0 10.0 10.0 10.0 10.0 10.0 10.0 10.0 10.0 10.0 10.0 10.0 10.0 10.0 10.0 10.0 
0.0010 0.0010 0.0010 0.0010 0.0010 0.0010 0.0010 6.827878361262194 10.0 0.0010 10.0 10.0 10.0 10.0 10.0 10.0 10.0 10.0 10.0 10.0 10.0 10.0 10.0 10.0 10.0 10.0 10.0 10.0 10.0 10.0 10.0 10.0 10.0 10.0 10.0 10.0 10.0 10.0 10.0 10.0 10.0 10.0 10.0 10.0 10.0 10.0 10.0 10.0 
9.769673217367876 1.987264620975447 0.0010 0.0010 0.0010 0.0010281601545365938 0.0012017698879650115 3.578775381499471 0.0010 0.0010 0.001000000000000334 8.02831991753688 8.022224218917618 8.027533853472056 8.037916044620848 8.054562317548259 8.032834921899276 8.057010460966204 8.030299758626533 1.6429216392872616 8.042239182529455 8.02575006442572 8.032550220195517 8.034828954754316 8.032479167060487 0.001000000000000334 8.030176602787826 8.029325099955496 8.031066626475944 8.126269260061262 8.045391382077828 8.095011574793233 8.04261266035865 7.969803756524863 8.03323086475157 1.6397420145824824 0.001000000000000334 8.035882085460797 1.6403513255637052 8.028602749953956 8.029219532356693 8.02918100312477 8.027245893280481 8.014391665551596 0.06906175358075028 0.001000000000000334 4.8952851130711945 8.030619824075153 
10.0 1.8858898286459975 0.004641330894523175 0.00103355705927447 0.001052210112767342 0.0021535956245086305 0.0011549466807120566 3.5147630121858913 0.0010 0.0010 0.0010 8.316481959714345 8.320087675343322 8.327434343151983 8.33831587457961 8.303560016276794 8.296260595735724 7.151976793998113 8.243292728053703 0.0010 8.376192322560033 8.281655440070349 8.260360143302316 8.324606656984882 8.32128346116584 0.0010 8.316204201527658 8.320175923497558 8.314131260590491 8.087045289112503 8.285335493468754 8.263240868111698 8.337324128267209 8.194446586199318 8.338254072276417 0.0010 0.0010 8.240058605601028 0.0010 8.2902866701762 8.309863764204014 8.37921854587483 8.31695086194132 8.311298902677652 0.0010 0.0010 6.528668544365506 8.317120195983446 
0.0010 0.0010 0.0010 0.0010 0.0010 0.0010 0.0010 0.7237115947948809 10.0 0.0010 10.0 10.0 10.0 10.0 10.0 10.0 10.0 10.0 10.0 10.0 10.0 10.0 10.0 10.0 10.0 10.0 10.0 10.0 10.0 10.0 10.0 10.0 10.0 10.0 10.0 10.0 10.0 10.0 10.0 10.0 10.0 10.0 10.0 10.0 10.0 10.0 10.0 10.0 
8.870731129352428 3.2789107693367234 0.0010 0.0010 0.0010297027788658169 0.0010 0.0010 6.175510214567109 0.003328485892214017 0.0010 1.1302688706475719 10.0 10.0 10.0 10.0 10.0 10.0 10.0 10.0 7.807007695632633 10.0 10.0 10.0 10.0 10.0 1.062188989347752 10.0 10.0 10.0 10.0 10.0 10.0 10.0 10.0 10.0 7.8064787424563225 1.1302688706475719 10.0 7.907606027872676 10.0 10.0 10.0 10.0 10.0 0.555305472752422 1.1302688706475719 10.0 10.0 
0.0010 0.0010 0.0010 0.0010 0.0010 0.0010 0.0010 3.7936538509603723 10.0 0.0010 10.0 10.0 10.0 10.0 10.0 10.0 10.0 10.0 10.0 9.997238215390281 10.0 10.0 10.0 10.0 10.0 10.0 10.0 10.0 10.0 10.0 10.0 10.0 10.0 10.0 10.0 9.99723847662058 10.0 10.0 9.967062156022754 10.0 10.0 10.0 10.0 10.0 10.0 10.0 10.0 10.0 
0.0010 0.0010 0.0010 0.0010 0.0010 0.0010 0.0010 0.38265732541227226 9.621190293363473 0.0010 10.0 10.0 10.0 10.0 10.0 10.0 10.0 10.0 10.0 10.0 10.0 10.0 10.0 10.0 10.0 10.0 10.0 10.0 10.0 10.0 10.0 10.0 10.0 10.0 10.0 10.0 10.0 10.0 10.0 10.0 10.0 10.0 10.0 10.0 10.0 10.0 10.0 10.0 
10.0 3.5008173424777507 0.0010 0.0010 0.0010 0.0010 0.0010 6.852133500170801 0.0010 0.0010 0.0010 10.0 10.0 10.0 10.0 10.0 10.0 10.0 10.0 0.0010 10.0 10.0 10.0 10.0 10.0 0.0010 10.0 10.0 10.0 10.0 10.0 10.0 10.0 10.0 10.0 0.0010 0.0010 10.0 0.0010 10.0 10.0 10.0 10.0 10.0 0.0010 0.0010 10.0 10.0 
0.001000000000000334 0.0010 0.0010 0.0010 0.0010 0.0010 0.0010 2.0043348609579152 0.0010 10.0 10.0 10.0 10.0 10.0 10.0 10.0 10.0 10.0 10.0 10.0 10.0 10.0 10.0 10.0 10.0 10.0 10.0 10.0 10.0 10.0 10.0 10.0 10.0 10.0 10.0 10.0 10.0 10.0 10.0 10.0 10.0 10.0 10.0 10.0 10.0 10.0 10.0 10.0 
0.0010 0.001328291513713405 0.0010715128182215792 0.0010436662785395779 0.0010 0.0010001354360885222 0.0010 5.243683542704016 9.922513937623597 0.0013172954011848456 9.986644652562083 10.0 10.0 10.0 10.0 10.0 10.0 10.0 10.0 10.0 10.0 10.0 10.0 10.0 10.0 9.999529827899725 10.0 10.0 10.0 10.0 10.0 10.0 10.0 10.0 10.0 10.0 9.999529827899725 10.0 10.0 10.0 10.0 10.0 10.0 10.0 9.999529827899725 9.999529827899725 10.0 10.0 
2.099775090639259 0.0010 0.0010 0.0010 0.0010 0.0010 0.0010 7.69835753337762 10.0 0.0010 10.0 10.0 10.0 10.0 10.0 10.0 10.0 10.0 10.0 10.0 10.0 10.0 10.0 10.0 10.0 10.0 10.0 10.0 10.0 10.0 10.0 10.0 10.0 10.0 10.0 10.0 10.0 10.0 10.0 10.0 10.0 10.0 10.0 10.0 10.0 10.0 10.0 10.0 
10.0 5.816242242185977 0.0010004799870973497 0.001002898822187504 0.0010 0.0010 0.0010 10.0 0.0010 0.0010 0.0010 10.0 10.0 10.0 10.0 10.0 10.0 10.0 10.0 10.0 10.0 10.0 10.0 10.0 10.0 0.3121036365654144 10.0 10.0 10.0 10.0 10.0 10.0 10.0 10.0 10.0 10.0 0.0010 10.0 10.0 10.0 10.0 10.0 10.0 10.0 0.0010 0.0010 10.0 10.0 
0.0010 0.0010 0.0010 0.0010 0.0010 0.0010 0.0010 3.471429911831353 10.0 0.0010 10.0 10.0 10.0 10.0 10.0 10.0 10.0 10.0 10.0 10.0 10.0 10.0 10.0 10.0 10.0 10.0 10.0 10.0 10.0 10.0 10.0 10.0 10.0 10.0 10.0 10.0 10.0 10.0 10.0 10.0 10.0 10.0 10.0 10.0 10.0 10.0 10.0 10.0 
0.0010 0.0010 0.0010 0.0010 0.0010 0.0010 0.0010 6.4219284543551005 10.0 0.0010 10.0 10.0 10.0 10.0 10.0 10.0 10.0 10.0 10.0 10.0 10.0 10.0 10.0 10.0 10.0 10.0 10.0 10.0 10.0 10.0 10.0 10.0 10.0 10.0 10.0 10.0 10.0 10.0 10.0 10.0 10.0 10.0 10.0 10.0 10.0 10.0 10.0 10.0 
0.0010 0.0010 0.0010 0.0010 0.0017001836182153657 0.0014793927011270108 0.4425915259849685 0.0010 0.0010 10.0 10.0 10.0 10.0 10.0 10.0 10.0 10.0 10.0 10.0 10.0 10.0 10.0 10.0 10.0 10.0 10.0 10.0 10.0 10.0 10.0 10.0 10.0 10.0 10.0 10.0 10.0 10.0 10.0 10.0 10.0 10.0 10.0 10.0 10.0 10.0 10.0 10.0 10.0 
0.0010 0.0010 0.0010 0.0010 0.0010 0.0010 0.0010 2.1248309634342233 10.0 0.0010 10.0 10.0 10.0 10.0 10.0 10.0 10.0 10.0 10.0 10.0 10.0 10.0 10.0 10.0 10.0 10.0 10.0 10.0 10.0 10.0 10.0 10.0 10.0 10.0 10.0 10.0 10.0 10.0 10.0 10.0 10.0 10.0 10.0 10.0 10.0 10.0 10.0 10.0 
0.0010 0.0010 0.0010 0.0010 0.0010 0.0010 0.0010 4.503024885954508 10.0 0.0010 9.745498072751104 10.0 10.0 10.0 10.0 10.0 10.0 10.0 10.0 9.745498072751104 10.0 10.0 10.0 10.0 10.0 10.0 10.0 10.0 10.0 10.0 10.0 10.0 10.0 10.0 10.0 9.745498072751104 10.0 10.0 9.745498072751104 10.0 10.0 10.0 10.0 10.0 10.0 10.0 10.0 10.0 
0.0010 0.0010 0.0010 0.0010 0.0010 0.0010 0.0010 1.014619196918149 10.0 0.0010 10.0 10.0 10.0 10.0 10.0 10.0 10.0 10.0 10.0 10.0 10.0 10.0 10.0 10.0 10.0 10.0 10.0 10.0 10.0 10.0 10.0 10.0 10.0 10.0 10.0 10.0 10.0 10.0 10.0 10.0 10.0 10.0 10.0 10.0 10.0 10.0 10.0 10.0 
0.0010 0.0010 0.0010030560093709808 0.0010 0.0010 0.0010 0.0010 3.5852481034697345 10.0 0.0010 10.0 10.0 10.0 10.0 10.0 10.0 10.0 10.0 10.0 10.0 10.0 10.0 10.0 10.0 10.0 10.0 10.0 10.0 10.0 10.0 10.0 10.0 10.0 10.0 10.0 10.0 10.0 10.0 10.0 10.0 10.0 10.0 10.0 10.0 10.0 10.0 10.0 10.0 
0.0010 0.0010 0.0010 0.0010 0.0010 0.0010 0.0010 2.450044192290947 0.0010 10.0 10.0 10.0 10.0 10.0 10.0 10.0 10.0 10.0 10.0 10.0 10.0 10.0 10.0 10.0 10.0 10.0 10.0 10.0 10.0 10.0 10.0 10.0 10.0 10.0 10.0 10.0 10.0 10.0 10.0 10.0 10.0 10.0 10.0 10.0 10.0 10.0 10.0 10.0 
0.0010 0.0010 0.0010 0.0010 0.0010 0.0010 0.0010 6.7191641431220335 10.0 0.0010 10.0 10.0 10.0 10.0 10.0 10.0 10.0 10.0 10.0 10.0 10.0 10.0 10.0 10.0 10.0 10.0 10.0 10.0 10.0 10.0 10.0 10.0 10.0 10.0 10.0 10.0 10.0 10.0 10.0 10.0 10.0 10.0 10.0 10.0 10.0 10.0 10.0 10.0 
5.0005 8.65853720408676 0.0010005215978503472 0.0011564553968945192 0.00110088589251196 0.004817510467749394 0.00100334396390961 10.0 0.0010 0.0010 10.0 10.0 10.0 10.0 10.0 10.0 10.0 10.0 10.0 10.0 10.0 10.0 10.0 10.0 10.0 10.0 10.0 10.0 10.0 10.0 10.0 10.0 10.0 10.0 10.0 10.0 0.0010 10.0 10.0 10.0 10.0 10.0 10.0 10.0 0.0010 0.0010 10.0 10.0 
0.0010 0.0010 0.0010312300878735398 0.0010 0.0010 0.0010340636227332322 0.001013474717184074 0.8776967832042253 10.0 0.0010156079049017353 10.0 10.0 10.0 10.0 10.0 10.0 10.0 10.0 10.0 10.0 10.0 10.0 10.0 10.0 10.0 10.0 10.0 10.0 10.0 10.0 10.0 10.0 10.0 10.0 10.0 10.0 10.0 10.0 10.0 10.0 10.0 10.0 10.0 10.0 10.0 10.0 10.0 10.0 
0.0010 0.0010 0.0010 0.0010 0.0010 0.0010 0.0010 0.35462460385264105 10.0 0.0010 10.0 10.0 10.0 10.0 10.0 10.0 10.0 10.0 10.0 10.0 10.0 10.0 10.0 10.0 10.0 9.949699667357214 10.0 10.0 10.0 10.0 10.0 10.0 10.0 10.0 10.0 10.0 10.0 10.0 10.0 10.0 10.0 10.0 10.0 10.0 10.0 10.0 10.0 10.0 
10.0 1.4917473314257264 0.0010479702382483961 0.0010 0.0010377536181088586 0.001585484881391838 0.001088631356916152 0.7764157670576508 0.0010 0.0010 0.0010 5.3914493855902785 5.384000407551579 5.391622700346393 5.3987684522645685 5.395072231672554 5.38829815618982 5.342678859644141 5.397058268989802 0.0010 5.3945120637135435 5.394389940894217 5.329607056237797 5.379344494209882 5.389560411050083 0.0010 5.389296240463265 5.388140911314792 5.393139872379203 5.158028092522184 5.345251632205349 5.385047413658241 5.375905738952078 4.31906316663794 5.391654154652516 0.0010 0.0010 5.39498693410167 0.0010 5.395185824732071 5.394692650980151 5.400076945548011 5.389506926323717 5.3870564771808365 0.8182796832507251 0.0010 3.623363377236644 5.385198166877303 
0.0010 0.0010 0.0010 0.0010 0.0010 0.0019174574732045064 0.6330441442342294 0.0010 0.0010 10.0 10.0 10.0 10.0 10.0 10.0 10.0 10.0 10.0 10.0 10.0 10.0 10.0 10.0 10.0 10.0 0.9925509810430464 10.0 10.0 10.0 10.0 10.0 10.0 10.0 10.0 10.0 10.0 10.0 10.0 10.0 10.0 10.0 10.0 10.0 10.0 10.0 10.0 10.0 10.0 
0.001000000000000334 0.0010 0.0010625425392704235 0.0010 0.0010082927523146188 0.0010 0.0010 0.1448908234440074 10.0 0.0010 10.0 10.0 10.0 10.0 10.0 10.0 10.0 10.0 10.0 10.0 10.0 10.0 10.0 10.0 10.0 9.649174700025274 10.0 10.0 10.0 10.0 10.0 10.0 10.0 10.0 10.0 10.0 10.0 10.0 10.0 10.0 10.0 10.0 10.0 10.0 10.0 10.0 10.0 10.0 
0.0010 0.0010 0.0010 0.0010 0.0010 0.0010 0.0010 0.42220842701732936 10.0 0.0010 10.0 10.0 10.0 10.0 10.0 10.0 10.0 10.0 10.0 10.0 10.0 10.0 10.0 10.0 10.0 10.0 10.0 10.0 10.0 10.0 10.0 10.0 10.0 10.0 10.0 10.0 10.0 10.0 10.0 10.0 10.0 10.0 10.0 10.0 10.0 10.0 10.0 10.0 
0.0010 0.0010 0.0010 0.0010 0.0010 0.0010 0.0010 0.9062232431674309 10.0 0.0010 10.0 10.0 10.0 10.0 10.0 10.0 10.0 10.0 10.0 10.0 10.0 10.0 10.0 10.0 10.0 10.0 10.0 10.0 10.0 10.0 10.0 10.0 10.0 10.0 10.0 10.0 10.0 10.0 10.0 10.0 10.0 10.0 10.0 10.0 10.0 10.0 10.0 10.0 
0.001000000000000334 0.0010 0.0010 0.0010 0.0010 0.0010 0.0010 6.468705522075403 10.0 0.0010 10.0 10.0 10.0 10.0 10.0 10.0 10.0 10.0 10.0 10.0 10.0 10.0 10.0 10.0 10.0 10.0 10.0 10.0 10.0 10.0 10.0 10.0 10.0 10.0 10.0 10.0 10.0 10.0 10.0 10.0 10.0 10.0 10.0 10.0 10.0 10.0 10.0 10.0 
10.0 1.6696701010651596 0.0010 0.001153972975864518 0.0011191688663952787 0.0013696118590908726 0.00170944420324676 2.54164440685575 0.0010 0.0011603016980904605 0.0010 7.645913560694416 7.637497150768678 7.6381901355932005 7.652112451808069 7.657940060555823 7.632687219474544 7.539814327076489 7.66662223160191 0.0010 7.63462096990075 7.559167952137253 7.641076499331305 7.568492616417848 7.628158301302255 0.0010 7.622334765651772 7.622986884808309 7.612317162672707 7.595609453317944 7.620496769916054 7.63043073035004 7.582561149649529 7.474183489032621 7.615397014972273 0.0010 0.0010 7.647541827235126 0.0010 7.607262095866859 7.619297576098379 7.576381158041322 7.626389804162045 7.670369985015446 1.1369163095343384 0.0010 4.79934353430488 7.554733933640322 
2.211110258992134 0.0010 0.0010 0.0010 0.0010 0.0010 0.0010 7.413495187556514 10.0 0.0010 10.0 10.0 10.0 10.0 10.0 10.0 10.0 10.0 10.0 10.0 10.0 10.0 10.0 10.0 10.0 10.0 10.0 10.0 10.0 10.0 10.0 10.0 10.0 10.0 10.0 10.0 10.0 10.0 10.0 10.0 10.0 10.0 10.0 10.0 10.0 10.0 10.0 10.0 
0.0010 0.0010 0.0010 0.0010 0.0010 0.0010 0.0010 2.4203854272788643 0.0010 10.0 10.0 10.0 10.0 10.0 10.0 10.0 10.0 10.0 10.0 10.0 10.0 10.0 10.0 10.0 10.0 10.0 10.0 10.0 10.0 10.0 10.0 10.0 10.0 10.0 10.0 10.0 10.0 10.0 10.0 10.0 10.0 10.0 10.0 10.0 10.0 10.0 10.0 10.0 
9.898906314278927 1.4194742544799983 0.0010119260500929539 0.0011460018818582492 0.0011550360929471453 0.001044741430565913 0.0010 0.40219033366004286 0.0010 0.001013617328433845 0.6537703948679083 4.951905684516008 4.972243005558865 4.957116705487777 4.93880547894871 4.919390155358012 4.949975346229275 4.7675151047443265 4.948798800898406 1.1835959403696665 4.9147284796018225 4.9296222137004895 4.918853233972332 4.930034809980137 4.952934611844734 0.7816218665287658 4.9485218762917595 4.958143270138282 4.9471399836562355 4.489442864445969 4.882970977939162 4.843428698457594 4.892812991565466 3.948734627343015 4.9327774082680635 0.9381753634920493 0.0010 5.006027120508106 1.2017333351735897 4.9360388296871704 4.950058014753942 4.967848559824153 4.939813335258115 4.979683495367261 1.633610990583797 1.554872315915251 2.7955431901195866 4.9505966979461276 
3.94448372231603 0.0010 0.0010609928855578475 0.0010779925441974855 0.0010 0.0010 0.0010 9.032471040798566 10.0 0.0010 9.857575468931763 10.0 10.0 10.0 10.0 10.0 10.0 10.0 10.0 9.857575468931763 10.0 10.0 10.0 10.0 10.0 10.0 10.0 10.0 10.0 10.0 10.0 10.0 10.0 10.0 10.0 9.857575468931763 9.857575468931763 10.0 9.857575468931763 10.0 10.0 10.0 10.0 10.0 9.857575468931763 9.857575468931763 10.0 10.0 
9.689004011332305 1.3568415546460666 0.001766037264145228 0.001094964474693569 0.0010823856595689931 0.0010729559174977546 0.0010 0.7493045777413528 0.0010 0.0010 0.0010 5.60655700789064 5.611341745493362 5.615585614474206 5.587674042313008 5.620998999676253 5.594099367080773 5.2724506322731735 5.591952411371476 0.0010 5.569607304648933 5.56383350146296 5.565055021363596 5.591849605068179 5.583353632855065 0.0010 5.606936965102462 5.611086449630471 5.606078998613106 5.118235855817463 5.5431777373036715 5.502455086273402 5.560027474632598 5.338452922901695 5.591014815683027 0.0010 0.0010 5.609283903243234 0.0010 5.571241289379123 5.588959491428062 5.5331143327775925 5.565892317670304 5.588594446541598 0.0010 0.0010 3.694405006470914 5.596630375226269 
0.0010 0.0010 0.0010 0.0010 0.0010 0.0010 0.0010 1.8878727470872172 10.0 0.0010 10.0 10.0 10.0 10.0 10.0 10.0 10.0 10.0 10.0 10.0 10.0 10.0 10.0 10.0 10.0 10.0 10.0 10.0 10.0 10.0 10.0 10.0 10.0 10.0 10.0 10.0 10.0 10.0 10.0 10.0 10.0 10.0 10.0 10.0 10.0 10.0 10.0 10.0 
10.0 4.581119613150529 0.0010 0.0010 0.0010 0.0010 0.0010 8.379159562518586 0.0010 0.0010 0.0010 10.0 10.0 10.0 10.0 10.0 10.0 10.0 10.0 9.567082348182081 10.0 10.0 10.0 10.0 10.0 0.0010 10.0 10.0 10.0 10.0 10.0 10.0 10.0 10.0 10.0 9.567082348182081 0.0010 10.0 9.567082348182081 10.0 10.0 10.0 10.0 10.0 0.0010 0.0010 10.0 10.0 
0.0010 0.0010 0.0010 0.0010 0.0010 0.0010 0.0010 5.505061649363251 10.0 0.0010 10.0 10.0 10.0 10.0 10.0 10.0 10.0 10.0 10.0 10.0 10.0 10.0 10.0 10.0 10.0 10.0 10.0 10.0 10.0 10.0 10.0 10.0 10.0 10.0 10.0 10.0 10.0 10.0 10.0 10.0 10.0 10.0 10.0 10.0 10.0 10.0 10.0 10.0 
0.0010 0.0010 0.0010 0.001542961340804672 0.0010 0.0010 0.3638445672952231 0.0010 0.0010 10.0 10.0 10.0 10.0 10.0 10.0 10.0 10.0 10.0 10.0 10.0 10.0 10.0 10.0 10.0 10.0 0.0010 10.0 10.0 10.0 10.0 10.0 10.0 10.0 10.0 10.0 10.0 10.0 10.0 10.0 10.0 10.0 10.0 10.0 10.0 10.0 10.0 10.0 10.0 
9.994472290686485 1.4587578647199697 0.0019189182762887932 0.001010505617935408 0.0010 0.0010 0.001345641932754174 1.5459503282246159 0.002633014172724736 0.001354859931232702 0.00741010628472322 6.750387488249976 6.759288523870281 6.741995762816247 6.748883980097195 6.755933503238139 6.761491268836497 6.679818785074093 6.74198800048884 0.006685068049328959 6.76470608217692 6.722895730843353 6.738949600363186 6.766519044581346 6.716624316722404 0.0028001207124840125 6.740485182420857 6.748936630781371 6.741262471057228 6.484445518050438 6.7329406395788 6.741145789008338 6.762011931378307 6.347283046079558 6.7609427470180234 0.006374033303766245 0.0026836977999427263 6.746770735509615 0.00891979737201025 6.7361852581869535 6.753990520498384 6.833784078623088 6.684742071111545 6.746304133363561 0.014440082880195503 0.0026836977999427263 3.308038035665263 6.739821153230011 
0.0010 0.0010 0.0010 0.0010171305464687262 0.0010 0.0010 0.0010 0.16321834944101388 10.0 0.0010 10.0 10.0 10.0 10.0 10.0 10.0 10.0 10.0 10.0 10.0 10.0 9.814848763139583 10.0 10.0 10.0 10.0 10.0 10.0 10.0 10.0 10.0 10.0 10.0 10.0 10.0 10.0 10.0 10.0 10.0 10.0 10.0 10.0 10.0 10.0 10.0 10.0 10.0 10.0 
10.0 1.8988303477710444 0.0012043887419153612 0.0010 0.0010 0.0010729689803079068 0.0014011851418265187 3.324210502477893 0.0010 0.0010 0.0010 7.833210405651029 7.826472240373464 7.8301346981950655 7.841802519025314 7.846410751696789 7.8386055756483755 7.867850316486743 7.833312905889837 0.0010 7.84902072522761 7.820676253792169 7.8221421003166665 7.839761557178602 7.839261598513587 0.0010 7.834770438008205 7.83492914142169 7.836548153041584 7.876548782893806 7.836277684843204 7.8656174949244875 7.849018659133662 7.587487209614356 7.838646384643542 0.503215482237624 0.0010 7.8182151039336585 0.3763402641093414 7.82597403006527 7.834285905050434 7.846948808192617 7.830899650123018 7.817945356125935 0.0010 0.0010 4.705635921931996 7.834430523262383 
1.3802932178506961 0.0010 0.0010 0.0010 0.0010 0.0010 0.0010160392414164286 6.381601729322073 8.620706782149304 0.0010242232792745695 10.0 10.0 10.0 10.0 10.0 10.0 10.0 10.0 10.0 10.0 10.0 10.0 10.0 10.0 10.0 10.0 10.0 10.0 10.0 10.0 10.0 10.0 10.0 10.0 10.0 10.0 10.0 10.0 10.0 10.0 10.0 10.0 10.0 10.0 10.0 10.0 10.0 10.0 
0.0010 0.0010 0.0010 0.0010 0.0010 0.0010 0.0010 5.598318959149306 10.0 0.0010 9.856505687093637 10.0 10.0 10.0 10.0 10.0 10.0 10.0 10.0 10.0 10.0 10.0 10.0 10.0 10.0 10.0 10.0 10.0 10.0 10.0 10.0 10.0 10.0 10.0 10.0 10.0 10.0 10.0 10.0 10.0 10.0 10.0 10.0 10.0 10.0 10.0 10.0 10.0 
0.0010 0.0010 0.0010 0.0011266547838967636 0.0010 0.0010 0.0010 6.2534928938032515 10.0 0.0010 10.0 10.0 10.0 10.0 10.0 10.0 10.0 10.0 10.0 10.0 10.0 10.0 10.0 10.0 10.0 10.0 10.0 10.0 10.0 10.0 10.0 10.0 10.0 10.0 10.0 10.0 10.0 10.0 10.0 10.0 10.0 10.0 10.0 10.0 10.0 10.0 10.0 10.0 
0.0010 10.0 0.0010 0.0010 0.0010 0.0023827980517087026 10.0 0.0010 2.327294513591135 10.0 10.0 10.0 10.0 10.0 10.0 10.0 10.0 10.0 10.0 10.0 10.0 10.0 10.0 10.0 10.0 1.2080668205475709 10.0 10.0 10.0 10.0 10.0 10.0 10.0 10.0 10.0 10.0 10.0 10.0 10.0 10.0 10.0 10.0 10.0 10.0 10.0 10.0 10.0 10.0 
10.0 2.0916742271580615 0.0010 0.0010 0.0010042376493785365 0.0012218025928105378 0.0010 4.132057472455005 0.0010 0.0010 0.0010 8.717685951460593 8.669311255381523 8.711455002626867 8.734451127364995 8.722239623315811 8.665507010917565 8.597012772514155 8.74476436602999 0.0010 8.662904202673545 8.684153991170264 8.732440237388428 8.627011899722996 8.70375752145987 0.0010 8.707022863006433 8.699768817308382 8.705878304452883 8.573994019632988 8.717117967013511 8.698599027257433 8.646985297568332 8.527959053308773 8.661478586961728 0.0010 0.0010 8.709829132014047 0.0010 8.708972859734821 8.720136431203107 8.721425406763798 8.70896179113988 8.735365856642794 0.0010 0.0010 6.350720566704466 8.631429638227083 
0.0010 0.0010 0.0010 0.0010 0.0010 0.0010 0.0010 5.552750308147296 10.0 0.0010 10.0 10.0 10.0 10.0 10.0 10.0 10.0 10.0 10.0 10.0 10.0 10.0 10.0 10.0 10.0 10.0 10.0 10.0 10.0 10.0 10.0 10.0 10.0 10.0 10.0 10.0 10.0 10.0 10.0 10.0 10.0 10.0 10.0 10.0 10.0 10.0 10.0 10.0 
9.998288718550091 2.250136914299075 0.0017284997144189178 0.0010 0.0010 0.0010037391680195575 0.0014109581610911729 4.736177484273895 0.0010 0.0029948438240385497 0.0010 9.482614769956694 9.461995349708822 9.49126702790287 9.497687524237469 9.484709543680427 9.459003478116502 9.394477775500738 9.50616024014287 0.0010 9.446860472821049 9.432559272402797 9.512265077615265 9.440896515908722 9.484975242591412 0.0010 9.486691498777127 9.490658551148249 9.487754467068125 9.332594146929171 9.483875545383524 9.480263989091613 9.441505632190202 9.303454418881607 9.452361554300944 0.0010 0.0010 9.485423799267986 0.0010 9.451924148302556 9.49189678311118 9.469463155379936 9.511414552745112 9.498724138035993 0.0010 0.0010 7.240289409906754 9.45602555418292 
10.0 2.130044801585205 0.0010 0.0010198004421633389 0.0010232677232078304 0.0010 0.0010 4.399187071051718 0.0010 0.0010 0.0010 9.040296645427903 9.01901157053976 9.033169573726688 9.034479003836747 9.041403835043349 9.016896464191458 9.09064952466876 9.043878568858535 0.0010 9.055000546273266 9.04504634498811 9.0554944571379 9.036497398595111 9.041438126569593 0.2872236184952701 9.035467867959182 9.02653222958964 9.041842015139961 8.730297864016858 9.046420337982719 9.043629814089584 9.041125532742816 6.015560910110306 9.032496386490028 0.0010 0.0010 8.661253890221367 0.0010 9.042288112259762 9.040511854993918 9.032960096984143 9.038799141792614 8.68673460186966 0.0010 0.0010 6.782033875995582 9.025776987085482 
0.0010 0.0010 0.0010 0.0010007538788203282 0.0012979148640397766 0.0010878128611966989 0.0010 1.4246780165952142 8.903593464435803 0.0010 10.0 10.0 10.0 10.0 10.0 10.0 10.0 10.0 10.0 10.0 10.0 10.0 10.0 10.0 10.0 9.531868545291166 10.0 10.0 10.0 10.0 10.0 10.0 10.0 10.0 10.0 10.0 10.0 10.0 10.0 10.0 10.0 10.0 10.0 10.0 10.0 10.0 10.0 10.0 
10.0 1.6625695955629078 0.0012426183529954413 0.0010036136624477648 0.0010041910346821673 0.0011102685042510777 0.0010 1.920905603318512 0.0010 0.0010 0.0010 6.3457246382949535 6.33939893761659 6.349026087452464 6.348916075461466 6.344771640813507 6.346207318612107 6.331064042682496 6.344609269936461 1.5568308194792762 6.352080912785876 6.326203854777571 6.331371431448605 6.344305502506474 6.349738615534314 0.0010 6.345604982109974 6.345051539521537 6.3479866483168434 6.193718192419354 6.328933532369778 6.335695346620216 6.34779130374689 5.573591166916709 6.345261902981273 1.3628272561174652 0.0010 6.332391694746944 1.5156618724513438 6.333064941028798 6.3458041082810865 6.359427163389727 6.3402013013219625 6.335743627906465 0.0010 0.0010 3.2353201133683616 6.3425997624969535 
0.0010 0.0010 0.0010 0.0010 0.0010 0.0010 0.0010 0.5370620314334431 10.0 0.0010 10.0 10.0 10.0 10.0 10.0 10.0 10.0 10.0 10.0 10.0 10.0 10.0 10.0 10.0 10.0 9.943757228007449 10.0 10.0 10.0 10.0 10.0 10.0 10.0 10.0 10.0 10.0 10.0 10.0 10.0 10.0 10.0 10.0 10.0 10.0 10.0 10.0 10.0 10.0 
0.0010 0.0010 0.0010 0.0010 0.0010 0.0010 0.0010 4.3199870811876435 10.0 0.0010 10.0 10.0 10.0 10.0 10.0 10.0 10.0 10.0 10.0 10.0 10.0 10.0 10.0 10.0 10.0 10.0 10.0 10.0 10.0 10.0 10.0 10.0 10.0 10.0 10.0 10.0 10.0 10.0 10.0 10.0 10.0 10.0 10.0 10.0 10.0 10.0 10.0 10.0 
10.0 1.7875875029309052 0.0010 0.001480883097958293 0.0010 0.0010 0.0010 1.1798061188054838 0.0010 0.0010 0.0010 4.82294063593953 4.825993555883188 4.823019162122077 4.822944997508624 4.822995139661596 4.822921058487078 4.824540703754997 4.822863271546846 4.950505000000001 4.822783061043762 4.822976746626714 4.81916069234373 4.8227283221196595 4.822868521282683 4.950505000000001 4.825720491547229 4.824579960690197 4.822907158328069 4.807740552290084 4.8228871339041435 4.823012040578814 4.8225778938586314 4.772081681935474 4.82285775110281 4.950505000000001 0.0010 4.8218933210370425 4.950505000000001 4.822974893558354 4.822926023487729 4.847165147566563 4.821157140698918 4.825787227556282 0.0010 0.0010 4.950505000000001 4.822927624124348 
3.298682557543854 0.0010 0.0010 0.0010 0.0010 0.0010 0.0010 8.102234218919229 10.0 0.0010 10.0 10.0 10.0 10.0 10.0 10.0 10.0 10.0 10.0 10.0 10.0 10.0 10.0 10.0 10.0 10.0 10.0 10.0 10.0 10.0 10.0 10.0 10.0 10.0 10.0 10.0 10.0 10.0 10.0 10.0 10.0 10.0 10.0 10.0 10.0 10.0 10.0 10.0 
0.0010 0.0010 0.0010 0.0010 0.0010 0.0014386998273359574 0.11212944167743748 0.0010 0.0010 10.0 10.0 10.0 10.0 10.0 10.0 10.0 10.0 10.0 10.0 10.0 10.0 10.0 10.0 10.0 10.0 0.001000000000000334 10.0 10.0 10.0 10.0 10.0 10.0 10.0 10.0 10.0 10.0 10.0 10.0 10.0 10.0 10.0 10.0 10.0 10.0 10.0 10.0 10.0 10.0 
2.0115954509663903 0.0010 0.0010 0.0010 0.0010 0.0010 0.0010 7.455831349821015 10.0 0.0010 10.0 10.0 10.0 10.0 10.0 10.0 10.0 10.0 10.0 10.0 10.0 10.0 10.0 10.0 10.0 10.0 10.0 10.0 10.0 10.0 10.0 10.0 10.0 10.0 10.0 10.0 10.0 10.0 10.0 10.0 10.0 10.0 10.0 10.0 10.0 10.0 10.0 10.0 
2.620056835926204 0.0010 0.0010 0.0010 0.0010 0.0010 0.0010 7.292726865243768 10.0 0.0010 10.0 10.0 10.0 10.0 10.0 10.0 10.0 10.0 10.0 10.0 10.0 10.0 10.0 10.0 10.0 10.0 10.0 10.0 10.0 10.0 10.0 10.0 10.0 10.0 10.0 10.0 10.0 10.0 10.0 10.0 10.0 10.0 10.0 10.0 10.0 10.0 10.0 10.0 
4.879228305620742 10.0 0.0010 0.0010 0.0012783505079906584 0.0010 0.0010 10.0 0.0010 0.0010 10.0 10.0 10.0 10.0 10.0 10.0 10.0 10.0 10.0 10.0 10.0 10.0 10.0 10.0 10.0 10.0 10.0 10.0 10.0 10.0 10.0 10.0 10.0 10.0 10.0 10.0 0.0010 10.0 10.0 10.0 10.0 10.0 10.0 10.0 0.0010 0.0010 10.0 10.0 
3.8302524462466847 10.0 0.0010 0.0010 0.001224376790164189 0.0010 0.0010 10.0 0.0010 0.0010 10.0 10.0 10.0 10.0 10.0 10.0 10.0 10.0 10.0 10.0 10.0 10.0 10.0 10.0 10.0 10.0 10.0 10.0 10.0 10.0 10.0 10.0 10.0 10.0 10.0 10.0 0.0010 10.0 10.0 10.0 10.0 10.0 10.0 10.0 0.0010 0.0010 10.0 10.0 
0.8704072102474275 0.003935053984132851 0.0010000259528563258 0.001002706022076558 0.0010000079176327942 0.0010000911591272446 0.0010010485146800315 7.233689999171032 9.994489897875791 0.001017938764798775 9.99441971555348 9.999976866910869 9.999976955115459 9.999977027669614 9.999977023161394 9.999976982784363 9.999976980325036 9.999976825951482 9.999977002472333 9.999872496882627 9.999977062080427 9.999976899842137 9.99997689285112 9.999976996243024 9.999977031582505 9.99441309928906 9.99997700162178 9.999976994838525 9.999977016293268 9.999975915589793 9.999976902583526 9.999976919830779 9.999977023470423 9.999970344754587 9.999976996645415 9.999965934790927 9.995258746863552 9.999976877578854 9.999682996443081 9.999976901112987 9.999977002871184 9.999977110550287 9.999976957638 9.999976934373999 9.995391086978099 9.99525874784534 9.999950071750197 9.999976966507294 
0.0010 0.0010 0.0010 0.0010 0.001023888852142138 0.0010 0.0010 2.195014640134329 0.0010 10.0 10.0 10.0 10.0 10.0 10.0 10.0 10.0 10.0 10.0 10.0 10.0 10.0 10.0 10.0 10.0 10.0 10.0 10.0 10.0 10.0 10.0 10.0 10.0 10.0 10.0 10.0 10.0 10.0 10.0 10.0 10.0 10.0 10.0 10.0 10.0 10.0 10.0 10.0 
10.0 1.7386380703969537 0.0018244876424041091 0.0010469104231272197 0.0010124814257063228 0.0010 0.0010004156825847814 2.622219657077409 0.0010 0.0010 0.0010 7.271487350379682 7.243925752394314 7.26067882996764 7.277292006801104 7.246576377072381 7.248252087500752 7.048065667348908 7.257893892957833 0.0010 7.26093226081846 7.201772806728447 7.172455782845943 7.1732253231339085 7.256692585704468 0.0010 7.229276077478261 7.264194812158714 7.062574234642285 6.798716662180172 7.2108380400569505 7.171679924693286 7.207735566722466 6.886664567480409 7.241084174594581 0.0010 0.0010 7.1659632189119264 0.0010 7.216640982869557 7.245281509200385 7.141378576217137 7.234355670120246 7.282426764575196 0.08176106384095935 0.0010 3.163240082649376 7.188724976756577 
0.0010 0.0010 0.0010 0.001000352505873742 0.00100570262526831 0.0010 0.0010 5.647991760176702 10.0 0.0010 10.0 10.0 10.0 10.0 10.0 10.0 10.0 10.0 10.0 10.0 10.0 10.0 10.0 10.0 10.0 10.0 10.0 10.0 10.0 10.0 10.0 10.0 10.0 10.0 10.0 10.0 10.0 10.0 10.0 10.0 10.0 10.0 10.0 10.0 10.0 10.0 10.0 10.0 
4.7121469995467695 0.0010 0.0010 0.0010 0.0010 0.001203642082954325 0.0010 8.804991670066542 10.0 0.0010 10.0 9.99930379065998 9.999175894258936 9.999175894258936 9.999175894258936 9.999175894258936 9.999175894258936 9.999175894258936 9.999175894258936 10.0 9.999175894258936 9.999175894258936 10.0 9.999175894258936 9.999175894258936 10.0 9.999175894258936 9.999175894258936 9.999175894258936 9.999188796432684 9.999175894258936 9.999175894258936 9.999175894258936 9.9991679588853 9.999175894258936 10.0 9.998622860378218 9.989740685310942 10.0 9.999175894258936 9.999175894258936 10.0 9.999175894258936 9.999175894258936 9.998135047805937 9.998884337410317 9.9991669654935 9.999175894258936 
0.7191900730282932 0.0010 0.0010 0.0010 0.0010 0.0010 0.0010 6.864863565925142 10.0 0.0010 10.0 10.0 10.0 10.0 10.0 10.0 10.0 10.0 10.0 10.0 10.0 10.0 10.0 10.0 10.0 10.0 10.0 10.0 10.0 10.0 10.0 10.0 10.0 10.0 10.0 10.0 10.0 10.0 10.0 10.0 10.0 10.0 10.0 10.0 10.0 10.0 10.0 10.0 
6.192823200236766 0.0010 0.0010 0.0010 0.0010 0.0010 0.0010 9.113221630569203 9.013988817902382 0.0010 10.0 10.0 10.0 10.0 10.0 10.0 10.0 10.0 10.0 10.0 10.0 10.0 10.0 10.0 10.0 10.0 10.0 10.0 10.0 10.0 10.0 10.0 10.0 10.0 10.0 10.0 10.0 10.0 10.0 10.0 10.0 10.0 10.0 10.0 10.0 10.0 10.0 10.0 
6.0156764541471155 7.482060562191466 0.0010 0.0011607358078810578 0.0010 0.0010 0.0010 9.495486860874268 0.0010 0.0010 10.0 10.0 10.0 10.0 10.0 10.0 10.0 10.0 10.0 10.0 10.0 10.0 10.0 10.0 10.0 10.0 10.0 10.0 10.0 10.0 10.0 10.0 10.0 10.0 10.0 10.0 0.0010 10.0 10.0 10.0 10.0 10.0 10.0 10.0 0.0010 0.0010 10.0 10.0 
8.356720036343354 7.166812378368249 0.0010 0.0010 0.0010 0.0010 0.0010 9.516394333488735 0.0010 0.0010 9.178295581858583 10.0 10.0 10.0 10.0 10.0 10.0 10.0 10.0 10.0 10.0 10.0 10.0 10.0 10.0 7.883845394654459 10.0 10.0 10.0 10.0 10.0 10.0 10.0 10.0 10.0 10.0 0.0010 10.0 10.0 10.0 10.0 10.0 10.0 10.0 0.5345658246784253 0.0010 10.0 10.0 
9.986989568940142 2.3483923299855447 0.001013218922573554 0.0010 0.0010002913728191436 0.001080583785608139 0.0010 5.09885346727674 0.0026579367526946562 0.002239180202211144 0.0010 9.639244605392507 9.637275306261213 9.637285472346457 9.640129886122725 9.639733709431436 9.638707793313001 9.624887785630238 9.641532114745901 0.0010 9.639277291562088 9.628105139045282 9.6279577399081 9.633912821511933 9.638152255301929 0.0010 9.637140727030612 9.637374543137522 9.63681121361347 9.600781541583638 9.634328811683593 9.635062753690756 9.636628419979255 9.585946450943307 9.637334460371598 0.0010 0.01374359697274774 9.626462829672736 0.0010 9.633040594460265 9.636247354343936 9.61932171192883 9.636503754730938 9.639203879241132 0.5121213276672436 0.013743042335613964 8.973362757746768 9.632185549065927 
0.0010 0.0010 0.0010 0.0010492038864613775 0.0010 0.0010 0.0010 2.5955376304551794 0.0010 10.0 10.0 10.0 10.0 10.0 10.0 10.0 10.0 10.0 10.0 10.0 10.0 10.0 10.0 10.0 10.0 9.468735992298914 10.0 10.0 10.0 10.0 10.0 10.0 10.0 10.0 10.0 10.0 10.0 10.0 10.0 10.0 10.0 10.0 10.0 10.0 10.0 10.0 10.0 10.0 
0.0010 0.0010 0.0010 0.0010 0.0010 0.0010 0.0010 2.02190550179566 0.0010 10.0 10.0 10.0 10.0 10.0 10.0 10.0 10.0 10.0 10.0 10.0 10.0 10.0 10.0 10.0 10.0 10.0 10.0 10.0 10.0 10.0 10.0 10.0 10.0 10.0 10.0 10.0 10.0 10.0 10.0 10.0 10.0 10.0 10.0 10.0 10.0 10.0 10.0 10.0 
3.0617835680708376 0.0010 0.0010 0.0010 0.0010 0.0010 0.0010 7.82597995637962 10.0 0.0010 10.0 10.0 10.0 10.0 10.0 10.0 10.0 10.0 10.0 10.0 10.0 10.0 10.0 10.0 10.0 10.0 10.0 10.0 10.0 10.0 10.0 10.0 10.0 10.0 10.0 10.0 10.0 10.0 10.0 10.0 10.0 10.0 10.0 10.0 10.0 10.0 10.0 10.0 
0.0010 0.0010 0.001106208897611935 0.0010037665971408594 0.001001942366781623 0.0010 0.0010 3.430037599620958 10.0 0.001000000000000334 10.0 10.0 10.0 10.0 10.0 10.0 10.0 10.0 10.0 10.0 10.0 10.0 10.0 10.0 10.0 10.0 10.0 10.0 10.0 10.0 10.0 10.0 10.0 10.0 10.0 10.0 10.0 10.0 10.0 10.0 10.0 10.0 10.0 10.0 10.0 10.0 10.0 10.0 
7.9016232142653875 5.623201403292869 0.0036145091108136717 0.0010 0.0010 0.0011532594148180979 0.0010 9.162340642409161 0.001000000000000334 0.0010 0.25525102125498744 10.0 10.0 10.0 10.0 10.0 10.0 10.0 10.0 10.0 10.0 10.0 10.0 10.0 10.0 0.17345888644191554 10.0 10.0 10.0 10.0 10.0 10.0 10.0 10.0 10.0 10.0 0.001000000000000334 10.0 10.0 10.0 10.0 10.0 10.0 10.0 0.001000000000000334 0.001000000000000334 10.0 10.0 
0.0010 0.0010 0.0010 0.0010 0.0011382159399533588 0.0010 0.0010 2.805067726836807 9.979818673124289 0.0010 10.0 10.0 10.0 10.0 10.0 10.0 10.0 10.0 10.0 10.0 10.0 10.0 10.0 10.0 10.0 10.0 10.0 10.0 10.0 10.0 10.0 10.0 10.0 10.0 10.0 10.0 9.94065947868776 10.0 10.0 10.0 10.0 10.0 10.0 10.0 9.94065947868776 9.94065947868776 10.0 10.0 
10.0 5.6780429148862135 0.0010 0.0010 0.0010 0.0010 0.0010 9.870619114581388 0.0010 0.0010 0.0010 10.0 10.0 10.0 10.0 10.0 10.0 10.0 10.0 9.825096373269709 10.0 10.0 10.0 10.0 10.0 0.0010 10.0 10.0 10.0 10.0 10.0 10.0 10.0 10.0 10.0 9.825096373269709 0.0010 10.0 9.825096373269709 10.0 10.0 10.0 10.0 10.0 0.0010 0.0010 10.0 10.0 
10.0 4.908434486226911 0.0011885294416240175 0.0010 0.0010 0.0010 0.0010 9.43101321102768 0.0010 0.0010 0.0010 10.0 10.0 10.0 10.0 10.0 10.0 10.0 10.0 8.343492761867783 10.0 10.0 10.0 10.0 10.0 0.0010 10.0 10.0 10.0 10.0 10.0 10.0 10.0 10.0 10.0 10.0 0.0010 10.0 10.0 10.0 10.0 10.0 10.0 10.0 1.4605091042916587 0.0010 10.0 10.0 
0.0010 0.0010 0.0010 0.0010 0.0010 0.0010 0.0010 3.182101729102287 10.0 0.0010 10.0 10.0 10.0 10.0 10.0 10.0 10.0 10.0 10.0 10.0 10.0 10.0 10.0 10.0 10.0 10.0 10.0 10.0 10.0 10.0 10.0 10.0 10.0 10.0 10.0 10.0 10.0 10.0 10.0 10.0 10.0 10.0 10.0 10.0 10.0 10.0 10.0 10.0 
4.397325140370904 0.0010 0.0010 0.0010 0.0010 0.0010 0.0010 8.070431432299998 9.17537085901072 0.0010 10.0 10.0 10.0 10.0 10.0 10.0 10.0 10.0 10.0 10.0 10.0 10.0 10.0 10.0 10.0 10.0 10.0 10.0 10.0 10.0 10.0 10.0 10.0 10.0 10.0 10.0 10.0 10.0 10.0 10.0 10.0 10.0 10.0 10.0 10.0 10.0 10.0 10.0 
10.0 1.8348450103923706 0.0011967593987629423 0.0010 0.0010 0.0010596211851166737 0.0011189554348214777 3.1761624937321855 0.0010 0.0010 0.0010 8.222336914312748 8.21364373512952 8.217491710293679 8.23140459495447 8.236655561874649 8.227531428540592 8.308545925769284 8.221744359665525 0.0010 8.239678677244967 8.207276697982243 8.210783174679559 8.229663439126515 8.228367102227129 0.0010 8.22328016939889 8.223441608550981 8.225244041204125 8.235037427695211 8.226554525627343 8.259231685186075 8.240411481967312 7.850742573473969 8.227658924137744 0.0010 0.0010 8.204145806960533 0.0010 8.212551072503416 8.222451863789072 8.24916426116339 8.218727891216767 8.203790625372301 0.0010 0.0010 5.271956243832166 8.223265888714838 
6.398866586067507 0.0010 0.0018635611713500276 0.0010109311778464054 0.001528788388231348 0.0010 0.0010 9.91336845789824 9.072422422046518 0.0010 10.0 9.999966993518836 9.98678411737111 9.999967066239867 9.999979992901336 9.999966845282929 9.999966515229556 9.999966515232547 9.999967006824965 9.98048428685228 9.999968403827499 9.999967484011655 9.999966515231097 9.99996746761639 9.99997905494013 10.0 9.999967012460546 9.999967047306189 9.999966940406294 9.999077360277816 9.999966717094814 9.999966515230378 9.999967736544606 9.99997015359929 9.999967513623467 9.999966568380799 10.0 9.999966515231298 9.999966568378627 9.999967261848454 9.999983999240362 9.999969118883936 9.999966515229762 9.99996677248194 10.0 10.0 9.999966521556699 9.999967230115926 
3.764126908573476 0.0010 0.0010 0.0010 0.0010 0.0012032500945681121 0.001000376608560106 8.114792027589694 10.0 0.0010 10.0 10.0 10.0 10.0 10.0 10.0 10.0 10.0 10.0 10.0 10.0 10.0 10.0 10.0 10.0 10.0 10.0 10.0 10.0 10.0 10.0 10.0 10.0 10.0 10.0 10.0 10.0 10.0 10.0 10.0 10.0 10.0 10.0 10.0 10.0 10.0 10.0 10.0 
0.0010 0.0010 0.0010 0.0010 0.0010 0.0010 0.7133908677915236 0.0010 0.0010 10.0 10.0 10.0 10.0 10.0 10.0 10.0 10.0 10.0 10.0 10.0 10.0 10.0 10.0 10.0 10.0 0.0010 10.0 10.0 10.0 10.0 10.0 10.0 10.0 10.0 10.0 10.0 10.0 10.0 10.0 10.0 10.0 10.0 10.0 10.0 10.0 10.0 10.0 10.0 
5.311118408726963 0.0010 0.0010 0.0010 0.0010 0.0010 0.0010 7.817600126004759 5.865371369107914 0.001000000000000334 10.0 10.0 10.0 10.0 10.0 10.0 10.0 10.0 10.0 10.0 10.0 10.0 10.0 10.0 10.0 10.0 10.0 10.0 10.0 10.0 10.0 10.0 10.0 10.0 10.0 10.0 10.0 10.0 10.0 10.0 10.0 10.0 10.0 10.0 10.0 10.0 10.0 10.0 
0.0010 0.0010 0.0010 0.0010 0.0010 0.0010 0.0010 0.22040361086168936 10.0 0.0010 10.0 10.0 10.0 10.0 10.0 10.0 10.0 10.0 10.0 10.0 10.0 10.0 10.0 10.0 10.0 10.0 10.0 10.0 10.0 10.0 10.0 10.0 10.0 10.0 10.0 10.0 10.0 10.0 10.0 10.0 10.0 10.0 10.0 10.0 10.0 10.0 10.0 10.0 
10.0 1.3586268354981206 0.0010295563433674966 0.001364903185336901 0.0012914247579020484 0.0010833868770056695 0.0010 0.6725295751487459 0.0010 0.0010 0.0010 5.771891128325677 5.796541468807802 5.773604511342215 5.733232652193137 5.680499545127801 5.7556821610785684 5.535115667867116 5.758752287690122 0.0010 5.705135908978811 5.7572229973202615 5.77762200952633 5.735751727736684 5.755007607014084 0.0010 5.762123959257648 5.764992034781523 5.76095863448603 4.972381862860125 5.67282979544301 5.512753107652306 5.695284221468 3.6035583449006725 5.745976115053069 0.0010 0.0010 5.797849682940507 0.013335302004543692 5.757142407818732 5.764502789408895 5.7611338727079335 5.759342201287389 5.823784994980885 0.3710044395550163 0.0010 2.7385151367750913 5.759681789772133 
6.078723543083111 0.0010 0.0010 0.0010 0.0010 0.0010 0.0010 7.929507796641278 5.400598415291461 0.0010 10.0 10.0 10.0 10.0 10.0 10.0 10.0 10.0 10.0 10.0 10.0 10.0 10.0 10.0 10.0 10.0 10.0 10.0 10.0 10.0 10.0 10.0 10.0 10.0 10.0 10.0 10.0 10.0 10.0 10.0 10.0 10.0 10.0 10.0 10.0 10.0 10.0 10.0 
10.0 2.470296430559727 0.0010 0.001000157081472544 0.0010006669353066612 0.0011522639165941846 0.0010 5.659053928992493 0.0010 0.0010 0.0010 10.0 10.0 10.0 10.0 10.0 10.0 10.0 10.0 0.0010 10.0 10.0 10.0 10.0 10.0 0.0010 10.0 10.0 10.0 10.0 10.0 10.0 10.0 10.0 10.0 0.0010 0.0010 10.0 0.0010 10.0 10.0 10.0 10.0 10.0 0.0010 0.0010 10.0 10.0 
9.041212969456332 6.516921662219938 0.0010 0.0010 0.0010 0.0010 0.0010 9.887477509575286 0.0010 0.0010706679225355187 0.038193394953729864 10.0 10.0 10.0 10.0 10.0 10.0 10.0 10.0 10.0 10.0 10.0 10.0 10.0 10.0 1.4964633952864004 10.0 10.0 10.0 10.0 10.0 10.0 10.0 10.0 10.0 10.0 1.1738740597411488 10.0 10.0 10.0 10.0 10.0 10.0 10.0 0.7931730497958787 1.1738740597411488 10.0 10.0 
4.592535501352799 0.0010 0.0010 0.0010927921949408887 0.0010 0.0010 0.0010 8.418656891627162 9.82945319449479 0.0010 10.0 10.0 10.0 10.0 10.0 10.0 10.0 10.0 10.0 10.0 10.0 10.0 10.0 10.0 10.0 9.95292752456661 10.0 10.0 10.0 10.0 10.0 10.0 10.0 10.0 10.0 10.0 10.0 10.0 10.0 10.0 10.0 10.0 10.0 10.0 10.0 10.0 10.0 10.0 
0.0010 0.0010 0.0010 0.0010 0.0010 0.0010 0.0010 3.832643461813038 10.0 0.001287290325121521 10.0 10.0 10.0 10.0 10.0 10.0 10.0 10.0 10.0 10.0 10.0 10.0 10.0 10.0 10.0 10.0 10.0 10.0 10.0 10.0 10.0 10.0 10.0 10.0 10.0 10.0 10.0 10.0 10.0 10.0 10.0 10.0 10.0 10.0 10.0 10.0 10.0 10.0 
0.0010 0.0010 0.0010 0.0010 0.0010 0.0010 0.0010 3.6230283876764218 10.0 0.0010 10.0 10.0 10.0 10.0 10.0 10.0 10.0 10.0 10.0 10.0 10.0 10.0 10.0 10.0 10.0 10.0 10.0 10.0 10.0 10.0 10.0 10.0 10.0 10.0 10.0 10.0 10.0 10.0 10.0 10.0 10.0 10.0 10.0 10.0 10.0 10.0 10.0 10.0 
0.0010 0.0010 0.0010 0.0010 0.0010 0.0010 0.0010 5.234162501902185 10.0 0.0010 10.0 10.0 10.0 10.0 10.0 10.0 10.0 10.0 10.0 10.0 10.0 10.0 10.0 10.0 10.0 10.0 10.0 10.0 10.0 10.0 10.0 10.0 10.0 10.0 10.0 10.0 10.0 10.0 10.0 10.0 10.0 10.0 10.0 10.0 10.0 10.0 10.0 10.0 
9.315162624947853 6.550944388960248 0.002185746387015761 0.0010 0.00109833867693075 0.0010402009046411994 0.004080960031850653 10.0 0.001000000000000334 0.0010 0.001000000000000334 10.0 10.0 10.0 10.0 10.0 10.0 10.0 10.0 10.0 10.0 10.0 10.0 10.0 10.0 0.001000000000000334 10.0 10.0 10.0 10.0 10.0 10.0 10.0 10.0 10.0 10.0 0.001000000000000334 10.0 10.0 10.0 10.0 10.0 10.0 10.0 0.001000000000000334 0.001000000000000334 10.0 10.0 
5.000500000000001 0.0010 0.0010 0.0010 0.0010 0.0010 0.0010 8.512486307058769 10.0 0.0010 10.0 10.0 10.0 10.0 10.0 10.0 10.0 10.0 10.0 10.0 10.0 10.0 10.0 10.0 10.0 10.0 10.0 10.0 10.0 10.0 10.0 10.0 10.0 10.0 10.0 10.0 10.0 10.0 10.0 10.0 10.0 10.0 10.0 10.0 10.0 10.0 10.0 10.0 
6.235830714818801 8.032987681719307 0.003976404062032152 0.0010 0.0010 0.0010 0.0010 10.0 0.0010 0.0010 10.0 10.0 10.0 10.0 10.0 10.0 10.0 10.0 10.0 10.0 10.0 10.0 10.0 10.0 10.0 10.0 10.0 10.0 10.0 10.0 10.0 10.0 10.0 10.0 10.0 10.0 0.0010 10.0 10.0 10.0 10.0 10.0 10.0 10.0 0.0010 0.0010 10.0 10.0 
0.0010 0.0010 0.0010 0.0010 0.0010 0.0010 0.0010 1.5903536092774686 0.0010 10.0 10.0 10.0 10.0 10.0 10.0 10.0 10.0 10.0 10.0 10.0 10.0 10.0 10.0 10.0 10.0 10.0 10.0 10.0 10.0 10.0 10.0 10.0 10.0 10.0 10.0 10.0 10.0 10.0 10.0 10.0 10.0 10.0 10.0 10.0 10.0 10.0 10.0 10.0 
1.6951768344857718 0.0010 0.0010 0.0010 0.0010 0.0010 0.001000000000000334 7.53052818621598 10.0 0.001000000000000334 10.0 10.0 10.0 10.0 10.0 10.0 10.0 10.0 10.0 10.0 10.0 10.0 10.0 10.0 10.0 10.0 10.0 10.0 10.0 10.0 10.0 10.0 10.0 10.0 10.0 10.0 9.965124348053774 10.0 10.0 10.0 10.0 10.0 10.0 10.0 9.96311231545546 9.966776859220184 10.0 10.0 
4.445057969728001 0.0010 0.0010 0.0010 0.0010 0.0010 0.0010 7.799474648323162 9.491762305788889 0.0010 10.0 10.0 10.0 10.0 10.0 10.0 10.0 10.0 10.0 10.0 10.0 10.0 10.0 10.0 10.0 9.236399568308006 10.0 10.0 10.0 10.0 10.0 10.0 10.0 10.0 10.0 10.0 10.0 10.0 10.0 10.0 10.0 10.0 10.0 10.0 10.0 10.0 10.0 10.0 
0.0010 0.0010 0.0010 0.0010 0.0010 0.0010 0.0010 1.852669498207297 10.0 0.0010 10.0 10.0 10.0 10.0 10.0 10.0 10.0 10.0 10.0 10.0 10.0 10.0 10.0 10.0 10.0 10.0 10.0 10.0 10.0 10.0 10.0 10.0 10.0 10.0 10.0 10.0 10.0 10.0 10.0 10.0 10.0 10.0 10.0 10.0 10.0 10.0 10.0 10.0 
6.513676709378413 0.0010 0.0010 0.0010 0.0010 0.0010 0.0010 9.992424680072835 10.0 0.0010 10.0 10.0 10.0 10.0 10.0 10.0 10.0 10.0 10.0 10.0 10.0 10.0 10.0 10.0 10.0 10.0 10.0 10.0 10.0 10.0 10.0 10.0 10.0 10.0 10.0 10.0 10.0 10.0 10.0 10.0 10.0 10.0 10.0 10.0 10.0 10.0 10.0 10.0 
0.0010 0.001636416213604075 0.0010000858002004892 0.0010 0.0010 0.0010 0.0012741506146088711 0.24087276232685362 10.0 0.0011159417453397978 9.999039412852426 9.999940960348185 9.999938296682613 9.999941389083718 9.999936392545765 9.999940847813333 9.99993842937455 9.999930658532866 9.999941045952106 9.999771898473591 9.99993853306308 9.999936875796642 9.99993736290594 9.999937994707617 9.999941277152324 9.999039412852426 9.999941287275082 9.999941874374693 9.99994149041697 9.999920979059455 9.999939835834336 9.999939927252234 9.999938233961666 9.99990927216681 9.999938224331597 9.999780406226517 9.999039412852426 9.999938631864119 9.999767898578327 9.999938069116459 9.999940450935009 9.999940249624105 9.999942402584733 9.999940807846203 9.999039412852426 9.999039412852426 10.0 9.999939036781832 
0.0010 0.0010 0.0010 0.0010 0.0010 0.0010 0.0010 2.7088871901734026 10.0 0.0010 10.0 10.0 10.0 10.0 10.0 10.0 10.0 10.0 10.0 10.0 10.0 10.0 10.0 10.0 10.0 10.0 10.0 10.0 10.0 10.0 10.0 10.0 10.0 10.0 10.0 10.0 10.0 10.0 10.0 10.0 10.0 10.0 10.0 10.0 10.0 10.0 10.0 10.0 
0.0010 0.0010 0.0010 0.0010 0.0010 0.0010 0.0010 3.109325521877887 10.0 0.0010 10.0 10.0 10.0 10.0 10.0 10.0 10.0 10.0 10.0 10.0 10.0 10.0 10.0 10.0 10.0 10.0 10.0 10.0 10.0 10.0 10.0 10.0 10.0 10.0 10.0 10.0 10.0 10.0 10.0 10.0 10.0 10.0 10.0 10.0 10.0 10.0 10.0 10.0 
0.0010 0.0010 0.0010 0.0010 0.0010 0.0010 0.0010 1.9537590673877245 0.0010 10.0 10.0 10.0 10.0 10.0 10.0 10.0 10.0 10.0 10.0 10.0 10.0 10.0 10.0 10.0 10.0 10.0 10.0 10.0 10.0 10.0 10.0 10.0 10.0 10.0 10.0 10.0 10.0 10.0 10.0 10.0 10.0 10.0 10.0 10.0 10.0 10.0 10.0 10.0 
10.0 2.919459328296722 0.0010 0.0010 0.0010 0.0011428017269251725 0.0010 6.76574814840747 0.0010 0.0010 0.0010 10.0 10.0 10.0 10.0 10.0 10.0 10.0 10.0 0.0010 10.0 10.0 10.0 10.0 10.0 0.0010 10.0 10.0 10.0 10.0 10.0 10.0 10.0 10.0 10.0 0.0010 0.0010 10.0 0.0010 10.0 10.0 10.0 10.0 10.0 0.0010 0.0010 10.0 10.0 
6.103802839599869 0.0010 0.0010 0.0010 0.0010 0.0010 0.0010 10.0 9.089132559929427 0.0010 10.0 10.0 10.0 10.0 10.0 10.0 10.0 10.0 10.0 10.0 10.0 10.0 10.0 10.0 10.0 10.0 10.0 10.0 10.0 10.0 10.0 10.0 10.0 10.0 10.0 10.0 10.0 10.0 10.0 10.0 10.0 10.0 10.0 10.0 10.0 10.0 10.0 10.0 
3.9785986328497196 0.0010 0.0010 0.0010979133460229842 0.0010 0.0010 0.0010 8.131231876078111 9.557646042291882 0.0010 10.0 10.0 10.0 10.0 10.0 10.0 10.0 10.0 10.0 10.0 10.0 10.0 10.0 10.0 10.0 10.0 10.0 10.0 10.0 10.0 10.0 10.0 10.0 10.0 10.0 10.0 10.0 10.0 10.0 10.0 10.0 10.0 10.0 10.0 10.0 10.0 10.0 10.0 
0.0010 0.0010 0.0010 0.0010001775443641294 0.0010 0.0010 0.0010 4.2802719363191795 10.0 0.0010 10.0 10.0 10.0 10.0 10.0 10.0 10.0 10.0 10.0 10.0 10.0 10.0 10.0 10.0 10.0 10.0 10.0 10.0 10.0 10.0 10.0 10.0 10.0 10.0 10.0 10.0 10.0 10.0 10.0 10.0 10.0 10.0 10.0 10.0 10.0 10.0 10.0 10.0 
0.0010 0.0010 0.0010 0.0010 0.001008858101391401 0.0010 0.0011861993091941295 7.296130418843003 10.0 0.0010 10.0 10.0 10.0 10.0 10.0 10.0 10.0 10.0 10.0 10.0 10.0 10.0 10.0 10.0 10.0 10.0 10.0 10.0 10.0 10.0 10.0 10.0 10.0 10.0 10.0 10.0 10.0 10.0 10.0 10.0 10.0 10.0 10.0 10.0 10.0 10.0 10.0 10.0 
0.0010 0.0010 0.0010 0.0010 0.0010 0.0010 0.0010 0.4442018851337446 10.0 0.0010 10.0 10.0 10.0 10.0 10.0 10.0 10.0 10.0 10.0 10.0 10.0 10.0 10.0 10.0 10.0 10.0 10.0 10.0 10.0 10.0 10.0 10.0 10.0 10.0 10.0 10.0 10.0 10.0 10.0 10.0 10.0 10.0 10.0 10.0 10.0 10.0 10.0 10.0 
0.0010 0.0010 0.0010 0.0010 0.0010 0.0010 0.0010 0.37627479992442436 10.0 0.0010 10.0 10.0 10.0 10.0 10.0 10.0 10.0 10.0 10.0 10.0 10.0 10.0 10.0 10.0 10.0 10.0 10.0 10.0 10.0 10.0 10.0 10.0 10.0 10.0 10.0 10.0 10.0 10.0 10.0 10.0 10.0 10.0 10.0 10.0 10.0 10.0 10.0 10.0 
6.998474003037483 0.0010 0.0010 0.0010017518539220595 0.0018641727047262041 0.0011362045567965436 0.0010 10.0 9.983509186789357 0.0010 10.0 10.0 10.0 10.0 10.0 10.0 10.0 10.0 10.0 10.0 10.0 10.0 10.0 10.0 10.0 10.0 10.0 10.0 10.0 10.0 10.0 10.0 10.0 10.0 10.0 10.0 10.0 10.0 10.0 10.0 10.0 10.0 10.0 10.0 10.0 10.0 10.0 10.0 
10.0 2.497870973860119 0.0010 0.0010 0.0010 0.001087448111679697 0.0010 5.757538970832947 0.0010 0.0010 0.0010 10.0 10.0 10.0 10.0 10.0 10.0 10.0 10.0 0.0010 10.0 10.0 10.0 10.0 10.0 0.21574898653293972 10.0 10.0 10.0 10.0 10.0 10.0 10.0 10.0 10.0 0.0010 0.0010 10.0 0.0010 10.0 10.0 10.0 10.0 10.0 0.0010 0.0010 9.744174002537754 10.0 
9.466607777432793 2.5732185486331574 0.0010264503275012468 0.001010232231187646 0.0010 0.0010 0.0015903170950490814 6.35005270052676 0.0010 0.0010 0.14137321658497792 10.0 10.0 10.0 10.0 10.0 10.0 10.0 10.0 0.12694457185036567 10.0 10.0 10.0 10.0 10.0 0.14137318291807977 10.0 10.0 10.0 10.0 10.0 10.0 10.0 10.0 10.0 0.12694473405875661 0.141373295725568 10.0 0.12694460648868522 10.0 10.0 10.0 10.0 10.0 0.0010 0.141373295725568 9.420723933329825 10.0 
0.0010 0.0010 0.0010103257921487108 0.0010 0.0010 0.0010 0.0010 4.468286561749453 10.0 0.0010 9.999970946486266 9.999999588411011 9.999999949297127 9.999999637281931 9.999999630853301 9.999999640249737 9.999999634797662 9.974867695258116 9.999999633859836 10.0 9.99999518711867 9.999999647050464 9.999999631661543 9.999999631227428 9.999999629812482 9.700195057931163 9.9999996325769 10.0 9.999999658854867 9.999999613967423 9.999999638271392 9.999999638277094 9.999999611804975 10.0 9.999999636697359 10.0 9.999974023135893 9.999999649421214 10.0 9.999999643150609 9.99999964008256 9.99999964685604 9.99999963127682 9.999999643644855 9.999974095863774 9.999974020405245 10.0 9.999999635580012 
0.0010 0.0010 0.0010 0.0010099299686927316 0.0010017472434046433 0.0010 0.0010 6.995134384666268 9.95679519133347 0.0010 10.0 10.0 10.0 10.0 10.0 10.0 10.0 10.0 10.0 10.0 10.0 10.0 10.0 10.0 10.0 10.0 10.0 10.0 10.0 10.0 10.0 10.0 10.0 10.0 10.0 10.0 10.0 10.0 10.0 10.0 10.0 10.0 10.0 10.0 10.0 10.0 10.0 10.0 
0.0010 0.0010 0.0010 0.0010 0.0010 0.0010 0.0010 1.3166406369055081 10.0 0.0010 10.0 10.0 10.0 10.0 10.0 10.0 10.0 10.0 10.0 10.0 10.0 10.0 10.0 10.0 10.0 10.0 10.0 10.0 10.0 10.0 10.0 10.0 10.0 10.0 10.0 10.0 10.0 10.0 10.0 10.0 10.0 10.0 10.0 10.0 10.0 10.0 10.0 10.0 
10.0 1.2864099763984882 0.004868110566170087 0.0010046899871759744 0.0010292504106857107 0.0014221094599943369 0.0010 0.47820073644163896 0.0010 0.0010 0.0010 5.383082311560162 5.39444276804684 5.3932953320406885 5.398964891141189 5.3655815527237465 5.32862659502506 5.082829755919898 5.384165486551764 0.0010 5.548544578412262 5.430015387851576 5.198084654985621 5.436328168130217 5.389118530372306 0.0010 5.384738122766144 5.382050382426916 5.378786092371271 4.903365013591381 5.344732828072744 5.258310182380814 5.468758679049722 5.5650773316404765 5.44348460676183 0.0010 0.0010 5.183867825012896 0.9728623566595926 5.416646839160674 5.376029974331724 5.62681284314502 5.3074032840000935 5.3529705473562235 0.0010 0.0010 0.7246453703667033 5.408220412563068 
0.0010 0.0010 0.0010 0.001593446056872321 0.0010 0.0010 0.26964625162647304 0.0010 0.0010 10.0 10.0 10.0 10.0 10.0 10.0 10.0 10.0 10.0 10.0 10.0 10.0 10.0 10.0 10.0 10.0 0.0010 10.0 10.0 10.0 10.0 10.0 10.0 10.0 10.0 10.0 10.0 10.0 10.0 10.0 10.0 10.0 10.0 10.0 10.0 10.0 10.0 10.0 10.0 
1.5302685621894472 0.001000000000000334 0.0010 0.0010050376294928308 0.0010 0.001549130335817931 0.0010 7.440574617415049 10.0 0.0010 10.0 10.0 10.0 10.0 10.0 10.0 10.0 10.0 10.0 10.0 10.0 10.0 10.0 10.0 10.0 10.0 10.0 10.0 10.0 10.0 10.0 10.0 10.0 10.0 10.0 10.0 10.0 10.0 10.0 10.0 10.0 10.0 10.0 10.0 10.0 10.0 10.0 10.0 
3.5935600423453096 0.0010 0.0010 0.0010 0.0010 0.0010 0.0010 7.7546306120475315 10.0 0.0010 10.0 10.0 10.0 10.0 10.0 10.0 10.0 10.0 10.0 10.0 10.0 10.0 10.0 10.0 10.0 10.0 10.0 10.0 10.0 10.0 10.0 10.0 10.0 10.0 10.0 10.0 10.0 10.0 10.0 10.0 10.0 10.0 10.0 10.0 10.0 10.0 10.0 10.0 
0.0010 0.0010 0.0010 0.0010 0.0010 0.0010 0.0010 0.4882047051799727 10.0 0.0010 10.0 10.0 10.0 10.0 10.0 10.0 10.0 10.0 10.0 10.0 10.0 10.0 10.0 10.0 10.0 10.0 10.0 10.0 10.0 10.0 10.0 10.0 10.0 10.0 10.0 10.0 10.0 10.0 10.0 10.0 10.0 10.0 10.0 10.0 10.0 10.0 10.0 10.0 
8.111896674162109 6.575639640393459 0.0010 0.0010 0.0010 0.0010 0.0010 9.64494640495038 0.0010 0.0010 0.0010 10.0 10.0 10.0 10.0 10.0 10.0 10.0 10.0 10.0 10.0 10.0 10.0 10.0 10.0 7.687780113348629 10.0 10.0 10.0 10.0 10.0 10.0 10.0 10.0 10.0 10.0 0.0010 10.0 10.0 10.0 10.0 10.0 10.0 10.0 1.4650740259887556 0.0010 10.0 10.0 
0.0010 0.0010 0.0010 0.0010 0.0010055167695507182 0.0010 0.0010 1.727912268501398 10.0 0.0010 10.0 10.0 10.0 10.0 10.0 10.0 10.0 10.0 10.0 10.0 10.0 10.0 10.0 10.0 10.0 10.0 10.0 10.0 10.0 10.0 10.0 10.0 10.0 10.0 10.0 10.0 10.0 10.0 10.0 10.0 10.0 10.0 10.0 10.0 10.0 10.0 10.0 10.0 
9.989826319954009 4.030917129235273 0.001063240012552683 0.0010 0.0010 0.0010 0.0010 8.124537351854995 0.0010 0.0010 0.5492964062159205 10.0 10.0 10.0 10.0 10.0 10.0 10.0 10.0 10.0 10.0 10.0 10.0 10.0 10.0 0.0010 10.0 10.0 10.0 10.0 10.0 10.0 10.0 10.0 10.0 10.0 0.5492964062159205 10.0 10.0 10.0 10.0 10.0 10.0 10.0 0.5492964062159205 0.5492964062159205 10.0 10.0 
0.0010 0.0010 0.0010 0.0010617413813803342 0.0010045725026953068 0.001004171199415458 0.6897914783422595 0.0010 0.0010 10.0 10.0 10.0 10.0 10.0 10.0 10.0 10.0 10.0 10.0 10.0 10.0 10.0 10.0 10.0 10.0 0.0010 10.0 10.0 10.0 10.0 10.0 10.0 10.0 10.0 10.0 10.0 10.0 10.0 10.0 10.0 10.0 10.0 10.0 10.0 10.0 10.0 10.0 10.0 
2.4335448814158074 0.0010 0.0010 0.0011137603900297274 0.0010 0.0010 0.0010 8.045838261023867 10.0 0.001000000000000334 10.0 10.0 10.0 10.0 10.0 10.0 10.0 10.0 10.0 10.0 10.0 10.0 10.0 10.0 10.0 10.0 10.0 10.0 10.0 10.0 10.0 10.0 10.0 10.0 10.0 10.0 10.0 10.0 10.0 10.0 10.0 10.0 10.0 10.0 10.0 10.0 10.0 10.0 
10.0 3.671167330592131 0.007639154766628685 0.0010 0.0010 0.0010 0.0010 7.611923373190917 0.0010 0.0010 1.0539485545711078 10.0 10.0 10.0 10.0 10.0 10.0 10.0 10.0 8.429790567385025 10.0 10.0 10.0 10.0 10.0 0.0010 10.0 10.0 10.0 10.0 10.0 10.0 10.0 10.0 10.0 9.347932131926436 0.0010 10.0 9.363089014580627 10.0 10.0 10.0 10.0 10.0 0.0010 0.0010 10.0 10.0 
0.0010 0.0010 0.0010 0.0010 0.0010 0.0010 0.0010 0.12763710514427154 10.0 0.0010 10.0 10.0 10.0 10.0 10.0 10.0 10.0 10.0 10.0 10.0 10.0 10.0 10.0 10.0 10.0 10.0 10.0 10.0 10.0 10.0 10.0 10.0 10.0 10.0 10.0 10.0 10.0 10.0 10.0 10.0 10.0 10.0 10.0 10.0 10.0 10.0 10.0 10.0 
0.0010 0.0010 0.0010 0.0010 0.0010 0.0010 0.0010 1.6528938042849655 9.077109452095426 0.0010 10.0 10.0 10.0 10.0 10.0 10.0 10.0 10.0 10.0 10.0 10.0 10.0 10.0 10.0 10.0 10.0 10.0 10.0 10.0 10.0 10.0 10.0 10.0 10.0 10.0 10.0 10.0 10.0 10.0 10.0 10.0 10.0 10.0 10.0 10.0 10.0 10.0 10.0 
1.1787302097198111 0.0010 0.0010 0.0010 0.0010 0.0010 0.0010 6.900278281389305 10.0 0.0010 10.0 10.0 10.0 10.0 10.0 10.0 10.0 10.0 10.0 10.0 10.0 10.0 10.0 10.0 10.0 10.0 10.0 10.0 10.0 10.0 10.0 10.0 10.0 10.0 10.0 10.0 10.0 10.0 10.0 10.0 10.0 10.0 10.0 10.0 10.0 10.0 10.0 10.0 
0.0010 0.0010 0.0010 0.0010 0.0010416114955139719 0.0010157218865793462 0.0010000230222197936 0.18473906849961308 10.0 0.0010 10.0 10.0 10.0 10.0 10.0 10.0 10.0 10.0 10.0 10.0 10.0 10.0 10.0 10.0 10.0 10.0 10.0 10.0 10.0 10.0 10.0 10.0 10.0 10.0 10.0 10.0 10.0 10.0 10.0 10.0 10.0 10.0 10.0 10.0 10.0 10.0 10.0 10.0 
5.35814095708153 0.0010 0.0010 0.0010 0.0010 0.0010 0.0010 8.174094466099437 7.472959120384486 0.0010 10.0 10.0 10.0 10.0 10.0 10.0 10.0 10.0 10.0 10.0 10.0 10.0 10.0 10.0 10.0 10.0 10.0 10.0 10.0 10.0 10.0 10.0 10.0 10.0 10.0 10.0 10.0 10.0 10.0 10.0 10.0 10.0 10.0 10.0 10.0 10.0 10.0 10.0 
5.000500000000001 0.0013634267550507587 0.0010000018777799277 0.0010000744055753189 0.0010 0.0010000595937540095 0.001035184374152624 9.782369005601527 9.997290490868732 0.0010027616809960085 9.99835262548662 9.998564907693455 9.998564907695858 9.998564907693476 9.998564907688454 9.998564907686061 9.998564907691602 9.998564907662614 9.99856490769223 9.998193116549576 9.998564907685429 9.998564907692971 9.998564907693844 9.998564907689396 9.998564907695808 9.99835262548662 9.998564907693112 9.998597665860565 9.99856490769123 9.998525900341418 9.998564907681514 9.998564907666761 9.998564907676984 9.99855751809501 9.998564907691389 9.998193116549576 9.99825110624989 9.998564907695375 9.724681091985088 9.99856490769174 9.998564907693764 9.99856490767027 9.998564907698963 9.998564907697421 9.997982091801626 9.99825110624989 9.998861749257985 9.998564907694933 
1.3938424991679286 0.0010 0.001007116674362241 0.0010 0.0010 0.0010 0.0010 6.980622940866863 10.0 0.0010 10.0 10.0 10.0 10.0 10.0 10.0 10.0 10.0 10.0 10.0 10.0 10.0 10.0 10.0 10.0 10.0 10.0 10.0 10.0 10.0 10.0 10.0 10.0 9.995127577293857 10.0 10.0 10.0 10.0 10.0 10.0 10.0 10.0 10.0 10.0 10.0 10.0 10.0 10.0 
0.0010 0.0010 0.001073508435300678 0.0012354538241458038 0.0010 0.0010727714678840422 0.17211818664492748 0.0010 0.0010 10.0 10.0 10.0 10.0 10.0 10.0 10.0 10.0 10.0 10.0 10.0 10.0 10.0 10.0 10.0 10.0 0.0010 10.0 10.0 10.0 10.0 10.0 10.0 10.0 10.0 10.0 10.0 10.0 10.0 10.0 10.0 10.0 10.0 10.0 10.0 10.0 10.0 10.0 10.0 
0.0010 0.0010 0.0010 0.0010 0.0010 0.0010 0.5079859909177452 0.0010 0.0010 10.0 10.0 10.0 10.0 10.0 10.0 10.0 10.0 10.0 10.0 10.0 10.0 10.0 10.0 10.0 10.0 0.7105881301361173 10.0 10.0 10.0 10.0 10.0 10.0 10.0 10.0 10.0 10.0 10.0 10.0 10.0 10.0 10.0 10.0 10.0 10.0 10.0 10.0 10.0 10.0 
5.811410986671657 8.207198570301374 0.0010 0.0010 0.0010 0.0010 0.0010 10.0 0.0010 0.0010 10.0 10.0 10.0 10.0 10.0 10.0 10.0 10.0 10.0 10.0 10.0 10.0 10.0 10.0 10.0 10.0 10.0 10.0 10.0 10.0 10.0 10.0 10.0 10.0 10.0 10.0 1.2950133371662822 10.0 10.0 10.0 10.0 10.0 10.0 10.0 1.2080348454048984 1.4214420407355826 10.0 10.0 
0.001000000000000334 0.0010 0.0010 0.0010 0.0010 0.0010 0.0010 2.2470461629988234 0.0010 10.0 10.0 10.0 10.0 10.0 10.0 10.0 10.0 10.0 10.0 10.0 10.0 10.0 10.0 10.0 10.0 10.0 10.0 10.0 10.0 10.0 10.0 10.0 10.0 10.0 10.0 10.0 10.0 10.0 10.0 10.0 10.0 10.0 10.0 10.0 10.0 10.0 10.0 10.0 
9.894280274370733 1.6569280723174977 0.001455592992711236 0.0010154010881713593 0.0010145355875712367 0.0010 0.0010 1.9343628506952404 0.006236369841137191 0.0010 0.14271969665062872 6.0252933494259375 6.014922652097221 6.009272706308918 6.03180484755598 6.02153349513233 6.050410651890912 6.016200169381411 6.022538530472977 0.2526560607571473 6.097167445086836 5.990675132274198 5.9824369292989665 6.077342041684406 6.007295762484624 0.1336608386461777 6.015632602825776 6.015595046380079 6.021327822805395 5.870403562816696 6.003072147452376 5.99458259284964 6.101643326624902 6.048655991063695 6.0607027893501835 1.092110963964338 0.0010 5.950165312743307 1.1225504187008397 6.001660204187165 6.027772497019962 6.093731610663983 5.950372217328352 5.9839633424670104 0.6513439870939994 0.0010 3.322743742540717 6.042619033251418 
10.0 4.502136018501531 0.0010680547967100056 0.0010 0.0010 0.0010 0.0010 8.16217226500686 0.001000000000000334 0.0010 0.07651429802026755 10.0 10.0 10.0 10.0 10.0 10.0 10.0 10.0 10.0 10.0 10.0 10.0 10.0 10.0 0.0010 10.0 10.0 10.0 10.0 10.0 10.0 10.0 10.0 10.0 10.0 0.07847065780121909 10.0 10.0 10.0 10.0 10.0 10.0 10.0 0.07830812383215235 0.07862419472546289 10.0 10.0 
0.0010 0.0010 0.0010 0.0010 0.0010 0.0010 0.0010 1.6376166576236915 10.0 0.0010 10.0 10.0 10.0 10.0 10.0 10.0 10.0 10.0 10.0 10.0 10.0 10.0 10.0 10.0 10.0 10.0 10.0 10.0 10.0 10.0 10.0 10.0 10.0 10.0 10.0 10.0 10.0 10.0 10.0 10.0 10.0 10.0 10.0 10.0 10.0 10.0 10.0 10.0 
2.7153272353979325 0.0010 0.0010 0.0010 0.0010 0.0010 0.0010 7.743532051726252 10.0 0.0010 10.0 10.0 10.0 10.0 10.0 10.0 10.0 10.0 10.0 10.0 10.0 10.0 10.0 10.0 10.0 10.0 10.0 10.0 10.0 10.0 10.0 10.0 10.0 10.0 10.0 10.0 10.0 10.0 10.0 10.0 10.0 10.0 10.0 10.0 10.0 10.0 10.0 10.0 
0.0010 0.0010 0.0010 0.0010 0.0010 0.0010 0.0010 2.706561422703869 0.0010 10.0 10.0 10.0 10.0 10.0 10.0 10.0 10.0 10.0 10.0 10.0 10.0 10.0 10.0 10.0 10.0 10.0 10.0 10.0 10.0 10.0 10.0 10.0 10.0 10.0 10.0 10.0 10.0 10.0 10.0 10.0 10.0 10.0 10.0 10.0 10.0 10.0 10.0 10.0 
0.30919458979850756 0.0010 0.0010 0.0010 0.0010 0.001113005381194355 0.0010 7.274619757138609 10.0 0.0010 10.0 10.0 10.0 10.0 10.0 10.0 10.0 10.0 10.0 10.0 10.0 10.0 10.0 10.0 10.0 10.0 10.0 10.0 10.0 10.0 10.0 10.0 10.0 10.0 10.0 10.0 10.0 10.0 10.0 10.0 10.0 10.0 10.0 10.0 10.0 10.0 10.0 10.0 
10.0 2.00135098184941 0.0011913596172441496 0.00100010783117702 0.0010887174206821453 0.0010848931194107725 0.001001671081053614 3.863047268076677 0.0010 0.0010000200945971505 0.0010 8.362517966008697 8.37181216223675 8.370625655758703 8.35756409530384 8.370987596809913 8.360614057012844 8.357786930848327 8.35742836080952 0.0010 8.341286503721753 8.376691516057878 8.363100769232206 8.366849295645235 8.35568640083021 0.0010 8.364115822709485 8.365178730350088 8.360885277795694 8.377317476788852 8.37055638322818 8.374522646835493 8.334482165461633 8.351886984828862 8.35239560911542 0.0010 0.0010 8.385944648672343 0.0010 8.382860186441157 8.360133773771008 8.363350896863833 8.362664645569009 8.381581251663295 0.45789199166619965 0.0010 4.549934400739941 8.36375529778109 
7.492577862600791 0.0010 0.0010 0.0010 0.0010 0.0010 0.0010 10.0 6.557787901315879 0.0010 10.0 10.0 10.0 10.0 10.0 10.0 10.0 10.0 10.0 10.0 10.0 10.0 10.0 10.0 10.0 10.0 10.0 10.0 10.0 10.0 10.0 10.0 10.0 10.0 10.0 10.0 10.0 10.0 10.0 10.0 10.0 10.0 10.0 10.0 10.0 10.0 10.0 10.0 
0.6954649622189324 0.0010 0.0010 0.0010094996407835177 0.0010010337313442388 0.0010 0.0010 6.5743538378444155 10.0 0.0010 10.0 10.0 10.0 10.0 10.0 10.0 10.0 10.0 10.0 10.0 10.0 10.0 10.0 10.0 10.0 10.0 10.0 10.0 10.0 10.0 10.0 10.0 10.0 10.0 10.0 10.0 10.0 10.0 10.0 10.0 10.0 10.0 10.0 10.0 10.0 10.0 10.0 10.0 
10.0 2.2796969061935237 0.0010 0.0010 0.0010 0.0010 0.0013344536014216453 4.755987459410207 0.0010 0.0010038929930985293 0.0010 9.827066769193681 9.827764644756366 9.82682235939409 9.829539768305445 9.823922683059253 9.825043985344399 9.684508626072455 9.829995597266162 0.0010 9.833112075386671 9.812691642537017 9.819901261757693 9.830617927443551 9.830128112676421 0.0010 9.827643284438933 9.830466216423051 9.827963433820317 9.288960382505833 9.818770030079753 9.819402981246085 9.829154683006383 5.860592903771675 9.827930343788616 0.0010 0.0010 9.816311852618092 0.0010 9.808099244321454 9.82793542872382 9.82453643258735 9.825756735155593 9.826455758177648 0.0010 0.0010 7.009908223075033 9.82532435271723 
8.760567340265101 1.416608480843407 0.0011437569693094247 0.0010 0.0010 0.0010 0.001004288877325709 1.6316668407839687 0.0010 0.0010000011355444044 1.2404326597348971 6.200295072048187 6.412991715358775 6.388754704208877 6.367271053941688 6.40728569032606 6.384821609389011 6.433798468350796 6.379323985369116 1.2404326597348971 6.3651261161409165 6.429911215596375 6.381849662782759 6.370706830544345 6.364926601467294 1.2404326597348971 6.3746973000616 6.384996477385493 6.478163509502735 6.320933598518311 6.40076678301941 6.4019099058657645 6.295613635286198 6.392845788306547 6.384660452402107 1.2404326597348971 0.0010 6.439905876867323 1.2404326597348971 6.413878192969403 6.40347504356283 6.413165897040259 6.367885412626492 6.4169917596809105 0.08084179798832555 0.0010 5.835624126896295 6.381807080263217 
6.724758586266443 0.0011492302684788513 0.0010002462595963704 0.001000001114023842 0.0010 0.0010 0.0010023092225472426 10.0 8.114726671052507 0.0013250133508327638 9.999595982767524 9.999962703798857 9.9999620780464 9.999961706736785 9.99996306688624 9.999962290544572 9.999964469447505 9.999966198373292 9.999962738866005 9.999746649536874 9.999965601995424 9.999961390839326 9.999961322566074 9.999964748331005 9.999962175898288 9.999722867674196 9.999962630092872 9.999962367795188 9.999962581740792 9.999958947503886 9.99996204613292 9.999961614969129 9.999966395095461 9.999971343142308 9.99996421617874 9.99974667246115 10.0 9.999959372914683 9.999746740355096 9.999961795805135 9.999962662739437 9.9999677365641 9.999960453561224 9.999960736076753 9.999717872486558 9.999706100910956 10.0 9.99996324051101 
4.556707820850701 0.0010 0.0010 0.0010 0.0010 0.0010 0.0010 8.664300160346658 10.0 0.0010 10.0 10.0 10.0 10.0 10.0 10.0 10.0 10.0 10.0 10.0 10.0 10.0 10.0 10.0 10.0 10.0 10.0 10.0 10.0 10.0 10.0 10.0 10.0 10.0 10.0 10.0 10.0 10.0 10.0 10.0 10.0 10.0 10.0 10.0 10.0 10.0 10.0 10.0 
0.0010 0.0010 0.0010 0.0010 0.0010 0.0010 0.0010 5.067659428684661 10.0 0.0010 10.0 10.0 10.0 10.0 10.0 10.0 10.0 10.0 10.0 10.0 10.0 10.0 10.0 10.0 10.0 10.0 10.0 10.0 10.0 10.0 10.0 10.0 10.0 10.0 10.0 10.0 10.0 10.0 10.0 10.0 10.0 10.0 10.0 10.0 10.0 10.0 10.0 10.0 
0.0010 0.0010 0.0010105858167993058 0.0010 0.0010 0.0010138247562460879 0.0010 4.9849194945674515 10.0 0.0010 10.0 10.0 10.0 10.0 10.0 10.0 10.0 10.0 10.0 10.0 10.0 10.0 10.0 10.0 10.0 10.0 10.0 10.0 10.0 10.0 10.0 10.0 10.0 10.0 10.0 10.0 10.0 10.0 10.0 10.0 10.0 10.0 10.0 10.0 10.0 10.0 10.0 10.0 
0.0010 0.001000000000000334 0.0010 0.0010 0.0010 0.0010 0.04080795422496131 0.0010 0.0010 10.0 10.0 10.0 10.0 10.0 10.0 10.0 10.0 10.0 10.0 10.0 10.0 10.0 10.0 10.0 10.0 10.0 10.0 10.0 10.0 10.0 10.0 10.0 10.0 10.0 10.0 10.0 10.0 10.0 10.0 10.0 10.0 10.0 10.0 10.0 10.0 10.0 10.0 10.0 
10.0 2.4227628078451753 0.0010 0.0010 0.0010 0.001076203618732633 0.0010 5.331475401390303 0.0010 0.0010 0.0010 10.0 10.0 10.0 10.0 10.0 10.0 10.0 10.0 0.0010 10.0 10.0 10.0 10.0 10.0 0.0010 10.0 10.0 10.0 10.0 10.0 10.0 10.0 10.0 10.0 0.0010 0.0010 10.0 0.0010 10.0 10.0 10.0 10.0 10.0 0.0010 0.0010 8.673540240664554 10.0 
0.0010 0.0010 0.0010 0.0010 0.0010 0.0010379220523519608 0.4061439914875228 0.0010 0.0010 10.0 10.0 10.0 10.0 10.0 10.0 10.0 10.0 10.0 10.0 10.0 10.0 10.0 10.0 10.0 10.0 0.0010 10.0 10.0 10.0 10.0 10.0 10.0 10.0 10.0 10.0 10.0 10.0 10.0 10.0 10.0 10.0 10.0 10.0 10.0 10.0 10.0 10.0 10.0 
10.0 2.1025414494249053 0.001163098597067157 0.0010091294421578434 0.0010 0.0010362401439533504 0.0010 4.015532217131407 0.0010 0.0010 0.0010 8.01466660778085 8.011320579253038 8.01167362291138 8.017491707362229 8.014079902996874 8.017656687048852 8.011862935173829 8.012653669254956 0.9040357378350459 8.0204657722473 7.998760192448789 8.003697437047121 8.015595967767927 8.018386270107454 0.0010 8.0147537980671 8.015324040684098 8.016482235015932 7.929105256744188 8.001693027962917 8.007187818232122 8.018950053219859 7.402409567784604 8.016113889371116 0.8997553642790617 0.0010 8.002811741316744 0.9411677907470304 8.004448285831698 8.014470988667327 8.02655645373569 8.010172788316037 8.006638638362954 0.0010 0.0010 5.26075375121997 8.01387947689039 
0.0010 0.0010 0.0010 0.0010 0.0011676135758137468 0.0010 0.09168865961406612 0.0010 0.0010 10.0 10.0 10.0 10.0 10.0 10.0 10.0 10.0 10.0 10.0 10.0 10.0 10.0 10.0 10.0 10.0 10.0 10.0 10.0 10.0 10.0 10.0 10.0 10.0 10.0 10.0 10.0 10.0 10.0 10.0 10.0 10.0 10.0 10.0 10.0 10.0 10.0 10.0 10.0 
0.0010 0.0010 0.0010 0.002527626220120201 0.0010 0.0010 0.7663540817966356 0.0010 0.0010 10.0 10.0 10.0 10.0 10.0 10.0 10.0 10.0 10.0 10.0 10.0 10.0 10.0 10.0 10.0 10.0 0.0010 10.0 10.0 10.0 10.0 10.0 10.0 10.0 10.0 10.0 10.0 10.0 10.0 10.0 10.0 10.0 10.0 10.0 10.0 10.0 10.0 10.0 10.0 
0.0010 0.0010 0.0010 0.0010004521864176257 0.0010 0.0010 0.0010 6.157736835839177 10.0 0.0010152751093333563 10.0 10.0 10.0 10.0 10.0 10.0 10.0 10.0 10.0 10.0 10.0 10.0 10.0 10.0 10.0 10.0 10.0 10.0 10.0 10.0 10.0 10.0 10.0 10.0 10.0 10.0 10.0 10.0 10.0 10.0 10.0 10.0 10.0 10.0 10.0 10.0 10.0 10.0 
8.486618513421147 7.280350786506858 0.001000497040896603 0.0010 0.0010 0.0010 0.0010 10.0 0.0010 0.0010 0.0010 10.0 10.0 10.0 10.0 10.0 10.0 10.0 10.0 10.0 10.0 10.0 10.0 10.0 10.0 7.711423778911497 10.0 10.0 10.0 10.0 10.0 10.0 10.0 10.0 10.0 10.0 0.5408126919368073 10.0 10.0 10.0 10.0 10.0 10.0 10.0 0.7567932314139236 0.5408126919368073 10.0 10.0 
0.0010 0.0010 0.0010 0.0010 0.0010 0.0010 0.0010 2.5429585408805844 0.001000000000000334 9.861411674262854 10.0 10.0 10.0 10.0 10.0 10.0 10.0 10.0 10.0 10.0 10.0 10.0 10.0 10.0 10.0 10.0 10.0 10.0 10.0 10.0 10.0 10.0 10.0 10.0 10.0 10.0 10.0 10.0 10.0 10.0 10.0 10.0 10.0 10.0 10.0 10.0 10.0 10.0 
9.963637649681383 1.3964946636720026 0.0010 0.0010624225227758566 0.0010055313507149346 0.0013492037819245995 0.0010 0.5872102889238127 0.0010 0.0010 0.0010 5.433310733250712 5.432896031777025 5.458669323123133 5.436907558745625 5.427946756204238 5.429252126165742 5.340865084986181 5.437333387628832 0.0010 5.431644575499349 5.416844355333497 5.36893970761444 5.416517337322429 5.426619471228331 0.9047336558793804 5.4294759346121815 5.429545674928324 5.432744039420329 5.173283145265116 5.3889001035356445 5.423085870162174 5.399225469293286 4.358152293985427 5.465483409856471 0.0010 0.0010 5.441354153765249 0.0010 5.433492695059967 5.432805053380498 5.432635152751417 5.429565705561789 5.444293021151971 0.7265228682380651 0.0010 3.454764316750122 5.451303696182172 
0.0010 0.0010 0.0010 0.0010 0.0010 0.0010 0.0010 2.262544068870911 0.0010 10.0 10.0 10.0 10.0 10.0 10.0 10.0 10.0 10.0 10.0 10.0 10.0 10.0 10.0 10.0 10.0 10.0 10.0 10.0 10.0 10.0 10.0 10.0 10.0 10.0 10.0 10.0 10.0 10.0 10.0 10.0 10.0 10.0 10.0 10.0 10.0 10.0 10.0 10.0 
10.0 2.3753062574183716 0.0018880501763334123 0.0010 0.001001207504556324 0.0010 0.0011306251188070533 4.958094166258556 0.0010 0.0010 0.0010 9.502815106316705 9.482971752779116 9.511210552849922 9.51745941480429 9.504777422157924 9.480064701147835 9.41796401307057 9.525631524273976 0.0010 9.468319366708158 9.454263851865056 9.531582360168407 9.462543875726901 9.505115375305971 0.0010 9.506758722289058 9.510679045269224 9.507783006379487 9.357569874319841 9.504092799792184 9.500799680725537 9.463083858755487 9.333792290786699 9.473610827493859 0.3525439279458933 0.0010 9.50559793639862 0.0010 9.473019060783743 9.511879573111642 9.490459868111728 9.530772757795594 9.51856216228354 0.0010 0.0010 7.282625857378381 9.477170445928598 
0.0010 0.0010 0.0010 0.0010 0.0010 0.0010 0.0010 5.97815463013092 9.99175732947681 0.0010 10.0 10.0 10.0 10.0 10.0 10.0 10.0 10.0 10.0 10.0 10.0 10.0 10.0 10.0 10.0 10.0 10.0 10.0 10.0 10.0 10.0 10.0 10.0 10.0 10.0 10.0 10.0 10.0 10.0 10.0 10.0 10.0 10.0 10.0 10.0 10.0 10.0 10.0 
9.996442261593492 2.441379299061757 0.0010 0.001000308894989463 0.0010 0.001067401559382688 0.0010 5.3314056860667165 0.0010 0.0010 0.004971726694261172 9.950005 9.950005 9.950005 9.950005 9.950005 9.950005 9.950005 9.950005 0.0010 9.950005 9.950005 9.950005 9.950005 9.950005 0.06741762135304111 9.950005 9.950005 9.950005 9.950005 9.950005 9.950005 9.950005 9.950005 9.950005 0.0010 0.0010 9.950005 0.0010 9.950005 9.950005 9.950005 9.950005 9.950005 0.0010 0.0010 8.49517826964196 9.950005 
6.287795904007419 0.0010 0.0010 0.0010 0.0010 0.0010 0.0010 10.0 9.877033484982022 0.0010 10.0 10.0 10.0 10.0 10.0 10.0 10.0 10.0 10.0 10.0 10.0 10.0 10.0 10.0 10.0 10.0 10.0 10.0 10.0 10.0 10.0 10.0 10.0 10.0 10.0 10.0 10.0 10.0 10.0 10.0 10.0 10.0 10.0 10.0 10.0 10.0 10.0 10.0 
2.2109437207297598 0.0010 0.0010 0.0010032833759551028 0.001006733514980009 0.0010167268521136857 0.0010 7.016493740165481 10.0 0.0010 10.0 10.0 10.0 10.0 10.0 10.0 10.0 10.0 10.0 10.0 10.0 10.0 10.0 10.0 10.0 10.0 10.0 10.0 10.0 10.0 10.0 10.0 10.0 10.0 10.0 10.0 10.0 10.0 10.0 10.0 10.0 10.0 10.0 10.0 10.0 10.0 10.0 10.0 
10.0 2.3203672461042535 0.0022654717451833155 0.001001003752683117 0.0010069417938383743 0.0010025081199047184 0.0010317463470268713 5.0006580894092005 0.0010 0.0010660660012621417 0.0010 9.798690920699546 9.798916234381661 9.798588933847757 9.798609291246423 9.798807238653158 9.799005244217696 9.796757412460842 9.798480833103453 0.80503359973698 9.798519278270117 9.797825562055865 9.71043606823516 9.775239946839648 9.794383671630051 0.0010 9.798693253238234 9.798823726449609 9.798672217152578 9.719961608419919 9.797989608978853 9.798441812873648 9.79470051237655 9.71343633354293 9.798623248882402 0.8049070340968454 0.0010 9.798601118519162 0.8049312878505237 9.798080400568047 9.79856135710148 9.74438947338477 9.7982949473448 9.798625917755501 0.0010 0.0010 8.062348614591322 9.783150317962937 
0.0010 0.0010 0.0010 0.0010 0.0010 0.0010 0.0010 6.58069351223655 10.0 0.0010 10.0 10.0 10.0 10.0 10.0 10.0 10.0 10.0 10.0 10.0 10.0 10.0 10.0 10.0 10.0 10.0 10.0 10.0 10.0 10.0 10.0 10.0 10.0 10.0 10.0 10.0 10.0 10.0 10.0 10.0 10.0 10.0 10.0 10.0 10.0 10.0 10.0 10.0 
0.0010 0.0010 0.0025659471949534005 0.0010 0.0010 0.0010 0.0010 3.391734798293312 10.0 0.0010 10.0 10.0 10.0 10.0 10.0 10.0 10.0 10.0 10.0 10.0 10.0 10.0 10.0 10.0 10.0 10.0 10.0 10.0 10.0 10.0 10.0 10.0 10.0 10.0 10.0 10.0 10.0 10.0 10.0 10.0 10.0 10.0 10.0 10.0 10.0 10.0 10.0 10.0 
1.1587050382653867 0.0010 0.001013183674325778 0.0011178099765369596 0.0010 0.0010 0.0010 7.12053064905277 10.0 0.0010 10.0 10.0 10.0 10.0 10.0 10.0 10.0 10.0 10.0 10.0 10.0 10.0 10.0 10.0 10.0 10.0 10.0 10.0 10.0 10.0 10.0 10.0 10.0 10.0 10.0 10.0 10.0 10.0 10.0 10.0 10.0 10.0 10.0 10.0 10.0 10.0 10.0 10.0 
10.0 1.5356799833270445 0.0010462501991125683 0.0010022079496758908 0.0010538319048343312 0.0015808916313820882 0.0011469310149627373 0.8932606767341222 0.0010 0.0010 0.0010 5.3778422741865235 5.37605500644917 5.380638326235227 5.384974757290054 5.3822166814849135 5.374930401347443 5.306509599482087 5.383807045802867 0.029733595725237705 5.3781805219954215 5.372037816962372 5.319869518216612 5.365562054508201 5.3750971622926595 0.008394475239837274 5.376165256886722 5.377541925250354 5.38032022024942 5.112503614445771 5.332647075709035 5.37149353913294 5.355658109682832 4.307950576943919 5.376339689920547 0.0010 0.005504077509678074 5.385748474365988 0.0010 5.3749638830865845 5.382054690085824 5.3825626286960215 5.376838252662608 5.380667831098393 0.9181825410015589 0.006586817119230259 3.58444338504174 5.372756009027096 
8.242718868503498 6.897138367041009 0.0010 0.0010009333456927894 0.0010 0.001000123179083936 0.0010 9.97503869680411 0.0010 0.0010 9.322208148217186 10.0 10.0 10.0 10.0 10.0 10.0 10.0 10.0 9.862965846453854 10.0 10.0 10.0 10.0 10.0 8.684153447265418 10.0 10.0 10.0 9.999187077374224 10.0 10.0 10.0 9.894771237136986 10.0 9.894771237136986 0.6752078109811936 10.0 9.894771237136986 10.0 10.0 10.0 10.0 10.0 1.388923303516922 0.0010 9.996400731145028 10.0 
0.0010 0.0010250145342089526 0.0010000122059725216 0.0010316310713878252 0.0010 0.0010000000345329841 0.1324629825116758 0.0010 0.0010 10.0 9.999999883417471 9.999999106430817 9.999999112414823 9.999999105312588 9.999999109166884 9.999999093979621 9.999999100860766 9.999999006231612 9.99999911006733 9.999999883417471 9.999999132879347 9.999999091804412 9.999990289970881 9.999999123186088 9.999999113405362 0.0010 9.999999107531362 9.999999111581293 9.999999107603765 9.999998936833308 9.999999085806227 9.999999080503201 9.999999120120737 9.999999045320022 9.999999115957488 9.999999883417471 9.999999883417471 9.999989218653047 9.999999883417471 9.999999067880102 9.999999106703669 9.999990425795207 9.999999095356507 9.999999102666486 9.999999883417471 9.999999883417471 9.999999886997532 9.999999104246164 
3.9943206086690477 9.974092333453273 0.0010 0.0010 0.0010 0.0010 0.0010 10.0 0.0010 0.0010 10.0 10.0 10.0 10.0 10.0 10.0 10.0 10.0 10.0 10.0 10.0 10.0 10.0 10.0 10.0 10.0 10.0 10.0 10.0 10.0 10.0 10.0 10.0 10.0 10.0 10.0 1.0011406932824771 10.0 10.0 10.0 10.0 10.0 10.0 10.0 1.0011406932824771 1.0011406932824771 10.0 10.0 
0.0010 0.0010 0.0010 0.0010 0.0010 0.0010 0.845797093653007 0.0010 0.0010 10.0 10.0 10.0 10.0 10.0 10.0 10.0 10.0 10.0 10.0 10.0 10.0 10.0 10.0 10.0 10.0 0.0010 10.0 10.0 10.0 10.0 10.0 10.0 10.0 10.0 10.0 10.0 10.0 10.0 10.0 10.0 10.0 10.0 10.0 10.0 10.0 10.0 10.0 10.0 
10.0 3.4671133414280852 0.0011044481238888849 0.0010 0.0010 0.0010001795464804034 0.001037742442108676 7.075500551067151 0.0010 0.0010 0.0010 10.0 10.0 10.0 10.0 10.0 10.0 10.0 10.0 0.6899114485195375 10.0 10.0 10.0 10.0 10.0 0.0010 10.0 10.0 10.0 10.0 10.0 10.0 10.0 10.0 10.0 0.7077386864669197 0.0010 10.0 0.707940384603353 10.0 10.0 10.0 10.0 10.0 0.0010 0.0010 9.880696750429165 10.0 
0.0010 0.0010 0.0010 0.0010 0.0010 0.0010 0.0010007284849596432 4.558991268116446 10.0 0.0010 10.0 10.0 10.0 10.0 10.0 10.0 10.0 10.0 10.0 10.0 10.0 10.0 10.0 10.0 10.0 10.0 10.0 10.0 10.0 10.0 10.0 10.0 10.0 10.0 10.0 10.0 10.0 10.0 10.0 10.0 10.0 10.0 10.0 10.0 10.0 10.0 10.0 10.0 
10.0 2.5769962714128596 0.0010 0.0010 0.0010 0.0010 0.0010 6.024179260042276 0.0010 0.0010 0.0010 10.0 10.0 10.0 10.0 10.0 10.0 10.0 10.0 0.0010 10.0 10.0 10.0 10.0 10.0 0.0010 10.0 10.0 10.0 10.0 10.0 10.0 10.0 10.0 10.0 0.0010 0.0010 10.0 0.0010 10.0 10.0 10.0 10.0 10.0 0.0010 0.0010 10.0 10.0 
0.0010 0.0010 0.0010 0.0010 0.0010 0.0010 0.16679238754157993 0.0010 0.0010 10.0 10.0 10.0 10.0 10.0 10.0 10.0 10.0 10.0 10.0 10.0 10.0 10.0 10.0 10.0 10.0 10.0 10.0 10.0 10.0 10.0 10.0 10.0 10.0 10.0 10.0 10.0 10.0 10.0 10.0 10.0 10.0 10.0 10.0 10.0 10.0 10.0 10.0 10.0 
6.418939855868352 0.0010 0.0010 0.0010 0.0010 0.0010 0.0010002014186368373 9.540878772289103 8.240760590730465 0.0010 10.0 10.0 10.0 10.0 10.0 10.0 10.0 10.0 10.0 10.0 10.0 10.0 10.0 10.0 10.0 10.0 10.0 10.0 10.0 10.0 10.0 10.0 10.0 10.0 10.0 10.0 10.0 10.0 10.0 10.0 10.0 10.0 10.0 10.0 10.0 10.0 10.0 10.0 
0.0010 0.0010 0.0010 0.0010 0.0010 0.0010 0.0010 6.2061957116144155 10.0 0.0010 10.0 10.0 10.0 10.0 10.0 10.0 10.0 10.0 10.0 10.0 10.0 10.0 10.0 10.0 10.0 10.0 10.0 10.0 10.0 10.0 10.0 10.0 10.0 10.0 10.0 10.0 10.0 10.0 10.0 10.0 10.0 10.0 10.0 10.0 10.0 10.0 10.0 10.0 
5.163056727815907 0.0010 0.0010 0.0010 0.0010 0.0010 0.0010 8.308676165795259 10.0 0.0010 10.0 10.0 10.0 10.0 10.0 10.0 10.0 10.0 10.0 10.0 10.0 10.0 10.0 10.0 10.0 10.0 10.0 10.0 10.0 10.0 10.0 10.0 10.0 10.0 10.0 10.0 10.0 10.0 10.0 10.0 10.0 10.0 10.0 10.0 10.0 10.0 10.0 10.0 
5.818742348242499 0.0010 0.0010 0.0010 0.0010 0.0010959780122563084 0.0010 10.0 10.0 0.0010 10.0 10.0 10.0 10.0 10.0 10.0 10.0 10.0 10.0 10.0 10.0 10.0 10.0 10.0 10.0 10.0 10.0 10.0 10.0 10.0 10.0 10.0 10.0 10.0 10.0 10.0 10.0 10.0 10.0 10.0 10.0 10.0 10.0 10.0 10.0 10.0 10.0 10.0 
0.8320344684287688 10.0 0.0010 0.0010038176026076638 0.0011044947679622026 0.0010 0.0010 8.70413206492287 0.0010 0.0010 10.0 10.0 10.0 10.0 10.0 10.0 10.0 10.0 10.0 10.0 10.0 10.0 10.0 10.0 10.0 10.0 10.0 10.0 10.0 10.0 10.0 10.0 10.0 10.0 10.0 10.0 0.0010 10.0 10.0 10.0 10.0 10.0 10.0 10.0 0.0010 0.0010 10.0 10.0 
9.963302387805921 1.745428403482886 0.0010070647489288517 0.0010077318725492128 0.0010031060297846814 0.00107646506462762 0.002978468655632803 2.986684411840526 0.0010 0.006442406853815363 0.04664454644508194 7.697790924181623 7.699923412081287 7.697530546907854 7.69787417828078 7.699392568701955 7.70015110208365 7.667740203438866 7.696425782640606 1.9201811302121852 7.695798134756518 7.689297965350855 7.68798090513154 7.6964140048081795 7.698461998139432 0.0010 7.69758329296612 7.699029702273039 7.697813126936686 7.634031710549351 7.688185335471436 7.694727792504098 7.693411973651586 7.521374743602052 7.696765844541233 1.918008054796682 0.046614834040159016 7.698742885986435 1.9185013703552802 7.6920128979120745 7.6974511318116 7.688121730556132 7.693966009486305 7.698191883162891 0.7070032136333874 0.04662552304957451 4.983792165683119 7.698114262513388 
10.0 3.151983191023522 0.0010 0.0010 0.0014609050888850833 0.0012244906446385114 0.0010 6.1085528455204035 0.0010 0.0010 0.0010 10.0 10.0 10.0 10.0 10.0 10.0 10.0 10.0 0.0010 10.0 10.0 10.0 10.0 10.0 0.0010 10.0 10.0 10.0 10.0 10.0 10.0 10.0 10.0 10.0 0.0010 0.0010 10.0 0.0010 10.0 10.0 10.0 10.0 10.0 0.0010 0.0010 9.129796325811817 10.0 
0.0010 0.0010 0.0027836841509562447 0.0010 0.0018026666603082038 0.0010 0.0010 2.6695367920272814 10.0 0.0010 10.0 10.0 10.0 10.0 10.0 10.0 10.0 10.0 10.0 10.0 10.0 10.0 10.0 10.0 10.0 10.0 10.0 10.0 10.0 10.0 10.0 10.0 10.0 10.0 10.0 10.0 10.0 10.0 10.0 10.0 10.0 10.0 10.0 10.0 10.0 10.0 10.0 10.0 
6.243029449189758 0.0010 0.0010 0.0010 0.0010 0.0010 0.0010 9.21703750873095 7.041841250629281 0.0010 10.0 10.0 10.0 10.0 10.0 10.0 10.0 10.0 10.0 10.0 10.0 10.0 10.0 10.0 10.0 10.0 10.0 10.0 10.0 10.0 10.0 10.0 10.0 10.0 10.0 10.0 10.0 10.0 10.0 10.0 10.0 10.0 10.0 10.0 10.0 10.0 10.0 10.0 
10.0 1.739597715234309 0.0010 0.0010985413315440166 0.0010086421212808566 0.0011385755573211297 0.0010 2.2406391298375317 0.0010 0.0010 0.09531615425969342 6.778270442586952 6.781211302136856 6.777796564321513 6.778061833717587 6.780212565097321 6.781735527446964 6.776621279035329 6.7764448299261915 0.36327740597657243 6.777383525594969 6.769676702707487 6.770867381464029 6.777849254390687 6.778683918205232 0.0010 6.7778896739085255 6.77937699475072 6.778250229840893 6.735679394091027 6.768285656208743 6.774872471141753 6.774571714703443 6.595353229236837 6.778007174500527 0.36038187825125423 0.0010 6.78254898118298 0.3609367477730627 6.772452714326073 6.777058846394979 6.800013291355603 6.773010370170924 6.7782277120457355 0.0010 0.0010 3.898832651867308 6.779140133545127 
10.0 1.4528665431952206 0.0015633235758489498 0.001537495623902493 0.001323900040336656 0.0012146248506184503 0.0010 0.6107973459740719 0.0010 0.0010 0.0010 5.22942852225491 4.084351626676621 5.27496129573281 5.826100877115103 5.304786502818811 3.9610859634284896 3.53363906505178 5.825884131537562 0.272038311284464 3.621456667524388 4.826252595454859 6.064188797312085 3.7554693744833374 5.345960930302208 0.0010 5.435508102518147 5.474888647809416 5.570532080121117 3.253533042223668 5.45484848998354 5.315891148178661 3.809051232497703 3.1763477809603415 3.827464642123858 0.27144313031050915 0.0010 5.2641416231309215 0.2735817429796299 4.932173092471249 5.950765227984618 5.737786548301717 5.6719118497924885 5.704265741830415 0.0010 0.0010 2.6063339710814812 4.240835918939517 
0.001000000000000334 0.0010 0.0010428894990036398 0.0010 0.0010 0.001025341390871049 0.0010 4.822964417722473 10.0 0.0010 10.0 10.0 10.0 10.0 10.0 10.0 10.0 10.0 10.0 10.0 10.0 10.0 10.0 10.0 10.0 10.0 10.0 10.0 10.0 10.0 10.0 10.0 10.0 10.0 10.0 10.0 10.0 10.0 10.0 10.0 10.0 10.0 10.0 10.0 10.0 10.0 10.0 10.0 
0.0010 0.0010 0.0010 0.0010 0.0010 0.0010 0.0010 0.6946030573292794 9.987202779943091 0.0011926312974962583 10.0 10.0 10.0 10.0 10.0 10.0 10.0 10.0 10.0 10.0 10.0 10.0 10.0 10.0 10.0 10.0 10.0 10.0 10.0 10.0 10.0 10.0 10.0 10.0 10.0 10.0 10.0 10.0 10.0 10.0 10.0 10.0 10.0 10.0 10.0 10.0 10.0 10.0 
0.0010 0.0010 0.0010 0.0010 0.0010 0.0010 0.0010 3.1453172132514733 10.0 0.0010 10.0 10.0 10.0 10.0 10.0 10.0 10.0 10.0 10.0 10.0 10.0 10.0 10.0 10.0 10.0 10.0 10.0 10.0 10.0 10.0 10.0 10.0 10.0 10.0 10.0 10.0 10.0 10.0 10.0 10.0 10.0 10.0 10.0 10.0 10.0 10.0 10.0 10.0 
6.718835078693164 0.0010 0.0010 0.0010 0.0010 0.0010 0.0010 10.0 10.0 0.0010 10.0 10.0 10.0 10.0 10.0 10.0 10.0 10.0 10.0 10.0 10.0 10.0 10.0 10.0 10.0 10.0 10.0 10.0 10.0 10.0 10.0 10.0 10.0 10.0 10.0 10.0 10.0 10.0 10.0 10.0 10.0 10.0 10.0 10.0 10.0 10.0 10.0 10.0 
10.0 1.4653625527647098 0.0010 0.0013760524562562242 0.0012732884846395074 0.001219439557545087 0.0010 0.9113403321889 0.0010 0.0010 0.0010 5.7625580039878015 5.7935368234985205 5.76388911980855 5.723766940322851 5.664429702253602 5.752131435198923 5.503180399814647 5.7498822670138825 0.0010 5.696126553154805 5.7288721633450175 5.761467137966674 5.730133766269855 5.749098907120914 0.0010 5.7527681418965475 5.762391335774014 5.753056974701051 4.798909109922707 5.645622297460772 5.475318251619336 5.681636176879952 4.708013665745547 5.734657479817207 0.0010 0.0010 5.780569090202423 0.0010 5.731850642948331 5.755894690679997 5.7749099832663715 5.7459137404763645 5.818393893097688 0.0010 0.0010 2.702176719324777 5.754000325248425 
0.0010 0.0010 0.0010 0.0010713449619538492 0.0010616293922395235 0.0010812829665924379 0.0010 2.2191272197111584 10.0 0.0010 10.0 10.0 10.0 10.0 10.0 10.0 10.0 10.0 10.0 10.0 10.0 10.0 10.0 10.0 10.0 10.0 10.0 10.0 10.0 10.0 10.0 10.0 10.0 10.0 10.0 10.0 10.0 10.0 10.0 10.0 10.0 10.0 10.0 10.0 10.0 10.0 10.0 10.0 
10.0 1.5673515722409062 0.0010 0.001078817409664692 0.0010147529003505203 0.0013586454077195137 0.0010 1.0596461242030681 0.0010 0.0010 0.0010 5.477440565039807 5.476297082055199 5.5090828998581 5.482872662637396 5.469986032889372 5.47166429579264 5.346302286784259 5.483366663370742 0.0010 5.475637569978301 5.455008555459594 5.3983543333623265 5.456376727559911 5.4697317391401095 0.08905179324650704 5.47280009711709 5.472917221222604 5.477275266474589 5.098547006177644 5.420500386379229 5.463453848634624 5.434583444366074 3.7784546028813666 5.5177961568092435 0.0010 0.0010 5.491609446375869 0.0010 5.475710768560701 5.477519760710747 5.480762993366071 5.472943975853781 5.490732771459377 0.0010 0.0010 2.7116890380168495 5.499688293473027 
1.9054852736682935 10.0 0.0010 0.001010752197992619 0.0010852754080672928 0.0010 0.0010 9.309841833789257 0.0010 0.0010 10.0 10.0 10.0 10.0 10.0 10.0 10.0 10.0 10.0 10.0 10.0 10.0 10.0 10.0 10.0 10.0 10.0 10.0 10.0 10.0 10.0 10.0 10.0 10.0 10.0 10.0 0.0010 10.0 10.0 10.0 10.0 10.0 10.0 10.0 0.0010 0.0010 10.0 10.0 
10.0 1.6442943539172794 0.0010625347200495347 0.0010024325209314617 0.0010491814619247109 0.001499483663115508 0.0011830554654469283 1.7384613360716887 0.0010 0.0010 0.0010 5.9022547921595025 5.904374783236322 5.906648641180995 5.909230042754342 5.90633634717545 5.901974953332289 5.817023765480094 5.909049085839433 0.0010 5.902219900852061 5.88521761764517 5.852821214381718 5.89400044569108 5.901186984367043 0.0010 5.901560916487808 5.905564870671471 5.905489040409991 5.64092799971384 5.858578799739794 5.895917003731906 5.880673400048815 4.9459150204533735 5.900779711871987 0.0010 0.0010 5.910033606015437 0.0010 5.890278517754442 5.906585657162571 5.895309162511821 5.905145416769646 5.907530802101768 0.6878602905806287 0.0010 5.381052498652049 5.900141237739993 
2.785548788323317 10.0 0.0010 0.0010128611636253905 0.0011040359629137884 0.0010 0.0010 9.222419558314835 0.0010 0.0010 10.0 10.0 10.0 10.0 10.0 10.0 10.0 10.0 10.0 10.0 10.0 10.0 10.0 10.0 10.0 9.97209963631181 10.0 10.0 10.0 10.0 10.0 10.0 10.0 10.0 10.0 10.0 0.0010 10.0 10.0 10.0 10.0 10.0 10.0 10.0 0.0010 0.0010 10.0 10.0 
0.0010 0.0010 0.0010306703428737674 0.0010 0.0010 0.0010 0.0010 3.2209505747076363 10.0 0.0010 10.0 10.0 10.0 10.0 10.0 10.0 10.0 10.0 10.0 10.0 10.0 10.0 10.0 10.0 10.0 10.0 10.0 10.0 10.0 10.0 10.0 10.0 10.0 10.0 10.0 10.0 10.0 10.0 10.0 10.0 10.0 10.0 10.0 10.0 10.0 10.0 10.0 10.0 
1.467864413888494 10.0 0.0010 0.001207335922042518 0.0010 0.0010 0.0010 8.87011995405661 0.0010 0.0010 9.765187191021022 10.0 10.0 10.0 10.0 10.0 10.0 10.0 10.0 9.67314170574075 10.0 10.0 10.0 10.0 10.0 10.0 10.0 10.0 10.0 10.0 10.0 10.0 10.0 10.0 10.0 9.672997741480355 0.0010 10.0 9.671135353097227 10.0 10.0 10.0 10.0 10.0 0.0010 0.0010 10.0 10.0 
0.0010 0.0010 0.0010 0.0010 0.0010 0.0016253679764786579 0.7810940169950287 0.0010 0.0010 10.0 10.0 10.0 10.0 10.0 10.0 10.0 10.0 10.0 10.0 10.0 10.0 10.0 10.0 10.0 10.0 0.0010 10.0 10.0 10.0 10.0 10.0 10.0 10.0 10.0 10.0 10.0 10.0 10.0 10.0 10.0 10.0 10.0 10.0 10.0 10.0 10.0 10.0 10.0 
0.001000000000000334 0.0010 0.0010 0.0010 0.0010 0.0010 0.0010 1.3450013143998802 10.0 0.0010 10.0 10.0 10.0 10.0 10.0 10.0 10.0 10.0 10.0 10.0 10.0 10.0 10.0 10.0 10.0 10.0 10.0 10.0 10.0 10.0 10.0 10.0 10.0 10.0 10.0 10.0 10.0 10.0 10.0 10.0 10.0 10.0 10.0 10.0 10.0 10.0 10.0 10.0 
0.2059494005629988 9.096886509269487 0.0010 0.0010 0.0010004266933779874 0.0010137765215834406 0.0015014576965225307 7.69650092538886 0.0010 0.0010 10.0 10.0 10.0 10.0 10.0 10.0 10.0 10.0 10.0 10.0 10.0 10.0 10.0 10.0 10.0 10.0 10.0 10.0 10.0 10.0 10.0 10.0 10.0 9.999999853645571 10.0 10.0 0.9041134907305136 10.0 10.0 10.0 10.0 10.0 10.0 10.0 0.9041134907305136 0.9041134907305136 10.0 10.0 
8.475641971132617 3.2826953971783572 0.0011254275988306969 0.0010 0.0010 0.0010 0.0011305195931019755 6.626862190883633 0.0010 0.0013876686284640394 1.5268045445888787 10.0 10.0 10.0 10.0 10.0 10.0 10.0 10.0 8.980741615761039 10.0 10.0 10.0 10.0 10.0 1.5252265051515295 10.0 10.0 10.0 10.0 10.0 10.0 10.0 10.0 10.0 9.11751648800363 0.03760699334190276 10.0 9.120314831391447 10.0 10.0 10.0 10.0 10.0 0.0010 0.0010 10.0 10.0 
0.0010 0.0010 0.0010 0.0010 0.0010 0.0010 0.0010 1.8896401548938053 0.0010 10.0 10.0 10.0 10.0 10.0 10.0 10.0 10.0 10.0 10.0 10.0 10.0 10.0 10.0 10.0 10.0 10.0 10.0 10.0 10.0 10.0 10.0 10.0 10.0 10.0 10.0 10.0 10.0 10.0 10.0 10.0 10.0 10.0 10.0 10.0 10.0 10.0 10.0 10.0 
0.0010 0.0010 0.0010 0.0010 0.0010 0.0010 0.0010 1.986518653874672 0.0010 10.0 10.0 10.0 10.0 10.0 10.0 10.0 10.0 10.0 10.0 10.0 10.0 10.0 10.0 10.0 10.0 10.0 10.0 10.0 10.0 10.0 10.0 10.0 10.0 10.0 10.0 10.0 10.0 10.0 10.0 10.0 10.0 10.0 10.0 10.0 10.0 10.0 10.0 10.0 
6.21790572614176 0.0010 0.0010 0.0010 0.0010 0.0010 0.0010 10.0 9.90468206793032 0.0010 10.0 10.0 10.0 10.0 10.0 10.0 10.0 10.0 10.0 10.0 10.0 10.0 10.0 10.0 10.0 10.0 10.0 10.0 10.0 10.0 10.0 10.0 10.0 10.0 10.0 10.0 10.0 10.0 10.0 10.0 10.0 10.0 10.0 10.0 10.0 10.0 10.0 10.0 
0.0010 0.0010 0.0010 0.0010 0.0010 0.0010 0.0010 2.8886585386447807 10.0 0.0010 10.0 10.0 10.0 10.0 10.0 10.0 10.0 10.0 10.0 10.0 10.0 10.0 10.0 10.0 10.0 10.0 10.0 10.0 10.0 10.0 10.0 10.0 10.0 10.0 10.0 10.0 10.0 10.0 10.0 10.0 10.0 10.0 10.0 10.0 10.0 10.0 10.0 10.0 
0.0010 0.0010 0.0010406366185444667 0.0010 0.0010 0.0010 0.0010 1.8350184666377083 0.0010 10.0 10.0 10.0 10.0 10.0 10.0 10.0 10.0 10.0 10.0 10.0 10.0 10.0 10.0 10.0 10.0 10.0 10.0 10.0 10.0 10.0 10.0 10.0 10.0 10.0 10.0 10.0 10.0 10.0 10.0 10.0 10.0 10.0 10.0 10.0 10.0 10.0 10.0 10.0 
0.0010 0.0010 0.0010 0.0010 0.0010 0.0010 0.0010 2.2795296411689465 0.0010 10.0 10.0 10.0 10.0 10.0 10.0 10.0 10.0 10.0 10.0 10.0 10.0 10.0 10.0 10.0 10.0 10.0 10.0 10.0 10.0 10.0 10.0 10.0 10.0 10.0 10.0 10.0 10.0 10.0 10.0 10.0 10.0 10.0 10.0 10.0 10.0 10.0 10.0 10.0 
3.8370711394801553 0.0010 0.0015410422631611505 0.001005876357974985 0.001238288107288524 0.0011164106587017036 0.0010 7.61655284888891 9.469678277942013 0.0010 10.0 10.0 10.0 10.0 10.0 10.0 10.0 10.0 10.0 10.0 10.0 10.0 10.0 10.0 10.0 10.0 10.0 10.0 10.0 10.0 10.0 10.0 10.0 10.0 10.0 10.0 10.0 10.0 10.0 10.0 10.0 10.0 10.0 10.0 10.0 10.0 10.0 10.0 
0.0010 0.0010 0.0010 0.0010 0.0010 0.0010 0.0010 1.2106575419600558 10.0 0.0010 10.0 10.0 10.0 10.0 10.0 10.0 10.0 10.0 10.0 10.0 10.0 10.0 10.0 10.0 10.0 10.0 10.0 10.0 10.0 10.0 10.0 10.0 10.0 10.0 10.0 10.0 10.0 10.0 10.0 10.0 10.0 10.0 10.0 10.0 10.0 10.0 10.0 10.0 
0.001000000000000334 0.0010 0.0010037887083507514 0.0010 0.0010 0.0010 0.0010 0.674140850288214 10.0 0.0010 10.0 10.0 10.0 10.0 10.0 10.0 10.0 10.0 10.0 10.0 10.0 10.0 10.0 10.0 10.0 10.0 10.0 10.0 10.0 10.0 10.0 10.0 10.0 10.0 10.0 10.0 10.0 10.0 10.0 10.0 10.0 10.0 10.0 10.0 10.0 10.0 10.0 10.0 
6.6989615603622985 0.0010 0.0018949597147772464 0.0010 0.0015486069705508173 0.0010 0.0010 10.0 8.70241901936372 0.0010 10.0 10.0 10.0 10.0 10.0 10.0 10.0 10.0 10.0 10.0 10.0 10.0 10.0 10.0 10.0 10.0 10.0 10.0 10.0 10.0 10.0 10.0 10.0 10.0 10.0 10.0 10.0 10.0 10.0 10.0 10.0 10.0 10.0 10.0 10.0 10.0 10.0 10.0 
0.0010 0.0010 0.0011532358018144844 0.001023377416422075 0.0010 0.0010 0.0010 1.8175940140852682 0.001000000000000334 10.0 10.0 10.0 10.0 10.0 10.0 10.0 10.0 10.0 10.0 10.0 10.0 10.0 10.0 10.0 10.0 10.0 10.0 10.0 10.0 10.0 10.0 10.0 10.0 10.0 10.0 10.0 10.0 10.0 10.0 10.0 10.0 10.0 10.0 10.0 10.0 10.0 10.0 10.0 
10.0 5.596872344720274 0.0010 0.0010 0.0010 0.0010 0.0010 9.297555432791317 0.0010 0.0010 0.0010 10.0 10.0 10.0 10.0 10.0 10.0 10.0 10.0 9.932470551312996 10.0 10.0 10.0 10.0 10.0 0.0010 10.0 10.0 10.0 10.0 10.0 10.0 10.0 10.0 10.0 9.932470551312996 0.0010 10.0 9.932470551312996 10.0 10.0 10.0 10.0 10.0 0.0010 0.0010 10.0 10.0 
10.0 1.54486969962379 0.0010 0.0010 0.0010 0.0011187134610772926 0.0010 1.501191889551115 0.0010 0.0010 0.0010 6.175392235607784 6.178546542486831 6.1747320318271095 6.175723585379462 6.1779901418094045 6.17863654634465 6.202602777114733 6.173449325451749 0.0010 6.171085263645945 6.191691434817924 6.1555402305940925 6.201283116960435 6.176086952221668 0.0010 6.175319526725117 6.177142465317116 6.175671544943471 6.1279578503587615 6.15444473071577 6.170280380167615 6.19412691068305 5.957122521821443 6.173150705159864 0.0010 0.0010 6.178629182304862 0.0010 6.165577265143652 6.1743718349980234 6.2307039504441075 6.169101847223602 6.1761936730353 0.0010 0.0010 3.5824592849035257 6.2058550378711415 
0.217781818864766 0.0010 0.0010 0.0010 0.0010 0.0010 0.0010 7.142910522775323 10.0 0.0010 10.0 10.0 10.0 10.0 10.0 10.0 10.0 10.0 10.0 10.0 10.0 10.0 10.0 10.0 10.0 10.0 10.0 10.0 10.0 10.0 10.0 10.0 10.0 10.0 10.0 10.0 10.0 10.0 10.0 10.0 10.0 10.0 10.0 10.0 10.0 10.0 10.0 10.0 
0.0010 0.0010 0.0010 0.0010 0.0010 0.0010 0.0010 3.5426354441486163 10.0 0.0010 10.0 10.0 10.0 10.0 10.0 10.0 10.0 10.0 10.0 10.0 10.0 10.0 10.0 10.0 10.0 10.0 10.0 10.0 10.0 10.0 10.0 10.0 10.0 10.0 10.0 10.0 10.0 10.0 10.0 10.0 10.0 10.0 10.0 10.0 10.0 10.0 10.0 10.0 
0.0010 0.0010 0.0015010705186021761 0.0010 0.0010 0.0014502860428147548 0.21909723205455692 0.0010 0.0010 10.0 10.0 10.0 10.0 10.0 10.0 10.0 10.0 10.0 10.0 10.0 10.0 10.0 10.0 10.0 10.0 10.0 10.0 10.0 10.0 10.0 10.0 10.0 10.0 10.0 10.0 10.0 10.0 10.0 10.0 10.0 10.0 10.0 10.0 10.0 10.0 10.0 10.0 10.0 
5.230812346391708 0.0010 0.0010 0.0010 0.0010 0.0010 0.0010 10.0 10.0 0.0010 10.0 10.0 10.0 10.0 10.0 10.0 10.0 10.0 10.0 10.0 10.0 10.0 10.0 10.0 10.0 9.989890211334577 10.0 10.0 10.0 10.0 10.0 10.0 10.0 10.0 10.0 10.0 10.0 10.0 10.0 10.0 10.0 10.0 10.0 10.0 10.0 10.0 10.0 10.0 
10.0 1.674545192026418 0.001694250907687278 0.0010 0.0020621637204235018 0.0010111722295317465 0.011942903475048658 2.3208210444935657 0.0010 0.0010 0.2449312002717221 6.541401035706949 6.55434689308707 6.538504210127485 6.54081865409799 6.5508229844833075 6.557041424020275 6.550998002008141 6.5398234821964385 0.30576971562188326 6.565955790430465 6.530841073578354 6.537814258347167 6.563451086202823 6.543118633709613 0.0010 6.537656630720824 6.548520368296506 6.5397612290525 6.345036932399375 6.5262368705463984 6.5405546992712305 6.557886750446282 6.609676174666559 6.5606762638716285 1.537271871661848 0.6098636636510038 6.54733297811766 1.5624677710177264 6.531675410383885 6.5574392086506395 6.50629993540327 6.540487705240647 6.539337465835526 0.6105034524583557 0.6082438249222637 4.287207899133429 6.5545216333029215 
0.0010 0.0010 0.0010 0.0010 0.0010 0.0010 0.0010 0.827408030338316 10.0 0.0010 10.0 10.0 10.0 10.0 10.0 10.0 10.0 10.0 10.0 10.0 10.0 10.0 10.0 10.0 10.0 10.0 10.0 10.0 10.0 10.0 10.0 10.0 10.0 10.0 10.0 10.0 10.0 10.0 10.0 10.0 10.0 10.0 10.0 10.0 10.0 10.0 10.0 10.0 
0.0010 0.0010 0.0010 0.0010 0.0010 0.0010 0.0010 6.878521385989584 10.0 0.0010 10.0 10.0 10.0 10.0 10.0 10.0 10.0 10.0 10.0 10.0 10.0 10.0 10.0 10.0 10.0 10.0 10.0 10.0 10.0 9.914367968609886 10.0 10.0 10.0 10.0 10.0 10.0 10.0 10.0 10.0 10.0 10.0 10.0 10.0 10.0 10.0 10.0 10.0 10.0 
0.0010 0.0010 0.0010 0.0010 0.0010250010038082235 0.0010 0.0010 2.6120262795047955 0.0010 10.0 10.0 10.0 10.0 10.0 10.0 10.0 10.0 10.0 10.0 10.0 10.0 10.0 10.0 10.0 10.0 10.0 10.0 10.0 10.0 10.0 10.0 10.0 10.0 10.0 10.0 10.0 10.0 10.0 10.0 10.0 10.0 10.0 10.0 10.0 10.0 10.0 10.0 10.0 
6.072669770235235 0.0010 0.0010 0.0010 0.0010 0.0010 0.0010 10.0 9.851633379846412 0.0010 10.0 10.0 10.0 10.0 10.0 10.0 10.0 10.0 10.0 10.0 10.0 10.0 10.0 10.0 10.0 10.0 10.0 10.0 10.0 10.0 10.0 10.0 10.0 10.0 10.0 10.0 10.0 10.0 10.0 10.0 10.0 10.0 10.0 10.0 10.0 10.0 10.0 10.0 
0.0010 0.0010 0.0010 0.0010 0.0010 0.0010 0.0010 0.03373007517598703 10.0 0.0010 10.0 10.0 10.0 10.0 10.0 10.0 10.0 10.0 10.0 10.0 10.0 10.0 9.725600565122646 10.0 10.0 10.0 10.0 10.0 10.0 10.0 10.0 10.0 10.0 10.0 10.0 10.0 10.0 10.0 10.0 10.0 10.0 10.0 10.0 10.0 10.0 10.0 10.0 10.0 
0.0010 0.0010 0.0010 0.0010 0.0010 0.0010 0.1534449121305319 0.0010 0.0010 10.0 10.0 10.0 10.0 10.0 10.0 10.0 10.0 10.0 10.0 10.0 10.0 10.0 10.0 10.0 10.0 0.0010 10.0 10.0 10.0 10.0 10.0 10.0 10.0 10.0 10.0 10.0 10.0 10.0 10.0 10.0 10.0 10.0 10.0 10.0 10.0 10.0 10.0 10.0 
2.387751048005434 0.0010 0.0010 0.0010059311816268581 0.0010869423232071275 0.001046798474411597 0.0010 7.62275335591443 10.0 0.0010 10.0 10.0 10.0 10.0 10.0 10.0 10.0 10.0 10.0 10.0 10.0 10.0 10.0 10.0 10.0 10.0 10.0 10.0 10.0 10.0 10.0 10.0 10.0 10.0 10.0 10.0 10.0 10.0 10.0 10.0 10.0 10.0 10.0 10.0 10.0 10.0 10.0 10.0 
0.0010 0.0010 0.0010 0.0010740124714956063 0.0010 0.0010 0.0010 2.989224291554714 10.0 0.0010 10.0 10.0 10.0 10.0 10.0 10.0 10.0 10.0 10.0 10.0 10.0 10.0 10.0 10.0 10.0 10.0 10.0 10.0 10.0 10.0 10.0 10.0 10.0 10.0 10.0 10.0 10.0 10.0 10.0 10.0 10.0 10.0 10.0 10.0 10.0 10.0 10.0 10.0 
9.677901396832166 1.8945969989163864 0.0012289082118259293 0.0011138705843236705 0.001100974596355312 0.0010535854140246354 0.0010 3.3252866091638005 0.0010 0.0010 0.5231477298355385 7.93472610519155 7.925296173512646 7.928815760899241 7.924052677505175 7.922655250817487 7.916988303683925 7.934632375395497 7.933921182332775 0.5189452757953736 7.930433844678464 7.933942117424927 7.927121675955685 7.928679261313393 7.933695507350285 0.6764173678692744 7.956768420568516 7.892252027892836 7.928784663473903 7.570162785770511 7.904700752512444 7.897983119958511 7.925357358951622 5.022443198766613 7.924972149188963 0.5186981028138122 0.3225729950129077 7.918418987094778 0.5201046288417537 7.930935748728409 7.9331890159309895 7.9248738533806655 7.930707499361368 7.9323290844681065 0.3463635350173089 0.32256785093864604 5.240848623369532 7.923740383333183 
0.0010 0.0010 0.0010 0.0010 0.0010 0.0010 0.0010 1.076161647599667 10.0 0.0010 10.0 10.0 10.0 10.0 10.0 10.0 10.0 10.0 10.0 10.0 10.0 10.0 10.0 10.0 10.0 10.0 10.0 10.0 10.0 10.0 10.0 10.0 10.0 10.0 10.0 10.0 10.0 10.0 10.0 10.0 10.0 10.0 10.0 10.0 10.0 10.0 10.0 10.0 
10.0 2.4293392758072048 0.0019004553480861184 0.0010323725065559774 0.0010 0.0010 0.0011392207497223467 5.170288611413712 0.0010 0.0010 0.0010 9.564564633396927 9.540977898082009 9.569556683730985 9.575945019636045 9.5629678131756 9.538108236663703 9.476032925520226 9.584235461949486 0.0010 9.526084222040598 9.512298912327505 9.590341407038991 9.52048443999197 9.563453754900042 0.0010 9.564873731842468 9.568967791720059 9.566147272182024 9.422040330844247 9.562731743633307 9.559032782729048 9.521061647412775 9.46497177995427 9.531652003832138 0.0010 0.0010 9.564126276959332 0.0010 9.5311244473524 9.570289804588125 9.548635838764493 9.589496199741774 9.577010290252913 0.0010 0.0010 7.409729705586844 9.535187898085258 
10.0 2.181936467617024 0.0010 0.0010 0.0010 0.0010 0.0010 4.546666482091082 0.001000000000000334 0.0010 0.001000000000000334 9.09305251413416 9.069450964754424 9.085022728217021 9.061694343823522 9.089111238449432 8.961108912338126 9.147397906065745 9.096028376646878 0.001000000000000334 9.107075988456643 9.093763440087677 9.111107915106885 9.089672031879754 9.092371496526445 0.001000000000000334 9.086938730034294 9.07553658014132 9.09346810851108 8.744266508194716 9.099990868974505 9.083438414702702 9.09511105304613 5.901423016089882 9.083484566326893 0.001000000000000334 0.001000000000000334 9.055367833312554 0.001000000000000334 9.091015951437376 9.092400058087392 9.084063633709127 9.089610028965582 9.07718919876444 0.001000000000000334 0.001000000000000334 7.291134040917246 9.074875931325948 
3.3977675776981364 0.0015891935432891383 0.001000021896278698 0.001000075836200278 0.0010001832283070943 0.0011573615284800084 0.0010056838883687408 8.019320151562587 9.999867512715364 0.0010719372462457558 9.999996683525861 9.999006002664213 9.999006002664213 9.999006002664213 9.999006002664213 9.999006002664213 9.999006002664213 9.999006002664213 9.999006002664213 9.999996683525861 9.999006002664213 9.999006002664213 9.999990451613575 9.999006002664213 9.999006002664213 9.998888718308148 9.999006002664213 9.999006002664213 9.999006002664213 9.999015051303989 9.999006002664213 9.999006002664213 9.999006002664213 9.999000437374292 9.999006002664213 9.999976715382362 9.996902328955853 9.99999146900087 9.999996683525861 9.999006002664213 9.999006002664213 9.99999146900087 9.999006002664213 9.999006002664213 9.996654278895317 9.997114821492845 9.998999740682034 9.999006002664213 
4.703835612202488 10.0 0.0010 0.0010 0.0010 0.0010 0.0010 10.0 0.0010 0.0010 10.0 10.0 10.0 10.0 10.0 10.0 10.0 10.0 10.0 10.0 10.0 10.0 10.0 10.0 10.0 10.0 10.0 10.0 10.0 10.0 10.0 10.0 10.0 10.0 10.0 10.0 0.0010 10.0 10.0 10.0 10.0 10.0 10.0 10.0 0.0010 0.0010 10.0 10.0 
0.0010 0.0010 0.0010 0.0010 0.0010 0.0010 0.4393721067374968 0.0010 0.0010 10.0 10.0 10.0 10.0 10.0 10.0 10.0 10.0 10.0 10.0 10.0 10.0 10.0 10.0 10.0 10.0 0.0010 10.0 10.0 10.0 10.0 10.0 10.0 10.0 10.0 10.0 10.0 10.0 10.0 10.0 10.0 10.0 10.0 10.0 10.0 10.0 10.0 10.0 10.0 
5.2143897114201385 0.0010 0.0010053826809700097 0.001000843905511082 0.001154030090300264 0.0010410304008895033 0.0010 9.795148149498207 9.976130069386052 0.0010 9.991622682105422 10.0 10.0 10.0 10.0 10.0 10.0 10.0 10.0 10.0 10.0 10.0 10.0 10.0 10.0 9.960807973568594 10.0 10.0 10.0 10.0 10.0 10.0 10.0 9.995336364865455 10.0 10.0 9.991759216294733 10.0 10.0 10.0 10.0 10.0 10.0 10.0 9.991759184402756 9.99175978078327 9.994045361111441 10.0 
0.0010 0.0010 0.0010 0.0010 0.0010 0.0010 0.0010 0.0997959314366792 9.137967418867188 0.0010 10.0 10.0 10.0 10.0 10.0 10.0 10.0 10.0 10.0 10.0 10.0 10.0 10.0 10.0 10.0 10.0 10.0 10.0 10.0 10.0 10.0 10.0 10.0 10.0 10.0 10.0 10.0 10.0 10.0 10.0 10.0 10.0 10.0 10.0 10.0 10.0 10.0 10.0 
2.8197673142365165 0.001000000000000334 0.0010 0.001004267567529523 0.0010625631347485887 0.0010336774979861276 0.0010 7.820262866898808 10.0 0.0010 10.0 10.0 10.0 10.0 10.0 10.0 10.0 10.0 10.0 10.0 10.0 10.0 10.0 10.0 10.0 10.0 10.0 10.0 10.0 10.0 10.0 10.0 10.0 10.0 10.0 10.0 10.0 10.0 10.0 10.0 10.0 10.0 10.0 10.0 10.0 10.0 10.0 10.0 
0.0010 0.0010 0.0010 0.0010 0.0010 0.0010 0.6455116536225306 0.0010 0.0010 10.0 10.0 10.0 10.0 10.0 10.0 10.0 10.0 10.0 10.0 10.0 10.0 10.0 10.0 10.0 10.0 0.0010 10.0 10.0 10.0 10.0 10.0 10.0 10.0 10.0 10.0 10.0 10.0 10.0 10.0 10.0 10.0 10.0 10.0 10.0 10.0 10.0 10.0 10.0 
2.3721867159705843 10.0 0.0010 0.001045382080543572 0.0010 0.0010 0.0010 9.30008678052252 0.0010 0.0010 10.0 10.0 10.0 10.0 10.0 10.0 10.0 10.0 10.0 10.0 10.0 10.0 10.0 10.0 10.0 10.0 10.0 10.0 10.0 10.0 10.0 10.0 10.0 10.0 10.0 10.0 0.0010 10.0 10.0 10.0 10.0 10.0 10.0 10.0 0.0010 0.0010 10.0 10.0 
0.0010 0.0010 0.0010 0.0010 0.0010 0.0010 0.0010 3.355368039532676 10.0 0.0010 10.0 10.0 10.0 10.0 10.0 10.0 10.0 10.0 10.0 10.0 10.0 10.0 10.0 10.0 10.0 10.0 10.0 10.0 10.0 10.0 10.0 10.0 10.0 10.0 10.0 10.0 10.0 10.0 10.0 10.0 10.0 10.0 10.0 10.0 10.0 10.0 10.0 10.0 
10.0 1.7636732292634092 0.0028120918243092485 0.0010 0.0010 0.001180503107415133 0.0010 3.0403652499804332 0.0010 0.0010 0.0010 7.991134179348175 7.963381278773655 7.99369187204539 8.033104079614032 7.9646641150421695 7.931816407618742 7.69158223677311 8.018568552533456 0.0010 8.037105585598765 7.946347684723934 7.916534846084378 7.970735166048218 8.002256005831565 0.0010 7.986226212368864 7.946473011855099 7.984965826440749 7.61478803007923 7.933746645942593 7.88812413307373 7.9773486777206735 7.932816091343292 7.978182928058206 0.0010 0.0010 7.913211168328033 0.0010 7.895711172744795 7.992534505268342 7.989045846074861 7.951619967032141 7.993340667097174 0.0010 0.0010 6.393774597702606 7.900042335756357 
10.0 5.803776688538898 0.0010 0.0010 0.0010 0.0010 0.0010 9.441504400205835 0.0010 0.0010 0.0010 10.0 10.0 10.0 10.0 10.0 10.0 10.0 10.0 9.50005 10.0 10.0 10.0 10.0 10.0 0.0010 10.0 10.0 10.0 10.0 10.0 10.0 10.0 10.0 10.0 9.50005 0.0010 10.0 9.50005 10.0 10.0 10.0 10.0 10.0 0.0010 0.0010 10.0 10.0 
0.0010 0.0010 0.0010 0.0010080634246018196 0.0010087821004362563 0.0010 0.0010 0.46733449642330877 10.0 0.0010 10.0 10.0 10.0 10.0 10.0 10.0 10.0 10.0 10.0 10.0 10.0 10.0 10.0 10.0 10.0 10.0 10.0 10.0 10.0 10.0 10.0 10.0 10.0 10.0 10.0 10.0 10.0 10.0 10.0 10.0 10.0 10.0 10.0 10.0 10.0 10.0 10.0 10.0 
6.810693531120242 0.0010 0.0010 0.0010 0.0010 0.0010 0.0010 10.0 10.0 0.0010 10.0 10.0 10.0 10.0 10.0 10.0 10.0 10.0 10.0 10.0 10.0 10.0 10.0 10.0 10.0 10.0 10.0 10.0 10.0 10.0 10.0 10.0 10.0 10.0 10.0 10.0 10.0 10.0 10.0 10.0 10.0 10.0 10.0 10.0 10.0 10.0 10.0 10.0 
0.4846255095058707 0.0010 0.0010 0.0010 0.0010 0.0010 0.0010 5.8592685231094945 7.945672517414051 0.0010 10.0 10.0 10.0 10.0 10.0 10.0 10.0 10.0 10.0 10.0 10.0 10.0 10.0 10.0 10.0 10.0 10.0 10.0 10.0 10.0 10.0 10.0 10.0 10.0 10.0 10.0 10.0 10.0 10.0 10.0 10.0 10.0 10.0 10.0 10.0 10.0 10.0 10.0 
0.0010 0.0010 0.0010 0.0010 0.00105328521625332 0.0010 0.8342230837407972 0.0010 0.0010 10.0 10.0 10.0 10.0 10.0 10.0 10.0 10.0 10.0 10.0 10.0 10.0 10.0 10.0 10.0 10.0 0.0010 10.0 10.0 10.0 10.0 10.0 10.0 10.0 10.0 10.0 10.0 10.0 10.0 10.0 10.0 10.0 10.0 10.0 10.0 10.0 10.0 10.0 10.0 
5.576437900416018 0.0010 0.0010 0.0010 0.0010 0.0010 0.0010 9.433185178420658 10.0 0.0010 10.0 10.0 10.0 10.0 10.0 10.0 10.0 10.0 10.0 10.0 10.0 10.0 10.0 10.0 10.0 10.0 10.0 10.0 10.0 10.0 10.0 10.0 10.0 10.0 10.0 10.0 10.0 10.0 10.0 10.0 10.0 10.0 10.0 10.0 10.0 10.0 10.0 10.0 
0.0010 0.0010 0.0010 0.0010 0.0010 0.0010 0.0010 1.971254989271137 0.0010 10.0 10.0 10.0 10.0 10.0 10.0 10.0 10.0 10.0 10.0 10.0 10.0 10.0 10.0 10.0 10.0 10.0 10.0 10.0 10.0 10.0 10.0 10.0 10.0 10.0 10.0 10.0 10.0 10.0 10.0 10.0 10.0 10.0 10.0 10.0 10.0 10.0 10.0 10.0 
10.0 2.0587353048129664 0.0010 0.0011011240416149415 0.0010625682150451443 0.0011788013719715646 0.0014444619810048893 4.096980683904161 0.0010 0.0026167494121114875 0.0010 8.699366211610165 8.64788190512728 8.687361880105652 8.708768083644152 8.699027578649734 8.648224763257497 8.597399253410419 8.719381448378702 0.0010 8.634148463652817 8.659698949286216 8.718831083887533 8.60661526884671 8.680614914372123 0.0010 8.683779532254308 8.677149586943298 8.683029728677157 8.587002270830201 8.695720860412445 8.68308445087715 8.623798622558017 8.505136945756554 8.638238547156483 0.0010 0.0010 8.697323377237394 0.0010 8.683782475208307 8.696605250132102 8.680926579714995 8.690210929544492 8.711937776634896 0.0010 0.0010 6.851983532026052 8.611769510401036 
6.2903363351835395 0.0010 0.0010 0.0010 0.0010 0.0010 0.0010 10.0 8.208712781477576 0.0010 10.0 10.0 10.0 10.0 10.0 10.0 10.0 10.0 10.0 10.0 10.0 10.0 10.0 10.0 10.0 10.0 10.0 10.0 10.0 10.0 10.0 10.0 10.0 10.0 10.0 10.0 10.0 10.0 10.0 10.0 10.0 10.0 10.0 10.0 10.0 10.0 10.0 10.0 
3.3759302469513397 10.0 0.001004425386027036 0.0010608413149089462 0.0010021325744779637 0.0010 0.0010 10.0 0.0010 0.0010 10.0 10.0 10.0 10.0 10.0 10.0 10.0 10.0 10.0 10.0 10.0 10.0 10.0 10.0 10.0 10.0 10.0 10.0 10.0 10.0 10.0 10.0 10.0 10.0 10.0 10.0 0.0010 10.0 10.0 10.0 10.0 10.0 10.0 10.0 0.0010 0.0010 10.0 10.0 
0.0010 0.0010 0.0010 0.0010 0.0010 0.0010 0.0010 1.7883459658014997 10.0 0.0010 10.0 10.0 10.0 10.0 10.0 10.0 10.0 10.0 10.0 10.0 10.0 10.0 10.0 10.0 10.0 10.0 10.0 10.0 10.0 10.0 10.0 10.0 10.0 10.0 10.0 10.0 10.0 10.0 10.0 10.0 10.0 10.0 10.0 10.0 10.0 10.0 10.0 10.0 
9.841360484212691 2.2748363952142405 0.0010 0.0010 0.0010 0.0011740623479148385 0.0010 4.845973806581209 0.0010 0.0010 0.0010 9.07827391730117 9.046253464861971 9.063928125798782 9.079811763939638 9.082568077181701 9.04865239864211 9.014604351779855 9.098441106952794 0.0010 9.068064881374946 9.036666840260205 9.064456545880953 8.990655477533197 9.049365808909688 0.0010 9.049673619112843 9.034209333001806 9.042283773839483 9.036067375578689 9.06785198286018 9.041961119036474 9.025022472364073 9.03746922267022 9.046278485790955 0.0010 0.0010 9.061083791429423 0.0010 9.075280463853561 9.048706164728257 9.054866615085984 9.041902340235692 9.083935396045387 0.0010 0.0010 5.505248650289472 8.973764753695905 
0.0010 0.0010 0.0010 0.0010 0.0010024303350788446 0.0011331724006838637 0.6820600042689808 0.0010 0.0010 9.766407307370796 10.0 10.0 10.0 10.0 10.0 10.0 10.0 10.0 10.0 10.0 10.0 10.0 9.461883945746173 10.0 10.0 0.0010 10.0 10.0 10.0 10.0 10.0 10.0 10.0 10.0 10.0 10.0 10.0 10.0 10.0 10.0 10.0 10.0 10.0 9.931346282244597 10.0 10.0 10.0 10.0 
10.0 1.457771771682798 0.001901581648679683 0.0010034392263797952 0.0010 0.0010 0.0010 1.5355858020229807 0.0010 0.0010 0.0010 6.73296207571846 6.742906714424205 6.726537216919164 6.732464726775916 6.738506772230242 6.744255948751758 6.659652458949826 6.726193263853961 0.0010 6.746744163216235 6.707232899264967 6.723367482087135 6.748895464321528 6.7012387847636035 0.0010 6.724782120075589 6.733228698126813 6.725749263921802 6.458398722843988 6.715484339206922 6.721383513594248 6.741715809296406 6.299410996188666 6.743570687625829 0.0010 0.0010 6.7303602015165325 0.0010 6.718876142963152 6.738097230740998 6.815812300757087 6.669970671237566 6.731873780677889 0.0010 0.0010 3.1350555184919813 6.722846328011405 
10.0 2.0044113722319348 0.0010 0.0010456343150896336 0.0010689200463536996 0.0011027977650350477 0.0013887852411839556 3.8649994348218795 0.0010117636613625727 0.0010 0.0010 8.644176089325295 8.628363451370411 8.63787649057296 8.64322291596845 8.648211659624929 8.631004018558237 8.637142425662475 8.654623482476827 0.0010 8.646147380393149 8.617273427191058 8.650497706259367 8.614639061846953 8.639061703118912 0.0010 8.634469705658951 8.628340306988441 8.634596805433725 8.419404937219506 8.638315968260867 8.637549016033605 8.623133247171078 6.694773146550381 8.628014057494731 0.0010 0.0010 8.625161245774539 0.0010 8.631735376062682 8.634900651094897 8.61143990593834 8.636871187057096 8.644748532990786 0.0010 0.0010 6.016513641620521 8.60526912301866 
0.0010 0.0010 0.0010 0.0010 0.0010 0.0010 0.0016315153723984975 1.800173522273576 0.0010 10.0 10.0 10.0 10.0 10.0 10.0 10.0 10.0 10.0 10.0 10.0 10.0 10.0 10.0 10.0 10.0 10.0 10.0 10.0 10.0 10.0 10.0 10.0 10.0 10.0 10.0 10.0 10.0 10.0 10.0 10.0 10.0 10.0 10.0 10.0 10.0 10.0 10.0 10.0 
10.0 1.499493904758654 0.0010897086886598522 0.0013718916521242306 0.001544971473141196 0.0010 0.0010 0.3906456875219778 0.0010 0.0010 0.6043950304099015 4.50698849058332 4.52267607467983 4.482013690692499 4.536576135994582 4.474620695406584 4.490094544095676 4.438407422310733 4.530042438254237 0.6315261101347769 4.56685726648788 4.475568776085168 4.45947277959641 4.539771484684648 4.535191556903635 4.5994616364617045 4.5086598163175235 4.498295009383947 4.522662420774152 4.220439967897284 4.5103850493888045 4.4612824946191285 4.605702625408332 3.413804333978331 4.521819901861557 1.0320530692681547 0.6268970899927178 4.468694051561773 0.6315261101347769 4.453819264588528 4.520891757446815 4.473243100031832 4.504168902112225 4.567931525309721 0.6269459754043605 1.0332540131824284 3.3471207380711805 4.489181866276412 
9.748581225256107 1.2158549623901596 0.0010 0.0010086900057732903 0.0011290972694212782 0.001002653305841635 0.0010 0.2730522307918575 0.0010 0.0010 0.0010 4.967944379198421 4.978043147426769 4.977812662142181 4.972962666303411 4.976669200524624 4.961412543506 4.7920136956687465 4.974472423284892 0.0010 4.9518100386314465 4.9348350556764755 4.906476915390801 4.940787774806388 4.963233411860864 0.0010 4.9701970445525845 4.974504253465823 4.969031907472507 4.602763618526483 4.911536210347899 4.964076777644981 4.91182576878337 3.7952815920372664 4.9562455617183945 0.0010 0.0010 5.072733420839766 0.0010 4.946835146606212 4.970988096570821 4.991568205553744 4.96705024159075 4.991670018424577 0.0010 0.0010 3.5223590542567287 4.962702793064175 
5.867533035237508 0.0010 0.0010 0.0010 0.0010 0.0010 0.0010 8.929563072845076 7.207307027568183 0.0010 10.0 10.0 10.0 10.0 10.0 10.0 10.0 10.0 10.0 10.0 10.0 10.0 10.0 10.0 10.0 10.0 10.0 10.0 10.0 10.0 10.0 10.0 10.0 10.0 10.0 10.0 10.0 10.0 10.0 10.0 10.0 10.0 10.0 10.0 10.0 10.0 10.0 10.0 
0.0010 0.0010 0.0010 0.0010 0.0010420230543249386 0.0010 0.059563036056075165 0.0010 0.0010 10.0 10.0 10.0 10.0 10.0 10.0 10.0 10.0 10.0 10.0 10.0 10.0 10.0 10.0 10.0 10.0 10.0 10.0 10.0 10.0 10.0 10.0 10.0 10.0 10.0 10.0 10.0 10.0 10.0 10.0 10.0 10.0 10.0 10.0 10.0 10.0 10.0 10.0 10.0 
8.107915739079937 0.0010 0.0012731295819484012 0.0010000005255057173 0.0010 0.0010 0.0010 10.0 7.198144575345651 0.0010 10.0 10.0 10.0 10.0 10.0 10.0 10.0 10.0 10.0 10.0 10.0 10.0 10.0 10.0 10.0 10.0 10.0 10.0 10.0 10.0 10.0 10.0 10.0 10.0 10.0 10.0 10.0 10.0 10.0 10.0 10.0 10.0 10.0 10.0 10.0 10.0 10.0 10.0 
0.0010 0.0010 0.0010 0.0010 0.0012443661498750046 0.0011673195598083845 0.14538548532212378 0.0010 0.0010 10.0 10.0 9.99992902384181 9.999928841110343 9.99992881352247 9.999929204881187 9.999929519555378 9.999928693142225 9.999926169904407 9.999929669397496 9.999753634548894 9.999928659398726 9.999926312276212 9.999929209677125 9.999926582639912 9.999928458579975 9.930719182672236 9.999928360118972 9.999928272229958 9.999927946911956 9.999928917166232 9.999928361324038 9.999928829096401 9.999927053153845 9.999924725054433 9.999928081735353 9.999753634548894 10.0 9.999929460076455 9.999753634548894 9.99992790777083 9.99992819402875 9.999927105690105 9.999928478815242 9.999929847261326 10.0 10.0 9.99983793873777 9.999926202416788 
0.0010 0.0010 0.0010 0.0010 0.0011324237914078993 0.0010 0.5196659718679942 0.0010 0.0010 10.0 10.0 10.0 10.0 10.0 10.0 10.0 10.0 10.0 10.0 10.0 10.0 10.0 10.0 10.0 10.0 0.0010 10.0 10.0 10.0 10.0 10.0 10.0 10.0 10.0 10.0 10.0 10.0 10.0 10.0 10.0 10.0 10.0 10.0 10.0 10.0 10.0 10.0 10.0 
10.0 1.7929092436993574 0.0011809479281205356 0.0010063967272147098 0.0010 0.0010594763566636363 0.0013693574030897388 3.14494670394362 0.0010 0.0010120090742645708 0.0010 7.760102010283512 7.697252506973518 7.692829712991236 7.6994468227951245 7.696120612245817 7.7054945589412425 7.6868499467836795 7.694625983953619 0.39464770014036743 7.708373978721428 7.670982938863599 7.685863973550727 7.7056398566908975 7.701638067244984 0.0010 7.696617163676702 7.69978871467382 7.698421636495149 7.613847234910535 7.677423163473721 7.689138113400541 7.707153818461793 7.1881413617983965 7.702348746764607 0.39098467910751333 0.0010 7.686272943981602 0.4264242469839217 7.679485761182222 7.695818664322179 7.689295904101871 7.693171006383578 7.687893718361055 0.0010 0.0010 4.8120327873927815 7.700577727154723 
0.0010 0.0010 0.0010 0.0010 0.0010 0.0010 0.0010 1.937004463800159 0.0010 10.0 10.0 10.0 10.0 10.0 10.0 10.0 10.0 10.0 10.0 10.0 10.0 10.0 10.0 10.0 10.0 10.0 10.0 10.0 10.0 10.0 10.0 10.0 10.0 10.0 10.0 10.0 10.0 10.0 10.0 10.0 10.0 10.0 10.0 10.0 10.0 10.0 10.0 10.0 
0.0010 0.0010 0.0010 0.0010 0.0010 0.0010 0.0010 4.431723024741024 10.0 0.0010 10.0 10.0 10.0 10.0 10.0 10.0 10.0 10.0 10.0 10.0 10.0 10.0 10.0 10.0 10.0 10.0 10.0 10.0 10.0 10.0 10.0 10.0 10.0 10.0 10.0 10.0 10.0 10.0 10.0 10.0 10.0 10.0 10.0 10.0 10.0 10.0 10.0 10.0 
0.0010 0.0010 0.0010 0.0010 0.0010 0.0010 0.12418661401957248 0.0010 0.0010 10.0 10.0 10.0 10.0 10.0 10.0 10.0 10.0 10.0 10.0 10.0 10.0 10.0 10.0 10.0 10.0 10.0 10.0 10.0 10.0 10.0 10.0 10.0 10.0 10.0 10.0 10.0 10.0 10.0 10.0 10.0 10.0 10.0 10.0 10.0 10.0 10.0 10.0 10.0 
0.9800908610739374 0.0014292625210054505 0.0010000108349946517 0.0010 0.0010000160314334893 0.00100003527801941 0.0010022672315812462 7.305480055869714 10.0 0.0010 9.999117292955647 9.999663456113998 9.999655500996969 9.9996622688009 9.99966615687494 9.999663883821496 9.999654891107646 9.999642068511378 9.999667916570614 9.999117292955647 9.999654891955393 9.999657210810234 9.999664647905027 9.999648588230269 9.999672876538332 9.995626988042428 9.999661281408686 9.999660499051691 9.999661356329126 9.999636272138577 9.999662589059051 9.999659282393095 9.999651750590576 9.999629497252487 9.999654298867704 9.999117292955647 9.998922767557122 9.99966084321464 9.999117292955647 9.999661302571996 9.999663545433238 9.999662351094111 9.999661663764149 9.999666231789613 9.998922767557122 9.999117292955647 9.999288390983237 9.999648924905774 
0.0010 0.0010 0.0010 0.0010 0.0010 0.0010 0.0010 1.1820841631968675 10.0 0.0010 10.0 10.0 10.0 10.0 10.0 10.0 10.0 10.0 10.0 10.0 10.0 10.0 10.0 10.0 10.0 10.0 10.0 10.0 10.0 10.0 10.0 10.0 10.0 10.0 10.0 10.0 10.0 10.0 10.0 10.0 10.0 10.0 10.0 10.0 10.0 10.0 10.0 10.0 
2.5477496367630263 10.0 0.0016143479341636196 0.001094782270975588 0.0010673328404072436 0.0010353090870525166 0.0010229580728311801 10.0 0.0010 0.0010367173953711789 10.0 10.0 10.0 10.0 10.0 10.0 10.0 10.0 10.0 10.0 10.0 10.0 10.0 10.0 10.0 10.0 10.0 10.0 10.0 10.0 10.0 10.0 10.0 10.0 10.0 10.0 0.0010 10.0 10.0 10.0 10.0 10.0 10.0 10.0 0.0010 0.0010 10.0 10.0 
0.0010 0.0010 0.0010 0.0010 0.0010 0.0010 0.37789053718675764 0.0010 0.0010 10.0 10.0 10.0 10.0 10.0 10.0 10.0 10.0 10.0 10.0 10.0 10.0 10.0 10.0 10.0 10.0 0.0010 10.0 10.0 10.0 10.0 10.0 10.0 10.0 10.0 10.0 10.0 10.0 10.0 10.0 10.0 10.0 10.0 10.0 10.0 10.0 10.0 10.0 10.0 
2.174883245811548 0.0010 0.0010 0.0010155214202488315 0.0010 0.0010 0.0010 7.386865739517864 10.0 0.0010 9.926074121593855 10.0 10.0 10.0 10.0 10.0 10.0 10.0 10.0 10.0 10.0 10.0 10.0 10.0 10.0 10.0 10.0 10.0 10.0 10.0 10.0 10.0 10.0 10.0 10.0 10.0 9.926074121593855 10.0 10.0 10.0 10.0 10.0 10.0 10.0 9.964655094028606 9.926074121593855 9.992266485710573 10.0 
9.99610419601741 1.9200350050351682 0.0012297908248693353 0.0010 0.0010 0.0010744173642941138 0.0011091011576105309 3.4027141431178656 0.004895803982591285 0.0010 0.004895803982591285 7.858780473874759 7.851053924771343 7.854474027869178 7.866839882090743 7.871506972564095 7.863397388861079 7.905433125181597 7.858253807797628 0.0010 7.874193935395726 7.845394864475357 7.848511441714908 7.865292332486872 7.8641401405791065 0.004895803982591285 7.85961884457741 7.85976233265117 7.861364345459899 7.917613650873962 7.86252911177057 7.89157276456652 7.874845256569611 7.649647643669379 7.863510707702334 0.5260745973684247 0.004895803982591285 7.842612110006962 0.40096803597428465 7.850082759762994 7.858882641649575 7.882624778517155 7.855572752789214 7.8422964225094125 0.004895803982591285 0.004895803982591285 4.844607240308147 7.859606151820913 
0.0010 0.0010 0.0010 0.0010 0.0010 0.0010 0.0010 0.3320192433247193 10.0 0.0010 10.0 10.0 10.0 10.0 10.0 10.0 10.0 10.0 10.0 10.0 10.0 10.0 10.0 10.0 10.0 10.0 10.0 10.0 10.0 10.0 10.0 10.0 10.0 10.0 10.0 10.0 10.0 10.0 10.0 10.0 10.0 10.0 10.0 10.0 10.0 10.0 10.0 10.0 
7.811065550724768 7.7153597360277155 0.0010 0.0010 0.0010 0.0013051074957619213 0.0010 10.0 0.0010 0.0010 10.0 10.0 10.0 10.0 10.0 10.0 10.0 10.0 10.0 10.0 10.0 10.0 10.0 10.0 10.0 10.0 10.0 10.0 10.0 9.996412240048047 10.0 10.0 10.0 10.0 10.0 10.0 0.0010 10.0 10.0 10.0 10.0 10.0 10.0 10.0 0.0010 0.0010 10.0 10.0 
0.0010 0.0010 0.002368764152794623 0.001000284914220873 0.0010 0.0010 0.0010 3.318653511622966 10.0 0.0010 10.0 10.0 10.0 10.0 10.0 10.0 10.0 10.0 10.0 10.0 10.0 10.0 10.0 10.0 10.0 9.998202838166762 10.0 10.0 10.0 10.0 10.0 10.0 10.0 10.0 10.0 10.0 10.0 10.0 10.0 10.0 10.0 10.0 10.0 10.0 10.0 10.0 10.0 10.0 
6.130092729896454 0.0010 0.0010 0.003934533357719347 0.0010 0.0010 0.0010 10.0 10.0 0.0010 10.0 10.0 10.0 10.0 10.0 10.0 10.0 10.0 10.0 10.0 10.0 10.0 10.0 10.0 10.0 10.0 10.0 10.0 10.0 10.0 10.0 10.0 10.0 10.0 10.0 10.0 10.0 10.0 10.0 10.0 10.0 10.0 10.0 10.0 10.0 10.0 10.0 10.0 
0.0010 0.0010 0.0010145823813817367 0.0010 0.0010 0.0010 0.0010 0.9870045222116994 10.0 0.0010 10.0 10.0 10.0 10.0 10.0 10.0 10.0 10.0 10.0 10.0 10.0 10.0 10.0 10.0 10.0 9.749325229105843 10.0 10.0 10.0 10.0 10.0 10.0 10.0 10.0 10.0 10.0 10.0 10.0 10.0 10.0 10.0 10.0 10.0 10.0 10.0 10.0 10.0 10.0 
0.0010 0.0010 0.0010772934008899816 0.001047493394976767 0.0010 0.0010 0.0010 5.643857507735881 9.916594507391041 0.0010 9.98604580960454 9.99833817690707 9.998296254683963 9.998325324315541 9.99833178736289 9.998339697878572 9.998293232163462 9.998389251893242 9.998347734411201 9.986316560475853 9.998345541082026 9.998336468003503 9.998364513005763 9.998312805346016 9.998335865912768 10.0 9.99832787873148 9.998313511433592 9.998336978431508 9.997863585690485 9.99834632561934 9.99833951803348 9.998323180511273 9.99409378186432 9.998284891198496 9.986316560475853 10.0 9.997787317975309 9.986316560475853 9.998337647222392 9.998337948123073 9.998323486279723 9.99833420792801 9.997827524777795 10.0 10.0 9.996350437452948 9.998298388535424 
2.184860202868709 0.0013881940889469357 0.0010 0.0010 0.0010 0.001009909472901835 0.0010 7.818925931175914 10.0 0.0010 10.0 10.0 10.0 10.0 10.0 10.0 10.0 10.0 10.0 10.0 10.0 10.0 10.0 10.0 10.0 10.0 10.0 10.0 10.0 10.0 10.0 10.0 10.0 10.0 10.0 10.0 10.0 10.0 10.0 10.0 10.0 10.0 10.0 10.0 10.0 10.0 10.0 10.0 
8.492216747890797 4.019079934571512 0.0010 0.0010 0.0010 0.0010 0.0010 7.125032113987423 0.0010 0.0010 1.508783252109203 10.0 10.0 10.0 10.0 10.0 10.0 10.0 10.0 10.0 10.0 10.0 10.0 10.0 10.0 1.508783252109203 10.0 10.0 10.0 10.0 10.0 10.0 10.0 10.0 10.0 10.0 1.508783252109203 10.0 10.0 10.0 10.0 10.0 10.0 10.0 1.508783252109203 1.508783252109203 10.0 10.0 
2.445656522930736 0.0010 0.0010 0.0010895257774803668 0.0010 0.0010 0.0010 7.903971779479832 10.0 0.0010 10.0 10.0 9.999999399334081 9.999999395340074 10.0 9.999999381864239 10.0 10.0 10.0 10.0 10.0 10.0 9.999999410569387 10.0 10.0 8.42311883244257 10.0 10.0 10.0 9.999999925435715 10.0 10.0 10.0 9.999954185132344 10.0 10.0 10.0 10.0 10.0 10.0 10.0 9.999999412546144 10.0 9.99999940267997 10.0 10.0 9.999997217271074 10.0 
0.0010 0.0010 0.0010 0.0010017253065386983 0.0010 0.0010 0.0010 2.745051455868562 10.0 0.0010 10.0 10.0 10.0 10.0 10.0 10.0 10.0 10.0 10.0 10.0 10.0 10.0 10.0 10.0 10.0 10.0 10.0 10.0 10.0 10.0 10.0 10.0 10.0 10.0 10.0 10.0 10.0 10.0 10.0 10.0 10.0 10.0 10.0 10.0 10.0 10.0 10.0 10.0 
10.0 2.3876068640814885 0.0023856394827277074 0.0010031858399259712 0.0010125366384076346 0.0010043962511761286 0.0010 5.193683222419732 0.0010 0.0010 0.0010 9.519905402986545 9.521503291063791 9.526801149375245 9.52010653268849 9.513653124933018 9.519618362555144 9.444379067079721 9.528111241935592 0.0010 9.519652334564741 9.473619782377057 9.515944576011522 9.514820633165384 9.520448274553114 0.0010 9.519303176843536 9.525379016266669 9.519290172411324 9.36605417570386 9.500323814076049 9.511328084092764 9.511040915949481 9.217714418114998 9.5196972123149 0.0010 0.0010 9.51628674303325 0.0010 9.485093691220921 9.516132357306313 9.485126648179346 9.54892932097236 9.52134942252401 0.0010 0.0010 7.396166837440838 9.522095201733196 
10.0 2.300303831719771 0.0024412523073331577 0.0010308847947664798 0.0010587687081628756 0.0010245143504817914 0.0010 4.582420609781721 0.0010 0.0010 0.41199416940413247 9.19395242980912 9.194874396354766 9.197608247726038 9.192820446454188 9.196092530782144 9.19080338876867 9.177866520823137 9.191571754054495 1.037943435912415 9.1850456676451 9.194847217737461 9.186615630010246 9.18578792940075 9.190090250442875 0.41093579739090114 9.193069977169422 9.192887516220338 9.192237249204188 9.160715378570544 9.191621237118131 9.19287493553485 9.17957736970783 8.97595730253042 9.191050439601062 1.0382296170006597 0.44424975988514603 9.19943285501795 1.0381757614861171 9.199108712667165 9.192214677950368 9.19197692281698 9.191814789287175 9.200332605851997 0.48675521972419755 0.4442497702540491 6.195972895676677 9.189683040051555 
0.0010 0.0010 0.0010 0.001004507423574514 0.0010 0.0010 0.0010 1.6427446262263854 0.0010 10.0 10.0 10.0 10.0 10.0 10.0 10.0 10.0 10.0 10.0 10.0 10.0 10.0 10.0 10.0 10.0 10.0 10.0 10.0 10.0 10.0 10.0 10.0 10.0 10.0 10.0 10.0 10.0 10.0 10.0 10.0 10.0 10.0 10.0 10.0 10.0 10.0 10.0 10.0 
10.0 2.9809340232301564 0.0011364093146886795 0.001038361869941884 0.001000990744914738 0.0013174031930393328 0.0010 7.015301804261671 0.0010 0.0010 0.0010 10.0 10.0 10.0 10.0 10.0 10.0 10.0 10.0 6.837064550173221 10.0 10.0 10.0 10.0 10.0 0.0010 10.0 10.0 10.0 10.0 10.0 10.0 10.0 10.0 10.0 6.847426390113174 0.0010 10.0 6.847426390113174 10.0 10.0 10.0 10.0 10.0 0.0010 0.0010 9.863803689077564 10.0 
0.0010 0.0010 0.0010 0.0010 0.0010 0.0010 0.0010 2.038643974368826 0.0010 10.0 10.0 10.0 10.0 10.0 10.0 10.0 10.0 10.0 10.0 10.0 10.0 10.0 10.0 10.0 10.0 10.0 10.0 10.0 10.0 10.0 10.0 10.0 10.0 10.0 10.0 10.0 10.0 10.0 10.0 10.0 10.0 10.0 10.0 10.0 10.0 10.0 10.0 10.0 
9.910542761308662 1.2530769560541752 0.0010 0.0010102587405861883 0.0010965094043298965 0.0010 0.0010 0.09764938563936676 0.0010 0.0010 0.0010 5.332377132746725 5.343336253961982 5.340009837154736 5.33338436647765 5.341138008312138 5.32922592507412 5.212155346270897 5.336608845395536 0.0010 5.313213965408113 5.311530394045767 5.291981125230541 5.30997997096579 5.326758187983201 0.0010 5.3352575935094295 5.341274414209501 5.33313310435535 5.030198581079329 5.295554991198354 5.337704468649159 5.285956737002928 4.0796850155094155 5.322100283896548 0.0010 0.0010 5.42004047591008 0.0010 5.323249045800684 5.335106176856635 5.352665845055756 5.335895839077083 5.354954129938407 0.0010 0.0010 4.0223394611769585 5.3330410686750405 
0.0010 0.0010 0.0010 0.0010 0.0010 0.0010 0.0010 4.786453774271171 9.401843626263933 0.0010 10.0 10.0 10.0 10.0 10.0 10.0 10.0 10.0 10.0 10.0 10.0 10.0 10.0 10.0 10.0 10.0 10.0 10.0 10.0 10.0 10.0 10.0 10.0 10.0 10.0 10.0 9.3447789108413 10.0 10.0 10.0 10.0 10.0 10.0 10.0 9.3447789108413 9.3447789108413 10.0 10.0 
0.0010 0.0010 0.0010 0.0010 0.0010313622959174896 0.0027387944223316012 0.5511546245761826 0.0010 0.0010 10.0 10.0 10.0 10.0 10.0 10.0 10.0 10.0 10.0 10.0 10.0 10.0 10.0 10.0 10.0 10.0 0.0010 10.0 10.0 10.0 10.0 10.0 10.0 10.0 10.0 10.0 10.0 10.0 10.0 10.0 10.0 10.0 10.0 10.0 10.0 10.0 10.0 10.0 10.0 
0.0010 0.0010 0.0010 0.0010 0.0010 0.0010 0.0010 0.2788611855141716 10.0 0.0010 10.0 10.0 10.0 10.0 10.0 10.0 10.0 10.0 10.0 10.0 10.0 10.0 10.0 10.0 10.0 10.0 10.0 10.0 10.0 10.0 10.0 10.0 10.0 10.0 10.0 10.0 10.0 10.0 10.0 10.0 10.0 10.0 10.0 10.0 10.0 10.0 10.0 10.0 
2.633787832001679 0.0010 0.0010 0.0010 0.0010 0.0010 0.0010 8.188627154155471 9.883690481593874 0.0010 10.0 10.0 10.0 10.0 10.0 10.0 10.0 10.0 10.0 10.0 10.0 10.0 10.0 10.0 10.0 10.0 10.0 10.0 10.0 10.0 10.0 10.0 10.0 10.0 10.0 10.0 10.0 10.0 10.0 10.0 10.0 10.0 10.0 10.0 10.0 10.0 10.0 10.0 
1.5297268239360302 0.0010 0.0010 0.0010 0.0010 0.0010 0.0010 6.988223026616715 10.0 0.0010 10.0 10.0 10.0 10.0 10.0 10.0 10.0 10.0 10.0 10.0 10.0 10.0 10.0 10.0 10.0 10.0 10.0 10.0 10.0 10.0 10.0 10.0 10.0 10.0 10.0 10.0 10.0 10.0 10.0 10.0 10.0 10.0 10.0 10.0 10.0 10.0 10.0 10.0 
10.0 2.659848029607115 0.0010 0.0010 0.0010 0.0011134887485273577 0.0010 6.160141914616233 0.0010 0.001351147202974767 1.2427889001347658 10.0 10.0 10.0 10.0 10.0 10.0 10.0 10.0 0.0010 10.0 10.0 10.0 10.0 10.0 0.0010 10.0 10.0 10.0 10.0 10.0 10.0 10.0 10.0 10.0 0.5454981544541884 0.0010 10.0 3.8030711368009795 10.0 10.0 10.0 10.0 10.0 0.0010 0.0010 10.0 10.0 
10.0 2.651520783779756 0.0010 0.0010003843846621491 0.0010035502489095175 0.0010149288925967702 0.0010026595154180233 5.712029638177257 0.0010 0.001114915200211836 0.0010 10.0 10.0 10.0 10.0 10.0 10.0 10.0 10.0 0.0010 10.0 10.0 10.0 10.0 10.0 0.0010 10.0 10.0 10.0 10.0 10.0 10.0 10.0 10.0 10.0 0.0010 0.0010 10.0 0.0010 10.0 10.0 10.0 10.0 10.0 0.0010 0.0010 10.0 10.0 
0.0010 0.0010 0.0010 0.0010 0.0010 0.0010937676804107289 0.0010 2.639135398896344 10.0 0.0010 10.0 10.0 10.0 10.0 10.0 10.0 10.0 10.0 10.0 10.0 10.0 10.0 10.0 10.0 10.0 10.0 10.0 10.0 10.0 10.0 10.0 10.0 10.0 10.0 10.0 10.0 10.0 10.0 10.0 10.0 10.0 10.0 10.0 10.0 10.0 10.0 10.0 10.0 
0.0010 0.0010 0.0010221496466119775 0.0010 0.001023622522084058 0.0010 0.28686993464880706 0.0010 0.0010 9.604694033408592 10.0 10.0 10.0 10.0 10.0 10.0 10.0 10.0 10.0 10.0 10.0 10.0 10.0 10.0 10.0 0.0010 10.0 10.0 10.0 10.0 10.0 10.0 10.0 10.0 10.0 10.0 10.0 10.0 10.0 10.0 10.0 10.0 10.0 10.0 10.0 10.0 10.0 10.0 
0.0010 0.0010 0.0010 0.0010 0.0010 0.0010 0.0010 2.4734641088586224 9.800379807816261 0.0010 10.0 10.0 10.0 10.0 10.0 10.0 10.0 10.0 10.0 10.0 10.0 10.0 10.0 10.0 10.0 10.0 10.0 10.0 10.0 10.0 10.0 10.0 10.0 10.0 10.0 10.0 10.0 10.0 10.0 10.0 10.0 10.0 10.0 10.0 10.0 10.0 10.0 10.0 
6.267964472699991 0.0010 0.0010 0.0010 0.0015070382357447302 0.0013391609513577962 0.0010 10.0 8.81715783869328 0.0010 10.0 10.0 10.0 10.0 10.0 10.0 10.0 10.0 10.0 10.0 10.0 10.0 10.0 10.0 10.0 10.0 10.0 10.0 10.0 10.0 10.0 10.0 10.0 10.0 10.0 10.0 10.0 10.0 10.0 10.0 10.0 10.0 10.0 10.0 10.0 10.0 10.0 10.0 
0.0010 0.0010 0.0010 0.0010 0.0010 0.0012623001638236184 0.0010 2.3727808084890536 10.0 0.0010 10.0 10.0 10.0 10.0 10.0 10.0 10.0 10.0 10.0 10.0 10.0 10.0 10.0 10.0 10.0 10.0 10.0 10.0 10.0 10.0 10.0 10.0 10.0 10.0 10.0 10.0 10.0 10.0 10.0 10.0 10.0 10.0 10.0 10.0 10.0 10.0 10.0 10.0 
0.0010 0.0010 0.0010 0.0010 0.0010 0.0010 0.0010 1.6606874356517607 0.0010 10.0 10.0 10.0 10.0 10.0 10.0 10.0 10.0 10.0 10.0 10.0 10.0 10.0 10.0 10.0 10.0 10.0 10.0 10.0 10.0 10.0 10.0 10.0 10.0 10.0 10.0 10.0 10.0 10.0 10.0 10.0 10.0 10.0 10.0 10.0 10.0 10.0 10.0 10.0 
0.0010 0.0010 0.0010 0.0010296443486296951 0.0010 0.0010 0.0010 1.6774548464260284 0.0010 10.0 10.0 10.0 10.0 10.0 10.0 10.0 10.0 10.0 10.0 10.0 10.0 10.0 10.0 10.0 10.0 10.0 10.0 10.0 10.0 10.0 10.0 10.0 10.0 10.0 10.0 10.0 10.0 10.0 10.0 10.0 10.0 10.0 10.0 10.0 10.0 10.0 10.0 10.0 
4.0368111567569915 0.0010 0.0010 0.0010 0.0010 0.0010 0.0010 7.452551902210758 9.09696043302444 0.0010 9.924776366127597 10.0 10.0 10.0 10.0 10.0 10.0 10.0 10.0 10.0 10.0 10.0 10.0 10.0 10.0 9.3779837406822 10.0 10.0 10.0 10.0 10.0 10.0 10.0 10.0 10.0 10.0 10.0 10.0 10.0 10.0 10.0 10.0 10.0 10.0 10.0 9.290632292943963 10.0 10.0 
0.0010 0.0010 0.0010 0.0010 0.0010 0.0010 0.0010 4.937847269419147 10.0 0.0010 10.0 10.0 10.0 10.0 10.0 10.0 10.0 10.0 10.0 10.0 10.0 10.0 10.0 10.0 10.0 10.0 10.0 10.0 10.0 10.0 10.0 10.0 10.0 10.0 10.0 10.0 10.0 10.0 10.0 10.0 10.0 10.0 10.0 10.0 10.0 10.0 10.0 10.0 
8.847093756039941 6.5059147509579285 0.0010 0.0010011048124324814 0.0010553670111928027 0.0010 0.0010 10.0 0.0010 0.0010 2.304217044127638 10.0 10.0 10.0 10.0 10.0 10.0 10.0 10.0 9.927866554505945 10.0 10.0 10.0 10.0 10.0 4.04558319243697 10.0 10.0 10.0 10.0 10.0 10.0 10.0 10.0 10.0 9.92800387695534 1.1094685302682779 10.0 9.928004922263089 10.0 10.0 10.0 10.0 10.0 1.1265488992877042 1.1095825045835628 9.999081079665492 10.0 
8.72992258237121 6.569528683143447 0.0010783898312405947 0.0010 0.0010 0.0010219055526413852 0.0010 10.0 0.0010 0.0010 1.2710774176287902 10.0 10.0 10.0 10.0 10.0 10.0 10.0 10.0 10.0 10.0 10.0 10.0 10.0 10.0 9.08601622094422 10.0 10.0 10.0 10.0 10.0 10.0 10.0 10.0 10.0 10.0 1.2710774176287902 10.0 10.0 10.0 10.0 10.0 10.0 10.0 1.2710774176287902 1.2710774176287902 10.0 10.0 
10.0 5.289449660520423 0.0010 0.0010 0.0010 0.0010 0.0010 9.401785498248664 0.0010 0.0010 0.0010 10.0 10.0 10.0 10.0 10.0 10.0 10.0 10.0 9.827668582706092 10.0 10.0 10.0 10.0 10.0 0.0010 10.0 10.0 10.0 10.0 10.0 10.0 10.0 10.0 10.0 10.0 0.0010 10.0 9.489101052918578 10.0 10.0 10.0 10.0 10.0 0.3013149723875115 0.0010 10.0 10.0 
3.031945632889612 0.0010 0.0010 0.0010 0.0010 0.0010 0.0010 7.487942454555671 10.0 0.0010 9.712427728876937 10.0 10.0 10.0 10.0 10.0 10.0 10.0 10.0 10.0 10.0 10.0 10.0 10.0 10.0 10.0 10.0 10.0 10.0 10.0 10.0 10.0 10.0 10.0 10.0 10.0 9.712427728876937 10.0 9.712427728876937 10.0 10.0 10.0 10.0 10.0 9.712427728876937 9.712427728876937 10.0 10.0 
2.4994099207991396 0.0010 0.0010 0.0010 0.0010 0.0010 0.0010 7.75290516719401 10.0 0.0010 10.0 10.0 10.0 10.0 10.0 10.0 10.0 10.0 10.0 10.0 10.0 10.0 10.0 10.0 10.0 10.0 10.0 10.0 10.0 10.0 10.0 10.0 10.0 10.0 10.0 10.0 10.0 10.0 10.0 10.0 10.0 10.0 10.0 10.0 10.0 10.0 10.0 10.0 
0.0010 0.0010 0.0010 0.0010 0.0010 0.0010 0.0010 0.8503913941043626 10.0 0.0010 10.0 10.0 10.0 10.0 10.0 10.0 10.0 10.0 10.0 10.0 10.0 10.0 10.0 10.0 10.0 10.0 10.0 10.0 10.0 10.0 10.0 10.0 10.0 10.0 10.0 10.0 10.0 10.0 10.0 10.0 10.0 10.0 10.0 10.0 10.0 10.0 10.0 10.0 
0.0010 0.0010 0.0010 0.0010 0.0010 0.0010 0.0010 1.1018604436523467 10.0 0.0010 10.0 10.0 10.0 10.0 10.0 10.0 10.0 10.0 10.0 10.0 10.0 10.0 10.0 10.0 10.0 10.0 10.0 10.0 10.0 10.0 10.0 10.0 10.0 10.0 10.0 10.0 10.0 10.0 10.0 10.0 10.0 10.0 10.0 10.0 10.0 10.0 10.0 10.0 
7.391843848565225 0.0010 0.0010 0.0010 0.0010 0.0010 0.0010 10.0 7.643941042507391 0.0010 10.0 10.0 10.0 10.0 10.0 10.0 10.0 10.0 10.0 10.0 10.0 10.0 10.0 10.0 10.0 10.0 10.0 10.0 10.0 10.0 10.0 10.0 10.0 10.0 10.0 10.0 10.0 10.0 10.0 10.0 10.0 10.0 10.0 10.0 10.0 10.0 10.0 10.0 
0.0010 0.0010 0.0010 0.0010 0.0010 0.0010 0.0010 2.3095509407097574 0.0010 10.0 10.0 10.0 10.0 10.0 10.0 10.0 10.0 10.0 10.0 10.0 10.0 10.0 10.0 10.0 10.0 10.0 10.0 10.0 10.0 10.0 10.0 10.0 10.0 10.0 10.0 10.0 10.0 10.0 10.0 10.0 10.0 10.0 10.0 10.0 10.0 10.0 10.0 10.0 
0.0010 0.0010 0.0010 0.0010 0.001002421548817142 0.0010 0.0010 2.3524126871182647 0.0010 9.990307828162038 10.0 10.0 10.0 10.0 10.0 10.0 10.0 10.0 10.0 10.0 10.0 10.0 10.0 10.0 10.0 10.0 10.0 10.0 10.0 10.0 10.0 10.0 10.0 10.0 10.0 10.0 10.0 10.0 10.0 10.0 10.0 10.0 10.0 10.0 10.0 10.0 10.0 10.0 
10.0 1.7871089101152244 0.0010354440940202967 0.0010018180034808968 0.0010454981160070058 0.0013070997614673947 0.0010 2.4930530454957442 0.0010 0.0010 1.1621051719729394 7.027604221482784 7.020659478401281 7.027307085590133 7.029050783735117 7.029170592564892 7.017988869646084 6.99444123198216 7.033090097218166 1.1609577067687455 7.032533268629628 7.018656239606775 7.003358623703131 7.020905735633343 7.027283488487743 1.1768620167886041 7.025114250905668 7.024161872123048 7.030132268334599 6.730732361735714 7.002652504048402 7.0211221925946345 7.015182421298057 5.1997174533156905 7.0232569639386595 1.1609577067687455 0.0010 7.018898621117628 1.1609577067687455 7.020657145169247 7.030179538707468 7.021221716526547 7.02863752223144 7.025403858326922 0.24075854658913404 0.0010 5.75271001532962 7.020622144414673 
0.0010 0.0010 0.0010 0.0010 0.0010 0.0010 0.0010 1.6089091924421592 0.0010 10.0 10.0 10.0 10.0 10.0 10.0 10.0 10.0 10.0 10.0 10.0 10.0 10.0 10.0 10.0 10.0 10.0 10.0 10.0 10.0 10.0 10.0 10.0 10.0 10.0 10.0 10.0 10.0 10.0 10.0 10.0 10.0 10.0 10.0 10.0 10.0 10.0 10.0 10.0 
2.6690884959138295 10.0 0.0010 0.0010 0.0010 0.0010 0.0010 9.415358306906011 0.0010 0.0010 10.0 10.0 10.0 10.0 10.0 10.0 10.0 10.0 10.0 10.0 10.0 10.0 10.0 10.0 10.0 10.0 10.0 10.0 10.0 10.0 10.0 10.0 10.0 10.0 10.0 10.0 0.5450779282447817 10.0 10.0 10.0 10.0 10.0 10.0 10.0 0.0010 0.0010 10.0 10.0 
8.04052117666497 0.0010 0.0010 0.0010 0.0010 0.0010 0.0010 10.0 7.302246791790013 0.0010 10.0 10.0 10.0 10.0 10.0 10.0 10.0 10.0 10.0 10.0 10.0 10.0 10.0 10.0 10.0 10.0 10.0 10.0 10.0 10.0 10.0 10.0 10.0 10.0 10.0 10.0 10.0 10.0 10.0 10.0 10.0 10.0 10.0 10.0 10.0 10.0 10.0 10.0 
0.0010 0.0010 0.0010 0.0010 0.0010023268973713307 0.0010337944916935105 0.0010 1.7604885135445283 10.0 0.0010 9.999995511794744 10.0 10.0 10.0 10.0 10.0 10.0 10.0 10.0 10.0 10.0 10.0 10.0 10.0 10.0 10.0 10.0 10.0 10.0 10.0 10.0 10.0 10.0 10.0 10.0 10.0 9.999995511794744 10.0 10.0 10.0 10.0 10.0 10.0 10.0 9.999995511794744 9.999995511794744 10.0 10.0 
0.0010 0.0010 0.0010 0.0010 0.0010 0.0010 0.0010 2.776812560442372 10.0 0.0011648787606364712 10.0 10.0 10.0 10.0 10.0 10.0 10.0 10.0 10.0 10.0 10.0 10.0 10.0 10.0 10.0 10.0 10.0 10.0 10.0 10.0 10.0 10.0 10.0 10.0 10.0 10.0 10.0 10.0 10.0 10.0 10.0 10.0 10.0 10.0 10.0 10.0 10.0 10.0 
9.306836658339524 2.22278140792197 0.0010 0.0010 0.0010 0.0010000359101767274 0.0022263931369978975 4.703085918987374 0.0010 0.0010 0.0010 10.0 10.0 10.0 10.0 10.0 10.0 10.0 10.0 0.013023339411841861 10.0 10.0 10.0 10.0 10.0 0.0010 10.0 10.0 10.0 10.0 10.0 10.0 10.0 10.0 10.0 0.01319364167167214 0.0010 10.0 0.013361476065878397 10.0 10.0 10.0 10.0 10.0 0.01182960192870991 0.0010 9.0553940350868 10.0 
0.0010 0.0010 0.0010 0.0010 0.0010 0.0010 0.0010 1.408755689392545 10.0 0.0010 10.0 10.0 10.0 10.0 10.0 10.0 10.0 10.0 10.0 10.0 10.0 10.0 10.0 10.0 10.0 10.0 10.0 10.0 10.0 10.0 10.0 10.0 10.0 10.0 10.0 10.0 10.0 10.0 10.0 10.0 10.0 10.0 10.0 10.0 10.0 10.0 10.0 10.0 
2.736664948883659 0.0010 0.0010 0.0010 0.0010 0.0010 0.0010 7.817887406169623 9.955078070388419 0.0010 10.0 10.0 10.0 10.0 10.0 10.0 10.0 10.0 10.0 10.0 10.0 10.0 10.0 10.0 10.0 10.0 10.0 10.0 10.0 10.0 10.0 10.0 10.0 10.0 10.0 10.0 10.0 10.0 10.0 10.0 10.0 10.0 10.0 10.0 10.0 10.0 10.0 10.0 
0.0010 0.0010 0.0010 0.0010 0.0010 0.0010 0.0010 2.314762813443302 10.0 0.0010 10.0 10.0 10.0 10.0 10.0 10.0 10.0 10.0 10.0 10.0 10.0 10.0 10.0 10.0 10.0 10.0 10.0 10.0 10.0 10.0 10.0 10.0 10.0 10.0 10.0 10.0 10.0 10.0 10.0 10.0 10.0 10.0 10.0 10.0 10.0 10.0 10.0 10.0 
0.0010 0.0010 0.0010 0.0010 0.0010 0.0010 0.0010 2.3702960451402753 0.0010 10.0 10.0 10.0 10.0 10.0 10.0 10.0 10.0 10.0 10.0 10.0 10.0 10.0 10.0 10.0 10.0 10.0 10.0 10.0 10.0 10.0 10.0 10.0 10.0 10.0 10.0 10.0 10.0 10.0 10.0 10.0 10.0 10.0 10.0 10.0 10.0 10.0 10.0 10.0 
6.154980198538592 0.0010 0.0010 0.0012075723145841414 0.0010 0.0010 0.0010 10.0 8.63972313582377 0.0010 10.0 10.0 10.0 10.0 10.0 10.0 10.0 10.0 10.0 10.0 10.0 10.0 10.0 10.0 10.0 10.0 10.0 10.0 10.0 10.0 10.0 10.0 10.0 10.0 10.0 10.0 10.0 10.0 10.0 10.0 10.0 10.0 10.0 10.0 10.0 10.0 10.0 10.0 
8.958855997610815 1.9849591266905922 0.0012068622399119835 0.0010 0.0010881968495460444 0.0010877097714077826 0.0010 3.8461984363037556 0.0010 0.0010 0.7914437492023341 8.803877865458741 8.81349856582026 8.811553299734419 8.798979515559381 8.812474322461195 8.802539555249428 8.795735178425629 8.798548485518046 0.7914437492023341 8.783639449025014 8.816606314454958 8.803991530843916 8.808888763846058 8.79565310979884 0.7914437492023341 8.805063536829966 8.806510892066791 8.801929550984239 8.805439261372735 8.81095860321923 8.815141138859563 8.776702886294723 8.772950172223538 8.794420542281593 0.7914437492023341 0.7914437492023341 8.826823799287437 0.7914437492023341 8.823224816124599 8.801776092659997 8.808623824345485 8.80103743668578 8.822604455922118 0.7914437492023341 0.7914437492023341 4.9698864686072834 8.804617314536404 
0.0010 0.0010 0.0010 0.0010205309291718323 0.0010056779283652336 0.0010 0.0010000009900002589 2.159578769204303 10.0 0.0010745157863315234 10.0 10.0 10.0 10.0 10.0 10.0 10.0 10.0 10.0 10.0 10.0 10.0 10.0 10.0 10.0 10.0 10.0 10.0 10.0 10.0 10.0 10.0 10.0 10.0 10.0 10.0 10.0 10.0 10.0 10.0 10.0 10.0 10.0 10.0 10.0 10.0 10.0 10.0 
0.0010 0.0010 0.0010 0.0010 0.0010 0.0010 0.0010 0.0931011091606806 10.0 0.0010 10.0 10.0 10.0 10.0 10.0 10.0 10.0 10.0 10.0 10.0 10.0 10.0 10.0 10.0 10.0 10.0 10.0 10.0 10.0 10.0 10.0 10.0 10.0 10.0 10.0 10.0 10.0 10.0 10.0 10.0 10.0 10.0 10.0 10.0 10.0 10.0 10.0 10.0 
0.0010 0.0010 0.0011890648960376526 0.0010 0.0010 0.0010 0.3595235161321283 0.0010 0.0010 10.0 10.0 10.0 10.0 10.0 10.0 10.0 10.0 10.0 10.0 10.0 10.0 10.0 10.0 10.0 10.0 10.0 10.0 10.0 10.0 10.0 10.0 10.0 10.0 10.0 10.0 10.0 10.0 10.0 10.0 10.0 10.0 10.0 10.0 10.0 10.0 10.0 10.0 10.0 
9.994442841902584 1.3130135546861346 0.0020243929702551426 0.0021388005058851447 0.00246543303276363 0.0013579602408360248 0.0010 0.39949989199914593 0.0010018255476522346 0.006557158097415035 0.006557158097415035 4.993627590597883 4.993198930571226 4.993681464458513 4.9930387942827625 4.99386914308768 4.9934072130234295 4.985582370101259 4.993206879768204 0.006557158097415035 4.992632950967126 4.99125831956005 4.9927321742043755 4.993738400489756 4.993836677943245 0.006557158097415035 4.993934507669984 4.993607218069297 5.118624793426977 4.983482898008886 4.991129063823 4.9837447368215315 4.93911978082575 4.822488635543738 4.993383789680511 0.006557158097415035 0.006557158097415035 4.993198724111159 0.006557158097415035 4.991807911196729 4.993210652694698 4.9875432171090806 4.99425587340937 4.992177341537783 2.1570922912859207 0.006557158097415035 4.451889619218898 4.994567493341612 
10.0 2.581485602068243 0.0010 0.0010 0.0010 0.0010949384587433965 0.0010 5.927829554546544 0.0010 0.0010 0.0010 9.999008133848857 9.998982322159549 9.998999352392607 9.99897383897979 9.999003823566046 9.998863836970981 9.999067565305346 9.999011388355896 0.0010 9.999023469753487 9.999008910525207 9.251562506276196 9.999004436301531 9.999007389104515 0.0010 9.999001447754214 9.99898897823077 9.99902006128156 9.998156578098268 9.998701880074252 9.99899761946877 9.999010384584373 9.99578983311629 9.9030828100122 0.0010 0.0010 9.998966920634613 0.0010 9.999005910191725 9.999229648420236 9.999547079251354 9.999004369368183 9.998685460421783 0.0010 0.0010 9.983381540328697 10.0 
4.545326807789013 10.0 0.0010 0.0010 0.0010 0.0010 0.0010 10.0 0.0010 0.0010 10.0 10.0 10.0 10.0 10.0 10.0 10.0 10.0 10.0 10.0 10.0 10.0 10.0 10.0 10.0 10.0 10.0 10.0 10.0 10.0 10.0 10.0 10.0 10.0 10.0 10.0 0.0010 10.0 10.0 10.0 10.0 10.0 10.0 10.0 0.0010 0.0010 10.0 10.0 
7.248886155764571 0.0010 0.0010 0.0010 0.0010 0.0010 0.0010 10.0 7.912884498752082 0.0010 10.0 10.0 10.0 10.0 10.0 10.0 10.0 10.0 10.0 10.0 10.0 10.0 10.0 10.0 10.0 10.0 10.0 10.0 10.0 10.0 10.0 10.0 10.0 10.0 10.0 10.0 10.0 10.0 10.0 10.0 10.0 10.0 10.0 10.0 10.0 10.0 9.916237610722186 10.0 
5.547055203766592 8.820980783364284 0.0010 0.001258169025081438 0.001205153402471478 0.0011081362749425544 0.0010 10.0 0.0010 0.0010 10.0 10.0 10.0 10.0 10.0 10.0 10.0 10.0 10.0 10.0 10.0 10.0 10.0 10.0 10.0 10.0 10.0 10.0 10.0 10.0 10.0 10.0 10.0 10.0 10.0 10.0 0.0010 10.0 10.0 10.0 10.0 10.0 10.0 10.0 0.0010 0.0010 10.0 10.0 
6.983489736398179 0.0010 0.0010001954496529093 0.0010 0.0010 0.0010 0.0011675920114483699 10.0 8.219342582804334 0.0024092888006938054 10.0 10.0 10.0 10.0 10.0 10.0 10.0 10.0 10.0 10.0 10.0 10.0 10.0 10.0 10.0 10.0 10.0 10.0 10.0 10.0 10.0 10.0 10.0 10.0 10.0 10.0 10.0 10.0 10.0 10.0 10.0 10.0 10.0 10.0 10.0 10.0 10.0 10.0 
0.0010 0.0012856680465248185 0.0010001643451843587 0.0010001238845874236 0.0010000743634952962 0.0010000542340188074 0.001019901781800606 5.0005 9.993705928965744 0.0010 9.998143575705962 9.99883947563939 9.998576125897726 9.998850067446806 9.998976919007358 9.998856614559726 9.998547012582778 9.99844645710661 9.998976754259497 9.998143575705962 9.998471186043448 9.998747378585048 9.999029628170659 9.998500836549193 9.99886646891256 8.12851003481302 9.998886949594135 9.998895948316859 9.9989179336676 9.998380434995212 9.998891041035868 9.99885810643059 9.998513515020553 9.998370714285231 9.998517496261735 9.998143575705962 9.998143575705962 9.998845396178847 9.998143575705962 9.998771534923987 9.99900534527713 9.998958814152967 9.998940735247281 9.998948463003213 9.998143575705962 9.998143575705962 9.998235622199067 9.99861233334689 
0.0010 0.0010 0.0010 0.0010 0.0010 0.001073824993922742 0.0010 0.6470029540991784 10.0 0.0010 10.0 10.0 10.0 10.0 10.0 10.0 10.0 10.0 10.0 10.0 10.0 10.0 10.0 10.0 10.0 10.0 10.0 10.0 10.0 10.0 10.0 10.0 10.0 10.0 10.0 10.0 10.0 10.0 10.0 10.0 10.0 10.0 10.0 10.0 10.0 10.0 10.0 10.0 
0.0010 0.0010 0.0010 0.0010 0.0010 0.0010 0.0010 0.6026949231839405 10.0 0.0010 10.0 10.0 10.0 10.0 10.0 10.0 10.0 10.0 10.0 10.0 10.0 10.0 10.0 10.0 10.0 10.0 10.0 10.0 10.0 10.0 10.0 10.0 10.0 10.0 10.0 10.0 10.0 10.0 10.0 10.0 10.0 10.0 10.0 10.0 10.0 10.0 10.0 10.0 
0.0010 0.0010 0.0010 0.0010 0.0010 0.0010 0.0010 1.5346217394762376 10.0 0.0010 10.0 10.0 10.0 10.0 10.0 10.0 10.0 9.953743409399197 10.0 8.60266360142227 10.0 10.0 10.0 10.0 10.0 10.0 10.0 10.0 10.0 9.950035445670713 10.0 10.0 10.0 10.0 10.0 10.0 10.0 10.0 10.0 10.0 10.0 10.0 10.0 10.0 10.0 10.0 10.0 10.0 
2.0515380236666667 0.0010 0.0010 0.0010 0.0010 0.0010 0.0010 7.224753154363865 10.0 0.0010 10.0 10.0 10.0 10.0 10.0 10.0 10.0 10.0 10.0 10.0 10.0 10.0 10.0 10.0 10.0 10.0 10.0 10.0 10.0 10.0 10.0 10.0 10.0 10.0 10.0 10.0 10.0 10.0 10.0 10.0 10.0 10.0 10.0 10.0 10.0 10.0 10.0 10.0 
0.0010 0.0010 0.0010 0.0010 0.0010 0.0010 0.0010 5.737342811305961 10.0 0.0010 10.0 10.0 10.0 10.0 10.0 10.0 10.0 10.0 10.0 10.0 10.0 10.0 10.0 10.0 10.0 10.0 10.0 10.0 10.0 10.0 10.0 10.0 10.0 10.0 10.0 10.0 10.0 10.0 10.0 10.0 10.0 10.0 10.0 10.0 10.0 10.0 10.0 10.0 
0.0010 0.0010 0.0010 0.0010 0.0010 0.0010 0.0010 2.956433629878554 10.0 0.0010 10.0 10.0 10.0 10.0 10.0 10.0 10.0 10.0 10.0 10.0 10.0 10.0 10.0 10.0 10.0 10.0 10.0 10.0 10.0 10.0 10.0 10.0 10.0 10.0 10.0 10.0 10.0 10.0 10.0 10.0 10.0 10.0 10.0 10.0 10.0 10.0 10.0 10.0 
10.0 4.084887170482922 0.008475554761243308 0.0010 0.0010 0.0010 0.0010 7.723692357513155 0.0010 0.0010 0.11644544727045147 10.0 10.0 10.0 10.0 10.0 10.0 10.0 10.0 8.428665698985691 10.0 10.0 10.0 10.0 10.0 0.0010 10.0 10.0 10.0 10.0 10.0 10.0 10.0 10.0 10.0 9.463367214211214 0.0010 10.0 9.480448294138382 10.0 10.0 10.0 10.0 10.0 0.0010 0.0010 10.0 10.0 
0.0010 0.0010 0.0010334295937073194 0.0010 0.001000093280190859 0.0010440530165079477 0.001023239376283117 1.6685200505356197 10.0 0.0010 10.0 10.0 10.0 10.0 10.0 10.0 10.0 10.0 10.0 10.0 10.0 10.0 10.0 10.0 10.0 10.0 10.0 10.0 10.0 10.0 10.0 10.0 10.0 10.0 10.0 10.0 10.0 10.0 10.0 10.0 10.0 10.0 10.0 10.0 10.0 10.0 10.0 10.0 
9.407552858725875 3.547170102978022 0.0010 0.0010 0.0010 0.0010 0.0014821399471957207 6.819727478295268 0.0010 0.0010 0.37472345176978816 10.0 10.0 10.0 10.0 10.0 10.0 10.0 10.0 0.37472345176978816 10.0 10.0 10.0 10.0 10.0 0.3700995821617745 10.0 10.0 10.0 10.0 10.0 10.0 10.0 10.0 10.0 0.37472345176978816 0.38544080298655725 10.0 0.37472345176978816 10.0 10.0 10.0 10.0 10.0 0.384759197819899 0.38544080298655725 10.0 10.0 
10.0 1.510395715563679 0.0011826746527892253 0.0010 0.001000253677054668 0.0011279416317416067 0.0010 1.8129595949487076 0.0010 0.0010 0.0010 7.02434036908145 6.9421566469434435 7.027856238758616 7.004209266685253 7.0549082307226705 6.94355101782152 6.602542696049763 7.038329592758375 0.0010 6.9329832671795835 6.989618651514798 7.002796321177147 6.9214863811609195 7.016870724946584 0.0010 7.028115978071832 6.990630676691306 7.03098310098815 6.75659650453764 6.9694350495151065 6.8490715883598465 6.947144646006115 6.46229490369606 6.955185685304353 0.0010 0.0010 6.983485742121779 0.0010 7.012007526628535 6.980078511704149 6.758278712701041 7.037562085633358 6.9457977268209685 0.72930850613497 0.0010 0.0010 6.951711826068453 
0.0010 10.0 0.0010 0.0010 0.0010 0.0010200130819538597 0.0010 7.762555314119646 0.001000000000000334 0.0010 10.0 10.0 10.0 10.0 10.0 10.0 10.0 10.0 10.0 10.0 10.0 10.0 10.0 10.0 10.0 10.0 10.0 10.0 10.0 10.0 10.0 10.0 10.0 10.0 10.0 10.0 0.001000000000000334 10.0 10.0 10.0 10.0 10.0 10.0 10.0 0.001000000000000334 0.001000000000000334 10.0 10.0 
0.0010 0.0010 0.0012180393865222265 0.0010370151084801073 0.0010193567198286137 0.0010926797493093737 0.0010 0.5611740181942116 10.0 0.0010 10.0 10.0 10.0 10.0 10.0 10.0 10.0 10.0 10.0 10.0 10.0 10.0 10.0 10.0 10.0 10.0 10.0 10.0 10.0 10.0 10.0 10.0 10.0 10.0 10.0 10.0 10.0 10.0 10.0 10.0 10.0 10.0 10.0 10.0 10.0 10.0 10.0 10.0 
0.0010 0.0010 0.0010 0.0010238920894920596 0.0010 0.0010443097558983207 0.0011142119586446402 6.970731050586171 10.0 0.0013825623458851909 10.0 10.0 10.0 10.0 10.0 10.0 10.0 10.0 10.0 10.0 10.0 10.0 10.0 10.0 10.0 10.0 10.0 10.0 10.0 10.0 10.0 10.0 10.0 10.0 10.0 10.0 10.0 10.0 10.0 10.0 10.0 10.0 10.0 10.0 10.0 10.0 10.0 10.0 
0.0010 0.0010 0.0010 0.0010 0.0010 0.0010 0.0010 5.152265937658754 10.0 0.0010 10.0 10.0 10.0 10.0 10.0 10.0 10.0 10.0 10.0 10.0 10.0 10.0 10.0 10.0 10.0 10.0 10.0 10.0 10.0 10.0 10.0 10.0 10.0 10.0 10.0 10.0 10.0 10.0 10.0 10.0 10.0 10.0 10.0 10.0 10.0 10.0 10.0 10.0 
0.0010 0.0010 0.001104996692054661 0.001000000205245353 0.0010 0.0010 0.0010 6.6674728432577846 10.0 0.0010 10.0 10.0 10.0 10.0 10.0 10.0 10.0 10.0 10.0 10.0 10.0 10.0 10.0 10.0 10.0 10.0 10.0 10.0 10.0 10.0 10.0 10.0 10.0 10.0 10.0 10.0 10.0 10.0 10.0 10.0 10.0 10.0 10.0 10.0 10.0 10.0 10.0 10.0 
0.0010 0.0010 0.0010 0.0010 0.0010 0.0010 0.0010 1.7143054395257513 0.0010 9.832004776573116 10.0 10.0 10.0 10.0 10.0 10.0 10.0 10.0 10.0 10.0 10.0 10.0 10.0 10.0 10.0 10.0 10.0 10.0 10.0 10.0 10.0 10.0 10.0 10.0 10.0 10.0 10.0 10.0 10.0 10.0 10.0 10.0 10.0 10.0 10.0 10.0 10.0 10.0 
5.66585054037173 0.0010 0.0010 0.0010 0.0010 0.0010 0.0010 9.900738845779053 10.0 0.0010 10.0 10.0 10.0 10.0 10.0 10.0 10.0 10.0 10.0 10.0 10.0 10.0 10.0 10.0 10.0 10.0 10.0 10.0 10.0 10.0 10.0 10.0 10.0 10.0 10.0 10.0 10.0 10.0 10.0 10.0 10.0 10.0 10.0 10.0 10.0 10.0 10.0 10.0 
0.0010 0.0010 0.0010 0.0010 0.0010 0.0010 0.0010 2.920993324833111 10.0 0.0010 10.0 10.0 10.0 10.0 10.0 10.0 10.0 10.0 10.0 10.0 10.0 10.0 10.0 10.0 10.0 10.0 10.0 10.0 10.0 10.0 10.0 10.0 10.0 10.0 10.0 10.0 10.0 10.0 10.0 10.0 10.0 10.0 10.0 10.0 10.0 10.0 10.0 10.0 
0.0010 0.0010 0.0010 0.0010 0.0010 0.0010 0.0010 2.6554063487972 0.0010 10.0 10.0 10.0 10.0 10.0 10.0 10.0 10.0 10.0 10.0 10.0 10.0 10.0 10.0 10.0 10.0 10.0 10.0 10.0 10.0 10.0 10.0 10.0 10.0 10.0 10.0 10.0 10.0 10.0 10.0 10.0 10.0 10.0 10.0 10.0 10.0 10.0 10.0 10.0 
0.0010 0.0010 0.0010 0.0010 0.0010023951480599227 0.0010 0.6565716657432425 0.0010 0.0010 10.0 10.0 10.0 10.0 10.0 10.0 10.0 10.0 10.0 10.0 10.0 10.0 10.0 10.0 10.0 10.0 0.0010 10.0 10.0 10.0 10.0 10.0 10.0 10.0 10.0 10.0 10.0 10.0 10.0 10.0 10.0 10.0 10.0 10.0 10.0 10.0 10.0 10.0 10.0 
10.0 0.9872452672635466 0.005616952718005109 0.001037815797997301 0.0011457443567519617 0.0014556103344628268 0.002413841113286731 0.11808893065894566 0.0010 0.001589454141107245 0.0010 4.653681629543707 4.6855310579249325 4.641210145203722 4.68053396367257 4.5742901082474665 4.616630261255208 3.9818722586252573 4.683872690928304 0.0010 4.856967606628176 4.547484569549178 4.450420529601557 4.784519480523837 4.708021736024823 0.0010 4.661806509923194 4.6880113728193304 4.6643456207885166 3.5355441134799177 4.518819859767951 4.499948627552344 4.7740955467422275 4.3285619803095035 4.7284312125543995 0.0010 0.0010 4.436208303015385 0.0010 4.377143404287496 4.655940001145867 4.654299767434652 4.578331831538104 4.609492450994901 0.0010 0.0010 0.0010 4.638263993631071 
0.0010 0.0010 0.0010560822291605589 0.0010 0.0010012941102902476 0.001006225155037905 0.0010 1.695577323486237 10.0 0.0015244457859745525 10.0 10.0 10.0 10.0 10.0 10.0 10.0 10.0 10.0 10.0 10.0 10.0 10.0 10.0 10.0 10.0 10.0 10.0 10.0 9.999984500549537 10.0 10.0 10.0 10.0 10.0 10.0 10.0 10.0 10.0 10.0 10.0 10.0 10.0 10.0 10.0 10.0 10.0 10.0 
7.456158099098093 0.0010 0.0010 0.0010 0.0010 0.0010 0.0010 10.0 6.617677435213815 0.0010 10.0 10.0 10.0 10.0 10.0 10.0 10.0 10.0 10.0 10.0 10.0 10.0 10.0 10.0 10.0 10.0 10.0 10.0 10.0 10.0 10.0 10.0 10.0 10.0 10.0 10.0 10.0 10.0 10.0 10.0 10.0 10.0 10.0 10.0 10.0 10.0 10.0 10.0 
3.5513676651258637 0.0010 0.0010 0.0010 0.0010 0.0010 0.0010 8.705712451367333 10.0 0.0010 10.0 10.0 10.0 10.0 10.0 10.0 10.0 10.0 10.0 10.0 10.0 10.0 10.0 10.0 10.0 10.0 10.0 10.0 10.0 10.0 10.0 10.0 10.0 10.0 10.0 10.0 9.069336087627935 10.0 10.0 10.0 10.0 10.0 10.0 10.0 10.0 9.442830334386294 10.0 10.0 
4.143695627658256 0.0010 0.0010 0.001156468446182208 0.0010 0.0010 0.001000060851603185 8.848797669457513 9.94598929388716 0.0010 10.0 10.0 10.0 10.0 10.0 10.0 10.0 10.0 10.0 10.0 10.0 10.0 10.0 10.0 10.0 10.0 10.0 10.0 10.0 10.0 10.0 10.0 10.0 10.0 10.0 10.0 10.0 10.0 10.0 10.0 10.0 10.0 10.0 10.0 10.0 10.0 10.0 10.0 
1.8153914476262711 0.0010 0.0010 0.0010 0.0010 0.0010 0.0010 6.74655492151376 10.0 0.0010 10.0 10.0 10.0 10.0 10.0 10.0 10.0 10.0 10.0 10.0 10.0 10.0 10.0 10.0 10.0 10.0 10.0 10.0 10.0 10.0 10.0 10.0 10.0 10.0 10.0 10.0 10.0 10.0 10.0 10.0 10.0 10.0 10.0 10.0 10.0 10.0 10.0 10.0 
0.0010 0.0010 0.0010 0.0010 0.0010 0.0010 0.0010 2.5354117248445744 0.0010 10.0 10.0 10.0 10.0 10.0 10.0 10.0 10.0 10.0 10.0 10.0 10.0 10.0 10.0 10.0 10.0 10.0 10.0 10.0 10.0 10.0 10.0 10.0 10.0 10.0 10.0 10.0 10.0 10.0 10.0 10.0 10.0 10.0 10.0 10.0 10.0 10.0 10.0 10.0 
5.722965620131568 8.398115135125943 0.0010 0.0018447954444932473 0.0010 0.0010 0.0010 10.0 0.0010 0.0010 10.0 10.0 10.0 10.0 10.0 10.0 10.0 10.0 10.0 10.0 10.0 10.0 10.0 10.0 10.0 10.0 10.0 10.0 10.0 10.0 10.0 10.0 10.0 10.0 10.0 10.0 0.0010 10.0 10.0 10.0 10.0 10.0 10.0 10.0 0.0010 0.0010 10.0 10.0 
0.0010 0.0010 0.0010 0.0010 0.0010 0.0010309203962236971 0.0010 4.5986890670543525 10.0 0.0010 10.0 10.0 10.0 10.0 10.0 10.0 10.0 10.0 10.0 10.0 10.0 10.0 10.0 10.0 10.0 10.0 10.0 10.0 10.0 10.0 10.0 10.0 10.0 10.0 10.0 10.0 10.0 10.0 10.0 10.0 10.0 10.0 10.0 10.0 10.0 10.0 10.0 10.0 
0.0010 0.0010 0.0013186106769898242 0.0010 0.0010 0.0010 0.0010 2.120746467920875 0.0010 10.0 10.0 10.0 10.0 10.0 10.0 10.0 10.0 10.0 10.0 10.0 10.0 10.0 10.0 10.0 10.0 10.0 10.0 10.0 10.0 10.0 10.0 10.0 10.0 10.0 10.0 10.0 10.0 10.0 10.0 10.0 10.0 10.0 10.0 10.0 10.0 10.0 10.0 10.0 
6.78951871912777 0.0010 0.0010000003623933512 0.0010 0.001178227184242102 0.0010137015873665186 0.0010 9.244583211843532 7.8030075554278415 0.0010 10.0 9.997013581630688 9.99997812855908 9.99997812855908 9.991236650292953 9.99997812855908 9.999795840551307 9.994984476897109 9.99046436198663 10.0 9.998548820198554 9.996293889653613 9.99997812855908 9.995419959311956 9.99153128675687 10.0 9.995675789806034 9.998059164643601 9.992691595465429 9.99997812855908 9.984728428067283 9.998144560502686 9.982653860516148 9.99997812855908 9.998594917453548 10.0 9.99997812855908 9.998364947500464 10.0 9.997900828072366 9.992259550049562 9.99997812855908 9.99271619766027 9.99997812855908 9.99997812855908 9.99997812855908 9.99997812855908 9.999102126039048 
0.0010 0.0010 0.0010175708103284196 0.0010 0.0010 0.0010000564334735756 0.0010 2.2543853295673024 10.0 0.0010 10.0 10.0 10.0 10.0 10.0 10.0 10.0 10.0 10.0 10.0 10.0 10.0 10.0 10.0 10.0 10.0 10.0 10.0 10.0 10.0 10.0 10.0 10.0 10.0 10.0 10.0 10.0 10.0 10.0 10.0 10.0 10.0 10.0 10.0 10.0 10.0 10.0 10.0 
7.476209428161069 7.747882820258176 0.0010 0.0011242124650877772 0.0010 0.0010 0.0010 10.0 0.0010 0.0010 9.999689242187346 9.999907643069406 9.999907191316273 9.999907573880531 9.999907259163239 9.999908114643631 9.999907641359247 9.999907491332607 9.999907610720621 9.999691774622896 9.999907659526961 9.999907817632076 10.0 9.999908097237638 9.999907698478312 10.0 9.999907679132257 9.999907723953186 9.999907667423283 9.999906372204759 9.999907467631866 9.9999077485546 9.999908081963598 9.999909740568867 9.999907515202342 9.999691674879678 0.0010 10.0 9.999691693993455 9.999907400792743 9.999907417510126 10.0 9.999907395566275 9.99990714556619 0.0010 0.0010 9.999813910068728 9.999908001893438 
0.0010 0.0035593068557114274 0.0010008897558002228 0.0010000094193144157 0.0010000127496599398 0.0010000018179089263 0.0010558332570294883 3.4803704954139265 9.933999530005439 0.0012001002256972206 10.0 9.99961336413119 9.999599713276465 9.999618970077371 9.999608465717051 9.99962330790112 9.999602431819365 9.99948437759827 9.999613287579777 10.0 9.99959687069973 9.99960855800475 9.999605904544044 9.999605886123039 9.99961926401102 10.0 9.999619758595367 9.999612413983279 9.999623247611455 10.0 9.999597174283402 9.999564913793664 9.99961028683204 9.999335356396553 9.999605313682684 9.999877218657959 9.997233104451615 9.99959980675936 10.0 9.999607656262905 9.999606011192798 9.999523958542385 9.999618107715936 9.999587887890415 9.997102044163956 9.997104936292994 10.0 9.999614387362001 
10.0 1.6710119134916566 0.001000362646967618 0.0010001191243012657 0.0010050659509066966 0.0010059287556001678 0.001031123707996555 2.548517459528692 0.0010 0.001590968713314496 0.0010 7.100917797943991 7.167452737359961 7.101306002472496 7.116743988129837 7.116999969781544 7.188175103845551 6.7630824314051 7.106693076457495 1.053550570926041 7.132661751960233 6.83260546065917 7.088525320490914 7.184992576025686 7.1416347219419976 0.0010 7.112408186945549 7.175141551209175 7.119028582499158 6.485548388549383 6.966791065685574 7.085250569708619 7.121238178898416 6.22974803859776 7.121092241203383 1.053550570926041 0.0010 7.101273546251592 1.053550570926041 6.888633883855843 7.110273705155846 6.806269918228517 7.102912540033007 7.115302310687085 3.508594229631465 0.0010 4.805451786981184 7.1673714930398695 
1.1087893986797026 0.0010 0.0010140473656230216 0.0010 0.0010 0.0010 0.0010 6.556963742557421 9.947431098476152 0.0010 9.950005 10.0 10.0 10.0 10.0 10.0 10.0 10.0 10.0 9.950005 10.0 10.0 10.0 10.0 10.0 10.0 10.0 10.0 10.0 10.0 10.0 10.0 10.0 10.0 10.0 9.950005 9.950005 10.0 9.950005 10.0 10.0 10.0 10.0 10.0 9.950005 9.950005 10.0 10.0 
3.640419293563159 10.0 0.0010 0.0017769155177536264 0.0010 0.0010 0.0010 10.0 0.0010 0.0010 9.748078134848702 10.0 10.0 10.0 10.0 10.0 10.0 10.0 10.0 10.0 10.0 10.0 10.0 10.0 10.0 9.748078134848702 10.0 10.0 10.0 10.0 10.0 10.0 10.0 10.0 10.0 10.0 1.260442458237128 10.0 10.0 10.0 10.0 10.0 10.0 10.0 1.260442458237128 1.3114742859992883 10.0 10.0 
4.024605898820416 0.0010 0.0010 0.0010001725820024247 0.001000487734674949 0.0010 0.0010 8.64193444971 10.0 0.0010 10.0 10.0 10.0 10.0 10.0 10.0 10.0 10.0 10.0 10.0 10.0 10.0 10.0 10.0 10.0 10.0 10.0 10.0 10.0 10.0 10.0 10.0 10.0 10.0 10.0 10.0 10.0 10.0 10.0 10.0 10.0 10.0 10.0 10.0 10.0 10.0 10.0 10.0 
10.0 1.6818548402026976 0.003727893205616041 0.0011717805125412554 0.0011461297598537594 0.0019691143885993824 0.0011150141964930554 2.4975042880279448 0.0010 0.0010 0.0010 7.124702317166106 7.119094477771359 7.118708296214001 7.137347831232622 7.100352386997732 7.098815679463836 6.249804353768855 7.063578945698001 0.0010 7.166694699936876 7.084514904490129 7.070459578826643 7.126501629819121 7.125060189679624 0.0010 7.116316661892075 7.116607911063673 7.111909831071077 6.91838325869194 7.095033436164179 7.071345216382154 7.151787231642258 6.835994125760074 7.132638765766949 0.0010 0.0010 7.053953651359513 0.0010 7.091107053216576 7.11218052968552 7.154859328513603 7.118531028659945 7.1213414678382705 0.0010 0.0010 5.449795528363193 7.115281046769439 
0.0010 0.0010 0.0010 0.0010 0.0010 0.0010 0.0010 0.19225463495385678 9.521457089555398 0.0010 10.0 10.0 10.0 10.0 9.921729494043237 10.0 10.0 10.0 10.0 10.0 10.0 10.0 10.0 10.0 10.0 10.0 10.0 10.0 10.0 10.0 10.0 10.0 10.0 10.0 10.0 10.0 10.0 10.0 10.0 10.0 10.0 10.0 10.0 10.0 10.0 10.0 10.0 10.0 
0.0010 0.0010 0.0010 0.0010 0.0010 0.0010 0.0010 1.5733534586188576 10.0 0.0010 10.0 10.0 10.0 10.0 10.0 10.0 10.0 10.0 10.0 10.0 10.0 10.0 10.0 10.0 10.0 10.0 10.0 10.0 10.0 10.0 10.0 10.0 10.0 10.0 10.0 10.0 10.0 10.0 10.0 10.0 10.0 10.0 10.0 10.0 10.0 10.0 10.0 10.0 
4.532937741204504 0.0010 0.0010 0.0010 0.0010034788330476234 0.0011946532308242546 0.0013971269815042523 10.0 10.0 0.0010 9.772523424661566 10.0 10.0 10.0 10.0 10.0 10.0 10.0 10.0 10.0 10.0 10.0 10.0 10.0 10.0 10.0 10.0 10.0 10.0 10.0 10.0 10.0 10.0 10.0 10.0 10.0 9.772523424661566 10.0 10.0 10.0 10.0 10.0 10.0 10.0 9.772523424661566 9.772523424661566 10.0 10.0 
10.0 3.7057232573616696 0.0010 0.0010 0.0010 0.0010 0.0010 7.4844606744298545 0.0010 0.0010 0.0010 10.0 10.0 10.0 10.0 10.0 10.0 10.0 10.0 0.0010 10.0 10.0 10.0 10.0 10.0 0.0010 10.0 10.0 10.0 10.0 10.0 10.0 10.0 10.0 10.0 0.0010 0.0010 10.0 0.0010 10.0 10.0 10.0 10.0 10.0 0.0010 0.0010 10.0 10.0 
0.001000000000000334 0.0010 0.0010 0.0010 0.0010 0.0010 0.0010 1.7281812549715903 0.0010 10.0 10.0 10.0 10.0 10.0 10.0 10.0 10.0 10.0 10.0 10.0 10.0 10.0 10.0 10.0 10.0 10.0 10.0 10.0 10.0 10.0 10.0 10.0 10.0 10.0 10.0 10.0 10.0 10.0 10.0 10.0 10.0 10.0 10.0 10.0 10.0 10.0 10.0 10.0 
9.83016266595773 1.8290564927119315 0.001566995759877671 0.0010027885366254148 0.0010071297523876121 0.0011128682389875077 0.0010161180879512425 3.3736809415393814 0.024337253828920727 0.0010336028311771141 0.024337253828920727 8.353433982163873 8.345398404211958 8.353242259565308 8.346220952146272 8.355363511940293 8.33666149242045 8.170931983125762 8.356063557877896 0.11206253202490218 8.36251982188014 8.329268005060758 8.331904635425277 8.354407406091747 8.358607885726704 0.2820621290728374 8.357618713418226 8.347490735035231 8.355552805160562 8.137331226045314 8.32458843779434 8.297311904899466 8.357773609564886 8.130119633819515 8.351486675861068 0.1884754752998255 0.024337253828920727 8.330022385466894 0.20096588520245318 8.312172156022733 8.342339068698266 8.297731084177567 8.341528052528343 8.326337356470548 0.024337253828920727 0.0750761758504087 5.066031928800727 8.340449233455157 
6.250790341517207 0.0010 0.0010 0.0010 0.0010 0.0010 0.0010 9.50005 7.756473796377227 0.0010 10.0 10.0 10.0 10.0 10.0 10.0 10.0 10.0 10.0 10.0 10.0 10.0 10.0 10.0 10.0 10.0 10.0 10.0 10.0 10.0 10.0 10.0 10.0 10.0 10.0 10.0 10.0 10.0 10.0 10.0 10.0 10.0 10.0 10.0 10.0 10.0 10.0 10.0 
0.0010 0.0010 0.0013098926398595312 0.0010333212835276432 0.0010 0.0010 0.05486302392221365 0.0010 0.0010 9.518872060082678 10.0 10.0 10.0 10.0 10.0 10.0 10.0 10.0 10.0 10.0 10.0 10.0 10.0 10.0 10.0 0.6007045561167565 10.0 10.0 10.0 10.0 10.0 10.0 10.0 10.0 10.0 10.0 10.0 10.0 10.0 10.0 10.0 10.0 10.0 10.0 10.0 10.0 10.0 10.0 
3.756092163421996 0.0010 0.0010 0.0010 0.0010 0.0010 0.0010 8.726988041230443 10.0 0.0010 9.995302651900317 10.0 10.0 10.0 10.0 10.0 10.0 10.0 10.0 10.0 10.0 10.0 10.0 10.0 10.0 10.0 10.0 10.0 10.0 10.0 10.0 10.0 10.0 10.0 10.0 10.0 9.988177577361835 10.0 10.0 10.0 10.0 10.0 10.0 10.0 9.985381440239436 10.0 10.0 10.0 
0.0010 0.0010 0.0010 0.0010 0.0010 0.0010 0.6071340228007626 0.0010 0.0010 10.0 10.0 10.0 10.0 10.0 10.0 10.0 10.0 10.0 10.0 10.0 10.0 10.0 10.0 10.0 10.0 0.0010 10.0 10.0 10.0 10.0 10.0 10.0 10.0 10.0 10.0 10.0 10.0 10.0 10.0 10.0 10.0 10.0 10.0 10.0 10.0 10.0 10.0 10.0 
0.0010 0.0010 0.0010 0.0010 0.0010 0.0010 0.0010 1.130170931034576 10.0 0.0010 10.0 10.0 10.0 10.0 10.0 10.0 10.0 10.0 10.0 10.0 10.0 10.0 10.0 10.0 10.0 10.0 10.0 10.0 10.0 10.0 10.0 10.0 10.0 10.0 10.0 10.0 10.0 10.0 10.0 10.0 10.0 10.0 10.0 10.0 10.0 10.0 10.0 10.0 
0.0010 0.0010 0.0010 0.0010 0.0010 0.0010 0.7133636751116537 0.0010 0.0010 9.437205870222634 10.0 10.0 10.0 10.0 10.0 10.0 10.0 10.0 10.0 10.0 10.0 10.0 10.0 10.0 10.0 0.0010 10.0 10.0 10.0 10.0 10.0 10.0 10.0 10.0 10.0 10.0 10.0 10.0 10.0 10.0 10.0 10.0 10.0 10.0 10.0 10.0 10.0 10.0 
0.0010718669350096343 0.0010 0.0010000000036420162 0.0010 0.0010 0.0010000057262139447 0.0010 7.537293399067771 10.0 0.0010 10.0 9.999999992218447 9.999999992044456 9.999999992173118 9.99999999225375 9.999999992216438 9.999999992057106 9.999999991886247 9.999999992279458 10.0 9.999999992016669 9.999999993430581 9.999999992261948 9.99999999191807 9.999733646202564 10.0 9.999999992166968 9.999999992146396 9.999999992167497 9.999999991729155 9.999999992184671 9.999999992155074 9.999999991981642 10.0 9.999999992021971 10.0 10.0 9.999999992191084 10.0 9.999999992150313 9.999999992208592 9.999999992180074 9.999999992180017 9.999999992244126 10.0 10.0 10.0 9.9999999919317 
5.727220562470623 8.877419575774539 0.0010000322050736556 0.00113835442500697 0.0010951399085495947 0.001130549784991229 0.0010 10.0 0.0010 0.0010 10.0 10.0 10.0 10.0 10.0 10.0 10.0 10.0 10.0 10.0 10.0 10.0 10.0 10.0 10.0 10.0 10.0 10.0 10.0 10.0 10.0 10.0 10.0 9.994334412975453 10.0 10.0 0.0010 10.0 10.0 10.0 10.0 10.0 10.0 10.0 0.0010 0.0010 10.0 10.0 
0.0010 0.0010 0.0010 0.0021122488782396157 0.0010 0.0010 0.4277045250714706 0.0010 0.0010 10.0 10.0 10.0 10.0 10.0 10.0 10.0 10.0 10.0 10.0 10.0 10.0 10.0 10.0 10.0 10.0 1.41541705410001 10.0 10.0 10.0 10.0 10.0 10.0 10.0 10.0 10.0 10.0 10.0 10.0 10.0 10.0 10.0 10.0 10.0 10.0 10.0 10.0 10.0 10.0 
5.0005 9.659655305485096 0.0018426106411026212 0.0010 0.0010 0.0010 0.0010 10.0 0.0010 0.0010 9.064572758030932 10.0 10.0 10.0 10.0 10.0 10.0 10.0 10.0 10.0 10.0 10.0 10.0 10.0 10.0 8.42771498008588 10.0 10.0 10.0 10.0 10.0 10.0 10.0 10.0 10.0 9.84728273767064 0.0010 10.0 9.847330591283479 10.0 10.0 10.0 10.0 10.0 0.0010 0.0010 10.0 10.0 
1.4965556744038935 0.0010 0.0010 0.001008937394624295 0.0010 0.0010174469260999146 0.0010003784388574646 6.860850416919703 10.0 0.0010033543527456805 10.0 10.0 10.0 10.0 10.0 10.0 10.0 10.0 10.0 10.0 10.0 10.0 10.0 10.0 10.0 10.0 10.0 10.0 10.0 10.0 10.0 10.0 10.0 10.0 10.0 10.0 10.0 10.0 10.0 10.0 10.0 10.0 10.0 10.0 10.0 10.0 10.0 10.0 
0.0010 0.0010 0.0010 0.001014647404749068 0.0010 0.0010 0.7464263156773079 0.0010 0.0010 10.0 10.0 10.0 10.0 10.0 10.0 10.0 10.0 10.0 10.0 10.0 10.0 10.0 10.0 10.0 10.0 7.087569704825909 10.0 10.0 10.0 10.0 10.0 10.0 10.0 10.0 10.0 10.0 10.0 10.0 10.0 10.0 10.0 10.0 10.0 10.0 10.0 10.0 10.0 10.0 
2.5719008864425206 0.0010 0.0010 0.0010 0.0010 0.001068431808648752 0.0010 7.205091065401351 10.0 0.0010 10.0 10.0 10.0 10.0 10.0 10.0 10.0 10.0 10.0 10.0 10.0 10.0 10.0 10.0 10.0 10.0 10.0 10.0 10.0 10.0 10.0 10.0 10.0 10.0 10.0 10.0 10.0 10.0 10.0 10.0 10.0 10.0 10.0 10.0 10.0 10.0 10.0 10.0 
0.001000000000000334 0.0010 0.0010 0.0010 0.0010 0.0010 0.0010 0.7493942800770057 10.0 0.0010 10.0 10.0 10.0 10.0 10.0 10.0 10.0 10.0 10.0 10.0 10.0 10.0 10.0 10.0 10.0 10.0 10.0 10.0 10.0 10.0 10.0 10.0 10.0 10.0 10.0 10.0 10.0 10.0 10.0 10.0 10.0 10.0 10.0 10.0 10.0 10.0 10.0 10.0 
0.0010 0.0010 0.0010 0.0010 0.0010 0.0010 0.0010 1.6952456051232332 0.0010 10.0 10.0 10.0 10.0 10.0 10.0 10.0 10.0 10.0 10.0 10.0 10.0 10.0 10.0 10.0 10.0 10.0 10.0 10.0 10.0 10.0 10.0 10.0 10.0 10.0 10.0 10.0 10.0 10.0 10.0 10.0 10.0 10.0 10.0 10.0 10.0 10.0 10.0 10.0 
6.626869342496192 0.012845318945734097 0.0010 0.0010008422582278274 0.0010 0.0010021470950587219 0.001006403833733855 9.892787025045624 8.246277797537708 0.0012980566052690577 10.0 9.999986050781638 9.999987052420122 9.99998610906173 9.999986028333504 9.999985841790776 9.999986840481048 9.999987272983619 9.999985716849897 9.991640852419094 9.999986746576322 9.999986014064506 10.0 9.999987047982408 9.999985901456123 9.9997608691148 9.999986006688403 9.999986494942537 9.999985978462902 9.99996876916838 9.999986089529907 9.99998690492579 9.9999864072886 9.999968785662132 9.999986703911445 9.972640612654265 9.988410120370844 10.0 9.98852268408061 9.999985920873655 9.99998638399575 10.0 9.999985456000386 9.999986743787396 9.98815421407141 9.98815421407141 10.0 9.99998674781997 
10.0 2.036830053490246 0.002537634362279695 0.0010196138641922214 0.0010492396698405623 0.001171859112549109 0.0010 3.720150515768707 0.0010 0.0010 1.0504249621060162 8.275701873291766 8.273615644867618 8.267334649280539 8.279007818939835 8.24725651110882 8.24923812537626 8.035444953199939 8.291124412393648 1.532132125456259 8.34473115990996 8.225529974948845 8.206144721022365 8.296300038398526 8.281473555274752 1.0459655861139947 8.265261125357826 8.268241773899778 8.265429614122029 7.964213782233466 8.231897804390242 8.206234199062813 8.299382225005349 8.197856951797304 8.290640338237921 1.4886921084884799 0.0010 8.191383429449793 1.4845409956635325 8.179247875086805 8.267850975262487 8.27219366119757 8.236077501666895 8.2606624478357 0.0010 0.0010 7.2054905119941965 8.231961043667676 
6.8106664127694385 7.513262417025653 0.0010317012805207565 0.0010 0.0010 0.0010 0.0010 10.0 0.0010 0.0010 9.05340139647632 10.0 10.0 10.0 10.0 10.0 10.0 10.0 10.0 10.0 10.0 10.0 10.0 10.0 10.0 10.0 10.0 10.0 10.0 10.0 10.0 10.0 10.0 10.0 10.0 10.0 0.0010 10.0 10.0 10.0 10.0 10.0 10.0 10.0 0.4477923082264432 0.0010 10.0 10.0 
10.0 3.5479039960755334 0.0010 0.0010 0.0010 0.0015422910894816227 0.0010 7.941138036518058 0.0010 0.0010 0.0010 10.0 10.0 10.0 10.0 10.0 10.0 10.0 10.0 0.0010 10.0 10.0 10.0 10.0 10.0 0.0010 10.0 10.0 10.0 10.0 10.0 10.0 10.0 10.0 10.0 0.0010 0.0010 10.0 0.0010 10.0 10.0 10.0 10.0 10.0 0.0010 0.0010 9.864270468651295 10.0 
7.26464697595264 7.036875367935072 0.001001296752976799 0.0010004479745182953 0.0010004419713634952 0.0010004720311868039 0.0010 10.0 0.0010 0.0010 10.0 10.0 10.0 10.0 10.0 10.0 10.0 10.0 10.0 9.96479892624755 10.0 10.0 10.0 10.0 10.0 10.0 10.0 10.0 10.0 10.0 10.0 10.0 10.0 10.0 10.0 9.96479892624755 0.42247765097936174 10.0 9.96479892624755 10.0 10.0 10.0 10.0 10.0 0.42247765097936174 0.42247765097936174 10.0 10.0 
5.000500000000001 0.0010 0.0010 0.0010 0.0010000602231227105 0.001009700659239526 0.007267508895910242 8.820688120058918 9.797589652958951 0.0010 10.0 10.0 10.0 10.0 10.0 10.0 10.0 10.0 10.0 10.0 10.0 10.0 10.0 10.0 10.0 10.0 10.0 10.0 10.0 9.993183986881226 10.0 10.0 10.0 10.0 10.0 10.0 9.980653540905637 10.0 10.0 10.0 10.0 10.0 10.0 10.0 9.982527704157466 9.980653540905637 9.988570390981799 10.0 
0.0010 0.0010 0.0010 0.0010 0.0010 0.0010 0.0010 5.195631257295163 10.0 0.0010 10.0 10.0 10.0 10.0 10.0 10.0 10.0 10.0 10.0 10.0 10.0 10.0 10.0 10.0 10.0 10.0 10.0 10.0 10.0 10.0 10.0 10.0 10.0 10.0 10.0 10.0 10.0 10.0 10.0 10.0 10.0 10.0 10.0 10.0 10.0 10.0 10.0 10.0 
1.2335388187097158 7.390999499891215 0.0010 0.0010 0.0010 0.0010 0.0010 6.609853152057947 0.0010 0.0010 10.0 10.0 10.0 10.0 10.0 10.0 10.0 10.0 10.0 10.0 10.0 10.0 10.0 10.0 10.0 10.0 10.0 10.0 10.0 10.0 10.0 10.0 10.0 10.0 10.0 10.0 0.0010 10.0 10.0 10.0 10.0 10.0 10.0 10.0 0.0010 0.0010 10.0 10.0 
6.448876937859931 0.0010 0.0010 0.0010 0.0010 0.0010 0.0010 9.746511131170369 9.209880462760744 0.0010 10.0 10.0 10.0 10.0 10.0 10.0 10.0 10.0 10.0 10.0 10.0 10.0 10.0 10.0 10.0 10.0 10.0 10.0 10.0 10.0 10.0 10.0 10.0 10.0 10.0 10.0 10.0 10.0 10.0 10.0 10.0 10.0 10.0 10.0 10.0 10.0 10.0 10.0 
0.0010 0.0010 0.0010 0.0010 0.0010 0.0010 0.0010 2.3855281103616126 0.0010 10.0 10.0 10.0 10.0 10.0 10.0 10.0 10.0 10.0 10.0 10.0 10.0 10.0 10.0 10.0 10.0 10.0 10.0 10.0 10.0 10.0 10.0 10.0 10.0 10.0 10.0 10.0 10.0 10.0 10.0 10.0 10.0 10.0 10.0 10.0 10.0 10.0 10.0 10.0 
0.001000000000000334 0.0010 0.0010002459699771514 0.0010 0.0010 0.0010 0.6679820001333239 0.0010 0.001000000000000334 10.0 10.0 10.0 10.0 10.0 10.0 10.0 10.0 10.0 10.0 10.0 10.0 10.0 10.0 10.0 10.0 0.0010 10.0 10.0 10.0 10.0 10.0 10.0 10.0 10.0 10.0 10.0 10.0 10.0 10.0 10.0 10.0 10.0 10.0 10.0 10.0 10.0 10.0 10.0 
10.0 3.831829609472612 0.0010001568814229716 0.0010138315912742064 0.0010000114365864403 0.0010097871966939672 0.0010053690958651451 7.591425152417985 0.0010 0.001121294189806436 0.0010 9.994197018657356 9.99428550958395 9.994187452015073 9.994177557086493 9.994228292855942 9.99430687614663 9.99385080268779 9.994154898611784 7.081215460759054 9.994189577020991 9.994031263618044 9.994136924700175 9.994256245882443 9.994217874636101 0.0010 9.994194625592417 9.994246753057203 9.99419089805645 9.993034005552289 9.99408159282415 9.994123407172067 9.99423033897657 9.99960767001775 9.994232758867199 7.147638677846473 0.0010 9.994206995389767 7.049986778665804 9.994058281903348 9.994175523801822 9.99393708403847 9.994130317008947 9.994164642972937 0.0010 0.0010 9.833172222916575 9.99426896687469 
0.0010 0.0010 0.0010 0.0010 0.0010 0.0010 0.0010 2.2946117108365094 0.0010 10.0 10.0 10.0 10.0 10.0 10.0 10.0 10.0 10.0 10.0 10.0 10.0 10.0 10.0 10.0 10.0 10.0 10.0 10.0 10.0 10.0 10.0 10.0 10.0 10.0 10.0 10.0 10.0 10.0 10.0 10.0 10.0 10.0 10.0 10.0 10.0 10.0 10.0 10.0 
1.0444936739088844 0.002089907147699374 0.0010 0.0010 0.0010429360091518919 0.0010020221008331012 0.0010 6.807043999760873 10.0 0.0010 9.995223895574425 9.997923283746754 9.99783452364833 9.997914657454682 9.997929399290456 9.998032871192553 9.997789474144815 9.997944645362356 9.997919757135966 9.996080323171398 9.99794997617837 9.99820426474824 9.997876726584472 9.997940673517794 9.997913036193832 9.994497545396003 10.0 9.99790642424019 9.99782976554079 9.997813511337602 9.998068965558627 9.997919683263762 9.9965622028163 9.997826961870746 9.997941658795158 9.995406633901851 9.995223895574425 9.997881566745948 9.995223895574425 9.997921830633205 9.997934716078946 9.997900195484995 9.997900118002566 9.998533593687393 9.995223895574425 9.9949803117191 9.996880953256538 9.997934805065217 
0.0010 0.0010 0.0010 0.0010 0.0010 0.0010 0.0010 1.7107633302814163 0.0010 10.0 10.0 10.0 10.0 10.0 10.0 10.0 10.0 10.0 10.0 10.0 10.0 10.0 10.0 10.0 10.0 10.0 10.0 10.0 10.0 10.0 10.0 10.0 10.0 10.0 10.0 10.0 10.0 10.0 10.0 10.0 10.0 10.0 10.0 10.0 10.0 10.0 10.0 10.0 
10.0 1.6278369953094032 0.0014863448117912294 0.0010630430212096515 0.0010443352373891007 0.0011405467383276767 0.0010 2.2951780883682886 0.0010 0.0010 0.0010 6.989911437495877 6.9466198937433665 6.984193258527169 7.020568169329281 6.95417578304086 6.929177501120188 6.660836999578904 7.008426999640097 0.0034196198901289554 7.0616865938466695 6.945917799783032 6.879042595975753 6.988712314478387 6.977787325651869 0.2069410409603547 6.977530635966794 6.930339610757136 6.935245171991856 6.628450610121761 6.91977218347568 6.890652597325523 6.995325108396374 7.161486226856334 6.981323679589715 0.4951797755832819 0.0010 6.894629367621075 0.5133062305398455 6.896831651321707 6.985660568525037 6.986512142834204 6.92242509877015 6.973306656226876 0.0010 0.0010 4.5013452232127475 6.910682385463553 
0.0010 0.0010 0.0010 0.0010 0.0010 0.0010 0.4868514481842661 0.0010 0.0010 10.0 10.0 10.0 10.0 10.0 10.0 10.0 10.0 10.0 10.0 10.0 10.0 10.0 10.0 10.0 10.0 1.530410178412808 10.0 10.0 10.0 10.0 10.0 10.0 10.0 10.0 10.0 10.0 10.0 10.0 10.0 10.0 10.0 10.0 10.0 10.0 10.0 10.0 10.0 10.0 
3.7984250384416383 0.0010 0.0010 0.0010 0.001010798873549 0.0010 0.0010 7.7194275990862415 10.0 0.0010 10.0 10.0 10.0 10.0 10.0 10.0 10.0 10.0 10.0 9.999986370019435 10.0 10.0 10.0 10.0 10.0 10.0 10.0 10.0 10.0 10.0 10.0 10.0 10.0 10.0 10.0 9.999986370019435 10.0 10.0 9.999986370019435 10.0 10.0 10.0 10.0 10.0 10.0 10.0 10.0 10.0 
10.0 1.3326312990212825 0.0010 0.0010 0.0010620720225274312 0.001016158299194802 0.0010013669230772623 0.19254362089811883 0.0010 0.0010 0.0010 4.635345570310313 4.6371433758128315 4.642592393355859 4.6384500031356914 4.642064302282431 4.62730789886576 4.49485204860356 4.638368912412687 0.0010 4.618145928097237 4.614691390522958 4.578035701382492 4.607937768784744 4.632485590269301 0.0010 4.635849330080965 4.634515498005319 4.633880309255166 4.2881223862064815 4.5920657951724495 4.626933703073674 4.589241864464356 3.3791764290741417 4.621687010950827 0.0010 0.0010 4.706944171540253 0.0010 4.625102488505507 4.636921341363857 4.672297328343266 4.624022587275967 4.647078831227681 1.0127458478787927 0.0010 2.9047882984853444 4.625769276833408 
7.765407062786228 0.0010 0.0010005645075094449 0.0010271512830830412 0.001001611611435582 0.0010 0.0010 10.0 7.31783103841646 0.0010 10.0 10.0 10.0 10.0 10.0 10.0 10.0 10.0 10.0 10.0 10.0 10.0 10.0 10.0 10.0 10.0 10.0 10.0 10.0 10.0 10.0 10.0 10.0 9.998987300967075 10.0 10.0 9.87280446279628 10.0 10.0 10.0 10.0 10.0 10.0 10.0 9.872824119321745 9.930203308896992 10.0 10.0 
0.0010 0.0010 0.0010 0.001894128948338268 0.0010 0.0010 0.0010 0.0010 0.0010 10.0 10.0 10.0 10.0 10.0 10.0 10.0 10.0 10.0 10.0 10.0 10.0 10.0 10.0 10.0 10.0 5.162322153527124 10.0 10.0 10.0 10.0 10.0 10.0 10.0 10.0 10.0 10.0 10.0 10.0 10.0 10.0 10.0 10.0 10.0 10.0 10.0 10.0 10.0 10.0 
0.0010 0.0010 0.0010 0.0010 0.0010 0.0010 0.0010 1.6255501462342405 0.0010 10.0 10.0 10.0 10.0 10.0 10.0 10.0 10.0 10.0 10.0 10.0 10.0 10.0 10.0 10.0 10.0 10.0 10.0 10.0 10.0 10.0 10.0 10.0 10.0 10.0 10.0 10.0 10.0 10.0 10.0 10.0 10.0 10.0 10.0 10.0 10.0 10.0 10.0 10.0 
0.26427302835584854 0.0010 0.0010 0.0010 0.0010 0.0010 0.0010 7.503683685779525 10.0 0.0010 10.0 10.0 10.0 10.0 10.0 10.0 10.0 10.0 10.0 10.0 10.0 10.0 10.0 10.0 10.0 10.0 10.0 10.0 10.0 10.0 10.0 10.0 10.0 10.0 10.0 10.0 10.0 10.0 10.0 10.0 10.0 10.0 10.0 10.0 10.0 10.0 10.0 10.0 
0.0010 0.0010 0.0010 0.0010 0.0010 0.0010 0.0010 6.110144384680161 10.0 0.0010 10.0 10.0 10.0 10.0 10.0 10.0 10.0 10.0 10.0 10.0 10.0 10.0 10.0 10.0 10.0 10.0 10.0 10.0 10.0 10.0 10.0 10.0 10.0 10.0 10.0 10.0 10.0 10.0 10.0 10.0 10.0 10.0 10.0 10.0 10.0 10.0 10.0 10.0 
0.0010 0.0010 0.0010 0.0010 0.0010 0.0010 0.0010 5.858405817933503 10.0 0.0010 10.0 10.0 10.0 10.0 10.0 10.0 10.0 10.0 10.0 10.0 10.0 10.0 10.0 10.0 10.0 10.0 10.0 10.0 10.0 10.0 10.0 10.0 10.0 10.0 10.0 10.0 10.0 10.0 10.0 10.0 10.0 10.0 10.0 10.0 10.0 10.0 10.0 10.0 
1.7102861002024614 0.0010 0.0010 0.0010 0.0010 0.0010 0.0010 7.339215903852033 10.0 0.0010 9.988398310450636 10.0 10.0 10.0 10.0 10.0 10.0 10.0 10.0 9.987582626929974 10.0 10.0 10.0 10.0 10.0 10.0 10.0 10.0 10.0 10.0 10.0 10.0 10.0 10.0 10.0 9.988075504095642 9.94572683505826 10.0 9.987561858520932 10.0 10.0 10.0 10.0 10.0 9.943720002295517 9.9473750755253 10.0 10.0 
10.0 1.7651234522477093 0.0027433949090382836 0.0010000074372471842 0.0010000159747584302 0.0011686071215695761 0.00352866008436907 3.097790904660203 0.0010 0.0010027699674930032 0.0010 8.074357347244328 8.025719201168739 8.065924185183045 8.107952422064546 8.035255891901615 8.002561662696491 7.752927036171533 8.092317001900215 0.0010 8.104446223166944 8.0150776649363 7.987719900364603 8.043543534243238 8.076373057568667 0.0010 8.059268241246288 8.017681265465326 8.051964205509734 7.681305665239914 8.004076520979828 7.9569221898119045 8.046998006780424 8.00000898556987 8.042201944248681 0.0010 0.0010 7.980111349808227 0.0010 7.963687907142887 8.06407531406025 8.059900744804553 8.02396530877341 8.06415686914684 0.0010 0.0010 6.426978095044426 7.9697048446399705 
0.0010 0.0010 0.0010 0.0010 0.0010 0.0010 0.0010 1.9209503695032066 0.0010 10.0 10.0 10.0 10.0 10.0 10.0 10.0 10.0 10.0 10.0 10.0 10.0 10.0 10.0 10.0 10.0 10.0 10.0 10.0 10.0 10.0 10.0 10.0 10.0 10.0 10.0 10.0 10.0 10.0 10.0 10.0 10.0 10.0 10.0 10.0 10.0 10.0 10.0 10.0 
10.0 1.7816298271225783 0.0010 0.0010075716708032203 0.0010 0.001082056650035439 0.0010 2.964299282388561 0.0010 0.0010 0.0010 7.471268519052423 7.473437097635777 7.470952960825713 7.471419518962961 7.473063045604549 7.473864661899016 7.467284485398735 7.469975232929987 1.1378202690053283 7.469303825054217 7.46184488581938 7.461192387823518 7.469844540600035 7.471702567391497 0.0010 7.471068022008856 7.472568823859442 7.471402316761342 7.4262539444402345 7.4613815029555735 7.467889790583623 7.466654652473525 7.29025304675719 7.470155274648352 1.1350265166113664 0.0010 7.47202234863588 1.1355618829424623 7.4648650900168665 7.470406330223077 7.488435498105081 7.467124479047181 7.471544782536506 0.0010 0.0010 4.639377292529461 7.471563373026739 
9.86900415715197 4.641025543658116 0.0010872476084707546 0.0010087427850641588 0.0010321655063448688 0.0010122585351110258 0.0012003760646463104 8.545182907416361 0.0010 0.0010530221578044134 0.3503593715734908 9.997761699515578 9.997703499463903 9.997739040922404 9.99775630946835 9.997754686916263 9.997709396865737 9.99791791291667 9.997757886902027 9.971023320563356 9.997771744571496 9.9978629285343 9.997793580314934 9.99772344471913 9.99774951845757 0.2432953337684758 9.997748745662557 9.997711159006867 9.997756086503815 9.997262145629747 9.997813904144056 9.99774708725675 9.997762883829614 9.992512698076373 9.997736554124165 9.980609903028116 0.0010 9.997694126107342 9.980609903028116 9.997841294320116 9.997762493669214 9.99784846060033 9.99772576186568 9.99773320569958 0.0010 0.0010 9.993251335815007 9.99771401013892 
0.0010 0.0010 0.0010 0.0010 0.0010 0.0010 0.10006322777837887 0.0010 0.0010 9.762899747446426 10.0 10.0 10.0 10.0 10.0 10.0 10.0 10.0 10.0 10.0 10.0 10.0 10.0 10.0 10.0 10.0 10.0 10.0 10.0 10.0 10.0 10.0 10.0 10.0 10.0 10.0 10.0 10.0 10.0 10.0 10.0 10.0 10.0 10.0 10.0 10.0 10.0 10.0 
1.6950673837138341 0.0010 0.0010 0.0010 0.0010 0.0010 0.0010160663468647018 6.299212025439221 8.377766891813799 0.0010 10.0 10.0 10.0 10.0 10.0 10.0 10.0 10.0 10.0 10.0 10.0 10.0 10.0 10.0 10.0 10.0 10.0 10.0 10.0 10.0 10.0 10.0 10.0 10.0 10.0 10.0 10.0 10.0 10.0 10.0 10.0 10.0 10.0 10.0 10.0 10.0 10.0 10.0 
0.0010 0.0010 0.0010 0.0010 0.0010 0.0010 0.0010 1.9055375031171087 0.0010 10.0 10.0 10.0 10.0 10.0 10.0 10.0 10.0 10.0 10.0 10.0 10.0 10.0 10.0 10.0 10.0 9.935981158840976 10.0 10.0 10.0 10.0 10.0 10.0 10.0 10.0 10.0 10.0 10.0 10.0 10.0 10.0 10.0 10.0 10.0 10.0 10.0 10.0 10.0 10.0 
0.0010 0.0010 0.0010 0.0010 0.0010 0.0010 0.0010 1.2851896295479557 10.0 0.0010 10.0 10.0 10.0 10.0 10.0 10.0 10.0 10.0 10.0 10.0 10.0 10.0 10.0 10.0 10.0 10.0 10.0 10.0 10.0 10.0 10.0 10.0 10.0 10.0 10.0 10.0 10.0 10.0 10.0 10.0 10.0 10.0 10.0 10.0 10.0 10.0 10.0 10.0 
0.0010 0.0010 0.0010 0.0010 0.0010 0.0010 0.5220468442662235 0.0010 0.0010 10.0 10.0 10.0 10.0 10.0 10.0 10.0 10.0 10.0 10.0 10.0 10.0 10.0 10.0 10.0 10.0 10.0 10.0 10.0 10.0 10.0 10.0 10.0 10.0 10.0 10.0 10.0 10.0 10.0 10.0 10.0 10.0 10.0 10.0 10.0 10.0 10.0 10.0 10.0 
10.0 2.101644173074917 0.0010 0.0010530026998929172 0.0010729865233815908 0.0011151782544535957 0.0010 4.139604404028219 0.0010 0.0010 0.0010 8.603404871144631 8.586245769833665 8.596559321387637 8.603526331391043 8.610173790050592 8.5875370227811 8.605097035637352 8.613352601348968 0.0010 8.600722846379162 8.585707577718079 8.61216183881271 8.569849428847588 8.598216826205466 0.0010 8.594259274175503 8.586943596570297 8.594158761274935 8.394909936917077 8.602558266855088 8.599320861458567 8.577988807250346 6.703149533675521 8.58362595446121 0.0010 0.0010 8.587940744911156 0.0010 8.598709468058626 8.59590110851877 8.580460648505726 8.589966758320058 8.607022580849677 0.0010 0.0010 6.245323511408166 8.560712188364988 
0.0010 0.0010 0.0010 0.0010 0.0010 0.0010 0.0010 2.3255762436915024 0.001000000000000334 10.0 10.0 10.0 10.0 10.0 10.0 10.0 10.0 10.0 10.0 10.0 10.0 10.0 10.0 10.0 10.0 10.0 9.999996538601053 10.0 10.0 10.0 10.0 10.0 10.0 10.0 10.0 10.0 10.0 10.0 10.0 10.0 10.0 10.0 10.0 10.0 10.0 10.0 10.0 10.0 
0.0010 0.0010 0.0010 0.0010 0.0010 0.0010 0.0010 2.522035607386216 0.0010 10.0 10.0 10.0 10.0 10.0 10.0 10.0 10.0 10.0 10.0 10.0 10.0 10.0 10.0 10.0 10.0 10.0 10.0 10.0 10.0 10.0 10.0 10.0 10.0 10.0 10.0 10.0 10.0 10.0 10.0 10.0 10.0 10.0 10.0 10.0 10.0 10.0 10.0 10.0 
10.0 3.7288872056369424 0.0011776379170633858 0.0010 0.0010 0.0010 0.001056721759302695 8.02956548359716 0.0010 0.0010 0.0010 10.0 10.0 10.0 10.0 10.0 10.0 10.0 10.0 0.4057053220242839 10.0 10.0 10.0 10.0 10.0 0.0010 10.0 10.0 10.0 10.0 10.0 10.0 10.0 10.0 10.0 0.40653683976001176 0.0010 10.0 0.4062732170816794 10.0 10.0 10.0 10.0 10.0 0.0010 0.0010 10.0 10.0 
0.0010 0.0010 0.0010 0.0010 0.0010 0.0010 0.0010 2.5523276149542964 0.0010 10.0 10.0 10.0 10.0 10.0 10.0 10.0 10.0 10.0 10.0 10.0 10.0 10.0 10.0 10.0 10.0 10.0 10.0 10.0 10.0 10.0 10.0 10.0 10.0 10.0 10.0 10.0 10.0 10.0 10.0 10.0 10.0 10.0 10.0 10.0 10.0 10.0 10.0 10.0 
6.68715368141712 0.0010 0.0010 0.0010 0.0010 0.0010 0.0010 10.0 9.006356483459129 0.0010 10.0 10.0 10.0 10.0 10.0 10.0 10.0 10.0 10.0 10.0 10.0 10.0 10.0 10.0 10.0 10.0 10.0 10.0 10.0 10.0 10.0 10.0 10.0 10.0 10.0 10.0 10.0 10.0 10.0 10.0 10.0 10.0 10.0 10.0 10.0 10.0 10.0 10.0 
5.0005 0.0010 0.0010 0.0010 0.001002476556407897 0.0010 0.0011800015284495963 7.313873933118411 5.000500000000001 0.0010 10.0 10.0 10.0 10.0 10.0 10.0 10.0 10.0 10.0 10.0 10.0 10.0 10.0 10.0 10.0 10.0 10.0 10.0 10.0 10.0 10.0 10.0 10.0 10.0 10.0 10.0 10.0 10.0 10.0 10.0 10.0 10.0 10.0 10.0 10.0 10.0 10.0 10.0 
0.004035536685693491 0.0010 0.00100196351863449 0.0010 0.0010 0.0010 0.0010 4.854300265067807 10.0 0.0010 9.975433432743115 9.99582042657683 9.99034358772304 9.99234872680124 10.0 9.99212336745234 9.993249949407867 9.996479407285543 10.0 9.981466665833421 9.993950205152553 9.996657702947306 9.993699874509302 9.997068199841923 10.0 10.0 9.996976751856943 9.994869475733786 9.999611481157753 9.991026644655772 10.0 9.993813744426598 10.0 9.995502088809895 9.9942510029536 9.977602038636178 9.99659610086219 9.995176696745036 9.978487406662314 9.995110745085103 10.0 9.99052476069672 10.0 9.990509956342658 9.99659610086219 9.99659610086219 9.981648257860424 9.99394733829795 
9.244636235988619 1.5482561820985072 0.0010 0.0010 0.0010 0.0012397278045507413 0.0010 2.1486426062642705 0.0010 0.0010 0.0010 6.90472495961186 6.869464507609645 6.916933914151707 6.91463671552515 6.896146768755937 6.889763055644838 6.799673473082782 6.918785539259292 0.0010 6.8941778760841075 6.878148997584914 6.845960213864821 6.878680583855159 6.907242440524399 0.0010 6.899862860419516 6.892654743027748 6.910984810661304 6.264523409993962 6.8551584636983804 6.886067678227635 6.894733557235645 5.3185412317026985 6.944729541700771 0.0010 0.0010 6.885395284111717 0.0010 6.900491731740008 6.888859269954072 6.8682370784759135 6.903974584315885 6.883986742023071 0.0010 0.0010 3.4505999739645365 6.924726130471728 
10.0 1.9630001869743687 0.0010 0.0010 0.0010851928509498859 0.0010555476594627787 0.0010 3.728718512304361 0.0010 0.0010 0.0010 8.263656491450813 8.275407707170007 8.27093703880377 8.260110090497184 8.267816143976873 8.261100538005314 8.2374645961574 8.259912657789018 0.0010 8.254764764221752 8.272696418918446 8.25500584864534 8.254697093823955 8.259761071090951 0.0010 8.26561767881858 8.268286089478499 8.262547839136074 8.248834684355428 8.266497215870633 8.269578100867026 8.243766769451303 8.253285675954043 8.258795136512534 0.0010 0.0010 8.275370249676588 0.0010 8.270075006944623 8.264691075488303 8.269972624304351 8.26068007412432 8.280523362328962 0.44082045724968194 0.0010 4.427417455895377 8.265066948335116 
0.0010 0.0010 0.0010 0.0010 0.0010 0.0010 0.0010 2.433934027846817 0.0010 10.0 10.0 10.0 10.0 10.0 10.0 10.0 10.0 10.0 10.0 10.0 10.0 10.0 10.0 10.0 10.0 10.0 10.0 10.0 10.0 10.0 10.0 10.0 10.0 10.0 10.0 10.0 10.0 10.0 10.0 10.0 10.0 10.0 10.0 10.0 10.0 10.0 10.0 10.0 
0.0010 0.0010 0.0010 0.0010 0.0010 0.0010 0.09208538349376591 0.0010 0.0010 10.0 10.0 10.0 10.0 10.0 10.0 10.0 10.0 10.0 10.0 10.0 10.0 10.0 10.0 10.0 10.0 0.0010 10.0 10.0 10.0 10.0 10.0 10.0 10.0 10.0 10.0 10.0 10.0 10.0 10.0 10.0 10.0 10.0 10.0 10.0 10.0 10.0 10.0 10.0 
5.091929340197999 8.46590921903963 0.0010 0.0012302423137562572 0.0010 0.0010 0.0010 10.0 0.0010 0.0010 10.0 10.0 10.0 10.0 10.0 10.0 10.0 10.0 10.0 10.0 10.0 10.0 10.0 10.0 10.0 10.0 10.0 10.0 10.0 10.0 10.0 10.0 10.0 10.0 10.0 10.0 0.0010 10.0 10.0 10.0 10.0 10.0 10.0 10.0 0.0010 0.0010 10.0 10.0 
0.0010 0.0010 0.0010 0.0010 0.0010 0.0010 0.052514975502668815 0.0010 0.0010 10.0 10.0 10.0 10.0 10.0 10.0 10.0 10.0 10.0 10.0 10.0 10.0 10.0 10.0 10.0 10.0 10.0 10.0 10.0 10.0 10.0 10.0 10.0 10.0 10.0 10.0 10.0 10.0 10.0 10.0 10.0 10.0 10.0 10.0 10.0 10.0 10.0 10.0 10.0 
4.099869149179293 0.0013209746293503678 0.0010001517639867316 0.0010017905631298629 0.0010000961390074414 0.0010000485731850581 0.0011296063496755498 8.66781345953277 9.714393167325994 0.001770111355246021 9.94907104520927 9.999697341840006 9.999686604690197 9.999693131173306 9.999699603155392 9.999687637291945 9.999688290097124 9.99961030363262 9.999692046247608 9.95761638094548 9.99969322990216 9.999670183200676 9.999658762190995 9.999659061980193 9.999691578255296 9.869817421943539 9.99968089762799 9.99969450089169 9.999615955723643 9.999512474122545 9.999586132561186 9.999658459940552 9.999672506108345 9.999546735913187 9.999685497698994 9.957477880771108 9.970448236208373 9.999656232888027 9.957526028250916 9.999675975384232 9.999687132851298 9.999646655468323 9.999682876480856 9.999701603498895 9.97048512651571 9.97048512651571 9.998455264016767 9.99966510016793 
0.0010 0.0010 0.0010465190920942275 0.0010049497162750855 0.0010 0.0010 0.0010 4.230103154086675 10.0 0.0010 10.0 10.0 10.0 10.0 10.0 10.0 10.0 10.0 10.0 9.960424881252095 10.0 10.0 10.0 10.0 10.0 9.95960416527722 10.0 10.0 10.0 10.0 10.0 10.0 10.0 10.0 10.0 9.95960416527722 9.824393806993962 10.0 9.962471752141536 10.0 10.0 10.0 10.0 10.0 9.824393806993962 9.824393806993962 10.0 10.0 
10.0 1.4226903881798183 0.0010 0.0010 0.0010 0.0010481296780452498 0.0010 1.0383172173733286 0.0010 0.0010 0.0010 6.212587788412737 6.150458577243791 6.215577143943845 6.175182111086931 6.251827453946714 6.161488032488293 5.657908607722223 6.199685465844692 0.0010 6.113804611753238 6.166167251546073 6.1605396518268 6.243746752715113 6.225148849788356 0.50095 6.227527842658976 6.199276100635148 6.242613881436912 5.522883243695029 5.78539981285176 5.984652735022209 6.171054140231226 5.115007757542012 6.161273173640651 0.0010 0.0010 6.165858957355086 0.0010 6.170219273106273 6.163347738878237 5.846110521129973 6.214170527569389 6.093491073138958 0.0010 0.0010 0.0010 6.209077864611067 
0.0010 0.0010 0.0010 0.0010 0.0010 0.0015412538444188255 0.5383407616790725 0.0010 0.0010 10.0 10.0 10.0 10.0 10.0 10.0 10.0 10.0 10.0 10.0 10.0 10.0 10.0 10.0 10.0 10.0 0.0010 10.0 10.0 10.0 10.0 10.0 10.0 10.0 10.0 10.0 9.636601607995857 10.0 10.0 10.0 10.0 10.0 10.0 10.0 10.0 10.0 10.0 10.0 10.0 
10.0 1.8267595643819385 0.0010019996559930615 0.0010068139141204814 0.0010000550575303658 0.001047413251107127 0.0010 3.154240661508427 0.0010 0.0010 0.0010 7.601212759781561 7.598897649283078 7.598962394493518 7.603550632495713 7.600786865973589 7.603877886288116 7.602230498738772 7.599238524449034 0.337486615659238 7.606655798821678 7.589451212886422 7.592656081426364 7.60290601038852 7.604245883528453 0.0010 7.601204843634632 7.601601589809448 7.602329715648776 7.5391867048347505 7.591959865052311 7.575134313116618 7.605546607811546 7.147545121750351 7.60304825124231 0.3342911812546845 0.0010 7.592691267079273 0.3652068690050645 7.593440873147173 7.60052373739428 7.589702693159783 7.59773217566511 7.595049822076886 0.0010 0.0010 4.558380300960224 7.6010755090792825 
0.0010 0.0010 0.0010 0.0010797880668026094 0.0010 0.0010026683645113468 0.0010 0.6221281218262265 9.917278631837934 0.0010 10.0 10.0 10.0 10.0 10.0 10.0 10.0 10.0 10.0 10.0 10.0 10.0 10.0 10.0 10.0 10.0 10.0 10.0 10.0 10.0 10.0 10.0 10.0 10.0 10.0 10.0 10.0 10.0 10.0 10.0 10.0 10.0 10.0 10.0 10.0 10.0 10.0 10.0 
0.0010 0.0010 0.0010 0.0010 0.0010 0.0010 0.0010 4.158694829322557 9.890549491003107 0.0010 10.0 10.0 10.0 10.0 10.0 10.0 10.0 10.0 10.0 10.0 10.0 10.0 10.0 10.0 10.0 9.895229174632954 10.0 10.0 10.0 10.0 10.0 10.0 10.0 10.0 10.0 10.0 10.0 10.0 10.0 10.0 10.0 10.0 10.0 10.0 10.0 10.0 10.0 10.0 
0.9146669250250948 0.0010 0.0010012817888042267 0.0010 0.0010 0.0010 0.0010 7.017888580201141 9.758855602557459 0.0010 10.0 10.0 10.0 10.0 10.0 10.0 10.0 10.0 10.0 10.0 10.0 10.0 10.0 10.0 10.0 9.78970673346717 10.0 10.0 10.0 10.0 10.0 10.0 10.0 10.0 10.0 10.0 10.0 10.0 10.0 10.0 10.0 10.0 10.0 10.0 10.0 10.0 10.0 10.0 
3.618164760495637 0.0010 0.0010001760559438736 0.0010271498398589094 0.0010 0.0010 0.0010000013206024842 8.516170281733965 10.0 0.0013873444114181348 10.0 10.0 10.0 10.0 10.0 10.0 10.0 10.0 10.0 10.0 10.0 10.0 10.0 10.0 10.0 10.0 10.0 10.0 10.0 10.0 10.0 10.0 10.0 10.0 10.0 10.0 10.0 10.0 10.0 10.0 10.0 10.0 10.0 10.0 10.0 10.0 10.0 10.0 
0.0010 0.0010 0.0010 0.0010 0.0010359713934212388 0.0010 0.0010426988318431804 2.0538625179978274 0.0010 10.0 10.0 10.0 10.0 10.0 10.0 10.0 10.0 10.0 10.0 10.0 10.0 10.0 10.0 10.0 10.0 10.0 10.0 10.0 10.0 10.0 10.0 10.0 10.0 10.0 10.0 10.0 10.0 10.0 10.0 10.0 10.0 10.0 10.0 10.0 10.0 10.0 10.0 10.0 
0.0010 0.0010 0.0010 0.0010000418194304483 0.0010000478157411632 0.0010 0.6786912200619492 0.0010 0.0010 10.0 10.0 10.0 10.0 10.0 10.0 10.0 10.0 10.0 10.0 10.0 10.0 10.0 10.0 10.0 10.0 0.0010 10.0 10.0 10.0 10.0 10.0 10.0 10.0 10.0 10.0 10.0 10.0 10.0 10.0 10.0 10.0 10.0 10.0 10.0 10.0 10.0 10.0 10.0 
10.0 2.4353889093665124 0.002471102672416856 0.0010088868977478473 0.0010177153979216416 0.0010000032647362574 0.0010 5.014147953834399 0.0010 0.0011597864070803689 0.0010 9.36829190588955 9.368653564551666 9.375162440350916 9.368136603281098 9.361499198149627 9.366996240050236 9.2904591947644 9.377170778897783 0.0010 9.368772195799703 9.319237270172703 9.364997160189315 9.362448297426084 9.368853032990364 0.0010 9.367378856074014 9.373160600761958 9.367687751954477 9.179820648074918 9.347740940383348 9.358767203820676 9.35874276621581 8.907920297305331 9.367384297750519 0.0010 0.0010 9.362267936957808 0.0010 9.331252615869955 9.364270516871287 9.33077477449381 9.398931863432134 9.369050431704787 0.0010 0.0010 6.916025119993874 9.369569813940355 
10.0 1.289024134652264 0.0010539054332694905 0.0014818135039381584 0.0013515592254929793 0.0013592168883342335 0.0010318786805316473 0.22363809493425846 0.0010 0.0010113239167039417 0.0010 4.781704394826741 4.822676254370862 4.781190898803402 4.730670012144489 4.651420711695493 4.7670774585342155 4.4412436443073595 4.764043659465752 0.0010 4.704707619921605 4.734338971138487 4.770985544499163 4.7331653861245835 4.763833941386741 0.008038697852391419 4.7673525305629845 4.780814185273779 4.766006242542516 3.8287404094672595 4.625123373775447 4.407749175299468 4.682656066453932 3.6724547241261023 4.7488063130240645 0.0010 0.0010 4.798993852608873 0.0010 4.731909902017906 4.772248846417276 4.798537024615081 4.756218282822029 4.850667881372404 0.0010 0.0010 1.702550438154908 4.769835815776881 
5.0005 8.164480887805158 0.0010 0.0011031528432021726 0.001071403556049962 0.0011031091461421426 0.001283362044349619 9.46300284723021 0.0010 0.0010 10.0 10.0 10.0 10.0 10.0 10.0 10.0 10.0 10.0 9.870533683583991 10.0 10.0 10.0 10.0 10.0 10.0 10.0 10.0 10.0 10.0 10.0 10.0 10.0 10.0 10.0 9.870146445611217 0.0010 10.0 9.870146900008317 10.0 10.0 10.0 10.0 10.0 0.0010 0.0010 10.0 10.0 
9.879601000032755 2.233935092164835 0.001000753856140766 0.0010 0.001045918464278711 0.0010 0.0010 4.674279062326716 0.0010 0.0010 0.0010 8.823777247651417 8.808401556341558 8.818885931460748 8.82031878463004 8.821643683935953 8.813019694351844 8.862037735380575 8.828173093771769 0.0010 8.833184947554358 8.826728396693724 8.834925923329024 8.819463135054265 8.824341259728453 0.0010 8.820826773753344 8.81317877396058 8.824993045925558 8.552051068541173 8.827814777282862 8.819578809852159 8.823844751959278 6.334776652122785 8.81679776889436 0.0010 0.0010 8.798745327793029 0.0010 8.824696131447995 8.824151143832438 8.819647664322568 8.822404624474578 8.814798763579699 0.0010 0.0010 6.807681028532185 8.812290148882434 
0.0010 0.0010 0.0010 0.0010 0.0010 0.0010 0.0016494388340931128 2.0682249457821253 0.0010 10.0 10.0 10.0 10.0 10.0 10.0 10.0 10.0 10.0 10.0 10.0 10.0 10.0 10.0 10.0 10.0 10.0 10.0 10.0 10.0 10.0 10.0 10.0 10.0 10.0 10.0 10.0 10.0 10.0 10.0 10.0 10.0 10.0 10.0 10.0 10.0 10.0 10.0 10.0 
0.478998067732872 0.0010 0.0010 0.0010 0.0010 0.0010 0.0010 7.36767560055331 10.0 0.0010 10.0 10.0 10.0 10.0 10.0 10.0 10.0 10.0 10.0 10.0 10.0 10.0 10.0 10.0 10.0 10.0 10.0 10.0 10.0 10.0 10.0 10.0 10.0 10.0 10.0 10.0 10.0 10.0 10.0 10.0 10.0 10.0 10.0 10.0 10.0 10.0 10.0 10.0 
10.0 1.6470830620881527 0.001606192802510133 0.0010498471265973734 0.0011605880403895423 0.0010914887551190975 0.0010 2.3830199526938456 0.0010 0.0024334307845118334 0.0010 7.033080633481882 7.031570754650583 7.0233172219667805 7.032806885975634 7.021898399309174 7.030538606498205 6.770840191624821 7.021650058712971 0.0010 7.050200460546066 6.990236387167848 6.972897936260621 7.038687997185426 7.056079344975427 0.0010 7.019316997839199 7.029352787425635 7.047723356285482 6.6292837445859725 6.968115082317843 6.990572704110916 7.03452169649793 6.796807497364471 7.033322388951562 0.0010 0.0010 6.980170360676455 0.0010 6.982232336856945 7.053665089888724 6.8758466160163465 7.003449844538706 7.019459519356672 0.0010 0.0010 3.392444687843614 7.015739309020303 
0.8683558011283186 0.0010 0.0010 0.0010 0.0010 0.0010 0.0010 6.078172185207672 9.572215089196444 0.0010 9.572215089196444 10.0 10.0 10.0 10.0 10.0 10.0 10.0 10.0 10.0 10.0 10.0 10.0 10.0 10.0 9.572215089196444 10.0 10.0 10.0 10.0 10.0 10.0 10.0 10.0 10.0 10.0 9.572215089196444 10.0 10.0 10.0 10.0 10.0 10.0 10.0 9.572215089196444 9.572215089196444 10.0 10.0 
7.471077458961874 8.158448408546246 0.0010 0.0010 0.0010 0.0010 0.0010 10.0 0.0010 0.0010 10.0 10.0 10.0 10.0 10.0 10.0 10.0 10.0 10.0 10.0 10.0 10.0 10.0 10.0 10.0 10.0 10.0 10.0 10.0 10.0 10.0 10.0 10.0 10.0 10.0 10.0 0.40974183944174136 10.0 10.0 10.0 10.0 10.0 10.0 10.0 0.39955537576618916 0.39955537576618916 10.0 10.0 
10.0 2.0411603661996667 0.0010 0.0010148448615970313 0.0010739943856823875 0.0010484343036330163 0.0010 3.800606183125684 0.0010 0.0010 0.0010 8.105018369433338 8.106606009654284 8.108266582930895 8.103498519545072 8.10961423648993 8.093832150984396 8.072877132255167 8.103534051943027 0.0010 8.083969892149424 8.112029084728249 8.102787963363415 8.083265113313713 8.102378335354318 0.0010 8.10648339541913 8.105189370569681 8.105073408176985 8.065946318212681 8.11439849220541 8.086914955049822 8.074139808561581 7.931403494430057 8.087869411563158 0.0010 0.0010 8.109815172814214 0.0010 8.110701114119516 8.107349464928122 8.097531548123383 8.100686475877184 8.121220531227346 0.24602417635687868 0.0010 4.329798281783962 8.096492416732492 
0.0010 0.0010 0.0010 0.0010 0.0010 0.0010 0.1638073665464638 0.0010 0.0010 10.0 10.0 10.0 10.0 10.0 10.0 10.0 10.0 10.0 10.0 10.0 10.0 10.0 10.0 10.0 10.0 0.0010 10.0 10.0 10.0 10.0 10.0 10.0 10.0 10.0 10.0 10.0 10.0 10.0 10.0 10.0 10.0 10.0 10.0 10.0 10.0 10.0 10.0 10.0 
9.97483189257726 5.20088835024804 0.0010286977903248558 0.0010045531766754326 0.0010148323177987491 0.0010007462150894274 0.0010 9.045032898645772 0.024239005447265816 0.0010 0.5571141859318365 9.999978497351277 9.999978497351277 9.999978497351277 9.999978497351277 9.999978497351277 9.999978497351277 9.999983338784249 9.999978497351277 9.99907002765771 9.999978497351277 9.999978497351277 9.999978540314181 9.999978497351277 9.999978497351277 0.6306839958475194 9.999978497351277 9.999978497351277 9.999978497351277 9.999982264668994 9.999978497351277 9.999978497351277 9.999978497351277 9.999981170664212 9.999978497351277 9.99907002765771 0.0010 9.999978497351277 9.99907002765771 9.999978497351277 9.999978497351277 9.999982321180829 9.999978497351277 9.999978497351277 0.0010 0.0010 9.999851722222367 9.999978497351277 
10.0 2.4083392550112213 0.0019804167469239906 0.001035312496775709 0.0010 0.0010 0.0010 4.944578430137598 0.0010 0.0010 0.0010 9.599573145290746 9.573770267044043 9.605070208238287 9.611988747623535 9.597738623016753 9.570614651718829 9.508683870169389 9.62111294699222 0.0010 9.557466726270055 9.542556742595956 9.629447408397594 9.551378672990014 9.598306665090032 0.0010 9.599935439099305 9.604368860837576 9.601303424737967 9.449876406756255 9.59888759276372 9.624707885179264 9.552049853588773 9.502537984102375 9.563634673587542 0.0010 0.0010 9.59917920995637 0.0010 9.563184313080669 9.605752434634267 9.587195353315746 9.626894491989756 9.613205183443952 0.0010 0.0010 7.375906316582173 9.567454418529909 
0.5669157852405995 0.0010 0.0010 0.0010 0.0010 0.0013151163017336444 0.0010 7.011660137259996 9.936488828556664 0.0010 10.0 10.0 10.0 10.0 10.0 10.0 10.0 10.0 10.0 10.0 10.0 10.0 10.0 10.0 10.0 10.0 10.0 10.0 10.0 10.0 10.0 10.0 10.0 10.0 10.0 10.0 10.0 10.0 10.0 10.0 10.0 10.0 10.0 10.0 10.0 10.0 10.0 10.0 
10.0 1.8083033032591533 0.0011741302318017204 0.0010070150086865196 0.0010006138146651435 0.0010700361259817948 0.0013288955272202007 3.12770721423104 0.0010 0.0010 0.0010 7.697992927356767 7.695424461566951 7.695695463607497 7.70016151963483 7.697542563244854 7.700288160719204 7.695840782771889 7.696447763082825 0.7557247302627803 7.702444460097084 7.685782904854147 7.689572813918388 7.698706319162422 7.700848200513028 0.0010 7.69805985603522 7.69849758352065 7.699386632282352 7.632314646002798 7.688034196982286 7.692252087150093 7.701280969577922 7.2280144891178555 7.699103884188704 0.7524390460688788 0.0010 7.688892939504663 0.78422789657392 7.690149177628524 7.697842766951156 7.707119766033527 7.694543398619926 7.691830527771658 0.0010 0.0010 4.816505270181859 7.697388712913449 
10.0 2.352297940364898 0.001002955797817777 0.0010311144285858292 0.0010207908628057471 0.0012061379088330589 0.0010 4.811132431239249 0.0018977149795434086 0.0010 0.0010 9.095966117670574 9.118155377798352 9.080907774173236 9.098793818585959 9.103136376555874 9.088795338401974 9.08553490147147 9.098447367185482 0.0010 9.088277682106028 9.103988823489424 9.089891620109503 9.08633179264286 9.095669888927967 0.0010 9.097153278526026 9.063635375360327 9.098014209988007 9.018746882303354 9.093362302098537 9.098432701871568 9.09075544714431 9.006945603229694 9.090580466255638 0.0010 0.50095 9.096609644592668 0.0010 9.103104063125159 9.099313210806223 9.11044118066859 9.097752307169635 9.095602216585645 0.0010 0.50095 7.240762626024132 9.091559073242355 
6.610870153691323 0.0010 0.0010068988884673169 0.0010013060660414858 0.0010003767790146502 0.001000072958183977 0.0010000739179216757 9.495416599468884 8.577128716228657 0.001211701291989888 9.999245127996838 9.99999175875029 9.999991756594246 9.999991801624274 9.999991766369941 9.999991748622366 9.999991751043854 9.999991580967704 9.999991766608295 9.99911145759419 9.999991756953339 9.999991726627904 9.999991650993524 9.999991730285776 9.999991748783748 9.999245127996838 9.999991752314145 9.999991752603135 9.999991758760869 9.99999123424118 9.999991680511537 9.999991738950385 9.99999170145627 9.99998937328372 9.999991812964566 9.999111057781656 9.386367713672257 9.999991776484487 9.99911105825081 9.999991755170086 9.999991758863597 9.99999176457761 9.999991752159039 9.999991775577143 9.496325475846385 9.386368179051699 9.999987607782314 9.999991788353729 
7.676308985291376 0.0010 0.0010 0.0010 0.0010 0.0010 0.0012368350748720456 10.0 6.970080297013833 0.0010 10.0 10.0 10.0 10.0 10.0 10.0 10.0 10.0 10.0 10.0 10.0 10.0 10.0 10.0 10.0 10.0 10.0 10.0 10.0 10.0 10.0 10.0 10.0 10.0 10.0 10.0 10.0 10.0 10.0 10.0 10.0 10.0 10.0 10.0 10.0 10.0 10.0 10.0 
0.0010 0.0010 0.0010 0.0010055809713093223 0.0010046372461335724 0.0010016638844259976 0.0010 1.154766683682003 10.0 0.0010 9.99457121854543 10.0 10.0 10.0 10.0 10.0 10.0 10.0 10.0 10.0 10.0 10.0 10.0 10.0 10.0 10.0 10.0 10.0 10.0 10.0 10.0 10.0 10.0 10.0 10.0 10.0 10.0 10.0 10.0 10.0 10.0 10.0 10.0 10.0 10.0 10.0 10.0 10.0 
0.0010 0.0010 0.0010 0.0010 0.0010 0.0010 0.0010 5.865644136660002 9.771150248482959 0.0010 10.0 10.0 10.0 10.0 10.0 10.0 10.0 10.0 10.0 10.0 10.0 10.0 10.0 10.0 10.0 9.95970258624216 10.0 10.0 10.0 10.0 10.0 10.0 10.0 10.0 10.0 8.402566130336742 10.0 10.0 10.0 10.0 10.0 10.0 10.0 10.0 10.0 10.0 10.0 10.0 
0.001000000000000334 0.0010 0.0010 0.0010 0.0010 0.0010 0.0010 2.6289071772196366 0.0010 10.0 10.0 10.0 10.0 10.0 10.0 10.0 10.0 10.0 10.0 10.0 10.0 10.0 10.0 10.0 10.0 10.0 10.0 10.0 10.0 10.0 10.0 10.0 10.0 10.0 10.0 10.0 10.0 10.0 10.0 10.0 10.0 10.0 10.0 10.0 10.0 10.0 10.0 10.0 
0.0010 0.0010 0.0010 0.0010985060188740143 0.001023729361617171 0.0010 0.0010 0.26000150387757315 10.0 0.0010 10.0 10.0 10.0 10.0 10.0 10.0 10.0 10.0 10.0 10.0 10.0 10.0 10.0 10.0 10.0 10.0 10.0 10.0 10.0 10.0 10.0 10.0 10.0 10.0 10.0 10.0 10.0 10.0 10.0 10.0 10.0 10.0 10.0 10.0 10.0 10.0 10.0 10.0 
0.6938629755745485 7.205502706120749 0.0010 0.0011120919425074095 0.001336636610572801 0.0010 0.0011949092221734214 6.1049262126907555 0.0010 0.0010 10.0 10.0 10.0 10.0 10.0 10.0 10.0 10.0 10.0 10.0 10.0 10.0 10.0 10.0 10.0 10.0 10.0 10.0 10.0 10.0 10.0 10.0 10.0 10.0 10.0 10.0 0.0010 10.0 10.0 10.0 10.0 10.0 10.0 10.0 0.0010 0.0010 10.0 10.0 
10.0 1.4824765766145858 0.0010 0.0010 0.0010 0.0013484443466834817 0.0010 0.8943006512987128 0.0010 0.0010 0.0010 5.571395782156891 5.5625833313070885 5.60608140815266 5.5773503271272435 5.563224289262063 5.547644343859611 5.427644908543379 5.577891839780367 0.0010 5.569419378938394 5.54680631051705 5.484703208137547 5.548306070444437 5.562945538091184 0.0010 5.5663090040876675 5.566437392935781 5.571214585533958 5.156061062062192 5.508979220531634 5.556063853684325 5.524416756510363 3.7090050327416817 5.6156326872712174 0.0010 0.0010 5.586927395788543 0.0010 5.569499617601791 5.571482594695804 5.575037754438149 5.566466720769394 5.585966404178791 0.0010 0.0010 2.5396402680826715 5.595783248888454 
7.393628332439483 0.0010 0.0010 0.0010 0.0010 0.0010 0.0010 9.810642912627877 7.388726380662565 0.0010 10.0 10.0 10.0 10.0 10.0 10.0 10.0 10.0 10.0 10.0 10.0 10.0 10.0 10.0 10.0 10.0 10.0 10.0 10.0 10.0 10.0 10.0 10.0 10.0 10.0 10.0 10.0 10.0 10.0 10.0 10.0 10.0 10.0 10.0 10.0 10.0 10.0 10.0 
0.0010 0.0010 0.004670991926616074 0.0010 0.001145270183367244 0.0011948349991789489 0.7663808050142298 0.0010 0.0010 9.724648170899547 10.0 10.0 10.0 10.0 10.0 10.0 10.0 10.0 10.0 10.0 10.0 10.0 10.0 10.0 10.0 0.0010 10.0 10.0 10.0 10.0 10.0 10.0 10.0 10.0 10.0 10.0 10.0 10.0 10.0 10.0 10.0 10.0 10.0 10.0 10.0 10.0 10.0 10.0 
10.0 1.5107267136784444 0.0010 0.0010 0.0010688647126488862 0.0010249578911153512 0.0010 1.1257153097251225 0.0010 0.0010 0.0010 5.705961632843417 5.70922682094726 5.712531227003694 5.710767012346194 5.710904180330239 5.702129167678413 5.587469595902384 5.7105283674595215 0.0010 5.698253252122138 5.676842797550581 5.661876667588422 5.688686446297889 5.704541510775185 0.0010 5.707143522046888 5.7095005694915315 5.7075233740688995 5.421354174628519 5.6630137435454735 5.699586791087363 5.6718789538469725 4.641662340381303 5.698727069482003 0.0010 0.0010 5.770416419827503 0.0010 5.687257145383905 5.707899312121439 5.725046142496996 5.704137326881334 5.716540019300819 0.7905164081785299 0.0010 3.9329647840871926 5.701377071237209 
0.5121391826809831 0.0010 0.0011806953100344018 0.0010204313437858009 0.0010 0.0010 0.0010 7.273014701112989 10.0 0.0010 10.0 10.0 10.0 10.0 10.0 10.0 10.0 10.0 10.0 10.0 10.0 10.0 10.0 10.0 10.0 10.0 10.0 10.0 10.0 10.0 10.0 10.0 10.0 10.0 10.0 10.0 10.0 10.0 10.0 10.0 10.0 10.0 10.0 10.0 10.0 10.0 10.0 10.0 
6.4396193903968175 0.0010 0.0010 0.001218399920087285 0.0010 0.0010 0.0010 9.58928263061118 8.581726465830494 0.0010 10.0 10.0 10.0 10.0 10.0 10.0 10.0 10.0 10.0 10.0 10.0 10.0 10.0 10.0 10.0 10.0 10.0 10.0 10.0 10.0 10.0 10.0 10.0 10.0 10.0 10.0 10.0 10.0 10.0 10.0 10.0 10.0 10.0 10.0 10.0 10.0 10.0 10.0 
0.24109881374331543 0.0010 0.0010 0.0010 0.001008152092810879 0.0010 0.0010 7.437583754208069 10.0 0.0010 10.0 10.0 10.0 10.0 10.0 10.0 10.0 10.0 10.0 10.0 10.0 10.0 10.0 10.0 10.0 10.0 10.0 10.0 10.0 10.0 10.0 10.0 10.0 10.0 10.0 10.0 10.0 10.0 10.0 10.0 10.0 10.0 10.0 10.0 10.0 10.0 10.0 10.0 
10.0 3.2491351524141905 0.0011177457137086643 0.0010069921750040613 0.0010191336097007528 0.0010048144757078164 0.0010 6.709182104559449 0.001000000000000334 0.0010 0.0010 10.0 10.0 10.0 10.0 10.0 10.0 10.0 10.0 5.749435588385764 10.0 10.0 10.0 10.0 10.0 0.0010 10.0 10.0 10.0 10.0 10.0 10.0 10.0 10.0 10.0 5.749435588385764 0.0010 10.0 5.749435588385764 10.0 10.0 10.0 10.0 10.0 0.0010 0.9421458960618043 10.0 10.0 
10.0 2.433882388737835 0.0029541285532696552 0.0010475954283155002 0.0010713238542140668 0.0010970108018541762 0.0010 4.901157606888174 0.0010 0.0010 0.055535784034840496 9.215189828074054 9.214533030982984 9.215704501658367 9.216320536659786 9.216316695750791 9.214714619063127 9.206763155668117 9.216127298769102 0.057220894680598544 9.214234436597627 9.215016019838655 9.205909489022826 9.212288613251868 9.214417163498656 0.0937992057846273 9.21470877884225 9.214857796333963 9.21556894860124 9.174786571687875 9.207987831953005 9.21478840532219 9.210697165632203 9.028801416330829 9.214513838611436 0.05722083172409853 0.05550789703703396 9.217557398347482 0.0562456861558176 9.216281205566627 9.215874163321187 9.216741568188601 9.215382041223549 9.215802429243078 0.0554660560356961 0.055507943848607244 7.236876106605511 9.214232182695403 
0.0010 0.0010 0.0010 0.0010 0.0010 0.0010 0.0010 2.1780595895498616 0.0010 10.0 10.0 10.0 10.0 10.0 10.0 10.0 10.0 10.0 10.0 10.0 10.0 10.0 10.0 10.0 10.0 10.0 10.0 10.0 10.0 10.0 10.0 10.0 10.0 10.0 10.0 10.0 10.0 10.0 10.0 10.0 10.0 10.0 10.0 10.0 10.0 10.0 10.0 10.0 
0.0010 0.002279946600389999 0.0010000877761968106 0.001000003585989461 0.0010 0.0010000040230703608 0.0010008974755554702 4.146324567619103 9.010401228030457 0.0010 10.0 10.0 10.0 10.0 10.0 10.0 10.0 10.0 10.0 10.0 10.0 10.0 10.0 10.0 10.0 6.884665720592533 10.0 10.0 10.0 10.0 10.0 10.0 10.0 10.0 10.0 10.0 9.999060652316173 10.0 10.0 10.0 10.0 10.0 10.0 10.0 9.999060652316173 9.999060652316173 9.999368086217581 10.0 
4.944946818086386 9.553070529822532 0.0010 0.0010 0.001085786180023684 0.001411326096220586 0.0010 10.0 0.0010 0.0010 9.992491578897239 9.998965373277409 9.99896630362611 9.998965564719796 9.99896450366885 9.998966856714464 9.998965317531 9.998973345849592 9.998964014730715 9.992919004728304 9.99896755587903 9.998963635645554 9.998962681713062 9.99896422631056 9.998964790958222 10.0 9.998966004403664 9.998966274803962 9.998964817753047 9.998856062327569 9.998960404404723 9.998965674182339 9.998963787253988 9.997904414148866 9.998964357183848 9.992504578758355 0.0010 9.998962174570154 9.992947401221658 9.998963478400748 9.998964764755243 9.998958509544325 9.998963066648596 9.998965198784976 0.0010 0.0010 9.996662167946136 9.998965274315095 
0.0010 0.0010 0.0010 0.0010 0.0010 0.0010 0.0010 2.3393993096299237 0.0010 10.0 10.0 10.0 10.0 10.0 10.0 10.0 10.0 10.0 10.0 10.0 10.0 10.0 10.0 10.0 10.0 10.0 10.0 10.0 10.0 10.0 10.0 10.0 10.0 10.0 10.0 10.0 10.0 10.0 10.0 10.0 10.0 10.0 10.0 10.0 10.0 10.0 10.0 10.0 
0.0010 0.0010 0.0010 0.0010 0.0010 0.0010 0.0010 2.150069294181933 0.0010 10.0 10.0 10.0 10.0 10.0 10.0 10.0 10.0 10.0 10.0 10.0 10.0 10.0 10.0 10.0 10.0 10.0 10.0 10.0 10.0 10.0 10.0 10.0 10.0 10.0 10.0 10.0 10.0 10.0 10.0 10.0 10.0 10.0 10.0 10.0 10.0 10.0 10.0 10.0 
0.0010 0.0010 0.0010000003110596767 0.0010000000131706488 0.0010000004038075592 0.0010000247435706852 0.001012743835792695 7.006576108438949 9.685422465809312 0.003212875508222697 9.99998064586312 9.999999560108995 9.999999560584126 9.999999558779903 9.999999561281486 9.999999553201084 9.999999553411191 9.971291536741825 9.999999566160268 9.999999752583388 9.999999578594458 9.999999547982831 9.999999547982831 9.999999565573749 9.99999949934263 9.989610880894215 9.999999557945038 9.999999558787884 9.999999557804628 9.999999257562086 9.999999549209262 9.999999547982831 9.999999566048338 9.999999547982831 9.999999564412 9.999999956576593 10.0 9.999999547982831 9.999999750815292 9.999999547982831 9.999999558608792 9.999999559991059 9.999999549938146 9.999999557369426 10.0 10.0 9.999999547982831 9.999999548872163 
1.0583880149813347 10.0 0.0010 0.0010159200876787061 0.0010917080553252943 0.0010 0.0010784855859757416 8.9324133083554 0.0010 0.0010 10.0 10.0 10.0 10.0 10.0 10.0 10.0 10.0 10.0 10.0 10.0 10.0 10.0 10.0 10.0 10.0 10.0 10.0 10.0 10.0 10.0 10.0 10.0 10.0 10.0 10.0 0.0010 10.0 10.0 10.0 10.0 10.0 10.0 10.0 0.0010 0.0010 10.0 10.0 
9.992572543621263 2.050154828622053 0.00100537761713091 0.001005184577056022 0.001092880200056481 0.0010647273917304741 0.001013646340982163 3.877139771789021 0.0010 0.001002617808801771 0.011012446210587945 8.273716589585694 8.288871284239324 8.283448443748355 8.269164969323077 8.27794295932094 8.272142054436292 8.255721676214264 8.267569960883586 0.011012446210587945 8.26430444110874 8.291589195411236 8.274522901321793 8.26954846512707 8.270807844319439 0.011046281193335061 8.277887223686614 8.281092399455819 8.274892666522373 8.286482694939338 8.280147966602003 8.28387768944432 8.25462421512757 8.291000670200532 8.270341507902309 0.011012446210587945 0.011012446210587945 8.298193016532847 0.011012446210587945 8.284651212330173 8.27767140362574 8.296445993954746 8.272985665493895 8.292213502734818 0.39866090658279685 0.011012446210587945 4.449089416736352 8.282292489785885 
10.0 2.146677001053341 0.0010 0.001000778985911101 0.0010367712793791708 0.0010 0.0010 4.276326635939425 0.0010 0.0010 0.0010 8.904316971454723 8.884253553171906 8.897040716577735 8.897569988609703 8.901876843952392 8.881270655846743 8.949632324436275 8.907534473799622 0.0010 8.916439580577851 8.907791083864964 8.918869740901986 8.900349845002676 8.90515082684345 0.28814606796329545 8.899288000805388 8.890907711481224 8.90553892599133 8.57428811125094 8.908693730182915 8.89768912262633 8.906339082334707 5.912388539414879 8.895932658195079 0.0010 0.0010 8.87135615126153 0.0010 8.9048744754476 8.904062286363523 8.899220437046894 8.902321070421072 8.891122669605332 0.0010 0.0010 6.593865917114231 8.890242730657375 
0.0010 0.0010 0.0010 0.0010 0.0010 0.0010 0.3547606717609964 0.0010 0.0010 10.0 10.0 10.0 10.0 10.0 10.0 10.0 10.0 10.0 10.0 10.0 10.0 10.0 10.0 10.0 10.0 0.0010 10.0 10.0 10.0 10.0 10.0 10.0 10.0 10.0 10.0 10.0 10.0 10.0 10.0 10.0 10.0 10.0 10.0 10.0 10.0 10.0 10.0 10.0 
0.0010 0.0010 0.0010 0.0010 0.0010 0.0010 0.0010 2.282488901243486 10.0 0.0010 10.0 10.0 10.0 10.0 10.0 10.0 10.0 10.0 10.0 10.0 10.0 10.0 10.0 10.0 10.0 10.0 10.0 10.0 10.0 10.0 10.0 10.0 10.0 10.0 10.0 10.0 10.0 10.0 10.0 10.0 10.0 10.0 10.0 10.0 10.0 10.0 10.0 10.0 
0.0010 0.0010 0.0010 0.001031508575259962 0.0010087138393544972 0.0010 0.0010 2.1670537202078153 9.904818502876164 0.0010 10.0 10.0 10.0 10.0 10.0 10.0 10.0 10.0 10.0 10.0 10.0 10.0 10.0 10.0 10.0 10.0 10.0 10.0 10.0 10.0 10.0 10.0 10.0 10.0 10.0 10.0 10.0 10.0 10.0 10.0 10.0 10.0 10.0 10.0 10.0 10.0 10.0 10.0 
8.204327547587372 7.100111646489533 0.0010 0.0010 0.0010 0.0010 0.0010 10.0 0.001000000000000334 0.0010 9.361418169952954 10.0 10.0 10.0 10.0 10.0 10.0 10.0 10.0 10.0 10.0 10.0 10.0 10.0 10.0 8.556903155046111 10.0 10.0 10.0 10.0 10.0 10.0 10.0 10.0 10.0 10.0 0.30602371977230103 10.0 10.0 10.0 10.0 10.0 10.0 10.0 1.0950914881328453 0.05684874653884009 10.0 10.0 
1.1062154861252702 0.0013812819455561642 0.0010 0.0010001762598555934 0.0010001116526296321 0.0010001257742982548 0.0010 6.94030466179591 10.0 0.0010 9.998314926282303 9.998883220903751 9.998916416920775 9.998902189885866 9.998872348543623 9.998895726046277 9.998880074506799 9.998778970582348 9.998873733080478 9.998314926282303 9.998864588934289 9.998875436690293 9.998864572290474 9.99886825496942 9.998871141289156 9.998314926282303 9.998885108786904 9.998895087528439 9.998876205848525 9.976825832325314 9.998872170825965 9.998891025818711 9.998830422749547 9.99845297996161 9.998873433261124 9.998314926282303 9.564745202916622 9.998922520821527 9.998314926282303 9.998878249588993 9.998877752472476 9.998880998068097 9.998890624627053 9.99892294796263 9.547666807116196 9.578758358932262 9.969404715697447 9.998883237501916 
0.0010 0.0010 0.0010 0.0010 0.0010 0.0010 0.0010 0.06609931530442514 8.907956606028112 0.0010 10.0 10.0 10.0 10.0 10.0 10.0 10.0 10.0 10.0 10.0 10.0 10.0 10.0 10.0 10.0 9.570574709066818 10.0 10.0 10.0 10.0 10.0 10.0 10.0 10.0 10.0 10.0 10.0 10.0 10.0 10.0 10.0 10.0 10.0 10.0 10.0 10.0 10.0 10.0 
2.7771893998232273 0.0010 0.0010 0.0010 0.0010 0.0010 0.0010 7.713522537522754 10.0 0.0010 10.0 10.0 10.0 10.0 10.0 10.0 10.0 10.0 10.0 10.0 10.0 10.0 10.0 10.0 10.0 10.0 10.0 10.0 10.0 10.0 10.0 10.0 10.0 10.0 10.0 10.0 10.0 10.0 10.0 10.0 10.0 10.0 10.0 10.0 10.0 10.0 10.0 10.0 
0.0010 0.0010 0.0010 0.0010 0.0010 0.0010 0.2815989010816122 0.0010 0.0010 10.0 10.0 10.0 10.0 10.0 10.0 10.0 10.0 10.0 10.0 10.0 10.0 10.0 10.0 10.0 10.0 0.0010 10.0 10.0 10.0 10.0 10.0 10.0 10.0 10.0 10.0 10.0 10.0 10.0 10.0 10.0 10.0 10.0 10.0 10.0 10.0 10.0 10.0 10.0 
10.0 3.0436339327011166 0.0010 0.0010 0.0010 0.001469329219050744 0.0010 7.071501030408418 0.0010 0.0010 0.0010 10.0 10.0 10.0 10.0 10.0 10.0 10.0 10.0 0.0010 10.0 10.0 10.0 10.0 10.0 0.0010 10.0 10.0 10.0 10.0 10.0 10.0 10.0 10.0 10.0 0.0010 0.0010 10.0 0.0010 10.0 10.0 10.0 10.0 10.0 0.0010 0.0010 9.386783279791388 10.0 
0.0010 0.0010 0.0010 0.0010 0.0010 0.0010 0.0010 1.2391180101280828 10.0 0.0010 10.0 10.0 10.0 10.0 10.0 10.0 10.0 10.0 10.0 10.0 10.0 10.0 10.0 10.0 10.0 10.0 10.0 10.0 10.0 10.0 10.0 10.0 10.0 10.0 10.0 10.0 10.0 10.0 10.0 10.0 10.0 10.0 10.0 10.0 10.0 10.0 10.0 10.0 
7.305404208283141 0.0010 0.0010 0.0010 0.0010 0.0010 0.0010 10.0 10.0 0.0010 10.0 10.0 10.0 10.0 10.0 10.0 10.0 10.0 10.0 10.0 10.0 10.0 10.0 10.0 10.0 10.0 10.0 10.0 10.0 10.0 10.0 10.0 10.0 10.0 10.0 10.0 10.0 10.0 10.0 10.0 10.0 10.0 10.0 10.0 10.0 10.0 10.0 10.0 
7.517607104519331 0.0010 0.0010 0.0010 0.0010 0.0010 0.0010 10.0 7.608276084835618 0.0010 10.0 10.0 10.0 10.0 10.0 10.0 10.0 10.0 10.0 10.0 10.0 10.0 10.0 10.0 10.0 9.949557281762734 10.0 10.0 10.0 10.0 10.0 10.0 10.0 10.0 10.0 10.0 10.0 10.0 10.0 10.0 10.0 10.0 10.0 10.0 10.0 10.0 10.0 10.0 
0.0010 10.0 0.0010 0.0010538241822264484 0.001022178086133088 0.0011701382056509308 0.0010 7.730348426556539 0.0010 0.0010 10.0 10.0 10.0 10.0 10.0 10.0 10.0 10.0 10.0 10.0 10.0 10.0 10.0 10.0 10.0 10.0 10.0 10.0 10.0 10.0 10.0 10.0 10.0 10.0 10.0 10.0 10.0 10.0 10.0 10.0 10.0 10.0 10.0 10.0 0.0010 0.0010 10.0 10.0 
1.5376009135692743 0.0010 0.0010 0.0010 0.0010 0.0010 0.0010 7.306583715203553 10.0 0.0010 10.0 10.0 10.0 10.0 10.0 10.0 10.0 10.0 10.0 10.0 10.0 10.0 10.0 10.0 10.0 10.0 10.0 10.0 10.0 10.0 10.0 10.0 10.0 10.0 10.0 10.0 10.0 10.0 10.0 10.0 10.0 10.0 10.0 10.0 10.0 10.0 10.0 10.0 
10.0 1.3225396729601744 0.001028849593344167 0.0010164669878544167 0.0010245904655060254 0.0011391711975817951 0.0019119487426222566 0.3825753672100767 0.0010 0.0010 0.10172559219315458 5.399074977990825 5.49557874344008 5.389264969203445 5.383896291641068 5.4227353588987715 5.51519698109274 5.14795869555768 5.356965158806526 0.187860673729364 5.409281187942427 5.250180796277267 5.34696533527207 5.471741781028825 5.4192035797677125 0.13779334491831352 5.396080602505352 5.4507602387488525 5.393345177963205 4.3666885234602155 5.301090770792026 5.360789480810892 5.442833542192384 5.130550305104038 5.444920764471893 0.35996621686681873 0.0010 5.41481098797953 0.2793609064675606 5.272615622936163 5.386197980003056 5.19821970576972 5.334959411411861 5.38176727136774 2.0923448371562214 0.0010 1.358227837286468 5.47782994215847 
0.0010 0.0010 0.0010009717412298527 0.0010 0.0010094495691676736 0.001096544089900165 0.3560897179912819 0.0010 0.0011505605356350234 10.0 10.0 10.0 10.0 10.0 10.0 10.0 10.0 10.0 10.0 10.0 10.0 10.0 10.0 10.0 10.0 5.07303119497327 10.0 10.0 10.0 10.0 10.0 10.0 10.0 10.0 10.0 10.0 10.0 10.0 10.0 10.0 10.0 10.0 10.0 10.0 10.0 10.0 10.0 10.0 
0.032531531927873836 10.0 0.0010 0.001387992919596972 0.0010 0.0010 0.0010 8.343065209213766 0.0010 0.0010 10.0 10.0 10.0 10.0 10.0 10.0 10.0 10.0 10.0 10.0 10.0 10.0 10.0 10.0 10.0 10.0 10.0 10.0 10.0 10.0 10.0 10.0 10.0 10.0 10.0 10.0 9.180160598493174 10.0 10.0 10.0 10.0 10.0 10.0 10.0 9.180160598493174 9.180160598493174 10.0 10.0 
0.7526434730377742 0.0010 0.0010 0.0010 0.0010 0.0010 0.0010 7.046734003969816 10.0 0.0010 10.0 10.0 10.0 10.0 10.0 10.0 10.0 10.0 10.0 10.0 10.0 10.0 10.0 10.0 10.0 10.0 10.0 10.0 10.0 10.0 10.0 10.0 10.0 10.0 10.0 10.0 10.0 10.0 10.0 10.0 10.0 10.0 10.0 10.0 10.0 10.0 10.0 10.0 
10.0 1.2854730680291901 0.0010757374409634255 0.0013184401377368668 0.0014870215599942496 0.0010 0.0010460841163858487 0.4187751495787131 0.0010 0.0012261725653450965 1.3438049946925767 5.332671376797412 5.345169352641593 5.311767931856757 5.356472001182134 5.305763906971732 5.318408652344704 5.272349364637447 5.349985887399195 1.3660274370370846 5.38150191160908 5.306603359679441 5.293335473298229 5.359168188029772 5.3585289323341385 4.616072011550588 5.333642951819008 5.3251021137428936 5.345150519858654 5.090122483262908 5.334948264786095 5.294905154417638 5.41309344188843 4.433000951558347 5.344398102603909 1.6940898417412313 1.3622359132841924 5.300918273001041 1.3660274370370846 5.288737044605184 5.343679403167089 5.305156986308177 5.329850001488655 5.382262437781956 1.3622759541986245 1.6950735072335217 3.090161589494903 5.317654799836397 
8.755423777398079 6.902302536767891 0.0010023237418029889 0.0010 0.0010018440387557846 0.0010 0.0010 10.0 0.0010 0.004133225022818223 1.2755381622380493 10.0 10.0 10.0 10.0 10.0 10.0 10.0 10.0 10.0 10.0 10.0 10.0 10.0 10.0 1.330499745060604 10.0 10.0 10.0 10.0 10.0 10.0 10.0 10.0 10.0 10.0 1.2013020942401718 10.0 10.0 10.0 10.0 10.0 10.0 10.0 0.9875781153156166 1.2065475775879346 10.0 10.0 
10.0 2.565355266323533 0.0013971051786082038 0.0010 0.0010 0.0010386356932793406 0.0010 5.568193667396891 0.0010 0.0010 0.0010 9.620438945614575 9.625268156161285 9.619544707247112 9.62254338354796 9.612956480453365 9.618532303342395 9.574728363000368 9.622722409369038 0.0010 9.64186512159959 9.611312084231722 9.602319065174758 9.634694210195649 9.626043868120949 0.0010 9.62138461157371 9.624255015671844 9.62117835478996 9.538688902182809 9.610411377176835 9.607120478321075 9.633431933446625 9.606861075336806 9.629235109111564 0.0010 0.0010 9.59931045362854 0.0010 9.59492965127733 9.619685964444676 9.62873947723706 9.615197687831644 9.616910082519222 0.0010 0.0010 8.514395926569396 9.620455608814604 
4.322111150550332 0.0010 0.0010 0.0010000030816889886 0.0010257562348530995 0.001016345211311608 0.001089806209974089 8.845565967148472 10.0 0.0011848509593661537 10.0 10.0 10.0 10.0 10.0 10.0 10.0 10.0 10.0 10.0 10.0 10.0 10.0 10.0 10.0 10.0 10.0 10.0 10.0 10.0 10.0 10.0 10.0 10.0 10.0 10.0 10.0 10.0 10.0 10.0 10.0 10.0 10.0 10.0 10.0 10.0 10.0 10.0 
10.0 1.435864069517634 0.0010 0.0013281428236459393 0.0012022145331304567 0.0015207192207734488 0.0010058737435495678 0.698635156653767 0.0010 0.0010 0.125798352242533 5.4071141219278065 5.356718457175776 5.42531401748751 5.41245066187502 5.4324967803744855 5.3117263772148355 5.002719058802818 5.419803238613405 0.0010 5.200792097334817 5.3966328904776955 5.409071961413284 5.2183375296427315 5.397794330536374 0.0010 5.407185418685443 5.431879075637859 5.414057594653868 4.823841712703199 5.4409491100932375 5.3971660738633975 5.194311867777258 3.8052160211091337 5.26413616162176 0.0010 0.0010 5.4068542507120485 0.0010 5.4112501662649635 5.441779384740863 5.484552976277672 5.3850069483143 5.470548279778334 0.5700721289786506 0.0010 3.3817054938360847 5.306749687490189 
10.0 2.396414263318718 0.0010032266200153482 0.001032272617334543 0.0010206985822642184 0.0012252882007896743 0.0010 5.000500000000001 0.0010 0.0010 0.0010 9.095943061106594 9.122056049878687 9.080109327767978 9.099542593480672 9.10368260537535 9.090153526970676 9.080137791397252 9.098341422616773 0.0010 9.086254025372329 9.104295706187745 9.087974628407446 9.085746275700396 9.095519440960118 0.0010 9.097662977939393 9.06181301678388 9.098046202964325 9.038672882339553 9.09256161637533 9.098347223288672 9.090175954113244 9.074694031745903 9.090739647280301 0.0010 0.0010 9.129809176985564 0.0010 9.103569990041812 9.09958227786108 9.112404871471364 9.09802613898149 9.126478731023964 0.0010 0.0010 7.265959985865914 9.092397062405452 
7.039479703627455 0.0010 0.0010 0.0010 0.0010 0.0010 0.0010 9.246535554012954 6.958210630773437 0.0010 10.0 10.0 10.0 10.0 10.0 10.0 10.0 10.0 10.0 10.0 10.0 10.0 10.0 10.0 10.0 10.0 10.0 10.0 10.0 10.0 10.0 10.0 10.0 10.0 10.0 10.0 10.0 10.0 10.0 10.0 10.0 10.0 10.0 10.0 10.0 10.0 10.0 10.0 
7.274527635541884 8.200706800705976 0.0010 0.0010 0.0010 0.0010991178803603076 0.0010 10.0 0.0010 0.0010 8.940574902181297 10.0 10.0 10.0 10.0 9.998939356130485 10.0 10.0 10.0 9.554237944933798 10.0 10.0 10.0 10.0 10.0 10.0 10.0 10.0 10.0 10.0 10.0 10.0 10.0 10.0 10.0 10.0 0.0010 9.995179220711778 10.0 10.0 10.0 10.0 10.0 10.0 1.9278546648787669 0.0010 10.0 10.0 
0.0010 0.0010 0.0010 0.001047430645201614 0.0010093229477825475 0.0010 0.0010 1.4969354073084482 10.0 0.0010 10.0 10.0 10.0 10.0 10.0 10.0 10.0 10.0 10.0 10.0 10.0 10.0 10.0 10.0 10.0 10.0 10.0 10.0 10.0 10.0 10.0 10.0 10.0 10.0 10.0 10.0 10.0 10.0 10.0 10.0 10.0 10.0 10.0 10.0 10.0 10.0 10.0 10.0 
10.0 1.2953187275867504 0.002100190563473721 0.001533990203058789 0.0011515615221578898 0.0010040858761867699 0.0034370276195274004 0.5530366720267015 0.0010 0.0016330884370617123 0.0010 5.600778539442419 5.598778357057277 5.59871553856505 5.606350004705244 5.5981661009578785 5.59421398568221 5.505523440925397 5.56322966619957 0.0010 5.597831209424841 5.622351866850785 5.609812305896546 5.593157271745488 5.60074299682024 0.0010 5.601573709693472 5.594708252075021 5.602516130492967 5.271061223797787 5.622278246953635 5.604331573848865 5.59517198078688 5.4886696329097795 5.596862133063466 0.0010 0.0010 5.602588744117776 0.35531912103965 5.616981947620488 5.6125014157051485 5.653990656056207 5.602843590140913 5.607038846138515 0.0010 0.0010 1.3033293567107642 5.595937329439603 
0.0010 0.0010 0.0010 0.0010 0.0010 0.0010 0.0010 6.928282798301547 10.0 0.0010 10.0 10.0 10.0 10.0 10.0 10.0 10.0 10.0 10.0 10.0 10.0 10.0 10.0 10.0 10.0 10.0 10.0 10.0 10.0 10.0 10.0 10.0 10.0 10.0 10.0 10.0 10.0 10.0 10.0 10.0 10.0 10.0 10.0 10.0 10.0 10.0 10.0 10.0 
10.0 1.572133637578243 0.0010 0.0010 0.0010538858117195514 0.00109678350033228 0.0010 1.8894551040611387 0.001000000000000334 0.0010 0.001000000000000334 6.693674481537017 6.706691343529905 6.717902553240634 6.715422826691762 6.715130544169188 6.714869923914481 6.729688181728115 6.708731107481822 0.6883953082675074 6.709915719476209 6.705101861300782 6.708309533442576 6.708922067406979 6.7159396627000625 0.001000000000000334 6.714398118057302 6.712932690082015 6.716463526210032 6.609613953367459 6.705699617921609 6.724742288419487 6.712220491593579 5.8088492232702285 6.710308447457383 0.6457144394053307 0.001000000000000334 6.708576696531769 0.3549873653707154 6.713836147306962 6.714006728780914 6.731775909293299 6.712475943208646 6.705049458443587 0.001000000000000334 0.001000000000000334 3.3426516907274513 6.7153876921284805 
0.0010 0.0010 0.0010 0.0010 0.0011105496075811967 0.0010269803889395358 0.3957751362764562 0.0010 0.0010 10.0 10.0 10.0 10.0 10.0 10.0 10.0 10.0 10.0 10.0 10.0 10.0 10.0 10.0 10.0 10.0 0.0010 10.0 10.0 10.0 10.0 10.0 10.0 10.0 10.0 10.0 10.0 10.0 10.0 10.0 10.0 10.0 10.0 10.0 10.0 10.0 10.0 10.0 10.0 
10.0 3.0459968070812486 0.0010 0.0010 0.0010 0.0010 0.0010 6.75841432201962 0.0010 0.0010 0.0010 10.0 10.0 10.0 10.0 10.0 10.0 10.0 10.0 0.0010 10.0 10.0 10.0 10.0 10.0 0.0010 10.0 10.0 10.0 10.0 10.0 10.0 10.0 10.0 10.0 0.0010 0.0010 10.0 0.0010 10.0 10.0 10.0 10.0 10.0 0.0010 0.0010 10.0 10.0 
5.8973796882422285 0.0010 0.0010 0.0010 0.0010 0.0010 0.0010 10.0 10.0 0.0010 10.0 10.0 10.0 10.0 10.0 10.0 10.0 10.0 10.0 10.0 10.0 10.0 10.0 10.0 10.0 10.0 10.0 10.0 10.0 10.0 10.0 10.0 10.0 10.0 10.0 10.0 10.0 10.0 10.0 10.0 10.0 10.0 10.0 10.0 10.0 10.0 10.0 10.0 
0.0010 0.0010 0.0010 0.0010 0.0010 0.0010 0.0010 3.2831332163736757 10.0 0.0010 10.0 10.0 10.0 10.0 10.0 10.0 10.0 10.0 10.0 10.0 10.0 10.0 10.0 10.0 10.0 10.0 10.0 10.0 10.0 10.0 10.0 10.0 10.0 10.0 10.0 10.0 10.0 10.0 10.0 10.0 10.0 10.0 10.0 10.0 10.0 10.0 10.0 10.0 
0.0010 0.0010 0.0010 0.0010 0.0010 0.0010 0.0010 0.29889013442063295 10.0 0.0010 10.0 10.0 10.0 10.0 10.0 10.0 10.0 10.0 10.0 10.0 10.0 10.0 10.0 10.0 10.0 10.0 10.0 10.0 10.0 10.0 10.0 10.0 10.0 10.0 10.0 10.0 10.0 10.0 10.0 10.0 10.0 10.0 10.0 10.0 10.0 10.0 10.0 10.0 
6.329811536518697 0.0010 0.0016550873384883905 0.0010 0.0014023951065860747 0.0010 0.0010 9.831788876568694 8.498447678938476 0.0010 10.0 10.0 10.0 10.0 10.0 10.0 10.0 10.0 10.0 10.0 10.0 10.0 10.0 10.0 10.0 10.0 10.0 10.0 10.0 10.0 10.0 10.0 10.0 10.0 10.0 10.0 10.0 10.0 10.0 10.0 10.0 10.0 10.0 10.0 10.0 10.0 10.0 10.0 
0.0010 0.0010 0.0010 0.0010 0.0010 0.0010 0.0010 4.710784834304734 10.0 0.0010 10.0 10.0 10.0 10.0 10.0 10.0 10.0 10.0 10.0 10.0 10.0 10.0 10.0 10.0 10.0 10.0 10.0 10.0 10.0 10.0 10.0 10.0 10.0 10.0 10.0 10.0 10.0 10.0 10.0 10.0 10.0 10.0 10.0 10.0 10.0 10.0 10.0 10.0 
7.905435383016142 7.550542289367554 0.0010 0.0011366691269457678 0.0010050131425702019 0.0010 0.0010 10.0 0.0010 0.0010 10.0 9.997769178711438 9.997776195258002 9.9977994712547 9.997770006336506 9.997741707171178 9.997767914058487 9.997437359299504 9.997805226561198 10.0 9.997768063237606 9.997565825471385 9.997751721317183 9.997746835931943 9.997771560803741 10.0 9.997766532019988 9.997793223793705 9.997766472993247 9.99709325400413 9.997683146520412 9.997731492270935 9.997730230252692 9.996441485622118 9.997768260461049 10.0 0.0010 9.997753224583816 10.0 9.997616234831298 9.997752598762936 9.99761632673007 9.997896690576553 9.997775520367364 0.0010 0.0010 10.0 9.99777879582629 
9.783487600861708 2.0170375403601537 0.0010 0.0010889657874185682 0.0010566059440379359 0.0011827142590992328 0.0014152105730363105 3.791008408170544 0.0010 0.002901840791383096 0.22001608156167424 8.443175736090238 8.403684860209303 8.43808907618418 8.456862054236414 8.446893144252204 8.4005792500841 8.344663705665443 8.465281307711084 0.2584489479276765 8.398454437203858 8.415801786707583 8.45522045619216 8.369153612686343 8.431805206764828 0.22166276607039637 8.434470881346295 8.428549012238774 8.4335365164109 8.325872255038483 8.442712059723872 8.427594049469949 8.385458975596354 8.28829142686499 8.39729063013751 0.3123432544982444 0.22038107522591868 8.436761790231532 0.23868681313560888 8.436062768944787 8.445176194991358 8.446228455325926 8.436053733053205 8.457608797126854 0.18918962831932884 0.22003291695177918 6.510894113667528 8.37276005111552 
0.8745769319902652 6.418829045478354 0.0010 0.0010 0.0010 0.0010 0.0010 5.6311409598393025 0.001000000000000334 0.0010 10.0 10.0 10.0 10.0 10.0 10.0 10.0 10.0 10.0 10.0 10.0 10.0 10.0 10.0 10.0 8.733808121839523 10.0 10.0 10.0 10.0 10.0 10.0 10.0 10.0 10.0 10.0 0.22231395320094371 10.0 10.0 10.0 10.0 10.0 10.0 10.0 0.2224423949659151 0.2221926213116694 10.0 10.0 
10.0 2.8695822845664494 0.0010 0.0010 0.0010 0.0010393806900306612 0.0010 5.934469833016124 0.0010 0.0010 0.0010 10.0 10.0 10.0 10.0 10.0 10.0 10.0 10.0 0.0010 10.0 10.0 10.0 10.0 10.0 0.0010 10.0 10.0 10.0 10.0 10.0 10.0 10.0 10.0 10.0 0.0010 0.0010 10.0 0.0010 10.0 10.0 10.0 10.0 10.0 0.0010 0.0010 8.28442404698689 10.0 
0.0010 0.0010 0.0011331205769983628 0.001007721787653238 0.0010 0.0010 0.001001600844847507 4.781486530515541 10.0 0.0010 10.0 10.0 10.0 10.0 10.0 10.0 10.0 10.0 10.0 10.0 10.0 10.0 10.0 10.0 10.0 10.0 10.0 10.0 10.0 10.0 10.0 10.0 10.0 10.0 10.0 10.0 10.0 10.0 10.0 10.0 10.0 10.0 10.0 10.0 10.0 10.0 10.0 10.0 
10.0 3.7583175874831936 0.0010 0.001007281859407222 0.001013844916615903 0.0010335049384361953 0.0010 7.1417396048659745 0.0010 0.0010 0.0010 10.0 10.0 10.0 10.0 10.0 10.0 10.0 10.0 8.024063106870589 10.0 10.0 10.0 10.0 10.0 0.0010 10.0 10.0 10.0 10.0 10.0 10.0 10.0 10.0 10.0 7.737183965560287 0.054306308846370846 10.0 7.96313683291246 10.0 10.0 10.0 10.0 10.0 0.0010 0.05430973081820718 9.053535009455757 10.0 
0.0010 0.0010 0.0010 0.0010 0.0010337407037794611 0.0010 0.5303697726657395 0.0010 0.0010 10.0 10.0 10.0 10.0 10.0 10.0 10.0 10.0 10.0 10.0 10.0 10.0 10.0 10.0 10.0 10.0 0.3268472267660969 10.0 10.0 10.0 10.0 10.0 10.0 10.0 10.0 10.0 10.0 10.0 10.0 10.0 10.0 10.0 10.0 10.0 10.0 10.0 10.0 10.0 10.0 
0.0010 0.0010 0.0010 0.0010226863941485075 0.0010 0.0010 0.610756644367216 0.0010 0.0010 10.0 10.0 10.0 10.0 10.0 10.0 10.0 10.0 10.0 10.0 10.0 10.0 10.0 10.0 10.0 10.0 5.134617149158268 10.0 10.0 10.0 10.0 10.0 10.0 10.0 10.0 10.0 10.0 10.0 10.0 10.0 10.0 10.0 10.0 10.0 10.0 10.0 10.0 10.0 10.0 
0.0010 0.0010 0.0010 0.0010 0.0010 0.0010 0.0010 1.4325679552816641 10.0 0.0010 10.0 10.0 10.0 10.0 10.0 10.0 10.0 10.0 10.0 10.0 10.0 10.0 10.0 10.0 10.0 10.0 10.0 10.0 10.0 10.0 10.0 10.0 10.0 10.0 10.0 10.0 10.0 10.0 10.0 10.0 10.0 10.0 10.0 10.0 10.0 10.0 10.0 10.0 
0.0010 0.0010 0.0010 0.0010 0.0010 0.0010 0.0010 2.136055601990392 0.0010 10.0 10.0 10.0 10.0 10.0 10.0 10.0 10.0 10.0 10.0 10.0 10.0 10.0 10.0 10.0 10.0 10.0 10.0 10.0 10.0 10.0 10.0 10.0 10.0 10.0 10.0 10.0 10.0 10.0 10.0 10.0 10.0 10.0 10.0 10.0 10.0 10.0 10.0 10.0 
1.676683833515231 0.0010 0.0013728029953455209 0.0010033989657293823 0.0010105920185470723 0.0010782813084332168 0.0010403357458214255 6.8851577271274405 10.0 0.0010990200729215753 10.0 10.0 10.0 10.0 10.0 10.0 10.0 10.0 10.0 10.0 10.0 10.0 10.0 10.0 10.0 10.0 10.0 10.0 10.0 10.0 10.0 10.0 10.0 10.0 10.0 10.0 10.0 10.0 10.0 10.0 10.0 10.0 10.0 10.0 10.0 10.0 10.0 10.0 
0.0010 0.0010 0.0010 0.0010 0.0010 0.0010 0.0010 1.5287454859684853 0.0010 10.0 10.0 10.0 10.0 10.0 10.0 10.0 10.0 10.0 10.0 10.0 10.0 10.0 10.0 10.0 10.0 10.0 10.0 10.0 10.0 10.0 10.0 10.0 10.0 10.0 10.0 10.0 10.0 10.0 10.0 10.0 10.0 10.0 10.0 10.0 10.0 10.0 10.0 10.0 
10.0 1.668201267474151 0.0014343630540787022 0.0010 0.0014660050466363055 0.0010 0.0035800587187899634 2.3982533579950824 0.0010 0.0017518996317230084 0.030471853658200487 7.123215561275759 7.060804488816372 7.083120584082988 7.142830467658377 7.116435836131352 7.110463435552882 7.191820500026031 7.146144201658614 0.5954534944502239 7.119963214847384 7.114175453925698 7.138096337086276 7.119096465436039 7.143734985129482 0.4881179248429368 7.123696046315685 7.11109918139292 7.137709914098066 6.460580171869536 7.122024988888868 7.115692883205957 7.1894101183752825 6.731371279754817 7.1276931875247715 1.7873832718400373 0.030471344480242912 7.062022112883183 0.5203301496741961 7.116641059936227 7.101642912792337 7.1174924139277955 7.1343776836256 7.064061796142918 0.3390984649207538 0.030471853658200487 0.2727305415838943 7.120953367318037 
1.2336922590169666 0.0010 0.0012416420920028377 0.0010 0.0010 0.001098540903992195 0.0010 6.933210291090891 10.0 0.0010 10.0 10.0 10.0 10.0 10.0 10.0 10.0 10.0 10.0 10.0 10.0 10.0 10.0 10.0 10.0 10.0 10.0 10.0 10.0 10.0 10.0 10.0 10.0 10.0 10.0 10.0 10.0 10.0 10.0 10.0 10.0 10.0 10.0 10.0 10.0 10.0 10.0 10.0 
10.0 1.7062306122746982 0.002816838378647645 0.0010277296206758835 0.0010799771660738237 0.0011819036240712625 0.0010 2.755012352207314 0.0010 0.0010 0.0010 7.847608715402204 7.846695284137808 7.838917860663479 7.850128785364109 7.813822614855755 7.815109325472658 7.558522953688917 7.864779738561053 0.0010 7.9276970725799405 7.7896217167436514 7.76594206258011 7.866723274770342 7.853259897888299 0.0010 7.835476333661772 7.839025218910062 7.8348994273926245 7.477661831450861 7.799034440593013 7.767403440719828 7.86943077406851 7.785356923926573 7.864463545077522 0.0010 0.5187119051554812 7.7501045861118225 0.0010 7.736727126264787 7.838324445521281 7.8389845176668915 7.80088693895394 7.832398349397132 0.4797144511924055 0.5187119051554812 6.148078873178423 7.792365321616822 
0.055966142761161464 0.0010 0.0010564001482659929 0.00100000092285358 0.0010000010351641486 0.0011403157758498362 0.0010 7.048312870111534 10.0 0.0010 9.992854986058768 9.997753358381436 9.997645688574824 9.997734032609682 9.997710315363621 9.997765070207743 9.997635131622067 9.997186653115676 9.997757072638576 9.992854986058768 9.997642708320488 9.997697657675905 9.997696457919286 9.99762889380566 9.997729766676047 9.250289151137949 9.997736841026356 9.997695294157511 9.997738350001752 9.997440077765765 9.997664789857891 9.997506395203942 9.997654494317207 9.997813549116962 9.997659058036735 9.992854986058768 9.992854986058768 9.997678441609155 9.992854986058768 9.997700605625907 9.997681108789857 9.997420973759922 9.997742590695221 9.997649354450845 9.992854986058768 9.992854986058768 9.992854986058768 9.997648189357355 
9.727345520086011 0.28730044975077895 0.001063481286683612 0.00127763711916806 0.0011718550801130482 0.0012511921666657289 0.0010 0.0010 0.187395133121913 0.0010 0.1202048720364618 4.908619802995859 4.966151127686808 4.931875715170912 4.899401801592005 4.904901043404361 4.964033819223341 4.959838911355493 4.917877278308327 0.25222830567096605 4.963054120048835 4.947821434380832 4.913267828563371 4.963130654315283 4.943633424992341 0.5267627181968577 4.941767190325543 4.958769867142556 4.935044117199809 4.877665484434936 4.908220790019981 4.949839489657562 4.961036456457513 4.875243192353934 4.963586956086181 0.07047528778071283 0.09595990061345966 4.951407898760709 0.4489252992821121 4.901224837724846 4.929299549374771 4.886619672734617 4.945860708062956 4.912331186881127 5.0117059244098865 3.5193734969483774 2.5694838595186136 4.964217754720285 
0.0010 0.0010 0.0010 0.0010 0.0010 0.0010 0.0010 6.620336412475924 10.0 0.0010 10.0 10.0 10.0 10.0 10.0 10.0 10.0 10.0 10.0 10.0 10.0 10.0 10.0 10.0 10.0 10.0 10.0 10.0 10.0 9.880508777464135 10.0 10.0 10.0 10.0 10.0 10.0 10.0 10.0 10.0 10.0 10.0 10.0 10.0 10.0 10.0 10.0 10.0 10.0 
10.0 1.6327704055133259 0.0010 0.0010141689682299252 0.0010 0.0012527735980931737 0.0010 2.0926503151206717 0.0010 0.0010 0.001000000000000334 6.991125124269269 6.990476203147875 6.994486978760907 6.999262451786831 6.995508631069995 6.9898949380817985 6.91381736868511 6.997308978129539 2.0056628778886867 6.989959896704811 6.984031073971401 6.936538193740521 6.977772834102474 6.9879605693171305 0.001000000000000334 6.989541823431608 6.991721014191047 6.993541757967357 6.692863290821601 6.942043859137565 6.98364320817843 6.966924178921928 5.883766458191946 6.989694310100298 1.9748025858747913 0.001000000000000334 7.053209017400306 1.9748025858747913 6.98748265285485 6.9955340944239275 7.005106676195252 6.990218952696048 7.036277217080028 0.8885672906251978 0.001000000000000334 5.499261143767965 6.986379428986199 
0.0010 0.0010 0.0010 0.0010 0.0010 0.0010 0.0010 4.138084718745819 10.0 0.0010 10.0 10.0 10.0 10.0 10.0 10.0 10.0 10.0 10.0 10.0 10.0 10.0 10.0 10.0 10.0 10.0 10.0 10.0 10.0 10.0 10.0 10.0 10.0 10.0 10.0 10.0 10.0 10.0 10.0 10.0 10.0 10.0 10.0 10.0 10.0 10.0 10.0 10.0 
6.944155377791524 8.091638408871036 0.0010 0.0010 0.0010 0.0010 0.0010 10.0 0.0010 0.0010 10.0 10.0 10.0 10.0 10.0 10.0 10.0 10.0 10.0 10.0 10.0 10.0 10.0 10.0 10.0 10.0 10.0 10.0 10.0 10.0 10.0 10.0 10.0 10.0 10.0 10.0 0.839218996770505 10.0 10.0 10.0 10.0 10.0 10.0 10.0 0.839218996770505 0.839218996770505 10.0 10.0 
0.0010 0.0010 0.0010 0.0010 0.0010 0.0010260912494960562 0.0010 4.3649413790636675 10.0 0.0010 10.0 10.0 10.0 10.0 10.0 10.0 10.0 10.0 10.0 10.0 10.0 10.0 10.0 10.0 10.0 10.0 10.0 10.0 10.0 10.0 10.0 10.0 10.0 10.0 10.0 10.0 10.0 10.0 10.0 10.0 10.0 10.0 10.0 10.0 10.0 10.0 10.0 10.0 
9.987783204671418 2.021964037912737 0.0010 0.0010799624575445533 0.0010249638156433424 0.0012167622289957882 0.0010 3.9257024878066438 0.0010 0.0010 0.0010 8.494251551751983 8.556956018116505 8.56662323876762 8.549042853604526 8.57253077279319 8.563531152801573 8.504118017151812 8.57872789028128 0.0010 8.539957962328025 8.538963947822404 8.640123196178365 8.511504565604989 8.555187233253951 0.0010 8.555796342281912 8.550918214582662 8.550042673481556 8.561141987938903 8.562378218951034 8.553507147076413 8.51950711006858 8.430130241347017 8.542023859273126 0.0010 0.02112488437176764 8.570291171317624 0.0010 8.559749278681736 8.55956509079207 8.546653919378281 8.556681035599409 8.585051208556477 1.0399472143661328 0.02112488437176764 6.440095026870923 8.510967442761702 
0.0010 0.0010 0.0010 0.0010 0.0010 0.0010 0.0010 4.674447682385595 10.0 0.0010 10.0 10.0 10.0 10.0 10.0 10.0 10.0 10.0 10.0 10.0 10.0 10.0 10.0 10.0 10.0 10.0 10.0 10.0 10.0 10.0 10.0 10.0 10.0 10.0 10.0 10.0 10.0 10.0 10.0 10.0 10.0 10.0 10.0 10.0 10.0 10.0 10.0 10.0 
9.984906614717831 2.050497044863745 0.0010053398109985273 0.0010547941425979005 0.0010631322008591967 0.0010159372496269952 0.0013228057018700868 4.014660925408556 0.0031239035351526842 0.002284227111709079 0.2548940629168984 8.790097728805211 8.7788856915124 8.783155426123017 8.777384552897173 8.776374187116918 8.769444781514032 8.771193042424818 8.78910309410766 0.24987982391660066 8.783823304082475 8.790627917807157 8.776577915693242 8.780613997397152 8.78877133354714 0.5393458282593577 8.785387338674209 8.778900272115454 8.789636529622653 8.344283256772911 8.750648126038904 8.751409555597505 8.778710101030574 5.505825938434512 8.778414695165969 0.24958490471174594 0.016093385282169224 8.772069456631156 0.2512631283393767 8.787608011026798 8.7888355416648 8.757770982842544 8.786032113031636 8.787478653911558 0.04446807581167538 0.016093385282169224 5.885865147636366 8.77775783627294 
0.0010 0.0010 0.0010 0.0010 0.0010 0.0010 0.0010 2.0682219611439288 10.0 0.0010 10.0 10.0 10.0 10.0 10.0 10.0 10.0 10.0 10.0 10.0 10.0 10.0 10.0 10.0 10.0 10.0 10.0 10.0 10.0 10.0 10.0 10.0 10.0 10.0 10.0 10.0 10.0 10.0 10.0 10.0 10.0 10.0 10.0 10.0 10.0 10.0 10.0 10.0 
10.0 2.3229003596924387 0.002187231972321934 0.0010 0.0010035638886849696 0.001006315259030045 0.0010 4.84952098632151 0.0010 0.0010 0.0010 9.584818816954725 9.582702992754022 9.58454296917385 9.583620657658589 9.586859706643507 9.583334258601738 9.569921649682474 9.586613087662357 0.7959191501619569 9.581246145738417 9.580449521734703 9.500632847030422 9.560085136968116 9.580924593653911 0.009837343008757715 9.58484441852717 9.583963604607662 9.585153427916996 9.50015090627542 9.580325484344954 9.57705373084246 9.579437322103042 9.472756196254815 9.582617711745355 0.8100314443848738 0.0010 9.583123500824156 0.8122292575771569 9.58224245032514 9.582356121773415 9.519737775335013 9.58408381152145 9.58052630264496 0.0010 0.0010 6.03933249368844 9.568791214274352 
9.635274893451491 2.458151615254593 0.0010567491411701511 0.001000260513917229 0.0010091677510584809 0.001002430826412902 0.0012346867987596938 4.854676852389807 0.0010 0.002151190813628628 0.3657251065485094 9.746005589545703 9.74740548457147 9.747311080771578 9.745474405837609 9.747311504117405 9.745862433609654 9.745322231743645 9.745429873021598 0.3657251065485094 9.743234759606755 9.74801578336001 9.746108624867457 9.746747865968402 9.745219774362091 0.3657251065485094 9.746370130186854 9.746512759126592 9.745932254247649 9.747105622850102 9.747163404052078 9.747819270189723 9.742240555225486 9.737978604785017 9.74472889204541 0.3657251065485094 0.3657251065485094 9.749295703753045 0.3657251065485094 9.748884759489659 9.745812763695223 9.746400349623112 9.746115791649276 9.748746802621193 0.0010 0.3657251065485094 7.775986419608925 9.746285618974097 
1.4241379163403893 0.0010 0.001004630104886752 0.0010001810124912168 0.001000068960041183 0.0010775061106458375 0.0015782917867331048 6.5412061691888965 9.461626177795758 0.0015811521383286564 10.0 10.0 10.0 10.0 10.0 10.0 10.0 10.0 10.0 10.0 10.0 10.0 10.0 10.0 10.0 10.0 10.0 10.0 10.0 10.0 10.0 10.0 10.0 10.0 10.0 10.0 10.0 10.0 10.0 10.0 10.0 10.0 10.0 10.0 10.0 10.0 10.0 10.0 
1.506153439070638 0.0010 0.0010 0.001005030326292036 0.0010 0.0014125779901143136 0.0010 6.59065238316755 10.0 0.0010 10.0 10.0 10.0 10.0 10.0 10.0 10.0 10.0 10.0 10.0 10.0 10.0 10.0 10.0 10.0 10.0 10.0 10.0 10.0 10.0 10.0 10.0 10.0 10.0 10.0 10.0 10.0 10.0 10.0 10.0 10.0 10.0 10.0 10.0 10.0 10.0 10.0 10.0 
0.0010 0.0010 0.0010002519367317453 0.0010009191020977834 0.0010000005956785625 0.0010 0.0010615028970034951 2.3455015847242384 10.0 0.0010805281798379103 10.0 9.999991183799073 9.999990100726826 9.999991105857028 9.999990880360397 9.999991145797132 9.999989903039756 9.9999917111031 9.999991212683113 9.970609525073396 9.999991320048899 9.999991191364535 9.99999999491204 9.999991151062444 9.999991177958245 10.0 9.999991129384588 9.999991013787241 9.999991289422644 9.999983569355056 9.999988466566478 9.999991090446771 9.999991200613925 9.999962624940185 9.999139996840391 9.97060952340081 10.0 9.999999994923453 9.970609524994076 9.999991164062758 9.999993150533356 9.999999994967279 9.999991150317062 9.999988322038028 10.0 10.0 9.999852492982289 9.999999985097883 
10.0 1.4985372502060375 0.0010 0.0010 0.001087523273558935 0.0010 0.0010 0.5976041118533096 0.0010 0.0010 0.0010 4.814409404338751 4.8166516267655215 4.813050947881576 4.814763598252279 4.815093385851111 4.8139714802660984 4.817615065710542 4.814748343120461 0.0010 4.813795090210503 4.814135922385576 4.8152014901938465 4.813703955003494 4.8147110806645985 0.0010 4.8146398017711185 4.811680735261466 4.814717400051998 4.811331150441143 4.814938880836021 4.8117233204172924 4.813949802817005 4.810201952555223 4.813880634344203 0.0010 0.0010 4.814331812454791 0.0010 4.81422136456222 4.814636679545135 4.819570350030368 4.814876610066195 4.814417755917283 0.0010 0.0010 4.704685142594689 4.814172318699522 
5.467515214968805 0.0010 0.0010 0.0011182206486681234 0.0010 0.0010 0.0010 9.865904085768522 10.0 0.0010 10.0 10.0 10.0 10.0 10.0 10.0 10.0 10.0 10.0 10.0 10.0 10.0 10.0 10.0 10.0 10.0 10.0 10.0 10.0 10.0 10.0 10.0 10.0 10.0 10.0 10.0 10.0 10.0 10.0 10.0 10.0 10.0 10.0 10.0 10.0 10.0 10.0 10.0 
7.090661718870525 0.0010 0.0010 0.0010 0.0010 0.0010 0.0010 9.26738432071858 6.779680063354232 0.0010 10.0 10.0 10.0 10.0 10.0 10.0 10.0 10.0 10.0 10.0 10.0 10.0 10.0 10.0 10.0 10.0 10.0 10.0 10.0 10.0 10.0 10.0 10.0 10.0 10.0 10.0 10.0 10.0 10.0 10.0 10.0 10.0 10.0 10.0 10.0 10.0 10.0 10.0 
0.0010 0.0010 0.0010 0.0010 0.0010 0.0016778992242566222 0.8286463123209256 0.0010 0.0010 10.0 10.0 10.0 10.0 10.0 10.0 10.0 10.0 10.0 10.0 10.0 10.0 10.0 10.0 10.0 10.0 3.665278307050225 10.0 10.0 10.0 10.0 10.0 10.0 10.0 10.0 10.0 10.0 10.0 10.0 10.0 10.0 10.0 10.0 10.0 10.0 10.0 10.0 10.0 10.0 
0.0010 0.0010 0.0010 0.0010 0.0010 0.0010 0.0010 0.5818986608261731 10.0 0.0010 10.0 10.0 10.0 10.0 10.0 10.0 10.0 10.0 10.0 10.0 10.0 10.0 10.0 10.0 10.0 10.0 10.0 10.0 10.0 10.0 10.0 10.0 10.0 10.0 10.0 10.0 10.0 10.0 10.0 10.0 10.0 10.0 10.0 10.0 10.0 10.0 10.0 10.0 
3.7440938513734814 0.0010 0.0010 0.0010 0.0010 0.0010 0.0010 8.026760864081513 10.0 0.0010 10.0 10.0 10.0 10.0 10.0 10.0 10.0 10.0 10.0 10.0 10.0 10.0 10.0 10.0 10.0 10.0 10.0 10.0 10.0 10.0 10.0 10.0 10.0 10.0 10.0 10.0 10.0 10.0 10.0 10.0 10.0 10.0 10.0 10.0 10.0 10.0 10.0 10.0 
5.543705274112112 0.0010 0.0010 0.0010 0.0010 0.0010 0.0010 10.0 10.0 0.0010 10.0 10.0 10.0 10.0 10.0 10.0 10.0 10.0 10.0 10.0 10.0 10.0 10.0 10.0 10.0 10.0 10.0 10.0 10.0 10.0 10.0 10.0 10.0 10.0 10.0 10.0 10.0 10.0 10.0 10.0 10.0 10.0 10.0 10.0 10.0 10.0 10.0 10.0 
0.0010 10.0 0.0010 0.0010 0.0010 0.0010 0.0010 8.3372966963078 0.0010 0.0010 10.0 10.0 10.0 10.0 10.0 10.0 10.0 10.0 10.0 10.0 10.0 10.0 10.0 10.0 10.0 10.0 10.0 10.0 10.0 10.0 10.0 10.0 10.0 10.0 10.0 10.0 6.034450402422122 10.0 10.0 10.0 10.0 10.0 10.0 10.0 6.034450402422122 6.034450402422122 10.0 10.0 
0.0010 0.0010 0.0010019777036468062 0.0010 0.0010 0.0010 0.0010 2.08994007596515 10.0 0.0010 10.0 10.0 10.0 10.0 10.0 10.0 10.0 10.0 10.0 10.0 10.0 10.0 10.0 10.0 10.0 10.0 10.0 10.0 10.0 10.0 10.0 10.0 10.0 10.0 10.0 10.0 10.0 10.0 10.0 10.0 10.0 10.0 10.0 10.0 10.0 10.0 10.0 10.0 
3.5209308602914042 10.0 0.0010431734164603255 0.0011885539307715908 0.0010 0.00106539250482335 0.0010 10.0 0.0010 0.0010 10.0 10.0 10.0 10.0 10.0 10.0 10.0 10.0 10.0 10.0 10.0 10.0 10.0 10.0 10.0 10.0 10.0 10.0 10.0 10.0 10.0 10.0 10.0 10.0 10.0 10.0 0.0010 10.0 10.0 10.0 10.0 10.0 10.0 10.0 0.0010 0.0010 10.0 10.0 
0.0010 0.0010 0.0010 0.0010 0.0010 0.0010 0.7466567146106409 0.0010 0.0010 10.0 10.0 10.0 10.0 10.0 10.0 10.0 10.0 10.0 10.0 10.0 10.0 10.0 10.0 10.0 10.0 0.3470989285671624 10.0 10.0 10.0 10.0 10.0 10.0 10.0 10.0 10.0 10.0 10.0 10.0 10.0 10.0 10.0 10.0 10.0 10.0 10.0 10.0 10.0 10.0 
9.931961458237367 1.8730056477256258 0.0010 0.0011282122049138354 0.0011007845223928938 0.0012976391011826757 0.001564742756690443 3.2020361622494984 0.003958054214399547 0.0011323060896334337 0.004062182371415154 7.811333020563648 7.803347064209932 7.805626298890623 7.813164979248816 7.818603613729691 7.798612517823745 7.698870401517845 7.826194333832623 0.004063102770761226 7.796515439108719 7.742553101397177 7.805643398627865 7.748923648174994 7.797645053758099 0.004084055443900174 7.793531850407 7.793022689987435 7.786435786835677 7.714955694108838 7.784168116624011 7.786737327528398 7.758527172257525 7.598359736597365 7.78506709759432 0.041456517397231836 0.004062182371415154 7.8113893615351255 0.004062545444459537 7.7794938398218925 7.788752562419776 7.743435975049885 7.795937848834472 7.828672650515928 1.2975431180731283 0.004062182371415154 5.0420219600003975 7.741050960021579 
0.0010 0.0010 0.0010 0.0010 0.0010 0.0010 0.0010 2.1655725717728838 0.0010 10.0 10.0 10.0 10.0 10.0 10.0 10.0 10.0 10.0 10.0 10.0 10.0 10.0 10.0 10.0 10.0 10.0 10.0 10.0 10.0 10.0 10.0 10.0 10.0 10.0 10.0 10.0 10.0 10.0 10.0 10.0 10.0 10.0 10.0 10.0 10.0 10.0 10.0 10.0 
10.0 2.1831582018725566 0.0010 0.0010331217367524114 0.0010599259797231628 0.0010822888385665142 0.0010 4.354154097501165 0.0010 0.0010 0.0010 8.88254725752225 8.864157813454582 8.8752108678077 8.88267742671744 8.889801521796578 8.865541651886662 8.884360753679667 8.893208260384677 1.1961281304201483 8.879672926080358 8.863581031860496 8.891932117732358 8.846585821191493 8.876987219120451 0.0010 8.872745902493142 8.864905675799449 8.872638182611453 8.682467889358707 8.88163994996879 8.878170415965537 8.855308809719304 6.757208740217017 8.861350151946775 1.1231966018175727 0.0010 8.865974321721463 1.1806515371777353 8.877515184404874 8.874505459726166 8.857957887062353 8.868145604447065 8.88642436443294 0.0010 0.0010 6.368084207165879 8.836793421826137 
0.0010 0.0010 0.0012360213969021228 0.0010 0.0010 0.001144416438069881 0.0010 5.7820380278484516 10.0 0.0010 10.0 10.0 10.0 10.0 10.0 10.0 10.0 10.0 10.0 10.0 10.0 10.0 10.0 10.0 10.0 10.0 10.0 10.0 10.0 10.0 10.0 10.0 10.0 10.0 10.0 10.0 10.0 10.0 10.0 10.0 10.0 10.0 10.0 10.0 10.0 10.0 10.0 10.0 
10.0 2.074653369527927 0.001010852361570001 0.0010931863384430417 0.0010699936551588978 0.0012026484525453091 0.0010 3.942394492955989 0.0010 0.0010 0.006145457205954052 8.25992841471364 8.271617025960344 8.272578740621233 8.275696993498853 8.283272196947207 8.26522197987467 8.207738564778635 8.286803307059515 0.006591754349221546 8.262502750100058 8.234733762622701 8.273688478245502 8.229116797661456 8.263915329281666 0.20551875154283294 8.262479918412485 8.262302834001586 8.269282601981724 8.222299333052234 8.260503009037972 8.261901597013301 8.227792993584796 8.127310545908472 8.25639282142538 0.010790989478058677 0.0010 8.282782228102764 0.2656743472439702 8.258652929943954 8.262633679611492 8.23328712258328 8.265036927684637 8.292246282617228 0.8099537570668556 0.0010 6.444916573795328 8.224744795975079 
9.792227833661205 2.151289772303095 0.0010 0.0010 0.0010455146835615502 0.0010 0.0010 4.496302454021966 0.0010 0.0010 0.0010 8.743179680968144 8.729387674997618 8.738495982155753 8.739354462634466 8.741573849486562 8.732936608348666 8.76780671427728 8.744862598317047 0.0010 8.750904804193958 8.744291559363408 8.752534412629904 8.738605236601181 8.74301854984296 0.0010 8.74035610339011 8.733417971373402 8.743691466086332 8.484044799862152 8.74571615092977 8.738819178120812 8.741785287767248 6.475687704856653 8.736083665517276 0.0010 0.0010 8.720581913027129 0.0010 8.742510480881052 8.743038789218945 8.737143799478208 8.741259552097342 8.735183156428398 0.0010 0.0010 6.7095296188239955 8.732362670913135 
1.6398167510797461 0.0010 0.0010 0.0010 0.0010 0.0010 0.0010029610579045695 7.406704255550194 10.0 0.00102201216575588 10.0 10.0 10.0 10.0 10.0 10.0 10.0 10.0 10.0 10.0 10.0 10.0 10.0 10.0 10.0 10.0 10.0 10.0 10.0 10.0 10.0 10.0 10.0 10.0 10.0 10.0 10.0 10.0 10.0 10.0 10.0 10.0 10.0 10.0 10.0 10.0 10.0 10.0 
3.091776332263578 0.001102572642761623 0.0010000126700393406 0.0010048272257197602 0.0010001022054970297 0.0011600355914815875 0.0010054634792402513 7.563444230467481 9.971968610883474 0.0010022972563523103 9.997578433372686 9.999902403629537 9.999902228754001 9.999902226776213 9.999902536418986 9.999902377706382 9.999902558264665 9.999902411477215 9.999902282167788 9.997578433372686 9.999902714295246 9.999901599933459 9.999901833087886 9.999902462199346 9.999902568580413 9.997578433103154 9.99990238486808 9.999902414763064 9.999902469842858 9.999898891663138 9.999901778176755 9.99990210976354 9.999902677696841 9.999879405399781 9.999902484699547 9.997578433367828 9.998260080097666 9.999901812059884 9.997578433372686 9.999901908686269 9.999902379226196 9.999903025055724 9.999902158492999 9.999901966104563 9.998343189494712 9.99834111844264 9.99763028103188 9.999902371447488 
10.0 4.257385699331174 0.0012022231006085017 0.0010 0.0010 0.0010 0.0010 8.359303600588863 0.0010 0.0010 0.0010 10.0 10.0 10.0 10.0 10.0 10.0 10.0 10.0 7.361138658331703 10.0 10.0 10.0 10.0 10.0 0.0010 10.0 10.0 10.0 10.0 10.0 10.0 10.0 10.0 10.0 10.0 0.0010 10.0 10.0 10.0 10.0 10.0 10.0 10.0 1.2034829083064027 0.0010 10.0 10.0 
0.0010 0.0010 0.0010084668762806227 0.0010 0.0010295841135545625 0.0010 0.5820394511970303 0.0010 0.0010 10.0 10.0 10.0 10.0 10.0 10.0 10.0 10.0 10.0 10.0 10.0 10.0 10.0 10.0 10.0 10.0 0.03929198033780379 10.0 10.0 10.0 10.0 10.0 10.0 10.0 10.0 10.0 10.0 10.0 10.0 10.0 10.0 10.0 10.0 10.0 10.0 10.0 10.0 10.0 10.0 
10.0 1.6850150669561612 0.0012420471032156552 0.0010007962502923675 0.0010557699961450072 0.001108036840624961 0.0010172863519255957 2.4379271759262644 0.0010 0.001498125641984155 0.0010 6.771196204544112 6.778150665432887 6.789845706824785 6.787098353037159 6.787122004464983 6.7813276679597125 6.7336839100494466 6.786209671640662 0.2636209694029053 6.787366893919566 6.768545584005531 6.770323099414581 6.780728075285334 6.790178579482742 0.0010 6.7869088139160905 6.784502170015031 6.788995759271392 6.6184562014345305 6.7680493680900815 6.764884402529903 6.7843676235045445 5.77033468585209 6.782630746232467 0.24232894921956827 0.0010 6.769428898309385 0.010825574586358577 6.770937720924785 6.7830053141429705 6.7791638306768025 6.7804447321350105 6.77131409150992 0.0010 0.0010 2.656302082528292 6.779728557001657 
9.969285417366374 2.1955808944853747 0.0012477150944222837 0.0010072124624232643 0.0010026633496172444 0.0010 0.0010 4.623503202541987 0.0010 0.0010 0.0010 9.069351090527748 9.038631583591826 9.063146043761755 9.031749357472947 9.066647064639724 8.957373069210618 9.070940730950836 9.0749738849009 0.0010 9.070532698643262 9.052057653617636 9.069892604668539 9.0443324221301 9.06477459320785 0.004204162983483447 9.061918488133164 9.052950575066989 9.066193760609014 8.744619941680714 9.070307497164247 9.053835825998418 9.053795657199876 6.543282810545474 9.048901796508142 0.0010 0.0010 9.033345247824675 0.022945854355771705 9.059188013019343 9.062061668258226 9.063138398700165 9.066128171352172 9.058518664801026 0.0010 0.0010 7.229069161442357 9.034531890688957 
0.0010 0.0010 0.0010 0.0010 0.0010 0.0010 0.0010 5.935053596557529 10.0 0.0010 10.0 10.0 10.0 10.0 10.0 10.0 10.0 10.0 10.0 10.0 10.0 10.0 10.0 10.0 10.0 10.0 10.0 10.0 10.0 10.0 10.0 10.0 10.0 10.0 10.0 10.0 10.0 10.0 10.0 10.0 10.0 10.0 10.0 10.0 10.0 10.0 10.0 10.0 
9.527412059434253 1.7634077142259046 0.0010 0.0010665214137912896 0.0010533834960031808 0.0011893032155102718 0.0010 3.0197986368099867 0.0010 0.0010 0.5522862924583789 7.924821911183388 7.918327984182904 7.918460756230139 7.92689545749448 7.930877654338958 7.919800211041161 7.849180165359631 7.9344260839824345 0.5522611047866062 7.9216930969961945 7.870288654759789 7.915001980420579 7.886351340654462 7.912923370621487 0.255106611231259 7.910895017989873 7.910727398325363 7.906744190618194 7.831338003010481 7.90100699146662 7.905527421320503 7.895296958350861 7.71977290224828 7.910064444529544 0.5811934656977544 0.3851511666317484 7.919069732492731 0.5522611047866062 7.898401821321533 7.908827851884938 7.892382396580276 7.903386814543097 7.931816081985844 1.3050544239476531 0.38515116663174753 5.076270697967769 7.877098452235277 
2.1060460540771904 0.0010 0.0010 0.0010 0.0010 0.0010 0.001066825488928637 7.365597315164516 10.0 0.0012153203791493588 7.8949539459228095 10.0 10.0 10.0 10.0 10.0 10.0 10.0 10.0 10.0 10.0 10.0 10.0 10.0 10.0 7.8949539459228095 10.0 10.0 10.0 10.0 10.0 10.0 10.0 10.0 10.0 10.0 10.0 10.0 10.0 10.0 10.0 10.0 10.0 10.0 10.0 10.0 10.0 10.0 
0.0010 0.0010 0.0010 0.0010008118134491725 0.0010 0.0010 0.0010 6.069357086036069 10.0 0.0010 10.0 10.0 10.0 10.0 10.0 10.0 10.0 10.0 10.0 10.0 10.0 10.0 10.0 10.0 10.0 10.0 10.0 10.0 10.0 10.0 10.0 10.0 10.0 10.0 10.0 10.0 10.0 10.0 10.0 10.0 10.0 10.0 10.0 10.0 10.0 10.0 10.0 10.0 
0.0010 0.0010 0.0010 0.0010 0.0010 0.0010 0.0010 7.201873339240745 10.0 0.0010 10.0 10.0 10.0 10.0 10.0 10.0 10.0 10.0 10.0 10.0 10.0 10.0 10.0 10.0 10.0 10.0 10.0 10.0 10.0 10.0 10.0 10.0 10.0 10.0 10.0 10.0 10.0 10.0 10.0 10.0 10.0 10.0 10.0 10.0 10.0 10.0 10.0 10.0 
0.0010 0.0010 0.0010 0.0010 0.0010 0.0010 0.0010 0.0010 0.0010 10.0 10.0 10.0 10.0 10.0 10.0 10.0 10.0 10.0 10.0 10.0 10.0 10.0 10.0 10.0 10.0 1.704478296512221 10.0 10.0 10.0 10.0 10.0 10.0 10.0 10.0 10.0 10.0 10.0 10.0 10.0 10.0 10.0 10.0 10.0 10.0 10.0 10.0 10.0 10.0 
10.0 2.3554596286530374 0.0011020296290427415 0.001027020388174342 0.0010539535209257724 0.001137853798024663 0.0010 4.913359297275108 0.0010 0.0010 0.0010 8.840077043588012 8.858733259208499 8.82857665580245 8.843105117175467 8.846451325216707 8.772510881581418 8.787257156983308 8.84144132025903 0.0010 8.834380199389267 8.83930804416854 8.785139966258821 8.834897335618479 8.841622573534512 0.0010 8.841207231147848 8.837142811191544 8.842871349443264 8.726783318863525 8.82579499275085 8.840231537601142 8.835315366535376 8.597009536865924 8.836446606470282 0.0010 0.0010 8.842617083902274 0.0010 8.839785595554398 8.843452942512084 8.812166013772579 8.840784302449224 8.840591861249882 0.0010 0.0010 6.646654003512387 8.838778198277936 
10.0 1.3904977465747308 0.0010714151195984688 0.0013635023144222417 0.001287316495879806 0.0013312277588561174 0.001289771946587011 0.613925421547554 0.0010 0.0010 0.0010 5.520595025345822 5.551084368666714 5.521887399932504 5.478932068481466 5.424046351476765 5.509529375314621 5.268172930293135 5.50434393414854 0.0010 5.462628308437347 5.50803355379559 5.515937396248219 5.491287613157521 5.50330472218441 0.0010 5.5099610576218545 5.512932551321618 5.506737745595715 4.670810916717916 5.415502892844583 5.244379381293671 5.355983859719204 3.7011956132547104 5.500194314302903 0.9325494484206118 0.0010 5.543316709424737 0.0010 5.506741607022322 5.510845306677712 5.514163073928938 5.499903745122585 5.572257396800326 0.0010 0.0010 2.2969656947596953 5.512334181573664 
4.235137844159386 0.0010 0.0010 0.0010 0.0010 0.0010 0.0010 7.91069128814623 10.0 0.0010 10.0 10.0 10.0 10.0 10.0 10.0 10.0 10.0 10.0 10.0 10.0 10.0 10.0 10.0 10.0 10.0 10.0 10.0 10.0 10.0 10.0 10.0 10.0 10.0 10.0 10.0 10.0 10.0 10.0 10.0 10.0 10.0 10.0 10.0 10.0 10.0 10.0 10.0 
0.0010 0.0010 0.0010 0.0010 0.0010 0.0010 0.0010 4.163190755104224 10.0 0.0010 10.0 10.0 10.0 10.0 10.0 10.0 10.0 10.0 10.0 10.0 10.0 10.0 10.0 10.0 10.0 10.0 10.0 10.0 10.0 10.0 10.0 10.0 10.0 10.0 10.0 10.0 10.0 10.0 10.0 10.0 10.0 10.0 10.0 10.0 10.0 10.0 10.0 10.0 
0.0010 0.0010 0.0010 0.0010 0.0010 0.0010 0.0010 1.515075459025044 10.0 0.0010 10.0 10.0 10.0 10.0 10.0 10.0 10.0 10.0 10.0 10.0 10.0 10.0 10.0 10.0 10.0 10.0 10.0 10.0 10.0 10.0 10.0 10.0 10.0 10.0 10.0 10.0 10.0 10.0 10.0 10.0 10.0 10.0 10.0 10.0 10.0 10.0 10.0 10.0 
1.6581918001073863 0.009096171629523035 0.0010 0.0010 0.0010 0.0010 0.0010 7.1400425410073485 10.0 0.0010 10.0 10.0 10.0 10.0 10.0 10.0 10.0 10.0 10.0 10.0 10.0 10.0 10.0 10.0 10.0 10.0 10.0 10.0 10.0 10.0 10.0 10.0 10.0 9.994325788354617 10.0 10.0 10.0 10.0 10.0 10.0 10.0 10.0 10.0 10.0 10.0 10.0 10.0 10.0 
0.0010 0.0010 0.0010 0.0010 0.0010 0.0010 0.0010 3.2552110516936343 10.0 0.0010 10.0 10.0 10.0 10.0 10.0 10.0 10.0 10.0 10.0 10.0 10.0 10.0 10.0 10.0 10.0 10.0 10.0 10.0 10.0 10.0 10.0 10.0 10.0 10.0 10.0 10.0 10.0 10.0 10.0 10.0 10.0 10.0 10.0 10.0 10.0 10.0 10.0 10.0 
10.0 2.1605585699808847 0.0010497881802014357 0.001000092367508443 0.0010006616192503326 0.001001286152750119 0.0010 4.533820400577494 0.0010 0.0010 0.0010 9.514452657712281 9.516088923776909 9.51361730097058 9.516651047846114 9.512524667944852 9.513701664654135 9.383318067341868 9.516444712623384 0.0010 9.521216877617972 9.49878991656372 9.506894387218443 9.519212308494097 9.514132458810217 0.0010 9.514179262051458 9.51758979572839 9.514538909306864 8.993052163740167 9.505103805142738 9.506314832933837 9.517147296486637 5.848815356630437 9.516269864007162 0.0010 0.0010 9.504410814400499 0.0010 9.495735562891825 9.515737941383353 9.520279556764342 9.507086656987116 9.513821699137175 0.0010 0.0010 6.618065326501571 9.513559454171288 
0.0010 0.0010 0.0010 0.0010 0.0010 0.0010 0.0010 4.7485657680359745 10.0 0.0010 10.0 10.0 10.0 10.0 10.0 10.0 10.0 10.0 10.0 10.0 10.0 10.0 10.0 10.0 10.0 10.0 10.0 10.0 10.0 10.0 10.0 10.0 10.0 10.0 10.0 10.0 10.0 10.0 10.0 10.0 10.0 10.0 10.0 10.0 10.0 10.0 10.0 10.0 
10.0 2.2573653697081175 0.0010 0.0010 0.00100357186064014 0.0010 0.0010 4.595374690049134 0.0010 0.0010 0.1234146116119359 8.884589871431995 8.862210341298415 8.876987119518223 8.879807099260402 8.883973631124636 8.86950412955144 8.924332012598184 8.888329751984724 0.10064809821309262 8.892119408877905 8.882151931574997 8.90067372721408 8.868104186582645 8.88239060488243 0.0010 8.877373466112326 8.867597390486157 8.882454172654658 8.554488712398852 8.889731978042676 8.878253289487402 8.876858025650792 5.944806827578908 8.871937997215086 0.12121989188624993 0.1234146116119359 8.854635839898856 0.0010 8.888019707346023 8.88156160792765 8.870974704583968 8.882092540328731 8.874030606731665 0.1234146116119359 0.1234146116119359 6.853553249202762 8.859969572884545 
4.093148476895724 0.0010 0.0010 0.0010 0.0010 0.0010 0.0010 8.39690322255875 10.0 0.0010 10.0 10.0 10.0 10.0 10.0 10.0 10.0 10.0 10.0 10.0 10.0 10.0 10.0 10.0 10.0 10.0 10.0 10.0 10.0 10.0 10.0 10.0 10.0 10.0 10.0 10.0 10.0 10.0 10.0 10.0 10.0 10.0 10.0 10.0 10.0 10.0 10.0 10.0 
10.0 1.6039692405213082 0.0010 0.0010 0.0011382473981407443 0.0014774952809117352 0.0010 2.2781266786911205 0.0010 0.0010 0.22164030041327326 7.229380177020387 7.217094171902201 7.228373821405307 7.23800535988993 7.24103457033128 7.208183531507913 7.068398180003732 7.255477733691088 0.16006434031164424 7.217196392799054 7.119242560334579 7.209559921079817 7.128159457496793 7.206825612323903 0.0010 7.200976478479381 7.2013706480688615 7.190317078963828 7.091366644707782 7.191437414744836 7.209592707526754 7.140978957488847 6.671645784708542 7.204517399916546 0.15970149556988156 0.0010 7.234058897040234 0.15360504779705011 7.18660100830891 7.198902488270553 7.136353512991936 7.207228627046976 7.261002263219655 0.0010 0.0010 4.763167219179663 7.12150524387754 
5.816256954441774 7.58288857644105 0.0010016928627938988 0.0011789706334557706 0.0011218324934897637 0.0011219963356220773 0.0010 10.0 0.0010 0.0010 10.0 10.0 10.0 10.0 10.0 10.0 10.0 10.0 10.0 10.0 10.0 10.0 10.0 10.0 10.0 10.0 10.0 10.0 10.0 10.0 10.0 10.0 10.0 10.0 10.0 10.0 0.0010 10.0 10.0 10.0 10.0 10.0 10.0 10.0 0.0010 0.0010 10.0 10.0 
2.4116997478309377 0.002214486996238773 0.0010000017200863904 0.0010000973858576032 0.0010006377402209529 0.0010014939623825406 0.0022568830893025587 7.748057906859539 9.999075313608964 0.002233627873061191 9.953729397053616 9.999998815699296 9.999998794895273 9.999998811267572 9.99999883251251 9.99999879403227 9.999998780967756 9.999998645282341 9.999998825105012 9.953834159303227 9.999998839484812 9.999998783413988 9.999998766995116 9.999998807453991 9.999998818696598 9.953600561802002 9.999998808898312 9.999998790534264 9.999998805310438 9.999998560836449 9.999998778073497 9.99999876135264 9.999998808458987 9.999995001230358 9.999998804399668 9.953985717631161 9.949069855668752 9.999998761793965 9.953749763335878 9.999998752071502 9.999998810547877 9.999998814569786 9.99999878880444 9.999998809371604 9.949070107122386 9.949153375212719 9.999997668273759 9.999998766199672 
10.0 2.288858591332439 0.0018026016795598327 0.0010224065924793072 0.0010243634860991394 0.001035247655067041 0.0010 4.720952516244434 0.0010 0.0010 0.0010 9.432668796949121 9.41140641698712 9.43741612882258 9.443206591436773 9.43166534806552 9.409687329273494 9.34292371751997 9.449865816381148 0.0010 9.399589860923983 9.387130209394037 9.445376646218651 9.394690368923856 9.431947778361382 0.0010 9.432747885810924 9.43768882044586 9.434152212508984 9.300743581112746 9.420840622296485 9.425903522685289 9.395119741578721 9.3395502648153 9.40447008822604 0.0010 0.0010 9.432353511574954 0.0010 9.403459758589534 9.439290197297622 9.407810956237697 9.455407052207395 9.443845091553857 0.0010 0.0010 7.52900050768455 9.407281778352075 
10.0 1.683768348920522 0.0011768315128278528 0.0010 0.001007764707869271 0.0011152060410385561 0.0010 2.2609333078820244 0.0010 0.0010 0.0010 7.173931600446545 7.135004233930875 7.173342374749817 7.154206102680437 7.200423860820001 7.139878001692153 6.819120676466962 7.173158533285621 0.6374372896656293 7.113204160873574 7.120441428137411 7.1431406838747495 7.120817286336507 7.17569575923745 1.665221937553666 7.1752847161185205 7.158938339852662 7.180878900442259 6.76325131805301 7.108033991285871 7.127305695315883 7.130341632368839 6.501126313542294 7.134645121806425 0.9876372204613003 0.0010 7.147223758021216 1.02361886625721 7.137695858948096 7.137060789515058 6.939734756098204 7.169220013302129 7.1340251557028695 0.0010 0.0010 0.0010 7.143215203904479 
0.0010 0.0010 0.0010 0.0010 0.0010 0.0010 0.0010 4.9019680422397185 10.0 0.0010 10.0 10.0 10.0 10.0 10.0 10.0 10.0 10.0 10.0 10.0 10.0 10.0 10.0 10.0 10.0 10.0 10.0 10.0 10.0 10.0 10.0 10.0 10.0 10.0 10.0 10.0 10.0 10.0 10.0 10.0 10.0 10.0 10.0 10.0 10.0 10.0 10.0 10.0 
0.20198380940375138 6.1911958970161605 0.0010010008948785538 0.0010 0.001213708685405219 0.0010 0.0034020432055049546 5.000500000000001 0.0010 0.0010 9.977406089678682 10.0 10.0 10.0 10.0 10.0 10.0 10.0 10.0 9.977217006646597 10.0 10.0 10.0 10.0 10.0 9.864739272708478 10.0 10.0 10.0 10.0 10.0 10.0 10.0 9.992792309380587 10.0 9.976909966804726 0.0010 10.0 9.97703778519132 10.0 10.0 10.0 10.0 10.0 0.0010 0.0010 9.983716682549732 10.0 
6.667570050034387 7.809438312907012 0.0010 0.0010065085774386823 0.0016147697868122508 0.0010 0.0010 10.0 0.0010 0.0010 10.0 10.0 10.0 10.0 10.0 10.0 10.0 10.0 10.0 10.0 10.0 10.0 10.0 10.0 10.0 10.0 10.0 10.0 10.0 10.0 10.0 10.0 10.0 10.0 10.0 10.0 0.0010 10.0 10.0 10.0 10.0 10.0 10.0 10.0 0.0010 0.0010 10.0 10.0 
0.0010 0.0010 0.0010 0.0010 0.0010 0.0010 0.0010 1.5416105922797974 0.0010 10.0 10.0 10.0 10.0 10.0 10.0 10.0 10.0 10.0 10.0 10.0 10.0 10.0 10.0 10.0 10.0 10.0 10.0 10.0 10.0 10.0 10.0 10.0 10.0 10.0 10.0 10.0 10.0 10.0 10.0 10.0 10.0 10.0 10.0 10.0 10.0 10.0 10.0 10.0 
9.804917182657737 2.2596292491744343 0.0011590743203246433 0.0010174792745278405 0.0010157723262588772 0.0010 0.0010 4.5147387770203 0.0010 0.0010 0.20672620236224737 9.316985166009907 9.317545037958151 9.316885714839767 9.316845959993827 9.315587788928928 9.317225648440758 9.325754402870908 9.316749136927157 0.3729029073541965 9.316259070253777 9.317092907842257 9.309717790418176 9.317987148604011 9.316791225890643 0.20736528665262322 9.309941738742207 9.310290332500792 9.315800838720074 9.304060777308969 9.314803709079607 9.313910185896301 9.317796881110208 9.243614123565184 9.316536039521282 0.3696203274982488 0.13808690651534172 9.317607623311012 0.3727802912067526 9.315500104215257 9.316757073703936 9.322371813501372 9.316134344804231 9.31735962258136 0.06459776225334846 0.19971379478354379 7.628729554109116 9.350784399779208 
3.7042238270030112 0.0010 0.0010004474963222281 0.0010 0.0010 0.0010 0.0010 8.010496422551512 10.0 0.0010 9.916827942003701 10.0 10.0 10.0 10.0 10.0 10.0 10.0 10.0 9.917210614312975 10.0 10.0 10.0 10.0 10.0 9.91585794222014 10.0 10.0 10.0 10.0 10.0 10.0 10.0 10.0 10.0 9.91721124972129 9.957163303192669 10.0 9.917218858408187 10.0 10.0 10.0 10.0 10.0 9.957163303192669 9.957163303192669 10.0 10.0 
10.0 3.748639114527504 0.0010 0.0010 0.0010 0.0010 0.0010 7.558280963895979 0.0010 0.0010 0.0010 10.0 10.0 10.0 10.0 10.0 10.0 10.0 10.0 7.011818855864149 10.0 10.0 10.0 10.0 10.0 0.09550569745158244 10.0 10.0 10.0 10.0 10.0 10.0 10.0 10.0 10.0 6.300643114822968 0.0010 10.0 6.802380397103569 10.0 10.0 10.0 10.0 10.0 0.0010 0.0010 10.0 10.0 
0.0010 0.0010 0.0010 0.0010 0.0010 0.0010 0.0010 2.3326515775609975 0.0010 9.098873706971702 10.0 10.0 10.0 10.0 10.0 10.0 10.0 10.0 10.0 10.0 10.0 10.0 10.0 10.0 10.0 10.0 10.0 10.0 10.0 10.0 10.0 10.0 10.0 10.0 10.0 10.0 10.0 10.0 10.0 10.0 10.0 10.0 10.0 10.0 10.0 10.0 10.0 10.0 
0.0010 0.0010 0.0010 0.0010 0.0010 0.0010 0.0010 0.0010 0.0010 10.0 7.666774347775741 10.0 10.0 10.0 10.0 10.0 10.0 10.0 10.0 10.0 10.0 10.0 10.0 10.0 10.0 0.0010 10.0 10.0 10.0 10.0 10.0 10.0 10.0 10.0 10.0 10.0 10.0 10.0 10.0 10.0 10.0 10.0 10.0 10.0 10.0 10.0 10.0 10.0 
0.0010 0.0010 0.0010 0.0010 0.0010 0.0010 0.0010 7.076318768775414 10.0 0.0010 10.0 10.0 10.0 10.0 10.0 10.0 10.0 10.0 10.0 10.0 10.0 10.0 10.0 10.0 10.0 10.0 10.0 10.0 10.0 10.0 10.0 10.0 10.0 10.0 10.0 10.0 10.0 10.0 10.0 10.0 10.0 10.0 10.0 10.0 10.0 10.0 10.0 10.0 
1.5151885425472624 0.0010 0.0010 0.0010266651579601083 0.0010 0.0010 0.0010 6.6177382343517905 10.0 0.0010 10.0 10.0 10.0 10.0 10.0 10.0 10.0 10.0 10.0 10.0 10.0 10.0 10.0 10.0 10.0 10.0 10.0 10.0 10.0 10.0 10.0 10.0 10.0 10.0 10.0 10.0 10.0 10.0 10.0 10.0 10.0 10.0 10.0 10.0 10.0 10.0 10.0 10.0 
1.7634253151698216 10.0 0.0010 0.001020587663505029 0.001093804913725203 0.0010 0.0010549836375839479 8.857208857410017 0.0010 0.0010 10.0 10.0 10.0 10.0 10.0 10.0 10.0 10.0 10.0 10.0 10.0 10.0 10.0 10.0 10.0 10.0 10.0 10.0 10.0 10.0 10.0 10.0 10.0 10.0 10.0 10.0 0.0010 10.0 10.0 10.0 10.0 10.0 10.0 10.0 0.0010 0.0010 10.0 10.0 
0.0010 0.0010 0.0010 0.0010653583330191715 0.0010 0.0010 0.0010 2.641152827299982 0.0010 10.0 10.0 10.0 10.0 10.0 10.0 10.0 10.0 10.0 10.0 10.0 10.0 10.0 10.0 10.0 10.0 10.0 10.0 10.0 10.0 10.0 10.0 10.0 10.0 10.0 10.0 10.0 10.0 10.0 10.0 10.0 10.0 10.0 10.0 10.0 10.0 10.0 10.0 10.0 
1.1391195383749066 9.598346606967944 0.0014289253995176327 0.0010000008389953177 0.0010000035217169686 0.0010000110179206633 0.0010002730265312296 8.24462851718049 0.0010 0.0010011847178781866 9.998532917124852 9.999564467715704 9.999561735499666 9.999563949544074 9.999564221094955 9.999564145857534 9.99956299115643 9.999570907779436 9.999564726080305 9.998501732420914 9.99956618668759 9.999563578593342 9.999565456020608 9.999563724636323 9.999564796154504 9.998440628343841 9.999563920458899 9.99956286925965 9.999564750454295 9.999518101285824 9.99956434741185 9.999563225377683 9.999564750812851 9.999161412708435 9.999563480126668 9.998502824267739 0.0010 9.999559994783533 9.998508231973739 9.999563789310107 9.999564401993233 9.99956760052041 9.999563841647154 9.999561327120814 0.0010 0.0010 9.998975557597808 9.999562608091303 
10.0 1.6614913171247538 0.001106109231452722 0.0010109061937842918 0.0011329550912016525 0.0010162000572068318 0.011594591565951471 2.907833883374755 0.0010 0.0010028692915365735 0.0010 8.466644978258508 8.454030088568464 8.463340000802072 8.459720184624876 8.473699426492932 8.459993309575234 8.050856778234113 8.443620015112296 0.0010 8.471196716021012 8.451704926087507 8.368906330705471 8.418495860940574 8.474755334947687 0.0010 8.465313690525917 8.461503580743317 8.444449622421633 8.148436587471702 8.388464368159234 8.456552105207031 8.44593224571605 7.8232091267273995 8.46215775932752 0.0010 0.0010 8.450487797373054 0.0010 8.472269138834223 8.469748697476327 8.101434287307475 8.466141995544339 8.462328927391928 0.0010 0.0010 2.0837828491388266 8.4369972773375 
0.0010 0.0010 0.0010 0.0010 0.0010 0.0010323667099366534 0.5007753785945892 0.0010 0.0010 10.0 10.0 10.0 10.0 10.0 10.0 10.0 10.0 10.0 10.0 10.0 10.0 10.0 10.0 10.0 10.0 10.0 10.0 10.0 10.0 10.0 10.0 10.0 10.0 10.0 10.0 10.0 10.0 10.0 10.0 10.0 10.0 10.0 10.0 10.0 10.0 10.0 10.0 10.0 
1.5683918408919086 0.0010 0.0010 0.0010051067126832505 0.0010 0.0014307423262909249 0.0010 6.854543074661905 10.0 0.0010 10.0 9.999541084376322 9.999604946941217 9.99954024346808 9.999550573054698 9.999548554139645 9.999629606485763 9.999348339486083 9.999533920855084 10.0 9.999578560746375 9.999357222619594 9.999551980466755 9.99966687520666 9.999587858936739 10.0 9.999563781260596 9.999619444578094 9.999574884459683 10.0 9.999449040118465 9.99953790606261 9.999609075987827 9.99930311665657 9.99957331365535 10.0 10.0 9.99952271608953 10.0 9.999374501518275 9.999562530868312 9.999315621036855 9.999555331727057 9.999536956854804 10.0 10.0 10.0 9.999650269857066 
6.0237661356858325 8.57568870755838 0.0010 0.0010 0.0010 0.0010008021397481014 0.0010 10.0 0.0010 0.0048750948669354765 6.484224767344136 10.0 9.976180509485548 10.0 10.0 10.0 10.0 10.0 10.0 10.0 10.0 10.0 10.0 10.0 10.0 10.0 10.0 10.0 10.0 10.0 10.0 10.0 10.0 10.0 10.0 10.0 0.7740980699532146 10.0 10.0 10.0 10.0 10.0 10.0 10.0 0.7740806685011692 0.6294495894638721 10.0 10.0 
10.0 7.059930404597589 0.0023148379569395724 0.0010 0.0010 0.0010 0.0010 10.0 0.0010 0.0010 0.0010 10.0 10.0 10.0 10.0 10.0 10.0 10.0 10.0 9.720076637772033 10.0 10.0 10.0 10.0 10.0 0.0010 10.0 10.0 10.0 10.0 10.0 10.0 10.0 10.0 10.0 9.720076637772033 0.0010 10.0 9.720076637772033 10.0 10.0 10.0 10.0 10.0 0.0010 0.0010 10.0 10.0 
0.0010 0.0010 0.0010 0.0010 0.0010 0.0010 0.0010 5.903101720083264 10.0 0.0010 10.0 10.0 10.0 10.0 10.0 10.0 10.0 10.0 10.0 10.0 10.0 10.0 10.0 10.0 10.0 10.0 10.0 10.0 10.0 10.0 10.0 10.0 10.0 10.0 10.0 10.0 10.0 10.0 10.0 10.0 10.0 10.0 10.0 10.0 10.0 10.0 10.0 10.0 
10.0 6.788788180850492 0.0010 0.0010 0.0010 0.0010 0.0010 10.0 0.0010 0.0010 0.0010 10.0 10.0 10.0 10.0 10.0 10.0 10.0 10.0 10.0 10.0 10.0 10.0 10.0 10.0 0.0010 10.0 10.0 10.0 10.0 10.0 10.0 10.0 10.0 10.0 10.0 0.0010 10.0 10.0 10.0 10.0 10.0 10.0 10.0 0.031050505171839937 0.0010 10.0 10.0 
10.0 2.7529676909846232 0.0010 0.0010 0.0010 0.0010043623884366372 0.0010 6.07190915668458 0.0010 0.0010 0.0010 10.0 10.0 10.0 10.0 10.0 10.0 10.0 10.0 0.0010 10.0 10.0 10.0 10.0 10.0 0.0010 10.0 10.0 10.0 10.0 10.0 10.0 10.0 10.0 10.0 0.0010 0.0010 10.0 0.0010 10.0 10.0 10.0 10.0 10.0 0.0010 0.0010 9.726933907704407 10.0
[truncated: 49,408 more chars]
